# Supplementary material for: Effects of ischemic preconditioning on lower-limb anaerobic performance and neuromuscular adaptations
Source: PeerJ. 2026 Jun 8;14:e21296. doi: 10.7717/peerj.21296 (PMC13256049; doi:10.7717/peerj.21296)
Supplement: Supplemental Information 1 [file peerj-14-21296-s001.zip › Fnirs_hbo/26.csv]

	1	1	1	1	1	1	1	1	1	1	1	1	1	1	1	1	1	1	1	1	1	1	1	1
time	HRF HbO,1,1	HRF HbR,1,1	HRF HbT,1,1	HRF HbO,1,2	HRF HbR,1,2	HRF HbT,1,2	HRF HbO,1,3	HRF HbR,1,3	HRF HbT,1,3	HRF HbO,1,4	HRF HbR,1,4	HRF HbT,1,4	HRF HbO,2,5	HRF HbR,2,5	HRF HbT,2,5	HRF HbO,2,6	HRF HbR,2,6	HRF HbT,2,6	HRF HbO,2,7	HRF HbR,2,7	HRF HbT,2,7	HRF HbO,2,8	HRF HbR,2,8	HRF HbT,2,8
-1.991	-1.13042e-07	4.12878e-08	-7.17545e-08	-6.40563e-08	3.14859e-08	-3.25705e-08	-2.82342e-08	3.93970e-09	-2.42945e-08	-8.42964e-08	5.12890e-08	-3.30074e-08	-9.77198e-08	3.14672e-08	-6.62526e-08	-7.51402e-08	1.24021e-08	-6.27381e-08	-1.51076e-08	1.09344e-08	-4.17323e-09	-6.32703e-08	8.85120e-09	-5.44191e-08
-1.966	-1.10350e-07	4.03044e-08	-7.00455e-08	-6.24750e-08	3.07086e-08	-3.17664e-08	-2.75259e-08	3.84086e-09	-2.36850e-08	-8.23481e-08	5.01036e-08	-3.22445e-08	-9.54912e-08	3.07496e-08	-6.47416e-08	-7.34238e-08	1.21188e-08	-6.13050e-08	-1.47742e-08	1.06931e-08	-4.08114e-09	-6.18190e-08	8.64816e-09	-5.31708e-08
-1.942	-1.07651e-07	3.93187e-08	-6.83325e-08	-6.08923e-08	2.99306e-08	-3.09617e-08	-2.68178e-08	3.74206e-09	-2.30758e-08	-8.03932e-08	4.89141e-08	-3.14790e-08	-9.32534e-08	3.00290e-08	-6.32244e-08	-7.17009e-08	1.18345e-08	-5.98664e-08	-1.44393e-08	1.04506e-08	-3.98861e-09	-6.03631e-08	8.44449e-09	-5.19186e-08
-1.917	-1.04946e-07	3.83308e-08	-6.66155e-08	-5.93082e-08	2.91520e-08	-3.01562e-08	-2.61100e-08	3.64329e-09	-2.24667e-08	-7.84315e-08	4.77206e-08	-3.07109e-08	-9.10065e-08	2.93054e-08	-6.17010e-08	-6.99715e-08	1.15490e-08	-5.84225e-08	-1.41026e-08	1.02070e-08	-3.89562e-09	-5.89026e-08	8.24017e-09	-5.06624e-08
-1.892	-1.02235e-07	3.73406e-08	-6.48947e-08	-5.77228e-08	2.83727e-08	-2.93501e-08	-2.54024e-08	3.54456e-09	-2.18579e-08	-7.64631e-08	4.65229e-08	-2.99402e-08	-8.87504e-08	2.85790e-08	-6.01715e-08	-6.82356e-08	1.12625e-08	-5.69730e-08	-1.37643e-08	9.96217e-09	-3.80218e-09	-5.74375e-08	8.03521e-09	-4.94023e-08
-1.868	-9.95182e-08	3.63482e-08	-6.31700e-08	-5.61361e-08	2.75928e-08	-2.85433e-08	-2.46951e-08	3.44586e-09	-2.12492e-08	-7.44881e-08	4.53213e-08	-2.91668e-08	-8.64854e-08	2.78496e-08	-5.86358e-08	-6.64931e-08	1.09749e-08	-5.55182e-08	-1.34244e-08	9.71615e-09	-3.70828e-09	-5.59678e-08	7.82961e-09	-4.81382e-08
-1.843	-9.67951e-08	3.53536e-08	-6.14415e-08	-5.45481e-08	2.68122e-08	-2.77359e-08	-2.39880e-08	3.34720e-09	-2.06408e-08	-7.25065e-08	4.41156e-08	-2.83909e-08	-8.42114e-08	2.71173e-08	-5.70941e-08	-6.47443e-08	1.06863e-08	-5.40580e-08	-1.30829e-08	9.46893e-09	-3.61393e-09	-5.44934e-08	7.62335e-09	-4.68701e-08
-1.819	-9.40660e-08	3.43568e-08	-5.97092e-08	-5.29589e-08	2.60311e-08	-2.69278e-08	-2.32811e-08	3.24856e-09	-2.00326e-08	-7.05183e-08	4.29059e-08	-2.76124e-08	-8.19284e-08	2.63822e-08	-5.55463e-08	-6.29889e-08	1.03965e-08	-5.25924e-08	-1.27396e-08	9.22052e-09	-3.51912e-09	-5.30144e-08	7.41645e-09	-4.55980e-08
-1.794	-9.13310e-08	3.33579e-08	-5.79731e-08	-5.13684e-08	2.52493e-08	-2.61191e-08	-2.25744e-08	3.14996e-09	-1.94245e-08	-6.85236e-08	4.16923e-08	-2.68314e-08	-7.96366e-08	2.56442e-08	-5.39924e-08	-6.12271e-08	1.01057e-08	-5.11214e-08	-1.23948e-08	8.97090e-09	-3.42385e-09	-5.15307e-08	7.20888e-09	-4.43218e-08
-1.769	-8.85902e-08	3.23568e-08	-5.62333e-08	-4.97768e-08	2.44670e-08	-2.53098e-08	-2.18680e-08	3.05138e-09	-1.88166e-08	-6.65224e-08	4.04746e-08	-2.60477e-08	-7.73359e-08	2.49033e-08	-5.24326e-08	-5.94589e-08	9.81390e-09	-4.96450e-08	-1.20482e-08	8.72008e-09	-3.32812e-09	-5.00423e-08	7.00066e-09	-4.30416e-08
-1.745	-8.58435e-08	3.13536e-08	-5.44899e-08	-4.81840e-08	2.36841e-08	-2.44999e-08	-2.11617e-08	2.95282e-09	-1.82089e-08	-6.45146e-08	3.92530e-08	-2.52616e-08	-7.50264e-08	2.41596e-08	-5.08668e-08	-5.76843e-08	9.52100e-09	-4.81634e-08	-1.17000e-08	8.46806e-09	-3.23193e-09	-4.85491e-08	6.79177e-09	-4.17573e-08
-1.720	-8.30912e-08	3.03484e-08	-5.27428e-08	-4.65901e-08	2.29006e-08	-2.36895e-08	-2.04556e-08	2.85430e-09	-1.76013e-08	-6.25005e-08	3.80276e-08	-2.44729e-08	-7.27082e-08	2.34131e-08	-4.92951e-08	-5.59034e-08	9.22704e-09	-4.66763e-08	-1.13501e-08	8.21482e-09	-3.13528e-09	-4.70512e-08	6.58222e-09	-4.04689e-08
-1.696	-8.03331e-08	2.93410e-08	-5.09921e-08	-4.49952e-08	2.21166e-08	-2.28785e-08	-1.97497e-08	2.75579e-09	-1.69939e-08	-6.04799e-08	3.67982e-08	-2.36817e-08	-7.03813e-08	2.26638e-08	-4.77175e-08	-5.41160e-08	8.93203e-09	-4.51840e-08	-1.09985e-08	7.96037e-09	-3.03817e-09	-4.55485e-08	6.37200e-09	-3.91765e-08
-1.671	-7.75695e-08	2.83316e-08	-4.92379e-08	-4.33991e-08	2.13321e-08	-2.20670e-08	-1.90439e-08	2.65731e-09	-1.63866e-08	-5.84529e-08	3.55649e-08	-2.28880e-08	-6.80458e-08	2.19117e-08	-4.61340e-08	-5.23223e-08	8.63597e-09	-4.36863e-08	-1.06453e-08	7.70471e-09	-2.94059e-09	-4.40409e-08	6.16110e-09	-3.78798e-08
-1.647	-7.48002e-08	2.73202e-08	-4.74801e-08	-4.18021e-08	2.05471e-08	-2.12549e-08	-1.83383e-08	2.55886e-09	-1.57794e-08	-5.64196e-08	3.43277e-08	-2.20919e-08	-6.57016e-08	2.11569e-08	-4.45447e-08	-5.05223e-08	8.33887e-09	-4.21834e-08	-1.02904e-08	7.44783e-09	-2.84255e-09	-4.25286e-08	5.94953e-09	-3.65790e-08
-1.622	-7.20255e-08	2.63067e-08	-4.57188e-08	-4.02040e-08	1.97616e-08	-2.04424e-08	-1.76328e-08	2.46042e-09	-1.51724e-08	-5.43800e-08	3.30868e-08	-2.12932e-08	-6.33489e-08	2.03993e-08	-4.29496e-08	-4.87159e-08	8.04073e-09	-4.06752e-08	-9.93378e-09	7.18974e-09	-2.74405e-09	-4.10114e-08	5.73728e-09	-3.52741e-08
-1.597	-6.92453e-08	2.52913e-08	-4.39541e-08	-3.86050e-08	1.89757e-08	-1.96293e-08	-1.69275e-08	2.36200e-09	-1.45655e-08	-5.23341e-08	3.18420e-08	-2.04921e-08	-6.09878e-08	1.96390e-08	-4.13488e-08	-4.69033e-08	7.74155e-09	-3.91617e-08	-9.57549e-09	6.93042e-09	-2.64507e-09	-3.94893e-08	5.52435e-09	-3.39649e-08
-1.573	-6.64598e-08	2.42739e-08	-4.21859e-08	-3.70051e-08	1.81893e-08	-1.88158e-08	-1.62223e-08	2.26360e-09	-1.39587e-08	-5.02820e-08	3.05934e-08	-1.96886e-08	-5.86182e-08	1.88759e-08	-3.97423e-08	-4.50844e-08	7.44133e-09	-3.76430e-08	-9.21551e-09	6.66988e-09	-2.54563e-09	-3.79623e-08	5.31073e-09	-3.26516e-08
-1.548	-6.36689e-08	2.32546e-08	-4.04144e-08	-3.54043e-08	1.74024e-08	-1.80019e-08	-1.55172e-08	2.16522e-09	-1.33520e-08	-4.82237e-08	2.93410e-08	-1.88826e-08	-5.62402e-08	1.81102e-08	-3.81300e-08	-4.32592e-08	7.14008e-09	-3.61191e-08	-8.85384e-09	6.40811e-09	-2.44573e-09	-3.64304e-08	5.09643e-09	-3.13340e-08
-1.524	-6.08728e-08	2.22333e-08	-3.86395e-08	-3.38026e-08	1.66151e-08	-1.71875e-08	-1.48123e-08	2.06685e-09	-1.27454e-08	-4.61592e-08	2.80849e-08	-1.80742e-08	-5.38539e-08	1.73417e-08	-3.65121e-08	-4.14278e-08	6.83779e-09	-3.45900e-08	-8.49047e-09	6.14512e-09	-2.34535e-09	-3.48936e-08	4.88143e-09	-3.00121e-08
-1.499	-5.80715e-08	2.12101e-08	-3.68613e-08	-3.22001e-08	1.58274e-08	-1.63726e-08	-1.41074e-08	1.96850e-09	-1.21389e-08	-4.40885e-08	2.68251e-08	-1.72635e-08	-5.14593e-08	1.65706e-08	-3.48886e-08	-3.95902e-08	6.53449e-09	-3.30557e-08	-8.12540e-09	5.88089e-09	-2.24451e-09	-3.33518e-08	4.66575e-09	-2.86860e-08
-1.475	-5.52650e-08	2.01851e-08	-3.50799e-08	-3.05968e-08	1.50393e-08	-1.55574e-08	-1.34026e-08	1.87015e-09	-1.15325e-08	-4.20118e-08	2.55615e-08	-1.64503e-08	-4.90565e-08	1.57969e-08	-3.32596e-08	-3.77463e-08	6.23016e-09	-3.15162e-08	-7.75864e-09	5.61544e-09	-2.14320e-09	-3.18050e-08	4.44936e-09	-2.73557e-08
-1.450	-5.24534e-08	1.91582e-08	-3.32952e-08	-2.89927e-08	1.42509e-08	-1.47418e-08	-1.26980e-08	1.77183e-09	-1.09261e-08	-3.99290e-08	2.42943e-08	-1.56348e-08	-4.66455e-08	1.50205e-08	-3.16250e-08	-3.58963e-08	5.92481e-09	-2.99715e-08	-7.39017e-09	5.34876e-09	-2.04141e-09	-3.02533e-08	4.23228e-09	-2.60210e-08
-1.425	-4.96369e-08	1.81295e-08	-3.15074e-08	-2.73879e-08	1.34621e-08	-1.39258e-08	-1.19933e-08	1.67351e-09	-1.03198e-08	-3.78402e-08	2.30234e-08	-1.48169e-08	-4.42264e-08	1.42416e-08	-2.99848e-08	-3.40401e-08	5.61844e-09	-2.84217e-08	-7.02000e-09	5.08084e-09	-1.93916e-09	-2.86965e-08	4.01449e-09	-2.46820e-08
-1.401	-4.68153e-08	1.70989e-08	-2.97164e-08	-2.57824e-08	1.26729e-08	-1.31095e-08	-1.12888e-08	1.57520e-09	-9.71361e-09	-3.57454e-08	2.17488e-08	-1.39966e-08	-4.17992e-08	1.34600e-08	-2.83393e-08	-3.21778e-08	5.31106e-09	-2.68668e-08	-6.64812e-09	4.81169e-09	-1.83643e-09	-2.71347e-08	3.79600e-09	-2.33387e-08
-1.376	-4.39889e-08	1.60666e-08	-2.79223e-08	-2.41762e-08	1.18834e-08	-1.22928e-08	-1.05843e-08	1.47690e-09	-9.10743e-09	-3.36447e-08	2.04707e-08	-1.31740e-08	-3.93641e-08	1.26758e-08	-2.66883e-08	-3.03094e-08	5.00267e-09	-2.53067e-08	-6.27454e-09	4.54130e-09	-1.73324e-09	-2.55678e-08	3.57680e-09	-2.19910e-08
-1.352	-4.11577e-08	1.50325e-08	-2.61252e-08	-2.25694e-08	1.10936e-08	-1.14758e-08	-9.87990e-09	1.37861e-09	-8.50130e-09	-3.15381e-08	1.91889e-08	-1.23492e-08	-3.69210e-08	1.18891e-08	-2.50319e-08	-2.84349e-08	4.69328e-09	-2.37416e-08	-5.89924e-09	4.26967e-09	-1.62957e-09	-2.39958e-08	3.35690e-09	-2.06389e-08
-1.327	-3.83216e-08	1.39967e-08	-2.43250e-08	-2.09621e-08	1.03036e-08	-1.06585e-08	-9.17552e-09	1.28032e-09	-7.89520e-09	-2.94255e-08	1.79036e-08	-1.15220e-08	-3.44700e-08	1.10999e-08	-2.33702e-08	-2.65543e-08	4.38288e-09	-2.21714e-08	-5.52224e-09	3.99681e-09	-1.52543e-09	-2.24188e-08	3.13628e-09	-1.92825e-08
-1.303	-3.54809e-08	1.29591e-08	-2.25218e-08	-1.93541e-08	9.51320e-09	-9.84091e-09	-8.47116e-09	1.18204e-09	-7.28913e-09	-2.73072e-08	1.66147e-08	-1.06925e-08	-3.20112e-08	1.03081e-08	-2.17031e-08	-2.46677e-08	4.07148e-09	-2.05962e-08	-5.14352e-09	3.72271e-09	-1.42081e-09	-2.08367e-08	2.91494e-09	-1.79217e-08
-1.278	-3.26355e-08	1.19199e-08	-2.07157e-08	-1.77456e-08	8.72259e-09	-9.02306e-09	-7.76684e-09	1.08376e-09	-6.68308e-09	-2.51831e-08	1.53223e-08	-9.86077e-09	-2.95446e-08	9.51380e-09	-2.00308e-08	-2.27750e-08	3.75909e-09	-1.90159e-08	-4.76309e-09	3.44736e-09	-1.31573e-09	-1.92494e-08	2.69289e-09	-1.65565e-08
-1.253	-2.97856e-08	1.08789e-08	-1.89067e-08	-1.61367e-08	7.93173e-09	-8.20495e-09	-7.06253e-09	9.85480e-10	-6.07705e-09	-2.30532e-08	1.40264e-08	-9.02678e-09	-2.70703e-08	8.71703e-09	-1.83533e-08	-2.08763e-08	3.44570e-09	-1.74306e-08	-4.38094e-09	3.17078e-09	-1.21016e-09	-1.76570e-08	2.47012e-09	-1.51868e-08
-1.229	-2.69311e-08	9.83638e-09	-1.70948e-08	-1.45273e-08	7.14064e-09	-7.38661e-09	-6.35823e-09	8.87204e-10	-5.47103e-09	-2.09176e-08	1.27270e-08	-8.19055e-09	-2.45883e-08	7.91781e-09	-1.66705e-08	-1.89716e-08	3.13133e-09	-1.58403e-08	-3.99709e-09	2.89296e-09	-1.10413e-09	-1.60594e-08	2.24662e-09	-1.38127e-08
-1.204	-2.40722e-08	8.79218e-09	-1.52800e-08	-1.29174e-08	6.34934e-09	-6.56806e-09	-5.65393e-09	7.88929e-10	-4.86500e-09	-1.87763e-08	1.14242e-08	-7.35210e-09	-2.20988e-08	7.11613e-09	-1.49826e-08	-1.70610e-08	2.81598e-09	-1.42450e-08	-3.61151e-09	2.61389e-09	-9.97622e-10	-1.44566e-08	2.02241e-09	-1.24342e-08
-1.180	-2.12089e-08	7.74639e-09	-1.34625e-08	-1.13072e-08	5.55785e-09	-5.74931e-09	-4.94962e-09	6.90652e-10	-4.25897e-09	-1.66293e-08	1.01179e-08	-6.51144e-09	-1.96017e-08	6.31203e-09	-1.32896e-08	-1.51444e-08	2.49964e-09	-1.26448e-08	-3.22422e-09	2.33358e-09	-8.90639e-10	-1.28486e-08	1.79746e-09	-1.10512e-08
-1.155	-1.83413e-08	6.69902e-09	-1.16423e-08	-9.69657e-09	4.76619e-09	-4.93037e-09	-4.24530e-09	5.92374e-10	-3.65293e-09	-1.44768e-08	8.80822e-09	-5.66859e-09	-1.70971e-08	5.50552e-09	-1.15916e-08	-1.32220e-08	2.18233e-09	-1.10396e-08	-2.83522e-09	2.05204e-09	-7.83183e-10	-1.12355e-08	1.57178e-09	-9.66368e-09
-1.130	-1.54695e-08	5.65009e-09	-9.81936e-09	-8.08565e-09	3.97437e-09	-4.11128e-09	-3.54095e-09	4.94091e-10	-3.04686e-09	-1.23187e-08	7.49516e-09	-4.82357e-09	-1.45851e-08	4.69662e-09	-9.88849e-09	-1.12936e-08	1.86405e-09	-9.42955e-09	-2.44450e-09	1.76924e-09	-6.75252e-10	-9.61705e-09	1.34538e-09	-8.27168e-09
-1.106	-1.25934e-08	4.59963e-09	-7.99376e-09	-6.47445e-09	3.18241e-09	-3.29204e-09	-2.83657e-09	3.95805e-10	-2.44077e-09	-1.01551e-08	6.17875e-09	-3.97638e-09	-1.20658e-08	3.88536e-09	-8.18041e-09	-9.35935e-09	1.54479e-09	-7.81456e-09	-2.05206e-09	1.48521e-09	-5.66848e-10	-7.99340e-09	1.11824e-09	-6.87517e-09
-1.081	-9.71321e-09	3.54767e-09	-6.16554e-09	-4.86299e-09	2.39033e-09	-2.47267e-09	-2.13215e-09	2.97513e-10	-1.83464e-09	-7.98605e-09	4.85900e-09	-3.12705e-09	-9.53913e-09	3.07174e-09	-6.46739e-09	-7.41926e-09	1.22457e-09	-6.19469e-09	-1.65791e-09	1.19994e-09	-4.57969e-10	-6.36449e-09	8.90360e-10	-5.47413e-09
-1.057	-6.82896e-09	2.49422e-09	-4.33474e-09	-3.25132e-09	1.59813e-09	-1.65319e-09	-1.42768e-09	1.99214e-10	-1.22847e-09	-5.81154e-09	3.53595e-09	-2.27559e-09	-7.00526e-09	2.25580e-09	-4.74946e-09	-5.47336e-09	9.03396e-10	-4.56996e-09	-1.26203e-09	9.13418e-10	-3.48617e-10	-4.73031e-09	6.61746e-10	-4.06856e-09
-1.032	-3.94073e-09	1.43932e-09	-2.50141e-09	-1.63947e-09	8.05854e-10	-8.33614e-10	-7.23161e-10	1.00907e-10	-6.22254e-10	-3.63163e-09	2.20961e-09	-1.42201e-09	-4.46421e-09	1.43754e-09	-3.02667e-09	-3.52165e-09	5.81261e-10	-2.94039e-09	-8.64449e-10	6.25659e-10	-2.38790e-10	-3.09083e-09	4.32392e-10	-2.65844e-09
-1.008	-1.04857e-09	3.82982e-10	-6.65589e-10	-2.74703e-11	1.35026e-11	-1.39677e-11	-1.85725e-11	2.59155e-12	-1.59810e-11	-1.44636e-09	8.80020e-10	-5.66344e-10	-1.91606e-09	6.16999e-10	-1.29906e-09	-1.56418e-09	2.58174e-10	-1.30601e-09	-4.65148e-10	3.36659e-10	-1.28490e-10	-1.44605e-09	2.02296e-10	-1.24376e-09
-0.983	1.84745e-09	-6.74764e-10	1.17268e-09	1.58464e-09	-7.78903e-10	8.05734e-10	6.86088e-10	-9.57342e-11	5.90353e-10	7.44211e-10	-4.52805e-10	2.91406e-10	6.39139e-10	-2.05812e-10	4.33327e-10	3.99033e-10	-6.58618e-11	3.33171e-10	-6.41332e-11	4.64174e-11	-1.77157e-11	2.04041e-10	-2.85443e-11	1.75497e-10
-0.958	4.74725e-09	-1.73390e-09	3.01336e-09	3.19682e-09	-1.57135e-09	1.62547e-09	1.39083e-09	-1.94071e-10	1.19676e-09	2.94006e-09	-1.78884e-09	1.15122e-09	3.20132e-09	-1.03087e-09	2.17045e-09	2.36797e-09	-3.90841e-10	1.97713e-09	3.38595e-10	-2.45064e-10	9.35315e-11	1.85947e-09	-2.60130e-10	1.59934e-09
-0.934	7.65079e-09	-2.79439e-09	4.85640e-09	4.80904e-09	-2.36381e-09	2.44523e-09	2.09566e-09	-2.92420e-10	1.80324e-09	5.14113e-09	-3.12805e-09	2.01308e-09	5.77041e-09	-1.85816e-09	3.91225e-09	4.34260e-09	-7.16760e-10	3.62584e-09	7.43036e-10	-5.37785e-10	2.05252e-10	3.52024e-09	-4.92464e-10	3.02778e-09
-0.909	1.05580e-08	-3.85621e-09	6.70176e-09	6.42127e-09	-3.15627e-09	3.26500e-09	2.80058e-09	-3.90782e-10	2.40980e-09	7.34739e-09	-4.47042e-09	2.87697e-09	8.34636e-09	-2.68765e-09	5.65871e-09	6.32289e-09	-1.04361e-09	5.27928e-09	1.14919e-09	-8.31744e-10	3.17445e-10	5.18637e-09	-7.25547e-10	4.46082e-09
-0.885	1.34688e-08	-4.91935e-09	8.54940e-09	8.03346e-09	-3.94872e-09	4.08474e-09	3.50560e-09	-4.89159e-10	3.01644e-09	9.55879e-09	-5.81592e-09	3.74288e-09	1.09291e-08	-3.51933e-09	7.40977e-09	8.30883e-09	-1.37140e-09	6.93743e-09	1.55705e-09	-1.12694e-09	4.30110e-10	6.85787e-09	-9.59381e-10	5.89849e-09
-0.860	1.63831e-08	-5.98377e-09	1.03993e-08	9.64558e-09	-4.74113e-09	4.90445e-09	4.21074e-09	-5.87551e-10	3.62319e-09	1.17753e-08	-7.16452e-09	4.61078e-09	1.35186e-08	-4.35318e-09	9.16538e-09	1.03004e-08	-1.70011e-09	8.60027e-09	1.96662e-09	-1.42337e-09	5.43247e-10	8.53475e-09	-1.19397e-09	7.34078e-09
-0.836	1.93008e-08	-7.04946e-09	1.22513e-08	1.12576e-08	-5.53349e-09	5.72411e-09	4.91599e-09	-6.85960e-10	4.23003e-09	1.39969e-08	-8.51620e-09	5.48066e-09	1.61147e-08	-5.18916e-09	1.09255e-08	1.22975e-08	-2.02975e-09	1.02678e-08	2.37790e-09	-1.72104e-09	6.56856e-10	1.02170e-08	-1.42931e-09	8.78772e-09
-0.811	2.22219e-08	-8.11638e-09	1.41056e-08	1.28695e-08	-6.32578e-09	6.54369e-09	5.62137e-09	-7.84386e-10	4.83699e-09	1.62234e-08	-9.87093e-09	6.35251e-09	1.87174e-08	-6.02728e-09	1.26901e-08	1.43002e-08	-2.36030e-09	1.19399e-08	2.79088e-09	-2.01995e-09	7.70935e-10	1.19047e-08	-1.66541e-09	1.02393e-08
-0.786	2.51464e-08	-9.18451e-09	1.59619e-08	1.44812e-08	-7.11799e-09	7.36318e-09	6.32689e-09	-8.82831e-10	5.44406e-09	1.84550e-08	-1.12287e-08	7.22630e-09	2.13266e-08	-6.86749e-09	1.44591e-08	1.63084e-08	-2.69176e-09	1.36167e-08	3.20557e-09	-2.32008e-09	8.85486e-10	1.35978e-08	-1.90227e-09	1.16955e-08
-0.762	2.80741e-08	-1.02538e-08	1.78202e-08	1.60927e-08	-7.91009e-09	8.18257e-09	7.03254e-09	-9.81295e-10	6.05125e-09	2.06915e-08	-1.25894e-08	8.10202e-09	2.39423e-08	-7.70978e-09	1.62325e-08	1.83222e-08	-3.02414e-09	1.52980e-08	3.62195e-09	-2.62145e-09	1.00051e-09	1.52963e-08	-2.13988e-09	1.31565e-08
-0.737	3.10049e-08	-1.13243e-08	1.96806e-08	1.77039e-08	-8.70206e-09	9.00183e-09	7.73834e-09	-1.07978e-09	6.65856e-09	2.29328e-08	-1.39532e-08	8.97965e-09	2.65644e-08	-8.55413e-09	1.80103e-08	2.03414e-08	-3.35742e-09	1.69840e-08	4.04004e-09	-2.92404e-09	1.11599e-09	1.70003e-08	-2.37826e-09	1.46221e-08
-0.713	3.39389e-08	-1.23959e-08	2.15430e-08	1.93148e-08	-9.49390e-09	9.82094e-09	8.44430e-09	-1.17829e-09	7.26601e-09	2.51790e-08	-1.53198e-08	9.85918e-09	2.91928e-08	-9.40051e-09	1.97923e-08	2.23661e-08	-3.69159e-09	1.86745e-08	4.45982e-09	-3.22787e-09	1.23195e-09	1.87097e-08	-2.61740e-09	1.60923e-08
-0.688	3.68759e-08	-1.34686e-08	2.34073e-08	2.09255e-08	-1.02856e-08	1.06399e-08	9.15042e-09	-1.27682e-09	7.87360e-09	2.74300e-08	-1.66894e-08	1.07406e-08	3.18275e-08	-1.02489e-08	2.15786e-08	2.43961e-08	-4.02667e-09	2.03695e-08	4.88130e-09	-3.53292e-09	1.34838e-09	2.04246e-08	-2.85730e-09	1.75673e-08
-0.664	3.98159e-08	-1.45424e-08	2.52735e-08	2.25357e-08	-1.10771e-08	1.14586e-08	9.85671e-09	-1.37537e-09	8.48134e-09	2.96857e-08	-1.80619e-08	1.16239e-08	3.44683e-08	-1.10993e-08	2.33690e-08	2.64316e-08	-4.36263e-09	2.20690e-08	5.30446e-09	-3.83919e-09	1.46527e-09	2.21449e-08	-3.09797e-09	1.90470e-08
-0.639	4.27588e-08	-1.56173e-08	2.71415e-08	2.41456e-08	-1.18684e-08	1.22772e-08	1.05632e-08	-1.47395e-09	9.08923e-09	3.19462e-08	-1.94372e-08	1.25090e-08	3.71153e-08	-1.19517e-08	2.51636e-08	2.84725e-08	-4.69948e-09	2.37730e-08	5.72932e-09	-4.14669e-09	1.58263e-09	2.38708e-08	-3.33940e-09	2.05314e-08
-0.614	4.57045e-08	-1.66932e-08	2.90113e-08	2.57550e-08	-1.26595e-08	1.30955e-08	1.12698e-08	-1.57255e-09	9.69727e-09	3.42113e-08	-2.08154e-08	1.33959e-08	3.97683e-08	-1.28060e-08	2.69623e-08	3.05186e-08	-5.03720e-09	2.54814e-08	6.15586e-09	-4.45540e-09	1.70045e-09	2.56021e-08	-3.58160e-09	2.20205e-08
-0.590	4.86529e-08	-1.77701e-08	3.08828e-08	2.73640e-08	-1.34503e-08	1.39136e-08	1.19767e-08	-1.67118e-09	1.03055e-08	3.64810e-08	-2.21964e-08	1.42846e-08	4.24273e-08	-1.36622e-08	2.87651e-08	3.25701e-08	-5.37581e-09	2.71943e-08	6.58408e-09	-4.76533e-09	1.81874e-09	2.73389e-08	-3.82457e-09	2.35143e-08
-0.565	5.16040e-08	-1.88480e-08	3.27561e-08	2.89724e-08	-1.42409e-08	1.47315e-08	1.26837e-08	-1.76984e-09	1.09139e-08	3.87553e-08	-2.35801e-08	1.51751e-08	4.50922e-08	-1.45204e-08	3.05718e-08	3.46269e-08	-5.71528e-09	2.89116e-08	7.01398e-09	-5.07648e-09	1.93750e-09	2.90812e-08	-4.06831e-09	2.50129e-08
-0.541	5.45578e-08	-1.99268e-08	3.46310e-08	3.05803e-08	-1.50313e-08	1.55490e-08	1.33909e-08	-1.86852e-09	1.15224e-08	4.10341e-08	-2.49666e-08	1.60674e-08	4.77629e-08	-1.53804e-08	3.23826e-08	3.66889e-08	-6.05562e-09	3.06332e-08	7.44555e-09	-5.38884e-09	2.05671e-09	3.08290e-08	-4.31282e-09	2.65162e-08
-0.516	5.75141e-08	-2.10065e-08	3.65075e-08	3.21876e-08	-1.58213e-08	1.63663e-08	1.40984e-08	-1.96724e-09	1.21312e-08	4.33173e-08	-2.63558e-08	1.69615e-08	5.04394e-08	-1.62422e-08	3.41972e-08	3.87561e-08	-6.39682e-09	3.23592e-08	7.87880e-09	-5.70241e-09	2.17639e-09	3.25823e-08	-4.55810e-09	2.80242e-08
-0.492	6.04728e-08	-2.20872e-08	3.83856e-08	3.37943e-08	-1.66110e-08	1.71833e-08	1.48061e-08	-2.06598e-09	1.27401e-08	4.56050e-08	-2.77478e-08	1.78573e-08	5.31217e-08	-1.71060e-08	3.60157e-08	4.08285e-08	-6.73887e-09	3.40896e-08	8.31371e-09	-6.01718e-09	2.29653e-09	3.43412e-08	-4.80416e-09	2.95370e-08
-0.467	6.34340e-08	-2.31687e-08	4.02652e-08	3.54003e-08	-1.74005e-08	1.79999e-08	1.55140e-08	-2.16476e-09	1.33492e-08	4.78971e-08	-2.91424e-08	1.87548e-08	5.58095e-08	-1.79715e-08	3.78380e-08	4.29060e-08	-7.08178e-09	3.58242e-08	8.75029e-09	-6.33316e-09	2.41712e-09	3.61056e-08	-5.05099e-09	3.10546e-08
-0.442	6.63974e-08	-2.42511e-08	4.21463e-08	3.70057e-08	-1.81895e-08	1.88161e-08	1.62221e-08	-2.26357e-09	1.39585e-08	5.01935e-08	-3.05396e-08	1.96540e-08	5.85029e-08	-1.88388e-08	3.96641e-08	4.49887e-08	-7.42553e-09	3.75631e-08	9.18852e-09	-6.65034e-09	2.53818e-09	3.78755e-08	-5.29859e-09	3.25769e-08
-0.418	6.93632e-08	-2.53343e-08	4.40288e-08	3.86103e-08	-1.89783e-08	1.96320e-08	1.69305e-08	-2.36241e-09	1.45680e-08	5.24943e-08	-3.19394e-08	2.05548e-08	6.12017e-08	-1.97079e-08	4.14939e-08	4.70764e-08	-7.77012e-09	3.93063e-08	9.62841e-09	-6.96872e-09	2.65969e-09	3.96510e-08	-5.54697e-09	3.41040e-08
-0.393	7.23311e-08	-2.64183e-08	4.59127e-08	4.02141e-08	-1.97666e-08	2.04475e-08	1.76391e-08	-2.46129e-09	1.51778e-08	5.47992e-08	-3.33418e-08	2.14574e-08	6.39060e-08	-2.05787e-08	4.33273e-08	4.91692e-08	-8.11555e-09	4.10537e-08	1.00700e-08	-7.28829e-09	2.78166e-09	4.14320e-08	-5.79613e-09	3.56359e-08
-0.369	7.53011e-08	-2.75031e-08	4.77980e-08	4.18171e-08	-2.05545e-08	2.12626e-08	1.83479e-08	-2.56020e-09	1.57877e-08	5.71084e-08	-3.47468e-08	2.23616e-08	6.66156e-08	-2.14512e-08	4.51644e-08	5.12671e-08	-8.46180e-09	4.28053e-08	1.05131e-08	-7.60906e-09	2.90408e-09	4.32186e-08	-6.04606e-09	3.71725e-08
-0.344	7.82731e-08	-2.85886e-08	4.96845e-08	4.34193e-08	-2.13420e-08	2.20772e-08	1.90570e-08	-2.65915e-09	1.63979e-08	5.94216e-08	-3.61543e-08	2.32674e-08	6.93305e-08	-2.23254e-08	4.70051e-08	5.33699e-08	-8.80888e-09	4.45610e-08	1.09580e-08	-7.93101e-09	3.02696e-09	4.50107e-08	-6.29677e-09	3.87139e-08
-0.319	8.12471e-08	-2.96748e-08	5.15723e-08	4.50205e-08	-2.21291e-08	2.28914e-08	1.97664e-08	-2.75813e-09	1.70083e-08	6.17390e-08	-3.75643e-08	2.41748e-08	7.20506e-08	-2.32013e-08	4.88492e-08	5.54777e-08	-9.15678e-09	4.63209e-08	1.14044e-08	-8.25414e-09	3.15029e-09	4.68084e-08	-6.54826e-09	4.02601e-08
-0.295	8.42230e-08	-3.07618e-08	5.34612e-08	4.66209e-08	-2.29157e-08	2.37051e-08	2.04761e-08	-2.85716e-09	1.76189e-08	6.40605e-08	-3.89767e-08	2.50838e-08	7.47757e-08	-2.40789e-08	5.06968e-08	5.75904e-08	-9.50549e-09	4.80849e-08	1.18525e-08	-8.57846e-09	3.27407e-09	4.86117e-08	-6.80052e-09	4.18111e-08
-0.270	8.72007e-08	-3.18493e-08	5.53514e-08	4.82203e-08	-2.37019e-08	2.45184e-08	2.11860e-08	-2.95622e-09	1.82298e-08	6.63859e-08	-4.03916e-08	2.59943e-08	7.75060e-08	-2.49581e-08	5.25479e-08	5.97080e-08	-9.85501e-09	4.98530e-08	1.23022e-08	-8.90395e-09	3.39829e-09	5.04205e-08	-7.05357e-09	4.33669e-08
-0.246	9.01801e-08	-3.29376e-08	5.72426e-08	4.98186e-08	-2.44876e-08	2.53311e-08	2.18962e-08	-3.05532e-09	1.88409e-08	6.87153e-08	-4.18089e-08	2.69064e-08	8.02411e-08	-2.58388e-08	5.44023e-08	6.18305e-08	-1.02053e-08	5.16252e-08	1.27536e-08	-9.23061e-09	3.52297e-09	5.22349e-08	-7.30740e-09	4.49275e-08
-0.221	9.31612e-08	-3.40264e-08	5.91349e-08	5.14160e-08	-2.52727e-08	2.61433e-08	2.26067e-08	-3.15446e-09	1.94522e-08	7.10486e-08	-4.32285e-08	2.78200e-08	8.29812e-08	-2.67212e-08	5.62600e-08	6.39578e-08	-1.05565e-08	5.34014e-08	1.32065e-08	-9.55844e-09	3.64809e-09	5.40549e-08	-7.56200e-09	4.64929e-08
-0.197	9.61439e-08	-3.51158e-08	6.10281e-08	5.30122e-08	-2.60573e-08	2.69549e-08	2.33175e-08	-3.25364e-09	2.00639e-08	7.33857e-08	-4.46505e-08	2.87352e-08	8.57261e-08	-2.76051e-08	5.81210e-08	6.60899e-08	-1.09084e-08	5.51815e-08	1.36611e-08	-9.88744e-09	3.77365e-09	5.58804e-08	-7.81739e-09	4.80630e-08
-0.172	9.91281e-08	-3.62057e-08	6.29224e-08	5.46074e-08	-2.68414e-08	2.77660e-08	2.40286e-08	-3.35286e-09	2.06757e-08	7.57267e-08	-4.60749e-08	2.96518e-08	8.84757e-08	-2.84905e-08	5.99852e-08	6.82268e-08	-1.12611e-08	5.69657e-08	1.41173e-08	-1.02176e-08	3.89966e-09	5.77115e-08	-8.07355e-09	4.96380e-08
-0.147	1.02114e-07	-3.72962e-08	6.48176e-08	5.62014e-08	-2.76249e-08	2.85765e-08	2.47400e-08	-3.45213e-09	2.12879e-08	7.80714e-08	-4.75015e-08	3.05699e-08	9.12300e-08	-2.93774e-08	6.18526e-08	7.03684e-08	-1.16145e-08	5.87538e-08	1.45750e-08	-1.05489e-08	4.02611e-09	5.95483e-08	-8.33050e-09	5.12178e-08
-0.123	1.05101e-07	-3.83872e-08	6.67136e-08	5.77941e-08	-2.84078e-08	2.93864e-08	2.54517e-08	-3.55144e-09	2.19003e-08	8.04198e-08	-4.89303e-08	3.14895e-08	9.39889e-08	-3.02658e-08	6.37231e-08	7.25146e-08	-1.19688e-08	6.05459e-08	1.50344e-08	-1.08814e-08	4.15300e-09	6.13906e-08	-8.58823e-09	5.28023e-08
-0.098	1.08089e-07	-3.94787e-08	6.86104e-08	5.93857e-08	-2.91901e-08	3.01956e-08	2.61637e-08	-3.65079e-09	2.25129e-08	8.27719e-08	-5.03614e-08	3.24105e-08	9.67523e-08	-3.11557e-08	6.55966e-08	7.46656e-08	-1.23238e-08	6.23418e-08	1.54953e-08	-1.12150e-08	4.28032e-09	6.32384e-08	-8.84674e-09	5.43917e-08
-0.074	1.11079e-07	-4.05705e-08	7.05081e-08	6.09760e-08	-2.99718e-08	3.10042e-08	2.68761e-08	-3.75019e-09	2.31259e-08	8.51275e-08	-5.17947e-08	3.33328e-08	9.95201e-08	-3.20469e-08	6.74732e-08	7.68211e-08	-1.26796e-08	6.41416e-08	1.59578e-08	-1.15497e-08	4.40809e-09	6.50919e-08	-9.10603e-09	5.59859e-08
-0.049	1.14069e-07	-4.16629e-08	7.24064e-08	6.25649e-08	-3.07528e-08	3.18121e-08	2.75887e-08	-3.84963e-09	2.37391e-08	8.74867e-08	-5.32301e-08	3.42566e-08	1.02292e-07	-3.29396e-08	6.93526e-08	7.89813e-08	-1.30361e-08	6.59452e-08	1.64219e-08	-1.18856e-08	4.53628e-09	6.69510e-08	-9.36610e-09	5.75849e-08
-0.025	1.17061e-07	-4.27556e-08	7.43054e-08	6.41526e-08	-3.15332e-08	3.26194e-08	2.83018e-08	-3.94912e-09	2.43526e-08	8.98495e-08	-5.46677e-08	3.51818e-08	1.05069e-07	-3.38337e-08	7.12350e-08	8.11460e-08	-1.33934e-08	6.77526e-08	1.68875e-08	-1.22226e-08	4.66491e-09	6.88156e-08	-9.62695e-09	5.91886e-08
0.000	1.20054e-07	-4.38486e-08	7.62051e-08	6.57388e-08	-3.23128e-08	3.34259e-08	2.90151e-08	-4.04866e-09	2.49664e-08	9.22156e-08	-5.61074e-08	3.61083e-08	1.07849e-07	-3.47291e-08	7.31203e-08	8.33152e-08	-1.37515e-08	6.95638e-08	1.73547e-08	-1.25608e-08	4.79396e-09	7.06858e-08	-9.88858e-09	6.07972e-08
0.025	1.23047e-07	-4.49420e-08	7.81053e-08	6.73236e-08	-3.30918e-08	3.42317e-08	2.97288e-08	-4.14825e-09	2.55806e-08	9.45852e-08	-5.75491e-08	3.70361e-08	1.10634e-07	-3.56258e-08	7.50083e-08	8.54889e-08	-1.41102e-08	7.13787e-08	1.78235e-08	-1.29000e-08	4.92345e-09	7.25616e-08	-1.01510e-08	6.24106e-08
0.049	1.26042e-07	-4.60357e-08	8.00061e-08	6.89069e-08	-3.38701e-08	3.50368e-08	3.04428e-08	-4.24788e-09	2.61950e-08	9.69582e-08	-5.89929e-08	3.79653e-08	1.13423e-07	-3.65239e-08	7.68991e-08	8.76670e-08	-1.44697e-08	7.31973e-08	1.82938e-08	-1.32404e-08	5.05336e-09	7.44430e-08	-1.04142e-08	6.40288e-08
0.074	1.29037e-07	-4.71297e-08	8.19073e-08	7.04887e-08	-3.46476e-08	3.58411e-08	3.11572e-08	-4.34757e-09	2.68097e-08	9.93344e-08	-6.04387e-08	3.88957e-08	1.16216e-07	-3.74232e-08	7.87926e-08	8.98496e-08	-1.48300e-08	7.50196e-08	1.87656e-08	-1.35819e-08	5.18369e-09	7.63299e-08	-1.06782e-08	6.56517e-08
0.098	1.32033e-07	-4.82239e-08	8.38090e-08	7.20689e-08	-3.54243e-08	3.66446e-08	3.18720e-08	-4.44730e-09	2.74247e-08	1.01714e-07	-6.18864e-08	3.98275e-08	1.19012e-07	-3.83238e-08	8.06887e-08	9.20365e-08	-1.51909e-08	7.68456e-08	1.92389e-08	-1.39245e-08	5.31445e-09	7.82224e-08	-1.09429e-08	6.72795e-08
0.123	1.35029e-07	-4.93184e-08	8.57111e-08	7.36476e-08	-3.62003e-08	3.74473e-08	3.25871e-08	-4.54709e-09	2.80400e-08	1.04097e-07	-6.33361e-08	4.07604e-08	1.21813e-07	-3.92255e-08	8.25873e-08	9.42277e-08	-1.55526e-08	7.86751e-08	1.97138e-08	-1.42682e-08	5.44562e-09	8.01205e-08	-1.12085e-08	6.89121e-08
0.147	1.38026e-07	-5.04130e-08	8.76135e-08	7.52247e-08	-3.69755e-08	3.82492e-08	3.33026e-08	-4.64693e-09	2.86557e-08	1.06482e-07	-6.47877e-08	4.16946e-08	1.24617e-07	-4.01285e-08	8.44885e-08	9.64233e-08	-1.59150e-08	8.05083e-08	2.01902e-08	-1.46130e-08	5.57721e-09	8.20242e-08	-1.14748e-08	7.05494e-08
0.172	1.41024e-07	-5.15079e-08	8.95161e-08	7.68000e-08	-3.77498e-08	3.90502e-08	3.40185e-08	-4.74682e-09	2.92717e-08	1.08871e-07	-6.62412e-08	4.26300e-08	1.27425e-07	-4.10327e-08	8.63922e-08	9.86231e-08	-1.62781e-08	8.23450e-08	2.06681e-08	-1.49589e-08	5.70922e-09	8.39334e-08	-1.17419e-08	7.21915e-08
0.197	1.44022e-07	-5.26028e-08	9.14191e-08	7.83737e-08	-3.85233e-08	3.98504e-08	3.47347e-08	-4.84676e-09	2.98880e-08	1.11263e-07	-6.76966e-08	4.35666e-08	1.30236e-07	-4.19380e-08	8.82983e-08	1.00827e-07	-1.66419e-08	8.41852e-08	2.11474e-08	-1.53058e-08	5.84164e-09	8.58482e-08	-1.20097e-08	7.38385e-08
0.221	1.47020e-07	-5.36979e-08	9.33222e-08	7.99456e-08	-3.92960e-08	4.06496e-08	3.54514e-08	-4.94675e-09	3.05046e-08	1.13658e-07	-6.91537e-08	4.45044e-08	1.33051e-07	-4.28445e-08	9.02068e-08	1.03035e-07	-1.70063e-08	8.60290e-08	2.16283e-08	-1.56538e-08	5.97446e-09	8.77685e-08	-1.22784e-08	7.54901e-08
0.246	1.50018e-07	-5.47930e-08	9.52255e-08	8.15158e-08	-4.00678e-08	4.14480e-08	3.61684e-08	-5.04680e-09	3.11216e-08	1.16056e-07	-7.06127e-08	4.54433e-08	1.35870e-07	-4.37520e-08	9.21175e-08	1.05248e-07	-1.73715e-08	8.78762e-08	2.21106e-08	-1.60029e-08	6.10770e-09	8.96944e-08	-1.25478e-08	7.71466e-08
0.270	1.53017e-07	-5.58882e-08	9.71288e-08	8.30841e-08	-4.08387e-08	4.22454e-08	3.68858e-08	-5.14691e-09	3.17389e-08	1.18457e-07	-7.20734e-08	4.63834e-08	1.38691e-07	-4.46606e-08	9.40305e-08	1.07464e-07	-1.77373e-08	8.97268e-08	2.25944e-08	-1.63531e-08	6.24134e-09	9.16258e-08	-1.28180e-08	7.88078e-08
0.295	1.56016e-07	-5.69834e-08	9.90322e-08	8.46505e-08	-4.16086e-08	4.30419e-08	3.76036e-08	-5.24707e-09	3.23565e-08	1.20860e-07	-7.35358e-08	4.73245e-08	1.41516e-07	-4.55702e-08	9.59457e-08	1.09685e-07	-1.81038e-08	9.15808e-08	2.30797e-08	-1.67043e-08	6.37538e-09	9.35628e-08	-1.30890e-08	8.04738e-08
0.319	1.59014e-07	-5.80786e-08	1.00936e-07	8.62151e-08	-4.23776e-08	4.38374e-08	3.83218e-08	-5.34729e-09	3.29745e-08	1.23267e-07	-7.49999e-08	4.82667e-08	1.44344e-07	-4.64809e-08	9.78631e-08	1.11909e-07	-1.84710e-08	9.34382e-08	2.35664e-08	-1.70566e-08	6.50983e-09	9.55053e-08	-1.33607e-08	8.21446e-08
0.344	1.62013e-07	-5.91738e-08	1.02839e-07	8.77777e-08	-4.31457e-08	4.46320e-08	3.90404e-08	-5.44756e-09	3.35929e-08	1.25676e-07	-7.64657e-08	4.92100e-08	1.47175e-07	-4.73926e-08	9.97825e-08	1.14138e-07	-1.88388e-08	9.52989e-08	2.40545e-08	-1.74099e-08	6.64467e-09	9.74533e-08	-1.36332e-08	8.38201e-08
0.369	1.65011e-07	-6.02690e-08	1.04742e-07	8.93383e-08	-4.39128e-08	4.54255e-08	3.97595e-08	-5.54789e-09	3.42116e-08	1.28087e-07	-7.79331e-08	5.01544e-08	1.50009e-07	-4.83052e-08	1.01704e-07	1.16370e-07	-1.92073e-08	9.71628e-08	2.45441e-08	-1.77642e-08	6.77990e-09	9.94069e-08	-1.39065e-08	8.55003e-08
0.393	1.68009e-07	-6.13640e-08	1.06645e-07	9.08969e-08	-4.46789e-08	4.62180e-08	4.04789e-08	-5.64828e-09	3.48306e-08	1.30502e-07	-7.94020e-08	5.10998e-08	1.52846e-07	-4.92187e-08	1.03627e-07	1.18607e-07	-1.95764e-08	9.90301e-08	2.50351e-08	-1.81195e-08	6.91553e-09	1.01366e-07	-1.41806e-08	8.71853e-08
0.418	1.71007e-07	-6.24589e-08	1.08548e-07	9.24534e-08	-4.54440e-08	4.70094e-08	4.11988e-08	-5.74873e-09	3.54500e-08	1.32919e-07	-8.08726e-08	5.20461e-08	1.55686e-07	-5.01332e-08	1.05553e-07	1.20847e-07	-1.99462e-08	1.00901e-07	2.55275e-08	-1.84759e-08	7.05155e-09	1.03330e-07	-1.44554e-08	8.88751e-08
0.442	1.74004e-07	-6.35537e-08	1.10451e-07	9.40078e-08	-4.62080e-08	4.77998e-08	4.19190e-08	-5.84923e-09	3.60698e-08	1.35338e-07	-8.23446e-08	5.29935e-08	1.58529e-07	-5.10486e-08	1.07480e-07	1.23091e-07	-2.03166e-08	1.02774e-07	2.60213e-08	-1.88333e-08	7.18795e-09	1.05301e-07	-1.47310e-08	9.05695e-08
0.467	1.77001e-07	-6.46483e-08	1.12353e-07	9.55601e-08	-4.69710e-08	4.85891e-08	4.26398e-08	-5.94980e-09	3.66900e-08	1.37760e-07	-8.38181e-08	5.39418e-08	1.61374e-07	-5.19648e-08	1.09409e-07	1.25339e-07	-2.06876e-08	1.04651e-07	2.65165e-08	-1.91917e-08	7.32474e-09	1.07276e-07	-1.50074e-08	9.22687e-08
0.492	1.79998e-07	-6.57427e-08	1.14255e-07	9.71102e-08	-4.77330e-08	4.93772e-08	4.33609e-08	-6.05042e-09	3.73105e-08	1.40184e-07	-8.52931e-08	5.48910e-08	1.64222e-07	-5.28818e-08	1.11340e-07	1.27590e-07	-2.10592e-08	1.06531e-07	2.70130e-08	-1.95511e-08	7.46191e-09	1.09257e-07	-1.52845e-08	9.39725e-08
0.516	1.82993e-07	-6.68368e-08	1.16157e-07	9.86581e-08	-4.84938e-08	5.01643e-08	4.40825e-08	-6.15111e-09	3.79314e-08	1.42611e-07	-8.67696e-08	5.58412e-08	1.67072e-07	-5.37996e-08	1.13272e-07	1.29846e-07	-2.14315e-08	1.08414e-07	2.75109e-08	-1.99115e-08	7.59945e-09	1.11244e-07	-1.55624e-08	9.56811e-08
0.541	1.85988e-07	-6.79307e-08	1.18058e-07	1.00204e-07	-4.92535e-08	5.09502e-08	4.48045e-08	-6.25185e-09	3.85526e-08	1.45040e-07	-8.82474e-08	5.67922e-08	1.69925e-07	-5.47183e-08	1.15206e-07	1.32105e-07	-2.18043e-08	1.10300e-07	2.80102e-08	-2.02729e-08	7.73737e-09	1.13235e-07	-1.58411e-08	9.73944e-08
0.565	1.88983e-07	-6.90243e-08	1.19958e-07	1.01747e-07	-5.00121e-08	5.17349e-08	4.55269e-08	-6.35266e-09	3.91743e-08	1.47471e-07	-8.97265e-08	5.77442e-08	1.72780e-07	-5.56376e-08	1.17142e-07	1.34367e-07	-2.21778e-08	1.12189e-07	2.85109e-08	-2.06352e-08	7.87566e-09	1.15233e-07	-1.61205e-08	9.91123e-08
0.590	1.91976e-07	-7.01176e-08	1.21858e-07	1.03288e-07	-5.07695e-08	5.25184e-08	4.62498e-08	-6.45353e-09	3.97963e-08	1.49904e-07	-9.12070e-08	5.86969e-08	1.75637e-07	-5.65577e-08	1.19079e-07	1.36633e-07	-2.25518e-08	1.14082e-07	2.90128e-08	-2.09985e-08	8.01432e-09	1.17236e-07	-1.64007e-08	1.00835e-07
0.614	1.94968e-07	-7.12106e-08	1.23758e-07	1.04826e-07	-5.15258e-08	5.33007e-08	4.69732e-08	-6.55446e-09	4.04187e-08	1.52339e-07	-9.26888e-08	5.96506e-08	1.78497e-07	-5.74785e-08	1.21018e-07	1.38903e-07	-2.29264e-08	1.15977e-07	2.95161e-08	-2.13628e-08	8.15335e-09	1.19244e-07	-1.66816e-08	1.02562e-07
0.639	1.97960e-07	-7.23031e-08	1.25657e-07	1.06363e-07	-5.22808e-08	5.40818e-08	4.76969e-08	-6.65546e-09	4.10415e-08	1.54777e-07	-9.41718e-08	6.06050e-08	1.81358e-07	-5.84000e-08	1.22958e-07	1.41176e-07	-2.33016e-08	1.17875e-07	3.00207e-08	-2.17280e-08	8.29273e-09	1.21257e-07	-1.69633e-08	1.04294e-07
0.664	2.00950e-07	-7.33953e-08	1.27555e-07	1.07896e-07	-5.30347e-08	5.48616e-08	4.84212e-08	-6.75652e-09	4.16647e-08	1.57216e-07	-9.56561e-08	6.15602e-08	1.84222e-07	-5.93221e-08	1.24900e-07	1.43453e-07	-2.36774e-08	1.19776e-07	3.05266e-08	-2.20941e-08	8.43248e-09	1.23276e-07	-1.72458e-08	1.06031e-07
0.688	2.03939e-07	-7.44870e-08	1.29452e-07	1.09427e-07	-5.37873e-08	5.56402e-08	4.91459e-08	-6.85764e-09	4.22883e-08	1.59658e-07	-9.71415e-08	6.25161e-08	1.87087e-07	-6.02448e-08	1.26842e-07	1.45733e-07	-2.40537e-08	1.21679e-07	3.10338e-08	-2.24612e-08	8.57258e-09	1.25301e-07	-1.75290e-08	1.07772e-07
0.713	2.06927e-07	-7.55783e-08	1.31348e-07	1.10956e-07	-5.45387e-08	5.64174e-08	4.98711e-08	-6.95882e-09	4.29122e-08	1.62101e-07	-9.86281e-08	6.34728e-08	1.89954e-07	-6.11681e-08	1.28786e-07	1.48017e-07	-2.44306e-08	1.23586e-07	3.15423e-08	-2.28292e-08	8.71304e-09	1.27331e-07	-1.78129e-08	1.09518e-07
0.737	2.09913e-07	-7.66691e-08	1.33244e-07	1.12482e-07	-5.52888e-08	5.71934e-08	5.05967e-08	-7.06007e-09	4.35366e-08	1.64546e-07	-1.00116e-07	6.44303e-08	1.92823e-07	-6.20919e-08	1.30731e-07	1.50303e-07	-2.48081e-08	1.25495e-07	3.20520e-08	-2.31982e-08	8.85384e-09	1.29366e-07	-1.80976e-08	1.11268e-07
0.762	2.12898e-07	-7.77593e-08	1.35139e-07	1.14006e-07	-5.60376e-08	5.79680e-08	5.13228e-08	-7.16139e-09	4.41614e-08	1.66993e-07	-1.01605e-07	6.53884e-08	1.95694e-07	-6.30163e-08	1.32678e-07	1.52593e-07	-2.51860e-08	1.27407e-07	3.25630e-08	-2.35680e-08	8.99499e-09	1.31406e-07	-1.83831e-08	1.13023e-07
0.786	2.15882e-07	-7.88490e-08	1.37033e-07	1.15526e-07	-5.67851e-08	5.87412e-08	5.20493e-08	-7.26277e-09	4.47865e-08	1.69442e-07	-1.03094e-07	6.63472e-08	1.98566e-07	-6.39412e-08	1.34625e-07	1.54887e-07	-2.55646e-08	1.29322e-07	3.30752e-08	-2.39387e-08	9.13648e-09	1.33452e-07	-1.86693e-08	1.14783e-07
0.811	2.18864e-07	-7.99382e-08	1.38926e-07	1.17044e-07	-5.75313e-08	5.95131e-08	5.27763e-08	-7.36422e-09	4.54121e-08	1.71892e-07	-1.04585e-07	6.73066e-08	2.01440e-07	-6.48666e-08	1.36573e-07	1.57183e-07	-2.59436e-08	1.31240e-07	3.35886e-08	-2.43103e-08	9.27831e-09	1.35503e-07	-1.89562e-08	1.16547e-07
0.836	2.21844e-07	-8.10267e-08	1.40817e-07	1.18560e-07	-5.82761e-08	6.02836e-08	5.35038e-08	-7.46573e-09	4.60381e-08	1.74344e-07	-1.06077e-07	6.82667e-08	2.04315e-07	-6.57924e-08	1.38522e-07	1.59483e-07	-2.63232e-08	1.33160e-07	3.41033e-08	-2.46828e-08	9.42048e-09	1.37560e-07	-1.92439e-08	1.18316e-07
0.860	2.24822e-07	-8.21145e-08	1.42708e-07	1.20072e-07	-5.90195e-08	6.10526e-08	5.42318e-08	-7.56731e-09	4.66645e-08	1.76797e-07	-1.07570e-07	6.92274e-08	2.07191e-07	-6.67186e-08	1.40473e-07	1.61786e-07	-2.67032e-08	1.35082e-07	3.46191e-08	-2.50562e-08	9.56297e-09	1.39621e-07	-1.95323e-08	1.20089e-07
0.885	2.27799e-07	-8.32017e-08	1.44597e-07	1.21582e-07	-5.97616e-08	6.18202e-08	5.49602e-08	-7.66895e-09	4.72913e-08	1.79252e-07	-1.09064e-07	7.01887e-08	2.10069e-07	-6.76452e-08	1.42423e-07	1.64091e-07	-2.70838e-08	1.37007e-07	3.51362e-08	-2.54304e-08	9.70580e-09	1.41688e-07	-1.98215e-08	1.21867e-07
0.909	2.30774e-07	-8.42883e-08	1.46486e-07	1.23089e-07	-6.05023e-08	6.25864e-08	5.56892e-08	-7.77066e-09	4.79185e-08	1.81709e-07	-1.10558e-07	7.11505e-08	2.12947e-07	-6.85722e-08	1.44375e-07	1.66400e-07	-2.74649e-08	1.38935e-07	3.56544e-08	-2.58055e-08	9.84894e-09	1.43760e-07	-2.01113e-08	1.23649e-07
0.934	2.33747e-07	-8.53740e-08	1.48373e-07	1.24593e-07	-6.12415e-08	6.33511e-08	5.64186e-08	-7.87244e-09	4.85461e-08	1.84166e-07	-1.12054e-07	7.21129e-08	2.15827e-07	-6.94995e-08	1.46328e-07	1.68712e-07	-2.78465e-08	1.40865e-07	3.61738e-08	-2.61814e-08	9.99241e-09	1.45838e-07	-2.04020e-08	1.25436e-07
0.958	2.36717e-07	-8.64591e-08	1.50258e-07	1.26094e-07	-6.19793e-08	6.41143e-08	5.71485e-08	-7.97429e-09	4.91742e-08	1.86626e-07	-1.13550e-07	7.30758e-08	2.18708e-07	-7.04272e-08	1.48281e-07	1.71027e-07	-2.82285e-08	1.42798e-07	3.66943e-08	-2.65581e-08	1.01362e-08	1.47920e-07	-2.06933e-08	1.27227e-07
0.983	2.39686e-07	-8.75433e-08	1.52143e-07	1.27592e-07	-6.27156e-08	6.48760e-08	5.78788e-08	-8.07620e-09	4.98026e-08	1.89086e-07	-1.15047e-07	7.40392e-08	2.21589e-07	-7.13551e-08	1.50234e-07	1.73344e-07	-2.86111e-08	1.44733e-07	3.72159e-08	-2.69356e-08	1.02803e-08	1.50008e-07	-2.09854e-08	1.29023e-07
1.008	2.42652e-07	-8.86268e-08	1.54026e-07	1.29086e-07	-6.34504e-08	6.56361e-08	5.86097e-08	-8.17818e-09	5.04315e-08	1.91547e-07	-1.16544e-07	7.50030e-08	2.24472e-07	-7.22832e-08	1.52189e-07	1.75665e-07	-2.89941e-08	1.46671e-07	3.77387e-08	-2.73140e-08	1.04247e-08	1.52101e-07	-2.12782e-08	1.30823e-07
1.032	2.45616e-07	-8.97094e-08	1.55907e-07	1.30578e-07	-6.41837e-08	6.63947e-08	5.93410e-08	-8.28023e-09	5.10608e-08	1.94010e-07	-1.18043e-07	7.59673e-08	2.27355e-07	-7.32116e-08	1.54143e-07	1.77988e-07	-2.93775e-08	1.48610e-07	3.82626e-08	-2.76932e-08	1.05694e-08	1.54199e-07	-2.15717e-08	1.32628e-07
1.057	2.48578e-07	-9.07911e-08	1.57787e-07	1.32067e-07	-6.49155e-08	6.71516e-08	6.00729e-08	-8.38235e-09	5.16905e-08	1.96474e-07	-1.19542e-07	7.69321e-08	2.30238e-07	-7.41402e-08	1.56098e-07	1.80314e-07	-2.97614e-08	1.50553e-07	3.87875e-08	-2.80731e-08	1.07144e-08	1.56303e-07	-2.18659e-08	1.34437e-07
1.081	2.51537e-07	-9.18719e-08	1.59665e-07	1.33553e-07	-6.56457e-08	6.79070e-08	6.08052e-08	-8.48454e-09	5.23207e-08	1.98939e-07	-1.21042e-07	7.78972e-08	2.33123e-07	-7.50689e-08	1.58054e-07	1.82643e-07	-3.01458e-08	1.52497e-07	3.93136e-08	-2.84538e-08	1.08597e-08	1.58411e-07	-2.21609e-08	1.36250e-07
1.106	2.54494e-07	-9.29518e-08	1.61542e-07	1.35035e-07	-6.63744e-08	6.86608e-08	6.15380e-08	-8.58679e-09	5.29512e-08	2.01405e-07	-1.22542e-07	7.88627e-08	2.36007e-07	-7.59978e-08	1.60009e-07	1.84974e-07	-3.05306e-08	1.54443e-07	3.98407e-08	-2.88353e-08	1.10053e-08	1.60524e-07	-2.24566e-08	1.38068e-07
1.130	2.57448e-07	-9.40307e-08	1.63417e-07	1.36514e-07	-6.71015e-08	6.94129e-08	6.22713e-08	-8.68912e-09	5.35822e-08	2.03871e-07	-1.24043e-07	7.98286e-08	2.38892e-07	-7.69268e-08	1.61965e-07	1.87308e-07	-3.09158e-08	1.56392e-07	4.03688e-08	-2.92176e-08	1.11512e-08	1.62643e-07	-2.27529e-08	1.39890e-07
1.155	2.60399e-07	-9.51087e-08	1.65291e-07	1.37990e-07	-6.78269e-08	7.01634e-08	6.30051e-08	-8.79151e-09	5.42136e-08	2.06339e-07	-1.25544e-07	8.07948e-08	2.41777e-07	-7.78558e-08	1.63921e-07	1.89644e-07	-3.13014e-08	1.58343e-07	4.08980e-08	-2.96006e-08	1.12974e-08	1.64767e-07	-2.30500e-08	1.41717e-07
1.180	2.63348e-07	-9.61856e-08	1.67162e-07	1.39463e-07	-6.85508e-08	7.09122e-08	6.37394e-08	-8.89397e-09	5.48455e-08	2.08807e-07	-1.27046e-07	8.17614e-08	2.44663e-07	-7.87850e-08	1.65878e-07	1.91983e-07	-3.16875e-08	1.60296e-07	4.14282e-08	-2.99843e-08	1.14439e-08	1.66895e-07	-2.33478e-08	1.43547e-07
1.204	2.66293e-07	-9.72615e-08	1.69032e-07	1.40932e-07	-6.92730e-08	7.16593e-08	6.44742e-08	-8.99650e-09	5.54777e-08	2.11276e-07	-1.28548e-07	8.27282e-08	2.47548e-07	-7.97141e-08	1.67834e-07	1.94325e-07	-3.20740e-08	1.62251e-07	4.19593e-08	-3.03688e-08	1.15906e-08	1.69029e-07	-2.36463e-08	1.45383e-07
1.229	2.69236e-07	-9.83363e-08	1.70900e-07	1.42398e-07	-6.99935e-08	7.24046e-08	6.52095e-08	-9.09910e-09	5.61104e-08	2.13746e-07	-1.30051e-07	8.36953e-08	2.50433e-07	-8.06432e-08	1.69790e-07	1.96669e-07	-3.24609e-08	1.64208e-07	4.24915e-08	-3.07539e-08	1.17376e-08	1.71167e-07	-2.39455e-08	1.47222e-07
1.253	2.72176e-07	-9.94099e-08	1.72766e-07	1.43861e-07	-7.07124e-08	7.31483e-08	6.59453e-08	-9.20177e-09	5.67436e-08	2.16217e-07	-1.31554e-07	8.46626e-08	2.53319e-07	-8.15723e-08	1.71746e-07	1.99015e-07	-3.28481e-08	1.66167e-07	4.30247e-08	-3.11398e-08	1.18849e-08	1.73311e-07	-2.42453e-08	1.49066e-07
1.278	2.75112e-07	-1.00483e-07	1.74630e-07	1.45320e-07	-7.14295e-08	7.38901e-08	6.66816e-08	-9.30451e-09	5.73771e-08	2.18688e-07	-1.33058e-07	8.56301e-08	2.56204e-07	-8.25014e-08	1.73702e-07	2.01364e-07	-3.32358e-08	1.68128e-07	4.35587e-08	-3.15263e-08	1.20324e-08	1.75459e-07	-2.45459e-08	1.50914e-07
1.303	2.78046e-07	-1.01554e-07	1.76492e-07	1.46775e-07	-7.21450e-08	7.46302e-08	6.74184e-08	-9.40732e-09	5.80111e-08	2.21159e-07	-1.34561e-07	8.65979e-08	2.59089e-07	-8.34303e-08	1.75658e-07	2.03715e-07	-3.36238e-08	1.70091e-07	4.40938e-08	-3.19136e-08	1.21802e-08	1.77613e-07	-2.48471e-08	1.52766e-07
1.327	2.80976e-07	-1.02624e-07	1.78352e-07	1.48227e-07	-7.28587e-08	7.53685e-08	6.81557e-08	-9.51019e-09	5.86455e-08	2.23631e-07	-1.36065e-07	8.75658e-08	2.61973e-07	-8.43592e-08	1.77614e-07	2.06068e-07	-3.40122e-08	1.72056e-07	4.46297e-08	-3.23015e-08	1.23282e-08	1.79771e-07	-2.51491e-08	1.54622e-07
1.352	2.83903e-07	-1.03693e-07	1.80209e-07	1.49675e-07	-7.35706e-08	7.61049e-08	6.88935e-08	-9.61314e-09	5.92803e-08	2.26103e-07	-1.37569e-07	8.85338e-08	2.64857e-07	-8.52878e-08	1.79569e-07	2.08423e-07	-3.44009e-08	1.74022e-07	4.51665e-08	-3.26900e-08	1.24765e-08	1.81934e-07	-2.54517e-08	1.56483e-07
1.376	2.86826e-07	-1.04761e-07	1.82065e-07	1.51120e-07	-7.42807e-08	7.68395e-08	6.96317e-08	-9.71616e-09	5.99156e-08	2.28576e-07	-1.39074e-07	8.95020e-08	2.67740e-07	-8.62163e-08	1.81524e-07	2.10780e-07	-3.47900e-08	1.75990e-07	4.57043e-08	-3.30792e-08	1.26251e-08	1.84102e-07	-2.57550e-08	1.58347e-07
1.401	2.89746e-07	-1.05827e-07	1.83918e-07	1.52561e-07	-7.49891e-08	7.75722e-08	7.03705e-08	-9.81925e-09	6.05513e-08	2.31049e-07	-1.40578e-07	9.04703e-08	2.70623e-07	-8.71446e-08	1.83478e-07	2.13140e-07	-3.51794e-08	1.77960e-07	4.62429e-08	-3.34690e-08	1.27738e-08	1.86275e-07	-2.60589e-08	1.60216e-07
1.425	2.92662e-07	-1.06892e-07	1.85770e-07	1.53999e-07	-7.56956e-08	7.83031e-08	7.11098e-08	-9.92240e-09	6.11874e-08	2.33522e-07	-1.42083e-07	9.14387e-08	2.73505e-07	-8.80727e-08	1.85432e-07	2.15501e-07	-3.55692e-08	1.79932e-07	4.67823e-08	-3.38595e-08	1.29229e-08	1.88453e-07	-2.63636e-08	1.62089e-07
1.450	2.95574e-07	-1.07956e-07	1.87618e-07	1.55432e-07	-7.64003e-08	7.90321e-08	7.18496e-08	-1.00256e-08	6.18239e-08	2.35995e-07	-1.43588e-07	9.24071e-08	2.76386e-07	-8.90005e-08	1.87386e-07	2.17865e-07	-3.59593e-08	1.81906e-07	4.73226e-08	-3.42505e-08	1.30721e-08	1.90635e-07	-2.66688e-08	1.63966e-07
1.475	2.98483e-07	-1.09019e-07	1.89465e-07	1.56862e-07	-7.71031e-08	7.97591e-08	7.25898e-08	-1.01289e-08	6.24609e-08	2.38468e-07	-1.45093e-07	9.33756e-08	2.79267e-07	-8.99280e-08	1.89339e-07	2.20230e-07	-3.63497e-08	1.83881e-07	4.78637e-08	-3.46421e-08	1.32216e-08	1.92822e-07	-2.69748e-08	1.65847e-07
1.499	3.01388e-07	-1.10080e-07	1.91309e-07	1.58288e-07	-7.78040e-08	8.04842e-08	7.33306e-08	-1.02323e-08	6.30983e-08	2.40942e-07	-1.46598e-07	9.43440e-08	2.82146e-07	-9.08552e-08	1.91291e-07	2.22598e-07	-3.67405e-08	1.85857e-07	4.84056e-08	-3.50344e-08	1.33713e-08	1.95014e-07	-2.72814e-08	1.67732e-07
1.524	3.04289e-07	-1.11139e-07	1.93150e-07	1.59710e-07	-7.85031e-08	8.12073e-08	7.40719e-08	-1.03357e-08	6.37362e-08	2.43415e-07	-1.48103e-07	9.53125e-08	2.85024e-07	-9.17820e-08	1.93242e-07	2.24967e-07	-3.71315e-08	1.87835e-07	4.89483e-08	-3.54271e-08	1.35212e-08	1.97210e-07	-2.75887e-08	1.69621e-07
1.548	3.07186e-07	-1.12197e-07	1.94989e-07	1.61129e-07	-7.92002e-08	8.19284e-08	7.48136e-08	-1.04392e-08	6.43744e-08	2.45888e-07	-1.49607e-07	9.62809e-08	2.87901e-07	-9.27085e-08	1.95193e-07	2.27338e-07	-3.75229e-08	1.89815e-07	4.94918e-08	-3.58205e-08	1.36713e-08	1.99411e-07	-2.78966e-08	1.71514e-07
1.573	3.10079e-07	-1.13254e-07	1.96825e-07	1.62543e-07	-7.98954e-08	8.26476e-08	7.55559e-08	-1.05428e-08	6.50131e-08	2.48361e-07	-1.51112e-07	9.72492e-08	2.90777e-07	-9.36345e-08	1.97143e-07	2.29710e-07	-3.79145e-08	1.91796e-07	5.00360e-08	-3.62144e-08	1.38216e-08	2.01617e-07	-2.82051e-08	1.73411e-07
1.597	3.12968e-07	-1.14309e-07	1.98659e-07	1.63953e-07	-8.05886e-08	8.33647e-08	7.62986e-08	-1.06464e-08	6.56522e-08	2.50834e-07	-1.52616e-07	9.82175e-08	2.93652e-07	-9.45602e-08	1.99091e-07	2.32085e-07	-3.83064e-08	1.93778e-07	5.05809e-08	-3.66088e-08	1.39721e-08	2.03827e-07	-2.85143e-08	1.75312e-07
1.622	3.15853e-07	-1.15363e-07	2.00490e-07	1.65360e-07	-8.12799e-08	8.40798e-08	7.70419e-08	-1.07501e-08	6.62917e-08	2.53306e-07	-1.54121e-07	9.91856e-08	2.96525e-07	-9.54853e-08	2.01039e-07	2.34461e-07	-3.86985e-08	1.95762e-07	5.11265e-08	-3.70037e-08	1.41229e-08	2.06041e-07	-2.88242e-08	1.77217e-07
1.647	3.18733e-07	-1.16415e-07	2.02318e-07	1.66762e-07	-8.19691e-08	8.47928e-08	7.77856e-08	-1.08539e-08	6.69317e-08	2.55779e-07	-1.55625e-07	1.00154e-07	2.99396e-07	-9.64099e-08	2.02986e-07	2.36838e-07	-3.90910e-08	1.97747e-07	5.16729e-08	-3.73991e-08	1.42738e-08	2.08261e-07	-2.91346e-08	1.79126e-07
1.671	3.21609e-07	-1.17465e-07	2.04144e-07	1.68160e-07	-8.26564e-08	8.55037e-08	7.85298e-08	-1.09578e-08	6.75721e-08	2.58250e-07	-1.57129e-07	1.01121e-07	3.02266e-07	-9.73341e-08	2.04932e-07	2.39217e-07	-3.94837e-08	1.99734e-07	5.22199e-08	-3.77950e-08	1.44249e-08	2.10484e-07	-2.94457e-08	1.81039e-07
1.696	3.24480e-07	-1.18514e-07	2.05967e-07	1.69554e-07	-8.33416e-08	8.62125e-08	7.92745e-08	-1.10617e-08	6.82129e-08	2.60722e-07	-1.58633e-07	1.02089e-07	3.05134e-07	-9.82576e-08	2.06876e-07	2.41598e-07	-3.98766e-08	2.01722e-07	5.27676e-08	-3.81914e-08	1.45762e-08	2.12713e-07	-2.97574e-08	1.82955e-07
1.720	3.27347e-07	-1.19561e-07	2.07786e-07	1.70944e-07	-8.40248e-08	8.69192e-08	8.00197e-08	-1.11657e-08	6.88541e-08	2.63192e-07	-1.60136e-07	1.03057e-07	3.08000e-07	-9.91806e-08	2.08820e-07	2.43980e-07	-4.02697e-08	2.03710e-07	5.33159e-08	-3.85882e-08	1.47276e-08	2.14945e-07	-3.00697e-08	1.84875e-07
1.745	3.30209e-07	-1.20606e-07	2.09603e-07	1.72330e-07	-8.47059e-08	8.76238e-08	8.07654e-08	-1.12697e-08	6.94957e-08	2.65663e-07	-1.61639e-07	1.04024e-07	3.10865e-07	-1.00103e-07	2.10762e-07	2.46364e-07	-4.06631e-08	2.05700e-07	5.38648e-08	-3.89855e-08	1.48793e-08	2.17182e-07	-3.03827e-08	1.86799e-07
1.769	3.33067e-07	-1.21650e-07	2.11417e-07	1.73711e-07	-8.53849e-08	8.83262e-08	8.15116e-08	-1.13738e-08	7.01377e-08	2.68132e-07	-1.63141e-07	1.04991e-07	3.13727e-07	-1.01025e-07	2.12702e-07	2.48748e-07	-4.10567e-08	2.07692e-07	5.44143e-08	-3.93832e-08	1.50311e-08	2.19423e-07	-3.06962e-08	1.88727e-07
1.794	3.35920e-07	-1.22692e-07	2.13228e-07	1.75088e-07	-8.60618e-08	8.90264e-08	8.22582e-08	-1.14780e-08	7.07802e-08	2.70601e-07	-1.64643e-07	1.05957e-07	3.16587e-07	-1.01946e-07	2.14642e-07	2.51134e-07	-4.14506e-08	2.09684e-07	5.49644e-08	-3.97814e-08	1.51830e-08	2.21669e-07	-3.10104e-08	1.90659e-07
1.819	3.38767e-07	-1.23732e-07	2.15035e-07	1.76461e-07	-8.67365e-08	8.97244e-08	8.30053e-08	-1.15823e-08	7.14231e-08	2.73069e-07	-1.66145e-07	1.06924e-07	3.19446e-07	-1.02866e-07	2.16579e-07	2.53522e-07	-4.18446e-08	2.11677e-07	5.55151e-08	-4.01799e-08	1.53351e-08	2.23919e-07	-3.13251e-08	1.92594e-07
1.843	3.41610e-07	-1.24770e-07	2.16840e-07	1.77829e-07	-8.74092e-08	9.04202e-08	8.37529e-08	-1.16866e-08	7.20664e-08	2.75536e-07	-1.67646e-07	1.07890e-07	3.22301e-07	-1.03786e-07	2.18516e-07	2.55910e-07	-4.22388e-08	2.13671e-07	5.60663e-08	-4.05789e-08	1.54874e-08	2.26173e-07	-3.16405e-08	1.94533e-07
1.868	3.44448e-07	-1.25807e-07	2.18641e-07	1.79193e-07	-8.80796e-08	9.11137e-08	8.45010e-08	-1.17910e-08	7.27100e-08	2.78002e-07	-1.69147e-07	1.08856e-07	3.25155e-07	-1.04705e-07	2.20450e-07	2.58300e-07	-4.26332e-08	2.15666e-07	5.66180e-08	-4.09782e-08	1.56398e-08	2.28432e-07	-3.19564e-08	1.96475e-07
1.892	3.47281e-07	-1.26842e-07	2.20439e-07	1.80553e-07	-8.87479e-08	9.18050e-08	8.52496e-08	-1.18954e-08	7.33541e-08	2.80468e-07	-1.70647e-07	1.09821e-07	3.28006e-07	-1.05623e-07	2.22383e-07	2.60690e-07	-4.30278e-08	2.17662e-07	5.71702e-08	-4.13779e-08	1.57923e-08	2.30694e-07	-3.22729e-08	1.98421e-07
1.917	3.50109e-07	-1.27874e-07	2.22234e-07	1.81908e-07	-8.94140e-08	9.24941e-08	8.59986e-08	-1.19999e-08	7.39986e-08	2.82932e-07	-1.72146e-07	1.10786e-07	3.30855e-07	-1.06540e-07	2.24315e-07	2.63082e-07	-4.34226e-08	2.19659e-07	5.77229e-08	-4.17779e-08	1.59450e-08	2.32961e-07	-3.25900e-08	2.00371e-07
1.942	3.52931e-07	-1.28905e-07	2.24026e-07	1.83259e-07	-9.00778e-08	9.31808e-08	8.67480e-08	-1.21045e-08	7.46435e-08	2.85395e-07	-1.73645e-07	1.11750e-07	3.33701e-07	-1.07457e-07	2.26244e-07	2.65475e-07	-4.38175e-08	2.21657e-07	5.82760e-08	-4.21782e-08	1.60978e-08	2.35232e-07	-3.29077e-08	2.02324e-07
1.966	3.55748e-07	-1.29934e-07	2.25814e-07	1.84605e-07	-9.07394e-08	9.38652e-08	8.74980e-08	-1.22091e-08	7.52888e-08	2.87857e-07	-1.75143e-07	1.12715e-07	3.36544e-07	-1.08372e-07	2.28172e-07	2.67868e-07	-4.42125e-08	2.23656e-07	5.88296e-08	-4.25789e-08	1.62507e-08	2.37507e-07	-3.32260e-08	2.04281e-07
1.991	3.58559e-07	-1.30961e-07	2.27599e-07	1.85946e-07	-9.13988e-08	9.45472e-08	8.82484e-08	-1.23139e-08	7.59345e-08	2.90318e-07	-1.76640e-07	1.13678e-07	3.39384e-07	-1.09287e-07	2.30097e-07	2.70262e-07	-4.46077e-08	2.25655e-07	5.93836e-08	-4.29799e-08	1.64038e-08	2.39785e-07	-3.35448e-08	2.06241e-07
2.015	3.61365e-07	-1.31986e-07	2.29380e-07	1.87283e-07	-9.20559e-08	9.52270e-08	8.89992e-08	-1.24186e-08	7.65806e-08	2.92778e-07	-1.78137e-07	1.14641e-07	3.42222e-07	-1.10200e-07	2.32021e-07	2.72658e-07	-4.50031e-08	2.27655e-07	5.99381e-08	-4.33812e-08	1.65569e-08	2.42068e-07	-3.38641e-08	2.08204e-07
2.040	3.64166e-07	-1.33009e-07	2.31157e-07	1.88615e-07	-9.27107e-08	9.59043e-08	8.97505e-08	-1.25235e-08	7.72271e-08	2.95236e-07	-1.79633e-07	1.15604e-07	3.45056e-07	-1.11113e-07	2.33943e-07	2.75054e-07	-4.53985e-08	2.29655e-07	6.04929e-08	-4.37827e-08	1.67102e-08	2.44355e-07	-3.41840e-08	2.10171e-07
2.064	3.66961e-07	-1.34029e-07	2.32931e-07	1.89942e-07	-9.33631e-08	9.65792e-08	9.05023e-08	-1.26284e-08	7.78739e-08	2.97693e-07	-1.81127e-07	1.16566e-07	3.47888e-07	-1.12025e-07	2.35863e-07	2.77450e-07	-4.57941e-08	2.31656e-07	6.10480e-08	-4.41845e-08	1.68635e-08	2.46646e-07	-3.45045e-08	2.12141e-07
2.089	3.69750e-07	-1.35048e-07	2.34702e-07	1.91265e-07	-9.40133e-08	9.72518e-08	9.12545e-08	-1.27333e-08	7.85212e-08	3.00149e-07	-1.82621e-07	1.17527e-07	3.50716e-07	-1.12936e-07	2.37780e-07	2.79848e-07	-4.61898e-08	2.33658e-07	6.16035e-08	-4.45865e-08	1.70170e-08	2.48940e-07	-3.48255e-08	2.14115e-07
2.114	3.72533e-07	-1.36065e-07	2.36468e-07	1.92583e-07	-9.46610e-08	9.79219e-08	9.20071e-08	-1.28383e-08	7.91688e-08	3.02603e-07	-1.84114e-07	1.18488e-07	3.53541e-07	-1.13845e-07	2.39696e-07	2.82246e-07	-4.65856e-08	2.35660e-07	6.21593e-08	-4.49888e-08	1.71705e-08	2.51239e-07	-3.51470e-08	2.16092e-07
2.138	3.75310e-07	-1.37079e-07	2.38231e-07	1.93896e-07	-9.53065e-08	9.85895e-08	9.27602e-08	-1.29434e-08	7.98168e-08	3.05055e-07	-1.85607e-07	1.19448e-07	3.56363e-07	-1.14754e-07	2.41609e-07	2.84644e-07	-4.69815e-08	2.37663e-07	6.27154e-08	-4.53913e-08	1.73241e-08	2.53541e-07	-3.54691e-08	2.18072e-07
2.163	3.78082e-07	-1.38091e-07	2.39990e-07	1.95204e-07	-9.59495e-08	9.92547e-08	9.35137e-08	-1.30486e-08	8.04652e-08	3.07506e-07	-1.87098e-07	1.20408e-07	3.59181e-07	-1.15662e-07	2.43520e-07	2.87043e-07	-4.73774e-08	2.39666e-07	6.32717e-08	-4.57939e-08	1.74778e-08	2.55847e-07	-3.57917e-08	2.20055e-07
2.187	3.80847e-07	-1.39101e-07	2.41746e-07	1.96508e-07	-9.65901e-08	9.99174e-08	9.42677e-08	-1.31538e-08	8.11139e-08	3.09955e-07	-1.88588e-07	1.21367e-07	3.61996e-07	-1.16568e-07	2.45428e-07	2.89442e-07	-4.77734e-08	2.41669e-07	6.38283e-08	-4.61968e-08	1.76315e-08	2.58157e-07	-3.61148e-08	2.22042e-07
2.212	3.83606e-07	-1.40109e-07	2.43497e-07	1.97806e-07	-9.72283e-08	1.00578e-07	9.50221e-08	-1.32590e-08	8.17630e-08	3.12402e-07	-1.90077e-07	1.22325e-07	3.64807e-07	-1.17473e-07	2.47334e-07	2.91842e-07	-4.81695e-08	2.43673e-07	6.43852e-08	-4.65998e-08	1.77853e-08	2.60470e-07	-3.64384e-08	2.24032e-07
2.236	3.86359e-07	-1.41114e-07	2.45245e-07	1.99099e-07	-9.78641e-08	1.01235e-07	9.57769e-08	-1.33644e-08	8.24125e-08	3.14848e-07	-1.91565e-07	1.23283e-07	3.67615e-07	-1.18377e-07	2.49237e-07	2.94242e-07	-4.85657e-08	2.45677e-07	6.49422e-08	-4.70030e-08	1.79392e-08	2.62787e-07	-3.67626e-08	2.26024e-07
2.261	3.89106e-07	-1.42118e-07	2.46988e-07	2.00388e-07	-9.84974e-08	1.01890e-07	9.65321e-08	-1.34697e-08	8.30623e-08	3.17291e-07	-1.93051e-07	1.24240e-07	3.70418e-07	-1.19280e-07	2.51138e-07	2.96643e-07	-4.89619e-08	2.47681e-07	6.54994e-08	-4.74063e-08	1.80931e-08	2.65108e-07	-3.70872e-08	2.28020e-07
2.286	3.91846e-07	-1.43119e-07	2.48728e-07	2.01671e-07	-9.91282e-08	1.02543e-07	9.72877e-08	-1.35752e-08	8.37125e-08	3.19733e-07	-1.94537e-07	1.25196e-07	3.73218e-07	-1.20182e-07	2.53036e-07	2.99043e-07	-4.93581e-08	2.49685e-07	6.60568e-08	-4.78097e-08	1.82471e-08	2.67432e-07	-3.74123e-08	2.30019e-07
2.310	3.94580e-07	-1.44117e-07	2.50463e-07	2.02949e-07	-9.97565e-08	1.03193e-07	9.80437e-08	-1.36807e-08	8.43630e-08	3.22172e-07	-1.96021e-07	1.26151e-07	3.76014e-07	-1.21082e-07	2.54932e-07	3.01444e-07	-4.97544e-08	2.51690e-07	6.66143e-08	-4.82132e-08	1.84011e-08	2.69759e-07	-3.77380e-08	2.32021e-07
2.335	3.97307e-07	-1.45113e-07	2.52194e-07	2.04223e-07	-1.00382e-07	1.03840e-07	9.88001e-08	-1.37862e-08	8.50139e-08	3.24610e-07	-1.97504e-07	1.27105e-07	3.78806e-07	-1.21981e-07	2.56825e-07	3.03845e-07	-5.01506e-08	2.53694e-07	6.71719e-08	-4.86168e-08	1.85552e-08	2.72090e-07	-3.80641e-08	2.34026e-07
2.359	4.00028e-07	-1.46107e-07	2.53921e-07	2.05491e-07	-1.01006e-07	1.04485e-07	9.95570e-08	-1.38918e-08	8.56651e-08	3.27045e-07	-1.98986e-07	1.28059e-07	3.81593e-07	-1.22879e-07	2.58715e-07	3.06246e-07	-5.05469e-08	2.55699e-07	6.77297e-08	-4.90204e-08	1.87092e-08	2.74425e-07	-3.83906e-08	2.36034e-07
2.384	4.02742e-07	-1.47098e-07	2.55644e-07	2.06754e-07	-1.01626e-07	1.05127e-07	1.00314e-07	-1.39975e-08	8.63167e-08	3.29479e-07	-2.00467e-07	1.29012e-07	3.84376e-07	-1.23775e-07	2.60602e-07	3.08647e-07	-5.09432e-08	2.57704e-07	6.82875e-08	-4.94242e-08	1.88633e-08	2.76763e-07	-3.87177e-08	2.38045e-07
2.408	4.05450e-07	-1.48087e-07	2.57362e-07	2.08011e-07	-1.02245e-07	1.05767e-07	1.01072e-07	-1.41032e-08	8.69686e-08	3.31910e-07	-2.01946e-07	1.29964e-07	3.87156e-07	-1.24670e-07	2.62486e-07	3.11048e-07	-5.13395e-08	2.59708e-07	6.88453e-08	-4.98279e-08	1.90174e-08	2.79104e-07	-3.90452e-08	2.40058e-07
2.433	4.08150e-07	-1.49073e-07	2.59077e-07	2.09264e-07	-1.02860e-07	1.06403e-07	1.01830e-07	-1.42090e-08	8.76208e-08	3.34338e-07	-2.03423e-07	1.30915e-07	3.89930e-07	-1.25563e-07	2.64367e-07	3.13449e-07	-5.17358e-08	2.61713e-07	6.94032e-08	-5.02317e-08	1.91715e-08	2.81448e-07	-3.93732e-08	2.42075e-07
2.458	4.10844e-07	-1.50057e-07	2.60786e-07	2.10511e-07	-1.03473e-07	1.07038e-07	1.02588e-07	-1.43148e-08	8.82733e-08	3.36764e-07	-2.04900e-07	1.31865e-07	3.92700e-07	-1.26455e-07	2.66245e-07	3.15849e-07	-5.21320e-08	2.63717e-07	6.99610e-08	-5.06354e-08	1.93256e-08	2.83796e-07	-3.97016e-08	2.44094e-07
2.482	4.13530e-07	-1.51039e-07	2.62492e-07	2.11752e-07	-1.04083e-07	1.07669e-07	1.03347e-07	-1.44206e-08	8.89262e-08	3.39188e-07	-2.06374e-07	1.32814e-07	3.95466e-07	-1.27346e-07	2.68120e-07	3.18250e-07	-5.25282e-08	2.65722e-07	7.05189e-08	-5.10392e-08	1.94797e-08	2.86146e-07	-4.00304e-08	2.46116e-07
2.507	4.16210e-07	-1.52017e-07	2.64193e-07	2.12989e-07	-1.04691e-07	1.08298e-07	1.04106e-07	-1.45266e-08	8.95794e-08	3.41610e-07	-2.07848e-07	1.33762e-07	3.98226e-07	-1.28235e-07	2.69992e-07	3.20650e-07	-5.29243e-08	2.67726e-07	7.10767e-08	-5.14429e-08	1.96338e-08	2.88500e-07	-4.03597e-08	2.48141e-07
2.531	4.18882e-07	-1.52993e-07	2.65889e-07	2.14220e-07	-1.05296e-07	1.08923e-07	1.04865e-07	-1.46325e-08	9.02328e-08	3.44028e-07	-2.09319e-07	1.34709e-07	4.00982e-07	-1.29122e-07	2.71860e-07	3.23050e-07	-5.33204e-08	2.69729e-07	7.16344e-08	-5.18465e-08	1.97878e-08	2.90857e-07	-4.06895e-08	2.50168e-07
2.556	4.21548e-07	-1.53967e-07	2.67581e-07	2.15445e-07	-1.05899e-07	1.09547e-07	1.05625e-07	-1.47385e-08	9.08866e-08	3.46444e-07	-2.10789e-07	1.35655e-07	4.03734e-07	-1.30008e-07	2.73725e-07	3.25449e-07	-5.37165e-08	2.71733e-07	7.21920e-08	-5.22501e-08	1.99419e-08	2.93217e-07	-4.10196e-08	2.52198e-07
2.580	4.24206e-07	-1.54938e-07	2.69268e-07	2.16665e-07	-1.06498e-07	1.10167e-07	1.06385e-07	-1.48446e-08	9.15407e-08	3.48858e-07	-2.12258e-07	1.36600e-07	4.06480e-07	-1.30893e-07	2.75587e-07	3.27848e-07	-5.41125e-08	2.73736e-07	7.27495e-08	-5.26536e-08	2.00959e-08	2.95580e-07	-4.13502e-08	2.54230e-07
2.605	4.26856e-07	-1.55906e-07	2.70951e-07	2.17880e-07	-1.07095e-07	1.10785e-07	1.07146e-07	-1.49507e-08	9.21950e-08	3.51268e-07	-2.13724e-07	1.37544e-07	4.09221e-07	-1.31775e-07	2.77446e-07	3.30247e-07	-5.45083e-08	2.75738e-07	7.33069e-08	-5.30570e-08	2.02498e-08	2.97946e-07	-4.16812e-08	2.56265e-07
2.630	4.29499e-07	-1.56871e-07	2.72628e-07	2.19089e-07	-1.07690e-07	1.11399e-07	1.07907e-07	-1.50569e-08	9.28497e-08	3.53676e-07	-2.15189e-07	1.38487e-07	4.11957e-07	-1.32656e-07	2.79301e-07	3.32645e-07	-5.49041e-08	2.77741e-07	7.38641e-08	-5.34603e-08	2.04037e-08	3.00315e-07	-4.20125e-08	2.58302e-07
2.654	4.32135e-07	-1.57834e-07	2.74301e-07	2.20293e-07	-1.08281e-07	1.12011e-07	1.08668e-07	-1.51631e-08	9.35046e-08	3.56081e-07	-2.16653e-07	1.39428e-07	4.14688e-07	-1.33536e-07	2.81152e-07	3.35042e-07	-5.52998e-08	2.79742e-07	7.44211e-08	-5.38635e-08	2.05576e-08	3.02687e-07	-4.23443e-08	2.60342e-07
2.679	4.34763e-07	-1.58794e-07	2.75970e-07	2.21491e-07	-1.08870e-07	1.12620e-07	1.09429e-07	-1.52693e-08	9.41598e-08	3.58483e-07	-2.18114e-07	1.40369e-07	4.17413e-07	-1.34413e-07	2.83000e-07	3.37439e-07	-5.56954e-08	2.81743e-07	7.49779e-08	-5.42665e-08	2.07114e-08	3.05061e-07	-4.26765e-08	2.62385e-07
2.703	4.37384e-07	-1.59751e-07	2.77633e-07	2.22683e-07	-1.09456e-07	1.13227e-07	1.10191e-07	-1.53756e-08	9.48152e-08	3.60882e-07	-2.19574e-07	1.41308e-07	4.20133e-07	-1.35289e-07	2.84844e-07	3.39835e-07	-5.60909e-08	2.83744e-07	7.55344e-08	-5.46693e-08	2.08652e-08	3.07438e-07	-4.30090e-08	2.64429e-07
2.728	4.39996e-07	-1.60705e-07	2.79291e-07	2.23869e-07	-1.10039e-07	1.13830e-07	1.10953e-07	-1.54820e-08	9.54709e-08	3.63278e-07	-2.21032e-07	1.42247e-07	4.22848e-07	-1.36163e-07	2.86685e-07	3.42230e-07	-5.64862e-08	2.85744e-07	7.60907e-08	-5.50719e-08	2.10188e-08	3.09818e-07	-4.33420e-08	2.66476e-07
2.753	4.42601e-07	-1.61657e-07	2.80945e-07	2.25050e-07	-1.10620e-07	1.14430e-07	1.11715e-07	-1.55883e-08	9.61269e-08	3.65671e-07	-2.22488e-07	1.43183e-07	4.25557e-07	-1.37036e-07	2.88521e-07	3.44625e-07	-5.68814e-08	2.87743e-07	7.66467e-08	-5.54743e-08	2.11724e-08	3.12200e-07	-4.36753e-08	2.68525e-07
2.777	4.45198e-07	-1.62605e-07	2.82593e-07	2.26225e-07	-1.11197e-07	1.15028e-07	1.12478e-07	-1.56947e-08	9.67831e-08	3.68061e-07	-2.23941e-07	1.44119e-07	4.28261e-07	-1.37906e-07	2.90354e-07	3.47018e-07	-5.72765e-08	2.89742e-07	7.72024e-08	-5.58765e-08	2.13259e-08	3.14586e-07	-4.40089e-08	2.70577e-07
2.802	4.47788e-07	-1.63551e-07	2.84237e-07	2.27395e-07	-1.11772e-07	1.15622e-07	1.13241e-07	-1.58012e-08	9.74395e-08	3.70447e-07	-2.25393e-07	1.45054e-07	4.30958e-07	-1.38775e-07	2.92183e-07	3.49411e-07	-5.76714e-08	2.91739e-07	7.77577e-08	-5.62784e-08	2.14793e-08	3.16973e-07	-4.43429e-08	2.72630e-07
2.826	4.50369e-07	-1.64493e-07	2.85875e-07	2.28558e-07	-1.12344e-07	1.16214e-07	1.14004e-07	-1.59077e-08	9.80962e-08	3.72830e-07	-2.26843e-07	1.45987e-07	4.33650e-07	-1.39642e-07	2.94008e-07	3.51802e-07	-5.80661e-08	2.93736e-07	7.83127e-08	-5.66801e-08	2.16326e-08	3.19363e-07	-4.46773e-08	2.74686e-07
2.851	4.52942e-07	-1.65433e-07	2.87508e-07	2.29716e-07	-1.12913e-07	1.16803e-07	1.14767e-07	-1.60142e-08	9.87531e-08	3.75210e-07	-2.28291e-07	1.46919e-07	4.36336e-07	-1.40507e-07	2.95829e-07	3.54193e-07	-5.84607e-08	2.95732e-07	7.88673e-08	-5.70815e-08	2.17858e-08	3.21756e-07	-4.50120e-08	2.76744e-07
2.875	4.55506e-07	-1.66370e-07	2.89136e-07	2.30868e-07	-1.13479e-07	1.17388e-07	1.15531e-07	-1.61208e-08	9.94102e-08	3.77586e-07	-2.29737e-07	1.47849e-07	4.39016e-07	-1.41370e-07	2.97646e-07	3.56582e-07	-5.88551e-08	2.97727e-07	7.94215e-08	-5.74826e-08	2.19389e-08	3.24150e-07	-4.53470e-08	2.78803e-07
2.900	4.58063e-07	-1.67304e-07	2.90759e-07	2.32014e-07	-1.14043e-07	1.17971e-07	1.16295e-07	-1.62274e-08	1.00068e-07	3.79959e-07	-2.31181e-07	1.48778e-07	4.41690e-07	-1.42231e-07	2.99459e-07	3.58971e-07	-5.92493e-08	2.99721e-07	7.99752e-08	-5.78834e-08	2.20918e-08	3.26548e-07	-4.56823e-08	2.80865e-07
2.925	4.60611e-07	-1.68234e-07	2.92377e-07	2.33154e-07	-1.14603e-07	1.18551e-07	1.17059e-07	-1.63340e-08	1.00725e-07	3.82328e-07	-2.32622e-07	1.49706e-07	4.44357e-07	-1.43090e-07	3.01268e-07	3.61358e-07	-5.96433e-08	3.01714e-07	8.05285e-08	-5.82838e-08	2.22447e-08	3.28947e-07	-4.60180e-08	2.82929e-07
2.949	4.63151e-07	-1.69162e-07	2.93989e-07	2.34288e-07	-1.15160e-07	1.19127e-07	1.17823e-07	-1.64407e-08	1.01383e-07	3.84694e-07	-2.34062e-07	1.50632e-07	4.47019e-07	-1.43947e-07	3.03072e-07	3.63743e-07	-6.00371e-08	3.03706e-07	8.10812e-08	-5.86839e-08	2.23974e-08	3.31349e-07	-4.63540e-08	2.84995e-07
2.974	4.65683e-07	-1.70087e-07	2.95596e-07	2.35416e-07	-1.15715e-07	1.19701e-07	1.18588e-07	-1.65473e-08	1.02041e-07	3.87056e-07	-2.35499e-07	1.51557e-07	4.49674e-07	-1.44802e-07	3.04872e-07	3.66128e-07	-6.04306e-08	3.05697e-07	8.16335e-08	-5.90836e-08	2.25499e-08	3.33752e-07	-4.66903e-08	2.87062e-07
2.998	4.68205e-07	-1.71008e-07	2.97197e-07	2.36538e-07	-1.16266e-07	1.20271e-07	1.19353e-07	-1.66541e-08	1.02699e-07	3.89414e-07	-2.36933e-07	1.52480e-07	4.52322e-07	-1.45654e-07	3.06668e-07	3.68511e-07	-6.08240e-08	3.07687e-07	8.21852e-08	-5.94829e-08	2.27023e-08	3.36158e-07	-4.70268e-08	2.89131e-07
3.023	4.70720e-07	-1.71927e-07	2.98793e-07	2.37653e-07	-1.16815e-07	1.20839e-07	1.20118e-07	-1.67608e-08	1.03357e-07	3.91768e-07	-2.38366e-07	1.53402e-07	4.54964e-07	-1.46505e-07	3.08459e-07	3.70893e-07	-6.12171e-08	3.09676e-07	8.27363e-08	-5.98818e-08	2.28546e-08	3.38566e-07	-4.73637e-08	2.91202e-07
3.047	4.73225e-07	-1.72842e-07	3.00384e-07	2.38763e-07	-1.17360e-07	1.21403e-07	1.20883e-07	-1.68676e-08	1.04015e-07	3.94119e-07	-2.39796e-07	1.54323e-07	4.57600e-07	-1.47354e-07	3.10246e-07	3.73273e-07	-6.16099e-08	3.11663e-07	8.32869e-08	-6.02802e-08	2.30066e-08	3.40976e-07	-4.77008e-08	2.93275e-07
3.072	4.75722e-07	-1.73754e-07	3.01969e-07	2.39867e-07	-1.17903e-07	1.21964e-07	1.21648e-07	-1.69744e-08	1.04674e-07	3.96465e-07	-2.41224e-07	1.55241e-07	4.60228e-07	-1.48200e-07	3.12028e-07	3.75651e-07	-6.20025e-08	3.13649e-07	8.38368e-08	-6.06782e-08	2.31585e-08	3.43388e-07	-4.80382e-08	2.95349e-07
3.097	4.78210e-07	-1.74662e-07	3.03548e-07	2.40964e-07	-1.18442e-07	1.22522e-07	1.22414e-07	-1.70812e-08	1.05333e-07	3.98808e-07	-2.42649e-07	1.56159e-07	4.62850e-07	-1.49045e-07	3.13806e-07	3.78028e-07	-6.23948e-08	3.15633e-07	8.43861e-08	-6.10758e-08	2.33103e-08	3.45801e-07	-4.83758e-08	2.97425e-07
3.121	4.80689e-07	-1.75568e-07	3.05122e-07	2.42056e-07	-1.18979e-07	1.23077e-07	1.23180e-07	-1.71880e-08	1.05992e-07	4.01146e-07	-2.44072e-07	1.57074e-07	4.65465e-07	-1.49887e-07	3.15579e-07	3.80403e-07	-6.27869e-08	3.17617e-07	8.49346e-08	-6.14728e-08	2.34618e-08	3.48217e-07	-4.87138e-08	2.99503e-07
3.146	4.83160e-07	-1.76470e-07	3.06690e-07	2.43141e-07	-1.19512e-07	1.23629e-07	1.23946e-07	-1.72949e-08	1.06651e-07	4.03481e-07	-2.45492e-07	1.57988e-07	4.68074e-07	-1.50727e-07	3.17347e-07	3.82777e-07	-6.31786e-08	3.19598e-07	8.54825e-08	-6.18694e-08	2.36132e-08	3.50634e-07	-4.90519e-08	3.01582e-07
3.170	4.85621e-07	-1.77369e-07	3.08252e-07	2.44219e-07	-1.20042e-07	1.24177e-07	1.24712e-07	-1.74018e-08	1.07310e-07	4.05811e-07	-2.46910e-07	1.58901e-07	4.70675e-07	-1.51564e-07	3.19111e-07	3.85149e-07	-6.35701e-08	3.21579e-07	8.60297e-08	-6.22654e-08	2.37643e-08	3.53053e-07	-4.93903e-08	3.03662e-07
3.195	4.88073e-07	-1.78265e-07	3.09808e-07	2.45292e-07	-1.20569e-07	1.24723e-07	1.25478e-07	-1.75087e-08	1.07969e-07	4.08137e-07	-2.48325e-07	1.59812e-07	4.73269e-07	-1.52400e-07	3.20869e-07	3.87519e-07	-6.39613e-08	3.23557e-07	8.65761e-08	-6.26609e-08	2.39152e-08	3.55473e-07	-4.97289e-08	3.05744e-07
3.219	4.90516e-07	-1.79157e-07	3.11359e-07	2.46358e-07	-1.21093e-07	1.25265e-07	1.26244e-07	-1.76156e-08	1.08628e-07	4.10459e-07	-2.49738e-07	1.60721e-07	4.75856e-07	-1.53233e-07	3.22623e-07	3.89887e-07	-6.43521e-08	3.25535e-07	8.71217e-08	-6.30558e-08	2.40660e-08	3.57895e-07	-5.00678e-08	3.07828e-07
3.244	4.92950e-07	-1.80046e-07	3.12904e-07	2.47418e-07	-1.21614e-07	1.25804e-07	1.27010e-07	-1.77225e-08	1.09288e-07	4.12776e-07	-2.51148e-07	1.61628e-07	4.78435e-07	-1.54063e-07	3.24372e-07	3.92253e-07	-6.47426e-08	3.27510e-07	8.76665e-08	-6.34501e-08	2.42165e-08	3.60319e-07	-5.04068e-08	3.09912e-07
3.269	4.95374e-07	-1.80931e-07	3.14443e-07	2.48471e-07	-1.22132e-07	1.26339e-07	1.27777e-07	-1.78295e-08	1.09947e-07	4.15089e-07	-2.52555e-07	1.62534e-07	4.81007e-07	-1.54891e-07	3.26116e-07	3.94617e-07	-6.51328e-08	3.29484e-07	8.82105e-08	-6.38438e-08	2.43667e-08	3.62744e-07	-5.07461e-08	3.11998e-07
3.293	4.97789e-07	-1.81813e-07	3.15976e-07	2.49518e-07	-1.22647e-07	1.26872e-07	1.28543e-07	-1.79364e-08	1.10607e-07	4.17398e-07	-2.53960e-07	1.63438e-07	4.83572e-07	-1.55717e-07	3.27855e-07	3.96979e-07	-6.55227e-08	3.31456e-07	8.87536e-08	-6.42369e-08	2.45167e-08	3.65171e-07	-5.10855e-08	3.14085e-07
3.318	5.00195e-07	-1.82692e-07	3.17503e-07	2.50559e-07	-1.23158e-07	1.27401e-07	1.29310e-07	-1.80434e-08	1.11266e-07	4.19701e-07	-2.55362e-07	1.64340e-07	4.86129e-07	-1.56541e-07	3.29588e-07	3.99338e-07	-6.59122e-08	3.33426e-07	8.92958e-08	-6.46293e-08	2.46665e-08	3.67598e-07	-5.14251e-08	3.16173e-07
3.342	5.02591e-07	-1.83567e-07	3.19024e-07	2.51593e-07	-1.23666e-07	1.27926e-07	1.30076e-07	-1.81504e-08	1.11926e-07	4.22001e-07	-2.56761e-07	1.65240e-07	4.88678e-07	-1.57362e-07	3.31317e-07	4.01696e-07	-6.63013e-08	3.35395e-07	8.98372e-08	-6.50211e-08	2.48160e-08	3.70027e-07	-5.17650e-08	3.18262e-07
3.367	5.04977e-07	-1.84439e-07	3.20538e-07	2.52620e-07	-1.24172e-07	1.28449e-07	1.30843e-07	-1.82574e-08	1.12586e-07	4.24296e-07	-2.58157e-07	1.66139e-07	4.91220e-07	-1.58180e-07	3.33040e-07	4.04051e-07	-6.66901e-08	3.37361e-07	9.03775e-08	-6.54122e-08	2.49653e-08	3.72458e-07	-5.21049e-08	3.20353e-07
3.391	5.07354e-07	-1.85307e-07	3.22047e-07	2.53642e-07	-1.24673e-07	1.28968e-07	1.31610e-07	-1.83644e-08	1.13246e-07	4.26586e-07	-2.59550e-07	1.67035e-07	4.93754e-07	-1.58996e-07	3.34758e-07	4.06405e-07	-6.70784e-08	3.39326e-07	9.09169e-08	-6.58026e-08	2.51143e-08	3.74889e-07	-5.24451e-08	3.22444e-07
3.416	5.09721e-07	-1.86171e-07	3.23550e-07	2.54656e-07	-1.25172e-07	1.29484e-07	1.32377e-07	-1.84714e-08	1.13905e-07	4.28871e-07	-2.60941e-07	1.67930e-07	4.96280e-07	-1.59810e-07	3.36471e-07	4.08755e-07	-6.74664e-08	3.41289e-07	9.14553e-08	-6.61922e-08	2.52630e-08	3.77322e-07	-5.27854e-08	3.24536e-07
3.441	5.12078e-07	-1.87032e-07	3.25046e-07	2.55664e-07	-1.25667e-07	1.29996e-07	1.33143e-07	-1.85783e-08	1.14565e-07	4.31151e-07	-2.62328e-07	1.68823e-07	4.98799e-07	-1.60621e-07	3.38178e-07	4.11104e-07	-6.78540e-08	3.43250e-07	9.19926e-08	-6.65812e-08	2.54115e-08	3.79755e-07	-5.31258e-08	3.26629e-07
3.465	5.14426e-07	-1.87890e-07	3.26536e-07	2.56665e-07	-1.26160e-07	1.30506e-07	1.33910e-07	-1.86853e-08	1.15225e-07	4.33427e-07	-2.63713e-07	1.69714e-07	5.01309e-07	-1.61429e-07	3.39880e-07	4.13449e-07	-6.82412e-08	3.45208e-07	9.25289e-08	-6.69693e-08	2.55596e-08	3.82190e-07	-5.34664e-08	3.28723e-07
3.490	5.16764e-07	-1.88744e-07	3.28020e-07	2.57660e-07	-1.26649e-07	1.31011e-07	1.34677e-07	-1.87923e-08	1.15885e-07	4.35697e-07	-2.65094e-07	1.70603e-07	5.03811e-07	-1.62235e-07	3.41576e-07	4.15793e-07	-6.86280e-08	3.47165e-07	9.30641e-08	-6.73567e-08	2.57074e-08	3.84625e-07	-5.38071e-08	3.30818e-07
3.514	5.19091e-07	-1.89594e-07	3.29497e-07	2.58648e-07	-1.27134e-07	1.31514e-07	1.35444e-07	-1.88993e-08	1.16544e-07	4.37963e-07	-2.66472e-07	1.71490e-07	5.06305e-07	-1.63038e-07	3.43267e-07	4.18133e-07	-6.90143e-08	3.49119e-07	9.35982e-08	-6.77433e-08	2.58550e-08	3.87061e-07	-5.41479e-08	3.32913e-07
3.539	5.21409e-07	-1.90440e-07	3.30969e-07	2.59629e-07	-1.27616e-07	1.32013e-07	1.36210e-07	-1.90063e-08	1.17204e-07	4.40223e-07	-2.67848e-07	1.72375e-07	5.08790e-07	-1.63838e-07	3.44952e-07	4.20471e-07	-6.94002e-08	3.51071e-07	9.41312e-08	-6.81290e-08	2.60022e-08	3.89498e-07	-5.44888e-08	3.35009e-07
3.564	5.23716e-07	-1.91283e-07	3.32433e-07	2.60603e-07	-1.28095e-07	1.32508e-07	1.36977e-07	-1.91133e-08	1.17864e-07	4.42478e-07	-2.69220e-07	1.73258e-07	5.11267e-07	-1.64636e-07	3.46632e-07	4.22807e-07	-6.97857e-08	3.53021e-07	9.46630e-08	-6.85139e-08	2.61491e-08	3.91936e-07	-5.48298e-08	3.37106e-07
3.588	5.26014e-07	-1.92122e-07	3.33891e-07	2.61571e-07	-1.28571e-07	1.33000e-07	1.37744e-07	-1.92202e-08	1.18523e-07	4.44729e-07	-2.70589e-07	1.74140e-07	5.13736e-07	-1.65431e-07	3.48306e-07	4.25139e-07	-7.01707e-08	3.54969e-07	9.51936e-08	-6.88979e-08	2.62957e-08	3.94374e-07	-5.51710e-08	3.39203e-07
3.613	5.28301e-07	-1.92957e-07	3.35343e-07	2.62532e-07	-1.29043e-07	1.33489e-07	1.38510e-07	-1.93272e-08	1.19183e-07	4.46973e-07	-2.71955e-07	1.75019e-07	5.16196e-07	-1.66223e-07	3.49974e-07	4.27469e-07	-7.05552e-08	3.56914e-07	9.57230e-08	-6.92811e-08	2.64419e-08	3.96813e-07	-5.55122e-08	3.41301e-07
3.637	5.30577e-07	-1.93789e-07	3.36788e-07	2.63486e-07	-1.29512e-07	1.33974e-07	1.39277e-07	-1.94341e-08	1.19842e-07	4.49213e-07	-2.73318e-07	1.75895e-07	5.18648e-07	-1.67012e-07	3.51636e-07	4.29796e-07	-7.09393e-08	3.58857e-07	9.62511e-08	-6.96633e-08	2.65878e-08	3.99253e-07	-5.58534e-08	3.43399e-07
3.662	5.32844e-07	-1.94617e-07	3.38227e-07	2.64434e-07	-1.29978e-07	1.34455e-07	1.40043e-07	-1.95411e-08	1.20502e-07	4.51447e-07	-2.74677e-07	1.76770e-07	5.21091e-07	-1.67799e-07	3.53292e-07	4.32120e-07	-7.13229e-08	3.60797e-07	9.67779e-08	-7.00446e-08	2.67333e-08	4.01693e-07	-5.61948e-08	3.45498e-07
3.686	5.35100e-07	-1.95441e-07	3.39659e-07	2.65374e-07	-1.30440e-07	1.34934e-07	1.40809e-07	-1.96480e-08	1.21161e-07	4.53676e-07	-2.76033e-07	1.77643e-07	5.23525e-07	-1.68583e-07	3.54942e-07	4.34441e-07	-7.17059e-08	3.62735e-07	9.73034e-08	-7.04250e-08	2.68785e-08	4.04133e-07	-5.65361e-08	3.47597e-07
3.711	5.37345e-07	-1.96261e-07	3.41084e-07	2.66307e-07	-1.30899e-07	1.35408e-07	1.41575e-07	-1.97549e-08	1.21820e-07	4.55899e-07	-2.77386e-07	1.78514e-07	5.25951e-07	-1.69364e-07	3.56587e-07	4.36759e-07	-7.20885e-08	3.64670e-07	9.78276e-08	-7.08043e-08	2.70233e-08	4.06573e-07	-5.68776e-08	3.49696e-07
3.736	5.39580e-07	-1.97077e-07	3.42503e-07	2.67234e-07	-1.31355e-07	1.35879e-07	1.42341e-07	-1.98618e-08	1.22479e-07	4.58117e-07	-2.78735e-07	1.79382e-07	5.28367e-07	-1.70142e-07	3.58225e-07	4.39074e-07	-7.24706e-08	3.66603e-07	9.83505e-08	-7.11827e-08	2.71677e-08	4.09014e-07	-5.72190e-08	3.51795e-07
3.760	5.41805e-07	-1.97890e-07	3.43915e-07	2.68154e-07	-1.31807e-07	1.36347e-07	1.43107e-07	-1.99686e-08	1.23138e-07	4.60329e-07	-2.80081e-07	1.80248e-07	5.30775e-07	-1.70917e-07	3.59857e-07	4.41385e-07	-7.28521e-08	3.68533e-07	9.88719e-08	-7.15601e-08	2.73117e-08	4.11455e-07	-5.75605e-08	3.53895e-07
3.785	5.44018e-07	-1.98698e-07	3.45320e-07	2.69066e-07	-1.32255e-07	1.36811e-07	1.43872e-07	-2.00754e-08	1.23797e-07	4.62536e-07	-2.81423e-07	1.81112e-07	5.33173e-07	-1.71690e-07	3.61484e-07	4.43694e-07	-7.32331e-08	3.70461e-07	9.93919e-08	-7.19365e-08	2.74554e-08	4.13897e-07	-5.79020e-08	3.55994e-07
3.809	5.46221e-07	-1.99503e-07	3.46718e-07	2.69972e-07	-1.32700e-07	1.37271e-07	1.44638e-07	-2.01822e-08	1.24456e-07	4.64736e-07	-2.82762e-07	1.81974e-07	5.35562e-07	-1.72459e-07	3.63103e-07	4.45999e-07	-7.36136e-08	3.72385e-07	9.99104e-08	-7.23118e-08	2.75986e-08	4.16338e-07	-5.82435e-08	3.58094e-07
3.834	5.48413e-07	-2.00303e-07	3.48110e-07	2.70870e-07	-1.33142e-07	1.37728e-07	1.45403e-07	-2.02890e-08	1.25114e-07	4.66931e-07	-2.84098e-07	1.82833e-07	5.37942e-07	-1.73225e-07	3.64717e-07	4.48301e-07	-7.39935e-08	3.74307e-07	1.00428e-07	-7.26860e-08	2.77415e-08	4.18779e-07	-5.85850e-08	3.60194e-07
3.858	5.50594e-07	-2.01100e-07	3.49494e-07	2.71762e-07	-1.33580e-07	1.38182e-07	1.46168e-07	-2.03957e-08	1.25772e-07	4.69120e-07	-2.85430e-07	1.83691e-07	5.40313e-07	-1.73989e-07	3.66324e-07	4.50599e-07	-7.43729e-08	3.76226e-07	1.00943e-07	-7.30592e-08	2.78839e-08	4.21220e-07	-5.89265e-08	3.62293e-07
3.883	5.52765e-07	-2.01893e-07	3.50872e-07	2.72646e-07	-1.34015e-07	1.38631e-07	1.46933e-07	-2.05024e-08	1.26430e-07	4.71304e-07	-2.86758e-07	1.84545e-07	5.42675e-07	-1.74749e-07	3.67925e-07	4.52894e-07	-7.47517e-08	3.78142e-07	1.01457e-07	-7.34312e-08	2.80259e-08	4.23661e-07	-5.92680e-08	3.64393e-07
3.908	5.54924e-07	-2.02681e-07	3.52243e-07	2.73524e-07	-1.34446e-07	1.39077e-07	1.47697e-07	-2.06091e-08	1.27088e-07	4.73481e-07	-2.88083e-07	1.85398e-07	5.45027e-07	-1.75507e-07	3.69520e-07	4.55186e-07	-7.51299e-08	3.80056e-07	1.01970e-07	-7.38021e-08	2.81674e-08	4.26102e-07	-5.96095e-08	3.66492e-07
3.932	5.57072e-07	-2.03466e-07	3.53606e-07	2.74394e-07	-1.34874e-07	1.39520e-07	1.48461e-07	-2.07157e-08	1.27746e-07	4.75652e-07	-2.89404e-07	1.86248e-07	5.47369e-07	-1.76261e-07	3.71108e-07	4.57473e-07	-7.55075e-08	3.81966e-07	1.02480e-07	-7.41718e-08	2.83085e-08	4.28542e-07	-5.99509e-08	3.68591e-07
3.957	5.59209e-07	-2.04247e-07	3.54963e-07	2.75257e-07	-1.35298e-07	1.39959e-07	1.49225e-07	-2.08223e-08	1.28403e-07	4.77818e-07	-2.90722e-07	1.87096e-07	5.49702e-07	-1.77012e-07	3.72690e-07	4.59758e-07	-7.58845e-08	3.83873e-07	1.02990e-07	-7.45404e-08	2.84492e-08	4.30982e-07	-6.02922e-08	3.70690e-07
3.981	5.61335e-07	-2.05023e-07	3.56312e-07	2.76113e-07	-1.35719e-07	1.40394e-07	1.49989e-07	-2.09289e-08	1.29060e-07	4.79977e-07	-2.92035e-07	1.87941e-07	5.52025e-07	-1.77760e-07	3.74265e-07	4.62038e-07	-7.62610e-08	3.85777e-07	1.03497e-07	-7.49078e-08	2.85894e-08	4.33422e-07	-6.06335e-08	3.72788e-07
4.006	5.63450e-07	-2.05795e-07	3.57655e-07	2.76961e-07	-1.36136e-07	1.40825e-07	1.50752e-07	-2.10354e-08	1.29717e-07	4.82130e-07	-2.93345e-07	1.88784e-07	5.54338e-07	-1.78505e-07	3.75833e-07	4.64315e-07	-7.66368e-08	3.87678e-07	1.04003e-07	-7.52739e-08	2.87291e-08	4.35861e-07	-6.09748e-08	3.74886e-07
4.030	5.65553e-07	-2.06564e-07	3.58990e-07	2.77803e-07	-1.36549e-07	1.41253e-07	1.51515e-07	-2.11418e-08	1.30373e-07	4.84276e-07	-2.94651e-07	1.89625e-07	5.56642e-07	-1.79247e-07	3.77395e-07	4.66588e-07	-7.70119e-08	3.89576e-07	1.04507e-07	-7.56388e-08	2.88684e-08	4.38300e-07	-6.13159e-08	3.76984e-07
4.055	5.67646e-07	-2.07328e-07	3.60318e-07	2.78637e-07	-1.36959e-07	1.41677e-07	1.52278e-07	-2.12483e-08	1.31029e-07	4.86417e-07	-2.95954e-07	1.90463e-07	5.58935e-07	-1.79985e-07	3.78950e-07	4.68857e-07	-7.73865e-08	3.91471e-07	1.05010e-07	-7.60025e-08	2.90072e-08	4.40738e-07	-6.16570e-08	3.79081e-07
4.080	5.69726e-07	-2.08088e-07	3.61638e-07	2.79464e-07	-1.37366e-07	1.42098e-07	1.53040e-07	-2.13546e-08	1.31685e-07	4.88551e-07	-2.97252e-07	1.91299e-07	5.61219e-07	-1.80721e-07	3.80498e-07	4.71123e-07	-7.77604e-08	3.93362e-07	1.05510e-07	-7.63648e-08	2.91455e-08	4.43175e-07	-6.19979e-08	3.81177e-07
4.104	5.71795e-07	-2.08844e-07	3.62952e-07	2.80283e-07	-1.37769e-07	1.42515e-07	1.53802e-07	-2.14609e-08	1.32341e-07	4.90679e-07	-2.98547e-07	1.92132e-07	5.63492e-07	-1.81453e-07	3.82040e-07	4.73384e-07	-7.81336e-08	3.95250e-07	1.06009e-07	-7.67259e-08	2.92833e-08	4.45611e-07	-6.23388e-08	3.83273e-07
4.129	5.73853e-07	-2.09595e-07	3.64258e-07	2.81095e-07	-1.38168e-07	1.42927e-07	1.54563e-07	-2.15672e-08	1.32996e-07	4.92800e-07	-2.99837e-07	1.92962e-07	5.65756e-07	-1.82182e-07	3.83574e-07	4.75641e-07	-7.85062e-08	3.97135e-07	1.06506e-07	-7.70856e-08	2.94206e-08	4.48047e-07	-6.26795e-08	3.85368e-07
4.153	5.75899e-07	-2.10343e-07	3.65557e-07	2.81900e-07	-1.38564e-07	1.43337e-07	1.55324e-07	-2.16734e-08	1.33651e-07	4.94914e-07	-3.01124e-07	1.93790e-07	5.68009e-07	-1.82907e-07	3.85102e-07	4.77894e-07	-7.88781e-08	3.99016e-07	1.07001e-07	-7.74440e-08	2.95574e-08	4.50482e-07	-6.30201e-08	3.87462e-07
4.178	5.77934e-07	-2.11086e-07	3.66848e-07	2.82698e-07	-1.38956e-07	1.43742e-07	1.56085e-07	-2.17795e-08	1.34305e-07	4.97023e-07	-3.02407e-07	1.94616e-07	5.70252e-07	-1.83630e-07	3.86622e-07	4.80143e-07	-7.92493e-08	4.00894e-07	1.07495e-07	-7.78010e-08	2.96936e-08	4.52915e-07	-6.33606e-08	3.89555e-07
4.202	5.79957e-07	-2.11824e-07	3.68132e-07	2.83488e-07	-1.39344e-07	1.44144e-07	1.56845e-07	-2.18856e-08	1.34959e-07	4.99124e-07	-3.03685e-07	1.95439e-07	5.72485e-07	-1.84348e-07	3.88136e-07	4.82388e-07	-7.96198e-08	4.02768e-07	1.07986e-07	-7.81566e-08	2.98294e-08	4.55348e-07	-6.37009e-08	3.91647e-07
4.227	5.81968e-07	-2.12559e-07	3.69409e-07	2.84270e-07	-1.39729e-07	1.44542e-07	1.57604e-07	-2.19916e-08	1.35613e-07	5.01219e-07	-3.04960e-07	1.96259e-07	5.74707e-07	-1.85064e-07	3.89643e-07	4.84629e-07	-7.99896e-08	4.04639e-07	1.08475e-07	-7.85108e-08	2.99646e-08	4.57780e-07	-6.40411e-08	3.93739e-07
4.252	5.83967e-07	-2.13289e-07	3.70678e-07	2.85046e-07	-1.40110e-07	1.44936e-07	1.58364e-07	-2.20975e-08	1.36266e-07	5.03307e-07	-3.06230e-07	1.97077e-07	5.76919e-07	-1.85776e-07	3.91142e-07	4.86865e-07	-8.03587e-08	4.06506e-07	1.08963e-07	-7.88636e-08	3.00992e-08	4.60210e-07	-6.43810e-08	3.95829e-07
4.276	5.85954e-07	-2.14015e-07	3.71939e-07	2.85813e-07	-1.40487e-07	1.45326e-07	1.59122e-07	-2.22033e-08	1.36919e-07	5.05388e-07	-3.07497e-07	1.97892e-07	5.79120e-07	-1.86485e-07	3.92635e-07	4.89097e-07	-8.07271e-08	4.08370e-07	1.09448e-07	-7.92149e-08	3.02333e-08	4.62639e-07	-6.47209e-08	3.97918e-07
4.301	5.87930e-07	-2.14737e-07	3.73193e-07	2.86574e-07	-1.40861e-07	1.45713e-07	1.59880e-07	-2.23091e-08	1.37571e-07	5.07463e-07	-3.08759e-07	1.98704e-07	5.81310e-07	-1.87190e-07	3.94120e-07	4.91325e-07	-8.10948e-08	4.10230e-07	1.09932e-07	-7.95648e-08	3.03668e-08	4.65067e-07	-6.50605e-08	4.00006e-07
4.325	5.89893e-07	-2.15454e-07	3.74440e-07	2.87326e-07	-1.41231e-07	1.46096e-07	1.60638e-07	-2.24148e-08	1.38223e-07	5.09530e-07	-3.10017e-07	1.99514e-07	5.83490e-07	-1.87892e-07	3.95598e-07	4.93548e-07	-8.14617e-08	4.12086e-07	1.10413e-07	-7.99131e-08	3.04998e-08	4.67493e-07	-6.53999e-08	4.02093e-07
4.350	5.91845e-07	-2.16166e-07	3.75678e-07	2.88072e-07	-1.41597e-07	1.46475e-07	1.61395e-07	-2.25205e-08	1.38875e-07	5.11591e-07	-3.11270e-07	2.00320e-07	5.85659e-07	-1.88591e-07	3.97068e-07	4.95766e-07	-8.18279e-08	4.13938e-07	1.10892e-07	-8.02600e-08	3.06321e-08	4.69918e-07	-6.57391e-08	4.04179e-07
4.375	5.93784e-07	-2.16875e-07	3.76909e-07	2.88809e-07	-1.41960e-07	1.46850e-07	1.62151e-07	-2.26260e-08	1.39525e-07	5.13644e-07	-3.12520e-07	2.01124e-07	5.87817e-07	-1.89286e-07	3.98531e-07	4.97980e-07	-8.21933e-08	4.15787e-07	1.11369e-07	-8.06053e-08	3.07639e-08	4.72341e-07	-6.60781e-08	4.06263e-07
4.399	5.95712e-07	-2.17579e-07	3.78133e-07	2.89539e-07	-1.42318e-07	1.47221e-07	1.62907e-07	-2.27315e-08	1.40176e-07	5.15691e-07	-3.13765e-07	2.01926e-07	5.89965e-07	-1.89977e-07	3.99987e-07	5.00189e-07	-8.25579e-08	4.17631e-07	1.11844e-07	-8.09490e-08	3.08951e-08	4.74763e-07	-6.64169e-08	4.08346e-07
4.424	5.97627e-07	-2.18278e-07	3.79348e-07	2.90262e-07	-1.42673e-07	1.47588e-07	1.63662e-07	-2.28369e-08	1.40826e-07	5.17730e-07	-3.15006e-07	2.02724e-07	5.92101e-07	-1.90665e-07	4.01436e-07	5.02394e-07	-8.29218e-08	4.19472e-07	1.12317e-07	-8.12912e-08	3.10257e-08	4.77182e-07	-6.67554e-08	4.10427e-07
4.448	5.99530e-07	-2.18973e-07	3.80556e-07	2.90977e-07	-1.43025e-07	1.47952e-07	1.64417e-07	-2.29421e-08	1.41475e-07	5.19763e-07	-3.16242e-07	2.03520e-07	5.94226e-07	-1.91350e-07	4.02877e-07	5.04594e-07	-8.32849e-08	4.21309e-07	1.12787e-07	-8.16317e-08	3.11557e-08	4.79601e-07	-6.70937e-08	4.12507e-07
4.473	6.01420e-07	-2.19664e-07	3.81756e-07	2.91684e-07	-1.43372e-07	1.48311e-07	1.65171e-07	-2.30473e-08	1.42124e-07	5.21788e-07	-3.17475e-07	2.04313e-07	5.96340e-07	-1.92030e-07	4.04310e-07	5.06789e-07	-8.36472e-08	4.23142e-07	1.13256e-07	-8.19707e-08	3.12850e-08	4.82017e-07	-6.74317e-08	4.14585e-07
4.497	6.03298e-07	-2.20350e-07	3.82949e-07	2.92383e-07	-1.43716e-07	1.48667e-07	1.65924e-07	-2.31524e-08	1.42772e-07	5.23805e-07	-3.18702e-07	2.05103e-07	5.98443e-07	-1.92708e-07	4.05736e-07	5.08979e-07	-8.40087e-08	4.24970e-07	1.13722e-07	-8.23079e-08	3.14138e-08	4.84431e-07	-6.77694e-08	4.16662e-07
4.522	6.05164e-07	-2.21031e-07	3.84133e-07	2.93075e-07	-1.44056e-07	1.49019e-07	1.66677e-07	-2.32574e-08	1.43419e-07	5.25816e-07	-3.19925e-07	2.05890e-07	6.00535e-07	-1.93381e-07	4.07154e-07	5.11164e-07	-8.43693e-08	4.26795e-07	1.14185e-07	-8.26435e-08	3.15419e-08	4.86843e-07	-6.81069e-08	4.18736e-07
4.547	6.07018e-07	-2.21708e-07	3.85310e-07	2.93759e-07	-1.44393e-07	1.49367e-07	1.67428e-07	-2.33624e-08	1.44066e-07	5.27819e-07	-3.21144e-07	2.06675e-07	6.02615e-07	-1.94051e-07	4.08564e-07	5.13344e-07	-8.47292e-08	4.28615e-07	1.14647e-07	-8.29775e-08	3.16693e-08	4.89253e-07	-6.84441e-08	4.20809e-07
4.571	6.08859e-07	-2.22381e-07	3.86478e-07	2.94436e-07	-1.44725e-07	1.49711e-07	1.68179e-07	-2.34672e-08	1.44712e-07	5.29814e-07	-3.22358e-07	2.07456e-07	6.04684e-07	-1.94717e-07	4.09967e-07	5.15519e-07	-8.50882e-08	4.30431e-07	1.15106e-07	-8.33097e-08	3.17961e-08	4.91661e-07	-6.87809e-08	4.22881e-07
4.596	6.10687e-07	-2.23048e-07	3.87639e-07	2.95104e-07	-1.45054e-07	1.50051e-07	1.68930e-07	-2.35718e-08	1.45358e-07	5.31803e-07	-3.23568e-07	2.08235e-07	6.06742e-07	-1.95380e-07	4.11362e-07	5.17689e-07	-8.54464e-08	4.32243e-07	1.15562e-07	-8.36402e-08	3.19222e-08	4.94067e-07	-6.91175e-08	4.24950e-07
4.620	6.12503e-07	-2.23712e-07	3.88791e-07	2.95765e-07	-1.45379e-07	1.50387e-07	1.69679e-07	-2.36764e-08	1.46003e-07	5.33783e-07	-3.24773e-07	2.09010e-07	6.08788e-07	-1.96039e-07	4.12749e-07	5.19854e-07	-8.58037e-08	4.34051e-07	1.16017e-07	-8.39689e-08	3.20477e-08	4.96471e-07	-6.94537e-08	4.27017e-07
4.645	6.14306e-07	-2.24370e-07	3.89936e-07	2.96418e-07	-1.45700e-07	1.50719e-07	1.70428e-07	-2.37809e-08	1.46647e-07	5.35756e-07	-3.25973e-07	2.09783e-07	6.10823e-07	-1.96694e-07	4.14129e-07	5.22014e-07	-8.61602e-08	4.35854e-07	1.16468e-07	-8.42958e-08	3.21725e-08	4.98872e-07	-6.97896e-08	4.29082e-07
4.669	6.16097e-07	-2.25024e-07	3.91072e-07	2.97064e-07	-1.46017e-07	1.51047e-07	1.71176e-07	-2.38853e-08	1.47291e-07	5.37721e-07	-3.27169e-07	2.10552e-07	6.12845e-07	-1.97345e-07	4.15500e-07	5.24168e-07	-8.65157e-08	4.37653e-07	1.16918e-07	-8.46210e-08	3.22966e-08	5.01270e-07	-7.01252e-08	4.31145e-07
4.694	6.17874e-07	-2.25674e-07	3.92201e-07	2.97701e-07	-1.46330e-07	1.51371e-07	1.71923e-07	-2.39895e-08	1.47933e-07	5.39679e-07	-3.28360e-07	2.11319e-07	6.14857e-07	-1.97993e-07	4.16864e-07	5.26317e-07	-8.68705e-08	4.39447e-07	1.17364e-07	-8.49443e-08	3.24200e-08	5.03666e-07	-7.04604e-08	4.33206e-07
4.719	6.19639e-07	-2.26318e-07	3.93321e-07	2.98331e-07	-1.46640e-07	1.51691e-07	1.72669e-07	-2.40936e-08	1.48575e-07	5.41629e-07	-3.29547e-07	2.12082e-07	6.16856e-07	-1.98637e-07	4.18219e-07	5.28461e-07	-8.72243e-08	4.41237e-07	1.17808e-07	-8.52658e-08	3.25427e-08	5.06060e-07	-7.07952e-08	4.35265e-07
4.743	6.21391e-07	-2.26958e-07	3.94433e-07	2.98953e-07	-1.46946e-07	1.52007e-07	1.73414e-07	-2.41976e-08	1.49217e-07	5.43571e-07	-3.30728e-07	2.12843e-07	6.18844e-07	-1.99277e-07	4.19567e-07	5.30599e-07	-8.75772e-08	4.43022e-07	1.18250e-07	-8.55854e-08	3.26646e-08	5.08451e-07	-7.11297e-08	4.37321e-07
4.768	6.23131e-07	-2.27593e-07	3.95537e-07	2.99567e-07	-1.47247e-07	1.52320e-07	1.74159e-07	-2.43015e-08	1.49857e-07	5.45505e-07	-3.31905e-07	2.13600e-07	6.20819e-07	-1.99913e-07	4.20906e-07	5.32732e-07	-8.79293e-08	4.44803e-07	1.18689e-07	-8.59031e-08	3.27859e-08	5.10839e-07	-7.14637e-08	4.39375e-07
4.792	6.24857e-07	-2.28224e-07	3.96633e-07	3.00173e-07	-1.47545e-07	1.52628e-07	1.74902e-07	-2.44052e-08	1.50497e-07	5.47432e-07	-3.33077e-07	2.14354e-07	6.22783e-07	-2.00545e-07	4.22238e-07	5.34860e-07	-8.82804e-08	4.46579e-07	1.19125e-07	-8.62190e-08	3.29065e-08	5.13224e-07	-7.17974e-08	4.41426e-07
4.817	6.26570e-07	-2.28850e-07	3.97721e-07	3.00771e-07	-1.47839e-07	1.52932e-07	1.75645e-07	-2.45088e-08	1.51136e-07	5.49350e-07	-3.34245e-07	2.15106e-07	6.24735e-07	-2.01174e-07	4.23561e-07	5.36981e-07	-8.86306e-08	4.48351e-07	1.19559e-07	-8.65329e-08	3.30263e-08	5.15606e-07	-7.21307e-08	4.43475e-07
4.841	6.28271e-07	-2.29471e-07	3.98800e-07	3.01361e-07	-1.48129e-07	1.53232e-07	1.76386e-07	-2.46123e-08	1.51774e-07	5.51261e-07	-3.35407e-07	2.15854e-07	6.26674e-07	-2.01798e-07	4.24876e-07	5.39097e-07	-8.89798e-08	4.50117e-07	1.19990e-07	-8.68448e-08	3.31453e-08	5.17985e-07	-7.24635e-08	4.45522e-07
4.866	6.29958e-07	-2.30087e-07	3.99871e-07	3.01944e-07	-1.48416e-07	1.53528e-07	1.77127e-07	-2.47156e-08	1.52411e-07	5.53163e-07	-3.36564e-07	2.16598e-07	6.28602e-07	-2.02419e-07	4.26183e-07	5.41208e-07	-8.93281e-08	4.51879e-07	1.20418e-07	-8.71548e-08	3.32636e-08	5.20362e-07	-7.27959e-08	4.47566e-07
4.891	6.31632e-07	-2.30698e-07	4.00934e-07	3.02518e-07	-1.48698e-07	1.53820e-07	1.77866e-07	-2.48188e-08	1.53047e-07	5.55057e-07	-3.37717e-07	2.17340e-07	6.30517e-07	-2.03036e-07	4.27481e-07	5.43312e-07	-8.96755e-08	4.53637e-07	1.20844e-07	-8.74628e-08	3.33812e-08	5.22735e-07	-7.31279e-08	4.49607e-07
4.915	6.33293e-07	-2.31305e-07	4.01988e-07	3.03085e-07	-1.48976e-07	1.54108e-07	1.78604e-07	-2.49218e-08	1.53683e-07	5.56943e-07	-3.38865e-07	2.18079e-07	6.32420e-07	-2.03648e-07	4.28771e-07	5.45411e-07	-9.00219e-08	4.55389e-07	1.21267e-07	-8.77688e-08	3.34980e-08	5.25104e-07	-7.34594e-08	4.51645e-07
4.940	6.34941e-07	-2.31907e-07	4.03034e-07	3.03643e-07	-1.49251e-07	1.54392e-07	1.79342e-07	-2.50247e-08	1.54317e-07	5.58821e-07	-3.40007e-07	2.18814e-07	6.34310e-07	-2.04257e-07	4.30053e-07	5.47504e-07	-9.03673e-08	4.57136e-07	1.21687e-07	-8.80727e-08	3.36140e-08	5.27471e-07	-7.37905e-08	4.53680e-07
4.964	6.36575e-07	-2.32504e-07	4.04071e-07	3.04193e-07	-1.49521e-07	1.54672e-07	1.80078e-07	-2.51274e-08	1.54951e-07	5.60691e-07	-3.41145e-07	2.19546e-07	6.36189e-07	-2.04862e-07	4.31326e-07	5.49591e-07	-9.07118e-08	4.58879e-07	1.22104e-07	-8.83746e-08	3.37292e-08	5.29834e-07	-7.41211e-08	4.55713e-07
4.989	6.38197e-07	-2.33096e-07	4.05100e-07	3.04736e-07	-1.49788e-07	1.54948e-07	1.80813e-07	-2.52300e-08	1.55583e-07	5.62552e-07	-3.42277e-07	2.20275e-07	6.38054e-07	-2.05463e-07	4.32591e-07	5.51672e-07	-9.10552e-08	4.60616e-07	1.22518e-07	-8.86745e-08	3.38436e-08	5.32194e-07	-7.44512e-08	4.57742e-07
5.014	6.39804e-07	-2.33683e-07	4.06121e-07	3.05270e-07	-1.50051e-07	1.55219e-07	1.81547e-07	-2.53324e-08	1.56215e-07	5.64405e-07	-3.43405e-07	2.21001e-07	6.39908e-07	-2.06060e-07	4.33848e-07	5.53746e-07	-9.13977e-08	4.62349e-07	1.22929e-07	-8.89722e-08	3.39572e-08	5.34550e-07	-7.47808e-08	4.59769e-07
5.038	6.41399e-07	-2.34266e-07	4.07133e-07	3.05796e-07	-1.50309e-07	1.55487e-07	1.82280e-07	-2.54347e-08	1.56845e-07	5.66250e-07	-3.44527e-07	2.21723e-07	6.41748e-07	-2.06652e-07	4.35096e-07	5.55815e-07	-9.17392e-08	4.64076e-07	1.23338e-07	-8.92678e-08	3.40701e-08	5.36902e-07	-7.51099e-08	4.61792e-07
5.063	6.42980e-07	-2.34843e-07	4.08137e-07	3.06315e-07	-1.50564e-07	1.55751e-07	1.83012e-07	-2.55368e-08	1.57475e-07	5.68086e-07	-3.45644e-07	2.22442e-07	6.43577e-07	-2.07241e-07	4.36335e-07	5.57878e-07	-9.20796e-08	4.65798e-07	1.23743e-07	-8.95612e-08	3.41821e-08	5.39251e-07	-7.54385e-08	4.63813e-07
5.087	6.44548e-07	-2.35416e-07	4.09132e-07	3.06825e-07	-1.50815e-07	1.56010e-07	1.83742e-07	-2.56387e-08	1.58104e-07	5.69914e-07	-3.46756e-07	2.23158e-07	6.45392e-07	-2.07826e-07	4.37566e-07	5.59934e-07	-9.24191e-08	4.67515e-07	1.24146e-07	-8.98525e-08	3.42932e-08	5.41596e-07	-7.57665e-08	4.65830e-07
5.112	6.46102e-07	-2.35983e-07	4.10119e-07	3.07327e-07	-1.51062e-07	1.56265e-07	1.84472e-07	-2.57405e-08	1.58731e-07	5.71733e-07	-3.47863e-07	2.23870e-07	6.47195e-07	-2.08406e-07	4.38788e-07	5.61985e-07	-9.27575e-08	4.69227e-07	1.24545e-07	-9.01416e-08	3.44036e-08	5.43937e-07	-7.60941e-08	4.67843e-07
5.136	6.47643e-07	-2.36546e-07	4.11097e-07	3.07821e-07	-1.51304e-07	1.56516e-07	1.85200e-07	-2.58421e-08	1.59357e-07	5.73544e-07	-3.48965e-07	2.24579e-07	6.48985e-07	-2.08983e-07	4.40002e-07	5.64029e-07	-9.30948e-08	4.70934e-07	1.24942e-07	-9.04285e-08	3.45131e-08	5.46275e-07	-7.64210e-08	4.69853e-07
5.161	6.49170e-07	-2.37104e-07	4.12066e-07	3.08307e-07	-1.51543e-07	1.56763e-07	1.85926e-07	-2.59435e-08	1.59983e-07	5.75346e-07	-3.50061e-07	2.25285e-07	6.50762e-07	-2.09555e-07	4.41207e-07	5.66066e-07	-9.34311e-08	4.72635e-07	1.25335e-07	-9.07132e-08	3.46217e-08	5.48608e-07	-7.67474e-08	4.71860e-07
5.186	6.50683e-07	-2.37657e-07	4.13027e-07	3.08784e-07	-1.51778e-07	1.57006e-07	1.86652e-07	-2.60447e-08	1.60607e-07	5.77139e-07	-3.51152e-07	2.25987e-07	6.52526e-07	-2.10123e-07	4.42403e-07	5.68097e-07	-9.37664e-08	4.74331e-07	1.25725e-07	-9.09956e-08	3.47295e-08	5.50937e-07	-7.70733e-08	4.73864e-07
5.210	6.52183e-07	-2.38204e-07	4.13979e-07	3.09254e-07	-1.52009e-07	1.57245e-07	1.87376e-07	-2.61457e-08	1.61230e-07	5.78924e-07	-3.52238e-07	2.26685e-07	6.54277e-07	-2.10687e-07	4.43590e-07	5.70122e-07	-9.41006e-08	4.76021e-07	1.26112e-07	-9.12758e-08	3.48364e-08	5.53262e-07	-7.73985e-08	4.75863e-07
5.235	6.53669e-07	-2.38747e-07	4.14922e-07	3.09715e-07	-1.52235e-07	1.57480e-07	1.88099e-07	-2.62466e-08	1.61852e-07	5.80700e-07	-3.53319e-07	2.27381e-07	6.56015e-07	-2.11247e-07	4.44769e-07	5.72140e-07	-9.44337e-08	4.77707e-07	1.26496e-07	-9.15536e-08	3.49425e-08	5.55583e-07	-7.77232e-08	4.77860e-07
5.259	6.55141e-07	-2.39285e-07	4.15856e-07	3.10168e-07	-1.52458e-07	1.57710e-07	1.88820e-07	-2.63472e-08	1.62473e-07	5.82467e-07	-3.54394e-07	2.28073e-07	6.57741e-07	-2.11802e-07	4.45938e-07	5.74152e-07	-9.47657e-08	4.79386e-07	1.26877e-07	-9.18292e-08	3.50477e-08	5.57899e-07	-7.80473e-08	4.79852e-07
5.284	6.56600e-07	-2.39818e-07	4.16782e-07	3.10613e-07	-1.52677e-07	1.57936e-07	1.89540e-07	-2.64477e-08	1.63092e-07	5.84225e-07	-3.55464e-07	2.28761e-07	6.59453e-07	-2.12353e-07	4.47099e-07	5.76157e-07	-9.50966e-08	4.81060e-07	1.27254e-07	-9.21024e-08	3.51519e-08	5.60211e-07	-7.83707e-08	4.81840e-07
5.308	6.58045e-07	-2.40345e-07	4.17699e-07	3.11050e-07	-1.52892e-07	1.58158e-07	1.90258e-07	-2.65480e-08	1.63710e-07	5.85974e-07	-3.56528e-07	2.29446e-07	6.61152e-07	-2.12901e-07	4.48251e-07	5.78155e-07	-9.54264e-08	4.82729e-07	1.27629e-07	-9.23733e-08	3.52553e-08	5.62519e-07	-7.86935e-08	4.83825e-07
5.333	6.59476e-07	-2.40868e-07	4.18608e-07	3.11479e-07	-1.53102e-07	1.58376e-07	1.90975e-07	-2.66480e-08	1.64327e-07	5.87714e-07	-3.57587e-07	2.30128e-07	6.62837e-07	-2.13443e-07	4.49394e-07	5.80147e-07	-9.57552e-08	4.84392e-07	1.28000e-07	-9.26418e-08	3.53578e-08	5.64822e-07	-7.90157e-08	4.85806e-07
5.358	6.60893e-07	-2.41386e-07	4.19507e-07	3.11899e-07	-1.53309e-07	1.58590e-07	1.91691e-07	-2.67479e-08	1.64943e-07	5.89446e-07	-3.58640e-07	2.30805e-07	6.64510e-07	-2.13982e-07	4.50528e-07	5.82132e-07	-9.60828e-08	4.86049e-07	1.28367e-07	-9.29078e-08	3.54593e-08	5.67120e-07	-7.93372e-08	4.87783e-07
5.382	6.62296e-07	-2.41898e-07	4.20398e-07	3.12311e-07	-1.53511e-07	1.58799e-07	1.92405e-07	-2.68475e-08	1.65558e-07	5.91168e-07	-3.59688e-07	2.31480e-07	6.66169e-07	-2.14516e-07	4.51653e-07	5.84109e-07	-9.64092e-08	4.87700e-07	1.28731e-07	-9.31715e-08	3.55600e-08	5.69414e-07	-7.96581e-08	4.89756e-07
5.407	6.63685e-07	-2.42406e-07	4.21280e-07	3.12715e-07	-1.53710e-07	1.59005e-07	1.93118e-07	-2.69469e-08	1.66171e-07	5.92881e-07	-3.60730e-07	2.32151e-07	6.67814e-07	-2.15046e-07	4.52768e-07	5.86081e-07	-9.67346e-08	4.89346e-07	1.29092e-07	-9.34328e-08	3.56597e-08	5.71703e-07	-7.99783e-08	4.91724e-07
5.431	6.65060e-07	-2.42908e-07	4.22152e-07	3.13110e-07	-1.53904e-07	1.59206e-07	1.93829e-07	-2.70461e-08	1.66783e-07	5.94585e-07	-3.61767e-07	2.32818e-07	6.69447e-07	-2.15572e-07	4.53875e-07	5.88045e-07	-9.70587e-08	4.90986e-07	1.29450e-07	-9.36915e-08	3.57584e-08	5.73987e-07	-8.02978e-08	4.93689e-07
5.456	6.66421e-07	-2.43405e-07	4.23016e-07	3.13497e-07	-1.54095e-07	1.59403e-07	1.94538e-07	-2.71451e-08	1.67393e-07	5.96280e-07	-3.62798e-07	2.33482e-07	6.71065e-07	-2.16093e-07	4.54972e-07	5.90002e-07	-9.73818e-08	4.92620e-07	1.29804e-07	-9.39478e-08	3.58563e-08	5.76266e-07	-8.06166e-08	4.95649e-07
5.480	6.67768e-07	-2.43897e-07	4.23871e-07	3.13876e-07	-1.54281e-07	1.59596e-07	1.95246e-07	-2.72439e-08	1.68002e-07	5.97966e-07	-3.63824e-07	2.34142e-07	6.72671e-07	-2.16610e-07	4.56061e-07	5.91952e-07	-9.77037e-08	4.94248e-07	1.30155e-07	-9.42016e-08	3.59531e-08	5.78540e-07	-8.09348e-08	4.97605e-07
5.505	6.69101e-07	-2.44384e-07	4.24718e-07	3.14247e-07	-1.54463e-07	1.59784e-07	1.95952e-07	-2.73424e-08	1.68610e-07	5.99642e-07	-3.64844e-07	2.34798e-07	6.74262e-07	-2.17122e-07	4.57140e-07	5.93895e-07	-9.80244e-08	4.95871e-07	1.30502e-07	-9.44529e-08	3.60490e-08	5.80809e-07	-8.12522e-08	4.99556e-07
5.530	6.70420e-07	-2.44865e-07	4.25555e-07	3.14609e-07	-1.54641e-07	1.59968e-07	1.96657e-07	-2.74407e-08	1.69216e-07	6.01309e-07	-3.65858e-07	2.35451e-07	6.75841e-07	-2.17631e-07	4.58210e-07	5.95831e-07	-9.83439e-08	4.97487e-07	1.30846e-07	-9.47017e-08	3.61440e-08	5.83072e-07	-8.15688e-08	5.01503e-07
5.554	6.71725e-07	-2.45342e-07	4.26383e-07	3.14963e-07	-1.54815e-07	1.60148e-07	1.97359e-07	-2.75388e-08	1.69821e-07	6.02967e-07	-3.66867e-07	2.36100e-07	6.77405e-07	-2.18134e-07	4.59271e-07	5.97759e-07	-9.86622e-08	4.99097e-07	1.31186e-07	-9.49478e-08	3.62379e-08	5.85331e-07	-8.18848e-08	5.03446e-07
5.579	6.73015e-07	-2.45813e-07	4.27202e-07	3.15309e-07	-1.54985e-07	1.60324e-07	1.98061e-07	-2.76366e-08	1.70424e-07	6.04615e-07	-3.67870e-07	2.36745e-07	6.78956e-07	-2.18634e-07	4.60322e-07	5.99681e-07	-9.89793e-08	5.00702e-07	1.31522e-07	-9.51914e-08	3.63309e-08	5.87584e-07	-8.22000e-08	5.05384e-07
5.603	6.74292e-07	-2.46279e-07	4.28012e-07	3.15647e-07	-1.55151e-07	1.60496e-07	1.98760e-07	-2.77342e-08	1.71026e-07	6.06254e-07	-3.68867e-07	2.37387e-07	6.80493e-07	-2.19129e-07	4.61364e-07	6.01595e-07	-9.92953e-08	5.02300e-07	1.31855e-07	-9.54324e-08	3.64229e-08	5.89831e-07	-8.25144e-08	5.07317e-07
5.628	6.75554e-07	-2.46740e-07	4.28813e-07	3.15975e-07	-1.55313e-07	1.60663e-07	1.99458e-07	-2.78316e-08	1.71626e-07	6.07884e-07	-3.69858e-07	2.38025e-07	6.82016e-07	-2.19619e-07	4.62397e-07	6.03502e-07	-9.96100e-08	5.03892e-07	1.32185e-07	-9.56708e-08	3.65138e-08	5.92073e-07	-8.28281e-08	5.09245e-07
5.652	6.76801e-07	-2.47196e-07	4.29605e-07	3.16296e-07	-1.55470e-07	1.60826e-07	2.00153e-07	-2.79287e-08	1.72225e-07	6.09503e-07	-3.70844e-07	2.38659e-07	6.83525e-07	-2.20105e-07	4.63420e-07	6.05401e-07	-9.99235e-08	5.05478e-07	1.32510e-07	-9.59065e-08	3.66038e-08	5.94310e-07	-8.31409e-08	5.11169e-07
5.677	6.78035e-07	-2.47647e-07	4.30388e-07	3.16608e-07	-1.55624e-07	1.60985e-07	2.00847e-07	-2.80255e-08	1.72822e-07	6.11114e-07	-3.71824e-07	2.39290e-07	6.85020e-07	-2.20587e-07	4.64434e-07	6.07293e-07	-1.00236e-07	5.07057e-07	1.32832e-07	-9.61396e-08	3.66928e-08	5.96541e-07	-8.34530e-08	5.13088e-07
5.702	6.79254e-07	-2.48092e-07	4.31162e-07	3.16912e-07	-1.55773e-07	1.61139e-07	2.01540e-07	-2.81221e-08	1.73417e-07	6.12715e-07	-3.72798e-07	2.39917e-07	6.86502e-07	-2.21064e-07	4.65438e-07	6.09177e-07	-1.00547e-07	5.08631e-07	1.33151e-07	-9.63699e-08	3.67807e-08	5.98766e-07	-8.37643e-08	5.15002e-07
5.726	6.80458e-07	-2.48532e-07	4.31926e-07	3.17208e-07	-1.55918e-07	1.61289e-07	2.02230e-07	-2.82184e-08	1.74011e-07	6.14306e-07	-3.73766e-07	2.40540e-07	6.87969e-07	-2.21536e-07	4.66433e-07	6.11054e-07	-1.00857e-07	5.10198e-07	1.33465e-07	-9.65976e-08	3.68676e-08	6.00985e-07	-8.40748e-08	5.16910e-07
5.751	6.81648e-07	-2.48967e-07	4.32682e-07	3.17495e-07	-1.56059e-07	1.61435e-07	2.02918e-07	-2.83145e-08	1.74604e-07	6.15887e-07	-3.74728e-07	2.41159e-07	6.89423e-07	-2.22004e-07	4.67418e-07	6.12923e-07	-1.01165e-07	5.11758e-07	1.33776e-07	-9.68225e-08	3.69534e-08	6.03198e-07	-8.43844e-08	5.18814e-07
5.775	6.82824e-07	-2.49396e-07	4.33428e-07	3.17773e-07	-1.56196e-07	1.61577e-07	2.03605e-07	-2.84102e-08	1.75194e-07	6.17459e-07	-3.75684e-07	2.41774e-07	6.90862e-07	-2.22468e-07	4.68394e-07	6.14785e-07	-1.01472e-07	5.13313e-07	1.34083e-07	-9.70447e-08	3.70382e-08	6.05406e-07	-8.46932e-08	5.20713e-07
5.800	6.83986e-07	-2.49820e-07	4.34165e-07	3.18044e-07	-1.56329e-07	1.61714e-07	2.04289e-07	-2.85058e-08	1.75783e-07	6.19021e-07	-3.76635e-07	2.42386e-07	6.92287e-07	-2.22927e-07	4.69360e-07	6.16639e-07	-1.01778e-07	5.14861e-07	1.34386e-07	-9.72642e-08	3.71220e-08	6.07607e-07	-8.50012e-08	5.22606e-07
5.825	6.85132e-07	-2.50239e-07	4.34893e-07	3.18305e-07	-1.56458e-07	1.61847e-07	2.04972e-07	-2.86010e-08	1.76371e-07	6.20573e-07	-3.77579e-07	2.42994e-07	6.93698e-07	-2.23381e-07	4.70317e-07	6.18485e-07	-1.02083e-07	5.16402e-07	1.34685e-07	-9.74808e-08	3.72047e-08	6.09802e-07	-8.53082e-08	5.24494e-07
5.849	6.86265e-07	-2.50653e-07	4.35612e-07	3.18559e-07	-1.56582e-07	1.61976e-07	2.05652e-07	-2.86959e-08	1.76956e-07	6.22115e-07	-3.78518e-07	2.43598e-07	6.95095e-07	-2.23831e-07	4.71264e-07	6.20323e-07	-1.02386e-07	5.17937e-07	1.34981e-07	-9.76947e-08	3.72863e-08	6.11991e-07	-8.56145e-08	5.26377e-07
5.874	6.87382e-07	-2.51061e-07	4.36322e-07	3.18804e-07	-1.56703e-07	1.62101e-07	2.06331e-07	-2.87906e-08	1.77540e-07	6.23648e-07	-3.79450e-07	2.44198e-07	6.96478e-07	-2.24276e-07	4.72201e-07	6.22154e-07	-1.02689e-07	5.19465e-07	1.35272e-07	-9.79057e-08	3.73668e-08	6.14174e-07	-8.59198e-08	5.28254e-07
5.898	6.88485e-07	-2.51464e-07	4.37022e-07	3.19040e-07	-1.56819e-07	1.62221e-07	2.07007e-07	-2.88850e-08	1.78122e-07	6.25170e-07	-3.80376e-07	2.44794e-07	6.97846e-07	-2.24717e-07	4.73129e-07	6.23976e-07	-1.02989e-07	5.20987e-07	1.35560e-07	-9.81139e-08	3.74463e-08	6.16350e-07	-8.62242e-08	5.30126e-07
5.923	6.89574e-07	-2.51861e-07	4.37713e-07	3.19268e-07	-1.56931e-07	1.62337e-07	2.07681e-07	-2.89791e-08	1.78702e-07	6.26683e-07	-3.81297e-07	2.45386e-07	6.99200e-07	-2.25153e-07	4.74047e-07	6.25791e-07	-1.03289e-07	5.22502e-07	1.35844e-07	-9.83192e-08	3.75246e-08	6.18520e-07	-8.65278e-08	5.31992e-07
5.947	6.90648e-07	-2.52253e-07	4.38394e-07	3.19488e-07	-1.57039e-07	1.62449e-07	2.08353e-07	-2.90729e-08	1.79280e-07	6.28185e-07	-3.82211e-07	2.45975e-07	7.00539e-07	-2.25584e-07	4.74955e-07	6.27598e-07	-1.03587e-07	5.24011e-07	1.36123e-07	-9.85216e-08	3.76019e-08	6.20683e-07	-8.68304e-08	5.33853e-07
5.972	6.91707e-07	-2.52640e-07	4.39067e-07	3.19699e-07	-1.57143e-07	1.62556e-07	2.09023e-07	-2.91663e-08	1.79857e-07	6.29678e-07	-3.83119e-07	2.46559e-07	7.01865e-07	-2.26011e-07	4.75854e-07	6.29396e-07	-1.03884e-07	5.25512e-07	1.36399e-07	-9.87211e-08	3.76780e-08	6.22839e-07	-8.71321e-08	5.35707e-07
5.997	6.92752e-07	-2.53022e-07	4.39730e-07	3.19901e-07	-1.57242e-07	1.62659e-07	2.09691e-07	-2.92595e-08	1.80432e-07	6.31160e-07	-3.84021e-07	2.47139e-07	7.03175e-07	-2.26433e-07	4.76742e-07	6.31187e-07	-1.04179e-07	5.27007e-07	1.36671e-07	-9.89177e-08	3.77531e-08	6.24989e-07	-8.74328e-08	5.37556e-07
6.021	6.93781e-07	-2.53398e-07	4.40383e-07	3.20096e-07	-1.57338e-07	1.62758e-07	2.10357e-07	-2.93524e-08	1.81004e-07	6.32633e-07	-3.84917e-07	2.47716e-07	7.04472e-07	-2.26850e-07	4.77621e-07	6.32969e-07	-1.04474e-07	5.28495e-07	1.36938e-07	-9.91113e-08	3.78270e-08	6.27132e-07	-8.77326e-08	5.39400e-07
6.046	6.94796e-07	-2.53769e-07	4.41028e-07	3.20281e-07	-1.57429e-07	1.62852e-07	2.11020e-07	-2.94450e-08	1.81575e-07	6.34095e-07	-3.85806e-07	2.48289e-07	7.05753e-07	-2.27263e-07	4.78490e-07	6.34743e-07	-1.04766e-07	5.29977e-07	1.37202e-07	-9.93020e-08	3.78998e-08	6.29269e-07	-8.80315e-08	5.41237e-07
6.070	6.95797e-07	-2.54134e-07	4.41663e-07	3.20458e-07	-1.57516e-07	1.62942e-07	2.11681e-07	-2.95372e-08	1.82144e-07	6.35547e-07	-3.86690e-07	2.48857e-07	7.07020e-07	-2.27671e-07	4.79349e-07	6.36509e-07	-1.05058e-07	5.31451e-07	1.37461e-07	-9.94898e-08	3.79714e-08	6.31398e-07	-8.83294e-08	5.43068e-07
6.095	6.96782e-07	-2.54494e-07	4.42288e-07	3.20627e-07	-1.57599e-07	1.63028e-07	2.12340e-07	-2.96291e-08	1.82711e-07	6.36989e-07	-3.87567e-07	2.49422e-07	7.08273e-07	-2.28074e-07	4.80199e-07	6.38266e-07	-1.05348e-07	5.32918e-07	1.37716e-07	-9.96745e-08	3.80419e-08	6.33520e-07	-8.86262e-08	5.44894e-07
6.119	6.97753e-07	-2.54849e-07	4.42904e-07	3.20787e-07	-1.57678e-07	1.63109e-07	2.12996e-07	-2.97207e-08	1.83276e-07	6.38420e-07	-3.88438e-07	2.49982e-07	7.09511e-07	-2.28473e-07	4.81038e-07	6.40016e-07	-1.05637e-07	5.34379e-07	1.37967e-07	-9.98562e-08	3.81112e-08	6.35635e-07	-8.89221e-08	5.46713e-07
6.144	6.98709e-07	-2.55198e-07	4.43511e-07	3.20939e-07	-1.57752e-07	1.63186e-07	2.13650e-07	-2.98120e-08	1.83838e-07	6.39841e-07	-3.89303e-07	2.50539e-07	7.10734e-07	-2.28867e-07	4.81867e-07	6.41757e-07	-1.05924e-07	5.35832e-07	1.38214e-07	-1.00035e-07	3.81794e-08	6.37743e-07	-8.92170e-08	5.48526e-07
6.169	6.99650e-07	-2.55541e-07	4.44108e-07	3.21082e-07	-1.57823e-07	1.63259e-07	2.14302e-07	-2.99029e-08	1.84399e-07	6.41252e-07	-3.90161e-07	2.51091e-07	7.11943e-07	-2.29256e-07	4.82687e-07	6.43489e-07	-1.06210e-07	5.37279e-07	1.38457e-07	-1.00210e-07	3.82464e-08	6.39844e-07	-8.95109e-08	5.50333e-07
6.193	7.00576e-07	-2.55880e-07	4.44696e-07	3.21216e-07	-1.57889e-07	1.63328e-07	2.14951e-07	-2.99935e-08	1.84958e-07	6.42653e-07	-3.91013e-07	2.51639e-07	7.13137e-07	-2.29640e-07	4.83496e-07	6.45213e-07	-1.06495e-07	5.38718e-07	1.38695e-07	-1.00383e-07	3.83123e-08	6.41937e-07	-8.98037e-08	5.52133e-07
6.218	7.01487e-07	-2.56212e-07	4.45275e-07	3.21342e-07	-1.57951e-07	1.63392e-07	2.15598e-07	-3.00838e-08	1.85514e-07	6.44043e-07	-3.91859e-07	2.52184e-07	7.14316e-07	-2.30020e-07	4.84295e-07	6.46928e-07	-1.06778e-07	5.40151e-07	1.38929e-07	-1.00552e-07	3.83770e-08	6.44023e-07	-9.00955e-08	5.53927e-07
6.242	7.02384e-07	-2.56540e-07	4.45844e-07	3.21460e-07	-1.58008e-07	1.63451e-07	2.16242e-07	-3.01737e-08	1.86069e-07	6.45423e-07	-3.92699e-07	2.52724e-07	7.15480e-07	-2.30395e-07	4.85085e-07	6.48635e-07	-1.07059e-07	5.41576e-07	1.39159e-07	-1.00719e-07	3.84404e-08	6.46101e-07	-9.03863e-08	5.55715e-07
6.267	7.03265e-07	-2.56862e-07	4.46403e-07	3.21569e-07	-1.58062e-07	1.63507e-07	2.16884e-07	-3.02632e-08	1.86621e-07	6.46792e-07	-3.93532e-07	2.53260e-07	7.16629e-07	-2.30765e-07	4.85864e-07	6.50333e-07	-1.07340e-07	5.42994e-07	1.39385e-07	-1.00882e-07	3.85027e-08	6.48172e-07	-9.06760e-08	5.57496e-07
6.291	7.04132e-07	-2.57178e-07	4.46953e-07	3.21669e-07	-1.58111e-07	1.63558e-07	2.17523e-07	-3.03524e-08	1.87171e-07	6.48150e-07	-3.94358e-07	2.53792e-07	7.17764e-07	-2.31130e-07	4.86633e-07	6.52023e-07	-1.07619e-07	5.44404e-07	1.39606e-07	-1.01042e-07	3.85638e-08	6.50235e-07	-9.09646e-08	5.59271e-07
6.316	7.04983e-07	-2.57489e-07	4.47494e-07	3.21761e-07	-1.58157e-07	1.63605e-07	2.18160e-07	-3.04413e-08	1.87719e-07	6.49499e-07	-3.95179e-07	2.54320e-07	7.18883e-07	-2.31491e-07	4.87392e-07	6.53704e-07	-1.07896e-07	5.45808e-07	1.39822e-07	-1.01199e-07	3.86237e-08	6.52290e-07	-9.12521e-08	5.61038e-07
6.341	7.05819e-07	-2.57795e-07	4.48025e-07	3.21845e-07	-1.58198e-07	1.63647e-07	2.18794e-07	-3.05297e-08	1.88264e-07	6.50836e-07	-3.95992e-07	2.54844e-07	7.19988e-07	-2.31847e-07	4.88141e-07	6.55376e-07	-1.08172e-07	5.47204e-07	1.40035e-07	-1.01352e-07	3.86823e-08	6.54338e-07	-9.15386e-08	5.62799e-07
6.365	7.06641e-07	-2.58095e-07	4.48546e-07	3.21919e-07	-1.58234e-07	1.63685e-07	2.19426e-07	-3.06178e-08	1.88808e-07	6.52163e-07	-3.96800e-07	2.55363e-07	7.21078e-07	-2.32198e-07	4.88880e-07	6.57039e-07	-1.08446e-07	5.48592e-07	1.40243e-07	-1.01503e-07	3.87398e-08	6.56378e-07	-9.18239e-08	5.64554e-07
6.390	7.07447e-07	-2.58389e-07	4.49058e-07	3.21986e-07	-1.58267e-07	1.63719e-07	2.20054e-07	-3.07056e-08	1.89349e-07	6.53479e-07	-3.97601e-07	2.55879e-07	7.22152e-07	-2.32544e-07	4.89609e-07	6.58693e-07	-1.08720e-07	5.49974e-07	1.40446e-07	-1.01650e-07	3.87960e-08	6.58409e-07	-9.21081e-08	5.66301e-07
6.414	7.08239e-07	-2.58678e-07	4.49560e-07	3.22043e-07	-1.58295e-07	1.63748e-07	2.20680e-07	-3.07929e-08	1.89887e-07	6.54785e-07	-3.98395e-07	2.56390e-07	7.23212e-07	-2.32885e-07	4.90327e-07	6.60339e-07	-1.08991e-07	5.51348e-07	1.40645e-07	-1.01794e-07	3.88509e-08	6.60433e-07	-9.23912e-08	5.68042e-07
6.439	7.09015e-07	-2.58962e-07	4.50053e-07	3.22092e-07	-1.58319e-07	1.63773e-07	2.21304e-07	-3.08799e-08	1.90424e-07	6.56080e-07	-3.99183e-07	2.56897e-07	7.24256e-07	-2.33221e-07	4.91035e-07	6.61975e-07	-1.09261e-07	5.52714e-07	1.40840e-07	-1.01935e-07	3.89046e-08	6.62448e-07	-9.26732e-08	5.69775e-07
6.463	7.09776e-07	-2.59240e-07	4.50536e-07	3.22133e-07	-1.58339e-07	1.63794e-07	2.21924e-07	-3.09665e-08	1.90958e-07	6.57364e-07	-3.99964e-07	2.57400e-07	7.25286e-07	-2.33553e-07	4.91733e-07	6.63603e-07	-1.09530e-07	5.54073e-07	1.41030e-07	-1.02072e-07	3.89571e-08	6.64456e-07	-9.29540e-08	5.71502e-07
6.488	7.10523e-07	-2.59513e-07	4.51010e-07	3.22165e-07	-1.58355e-07	1.63810e-07	2.22542e-07	-3.10527e-08	1.91490e-07	6.58637e-07	-4.00739e-07	2.57898e-07	7.26300e-07	-2.33879e-07	4.92421e-07	6.65221e-07	-1.09797e-07	5.55424e-07	1.41215e-07	-1.02207e-07	3.90083e-08	6.66455e-07	-9.32336e-08	5.73221e-07
6.513	7.11254e-07	-2.59780e-07	4.51474e-07	3.22189e-07	-1.58367e-07	1.63822e-07	2.23157e-07	-3.11385e-08	1.92019e-07	6.59900e-07	-4.01507e-07	2.58393e-07	7.27299e-07	-2.34201e-07	4.93098e-07	6.66831e-07	-1.10063e-07	5.56768e-07	1.41396e-07	-1.02338e-07	3.90583e-08	6.68445e-07	-9.35121e-08	5.74933e-07
6.537	7.11970e-07	-2.60041e-07	4.51929e-07	3.22203e-07	-1.58374e-07	1.63829e-07	2.23769e-07	-3.12240e-08	1.92545e-07	6.61152e-07	-4.02269e-07	2.58883e-07	7.28283e-07	-2.34518e-07	4.93765e-07	6.68431e-07	-1.10327e-07	5.58104e-07	1.41572e-07	-1.02465e-07	3.91070e-08	6.70427e-07	-9.37894e-08	5.76638e-07
6.562	7.12670e-07	-2.60297e-07	4.52373e-07	3.22210e-07	-1.58377e-07	1.63833e-07	2.24379e-07	-3.13090e-08	1.93070e-07	6.62392e-07	-4.03024e-07	2.59369e-07	7.29252e-07	-2.34830e-07	4.94422e-07	6.70022e-07	-1.10589e-07	5.59433e-07	1.41744e-07	-1.02589e-07	3.91544e-08	6.72401e-07	-9.40655e-08	5.78336e-07
6.586	7.13356e-07	-2.60547e-07	4.52809e-07	3.22207e-07	-1.58376e-07	1.63832e-07	2.24985e-07	-3.13936e-08	1.93591e-07	6.63622e-07	-4.03772e-07	2.59850e-07	7.30206e-07	-2.35137e-07	4.95069e-07	6.71604e-07	-1.10850e-07	5.60753e-07	1.41911e-07	-1.02710e-07	3.92005e-08	6.74366e-07	-9.43404e-08	5.80026e-07
6.611	7.14026e-07	-2.60792e-07	4.53234e-07	3.22197e-07	-1.58371e-07	1.63826e-07	2.25588e-07	-3.14778e-08	1.94111e-07	6.64841e-07	-4.04514e-07	2.60328e-07	7.31144e-07	-2.35439e-07	4.95705e-07	6.73176e-07	-1.11110e-07	5.62066e-07	1.42073e-07	-1.02828e-07	3.92453e-08	6.76323e-07	-9.46141e-08	5.81708e-07
6.636	7.14682e-07	-2.61032e-07	4.53650e-07	3.22177e-07	-1.58361e-07	1.63816e-07	2.26189e-07	-3.15616e-08	1.94627e-07	6.66049e-07	-4.05249e-07	2.60801e-07	7.32067e-07	-2.35736e-07	4.96331e-07	6.74740e-07	-1.11368e-07	5.63372e-07	1.42231e-07	-1.02942e-07	3.92889e-08	6.78270e-07	-9.48865e-08	5.83384e-07
6.660	7.15322e-07	-2.61265e-07	4.54056e-07	3.22149e-07	-1.58347e-07	1.63802e-07	2.26786e-07	-3.16449e-08	1.95141e-07	6.67246e-07	-4.05977e-07	2.61269e-07	7.32975e-07	-2.36029e-07	4.96946e-07	6.76294e-07	-1.11625e-07	5.64669e-07	1.42383e-07	-1.03052e-07	3.93311e-08	6.80209e-07	-9.51578e-08	5.85051e-07
6.685	7.15947e-07	-2.61494e-07	4.54453e-07	3.22113e-07	-1.58329e-07	1.63783e-07	2.27381e-07	-3.17279e-08	1.95653e-07	6.68432e-07	-4.06698e-07	2.61734e-07	7.33867e-07	-2.36316e-07	4.97551e-07	6.77838e-07	-1.11879e-07	5.65959e-07	1.42532e-07	-1.03160e-07	3.93720e-08	6.82139e-07	-9.54277e-08	5.86711e-07
6.709	7.16556e-07	-2.61716e-07	4.54840e-07	3.22068e-07	-1.58307e-07	1.63760e-07	2.27972e-07	-3.18104e-08	1.96162e-07	6.69607e-07	-4.07413e-07	2.62194e-07	7.34744e-07	-2.36599e-07	4.98146e-07	6.79373e-07	-1.12133e-07	5.67241e-07	1.42675e-07	-1.03263e-07	3.94116e-08	6.84060e-07	-9.56965e-08	5.88363e-07
6.734	7.17151e-07	-2.61933e-07	4.55217e-07	3.22014e-07	-1.58281e-07	1.63733e-07	2.28560e-07	-3.18925e-08	1.96668e-07	6.70771e-07	-4.08121e-07	2.62650e-07	7.35606e-07	-2.36876e-07	4.98730e-07	6.80899e-07	-1.12385e-07	5.68514e-07	1.42814e-07	-1.03364e-07	3.94499e-08	6.85971e-07	-9.59639e-08	5.90007e-07
6.758	7.17730e-07	-2.62145e-07	4.55585e-07	3.21952e-07	-1.58250e-07	1.63702e-07	2.29145e-07	-3.19741e-08	1.97171e-07	6.71924e-07	-4.08823e-07	2.63101e-07	7.36452e-07	-2.37149e-07	4.99304e-07	6.82415e-07	-1.12635e-07	5.69780e-07	1.42947e-07	-1.03461e-07	3.94869e-08	6.87874e-07	-9.62301e-08	5.91644e-07
6.783	7.18294e-07	-2.62351e-07	4.55943e-07	3.21881e-07	-1.58215e-07	1.63666e-07	2.29727e-07	-3.20553e-08	1.97672e-07	6.73065e-07	-4.09517e-07	2.63548e-07	7.37283e-07	-2.37416e-07	4.99867e-07	6.83922e-07	-1.12884e-07	5.71038e-07	1.43076e-07	-1.03554e-07	3.95225e-08	6.89767e-07	-9.64950e-08	5.93272e-07
6.808	7.18842e-07	-2.62551e-07	4.56291e-07	3.21802e-07	-1.58176e-07	1.63625e-07	2.30306e-07	-3.21361e-08	1.98170e-07	6.74196e-07	-4.10205e-07	2.63991e-07	7.38098e-07	-2.37679e-07	5.00420e-07	6.85419e-07	-1.13131e-07	5.72288e-07	1.43201e-07	-1.03644e-07	3.95568e-08	6.91651e-07	-9.67585e-08	5.94893e-07
6.832	7.19375e-07	-2.62746e-07	4.56629e-07	3.21714e-07	-1.58133e-07	1.63580e-07	2.30881e-07	-3.22164e-08	1.98665e-07	6.75315e-07	-4.10886e-07	2.64429e-07	7.38898e-07	-2.37936e-07	5.00962e-07	6.86906e-07	-1.13376e-07	5.73530e-07	1.43320e-07	-1.03730e-07	3.95898e-08	6.93526e-07	-9.70208e-08	5.96505e-07
6.857	7.19894e-07	-2.62935e-07	4.56958e-07	3.21617e-07	-1.58086e-07	1.63531e-07	2.31454e-07	-3.22962e-08	1.99158e-07	6.76423e-07	-4.11560e-07	2.64863e-07	7.39683e-07	-2.38189e-07	5.01494e-07	6.88383e-07	-1.13620e-07	5.74763e-07	1.43434e-07	-1.03813e-07	3.96214e-08	6.95391e-07	-9.72817e-08	5.98110e-07
6.881	7.20396e-07	-2.63119e-07	4.57277e-07	3.21512e-07	-1.58034e-07	1.63478e-07	2.32023e-07	-3.23756e-08	1.99647e-07	6.77519e-07	-4.12227e-07	2.65292e-07	7.40452e-07	-2.38436e-07	5.02015e-07	6.89851e-07	-1.13862e-07	5.75989e-07	1.43544e-07	-1.03892e-07	3.96516e-08	6.97247e-07	-9.75414e-08	5.99706e-07
6.906	7.20884e-07	-2.63297e-07	4.57587e-07	3.21398e-07	-1.57978e-07	1.63420e-07	2.32588e-07	-3.24545e-08	2.00134e-07	6.78605e-07	-4.12888e-07	2.65717e-07	7.41205e-07	-2.38679e-07	5.02526e-07	6.91309e-07	-1.14103e-07	5.77206e-07	1.43648e-07	-1.03968e-07	3.96805e-08	6.99093e-07	-9.77996e-08	6.01294e-07
6.930	7.21356e-07	-2.63469e-07	4.57887e-07	3.21276e-07	-1.57918e-07	1.63358e-07	2.33151e-07	-3.25330e-08	2.00618e-07	6.79679e-07	-4.13541e-07	2.66138e-07	7.41943e-07	-2.38916e-07	5.03026e-07	6.92758e-07	-1.14342e-07	5.78416e-07	1.43748e-07	-1.04040e-07	3.97080e-08	7.00930e-07	-9.80565e-08	6.02873e-07
6.955	7.21813e-07	-2.63636e-07	4.58177e-07	3.21146e-07	-1.57854e-07	1.63292e-07	2.33709e-07	-3.26110e-08	2.01098e-07	6.80742e-07	-4.14188e-07	2.66554e-07	7.42665e-07	-2.39149e-07	5.03516e-07	6.94196e-07	-1.14579e-07	5.79617e-07	1.43842e-07	-1.04108e-07	3.97341e-08	7.02757e-07	-9.83121e-08	6.04445e-07
6.980	7.22254e-07	-2.63797e-07	4.58457e-07	3.21006e-07	-1.57785e-07	1.63221e-07	2.34265e-07	-3.26885e-08	2.01576e-07	6.81793e-07	-4.14828e-07	2.66965e-07	7.43371e-07	-2.39377e-07	5.03995e-07	6.95624e-07	-1.14815e-07	5.80809e-07	1.43932e-07	-1.04173e-07	3.97588e-08	7.04574e-07	-9.85663e-08	6.06007e-07
7.004	7.22680e-07	-2.63953e-07	4.58727e-07	3.20858e-07	-1.57713e-07	1.63146e-07	2.34817e-07	-3.27655e-08	2.02051e-07	6.82833e-07	-4.15460e-07	2.67373e-07	7.44062e-07	-2.39599e-07	5.04463e-07	6.97043e-07	-1.15049e-07	5.81994e-07	1.44016e-07	-1.04234e-07	3.97822e-08	7.06381e-07	-9.88191e-08	6.07561e-07
7.029	7.23091e-07	-2.64103e-07	4.58988e-07	3.20702e-07	-1.57636e-07	1.63066e-07	2.35365e-07	-3.28420e-08	2.02523e-07	6.83861e-07	-4.16086e-07	2.67775e-07	7.44738e-07	-2.39817e-07	5.04921e-07	6.98451e-07	-1.15282e-07	5.83170e-07	1.44096e-07	-1.04292e-07	3.98042e-08	7.08178e-07	-9.90705e-08	6.09107e-07
7.053	7.23487e-07	-2.64248e-07	4.59239e-07	3.20537e-07	-1.57555e-07	1.62982e-07	2.35910e-07	-3.29181e-08	2.02992e-07	6.84878e-07	-4.16705e-07	2.68173e-07	7.45397e-07	-2.40029e-07	5.05368e-07	6.99850e-07	-1.15513e-07	5.84337e-07	1.44170e-07	-1.04346e-07	3.98247e-08	7.09965e-07	-9.93204e-08	6.10644e-07
7.078	7.23867e-07	-2.64386e-07	4.59480e-07	3.20363e-07	-1.57470e-07	1.62894e-07	2.36452e-07	-3.29936e-08	2.03458e-07	6.85884e-07	-4.17317e-07	2.68567e-07	7.46041e-07	-2.40236e-07	5.05805e-07	7.01238e-07	-1.15742e-07	5.85497e-07	1.44240e-07	-1.04396e-07	3.98439e-08	7.11741e-07	-9.95690e-08	6.12172e-07
7.102	7.24231e-07	-2.64520e-07	4.59712e-07	3.20181e-07	-1.57380e-07	1.62801e-07	2.36989e-07	-3.30686e-08	2.03921e-07	6.86878e-07	-4.17922e-07	2.68956e-07	7.46670e-07	-2.40439e-07	5.06231e-07	7.02617e-07	-1.15969e-07	5.86647e-07	1.44304e-07	-1.04442e-07	3.98616e-08	7.13508e-07	-9.98162e-08	6.13692e-07
7.127	7.24581e-07	-2.64647e-07	4.59934e-07	3.19991e-07	-1.57286e-07	1.62704e-07	2.37524e-07	-3.31432e-08	2.04380e-07	6.87860e-07	-4.18519e-07	2.69341e-07	7.47282e-07	-2.40636e-07	5.06646e-07	7.03985e-07	-1.16195e-07	5.87790e-07	1.44363e-07	-1.04485e-07	3.98780e-08	7.15264e-07	-1.00062e-07	6.15203e-07
7.152	7.24915e-07	-2.64769e-07	4.60146e-07	3.19792e-07	-1.57188e-07	1.62603e-07	2.38054e-07	-3.32172e-08	2.04837e-07	6.88831e-07	-4.19110e-07	2.69721e-07	7.47879e-07	-2.40828e-07	5.07051e-07	7.05343e-07	-1.16419e-07	5.88924e-07	1.44417e-07	-1.04524e-07	3.98929e-08	7.17010e-07	-1.00306e-07	6.16704e-07
7.176	7.25233e-07	-2.64886e-07	4.60348e-07	3.19584e-07	-1.57086e-07	1.62498e-07	2.38581e-07	-3.32907e-08	2.05290e-07	6.89791e-07	-4.19694e-07	2.70097e-07	7.48461e-07	-2.41015e-07	5.07445e-07	7.06690e-07	-1.16642e-07	5.90049e-07	1.44466e-07	-1.04560e-07	3.99064e-08	7.18746e-07	-1.00549e-07	6.18197e-07
7.201	7.25537e-07	-2.64996e-07	4.60540e-07	3.19368e-07	-1.56980e-07	1.62388e-07	2.39104e-07	-3.33637e-08	2.05740e-07	6.90739e-07	-4.20270e-07	2.70468e-07	7.49026e-07	-2.41197e-07	5.07829e-07	7.08028e-07	-1.16862e-07	5.91166e-07	1.44510e-07	-1.04591e-07	3.99185e-08	7.20471e-07	-1.00790e-07	6.19681e-07
7.225	7.25824e-07	-2.65101e-07	4.60723e-07	3.19143e-07	-1.56870e-07	1.62273e-07	2.39624e-07	-3.34362e-08	2.06187e-07	6.91675e-07	-4.20840e-07	2.70835e-07	7.49576e-07	-2.41374e-07	5.08201e-07	7.09355e-07	-1.17081e-07	5.92274e-07	1.44548e-07	-1.04619e-07	3.99291e-08	7.22186e-07	-1.01030e-07	6.21156e-07
7.250	7.26097e-07	-2.65201e-07	4.60896e-07	3.18910e-07	-1.56755e-07	1.62155e-07	2.40139e-07	-3.35081e-08	2.06631e-07	6.92599e-07	-4.21403e-07	2.71197e-07	7.50110e-07	-2.41546e-07	5.08563e-07	7.10672e-07	-1.17299e-07	5.93373e-07	1.44581e-07	-1.04643e-07	3.99383e-08	7.23890e-07	-1.01268e-07	6.22621e-07
7.274	7.26354e-07	-2.65295e-07	4.61059e-07	3.18668e-07	-1.56636e-07	1.62032e-07	2.40651e-07	-3.35795e-08	2.07071e-07	6.93512e-07	-4.21958e-07	2.71554e-07	7.50628e-07	-2.41713e-07	5.08915e-07	7.11978e-07	-1.17514e-07	5.94464e-07	1.44610e-07	-1.04663e-07	3.99460e-08	7.25583e-07	-1.01505e-07	6.24077e-07
7.299	7.26596e-07	-2.65383e-07	4.61213e-07	3.18418e-07	-1.56513e-07	1.61905e-07	2.41159e-07	-3.36504e-08	2.07508e-07	6.94413e-07	-4.22506e-07	2.71907e-07	7.51130e-07	-2.41875e-07	5.09255e-07	7.13274e-07	-1.17728e-07	5.95546e-07	1.44632e-07	-1.04680e-07	3.99523e-08	7.27265e-07	-1.01741e-07	6.25525e-07
7.324	7.26822e-07	-2.65466e-07	4.61356e-07	3.18159e-07	-1.56386e-07	1.61773e-07	2.41663e-07	-3.37208e-08	2.07942e-07	6.95303e-07	-4.23047e-07	2.72255e-07	7.51617e-07	-2.42032e-07	5.09585e-07	7.14560e-07	-1.17940e-07	5.96619e-07	1.44650e-07	-1.04693e-07	3.99571e-08	7.28937e-07	-1.01975e-07	6.26962e-07
7.348	7.27033e-07	-2.65543e-07	4.61490e-07	3.17892e-07	-1.56255e-07	1.61637e-07	2.42163e-07	-3.37905e-08	2.08372e-07	6.96180e-07	-4.23581e-07	2.72599e-07	7.52087e-07	-2.42183e-07	5.09904e-07	7.15835e-07	-1.18151e-07	5.97684e-07	1.44662e-07	-1.04701e-07	3.99605e-08	7.30597e-07	-1.02207e-07	6.28391e-07
7.373	7.27228e-07	-2.65614e-07	4.61614e-07	3.17616e-07	-1.56119e-07	1.61497e-07	2.42659e-07	-3.38598e-08	2.08799e-07	6.97046e-07	-4.24108e-07	2.72938e-07	7.52542e-07	-2.42330e-07	5.10212e-07	7.17099e-07	-1.18360e-07	5.98740e-07	1.44669e-07	-1.04706e-07	3.99624e-08	7.32247e-07	-1.02438e-07	6.29809e-07
7.397	7.27409e-07	-2.65680e-07	4.61729e-07	3.17332e-07	-1.55979e-07	1.61353e-07	2.43151e-07	-3.39284e-08	2.09223e-07	6.97900e-07	-4.24628e-07	2.73272e-07	7.52981e-07	-2.42471e-07	5.10510e-07	7.18353e-07	-1.18567e-07	5.99786e-07	1.44670e-07	-1.04708e-07	3.99629e-08	7.33886e-07	-1.02667e-07	6.31219e-07
7.422	7.27573e-07	-2.65740e-07	4.61833e-07	3.17039e-07	-1.55836e-07	1.61204e-07	2.43639e-07	-3.39966e-08	2.09643e-07	6.98742e-07	-4.25140e-07	2.73602e-07	7.53404e-07	-2.42607e-07	5.10797e-07	7.19596e-07	-1.18772e-07	6.00824e-07	1.44667e-07	-1.04705e-07	3.99618e-08	7.35513e-07	-1.02895e-07	6.32618e-07
7.447	7.27723e-07	-2.65795e-07	4.61928e-07	3.16738e-07	-1.55688e-07	1.61051e-07	2.44124e-07	-3.40641e-08	2.10059e-07	6.99573e-07	-4.25645e-07	2.73927e-07	7.53812e-07	-2.42738e-07	5.11073e-07	7.20829e-07	-1.18975e-07	6.01854e-07	1.44658e-07	-1.04698e-07	3.99593e-08	7.37129e-07	-1.03121e-07	6.34009e-07
7.471	7.27857e-07	-2.65844e-07	4.62013e-07	3.16428e-07	-1.55535e-07	1.60893e-07	2.44604e-07	-3.41311e-08	2.10472e-07	7.00391e-07	-4.26143e-07	2.74248e-07	7.54203e-07	-2.42865e-07	5.11339e-07	7.22051e-07	-1.19177e-07	6.02874e-07	1.44643e-07	-1.04688e-07	3.99553e-08	7.38734e-07	-1.03345e-07	6.35389e-07
7.496	7.27975e-07	-2.65887e-07	4.62088e-07	3.16110e-07	-1.55379e-07	1.60731e-07	2.45079e-07	-3.41975e-08	2.10882e-07	7.01198e-07	-4.26634e-07	2.74564e-07	7.54579e-07	-2.42985e-07	5.11593e-07	7.23262e-07	-1.19377e-07	6.03885e-07	1.44623e-07	-1.04673e-07	3.99498e-08	7.40328e-07	-1.03568e-07	6.36760e-07
7.520	7.28078e-07	-2.65925e-07	4.62154e-07	3.15784e-07	-1.55218e-07	1.60565e-07	2.45551e-07	-3.42633e-08	2.11288e-07	7.01993e-07	-4.27118e-07	2.74875e-07	7.54938e-07	-2.43101e-07	5.11837e-07	7.24462e-07	-1.19575e-07	6.04887e-07	1.44598e-07	-1.04655e-07	3.99428e-08	7.41910e-07	-1.03789e-07	6.38120e-07
7.545	7.28166e-07	-2.65957e-07	4.62209e-07	3.15449e-07	-1.55054e-07	1.60395e-07	2.46019e-07	-3.43286e-08	2.11690e-07	7.02776e-07	-4.27594e-07	2.75181e-07	7.55282e-07	-2.43212e-07	5.12070e-07	7.25652e-07	-1.19771e-07	6.05881e-07	1.44567e-07	-1.04633e-07	3.99343e-08	7.43481e-07	-1.04009e-07	6.39471e-07
7.569	7.28239e-07	-2.65983e-07	4.62255e-07	3.15105e-07	-1.54885e-07	1.60220e-07	2.46482e-07	-3.43932e-08	2.12089e-07	7.03546e-07	-4.28063e-07	2.75483e-07	7.55610e-07	-2.43318e-07	5.12292e-07	7.26831e-07	-1.19966e-07	6.06865e-07	1.44531e-07	-1.04607e-07	3.99243e-08	7.45040e-07	-1.04227e-07	6.40812e-07
7.594	7.28296e-07	-2.66004e-07	4.62292e-07	3.14753e-07	-1.54712e-07	1.60041e-07	2.46941e-07	-3.44573e-08	2.12484e-07	7.04305e-07	-4.28525e-07	2.75780e-07	7.55922e-07	-2.43418e-07	5.12504e-07	7.27998e-07	-1.20159e-07	6.07840e-07	1.44489e-07	-1.04577e-07	3.99129e-08	7.46587e-07	-1.04444e-07	6.42143e-07
7.619	7.28337e-07	-2.66019e-07	4.62318e-07	3.14393e-07	-1.54535e-07	1.59858e-07	2.47396e-07	-3.45207e-08	2.12875e-07	7.05052e-07	-4.28979e-07	2.76073e-07	7.56218e-07	-2.43513e-07	5.12704e-07	7.29155e-07	-1.20350e-07	6.08806e-07	1.44442e-07	-1.04543e-07	3.98998e-08	7.48123e-07	-1.04659e-07	6.43464e-07
7.643	7.28364e-07	-2.66029e-07	4.62335e-07	3.14024e-07	-1.54354e-07	1.59671e-07	2.47846e-07	-3.45836e-08	2.13263e-07	7.05787e-07	-4.29427e-07	2.76361e-07	7.56498e-07	-2.43603e-07	5.12894e-07	7.30301e-07	-1.20539e-07	6.09763e-07	1.44390e-07	-1.04504e-07	3.98853e-08	7.49647e-07	-1.04872e-07	6.44775e-07
7.668	7.28374e-07	-2.66033e-07	4.62342e-07	3.13647e-07	-1.54168e-07	1.59479e-07	2.48292e-07	-3.46458e-08	2.13647e-07	7.06510e-07	-4.29866e-07	2.76644e-07	7.56762e-07	-2.43689e-07	5.13073e-07	7.31436e-07	-1.20726e-07	6.10710e-07	1.44332e-07	-1.04462e-07	3.98693e-08	7.51159e-07	-1.05083e-07	6.46076e-07
7.692	7.28370e-07	-2.66031e-07	4.62339e-07	3.13262e-07	-1.53979e-07	1.59283e-07	2.48734e-07	-3.47075e-08	2.14027e-07	7.07221e-07	-4.30299e-07	2.76922e-07	7.57010e-07	-2.43768e-07	5.13242e-07	7.32560e-07	-1.20912e-07	6.11649e-07	1.44268e-07	-1.04416e-07	3.98517e-08	7.52659e-07	-1.05293e-07	6.47366e-07
7.717	7.28350e-07	-2.66024e-07	4.62326e-07	3.12868e-07	-1.53785e-07	1.59083e-07	2.49171e-07	-3.47685e-08	2.14403e-07	7.07920e-07	-4.30724e-07	2.77196e-07	7.57243e-07	-2.43843e-07	5.13399e-07	7.33673e-07	-1.21095e-07	6.12578e-07	1.44199e-07	-1.04366e-07	3.98326e-08	7.54148e-07	-1.05501e-07	6.48646e-07
7.741	7.28315e-07	-2.66011e-07	4.62304e-07	3.12465e-07	-1.53587e-07	1.58878e-07	2.49604e-07	-3.48289e-08	2.14775e-07	7.08606e-07	-4.31142e-07	2.77465e-07	7.57459e-07	-2.43913e-07	5.13546e-07	7.34775e-07	-1.21277e-07	6.13498e-07	1.44124e-07	-1.04312e-07	3.98120e-08	7.55624e-07	-1.05708e-07	6.49916e-07
7.766	7.28265e-07	-2.65993e-07	4.62272e-07	3.12055e-07	-1.53385e-07	1.58669e-07	2.50033e-07	-3.48886e-08	2.15144e-07	7.09281e-07	-4.31552e-07	2.77729e-07	7.57659e-07	-2.43977e-07	5.13682e-07	7.35866e-07	-1.21457e-07	6.14409e-07	1.44044e-07	-1.04254e-07	3.97898e-08	7.57088e-07	-1.05913e-07	6.51175e-07
7.791	7.28199e-07	-2.65969e-07	4.62230e-07	3.11636e-07	-1.53179e-07	1.58456e-07	2.50456e-07	-3.49478e-08	2.15509e-07	7.09944e-07	-4.31955e-07	2.77988e-07	7.57844e-07	-2.44037e-07	5.13807e-07	7.36945e-07	-1.21635e-07	6.15310e-07	1.43958e-07	-1.04192e-07	3.97661e-08	7.58540e-07	-1.06116e-07	6.52424e-07
7.815	7.28118e-07	-2.65939e-07	4.62179e-07	3.11208e-07	-1.52969e-07	1.58239e-07	2.50876e-07	-3.50063e-08	2.15869e-07	7.10594e-07	-4.32351e-07	2.78243e-07	7.58012e-07	-2.44091e-07	5.13921e-07	7.38014e-07	-1.21812e-07	6.16202e-07	1.43867e-07	-1.04126e-07	3.97409e-08	7.59980e-07	-1.06317e-07	6.53662e-07
7.840	7.28021e-07	-2.65904e-07	4.62117e-07	3.10772e-07	-1.52755e-07	1.58017e-07	2.51290e-07	-3.50641e-08	2.16226e-07	7.11232e-07	-4.32740e-07	2.78493e-07	7.58165e-07	-2.44140e-07	5.14025e-07	7.39071e-07	-1.21986e-07	6.17085e-07	1.43770e-07	-1.04056e-07	3.97141e-08	7.61407e-07	-1.06517e-07	6.54890e-07
7.864	7.27909e-07	-2.65863e-07	4.62046e-07	3.10328e-07	-1.52537e-07	1.57791e-07	2.51700e-07	-3.51214e-08	2.16579e-07	7.11858e-07	-4.33120e-07	2.78738e-07	7.58301e-07	-2.44184e-07	5.14117e-07	7.40117e-07	-1.22159e-07	6.17958e-07	1.43667e-07	-1.03982e-07	3.96858e-08	7.62822e-07	-1.06715e-07	6.56107e-07
7.889	7.27782e-07	-2.65816e-07	4.61966e-07	3.09876e-07	-1.52314e-07	1.57561e-07	2.52106e-07	-3.51779e-08	2.16928e-07	7.12472e-07	-4.33494e-07	2.78978e-07	7.58422e-07	-2.44223e-07	5.14199e-07	7.41151e-07	-1.22329e-07	6.18822e-07	1.43559e-07	-1.03903e-07	3.96559e-08	7.64225e-07	-1.06911e-07	6.57314e-07
7.913	7.27640e-07	-2.65764e-07	4.61875e-07	3.09415e-07	-1.52088e-07	1.57327e-07	2.52506e-07	-3.52338e-08	2.17273e-07	7.13074e-07	-4.33860e-07	2.79214e-07	7.58527e-07	-2.44257e-07	5.14270e-07	7.42174e-07	-1.22498e-07	6.19676e-07	1.43445e-07	-1.03821e-07	3.96244e-08	7.65615e-07	-1.07106e-07	6.58509e-07
7.938	7.27482e-07	-2.65707e-07	4.61775e-07	3.08946e-07	-1.51857e-07	1.57088e-07	2.52902e-07	-3.52891e-08	2.17613e-07	7.13663e-07	-4.34219e-07	2.79445e-07	7.58615e-07	-2.44285e-07	5.14330e-07	7.43186e-07	-1.22665e-07	6.20521e-07	1.43326e-07	-1.03734e-07	3.95914e-08	7.66993e-07	-1.07298e-07	6.59694e-07
7.963	7.27309e-07	-2.65644e-07	4.61665e-07	3.08468e-07	-1.51623e-07	1.56846e-07	2.53294e-07	-3.53437e-08	2.17950e-07	7.14240e-07	-4.34570e-07	2.79671e-07	7.58688e-07	-2.44309e-07	5.14379e-07	7.44187e-07	-1.22831e-07	6.21356e-07	1.43201e-07	-1.03644e-07	3.95568e-08	7.68357e-07	-1.07489e-07	6.60868e-07
7.987	7.27120e-07	-2.65575e-07	4.61546e-07	3.07983e-07	-1.51384e-07	1.56599e-07	2.53680e-07	-3.53976e-08	2.18282e-07	7.14805e-07	-4.34914e-07	2.79892e-07	7.58745e-07	-2.44327e-07	5.14418e-07	7.45176e-07	-1.22994e-07	6.22182e-07	1.43070e-07	-1.03549e-07	3.95207e-08	7.69710e-07	-1.07678e-07	6.62031e-07
8.012	7.26917e-07	-2.65500e-07	4.61416e-07	3.07489e-07	-1.51141e-07	1.56348e-07	2.54062e-07	-3.54508e-08	2.18611e-07	7.15358e-07	-4.35250e-07	2.80108e-07	7.58786e-07	-2.44340e-07	5.14446e-07	7.46153e-07	-1.23155e-07	6.22998e-07	1.42933e-07	-1.03450e-07	3.94829e-08	7.71049e-07	-1.07866e-07	6.63183e-07
8.036	7.26698e-07	-2.65420e-07	4.61278e-07	3.06986e-07	-1.50894e-07	1.56092e-07	2.54438e-07	-3.55034e-08	2.18935e-07	7.15898e-07	-4.35579e-07	2.80320e-07	7.58811e-07	-2.44348e-07	5.14462e-07	7.47119e-07	-1.23315e-07	6.23805e-07	1.42791e-07	-1.03347e-07	3.94436e-08	7.72376e-07	-1.08051e-07	6.64324e-07
8.061	7.26464e-07	-2.65335e-07	4.61129e-07	3.06476e-07	-1.50643e-07	1.55833e-07	2.54810e-07	-3.55553e-08	2.19255e-07	7.16426e-07	-4.35900e-07	2.80527e-07	7.58820e-07	-2.44351e-07	5.14469e-07	7.48074e-07	-1.23472e-07	6.24602e-07	1.42643e-07	-1.03240e-07	3.94028e-08	7.73690e-07	-1.08235e-07	6.65454e-07
8.086	7.26215e-07	-2.65244e-07	4.60971e-07	3.05957e-07	-1.50388e-07	1.55569e-07	2.55177e-07	-3.56065e-08	2.19571e-07	7.16942e-07	-4.36214e-07	2.80729e-07	7.58813e-07	-2.44349e-07	5.14464e-07	7.49017e-07	-1.23628e-07	6.25389e-07	1.42489e-07	-1.03129e-07	3.93603e-08	7.74990e-07	-1.08417e-07	6.66573e-07
8.110	7.25950e-07	-2.65147e-07	4.60803e-07	3.05430e-07	-1.50129e-07	1.55301e-07	2.55539e-07	-3.56570e-08	2.19882e-07	7.17446e-07	-4.36520e-07	2.80926e-07	7.58790e-07	-2.44341e-07	5.14448e-07	7.49948e-07	-1.23781e-07	6.26167e-07	1.42330e-07	-1.03013e-07	3.93163e-08	7.76278e-07	-1.08597e-07	6.67681e-07
8.135	7.25670e-07	-2.65045e-07	4.60625e-07	3.04895e-07	-1.49866e-07	1.55029e-07	2.55896e-07	-3.57068e-08	2.20189e-07	7.17937e-07	-4.36819e-07	2.81118e-07	7.58751e-07	-2.44329e-07	5.14422e-07	7.50868e-07	-1.23933e-07	6.26935e-07	1.42165e-07	-1.02894e-07	3.92706e-08	7.77553e-07	-1.08776e-07	6.68777e-07
8.159	7.25375e-07	-2.64937e-07	4.60438e-07	3.04351e-07	-1.49599e-07	1.54752e-07	2.56248e-07	-3.57559e-08	2.20492e-07	7.18416e-07	-4.37110e-07	2.81305e-07	7.58696e-07	-2.44311e-07	5.14385e-07	7.51776e-07	-1.24083e-07	6.27693e-07	1.41994e-07	-1.02770e-07	3.92234e-08	7.78815e-07	-1.08952e-07	6.69862e-07
8.184	7.25065e-07	-2.64824e-07	4.60241e-07	3.03800e-07	-1.49328e-07	1.54472e-07	2.56595e-07	-3.58043e-08	2.20791e-07	7.18882e-07	-4.37394e-07	2.81488e-07	7.58625e-07	-2.44289e-07	5.14337e-07	7.52673e-07	-1.24231e-07	6.28442e-07	1.41817e-07	-1.02642e-07	3.91746e-08	7.80063e-07	-1.09127e-07	6.70936e-07
8.208	7.24740e-07	-2.64705e-07	4.60035e-07	3.03240e-07	-1.49053e-07	1.54187e-07	2.56937e-07	-3.58520e-08	2.21085e-07	7.19336e-07	-4.37670e-07	2.81666e-07	7.58539e-07	-2.44261e-07	5.14278e-07	7.53558e-07	-1.24377e-07	6.29180e-07	1.41634e-07	-1.02510e-07	3.91242e-08	7.81298e-07	-1.09300e-07	6.71999e-07
8.233	7.24399e-07	-2.64581e-07	4.59818e-07	3.02672e-07	-1.48773e-07	1.53898e-07	2.57273e-07	-3.58990e-08	2.21374e-07	7.19777e-07	-4.37939e-07	2.81839e-07	7.58436e-07	-2.44228e-07	5.14208e-07	7.54431e-07	-1.24521e-07	6.29909e-07	1.41446e-07	-1.02374e-07	3.90722e-08	7.82520e-07	-1.09471e-07	6.73050e-07
8.258	7.24044e-07	-2.64451e-07	4.59593e-07	3.02095e-07	-1.48490e-07	1.53605e-07	2.57605e-07	-3.59452e-08	2.21659e-07	7.20207e-07	-4.38200e-07	2.82007e-07	7.58317e-07	-2.44189e-07	5.14128e-07	7.55292e-07	-1.24663e-07	6.30628e-07	1.41252e-07	-1.02234e-07	3.90186e-08	7.83729e-07	-1.09640e-07	6.74089e-07
8.282	7.23673e-07	-2.64316e-07	4.59357e-07	3.01511e-07	-1.48203e-07	1.53308e-07	2.57931e-07	-3.59907e-08	2.21940e-07	7.20623e-07	-4.38453e-07	2.82170e-07	7.58183e-07	-2.44146e-07	5.14037e-07	7.56141e-07	-1.24804e-07	6.31338e-07	1.41052e-07	-1.02089e-07	3.89634e-08	7.84924e-07	-1.09807e-07	6.75117e-07
8.307	7.23287e-07	-2.64175e-07	4.59112e-07	3.00918e-07	-1.47912e-07	1.53007e-07	2.58252e-07	-3.60355e-08	2.22216e-07	7.21028e-07	-4.38699e-07	2.82328e-07	7.58033e-07	-2.44098e-07	5.13935e-07	7.56979e-07	-1.24942e-07	6.32037e-07	1.40847e-07	-1.01940e-07	3.89066e-08	7.86105e-07	-1.09972e-07	6.76133e-07
8.331	7.22886e-07	-2.64028e-07	4.58858e-07	3.00318e-07	-1.47616e-07	1.52701e-07	2.58568e-07	-3.60796e-08	2.22488e-07	7.21420e-07	-4.38938e-07	2.82482e-07	7.57867e-07	-2.44044e-07	5.13822e-07	7.57805e-07	-1.25078e-07	6.32727e-07	1.40635e-07	-1.01787e-07	3.88482e-08	7.87273e-07	-1.10136e-07	6.77138e-07
8.356	7.22470e-07	-2.63876e-07	4.58594e-07	2.99709e-07	-1.47317e-07	1.52392e-07	2.58878e-07	-3.61229e-08	2.22755e-07	7.21799e-07	-4.39169e-07	2.82630e-07	7.57684e-07	-2.43986e-07	5.13699e-07	7.58619e-07	-1.25213e-07	6.33406e-07	1.40418e-07	-1.01630e-07	3.87881e-08	7.88428e-07	-1.10297e-07	6.78131e-07
8.380	7.22039e-07	-2.63719e-07	4.58320e-07	2.99092e-07	-1.47014e-07	1.52078e-07	2.59183e-07	-3.61655e-08	2.23018e-07	7.22166e-07	-4.39392e-07	2.82774e-07	7.57486e-07	-2.43922e-07	5.13565e-07	7.59421e-07	-1.25345e-07	6.34076e-07	1.40195e-07	-1.01468e-07	3.87265e-08	7.89568e-07	-1.10457e-07	6.79112e-07
8.405	7.21592e-07	-2.63556e-07	4.58037e-07	2.98467e-07	-1.46707e-07	1.51760e-07	2.59483e-07	-3.62074e-08	2.23276e-07	7.22520e-07	-4.39608e-07	2.82913e-07	7.57273e-07	-2.43853e-07	5.13420e-07	7.60211e-07	-1.25475e-07	6.34736e-07	1.39966e-07	-1.01302e-07	3.86632e-08	7.90695e-07	-1.10614e-07	6.80081e-07
8.430	7.21131e-07	-2.63387e-07	4.57744e-07	2.97834e-07	-1.46395e-07	1.51438e-07	2.59778e-07	-3.62484e-08	2.23529e-07	7.22862e-07	-4.39816e-07	2.83047e-07	7.57043e-07	-2.43779e-07	5.13264e-07	7.60989e-07	-1.25604e-07	6.35385e-07	1.39731e-07	-1.01132e-07	3.85984e-08	7.91808e-07	-1.10770e-07	6.81038e-07
8.454	7.20655e-07	-2.63213e-07	4.57441e-07	2.97193e-07	-1.46080e-07	1.51112e-07	2.60067e-07	-3.62888e-08	2.23778e-07	7.23192e-07	-4.40016e-07	2.83176e-07	7.56797e-07	-2.43700e-07	5.13097e-07	7.61755e-07	-1.25730e-07	6.36025e-07	1.39490e-07	-1.00958e-07	3.85319e-08	7.92908e-07	-1.10924e-07	6.81984e-07
8.479	7.20163e-07	-2.63034e-07	4.57130e-07	2.96544e-07	-1.45761e-07	1.50782e-07	2.60350e-07	-3.63283e-08	2.24022e-07	7.23509e-07	-4.40209e-07	2.83300e-07	7.56536e-07	-2.43616e-07	5.12920e-07	7.62509e-07	-1.25855e-07	6.36655e-07	1.39244e-07	-1.00780e-07	3.84638e-08	7.93993e-07	-1.11076e-07	6.82918e-07
8.503	7.19657e-07	-2.62849e-07	4.56808e-07	2.95886e-07	-1.45438e-07	1.50448e-07	2.60628e-07	-3.63671e-08	2.24261e-07	7.23813e-07	-4.40394e-07	2.83419e-07	7.56259e-07	-2.43526e-07	5.12732e-07	7.63251e-07	-1.25977e-07	6.37274e-07	1.38991e-07	-1.00597e-07	3.83940e-08	7.95065e-07	-1.11226e-07	6.83839e-07
8.528	7.19136e-07	-2.62658e-07	4.56477e-07	2.95221e-07	-1.45111e-07	1.50110e-07	2.60901e-07	-3.64051e-08	2.24496e-07	7.24105e-07	-4.40572e-07	2.83533e-07	7.55966e-07	-2.43432e-07	5.12534e-07	7.63981e-07	-1.26098e-07	6.37884e-07	1.38733e-07	-1.00410e-07	3.83227e-08	7.96122e-07	-1.11373e-07	6.84749e-07
8.552	7.18599e-07	-2.62462e-07	4.56137e-07	2.94548e-07	-1.44780e-07	1.49767e-07	2.61168e-07	-3.64424e-08	2.24725e-07	7.24385e-07	-4.40742e-07	2.83643e-07	7.55657e-07	-2.43333e-07	5.12324e-07	7.64699e-07	-1.26216e-07	6.38483e-07	1.38469e-07	-1.00219e-07	3.82497e-08	7.97166e-07	-1.11519e-07	6.85646e-07
8.577	7.18048e-07	-2.62261e-07	4.55787e-07	2.93866e-07	-1.44445e-07	1.49421e-07	2.61429e-07	-3.64789e-08	2.24950e-07	7.24651e-07	-4.40904e-07	2.83747e-07	7.55332e-07	-2.43228e-07	5.12104e-07	7.65405e-07	-1.26333e-07	6.39072e-07	1.38198e-07	-1.00023e-07	3.81750e-08	7.98195e-07	-1.11663e-07	6.86531e-07
8.602	7.17482e-07	-2.62054e-07	4.55427e-07	2.93177e-07	-1.44106e-07	1.49071e-07	2.61685e-07	-3.65146e-08	2.25170e-07	7.24906e-07	-4.41059e-07	2.83847e-07	7.54992e-07	-2.43118e-07	5.11873e-07	7.66099e-07	-1.26447e-07	6.39651e-07	1.37922e-07	-9.98235e-08	3.80988e-08	7.99210e-07	-1.11805e-07	6.87404e-07
8.626	7.16901e-07	-2.61842e-07	4.55059e-07	2.92480e-07	-1.43764e-07	1.48716e-07	2.61935e-07	-3.65495e-08	2.25386e-07	7.25147e-07	-4.41206e-07	2.83941e-07	7.54635e-07	-2.43004e-07	5.11632e-07	7.66780e-07	-1.26560e-07	6.40220e-07	1.37640e-07	-9.96195e-08	3.80209e-08	8.00211e-07	-1.11945e-07	6.88265e-07
8.651	7.16305e-07	-2.61624e-07	4.54680e-07	2.91775e-07	-1.43417e-07	1.48357e-07	2.62179e-07	-3.65836e-08	2.25596e-07	7.25376e-07	-4.41345e-07	2.84031e-07	7.54264e-07	-2.42884e-07	5.11380e-07	7.67449e-07	-1.26670e-07	6.40779e-07	1.37353e-07	-9.94111e-08	3.79414e-08	8.01197e-07	-1.12083e-07	6.89114e-07
8.675	7.15694e-07	-2.61401e-07	4.54293e-07	2.91061e-07	-1.43067e-07	1.47995e-07	2.62418e-07	-3.66169e-08	2.25801e-07	7.25593e-07	-4.41477e-07	2.84116e-07	7.53876e-07	-2.42759e-07	5.11117e-07	7.68106e-07	-1.26779e-07	6.41328e-07	1.37059e-07	-9.91985e-08	3.78602e-08	8.02169e-07	-1.12219e-07	6.89950e-07
8.700	7.15068e-07	-2.61173e-07	4.53895e-07	2.90340e-07	-1.42712e-07	1.47628e-07	2.62651e-07	-3.66494e-08	2.26002e-07	7.25797e-07	-4.41601e-07	2.84196e-07	7.53472e-07	-2.42629e-07	5.10843e-07	7.68751e-07	-1.26885e-07	6.41866e-07	1.36759e-07	-9.89816e-08	3.77775e-08	8.03127e-07	-1.12353e-07	6.90774e-07
8.724	7.14428e-07	-2.60939e-07	4.53489e-07	2.89611e-07	-1.42354e-07	1.47257e-07	2.62878e-07	-3.66811e-08	2.26197e-07	7.25988e-07	-4.41718e-07	2.84271e-07	7.53053e-07	-2.42494e-07	5.10559e-07	7.69383e-07	-1.26989e-07	6.42394e-07	1.36453e-07	-9.87604e-08	3.76930e-08	8.04071e-07	-1.12485e-07	6.91585e-07
8.749	7.13772e-07	-2.60700e-07	4.53073e-07	2.88874e-07	-1.41992e-07	1.46883e-07	2.63100e-07	-3.67119e-08	2.26388e-07	7.26167e-07	-4.41826e-07	2.84341e-07	7.52618e-07	-2.42354e-07	5.10264e-07	7.70004e-07	-1.27092e-07	6.42912e-07	1.36142e-07	-9.85349e-08	3.76070e-08	8.04999e-07	-1.12615e-07	6.92384e-07
8.774	7.13102e-07	-2.60455e-07	4.52648e-07	2.88130e-07	-1.41625e-07	1.46504e-07	2.63315e-07	-3.67420e-08	2.26573e-07	7.26333e-07	-4.41927e-07	2.84406e-07	7.52168e-07	-2.42209e-07	5.09959e-07	7.70612e-07	-1.27192e-07	6.43420e-07	1.35824e-07	-9.83051e-08	3.75193e-08	8.05914e-07	-1.12743e-07	6.93170e-07
8.798	7.12418e-07	-2.60205e-07	4.52213e-07	2.87377e-07	-1.41256e-07	1.46121e-07	2.63525e-07	-3.67713e-08	2.26753e-07	7.26486e-07	-4.42021e-07	2.84466e-07	7.51702e-07	-2.42059e-07	5.09643e-07	7.71207e-07	-1.27290e-07	6.43917e-07	1.35501e-07	-9.80710e-08	3.74299e-08	8.06813e-07	-1.12869e-07	6.93944e-07
8.823	7.11718e-07	-2.59949e-07	4.51769e-07	2.86616e-07	-1.40882e-07	1.45735e-07	2.63728e-07	-3.67997e-08	2.26929e-07	7.26627e-07	-4.42106e-07	2.84521e-07	7.51220e-07	-2.41904e-07	5.09316e-07	7.71790e-07	-1.27387e-07	6.44404e-07	1.35172e-07	-9.78326e-08	3.73389e-08	8.07698e-07	-1.12993e-07	6.94705e-07
8.847	7.11004e-07	-2.59688e-07	4.51315e-07	2.85848e-07	-1.40504e-07	1.45344e-07	2.63926e-07	-3.68273e-08	2.27099e-07	7.26755e-07	-4.42184e-07	2.84571e-07	7.50722e-07	-2.41744e-07	5.08979e-07	7.72361e-07	-1.27481e-07	6.44880e-07	1.34836e-07	-9.75899e-08	3.72463e-08	8.08569e-07	-1.13115e-07	6.95454e-07
8.872	7.10275e-07	-2.59422e-07	4.50853e-07	2.85072e-07	-1.40123e-07	1.44949e-07	2.64118e-07	-3.68540e-08	2.27264e-07	7.26871e-07	-4.42255e-07	2.84616e-07	7.50209e-07	-2.41578e-07	5.08631e-07	7.72919e-07	-1.27573e-07	6.45346e-07	1.34495e-07	-9.73429e-08	3.71520e-08	8.09424e-07	-1.13234e-07	6.96190e-07
8.897	7.09531e-07	-2.59150e-07	4.50381e-07	2.84288e-07	-1.39737e-07	1.44551e-07	2.64304e-07	-3.68800e-08	2.27424e-07	7.26974e-07	-4.42317e-07	2.84657e-07	7.49681e-07	-2.41408e-07	5.08272e-07	7.73465e-07	-1.27663e-07	6.45802e-07	1.34148e-07	-9.70916e-08	3.70561e-08	8.10265e-07	-1.13352e-07	6.96913e-07
8.921	7.08773e-07	-2.58873e-07	4.49899e-07	2.83496e-07	-1.39348e-07	1.44148e-07	2.64483e-07	-3.69051e-08	2.27578e-07	7.27064e-07	-4.42372e-07	2.84692e-07	7.49136e-07	-2.41233e-07	5.07903e-07	7.73999e-07	-1.27751e-07	6.46248e-07	1.33795e-07	-9.68360e-08	3.69586e-08	8.11091e-07	-1.13467e-07	6.97623e-07
8.946	7.08000e-07	-2.58591e-07	4.49409e-07	2.82697e-07	-1.38955e-07	1.43742e-07	2.64657e-07	-3.69293e-08	2.27728e-07	7.27142e-07	-4.42419e-07	2.84722e-07	7.48576e-07	-2.41053e-07	5.07524e-07	7.74520e-07	-1.27837e-07	6.46683e-07	1.33435e-07	-9.65760e-08	3.68593e-08	8.11901e-07	-1.13581e-07	6.98321e-07
8.970	7.07212e-07	-2.58303e-07	4.48909e-07	2.81889e-07	-1.38558e-07	1.43331e-07	2.64825e-07	-3.69527e-08	2.27872e-07	7.27207e-07	-4.42459e-07	2.84748e-07	7.48001e-07	-2.40867e-07	5.07134e-07	7.75028e-07	-1.27921e-07	6.47107e-07	1.33070e-07	-9.63118e-08	3.67585e-08	8.12697e-07	-1.13692e-07	6.99005e-07
8.995	7.06410e-07	-2.58010e-07	4.48399e-07	2.81074e-07	-1.38158e-07	1.42917e-07	2.64986e-07	-3.69752e-08	2.28011e-07	7.27259e-07	-4.42491e-07	2.84768e-07	7.47410e-07	-2.40677e-07	5.06733e-07	7.75524e-07	-1.28003e-07	6.47521e-07	1.32699e-07	-9.60432e-08	3.66560e-08	8.13478e-07	-1.13801e-07	6.99677e-07
9.019	7.05593e-07	-2.57712e-07	4.47881e-07	2.80252e-07	-1.37753e-07	1.42498e-07	2.65141e-07	-3.69969e-08	2.28145e-07	7.27299e-07	-4.42515e-07	2.84784e-07	7.46804e-07	-2.40482e-07	5.06322e-07	7.76007e-07	-1.28083e-07	6.47925e-07	1.32322e-07	-9.57703e-08	3.65518e-08	8.14244e-07	-1.13909e-07	7.00336e-07
9.044	7.04762e-07	-2.57408e-07	4.47353e-07	2.79421e-07	-1.37345e-07	1.42076e-07	2.65291e-07	-3.70177e-08	2.28273e-07	7.27326e-07	-4.42531e-07	2.84794e-07	7.46182e-07	-2.40282e-07	5.05900e-07	7.76478e-07	-1.28160e-07	6.48318e-07	1.31939e-07	-9.54931e-08	3.64460e-08	8.14995e-07	-1.14014e-07	7.00981e-07
9.069	7.03916e-07	-2.57100e-07	4.46817e-07	2.78583e-07	-1.36933e-07	1.41650e-07	2.65433e-07	-3.70376e-08	2.28396e-07	7.27340e-07	-4.42540e-07	2.84800e-07	7.45545e-07	-2.40076e-07	5.05468e-07	7.76937e-07	-1.28236e-07	6.48701e-07	1.31550e-07	-9.52115e-08	3.63386e-08	8.15731e-07	-1.14117e-07	7.01614e-07
9.093	7.03056e-07	-2.56785e-07	4.46271e-07	2.77737e-07	-1.36517e-07	1.41220e-07	2.65570e-07	-3.70567e-08	2.28513e-07	7.27341e-07	-4.42541e-07	2.84800e-07	7.44892e-07	-2.39866e-07	5.05026e-07	7.77382e-07	-1.28310e-07	6.49073e-07	1.31155e-07	-9.49257e-08	3.62295e-08	8.16451e-07	-1.14217e-07	7.02234e-07
9.118	7.02181e-07	-2.56466e-07	4.45715e-07	2.76884e-07	-1.36098e-07	1.40786e-07	2.65700e-07	-3.70749e-08	2.28626e-07	7.27330e-07	-4.42534e-07	2.84796e-07	7.44224e-07	-2.39651e-07	5.04573e-07	7.77815e-07	-1.28381e-07	6.49434e-07	1.30754e-07	-9.46355e-08	3.61187e-08	8.17156e-07	-1.14316e-07	7.02840e-07
9.142	7.01292e-07	-2.56141e-07	4.45151e-07	2.76023e-07	-1.35675e-07	1.40348e-07	2.65824e-07	-3.70922e-08	2.28732e-07	7.27307e-07	-4.42520e-07	2.84787e-07	7.43540e-07	-2.39431e-07	5.04109e-07	7.78236e-07	-1.28450e-07	6.49785e-07	1.30347e-07	-9.43410e-08	3.60063e-08	8.17846e-07	-1.14412e-07	7.03433e-07
9.167	7.00389e-07	-2.55811e-07	4.44577e-07	2.75154e-07	-1.35248e-07	1.39906e-07	2.65942e-07	-3.71086e-08	2.28834e-07	7.27270e-07	-4.42498e-07	2.84773e-07	7.42841e-07	-2.39206e-07	5.03635e-07	7.78643e-07	-1.28518e-07	6.50126e-07	1.29934e-07	-9.40422e-08	3.58923e-08	8.18520e-07	-1.14507e-07	7.04014e-07
9.191	6.99471e-07	-2.55476e-07	4.43995e-07	2.74278e-07	-1.34817e-07	1.39461e-07	2.66053e-07	-3.71241e-08	2.28929e-07	7.27221e-07	-4.42468e-07	2.84753e-07	7.42127e-07	-2.38976e-07	5.03151e-07	7.79039e-07	-1.28583e-07	6.50456e-07	1.29516e-07	-9.37390e-08	3.57766e-08	8.19179e-07	-1.14599e-07	7.04580e-07
9.216	6.98539e-07	-2.55135e-07	4.43403e-07	2.73394e-07	-1.34382e-07	1.39011e-07	2.66158e-07	-3.71388e-08	2.29020e-07	7.27159e-07	-4.42430e-07	2.84729e-07	7.41397e-07	-2.38741e-07	5.02656e-07	7.79421e-07	-1.28646e-07	6.50775e-07	1.29091e-07	-9.34316e-08	3.56592e-08	8.19823e-07	-1.14689e-07	7.05134e-07
9.241	6.97592e-07	-2.54790e-07	4.42802e-07	2.72502e-07	-1.33944e-07	1.38558e-07	2.66257e-07	-3.71525e-08	2.29104e-07	7.27085e-07	-4.42385e-07	2.84700e-07	7.40652e-07	-2.38501e-07	5.02151e-07	7.79791e-07	-1.28707e-07	6.51084e-07	1.28660e-07	-9.31198e-08	3.55402e-08	8.20451e-07	-1.14777e-07	7.05674e-07
9.265	6.96631e-07	-2.54439e-07	4.42192e-07	2.71603e-07	-1.33502e-07	1.38101e-07	2.66349e-07	-3.71654e-08	2.29184e-07	7.26997e-07	-4.42332e-07	2.84666e-07	7.39892e-07	-2.38256e-07	5.01636e-07	7.80148e-07	-1.28766e-07	6.51382e-07	1.28223e-07	-9.28037e-08	3.54196e-08	8.21064e-07	-1.14863e-07	7.06201e-07
9.290	6.95656e-07	-2.54083e-07	4.41573e-07	2.70697e-07	-1.33057e-07	1.37640e-07	2.66434e-07	-3.71773e-08	2.29257e-07	7.26897e-07	-4.42271e-07	2.84627e-07	7.39117e-07	-2.38006e-07	5.01110e-07	7.80492e-07	-1.28823e-07	6.51669e-07	1.27781e-07	-9.24832e-08	3.52973e-08	8.21661e-07	-1.14946e-07	7.06715e-07
9.314	6.94667e-07	-2.53721e-07	4.40945e-07	2.69783e-07	-1.32608e-07	1.37175e-07	2.66514e-07	-3.71883e-08	2.29325e-07	7.26785e-07	-4.42202e-07	2.84583e-07	7.38326e-07	-2.37752e-07	5.00574e-07	7.80823e-07	-1.28877e-07	6.51946e-07	1.27332e-07	-9.21585e-08	3.51733e-08	8.22242e-07	-1.15028e-07	7.07215e-07
9.339	6.93663e-07	-2.53355e-07	4.40308e-07	2.68862e-07	-1.32155e-07	1.36707e-07	2.66586e-07	-3.71984e-08	2.29388e-07	7.26659e-07	-4.42126e-07	2.84533e-07	7.37520e-07	-2.37492e-07	5.00028e-07	7.81142e-07	-1.28930e-07	6.52212e-07	1.26877e-07	-9.18294e-08	3.50477e-08	8.22808e-07	-1.15107e-07	7.07701e-07
9.363	6.92645e-07	-2.52983e-07	4.39662e-07	2.67933e-07	-1.31698e-07	1.36235e-07	2.66652e-07	-3.72076e-08	2.29444e-07	7.26521e-07	-4.42042e-07	2.84479e-07	7.36699e-07	-2.37228e-07	4.99471e-07	7.81448e-07	-1.28981e-07	6.52467e-07	1.26417e-07	-9.14960e-08	3.49205e-08	8.23358e-07	-1.15184e-07	7.08175e-07
9.388	6.91613e-07	-2.52606e-07	4.39007e-07	2.66996e-07	-1.31238e-07	1.35758e-07	2.66711e-07	-3.72159e-08	2.29495e-07	7.26371e-07	-4.41950e-07	2.84420e-07	7.35863e-07	-2.36959e-07	4.98904e-07	7.81741e-07	-1.29029e-07	6.52712e-07	1.25950e-07	-9.11583e-08	3.47916e-08	8.23893e-07	-1.15258e-07	7.08634e-07
9.413	6.90567e-07	-2.52224e-07	4.38343e-07	2.66052e-07	-1.30774e-07	1.35279e-07	2.66764e-07	-3.72233e-08	2.29541e-07	7.26207e-07	-4.41851e-07	2.84356e-07	7.35011e-07	-2.36685e-07	4.98327e-07	7.82021e-07	-1.29075e-07	6.52946e-07	1.25477e-07	-9.08163e-08	3.46611e-08	8.24411e-07	-1.15331e-07	7.09080e-07
9.437	6.89507e-07	-2.51837e-07	4.37670e-07	2.65101e-07	-1.30306e-07	1.34795e-07	2.66810e-07	-3.72297e-08	2.29580e-07	7.26031e-07	-4.41744e-07	2.84287e-07	7.34145e-07	-2.36406e-07	4.97739e-07	7.82288e-07	-1.29119e-07	6.53169e-07	1.24999e-07	-9.04700e-08	3.45289e-08	8.24914e-07	-1.15401e-07	7.09513e-07
9.462	6.88433e-07	-2.51445e-07	4.36989e-07	2.64143e-07	-1.29835e-07	1.34307e-07	2.66849e-07	-3.72352e-08	2.29614e-07	7.25842e-07	-4.41629e-07	2.84214e-07	7.33264e-07	-2.36122e-07	4.97142e-07	7.82543e-07	-1.29161e-07	6.53381e-07	1.24514e-07	-9.01193e-08	3.43951e-08	8.25401e-07	-1.15469e-07	7.09931e-07
9.486	6.87345e-07	-2.51047e-07	4.36298e-07	2.63177e-07	-1.29360e-07	1.33816e-07	2.66882e-07	-3.72397e-08	2.29642e-07	7.25641e-07	-4.41506e-07	2.84135e-07	7.32367e-07	-2.35833e-07	4.96534e-07	7.82784e-07	-1.29201e-07	6.53583e-07	1.24024e-07	-8.97644e-08	3.42596e-08	8.25872e-07	-1.15535e-07	7.10336e-07
9.511	6.86243e-07	-2.50645e-07	4.35598e-07	2.62203e-07	-1.28882e-07	1.33321e-07	2.66908e-07	-3.72433e-08	2.29664e-07	7.25427e-07	-4.41376e-07	2.84051e-07	7.31455e-07	-2.35539e-07	4.95916e-07	7.83013e-07	-1.29239e-07	6.53774e-07	1.23528e-07	-8.94051e-08	3.41225e-08	8.26327e-07	-1.15599e-07	7.10728e-07
9.535	6.85127e-07	-2.50237e-07	4.34890e-07	2.61223e-07	-1.28400e-07	1.32823e-07	2.66927e-07	-3.72460e-08	2.29681e-07	7.25200e-07	-4.41238e-07	2.83962e-07	7.30529e-07	-2.35241e-07	4.95288e-07	7.83229e-07	-1.29275e-07	6.53954e-07	1.23025e-07	-8.90416e-08	3.39837e-08	8.26766e-07	-1.15660e-07	7.11105e-07
9.560	6.83997e-07	-2.49824e-07	4.34172e-07	2.60235e-07	-1.27914e-07	1.32320e-07	2.66939e-07	-3.72477e-08	2.29691e-07	7.24960e-07	-4.41092e-07	2.83868e-07	7.29587e-07	-2.34938e-07	4.94650e-07	7.83432e-07	-1.29308e-07	6.54124e-07	1.22517e-07	-8.86737e-08	3.38433e-08	8.27189e-07	-1.15720e-07	7.11469e-07
9.585	6.82853e-07	-2.49406e-07	4.33446e-07	2.59239e-07	-1.27425e-07	1.31814e-07	2.66944e-07	-3.72484e-08	2.29696e-07	7.24708e-07	-4.40939e-07	2.83769e-07	7.28631e-07	-2.34630e-07	4.94001e-07	7.83622e-07	-1.29339e-07	6.54282e-07	1.22003e-07	-8.83015e-08	3.37013e-08	8.27596e-07	-1.15776e-07	7.11819e-07
9.609	6.81695e-07	-2.48983e-07	4.32711e-07	2.58237e-07	-1.26932e-07	1.31305e-07	2.66943e-07	-3.72482e-08	2.29695e-07	7.24443e-07	-4.40778e-07	2.83666e-07	7.27660e-07	-2.34317e-07	4.93343e-07	7.83799e-07	-1.29369e-07	6.54430e-07	1.21483e-07	-8.79251e-08	3.35576e-08	8.27987e-07	-1.15831e-07	7.12155e-07
9.634	6.80523e-07	-2.48555e-07	4.31968e-07	2.57227e-07	-1.26436e-07	1.30791e-07	2.66935e-07	-3.72471e-08	2.29687e-07	7.24166e-07	-4.40609e-07	2.83557e-07	7.26674e-07	-2.34000e-07	4.92674e-07	7.83963e-07	-1.29396e-07	6.54567e-07	1.20957e-07	-8.75443e-08	3.34123e-08	8.28361e-07	-1.15884e-07	7.12478e-07
9.658	6.79337e-07	-2.48122e-07	4.31215e-07	2.56210e-07	-1.25936e-07	1.30274e-07	2.66919e-07	-3.72449e-08	2.29674e-07	7.23875e-07	-4.40432e-07	2.83443e-07	7.25673e-07	-2.33677e-07	4.91995e-07	7.84114e-07	-1.29421e-07	6.54693e-07	1.20425e-07	-8.71593e-08	3.32653e-08	8.28720e-07	-1.15934e-07	7.12786e-07
9.683	6.78138e-07	-2.47684e-07	4.30454e-07	2.55186e-07	-1.25433e-07	1.29753e-07	2.66897e-07	-3.72419e-08	2.29655e-07	7.23572e-07	-4.40248e-07	2.83325e-07	7.24657e-07	-2.33350e-07	4.91307e-07	7.84252e-07	-1.29443e-07	6.54809e-07	1.19887e-07	-8.67700e-08	3.31168e-08	8.29062e-07	-1.15982e-07	7.13080e-07
9.708	6.76925e-07	-2.47241e-07	4.29684e-07	2.54154e-07	-1.24926e-07	1.29229e-07	2.66868e-07	-3.72378e-08	2.29630e-07	7.23257e-07	-4.40056e-07	2.83201e-07	7.23626e-07	-2.33018e-07	4.90608e-07	7.84377e-07	-1.29464e-07	6.54913e-07	1.19343e-07	-8.63764e-08	3.29665e-08	8.29388e-07	-1.16027e-07	7.13361e-07
9.732	6.75698e-07	-2.46793e-07	4.28905e-07	2.53116e-07	-1.24415e-07	1.28701e-07	2.66832e-07	-3.72327e-08	2.29599e-07	7.22928e-07	-4.39856e-07	2.83073e-07	7.22581e-07	-2.32682e-07	4.89899e-07	7.84489e-07	-1.29483e-07	6.55007e-07	1.18793e-07	-8.59785e-08	3.28147e-08	8.29698e-07	-1.16071e-07	7.13627e-07
9.757	6.74458e-07	-2.46340e-07	4.28118e-07	2.52070e-07	-1.23901e-07	1.28169e-07	2.66789e-07	-3.72267e-08	2.29562e-07	7.22588e-07	-4.39649e-07	2.82939e-07	7.21521e-07	-2.32340e-07	4.89181e-07	7.84588e-07	-1.29499e-07	6.55089e-07	1.18238e-07	-8.55764e-08	3.26612e-08	8.29991e-07	-1.16112e-07	7.13880e-07
9.781	6.73204e-07	-2.45882e-07	4.27322e-07	2.51017e-07	-1.23384e-07	1.27634e-07	2.66739e-07	-3.72197e-08	2.29519e-07	7.22234e-07	-4.39433e-07	2.82801e-07	7.20447e-07	-2.31994e-07	4.88452e-07	7.84674e-07	-1.29513e-07	6.55161e-07	1.17676e-07	-8.51700e-08	3.25061e-08	8.30268e-07	-1.16150e-07	7.14118e-07
9.806	6.71936e-07	-2.45419e-07	4.26517e-07	2.49958e-07	-1.22863e-07	1.27095e-07	2.66681e-07	-3.72117e-08	2.29470e-07	7.21868e-07	-4.39211e-07	2.82657e-07	7.19357e-07	-2.31644e-07	4.87714e-07	7.84748e-07	-1.29525e-07	6.55222e-07	1.17109e-07	-8.47593e-08	3.23494e-08	8.30529e-07	-1.16187e-07	7.14342e-07
9.830	6.70655e-07	-2.44951e-07	4.25704e-07	2.48891e-07	-1.22338e-07	1.26552e-07	2.66617e-07	-3.72028e-08	2.29414e-07	7.21489e-07	-4.38980e-07	2.82509e-07	7.18253e-07	-2.31288e-07	4.86965e-07	7.84808e-07	-1.29535e-07	6.55272e-07	1.16535e-07	-8.43444e-08	3.21910e-08	8.30773e-07	-1.16221e-07	7.14552e-07
9.855	6.69360e-07	-2.44478e-07	4.24882e-07	2.47816e-07	-1.21810e-07	1.26006e-07	2.66545e-07	-3.71928e-08	2.29353e-07	7.21097e-07	-4.38742e-07	2.82356e-07	7.17135e-07	-2.30928e-07	4.86207e-07	7.84854e-07	-1.29543e-07	6.55312e-07	1.15956e-07	-8.39252e-08	3.20310e-08	8.31001e-07	-1.16253e-07	7.14748e-07
9.880	6.68052e-07	-2.44001e-07	4.24052e-07	2.46735e-07	-1.21279e-07	1.25457e-07	2.66467e-07	-3.71818e-08	2.29285e-07	7.20693e-07	-4.38496e-07	2.82197e-07	7.16002e-07	-2.30563e-07	4.85439e-07	7.84888e-07	-1.29548e-07	6.55340e-07	1.15371e-07	-8.35018e-08	3.18694e-08	8.31212e-07	-1.16282e-07	7.14930e-07
9.904	6.66730e-07	-2.43518e-07	4.23213e-07	2.45647e-07	-1.20744e-07	1.24903e-07	2.66381e-07	-3.71698e-08	2.29211e-07	7.20276e-07	-4.38242e-07	2.82034e-07	7.14855e-07	-2.30194e-07	4.84661e-07	7.84909e-07	-1.29552e-07	6.55357e-07	1.14780e-07	-8.30741e-08	3.17062e-08	8.31407e-07	-1.16310e-07	7.15097e-07
9.929	6.65395e-07	-2.43030e-07	4.22365e-07	2.44552e-07	-1.20206e-07	1.24347e-07	2.66288e-07	-3.71569e-08	2.29131e-07	7.19847e-07	-4.37981e-07	2.81866e-07	7.13693e-07	-2.29820e-07	4.83873e-07	7.84917e-07	-1.29553e-07	6.55364e-07	1.14184e-07	-8.26422e-08	3.15413e-08	8.31585e-07	-1.16335e-07	7.15251e-07
9.953	6.64047e-07	-2.42538e-07	4.21509e-07	2.43450e-07	-1.19664e-07	1.23786e-07	2.66188e-07	-3.71429e-08	2.29045e-07	7.19405e-07	-4.37712e-07	2.81693e-07	7.12516e-07	-2.29441e-07	4.83076e-07	7.84912e-07	-1.29552e-07	6.55359e-07	1.13581e-07	-8.22060e-08	3.13749e-08	8.31747e-07	-1.16357e-07	7.15390e-07
9.978	6.62685e-07	-2.42040e-07	4.20645e-07	2.42341e-07	-1.19119e-07	1.23222e-07	2.66080e-07	-3.71279e-08	2.28953e-07	7.18950e-07	-4.37436e-07	2.81515e-07	7.11326e-07	-2.29057e-07	4.82268e-07	7.84893e-07	-1.29549e-07	6.55344e-07	1.12972e-07	-8.17657e-08	3.12068e-08	8.31892e-07	-1.16377e-07	7.15514e-07
10.002	6.61310e-07	-2.41538e-07	4.19772e-07	2.41225e-07	-1.18570e-07	1.22655e-07	2.65966e-07	-3.71119e-08	2.28854e-07	7.18483e-07	-4.37151e-07	2.81332e-07	7.10121e-07	-2.28669e-07	4.81451e-07	7.84861e-07	-1.29544e-07	6.55317e-07	1.12358e-07	-8.13211e-08	3.10371e-08	8.32020e-07	-1.16395e-07	7.15625e-07
10.027	6.59921e-07	-2.41031e-07	4.18890e-07	2.40103e-07	-1.18019e-07	1.22084e-07	2.65844e-07	-3.70949e-08	2.28749e-07	7.18003e-07	-4.36859e-07	2.81144e-07	7.08901e-07	-2.28277e-07	4.80625e-07	7.84817e-07	-1.29537e-07	6.55280e-07	1.11738e-07	-8.08723e-08	3.08658e-08	8.32132e-07	-1.16411e-07	7.15721e-07
10.052	6.58519e-07	-2.40519e-07	4.18001e-07	2.38973e-07	-1.17463e-07	1.21510e-07	2.65714e-07	-3.70768e-08	2.28638e-07	7.17511e-07	-4.36560e-07	2.80951e-07	7.07667e-07	-2.27879e-07	4.79788e-07	7.84759e-07	-1.29527e-07	6.55232e-07	1.11112e-07	-8.04193e-08	3.06929e-08	8.32227e-07	-1.16424e-07	7.15802e-07
10.076	6.57104e-07	-2.40002e-07	4.17102e-07	2.37836e-07	-1.16905e-07	1.20932e-07	2.65578e-07	-3.70577e-08	2.28520e-07	7.17006e-07	-4.36253e-07	2.80754e-07	7.06420e-07	-2.27478e-07	4.78942e-07	7.84688e-07	-1.29515e-07	6.55173e-07	1.10480e-07	-7.99621e-08	3.05184e-08	8.32305e-07	-1.16435e-07	7.15870e-07
10.101	6.55676e-07	-2.39480e-07	4.16196e-07	2.36693e-07	-1.16343e-07	1.20350e-07	2.65434e-07	-3.70376e-08	2.28396e-07	7.16489e-07	-4.35938e-07	2.80551e-07	7.05157e-07	-2.27071e-07	4.78086e-07	7.84604e-07	-1.29502e-07	6.55102e-07	1.09843e-07	-7.95007e-08	3.03423e-08	8.32366e-07	-1.16444e-07	7.15922e-07
10.125	6.54235e-07	-2.38954e-07	4.15281e-07	2.35543e-07	-1.15777e-07	1.19766e-07	2.65282e-07	-3.70165e-08	2.28266e-07	7.15958e-07	-4.35615e-07	2.80343e-07	7.03881e-07	-2.26660e-07	4.77221e-07	7.84507e-07	-1.29485e-07	6.55021e-07	1.09200e-07	-7.90351e-08	3.01646e-08	8.32411e-07	-1.16450e-07	7.15961e-07
10.150	6.52781e-07	-2.38423e-07	4.14358e-07	2.34386e-07	-1.15209e-07	1.19177e-07	2.65123e-07	-3.69943e-08	2.28129e-07	7.15416e-07	-4.35285e-07	2.80131e-07	7.02591e-07	-2.26245e-07	4.76346e-07	7.84396e-07	-1.29467e-07	6.54929e-07	1.08551e-07	-7.85653e-08	2.99853e-08	8.32439e-07	-1.16454e-07	7.15985e-07
10.174	6.51313e-07	-2.37887e-07	4.13427e-07	2.33222e-07	-1.14637e-07	1.18586e-07	2.64957e-07	-3.69711e-08	2.27986e-07	7.14861e-07	-4.34947e-07	2.79913e-07	7.01286e-07	-2.25825e-07	4.75462e-07	7.84273e-07	-1.29447e-07	6.54826e-07	1.07896e-07	-7.80914e-08	2.98045e-08	8.32449e-07	-1.16455e-07	7.15994e-07
10.199	6.49833e-07	-2.37346e-07	4.12487e-07	2.32052e-07	-1.14061e-07	1.17991e-07	2.64783e-07	-3.69469e-08	2.27836e-07	7.14293e-07	-4.34602e-07	2.79691e-07	6.99968e-07	-2.25400e-07	4.74568e-07	7.84136e-07	-1.29424e-07	6.54712e-07	1.07235e-07	-7.76133e-08	2.96220e-08	8.32443e-07	-1.16455e-07	7.15989e-07
10.224	6.48340e-07	-2.36801e-07	4.11539e-07	2.30875e-07	-1.13483e-07	1.17392e-07	2.64602e-07	-3.69216e-08	2.27681e-07	7.13713e-07	-4.34249e-07	2.79464e-07	6.98635e-07	-2.24971e-07	4.73664e-07	7.83986e-07	-1.29400e-07	6.54587e-07	1.06569e-07	-7.71310e-08	2.94379e-08	8.32421e-07	-1.16451e-07	7.15969e-07
10.248	6.46833e-07	-2.36251e-07	4.10583e-07	2.29691e-07	-1.12901e-07	1.16790e-07	2.64413e-07	-3.68953e-08	2.27518e-07	7.13120e-07	-4.33888e-07	2.79232e-07	6.97289e-07	-2.24537e-07	4.72751e-07	7.83823e-07	-1.29373e-07	6.54451e-07	1.05897e-07	-7.66446e-08	2.92523e-08	8.32381e-07	-1.16446e-07	7.15935e-07
10.273	6.45314e-07	-2.35696e-07	4.09618e-07	2.28500e-07	-1.12316e-07	1.16185e-07	2.64217e-07	-3.68679e-08	2.27349e-07	7.12515e-07	-4.33520e-07	2.78995e-07	6.95928e-07	-2.24099e-07	4.71829e-07	7.83647e-07	-1.29344e-07	6.54303e-07	1.05219e-07	-7.61540e-08	2.90651e-08	8.32324e-07	-1.16438e-07	7.15886e-07
10.297	6.43782e-07	-2.35136e-07	4.08646e-07	2.27303e-07	-1.11727e-07	1.15576e-07	2.64013e-07	-3.68395e-08	2.27174e-07	7.11897e-07	-4.33144e-07	2.78753e-07	6.94554e-07	-2.23657e-07	4.70897e-07	7.83458e-07	-1.29312e-07	6.54145e-07	1.04536e-07	-7.56594e-08	2.88763e-08	8.32250e-07	-1.16428e-07	7.15823e-07
10.322	6.42237e-07	-2.34572e-07	4.07665e-07	2.26100e-07	-1.11136e-07	1.14964e-07	2.63802e-07	-3.68100e-08	2.26992e-07	7.11267e-07	-4.32761e-07	2.78506e-07	6.93166e-07	-2.23210e-07	4.69956e-07	7.83255e-07	-1.29279e-07	6.53976e-07	1.03846e-07	-7.51606e-08	2.86859e-08	8.32159e-07	-1.16415e-07	7.15744e-07
10.346	6.40679e-07	-2.34003e-07	4.06677e-07	2.24889e-07	-1.10541e-07	1.14349e-07	2.63583e-07	-3.67794e-08	2.26804e-07	7.10624e-07	-4.32370e-07	2.78255e-07	6.91764e-07	-2.22758e-07	4.69006e-07	7.83039e-07	-1.29243e-07	6.53796e-07	1.03152e-07	-7.46576e-08	2.84939e-08	8.32052e-07	-1.16400e-07	7.15652e-07
10.371	6.39109e-07	-2.33429e-07	4.05680e-07	2.23672e-07	-1.09943e-07	1.13730e-07	2.63357e-07	-3.67478e-08	2.26609e-07	7.09969e-07	-4.31971e-07	2.77998e-07	6.90348e-07	-2.22302e-07	4.68046e-07	7.82810e-07	-1.29205e-07	6.53605e-07	1.02451e-07	-7.41506e-08	2.83004e-08	8.31927e-07	-1.16382e-07	7.15544e-07
10.396	6.37526e-07	-2.32851e-07	4.04675e-07	2.22449e-07	-1.09341e-07	1.13108e-07	2.63122e-07	-3.67151e-08	2.26407e-07	7.09302e-07	-4.31565e-07	2.77737e-07	6.88919e-07	-2.21842e-07	4.67077e-07	7.82568e-07	-1.29166e-07	6.53403e-07	1.01745e-07	-7.36395e-08	2.81054e-08	8.31785e-07	-1.16362e-07	7.15422e-07
10.420	6.35930e-07	-2.32268e-07	4.03662e-07	2.21219e-07	-1.08737e-07	1.12482e-07	2.62880e-07	-3.66814e-08	2.26199e-07	7.08622e-07	-4.31151e-07	2.77470e-07	6.87476e-07	-2.21377e-07	4.66098e-07	7.82313e-07	-1.29123e-07	6.53190e-07	1.01033e-07	-7.31243e-08	2.79087e-08	8.31626e-07	-1.16340e-07	7.15285e-07
10.445	6.34322e-07	-2.31681e-07	4.02641e-07	2.19983e-07	-1.08129e-07	1.11854e-07	2.62631e-07	-3.66466e-08	2.25984e-07	7.07929e-07	-4.30730e-07	2.77199e-07	6.86019e-07	-2.20908e-07	4.65111e-07	7.82044e-07	-1.29079e-07	6.52965e-07	1.00316e-07	-7.26050e-08	2.77105e-08	8.31449e-07	-1.16316e-07	7.15134e-07
10.469	6.32701e-07	-2.31089e-07	4.01612e-07	2.18740e-07	-1.07518e-07	1.11222e-07	2.62374e-07	-3.66107e-08	2.25763e-07	7.07224e-07	-4.30301e-07	2.76923e-07	6.84549e-07	-2.20435e-07	4.64114e-07	7.81763e-07	-1.29033e-07	6.52730e-07	9.95924e-08	-7.20816e-08	2.75108e-08	8.31256e-07	-1.16289e-07	7.14968e-07
10.494	6.31067e-07	-2.30492e-07	4.00575e-07	2.17490e-07	-1.06904e-07	1.10586e-07	2.62109e-07	-3.65737e-08	2.25535e-07	7.06507e-07	-4.29865e-07	2.76643e-07	6.83065e-07	-2.19957e-07	4.63108e-07	7.81468e-07	-1.28984e-07	6.52484e-07	9.88637e-08	-7.15542e-08	2.73095e-08	8.31046e-07	-1.16259e-07	7.14786e-07
10.519	6.29421e-07	-2.29891e-07	3.99530e-07	2.16235e-07	-1.06287e-07	1.09948e-07	2.61836e-07	-3.65357e-08	2.25301e-07	7.05778e-07	-4.29421e-07	2.76357e-07	6.81567e-07	-2.19475e-07	4.62093e-07	7.81160e-07	-1.28933e-07	6.52227e-07	9.81294e-08	-7.10227e-08	2.71066e-08	8.30818e-07	-1.16227e-07	7.14591e-07
10.543	6.27763e-07	-2.29285e-07	3.98478e-07	2.14973e-07	-1.05666e-07	1.09306e-07	2.61556e-07	-3.64965e-08	2.25059e-07	7.05036e-07	-4.28969e-07	2.76066e-07	6.80056e-07	-2.18988e-07	4.61068e-07	7.80838e-07	-1.28880e-07	6.51958e-07	9.73895e-08	-7.04872e-08	2.69023e-08	8.30573e-07	-1.16193e-07	7.14380e-07
10.568	6.26092e-07	-2.28675e-07	3.97417e-07	2.13704e-07	-1.05043e-07	1.08661e-07	2.61268e-07	-3.64563e-08	2.24811e-07	7.04281e-07	-4.28510e-07	2.75771e-07	6.78532e-07	-2.18497e-07	4.60035e-07	7.80504e-07	-1.28825e-07	6.51679e-07	9.66440e-08	-6.99477e-08	2.66963e-08	8.30311e-07	-1.16156e-07	7.14154e-07
10.592	6.24409e-07	-2.28060e-07	3.96349e-07	2.12429e-07	-1.04416e-07	1.08013e-07	2.60972e-07	-3.64150e-08	2.24557e-07	7.03515e-07	-4.28044e-07	2.75471e-07	6.76995e-07	-2.18002e-07	4.58992e-07	7.80156e-07	-1.28767e-07	6.51389e-07	9.58930e-08	-6.94041e-08	2.64889e-08	8.30031e-07	-1.16117e-07	7.13914e-07
10.617	6.22713e-07	-2.27441e-07	3.95272e-07	2.11148e-07	-1.03786e-07	1.07362e-07	2.60668e-07	-3.63726e-08	2.24295e-07	7.02736e-07	-4.27570e-07	2.75166e-07	6.75444e-07	-2.17503e-07	4.57941e-07	7.79795e-07	-1.28708e-07	6.51087e-07	9.51364e-08	-6.88565e-08	2.62799e-08	8.29735e-07	-1.16076e-07	7.13659e-07
10.641	6.21006e-07	-2.26817e-07	3.94188e-07	2.09861e-07	-1.03154e-07	1.06707e-07	2.60356e-07	-3.63292e-08	2.24027e-07	7.01945e-07	-4.27089e-07	2.74856e-07	6.73879e-07	-2.16999e-07	4.56880e-07	7.79421e-07	-1.28646e-07	6.50775e-07	9.43743e-08	-6.83050e-08	2.60694e-08	8.29421e-07	-1.16032e-07	7.13389e-07
10.666	6.19286e-07	-2.26189e-07	3.93097e-07	2.08567e-07	-1.02518e-07	1.06049e-07	2.60037e-07	-3.62846e-08	2.23752e-07	7.01141e-07	-4.26600e-07	2.74541e-07	6.72302e-07	-2.16491e-07	4.55811e-07	7.79034e-07	-1.28582e-07	6.50452e-07	9.36068e-08	-6.77494e-08	2.58573e-08	8.29089e-07	-1.15985e-07	7.13104e-07
10.691	6.17554e-07	-2.25556e-07	3.91997e-07	2.07267e-07	-1.01879e-07	1.05388e-07	2.59709e-07	-3.62389e-08	2.23470e-07	7.00325e-07	-4.26103e-07	2.74222e-07	6.70711e-07	-2.15979e-07	4.54732e-07	7.78633e-07	-1.28516e-07	6.50117e-07	9.28337e-08	-6.71899e-08	2.56438e-08	8.28741e-07	-1.15937e-07	7.12804e-07
10.715	6.15809e-07	-2.24919e-07	3.90890e-07	2.05961e-07	-1.01237e-07	1.04724e-07	2.59374e-07	-3.61921e-08	2.23182e-07	6.99497e-07	-4.25599e-07	2.73898e-07	6.69108e-07	-2.15463e-07	4.53645e-07	7.78220e-07	-1.28448e-07	6.49772e-07	9.20551e-08	-6.66264e-08	2.54287e-08	8.28375e-07	-1.15885e-07	7.12489e-07
10.740	6.14053e-07	-2.24278e-07	3.89775e-07	2.04648e-07	-1.00592e-07	1.04057e-07	2.59031e-07	-3.61442e-08	2.22887e-07	6.98657e-07	-4.25088e-07	2.73569e-07	6.67491e-07	-2.14942e-07	4.52549e-07	7.77793e-07	-1.28377e-07	6.49416e-07	9.12711e-08	-6.60589e-08	2.52121e-08	8.27992e-07	-1.15832e-07	7.12160e-07
10.764	6.12284e-07	-2.23632e-07	3.88652e-07	2.03330e-07	-9.99436e-08	1.03386e-07	2.58680e-07	-3.60953e-08	2.22585e-07	6.97804e-07	-4.24569e-07	2.73235e-07	6.65861e-07	-2.14417e-07	4.51444e-07	7.77353e-07	-1.28305e-07	6.49048e-07	9.04816e-08	-6.54875e-08	2.49941e-08	8.27591e-07	-1.15776e-07	7.11815e-07
10.789	6.10504e-07	-2.22982e-07	3.87522e-07	2.02005e-07	-9.92925e-08	1.02713e-07	2.58321e-07	-3.60452e-08	2.22276e-07	6.96939e-07	-4.24043e-07	2.72896e-07	6.64218e-07	-2.13888e-07	4.50330e-07	7.76900e-07	-1.28230e-07	6.48670e-07	8.96867e-08	-6.49122e-08	2.47745e-08	8.27173e-07	-1.15717e-07	7.11456e-07
10.813	6.08711e-07	-2.22327e-07	3.86385e-07	2.00675e-07	-9.86384e-08	1.02036e-07	2.57954e-07	-3.59940e-08	2.21960e-07	6.96062e-07	-4.23510e-07	2.72553e-07	6.62562e-07	-2.13355e-07	4.49207e-07	7.76433e-07	-1.28153e-07	6.48280e-07	8.88864e-08	-6.43330e-08	2.45534e-08	8.26738e-07	-1.15656e-07	7.11081e-07
10.838	6.06907e-07	-2.21668e-07	3.85239e-07	1.99338e-07	-9.79813e-08	1.01357e-07	2.57579e-07	-3.59417e-08	2.21638e-07	6.95173e-07	-4.22969e-07	2.72205e-07	6.60893e-07	-2.12817e-07	4.48076e-07	7.75954e-07	-1.28074e-07	6.47880e-07	8.80807e-08	-6.37498e-08	2.43309e-08	8.26285e-07	-1.15593e-07	7.10692e-07
10.863	6.05091e-07	-2.21004e-07	3.84086e-07	1.97995e-07	-9.73213e-08	1.00674e-07	2.57196e-07	-3.58882e-08	2.21308e-07	6.94272e-07	-4.22420e-07	2.71852e-07	6.59212e-07	-2.12276e-07	4.46936e-07	7.75461e-07	-1.27992e-07	6.47468e-07	8.72696e-08	-6.31628e-08	2.41068e-08	8.25814e-07	-1.15527e-07	7.10287e-07
10.887	6.03263e-07	-2.20337e-07	3.82926e-07	1.96646e-07	-9.66583e-08	9.99879e-08	2.56805e-07	-3.58337e-08	2.20972e-07	6.93358e-07	-4.21864e-07	2.71494e-07	6.57517e-07	-2.11730e-07	4.45787e-07	7.74955e-07	-1.27909e-07	6.47046e-07	8.64531e-08	-6.25719e-08	2.38813e-08	8.25327e-07	-1.15459e-07	7.09868e-07
10.912	6.01423e-07	-2.19665e-07	3.81758e-07	1.95291e-07	-9.59923e-08	9.92990e-08	2.56407e-07	-3.57780e-08	2.20628e-07	6.92433e-07	-4.21301e-07	2.71132e-07	6.55810e-07	-2.11180e-07	4.44629e-07	7.74436e-07	-1.27823e-07	6.46613e-07	8.56313e-08	-6.19771e-08	2.36543e-08	8.24822e-07	-1.15388e-07	7.09433e-07
10.936	5.99571e-07	-2.18988e-07	3.80583e-07	1.93931e-07	-9.53234e-08	9.86071e-08	2.56000e-07	-3.57212e-08	2.20278e-07	6.91495e-07	-4.20731e-07	2.70764e-07	6.54090e-07	-2.10627e-07	4.43463e-07	7.73904e-07	-1.27735e-07	6.46168e-07	8.48042e-08	-6.13784e-08	2.34258e-08	8.24299e-07	-1.15315e-07	7.08984e-07
10.961	5.97708e-07	-2.18308e-07	3.79400e-07	1.92564e-07	-9.46516e-08	9.79121e-08	2.55585e-07	-3.56633e-08	2.19921e-07	6.90545e-07	-4.20153e-07	2.70392e-07	6.52357e-07	-2.10069e-07	4.42289e-07	7.73358e-07	-1.27645e-07	6.45713e-07	8.39717e-08	-6.07759e-08	2.31958e-08	8.23759e-07	-1.15240e-07	7.08519e-07
10.985	5.95833e-07	-2.17623e-07	3.78210e-07	1.91191e-07	-9.39769e-08	9.72142e-08	2.55161e-07	-3.56043e-08	2.19557e-07	6.89583e-07	-4.19568e-07	2.70016e-07	6.50612e-07	-2.09507e-07	4.41106e-07	7.72800e-07	-1.27553e-07	6.45247e-07	8.31340e-08	-6.01696e-08	2.29644e-08	8.23201e-07	-1.15162e-07	7.08040e-07
11.010	5.93946e-07	-2.16934e-07	3.77012e-07	1.89812e-07	-9.32993e-08	9.65132e-08	2.54730e-07	-3.55441e-08	2.19186e-07	6.88609e-07	-4.18975e-07	2.69634e-07	6.48855e-07	-2.08941e-07	4.39914e-07	7.72228e-07	-1.27459e-07	6.44769e-07	8.22910e-08	-5.95595e-08	2.27315e-08	8.22626e-07	-1.15081e-07	7.07545e-07
11.035	5.92048e-07	-2.16241e-07	3.75808e-07	1.88428e-07	-9.26188e-08	9.58093e-08	2.54291e-07	-3.54828e-08	2.18808e-07	6.87623e-07	-4.18375e-07	2.69248e-07	6.47084e-07	-2.08371e-07	4.38714e-07	7.71643e-07	-1.27362e-07	6.44281e-07	8.14427e-08	-5.89455e-08	2.24972e-08	8.22034e-07	-1.14998e-07	7.07035e-07
11.059	5.90139e-07	-2.15543e-07	3.74595e-07	1.87038e-07	-9.19354e-08	9.51024e-08	2.53844e-07	-3.54204e-08	2.18423e-07	6.86625e-07	-4.17768e-07	2.68858e-07	6.45302e-07	-2.07797e-07	4.37505e-07	7.71045e-07	-1.27264e-07	6.43782e-07	8.05892e-08	-5.83278e-08	2.22615e-08	8.21424e-07	-1.14913e-07	7.06511e-07
11.084	5.88218e-07	-2.14842e-07	3.73376e-07	1.85642e-07	-9.12492e-08	9.43925e-08	2.53388e-07	-3.53569e-08	2.18031e-07	6.85615e-07	-4.17153e-07	2.68462e-07	6.43506e-07	-2.07219e-07	4.36288e-07	7.70434e-07	-1.27163e-07	6.43271e-07	7.97305e-08	-5.77063e-08	2.20243e-08	8.20796e-07	-1.14825e-07	7.05971e-07
11.108	5.86285e-07	-2.14136e-07	3.72149e-07	1.84240e-07	-9.05601e-08	9.36797e-08	2.52925e-07	-3.52922e-08	2.17632e-07	6.84593e-07	-4.16532e-07	2.68062e-07	6.41699e-07	-2.06637e-07	4.35062e-07	7.69810e-07	-1.27060e-07	6.42750e-07	7.88666e-08	-5.70810e-08	2.17856e-08	8.20151e-07	-1.14735e-07	7.05416e-07
11.133	5.84341e-07	-2.13426e-07	3.70915e-07	1.82832e-07	-8.98683e-08	9.29640e-08	2.52453e-07	-3.52263e-08	2.17226e-07	6.83559e-07	-4.15902e-07	2.67657e-07	6.39879e-07	-2.06051e-07	4.33829e-07	7.69173e-07	-1.26955e-07	6.42218e-07	7.79975e-08	-5.64520e-08	2.15455e-08	8.19488e-07	-1.14642e-07	7.04846e-07
11.158	5.82386e-07	-2.12712e-07	3.69674e-07	1.81419e-07	-8.91736e-08	9.22454e-08	2.51973e-07	-3.51594e-08	2.16813e-07	6.82514e-07	-4.15266e-07	2.67248e-07	6.38047e-07	-2.05461e-07	4.32587e-07	7.68522e-07	-1.26847e-07	6.41675e-07	7.71232e-08	-5.58192e-08	2.13040e-08	8.18808e-07	-1.14547e-07	7.04261e-07
11.182	5.80420e-07	-2.11994e-07	3.68426e-07	1.80000e-07	-8.84761e-08	9.15238e-08	2.51485e-07	-3.50913e-08	2.16393e-07	6.81456e-07	-4.14622e-07	2.66833e-07	6.36203e-07	-2.04867e-07	4.31336e-07	7.67859e-07	-1.26738e-07	6.41121e-07	7.62438e-08	-5.51827e-08	2.10611e-08	8.18110e-07	-1.14449e-07	7.03661e-07
11.207	5.78442e-07	-2.11271e-07	3.67171e-07	1.78575e-07	-8.77758e-08	9.07994e-08	2.50988e-07	-3.50220e-08	2.15966e-07	6.80386e-07	-4.13972e-07	2.66414e-07	6.34346e-07	-2.04269e-07	4.30078e-07	7.67182e-07	-1.26626e-07	6.40556e-07	7.53593e-08	-5.45425e-08	2.08168e-08	8.17395e-07	-1.14349e-07	7.03046e-07
11.231	5.76453e-07	-2.10545e-07	3.65908e-07	1.77145e-07	-8.70728e-08	9.00722e-08	2.50484e-07	-3.49516e-08	2.15532e-07	6.79305e-07	-4.13314e-07	2.65991e-07	6.32478e-07	-2.03667e-07	4.28811e-07	7.66493e-07	-1.26512e-07	6.39981e-07	7.44697e-08	-5.38987e-08	2.05710e-08	8.16662e-07	-1.14247e-07	7.02415e-07
11.256	5.74453e-07	-2.09814e-07	3.64639e-07	1.75709e-07	-8.63669e-08	8.93421e-08	2.49971e-07	-3.48800e-08	2.15091e-07	6.78211e-07	-4.12648e-07	2.65563e-07	6.30597e-07	-2.03062e-07	4.27536e-07	7.65790e-07	-1.26396e-07	6.39394e-07	7.35750e-08	-5.32511e-08	2.03239e-08	8.15912e-07	-1.14142e-07	7.01770e-07
11.280	5.72442e-07	-2.09080e-07	3.63362e-07	1.74268e-07	-8.56584e-08	8.86091e-08	2.49450e-07	-3.48073e-08	2.14643e-07	6.77106e-07	-4.11976e-07	2.65130e-07	6.28705e-07	-2.02452e-07	4.26253e-07	7.65074e-07	-1.26278e-07	6.38796e-07	7.26752e-08	-5.25999e-08	2.00753e-08	8.15144e-07	-1.14034e-07	7.01109e-07
11.305	5.70420e-07	-2.08341e-07	3.62079e-07	1.72820e-07	-8.49471e-08	8.78733e-08	2.48921e-07	-3.47335e-08	2.14187e-07	6.75989e-07	-4.11296e-07	2.64693e-07	6.26800e-07	-2.01839e-07	4.24961e-07	7.64346e-07	-1.26158e-07	6.38188e-07	7.17704e-08	-5.19450e-08	1.98254e-08	8.14358e-07	-1.13925e-07	7.00434e-07
11.330	5.68387e-07	-2.07599e-07	3.60788e-07	1.71368e-07	-8.42331e-08	8.71347e-08	2.48383e-07	-3.46585e-08	2.13725e-07	6.74860e-07	-4.10609e-07	2.64251e-07	6.24884e-07	-2.01222e-07	4.23662e-07	7.63604e-07	-1.26035e-07	6.37569e-07	7.08606e-08	-5.12865e-08	1.95741e-08	8.13555e-07	-1.13812e-07	6.99743e-07
11.354	5.66343e-07	-2.06852e-07	3.59491e-07	1.69910e-07	-8.35164e-08	8.63934e-08	2.47837e-07	-3.45823e-08	2.13255e-07	6.73719e-07	-4.09915e-07	2.63804e-07	6.22956e-07	-2.00601e-07	4.22355e-07	7.62849e-07	-1.25911e-07	6.36938e-07	6.99458e-08	-5.06244e-08	1.93214e-08	8.12734e-07	-1.13697e-07	6.99037e-07
11.379	5.64288e-07	-2.06102e-07	3.58187e-07	1.68446e-07	-8.27971e-08	8.56492e-08	2.47283e-07	-3.45050e-08	2.12778e-07	6.72567e-07	-4.09214e-07	2.63353e-07	6.21016e-07	-1.99976e-07	4.21039e-07	7.62081e-07	-1.25784e-07	6.36297e-07	6.90260e-08	-4.99587e-08	1.90673e-08	8.11896e-07	-1.13580e-07	6.98316e-07
11.403	5.62223e-07	-2.05347e-07	3.56876e-07	1.66977e-07	-8.20750e-08	8.49023e-08	2.46721e-07	-3.44266e-08	2.12295e-07	6.71403e-07	-4.08506e-07	2.62897e-07	6.19064e-07	-1.99348e-07	4.19716e-07	7.61301e-07	-1.25655e-07	6.35645e-07	6.81013e-08	-4.92894e-08	1.88119e-08	8.11040e-07	-1.13460e-07	6.97580e-07
11.428	5.60146e-07	-2.04589e-07	3.55557e-07	1.65503e-07	-8.13503e-08	8.41526e-08	2.46150e-07	-3.43469e-08	2.11803e-07	6.70227e-07	-4.07790e-07	2.62437e-07	6.17100e-07	-1.98715e-07	4.18385e-07	7.60507e-07	-1.25524e-07	6.34983e-07	6.71716e-08	-4.86166e-08	1.85551e-08	8.10166e-07	-1.13338e-07	6.96828e-07
11.452	5.58059e-07	-2.03827e-07	3.54233e-07	1.64023e-07	-8.06229e-08	8.34002e-08	2.45571e-07	-3.42661e-08	2.11305e-07	6.69040e-07	-4.07068e-07	2.61972e-07	6.15125e-07	-1.98079e-07	4.17046e-07	7.59700e-07	-1.25391e-07	6.34309e-07	6.62371e-08	-4.79402e-08	1.82969e-08	8.09275e-07	-1.13214e-07	6.96062e-07
11.477	5.55961e-07	-2.03060e-07	3.52901e-07	1.62538e-07	-7.98930e-08	8.26451e-08	2.44984e-07	-3.41842e-08	2.10800e-07	6.67840e-07	-4.06338e-07	2.61502e-07	6.13139e-07	-1.97440e-07	4.15699e-07	7.58880e-07	-1.25256e-07	6.33625e-07	6.52976e-08	-4.72602e-08	1.80374e-08	8.08367e-07	-1.13086e-07	6.95280e-07
11.502	5.53853e-07	-2.02290e-07	3.51563e-07	1.61048e-07	-7.91603e-08	8.18872e-08	2.44389e-07	-3.41011e-08	2.10287e-07	6.66630e-07	-4.05602e-07	2.61028e-07	6.11141e-07	-1.96796e-07	4.14344e-07	7.58048e-07	-1.25118e-07	6.32929e-07	6.43533e-08	-4.65767e-08	1.77765e-08	8.07440e-07	-1.12957e-07	6.94484e-07
11.526	5.51734e-07	-2.01516e-07	3.50218e-07	1.59552e-07	-7.84251e-08	8.11267e-08	2.43785e-07	-3.40168e-08	2.09768e-07	6.65407e-07	-4.04858e-07	2.60549e-07	6.09131e-07	-1.96149e-07	4.12982e-07	7.57202e-07	-1.24979e-07	6.32223e-07	6.34041e-08	-4.58898e-08	1.75144e-08	8.06496e-07	-1.12825e-07	6.93672e-07
11.551	5.49604e-07	-2.00738e-07	3.48866e-07	1.58051e-07	-7.76874e-08	8.03635e-08	2.43172e-07	-3.39314e-08	2.09241e-07	6.64173e-07	-4.04107e-07	2.60066e-07	6.07110e-07	-1.95498e-07	4.11612e-07	7.56344e-07	-1.24837e-07	6.31507e-07	6.24501e-08	-4.51993e-08	1.72508e-08	8.05535e-07	-1.12690e-07	6.92845e-07
11.575	5.47464e-07	-1.99957e-07	3.47507e-07	1.56545e-07	-7.69470e-08	7.95976e-08	2.42552e-07	-3.38448e-08	2.08707e-07	6.62928e-07	-4.03349e-07	2.59579e-07	6.05078e-07	-1.94844e-07	4.10234e-07	7.55472e-07	-1.24693e-07	6.30779e-07	6.14914e-08	-4.45054e-08	1.69860e-08	8.04556e-07	-1.12553e-07	6.92003e-07
11.600	5.45314e-07	-1.99171e-07	3.46142e-07	1.55033e-07	-7.62041e-08	7.88291e-08	2.41922e-07	-3.37570e-08	2.08165e-07	6.61671e-07	-4.02585e-07	2.59086e-07	6.03034e-07	-1.94186e-07	4.08848e-07	7.54588e-07	-1.24547e-07	6.30041e-07	6.05278e-08	-4.38080e-08	1.67198e-08	8.03559e-07	-1.12414e-07	6.91145e-07
11.624	5.43153e-07	-1.98382e-07	3.44771e-07	1.53517e-07	-7.54586e-08	7.80580e-08	2.41285e-07	-3.36680e-08	2.07617e-07	6.60403e-07	-4.01813e-07	2.58590e-07	6.00979e-07	-1.93524e-07	4.07455e-07	7.53691e-07	-1.24399e-07	6.29292e-07	5.95595e-08	-4.31072e-08	1.64523e-08	8.02545e-07	-1.12272e-07	6.90273e-07
11.649	5.40981e-07	-1.97589e-07	3.43392e-07	1.51995e-07	-7.47106e-08	7.72842e-08	2.40639e-07	-3.35779e-08	2.07061e-07	6.59123e-07	-4.01034e-07	2.58088e-07	5.98913e-07	-1.92859e-07	4.06054e-07	7.52781e-07	-1.24249e-07	6.28532e-07	5.85865e-08	-4.24029e-08	1.61836e-08	8.01513e-07	-1.12128e-07	6.89386e-07
11.674	5.38800e-07	-1.96792e-07	3.42008e-07	1.50468e-07	-7.39601e-08	7.65078e-08	2.39985e-07	-3.34866e-08	2.06498e-07	6.57831e-07	-4.00248e-07	2.57583e-07	5.96836e-07	-1.92190e-07	4.04646e-07	7.51858e-07	-1.24097e-07	6.27762e-07	5.76088e-08	-4.16953e-08	1.59135e-08	8.00464e-07	-1.11981e-07	6.88483e-07
11.698	5.36608e-07	-1.95992e-07	3.40617e-07	1.48936e-07	-7.32071e-08	7.57289e-08	2.39322e-07	-3.33942e-08	2.05928e-07	6.56528e-07	-3.99456e-07	2.57073e-07	5.94747e-07	-1.91517e-07	4.03230e-07	7.50923e-07	-1.23942e-07	6.26981e-07	5.66264e-08	-4.09843e-08	1.56421e-08	7.99397e-07	-1.11832e-07	6.87566e-07
11.723	5.34406e-07	-1.95188e-07	3.39219e-07	1.47399e-07	-7.24516e-08	7.49474e-08	2.38651e-07	-3.33005e-08	2.05351e-07	6.55214e-07	-3.98656e-07	2.56558e-07	5.92648e-07	-1.90841e-07	4.01807e-07	7.49974e-07	-1.23786e-07	6.26189e-07	5.56394e-08	-4.02699e-08	1.53695e-08	7.98313e-07	-1.11680e-07	6.86633e-07
11.747	5.32194e-07	-1.94380e-07	3.37815e-07	1.45857e-07	-7.16936e-08	7.41633e-08	2.37972e-07	-3.32057e-08	2.04766e-07	6.53889e-07	-3.97850e-07	2.56039e-07	5.90538e-07	-1.90162e-07	4.00376e-07	7.49013e-07	-1.23627e-07	6.25386e-07	5.46477e-08	-3.95522e-08	1.50955e-08	7.97211e-07	-1.11526e-07	6.85685e-07
11.772	5.29972e-07	-1.93568e-07	3.36404e-07	1.44310e-07	-7.09332e-08	7.33767e-08	2.37284e-07	-3.31097e-08	2.04174e-07	6.52552e-07	-3.97036e-07	2.55515e-07	5.88417e-07	-1.89479e-07	3.98938e-07	7.48039e-07	-1.23466e-07	6.24573e-07	5.36514e-08	-3.88311e-08	1.48203e-08	7.96091e-07	-1.11369e-07	6.84722e-07
11.796	5.27740e-07	-1.92753e-07	3.34988e-07	1.42758e-07	-7.01704e-08	7.25876e-08	2.36587e-07	-3.30125e-08	2.03575e-07	6.51203e-07	-3.96216e-07	2.54988e-07	5.86285e-07	-1.88792e-07	3.97492e-07	7.47053e-07	-1.23304e-07	6.23749e-07	5.26506e-08	-3.81067e-08	1.45439e-08	7.94954e-07	-1.11210e-07	6.83744e-07
11.821	5.25498e-07	-1.91934e-07	3.33564e-07	1.41201e-07	-6.94051e-08	7.17959e-08	2.35883e-07	-3.29142e-08	2.02968e-07	6.49844e-07	-3.95389e-07	2.54455e-07	5.84142e-07	-1.88102e-07	3.96039e-07	7.46053e-07	-1.23139e-07	6.22915e-07	5.16451e-08	-3.73790e-08	1.42661e-08	7.93799e-07	-1.11049e-07	6.82751e-07
11.846	5.23246e-07	-1.91111e-07	3.32135e-07	1.39639e-07	-6.86374e-08	7.10018e-08	2.35169e-07	-3.28147e-08	2.02355e-07	6.48473e-07	-3.94555e-07	2.53918e-07	5.81988e-07	-1.87409e-07	3.94579e-07	7.45041e-07	-1.22972e-07	6.22070e-07	5.06352e-08	-3.66481e-08	1.39871e-08	7.92627e-07	-1.10885e-07	6.81743e-07
11.870	5.20985e-07	-1.90285e-07	3.30699e-07	1.38072e-07	-6.78673e-08	7.02051e-08	2.34448e-07	-3.27140e-08	2.01734e-07	6.47091e-07	-3.93714e-07	2.53377e-07	5.79824e-07	-1.86712e-07	3.93112e-07	7.44016e-07	-1.22802e-07	6.21214e-07	4.96208e-08	-3.59138e-08	1.37069e-08	7.91437e-07	-1.10718e-07	6.80719e-07
11.895	5.18713e-07	-1.89456e-07	3.29257e-07	1.36501e-07	-6.70948e-08	6.94061e-08	2.33717e-07	-3.26121e-08	2.01105e-07	6.45698e-07	-3.92866e-07	2.52832e-07	5.77649e-07	-1.86012e-07	3.91638e-07	7.42979e-07	-1.22631e-07	6.20348e-07	4.86019e-08	-3.51764e-08	1.34255e-08	7.90230e-07	-1.10549e-07	6.79681e-07
11.919	5.16432e-07	-1.88622e-07	3.27809e-07	1.34924e-07	-6.63200e-08	6.86045e-08	2.32979e-07	-3.25090e-08	2.00470e-07	6.44294e-07	-3.92012e-07	2.52282e-07	5.75464e-07	-1.85308e-07	3.90156e-07	7.41929e-07	-1.22458e-07	6.19471e-07	4.75785e-08	-3.44357e-08	1.31428e-08	7.89005e-07	-1.10378e-07	6.78628e-07
11.944	5.14141e-07	-1.87786e-07	3.26355e-07	1.33343e-07	-6.55428e-08	6.78006e-08	2.32232e-07	-3.24048e-08	1.99827e-07	6.42878e-07	-3.91150e-07	2.51728e-07	5.73268e-07	-1.84601e-07	3.88667e-07	7.40866e-07	-1.22282e-07	6.18583e-07	4.65507e-08	-3.36918e-08	1.28589e-08	7.87763e-07	-1.10204e-07	6.77559e-07
11.969	5.11840e-07	-1.86945e-07	3.24895e-07	1.31757e-07	-6.47632e-08	6.69942e-08	2.31476e-07	-3.22993e-08	1.99177e-07	6.41451e-07	-3.90282e-07	2.51169e-07	5.71061e-07	-1.83890e-07	3.87171e-07	7.39790e-07	-1.22105e-07	6.17686e-07	4.55185e-08	-3.29448e-08	1.25737e-08	7.86504e-07	-1.10028e-07	6.76476e-07
11.993	5.09530e-07	-1.86102e-07	3.23428e-07	1.30167e-07	-6.39814e-08	6.61854e-08	2.30712e-07	-3.21927e-08	1.98519e-07	6.40014e-07	-3.89408e-07	2.50606e-07	5.68845e-07	-1.83176e-07	3.85668e-07	7.38703e-07	-1.21925e-07	6.16777e-07	4.44819e-08	-3.21945e-08	1.22874e-08	7.85226e-07	-1.09849e-07	6.75377e-07
12.018	5.07210e-07	-1.85254e-07	3.21956e-07	1.28571e-07	-6.31972e-08	6.53742e-08	2.29939e-07	-3.20849e-08	1.97854e-07	6.38565e-07	-3.88526e-07	2.50039e-07	5.66618e-07	-1.82459e-07	3.84158e-07	7.37602e-07	-1.21744e-07	6.15858e-07	4.34410e-08	-3.14412e-08	1.19999e-08	7.83932e-07	-1.09668e-07	6.74264e-07
12.042	5.04881e-07	-1.84403e-07	3.20477e-07	1.26971e-07	-6.24108e-08	6.45607e-08	2.29158e-07	-3.19759e-08	1.97182e-07	6.37105e-07	-3.87638e-07	2.49467e-07	5.64380e-07	-1.81739e-07	3.82641e-07	7.36489e-07	-1.21560e-07	6.14929e-07	4.23958e-08	-3.06847e-08	1.17111e-08	7.82620e-07	-1.09485e-07	6.73135e-07
12.067	5.02542e-07	-1.83549e-07	3.18993e-07	1.25367e-07	-6.16221e-08	6.37448e-08	2.28369e-07	-3.18657e-08	1.96503e-07	6.35634e-07	-3.86743e-07	2.48891e-07	5.62133e-07	-1.81015e-07	3.81118e-07	7.35363e-07	-1.21374e-07	6.13989e-07	4.13463e-08	-2.99250e-08	1.14212e-08	7.81290e-07	-1.09299e-07	6.71992e-07
12.091	5.00194e-07	-1.82692e-07	3.17502e-07	1.23758e-07	-6.08311e-08	6.29265e-08	2.27570e-07	-3.17543e-08	1.95816e-07	6.34153e-07	-3.85842e-07	2.48311e-07	5.59875e-07	-1.80288e-07	3.79587e-07	7.34225e-07	-1.21186e-07	6.13039e-07	4.02925e-08	-2.91624e-08	1.11301e-08	7.79943e-07	-1.09110e-07	6.70833e-07
12.116	4.97836e-07	-1.81831e-07	3.16006e-07	1.22144e-07	-6.00378e-08	6.21060e-08	2.26764e-07	-3.16418e-08	1.95122e-07	6.32660e-07	-3.84933e-07	2.47727e-07	5.57607e-07	-1.79558e-07	3.78049e-07	7.33075e-07	-1.20996e-07	6.12078e-07	3.92345e-08	-2.83966e-08	1.08379e-08	7.78579e-07	-1.08919e-07	6.69660e-07
12.141	4.95470e-07	-1.80966e-07	3.14503e-07	1.20525e-07	-5.92424e-08	6.12831e-08	2.25949e-07	-3.15281e-08	1.94421e-07	6.31157e-07	-3.84019e-07	2.47138e-07	5.55329e-07	-1.78824e-07	3.76505e-07	7.31912e-07	-1.20804e-07	6.11107e-07	3.81722e-08	-2.76278e-08	1.05445e-08	7.77197e-07	-1.08726e-07	6.68471e-07
12.165	4.93094e-07	-1.80098e-07	3.12995e-07	1.18903e-07	-5.84447e-08	6.04580e-08	2.25125e-07	-3.14131e-08	1.93712e-07	6.29642e-07	-3.83097e-07	2.46545e-07	5.53041e-07	-1.78088e-07	3.74954e-07	7.30736e-07	-1.20610e-07	6.10126e-07	3.71058e-08	-2.68559e-08	1.02499e-08	7.75798e-07	-1.08530e-07	6.67268e-07
12.190	4.90709e-07	-1.79227e-07	3.11481e-07	1.17275e-07	-5.76448e-08	5.96305e-08	2.24293e-07	-3.12970e-08	1.92996e-07	6.28117e-07	-3.82169e-07	2.45948e-07	5.50744e-07	-1.77348e-07	3.73396e-07	7.29548e-07	-1.20414e-07	6.09134e-07	3.60352e-08	-2.60811e-08	9.95414e-09	7.74381e-07	-1.08332e-07	6.66049e-07
12.214	4.88314e-07	-1.78353e-07	3.09962e-07	1.15644e-07	-5.68427e-08	5.88008e-08	2.23452e-07	-3.11797e-08	1.92272e-07	6.26581e-07	-3.81235e-07	2.45346e-07	5.48436e-07	-1.76605e-07	3.71832e-07	7.28348e-07	-1.20216e-07	6.08132e-07	3.49605e-08	-2.53032e-08	9.65727e-09	7.72948e-07	-1.08131e-07	6.64816e-07
12.239	4.85911e-07	-1.77475e-07	3.08436e-07	1.14007e-07	-5.60385e-08	5.79689e-08	2.22603e-07	-3.10612e-08	1.91542e-07	6.25034e-07	-3.80293e-07	2.44741e-07	5.46119e-07	-1.75858e-07	3.70260e-07	7.27135e-07	-1.20016e-07	6.07119e-07	3.38817e-08	-2.45224e-08	9.35927e-09	7.71496e-07	-1.07928e-07	6.63568e-07
12.263	4.83499e-07	-1.76594e-07	3.06905e-07	1.12367e-07	-5.52321e-08	5.71347e-08	2.21745e-07	-3.09415e-08	1.90804e-07	6.23477e-07	-3.79346e-07	2.44131e-07	5.43792e-07	-1.75109e-07	3.68683e-07	7.25910e-07	-1.19814e-07	6.06096e-07	3.27988e-08	-2.37387e-08	9.06014e-09	7.70028e-07	-1.07723e-07	6.62305e-07
12.288	4.81078e-07	-1.75710e-07	3.05368e-07	1.10722e-07	-5.44236e-08	5.62983e-08	2.20879e-07	-3.08206e-08	1.90058e-07	6.21908e-07	-3.78392e-07	2.43517e-07	5.41455e-07	-1.74356e-07	3.67098e-07	7.24673e-07	-1.19610e-07	6.05063e-07	3.17119e-08	-2.29520e-08	8.75989e-09	7.68542e-07	-1.07515e-07	6.61027e-07
12.313	4.78648e-07	-1.74822e-07	3.03826e-07	1.09073e-07	-5.36129e-08	5.54598e-08	2.20004e-07	-3.06986e-08	1.89305e-07	6.20329e-07	-3.77431e-07	2.42898e-07	5.39108e-07	-1.73601e-07	3.65508e-07	7.23424e-07	-1.19404e-07	6.04020e-07	3.06209e-08	-2.21624e-08	8.45853e-09	7.67039e-07	-1.07305e-07	6.59734e-07
12.337	4.76209e-07	-1.73931e-07	3.02278e-07	1.07419e-07	-5.28002e-08	5.46190e-08	2.19121e-07	-3.05753e-08	1.88545e-07	6.18740e-07	-3.76464e-07	2.42276e-07	5.36752e-07	-1.72842e-07	3.63910e-07	7.22162e-07	-1.19195e-07	6.02967e-07	2.95260e-08	-2.13699e-08	8.15607e-09	7.65518e-07	-1.07092e-07	6.58426e-07
12.362	4.73761e-07	-1.73037e-07	3.00724e-07	1.05761e-07	-5.19853e-08	5.37761e-08	2.18229e-07	-3.04508e-08	1.87778e-07	6.17140e-07	-3.75490e-07	2.41649e-07	5.34387e-07	-1.72081e-07	3.62306e-07	7.20888e-07	-1.18985e-07	6.01903e-07	2.84271e-08	-2.05746e-08	7.85252e-09	7.63981e-07	-1.06877e-07	6.57104e-07
12.386	4.71305e-07	-1.72140e-07	2.99165e-07	1.04099e-07	-5.11684e-08	5.29310e-08	2.17328e-07	-3.03252e-08	1.87003e-07	6.15529e-07	-3.74510e-07	2.41019e-07	5.32012e-07	-1.71316e-07	3.60696e-07	7.19602e-07	-1.18773e-07	6.00829e-07	2.73243e-08	-1.97764e-08	7.54789e-09	7.62426e-07	-1.06660e-07	6.55766e-07
12.411	4.68840e-07	-1.71240e-07	2.97600e-07	1.02433e-07	-5.03494e-08	5.20838e-08	2.16419e-07	-3.01984e-08	1.86221e-07	6.13908e-07	-3.73524e-07	2.40384e-07	5.29628e-07	-1.70548e-07	3.59080e-07	7.18303e-07	-1.18558e-07	5.99745e-07	2.62175e-08	-1.89754e-08	7.24217e-09	7.60854e-07	-1.06440e-07	6.54414e-07
12.435	4.66366e-07	-1.70336e-07	2.96030e-07	1.00763e-07	-4.95284e-08	5.12345e-08	2.15502e-07	-3.00703e-08	1.85432e-07	6.12276e-07	-3.72531e-07	2.39745e-07	5.27234e-07	-1.69777e-07	3.57457e-07	7.16993e-07	-1.18342e-07	5.98651e-07	2.51069e-08	-1.81716e-08	6.93538e-09	7.59264e-07	-1.06217e-07	6.53047e-07
12.460	4.63884e-07	-1.69430e-07	2.94454e-07	9.90884e-08	-4.87053e-08	5.03831e-08	2.14576e-07	-2.99411e-08	1.84635e-07	6.10634e-07	-3.71532e-07	2.39102e-07	5.24831e-07	-1.69003e-07	3.55828e-07	7.15670e-07	-1.18124e-07	5.97546e-07	2.39925e-08	-1.73650e-08	6.62754e-09	7.57658e-07	-1.05993e-07	6.51665e-07
12.485	4.61394e-07	-1.68520e-07	2.92873e-07	9.74098e-08	-4.78802e-08	4.95296e-08	2.13641e-07	-2.98107e-08	1.83830e-07	6.08981e-07	-3.70526e-07	2.38455e-07	5.22419e-07	-1.68227e-07	3.54193e-07	7.14335e-07	-1.17903e-07	5.96432e-07	2.28742e-08	-1.65556e-08	6.31864e-09	7.56034e-07	-1.05765e-07	6.50269e-07
12.509	4.58895e-07	-1.67607e-07	2.91287e-07	9.57272e-08	-4.70532e-08	4.86740e-08	2.12698e-07	-2.96791e-08	1.83019e-07	6.07318e-07	-3.69515e-07	2.37804e-07	5.19998e-07	-1.67447e-07	3.52551e-07	7.12989e-07	-1.17681e-07	5.95307e-07	2.17522e-08	-1.57435e-08	6.00869e-09	7.54394e-07	-1.05536e-07	6.48858e-07
12.534	4.56387e-07	-1.66692e-07	2.89695e-07	9.40405e-08	-4.62241e-08	4.78164e-08	2.11746e-07	-2.95463e-08	1.82200e-07	6.05645e-07	-3.68496e-07	2.37149e-07	5.17568e-07	-1.66665e-07	3.50903e-07	7.11630e-07	-1.17457e-07	5.94173e-07	2.06264e-08	-1.49287e-08	5.69771e-09	7.52736e-07	-1.05304e-07	6.47432e-07
12.558	4.53871e-07	-1.65773e-07	2.88099e-07	9.23498e-08	-4.53931e-08	4.69568e-08	2.10786e-07	-2.94123e-08	1.81374e-07	6.03961e-07	-3.67472e-07	2.36489e-07	5.15129e-07	-1.65879e-07	3.49250e-07	7.10259e-07	-1.17231e-07	5.93028e-07	1.94969e-08	-1.41112e-08	5.38570e-09	7.51061e-07	-1.05070e-07	6.45991e-07
12.583	4.51347e-07	-1.64851e-07	2.86496e-07	9.06552e-08	-4.45601e-08	4.60951e-08	2.09817e-07	-2.92772e-08	1.80540e-07	6.02267e-07	-3.66441e-07	2.35826e-07	5.12681e-07	-1.65091e-07	3.47590e-07	7.08876e-07	-1.17002e-07	5.91874e-07	1.83637e-08	-1.32910e-08	5.07266e-09	7.49369e-07	-1.04833e-07	6.44536e-07
12.607	4.48815e-07	-1.63926e-07	2.84889e-07	8.89566e-08	-4.37252e-08	4.52314e-08	2.08840e-07	-2.91408e-08	1.79699e-07	6.00563e-07	-3.65404e-07	2.35159e-07	5.10223e-07	-1.64299e-07	3.45924e-07	7.07482e-07	-1.16772e-07	5.90709e-07	1.72268e-08	-1.24682e-08	4.75862e-09	7.47660e-07	-1.04594e-07	6.43066e-07
12.632	4.46275e-07	-1.62998e-07	2.83276e-07	8.72541e-08	-4.28884e-08	4.43658e-08	2.07854e-07	-2.90032e-08	1.78851e-07	5.98849e-07	-3.64361e-07	2.34487e-07	5.07758e-07	-1.63505e-07	3.44252e-07	7.06075e-07	-1.16540e-07	5.89535e-07	1.60863e-08	-1.16427e-08	4.44357e-09	7.45934e-07	-1.04352e-07	6.41581e-07
12.657	4.43726e-07	-1.62067e-07	2.81659e-07	8.55478e-08	-4.20496e-08	4.34981e-08	2.06860e-07	-2.88645e-08	1.77996e-07	5.97124e-07	-3.63312e-07	2.33812e-07	5.05283e-07	-1.62709e-07	3.42574e-07	7.04657e-07	-1.16306e-07	5.88351e-07	1.49421e-08	-1.08146e-08	4.12752e-09	7.44190e-07	-1.04108e-07	6.40082e-07
12.681	4.41170e-07	-1.61134e-07	2.80036e-07	8.38375e-08	-4.12090e-08	4.26285e-08	2.05857e-07	-2.87246e-08	1.77133e-07	5.95390e-07	-3.62257e-07	2.33133e-07	5.02800e-07	-1.61909e-07	3.40891e-07	7.03226e-07	-1.16070e-07	5.87156e-07	1.37944e-08	-9.98395e-09	3.81049e-09	7.42430e-07	-1.03862e-07	6.38568e-07
12.706	4.38605e-07	-1.60197e-07	2.78408e-07	8.21235e-08	-4.03665e-08	4.17570e-08	2.04846e-07	-2.85834e-08	1.76262e-07	5.93645e-07	-3.61195e-07	2.32450e-07	5.00308e-07	-1.61106e-07	3.39201e-07	7.01784e-07	-1.15832e-07	5.85952e-07	1.26432e-08	-9.15072e-09	3.49248e-09	7.40653e-07	-1.03614e-07	6.37040e-07
12.730	4.36033e-07	-1.59257e-07	2.76775e-07	8.04057e-08	-3.95222e-08	4.08836e-08	2.03826e-07	-2.84411e-08	1.75385e-07	5.91890e-07	-3.60127e-07	2.31763e-07	4.97807e-07	-1.60301e-07	3.37506e-07	7.00330e-07	-1.15592e-07	5.84738e-07	1.14884e-08	-8.31495e-09	3.17350e-09	7.38859e-07	-1.03363e-07	6.35497e-07
12.755	4.33452e-07	-1.58315e-07	2.75137e-07	7.86842e-08	-3.86760e-08	4.00083e-08	2.02797e-07	-2.82976e-08	1.74500e-07	5.90125e-07	-3.59054e-07	2.31072e-07	4.95298e-07	-1.59493e-07	3.35805e-07	6.98865e-07	-1.15350e-07	5.83515e-07	1.03302e-08	-7.47666e-09	2.85355e-09	7.37048e-07	-1.03109e-07	6.33939e-07
12.780	4.30864e-07	-1.57370e-07	2.73495e-07	7.69590e-08	-3.78280e-08	3.91310e-08	2.01760e-07	-2.81529e-08	1.73608e-07	5.88350e-07	-3.57974e-07	2.30377e-07	4.92780e-07	-1.58683e-07	3.34098e-07	6.97387e-07	-1.15106e-07	5.82281e-07	9.16853e-09	-6.63587e-09	2.53266e-09	7.35221e-07	-1.02854e-07	6.32367e-07
12.804	4.28268e-07	-1.56422e-07	2.71847e-07	7.52301e-08	-3.69781e-08	3.82519e-08	2.00715e-07	-2.80070e-08	1.72708e-07	5.86565e-07	-3.56888e-07	2.29678e-07	4.90254e-07	-1.57869e-07	3.32385e-07	6.95898e-07	-1.14860e-07	5.81038e-07	8.00342e-09	-5.79261e-09	2.21081e-09	7.33376e-07	-1.02596e-07	6.30781e-07
12.829	4.25665e-07	-1.55471e-07	2.70194e-07	7.34975e-08	-3.61265e-08	3.73710e-08	1.99661e-07	-2.78600e-08	1.71801e-07	5.84771e-07	-3.55796e-07	2.28975e-07	4.87720e-07	-1.57053e-07	3.30667e-07	6.94398e-07	-1.14613e-07	5.79785e-07	6.83492e-09	-4.94689e-09	1.88804e-09	7.31515e-07	-1.02335e-07	6.29180e-07
12.853	4.23054e-07	-1.54517e-07	2.68537e-07	7.17613e-08	-3.52731e-08	3.64882e-08	1.98598e-07	-2.77117e-08	1.70887e-07	5.82966e-07	-3.54698e-07	2.28268e-07	4.85178e-07	-1.56234e-07	3.28943e-07	6.92885e-07	-1.14363e-07	5.78522e-07	5.66307e-09	-4.09874e-09	1.56433e-09	7.29637e-07	-1.02072e-07	6.27564e-07
12.878	4.20435e-07	-1.53560e-07	2.66875e-07	7.00216e-08	-3.44180e-08	3.56036e-08	1.97527e-07	-2.75623e-08	1.69965e-07	5.81152e-07	-3.53594e-07	2.27558e-07	4.82627e-07	-1.55413e-07	3.27214e-07	6.91362e-07	-1.14112e-07	5.77250e-07	4.48789e-09	-3.24819e-09	1.23971e-09	7.27742e-07	-1.01807e-07	6.25934e-07
12.902	4.17809e-07	-1.52601e-07	2.65207e-07	6.82783e-08	-3.35611e-08	3.47172e-08	1.96448e-07	-2.74116e-08	1.69036e-07	5.79328e-07	-3.52484e-07	2.26844e-07	4.80068e-07	-1.54589e-07	3.25479e-07	6.89826e-07	-1.13858e-07	5.75968e-07	3.30942e-09	-2.39525e-09	9.14173e-10	7.25830e-07	-1.01540e-07	6.24290e-07
12.927	4.15175e-07	-1.51639e-07	2.63536e-07	6.65314e-08	-3.27025e-08	3.38290e-08	1.95360e-07	-2.72598e-08	1.68100e-07	5.77494e-07	-3.51368e-07	2.26126e-07	4.77501e-07	-1.53762e-07	3.23739e-07	6.88279e-07	-1.13603e-07	5.74677e-07	2.12768e-09	-1.53995e-09	5.87738e-10	7.23902e-07	-1.01270e-07	6.22631e-07
12.952	4.12534e-07	-1.50675e-07	2.61859e-07	6.47811e-08	-3.18421e-08	3.29390e-08	1.94264e-07	-2.71068e-08	1.67157e-07	5.75650e-07	-3.50247e-07	2.25404e-07	4.74926e-07	-1.52933e-07	3.21993e-07	6.86721e-07	-1.13346e-07	5.73375e-07	9.42716e-10	-6.82306e-10	2.60410e-10	7.21956e-07	-1.00998e-07	6.20958e-07
12.976	4.09885e-07	-1.49707e-07	2.60178e-07	6.30274e-08	-3.09801e-08	3.20473e-08	1.93159e-07	-2.69526e-08	1.66206e-07	5.73797e-07	-3.49119e-07	2.24678e-07	4.72343e-07	-1.52102e-07	3.20242e-07	6.85151e-07	-1.13087e-07	5.72065e-07	-2.45451e-10	1.77649e-10	-6.78017e-11	7.19995e-07	-1.00724e-07	6.19271e-07
13.001	4.07230e-07	-1.48737e-07	2.58492e-07	6.12702e-08	-3.01164e-08	3.11538e-08	1.92045e-07	-2.67973e-08	1.65248e-07	5.71935e-07	-3.47986e-07	2.23949e-07	4.69753e-07	-1.51267e-07	3.18485e-07	6.83570e-07	-1.12826e-07	5.70745e-07	-1.43678e-09	1.03990e-09	-3.96888e-10	7.18016e-07	-1.00447e-07	6.17570e-07
13.025	4.04567e-07	-1.47765e-07	2.56802e-07	5.95097e-08	-2.92510e-08	3.02587e-08	1.90923e-07	-2.66407e-08	1.64282e-07	5.70062e-07	-3.46847e-07	2.23216e-07	4.67154e-07	-1.50431e-07	3.16724e-07	6.81978e-07	-1.12563e-07	5.69415e-07	-2.63125e-09	1.90441e-09	-7.26840e-10	7.16021e-07	-1.00168e-07	6.15854e-07
13.050	4.01897e-07	-1.46789e-07	2.55107e-07	5.77458e-08	-2.83840e-08	2.93618e-08	1.89793e-07	-2.64830e-08	1.63310e-07	5.68180e-07	-3.45701e-07	2.22479e-07	4.64548e-07	-1.49591e-07	3.14957e-07	6.80374e-07	-1.12298e-07	5.68076e-07	-3.82882e-09	2.77117e-09	-1.05765e-09	7.14010e-07	-9.98864e-08	6.14124e-07
13.074	3.99219e-07	-1.45812e-07	2.53408e-07	5.59786e-08	-2.75154e-08	2.84632e-08	1.88654e-07	-2.63241e-08	1.62330e-07	5.66289e-07	-3.44551e-07	2.21738e-07	4.61934e-07	-1.48749e-07	3.13184e-07	6.78759e-07	-1.12031e-07	5.66727e-07	-5.02946e-09	3.64016e-09	-1.38931e-09	7.11982e-07	-9.96027e-08	6.12379e-07
13.099	3.96535e-07	-1.44831e-07	2.51704e-07	5.42081e-08	-2.66451e-08	2.75630e-08	1.87507e-07	-2.61640e-08	1.61343e-07	5.64388e-07	-3.43394e-07	2.20994e-07	4.59312e-07	-1.47905e-07	3.11407e-07	6.77133e-07	-1.11763e-07	5.65370e-07	-6.23314e-09	4.51134e-09	-1.72180e-09	7.09937e-07	-9.93167e-08	6.10621e-07
13.124	3.93844e-07	-1.43848e-07	2.49996e-07	5.24344e-08	-2.57733e-08	2.66611e-08	1.86351e-07	-2.60027e-08	1.60348e-07	5.62478e-07	-3.42232e-07	2.20246e-07	4.56683e-07	-1.47059e-07	3.09624e-07	6.75495e-07	-1.11493e-07	5.64002e-07	-7.43983e-09	5.38470e-09	-2.05513e-09	7.07877e-07	-9.90283e-08	6.08848e-07
13.148	3.91146e-07	-1.42863e-07	2.48283e-07	5.06574e-08	-2.48998e-08	2.57576e-08	1.85187e-07	-2.58403e-08	1.59346e-07	5.60558e-07	-3.41064e-07	2.19494e-07	4.54046e-07	-1.46210e-07	3.07837e-07	6.73846e-07	-1.11221e-07	5.62626e-07	-8.64949e-09	6.26021e-09	-2.38928e-09	7.05799e-07	-9.87377e-08	6.07061e-07
13.173	3.88441e-07	-1.41875e-07	2.46566e-07	4.88773e-08	-2.40248e-08	2.48524e-08	1.84014e-07	-2.56767e-08	1.58337e-07	5.58629e-07	-3.39890e-07	2.18739e-07	4.51402e-07	-1.45358e-07	3.06044e-07	6.72187e-07	-1.10947e-07	5.61240e-07	-9.86208e-09	7.13784e-09	-2.72424e-09	7.03705e-07	-9.84448e-08	6.05261e-07
13.197	3.85729e-07	-1.40884e-07	2.44845e-07	4.70940e-08	-2.31483e-08	2.39457e-08	1.82833e-07	-2.55119e-08	1.57321e-07	5.56691e-07	-3.38711e-07	2.17980e-07	4.48750e-07	-1.44504e-07	3.04246e-07	6.70516e-07	-1.10671e-07	5.59845e-07	-1.10776e-08	8.01758e-09	-3.06000e-09	7.01595e-07	-9.81496e-08	6.03446e-07
13.222	3.83010e-07	-1.39891e-07	2.43119e-07	4.53076e-08	-2.22702e-08	2.30374e-08	1.81644e-07	-2.53459e-08	1.56298e-07	5.54744e-07	-3.37526e-07	2.17217e-07	4.46092e-07	-1.43648e-07	3.02443e-07	6.68834e-07	-1.10393e-07	5.58441e-07	-1.22960e-08	8.89941e-09	-3.39656e-09	6.99469e-07	-9.78521e-08	6.01617e-07
13.246	3.80285e-07	-1.38896e-07	2.41389e-07	4.35181e-08	-2.13906e-08	2.21275e-08	1.80446e-07	-2.51787e-08	1.55267e-07	5.52787e-07	-3.36336e-07	2.16451e-07	4.43425e-07	-1.42790e-07	3.00636e-07	6.67141e-07	-1.10114e-07	5.57027e-07	-1.35172e-08	9.78328e-09	-3.73390e-09	6.97326e-07	-9.75524e-08	5.99774e-07
13.271	3.77553e-07	-1.37898e-07	2.39655e-07	4.17256e-08	-2.05095e-08	2.12160e-08	1.79239e-07	-2.50104e-08	1.54229e-07	5.50821e-07	-3.35140e-07	2.15682e-07	4.40752e-07	-1.41929e-07	2.98823e-07	6.65437e-07	-1.09833e-07	5.55604e-07	-1.47412e-08	1.06692e-08	-4.07202e-09	6.95167e-07	-9.72503e-08	5.97917e-07
13.296	3.74815e-07	-1.36898e-07	2.37917e-07	3.99300e-08	-1.96270e-08	2.03031e-08	1.78025e-07	-2.48409e-08	1.53184e-07	5.48847e-07	-3.33938e-07	2.14908e-07	4.38072e-07	-1.41066e-07	2.97006e-07	6.63722e-07	-1.09550e-07	5.54173e-07	-1.59680e-08	1.15571e-08	-4.41090e-09	6.92992e-07	-9.69460e-08	5.96046e-07
13.320	3.72070e-07	-1.35895e-07	2.36174e-07	3.81315e-08	-1.87429e-08	1.93886e-08	1.76802e-07	-2.46703e-08	1.52131e-07	5.46863e-07	-3.32731e-07	2.14132e-07	4.35384e-07	-1.40200e-07	2.95184e-07	6.61997e-07	-1.09265e-07	5.52732e-07	-1.71976e-08	1.24470e-08	-4.75055e-09	6.90800e-07	-9.66395e-08	5.94161e-07
13.345	3.69318e-07	-1.34890e-07	2.34428e-07	3.63300e-08	-1.78574e-08	1.84726e-08	1.75570e-07	-2.44984e-08	1.51072e-07	5.44870e-07	-3.31519e-07	2.13351e-07	4.32690e-07	-1.39333e-07	2.93357e-07	6.60260e-07	-1.08978e-07	5.51282e-07	-1.84298e-08	1.33389e-08	-5.09093e-09	6.88593e-07	-9.63306e-08	5.92262e-07
13.369	3.66560e-07	-1.33883e-07	2.32677e-07	3.45256e-08	-1.69705e-08	1.75551e-08	1.74331e-07	-2.43255e-08	1.50005e-07	5.42868e-07	-3.30301e-07	2.12567e-07	4.29989e-07	-1.38463e-07	2.91526e-07	6.58513e-07	-1.08690e-07	5.49823e-07	-1.96647e-08	1.42327e-08	-5.43206e-09	6.86369e-07	-9.60196e-08	5.90350e-07
13.394	3.63796e-07	-1.32874e-07	2.30923e-07	3.27184e-08	-1.60822e-08	1.66362e-08	1.73082e-07	-2.41513e-08	1.48931e-07	5.40857e-07	-3.29077e-07	2.11780e-07	4.27280e-07	-1.37591e-07	2.89690e-07	6.56755e-07	-1.08400e-07	5.48355e-07	-2.09023e-08	1.51284e-08	-5.77392e-09	6.84129e-07	-9.57062e-08	5.88423e-07
13.418	3.61026e-07	-1.31862e-07	2.29164e-07	3.09082e-08	-1.51925e-08	1.57158e-08	1.71826e-07	-2.39760e-08	1.47850e-07	5.38838e-07	-3.27849e-07	2.10989e-07	4.24565e-07	-1.36716e-07	2.87849e-07	6.54986e-07	-1.08108e-07	5.46878e-07	-2.21425e-08	1.60260e-08	-6.11650e-09	6.81874e-07	-9.53907e-08	5.86483e-07
13.443	3.58249e-07	-1.30848e-07	2.27402e-07	2.90953e-08	-1.43013e-08	1.47940e-08	1.70561e-07	-2.37995e-08	1.46762e-07	5.36809e-07	-3.26614e-07	2.10195e-07	4.21844e-07	-1.35840e-07	2.86004e-07	6.53207e-07	-1.07814e-07	5.45393e-07	-2.33852e-08	1.69254e-08	-6.45979e-09	6.79602e-07	-9.50729e-08	5.84529e-07
13.468	3.55467e-07	-1.29831e-07	2.25635e-07	2.72796e-08	-1.34089e-08	1.38708e-08	1.69288e-07	-2.36218e-08	1.45666e-07	5.34772e-07	-3.25375e-07	2.09397e-07	4.19115e-07	-1.34961e-07	2.84154e-07	6.51417e-07	-1.07519e-07	5.43898e-07	-2.46305e-08	1.78267e-08	-6.80378e-09	6.77314e-07	-9.47528e-08	5.82561e-07
13.492	3.52678e-07	-1.28813e-07	2.23865e-07	2.54612e-08	-1.25150e-08	1.29461e-08	1.68007e-07	-2.34430e-08	1.44564e-07	5.32726e-07	-3.24130e-07	2.08596e-07	4.16380e-07	-1.34081e-07	2.82300e-07	6.49616e-07	-1.07221e-07	5.42395e-07	-2.58783e-08	1.87299e-08	-7.14846e-09	6.75010e-07	-9.44305e-08	5.80580e-07
13.517	3.49883e-07	-1.27792e-07	2.22091e-07	2.36400e-08	-1.16199e-08	1.20202e-08	1.66717e-07	-2.32631e-08	1.43454e-07	5.30672e-07	-3.22880e-07	2.07792e-07	4.13639e-07	-1.33198e-07	2.80441e-07	6.47805e-07	-1.06922e-07	5.40883e-07	-2.71286e-08	1.96348e-08	-7.49383e-09	6.72691e-07	-9.41061e-08	5.78585e-07
13.541	3.47082e-07	-1.26769e-07	2.20313e-07	2.18162e-08	-1.07234e-08	1.10928e-08	1.65419e-07	-2.30820e-08	1.42337e-07	5.28609e-07	-3.21625e-07	2.06984e-07	4.10891e-07	-1.32313e-07	2.78578e-07	6.45984e-07	-1.06622e-07	5.39362e-07	-2.83813e-08	2.05414e-08	-7.83987e-09	6.70356e-07	-9.37793e-08	5.76576e-07
13.566	3.44276e-07	-1.25744e-07	2.18532e-07	1.99897e-08	-9.82564e-09	1.01641e-08	1.64113e-07	-2.28997e-08	1.41213e-07	5.26537e-07	-3.20364e-07	2.06173e-07	4.08136e-07	-1.31426e-07	2.76710e-07	6.44152e-07	-1.06319e-07	5.37832e-07	-2.96364e-08	2.14498e-08	-8.18657e-09	6.68004e-07	-9.34504e-08	5.74554e-07
13.591	3.41463e-07	-1.24717e-07	2.16746e-07	1.81607e-08	-8.92659e-09	9.23409e-09	1.62798e-07	-2.27163e-08	1.40082e-07	5.24457e-07	-3.19098e-07	2.05358e-07	4.05376e-07	-1.30537e-07	2.74839e-07	6.42309e-07	-1.06015e-07	5.36294e-07	-3.08939e-08	2.23599e-08	-8.53393e-09	6.65637e-07	-9.31193e-08	5.72518e-07
13.615	3.38645e-07	-1.23687e-07	2.14958e-07	1.63290e-08	-8.02627e-09	8.30276e-09	1.61475e-07	-2.25317e-08	1.38944e-07	5.22368e-07	-3.17828e-07	2.04540e-07	4.02609e-07	-1.29646e-07	2.72963e-07	6.40456e-07	-1.05709e-07	5.34747e-07	-3.21537e-08	2.32718e-08	-8.88193e-09	6.63255e-07	-9.27860e-08	5.70469e-07
13.640	3.35821e-07	-1.22656e-07	2.13165e-07	1.44949e-08	-7.12471e-09	7.37014e-09	1.60144e-07	-2.23460e-08	1.37798e-07	5.20271e-07	-3.16552e-07	2.03719e-07	3.99835e-07	-1.28753e-07	2.71082e-07	6.38593e-07	-1.05402e-07	5.33191e-07	-3.34158e-08	2.41852e-08	-9.23057e-09	6.60856e-07	-9.24505e-08	5.68406e-07
13.664	3.32991e-07	-1.21622e-07	2.11369e-07	1.26582e-08	-6.22192e-09	6.43625e-09	1.58805e-07	-2.21591e-08	1.36646e-07	5.18165e-07	-3.15270e-07	2.02895e-07	3.97056e-07	-1.27858e-07	2.69198e-07	6.36720e-07	-1.05093e-07	5.31627e-07	-3.46802e-08	2.51003e-08	-9.57983e-09	6.58442e-07	-9.21128e-08	5.66330e-07
13.689	3.30156e-07	-1.20587e-07	2.09569e-07	1.08190e-08	-5.31791e-09	5.50110e-09	1.57458e-07	-2.19711e-08	1.35487e-07	5.16051e-07	-3.13984e-07	2.02067e-07	3.94271e-07	-1.26961e-07	2.67310e-07	6.34837e-07	-1.04782e-07	5.30055e-07	-3.59468e-08	2.60171e-08	-9.92971e-09	6.56013e-07	-9.17729e-08	5.64240e-07
13.713	3.27315e-07	-1.19549e-07	2.07766e-07	8.97743e-09	-4.41271e-09	4.56472e-09	1.56102e-07	-2.17819e-08	1.34320e-07	5.13929e-07	-3.12693e-07	2.01236e-07	3.91479e-07	-1.26062e-07	2.65417e-07	6.32943e-07	-1.04469e-07	5.28474e-07	-3.72156e-08	2.69354e-08	-1.02802e-08	6.53568e-07	-9.14308e-08	5.62137e-07
13.738	3.24469e-07	-1.18510e-07	2.05959e-07	7.13345e-09	-3.50633e-09	3.62712e-09	1.54738e-07	-2.15916e-08	1.33147e-07	5.11798e-07	-3.11397e-07	2.00402e-07	3.88682e-07	-1.25161e-07	2.63520e-07	6.31039e-07	-1.04155e-07	5.26884e-07	-3.84866e-08	2.78553e-08	-1.06313e-08	6.51107e-07	-9.10866e-08	5.60020e-07
13.763	3.21617e-07	-1.17468e-07	2.04149e-07	5.28710e-09	-2.59879e-09	2.68831e-09	1.53366e-07	-2.14002e-08	1.31966e-07	5.09660e-07	-3.10096e-07	1.99564e-07	3.85878e-07	-1.24259e-07	2.61620e-07	6.29126e-07	-1.03839e-07	5.25286e-07	-3.97597e-08	2.87767e-08	-1.09830e-08	6.48631e-07	-9.07402e-08	5.57891e-07
13.787	3.18760e-07	-1.16425e-07	2.02336e-07	3.43842e-09	-1.69010e-09	1.74832e-09	1.51986e-07	-2.12076e-08	1.30778e-07	5.07513e-07	-3.08789e-07	1.98724e-07	3.83069e-07	-1.23354e-07	2.59715e-07	6.27202e-07	-1.03522e-07	5.23680e-07	-4.10348e-08	2.96996e-08	-1.13352e-08	6.46139e-07	-9.03916e-08	5.55748e-07
13.812	3.15898e-07	-1.15379e-07	2.00519e-07	1.58744e-09	-7.80282e-10	8.07161e-10	1.50598e-07	-2.10139e-08	1.29584e-07	5.05358e-07	-3.07478e-07	1.97880e-07	3.80255e-07	-1.22448e-07	2.57807e-07	6.25268e-07	-1.03203e-07	5.22065e-07	-4.23121e-08	3.06241e-08	-1.16880e-08	6.43632e-07	-9.00409e-08	5.53592e-07
13.836	3.13030e-07	-1.14332e-07	1.98699e-07	-2.65791e-10	1.30646e-10	-1.35146e-10	1.49201e-07	-2.08190e-08	1.28382e-07	5.03195e-07	-3.06162e-07	1.97033e-07	3.77434e-07	-1.21539e-07	2.55895e-07	6.23324e-07	-1.02882e-07	5.20443e-07	-4.35914e-08	3.15500e-08	-1.20414e-08	6.41110e-07	-8.96881e-08	5.51422e-07
13.861	3.10158e-07	-1.13283e-07	1.96875e-07	-2.12125e-09	1.04267e-09	-1.07858e-09	1.47797e-07	-2.06230e-08	1.27174e-07	5.01024e-07	-3.04841e-07	1.96183e-07	3.74608e-07	-1.20629e-07	2.53979e-07	6.21371e-07	-1.02559e-07	5.18812e-07	-4.48726e-08	3.24773e-08	-1.23953e-08	6.38573e-07	-8.93331e-08	5.49240e-07
13.885	3.07280e-07	-1.12232e-07	1.95049e-07	-3.97890e-09	1.95577e-09	-2.02314e-09	1.46384e-07	-2.04259e-08	1.25958e-07	4.98846e-07	-3.03516e-07	1.95330e-07	3.71776e-07	-1.19717e-07	2.52059e-07	6.19408e-07	-1.02235e-07	5.17172e-07	-4.61558e-08	3.34060e-08	-1.27498e-08	6.36020e-07	-8.89760e-08	5.47044e-07
13.910	3.04397e-07	-1.11179e-07	1.93219e-07	-5.83871e-09	2.86992e-09	-2.96878e-09	1.44964e-07	-2.02277e-08	1.24736e-07	4.96659e-07	-3.02185e-07	1.94474e-07	3.68939e-07	-1.18804e-07	2.50135e-07	6.17435e-07	-1.01910e-07	5.15525e-07	-4.74410e-08	3.43362e-08	-1.31048e-08	6.33452e-07	-8.86167e-08	5.44835e-07
13.935	3.01510e-07	-1.10124e-07	1.91386e-07	-7.70064e-09	3.78512e-09	-3.91551e-09	1.43535e-07	-2.00283e-08	1.23507e-07	4.94465e-07	-3.00850e-07	1.93614e-07	3.66096e-07	-1.17888e-07	2.48208e-07	6.15452e-07	-1.01582e-07	5.13869e-07	-4.87280e-08	3.52677e-08	-1.34603e-08	6.30869e-07	-8.82553e-08	5.42613e-07
13.959	2.98617e-07	-1.09067e-07	1.89550e-07	-9.56465e-09	4.70135e-09	-4.86330e-09	1.42098e-07	-1.98278e-08	1.22270e-07	4.92262e-07	-2.99510e-07	1.92752e-07	3.63249e-07	-1.16971e-07	2.46277e-07	6.13459e-07	-1.01254e-07	5.12206e-07	-5.00169e-08	3.62005e-08	-1.38163e-08	6.28271e-07	-8.78919e-08	5.40379e-07
13.984	2.95720e-07	-1.08009e-07	1.87710e-07	-1.14307e-08	5.61858e-09	-5.81213e-09	1.40653e-07	-1.96262e-08	1.21027e-07	4.90052e-07	-2.98166e-07	1.91887e-07	3.60395e-07	-1.16053e-07	2.44343e-07	6.11457e-07	-1.00923e-07	5.10534e-07	-5.13075e-08	3.71347e-08	-1.41729e-08	6.25657e-07	-8.75263e-08	5.38131e-07
14.008	2.92817e-07	-1.06949e-07	1.85868e-07	-1.32988e-08	6.53681e-09	-6.76198e-09	1.39201e-07	-1.94235e-08	1.19777e-07	4.87835e-07	-2.96816e-07	1.91018e-07	3.57537e-07	-1.15132e-07	2.42405e-07	6.09446e-07	-1.00591e-07	5.08855e-07	-5.26000e-08	3.80701e-08	-1.45299e-08	6.23029e-07	-8.71586e-08	5.35870e-07
14.033	2.89910e-07	-1.05887e-07	1.84023e-07	-1.51688e-08	7.45600e-09	-7.71284e-09	1.37740e-07	-1.92197e-08	1.18520e-07	4.85609e-07	-2.95462e-07	1.90147e-07	3.54673e-07	-1.14210e-07	2.40463e-07	6.07425e-07	-1.00257e-07	5.07167e-07	-5.38942e-08	3.90068e-08	-1.48874e-08	6.20386e-07	-8.67888e-08	5.33597e-07
14.057	2.86999e-07	-1.04824e-07	1.82175e-07	-1.70408e-08	8.37616e-09	-8.66469e-09	1.36271e-07	-1.90148e-08	1.17256e-07	4.83377e-07	-2.94104e-07	1.89273e-07	3.51805e-07	-1.13286e-07	2.38518e-07	6.05394e-07	-9.99223e-08	5.05472e-07	-5.51901e-08	3.99447e-08	-1.52454e-08	6.17727e-07	-8.64169e-08	5.31310e-07
14.082	2.84083e-07	-1.03759e-07	1.80324e-07	-1.89148e-08	9.29725e-09	-9.61751e-09	1.34794e-07	-1.88087e-08	1.15986e-07	4.81136e-07	-2.92741e-07	1.88396e-07	3.48931e-07	-1.12361e-07	2.36570e-07	6.03354e-07	-9.95856e-08	5.03768e-07	-5.64876e-08	4.08839e-08	-1.56038e-08	6.15054e-07	-8.60430e-08	5.29011e-07
14.107	2.81162e-07	-1.02692e-07	1.78470e-07	-2.07905e-08	1.02193e-08	-1.05713e-08	1.33310e-07	-1.86015e-08	1.14708e-07	4.78889e-07	-2.91373e-07	1.87515e-07	3.46052e-07	-1.11434e-07	2.34618e-07	6.01305e-07	-9.92474e-08	5.02057e-07	-5.77869e-08	4.18242e-08	-1.59627e-08	6.12366e-07	-8.56670e-08	5.26700e-07
14.131	2.78237e-07	-1.01624e-07	1.76613e-07	-2.26682e-08	1.11422e-08	-1.15260e-08	1.31817e-07	-1.83933e-08	1.13424e-07	4.76633e-07	-2.90001e-07	1.86632e-07	3.43169e-07	-1.10505e-07	2.32663e-07	5.99246e-07	-9.89076e-08	5.00339e-07	-5.90877e-08	4.27657e-08	-1.63220e-08	6.09664e-07	-8.52889e-08	5.24375e-07
14.156	2.75307e-07	-1.00554e-07	1.74754e-07	-2.45476e-08	1.20660e-08	-1.24816e-08	1.30317e-07	-1.81839e-08	1.12133e-07	4.74371e-07	-2.88625e-07	1.85746e-07	3.40280e-07	-1.09575e-07	2.30705e-07	5.97178e-07	-9.85663e-08	4.98612e-07	-6.03900e-08	4.37083e-08	-1.66818e-08	6.06946e-07	-8.49087e-08	5.22038e-07
14.180	2.72373e-07	-9.94821e-08	1.72891e-07	-2.64288e-08	1.29907e-08	-1.34381e-08	1.28808e-07	-1.79735e-08	1.10835e-07	4.72101e-07	-2.87243e-07	1.84858e-07	3.37387e-07	-1.08644e-07	2.28744e-07	5.95101e-07	-9.82235e-08	4.96878e-07	-6.16939e-08	4.46520e-08	-1.70419e-08	6.04214e-07	-8.45265e-08	5.19688e-07
14.205	2.69435e-07	-9.84090e-08	1.71026e-07	-2.83117e-08	1.39162e-08	-1.43956e-08	1.27292e-07	-1.77619e-08	1.09530e-07	4.69824e-07	-2.85858e-07	1.83966e-07	3.34490e-07	-1.07711e-07	2.26779e-07	5.93015e-07	-9.78792e-08	4.95136e-07	-6.29993e-08	4.55968e-08	-1.74025e-08	6.01468e-07	-8.41423e-08	5.17325e-07
14.230	2.66493e-07	-9.73343e-08	1.69158e-07	-3.01963e-08	1.48425e-08	-1.53538e-08	1.25768e-07	-1.75492e-08	1.08219e-07	4.67540e-07	-2.84468e-07	1.83072e-07	3.31587e-07	-1.06776e-07	2.24811e-07	5.90920e-07	-9.75334e-08	4.93387e-07	-6.43062e-08	4.65426e-08	-1.77635e-08	5.98707e-07	-8.37560e-08	5.14951e-07
14.254	2.63546e-07	-9.62581e-08	1.67288e-07	-3.20826e-08	1.57697e-08	-1.63129e-08	1.24236e-07	-1.73355e-08	1.06901e-07	4.65249e-07	-2.83074e-07	1.82174e-07	3.28680e-07	-1.05840e-07	2.22840e-07	5.88816e-07	-9.71860e-08	4.91630e-07	-6.56144e-08	4.74895e-08	-1.81249e-08	5.95931e-07	-8.33677e-08	5.12563e-07
14.279	2.60596e-07	-9.51804e-08	1.65415e-07	-3.39705e-08	1.66977e-08	-1.72729e-08	1.22697e-07	-1.71207e-08	1.05576e-07	4.62950e-07	-2.81676e-07	1.81275e-07	3.25769e-07	-1.04902e-07	2.20866e-07	5.86703e-07	-9.68373e-08	4.89866e-07	-6.69241e-08	4.84374e-08	-1.84867e-08	5.93141e-07	-8.29774e-08	5.10163e-07
14.303	2.57641e-07	-9.41013e-08	1.63540e-07	-3.58600e-08	1.76264e-08	-1.82336e-08	1.21149e-07	-1.69048e-08	1.04245e-07	4.60645e-07	-2.80273e-07	1.80372e-07	3.22853e-07	-1.03963e-07	2.18890e-07	5.84581e-07	-9.64870e-08	4.88094e-07	-6.82351e-08	4.93863e-08	-1.88488e-08	5.90336e-07	-8.25850e-08	5.07751e-07
14.328	2.54682e-07	-9.30207e-08	1.61662e-07	-3.77511e-08	1.85559e-08	-1.91952e-08	1.19594e-07	-1.66878e-08	1.02907e-07	4.58333e-07	-2.78866e-07	1.79466e-07	3.19933e-07	-1.03023e-07	2.16910e-07	5.82450e-07	-9.61353e-08	4.86315e-07	-6.95474e-08	5.03361e-08	-1.92113e-08	5.87517e-07	-8.21907e-08	5.05326e-07
14.352	2.51720e-07	-9.19387e-08	1.59781e-07	-3.96437e-08	1.94862e-08	-2.01575e-08	1.18032e-07	-1.64697e-08	1.01562e-07	4.56013e-07	-2.77455e-07	1.78558e-07	3.17008e-07	-1.02081e-07	2.14927e-07	5.80310e-07	-9.57821e-08	4.84528e-07	-7.08610e-08	5.12868e-08	-1.95742e-08	5.84684e-07	-8.17943e-08	5.02889e-07
14.377	2.48754e-07	-9.08553e-08	1.57898e-07	-4.15377e-08	2.04172e-08	-2.11205e-08	1.16461e-07	-1.62505e-08	1.00210e-07	4.53687e-07	-2.76040e-07	1.77647e-07	3.14080e-07	-1.01138e-07	2.12941e-07	5.78162e-07	-9.54275e-08	4.82734e-07	-7.21759e-08	5.22385e-08	-1.99374e-08	5.81836e-07	-8.13959e-08	5.00440e-07
14.402	2.45784e-07	-8.97705e-08	1.56013e-07	-4.34332e-08	2.13489e-08	-2.20843e-08	1.14883e-07	-1.60303e-08	9.88524e-08	4.51354e-07	-2.74620e-07	1.76734e-07	3.11147e-07	-1.00194e-07	2.10953e-07	5.76005e-07	-9.50715e-08	4.80933e-07	-7.34919e-08	5.31910e-08	-2.03009e-08	5.78974e-07	-8.09956e-08	4.97979e-07
14.426	2.42810e-07	-8.86844e-08	1.54126e-07	-4.53301e-08	2.22813e-08	-2.30488e-08	1.13297e-07	-1.58090e-08	9.74878e-08	4.49015e-07	-2.73197e-07	1.75818e-07	3.08210e-07	-9.92481e-08	2.08962e-07	5.73839e-07	-9.47140e-08	4.79125e-07	-7.48091e-08	5.41443e-08	-2.06648e-08	5.76099e-07	-8.05933e-08	4.95505e-07
14.451	2.39833e-07	-8.75969e-08	1.52236e-07	-4.72284e-08	2.32144e-08	-2.40141e-08	1.11703e-07	-1.55867e-08	9.61167e-08	4.46669e-07	-2.71769e-07	1.74899e-07	3.05269e-07	-9.83011e-08	2.06968e-07	5.71665e-07	-9.43552e-08	4.77309e-07	-7.61275e-08	5.50985e-08	-2.10290e-08	5.73209e-07	-8.01890e-08	4.93020e-07
14.475	2.36852e-07	-8.65081e-08	1.50344e-07	-4.91280e-08	2.41481e-08	-2.49799e-08	1.10102e-07	-1.53633e-08	9.47390e-08	4.44316e-07	-2.70338e-07	1.73978e-07	3.02324e-07	-9.73528e-08	2.04971e-07	5.69482e-07	-9.39949e-08	4.75487e-07	-7.74469e-08	5.60535e-08	-2.13934e-08	5.70305e-07	-7.97827e-08	4.90522e-07
14.500	2.33867e-07	-8.54181e-08	1.48449e-07	-5.10290e-08	2.50825e-08	-2.59465e-08	1.08494e-07	-1.51388e-08	9.33547e-08	4.41956e-07	-2.68902e-07	1.73054e-07	2.99375e-07	-9.64032e-08	2.02972e-07	5.67290e-07	-9.36332e-08	4.73657e-07	-7.87674e-08	5.70092e-08	-2.17582e-08	5.67387e-07	-7.93745e-08	4.88012e-07
14.524	2.30879e-07	-8.43268e-08	1.46553e-07	-5.29312e-08	2.60175e-08	-2.69137e-08	1.06877e-07	-1.49133e-08	9.19640e-08	4.39591e-07	-2.67463e-07	1.72128e-07	2.96423e-07	-9.54524e-08	2.00970e-07	5.65091e-07	-9.32701e-08	4.71821e-07	-8.00890e-08	5.79657e-08	-2.21233e-08	5.64455e-07	-7.89644e-08	4.85490e-07
14.549	2.27888e-07	-8.32343e-08	1.44654e-07	-5.48346e-08	2.69531e-08	-2.78815e-08	1.05253e-07	-1.46867e-08	9.05667e-08	4.37218e-07	-2.66020e-07	1.71199e-07	2.93466e-07	-9.45005e-08	1.98966e-07	5.62883e-07	-9.29057e-08	4.69977e-07	-8.14115e-08	5.89229e-08	-2.24886e-08	5.61509e-07	-7.85523e-08	4.82957e-07
14.574	2.24894e-07	-8.21406e-08	1.42753e-07	-5.67392e-08	2.78892e-08	-2.88500e-08	1.03622e-07	-1.44590e-08	8.91630e-08	4.34840e-07	-2.64572e-07	1.70267e-07	2.90506e-07	-9.35473e-08	1.96959e-07	5.60667e-07	-9.25399e-08	4.68127e-07	-8.27350e-08	5.98808e-08	-2.28542e-08	5.58549e-07	-7.81382e-08	4.80411e-07
14.598	2.21896e-07	-8.10456e-08	1.40850e-07	-5.86450e-08	2.88260e-08	-2.98190e-08	1.01983e-07	-1.42304e-08	8.77529e-08	4.32455e-07	-2.63121e-07	1.69334e-07	2.87543e-07	-9.25930e-08	1.94950e-07	5.58442e-07	-9.21728e-08	4.66269e-07	-8.40594e-08	6.08393e-08	-2.32200e-08	5.55576e-07	-7.77223e-08	4.77854e-07
14.623	2.18895e-07	-7.99496e-08	1.38945e-07	-6.05519e-08	2.97633e-08	-3.07886e-08	1.00337e-07	-1.40007e-08	8.63363e-08	4.30063e-07	-2.61666e-07	1.68397e-07	2.84575e-07	-9.16375e-08	1.92938e-07	5.56210e-07	-9.18043e-08	4.64405e-07	-8.53846e-08	6.17985e-08	-2.35861e-08	5.52589e-07	-7.73044e-08	4.75285e-07
14.647	2.15891e-07	-7.88523e-08	1.37038e-07	-6.24598e-08	3.07011e-08	-3.17587e-08	9.86833e-08	-1.37699e-08	8.49134e-08	4.27666e-07	-2.60208e-07	1.67458e-07	2.81605e-07	-9.06809e-08	1.90924e-07	5.53969e-07	-9.14344e-08	4.62534e-07	-8.67107e-08	6.27583e-08	-2.39524e-08	5.49588e-07	-7.68846e-08	4.72704e-07
14.672	2.12884e-07	-7.77540e-08	1.35130e-07	-6.43689e-08	3.16395e-08	-3.27294e-08	9.70221e-08	-1.35381e-08	8.34840e-08	4.25262e-07	-2.58745e-07	1.66517e-07	2.78631e-07	-8.97232e-08	1.88908e-07	5.51720e-07	-9.10633e-08	4.60657e-07	-8.80377e-08	6.37187e-08	-2.43190e-08	5.46574e-07	-7.64629e-08	4.70111e-07
14.696	2.09874e-07	-7.66546e-08	1.33219e-07	-6.62789e-08	3.25783e-08	-3.37006e-08	9.53536e-08	-1.33053e-08	8.20483e-08	4.22853e-07	-2.57279e-07	1.65574e-07	2.75653e-07	-8.87645e-08	1.86889e-07	5.49463e-07	-9.06908e-08	4.58773e-07	-8.93654e-08	6.46796e-08	-2.46857e-08	5.43546e-07	-7.60394e-08	4.67507e-07
14.721	2.06861e-07	-7.55541e-08	1.31306e-07	-6.81899e-08	3.35176e-08	-3.46722e-08	9.36778e-08	-1.30715e-08	8.06063e-08	4.20437e-07	-2.55809e-07	1.64628e-07	2.72673e-07	-8.78047e-08	1.84868e-07	5.47199e-07	-9.03170e-08	4.56882e-07	-9.06938e-08	6.56411e-08	-2.50527e-08	5.40505e-07	-7.56139e-08	4.64891e-07
14.746	2.03845e-07	-7.44526e-08	1.29392e-07	-7.01018e-08	3.44574e-08	-3.56444e-08	9.19946e-08	-1.28366e-08	7.91580e-08	4.18016e-07	-2.54336e-07	1.63680e-07	2.69689e-07	-8.68438e-08	1.82845e-07	5.44926e-07	-8.99419e-08	4.54984e-07	-9.20229e-08	6.66031e-08	-2.54198e-08	5.37450e-07	-7.51866e-08	4.62264e-07
14.770	2.00826e-07	-7.33501e-08	1.27476e-07	-7.20147e-08	3.53977e-08	-3.66170e-08	9.03041e-08	-1.26007e-08	7.77034e-08	4.15588e-07	-2.52859e-07	1.62729e-07	2.66702e-07	-8.58820e-08	1.80820e-07	5.42646e-07	-8.95656e-08	4.53081e-07	-9.33527e-08	6.75656e-08	-2.57872e-08	5.34382e-07	-7.47574e-08	4.59625e-07
14.795	1.97805e-07	-7.22465e-08	1.25558e-07	-7.39284e-08	3.63383e-08	-3.75901e-08	8.86063e-08	-1.23638e-08	7.62425e-08	4.13155e-07	-2.51378e-07	1.61776e-07	2.63712e-07	-8.49191e-08	1.78793e-07	5.40358e-07	-8.91879e-08	4.51170e-07	-9.46831e-08	6.85285e-08	-2.61547e-08	5.31301e-07	-7.43263e-08	4.56975e-07
14.819	1.94781e-07	-7.11420e-08	1.23639e-07	-7.58429e-08	3.72794e-08	-3.85636e-08	8.69013e-08	-1.21259e-08	7.47754e-08	4.10716e-07	-2.49894e-07	1.60821e-07	2.60719e-07	-8.39553e-08	1.76764e-07	5.38063e-07	-8.88090e-08	4.49254e-07	-9.60141e-08	6.94918e-08	-2.65223e-08	5.28207e-07	-7.38934e-08	4.54313e-07
14.844	1.91754e-07	-7.00366e-08	1.21717e-07	-7.77583e-08	3.82208e-08	-3.95374e-08	8.51890e-08	-1.18870e-08	7.33021e-08	4.08271e-07	-2.48407e-07	1.59864e-07	2.57723e-07	-8.29906e-08	1.74732e-07	5.35759e-07	-8.84289e-08	4.47330e-07	-9.73457e-08	7.04555e-08	-2.68902e-08	5.25099e-07	-7.34587e-08	4.51640e-07
14.868	1.88725e-07	-6.89302e-08	1.19795e-07	-7.96744e-08	3.91627e-08	-4.05117e-08	8.34696e-08	-1.16470e-08	7.18226e-08	4.05821e-07	-2.46916e-07	1.58905e-07	2.54724e-07	-8.20249e-08	1.72699e-07	5.33449e-07	-8.80475e-08	4.45401e-07	-9.86778e-08	7.14196e-08	-2.72581e-08	5.21978e-07	-7.30221e-08	4.48956e-07
14.893	1.85693e-07	-6.78230e-08	1.17870e-07	-8.15912e-08	4.01048e-08	-4.14863e-08	8.17431e-08	-1.14061e-08	7.03369e-08	4.03365e-07	-2.45422e-07	1.57943e-07	2.51722e-07	-8.10584e-08	1.70664e-07	5.31130e-07	-8.76648e-08	4.43465e-07	-1.00010e-07	7.23841e-08	-2.76262e-08	5.18844e-07	-7.25837e-08	4.46261e-07
14.918	1.82659e-07	-6.67148e-08	1.15945e-07	-8.35086e-08	4.10473e-08	-4.24613e-08	8.00094e-08	-1.11642e-08	6.88451e-08	4.00903e-07	-2.43924e-07	1.56979e-07	2.48718e-07	-8.00909e-08	1.68627e-07	5.28805e-07	-8.72810e-08	4.41524e-07	-1.01343e-07	7.33489e-08	-2.79944e-08	5.15697e-07	-7.21435e-08	4.43554e-07
14.942	1.79623e-07	-6.56058e-08	1.14017e-07	-8.54268e-08	4.19902e-08	-4.34366e-08	7.82686e-08	-1.09213e-08	6.73473e-08	3.98436e-07	-2.42423e-07	1.56013e-07	2.45711e-07	-7.91226e-08	1.66589e-07	5.26472e-07	-8.68959e-08	4.39576e-07	-1.02677e-07	7.43140e-08	-2.83628e-08	5.12538e-07	-7.17014e-08	4.40836e-07
14.967	1.76584e-07	-6.44960e-08	1.12088e-07	-8.73455e-08	4.29333e-08	-4.44122e-08	7.65207e-08	-1.06774e-08	6.58433e-08	3.95964e-07	-2.40919e-07	1.55045e-07	2.42702e-07	-7.81535e-08	1.64548e-07	5.24131e-07	-8.65096e-08	4.37622e-07	-1.04011e-07	7.52793e-08	-2.87312e-08	5.09365e-07	-7.12576e-08	4.38108e-07
14.991	1.73544e-07	-6.33854e-08	1.10158e-07	-8.92648e-08	4.38767e-08	-4.53881e-08	7.47658e-08	-1.04325e-08	6.43333e-08	3.93486e-07	-2.39411e-07	1.54075e-07	2.39689e-07	-7.71835e-08	1.62506e-07	5.21784e-07	-8.61222e-08	4.35662e-07	-1.05345e-07	7.62449e-08	-2.90997e-08	5.06180e-07	-7.08120e-08	4.35368e-07
15.016	1.70501e-07	-6.22740e-08	1.08227e-07	-9.11846e-08	4.48204e-08	-4.63643e-08	7.30039e-08	-1.01867e-08	6.28172e-08	3.91003e-07	-2.37900e-07	1.53103e-07	2.36675e-07	-7.62128e-08	1.60462e-07	5.19429e-07	-8.57335e-08	4.33696e-07	-1.06679e-07	7.72107e-08	-2.94683e-08	5.02982e-07	-7.03646e-08	4.32617e-07
15.041	1.67456e-07	-6.11619e-08	1.06294e-07	-9.31050e-08	4.57643e-08	-4.73407e-08	7.12350e-08	-9.93988e-09	6.12952e-08	3.88515e-07	-2.36387e-07	1.52128e-07	2.33658e-07	-7.52413e-08	1.58417e-07	5.17067e-07	-8.53437e-08	4.31724e-07	-1.08014e-07	7.81767e-08	-2.98370e-08	4.99771e-07	-6.99154e-08	4.29856e-07
15.065	1.64409e-07	-6.00490e-08	1.04360e-07	-9.50258e-08	4.67084e-08	-4.83174e-08	6.94592e-08	-9.69209e-09	5.97671e-08	3.86021e-07	-2.34869e-07	1.51152e-07	2.30639e-07	-7.42691e-08	1.56370e-07	5.14699e-07	-8.49527e-08	4.29746e-07	-1.09349e-07	7.91428e-08	-3.02058e-08	4.96548e-07	-6.94645e-08	4.27083e-07
15.090	1.61360e-07	-5.89354e-08	1.02425e-07	-9.69470e-08	4.76527e-08	-4.92942e-08	6.76765e-08	-9.44333e-09	5.82332e-08	3.83523e-07	-2.33349e-07	1.50174e-07	2.27617e-07	-7.32961e-08	1.54321e-07	5.12323e-07	-8.45606e-08	4.27762e-07	-1.10684e-07	8.01091e-08	-3.05746e-08	4.93312e-07	-6.90118e-08	4.24300e-07
15.114	1.58309e-07	-5.78212e-08	1.00488e-07	-9.88686e-08	4.85973e-08	-5.02713e-08	6.58869e-08	-9.19362e-09	5.66933e-08	3.81020e-07	-2.31826e-07	1.49193e-07	2.24593e-07	-7.23224e-08	1.52271e-07	5.09940e-07	-8.41673e-08	4.25773e-07	-1.12019e-07	8.10755e-08	-3.09434e-08	4.90064e-07	-6.85574e-08	4.21506e-07
15.139	1.55257e-07	-5.67062e-08	9.85505e-08	-1.00791e-07	4.95420e-08	-5.12486e-08	6.40905e-08	-8.94295e-09	5.51475e-08	3.78511e-07	-2.30300e-07	1.48211e-07	2.21568e-07	-7.13481e-08	1.50220e-07	5.07551e-07	-8.37729e-08	4.23778e-07	-1.13354e-07	8.20420e-08	-3.13123e-08	4.86803e-07	-6.81013e-08	4.18702e-07
15.163	1.52202e-07	-5.55907e-08	9.66118e-08	-1.02713e-07	5.04868e-08	-5.22259e-08	6.22872e-08	-8.69133e-09	5.35959e-08	3.75998e-07	-2.28771e-07	1.47227e-07	2.18540e-07	-7.03731e-08	1.48167e-07	5.05154e-07	-8.33774e-08	4.21777e-07	-1.14690e-07	8.30085e-08	-3.16812e-08	4.83530e-07	-6.76434e-08	4.15886e-07
15.188	1.49147e-07	-5.44745e-08	9.46720e-08	-1.04635e-07	5.14318e-08	-5.32035e-08	6.04772e-08	-8.43877e-09	5.20384e-08	3.73480e-07	-2.27239e-07	1.46241e-07	2.15510e-07	-6.93974e-08	1.46113e-07	5.02751e-07	-8.29808e-08	4.19771e-07	-1.16025e-07	8.39751e-08	-3.20501e-08	4.80245e-07	-6.71838e-08	4.13061e-07
15.213	1.46089e-07	-5.33578e-08	9.27312e-08	-1.06558e-07	5.23769e-08	-5.41811e-08	5.86604e-08	-8.18526e-09	5.04752e-08	3.70957e-07	-2.25704e-07	1.45253e-07	2.12478e-07	-6.84212e-08	1.44057e-07	5.00342e-07	-8.25831e-08	4.17759e-07	-1.17361e-07	8.49417e-08	-3.24190e-08	4.76947e-07	-6.67225e-08	4.10225e-07
15.237	1.43030e-07	-5.22405e-08	9.07894e-08	-1.08481e-07	5.33221e-08	-5.51589e-08	5.68370e-08	-7.93082e-09	4.89061e-08	3.68430e-07	-2.24166e-07	1.44264e-07	2.09445e-07	-6.74443e-08	1.42000e-07	4.97925e-07	-8.21843e-08	4.15741e-07	-1.18696e-07	8.59082e-08	-3.27879e-08	4.73637e-07	-6.62595e-08	4.07378e-07
15.262	1.39969e-07	-5.11227e-08	8.88467e-08	-1.10404e-07	5.42674e-08	-5.61367e-08	5.50068e-08	-7.67545e-09	4.73314e-08	3.65898e-07	-2.22625e-07	1.43272e-07	2.06409e-07	-6.64669e-08	1.39943e-07	4.95503e-07	-8.17844e-08	4.13718e-07	-1.20031e-07	8.68747e-08	-3.31567e-08	4.70316e-07	-6.57948e-08	4.04521e-07
15.286	1.36908e-07	-5.00043e-08	8.69032e-08	-1.12327e-07	5.52127e-08	-5.71146e-08	5.31700e-08	-7.41915e-09	4.57509e-08	3.63361e-07	-2.21082e-07	1.42279e-07	2.03372e-07	-6.54889e-08	1.37884e-07	4.93074e-07	-8.13835e-08	4.11690e-07	-1.21367e-07	8.78412e-08	-3.35256e-08	4.66982e-07	-6.53284e-08	4.01654e-07
15.311	1.33844e-07	-4.88855e-08	8.49587e-08	-1.14251e-07	5.61581e-08	-5.80926e-08	5.13267e-08	-7.16194e-09	4.41647e-08	3.60820e-07	-2.19536e-07	1.41284e-07	2.00334e-07	-6.45105e-08	1.35823e-07	4.90638e-07	-8.09815e-08	4.09657e-07	-1.22702e-07	8.88075e-08	-3.38944e-08	4.63636e-07	-6.48604e-08	3.98776e-07
15.335	1.30780e-07	-4.77662e-08	8.30135e-08	-1.16174e-07	5.71035e-08	-5.90705e-08	4.94767e-08	-6.90380e-09	4.25729e-08	3.58274e-07	-2.17987e-07	1.40287e-07	1.97294e-07	-6.35315e-08	1.33762e-07	4.88196e-07	-8.05784e-08	4.07618e-07	-1.24037e-07	8.97737e-08	-3.42632e-08	4.60279e-07	-6.43907e-08	3.95888e-07
15.360	1.27714e-07	-4.66465e-08	8.10676e-08	-1.18097e-07	5.80489e-08	-6.00485e-08	4.76203e-08	-6.64476e-09	4.09755e-08	3.55725e-07	-2.16436e-07	1.39289e-07	1.94252e-07	-6.25520e-08	1.31700e-07	4.85748e-07	-8.01744e-08	4.05574e-07	-1.25372e-07	9.07397e-08	-3.46319e-08	4.56910e-07	-6.39193e-08	3.92990e-07
15.385	1.24647e-07	-4.55264e-08	7.91209e-08	-1.20021e-07	5.89943e-08	-6.10265e-08	4.57573e-08	-6.38481e-09	3.93725e-08	3.53170e-07	-2.14882e-07	1.38289e-07	1.91209e-07	-6.15721e-08	1.29637e-07	4.83294e-07	-7.97693e-08	4.03525e-07	-1.26706e-07	9.17056e-08	-3.50005e-08	4.53529e-07	-6.34463e-08	3.90082e-07
15.409	1.21579e-07	-4.44059e-08	7.71735e-08	-1.21944e-07	5.99396e-08	-6.20044e-08	4.38879e-08	-6.12396e-09	3.77639e-08	3.50612e-07	-2.13325e-07	1.37287e-07	1.88164e-07	-6.05917e-08	1.27573e-07	4.80834e-07	-7.93632e-08	4.01470e-07	-1.28040e-07	9.26713e-08	-3.53690e-08	4.50136e-07	-6.29717e-08	3.87164e-07
15.434	1.18510e-07	-4.32850e-08	7.52255e-08	-1.23867e-07	6.08849e-08	-6.29822e-08	4.20121e-08	-5.86221e-09	3.61499e-08	3.48049e-07	-2.11766e-07	1.36283e-07	1.85119e-07	-5.96110e-08	1.25508e-07	4.78367e-07	-7.89561e-08	3.99411e-07	-1.29374e-07	9.36367e-08	-3.57375e-08	4.46732e-07	-6.24955e-08	3.84236e-07
15.458	1.15441e-07	-4.21638e-08	7.32769e-08	-1.25790e-07	6.18302e-08	-6.39600e-08	4.01299e-08	-5.59958e-09	3.45303e-08	3.45483e-07	-2.10204e-07	1.35278e-07	1.82072e-07	-5.86298e-08	1.23442e-07	4.75895e-07	-7.85480e-08	3.97347e-07	-1.30708e-07	9.46018e-08	-3.61059e-08	4.43316e-07	-6.20177e-08	3.81298e-07
15.483	1.12370e-07	-4.10422e-08	7.13278e-08	-1.27713e-07	6.27753e-08	-6.49377e-08	3.82413e-08	-5.33605e-09	3.29053e-08	3.42912e-07	-2.08640e-07	1.34272e-07	1.79024e-07	-5.76483e-08	1.21375e-07	4.73417e-07	-7.81390e-08	3.95278e-07	-1.32041e-07	9.55667e-08	-3.64741e-08	4.39889e-07	-6.15382e-08	3.78351e-07
15.507	1.09299e-07	-3.99204e-08	6.93782e-08	-1.29636e-07	6.37203e-08	-6.59153e-08	3.63465e-08	-5.07165e-09	3.12748e-08	3.40337e-07	-2.07074e-07	1.33264e-07	1.75974e-07	-5.66664e-08	1.19308e-07	4.70933e-07	-7.77290e-08	3.93204e-07	-1.33374e-07	9.65313e-08	-3.68423e-08	4.36450e-07	-6.10572e-08	3.75393e-07
15.532	1.06226e-07	-3.87983e-08	6.74281e-08	-1.31558e-07	6.46652e-08	-6.68928e-08	3.44454e-08	-4.80638e-09	2.96390e-08	3.37759e-07	-2.05505e-07	1.32254e-07	1.72924e-07	-5.56842e-08	1.17240e-07	4.68443e-07	-7.73180e-08	3.91125e-07	-1.34706e-07	9.74955e-08	-3.72103e-08	4.33001e-07	-6.05746e-08	3.72426e-07
15.557	1.03154e-07	-3.76760e-08	6.54776e-08	-1.33480e-07	6.56100e-08	-6.78701e-08	3.25380e-08	-4.54024e-09	2.79978e-08	3.35177e-07	-2.03934e-07	1.31243e-07	1.69873e-07	-5.47017e-08	1.15172e-07	4.65947e-07	-7.69061e-08	3.89041e-07	-1.36038e-07	9.84594e-08	-3.75781e-08	4.29540e-07	-6.00904e-08	3.69449e-07
15.581	1.00080e-07	-3.65534e-08	6.35267e-08	-1.35402e-07	6.65546e-08	-6.88472e-08	3.06245e-08	-4.27323e-09	2.63513e-08	3.32590e-07	-2.02360e-07	1.30230e-07	1.66821e-07	-5.37189e-08	1.13102e-07	4.63446e-07	-7.64933e-08	3.86953e-07	-1.37369e-07	9.94228e-08	-3.79459e-08	4.26067e-07	-5.96047e-08	3.66463e-07
15.606	9.70062e-08	-3.54307e-08	6.15755e-08	-1.37323e-07	6.74990e-08	-6.98242e-08	2.87049e-08	-4.00537e-09	2.46995e-08	3.30001e-07	-2.00784e-07	1.29216e-07	1.63768e-07	-5.27359e-08	1.11033e-07	4.60939e-07	-7.60796e-08	3.84860e-07	-1.38699e-07	1.00386e-07	-3.83134e-08	4.22584e-07	-5.91174e-08	3.63467e-07
15.630	9.39318e-08	-3.43078e-08	5.96240e-08	-1.39244e-07	6.84433e-08	-7.08010e-08	2.67791e-08	-3.73666e-09	2.30424e-08	3.27407e-07	-1.99207e-07	1.28201e-07	1.60715e-07	-5.17526e-08	1.08962e-07	4.58427e-07	-7.56649e-08	3.82762e-07	-1.40029e-07	1.01348e-07	-3.86808e-08	4.19090e-07	-5.86286e-08	3.60461e-07
15.655	9.08570e-08	-3.31848e-08	5.76722e-08	-1.41165e-07	6.93873e-08	-7.17775e-08	2.48473e-08	-3.46710e-09	2.13802e-08	3.24810e-07	-1.97627e-07	1.27184e-07	1.57661e-07	-5.07691e-08	1.06892e-07	4.55909e-07	-7.52494e-08	3.80660e-07	-1.41359e-07	1.02311e-07	-3.90480e-08	4.15585e-07	-5.81382e-08	3.57447e-07
15.679	8.77819e-08	-3.20616e-08	5.57203e-08	-1.43085e-07	7.03310e-08	-7.27537e-08	2.29094e-08	-3.19670e-09	1.97127e-08	3.22210e-07	-1.96044e-07	1.26166e-07	1.54606e-07	-4.97854e-08	1.04821e-07	4.53387e-07	-7.48330e-08	3.78554e-07	-1.42687e-07	1.03272e-07	-3.94150e-08	4.12069e-07	-5.76463e-08	3.54423e-07
15.704	8.47065e-08	-3.09384e-08	5.37682e-08	-1.45004e-07	7.12745e-08	-7.37297e-08	2.09656e-08	-2.92546e-09	1.80401e-08	3.19606e-07	-1.94460e-07	1.25146e-07	1.51551e-07	-4.88016e-08	1.02749e-07	4.50858e-07	-7.44157e-08	3.76443e-07	-1.44015e-07	1.04233e-07	-3.97819e-08	4.08542e-07	-5.71530e-08	3.51389e-07
15.729	8.16310e-08	-2.98150e-08	5.18159e-08	-1.46923e-07	7.22178e-08	-7.47055e-08	1.90158e-08	-2.65340e-09	1.63624e-08	3.16999e-07	-1.92874e-07	1.24125e-07	1.48495e-07	-4.78176e-08	1.00677e-07	4.48325e-07	-7.39975e-08	3.74327e-07	-1.45342e-07	1.05194e-07	-4.01485e-08	4.05005e-07	-5.66581e-08	3.48347e-07
15.753	7.85553e-08	-2.86917e-08	4.98636e-08	-1.48842e-07	7.31607e-08	-7.56809e-08	1.70602e-08	-2.38052e-09	1.46797e-08	3.14389e-07	-1.91286e-07	1.23103e-07	1.45439e-07	-4.68335e-08	9.86054e-08	4.45786e-07	-7.35785e-08	3.72208e-07	-1.46669e-07	1.06154e-07	-4.05149e-08	4.01457e-07	-5.61618e-08	3.45295e-07
15.778	7.54796e-08	-2.75683e-08	4.79113e-08	-1.50759e-07	7.41033e-08	-7.66560e-08	1.50987e-08	-2.10681e-09	1.29919e-08	3.11775e-07	-1.89695e-07	1.22080e-07	1.42382e-07	-4.58493e-08	9.65332e-08	4.43243e-07	-7.31587e-08	3.70084e-07	-1.47994e-07	1.07113e-07	-4.08810e-08	3.97898e-07	-5.56639e-08	3.42234e-07
15.802	7.24039e-08	-2.64449e-08	4.59590e-08	-1.52676e-07	7.50456e-08	-7.76307e-08	1.31314e-08	-1.83230e-09	1.12991e-08	3.09159e-07	-1.88103e-07	1.21055e-07	1.39326e-07	-4.48650e-08	9.44608e-08	4.40694e-07	-7.27380e-08	3.67956e-07	-1.49319e-07	1.08072e-07	-4.12470e-08	3.94329e-07	-5.51646e-08	3.39164e-07
15.827	6.93284e-08	-2.53216e-08	4.40067e-08	-1.54593e-07	7.59875e-08	-7.86051e-08	1.11583e-08	-1.55698e-09	9.60129e-09	3.06539e-07	-1.86509e-07	1.20029e-07	1.36269e-07	-4.38806e-08	9.23883e-08	4.38140e-07	-7.23166e-08	3.65824e-07	-1.50643e-07	1.09030e-07	-4.16126e-08	3.90750e-07	-5.46639e-08	3.36086e-07
15.852	6.62529e-08	-2.41983e-08	4.20546e-08	-1.56508e-07	7.69291e-08	-7.95791e-08	9.17947e-09	-1.28087e-09	7.89860e-09	3.03916e-07	-1.84914e-07	1.19003e-07	1.33212e-07	-4.28962e-08	9.03158e-08	4.35582e-07	-7.18943e-08	3.63688e-07	-1.51966e-07	1.09988e-07	-4.19780e-08	3.87160e-07	-5.41617e-08	3.32998e-07
15.876	6.31777e-08	-2.30751e-08	4.01026e-08	-1.58423e-07	7.78703e-08	-8.05527e-08	7.19499e-09	-1.00396e-09	6.19102e-09	3.01291e-07	-1.83316e-07	1.17974e-07	1.30155e-07	-4.19118e-08	8.82432e-08	4.33019e-07	-7.14712e-08	3.61548e-07	-1.53288e-07	1.10944e-07	-4.23432e-08	3.83560e-07	-5.36581e-08	3.29902e-07
15.901	6.01028e-08	-2.19521e-08	3.81507e-08	-1.60337e-07	7.88111e-08	-8.15259e-08	5.20487e-09	-7.26268e-10	4.47860e-09	2.98662e-07	-1.81717e-07	1.16945e-07	1.27098e-07	-4.09274e-08	8.61706e-08	4.30451e-07	-7.10474e-08	3.59404e-07	-1.54608e-07	1.11900e-07	-4.27081e-08	3.79950e-07	-5.31531e-08	3.26797e-07
15.925	5.70282e-08	-2.08291e-08	3.61991e-08	-1.62250e-07	7.97514e-08	-8.24986e-08	3.20917e-09	-4.47795e-10	2.76137e-09	2.96031e-07	-1.80116e-07	1.15915e-07	1.24041e-07	-3.99431e-08	8.40981e-08	4.27879e-07	-7.06228e-08	3.57256e-07	-1.55928e-07	1.12856e-07	-4.30726e-08	3.76330e-07	-5.26466e-08	3.23683e-07
15.950	5.39541e-08	-1.97063e-08	3.42478e-08	-1.64162e-07	8.06913e-08	-8.34709e-08	1.20792e-09	-1.68548e-10	1.03937e-09	2.93397e-07	-1.78513e-07	1.14884e-07	1.20984e-07	-3.89588e-08	8.20257e-08	4.25301e-07	-7.01974e-08	3.55104e-07	-1.57247e-07	1.13810e-07	-4.34369e-08	3.72699e-07	-5.21388e-08	3.20561e-07
15.974	5.08805e-08	-1.85837e-08	3.22968e-08	-1.66073e-07	8.16307e-08	-8.44427e-08	-7.98826e-10	1.11465e-10	-6.87361e-10	2.90760e-07	-1.76909e-07	1.13851e-07	1.17928e-07	-3.79746e-08	7.99534e-08	4.22720e-07	-6.97713e-08	3.52949e-07	-1.58565e-07	1.14764e-07	-4.38009e-08	3.69059e-07	-5.16295e-08	3.17430e-07
15.999	4.78074e-08	-1.74613e-08	3.03462e-08	-1.67984e-07	8.25697e-08	-8.54140e-08	-2.81102e-09	3.92240e-10	-2.41878e-09	2.88121e-07	-1.75303e-07	1.12818e-07	1.14872e-07	-3.69904e-08	7.78814e-08	4.20134e-07	-6.93445e-08	3.50789e-07	-1.59881e-07	1.15717e-07	-4.41645e-08	3.65410e-07	-5.11189e-08	3.14291e-07
16.024	4.47350e-08	-1.63391e-08	2.83959e-08	-1.69893e-07	8.35081e-08	-8.63848e-08	-4.82862e-09	6.73768e-10	-4.15485e-09	2.85480e-07	-1.73696e-07	1.11783e-07	1.11816e-07	-3.60064e-08	7.58097e-08	4.17543e-07	-6.89170e-08	3.48627e-07	-1.61196e-07	1.16668e-07	-4.45279e-08	3.61750e-07	-5.06070e-08	3.11143e-07
16.048	4.16633e-08	-1.52172e-08	2.64461e-08	-1.71801e-07	8.44461e-08	-8.73550e-08	-6.85158e-09	9.56045e-10	-5.89554e-09	2.82836e-07	-1.72087e-07	1.10748e-07	1.08761e-07	-3.50226e-08	7.37382e-08	4.14949e-07	-6.84887e-08	3.46460e-07	-1.62510e-07	1.17620e-07	-4.48908e-08	3.58081e-07	-5.00937e-08	3.07987e-07
16.073	3.85924e-08	-1.40955e-08	2.44968e-08	-1.73708e-07	8.53834e-08	-8.83247e-08	-8.87985e-09	1.23906e-09	-7.64079e-09	2.80189e-07	-1.70477e-07	1.09712e-07	1.05706e-07	-3.40389e-08	7.16671e-08	4.12350e-07	-6.80598e-08	3.44290e-07	-1.63823e-07	1.18570e-07	-4.52535e-08	3.54402e-07	-4.95790e-08	3.04823e-07
16.097	3.55223e-08	-1.29742e-08	2.25480e-08	-1.75614e-07	8.63203e-08	-8.92938e-08	-1.09134e-08	1.52281e-09	-9.39057e-09	2.77541e-07	-1.68866e-07	1.08675e-07	1.02652e-07	-3.30554e-08	6.95964e-08	4.09747e-07	-6.76301e-08	3.42117e-07	-1.65135e-07	1.19519e-07	-4.56157e-08	3.50713e-07	-4.90630e-08	3.01650e-07
16.122	3.24531e-08	-1.18532e-08	2.05998e-08	-1.77519e-07	8.72565e-08	-9.02623e-08	-1.29521e-08	1.80729e-09	-1.11448e-08	2.74890e-07	-1.67253e-07	1.07637e-07	9.95982e-08	-3.20721e-08	6.75261e-08	4.07140e-07	-6.71998e-08	3.39940e-07	-1.66445e-07	1.20467e-07	-4.59777e-08	3.47016e-07	-4.85457e-08	2.98470e-07
16.146	2.93848e-08	-1.07326e-08	1.86523e-08	-1.79422e-07	8.81922e-08	-9.12301e-08	-1.49961e-08	2.09249e-09	-1.29036e-08	2.72237e-07	-1.65639e-07	1.06598e-07	9.65453e-08	-3.10890e-08	6.54563e-08	4.04529e-07	-6.67689e-08	3.37760e-07	-1.67754e-07	1.21414e-07	-4.63392e-08	3.43308e-07	-4.80271e-08	2.95281e-07
16.171	2.63177e-08	-9.61231e-09	1.67053e-08	-1.81325e-07	8.91272e-08	-9.21974e-08	-1.70451e-08	2.37841e-09	-1.46667e-08	2.69582e-07	-1.64023e-07	1.05558e-07	9.34933e-08	-3.01062e-08	6.33871e-08	4.01914e-07	-6.63373e-08	3.35577e-07	-1.69061e-07	1.22361e-07	-4.67003e-08	3.39592e-07	-4.75072e-08	2.92085e-07
16.196	2.32516e-08	-8.49245e-09	1.47591e-08	-1.83226e-07	9.00616e-08	-9.31640e-08	-1.90992e-08	2.66503e-09	-1.64342e-08	2.66925e-07	-1.62407e-07	1.04518e-07	9.04421e-08	-2.91237e-08	6.13184e-08	3.99295e-07	-6.59050e-08	3.33390e-07	-1.70367e-07	1.23306e-07	-4.70611e-08	3.35866e-07	-4.69860e-08	2.88880e-07
16.220	2.01867e-08	-7.37303e-09	1.28137e-08	-1.85125e-07	9.09953e-08	-9.41299e-08	-2.11583e-08	2.95235e-09	-1.82060e-08	2.64266e-07	-1.60789e-07	1.03477e-07	8.73919e-08	-2.81415e-08	5.92504e-08	3.96673e-07	-6.54722e-08	3.31201e-07	-1.71671e-07	1.24250e-07	-4.74214e-08	3.32132e-07	-4.64636e-08	2.85668e-07
16.245	1.71231e-08	-6.25406e-09	1.08690e-08	-1.87023e-07	9.19284e-08	-9.50951e-08	-2.32224e-08	3.24037e-09	-1.99820e-08	2.61605e-07	-1.59170e-07	1.02435e-07	8.43426e-08	-2.71596e-08	5.71830e-08	3.94047e-07	-6.50387e-08	3.29008e-07	-1.72974e-07	1.25193e-07	-4.77813e-08	3.28388e-07	-4.59398e-08	2.82448e-07
16.269	1.40608e-08	-5.13558e-09	8.92519e-09	-1.88920e-07	9.28608e-08	-9.60596e-08	-2.52914e-08	3.52907e-09	-2.17624e-08	2.58943e-07	-1.57550e-07	1.01393e-07	8.12944e-08	-2.61780e-08	5.51164e-08	3.91417e-07	-6.46047e-08	3.26812e-07	-1.74276e-07	1.26135e-07	-4.81408e-08	3.24636e-07	-4.54149e-08	2.79221e-07
16.294	1.09998e-08	-4.01760e-09	6.98224e-09	-1.90816e-07	9.37924e-08	-9.70233e-08	-2.73653e-08	3.81846e-09	-2.35469e-08	2.56278e-07	-1.55929e-07	1.00349e-07	7.82474e-08	-2.51968e-08	5.30506e-08	3.88784e-07	-6.41700e-08	3.24613e-07	-1.75576e-07	1.27076e-07	-4.84999e-08	3.20874e-07	-4.48887e-08	2.75986e-07
16.318	7.94038e-09	-2.90016e-09	5.04022e-09	-1.92710e-07	9.47234e-08	-9.79863e-08	-2.94440e-08	4.10851e-09	-2.53355e-08	2.53613e-07	-1.54307e-07	9.93055e-08	7.52015e-08	-2.42160e-08	5.09855e-08	3.86147e-07	-6.37348e-08	3.22412e-07	-1.76874e-07	1.28015e-07	-4.88585e-08	3.17104e-07	-4.43613e-08	2.72743e-07
16.343	4.88244e-09	-1.78327e-09	3.09917e-09	-1.94602e-07	9.56535e-08	-9.89486e-08	-3.15275e-08	4.39923e-09	-2.71283e-08	2.50945e-07	-1.52684e-07	9.82611e-08	7.21570e-08	-2.32356e-08	4.89214e-08	3.83506e-07	-6.32990e-08	3.20207e-07	-1.78170e-07	1.28954e-07	-4.92166e-08	3.13325e-07	-4.38326e-08	2.69493e-07
16.368	1.82610e-09	-6.66968e-10	1.15913e-09	-1.96493e-07	9.65830e-08	-9.99100e-08	-3.36157e-08	4.69061e-09	-2.89251e-08	2.48277e-07	-1.51060e-07	9.72161e-08	6.91138e-08	-2.22557e-08	4.68581e-08	3.80863e-07	-6.28627e-08	3.18000e-07	-1.79465e-07	1.29891e-07	-4.95743e-08	3.09538e-07	-4.33028e-08	2.66235e-07
16.392	-1.22858e-09	4.48730e-10	-7.79853e-10	-1.98382e-07	9.75116e-08	-1.00871e-07	-3.57086e-08	4.98264e-09	-3.07259e-08	2.45606e-07	-1.49436e-07	9.61705e-08	6.60720e-08	-2.12762e-08	4.47958e-08	3.78216e-07	-6.24258e-08	3.15790e-07	-1.80758e-07	1.30827e-07	-4.99315e-08	3.05742e-07	-4.27718e-08	2.62971e-07
16.417	-4.28153e-09	1.56380e-09	-2.71774e-09	-2.00270e-07	9.84394e-08	-1.01830e-07	-3.78060e-08	5.27532e-09	-3.25307e-08	2.42935e-07	-1.47810e-07	9.51244e-08	6.30317e-08	-2.02971e-08	4.27345e-08	3.75566e-07	-6.19884e-08	3.13578e-07	-1.82050e-07	1.31761e-07	-5.02882e-08	3.01938e-07	-4.22396e-08	2.59699e-07
16.441	-7.33269e-09	2.67820e-09	-4.65448e-09	-2.02156e-07	9.93664e-08	-1.02789e-07	-3.99081e-08	5.56863e-09	-3.43394e-08	2.40262e-07	-1.46184e-07	9.40779e-08	5.99929e-08	-1.93186e-08	4.06743e-08	3.72913e-07	-6.15506e-08	3.11363e-07	-1.83339e-07	1.32695e-07	-5.06445e-08	2.98126e-07	-4.17063e-08	2.56419e-07
16.466	-1.03820e-08	3.79193e-09	-6.59004e-09	-2.04040e-07	1.00293e-07	-1.03747e-07	-4.20146e-08	5.86257e-09	-3.61521e-08	2.37588e-07	-1.44557e-07	9.30308e-08	5.69558e-08	-1.83406e-08	3.86152e-08	3.70257e-07	-6.11122e-08	3.09145e-07	-1.84627e-07	1.33627e-07	-5.10002e-08	2.94305e-07	-4.11718e-08	2.53133e-07
16.490	-1.34293e-08	4.90495e-09	-8.52437e-09	-2.05922e-07	1.01218e-07	-1.04704e-07	-4.41256e-08	6.15713e-09	-3.79685e-08	2.34913e-07	-1.42930e-07	9.19834e-08	5.39203e-08	-1.73631e-08	3.65572e-08	3.67598e-07	-6.06733e-08	3.06925e-07	-1.85913e-07	1.34558e-07	-5.13554e-08	2.90476e-07	-4.06361e-08	2.49840e-07
16.515	-1.64747e-08	6.01723e-09	-1.04574e-08	-2.07803e-07	1.02142e-07	-1.05661e-07	-4.62410e-08	6.45230e-09	-3.97887e-08	2.32237e-07	-1.41301e-07	9.09355e-08	5.08867e-08	-1.63863e-08	3.45004e-08	3.64936e-07	-6.02339e-08	3.04702e-07	-1.87197e-07	1.35487e-07	-5.17101e-08	2.86639e-07	-4.00994e-08	2.46540e-07
16.540	-1.95179e-08	7.12876e-09	-1.23892e-08	-2.09682e-07	1.03066e-07	-1.06616e-07	-4.83608e-08	6.74809e-09	-4.16127e-08	2.29560e-07	-1.39673e-07	8.98873e-08	4.78548e-08	-1.54100e-08	3.24448e-08	3.62271e-07	-5.97941e-08	3.02477e-07	-1.88479e-07	1.36415e-07	-5.20642e-08	2.82795e-07	-3.95615e-08	2.43233e-07
16.564	-2.25590e-08	8.23950e-09	-1.43195e-08	-2.11559e-07	1.03988e-07	-1.07570e-07	-5.04848e-08	7.04447e-09	-4.34403e-08	2.26882e-07	-1.38043e-07	8.88387e-08	4.48248e-08	-1.44343e-08	3.03906e-08	3.59604e-07	-5.93538e-08	3.00250e-07	-1.89759e-07	1.37341e-07	-5.24179e-08	2.78942e-07	-3.90226e-08	2.39919e-07
16.589	-2.55979e-08	9.34944e-09	-1.62485e-08	-2.13434e-07	1.04910e-07	-1.08524e-07	-5.26131e-08	7.34144e-09	-4.52717e-08	2.24203e-07	-1.36413e-07	8.77899e-08	4.17969e-08	-1.34592e-08	2.83377e-08	3.56934e-07	-5.89131e-08	2.98021e-07	-1.91037e-07	1.38266e-07	-5.27709e-08	2.75081e-07	-3.84825e-08	2.36599e-07
16.613	-2.86346e-08	1.04585e-08	-1.81760e-08	-2.15307e-07	1.05831e-07	-1.09476e-07	-5.47456e-08	7.63900e-09	-4.71066e-08	2.21524e-07	-1.34783e-07	8.67407e-08	3.87709e-08	-1.24848e-08	2.62861e-08	3.54261e-07	-5.84720e-08	2.95789e-07	-1.92313e-07	1.39190e-07	-5.31234e-08	2.71213e-07	-3.79414e-08	2.33272e-07
16.638	-3.16688e-08	1.15668e-08	-2.01021e-08	-2.17178e-07	1.06750e-07	-1.10427e-07	-5.68822e-08	7.93713e-09	-4.89450e-08	2.18844e-07	-1.33153e-07	8.56913e-08	3.57471e-08	-1.15111e-08	2.42360e-08	3.51586e-07	-5.80304e-08	2.93555e-07	-1.93587e-07	1.40112e-07	-5.34753e-08	2.67338e-07	-3.73992e-08	2.29939e-07
16.663	-3.47007e-08	1.26741e-08	-2.20266e-08	-2.19047e-07	1.07669e-07	-1.11378e-07	-5.90228e-08	8.23583e-09	-5.07870e-08	2.16163e-07	-1.31522e-07	8.46416e-08	3.27254e-08	-1.05381e-08	2.21873e-08	3.48908e-07	-5.75885e-08	2.91320e-07	-1.94859e-07	1.41032e-07	-5.38267e-08	2.63455e-07	-3.68560e-08	2.26599e-07
16.687	-3.77301e-08	1.37806e-08	-2.39495e-08	-2.20914e-07	1.08587e-07	-1.12327e-07	-6.11675e-08	8.53509e-09	-5.26324e-08	2.13482e-07	-1.29890e-07	8.35918e-08	2.97060e-08	-9.56576e-09	2.01402e-08	3.46228e-07	-5.71462e-08	2.89082e-07	-1.96129e-07	1.41951e-07	-5.41774e-08	2.59564e-07	-3.63117e-08	2.23252e-07
16.712	-4.07569e-08	1.48861e-08	-2.58708e-08	-2.22778e-07	1.09503e-07	-1.13275e-07	-6.33162e-08	8.83491e-09	-5.44812e-08	2.10800e-07	-1.28259e-07	8.25418e-08	2.66888e-08	-8.59420e-09	1.80946e-08	3.43546e-07	-5.67034e-08	2.86843e-07	-1.97396e-07	1.42869e-07	-5.45275e-08	2.55666e-07	-3.57664e-08	2.19900e-07
16.736	-4.37811e-08	1.59907e-08	-2.77904e-08	-2.24641e-07	1.10419e-07	-1.14222e-07	-6.54687e-08	9.13526e-09	-5.63334e-08	2.08118e-07	-1.26627e-07	8.14916e-08	2.36741e-08	-7.62341e-09	1.60507e-08	3.40862e-07	-5.62604e-08	2.84601e-07	-1.98662e-07	1.43785e-07	-5.48771e-08	2.51761e-07	-3.52201e-08	2.16541e-07
16.761	-4.68026e-08	1.70943e-08	-2.97083e-08	-2.26502e-07	1.11333e-07	-1.15168e-07	-6.76251e-08	9.43616e-09	-5.81889e-08	2.05436e-07	-1.24995e-07	8.04414e-08	2.06618e-08	-6.65340e-09	1.40084e-08	3.38175e-07	-5.58170e-08	2.82358e-07	-1.99925e-07	1.44699e-07	-5.52260e-08	2.47849e-07	-3.46728e-08	2.13176e-07
16.785	-4.98213e-08	1.81968e-08	-3.16245e-08	-2.28360e-07	1.12247e-07	-1.16113e-07	-6.97853e-08	9.73759e-09	-6.00477e-08	2.02754e-07	-1.23363e-07	7.93910e-08	1.76520e-08	-5.68421e-09	1.19678e-08	3.35487e-07	-5.53732e-08	2.80113e-07	-2.01186e-07	1.45611e-07	-5.55743e-08	2.43930e-07	-3.41246e-08	2.09805e-07
16.810	-5.28372e-08	1.92984e-08	-3.35388e-08	-2.30216e-07	1.13159e-07	-1.17057e-07	-7.19492e-08	1.00395e-08	-6.19097e-08	2.00071e-07	-1.21731e-07	7.83406e-08	1.46448e-08	-4.71585e-09	9.92898e-09	3.32796e-07	-5.49291e-08	2.77867e-07	-2.02444e-07	1.46522e-07	-5.59219e-08	2.40004e-07	-3.35753e-08	2.06429e-07
16.835	-5.58502e-08	2.03988e-08	-3.54514e-08	-2.32070e-07	1.14070e-07	-1.18000e-07	-7.41168e-08	1.03420e-08	-6.37748e-08	1.97389e-07	-1.20098e-07	7.72902e-08	1.16403e-08	-3.74835e-09	7.89195e-09	3.30104e-07	-5.44847e-08	2.75619e-07	-2.03701e-07	1.47432e-07	-5.62689e-08	2.36071e-07	-3.30251e-08	2.03046e-07
16.859	-5.88602e-08	2.14982e-08	-3.73620e-08	-2.33921e-07	1.14980e-07	-1.18941e-07	-7.62880e-08	1.06450e-08	-6.56431e-08	1.94706e-07	-1.18466e-07	7.62398e-08	8.63848e-09	-2.78172e-09	5.85676e-09	3.27409e-07	-5.40400e-08	2.73369e-07	-2.04954e-07	1.48339e-07	-5.66153e-08	2.32131e-07	-3.24740e-08	1.99657e-07
16.884	-6.18672e-08	2.25965e-08	-3.92707e-08	-2.35770e-07	1.15889e-07	-1.19881e-07	-7.84628e-08	1.09484e-08	-6.75144e-08	1.92024e-07	-1.16834e-07	7.51895e-08	5.63945e-09	-1.81599e-09	3.82347e-09	3.24713e-07	-5.35950e-08	2.71118e-07	-2.06206e-07	1.49245e-07	-5.69610e-08	2.28185e-07	-3.19220e-08	1.96263e-07
16.908	-6.48711e-08	2.36936e-08	-4.11775e-08	-2.37616e-07	1.16797e-07	-1.20820e-07	-8.06411e-08	1.12524e-08	-6.93887e-08	1.89341e-07	-1.15202e-07	7.41392e-08	2.64329e-09	-8.51178e-10	1.79211e-09	3.22016e-07	-5.31498e-08	2.68866e-07	-2.07455e-07	1.50149e-07	-5.73060e-08	2.24232e-07	-3.13690e-08	1.92863e-07
16.933	-6.78718e-08	2.47896e-08	-4.30822e-08	-2.39460e-07	1.17703e-07	-1.21758e-07	-8.28228e-08	1.15568e-08	-7.12660e-08	1.86659e-07	-1.13570e-07	7.30890e-08	-3.49949e-10	1.12689e-10	-2.37260e-10	3.19316e-07	-5.27042e-08	2.66612e-07	-2.08701e-07	1.51051e-07	-5.76503e-08	2.20273e-07	-3.08151e-08	1.89458e-07
16.957	-7.08693e-08	2.58844e-08	-4.49849e-08	-2.41302e-07	1.18608e-07	-1.22694e-07	-8.50079e-08	1.18617e-08	-7.31462e-08	1.83977e-07	-1.11939e-07	7.20389e-08	-3.34019e-09	1.07559e-09	-2.26460e-09	3.16616e-07	-5.22585e-08	2.64357e-07	-2.09945e-07	1.51951e-07	-5.79939e-08	2.16308e-07	-3.02603e-08	1.86047e-07
16.982	-7.38635e-08	2.69780e-08	-4.68855e-08	-2.43141e-07	1.19512e-07	-1.23629e-07	-8.71963e-08	1.21671e-08	-7.50292e-08	1.81296e-07	-1.10307e-07	7.09890e-08	-6.32737e-09	2.03751e-09	-4.28986e-09	3.13913e-07	-5.18125e-08	2.62101e-07	-2.11186e-07	1.52850e-07	-5.83368e-08	2.12336e-07	-2.97047e-08	1.82631e-07
17.007	-7.68543e-08	2.80704e-08	-4.87839e-08	-2.44978e-07	1.20415e-07	-1.24563e-07	-8.93880e-08	1.24729e-08	-7.69151e-08	1.78615e-07	-1.08676e-07	6.99392e-08	-9.31142e-09	2.99841e-09	-6.31300e-09	3.11210e-07	-5.13662e-08	2.59844e-07	-2.12425e-07	1.53746e-07	-5.86790e-08	2.08358e-07	-2.91482e-08	1.79210e-07
17.031	-7.98416e-08	2.91615e-08	-5.06801e-08	-2.46811e-07	1.21316e-07	-1.25495e-07	-9.15828e-08	1.27791e-08	-7.88037e-08	1.75935e-07	-1.07045e-07	6.88897e-08	-1.22923e-08	3.95829e-09	-8.33397e-09	3.08505e-07	-5.09198e-08	2.57585e-07	-2.13662e-07	1.54641e-07	-5.90205e-08	2.04374e-07	-2.85909e-08	1.75783e-07
17.056	-8.28254e-08	3.02513e-08	-5.25741e-08	-2.48643e-07	1.22216e-07	-1.26426e-07	-9.37809e-08	1.30858e-08	-8.06950e-08	1.73255e-07	-1.05415e-07	6.78405e-08	-1.52698e-08	4.91712e-09	-1.03527e-08	3.05799e-07	-5.04731e-08	2.55326e-07	-2.14895e-07	1.55534e-07	-5.93613e-08	2.00384e-07	-2.80327e-08	1.72351e-07
17.080	-8.58057e-08	3.13398e-08	-5.44658e-08	-2.50471e-07	1.23115e-07	-1.27356e-07	-9.59820e-08	1.33930e-08	-8.25890e-08	1.70576e-07	-1.03785e-07	6.67915e-08	-1.82441e-08	5.87487e-09	-1.23692e-08	3.03092e-07	-5.00263e-08	2.53065e-07	-2.16126e-07	1.56425e-07	-5.97013e-08	1.96388e-07	-2.74737e-08	1.68915e-07
17.105	-8.87822e-08	3.24270e-08	-5.63553e-08	-2.52297e-07	1.24012e-07	-1.28284e-07	-9.81861e-08	1.37005e-08	-8.44855e-08	1.67898e-07	-1.02155e-07	6.57428e-08	-2.12149e-08	6.83152e-09	-1.43834e-08	3.00383e-07	-4.95793e-08	2.50804e-07	-2.17354e-07	1.57314e-07	-6.00405e-08	1.92387e-07	-2.69139e-08	1.65473e-07
17.129	-9.17551e-08	3.35128e-08	-5.82423e-08	-2.54120e-07	1.24908e-07	-1.29211e-07	-1.00393e-07	1.40085e-08	-8.63846e-08	1.65221e-07	-1.00526e-07	6.46945e-08	-2.41823e-08	7.78706e-09	-1.63952e-08	2.97674e-07	-4.91321e-08	2.48542e-07	-2.18580e-07	1.58201e-07	-6.03790e-08	1.88380e-07	-2.63533e-08	1.62026e-07
17.154	-9.47242e-08	3.45972e-08	-6.01269e-08	-2.55940e-07	1.25803e-07	-1.30137e-07	-1.02603e-07	1.43169e-08	-8.82862e-08	1.62544e-07	-9.88979e-08	6.36465e-08	-2.71461e-08	8.74145e-09	-1.84047e-08	2.94964e-07	-4.86848e-08	2.46279e-07	-2.19802e-07	1.59085e-07	-6.07168e-08	1.84367e-07	-2.57920e-08	1.58575e-07
17.179	-9.76894e-08	3.56802e-08	-6.20091e-08	-2.57757e-07	1.26696e-07	-1.31061e-07	-1.04816e-07	1.46256e-08	-9.01903e-08	1.59869e-07	-9.72701e-08	6.25989e-08	-3.01063e-08	9.69469e-09	-2.04117e-08	2.92253e-07	-4.82373e-08	2.44016e-07	-2.21022e-07	1.59968e-07	-6.10537e-08	1.80349e-07	-2.52299e-08	1.55119e-07
17.203	-1.00651e-07	3.67618e-08	-6.38888e-08	-2.59571e-07	1.27588e-07	-1.31983e-07	-1.07031e-07	1.49348e-08	-9.20967e-08	1.57195e-07	-9.56430e-08	6.15517e-08	-3.30629e-08	1.06467e-08	-2.24162e-08	2.89541e-07	-4.77898e-08	2.41751e-07	-2.22239e-07	1.60849e-07	-6.13899e-08	1.76325e-07	-2.46670e-08	1.51658e-07
17.228	-1.03608e-07	3.78419e-08	-6.57660e-08	-2.61383e-07	1.28479e-07	-1.32904e-07	-1.09250e-07	1.52443e-08	-9.40054e-08	1.54522e-07	-9.40165e-08	6.05050e-08	-3.60157e-08	1.15976e-08	-2.44181e-08	2.86829e-07	-4.73421e-08	2.39487e-07	-2.23453e-07	1.61728e-07	-6.17253e-08	1.72296e-07	-2.41034e-08	1.48193e-07
17.252	-1.06561e-07	3.89206e-08	-6.76406e-08	-2.63191e-07	1.29367e-07	-1.33824e-07	-1.11471e-07	1.55542e-08	-9.59164e-08	1.51850e-07	-9.23908e-08	5.94588e-08	-3.89647e-08	1.25472e-08	-2.64175e-08	2.84116e-07	-4.68943e-08	2.37222e-07	-2.24664e-07	1.62604e-07	-6.20598e-08	1.68263e-07	-2.35391e-08	1.44723e-07
17.277	-1.09510e-07	3.99977e-08	-6.95125e-08	-2.64997e-07	1.30255e-07	-1.34742e-07	-1.13694e-07	1.58645e-08	-9.78297e-08	1.49179e-07	-9.07659e-08	5.84131e-08	-4.19098e-08	1.34956e-08	-2.84142e-08	2.81402e-07	-4.64464e-08	2.34956e-07	-2.25873e-07	1.63479e-07	-6.23936e-08	1.64224e-07	-2.29740e-08	1.41250e-07
17.302	-1.12455e-07	4.10733e-08	-7.13818e-08	-2.66799e-07	1.31141e-07	-1.35658e-07	-1.15920e-07	1.61751e-08	-9.97451e-08	1.46510e-07	-8.91419e-08	5.73679e-08	-4.48510e-08	1.44427e-08	-3.04083e-08	2.78688e-07	-4.59984e-08	2.32690e-07	-2.27078e-07	1.64351e-07	-6.27265e-08	1.60180e-07	-2.24083e-08	1.37771e-07
17.326	-1.15396e-07	4.21474e-08	-7.32484e-08	-2.68599e-07	1.32025e-07	-1.36573e-07	-1.18149e-07	1.64860e-08	-1.01663e-07	1.43842e-07	-8.75187e-08	5.63233e-08	-4.77881e-08	1.53885e-08	-3.23996e-08	2.75974e-07	-4.55504e-08	2.30424e-07	-2.28280e-07	1.65221e-07	-6.30587e-08	1.56131e-07	-2.18419e-08	1.34289e-07
17.351	-1.18332e-07	4.32198e-08	-7.51122e-08	-2.70395e-07	1.32908e-07	-1.37487e-07	-1.20379e-07	1.67973e-08	-1.03582e-07	1.41176e-07	-8.58965e-08	5.52793e-08	-5.07212e-08	1.63330e-08	-3.43882e-08	2.73259e-07	-4.51024e-08	2.28157e-07	-2.29479e-07	1.66089e-07	-6.33899e-08	1.52078e-07	-2.12749e-08	1.30803e-07
17.375	-1.21264e-07	4.42907e-08	-7.69733e-08	-2.72188e-07	1.33790e-07	-1.38398e-07	-1.22613e-07	1.71089e-08	-1.05504e-07	1.38511e-07	-8.42753e-08	5.42360e-08	-5.36501e-08	1.72761e-08	-3.63740e-08	2.70544e-07	-4.46543e-08	2.25890e-07	-2.30676e-07	1.66955e-07	-6.37203e-08	1.48020e-07	-2.07072e-08	1.27312e-07
17.400	-1.24191e-07	4.53599e-08	-7.88315e-08	-2.73978e-07	1.34669e-07	-1.39308e-07	-1.24848e-07	1.74208e-08	-1.07427e-07	1.35848e-07	-8.26551e-08	5.31933e-08	-5.65749e-08	1.82179e-08	-3.83569e-08	2.67829e-07	-4.42062e-08	2.23623e-07	-2.31869e-07	1.67819e-07	-6.40499e-08	1.43957e-07	-2.01389e-08	1.23818e-07
17.424	-1.27114e-07	4.64274e-08	-8.06868e-08	-2.75764e-07	1.35547e-07	-1.40217e-07	-1.27086e-07	1.77331e-08	-1.09353e-07	1.33187e-07	-8.10359e-08	5.21513e-08	-5.94953e-08	1.91584e-08	-4.03369e-08	2.65114e-07	-4.37580e-08	2.21356e-07	-2.33058e-07	1.68680e-07	-6.43786e-08	1.39890e-07	-1.95699e-08	1.20320e-07
17.449	-1.30033e-07	4.74933e-08	-8.25392e-08	-2.77548e-07	1.36424e-07	-1.41123e-07	-1.29325e-07	1.80456e-08	-1.11280e-07	1.30528e-07	-7.94179e-08	5.11100e-08	-6.24114e-08	2.00974e-08	-4.23140e-08	2.62399e-07	-4.33099e-08	2.19089e-07	-2.34245e-07	1.69539e-07	-6.47064e-08	1.35819e-07	-1.90004e-08	1.16819e-07
17.474	-1.32946e-07	4.85575e-08	-8.43886e-08	-2.79327e-07	1.37299e-07	-1.42029e-07	-1.31567e-07	1.83584e-08	-1.13209e-07	1.27871e-07	-7.78011e-08	5.00695e-08	-6.53230e-08	2.10350e-08	-4.42881e-08	2.59684e-07	-4.28618e-08	2.16823e-07	-2.35429e-07	1.70395e-07	-6.50334e-08	1.31744e-07	-1.84303e-08	1.13313e-07
17.498	-1.35855e-07	4.96199e-08	-8.62351e-08	-2.81104e-07	1.38172e-07	-1.42932e-07	-1.33811e-07	1.86715e-08	-1.15140e-07	1.25215e-07	-7.61855e-08	4.90297e-08	-6.82302e-08	2.19711e-08	-4.62591e-08	2.56970e-07	-4.24137e-08	2.14556e-07	-2.36609e-07	1.71250e-07	-6.53594e-08	1.27664e-07	-1.78596e-08	1.09805e-07
17.523	-1.38759e-07	5.06806e-08	-8.80784e-08	-2.82877e-07	1.39044e-07	-1.43833e-07	-1.36057e-07	1.89849e-08	-1.17072e-07	1.22562e-07	-7.45711e-08	4.79908e-08	-7.11329e-08	2.29058e-08	-4.82270e-08	2.54255e-07	-4.19657e-08	2.12289e-07	-2.37786e-07	1.72102e-07	-6.56846e-08	1.23581e-07	-1.72883e-08	1.06292e-07
17.547	-1.41658e-07	5.17395e-08	-8.99187e-08	-2.84647e-07	1.39914e-07	-1.44733e-07	-1.38304e-07	1.92985e-08	-1.19006e-07	1.19911e-07	-7.29581e-08	4.69527e-08	-7.40309e-08	2.38390e-08	-5.01919e-08	2.51541e-07	-4.15177e-08	2.10023e-07	-2.38960e-07	1.72951e-07	-6.60088e-08	1.19493e-07	-1.67165e-08	1.02777e-07
17.572	-1.44552e-07	5.27966e-08	-9.17558e-08	-2.86413e-07	1.40782e-07	-1.45631e-07	-1.40554e-07	1.96124e-08	-1.20941e-07	1.17262e-07	-7.13464e-08	4.59155e-08	-7.69242e-08	2.47707e-08	-5.21535e-08	2.48827e-07	-4.10697e-08	2.07757e-07	-2.40130e-07	1.73798e-07	-6.63321e-08	1.15402e-07	-1.61442e-08	9.92579e-08
17.596	-1.47442e-07	5.38518e-08	-9.35898e-08	-2.88176e-07	1.41648e-07	-1.46528e-07	-1.42805e-07	1.99265e-08	-1.22879e-07	1.14615e-07	-6.97361e-08	4.48792e-08	-7.98128e-08	2.57009e-08	-5.41119e-08	2.46114e-07	-4.06219e-08	2.05492e-07	-2.41298e-07	1.74643e-07	-6.66545e-08	1.11307e-07	-1.55713e-08	9.57360e-08
17.621	-1.50326e-07	5.49052e-08	-9.54205e-08	-2.89935e-07	1.42513e-07	-1.47422e-07	-1.45058e-07	2.02408e-08	-1.24817e-07	1.11971e-07	-6.81272e-08	4.38438e-08	-8.26966e-08	2.66295e-08	-5.60671e-08	2.43401e-07	-4.01741e-08	2.03227e-07	-2.42461e-07	1.75485e-07	-6.69760e-08	1.07209e-07	-1.49980e-08	9.22110e-08
17.646	-1.53205e-07	5.59568e-08	-9.72480e-08	-2.91691e-07	1.43376e-07	-1.48315e-07	-1.47312e-07	2.05554e-08	-1.26757e-07	1.09329e-07	-6.65199e-08	4.28094e-08	-8.55755e-08	2.75566e-08	-5.80189e-08	2.40689e-07	-3.97265e-08	2.00962e-07	-2.43622e-07	1.76325e-07	-6.72965e-08	1.03107e-07	-1.44242e-08	8.86830e-08
17.670	-1.56078e-07	5.70064e-08	-9.90721e-08	-2.93443e-07	1.44237e-07	-1.49206e-07	-1.49568e-07	2.08702e-08	-1.28698e-07	1.06690e-07	-6.49141e-08	4.17759e-08	-8.84495e-08	2.84820e-08	-5.99674e-08	2.37977e-07	-3.92790e-08	1.98698e-07	-2.44778e-07	1.77162e-07	-6.76160e-08	9.90020e-08	-1.38499e-08	8.51522e-08
17.695	-1.58947e-07	5.80541e-08	-1.00893e-07	-2.95191e-07	1.45097e-07	-1.50095e-07	-1.51826e-07	2.11852e-08	-1.30640e-07	1.04053e-07	-6.33098e-08	4.07435e-08	-9.13184e-08	2.94059e-08	-6.19125e-08	2.35267e-07	-3.88316e-08	1.96435e-07	-2.45932e-07	1.77997e-07	-6.79346e-08	9.48937e-08	-1.32751e-08	8.16186e-08
17.719	-1.61810e-07	5.90998e-08	-1.02710e-07	-2.96936e-07	1.45954e-07	-1.50982e-07	-1.54084e-07	2.15004e-08	-1.32584e-07	1.01419e-07	-6.17072e-08	3.97121e-08	-9.41823e-08	3.03281e-08	-6.38542e-08	2.32557e-07	-3.83843e-08	1.94173e-07	-2.47082e-07	1.78829e-07	-6.82523e-08	9.07823e-08	-1.27000e-08	7.80823e-08
17.744	-1.64668e-07	6.01436e-08	-1.04524e-07	-2.98677e-07	1.46810e-07	-1.51867e-07	-1.56344e-07	2.18157e-08	-1.34529e-07	9.87882e-08	-6.01063e-08	3.86819e-08	-9.70410e-08	3.12486e-08	-6.57924e-08	2.29848e-07	-3.79372e-08	1.91911e-07	-2.48228e-07	1.79659e-07	-6.85689e-08	8.66678e-08	-1.21244e-08	7.45434e-08
17.768	-1.67520e-07	6.11853e-08	-1.06335e-07	-3.00414e-07	1.47664e-07	-1.52750e-07	-1.58606e-07	2.21313e-08	-1.36475e-07	9.61598e-08	-5.85071e-08	3.76527e-08	-9.98945e-08	3.21675e-08	-6.77270e-08	2.27140e-07	-3.74902e-08	1.89650e-07	-2.49371e-07	1.80486e-07	-6.88846e-08	8.25505e-08	-1.15484e-08	7.10021e-08
17.793	-1.70367e-07	6.22251e-08	-1.08142e-07	-3.02147e-07	1.48515e-07	-1.53631e-07	-1.60868e-07	2.24470e-08	-1.38421e-07	9.35343e-08	-5.69097e-08	3.66246e-08	-1.02743e-07	3.30847e-08	-6.96580e-08	2.24433e-07	-3.70435e-08	1.87390e-07	-2.50510e-07	1.81311e-07	-6.91993e-08	7.84303e-08	-1.09720e-08	6.74583e-08
17.818	-1.73208e-07	6.32628e-08	-1.09945e-07	-3.03876e-07	1.49365e-07	-1.54511e-07	-1.63132e-07	2.27629e-08	-1.40369e-07	9.09119e-08	-5.53141e-08	3.55978e-08	-1.05586e-07	3.40001e-08	-7.15855e-08	2.21728e-07	-3.65969e-08	1.85131e-07	-2.51646e-07	1.82133e-07	-6.95130e-08	7.43075e-08	-1.03952e-08	6.39123e-08
17.842	-1.76043e-07	6.42984e-08	-1.11745e-07	-3.05602e-07	1.50214e-07	-1.55388e-07	-1.65397e-07	2.30789e-08	-1.42318e-07	8.82924e-08	-5.37203e-08	3.45721e-08	-1.08423e-07	3.49138e-08	-7.35092e-08	2.19023e-07	-3.61505e-08	1.82873e-07	-2.52777e-07	1.82952e-07	-6.98256e-08	7.01822e-08	-9.81813e-09	6.03641e-08
17.867	-1.78873e-07	6.53319e-08	-1.13541e-07	-3.07323e-07	1.51060e-07	-1.56263e-07	-1.67663e-07	2.33950e-08	-1.44268e-07	8.56762e-08	-5.21285e-08	3.35477e-08	-1.11255e-07	3.58258e-08	-7.54293e-08	2.16320e-07	-3.57044e-08	1.80616e-07	-2.53906e-07	1.83768e-07	-7.01373e-08	6.60544e-08	-9.24068e-09	5.68137e-08
17.891	-1.81697e-07	6.63633e-08	-1.15334e-07	-3.09041e-07	1.51904e-07	-1.57137e-07	-1.69929e-07	2.37113e-08	-1.46218e-07	8.30631e-08	-5.05386e-08	3.25245e-08	-1.14082e-07	3.67359e-08	-7.73456e-08	2.13619e-07	-3.52585e-08	1.78360e-07	-2.55030e-07	1.84582e-07	-7.04479e-08	6.19243e-08	-8.66289e-09	5.32614e-08
17.916	-1.84515e-07	6.73925e-08	-1.17122e-07	-3.10754e-07	1.52746e-07	-1.58008e-07	-1.72197e-07	2.40277e-08	-1.48169e-07	8.04533e-08	-4.89507e-08	3.15026e-08	-1.16902e-07	3.76443e-08	-7.92581e-08	2.10918e-07	-3.48128e-08	1.76106e-07	-2.56151e-07	1.85393e-07	-7.07575e-08	5.77919e-08	-8.08480e-09	4.97071e-08
17.940	-1.87327e-07	6.84196e-08	-1.18907e-07	-3.12464e-07	1.53586e-07	-1.58877e-07	-1.74465e-07	2.43442e-08	-1.50121e-07	7.78469e-08	-4.73649e-08	3.04820e-08	-1.19718e-07	3.85508e-08	-8.11667e-08	2.08220e-07	-3.43674e-08	1.73852e-07	-2.57268e-07	1.86202e-07	-7.10660e-08	5.36575e-08	-7.50641e-09	4.61511e-08
17.965	-1.90133e-07	6.94444e-08	-1.20688e-07	-3.14169e-07	1.54425e-07	-1.59744e-07	-1.76734e-07	2.46608e-08	-1.52073e-07	7.52439e-08	-4.57811e-08	2.94628e-08	-1.22527e-07	3.94555e-08	-8.30715e-08	2.05523e-07	-3.39222e-08	1.71601e-07	-2.58381e-07	1.87007e-07	-7.13735e-08	4.95210e-08	-6.92774e-09	4.25933e-08
17.990	-1.92933e-07	7.04671e-08	-1.22466e-07	-3.15870e-07	1.55261e-07	-1.60609e-07	-1.79003e-07	2.49775e-08	-1.54026e-07	7.26444e-08	-4.41995e-08	2.84449e-08	-1.25331e-07	4.03583e-08	-8.49723e-08	2.02827e-07	-3.34774e-08	1.69350e-07	-2.59490e-07	1.87810e-07	-7.16800e-08	4.53827e-08	-6.34881e-09	3.90339e-08
18.014	-1.95727e-07	7.14875e-08	-1.24239e-07	-3.17567e-07	1.56095e-07	-1.61472e-07	-1.81273e-07	2.52942e-08	-1.55979e-07	7.00485e-08	-4.26200e-08	2.74284e-08	-1.28128e-07	4.12592e-08	-8.68692e-08	2.00134e-07	-3.30328e-08	1.67101e-07	-2.60596e-07	1.88610e-07	-7.19853e-08	4.12426e-08	-5.76964e-09	3.54730e-08
18.039	-1.98514e-07	7.25056e-08	-1.26008e-07	-3.19260e-07	1.56927e-07	-1.62333e-07	-1.83544e-07	2.56111e-08	-1.57933e-07	6.74563e-08	-4.10428e-08	2.64134e-08	-1.30920e-07	4.21583e-08	-8.87620e-08	1.97442e-07	-3.25885e-08	1.64854e-07	-2.61697e-07	1.89408e-07	-7.22896e-08	3.71009e-08	-5.19023e-09	3.19107e-08
18.063	-2.01295e-07	7.35215e-08	-1.27774e-07	-3.20949e-07	1.57757e-07	-1.63191e-07	-1.85815e-07	2.59280e-08	-1.59887e-07	6.48678e-08	-3.94679e-08	2.53999e-08	-1.33706e-07	4.30553e-08	-9.06508e-08	1.94752e-07	-3.21445e-08	1.62608e-07	-2.62795e-07	1.90202e-07	-7.25928e-08	3.29576e-08	-4.61061e-09	2.83470e-08
18.088	-2.04070e-07	7.45350e-08	-1.29535e-07	-3.22633e-07	1.58585e-07	-1.64048e-07	-1.88087e-07	2.62449e-08	-1.61842e-07	6.22831e-08	-3.78953e-08	2.43878e-08	-1.36486e-07	4.39505e-08	-9.25354e-08	1.92065e-07	-3.17009e-08	1.60364e-07	-2.63889e-07	1.90994e-07	-7.28950e-08	2.88129e-08	-4.03078e-09	2.47822e-08
18.113	-2.06839e-07	7.55462e-08	-1.31293e-07	-3.24313e-07	1.59411e-07	-1.64902e-07	-1.90358e-07	2.65619e-08	-1.63796e-07	5.97023e-08	-3.63250e-08	2.33772e-08	-1.39260e-07	4.48436e-08	-9.44160e-08	1.89379e-07	-3.12576e-08	1.58121e-07	-2.64979e-07	1.91783e-07	-7.31960e-08	2.46669e-08	-3.45078e-09	2.12162e-08
18.137	-2.09601e-07	7.65551e-08	-1.33046e-07	-3.25988e-07	1.60234e-07	-1.65754e-07	-1.92630e-07	2.68789e-08	-1.65751e-07	5.71254e-08	-3.47572e-08	2.23682e-08	-1.42027e-07	4.57348e-08	-9.62923e-08	1.86695e-07	-3.08147e-08	1.55881e-07	-2.66064e-07	1.92568e-07	-7.34959e-08	2.05198e-08	-2.87061e-09	1.76492e-08
18.162	-2.12357e-07	7.75615e-08	-1.34795e-07	-3.27659e-07	1.61056e-07	-1.66604e-07	-1.94902e-07	2.71959e-08	-1.67706e-07	5.45526e-08	-3.31918e-08	2.13608e-08	-1.44788e-07	4.66240e-08	-9.81643e-08	1.84014e-07	-3.03722e-08	1.53642e-07	-2.67146e-07	1.93351e-07	-7.37947e-08	1.63715e-08	-2.29029e-09	1.40812e-08
18.186	-2.15106e-07	7.85655e-08	-1.36540e-07	-3.29326e-07	1.61875e-07	-1.67451e-07	-1.97174e-07	2.75130e-08	-1.69661e-07	5.19839e-08	-3.16289e-08	2.03550e-08	-1.47543e-07	4.75111e-08	-1.00032e-07	1.81335e-07	-2.99300e-08	1.51405e-07	-2.68224e-07	1.94131e-07	-7.40924e-08	1.22223e-08	-1.70984e-09	1.05125e-08
18.211	-2.17848e-07	7.95671e-08	-1.38281e-07	-3.30988e-07	1.62692e-07	-1.68296e-07	-1.99446e-07	2.78300e-08	-1.71616e-07	4.94194e-08	-3.00686e-08	1.93509e-08	-1.50292e-07	4.83962e-08	-1.01896e-07	1.78659e-07	-2.94882e-08	1.49170e-07	-2.69297e-07	1.94908e-07	-7.43890e-08	8.07223e-09	-1.12926e-09	6.94297e-09
18.235	-2.20583e-07	8.05663e-08	-1.40017e-07	-3.32646e-07	1.63507e-07	-1.69139e-07	-2.01718e-07	2.81470e-08	-1.73571e-07	4.68592e-08	-2.85108e-08	1.83483e-08	-1.53034e-07	4.92792e-08	-1.03755e-07	1.75984e-07	-2.90468e-08	1.46938e-07	-2.70367e-07	1.95682e-07	-7.46844e-08	3.92146e-09	-5.48592e-10	3.37286e-09
18.260	-2.23312e-07	8.15629e-08	-1.41749e-07	-3.34299e-07	1.64319e-07	-1.69980e-07	-2.03990e-07	2.84640e-08	-1.75526e-07	4.43032e-08	-2.69557e-08	1.73475e-08	-1.55769e-07	5.01601e-08	-1.05609e-07	1.73313e-07	-2.86059e-08	1.44707e-07	-2.71432e-07	1.96453e-07	-7.49787e-08	-2.29928e-10	3.21658e-11	-1.97762e-10
18.285	-2.26034e-07	8.25571e-08	-1.43477e-07	-3.35948e-07	1.65130e-07	-1.70818e-07	-2.06262e-07	2.87810e-08	-1.77481e-07	4.17517e-08	-2.54033e-08	1.63485e-08	-1.58499e-07	5.10389e-08	-1.07460e-07	1.70644e-07	-2.81653e-08	1.42478e-07	-2.72493e-07	1.97221e-07	-7.52718e-08	-4.38180e-09	6.12992e-10	-3.76881e-09
18.309	-2.28749e-07	8.35487e-08	-1.45200e-07	-3.37592e-07	1.65938e-07	-1.71654e-07	-2.08533e-07	2.90979e-08	-1.79435e-07	3.92047e-08	-2.38536e-08	1.53511e-08	-1.61221e-07	5.19155e-08	-1.09305e-07	1.67977e-07	-2.77252e-08	1.40252e-07	-2.73550e-07	1.97986e-07	-7.55638e-08	-8.53404e-09	1.19387e-09	-7.34017e-09
18.334	-2.31457e-07	8.45378e-08	-1.46919e-07	-3.39231e-07	1.66744e-07	-1.72487e-07	-2.10804e-07	2.94148e-08	-1.81389e-07	3.66622e-08	-2.23066e-08	1.43556e-08	-1.63937e-07	5.27900e-08	-1.11147e-07	1.65314e-07	-2.72856e-08	1.38028e-07	-2.74603e-07	1.98748e-07	-7.58546e-08	-1.26865e-08	1.77478e-09	-1.09118e-08
18.358	-2.34158e-07	8.55243e-08	-1.48634e-07	-3.40865e-07	1.67547e-07	-1.73318e-07	-2.13074e-07	2.97316e-08	-1.83343e-07	3.41243e-08	-2.07625e-08	1.33618e-08	-1.66646e-07	5.36623e-08	-1.12983e-07	1.62653e-07	-2.68465e-08	1.35807e-07	-2.75651e-07	1.99507e-07	-7.61442e-08	-1.68392e-08	2.35571e-09	-1.44835e-08
18.383	-2.36852e-07	8.65082e-08	-1.50344e-07	-3.42495e-07	1.68348e-07	-1.74147e-07	-2.15344e-07	3.00483e-08	-1.85296e-07	3.15912e-08	-1.92212e-08	1.23699e-08	-1.69348e-07	5.45324e-08	-1.14815e-07	1.59995e-07	-2.64078e-08	1.33588e-07	-2.76696e-07	2.00263e-07	-7.64327e-08	-2.09918e-08	2.93665e-09	-1.80552e-08
18.407	-2.39539e-07	8.74895e-08	-1.52049e-07	-3.44120e-07	1.69147e-07	-1.74973e-07	-2.17614e-07	3.03650e-08	-1.87249e-07	2.90628e-08	-1.76828e-08	1.13799e-08	-1.72043e-07	5.54003e-08	-1.16643e-07	1.57341e-07	-2.59696e-08	1.31371e-07	-2.77736e-07	2.01016e-07	-7.67199e-08	-2.51443e-08	3.51757e-09	-2.16268e-08
18.432	-2.42218e-07	8.84681e-08	-1.53750e-07	-3.45740e-07	1.69943e-07	-1.75797e-07	-2.19882e-07	3.06816e-08	-1.89201e-07	2.65392e-08	-1.61474e-08	1.03918e-08	-1.74731e-07	5.62660e-08	-1.18465e-07	1.54689e-07	-2.55319e-08	1.29157e-07	-2.78771e-07	2.01765e-07	-7.70060e-08	-2.92967e-08	4.09846e-09	-2.51982e-08
18.457	-2.44890e-07	8.94441e-08	-1.55446e-07	-3.47356e-07	1.70737e-07	-1.76619e-07	-2.22150e-07	3.09980e-08	-1.91152e-07	2.40206e-08	-1.46150e-08	9.40558e-09	-1.77412e-07	5.71294e-08	-1.20283e-07	1.52040e-07	-2.50947e-08	1.26945e-07	-2.79802e-07	2.02512e-07	-7.72908e-08	-3.34486e-08	4.67930e-09	-2.87693e-08
18.481	-2.47555e-07	9.04174e-08	-1.57138e-07	-3.48966e-07	1.71529e-07	-1.77437e-07	-2.24417e-07	3.13144e-08	-1.93103e-07	2.15069e-08	-1.30856e-08	8.42133e-09	-1.80087e-07	5.79905e-08	-1.22096e-07	1.49395e-07	-2.46581e-08	1.24737e-07	-2.80829e-07	2.03255e-07	-7.75745e-08	-3.76002e-08	5.26007e-09	-3.23401e-08
18.506	-2.50212e-07	9.13880e-08	-1.58824e-07	-3.50572e-07	1.72318e-07	-1.78254e-07	-2.26684e-07	3.16306e-08	-1.95053e-07	1.89983e-08	-1.15593e-08	7.43906e-09	-1.82754e-07	5.88494e-08	-1.23904e-07	1.46753e-07	-2.42220e-08	1.22531e-07	-2.81852e-07	2.03995e-07	-7.78569e-08	-4.17511e-08	5.84077e-09	-3.59103e-08
18.530	-2.52862e-07	9.23558e-08	-1.60506e-07	-3.52172e-07	1.73105e-07	-1.79068e-07	-2.28949e-07	3.19467e-08	-1.97002e-07	1.64949e-08	-1.00361e-08	6.45880e-09	-1.85413e-07	5.97059e-08	-1.25708e-07	1.44114e-07	-2.37865e-08	1.20327e-07	-2.82870e-07	2.04732e-07	-7.81382e-08	-4.59013e-08	6.42136e-09	-3.94800e-08
18.555	-2.55504e-07	9.33209e-08	-1.62184e-07	-3.53768e-07	1.73889e-07	-1.79879e-07	-2.31213e-07	3.22627e-08	-1.98951e-07	1.39966e-08	-8.51607e-09	5.48058e-09	-1.88066e-07	6.05601e-08	-1.27506e-07	1.41478e-07	-2.33515e-08	1.18127e-07	-2.83883e-07	2.05465e-07	-7.84181e-08	-5.00507e-08	7.00184e-09	-4.30489e-08
18.579	-2.58139e-07	9.42832e-08	-1.63856e-07	-3.55358e-07	1.74671e-07	-1.80688e-07	-2.33476e-07	3.25784e-08	-2.00898e-07	1.15037e-08	-6.99926e-09	4.50442e-09	-1.90711e-07	6.14119e-08	-1.29299e-07	1.38847e-07	-2.29171e-08	1.15929e-07	-2.84892e-07	2.06196e-07	-7.86969e-08	-5.41992e-08	7.58219e-09	-4.66170e-08
18.604	-2.60766e-07	9.52427e-08	-1.65523e-07	-3.56944e-07	1.75450e-07	-1.81494e-07	-2.35738e-07	3.28941e-08	-2.02844e-07	9.01607e-09	-5.48570e-09	3.53036e-09	-1.93349e-07	6.22613e-08	-1.31088e-07	1.36218e-07	-2.24833e-08	1.13735e-07	-2.85897e-07	2.06923e-07	-7.89744e-08	-5.83466e-08	8.16239e-09	-5.01842e-08
18.629	-2.63385e-07	9.61993e-08	-1.67186e-07	-3.58524e-07	1.76227e-07	-1.82297e-07	-2.37999e-07	3.32095e-08	-2.04790e-07	6.53387e-09	-3.97545e-09	2.55843e-09	-1.95980e-07	6.31084e-08	-1.32871e-07	1.33594e-07	-2.20501e-08	1.11544e-07	-2.86897e-07	2.07647e-07	-7.92507e-08	-6.24928e-08	8.74243e-09	-5.37504e-08
18.653	-2.65997e-07	9.71532e-08	-1.68844e-07	-3.60099e-07	1.77001e-07	-1.83098e-07	-2.40259e-07	3.35248e-08	-2.06734e-07	4.05717e-09	-2.46853e-09	1.58864e-09	-1.98603e-07	6.39530e-08	-1.34650e-07	1.30973e-07	-2.16175e-08	1.09355e-07	-2.87893e-07	2.08367e-07	-7.95257e-08	-6.66377e-08	9.32228e-09	-5.73154e-08
18.678	-2.68600e-07	9.81041e-08	-1.70496e-07	-3.61669e-07	1.77773e-07	-1.83896e-07	-2.42517e-07	3.38399e-08	-2.08677e-07	1.58603e-09	-9.65001e-10	6.21034e-10	-2.01218e-07	6.47952e-08	-1.36423e-07	1.28356e-07	-2.11855e-08	1.07170e-07	-2.88884e-07	2.09084e-07	-7.97994e-08	-7.07812e-08	9.90193e-09	-6.08793e-08
18.702	-2.71196e-07	9.90521e-08	-1.72144e-07	-3.63234e-07	1.78542e-07	-1.84692e-07	-2.44773e-07	3.41547e-08	-2.10618e-07	-8.79467e-10	5.35100e-10	-3.44367e-10	-2.03826e-07	6.56349e-08	-1.38191e-07	1.25742e-07	-2.07542e-08	1.04988e-07	-2.89870e-07	2.09798e-07	-8.00718e-08	-7.49231e-08	1.04814e-08	-6.44418e-08
18.727	-2.73784e-07	9.99973e-08	-1.73787e-07	-3.64793e-07	1.79308e-07	-1.85485e-07	-2.47028e-07	3.44694e-08	-2.12559e-07	-3.33926e-09	2.03173e-09	-1.30753e-09	-2.06426e-07	6.64722e-08	-1.39954e-07	1.23133e-07	-2.03236e-08	1.02810e-07	-2.90852e-07	2.10509e-07	-8.03430e-08	-7.90634e-08	1.10606e-08	-6.80028e-08
18.751	-2.76363e-07	1.00939e-07	-1.75424e-07	-3.66347e-07	1.80072e-07	-1.86275e-07	-2.49281e-07	3.47838e-08	-2.14498e-07	-5.79328e-09	3.52484e-09	-2.26844e-09	-2.09018e-07	6.73069e-08	-1.41711e-07	1.20528e-07	-1.98936e-08	1.00634e-07	-2.91829e-07	2.11216e-07	-8.06129e-08	-8.32019e-08	1.16395e-08	-7.15624e-08
18.776	-2.78935e-07	1.01879e-07	-1.77056e-07	-3.67896e-07	1.80833e-07	-1.87063e-07	-2.51533e-07	3.50980e-08	-2.16435e-07	-8.24146e-09	5.01440e-09	-3.22705e-09	-2.11603e-07	6.81392e-08	-1.43463e-07	1.17927e-07	-1.94642e-08	9.84626e-08	-2.92801e-07	2.11920e-07	-8.08815e-08	-8.73384e-08	1.22182e-08	-7.51202e-08
18.801	-2.81498e-07	1.02815e-07	-1.78683e-07	-3.69439e-07	1.81592e-07	-1.87847e-07	-2.53783e-07	3.54119e-08	-2.18371e-07	-1.06837e-08	6.50036e-09	-4.18335e-09	-2.14179e-07	6.89689e-08	-1.45210e-07	1.15330e-07	-1.90356e-08	9.62943e-08	-2.93769e-07	2.12620e-07	-8.11488e-08	-9.14730e-08	1.27966e-08	-7.86763e-08
18.825	-2.84053e-07	1.03748e-07	-1.80305e-07	-3.70977e-07	1.82348e-07	-1.88629e-07	-2.56031e-07	3.57256e-08	-2.20305e-07	-1.31200e-08	7.98267e-09	-5.13731e-09	-2.16748e-07	6.97960e-08	-1.46952e-07	1.12737e-07	-1.86077e-08	9.41295e-08	-2.94732e-07	2.13317e-07	-8.14148e-08	-9.56053e-08	1.33747e-08	-8.22306e-08
18.850	-2.86600e-07	1.04678e-07	-1.81922e-07	-3.72510e-07	1.83101e-07	-1.89409e-07	-2.58277e-07	3.60390e-08	-2.22238e-07	-1.55502e-08	9.46130e-09	-6.08889e-09	-2.19309e-07	7.06206e-08	-1.48688e-07	1.10149e-07	-1.81804e-08	9.19684e-08	-2.95690e-07	2.14010e-07	-8.16795e-08	-9.97354e-08	1.39525e-08	-8.57829e-08
18.874	-2.89139e-07	1.05606e-07	-1.83533e-07	-3.74037e-07	1.83852e-07	-1.90185e-07	-2.60521e-07	3.63521e-08	-2.24169e-07	-1.79743e-08	1.09362e-08	-7.03808e-09	-2.21861e-07	7.14426e-08	-1.50419e-07	1.07565e-07	-1.77539e-08	8.98108e-08	-2.96643e-07	2.14701e-07	-8.19429e-08	-1.03863e-07	1.45299e-08	-8.93331e-08
18.899	-2.91669e-07	1.06530e-07	-1.85139e-07	-3.75558e-07	1.84600e-07	-1.90959e-07	-2.62763e-07	3.66650e-08	-2.26098e-07	-2.03922e-08	1.24073e-08	-7.98484e-09	-2.24406e-07	7.22620e-08	-1.52144e-07	1.04985e-07	-1.73282e-08	8.76571e-08	-2.97592e-07	2.15387e-07	-8.22050e-08	-1.07988e-07	1.51070e-08	-9.28812e-08
18.924	-2.94191e-07	1.07451e-07	-1.86740e-07	-3.77074e-07	1.85345e-07	-1.91729e-07	-2.65003e-07	3.69775e-08	-2.28025e-07	-2.28038e-08	1.38747e-08	-8.92914e-09	-2.26942e-07	7.30787e-08	-1.53863e-07	1.02410e-07	-1.69031e-08	8.55071e-08	-2.98536e-07	2.16070e-07	-8.24657e-08	-1.12111e-07	1.56837e-08	-9.64270e-08
18.948	-2.96704e-07	1.08369e-07	-1.88335e-07	-3.78585e-07	1.86087e-07	-1.92497e-07	-2.67240e-07	3.72897e-08	-2.29951e-07	-2.52091e-08	1.53381e-08	-9.87097e-09	-2.29470e-07	7.38928e-08	-1.55577e-07	9.98398e-08	-1.64789e-08	8.33609e-08	-2.99475e-07	2.16750e-07	-8.27251e-08	-1.16230e-07	1.62600e-08	-9.99703e-08
18.973	-2.99208e-07	1.09283e-07	-1.89925e-07	-3.80089e-07	1.86827e-07	-1.93263e-07	-2.69476e-07	3.76016e-08	-2.31874e-07	-2.76080e-08	1.67977e-08	-1.08103e-08	-2.31990e-07	7.47043e-08	-1.57286e-07	9.72741e-08	-1.60554e-08	8.12187e-08	-3.00409e-07	2.17426e-07	-8.29831e-08	-1.20347e-07	1.68360e-08	-1.03511e-07
18.997	-3.01704e-07	1.10195e-07	-1.91509e-07	-3.81588e-07	1.87564e-07	-1.94025e-07	-2.71709e-07	3.79132e-08	-2.33795e-07	-3.00004e-08	1.82533e-08	-1.17471e-08	-2.34502e-07	7.55130e-08	-1.58989e-07	9.47131e-08	-1.56327e-08	7.90804e-08	-3.01338e-07	2.18099e-07	-8.32398e-08	-1.24461e-07	1.74115e-08	-1.07050e-07
19.022	-3.04191e-07	1.11103e-07	-1.93088e-07	-3.83082e-07	1.88298e-07	-1.94784e-07	-2.73939e-07	3.82244e-08	-2.35715e-07	-3.23863e-08	1.97050e-08	-1.26813e-08	-2.37005e-07	7.63190e-08	-1.60686e-07	9.21569e-08	-1.52108e-08	7.69461e-08	-3.02263e-07	2.18768e-07	-8.34952e-08	-1.28572e-07	1.79865e-08	-1.10585e-07
19.046	-3.06670e-07	1.12009e-07	-1.94661e-07	-3.84570e-07	1.89029e-07	-1.95541e-07	-2.76167e-07	3.85353e-08	-2.37632e-07	-3.47656e-08	2.11526e-08	-1.36129e-08	-2.39499e-07	7.71223e-08	-1.62377e-07	8.96057e-08	-1.47897e-08	7.48160e-08	-3.03182e-07	2.19433e-07	-8.37492e-08	-1.32679e-07	1.85611e-08	-1.14118e-07
19.071	-3.09139e-07	1.12911e-07	-1.96229e-07	-3.86051e-07	1.89757e-07	-1.96294e-07	-2.78392e-07	3.88458e-08	-2.39546e-07	-3.71382e-08	2.25962e-08	-1.45420e-08	-2.41986e-07	7.79229e-08	-1.64063e-07	8.70594e-08	-1.43694e-08	7.26899e-08	-3.04097e-07	2.20095e-07	-8.40018e-08	-1.36783e-07	1.91352e-08	-1.17648e-07
19.096	-3.11600e-07	1.13809e-07	-1.97791e-07	-3.87527e-07	1.90483e-07	-1.97045e-07	-2.80615e-07	3.91560e-08	-2.41459e-07	-3.95041e-08	2.40357e-08	-1.54684e-08	-2.44463e-07	7.87207e-08	-1.65742e-07	8.45181e-08	-1.39500e-08	7.05681e-08	-3.05006e-07	2.20753e-07	-8.42530e-08	-1.40883e-07	1.97089e-08	-1.21175e-07
19.120	-3.14052e-07	1.14705e-07	-1.99347e-07	-3.88998e-07	1.91206e-07	-1.97792e-07	-2.82835e-07	3.94657e-08	-2.43369e-07	-4.18631e-08	2.54710e-08	-1.63921e-08	-2.46932e-07	7.95157e-08	-1.67416e-07	8.19820e-08	-1.35314e-08	6.84506e-08	-3.05911e-07	2.21408e-07	-8.45029e-08	-1.44980e-07	2.02820e-08	-1.24698e-07
19.145	-3.16495e-07	1.15597e-07	-2.00898e-07	-3.90462e-07	1.91925e-07	-1.98537e-07	-2.85052e-07	3.97751e-08	-2.45277e-07	-4.42153e-08	2.69022e-08	-1.73131e-08	-2.49392e-07	8.03079e-08	-1.69084e-07	7.94510e-08	-1.31137e-08	6.63374e-08	-3.06811e-07	2.22059e-07	-8.47514e-08	-1.49073e-07	2.08546e-08	-1.28219e-07
19.169	-3.18928e-07	1.16486e-07	-2.02442e-07	-3.91921e-07	1.92642e-07	-1.99278e-07	-2.87266e-07	4.00840e-08	-2.47182e-07	-4.65605e-08	2.83291e-08	-1.82314e-08	-2.51844e-07	8.10973e-08	-1.70746e-07	7.69253e-08	-1.26968e-08	6.42285e-08	-3.07705e-07	2.22707e-07	-8.49985e-08	-1.53162e-07	2.14266e-08	-1.31736e-07
19.194	-3.21353e-07	1.17372e-07	-2.03981e-07	-3.93373e-07	1.93356e-07	-2.00017e-07	-2.89477e-07	4.03926e-08	-2.49084e-07	-4.88988e-08	2.97518e-08	-1.91470e-08	-2.54286e-07	8.18839e-08	-1.72402e-07	7.44049e-08	-1.22808e-08	6.21241e-08	-3.08595e-07	2.23350e-07	-8.52442e-08	-1.57248e-07	2.19981e-08	-1.35249e-07
19.218	-3.23768e-07	1.18254e-07	-2.05515e-07	-3.94820e-07	1.94067e-07	-2.00752e-07	-2.91685e-07	4.07007e-08	-2.50984e-07	-5.12299e-08	3.11702e-08	-2.00598e-08	-2.56720e-07	8.26676e-08	-1.74052e-07	7.18899e-08	-1.18657e-08	6.00242e-08	-3.09479e-07	2.23990e-07	-8.54885e-08	-1.61329e-07	2.25690e-08	-1.38759e-07
19.243	-3.26175e-07	1.19133e-07	-2.07042e-07	-3.96260e-07	1.94775e-07	-2.01485e-07	-2.93890e-07	4.10083e-08	-2.52882e-07	-5.35540e-08	3.25842e-08	-2.09698e-08	-2.59145e-07	8.34484e-08	-1.75696e-07	6.93804e-08	-1.14515e-08	5.79289e-08	-3.10358e-07	2.24627e-07	-8.57314e-08	-1.65405e-07	2.31394e-08	-1.42266e-07
19.268	-3.28572e-07	1.20008e-07	-2.08564e-07	-3.97694e-07	1.95480e-07	-2.02214e-07	-2.96092e-07	4.13156e-08	-2.54776e-07	-5.58708e-08	3.39938e-08	-2.18770e-08	-2.61561e-07	8.42264e-08	-1.77334e-07	6.68764e-08	-1.10382e-08	5.58382e-08	-3.11232e-07	2.25260e-07	-8.59729e-08	-1.69478e-07	2.37091e-08	-1.45769e-07
19.292	-3.30959e-07	1.20880e-07	-2.10079e-07	-3.99123e-07	1.96182e-07	-2.02940e-07	-2.98290e-07	4.16223e-08	-2.56668e-07	-5.81803e-08	3.53990e-08	-2.27813e-08	-2.63967e-07	8.50014e-08	-1.78966e-07	6.43780e-08	-1.06258e-08	5.37522e-08	-3.12102e-07	2.25889e-07	-8.62130e-08	-1.73545e-07	2.42781e-08	-1.49267e-07
19.317	-3.33337e-07	1.21749e-07	-2.11589e-07	-4.00545e-07	1.96882e-07	-2.03664e-07	-3.00485e-07	4.19286e-08	-2.58557e-07	-6.04825e-08	3.67998e-08	-2.36828e-08	-2.66365e-07	8.57735e-08	-1.80592e-07	6.18852e-08	-1.02144e-08	5.16709e-08	-3.12965e-07	2.26514e-07	-8.64516e-08	-1.77609e-07	2.48465e-08	-1.52762e-07
19.341	-3.35706e-07	1.22614e-07	-2.13092e-07	-4.01961e-07	1.97578e-07	-2.04384e-07	-3.02677e-07	4.22344e-08	-2.60442e-07	-6.27773e-08	3.81960e-08	-2.45813e-08	-2.68754e-07	8.65426e-08	-1.82211e-07	5.93983e-08	-9.80388e-09	4.95944e-08	-3.13824e-07	2.27135e-07	-8.66888e-08	-1.81667e-07	2.54143e-08	-1.56253e-07
19.366	-3.38066e-07	1.23476e-07	-2.14590e-07	-4.03371e-07	1.98271e-07	-2.05101e-07	-3.04865e-07	4.25397e-08	-2.62325e-07	-6.50647e-08	3.95877e-08	-2.54770e-08	-2.71133e-07	8.73088e-08	-1.83824e-07	5.69171e-08	-9.39436e-09	4.75227e-08	-3.14678e-07	2.27753e-07	-8.69246e-08	-1.85720e-07	2.59814e-08	-1.59739e-07
19.390	-3.40415e-07	1.24334e-07	-2.16081e-07	-4.04775e-07	1.98961e-07	-2.05814e-07	-3.07050e-07	4.28446e-08	-2.64205e-07	-6.73445e-08	4.09749e-08	-2.63697e-08	-2.73503e-07	8.80720e-08	-1.85431e-07	5.44418e-08	-8.98580e-09	4.54560e-08	-3.15526e-07	2.28367e-07	-8.71589e-08	-1.89769e-07	2.65477e-08	-1.63221e-07
19.415	-3.42756e-07	1.25189e-07	-2.17567e-07	-4.06172e-07	1.99647e-07	-2.06525e-07	-3.09230e-07	4.31489e-08	-2.66081e-07	-6.96167e-08	4.23574e-08	-2.72594e-08	-2.75864e-07	8.88322e-08	-1.87032e-07	5.19725e-08	-8.57823e-09	4.33942e-08	-3.16369e-07	2.28977e-07	-8.73919e-08	-1.93812e-07	2.71134e-08	-1.66699e-07
19.440	-3.45086e-07	1.26040e-07	-2.19046e-07	-4.07563e-07	2.00331e-07	-2.07232e-07	-3.11407e-07	4.34527e-08	-2.67955e-07	-7.18813e-08	4.37352e-08	-2.81461e-08	-2.78215e-07	8.95894e-08	-1.88626e-07	4.95092e-08	-8.17165e-09	4.13375e-08	-3.17207e-07	2.29584e-07	-8.76233e-08	-1.97850e-07	2.76783e-08	-1.70172e-07
19.464	-3.47407e-07	1.26887e-07	-2.20519e-07	-4.08948e-07	2.01012e-07	-2.07936e-07	-3.13581e-07	4.37559e-08	-2.69825e-07	-7.41382e-08	4.51084e-08	-2.90298e-08	-2.80557e-07	9.03435e-08	-1.90214e-07	4.70519e-08	-7.76608e-09	3.92858e-08	-3.18040e-07	2.30187e-07	-8.78533e-08	-2.01883e-07	2.82424e-08	-1.73641e-07
19.489	-3.49718e-07	1.27732e-07	-2.21986e-07	-4.10327e-07	2.01690e-07	-2.08637e-07	-3.15750e-07	4.40586e-08	-2.71691e-07	-7.63873e-08	4.64768e-08	-2.99105e-08	-2.82889e-07	9.10946e-08	-1.91795e-07	4.46009e-08	-7.36152e-09	3.72393e-08	-3.18867e-07	2.30785e-07	-8.80818e-08	-2.05910e-07	2.88058e-08	-1.77104e-07
19.513	-3.52019e-07	1.28572e-07	-2.23447e-07	-4.11699e-07	2.02364e-07	-2.09335e-07	-3.17916e-07	4.43608e-08	-2.73555e-07	-7.86285e-08	4.78404e-08	-3.07881e-08	-2.85212e-07	9.18426e-08	-1.93370e-07	4.21560e-08	-6.95799e-09	3.51980e-08	-3.19689e-07	2.31380e-07	-8.83089e-08	-2.09932e-07	2.93684e-08	-1.80563e-07
19.538	-3.54310e-07	1.29409e-07	-2.24901e-07	-4.13064e-07	2.03035e-07	-2.10029e-07	-3.20077e-07	4.46624e-08	-2.75415e-07	-8.08618e-08	4.91993e-08	-3.16625e-08	-2.87526e-07	9.25875e-08	-1.94938e-07	3.97175e-08	-6.55550e-09	3.31620e-08	-3.20506e-07	2.31971e-07	-8.85345e-08	-2.13948e-07	2.99302e-08	-1.84017e-07
19.562	-3.56592e-07	1.30242e-07	-2.26349e-07	-4.14424e-07	2.03703e-07	-2.10720e-07	-3.22234e-07	4.49634e-08	-2.77271e-07	-8.30872e-08	5.05532e-08	-3.25339e-08	-2.89829e-07	9.33293e-08	-1.96500e-07	3.72853e-08	-6.15406e-09	3.11312e-08	-3.21317e-07	2.32559e-07	-8.87587e-08	-2.17957e-07	3.04911e-08	-1.87466e-07
19.587	-3.58863e-07	1.31072e-07	-2.27791e-07	-4.15776e-07	2.04368e-07	-2.11408e-07	-3.24387e-07	4.52638e-08	-2.79123e-07	-8.53045e-08	5.19023e-08	-3.34021e-08	-2.92123e-07	9.40680e-08	-1.98055e-07	3.48595e-08	-5.75369e-09	2.91059e-08	-3.22123e-07	2.33142e-07	-8.89813e-08	-2.21961e-07	3.10512e-08	-1.90910e-07
19.612	-3.61124e-07	1.31898e-07	-2.29227e-07	-4.17123e-07	2.05030e-07	-2.12093e-07	-3.26536e-07	4.55636e-08	-2.80972e-07	-8.75137e-08	5.32465e-08	-3.42672e-08	-2.94407e-07	9.48036e-08	-1.99604e-07	3.24403e-08	-5.35438e-09	2.70859e-08	-3.22924e-07	2.33722e-07	-8.92025e-08	-2.25959e-07	3.16105e-08	-1.94348e-07
19.636	-3.63376e-07	1.32720e-07	-2.30656e-07	-4.18462e-07	2.05688e-07	-2.12774e-07	-3.28680e-07	4.58629e-08	-2.82817e-07	-8.97148e-08	5.45857e-08	-3.51291e-08	-2.96682e-07	9.55359e-08	-2.01146e-07	3.00276e-08	-4.95616e-09	2.50715e-08	-3.23719e-07	2.34297e-07	-8.94222e-08	-2.29950e-07	3.21689e-08	-1.97781e-07
19.661	-3.65617e-07	1.33538e-07	-2.32078e-07	-4.19795e-07	2.06344e-07	-2.13452e-07	-3.30820e-07	4.61615e-08	-2.84659e-07	-9.19077e-08	5.59200e-08	-3.59877e-08	-2.98946e-07	9.62651e-08	-2.02681e-07	2.76216e-08	-4.55903e-09	2.30625e-08	-3.24509e-07	2.34869e-07	-8.96404e-08	-2.33935e-07	3.27264e-08	-2.01209e-07
19.685	-3.67848e-07	1.34353e-07	-2.33494e-07	-4.21122e-07	2.06996e-07	-2.14126e-07	-3.32956e-07	4.64594e-08	-2.86496e-07	-9.40923e-08	5.72492e-08	-3.68431e-08	-3.01201e-07	9.69912e-08	-2.04210e-07	2.52222e-08	-4.16301e-09	2.10592e-08	-3.25294e-07	2.35437e-07	-8.98571e-08	-2.37914e-07	3.32829e-08	-2.04631e-07
19.710	-3.70068e-07	1.35164e-07	-2.34904e-07	-4.22442e-07	2.07644e-07	-2.14797e-07	-3.35087e-07	4.67568e-08	-2.88330e-07	-9.62685e-08	5.85733e-08	-3.76953e-08	-3.03446e-07	9.77140e-08	-2.05732e-07	2.28296e-08	-3.76811e-09	1.90615e-08	-3.26073e-07	2.36000e-07	-9.00722e-08	-2.41886e-07	3.38386e-08	-2.08047e-07
19.735	-3.72279e-07	1.35972e-07	-2.36307e-07	-4.23755e-07	2.08290e-07	-2.15465e-07	-3.37213e-07	4.70535e-08	-2.90160e-07	-9.84364e-08	5.98923e-08	-3.85441e-08	-3.05680e-07	9.84335e-08	-2.07247e-07	2.04439e-08	-3.37433e-09	1.70695e-08	-3.26846e-07	2.36560e-07	-9.02859e-08	-2.45851e-07	3.43933e-08	-2.11457e-07
19.759	-3.74479e-07	1.36775e-07	-2.37703e-07	-4.25061e-07	2.08932e-07	-2.16129e-07	-3.39335e-07	4.73495e-08	-2.91985e-07	-1.00596e-07	6.12061e-08	-3.93897e-08	-3.07905e-07	9.91499e-08	-2.08755e-07	1.80650e-08	-2.98169e-09	1.50833e-08	-3.27614e-07	2.37116e-07	-9.04981e-08	-2.49809e-07	3.49470e-08	-2.14862e-07
19.784	-3.76668e-07	1.37575e-07	-2.39093e-07	-4.26361e-07	2.09571e-07	-2.16790e-07	-3.41451e-07	4.76449e-08	-2.93806e-07	-1.02747e-07	6.25148e-08	-4.02319e-08	-3.10119e-07	9.98629e-08	-2.10256e-07	1.56931e-08	-2.59021e-09	1.31029e-08	-3.28377e-07	2.37668e-07	-9.07088e-08	-2.53760e-07	3.54998e-08	-2.18260e-07
19.808	-3.78848e-07	1.38371e-07	-2.40477e-07	-4.27654e-07	2.10206e-07	-2.17447e-07	-3.43563e-07	4.79396e-08	-2.95624e-07	-1.04889e-07	6.38183e-08	-4.10707e-08	-3.12323e-07	1.00573e-07	-2.11751e-07	1.33283e-08	-2.19988e-09	1.11284e-08	-3.29134e-07	2.38216e-07	-9.09179e-08	-2.57704e-07	3.60515e-08	-2.21653e-07
19.833	-3.81016e-07	1.39163e-07	-2.41853e-07	-4.28940e-07	2.10838e-07	-2.18101e-07	-3.45670e-07	4.82335e-08	-2.97437e-07	-1.07023e-07	6.51165e-08	-4.19062e-08	-3.14517e-07	1.01279e-07	-2.13238e-07	1.09705e-08	-1.81072e-09	9.15981e-09	-3.29886e-07	2.38760e-07	-9.11255e-08	-2.61641e-07	3.66022e-08	-2.25039e-07
19.857	-3.83174e-07	1.39951e-07	-2.43223e-07	-4.30219e-07	2.11467e-07	-2.18752e-07	-3.47772e-07	4.85268e-08	-2.99245e-07	-1.09148e-07	6.64095e-08	-4.27383e-08	-3.16701e-07	1.01982e-07	-2.14719e-07	8.61995e-09	-1.42275e-09	7.19720e-09	-3.30632e-07	2.39300e-07	-9.13316e-08	-2.65570e-07	3.71519e-08	-2.28418e-07
19.882	-3.85322e-07	1.40736e-07	-2.44586e-07	-4.31491e-07	2.12093e-07	-2.19399e-07	-3.49869e-07	4.88194e-08	-3.01049e-07	-1.11264e-07	6.76971e-08	-4.35670e-08	-3.18874e-07	1.02682e-07	-2.16192e-07	6.27659e-09	-1.03597e-09	5.24062e-09	-3.31372e-07	2.39836e-07	-9.15362e-08	-2.69492e-07	3.77006e-08	-2.31791e-07
19.907	-3.87459e-07	1.41516e-07	-2.45943e-07	-4.32757e-07	2.12715e-07	-2.20042e-07	-3.51960e-07	4.91113e-08	-3.02849e-07	-1.13372e-07	6.89793e-08	-4.43922e-08	-3.21037e-07	1.03379e-07	-2.17659e-07	3.94052e-09	-6.50396e-10	3.29012e-09	-3.32107e-07	2.40368e-07	-9.17392e-08	-2.73406e-07	3.82481e-08	-2.35158e-07
19.931	-3.89585e-07	1.42293e-07	-2.47292e-07	-4.34015e-07	2.13333e-07	-2.20682e-07	-3.54047e-07	4.94024e-08	-3.04644e-07	-1.15470e-07	7.02562e-08	-4.52139e-08	-3.23190e-07	1.04072e-07	-2.19118e-07	1.61181e-09	-2.66035e-10	1.34578e-09	-3.32836e-07	2.40896e-07	-9.19406e-08	-2.77313e-07	3.87946e-08	-2.38518e-07
19.956	-3.91701e-07	1.43065e-07	-2.48635e-07	-4.35267e-07	2.13948e-07	-2.21318e-07	-3.56128e-07	4.96928e-08	-3.06435e-07	-1.17560e-07	7.15277e-08	-4.60321e-08	-3.25332e-07	1.04762e-07	-2.20570e-07	-7.09474e-10	1.17101e-10	-5.92373e-10	-3.33560e-07	2.41420e-07	-9.21406e-08	-2.81211e-07	3.93400e-08	-2.41871e-07
19.980	-3.93805e-07	1.43834e-07	-2.49971e-07	-4.36511e-07	2.14560e-07	-2.21951e-07	-3.58204e-07	4.99824e-08	-3.08221e-07	-1.19641e-07	7.27936e-08	-4.68469e-08	-3.27463e-07	1.05448e-07	-2.22015e-07	-3.02327e-09	4.99001e-10	-2.52427e-09	-3.34278e-07	2.41939e-07	-9.23390e-08	-2.85102e-07	3.98843e-08	-2.45217e-07
20.005	-3.95899e-07	1.44599e-07	-2.51300e-07	-4.37749e-07	2.15168e-07	-2.22580e-07	-3.60274e-07	5.02713e-08	-3.10002e-07	-1.21712e-07	7.40541e-08	-4.76581e-08	-3.29584e-07	1.06131e-07	-2.23453e-07	-5.32952e-09	8.79655e-10	-4.44986e-09	-3.34991e-07	2.42455e-07	-9.25358e-08	-2.88984e-07	4.04274e-08	-2.48556e-07
20.029	-3.97982e-07	1.45360e-07	-2.52622e-07	-4.38979e-07	2.15773e-07	-2.23206e-07	-3.62338e-07	5.05594e-08	-3.11779e-07	-1.23775e-07	7.53091e-08	-4.84657e-08	-3.31694e-07	1.06811e-07	-2.24884e-07	-7.62815e-09	1.25905e-09	-6.36909e-09	-3.35698e-07	2.42967e-07	-9.27311e-08	-2.92858e-07	4.09693e-08	-2.51889e-07
20.054	-4.00054e-07	1.46116e-07	-2.53938e-07	-4.40203e-07	2.16375e-07	-2.23828e-07	-3.64397e-07	5.08467e-08	-3.13551e-07	-1.25828e-07	7.65585e-08	-4.92698e-08	-3.33794e-07	1.07487e-07	-2.26307e-07	-9.91910e-09	1.63718e-09	-8.28192e-09	-3.36399e-07	2.43474e-07	-9.29248e-08	-2.96724e-07	4.15101e-08	-2.55213e-07
20.079	-4.02115e-07	1.46869e-07	-2.55246e-07	-4.41419e-07	2.16972e-07	-2.24447e-07	-3.66451e-07	5.11332e-08	-3.15318e-07	-1.27873e-07	7.78023e-08	-5.00703e-08	-3.35883e-07	1.08159e-07	-2.27724e-07	-1.22023e-08	2.01403e-09	-1.01883e-08	-3.37095e-07	2.43978e-07	-9.31169e-08	-3.00581e-07	4.20497e-08	-2.58531e-07
20.103	-4.04165e-07	1.47618e-07	-2.56547e-07	-4.42628e-07	2.17567e-07	-2.25061e-07	-3.68498e-07	5.14189e-08	-3.17079e-07	-1.29908e-07	7.90405e-08	-5.08671e-08	-3.37961e-07	1.08828e-07	-2.29133e-07	-1.44777e-08	2.38959e-09	-1.20881e-08	-3.37785e-07	2.44477e-07	-9.33075e-08	-3.04429e-07	4.25881e-08	-2.61841e-07
20.128	-4.06204e-07	1.48363e-07	-2.57841e-07	-4.43830e-07	2.18158e-07	-2.25673e-07	-3.70540e-07	5.17038e-08	-3.18836e-07	-1.31933e-07	8.02730e-08	-5.16603e-08	-3.40028e-07	1.09494e-07	-2.30534e-07	-1.67452e-08	2.76386e-09	-1.39814e-08	-3.38469e-07	2.44972e-07	-9.34965e-08	-3.08269e-07	4.31253e-08	-2.65144e-07
20.152	-4.08232e-07	1.49103e-07	-2.59129e-07	-4.45025e-07	2.18745e-07	-2.26280e-07	-3.72576e-07	5.19879e-08	-3.20588e-07	-1.33950e-07	8.14999e-08	-5.24498e-08	-3.42084e-07	1.10156e-07	-2.31928e-07	-1.90048e-08	3.13681e-09	-1.58680e-08	-3.39148e-07	2.45464e-07	-9.36840e-08	-3.12100e-07	4.36612e-08	-2.68439e-07
20.177	-4.10249e-07	1.49840e-07	-2.60409e-07	-4.46212e-07	2.19329e-07	-2.26884e-07	-3.74606e-07	5.22711e-08	-3.22335e-07	-1.35957e-07	8.27210e-08	-5.32357e-08	-3.44130e-07	1.10815e-07	-2.33315e-07	-2.12564e-08	3.50845e-09	-1.77480e-08	-3.39820e-07	2.45951e-07	-9.38698e-08	-3.15922e-07	4.41958e-08	-2.71726e-07
20.201	-4.12254e-07	1.50572e-07	-2.61682e-07	-4.47393e-07	2.19909e-07	-2.27484e-07	-3.76630e-07	5.25535e-08	-3.24076e-07	-1.37954e-07	8.39363e-08	-5.40178e-08	-3.46164e-07	1.11470e-07	-2.34694e-07	-2.35000e-08	3.87875e-09	-1.96212e-08	-3.40488e-07	2.46433e-07	-9.40541e-08	-3.19734e-07	4.47292e-08	-2.75005e-07
20.226	-4.14248e-07	1.51301e-07	-2.62947e-07	-4.48566e-07	2.20485e-07	-2.28080e-07	-3.78647e-07	5.28351e-08	-3.25812e-07	-1.39942e-07	8.51459e-08	-5.47962e-08	-3.48188e-07	1.12122e-07	-2.36066e-07	-2.57354e-08	4.24772e-09	-2.14877e-08	-3.41149e-07	2.46912e-07	-9.42368e-08	-3.23538e-07	4.52613e-08	-2.78276e-07
20.251	-4.16231e-07	1.52025e-07	-2.64206e-07	-4.49731e-07	2.21058e-07	-2.28673e-07	-3.80659e-07	5.31157e-08	-3.27543e-07	-1.41921e-07	8.63496e-08	-5.55709e-08	-3.50200e-07	1.12770e-07	-2.37430e-07	-2.79627e-08	4.61534e-09	-2.33474e-08	-3.41805e-07	2.47387e-07	-9.44179e-08	-3.27332e-07	4.57920e-08	-2.81540e-07
20.275	-4.18203e-07	1.52745e-07	-2.65458e-07	-4.50890e-07	2.21628e-07	-2.29262e-07	-3.82664e-07	5.33955e-08	-3.29269e-07	-1.43889e-07	8.75475e-08	-5.63418e-08	-3.52201e-07	1.13414e-07	-2.38787e-07	-3.01817e-08	4.98159e-09	-2.52001e-08	-3.42454e-07	2.47857e-07	-9.45974e-08	-3.31116e-07	4.63215e-08	-2.84795e-07
20.300	-4.20163e-07	1.53461e-07	-2.66702e-07	-4.52041e-07	2.22193e-07	-2.29847e-07	-3.84663e-07	5.36745e-08	-3.30988e-07	-1.45848e-07	8.87395e-08	-5.71089e-08	-3.54191e-07	1.14055e-07	-2.40136e-07	-3.23924e-08	5.34648e-09	-2.70459e-08	-3.43099e-07	2.48323e-07	-9.47754e-08	-3.34891e-07	4.68496e-08	-2.88042e-07
20.324	-4.22112e-07	1.54173e-07	-2.67939e-07	-4.53184e-07	2.22755e-07	-2.30429e-07	-3.86655e-07	5.39525e-08	-3.32703e-07	-1.47798e-07	8.99255e-08	-5.78722e-08	-3.56170e-07	1.14692e-07	-2.41478e-07	-3.45948e-08	5.70998e-09	-2.88848e-08	-3.43737e-07	2.48785e-07	-9.49517e-08	-3.38656e-07	4.73763e-08	-2.91280e-07
20.349	-4.24049e-07	1.54880e-07	-2.69168e-07	-4.54320e-07	2.23314e-07	-2.31006e-07	-3.88641e-07	5.42296e-08	-3.34412e-07	-1.49737e-07	9.11057e-08	-5.86317e-08	-3.58137e-07	1.15326e-07	-2.42812e-07	-3.67887e-08	6.07210e-09	-3.07166e-08	-3.44369e-07	2.49243e-07	-9.51264e-08	-3.42411e-07	4.79016e-08	-2.94510e-07
20.374	-4.25975e-07	1.55584e-07	-2.70391e-07	-4.55449e-07	2.23869e-07	-2.31580e-07	-3.90621e-07	5.45058e-08	-3.36115e-07	-1.51667e-07	9.22798e-08	-5.93874e-08	-3.60094e-07	1.15955e-07	-2.44138e-07	-3.89741e-08	6.43281e-09	-3.25413e-08	-3.44996e-07	2.49697e-07	-9.52995e-08	-3.46157e-07	4.84256e-08	-2.97731e-07
20.398	-4.27889e-07	1.56283e-07	-2.71606e-07	-4.56570e-07	2.24420e-07	-2.32150e-07	-3.92594e-07	5.47811e-08	-3.37813e-07	-1.53587e-07	9.34480e-08	-6.01391e-08	-3.62038e-07	1.16582e-07	-2.45457e-07	-4.11510e-08	6.79212e-09	-3.43589e-08	-3.45617e-07	2.50146e-07	-9.54710e-08	-3.49892e-07	4.89481e-08	-3.00944e-07
20.423	-4.29791e-07	1.56978e-07	-2.72814e-07	-4.57684e-07	2.24967e-07	-2.32717e-07	-3.94560e-07	5.50554e-08	-3.39504e-07	-1.55497e-07	9.46101e-08	-6.08870e-08	-3.63972e-07	1.17204e-07	-2.46768e-07	-4.33193e-08	7.15000e-09	-3.61693e-08	-3.46232e-07	2.50591e-07	-9.56409e-08	-3.53617e-07	4.94692e-08	-3.04148e-07
20.447	-4.31682e-07	1.57668e-07	-2.74014e-07	-4.58790e-07	2.25511e-07	-2.33279e-07	-3.96519e-07	5.53288e-08	-3.41190e-07	-1.57397e-07	9.57661e-08	-6.16310e-08	-3.65894e-07	1.17823e-07	-2.48071e-07	-4.54790e-08	7.50645e-09	-3.79725e-08	-3.46841e-07	2.51032e-07	-9.58092e-08	-3.57331e-07	4.99888e-08	-3.07342e-07
20.472	-4.33562e-07	1.58355e-07	-2.75207e-07	-4.59888e-07	2.26051e-07	-2.33837e-07	-3.98472e-07	5.56013e-08	-3.42870e-07	-1.59287e-07	9.69161e-08	-6.23710e-08	-3.67804e-07	1.18438e-07	-2.49366e-07	-4.76299e-08	7.86147e-09	-3.97684e-08	-3.47445e-07	2.51469e-07	-9.59759e-08	-3.61035e-07	5.05070e-08	-3.10528e-07
20.496	-4.35429e-07	1.59037e-07	-2.76392e-07	-4.60979e-07	2.26587e-07	-2.34392e-07	-4.00417e-07	5.58728e-08	-3.44544e-07	-1.61167e-07	9.80599e-08	-6.31071e-08	-3.69703e-07	1.19050e-07	-2.50653e-07	-4.97720e-08	8.21503e-09	-4.15570e-08	-3.48042e-07	2.51901e-07	-9.61410e-08	-3.64729e-07	5.10237e-08	-3.13705e-07
20.521	-4.37285e-07	1.59715e-07	-2.77570e-07	-4.62062e-07	2.27119e-07	-2.34943e-07	-4.02356e-07	5.61433e-08	-3.46213e-07	-1.63037e-07	9.91975e-08	-6.38393e-08	-3.71591e-07	1.19658e-07	-2.51933e-07	-5.19053e-08	8.56714e-09	-4.33381e-08	-3.48634e-07	2.52329e-07	-9.63044e-08	-3.68411e-07	5.15389e-08	-3.16873e-07
20.546	-4.39129e-07	1.60388e-07	-2.78741e-07	-4.63138e-07	2.27648e-07	-2.35490e-07	-4.04287e-07	5.64128e-08	-3.47875e-07	-1.64896e-07	1.00329e-07	-6.45675e-08	-3.73467e-07	1.20262e-07	-2.53205e-07	-5.40297e-08	8.91778e-09	-4.51119e-08	-3.49220e-07	2.52753e-07	-9.64662e-08	-3.72083e-07	5.20526e-08	-3.20031e-07
20.570	-4.40961e-07	1.61057e-07	-2.79903e-07	-4.64206e-07	2.28173e-07	-2.36033e-07	-4.06212e-07	5.66813e-08	-3.49530e-07	-1.66746e-07	1.01454e-07	-6.52916e-08	-3.75331e-07	1.20862e-07	-2.54469e-07	-5.61451e-08	9.26694e-09	-4.68782e-08	-3.49799e-07	2.53173e-07	-9.66264e-08	-3.75744e-07	5.25647e-08	-3.23179e-07
20.595	-4.42781e-07	1.61722e-07	-2.81059e-07	-4.65266e-07	2.28694e-07	-2.36572e-07	-4.08129e-07	5.69488e-08	-3.51180e-07	-1.68585e-07	1.02573e-07	-6.60118e-08	-3.77183e-07	1.21459e-07	-2.55725e-07	-5.82515e-08	9.61461e-09	-4.86369e-08	-3.50373e-07	2.53589e-07	-9.67849e-08	-3.79394e-07	5.30753e-08	-3.26319e-07
20.619	-4.44589e-07	1.62383e-07	-2.82207e-07	-4.66319e-07	2.29211e-07	-2.37107e-07	-4.10039e-07	5.72154e-08	-3.52824e-07	-1.70414e-07	1.03686e-07	-6.67279e-08	-3.79024e-07	1.22051e-07	-2.56972e-07	-6.03489e-08	9.96078e-09	-5.03881e-08	-3.50942e-07	2.54000e-07	-9.69419e-08	-3.83033e-07	5.35843e-08	-3.29448e-07
20.644	-4.46386e-07	1.63039e-07	-2.83347e-07	-4.67363e-07	2.29725e-07	-2.37638e-07	-4.11942e-07	5.74809e-08	-3.54461e-07	-1.72232e-07	1.04792e-07	-6.74399e-08	-3.80852e-07	1.22640e-07	-2.58212e-07	-6.24371e-08	1.03055e-08	-5.21316e-08	-3.51504e-07	2.54407e-07	-9.70972e-08	-3.86660e-07	5.40917e-08	-3.32568e-07
20.668	-4.48170e-07	1.63690e-07	-2.84479e-07	-4.68400e-07	2.30235e-07	-2.38166e-07	-4.13837e-07	5.77453e-08	-3.56092e-07	-1.74040e-07	1.05893e-07	-6.81479e-08	-3.82669e-07	1.23225e-07	-2.59444e-07	-6.45161e-08	1.06486e-08	-5.38675e-08	-3.52060e-07	2.54809e-07	-9.72508e-08	-3.90276e-07	5.45976e-08	-3.35678e-07
20.693	-4.49942e-07	1.64338e-07	-2.85604e-07	-4.69430e-07	2.30741e-07	-2.38689e-07	-4.15725e-07	5.80087e-08	-3.57716e-07	-1.75838e-07	1.06986e-07	-6.88518e-08	-3.84475e-07	1.23806e-07	-2.60668e-07	-6.65859e-08	1.09902e-08	-5.55957e-08	-3.52610e-07	2.55207e-07	-9.74028e-08	-3.93880e-07	5.51018e-08	-3.38778e-07
20.718	-4.51702e-07	1.64981e-07	-2.86722e-07	-4.70451e-07	2.31243e-07	-2.39208e-07	-4.17605e-07	5.82711e-08	-3.59334e-07	-1.77625e-07	1.08074e-07	-6.95516e-08	-3.86268e-07	1.24384e-07	-2.61884e-07	-6.86464e-08	1.13303e-08	-5.73161e-08	-3.53155e-07	2.55601e-07	-9.75532e-08	-3.97472e-07	5.56044e-08	-3.41868e-07
20.742	-4.53450e-07	1.65619e-07	-2.87831e-07	-4.71464e-07	2.31741e-07	-2.39724e-07	-4.19478e-07	5.85324e-08	-3.60945e-07	-1.79402e-07	1.09155e-07	-7.02472e-08	-3.88049e-07	1.24957e-07	-2.63091e-07	-7.06976e-08	1.16689e-08	-5.90287e-08	-3.53693e-07	2.55991e-07	-9.77019e-08	-4.01053e-07	5.61053e-08	-3.44948e-07
20.767	-4.55186e-07	1.66253e-07	-2.88933e-07	-4.72470e-07	2.32235e-07	-2.40235e-07	-4.21343e-07	5.87927e-08	-3.62550e-07	-1.81168e-07	1.10229e-07	-7.09387e-08	-3.89818e-07	1.25527e-07	-2.64291e-07	-7.27393e-08	1.20059e-08	-6.07334e-08	-3.54226e-07	2.56377e-07	-9.78490e-08	-4.04622e-07	5.66046e-08	-3.48017e-07
20.791	-4.56910e-07	1.66883e-07	-2.90027e-07	-4.73468e-07	2.32725e-07	-2.40742e-07	-4.23200e-07	5.90518e-08	-3.64148e-07	-1.82923e-07	1.11297e-07	-7.16261e-08	-3.91575e-07	1.26093e-07	-2.65482e-07	-7.47715e-08	1.23413e-08	-6.24303e-08	-3.54752e-07	2.56758e-07	-9.79945e-08	-4.08179e-07	5.71021e-08	-3.51077e-07
20.816	-4.58621e-07	1.67508e-07	-2.91114e-07	-4.74457e-07	2.33212e-07	-2.41245e-07	-4.25050e-07	5.93099e-08	-3.65740e-07	-1.84668e-07	1.12359e-07	-7.23093e-08	-3.93320e-07	1.26655e-07	-2.66665e-07	-7.67943e-08	1.26752e-08	-6.41191e-08	-3.55273e-07	2.57134e-07	-9.81383e-08	-4.11723e-07	5.75980e-08	-3.54125e-07
20.840	-4.60321e-07	1.68128e-07	-2.92192e-07	-4.75439e-07	2.33695e-07	-2.41745e-07	-4.26891e-07	5.95669e-08	-3.67325e-07	-1.86402e-07	1.13414e-07	-7.29883e-08	-3.95053e-07	1.27213e-07	-2.67840e-07	-7.88075e-08	1.30074e-08	-6.58000e-08	-3.55787e-07	2.57507e-07	-9.82804e-08	-4.15256e-07	5.80922e-08	-3.57164e-07
20.865	-4.62007e-07	1.68744e-07	-2.93263e-07	-4.76413e-07	2.34173e-07	-2.42240e-07	-4.28725e-07	5.98227e-08	-3.68902e-07	-1.88125e-07	1.14462e-07	-7.36630e-08	-3.96774e-07	1.27767e-07	-2.69007e-07	-8.08110e-08	1.33381e-08	-6.74729e-08	-3.56296e-07	2.57875e-07	-9.84209e-08	-4.18776e-07	5.85846e-08	-3.60191e-07
20.890	-4.63682e-07	1.69356e-07	-2.94326e-07	-4.77379e-07	2.34648e-07	-2.42731e-07	-4.30551e-07	6.00775e-08	-3.70473e-07	-1.89838e-07	1.15504e-07	-7.43336e-08	-3.98482e-07	1.28317e-07	-2.70165e-07	-8.28048e-08	1.36672e-08	-6.91376e-08	-3.56798e-07	2.58239e-07	-9.85597e-08	-4.22283e-07	5.90753e-08	-3.63208e-07
20.914	-4.65344e-07	1.69963e-07	-2.95381e-07	-4.78337e-07	2.35119e-07	-2.43218e-07	-4.32369e-07	6.03311e-08	-3.72037e-07	-1.91539e-07	1.16540e-07	-7.49999e-08	-4.00179e-07	1.28863e-07	-2.71315e-07	-8.47890e-08	1.39947e-08	-7.07943e-08	-3.57295e-07	2.58598e-07	-9.86969e-08	-4.25778e-07	5.95642e-08	-3.66214e-07
20.939	-4.66994e-07	1.70566e-07	-2.96428e-07	-4.79286e-07	2.35586e-07	-2.43701e-07	-4.34178e-07	6.05836e-08	-3.73594e-07	-1.93230e-07	1.17568e-07	-7.56619e-08	-4.01863e-07	1.29406e-07	-2.72457e-07	-8.67633e-08	1.43206e-08	-7.24427e-08	-3.57786e-07	2.58953e-07	-9.88324e-08	-4.29260e-07	6.00513e-08	-3.69209e-07
20.963	-4.68631e-07	1.71164e-07	-2.97467e-07	-4.80228e-07	2.36048e-07	-2.44180e-07	-4.35979e-07	6.08350e-08	-3.75144e-07	-1.94910e-07	1.18590e-07	-7.63197e-08	-4.03534e-07	1.29944e-07	-2.73590e-07	-8.87278e-08	1.46448e-08	-7.40829e-08	-3.58270e-07	2.59304e-07	-9.89663e-08	-4.32729e-07	6.05366e-08	-3.72192e-07
20.988	-4.70256e-07	1.71757e-07	-2.98499e-07	-4.81162e-07	2.36507e-07	-2.44654e-07	-4.37773e-07	6.10852e-08	-3.76687e-07	-1.96579e-07	1.19606e-07	-7.69732e-08	-4.05194e-07	1.30478e-07	-2.74715e-07	-9.06823e-08	1.49674e-08	-7.57149e-08	-3.58749e-07	2.59650e-07	-9.90985e-08	-4.36185e-07	6.10201e-08	-3.75165e-07
21.012	-4.71868e-07	1.72346e-07	-2.99522e-07	-4.82087e-07	2.36962e-07	-2.45125e-07	-4.39557e-07	6.13342e-08	-3.78223e-07	-1.98237e-07	1.20614e-07	-7.76223e-08	-4.06841e-07	1.31009e-07	-2.75832e-07	-9.26270e-08	1.52884e-08	-7.73386e-08	-3.59221e-07	2.59992e-07	-9.92290e-08	-4.39628e-07	6.15018e-08	-3.78127e-07
21.037	-4.73468e-07	1.72930e-07	-3.00538e-07	-4.83004e-07	2.37413e-07	-2.45591e-07	-4.41334e-07	6.15821e-08	-3.79752e-07	-1.99884e-07	1.21616e-07	-7.82672e-08	-4.08475e-07	1.31535e-07	-2.76940e-07	-9.45616e-08	1.56077e-08	-7.89539e-08	-3.59688e-07	2.60330e-07	-9.93579e-08	-4.43058e-07	6.19816e-08	-3.81077e-07
21.062	-4.75055e-07	1.73510e-07	-3.01545e-07	-4.83914e-07	2.37860e-07	-2.46054e-07	-4.43102e-07	6.18288e-08	-3.81273e-07	-2.01519e-07	1.22612e-07	-7.89077e-08	-4.10097e-07	1.32057e-07	-2.78040e-07	-9.64862e-08	1.59254e-08	-8.05608e-08	-3.60148e-07	2.60663e-07	-9.94851e-08	-4.46475e-07	6.24596e-08	-3.84015e-07
21.086	-4.76630e-07	1.74085e-07	-3.02545e-07	-4.84814e-07	2.38303e-07	-2.46512e-07	-4.44861e-07	6.20743e-08	-3.82787e-07	-2.03144e-07	1.23600e-07	-7.95438e-08	-4.11706e-07	1.32576e-07	-2.79131e-07	-9.84006e-08	1.62414e-08	-8.21593e-08	-3.60603e-07	2.60992e-07	-9.96106e-08	-4.49878e-07	6.29357e-08	-3.86942e-07
21.111	-4.78192e-07	1.74656e-07	-3.03536e-07	-4.85707e-07	2.38742e-07	-2.46966e-07	-4.46612e-07	6.23186e-08	-3.84293e-07	-2.04758e-07	1.24582e-07	-8.01756e-08	-4.13303e-07	1.33090e-07	-2.80213e-07	-1.00305e-07	1.65557e-08	-8.37493e-08	-3.61051e-07	2.61317e-07	-9.97345e-08	-4.53268e-07	6.34099e-08	-3.89858e-07
21.135	-4.79741e-07	1.75221e-07	-3.04520e-07	-4.86592e-07	2.39176e-07	-2.47415e-07	-4.48354e-07	6.25617e-08	-3.85792e-07	-2.06360e-07	1.25557e-07	-8.08030e-08	-4.14888e-07	1.33600e-07	-2.81288e-07	-1.02199e-07	1.68683e-08	-8.53308e-08	-3.61493e-07	2.61637e-07	-9.98566e-08	-4.56644e-07	6.38821e-08	-3.92762e-07
21.160	-4.81278e-07	1.75783e-07	-3.05495e-07	-4.87468e-07	2.39607e-07	-2.47861e-07	-4.50088e-07	6.28036e-08	-3.87284e-07	-2.07951e-07	1.26525e-07	-8.14260e-08	-4.16459e-07	1.34106e-07	-2.82353e-07	-1.04083e-07	1.71792e-08	-8.69037e-08	-3.61930e-07	2.61953e-07	-9.99772e-08	-4.60006e-07	6.43525e-08	-3.95653e-07
21.185	-4.82801e-07	1.76339e-07	-3.06462e-07	-4.88336e-07	2.40034e-07	-2.48302e-07	-4.51812e-07	6.30443e-08	-3.88768e-07	-2.09531e-07	1.27486e-07	-8.20446e-08	-4.18018e-07	1.34608e-07	-2.83410e-07	-1.05956e-07	1.74885e-08	-8.84680e-08	-3.62360e-07	2.62264e-07	-1.00096e-07	-4.63354e-07	6.48209e-08	-3.98533e-07
21.209	-4.84313e-07	1.76891e-07	-3.07421e-07	-4.89196e-07	2.40456e-07	-2.48739e-07	-4.53528e-07	6.32837e-08	-3.90245e-07	-2.11099e-07	1.28440e-07	-8.26588e-08	-4.19564e-07	1.35106e-07	-2.84458e-07	-1.07820e-07	1.77960e-08	-9.00236e-08	-3.62784e-07	2.62571e-07	-1.00213e-07	-4.66688e-07	6.52873e-08	-4.01401e-07
21.234	-4.85811e-07	1.77438e-07	-3.08372e-07	-4.90047e-07	2.40875e-07	-2.49172e-07	-4.55235e-07	6.35219e-08	-3.91714e-07	-2.12656e-07	1.29388e-07	-8.32685e-08	-4.21098e-07	1.35600e-07	-2.85498e-07	-1.09672e-07	1.81018e-08	-9.15706e-08	-3.63202e-07	2.62874e-07	-1.00329e-07	-4.70009e-07	6.57518e-08	-4.04257e-07
21.258	-4.87296e-07	1.77981e-07	-3.09315e-07	-4.90890e-07	2.41289e-07	-2.49601e-07	-4.56934e-07	6.37588e-08	-3.93175e-07	-2.14202e-07	1.30328e-07	-8.38738e-08	-4.22619e-07	1.36089e-07	-2.86529e-07	-1.11515e-07	1.84059e-08	-9.31088e-08	-3.63614e-07	2.63172e-07	-1.00442e-07	-4.73314e-07	6.62143e-08	-4.07100e-07
21.283	-4.88769e-07	1.78519e-07	-3.10250e-07	-4.91725e-07	2.41700e-07	-2.50025e-07	-4.58623e-07	6.39945e-08	-3.94628e-07	-2.15737e-07	1.31262e-07	-8.44746e-08	-4.24127e-07	1.36575e-07	-2.87552e-07	-1.13346e-07	1.87082e-08	-9.46383e-08	-3.64020e-07	2.63466e-07	-1.00555e-07	-4.76606e-07	6.66748e-08	-4.09931e-07
21.307	-4.90229e-07	1.79052e-07	-3.11177e-07	-4.92551e-07	2.42106e-07	-2.50446e-07	-4.60303e-07	6.42290e-08	-3.96074e-07	-2.17259e-07	1.32189e-07	-8.50709e-08	-4.25622e-07	1.37057e-07	-2.88565e-07	-1.15168e-07	1.90088e-08	-9.61589e-08	-3.64420e-07	2.63755e-07	-1.00665e-07	-4.79883e-07	6.71332e-08	-4.12750e-07
21.332	-4.91675e-07	1.79580e-07	-3.12095e-07	-4.93369e-07	2.42508e-07	-2.50862e-07	-4.61974e-07	6.44621e-08	-3.97512e-07	-2.18771e-07	1.33108e-07	-8.56627e-08	-4.27104e-07	1.37534e-07	-2.89570e-07	-1.16978e-07	1.93077e-08	-9.76707e-08	-3.64814e-07	2.64040e-07	-1.00774e-07	-4.83146e-07	6.75897e-08	-4.15556e-07
21.357	-4.93109e-07	1.80104e-07	-3.13005e-07	-4.94179e-07	2.42906e-07	-2.51273e-07	-4.63635e-07	6.46940e-08	-3.98941e-07	-2.20271e-07	1.34021e-07	-8.62501e-08	-4.28573e-07	1.38007e-07	-2.90566e-07	-1.18778e-07	1.96048e-08	-9.91736e-08	-3.65202e-07	2.64321e-07	-1.00881e-07	-4.86394e-07	6.80440e-08	-4.18350e-07
21.381	-4.94530e-07	1.80623e-07	-3.13907e-07	-4.94980e-07	2.43299e-07	-2.51680e-07	-4.65288e-07	6.49246e-08	-4.00363e-07	-2.21759e-07	1.34926e-07	-8.68329e-08	-4.30030e-07	1.38476e-07	-2.91554e-07	-1.20568e-07	1.99001e-08	-1.00668e-07	-3.65583e-07	2.64597e-07	-1.00986e-07	-4.89627e-07	6.84963e-08	-4.21131e-07
21.406	-4.95938e-07	1.81137e-07	-3.14801e-07	-4.95773e-07	2.43689e-07	-2.52084e-07	-4.66931e-07	6.51539e-08	-4.01777e-07	-2.23236e-07	1.35825e-07	-8.74111e-08	-4.31473e-07	1.38941e-07	-2.92532e-07	-1.22346e-07	2.01937e-08	-1.02153e-07	-3.65959e-07	2.64869e-07	-1.01090e-07	-4.92845e-07	6.89466e-08	-4.23899e-07
21.430	-4.97333e-07	1.81647e-07	-3.15686e-07	-4.96557e-07	2.44075e-07	-2.52482e-07	-4.68565e-07	6.53818e-08	-4.03183e-07	-2.24701e-07	1.36716e-07	-8.79848e-08	-4.32904e-07	1.39401e-07	-2.93502e-07	-1.24114e-07	2.04854e-08	-1.03629e-07	-3.66328e-07	2.65136e-07	-1.01192e-07	-4.96049e-07	6.93947e-08	-4.26654e-07
21.455	-4.98715e-07	1.82151e-07	-3.16563e-07	-4.97333e-07	2.44456e-07	-2.52877e-07	-4.70189e-07	6.56085e-08	-4.04581e-07	-2.26155e-07	1.37601e-07	-8.85540e-08	-4.34321e-07	1.39858e-07	-2.94463e-07	-1.25871e-07	2.07754e-08	-1.05095e-07	-3.66692e-07	2.65399e-07	-1.01293e-07	-4.99237e-07	6.98407e-08	-4.29396e-07
21.479	-5.00083e-07	1.82651e-07	-3.17432e-07	-4.98100e-07	2.44833e-07	-2.53267e-07	-4.71804e-07	6.58338e-08	-4.05970e-07	-2.27597e-07	1.38478e-07	-8.91186e-08	-4.35725e-07	1.40310e-07	-2.95415e-07	-1.27617e-07	2.10636e-08	-1.06553e-07	-3.67049e-07	2.65658e-07	-1.01391e-07	-5.02410e-07	7.02846e-08	-4.32125e-07
21.504	-5.01439e-07	1.83146e-07	-3.18292e-07	-4.98858e-07	2.45206e-07	-2.53653e-07	-4.73410e-07	6.60578e-08	-4.07352e-07	-2.29027e-07	1.39348e-07	-8.96785e-08	-4.37117e-07	1.40758e-07	-2.96359e-07	-1.29352e-07	2.13500e-08	-1.08002e-07	-3.67400e-07	2.65912e-07	-1.01488e-07	-5.05567e-07	7.07263e-08	-4.34841e-07
21.529	-5.02781e-07	1.83637e-07	-3.19145e-07	-4.99609e-07	2.45575e-07	-2.54034e-07	-4.75005e-07	6.62805e-08	-4.08725e-07	-2.30445e-07	1.40211e-07	-9.02339e-08	-4.38495e-07	1.41202e-07	-2.97293e-07	-1.31076e-07	2.16346e-08	-1.09442e-07	-3.67745e-07	2.66161e-07	-1.01584e-07	-5.08710e-07	7.11659e-08	-4.37544e-07
21.553	-5.04111e-07	1.84122e-07	-3.19988e-07	-5.00350e-07	2.45939e-07	-2.54411e-07	-4.76592e-07	6.65018e-08	-4.10090e-07	-2.31852e-07	1.41067e-07	-9.07847e-08	-4.39860e-07	1.41641e-07	-2.98218e-07	-1.32789e-07	2.19173e-08	-1.10872e-07	-3.68084e-07	2.66407e-07	-1.01677e-07	-5.11836e-07	7.16033e-08	-4.40233e-07
21.578	-5.05427e-07	1.84603e-07	-3.20824e-07	-5.01083e-07	2.46299e-07	-2.54784e-07	-4.78168e-07	6.67218e-08	-4.11446e-07	-2.33247e-07	1.41916e-07	-9.13309e-08	-4.41211e-07	1.42077e-07	-2.99135e-07	-1.34491e-07	2.21982e-08	-1.12293e-07	-3.68417e-07	2.66648e-07	-1.01769e-07	-5.14947e-07	7.20385e-08	-4.42909e-07
21.602	-5.06730e-07	1.85079e-07	-3.21651e-07	-5.01808e-07	2.46655e-07	-2.55152e-07	-4.79735e-07	6.69404e-08	-4.12794e-07	-2.34630e-07	1.42757e-07	-9.18724e-08	-4.42550e-07	1.42508e-07	-3.00042e-07	-1.36182e-07	2.24773e-08	-1.13705e-07	-3.68744e-07	2.66884e-07	-1.01859e-07	-5.18043e-07	7.24715e-08	-4.45571e-07
21.627	-5.08020e-07	1.85550e-07	-3.22470e-07	-5.02523e-07	2.47007e-07	-2.55516e-07	-4.81292e-07	6.71577e-08	-4.14134e-07	-2.36001e-07	1.43591e-07	-9.24093e-08	-4.43875e-07	1.42934e-07	-3.00941e-07	-1.37862e-07	2.27546e-08	-1.15107e-07	-3.69064e-07	2.67116e-07	-1.01948e-07	-5.21122e-07	7.29024e-08	-4.48220e-07
21.651	-5.09296e-07	1.86016e-07	-3.23280e-07	-5.03231e-07	2.47355e-07	-2.55876e-07	-4.82839e-07	6.73735e-08	-4.15465e-07	-2.37360e-07	1.44418e-07	-9.29415e-08	-4.45187e-07	1.43357e-07	-3.01830e-07	-1.39531e-07	2.30300e-08	-1.16501e-07	-3.69379e-07	2.67344e-07	-1.02035e-07	-5.24186e-07	7.33309e-08	-4.50855e-07
21.676	-5.10559e-07	1.86478e-07	-3.24082e-07	-5.03929e-07	2.47698e-07	-2.56231e-07	-4.84376e-07	6.75880e-08	-4.16788e-07	-2.38707e-07	1.45238e-07	-9.34691e-08	-4.46486e-07	1.43775e-07	-3.02711e-07	-1.41188e-07	2.33035e-08	-1.17884e-07	-3.69687e-07	2.67567e-07	-1.02120e-07	-5.27233e-07	7.37573e-08	-4.53476e-07
21.701	-5.11809e-07	1.86934e-07	-3.24875e-07	-5.04619e-07	2.48037e-07	-2.56582e-07	-4.85903e-07	6.78011e-08	-4.18102e-07	-2.40043e-07	1.46051e-07	-9.39920e-08	-4.47771e-07	1.44189e-07	-3.03582e-07	-1.42834e-07	2.35752e-08	-1.19259e-07	-3.69989e-07	2.67786e-07	-1.02204e-07	-5.30265e-07	7.41813e-08	-4.56083e-07
21.725	-5.13046e-07	1.87386e-07	-3.25660e-07	-5.05300e-07	2.48372e-07	-2.56928e-07	-4.87420e-07	6.80128e-08	-4.19407e-07	-2.41366e-07	1.46856e-07	-9.45102e-08	-4.49043e-07	1.44598e-07	-3.04444e-07	-1.44469e-07	2.38450e-08	-1.20624e-07	-3.70286e-07	2.68000e-07	-1.02285e-07	-5.33280e-07	7.46031e-08	-4.58676e-07
21.750	-5.14269e-07	1.87833e-07	-3.26437e-07	-5.05973e-07	2.48703e-07	-2.57270e-07	-4.88927e-07	6.82231e-08	-4.20704e-07	-2.42678e-07	1.47654e-07	-9.50237e-08	-4.50302e-07	1.45004e-07	-3.05298e-07	-1.46092e-07	2.41130e-08	-1.21979e-07	-3.70576e-07	2.68210e-07	-1.02365e-07	-5.36278e-07	7.50226e-08	-4.61256e-07
21.774	-5.15479e-07	1.88275e-07	-3.27205e-07	-5.06637e-07	2.49029e-07	-2.57608e-07	-4.90424e-07	6.84319e-08	-4.21992e-07	-2.43977e-07	1.48444e-07	-9.55325e-08	-4.51547e-07	1.45405e-07	-3.06142e-07	-1.47704e-07	2.43790e-08	-1.23325e-07	-3.70860e-07	2.68416e-07	-1.02444e-07	-5.39261e-07	7.54398e-08	-4.63821e-07
21.799	-5.16676e-07	1.88712e-07	-3.27964e-07	-5.07292e-07	2.49351e-07	-2.57941e-07	-4.91910e-07	6.86394e-08	-4.23271e-07	-2.45264e-07	1.49228e-07	-9.60366e-08	-4.52778e-07	1.45801e-07	-3.06977e-07	-1.49304e-07	2.46432e-08	-1.24661e-07	-3.71138e-07	2.68617e-07	-1.02521e-07	-5.42226e-07	7.58547e-08	-4.66371e-07
21.823	-5.17859e-07	1.89144e-07	-3.28715e-07	-5.07938e-07	2.49669e-07	-2.58269e-07	-4.93387e-07	6.88454e-08	-4.24541e-07	-2.46539e-07	1.50004e-07	-9.65359e-08	-4.53997e-07	1.46194e-07	-3.07803e-07	-1.50893e-07	2.49055e-08	-1.25988e-07	-3.71409e-07	2.68814e-07	-1.02596e-07	-5.45175e-07	7.62672e-08	-4.68908e-07
21.848	-5.19029e-07	1.89571e-07	-3.29458e-07	-5.08576e-07	2.49982e-07	-2.58594e-07	-4.94853e-07	6.90500e-08	-4.25803e-07	-2.47803e-07	1.50772e-07	-9.70305e-08	-4.55201e-07	1.46582e-07	-3.08620e-07	-1.52471e-07	2.51658e-08	-1.27305e-07	-3.71675e-07	2.69006e-07	-1.02669e-07	-5.48107e-07	7.66774e-08	-4.71430e-07
21.873	-5.20185e-07	1.89993e-07	-3.30192e-07	-5.09205e-07	2.50291e-07	-2.58913e-07	-4.96309e-07	6.92531e-08	-4.27056e-07	-2.49054e-07	1.51533e-07	-9.75204e-08	-4.56392e-07	1.46965e-07	-3.09427e-07	-1.54037e-07	2.54243e-08	-1.28612e-07	-3.71935e-07	2.69194e-07	-1.02741e-07	-5.51023e-07	7.70853e-08	-4.73937e-07
21.897	-5.21328e-07	1.90411e-07	-3.30917e-07	-5.09825e-07	2.50596e-07	-2.59229e-07	-4.97754e-07	6.94548e-08	-4.28299e-07	-2.50293e-07	1.52287e-07	-9.80055e-08	-4.57570e-07	1.47344e-07	-3.10226e-07	-1.55591e-07	2.56808e-08	-1.29910e-07	-3.72188e-07	2.69377e-07	-1.02811e-07	-5.53921e-07	7.74908e-08	-4.76430e-07
21.922	-5.22457e-07	1.90823e-07	-3.31634e-07	-5.10436e-07	2.50897e-07	-2.59539e-07	-4.99189e-07	6.96550e-08	-4.29534e-07	-2.51519e-07	1.53033e-07	-9.84858e-08	-4.58734e-07	1.47719e-07	-3.11015e-07	-1.57134e-07	2.59354e-08	-1.31198e-07	-3.72435e-07	2.69556e-07	-1.02879e-07	-5.56802e-07	7.78938e-08	-4.78909e-07
21.946	-5.23573e-07	1.91231e-07	-3.32342e-07	-5.11039e-07	2.51193e-07	-2.59846e-07	-5.00613e-07	6.98538e-08	-4.30760e-07	-2.52734e-07	1.53772e-07	-9.89613e-08	-4.59885e-07	1.48090e-07	-3.11795e-07	-1.58664e-07	2.61881e-08	-1.32476e-07	-3.72677e-07	2.69731e-07	-1.02946e-07	-5.59667e-07	7.82945e-08	-4.81372e-07
21.971	-5.24675e-07	1.91633e-07	-3.33042e-07	-5.11632e-07	2.51485e-07	-2.60148e-07	-5.02027e-07	7.00511e-08	-4.31976e-07	-2.53936e-07	1.54504e-07	-9.94321e-08	-4.61022e-07	1.48456e-07	-3.12566e-07	-1.60184e-07	2.64389e-08	-1.33745e-07	-3.72912e-07	2.69901e-07	-1.03011e-07	-5.62513e-07	7.86928e-08	-4.83821e-07
21.996	-5.25764e-07	1.92031e-07	-3.33733e-07	-5.12217e-07	2.51772e-07	-2.60445e-07	-5.03431e-07	7.02469e-08	-4.33184e-07	-2.55126e-07	1.55228e-07	-9.98981e-08	-4.62145e-07	1.48817e-07	-3.13327e-07	-1.61691e-07	2.66877e-08	-1.35003e-07	-3.73141e-07	2.70067e-07	-1.03074e-07	-5.65343e-07	7.90886e-08	-4.86254e-07
22.020	-5.26840e-07	1.92424e-07	-3.34416e-07	-5.12793e-07	2.52055e-07	-2.60738e-07	-5.04823e-07	7.04412e-08	-4.34382e-07	-2.56304e-07	1.55945e-07	-1.00359e-07	-4.63254e-07	1.49175e-07	-3.14080e-07	-1.63187e-07	2.69345e-08	-1.36252e-07	-3.73364e-07	2.70228e-07	-1.03136e-07	-5.68155e-07	7.94820e-08	-4.88673e-07
22.045	-5.27901e-07	1.92812e-07	-3.35090e-07	-5.13361e-07	2.52334e-07	-2.61026e-07	-5.06205e-07	7.06340e-08	-4.35571e-07	-2.57469e-07	1.56654e-07	-1.00816e-07	-4.64350e-07	1.49528e-07	-3.14823e-07	-1.64670e-07	2.71794e-08	-1.37491e-07	-3.73581e-07	2.70385e-07	-1.03196e-07	-5.70950e-07	7.98730e-08	-4.91077e-07
22.069	-5.28949e-07	1.93194e-07	-3.35755e-07	-5.13919e-07	2.52609e-07	-2.61310e-07	-5.07577e-07	7.08254e-08	-4.36751e-07	-2.58622e-07	1.57355e-07	-1.01267e-07	-4.65432e-07	1.49876e-07	-3.15556e-07	-1.66142e-07	2.74224e-08	-1.38720e-07	-3.73791e-07	2.70538e-07	-1.03254e-07	-5.73726e-07	8.02614e-08	-4.93465e-07
22.094	-5.29984e-07	1.93572e-07	-3.36412e-07	-5.14469e-07	2.52879e-07	-2.61590e-07	-5.08937e-07	7.10152e-08	-4.37922e-07	-2.59763e-07	1.58049e-07	-1.01714e-07	-4.66501e-07	1.50220e-07	-3.16281e-07	-1.67602e-07	2.76633e-08	-1.39939e-07	-3.73996e-07	2.70686e-07	-1.03310e-07	-5.76486e-07	8.06474e-08	-4.95838e-07
22.118	-5.31005e-07	1.93945e-07	-3.37060e-07	-5.15009e-07	2.53145e-07	-2.61865e-07	-5.10287e-07	7.12035e-08	-4.39083e-07	-2.60892e-07	1.58736e-07	-1.02156e-07	-4.67555e-07	1.50560e-07	-3.16996e-07	-1.69050e-07	2.79023e-08	-1.41148e-07	-3.74195e-07	2.70829e-07	-1.03365e-07	-5.79227e-07	8.10309e-08	-4.98196e-07
22.143	-5.32012e-07	1.94313e-07	-3.37699e-07	-5.15541e-07	2.53406e-07	-2.62135e-07	-5.11625e-07	7.13904e-08	-4.40235e-07	-2.62008e-07	1.59415e-07	-1.02593e-07	-4.68596e-07	1.50895e-07	-3.17701e-07	-1.70486e-07	2.81394e-08	-1.42347e-07	-3.74387e-07	2.70969e-07	-1.03418e-07	-5.81950e-07	8.14119e-08	-5.00538e-07
22.168	-5.33006e-07	1.94676e-07	-3.38330e-07	-5.16064e-07	2.53663e-07	-2.62401e-07	-5.12953e-07	7.15756e-08	-4.41378e-07	-2.63112e-07	1.60087e-07	-1.03025e-07	-4.69623e-07	1.51226e-07	-3.18398e-07	-1.71910e-07	2.83744e-08	-1.43536e-07	-3.74574e-07	2.71104e-07	-1.03470e-07	-5.84655e-07	8.17903e-08	-5.02865e-07
22.192	-5.33986e-07	1.95034e-07	-3.38952e-07	-5.16578e-07	2.53915e-07	-2.62662e-07	-5.14270e-07	7.17594e-08	-4.42511e-07	-2.64203e-07	1.60751e-07	-1.03452e-07	-4.70637e-07	1.51552e-07	-3.19085e-07	-1.73322e-07	2.86074e-08	-1.44715e-07	-3.74754e-07	2.71234e-07	-1.03520e-07	-5.87343e-07	8.21663e-08	-5.05176e-07
22.217	-5.34952e-07	1.95387e-07	-3.39565e-07	-5.17083e-07	2.54164e-07	-2.62919e-07	-5.15576e-07	7.19416e-08	-4.43634e-07	-2.65282e-07	1.61407e-07	-1.03875e-07	-4.71636e-07	1.51874e-07	-3.19762e-07	-1.74722e-07	2.88385e-08	-1.45884e-07	-3.74928e-07	2.71360e-07	-1.03568e-07	-5.90012e-07	8.25396e-08	-5.07472e-07
22.241	-5.35905e-07	1.95735e-07	-3.40170e-07	-5.17579e-07	2.54408e-07	-2.63171e-07	-5.16871e-07	7.21223e-08	-4.44749e-07	-2.66348e-07	1.62056e-07	-1.04292e-07	-4.72622e-07	1.52191e-07	-3.20430e-07	-1.76110e-07	2.90675e-08	-1.47042e-07	-3.75096e-07	2.71482e-07	-1.03614e-07	-5.92662e-07	8.29105e-08	-5.09752e-07
22.266	-5.36844e-07	1.96078e-07	-3.40766e-07	-5.18066e-07	2.54647e-07	-2.63419e-07	-5.18155e-07	7.23014e-08	-4.45853e-07	-2.67402e-07	1.62697e-07	-1.04705e-07	-4.73593e-07	1.52504e-07	-3.21089e-07	-1.77485e-07	2.92946e-08	-1.48191e-07	-3.75258e-07	2.71599e-07	-1.03659e-07	-5.95295e-07	8.32787e-08	-5.12016e-07
22.290	-5.37769e-07	1.96416e-07	-3.41354e-07	-5.18544e-07	2.54882e-07	-2.63662e-07	-5.19427e-07	7.24790e-08	-4.46948e-07	-2.68444e-07	1.63331e-07	-1.05113e-07	-4.74551e-07	1.52812e-07	-3.21739e-07	-1.78849e-07	2.95196e-08	-1.49329e-07	-3.75415e-07	2.71712e-07	-1.03702e-07	-5.97908e-07	8.36444e-08	-5.14264e-07
22.315	-5.38681e-07	1.96749e-07	-3.41932e-07	-5.19013e-07	2.55113e-07	-2.63901e-07	-5.20689e-07	7.26550e-08	-4.48034e-07	-2.69473e-07	1.63957e-07	-1.05516e-07	-4.75495e-07	1.53116e-07	-3.22378e-07	-1.80200e-07	2.97426e-08	-1.50457e-07	-3.75565e-07	2.71821e-07	-1.03744e-07	-6.00504e-07	8.40074e-08	-5.16496e-07
22.340	-5.39579e-07	1.97077e-07	-3.42502e-07	-5.19474e-07	2.55339e-07	-2.64135e-07	-5.21939e-07	7.28294e-08	-4.49109e-07	-2.70489e-07	1.64576e-07	-1.05914e-07	-4.76425e-07	1.53416e-07	-3.23009e-07	-1.81539e-07	2.99636e-08	-1.51575e-07	-3.75708e-07	2.71925e-07	-1.03783e-07	-6.03080e-07	8.43679e-08	-5.18712e-07
22.364	-5.40463e-07	1.97400e-07	-3.43063e-07	-5.19925e-07	2.55561e-07	-2.64364e-07	-5.23178e-07	7.30023e-08	-4.50175e-07	-2.71493e-07	1.65186e-07	-1.06307e-07	-4.77341e-07	1.53711e-07	-3.23630e-07	-1.82865e-07	3.01826e-08	-1.52683e-07	-3.75846e-07	2.72025e-07	-1.03821e-07	-6.05638e-07	8.47257e-08	-5.20912e-07
22.389	-5.41334e-07	1.97718e-07	-3.43616e-07	-5.20367e-07	2.55778e-07	-2.64589e-07	-5.24405e-07	7.31736e-08	-4.51232e-07	-2.72485e-07	1.65790e-07	-1.06695e-07	-4.78243e-07	1.54001e-07	-3.24242e-07	-1.84180e-07	3.03995e-08	-1.53780e-07	-3.75978e-07	2.72120e-07	-1.03858e-07	-6.08177e-07	8.50809e-08	-5.23096e-07
22.413	-5.42190e-07	1.98031e-07	-3.44160e-07	-5.20801e-07	2.55991e-07	-2.64809e-07	-5.25621e-07	7.33433e-08	-4.52278e-07	-2.73464e-07	1.66385e-07	-1.07079e-07	-4.79131e-07	1.54287e-07	-3.24844e-07	-1.85482e-07	3.06144e-08	-1.54867e-07	-3.76104e-07	2.72211e-07	-1.03893e-07	-6.10697e-07	8.54334e-08	-5.25264e-07
22.438	-5.43033e-07	1.98338e-07	-3.44695e-07	-5.21225e-07	2.56200e-07	-2.65025e-07	-5.26826e-07	7.35114e-08	-4.53315e-07	-2.74430e-07	1.66973e-07	-1.07457e-07	-4.80005e-07	1.54569e-07	-3.25436e-07	-1.86771e-07	3.08272e-08	-1.55944e-07	-3.76224e-07	2.72298e-07	-1.03926e-07	-6.13198e-07	8.57833e-08	-5.27415e-07
22.462	-5.43862e-07	1.98641e-07	-3.45221e-07	-5.21640e-07	2.56404e-07	-2.65236e-07	-5.28020e-07	7.36779e-08	-4.54342e-07	-2.75384e-07	1.67554e-07	-1.07830e-07	-4.80865e-07	1.54846e-07	-3.26019e-07	-1.88048e-07	3.10380e-08	-1.57010e-07	-3.76338e-07	2.72380e-07	-1.03957e-07	-6.15680e-07	8.61305e-08	-5.29549e-07
22.487	-5.44678e-07	1.98939e-07	-3.45739e-07	-5.22047e-07	2.56604e-07	-2.65443e-07	-5.29202e-07	7.38428e-08	-4.55359e-07	-2.76325e-07	1.68126e-07	-1.08199e-07	-4.81711e-07	1.55118e-07	-3.26593e-07	-1.89313e-07	3.12467e-08	-1.58066e-07	-3.76445e-07	2.72458e-07	-1.03987e-07	-6.18143e-07	8.64750e-08	-5.31668e-07
22.512	-5.45479e-07	1.99232e-07	-3.46247e-07	-5.22444e-07	2.56799e-07	-2.65645e-07	-5.30372e-07	7.40062e-08	-4.56366e-07	-2.77254e-07	1.68691e-07	-1.08562e-07	-4.82543e-07	1.55386e-07	-3.27157e-07	-1.90565e-07	3.14534e-08	-1.59112e-07	-3.76547e-07	2.72532e-07	-1.04015e-07	-6.20586e-07	8.68168e-08	-5.33769e-07
22.536	-5.46267e-07	1.99519e-07	-3.46747e-07	-5.22832e-07	2.56990e-07	-2.65842e-07	-5.31531e-07	7.41679e-08	-4.57363e-07	-2.78170e-07	1.69249e-07	-1.08921e-07	-4.83361e-07	1.55649e-07	-3.27712e-07	-1.91805e-07	3.16580e-08	-1.60147e-07	-3.76643e-07	2.72601e-07	-1.04041e-07	-6.23010e-07	8.71560e-08	-5.35854e-07
22.561	-5.47041e-07	1.99802e-07	-3.47239e-07	-5.23212e-07	2.57176e-07	-2.66035e-07	-5.32678e-07	7.43280e-08	-4.58350e-07	-2.79073e-07	1.69798e-07	-1.09275e-07	-4.84165e-07	1.55908e-07	-3.28257e-07	-1.93032e-07	3.18605e-08	-1.61171e-07	-3.76732e-07	2.72666e-07	-1.04066e-07	-6.25415e-07	8.74923e-08	-5.37922e-07
22.585	-5.47801e-07	2.00080e-07	-3.47721e-07	-5.23582e-07	2.57358e-07	-2.66224e-07	-5.33814e-07	7.44864e-08	-4.59327e-07	-2.79964e-07	1.70340e-07	-1.09624e-07	-4.84955e-07	1.56163e-07	-3.28792e-07	-1.94246e-07	3.20610e-08	-1.62185e-07	-3.76816e-07	2.72727e-07	-1.04089e-07	-6.27800e-07	8.78260e-08	-5.39974e-07
22.610	-5.48547e-07	2.00352e-07	-3.48195e-07	-5.23943e-07	2.57536e-07	-2.66407e-07	-5.34938e-07	7.46433e-08	-4.60294e-07	-2.80842e-07	1.70874e-07	-1.09967e-07	-4.85730e-07	1.56412e-07	-3.29318e-07	-1.95448e-07	3.22594e-08	-1.63189e-07	-3.76894e-07	2.72783e-07	-1.04111e-07	-6.30165e-07	8.81569e-08	-5.42008e-07
22.634	-5.49280e-07	2.00620e-07	-3.48660e-07	-5.24295e-07	2.57709e-07	-2.66586e-07	-5.36050e-07	7.47985e-08	-4.61252e-07	-2.81707e-07	1.71401e-07	-1.10306e-07	-4.86492e-07	1.56658e-07	-3.29834e-07	-1.96638e-07	3.24557e-08	-1.64182e-07	-3.76965e-07	2.72835e-07	-1.04131e-07	-6.32511e-07	8.84851e-08	-5.44026e-07
22.659	-5.49998e-07	2.00882e-07	-3.49116e-07	-5.24638e-07	2.57878e-07	-2.66761e-07	-5.37151e-07	7.49520e-08	-4.62198e-07	-2.82560e-07	1.71920e-07	-1.10640e-07	-4.87239e-07	1.56898e-07	-3.30341e-07	-1.97814e-07	3.26499e-08	-1.65164e-07	-3.77031e-07	2.72882e-07	-1.04149e-07	-6.34837e-07	8.88105e-08	-5.46027e-07
22.684	-5.50703e-07	2.01140e-07	-3.49563e-07	-5.24973e-07	2.58042e-07	-2.66931e-07	-5.38239e-07	7.51039e-08	-4.63135e-07	-2.83400e-07	1.72431e-07	-1.10969e-07	-4.87973e-07	1.57134e-07	-3.30838e-07	-1.98978e-07	3.28420e-08	-1.66136e-07	-3.77091e-07	2.72926e-07	-1.04165e-07	-6.37143e-07	8.91331e-08	-5.48010e-07
22.708	-5.51394e-07	2.01392e-07	-3.50002e-07	-5.25298e-07	2.58202e-07	-2.67096e-07	-5.39316e-07	7.52542e-08	-4.64062e-07	-2.84227e-07	1.72934e-07	-1.11293e-07	-4.88692e-07	1.57366e-07	-3.31326e-07	-2.00130e-07	3.30320e-08	-1.67097e-07	-3.77145e-07	2.72965e-07	-1.04180e-07	-6.39430e-07	8.94530e-08	-5.49977e-07
22.733	-5.52071e-07	2.01639e-07	-3.50432e-07	-5.25614e-07	2.58357e-07	-2.67257e-07	-5.40381e-07	7.54028e-08	-4.64979e-07	-2.85042e-07	1.73430e-07	-1.11612e-07	-4.89397e-07	1.57593e-07	-3.31804e-07	-2.01268e-07	3.32200e-08	-1.68048e-07	-3.77192e-07	2.72999e-07	-1.04193e-07	-6.41696e-07	8.97700e-08	-5.51926e-07
22.757	-5.52735e-07	2.01882e-07	-3.50853e-07	-5.25921e-07	2.58508e-07	-2.67413e-07	-5.41435e-07	7.55498e-08	-4.65885e-07	-2.85844e-07	1.73918e-07	-1.11926e-07	-4.90088e-07	1.57816e-07	-3.32272e-07	-2.02394e-07	3.34058e-08	-1.68988e-07	-3.77234e-07	2.73029e-07	-1.04205e-07	-6.43942e-07	9.00842e-08	-5.53858e-07
22.782	-5.53384e-07	2.02119e-07	-3.51265e-07	-5.26218e-07	2.58654e-07	-2.67564e-07	-5.42476e-07	7.56951e-08	-4.66781e-07	-2.86633e-07	1.74398e-07	-1.12235e-07	-4.90765e-07	1.58033e-07	-3.32731e-07	-2.03507e-07	3.35895e-08	-1.69917e-07	-3.77270e-07	2.73055e-07	-1.04215e-07	-6.46168e-07	9.03956e-08	-5.55772e-07
22.807	-5.54020e-07	2.02351e-07	-3.51668e-07	-5.26507e-07	2.58796e-07	-2.67711e-07	-5.43505e-07	7.58388e-08	-4.67667e-07	-2.87410e-07	1.74870e-07	-1.12539e-07	-4.91427e-07	1.58247e-07	-3.33180e-07	-2.04607e-07	3.37711e-08	-1.70836e-07	-3.77300e-07	2.73077e-07	-1.04223e-07	-6.48374e-07	9.07042e-08	-5.57670e-07
22.831	-5.54641e-07	2.02578e-07	-3.52063e-07	-5.26787e-07	2.58934e-07	-2.67853e-07	-5.44523e-07	7.59807e-08	-4.68542e-07	-2.88173e-07	1.75335e-07	-1.12838e-07	-4.92075e-07	1.58456e-07	-3.33620e-07	-2.05695e-07	3.39506e-08	-1.71744e-07	-3.77324e-07	2.73094e-07	-1.04230e-07	-6.50559e-07	9.10099e-08	-5.59549e-07
22.856	-5.55249e-07	2.02800e-07	-3.52449e-07	-5.27058e-07	2.59067e-07	-2.67991e-07	-5.45528e-07	7.61210e-08	-4.69407e-07	-2.88924e-07	1.75792e-07	-1.13132e-07	-4.92710e-07	1.58660e-07	-3.34050e-07	-2.06769e-07	3.41280e-08	-1.72641e-07	-3.77342e-07	2.73108e-07	-1.04235e-07	-6.52724e-07	9.13128e-08	-5.61411e-07
22.880	-5.55843e-07	2.03017e-07	-3.52826e-07	-5.27319e-07	2.59195e-07	-2.68124e-07	-5.46522e-07	7.62596e-08	-4.70262e-07	-2.89663e-07	1.76241e-07	-1.13421e-07	-4.93330e-07	1.58859e-07	-3.34470e-07	-2.07831e-07	3.43032e-08	-1.73528e-07	-3.77354e-07	2.73116e-07	-1.04238e-07	-6.54869e-07	9.16128e-08	-5.63256e-07
22.905	-5.56423e-07	2.03229e-07	-3.53194e-07	-5.27572e-07	2.59320e-07	-2.68252e-07	-5.47503e-07	7.63966e-08	-4.71106e-07	-2.90388e-07	1.76683e-07	-1.13706e-07	-4.93935e-07	1.59054e-07	-3.34881e-07	-2.08880e-07	3.44763e-08	-1.74403e-07	-3.77361e-07	2.73121e-07	-1.04240e-07	-6.56993e-07	9.19100e-08	-5.65083e-07
22.929	-5.56990e-07	2.03436e-07	-3.53554e-07	-5.27816e-07	2.59439e-07	-2.68376e-07	-5.48472e-07	7.65318e-08	-4.71940e-07	-2.91101e-07	1.77117e-07	-1.13985e-07	-4.94527e-07	1.59245e-07	-3.35282e-07	-2.09916e-07	3.46473e-08	-1.75268e-07	-3.77361e-07	2.73121e-07	-1.04240e-07	-6.59096e-07	9.22042e-08	-5.66892e-07
22.954	-5.57542e-07	2.03638e-07	-3.53904e-07	-5.28050e-07	2.59555e-07	-2.68496e-07	-5.49429e-07	7.66653e-08	-4.72764e-07	-2.91801e-07	1.77543e-07	-1.14259e-07	-4.95104e-07	1.59431e-07	-3.35673e-07	-2.10939e-07	3.48161e-08	-1.76122e-07	-3.77356e-07	2.73117e-07	-1.04238e-07	-6.61179e-07	9.24956e-08	-5.68683e-07
22.979	-5.58081e-07	2.03834e-07	-3.54246e-07	-5.28275e-07	2.59665e-07	-2.68610e-07	-5.50374e-07	7.67972e-08	-4.73577e-07	-2.92489e-07	1.77961e-07	-1.14528e-07	-4.95667e-07	1.59612e-07	-3.36055e-07	-2.11949e-07	3.49828e-08	-1.76966e-07	-3.77344e-07	2.73109e-07	-1.04235e-07	-6.63241e-07	9.27840e-08	-5.70457e-07
23.003	-5.58605e-07	2.04026e-07	-3.54579e-07	-5.28492e-07	2.59772e-07	-2.68720e-07	-5.51307e-07	7.69273e-08	-4.74379e-07	-2.93163e-07	1.78371e-07	-1.14792e-07	-4.96216e-07	1.59789e-07	-3.36427e-07	-2.12946e-07	3.51474e-08	-1.77798e-07	-3.77327e-07	2.73097e-07	-1.04230e-07	-6.65282e-07	9.30696e-08	-5.72212e-07
23.028	-5.59116e-07	2.04213e-07	-3.54904e-07	-5.28699e-07	2.59874e-07	-2.68825e-07	-5.52227e-07	7.70558e-08	-4.75171e-07	-2.93825e-07	1.78774e-07	-1.15051e-07	-4.96751e-07	1.59961e-07	-3.36790e-07	-2.13930e-07	3.53098e-08	-1.78620e-07	-3.77304e-07	2.73080e-07	-1.04224e-07	-6.67302e-07	9.33522e-08	-5.73950e-07
23.052	-5.59613e-07	2.04394e-07	-3.55219e-07	-5.28897e-07	2.59971e-07	-2.68926e-07	-5.53136e-07	7.71825e-08	-4.75953e-07	-2.94474e-07	1.79169e-07	-1.15305e-07	-4.97271e-07	1.60129e-07	-3.37143e-07	-2.14901e-07	3.54701e-08	-1.79430e-07	-3.77275e-07	2.73059e-07	-1.04216e-07	-6.69301e-07	9.36319e-08	-5.75669e-07
23.077	-5.60096e-07	2.04571e-07	-3.55526e-07	-5.29086e-07	2.60064e-07	-2.69022e-07	-5.54032e-07	7.73075e-08	-4.76724e-07	-2.95111e-07	1.79556e-07	-1.15555e-07	-4.97777e-07	1.60292e-07	-3.37486e-07	-2.15858e-07	3.56282e-08	-1.80230e-07	-3.77240e-07	2.73034e-07	-1.04206e-07	-6.71280e-07	9.39086e-08	-5.77371e-07
23.101	-5.60565e-07	2.04742e-07	-3.55823e-07	-5.29266e-07	2.60152e-07	-2.69114e-07	-5.54915e-07	7.74308e-08	-4.77484e-07	-2.95734e-07	1.79935e-07	-1.15799e-07	-4.98269e-07	1.60450e-07	-3.37819e-07	-2.16803e-07	3.57841e-08	-1.81019e-07	-3.77200e-07	2.73004e-07	-1.04195e-07	-6.73237e-07	9.41824e-08	-5.79054e-07
23.126	-5.61021e-07	2.04908e-07	-3.56113e-07	-5.29437e-07	2.60236e-07	-2.69201e-07	-5.55787e-07	7.75524e-08	-4.78234e-07	-2.96345e-07	1.80307e-07	-1.16038e-07	-4.98747e-07	1.60604e-07	-3.38143e-07	-2.17735e-07	3.59379e-08	-1.81797e-07	-3.77153e-07	2.72971e-07	-1.04182e-07	-6.75172e-07	9.44532e-08	-5.80719e-07
23.151	-5.61462e-07	2.05070e-07	-3.56393e-07	-5.29599e-07	2.60316e-07	-2.69283e-07	-5.56646e-07	7.76723e-08	-4.78973e-07	-2.96943e-07	1.80671e-07	-1.16272e-07	-4.99210e-07	1.60753e-07	-3.38457e-07	-2.18654e-07	3.60896e-08	-1.82564e-07	-3.77101e-07	2.72933e-07	-1.04168e-07	-6.77087e-07	9.47211e-08	-5.82366e-07
23.175	-5.61890e-07	2.05226e-07	-3.56664e-07	-5.29752e-07	2.60391e-07	-2.69361e-07	-5.57492e-07	7.77904e-08	-4.79702e-07	-2.97528e-07	1.81027e-07	-1.16501e-07	-4.99660e-07	1.60898e-07	-3.38762e-07	-2.19559e-07	3.62390e-08	-1.83320e-07	-3.77043e-07	2.72891e-07	-1.04152e-07	-6.78980e-07	9.49859e-08	-5.83995e-07
23.200	-5.62304e-07	2.05377e-07	-3.56927e-07	-5.29896e-07	2.60462e-07	-2.69434e-07	-5.58326e-07	7.79068e-08	-4.80420e-07	-2.98101e-07	1.81375e-07	-1.16725e-07	-5.00094e-07	1.61038e-07	-3.39057e-07	-2.20452e-07	3.63863e-08	-1.84066e-07	-3.76979e-07	2.72845e-07	-1.04134e-07	-6.80852e-07	9.52478e-08	-5.85605e-07
23.224	-5.62704e-07	2.05523e-07	-3.57181e-07	-5.30031e-07	2.60528e-07	-2.69503e-07	-5.59148e-07	7.80215e-08	-4.81127e-07	-2.98660e-07	1.81716e-07	-1.16945e-07	-5.00515e-07	1.61173e-07	-3.39342e-07	-2.21331e-07	3.65315e-08	-1.84800e-07	-3.76910e-07	2.72795e-07	-1.04115e-07	-6.82703e-07	9.55067e-08	-5.87196e-07
23.249	-5.63090e-07	2.05664e-07	-3.57426e-07	-5.30157e-07	2.60590e-07	-2.69567e-07	-5.59957e-07	7.81344e-08	-4.81823e-07	-2.99207e-07	1.82049e-07	-1.17159e-07	-5.00921e-07	1.61304e-07	-3.39617e-07	-2.22197e-07	3.66744e-08	-1.85523e-07	-3.76834e-07	2.72740e-07	-1.04094e-07	-6.84532e-07	9.57625e-08	-5.88769e-07
23.273	-5.63462e-07	2.05800e-07	-3.57662e-07	-5.30273e-07	2.60647e-07	-2.69626e-07	-5.60754e-07	7.82456e-08	-4.82509e-07	-2.99742e-07	1.82374e-07	-1.17368e-07	-5.01314e-07	1.61430e-07	-3.39883e-07	-2.23050e-07	3.68152e-08	-1.86235e-07	-3.76753e-07	2.72681e-07	-1.04072e-07	-6.86339e-07	9.60154e-08	-5.90324e-07
23.298	-5.63821e-07	2.05931e-07	-3.57890e-07	-5.30381e-07	2.60700e-07	-2.69681e-07	-5.61539e-07	7.83551e-08	-4.83184e-07	-3.00263e-07	1.82691e-07	-1.17572e-07	-5.01691e-07	1.61552e-07	-3.40139e-07	-2.23890e-07	3.69538e-08	-1.86936e-07	-3.76666e-07	2.72618e-07	-1.04048e-07	-6.88125e-07	9.62652e-08	-5.91860e-07
23.323	-5.64166e-07	2.06057e-07	-3.58109e-07	-5.30480e-07	2.60749e-07	-2.69731e-07	-5.62311e-07	7.84628e-08	-4.83848e-07	-3.00772e-07	1.83001e-07	-1.17771e-07	-5.02055e-07	1.61669e-07	-3.40386e-07	-2.24717e-07	3.70902e-08	-1.87626e-07	-3.76574e-07	2.72551e-07	-1.04022e-07	-6.89889e-07	9.65120e-08	-5.93377e-07
23.347	-5.64497e-07	2.06178e-07	-3.58319e-07	-5.30569e-07	2.60793e-07	-2.69777e-07	-5.63070e-07	7.85687e-08	-4.84501e-07	-3.01268e-07	1.83302e-07	-1.17966e-07	-5.02404e-07	1.61782e-07	-3.40623e-07	-2.25530e-07	3.72245e-08	-1.88305e-07	-3.76476e-07	2.72480e-07	-1.03995e-07	-6.91631e-07	9.67557e-08	-5.94876e-07
23.372	-5.64814e-07	2.06294e-07	-3.58520e-07	-5.30650e-07	2.60833e-07	-2.69818e-07	-5.63817e-07	7.86729e-08	-4.85144e-07	-3.01751e-07	1.83596e-07	-1.18155e-07	-5.02740e-07	1.61890e-07	-3.40850e-07	-2.26330e-07	3.73565e-08	-1.88973e-07	-3.76372e-07	2.72405e-07	-1.03966e-07	-6.93352e-07	9.69964e-08	-5.96356e-07
23.396	-5.65117e-07	2.06404e-07	-3.58713e-07	-5.30722e-07	2.60868e-07	-2.69854e-07	-5.64551e-07	7.87753e-08	-4.85775e-07	-3.02222e-07	1.83883e-07	-1.18339e-07	-5.03060e-07	1.61993e-07	-3.41068e-07	-2.27117e-07	3.74864e-08	-1.89630e-07	-3.76262e-07	2.72326e-07	-1.03936e-07	-6.95051e-07	9.72341e-08	-5.97817e-07
23.421	-5.65407e-07	2.06510e-07	-3.58896e-07	-5.30784e-07	2.60898e-07	-2.69886e-07	-5.65272e-07	7.88760e-08	-4.86396e-07	-3.02679e-07	1.84161e-07	-1.18518e-07	-5.03367e-07	1.62092e-07	-3.41275e-07	-2.27890e-07	3.76141e-08	-1.90276e-07	-3.76146e-07	2.72242e-07	-1.03904e-07	-6.96727e-07	9.74686e-08	-5.99259e-07
23.446	-5.65682e-07	2.06611e-07	-3.59072e-07	-5.30838e-07	2.60925e-07	-2.69913e-07	-5.65981e-07	7.89749e-08	-4.87006e-07	-3.03124e-07	1.84432e-07	-1.18693e-07	-5.03659e-07	1.62186e-07	-3.41474e-07	-2.28651e-07	3.77395e-08	-1.90911e-07	-3.76025e-07	2.72155e-07	-1.03871e-07	-6.98382e-07	9.77001e-08	-6.00682e-07
23.470	-5.65944e-07	2.06707e-07	-3.59238e-07	-5.30882e-07	2.60947e-07	-2.69936e-07	-5.66677e-07	7.90721e-08	-4.87605e-07	-3.03557e-07	1.84695e-07	-1.18862e-07	-5.03938e-07	1.62275e-07	-3.41662e-07	-2.29397e-07	3.78628e-08	-1.91535e-07	-3.75899e-07	2.72063e-07	-1.03836e-07	-7.00015e-07	9.79285e-08	-6.02086e-07
23.495	-5.66193e-07	2.06797e-07	-3.59395e-07	-5.30918e-07	2.60964e-07	-2.69954e-07	-5.67361e-07	7.91675e-08	-4.88194e-07	-3.03976e-07	1.84950e-07	-1.19026e-07	-5.04201e-07	1.62360e-07	-3.41841e-07	-2.30131e-07	3.79839e-08	-1.92147e-07	-3.75766e-07	2.71967e-07	-1.03799e-07	-7.01625e-07	9.81538e-08	-6.03471e-07
23.519	-5.66427e-07	2.06883e-07	-3.59544e-07	-5.30945e-07	2.60977e-07	-2.69967e-07	-5.68032e-07	7.92611e-08	-4.88771e-07	-3.04383e-07	1.85198e-07	-1.19185e-07	-5.04451e-07	1.62441e-07	-3.42010e-07	-2.30851e-07	3.81028e-08	-1.92749e-07	-3.75628e-07	2.71867e-07	-1.03761e-07	-7.03214e-07	9.83760e-08	-6.04838e-07
23.544	-5.66648e-07	2.06963e-07	-3.59684e-07	-5.30962e-07	2.60986e-07	-2.69976e-07	-5.68690e-07	7.93530e-08	-4.89337e-07	-3.04777e-07	1.85438e-07	-1.19340e-07	-5.04687e-07	1.62517e-07	-3.42170e-07	-2.31558e-07	3.82195e-08	-1.93339e-07	-3.75485e-07	2.71763e-07	-1.03722e-07	-7.04780e-07	9.85951e-08	-6.06185e-07
23.568	-5.66855e-07	2.07039e-07	-3.59816e-07	-5.30971e-07	2.60990e-07	-2.69981e-07	-5.69336e-07	7.94430e-08	-4.89893e-07	-3.05159e-07	1.85670e-07	-1.19489e-07	-5.04908e-07	1.62588e-07	-3.42320e-07	-2.32252e-07	3.83340e-08	-1.93918e-07	-3.75336e-07	2.71655e-07	-1.03680e-07	-7.06324e-07	9.88111e-08	-6.07513e-07
23.593	-5.67048e-07	2.07110e-07	-3.59938e-07	-5.30971e-07	2.60990e-07	-2.69981e-07	-5.69968e-07	7.95313e-08	-4.90437e-07	-3.05528e-07	1.85894e-07	-1.19634e-07	-5.05115e-07	1.62654e-07	-3.42460e-07	-2.32932e-07	3.84463e-08	-1.94486e-07	-3.75181e-07	2.71543e-07	-1.03638e-07	-7.07845e-07	9.90240e-08	-6.08821e-07
23.618	-5.67228e-07	2.07175e-07	-3.60052e-07	-5.30961e-07	2.60986e-07	-2.69976e-07	-5.70589e-07	7.96178e-08	-4.90971e-07	-3.05884e-07	1.86111e-07	-1.19773e-07	-5.05308e-07	1.62717e-07	-3.42591e-07	-2.33599e-07	3.85564e-08	-1.95043e-07	-3.75020e-07	2.71427e-07	-1.03593e-07	-7.09345e-07	9.92337e-08	-6.10111e-07
23.642	-5.67393e-07	2.07236e-07	-3.60158e-07	-5.30943e-07	2.60977e-07	-2.69967e-07	-5.71196e-07	7.97026e-08	-4.91493e-07	-3.06227e-07	1.86320e-07	-1.19907e-07	-5.05486e-07	1.62774e-07	-3.42712e-07	-2.34253e-07	3.86642e-08	-1.95589e-07	-3.74855e-07	2.71307e-07	-1.03547e-07	-7.10821e-07	9.94403e-08	-6.11381e-07
23.667	-5.67546e-07	2.07291e-07	-3.60254e-07	-5.30916e-07	2.60963e-07	-2.69953e-07	-5.71790e-07	7.97855e-08	-4.92005e-07	-3.06558e-07	1.86521e-07	-1.20037e-07	-5.05651e-07	1.62827e-07	-3.42824e-07	-2.34893e-07	3.87699e-08	-1.96123e-07	-3.74683e-07	2.71183e-07	-1.03500e-07	-7.12276e-07	9.96438e-08	-6.12632e-07
23.691	-5.67684e-07	2.07342e-07	-3.60342e-07	-5.30880e-07	2.60946e-07	-2.69935e-07	-5.72372e-07	7.98667e-08	-4.92505e-07	-3.06876e-07	1.86715e-07	-1.20162e-07	-5.05801e-07	1.62875e-07	-3.42926e-07	-2.35520e-07	3.88734e-08	-1.96647e-07	-3.74506e-07	2.71055e-07	-1.03451e-07	-7.13707e-07	9.98441e-08	-6.13863e-07
23.716	-5.67809e-07	2.07388e-07	-3.60421e-07	-5.30835e-07	2.60924e-07	-2.69912e-07	-5.72941e-07	7.99461e-08	-4.92995e-07	-3.07182e-07	1.86901e-07	-1.20281e-07	-5.05937e-07	1.62919e-07	-3.43018e-07	-2.36133e-07	3.89746e-08	-1.97159e-07	-3.74324e-07	2.70923e-07	-1.03401e-07	-7.15117e-07	1.00041e-07	-6.15075e-07
23.740	-5.67920e-07	2.07428e-07	-3.60492e-07	-5.30781e-07	2.60897e-07	-2.69884e-07	-5.73497e-07	8.00237e-08	-4.93473e-07	-3.07475e-07	1.87079e-07	-1.20396e-07	-5.06059e-07	1.62958e-07	-3.43101e-07	-2.36733e-07	3.90736e-08	-1.97660e-07	-3.74136e-07	2.70787e-07	-1.03349e-07	-7.16503e-07	1.00235e-07	-6.16268e-07
23.765	-5.68018e-07	2.07464e-07	-3.60554e-07	-5.30719e-07	2.60866e-07	-2.69852e-07	-5.74040e-07	8.00995e-08	-4.93941e-07	-3.07755e-07	1.87249e-07	-1.20506e-07	-5.06167e-07	1.62993e-07	-3.43174e-07	-2.37320e-07	3.91705e-08	-1.98150e-07	-3.73942e-07	2.70647e-07	-1.03295e-07	-7.17867e-07	1.00426e-07	-6.17441e-07
23.790	-5.68102e-07	2.07494e-07	-3.60607e-07	-5.30647e-07	2.60831e-07	-2.69816e-07	-5.74570e-07	8.01735e-08	-4.94397e-07	-3.08023e-07	1.87412e-07	-1.20610e-07	-5.06260e-07	1.63023e-07	-3.43237e-07	-2.37893e-07	3.92651e-08	-1.98628e-07	-3.73743e-07	2.70503e-07	-1.03240e-07	-7.19208e-07	1.00614e-07	-6.18595e-07
23.814	-5.68172e-07	2.07520e-07	-3.60652e-07	-5.30567e-07	2.60792e-07	-2.69775e-07	-5.75088e-07	8.02457e-08	-4.94842e-07	-3.08278e-07	1.87567e-07	-1.20710e-07	-5.06340e-07	1.63049e-07	-3.43291e-07	-2.38453e-07	3.93575e-08	-1.99096e-07	-3.73539e-07	2.70355e-07	-1.03184e-07	-7.20527e-07	1.00798e-07	-6.19729e-07
23.839	-5.68229e-07	2.07541e-07	-3.60688e-07	-5.30477e-07	2.60748e-07	-2.69730e-07	-5.75593e-07	8.03161e-08	-4.95277e-07	-3.08520e-07	1.87715e-07	-1.20805e-07	-5.06405e-07	1.63070e-07	-3.43335e-07	-2.38999e-07	3.94476e-08	-1.99552e-07	-3.73329e-07	2.70203e-07	-1.03126e-07	-7.21823e-07	1.00979e-07	-6.20843e-07
23.863	-5.68272e-07	2.07557e-07	-3.60715e-07	-5.30379e-07	2.60699e-07	-2.69680e-07	-5.76084e-07	8.03847e-08	-4.95700e-07	-3.08750e-07	1.87855e-07	-1.20895e-07	-5.06457e-07	1.63087e-07	-3.43370e-07	-2.39532e-07	3.95356e-08	-1.99997e-07	-3.73113e-07	2.70047e-07	-1.03067e-07	-7.23095e-07	1.01157e-07	-6.21938e-07
23.888	-5.68302e-07	2.07567e-07	-3.60734e-07	-5.30272e-07	2.60647e-07	-2.69625e-07	-5.76563e-07	8.04515e-08	-4.96112e-07	-3.08968e-07	1.87987e-07	-1.20980e-07	-5.06494e-07	1.63098e-07	-3.43395e-07	-2.40052e-07	3.96213e-08	-2.00430e-07	-3.72893e-07	2.69887e-07	-1.03006e-07	-7.24345e-07	1.01332e-07	-6.23013e-07
23.912	-5.68318e-07	2.07573e-07	-3.60744e-07	-5.30156e-07	2.60590e-07	-2.69566e-07	-5.77029e-07	8.05166e-08	-4.96513e-07	-3.09172e-07	1.88112e-07	-1.21061e-07	-5.06517e-07	1.63106e-07	-3.43411e-07	-2.40558e-07	3.97049e-08	-2.00853e-07	-3.72667e-07	2.69724e-07	-1.02943e-07	-7.25572e-07	1.01504e-07	-6.24068e-07
23.937	-5.68320e-07	2.07574e-07	-3.60746e-07	-5.30032e-07	2.60529e-07	-2.69503e-07	-5.77482e-07	8.05798e-08	-4.96903e-07	-3.09365e-07	1.88229e-07	-1.21136e-07	-5.06526e-07	1.63109e-07	-3.43417e-07	-2.41050e-07	3.97862e-08	-2.01264e-07	-3.72435e-07	2.69556e-07	-1.02879e-07	-7.26776e-07	1.01672e-07	-6.25104e-07
23.962	-5.68309e-07	2.07570e-07	-3.60739e-07	-5.29898e-07	2.60463e-07	-2.69435e-07	-5.77923e-07	8.06412e-08	-4.97281e-07	-3.09544e-07	1.88338e-07	-1.21206e-07	-5.06521e-07	1.63107e-07	-3.43414e-07	-2.41530e-07	3.98653e-08	-2.01664e-07	-3.72198e-07	2.69385e-07	-1.02814e-07	-7.27957e-07	1.01838e-07	-6.26120e-07
23.986	-5.68285e-07	2.07561e-07	-3.60723e-07	-5.29756e-07	2.60393e-07	-2.69363e-07	-5.78350e-07	8.07008e-08	-4.97649e-07	-3.09712e-07	1.88440e-07	-1.21272e-07	-5.06502e-07	1.63101e-07	-3.43401e-07	-2.41995e-07	3.99421e-08	-2.02053e-07	-3.71956e-07	2.69209e-07	-1.02747e-07	-7.29115e-07	1.02000e-07	-6.27116e-07
24.011	-5.68247e-07	2.07548e-07	-3.60699e-07	-5.29605e-07	2.60319e-07	-2.69286e-07	-5.78764e-07	8.07586e-08	-4.98005e-07	-3.09867e-07	1.88534e-07	-1.21333e-07	-5.06469e-07	1.63090e-07	-3.43378e-07	-2.42448e-07	4.00168e-08	-2.02431e-07	-3.71709e-07	2.69030e-07	-1.02678e-07	-7.30250e-07	1.02158e-07	-6.28092e-07
24.035	-5.68195e-07	2.07529e-07	-3.60667e-07	-5.29445e-07	2.60240e-07	-2.69205e-07	-5.79165e-07	8.08146e-08	-4.98351e-07	-3.10009e-07	1.88621e-07	-1.21388e-07	-5.06422e-07	1.63075e-07	-3.43346e-07	-2.42886e-07	4.00892e-08	-2.02797e-07	-3.71456e-07	2.68847e-07	-1.02609e-07	-7.31362e-07	1.02314e-07	-6.29048e-07
24.060	-5.68131e-07	2.07505e-07	-3.60626e-07	-5.29277e-07	2.60157e-07	-2.69119e-07	-5.79554e-07	8.08688e-08	-4.98685e-07	-3.10139e-07	1.88700e-07	-1.21439e-07	-5.06361e-07	1.63056e-07	-3.43305e-07	-2.43312e-07	4.01594e-08	-2.03152e-07	-3.71198e-07	2.68660e-07	-1.02537e-07	-7.32451e-07	1.02466e-07	-6.29984e-07
24.084	-5.68052e-07	2.07476e-07	-3.60576e-07	-5.29099e-07	2.60070e-07	-2.69029e-07	-5.79929e-07	8.09212e-08	-4.99008e-07	-3.10256e-07	1.88771e-07	-1.21485e-07	-5.06286e-07	1.63031e-07	-3.43254e-07	-2.43724e-07	4.02274e-08	-2.03496e-07	-3.70934e-07	2.68470e-07	-1.02465e-07	-7.33516e-07	1.02615e-07	-6.30901e-07
24.109	-5.67961e-07	2.07443e-07	-3.60518e-07	-5.28913e-07	2.59979e-07	-2.68935e-07	-5.80292e-07	8.09718e-08	-4.99320e-07	-3.10362e-07	1.88835e-07	-1.21526e-07	-5.06197e-07	1.63003e-07	-3.43194e-07	-2.44122e-07	4.02932e-08	-2.03829e-07	-3.70666e-07	2.68275e-07	-1.02390e-07	-7.34558e-07	1.02761e-07	-6.31797e-07
24.134	-5.67856e-07	2.07405e-07	-3.60451e-07	-5.28719e-07	2.59883e-07	-2.68836e-07	-5.80641e-07	8.10206e-08	-4.99621e-07	-3.10454e-07	1.88892e-07	-1.21563e-07	-5.06094e-07	1.62970e-07	-3.43124e-07	-2.44507e-07	4.03567e-08	-2.04150e-07	-3.70392e-07	2.68077e-07	-1.02315e-07	-7.35577e-07	1.02903e-07	-6.32673e-07
24.158	-5.67737e-07	2.07361e-07	-3.60376e-07	-5.28516e-07	2.59783e-07	-2.68732e-07	-5.80978e-07	8.10675e-08	-4.99910e-07	-3.10535e-07	1.88941e-07	-1.21594e-07	-5.05977e-07	1.62932e-07	-3.43045e-07	-2.44878e-07	4.04180e-08	-2.04460e-07	-3.70113e-07	2.67875e-07	-1.02238e-07	-7.36573e-07	1.03043e-07	-6.33530e-07
24.183	-5.67606e-07	2.07313e-07	-3.60292e-07	-5.28304e-07	2.59679e-07	-2.68624e-07	-5.81301e-07	8.11127e-08	-5.00189e-07	-3.10603e-07	1.88982e-07	-1.21621e-07	-5.05846e-07	1.62890e-07	-3.42956e-07	-2.45237e-07	4.04771e-08	-2.04759e-07	-3.69828e-07	2.67669e-07	-1.02159e-07	-7.37545e-07	1.03179e-07	-6.34366e-07
24.207	-5.67461e-07	2.07260e-07	-3.60200e-07	-5.28083e-07	2.59571e-07	-2.68512e-07	-5.81612e-07	8.11560e-08	-5.00456e-07	-3.10658e-07	1.89016e-07	-1.21642e-07	-5.05701e-07	1.62843e-07	-3.42858e-07	-2.45581e-07	4.05340e-08	-2.05047e-07	-3.69539e-07	2.67460e-07	-1.02079e-07	-7.38494e-07	1.03312e-07	-6.35182e-07
24.232	-5.67302e-07	2.07203e-07	-3.60100e-07	-5.27854e-07	2.59458e-07	-2.68396e-07	-5.81910e-07	8.11976e-08	-5.00712e-07	-3.10702e-07	1.89042e-07	-1.21659e-07	-5.05543e-07	1.62792e-07	-3.42751e-07	-2.45912e-07	4.05887e-08	-2.05324e-07	-3.69244e-07	2.67246e-07	-1.01998e-07	-7.39419e-07	1.03441e-07	-6.35978e-07
24.257	-5.67131e-07	2.07140e-07	-3.59991e-07	-5.27616e-07	2.59341e-07	-2.68275e-07	-5.82194e-07	8.12373e-08	-5.00957e-07	-3.10733e-07	1.89061e-07	-1.21672e-07	-5.05370e-07	1.62737e-07	-3.42634e-07	-2.46230e-07	4.06411e-08	-2.05589e-07	-3.68944e-07	2.67029e-07	-1.01915e-07	-7.40321e-07	1.03567e-07	-6.36754e-07
24.281	-5.66946e-07	2.07072e-07	-3.59874e-07	-5.27369e-07	2.59220e-07	-2.68149e-07	-5.82466e-07	8.12752e-08	-5.01191e-07	-3.10751e-07	1.89072e-07	-1.21679e-07	-5.05184e-07	1.62677e-07	-3.42507e-07	-2.46534e-07	4.06913e-08	-2.05843e-07	-3.68639e-07	2.66809e-07	-1.01831e-07	-7.41200e-07	1.03690e-07	-6.37510e-07
24.306	-5.66748e-07	2.07000e-07	-3.59748e-07	-5.27114e-07	2.59095e-07	-2.68020e-07	-5.82725e-07	8.13113e-08	-5.01413e-07	-3.10758e-07	1.89076e-07	-1.21681e-07	-5.04984e-07	1.62612e-07	-3.42372e-07	-2.46825e-07	4.07393e-08	-2.06086e-07	-3.68329e-07	2.66584e-07	-1.01745e-07	-7.42055e-07	1.03810e-07	-6.38245e-07
24.330	-5.66537e-07	2.06923e-07	-3.59614e-07	-5.26851e-07	2.58965e-07	-2.67886e-07	-5.82971e-07	8.13456e-08	-5.01625e-07	-3.10752e-07	1.89073e-07	-1.21679e-07	-5.04770e-07	1.62544e-07	-3.42227e-07	-2.47103e-07	4.07851e-08	-2.06317e-07	-3.68014e-07	2.66356e-07	-1.01658e-07	-7.42887e-07	1.03926e-07	-6.38961e-07
24.355	-5.66312e-07	2.06841e-07	-3.59471e-07	-5.26579e-07	2.58831e-07	-2.67747e-07	-5.83203e-07	8.13781e-08	-5.01825e-07	-3.10734e-07	1.89062e-07	-1.21672e-07	-5.04543e-07	1.62470e-07	-3.42073e-07	-2.47366e-07	4.08287e-08	-2.06538e-07	-3.67694e-07	2.66124e-07	-1.01569e-07	-7.43695e-07	1.04039e-07	-6.39656e-07
24.379	-5.66075e-07	2.06754e-07	-3.59321e-07	-5.26298e-07	2.58693e-07	-2.67605e-07	-5.83423e-07	8.14087e-08	-5.02014e-07	-3.10704e-07	1.89044e-07	-1.21660e-07	-5.04301e-07	1.62393e-07	-3.41909e-07	-2.47617e-07	4.08700e-08	-2.06747e-07	-3.67368e-07	2.65889e-07	-1.01480e-07	-7.44480e-07	1.04149e-07	-6.40331e-07
24.404	-5.65824e-07	2.06663e-07	-3.59161e-07	-5.26009e-07	2.58551e-07	-2.67458e-07	-5.83630e-07	8.14376e-08	-5.02192e-07	-3.10662e-07	1.89018e-07	-1.21644e-07	-5.04046e-07	1.62310e-07	-3.41736e-07	-2.47854e-07	4.09092e-08	-2.06945e-07	-3.67038e-07	2.65650e-07	-1.01388e-07	-7.45241e-07	1.04255e-07	-6.40985e-07
24.429	-5.65560e-07	2.06566e-07	-3.58994e-07	-5.25711e-07	2.58405e-07	-2.67306e-07	-5.83824e-07	8.14646e-08	-5.02359e-07	-3.10607e-07	1.88985e-07	-1.21623e-07	-5.03778e-07	1.62224e-07	-3.41554e-07	-2.48078e-07	4.09461e-08	-2.07132e-07	-3.66703e-07	2.65407e-07	-1.01296e-07	-7.45978e-07	1.04359e-07	-6.41620e-07
24.453	-5.65283e-07	2.06465e-07	-3.58818e-07	-5.25405e-07	2.58254e-07	-2.67150e-07	-5.84004e-07	8.14898e-08	-5.02515e-07	-3.10541e-07	1.88944e-07	-1.21596e-07	-5.03495e-07	1.62133e-07	-3.41362e-07	-2.48288e-07	4.09808e-08	-2.07307e-07	-3.66362e-07	2.65161e-07	-1.01202e-07	-7.46692e-07	1.04458e-07	-6.42233e-07
24.478	-5.64993e-07	2.06359e-07	-3.58634e-07	-5.25090e-07	2.58100e-07	-2.66991e-07	-5.84172e-07	8.15133e-08	-5.02659e-07	-3.10462e-07	1.88896e-07	-1.21566e-07	-5.03199e-07	1.62038e-07	-3.41162e-07	-2.48485e-07	4.10133e-08	-2.07472e-07	-3.66017e-07	2.64911e-07	-1.01106e-07	-7.47382e-07	1.04555e-07	-6.42827e-07
24.502	-5.64690e-07	2.06248e-07	-3.58442e-07	-5.24767e-07	2.57941e-07	-2.66826e-07	-5.84327e-07	8.15349e-08	-5.02792e-07	-3.10371e-07	1.88841e-07	-1.21530e-07	-5.02890e-07	1.61938e-07	-3.40952e-07	-2.48668e-07	4.10436e-08	-2.07625e-07	-3.65667e-07	2.64657e-07	-1.01009e-07	-7.48049e-07	1.04648e-07	-6.43400e-07
24.527	-5.64374e-07	2.06133e-07	-3.58241e-07	-5.24436e-07	2.57778e-07	-2.66658e-07	-5.84469e-07	8.15547e-08	-5.02914e-07	-3.10269e-07	1.88779e-07	-1.21490e-07	-5.02566e-07	1.61834e-07	-3.40733e-07	-2.48839e-07	4.10716e-08	-2.07767e-07	-3.65311e-07	2.64400e-07	-1.00911e-07	-7.48691e-07	1.04738e-07	-6.43953e-07
24.551	-5.64045e-07	2.06013e-07	-3.58032e-07	-5.24096e-07	2.57611e-07	-2.66485e-07	-5.84598e-07	8.15727e-08	-5.03025e-07	-3.10154e-07	1.88709e-07	-1.21445e-07	-5.02230e-07	1.61725e-07	-3.40504e-07	-2.48995e-07	4.10975e-08	-2.07898e-07	-3.64951e-07	2.64139e-07	-1.00812e-07	-7.49311e-07	1.04825e-07	-6.44486e-07
24.576	-5.63703e-07	2.05888e-07	-3.57815e-07	-5.23748e-07	2.57440e-07	-2.66308e-07	-5.84714e-07	8.15889e-08	-5.03125e-07	-3.10027e-07	1.88632e-07	-1.21395e-07	-5.01879e-07	1.61613e-07	-3.40267e-07	-2.49139e-07	4.11212e-08	-2.08017e-07	-3.64586e-07	2.63875e-07	-1.00711e-07	-7.49906e-07	1.04908e-07	-6.44998e-07
24.601	-5.63348e-07	2.05758e-07	-3.57590e-07	-5.23391e-07	2.57265e-07	-2.66127e-07	-5.84817e-07	8.16032e-08	-5.03214e-07	-3.09888e-07	1.88547e-07	-1.21341e-07	-5.01515e-07	1.61495e-07	-3.40020e-07	-2.49269e-07	4.11426e-08	-2.08126e-07	-3.64216e-07	2.63608e-07	-1.00609e-07	-7.50478e-07	1.04988e-07	-6.45490e-07
24.625	-5.62981e-07	2.05624e-07	-3.57357e-07	-5.23026e-07	2.57085e-07	-2.65941e-07	-5.84907e-07	8.16158e-08	-5.03291e-07	-3.09737e-07	1.88456e-07	-1.21282e-07	-5.01138e-07	1.61374e-07	-3.39764e-07	-2.49385e-07	4.11619e-08	-2.08223e-07	-3.63842e-07	2.63336e-07	-1.00505e-07	-7.51026e-07	1.05065e-07	-6.45961e-07
24.650	-5.62600e-07	2.05485e-07	-3.57115e-07	-5.22653e-07	2.56902e-07	-2.65751e-07	-5.84984e-07	8.16266e-08	-5.03358e-07	-3.09575e-07	1.88357e-07	-1.21218e-07	-5.00747e-07	1.61248e-07	-3.39499e-07	-2.49489e-07	4.11789e-08	-2.08310e-07	-3.63462e-07	2.63062e-07	-1.00400e-07	-7.51550e-07	1.05138e-07	-6.46412e-07
24.674	-5.62207e-07	2.05341e-07	-3.56865e-07	-5.22272e-07	2.56714e-07	-2.65557e-07	-5.85049e-07	8.16355e-08	-5.03413e-07	-3.09400e-07	1.88250e-07	-1.21150e-07	-5.00343e-07	1.61118e-07	-3.39225e-07	-2.49578e-07	4.11938e-08	-2.08385e-07	-3.63078e-07	2.62783e-07	-1.00294e-07	-7.52050e-07	1.05208e-07	-6.46842e-07
24.699	-5.61800e-07	2.05193e-07	-3.56607e-07	-5.21882e-07	2.56523e-07	-2.65359e-07	-5.85100e-07	8.16427e-08	-5.03457e-07	-3.09214e-07	1.88137e-07	-1.21077e-07	-4.99925e-07	1.60983e-07	-3.38942e-07	-2.49655e-07	4.12064e-08	-2.08449e-07	-3.62688e-07	2.62502e-07	-1.00187e-07	-7.52527e-07	1.05275e-07	-6.47252e-07
24.723	-5.61381e-07	2.05040e-07	-3.56341e-07	-5.21484e-07	2.56327e-07	-2.65157e-07	-5.85138e-07	8.16480e-08	-5.03490e-07	-3.09016e-07	1.88016e-07	-1.20999e-07	-4.99494e-07	1.60845e-07	-3.38650e-07	-2.49718e-07	4.12169e-08	-2.08502e-07	-3.62294e-07	2.62217e-07	-1.00078e-07	-7.52980e-07	1.05338e-07	-6.47642e-07
24.748	-5.60950e-07	2.04882e-07	-3.56067e-07	-5.21078e-07	2.56127e-07	-2.64950e-07	-5.85164e-07	8.16516e-08	-5.03512e-07	-3.08806e-07	1.87889e-07	-1.20917e-07	-4.99050e-07	1.60701e-07	-3.38348e-07	-2.49768e-07	4.12251e-08	-2.08543e-07	-3.61896e-07	2.61928e-07	-9.99678e-08	-7.53409e-07	1.05398e-07	-6.48011e-07
24.773	-5.60505e-07	2.04720e-07	-3.55785e-07	-5.20664e-07	2.55924e-07	-2.64740e-07	-5.85176e-07	8.16534e-08	-5.03523e-07	-3.08584e-07	1.87754e-07	-1.20830e-07	-4.98592e-07	1.60554e-07	-3.38038e-07	-2.49805e-07	4.12312e-08	-2.08574e-07	-3.61492e-07	2.61636e-07	-9.98564e-08	-7.53814e-07	1.05455e-07	-6.48359e-07
24.797	-5.60048e-07	2.04553e-07	-3.55495e-07	-5.20241e-07	2.55716e-07	-2.64525e-07	-5.85176e-07	8.16533e-08	-5.03523e-07	-3.08350e-07	1.87612e-07	-1.20739e-07	-4.98121e-07	1.60402e-07	-3.37719e-07	-2.49829e-07	4.12351e-08	-2.08594e-07	-3.61084e-07	2.61341e-07	-9.97436e-08	-7.54196e-07	1.05508e-07	-6.48687e-07
24.822	-5.59578e-07	2.04381e-07	-3.55197e-07	-5.19810e-07	2.55504e-07	-2.64306e-07	-5.85163e-07	8.16515e-08	-5.03511e-07	-3.08105e-07	1.87462e-07	-1.20643e-07	-4.97637e-07	1.60246e-07	-3.37391e-07	-2.49839e-07	4.12367e-08	-2.08602e-07	-3.60671e-07	2.61042e-07	-9.96296e-08	-7.54553e-07	1.05558e-07	-6.48995e-07
24.846	-5.59096e-07	2.04205e-07	-3.54890e-07	-5.19372e-07	2.55289e-07	-2.64083e-07	-5.85137e-07	8.16478e-08	-5.03489e-07	-3.07848e-07	1.87306e-07	-1.20542e-07	-4.97140e-07	1.60086e-07	-3.37053e-07	-2.49836e-07	4.12362e-08	-2.08600e-07	-3.60254e-07	2.60740e-07	-9.95143e-08	-7.54887e-07	1.05605e-07	-6.49282e-07
24.871	-5.58600e-07	2.04024e-07	-3.54576e-07	-5.18925e-07	2.55069e-07	-2.63856e-07	-5.85098e-07	8.16424e-08	-5.03455e-07	-3.07580e-07	1.87143e-07	-1.20437e-07	-4.96629e-07	1.59922e-07	-3.36707e-07	-2.49820e-07	4.12336e-08	-2.08586e-07	-3.59832e-07	2.60434e-07	-9.93977e-08	-7.55197e-07	1.05648e-07	-6.49549e-07
24.895	-5.58093e-07	2.03839e-07	-3.54254e-07	-5.18470e-07	2.54846e-07	-2.63624e-07	-5.85046e-07	8.16352e-08	-5.03411e-07	-3.07299e-07	1.86972e-07	-1.20327e-07	-4.96105e-07	1.59753e-07	-3.36352e-07	-2.49790e-07	4.12287e-08	-2.08561e-07	-3.59405e-07	2.60125e-07	-9.92798e-08	-7.55483e-07	1.05688e-07	-6.49795e-07
24.920	-5.57573e-07	2.03649e-07	-3.53924e-07	-5.18007e-07	2.54618e-07	-2.63389e-07	-5.84981e-07	8.16262e-08	-5.03355e-07	-3.07007e-07	1.86794e-07	-1.20213e-07	-4.95568e-07	1.59580e-07	-3.35988e-07	-2.49747e-07	4.12217e-08	-2.08526e-07	-3.58974e-07	2.59813e-07	-9.91607e-08	-7.55745e-07	1.05725e-07	-6.50020e-07
24.945	-5.57040e-07	2.03454e-07	-3.53586e-07	-5.17536e-07	2.54386e-07	-2.63149e-07	-5.84904e-07	8.16154e-08	-5.03289e-07	-3.06704e-07	1.86610e-07	-1.20094e-07	-4.95018e-07	1.59403e-07	-3.35615e-07	-2.49692e-07	4.12124e-08	-2.08479e-07	-3.58538e-07	2.59498e-07	-9.90403e-08	-7.55984e-07	1.05758e-07	-6.50225e-07
24.969	-5.56495e-07	2.03255e-07	-3.53240e-07	-5.17057e-07	2.54151e-07	-2.62906e-07	-5.84814e-07	8.16028e-08	-5.03211e-07	-3.06389e-07	1.86418e-07	-1.19971e-07	-4.94455e-07	1.59222e-07	-3.35233e-07	-2.49623e-07	4.12010e-08	-2.08422e-07	-3.58098e-07	2.59179e-07	-9.89186e-08	-7.56198e-07	1.05788e-07	-6.50410e-07
24.994	-5.55937e-07	2.03052e-07	-3.52886e-07	-5.16570e-07	2.53912e-07	-2.62658e-07	-5.84711e-07	8.15884e-08	-5.03122e-07	-3.06063e-07	1.86220e-07	-1.19843e-07	-4.93879e-07	1.59036e-07	-3.34843e-07	-2.49540e-07	4.11875e-08	-2.08353e-07	-3.57653e-07	2.58857e-07	-9.87957e-08	-7.56389e-07	1.05815e-07	-6.50574e-07
25.018	-5.55368e-07	2.02843e-07	-3.52524e-07	-5.16075e-07	2.53668e-07	-2.62407e-07	-5.84595e-07	8.15722e-08	-5.03023e-07	-3.05725e-07	1.86014e-07	-1.19711e-07	-4.93290e-07	1.58847e-07	-3.34443e-07	-2.49445e-07	4.11717e-08	-2.08273e-07	-3.57203e-07	2.58532e-07	-9.86716e-08	-7.56556e-07	1.05838e-07	-6.50718e-07
25.043	-5.54785e-07	2.02631e-07	-3.52155e-07	-5.15572e-07	2.53421e-07	-2.62151e-07	-5.84466e-07	8.15543e-08	-5.02912e-07	-3.05375e-07	1.85801e-07	-1.19574e-07	-4.92688e-07	1.58653e-07	-3.34035e-07	-2.49337e-07	4.11538e-08	-2.08183e-07	-3.56750e-07	2.58203e-07	-9.85462e-08	-7.56699e-07	1.05858e-07	-6.50841e-07
25.068	-5.54191e-07	2.02414e-07	-3.51777e-07	-5.15062e-07	2.53170e-07	-2.61891e-07	-5.84325e-07	8.15346e-08	-5.02791e-07	-3.05015e-07	1.85582e-07	-1.19433e-07	-4.92073e-07	1.58455e-07	-3.33618e-07	-2.49215e-07	4.11338e-08	-2.08081e-07	-3.56291e-07	2.57872e-07	-9.84196e-08	-7.56818e-07	1.05875e-07	-6.50943e-07
25.092	-5.53584e-07	2.02192e-07	-3.51392e-07	-5.14543e-07	2.52915e-07	-2.61628e-07	-5.84171e-07	8.15131e-08	-5.02658e-07	-3.04643e-07	1.85356e-07	-1.19287e-07	-4.91446e-07	1.58253e-07	-3.33193e-07	-2.49081e-07	4.11116e-08	-2.07969e-07	-3.55828e-07	2.57537e-07	-9.82918e-08	-7.56914e-07	1.05888e-07	-6.51025e-07
25.117	-5.52965e-07	2.01966e-07	-3.50999e-07	-5.14017e-07	2.52657e-07	-2.61360e-07	-5.84004e-07	8.14898e-08	-5.02514e-07	-3.04259e-07	1.85122e-07	-1.19137e-07	-4.90805e-07	1.58046e-07	-3.32759e-07	-2.48933e-07	4.10872e-08	-2.07846e-07	-3.55361e-07	2.57199e-07	-9.81628e-08	-7.56985e-07	1.05898e-07	-6.51087e-07
25.141	-5.52333e-07	2.01735e-07	-3.50598e-07	-5.13483e-07	2.52394e-07	-2.61089e-07	-5.83825e-07	8.14648e-08	-5.02360e-07	-3.03864e-07	1.84882e-07	-1.18982e-07	-4.90152e-07	1.57836e-07	-3.32316e-07	-2.48772e-07	4.10607e-08	-2.07711e-07	-3.54890e-07	2.56857e-07	-9.80325e-08	-7.57033e-07	1.05905e-07	-6.51128e-07
25.166	-5.51690e-07	2.01500e-07	-3.50190e-07	-5.12941e-07	2.52128e-07	-2.60813e-07	-5.83633e-07	8.14380e-08	-5.02195e-07	-3.03458e-07	1.84635e-07	-1.18823e-07	-4.89485e-07	1.57622e-07	-3.31864e-07	-2.48598e-07	4.10320e-08	-2.07566e-07	-3.54414e-07	2.56513e-07	-9.79011e-08	-7.57057e-07	1.05908e-07	-6.51148e-07
25.190	-5.51034e-07	2.01261e-07	-3.49773e-07	-5.12391e-07	2.51858e-07	-2.60533e-07	-5.83428e-07	8.14094e-08	-5.02019e-07	-3.03041e-07	1.84381e-07	-1.18660e-07	-4.88807e-07	1.57403e-07	-3.31404e-07	-2.48412e-07	4.10012e-08	-2.07411e-07	-3.53934e-07	2.56165e-07	-9.77684e-08	-7.57057e-07	1.05908e-07	-6.51148e-07
25.215	-5.50366e-07	2.01017e-07	-3.49350e-07	-5.11834e-07	2.51584e-07	-2.60250e-07	-5.83211e-07	8.13791e-08	-5.01831e-07	-3.02613e-07	1.84120e-07	-1.18492e-07	-4.88115e-07	1.57180e-07	-3.30935e-07	-2.48212e-07	4.09682e-08	-2.07244e-07	-3.53449e-07	2.55815e-07	-9.76346e-08	-7.57033e-07	1.05905e-07	-6.51128e-07
25.240	-5.49686e-07	2.00768e-07	-3.48918e-07	-5.11269e-07	2.51306e-07	-2.59963e-07	-5.82980e-07	8.13470e-08	-5.01634e-07	-3.02173e-07	1.83853e-07	-1.18320e-07	-4.87411e-07	1.56954e-07	-3.30457e-07	-2.47999e-07	4.09331e-08	-2.07066e-07	-3.52961e-07	2.55461e-07	-9.74996e-08	-7.56986e-07	1.05898e-07	-6.51087e-07
25.264	-5.48995e-07	2.00516e-07	-3.48479e-07	-5.10696e-07	2.51024e-07	-2.59672e-07	-5.82738e-07	8.13131e-08	-5.01425e-07	-3.01722e-07	1.83579e-07	-1.18143e-07	-4.86694e-07	1.56723e-07	-3.29971e-07	-2.47774e-07	4.08959e-08	-2.06878e-07	-3.52468e-07	2.55104e-07	-9.73634e-08	-7.56914e-07	1.05888e-07	-6.51026e-07
25.289	-5.48291e-07	2.00259e-07	-3.48032e-07	-5.10116e-07	2.50739e-07	-2.59376e-07	-5.82483e-07	8.12775e-08	-5.01205e-07	-3.01260e-07	1.83298e-07	-1.17963e-07	-4.85965e-07	1.56488e-07	-3.29477e-07	-2.47535e-07	4.08565e-08	-2.06679e-07	-3.51970e-07	2.54744e-07	-9.72261e-08	-7.56819e-07	1.05875e-07	-6.50944e-07
25.313	-5.47575e-07	1.99997e-07	-3.47578e-07	-5.09528e-07	2.50450e-07	-2.59078e-07	-5.82215e-07	8.12401e-08	-5.00975e-07	-3.00787e-07	1.83010e-07	-1.17777e-07	-4.85223e-07	1.56249e-07	-3.28974e-07	-2.47284e-07	4.08150e-08	-2.06469e-07	-3.51469e-07	2.54381e-07	-9.70876e-08	-7.56701e-07	1.05859e-07	-6.50842e-07
25.338	-5.46847e-07	1.99731e-07	-3.47116e-07	-5.08932e-07	2.50157e-07	-2.58775e-07	-5.81934e-07	8.12010e-08	-5.00733e-07	-3.00304e-07	1.82716e-07	-1.17588e-07	-4.84469e-07	1.56006e-07	-3.28463e-07	-2.47020e-07	4.07714e-08	-2.06248e-07	-3.50963e-07	2.54016e-07	-9.69479e-08	-7.56558e-07	1.05839e-07	-6.50720e-07
25.362	-5.46108e-07	1.99461e-07	-3.46646e-07	-5.08329e-07	2.49861e-07	-2.58468e-07	-5.81642e-07	8.11601e-08	-5.00481e-07	-2.99809e-07	1.82414e-07	-1.17394e-07	-4.83702e-07	1.55759e-07	-3.27943e-07	-2.46743e-07	4.07257e-08	-2.06017e-07	-3.50454e-07	2.53647e-07	-9.68071e-08	-7.56392e-07	1.05815e-07	-6.50577e-07
25.387	-5.45356e-07	1.99187e-07	-3.46169e-07	-5.07719e-07	2.49561e-07	-2.58158e-07	-5.81336e-07	8.11175e-08	-5.00219e-07	-2.99303e-07	1.82107e-07	-1.17196e-07	-4.82923e-07	1.55508e-07	-3.27414e-07	-2.46453e-07	4.06779e-08	-2.05775e-07	-3.49940e-07	2.53275e-07	-9.66652e-08	-7.56202e-07	1.05789e-07	-6.50413e-07
25.412	-5.44593e-07	1.98908e-07	-3.45685e-07	-5.07101e-07	2.49257e-07	-2.57843e-07	-5.81018e-07	8.10732e-08	-4.99945e-07	-2.98786e-07	1.81792e-07	-1.16994e-07	-4.82131e-07	1.55253e-07	-3.26878e-07	-2.46150e-07	4.06279e-08	-2.05522e-07	-3.49422e-07	2.52900e-07	-9.65221e-08	-7.55988e-07	1.05759e-07	-6.50229e-07
25.436	-5.43818e-07	1.98625e-07	-3.45193e-07	-5.06475e-07	2.48950e-07	-2.57525e-07	-5.80688e-07	8.10271e-08	-4.99661e-07	-2.98259e-07	1.81471e-07	-1.16787e-07	-4.81327e-07	1.54995e-07	-3.26333e-07	-2.45835e-07	4.05758e-08	-2.05259e-07	-3.48900e-07	2.52522e-07	-9.63779e-08	-7.55751e-07	1.05726e-07	-6.50025e-07
25.461	-5.43031e-07	1.98338e-07	-3.44694e-07	-5.05842e-07	2.48639e-07	-2.57204e-07	-5.80345e-07	8.09793e-08	-4.99366e-07	-2.97720e-07	1.81144e-07	-1.16576e-07	-4.80511e-07	1.54732e-07	-3.25780e-07	-2.45506e-07	4.05217e-08	-2.04985e-07	-3.48374e-07	2.52141e-07	-9.62326e-08	-7.55490e-07	1.05689e-07	-6.49801e-07
25.485	-5.42233e-07	1.98046e-07	-3.44187e-07	-5.05202e-07	2.48324e-07	-2.56878e-07	-5.79990e-07	8.09297e-08	-4.99061e-07	-2.97171e-07	1.80810e-07	-1.16361e-07	-4.79683e-07	1.54465e-07	-3.25218e-07	-2.45166e-07	4.04654e-08	-2.04700e-07	-3.47844e-07	2.51758e-07	-9.60862e-08	-7.55206e-07	1.05649e-07	-6.49556e-07
25.510	-5.41423e-07	1.97750e-07	-3.43673e-07	-5.04554e-07	2.48006e-07	-2.56549e-07	-5.79623e-07	8.08785e-08	-4.98744e-07	-2.96611e-07	1.80469e-07	-1.16142e-07	-4.78843e-07	1.54194e-07	-3.24648e-07	-2.44812e-07	4.04070e-08	-2.04405e-07	-3.47310e-07	2.51371e-07	-9.59386e-08	-7.54898e-07	1.05606e-07	-6.49291e-07
25.534	-5.40601e-07	1.97450e-07	-3.43151e-07	-5.03899e-07	2.47684e-07	-2.56216e-07	-5.79243e-07	8.08255e-08	-4.98418e-07	-2.96040e-07	1.80122e-07	-1.15919e-07	-4.77990e-07	1.53920e-07	-3.24070e-07	-2.44446e-07	4.03466e-08	-2.04099e-07	-3.46772e-07	2.50982e-07	-9.57900e-08	-7.54566e-07	1.05560e-07	-6.49006e-07
25.559	-5.39768e-07	1.97146e-07	-3.42622e-07	-5.03237e-07	2.47358e-07	-2.55879e-07	-5.78851e-07	8.07707e-08	-4.98080e-07	-2.95459e-07	1.79768e-07	-1.15691e-07	-4.77125e-07	1.53641e-07	-3.23484e-07	-2.44067e-07	4.02840e-08	-2.03783e-07	-3.46230e-07	2.50589e-07	-9.56403e-08	-7.54210e-07	1.05510e-07	-6.48700e-07
25.584	-5.38924e-07	1.96837e-07	-3.42086e-07	-5.02568e-07	2.47029e-07	-2.55539e-07	-5.78446e-07	8.07143e-08	-4.97732e-07	-2.94867e-07	1.79408e-07	-1.15459e-07	-4.76249e-07	1.53359e-07	-3.22890e-07	-2.43675e-07	4.02194e-08	-2.03456e-07	-3.45684e-07	2.50194e-07	-9.54895e-08	-7.53832e-07	1.05457e-07	-6.48374e-07
25.608	-5.38068e-07	1.96525e-07	-3.41543e-07	-5.01891e-07	2.46697e-07	-2.55195e-07	-5.78030e-07	8.06561e-08	-4.97373e-07	-2.94265e-07	1.79041e-07	-1.15223e-07	-4.75360e-07	1.53073e-07	-3.22287e-07	-2.43271e-07	4.01527e-08	-2.03119e-07	-3.45134e-07	2.49796e-07	-9.53377e-08	-7.53429e-07	1.05401e-07	-6.48028e-07
25.633	-5.37200e-07	1.96208e-07	-3.40992e-07	-5.01207e-07	2.46360e-07	-2.54847e-07	-5.77601e-07	8.05963e-08	-4.97004e-07	-2.93651e-07	1.78668e-07	-1.14983e-07	-4.74460e-07	1.52783e-07	-3.21677e-07	-2.42855e-07	4.00840e-08	-2.02771e-07	-3.44581e-07	2.49396e-07	-9.51848e-08	-7.53003e-07	1.05341e-07	-6.47662e-07
25.657	-5.36321e-07	1.95887e-07	-3.40434e-07	-5.00516e-07	2.46021e-07	-2.54496e-07	-5.77159e-07	8.05347e-08	-4.96625e-07	-2.93028e-07	1.78289e-07	-1.14739e-07	-4.73547e-07	1.52489e-07	-3.21058e-07	-2.42426e-07	4.00132e-08	-2.02412e-07	-3.44023e-07	2.48992e-07	-9.50308e-08	-7.52554e-07	1.05279e-07	-6.47276e-07
25.682	-5.35431e-07	1.95562e-07	-3.39869e-07	-4.99818e-07	2.45678e-07	-2.54141e-07	-5.76706e-07	8.04715e-08	-4.96235e-07	-2.92394e-07	1.77903e-07	-1.14491e-07	-4.72623e-07	1.52192e-07	-3.20431e-07	-2.41984e-07	3.99403e-08	-2.02044e-07	-3.43462e-07	2.48586e-07	-9.48757e-08	-7.52081e-07	1.05212e-07	-6.46869e-07
25.706	-5.34530e-07	1.95233e-07	-3.39297e-07	-4.99113e-07	2.45331e-07	-2.53782e-07	-5.76241e-07	8.04065e-08	-4.95834e-07	-2.91749e-07	1.77511e-07	-1.14238e-07	-4.71687e-07	1.51890e-07	-3.19797e-07	-2.41530e-07	3.98653e-08	-2.01665e-07	-3.42897e-07	2.48177e-07	-9.47197e-08	-7.51585e-07	1.05143e-07	-6.46442e-07
25.731	-5.33617e-07	1.94899e-07	-3.38718e-07	-4.98401e-07	2.44981e-07	-2.53420e-07	-5.75763e-07	8.03398e-08	-4.95423e-07	-2.91095e-07	1.77113e-07	-1.13982e-07	-4.70739e-07	1.51585e-07	-3.19154e-07	-2.41064e-07	3.97883e-08	-2.01275e-07	-3.42328e-07	2.47766e-07	-9.45626e-08	-7.51066e-07	1.05070e-07	-6.45996e-07
25.756	-5.32693e-07	1.94562e-07	-3.38131e-07	-4.97682e-07	2.44627e-07	-2.53054e-07	-5.75273e-07	8.02715e-08	-4.95002e-07	-2.90429e-07	1.76708e-07	-1.13722e-07	-4.69779e-07	1.51276e-07	-3.18503e-07	-2.40585e-07	3.97093e-08	-2.00875e-07	-3.41756e-07	2.47351e-07	-9.44044e-08	-7.50523e-07	1.04994e-07	-6.45529e-07
25.780	-5.31758e-07	1.94220e-07	-3.37538e-07	-4.96955e-07	2.44270e-07	-2.52685e-07	-5.74771e-07	8.02015e-08	-4.94570e-07	-2.89754e-07	1.76297e-07	-1.13457e-07	-4.68808e-07	1.50963e-07	-3.17845e-07	-2.40093e-07	3.96282e-08	-2.00465e-07	-3.41180e-07	2.46934e-07	-9.42453e-08	-7.49957e-07	1.04915e-07	-6.45042e-07
25.805	-5.30812e-07	1.93875e-07	-3.36937e-07	-4.96222e-07	2.43910e-07	-2.52312e-07	-5.74257e-07	8.01298e-08	-4.94128e-07	-2.89068e-07	1.75880e-07	-1.13189e-07	-4.67825e-07	1.50647e-07	-3.17179e-07	-2.39590e-07	3.95451e-08	-2.00045e-07	-3.40600e-07	2.46515e-07	-9.40851e-08	-7.49368e-07	1.04833e-07	-6.44535e-07
25.829	-5.29855e-07	1.93525e-07	-3.36330e-07	-4.95482e-07	2.43546e-07	-2.51936e-07	-5.73731e-07	8.00564e-08	-4.93675e-07	-2.88372e-07	1.75456e-07	-1.12916e-07	-4.66831e-07	1.50326e-07	-3.16505e-07	-2.39074e-07	3.94600e-08	-1.99614e-07	-3.40016e-07	2.46092e-07	-9.39240e-08	-7.48755e-07	1.04747e-07	-6.44008e-07
25.854	-5.28887e-07	1.93172e-07	-3.35715e-07	-4.94735e-07	2.43179e-07	-2.51556e-07	-5.73194e-07	7.99813e-08	-4.93212e-07	-2.87666e-07	1.75027e-07	-1.12640e-07	-4.65825e-07	1.50003e-07	-3.15823e-07	-2.38546e-07	3.93728e-08	-1.99173e-07	-3.39429e-07	2.45667e-07	-9.37618e-08	-7.48119e-07	1.04658e-07	-6.43461e-07
25.879	-5.27908e-07	1.92814e-07	-3.35094e-07	-4.93982e-07	2.42809e-07	-2.51173e-07	-5.72644e-07	7.99046e-08	-4.92739e-07	-2.86950e-07	1.74591e-07	-1.12359e-07	-4.64808e-07	1.49675e-07	-3.15133e-07	-2.38006e-07	3.92836e-08	-1.98722e-07	-3.38839e-07	2.45240e-07	-9.35987e-08	-7.47460e-07	1.04566e-07	-6.42894e-07
25.903	-5.26918e-07	1.92452e-07	-3.34465e-07	-4.93221e-07	2.42435e-07	-2.50786e-07	-5.72082e-07	7.98262e-08	-4.92256e-07	-2.86224e-07	1.74149e-07	-1.12075e-07	-4.63779e-07	1.49344e-07	-3.14436e-07	-2.37453e-07	3.91924e-08	-1.98261e-07	-3.38245e-07	2.44810e-07	-9.34345e-08	-7.46778e-07	1.04471e-07	-6.42308e-07
25.928	-5.25917e-07	1.92087e-07	-3.33830e-07	-4.92454e-07	2.42058e-07	-2.50396e-07	-5.71508e-07	7.97462e-08	-4.91762e-07	-2.85488e-07	1.73701e-07	-1.11787e-07	-4.62739e-07	1.49009e-07	-3.13730e-07	-2.36889e-07	3.90992e-08	-1.97789e-07	-3.37647e-07	2.44377e-07	-9.32694e-08	-7.46073e-07	1.04372e-07	-6.41701e-07
25.952	-5.24905e-07	1.91717e-07	-3.33188e-07	-4.91680e-07	2.41677e-07	-2.50003e-07	-5.70923e-07	7.96645e-08	-4.91258e-07	-2.84741e-07	1.73247e-07	-1.11494e-07	-4.61688e-07	1.48670e-07	-3.13018e-07	-2.36312e-07	3.90040e-08	-1.97308e-07	-3.37046e-07	2.43942e-07	-9.31034e-08	-7.45345e-07	1.04270e-07	-6.41075e-07
25.977	-5.23883e-07	1.91344e-07	-3.32539e-07	-4.90899e-07	2.41294e-07	-2.49606e-07	-5.70326e-07	7.95812e-08	-4.90745e-07	-2.83985e-07	1.72787e-07	-1.11198e-07	-4.60626e-07	1.48328e-07	-3.12297e-07	-2.35723e-07	3.89069e-08	-1.96816e-07	-3.36441e-07	2.43505e-07	-9.29363e-08	-7.44594e-07	1.04165e-07	-6.40429e-07
26.001	-5.22850e-07	1.90966e-07	-3.31883e-07	-4.90112e-07	2.40907e-07	-2.49205e-07	-5.69717e-07	7.94962e-08	-4.90220e-07	-2.83219e-07	1.72321e-07	-1.10898e-07	-4.59552e-07	1.47983e-07	-3.11570e-07	-2.35122e-07	3.88077e-08	-1.96314e-07	-3.35833e-07	2.43065e-07	-9.27684e-08	-7.43820e-07	1.04057e-07	-6.39763e-07
26.026	-5.21806e-07	1.90585e-07	-3.31220e-07	-4.89318e-07	2.40516e-07	-2.48802e-07	-5.69096e-07	7.94096e-08	-4.89686e-07	-2.82443e-07	1.71849e-07	-1.10594e-07	-4.58467e-07	1.47633e-07	-3.10834e-07	-2.34509e-07	3.87065e-08	-1.95803e-07	-3.35221e-07	2.42622e-07	-9.25995e-08	-7.43023e-07	1.03945e-07	-6.39078e-07
26.051	-5.20751e-07	1.90200e-07	-3.30551e-07	-4.88518e-07	2.40123e-07	-2.48395e-07	-5.68463e-07	7.93213e-08	-4.89142e-07	-2.81657e-07	1.71371e-07	-1.10287e-07	-4.57372e-07	1.47280e-07	-3.10091e-07	-2.33884e-07	3.86034e-08	-1.95281e-07	-3.34607e-07	2.42177e-07	-9.24296e-08	-7.42203e-07	1.03830e-07	-6.38372e-07
26.075	-5.19686e-07	1.89811e-07	-3.29875e-07	-4.87711e-07	2.39726e-07	-2.47984e-07	-5.67819e-07	7.92314e-08	-4.88588e-07	-2.80862e-07	1.70887e-07	-1.09975e-07	-4.56265e-07	1.46924e-07	-3.09341e-07	-2.33247e-07	3.84983e-08	-1.94749e-07	-3.33988e-07	2.41730e-07	-9.22589e-08	-7.41360e-07	1.03713e-07	-6.37648e-07
26.100	-5.18611e-07	1.89418e-07	-3.29192e-07	-4.86897e-07	2.39326e-07	-2.47571e-07	-5.67164e-07	7.91399e-08	-4.88024e-07	-2.80057e-07	1.70397e-07	-1.09660e-07	-4.55147e-07	1.46564e-07	-3.08583e-07	-2.32599e-07	3.83912e-08	-1.94207e-07	-3.33367e-07	2.41280e-07	-9.20872e-08	-7.40495e-07	1.03591e-07	-6.36903e-07
26.124	-5.17525e-07	1.89022e-07	-3.28503e-07	-4.86077e-07	2.38923e-07	-2.47154e-07	-5.66496e-07	7.90468e-08	-4.87449e-07	-2.79242e-07	1.69901e-07	-1.09341e-07	-4.54018e-07	1.46201e-07	-3.07818e-07	-2.31938e-07	3.82821e-08	-1.93656e-07	-3.32742e-07	2.40828e-07	-9.19146e-08	-7.39607e-07	1.03467e-07	-6.36139e-07
26.149	-5.16428e-07	1.88621e-07	-3.27807e-07	-4.85251e-07	2.38517e-07	-2.46734e-07	-5.65817e-07	7.89521e-08	-4.86865e-07	-2.78417e-07	1.69399e-07	-1.09018e-07	-4.52879e-07	1.45834e-07	-3.07045e-07	-2.31266e-07	3.81712e-08	-1.93094e-07	-3.32114e-07	2.40373e-07	-9.17411e-08	-7.38696e-07	1.03340e-07	-6.35356e-07
26.173	-5.15322e-07	1.88217e-07	-3.27105e-07	-4.84418e-07	2.38108e-07	-2.46310e-07	-5.65127e-07	7.88557e-08	-4.86271e-07	-2.77583e-07	1.68892e-07	-1.08692e-07	-4.51729e-07	1.45463e-07	-3.06265e-07	-2.30581e-07	3.80582e-08	-1.92523e-07	-3.31483e-07	2.39916e-07	-9.15667e-08	-7.37762e-07	1.03209e-07	-6.34553e-07
26.198	-5.14204e-07	1.87809e-07	-3.26396e-07	-4.83579e-07	2.37695e-07	-2.45883e-07	-5.64425e-07	7.87578e-08	-4.85667e-07	-2.76740e-07	1.68379e-07	-1.08361e-07	-4.50568e-07	1.45089e-07	-3.05478e-07	-2.29885e-07	3.79434e-08	-1.91942e-07	-3.30848e-07	2.39457e-07	-9.13915e-08	-7.36806e-07	1.03075e-07	-6.33731e-07
26.223	-5.13077e-07	1.87397e-07	-3.25680e-07	-4.82734e-07	2.37280e-07	-2.45454e-07	-5.63712e-07	7.86583e-08	-4.85053e-07	-2.75887e-07	1.67860e-07	-1.08027e-07	-4.49396e-07	1.44712e-07	-3.04684e-07	-2.29178e-07	3.78266e-08	-1.91351e-07	-3.30211e-07	2.38995e-07	-9.12153e-08	-7.35827e-07	1.02939e-07	-6.32889e-07
26.247	-5.11940e-07	1.86982e-07	-3.24958e-07	-4.81882e-07	2.36861e-07	-2.45021e-07	-5.62987e-07	7.85571e-08	-4.84430e-07	-2.75025e-07	1.67335e-07	-1.07690e-07	-4.48214e-07	1.44332e-07	-3.03882e-07	-2.28459e-07	3.77078e-08	-1.90751e-07	-3.29570e-07	2.38532e-07	-9.10383e-08	-7.34826e-07	1.02798e-07	-6.32028e-07
26.272	-5.10792e-07	1.86563e-07	-3.24229e-07	-4.81024e-07	2.36440e-07	-2.44584e-07	-5.62251e-07	7.84544e-08	-4.83796e-07	-2.74153e-07	1.66804e-07	-1.07348e-07	-4.47021e-07	1.43947e-07	-3.03074e-07	-2.27728e-07	3.75872e-08	-1.90140e-07	-3.28926e-07	2.38066e-07	-9.08605e-08	-7.33803e-07	1.02655e-07	-6.31148e-07
26.296	-5.09634e-07	1.86140e-07	-3.23494e-07	-4.80160e-07	2.36015e-07	-2.44145e-07	-5.61503e-07	7.83501e-08	-4.83153e-07	-2.73272e-07	1.66268e-07	-1.07003e-07	-4.45818e-07	1.43560e-07	-3.02258e-07	-2.26985e-07	3.74647e-08	-1.89520e-07	-3.28279e-07	2.37597e-07	-9.06818e-08	-7.32757e-07	1.02509e-07	-6.30248e-07
26.321	-5.08466e-07	1.85713e-07	-3.22753e-07	-4.79290e-07	2.35587e-07	-2.43703e-07	-5.60745e-07	7.82443e-08	-4.82500e-07	-2.72381e-07	1.65727e-07	-1.06655e-07	-4.44604e-07	1.43169e-07	-3.01435e-07	-2.26231e-07	3.73402e-08	-1.88891e-07	-3.27629e-07	2.37127e-07	-9.05022e-08	-7.31689e-07	1.02360e-07	-6.29329e-07
26.345	-5.07288e-07	1.85283e-07	-3.22005e-07	-4.78414e-07	2.35157e-07	-2.43257e-07	-5.59975e-07	7.81368e-08	-4.81838e-07	-2.71482e-07	1.65179e-07	-1.06302e-07	-4.43380e-07	1.42775e-07	-3.00605e-07	-2.25466e-07	3.72138e-08	-1.88252e-07	-3.26976e-07	2.36654e-07	-9.03218e-08	-7.30598e-07	1.02207e-07	-6.28391e-07
26.370	-5.06101e-07	1.84849e-07	-3.21252e-07	-4.77532e-07	2.34723e-07	-2.42809e-07	-5.59194e-07	7.80278e-08	-4.81166e-07	-2.70573e-07	1.64626e-07	-1.05947e-07	-4.42146e-07	1.42378e-07	-2.99768e-07	-2.24689e-07	3.70856e-08	-1.87603e-07	-3.26320e-07	2.36180e-07	-9.01406e-08	-7.29486e-07	1.02051e-07	-6.27434e-07
26.395	-5.04903e-07	1.84412e-07	-3.20491e-07	-4.76643e-07	2.34286e-07	-2.42357e-07	-5.58401e-07	7.79173e-08	-4.80484e-07	-2.69655e-07	1.64068e-07	-1.05587e-07	-4.40901e-07	1.41977e-07	-2.98925e-07	-2.23900e-07	3.69555e-08	-1.86945e-07	-3.25661e-07	2.35703e-07	-8.99586e-08	-7.28351e-07	1.01893e-07	-6.26458e-07
26.419	-5.03696e-07	1.83971e-07	-3.19725e-07	-4.75749e-07	2.33847e-07	-2.41902e-07	-5.57598e-07	7.78052e-08	-4.79793e-07	-2.68728e-07	1.63504e-07	-1.05224e-07	-4.39647e-07	1.41573e-07	-2.98074e-07	-2.23100e-07	3.68235e-08	-1.86277e-07	-3.24999e-07	2.35224e-07	-8.97758e-08	-7.27194e-07	1.01731e-07	-6.25463e-07
26.444	-5.02478e-07	1.83526e-07	-3.18952e-07	-4.74849e-07	2.33404e-07	-2.41445e-07	-5.56783e-07	7.76915e-08	-4.79092e-07	-2.67792e-07	1.62934e-07	-1.04858e-07	-4.38382e-07	1.41165e-07	-2.97216e-07	-2.22289e-07	3.66896e-08	-1.85600e-07	-3.24335e-07	2.34742e-07	-8.95921e-08	-7.26015e-07	1.01566e-07	-6.24449e-07
26.468	-5.01251e-07	1.83078e-07	-3.18173e-07	-4.73943e-07	2.32959e-07	-2.40984e-07	-5.55958e-07	7.75763e-08	-4.78382e-07	-2.66847e-07	1.62359e-07	-1.04488e-07	-4.37107e-07	1.40755e-07	-2.96352e-07	-2.21467e-07	3.65539e-08	-1.84913e-07	-3.23667e-07	2.34259e-07	-8.94077e-08	-7.24815e-07	1.01398e-07	-6.23417e-07
26.493	-5.00015e-07	1.82626e-07	-3.17388e-07	-4.73031e-07	2.32511e-07	-2.40520e-07	-5.55121e-07	7.74596e-08	-4.77662e-07	-2.65893e-07	1.61779e-07	-1.04114e-07	-4.35822e-07	1.40341e-07	-2.95481e-07	-2.20634e-07	3.64163e-08	-1.84217e-07	-3.22997e-07	2.33774e-07	-8.92225e-08	-7.23592e-07	1.01227e-07	-6.22365e-07
26.518	-4.98768e-07	1.82171e-07	-3.16597e-07	-4.72114e-07	2.32060e-07	-2.40054e-07	-5.54274e-07	7.73414e-08	-4.76933e-07	-2.64930e-07	1.61193e-07	-1.03737e-07	-4.34527e-07	1.39924e-07	-2.94603e-07	-2.19789e-07	3.62769e-08	-1.83512e-07	-3.22323e-07	2.33287e-07	-8.90365e-08	-7.22347e-07	1.01053e-07	-6.21295e-07
26.542	-4.97513e-07	1.81712e-07	-3.15800e-07	-4.71190e-07	2.31606e-07	-2.39584e-07	-5.53416e-07	7.72216e-08	-4.76194e-07	-2.63959e-07	1.60602e-07	-1.03357e-07	-4.33223e-07	1.39504e-07	-2.93719e-07	-2.18933e-07	3.61356e-08	-1.82797e-07	-3.21647e-07	2.32797e-07	-8.88498e-08	-7.21081e-07	1.00876e-07	-6.20205e-07
26.567	-4.96247e-07	1.81250e-07	-3.14997e-07	-4.70261e-07	2.31149e-07	-2.39112e-07	-5.52547e-07	7.71003e-08	-4.75446e-07	-2.62978e-07	1.60006e-07	-1.02973e-07	-4.31908e-07	1.39081e-07	-2.92827e-07	-2.18066e-07	3.59925e-08	-1.82074e-07	-3.20968e-07	2.32306e-07	-8.86623e-08	-7.19793e-07	1.00695e-07	-6.19098e-07
26.591	-4.94972e-07	1.80785e-07	-3.14188e-07	-4.69326e-07	2.30690e-07	-2.38637e-07	-5.51667e-07	7.69775e-08	-4.74689e-07	-2.61989e-07	1.59404e-07	-1.02586e-07	-4.30584e-07	1.38654e-07	-2.91930e-07	-2.17188e-07	3.58476e-08	-1.81340e-07	-3.20287e-07	2.31813e-07	-8.84740e-08	-7.18483e-07	1.00512e-07	-6.17971e-07
26.616	-4.93688e-07	1.80316e-07	-3.13373e-07	-4.68386e-07	2.30228e-07	-2.38158e-07	-5.50776e-07	7.68533e-08	-4.73923e-07	-2.60992e-07	1.58797e-07	-1.02195e-07	-4.29250e-07	1.38225e-07	-2.91025e-07	-2.16299e-07	3.57009e-08	-1.80598e-07	-3.19603e-07	2.31318e-07	-8.82851e-08	-7.17152e-07	1.00326e-07	-6.16826e-07
26.640	-4.92395e-07	1.79843e-07	-3.12552e-07	-4.67440e-07	2.29763e-07	-2.37677e-07	-5.49874e-07	7.67275e-08	-4.73147e-07	-2.59985e-07	1.58184e-07	-1.01801e-07	-4.27907e-07	1.37792e-07	-2.90114e-07	-2.15399e-07	3.55523e-08	-1.79847e-07	-3.18916e-07	2.30821e-07	-8.80954e-08	-7.15800e-07	1.00137e-07	-6.15663e-07
26.665	-4.91092e-07	1.79367e-07	-3.11725e-07	-4.66489e-07	2.29295e-07	-2.37194e-07	-5.48962e-07	7.66002e-08	-4.72362e-07	-2.58970e-07	1.57567e-07	-1.01403e-07	-4.26554e-07	1.37357e-07	-2.89197e-07	-2.14488e-07	3.54020e-08	-1.79086e-07	-3.18227e-07	2.30322e-07	-8.79049e-08	-7.14426e-07	9.99445e-08	-6.14481e-07
26.690	-4.89780e-07	1.78888e-07	-3.10892e-07	-4.65532e-07	2.28825e-07	-2.36707e-07	-5.48040e-07	7.64715e-08	-4.71568e-07	-2.57947e-07	1.56944e-07	-1.01003e-07	-4.25191e-07	1.36918e-07	-2.88273e-07	-2.13567e-07	3.52499e-08	-1.78317e-07	-3.17535e-07	2.29821e-07	-8.77138e-08	-7.13030e-07	9.97493e-08	-6.13281e-07
26.714	-4.88459e-07	1.78406e-07	-3.10053e-07	-4.64569e-07	2.28352e-07	-2.36218e-07	-5.47106e-07	7.63412e-08	-4.70765e-07	-2.56915e-07	1.56316e-07	-1.00599e-07	-4.23819e-07	1.36476e-07	-2.87343e-07	-2.12634e-07	3.50960e-08	-1.77538e-07	-3.16840e-07	2.29318e-07	-8.75219e-08	-7.11613e-07	9.95511e-08	-6.12062e-07
26.739	-4.87129e-07	1.77920e-07	-3.09209e-07	-4.63601e-07	2.27876e-07	-2.35726e-07	-5.46163e-07	7.62095e-08	-4.69953e-07	-2.55875e-07	1.55684e-07	-1.00191e-07	-4.22438e-07	1.36031e-07	-2.86407e-07	-2.11691e-07	3.49403e-08	-1.76751e-07	-3.16143e-07	2.28814e-07	-8.73294e-08	-7.10175e-07	9.93499e-08	-6.10826e-07
26.763	-4.85790e-07	1.77431e-07	-3.08359e-07	-4.62628e-07	2.27397e-07	-2.35231e-07	-5.45208e-07	7.60764e-08	-4.69132e-07	-2.54826e-07	1.55045e-07	-9.97807e-08	-4.21048e-07	1.35584e-07	-2.85464e-07	-2.10737e-07	3.47828e-08	-1.75954e-07	-3.15444e-07	2.28307e-07	-8.71361e-08	-7.08716e-07	9.91458e-08	-6.09571e-07
26.788	-4.84442e-07	1.76938e-07	-3.07503e-07	-4.61650e-07	2.26917e-07	-2.34733e-07	-5.44244e-07	7.59418e-08	-4.68302e-07	-2.53769e-07	1.54402e-07	-9.93668e-08	-4.19648e-07	1.35133e-07	-2.84515e-07	-2.09772e-07	3.46236e-08	-1.75149e-07	-3.14742e-07	2.27799e-07	-8.69422e-08	-7.07236e-07	9.89388e-08	-6.08297e-07
26.812	-4.83084e-07	1.76443e-07	-3.06642e-07	-4.60666e-07	2.26433e-07	-2.34233e-07	-5.43269e-07	7.58057e-08	-4.67463e-07	-2.52704e-07	1.53754e-07	-9.89497e-08	-4.18239e-07	1.34679e-07	-2.83560e-07	-2.08797e-07	3.44627e-08	-1.74335e-07	-3.14037e-07	2.27290e-07	-8.67476e-08	-7.05735e-07	9.87288e-08	-6.07006e-07
26.837	-4.81719e-07	1.75944e-07	-3.05775e-07	-4.59677e-07	2.25947e-07	-2.33730e-07	-5.42283e-07	7.56682e-08	-4.66615e-07	-2.51631e-07	1.53101e-07	-9.85294e-08	-4.16821e-07	1.34223e-07	-2.82599e-07	-2.07811e-07	3.43000e-08	-1.73511e-07	-3.13330e-07	2.26778e-07	-8.65524e-08	-7.04213e-07	9.85158e-08	-6.05697e-07
26.862	-4.80344e-07	1.75442e-07	-3.04902e-07	-4.58683e-07	2.25458e-07	-2.33225e-07	-5.41288e-07	7.55293e-08	-4.65758e-07	-2.50549e-07	1.52443e-07	-9.81060e-08	-4.15395e-07	1.33763e-07	-2.81631e-07	-2.06815e-07	3.41355e-08	-1.72680e-07	-3.12621e-07	2.26265e-07	-8.63565e-08	-7.02670e-07	9.83000e-08	-6.04370e-07
26.886	-4.78960e-07	1.74936e-07	-3.04024e-07	-4.57684e-07	2.24967e-07	-2.32717e-07	-5.40282e-07	7.53890e-08	-4.64893e-07	-2.49460e-07	1.51780e-07	-9.76793e-08	-4.13959e-07	1.33301e-07	-2.80658e-07	-2.05809e-07	3.39694e-08	-1.71839e-07	-3.11910e-07	2.25750e-07	-8.61600e-08	-7.01107e-07	9.80813e-08	-6.03025e-07
26.911	-4.77568e-07	1.74428e-07	-3.03140e-07	-4.56679e-07	2.24473e-07	-2.32206e-07	-5.39266e-07	7.52472e-08	-4.64019e-07	-2.48362e-07	1.51112e-07	-9.72495e-08	-4.12514e-07	1.32836e-07	-2.79679e-07	-2.04791e-07	3.38015e-08	-1.70990e-07	-3.11196e-07	2.25233e-07	-8.59628e-08	-6.99522e-07	9.78596e-08	-6.01663e-07
26.935	-4.76167e-07	1.73916e-07	-3.02251e-07	-4.55670e-07	2.23977e-07	-2.31693e-07	-5.38240e-07	7.51040e-08	-4.63136e-07	-2.47256e-07	1.50440e-07	-9.68166e-08	-4.11061e-07	1.32368e-07	-2.78693e-07	-2.03764e-07	3.36319e-08	-1.70132e-07	-3.10480e-07	2.24715e-07	-8.57650e-08	-6.97917e-07	9.76351e-08	-6.00282e-07
26.960	-4.74758e-07	1.73401e-07	-3.01357e-07	-4.54656e-07	2.23479e-07	-2.31177e-07	-5.37204e-07	7.49594e-08	-4.62244e-07	-2.46143e-07	1.49762e-07	-9.63806e-08	-4.09599e-07	1.31897e-07	-2.77702e-07	-2.02726e-07	3.34607e-08	-1.69266e-07	-3.09762e-07	2.24195e-07	-8.55666e-08	-6.96292e-07	9.74077e-08	-5.98884e-07
26.984	-4.73340e-07	1.72884e-07	-3.00457e-07	-4.53636e-07	2.22978e-07	-2.30659e-07	-5.36157e-07	7.48134e-08	-4.61344e-07	-2.45022e-07	1.49080e-07	-9.59415e-08	-4.08128e-07	1.31423e-07	-2.76705e-07	-2.01678e-07	3.32877e-08	-1.68391e-07	-3.09041e-07	2.23674e-07	-8.53676e-08	-6.94646e-07	9.71775e-08	-5.97469e-07
27.009	-4.71914e-07	1.72363e-07	-2.99551e-07	-4.52612e-07	2.22474e-07	-2.30138e-07	-5.35101e-07	7.46661e-08	-4.60435e-07	-2.43892e-07	1.48393e-07	-9.54994e-08	-4.06648e-07	1.30947e-07	-2.75702e-07	-2.00620e-07	3.31131e-08	-1.67507e-07	-3.08319e-07	2.23151e-07	-8.51680e-08	-6.92980e-07	9.69444e-08	-5.96035e-07
27.034	-4.70479e-07	1.71839e-07	-2.98641e-07	-4.51583e-07	2.21968e-07	-2.29615e-07	-5.34035e-07	7.45173e-08	-4.59518e-07	-2.42755e-07	1.47701e-07	-9.50542e-08	-4.05161e-07	1.30468e-07	-2.74693e-07	-1.99552e-07	3.29367e-08	-1.66615e-07	-3.07594e-07	2.22626e-07	-8.49678e-08	-6.91293e-07	9.67084e-08	-5.94585e-07
27.058	-4.69036e-07	1.71312e-07	-2.97725e-07	-4.50549e-07	2.21460e-07	-2.29089e-07	-5.32959e-07	7.43672e-08	-4.58592e-07	-2.41611e-07	1.47005e-07	-9.46060e-08	-4.03664e-07	1.29986e-07	-2.73678e-07	-1.98474e-07	3.27588e-08	-1.65715e-07	-3.06867e-07	2.22100e-07	-8.47670e-08	-6.89587e-07	9.64697e-08	-5.93117e-07
27.083	-4.67585e-07	1.70782e-07	-2.96804e-07	-4.49511e-07	2.20950e-07	-2.28561e-07	-5.31873e-07	7.42157e-08	-4.57658e-07	-2.40459e-07	1.46304e-07	-9.41548e-08	-4.02160e-07	1.29501e-07	-2.72658e-07	-1.97385e-07	3.25791e-08	-1.64806e-07	-3.06138e-07	2.21573e-07	-8.45657e-08	-6.87860e-07	9.62281e-08	-5.91632e-07
27.107	-4.66126e-07	1.70249e-07	-2.95877e-07	-4.48467e-07	2.20437e-07	-2.28030e-07	-5.30778e-07	7.40628e-08	-4.56715e-07	-2.39299e-07	1.45598e-07	-9.37007e-08	-4.00647e-07	1.29014e-07	-2.71633e-07	-1.96287e-07	3.23979e-08	-1.63889e-07	-3.05407e-07	2.21044e-07	-8.43638e-08	-6.86113e-07	9.59837e-08	-5.90129e-07
27.132	-4.64658e-07	1.69713e-07	-2.94946e-07	-4.47419e-07	2.19922e-07	-2.27498e-07	-5.29673e-07	7.39086e-08	-4.55764e-07	-2.38131e-07	1.44888e-07	-9.32436e-08	-3.99125e-07	1.28524e-07	-2.70601e-07	-1.95179e-07	3.22149e-08	-1.62964e-07	-3.04674e-07	2.20513e-07	-8.41613e-08	-6.84346e-07	9.57366e-08	-5.88610e-07
27.156	-4.63183e-07	1.69174e-07	-2.94009e-07	-4.46367e-07	2.19404e-07	-2.26962e-07	-5.28558e-07	7.37530e-08	-4.54805e-07	-2.36956e-07	1.44173e-07	-9.27835e-08	-3.97596e-07	1.28032e-07	-2.69564e-07	-1.94061e-07	3.20304e-08	-1.62031e-07	-3.03939e-07	2.19981e-07	-8.39583e-08	-6.82560e-07	9.54866e-08	-5.87073e-07
27.181	-4.61699e-07	1.68632e-07	-2.93067e-07	-4.45310e-07	2.18885e-07	-2.26425e-07	-5.27433e-07	7.35961e-08	-4.53837e-07	-2.35774e-07	1.43454e-07	-9.23206e-08	-3.96059e-07	1.27537e-07	-2.68522e-07	-1.92933e-07	3.18443e-08	-1.61089e-07	-3.03203e-07	2.19448e-07	-8.37548e-08	-6.80753e-07	9.52339e-08	-5.85519e-07
27.206	-4.60208e-07	1.68087e-07	-2.92121e-07	-4.44248e-07	2.18363e-07	-2.25885e-07	-5.26299e-07	7.34379e-08	-4.52861e-07	-2.34584e-07	1.42730e-07	-9.18547e-08	-3.94513e-07	1.27039e-07	-2.67474e-07	-1.91795e-07	3.16565e-08	-1.60139e-07	-3.02464e-07	2.18913e-07	-8.35507e-08	-6.78927e-07	9.49785e-08	-5.83949e-07
27.230	-4.58708e-07	1.67539e-07	-2.91169e-07	-4.43182e-07	2.17839e-07	-2.25343e-07	-5.25156e-07	7.32783e-08	-4.51877e-07	-2.33387e-07	1.42001e-07	-9.13861e-08	-3.92960e-07	1.26539e-07	-2.66421e-07	-1.90648e-07	3.14671e-08	-1.59181e-07	-3.01723e-07	2.18377e-07	-8.33461e-08	-6.77082e-07	9.47203e-08	-5.82361e-07
27.255	-4.57201e-07	1.66989e-07	-2.90212e-07	-4.42111e-07	2.17313e-07	-2.24799e-07	-5.24003e-07	7.31175e-08	-4.50885e-07	-2.32183e-07	1.41269e-07	-9.09145e-08	-3.91399e-07	1.26036e-07	-2.65363e-07	-1.89491e-07	3.12762e-08	-1.58215e-07	-3.00981e-07	2.17840e-07	-8.31411e-08	-6.75217e-07	9.44594e-08	-5.80757e-07
27.279	-4.55686e-07	1.66436e-07	-2.89251e-07	-4.41036e-07	2.16784e-07	-2.24252e-07	-5.22841e-07	7.29553e-08	-4.49885e-07	-2.30972e-07	1.40532e-07	-9.04402e-08	-3.89830e-07	1.25531e-07	-2.64299e-07	-1.88325e-07	3.10837e-08	-1.57241e-07	-3.00237e-07	2.17301e-07	-8.29355e-08	-6.73332e-07	9.41958e-08	-5.79136e-07
27.304	-4.54164e-07	1.65880e-07	-2.88284e-07	-4.39957e-07	2.16254e-07	-2.23703e-07	-5.21669e-07	7.27918e-08	-4.48877e-07	-2.29753e-07	1.39790e-07	-8.99630e-08	-3.88253e-07	1.25023e-07	-2.63230e-07	-1.87149e-07	3.08896e-08	-1.56259e-07	-2.99491e-07	2.16761e-07	-8.27294e-08	-6.71428e-07	9.39294e-08	-5.77499e-07
27.329	-4.52634e-07	1.65321e-07	-2.87313e-07	-4.38874e-07	2.15721e-07	-2.23152e-07	-5.20488e-07	7.26270e-08	-4.47861e-07	-2.28528e-07	1.39044e-07	-8.94831e-08	-3.86669e-07	1.24513e-07	-2.62156e-07	-1.85964e-07	3.06939e-08	-1.55270e-07	-2.98743e-07	2.16220e-07	-8.25229e-08	-6.69506e-07	9.36604e-08	-5.75845e-07
27.353	-4.51096e-07	1.64759e-07	-2.86337e-07	-4.37786e-07	2.15187e-07	-2.22599e-07	-5.19298e-07	7.24610e-08	-4.46837e-07	-2.27295e-07	1.38294e-07	-8.90004e-08	-3.85077e-07	1.24001e-07	-2.61077e-07	-1.84769e-07	3.04967e-08	-1.54272e-07	-2.97994e-07	2.15678e-07	-8.23159e-08	-6.67563e-07	9.33887e-08	-5.74175e-07
27.378	-4.49551e-07	1.64195e-07	-2.85356e-07	-4.36694e-07	2.14650e-07	-2.22044e-07	-5.18099e-07	7.22937e-08	-4.45806e-07	-2.26055e-07	1.37540e-07	-8.85150e-08	-3.83478e-07	1.23486e-07	-2.59992e-07	-1.83565e-07	3.02980e-08	-1.53267e-07	-2.97243e-07	2.15134e-07	-8.21084e-08	-6.65602e-07	9.31144e-08	-5.72488e-07
27.402	-4.47998e-07	1.63628e-07	-2.84371e-07	-4.35598e-07	2.14111e-07	-2.21487e-07	-5.16891e-07	7.21251e-08	-4.44766e-07	-2.24809e-07	1.36782e-07	-8.80269e-08	-3.81871e-07	1.22968e-07	-2.58903e-07	-1.82351e-07	3.00977e-08	-1.52254e-07	-2.96490e-07	2.14589e-07	-8.19005e-08	-6.63622e-07	9.28374e-08	-5.70785e-07
27.427	-4.46438e-07	1.63058e-07	-2.83380e-07	-4.34498e-07	2.13571e-07	-2.20927e-07	-5.15674e-07	7.19552e-08	-4.43719e-07	-2.23555e-07	1.36019e-07	-8.75361e-08	-3.80257e-07	1.22448e-07	-2.57809e-07	-1.81129e-07	2.98959e-08	-1.51233e-07	-2.95735e-07	2.14043e-07	-8.16921e-08	-6.61623e-07	9.25578e-08	-5.69066e-07
27.451	-4.44871e-07	1.62485e-07	-2.82386e-07	-4.33394e-07	2.13028e-07	-2.20366e-07	-5.14448e-07	7.17841e-08	-4.42663e-07	-2.22295e-07	1.35252e-07	-8.70427e-08	-3.78636e-07	1.21926e-07	-2.56710e-07	-1.79897e-07	2.96926e-08	-1.50204e-07	-2.94980e-07	2.13496e-07	-8.14833e-08	-6.59606e-07	9.22755e-08	-5.67330e-07
27.476	-4.43297e-07	1.61910e-07	-2.81386e-07	-4.32286e-07	2.12483e-07	-2.19803e-07	-5.13212e-07	7.16118e-08	-4.41601e-07	-2.21028e-07	1.34482e-07	-8.65466e-08	-3.77008e-07	1.21402e-07	-2.55606e-07	-1.78656e-07	2.94878e-08	-1.49168e-07	-2.94222e-07	2.12948e-07	-8.12741e-08	-6.57570e-07	9.19907e-08	-5.65579e-07
27.501	-4.41715e-07	1.61333e-07	-2.80382e-07	-4.31174e-07	2.11937e-07	-2.19237e-07	-5.11968e-07	7.14382e-08	-4.40530e-07	-2.19754e-07	1.33707e-07	-8.60479e-08	-3.75372e-07	1.20875e-07	-2.54497e-07	-1.77406e-07	2.92815e-08	-1.48125e-07	-2.93463e-07	2.12399e-07	-8.10644e-08	-6.55515e-07	9.17032e-08	-5.63812e-07
27.525	-4.40126e-07	1.60753e-07	-2.79374e-07	-4.30058e-07	2.11388e-07	-2.18670e-07	-5.10716e-07	7.12634e-08	-4.39452e-07	-2.18474e-07	1.32928e-07	-8.55465e-08	-3.73730e-07	1.20346e-07	-2.53383e-07	-1.76147e-07	2.90737e-08	-1.47074e-07	-2.92703e-07	2.11849e-07	-8.08544e-08	-6.53442e-07	9.14132e-08	-5.62029e-07
27.550	-4.38531e-07	1.60170e-07	-2.78361e-07	-4.28938e-07	2.10838e-07	-2.18100e-07	-5.09454e-07	7.10874e-08	-4.38367e-07	-2.17187e-07	1.32145e-07	-8.50427e-08	-3.72080e-07	1.19815e-07	-2.52265e-07	-1.74880e-07	2.88645e-08	-1.46015e-07	-2.91941e-07	2.11297e-07	-8.06440e-08	-6.51350e-07	9.11206e-08	-5.60230e-07
27.574	-4.36928e-07	1.59584e-07	-2.77344e-07	-4.27815e-07	2.10285e-07	-2.17529e-07	-5.08184e-07	7.09102e-08	-4.37274e-07	-2.15894e-07	1.31358e-07	-8.45362e-08	-3.70424e-07	1.19282e-07	-2.51142e-07	-1.73603e-07	2.86537e-08	-1.44949e-07	-2.91178e-07	2.10745e-07	-8.04331e-08	-6.49240e-07	9.08254e-08	-5.58415e-07
27.599	-4.35318e-07	1.58996e-07	-2.76322e-07	-4.26687e-07	2.09731e-07	-2.16956e-07	-5.06905e-07	7.07317e-08	-4.36174e-07	-2.14594e-07	1.30567e-07	-8.40273e-08	-3.68761e-07	1.18746e-07	-2.50014e-07	-1.72318e-07	2.84416e-08	-1.43876e-07	-2.90413e-07	2.10191e-07	-8.02220e-08	-6.47113e-07	9.05278e-08	-5.56585e-07
27.623	-4.33702e-07	1.58406e-07	-2.75296e-07	-4.25557e-07	2.09175e-07	-2.16381e-07	-5.05618e-07	7.05521e-08	-4.35066e-07	-2.13288e-07	1.29772e-07	-8.35158e-08	-3.67091e-07	1.18209e-07	-2.48882e-07	-1.71023e-07	2.82280e-08	-1.42795e-07	-2.89647e-07	2.09637e-07	-8.00104e-08	-6.44967e-07	9.02276e-08	-5.54739e-07
27.648	-4.32079e-07	1.57813e-07	-2.74266e-07	-4.24422e-07	2.08618e-07	-2.15804e-07	-5.04322e-07	7.03713e-08	-4.33951e-07	-2.11975e-07	1.28974e-07	-8.30019e-08	-3.65414e-07	1.17669e-07	-2.47746e-07	-1.69721e-07	2.80130e-08	-1.41708e-07	-2.88880e-07	2.09082e-07	-7.97985e-08	-6.42803e-07	8.99249e-08	-5.52878e-07
27.673	-4.30449e-07	1.57218e-07	-2.73231e-07	-4.23284e-07	2.08058e-07	-2.15225e-07	-5.03018e-07	7.01893e-08	-4.32829e-07	-2.10657e-07	1.28171e-07	-8.24854e-08	-3.63731e-07	1.17127e-07	-2.46605e-07	-1.68409e-07	2.77965e-08	-1.40613e-07	-2.88112e-07	2.08526e-07	-7.95862e-08	-6.40621e-07	8.96196e-08	-5.51001e-07
27.697	-4.28813e-07	1.56620e-07	-2.72192e-07	-4.22142e-07	2.07497e-07	-2.14645e-07	-5.01706e-07	7.00062e-08	-4.31699e-07	-2.09331e-07	1.27365e-07	-8.19666e-08	-3.62042e-07	1.16583e-07	-2.45459e-07	-1.67089e-07	2.75787e-08	-1.39511e-07	-2.87342e-07	2.07969e-07	-7.93736e-08	-6.38422e-07	8.93120e-08	-5.49110e-07
27.722	-4.27170e-07	1.56020e-07	-2.71149e-07	-4.20997e-07	2.06934e-07	-2.14063e-07	-5.00385e-07	6.98218e-08	-4.30563e-07	-2.08000e-07	1.26555e-07	-8.14453e-08	-3.60346e-07	1.16037e-07	-2.44309e-07	-1.65761e-07	2.73594e-08	-1.38402e-07	-2.86571e-07	2.07411e-07	-7.91606e-08	-6.36205e-07	8.90018e-08	-5.47203e-07
27.746	-4.25520e-07	1.55418e-07	-2.70102e-07	-4.19849e-07	2.06370e-07	-2.13479e-07	-4.99055e-07	6.96364e-08	-4.29419e-07	-2.06663e-07	1.25741e-07	-8.09217e-08	-3.58644e-07	1.15489e-07	-2.43155e-07	-1.64424e-07	2.71388e-08	-1.37285e-07	-2.85799e-07	2.06852e-07	-7.89474e-08	-6.33970e-07	8.86892e-08	-5.45281e-07
27.771	-4.23864e-07	1.54813e-07	-2.69051e-07	-4.18697e-07	2.05804e-07	-2.12893e-07	-4.97718e-07	6.94498e-08	-4.28268e-07	-2.05320e-07	1.24924e-07	-8.03957e-08	-3.56936e-07	1.14939e-07	-2.41997e-07	-1.63079e-07	2.69167e-08	-1.36162e-07	-2.85026e-07	2.06292e-07	-7.87338e-08	-6.31718e-07	8.83742e-08	-5.43344e-07
27.795	-4.22202e-07	1.54206e-07	-2.67996e-07	-4.17542e-07	2.05236e-07	-2.12306e-07	-4.96373e-07	6.92620e-08	-4.27111e-07	-2.03970e-07	1.24103e-07	-7.98673e-08	-3.55221e-07	1.14386e-07	-2.40835e-07	-1.61726e-07	2.66934e-08	-1.35032e-07	-2.84252e-07	2.05732e-07	-7.85199e-08	-6.29449e-07	8.80567e-08	-5.41392e-07
27.820	-4.20534e-07	1.53596e-07	-2.66937e-07	-4.16383e-07	2.04666e-07	-2.11717e-07	-4.95019e-07	6.90732e-08	-4.25946e-07	-2.02615e-07	1.23278e-07	-7.93366e-08	-3.53500e-07	1.13832e-07	-2.39668e-07	-1.60364e-07	2.64686e-08	-1.33895e-07	-2.83477e-07	2.05171e-07	-7.83058e-08	-6.27163e-07	8.77369e-08	-5.39426e-07
27.845	-4.18859e-07	1.52985e-07	-2.65874e-07	-4.15221e-07	2.04095e-07	-2.11126e-07	-4.93658e-07	6.88832e-08	-4.24775e-07	-2.01254e-07	1.22450e-07	-7.88036e-08	-3.51774e-07	1.13276e-07	-2.38497e-07	-1.58994e-07	2.62425e-08	-1.32752e-07	-2.82700e-07	2.04609e-07	-7.80913e-08	-6.24859e-07	8.74146e-08	-5.37445e-07
27.869	-4.17178e-07	1.52371e-07	-2.64807e-07	-4.14057e-07	2.03523e-07	-2.10534e-07	-4.92288e-07	6.86921e-08	-4.23596e-07	-1.99887e-07	1.21618e-07	-7.82683e-08	-3.50041e-07	1.12718e-07	-2.37323e-07	-1.57616e-07	2.60151e-08	-1.31601e-07	-2.81923e-07	2.04046e-07	-7.78766e-08	-6.22539e-07	8.70900e-08	-5.35449e-07
27.894	-4.15491e-07	1.51755e-07	-2.63736e-07	-4.12889e-07	2.02949e-07	-2.09940e-07	-4.90911e-07	6.84999e-08	-4.22411e-07	-1.98514e-07	1.20783e-07	-7.77308e-08	-3.48303e-07	1.12159e-07	-2.36144e-07	-1.56230e-07	2.57864e-08	-1.30444e-07	-2.81145e-07	2.03483e-07	-7.76616e-08	-6.20202e-07	8.67631e-08	-5.33439e-07
27.918	-4.13798e-07	1.51136e-07	-2.62662e-07	-4.11717e-07	2.02373e-07	-2.09344e-07	-4.89526e-07	6.83067e-08	-4.21219e-07	-1.97135e-07	1.19944e-07	-7.71910e-08	-3.46559e-07	1.11597e-07	-2.34962e-07	-1.54837e-07	2.55563e-08	-1.29280e-07	-2.80365e-07	2.02919e-07	-7.74464e-08	-6.17848e-07	8.64337e-08	-5.31414e-07
27.943	-4.12099e-07	1.50516e-07	-2.61583e-07	-4.10543e-07	2.01796e-07	-2.08747e-07	-4.88133e-07	6.81123e-08	-4.20021e-07	-1.95751e-07	1.19102e-07	-7.66491e-08	-3.44809e-07	1.11034e-07	-2.33775e-07	-1.53435e-07	2.53249e-08	-1.28110e-07	-2.79585e-07	2.02354e-07	-7.72309e-08	-6.15477e-07	8.61021e-08	-5.29375e-07
27.967	-4.10395e-07	1.49893e-07	-2.60501e-07	-4.09366e-07	2.01217e-07	-2.08149e-07	-4.86733e-07	6.79169e-08	-4.18816e-07	-1.94362e-07	1.18257e-07	-7.61049e-08	-3.43054e-07	1.10468e-07	-2.32585e-07	-1.52025e-07	2.50923e-08	-1.26933e-07	-2.78804e-07	2.01789e-07	-7.70152e-08	-6.13090e-07	8.57681e-08	-5.27321e-07
27.992	-4.08684e-07	1.49269e-07	-2.59416e-07	-4.08186e-07	2.00638e-07	-2.07549e-07	-4.85324e-07	6.77204e-08	-4.17604e-07	-1.92966e-07	1.17408e-07	-7.55586e-08	-3.41293e-07	1.09901e-07	-2.31391e-07	-1.50608e-07	2.48583e-08	-1.25750e-07	-2.78023e-07	2.01223e-07	-7.67992e-08	-6.10686e-07	8.54319e-08	-5.25254e-07
28.017	-4.06968e-07	1.48642e-07	-2.58326e-07	-4.07004e-07	2.00056e-07	-2.06948e-07	-4.83909e-07	6.75229e-08	-4.16386e-07	-1.91566e-07	1.16555e-07	-7.50101e-08	-3.39526e-07	1.09333e-07	-2.30194e-07	-1.49183e-07	2.46231e-08	-1.24560e-07	-2.77240e-07	2.00657e-07	-7.65831e-08	-6.08266e-07	8.50933e-08	-5.23173e-07
28.041	-4.05246e-07	1.48013e-07	-2.57233e-07	-4.05818e-07	1.99473e-07	-2.06345e-07	-4.82486e-07	6.73243e-08	-4.15161e-07	-1.90159e-07	1.15700e-07	-7.44595e-08	-3.37755e-07	1.08762e-07	-2.28993e-07	-1.47750e-07	2.43867e-08	-1.23364e-07	-2.76457e-07	2.00090e-07	-7.63667e-08	-6.05830e-07	8.47525e-08	-5.21077e-07
28.066	-4.03519e-07	1.47382e-07	-2.56137e-07	-4.04630e-07	1.98889e-07	-2.05740e-07	-4.81055e-07	6.71247e-08	-4.13930e-07	-1.88748e-07	1.14841e-07	-7.39069e-08	-3.35978e-07	1.08190e-07	-2.27788e-07	-1.46310e-07	2.41489e-08	-1.22161e-07	-2.75673e-07	1.99523e-07	-7.61501e-08	-6.03378e-07	8.44095e-08	-5.18968e-07
28.090	-4.01786e-07	1.46749e-07	-2.55037e-07	-4.03439e-07	1.98304e-07	-2.05135e-07	-4.79617e-07	6.69240e-08	-4.12693e-07	-1.87331e-07	1.13979e-07	-7.33521e-08	-3.34196e-07	1.07616e-07	-2.26580e-07	-1.44862e-07	2.39100e-08	-1.20952e-07	-2.74888e-07	1.98955e-07	-7.59334e-08	-6.00910e-07	8.40642e-08	-5.16845e-07
28.115	-4.00047e-07	1.46114e-07	-2.53933e-07	-4.02245e-07	1.97717e-07	-2.04528e-07	-4.78172e-07	6.67223e-08	-4.11449e-07	-1.85909e-07	1.13114e-07	-7.27953e-08	-3.32408e-07	1.07040e-07	-2.25368e-07	-1.43407e-07	2.36698e-08	-1.19737e-07	-2.74103e-07	1.98386e-07	-7.57164e-08	-5.98426e-07	8.37167e-08	-5.14709e-07
28.140	-3.98303e-07	1.45477e-07	-2.52826e-07	-4.01049e-07	1.97129e-07	-2.03920e-07	-4.76719e-07	6.65197e-08	-4.10200e-07	-1.84482e-07	1.12246e-07	-7.22365e-08	-3.30616e-07	1.06463e-07	-2.24153e-07	-1.41945e-07	2.34284e-08	-1.18516e-07	-2.73317e-07	1.97818e-07	-7.54993e-08	-5.95926e-07	8.33670e-08	-5.12559e-07
28.164	-3.96554e-07	1.44838e-07	-2.51716e-07	-3.99850e-07	1.96540e-07	-2.03310e-07	-4.75260e-07	6.63160e-08	-4.08944e-07	-1.83050e-07	1.11374e-07	-7.16757e-08	-3.28819e-07	1.05885e-07	-2.22934e-07	-1.40475e-07	2.31858e-08	-1.17289e-07	-2.72530e-07	1.97248e-07	-7.52821e-08	-5.93410e-07	8.30151e-08	-5.10395e-07
28.189	-3.94800e-07	1.44197e-07	-2.50602e-07	-3.98648e-07	1.95949e-07	-2.02699e-07	-4.73793e-07	6.61113e-08	-4.07682e-07	-1.81612e-07	1.10500e-07	-7.11128e-08	-3.27017e-07	1.05304e-07	-2.21713e-07	-1.38998e-07	2.29420e-08	-1.16056e-07	-2.71743e-07	1.96679e-07	-7.50646e-08	-5.90880e-07	8.26611e-08	-5.08219e-07
28.213	-3.93040e-07	1.43555e-07	-2.49485e-07	-3.97445e-07	1.95358e-07	-2.02087e-07	-4.72319e-07	6.59057e-08	-4.06413e-07	-1.80170e-07	1.09622e-07	-7.05481e-08	-3.25210e-07	1.04722e-07	-2.20488e-07	-1.37513e-07	2.26971e-08	-1.14816e-07	-2.70956e-07	1.96109e-07	-7.48471e-08	-5.88333e-07	8.23048e-08	-5.06028e-07
28.238	-3.91276e-07	1.42910e-07	-2.48365e-07	-3.96238e-07	1.94765e-07	-2.01474e-07	-4.70838e-07	6.56991e-08	-4.05139e-07	-1.78723e-07	1.08741e-07	-6.99814e-08	-3.23399e-07	1.04139e-07	-2.19259e-07	-1.36022e-07	2.24509e-08	-1.13571e-07	-2.70168e-07	1.95538e-07	-7.46294e-08	-5.85772e-07	8.19465e-08	-5.03825e-07
28.262	-3.89506e-07	1.42264e-07	-2.47242e-07	-3.95030e-07	1.94171e-07	-2.00859e-07	-4.69351e-07	6.54915e-08	-4.03859e-07	-1.77271e-07	1.07858e-07	-6.94127e-08	-3.21582e-07	1.03554e-07	-2.18028e-07	-1.34524e-07	2.22036e-08	-1.12320e-07	-2.69379e-07	1.94968e-07	-7.44116e-08	-5.83195e-07	8.15860e-08	-5.01609e-07
28.287	-3.87731e-07	1.41616e-07	-2.46116e-07	-3.93819e-07	1.93575e-07	-2.00244e-07	-4.67856e-07	6.52829e-08	-4.02573e-07	-1.75814e-07	1.06971e-07	-6.88422e-08	-3.19762e-07	1.02968e-07	-2.16794e-07	-1.33018e-07	2.19551e-08	-1.11063e-07	-2.68590e-07	1.94397e-07	-7.41937e-08	-5.80603e-07	8.12235e-08	-4.99380e-07
28.312	-3.85952e-07	1.40966e-07	-2.44986e-07	-3.92606e-07	1.92979e-07	-1.99627e-07	-4.66355e-07	6.50735e-08	-4.01281e-07	-1.74352e-07	1.06082e-07	-6.82698e-08	-3.17937e-07	1.02380e-07	-2.15556e-07	-1.31506e-07	2.17055e-08	-1.09801e-07	-2.67801e-07	1.93825e-07	-7.39756e-08	-5.77997e-07	8.08588e-08	-4.97138e-07
28.336	-3.84167e-07	1.40314e-07	-2.43853e-07	-3.91391e-07	1.92382e-07	-1.99009e-07	-4.64847e-07	6.48630e-08	-3.99984e-07	-1.72885e-07	1.05190e-07	-6.76956e-08	-3.16107e-07	1.01791e-07	-2.14316e-07	-1.29987e-07	2.14548e-08	-1.08532e-07	-2.67011e-07	1.93254e-07	-7.37575e-08	-5.75375e-07	8.04921e-08	-4.94883e-07
28.361	-3.82378e-07	1.39660e-07	-2.42718e-07	-3.90174e-07	1.91784e-07	-1.98390e-07	-4.63332e-07	6.46517e-08	-3.98681e-07	-1.71414e-07	1.04295e-07	-6.71195e-08	-3.14273e-07	1.01201e-07	-2.13073e-07	-1.28461e-07	2.12030e-08	-1.07258e-07	-2.66221e-07	1.92682e-07	-7.35393e-08	-5.72739e-07	8.01233e-08	-4.92616e-07
28.385	-3.80584e-07	1.39005e-07	-2.41579e-07	-3.88954e-07	1.91184e-07	-1.97770e-07	-4.61811e-07	6.44394e-08	-3.97372e-07	-1.69938e-07	1.03397e-07	-6.65417e-08	-3.12435e-07	1.00609e-07	-2.11827e-07	-1.26929e-07	2.09501e-08	-1.05979e-07	-2.65431e-07	1.92110e-07	-7.33210e-08	-5.70089e-07	7.97525e-08	-4.90336e-07
28.410	-3.78786e-07	1.38348e-07	-2.40438e-07	-3.87733e-07	1.90584e-07	-1.97149e-07	-4.60283e-07	6.42262e-08	-3.96057e-07	-1.68458e-07	1.02496e-07	-6.59621e-08	-3.10593e-07	1.00016e-07	-2.10578e-07	-1.25390e-07	2.06960e-08	-1.04694e-07	-2.64641e-07	1.91538e-07	-7.31026e-08	-5.67423e-07	7.93797e-08	-4.88044e-07
28.434	-3.76983e-07	1.37690e-07	-2.39293e-07	-3.86509e-07	1.89982e-07	-1.96527e-07	-4.58749e-07	6.40122e-08	-3.94737e-07	-1.66973e-07	1.01593e-07	-6.53807e-08	-3.08747e-07	9.94212e-08	-2.09326e-07	-1.23844e-07	2.04409e-08	-1.03403e-07	-2.63850e-07	1.90966e-07	-7.28842e-08	-5.64744e-07	7.90048e-08	-4.85739e-07
28.459	-3.75176e-07	1.37030e-07	-2.38146e-07	-3.85284e-07	1.89380e-07	-1.95904e-07	-4.57209e-07	6.37972e-08	-3.93411e-07	-1.65484e-07	1.00687e-07	-6.47976e-08	-3.06897e-07	9.88254e-08	-2.08072e-07	-1.22292e-07	2.01847e-08	-1.02107e-07	-2.63059e-07	1.90393e-07	-7.26658e-08	-5.62050e-07	7.86280e-08	-4.83422e-07
28.484	-3.73364e-07	1.36368e-07	-2.36996e-07	-3.84057e-07	1.88777e-07	-1.95280e-07	-4.55662e-07	6.35814e-08	-3.92080e-07	-1.63991e-07	9.97778e-08	-6.42127e-08	-3.05043e-07	9.82284e-08	-2.06815e-07	-1.20734e-07	1.99275e-08	-1.00806e-07	-2.62268e-07	1.89821e-07	-7.24473e-08	-5.59343e-07	7.82492e-08	-4.81093e-07
28.508	-3.71548e-07	1.35705e-07	-2.35843e-07	-3.82828e-07	1.88173e-07	-1.94655e-07	-4.54109e-07	6.33647e-08	-3.90744e-07	-1.62493e-07	9.88664e-08	-6.36262e-08	-3.03186e-07	9.76302e-08	-2.05555e-07	-1.19169e-07	1.96692e-08	-9.94995e-08	-2.61477e-07	1.89248e-07	-7.22287e-08	-5.56621e-07	7.78685e-08	-4.78753e-07
28.533	-3.69727e-07	1.35040e-07	-2.34687e-07	-3.81597e-07	1.87568e-07	-1.94029e-07	-4.52549e-07	6.31471e-08	-3.89402e-07	-1.60991e-07	9.79525e-08	-6.30380e-08	-3.01324e-07	9.70308e-08	-2.04293e-07	-1.17598e-07	1.94099e-08	-9.81876e-08	-2.60686e-07	1.88676e-07	-7.20102e-08	-5.53886e-07	7.74858e-08	-4.76400e-07
28.557	-3.67903e-07	1.34373e-07	-2.33529e-07	-3.80364e-07	1.86962e-07	-1.93402e-07	-4.50984e-07	6.29286e-08	-3.88055e-07	-1.59484e-07	9.70360e-08	-6.24482e-08	-2.99459e-07	9.64302e-08	-2.03029e-07	-1.16020e-07	1.91495e-08	-9.68706e-08	-2.59895e-07	1.88103e-07	-7.17916e-08	-5.51136e-07	7.71012e-08	-4.74035e-07
28.582	-3.66074e-07	1.33706e-07	-2.32369e-07	-3.79130e-07	1.86355e-07	-1.92775e-07	-4.49412e-07	6.27094e-08	-3.86703e-07	-1.57974e-07	9.61169e-08	-6.18568e-08	-2.97590e-07	9.58285e-08	-2.01762e-07	-1.14437e-07	1.88881e-08	-9.55485e-08	-2.59103e-07	1.87530e-07	-7.15731e-08	-5.48373e-07	7.67147e-08	-4.71659e-07
28.606	-3.64241e-07	1.33036e-07	-2.31205e-07	-3.77894e-07	1.85748e-07	-1.92146e-07	-4.47835e-07	6.24893e-08	-3.85346e-07	-1.56459e-07	9.51954e-08	-6.12637e-08	-2.95718e-07	9.52257e-08	-2.00493e-07	-1.12847e-07	1.86258e-08	-9.42212e-08	-2.58312e-07	1.86958e-07	-7.13545e-08	-5.45597e-07	7.63263e-08	-4.69271e-07
28.631	-3.62405e-07	1.32365e-07	-2.30039e-07	-3.76657e-07	1.85140e-07	-1.91517e-07	-4.46252e-07	6.22683e-08	-3.83983e-07	-1.54941e-07	9.42715e-08	-6.06691e-08	-2.93843e-07	9.46217e-08	-1.99221e-07	-1.11251e-07	1.83624e-08	-9.28890e-08	-2.57521e-07	1.86385e-07	-7.11360e-08	-5.42808e-07	7.59360e-08	-4.66872e-07
28.656	-3.60564e-07	1.31693e-07	-2.28871e-07	-3.75418e-07	1.84531e-07	-1.90887e-07	-4.44662e-07	6.20466e-08	-3.82616e-07	-1.53418e-07	9.33451e-08	-6.00729e-08	-2.91964e-07	9.40168e-08	-1.97947e-07	-1.09650e-07	1.80981e-08	-9.15518e-08	-2.56730e-07	1.85813e-07	-7.09175e-08	-5.40005e-07	7.55439e-08	-4.64461e-07
28.680	-3.58720e-07	1.31019e-07	-2.27700e-07	-3.74178e-07	1.83921e-07	-1.90257e-07	-4.43067e-07	6.18240e-08	-3.81243e-07	-1.51892e-07	9.24164e-08	-5.94752e-08	-2.90082e-07	9.34108e-08	-1.96671e-07	-1.08042e-07	1.78328e-08	-9.02097e-08	-2.55939e-07	1.85240e-07	-7.06990e-08	-5.37189e-07	7.51500e-08	-4.62039e-07
28.705	-3.56871e-07	1.30344e-07	-2.26527e-07	-3.72936e-07	1.83311e-07	-1.89625e-07	-4.41467e-07	6.16007e-08	-3.79866e-07	-1.50361e-07	9.14853e-08	-5.88760e-08	-2.88197e-07	9.28037e-08	-1.95393e-07	-1.06429e-07	1.75665e-08	-8.88628e-08	-2.55148e-07	1.84668e-07	-7.04806e-08	-5.34360e-07	7.47542e-08	-4.59606e-07
28.729	-3.55020e-07	1.29668e-07	-2.25352e-07	-3.71693e-07	1.82700e-07	-1.88993e-07	-4.39860e-07	6.13765e-08	-3.78484e-07	-1.48827e-07	9.05519e-08	-5.82753e-08	-2.86309e-07	9.21957e-08	-1.94113e-07	-1.04810e-07	1.72993e-08	-8.75111e-08	-2.54358e-07	1.84096e-07	-7.02622e-08	-5.31518e-07	7.43567e-08	-4.57161e-07
28.754	-3.53164e-07	1.28990e-07	-2.24174e-07	-3.70449e-07	1.82088e-07	-1.88361e-07	-4.38249e-07	6.11516e-08	-3.77097e-07	-1.47289e-07	8.96162e-08	-5.76732e-08	-2.84418e-07	9.15868e-08	-1.92831e-07	-1.03186e-07	1.70312e-08	-8.61546e-08	-2.53568e-07	1.83524e-07	-7.00439e-08	-5.28663e-07	7.39573e-08	-4.54706e-07
28.778	-3.51305e-07	1.28311e-07	-2.22994e-07	-3.69203e-07	1.81476e-07	-1.87727e-07	-4.36631e-07	6.09259e-08	-3.75705e-07	-1.45748e-07	8.86783e-08	-5.70696e-08	-2.82524e-07	9.09769e-08	-1.91547e-07	-1.01556e-07	1.67621e-08	-8.47935e-08	-2.52778e-07	1.82952e-07	-6.98257e-08	-5.25796e-07	7.35562e-08	-4.52240e-07
28.803	-3.49442e-07	1.27631e-07	-2.21811e-07	-3.67956e-07	1.80863e-07	-1.87093e-07	-4.35008e-07	6.06995e-08	-3.74309e-07	-1.44203e-07	8.77382e-08	-5.64645e-08	-2.80627e-07	9.03661e-08	-1.90261e-07	-9.99199e-08	1.64921e-08	-8.34278e-08	-2.51988e-07	1.82380e-07	-6.96075e-08	-5.22917e-07	7.31534e-08	-4.49763e-07
28.828	-3.47576e-07	1.26949e-07	-2.20627e-07	-3.66708e-07	1.80250e-07	-1.86459e-07	-4.33380e-07	6.04723e-08	-3.72908e-07	-1.42654e-07	8.67959e-08	-5.58581e-08	-2.78728e-07	8.97544e-08	-1.88973e-07	-9.82788e-08	1.62212e-08	-8.20575e-08	-2.51198e-07	1.81809e-07	-6.93895e-08	-5.20025e-07	7.27488e-08	-4.47276e-07
28.852	-3.45707e-07	1.26267e-07	-2.19440e-07	-3.65459e-07	1.79636e-07	-1.85824e-07	-4.31746e-07	6.02443e-08	-3.71502e-07	-1.41102e-07	8.58514e-08	-5.52503e-08	-2.76826e-07	8.91419e-08	-1.87684e-07	-9.66323e-08	1.59495e-08	-8.06828e-08	-2.50409e-07	1.81238e-07	-6.91715e-08	-5.17120e-07	7.23425e-08	-4.44778e-07
28.877	-3.43834e-07	1.25583e-07	-2.18252e-07	-3.64209e-07	1.79021e-07	-1.85188e-07	-4.30108e-07	6.00156e-08	-3.70092e-07	-1.39546e-07	8.49049e-08	-5.46412e-08	-2.74921e-07	8.85286e-08	-1.86392e-07	-9.49804e-08	1.56768e-08	-7.93036e-08	-2.49621e-07	1.80667e-07	-6.89537e-08	-5.14204e-07	7.19345e-08	-4.42269e-07
28.901	-3.41959e-07	1.24898e-07	-2.17061e-07	-3.62958e-07	1.78406e-07	-1.84552e-07	-4.28464e-07	5.97862e-08	-3.68677e-07	-1.37987e-07	8.39563e-08	-5.40307e-08	-2.73014e-07	8.79145e-08	-1.85099e-07	-9.33233e-08	1.54033e-08	-7.79200e-08	-2.48833e-07	1.80097e-07	-6.87359e-08	-5.11276e-07	7.15249e-08	-4.39751e-07
28.926	-3.40080e-07	1.24211e-07	-2.15868e-07	-3.61706e-07	1.77791e-07	-1.83915e-07	-4.26814e-07	5.95561e-08	-3.67258e-07	-1.36424e-07	8.30056e-08	-5.34189e-08	-2.71104e-07	8.72996e-08	-1.83805e-07	-9.16611e-08	1.51290e-08	-7.65321e-08	-2.48045e-07	1.79526e-07	-6.85183e-08	-5.08335e-07	7.11135e-08	-4.37222e-07
28.951	-3.38198e-07	1.23524e-07	-2.14674e-07	-3.60453e-07	1.77175e-07	-1.83278e-07	-4.25160e-07	5.93253e-08	-3.65835e-07	-1.34859e-07	8.20529e-08	-5.28058e-08	-2.69192e-07	8.66840e-08	-1.82509e-07	-8.99937e-08	1.48538e-08	-7.51399e-08	-2.47258e-07	1.78957e-07	-6.83009e-08	-5.05383e-07	7.07006e-08	-4.34683e-07
28.975	-3.36313e-07	1.22835e-07	-2.13477e-07	-3.59199e-07	1.76559e-07	-1.82641e-07	-4.23501e-07	5.90938e-08	-3.64407e-07	-1.33290e-07	8.10983e-08	-5.21914e-08	-2.67278e-07	8.60676e-08	-1.81211e-07	-8.83213e-08	1.45777e-08	-7.37435e-08	-2.46471e-07	1.78387e-07	-6.80835e-08	-5.02420e-07	7.02860e-08	-4.32134e-07
29.000	-3.34425e-07	1.22146e-07	-2.12279e-07	-3.57945e-07	1.75942e-07	-1.82003e-07	-4.21837e-07	5.88616e-08	-3.62975e-07	-1.31718e-07	8.01418e-08	-5.15758e-08	-2.65362e-07	8.54506e-08	-1.79912e-07	-8.66439e-08	1.43009e-08	-7.23430e-08	-2.45685e-07	1.77818e-07	-6.78664e-08	-4.99445e-07	6.98698e-08	-4.29575e-07
29.024	-3.32534e-07	1.21455e-07	-2.11079e-07	-3.56690e-07	1.75325e-07	-1.81365e-07	-4.20168e-07	5.86287e-08	-3.61539e-07	-1.30142e-07	7.91833e-08	-5.09590e-08	-2.63444e-07	8.48328e-08	-1.78611e-07	-8.49616e-08	1.40232e-08	-7.09384e-08	-2.44899e-07	1.77250e-07	-6.76494e-08	-4.96458e-07	6.94520e-08	-4.27006e-07
29.049	-3.30641e-07	1.20764e-07	-2.09877e-07	-3.55434e-07	1.74708e-07	-1.80726e-07	-4.18494e-07	5.83952e-08	-3.60099e-07	-1.28564e-07	7.82229e-08	-5.03409e-08	-2.61524e-07	8.42145e-08	-1.77309e-07	-8.32745e-08	1.37447e-08	-6.95297e-08	-2.44114e-07	1.76682e-07	-6.74325e-08	-4.93461e-07	6.90326e-08	-4.24428e-07
29.073	-3.28744e-07	1.20071e-07	-2.08673e-07	-3.54177e-07	1.74090e-07	-1.80087e-07	-4.16816e-07	5.81610e-08	-3.58655e-07	-1.26982e-07	7.72608e-08	-4.97217e-08	-2.59602e-07	8.35955e-08	-1.76006e-07	-8.15826e-08	1.34655e-08	-6.81171e-08	-2.43330e-07	1.76114e-07	-6.72159e-08	-4.90452e-07	6.86117e-08	-4.21840e-07
29.098	-3.26845e-07	1.19378e-07	-2.07468e-07	-3.52920e-07	1.73472e-07	-1.79448e-07	-4.15133e-07	5.79261e-08	-3.57207e-07	-1.25398e-07	7.62968e-08	-4.91013e-08	-2.57678e-07	8.29760e-08	-1.74702e-07	-7.98860e-08	1.31854e-08	-6.67005e-08	-2.42546e-07	1.75547e-07	-6.69994e-08	-4.87432e-07	6.81893e-08	-4.19243e-07
29.123	-3.24944e-07	1.18683e-07	-2.06261e-07	-3.51662e-07	1.72854e-07	-1.78808e-07	-4.13445e-07	5.76906e-08	-3.55755e-07	-1.23811e-07	7.53310e-08	-4.84798e-08	-2.55752e-07	8.23559e-08	-1.73396e-07	-7.81847e-08	1.29047e-08	-6.52801e-08	-2.41763e-07	1.74980e-07	-6.67831e-08	-4.84401e-07	6.77653e-08	-4.16636e-07
29.147	-3.23040e-07	1.17988e-07	-2.05052e-07	-3.50404e-07	1.72235e-07	-1.78169e-07	-4.11753e-07	5.74545e-08	-3.54299e-07	-1.22221e-07	7.43635e-08	-4.78572e-08	-2.53825e-07	8.17353e-08	-1.72089e-07	-7.64789e-08	1.26231e-08	-6.38558e-08	-2.40981e-07	1.74414e-07	-6.65671e-08	-4.81360e-07	6.73398e-08	-4.14020e-07
29.172	-3.21133e-07	1.17291e-07	-2.03842e-07	-3.49145e-07	1.71617e-07	-1.77529e-07	-4.10056e-07	5.72178e-08	-3.52839e-07	-1.20628e-07	7.33943e-08	-4.72334e-08	-2.51896e-07	8.11141e-08	-1.70782e-07	-7.47687e-08	1.23408e-08	-6.24278e-08	-2.40200e-07	1.73848e-07	-6.63513e-08	-4.78308e-07	6.69128e-08	-4.11395e-07
29.196	-3.19224e-07	1.16594e-07	-2.02630e-07	-3.47886e-07	1.70998e-07	-1.76888e-07	-4.08355e-07	5.69804e-08	-3.51375e-07	-1.19032e-07	7.24234e-08	-4.66086e-08	-2.49965e-07	8.04925e-08	-1.69473e-07	-7.30539e-08	1.20578e-08	-6.09961e-08	-2.39419e-07	1.73284e-07	-6.61356e-08	-4.75245e-07	6.64844e-08	-4.08761e-07
29.221	-3.17313e-07	1.15896e-07	-2.01417e-07	-3.46627e-07	1.70379e-07	-1.76248e-07	-4.06650e-07	5.67425e-08	-3.49908e-07	-1.17434e-07	7.14509e-08	-4.59828e-08	-2.48033e-07	7.98704e-08	-1.68163e-07	-7.13349e-08	1.17741e-08	-5.95608e-08	-2.38639e-07	1.72719e-07	-6.59203e-08	-4.72172e-07	6.60545e-08	-4.06118e-07
29.245	-3.15400e-07	1.15197e-07	-2.00203e-07	-3.45367e-07	1.69760e-07	-1.75608e-07	-4.04940e-07	5.65039e-08	-3.48437e-07	-1.15833e-07	7.04768e-08	-4.53558e-08	-2.46100e-07	7.92479e-08	-1.66852e-07	-6.96115e-08	1.14896e-08	-5.81219e-08	-2.37861e-07	1.72156e-07	-6.57051e-08	-4.69089e-07	6.56232e-08	-4.03466e-07
29.270	-3.13484e-07	1.14498e-07	-1.98987e-07	-3.44108e-07	1.69141e-07	-1.74967e-07	-4.03227e-07	5.62648e-08	-3.46962e-07	-1.14229e-07	6.95011e-08	-4.47279e-08	-2.44166e-07	7.86249e-08	-1.65541e-07	-6.78839e-08	1.12045e-08	-5.66794e-08	-2.37083e-07	1.71593e-07	-6.54903e-08	-4.65995e-07	6.51904e-08	-4.00805e-07
29.295	-3.11567e-07	1.13797e-07	-1.97769e-07	-3.42848e-07	1.68521e-07	-1.74326e-07	-4.01509e-07	5.60251e-08	-3.45484e-07	-1.12623e-07	6.85238e-08	-4.40990e-08	-2.42230e-07	7.80016e-08	-1.64228e-07	-6.61521e-08	1.09186e-08	-5.52335e-08	-2.36306e-07	1.71030e-07	-6.52756e-08	-4.62892e-07	6.47563e-08	-3.98136e-07
29.319	-3.09647e-07	1.13096e-07	-1.96551e-07	-3.41587e-07	1.67902e-07	-1.73686e-07	-3.99787e-07	5.57848e-08	-3.44002e-07	-1.11014e-07	6.75450e-08	-4.34691e-08	-2.40293e-07	7.73780e-08	-1.62915e-07	-6.44163e-08	1.06321e-08	-5.37842e-08	-2.35530e-07	1.70469e-07	-6.50613e-08	-4.59779e-07	6.43207e-08	-3.95458e-07
29.344	-3.07725e-07	1.12394e-07	-1.95331e-07	-3.40327e-07	1.67282e-07	-1.73045e-07	-3.98061e-07	5.55439e-08	-3.42517e-07	-1.09403e-07	6.65648e-08	-4.28383e-08	-2.38355e-07	7.67540e-08	-1.61601e-07	-6.26764e-08	1.03450e-08	-5.23315e-08	-2.34755e-07	1.69908e-07	-6.48472e-08	-4.56656e-07	6.38838e-08	-3.92772e-07
29.368	-3.05802e-07	1.11692e-07	-1.94110e-07	-3.39067e-07	1.66663e-07	-1.72404e-07	-3.96331e-07	5.53025e-08	-3.41028e-07	-1.07790e-07	6.55831e-08	-4.22065e-08	-2.36417e-07	7.61297e-08	-1.60287e-07	-6.09326e-08	1.00571e-08	-5.08754e-08	-2.33981e-07	1.69348e-07	-6.46334e-08	-4.53523e-07	6.34456e-08	-3.90078e-07
29.393	-3.03876e-07	1.10988e-07	-1.92888e-07	-3.37807e-07	1.66043e-07	-1.71763e-07	-3.94597e-07	5.50606e-08	-3.39536e-07	-1.06174e-07	6.46000e-08	-4.15738e-08	-2.34477e-07	7.55051e-08	-1.58972e-07	-5.91848e-08	9.76866e-09	-4.94162e-08	-2.33208e-07	1.68788e-07	-6.44199e-08	-4.50381e-07	6.30060e-08	-3.87375e-07
29.417	-3.01949e-07	1.10284e-07	-1.91665e-07	-3.36546e-07	1.65424e-07	-1.71122e-07	-3.92859e-07	5.48182e-08	-3.38041e-07	-1.04556e-07	6.36154e-08	-4.09402e-08	-2.32537e-07	7.48803e-08	-1.57657e-07	-5.74333e-08	9.47955e-09	-4.79537e-08	-2.32436e-07	1.68230e-07	-6.42067e-08	-4.47229e-07	6.25651e-08	-3.84664e-07
29.442	-3.00020e-07	1.09580e-07	-1.90440e-07	-3.35286e-07	1.64805e-07	-1.70482e-07	-3.91118e-07	5.45752e-08	-3.36543e-07	-1.02935e-07	6.26296e-08	-4.03057e-08	-2.30596e-07	7.42552e-08	-1.56340e-07	-5.56779e-08	9.18983e-09	-4.64881e-08	-2.31666e-07	1.67672e-07	-6.39939e-08	-4.44068e-07	6.21229e-08	-3.81946e-07
29.467	-2.98089e-07	1.08875e-07	-1.89215e-07	-3.34026e-07	1.64185e-07	-1.69841e-07	-3.89373e-07	5.43317e-08	-3.35041e-07	-1.01313e-07	6.16424e-08	-3.96704e-08	-2.28654e-07	7.36300e-08	-1.55024e-07	-5.39189e-08	8.89950e-09	-4.50194e-08	-2.30896e-07	1.67115e-07	-6.37813e-08	-4.40898e-07	6.16795e-08	-3.79219e-07
29.491	-2.96157e-07	1.08169e-07	-1.87988e-07	-3.32766e-07	1.63566e-07	-1.69200e-07	-3.87624e-07	5.40877e-08	-3.33537e-07	-9.96881e-08	6.06539e-08	-3.90342e-08	-2.26712e-07	7.30045e-08	-1.53707e-07	-5.21562e-08	8.60856e-09	-4.35477e-08	-2.30128e-07	1.66559e-07	-6.35691e-08	-4.37719e-07	6.12347e-08	-3.76485e-07
29.516	-2.94224e-07	1.07463e-07	-1.86761e-07	-3.31507e-07	1.62947e-07	-1.68560e-07	-3.85872e-07	5.38432e-08	-3.32029e-07	-9.80614e-08	5.96641e-08	-3.83973e-08	-2.24769e-07	7.23789e-08	-1.52390e-07	-5.03900e-08	8.31704e-09	-4.20730e-08	-2.29361e-07	1.66004e-07	-6.33572e-08	-4.34531e-07	6.07887e-08	-3.73743e-07
29.540	-2.92289e-07	1.06756e-07	-1.85533e-07	-3.30248e-07	1.62328e-07	-1.67920e-07	-3.84116e-07	5.35982e-08	-3.30518e-07	-9.64326e-08	5.86731e-08	-3.77595e-08	-2.22826e-07	7.17532e-08	-1.51073e-07	-4.86203e-08	8.02494e-09	-4.05953e-08	-2.28595e-07	1.65449e-07	-6.31457e-08	-4.31335e-07	6.03415e-08	-3.70993e-07
29.565	-2.90352e-07	1.06049e-07	-1.84303e-07	-3.28989e-07	1.61709e-07	-1.67280e-07	-3.82357e-07	5.33527e-08	-3.29005e-07	-9.48019e-08	5.76809e-08	-3.71210e-08	-2.20882e-07	7.11273e-08	-1.49755e-07	-4.68471e-08	7.73227e-09	-3.91148e-08	-2.27831e-07	1.64896e-07	-6.29345e-08	-4.28129e-07	5.98931e-08	-3.68236e-07
29.590	-2.88414e-07	1.05341e-07	-1.83073e-07	-3.27730e-07	1.61091e-07	-1.66640e-07	-3.80595e-07	5.31068e-08	-3.27488e-07	-9.31692e-08	5.66875e-08	-3.64817e-08	-2.18938e-07	7.05014e-08	-1.48437e-07	-4.50705e-08	7.43904e-09	-3.76315e-08	-2.27067e-07	1.64344e-07	-6.27237e-08	-4.24915e-07	5.94435e-08	-3.65472e-07
29.614	-2.86475e-07	1.04633e-07	-1.81843e-07	-3.26472e-07	1.60472e-07	-1.66000e-07	-3.78829e-07	5.28604e-08	-3.25969e-07	-9.15346e-08	5.56930e-08	-3.58416e-08	-2.16994e-07	6.98754e-08	-1.47119e-07	-4.32907e-08	7.14527e-09	-3.61454e-08	-2.26306e-07	1.63792e-07	-6.25132e-08	-4.21693e-07	5.89927e-08	-3.62700e-07
29.639	-2.84535e-07	1.03924e-07	-1.80611e-07	-3.25215e-07	1.59854e-07	-1.65361e-07	-3.77060e-07	5.26136e-08	-3.24446e-07	-8.98982e-08	5.46974e-08	-3.52009e-08	-2.15050e-07	6.92494e-08	-1.45801e-07	-4.15076e-08	6.85096e-09	-3.46566e-08	-2.25545e-07	1.63242e-07	-6.23032e-08	-4.18462e-07	5.85407e-08	-3.59921e-07
29.663	-2.82594e-07	1.03215e-07	-1.79379e-07	-3.23958e-07	1.59236e-07	-1.64721e-07	-3.75288e-07	5.23663e-08	-3.22921e-07	-8.82601e-08	5.37006e-08	-3.45594e-08	-2.13106e-07	6.86234e-08	-1.44483e-07	-3.97213e-08	6.55613e-09	-3.31651e-08	-2.24786e-07	1.62693e-07	-6.20935e-08	-4.15223e-07	5.80876e-08	-3.57135e-07
29.688	-2.80651e-07	1.02506e-07	-1.78146e-07	-3.22701e-07	1.58619e-07	-1.64083e-07	-3.73512e-07	5.21186e-08	-3.21394e-07	-8.66201e-08	5.27028e-08	-3.39173e-08	-2.11162e-07	6.79974e-08	-1.43165e-07	-3.79318e-08	6.26077e-09	-3.16710e-08	-2.24028e-07	1.62144e-07	-6.18842e-08	-4.11976e-07	5.76333e-08	-3.54343e-07
29.712	-2.78708e-07	1.01796e-07	-1.76912e-07	-3.21445e-07	1.58001e-07	-1.63444e-07	-3.71734e-07	5.18704e-08	-3.19864e-07	-8.49785e-08	5.17040e-08	-3.32745e-08	-2.09218e-07	6.73714e-08	-1.41847e-07	-3.61393e-08	5.96492e-09	-3.01744e-08	-2.23272e-07	1.61597e-07	-6.16753e-08	-4.08721e-07	5.71780e-08	-3.51543e-07
[truncated: 12 more rows]
