# Supplementary material for: Effects of ischemic preconditioning on lower-limb anaerobic performance and neuromuscular adaptations
Source: PeerJ. 2026 Jun 8;14:e21296. doi: 10.7717/peerj.21296 (PMC13256049; doi:10.7717/peerj.21296)
Supplement: Supplemental Information 1 [file peerj-14-21296-s001.zip › Fnirs_hbo/27.csv]

	1	1	1	1	1	1	1	1	1	1	1	1	1	1	1	1	1	1	1	1	1	1	1	1
time	HRF HbO,1,1	HRF HbR,1,1	HRF HbT,1,1	HRF HbO,1,2	HRF HbR,1,2	HRF HbT,1,2	HRF HbO,1,3	HRF HbR,1,3	HRF HbT,1,3	HRF HbO,1,4	HRF HbR,1,4	HRF HbT,1,4	HRF HbO,2,5	HRF HbR,2,5	HRF HbT,2,5	HRF HbO,2,6	HRF HbR,2,6	HRF HbT,2,6	HRF HbO,2,7	HRF HbR,2,7	HRF HbT,2,7	HRF HbO,2,8	HRF HbR,2,8	HRF HbT,2,8
-1.991	-7.91099e-08	8.76963e-09	-7.03403e-08	-1.09819e-07	1.15104e-09	-1.08668e-07	-1.13202e-07	-2.65441e-08	-1.39746e-07	6.90990e-08	-7.75313e-09	6.13458e-08	7.16670e-08	-1.10739e-08	6.05930e-08	-1.82517e-07	1.39110e-08	-1.68606e-07	-1.07144e-07	-5.38377e-08	-1.60982e-07	6.08234e-08	-1.79332e-08	4.28901e-08
-1.966	-7.74061e-08	8.58076e-09	-6.88254e-08	-1.07300e-07	1.04400e-09	-1.06256e-07	-1.10602e-07	-2.60709e-08	-1.36673e-07	6.70641e-08	-7.52481e-09	5.95393e-08	6.99262e-08	-1.08050e-08	5.91213e-08	-1.78326e-07	1.34467e-08	-1.64880e-07	-1.04590e-07	-5.26773e-08	-1.57268e-07	5.92049e-08	-1.74561e-08	4.17489e-08
-1.942	-7.56927e-08	8.39082e-09	-6.73019e-08	-1.04772e-07	9.40103e-10	-1.03832e-07	-1.07992e-07	-2.55900e-08	-1.33582e-07	6.50380e-08	-7.29748e-09	5.77406e-08	6.81815e-08	-1.05354e-08	5.76461e-08	-1.74120e-07	1.29871e-08	-1.61133e-07	-1.02032e-07	-5.15093e-08	-1.53541e-07	5.75891e-08	-1.69796e-08	4.06094e-08
-1.917	-7.39696e-08	8.19980e-09	-6.57698e-08	-1.02235e-07	8.39331e-10	-1.01396e-07	-1.05374e-07	-2.51014e-08	-1.30475e-07	6.30210e-08	-7.07116e-09	5.59498e-08	6.64329e-08	-1.02652e-08	5.61677e-08	-1.69900e-07	1.25323e-08	-1.57367e-07	-9.94680e-08	-5.03340e-08	-1.49802e-07	5.59759e-08	-1.65040e-08	3.94719e-08
-1.892	-7.22367e-08	8.00771e-09	-6.42290e-08	-9.96894e-08	7.41681e-10	-9.89477e-08	-1.02746e-07	-2.46049e-08	-1.27351e-07	6.10130e-08	-6.84586e-09	5.41672e-08	6.46805e-08	-9.99440e-09	5.46861e-08	-1.65664e-07	1.20822e-08	-1.53582e-07	-9.68992e-08	-4.91513e-08	-1.46051e-07	5.43654e-08	-1.60292e-08	3.83363e-08
-1.868	-7.04941e-08	7.81453e-09	-6.26796e-08	-9.71347e-08	6.47146e-10	-9.64876e-08	-1.00109e-07	-2.41008e-08	-1.24210e-07	5.90144e-08	-6.62160e-09	5.23928e-08	6.29245e-08	-9.72306e-09	5.32014e-08	-1.61413e-07	1.16368e-08	-1.49776e-07	-9.43255e-08	-4.79612e-08	-1.42287e-07	5.27577e-08	-1.55552e-08	3.72026e-08
-1.843	-6.87417e-08	7.62027e-09	-6.11214e-08	-9.45712e-08	5.55720e-10	-9.40155e-08	-9.74638e-08	-2.35890e-08	-1.21053e-07	5.70251e-08	-6.39840e-09	5.06267e-08	6.11649e-08	-9.45117e-09	5.17137e-08	-1.57148e-07	1.11961e-08	-1.45952e-07	-9.17467e-08	-4.67637e-08	-1.38510e-07	5.11529e-08	-1.50820e-08	3.60709e-08
-1.819	-6.69794e-08	7.42491e-09	-5.95545e-08	-9.19988e-08	4.67395e-10	-9.15314e-08	-9.48092e-08	-2.30695e-08	-1.17879e-07	5.50454e-08	-6.17627e-09	4.88691e-08	5.94019e-08	-9.17875e-09	5.02231e-08	-1.52868e-07	1.07601e-08	-1.42108e-07	-8.91629e-08	-4.55588e-08	-1.34722e-07	4.95509e-08	-1.46096e-08	3.49412e-08
-1.794	-6.52072e-08	7.22845e-09	-5.79787e-08	-8.94176e-08	3.82164e-10	-8.90355e-08	-9.21456e-08	-2.25423e-08	-1.14688e-07	5.30754e-08	-5.95523e-09	4.71202e-08	5.76355e-08	-8.90581e-09	4.87297e-08	-1.48573e-07	1.03287e-08	-1.38244e-07	-8.65741e-08	-4.43467e-08	-1.30921e-07	4.79518e-08	-1.41382e-08	3.38137e-08
-1.769	-6.34250e-08	7.03089e-09	-5.63941e-08	-8.68276e-08	3.00021e-10	-8.65276e-08	-8.94731e-08	-2.20076e-08	-1.11481e-07	5.11153e-08	-5.73530e-09	4.53800e-08	5.58659e-08	-8.63236e-09	4.72335e-08	-1.44263e-07	9.90196e-09	-1.34361e-07	-8.39805e-08	-4.31272e-08	-1.27108e-07	4.63558e-08	-1.36676e-08	3.26882e-08
-1.745	-6.16328e-08	6.83223e-09	-5.48006e-08	-8.42288e-08	2.20959e-10	-8.40079e-08	-8.67917e-08	-2.14652e-08	-1.08257e-07	4.91651e-08	-5.51649e-09	4.36487e-08	5.40931e-08	-8.35843e-09	4.57346e-08	-1.39939e-07	9.47986e-09	-1.30459e-07	-8.13818e-08	-4.19004e-08	-1.23282e-07	4.47628e-08	-1.31979e-08	3.15649e-08
-1.720	-5.98306e-08	6.63245e-09	-5.31982e-08	-8.16213e-08	1.44969e-10	-8.14763e-08	-8.41013e-08	-2.09152e-08	-1.05017e-07	4.72252e-08	-5.29882e-09	4.19263e-08	5.23173e-08	-8.08404e-09	4.42332e-08	-1.35600e-07	9.06238e-09	-1.26538e-07	-7.87783e-08	-4.06663e-08	-1.19445e-07	4.31729e-08	-1.27292e-08	3.04438e-08
-1.696	-5.80184e-08	6.43155e-09	-5.15868e-08	-7.90050e-08	7.20443e-11	-7.89329e-08	-8.14020e-08	-2.03577e-08	-1.01760e-07	4.52955e-08	-5.08230e-09	4.02132e-08	5.05385e-08	-7.80918e-09	4.27293e-08	-1.31247e-07	8.64950e-09	-1.22597e-07	-7.61698e-08	-3.94250e-08	-1.15595e-07	4.15862e-08	-1.22613e-08	2.93249e-08
-1.671	-5.61960e-08	6.22954e-09	-4.99665e-08	-7.63799e-08	2.17751e-12	-7.63777e-08	-7.86938e-08	-1.97927e-08	-9.84866e-08	4.33762e-08	-4.86695e-09	3.85093e-08	4.87569e-08	-7.53389e-09	4.12230e-08	-1.26879e-07	8.24120e-09	-1.18638e-07	-7.35565e-08	-3.81764e-08	-1.11733e-07	4.00027e-08	-1.17945e-08	2.82083e-08
-1.647	-5.43635e-08	6.02639e-09	-4.83371e-08	-7.37461e-08	-6.46394e-11	-7.38107e-08	-7.59768e-08	-1.92202e-08	-9.51971e-08	4.14675e-08	-4.65279e-09	3.68148e-08	4.69726e-08	-7.25818e-09	3.97144e-08	-1.22497e-07	7.83748e-09	-1.14659e-07	-7.09383e-08	-3.69206e-08	-1.07859e-07	3.84225e-08	-1.13285e-08	2.70940e-08
-1.622	-5.25208e-08	5.82212e-09	-4.66986e-08	-7.11035e-08	-1.28414e-10	-7.12319e-08	-7.32509e-08	-1.86403e-08	-9.18912e-08	3.95696e-08	-4.43984e-09	3.51298e-08	4.51857e-08	-6.98207e-09	3.82036e-08	-1.18100e-07	7.43830e-09	-1.10662e-07	-6.83152e-08	-3.56576e-08	-1.03973e-07	3.68457e-08	-1.08636e-08	2.59821e-08
-1.597	-5.06678e-08	5.61671e-09	-4.50511e-08	-6.84523e-08	-1.89155e-10	-6.86414e-08	-7.05162e-08	-1.80529e-08	-8.85691e-08	3.76826e-08	-4.22810e-09	3.34544e-08	4.33962e-08	-6.70556e-09	3.66907e-08	-1.13689e-07	7.04367e-09	-1.06645e-07	-6.56873e-08	-3.43874e-08	-1.00075e-07	3.52722e-08	-1.03997e-08	2.48725e-08
-1.573	-4.88045e-08	5.41016e-09	-4.33944e-08	-6.57923e-08	-2.46870e-10	-6.60392e-08	-6.77727e-08	-1.74581e-08	-8.52308e-08	3.58065e-08	-4.01761e-09	3.17889e-08	4.16043e-08	-6.42868e-09	3.51757e-08	-1.09263e-07	6.65356e-09	-1.02610e-07	-6.30546e-08	-3.31100e-08	-9.61646e-08	3.37022e-08	-9.93681e-09	2.37654e-08
-1.548	-4.69310e-08	5.20247e-09	-4.17285e-08	-6.31237e-08	-3.01568e-10	-6.34253e-08	-6.50204e-08	-1.68559e-08	-8.18763e-08	3.39417e-08	-3.80836e-09	3.01333e-08	3.98102e-08	-6.15144e-09	3.36587e-08	-1.04823e-07	6.26795e-09	-9.85555e-08	-6.04170e-08	-3.18255e-08	-9.22425e-08	3.21357e-08	-9.47494e-09	2.26608e-08
-1.524	-4.50471e-08	4.99364e-09	-4.00534e-08	-6.04465e-08	-3.53257e-10	-6.07997e-08	-6.22593e-08	-1.62464e-08	-7.85057e-08	3.20881e-08	-3.60039e-09	2.84877e-08	3.80138e-08	-5.87387e-09	3.21399e-08	-1.00369e-07	5.88683e-09	-9.44825e-08	-5.77747e-08	-3.05338e-08	-8.83085e-08	3.05728e-08	-9.01413e-09	2.15587e-08
-1.499	-4.31528e-08	4.78365e-09	-3.83691e-08	-5.77605e-08	-4.01945e-10	-5.81625e-08	-5.94895e-08	-1.56295e-08	-7.51189e-08	3.02460e-08	-3.39370e-09	2.68523e-08	3.62153e-08	-5.59596e-09	3.06193e-08	-9.59010e-08	5.51018e-09	-9.03908e-08	-5.51276e-08	-2.92351e-08	-8.43627e-08	2.90135e-08	-8.55439e-09	2.04592e-08
-1.475	-4.12480e-08	4.57250e-09	-3.66755e-08	-5.50660e-08	-4.47642e-10	-5.55136e-08	-5.67109e-08	-1.50053e-08	-7.17162e-08	2.84156e-08	-3.18832e-09	2.52273e-08	3.44148e-08	-5.31776e-09	2.90970e-08	-9.14185e-08	5.13799e-09	-8.62805e-08	-5.24758e-08	-2.79292e-08	-8.04050e-08	2.74580e-08	-8.09574e-09	1.93622e-08
-1.450	-3.93328e-08	4.36019e-09	-3.49726e-08	-5.23629e-08	-4.90356e-10	-5.28532e-08	-5.39235e-08	-1.43739e-08	-6.82975e-08	2.65969e-08	-2.98425e-09	2.36126e-08	3.26124e-08	-5.03925e-09	2.75732e-08	-8.69219e-08	4.77024e-09	-8.21516e-08	-4.98192e-08	-2.66163e-08	-7.64355e-08	2.59061e-08	-7.63818e-09	1.82679e-08
-1.425	-3.74071e-08	4.14672e-09	-3.32604e-08	-4.96511e-08	-5.30096e-10	-5.01812e-08	-5.11275e-08	-1.37353e-08	-6.48628e-08	2.47901e-08	-2.78152e-09	2.20085e-08	3.08083e-08	-4.76048e-09	2.60478e-08	-8.24111e-08	4.40690e-09	-7.80042e-08	-4.71578e-08	-2.52963e-08	-7.24542e-08	2.43580e-08	-7.18176e-09	1.71763e-08
-1.401	-3.54709e-08	3.93208e-09	-3.15388e-08	-4.69308e-08	-5.66871e-10	-4.74977e-08	-4.83228e-08	-1.30894e-08	-6.14122e-08	2.29953e-08	-2.58015e-09	2.04151e-08	2.90024e-08	-4.48144e-09	2.45210e-08	-7.78864e-08	4.04797e-09	-7.38384e-08	-4.44918e-08	-2.39693e-08	-6.84611e-08	2.28139e-08	-6.72646e-09	1.60874e-08
-1.376	-3.35240e-08	3.71626e-09	-2.98078e-08	-4.42019e-08	-6.00691e-10	-4.48026e-08	-4.55094e-08	-1.24364e-08	-5.79458e-08	2.12127e-08	-2.38014e-09	1.88326e-08	2.71950e-08	-4.20216e-09	2.29929e-08	-7.33476e-08	3.69342e-09	-6.96542e-08	-4.18211e-08	-2.26353e-08	-6.44564e-08	2.12736e-08	-6.27233e-09	1.50012e-08
-1.352	-3.15666e-08	3.49927e-09	-2.80673e-08	-4.14645e-08	-6.31565e-10	-4.20960e-08	-4.26874e-08	-1.17763e-08	-5.44637e-08	1.94425e-08	-2.18151e-09	1.72610e-08	2.53861e-08	-3.92265e-09	2.14635e-08	-6.87949e-08	3.34324e-09	-6.54517e-08	-3.91457e-08	-2.12944e-08	-6.04400e-08	1.97373e-08	-5.81936e-09	1.39179e-08
-1.327	-2.95985e-08	3.28110e-09	-2.63174e-08	-3.87185e-08	-6.59502e-10	-3.93780e-08	-3.98567e-08	-1.11090e-08	-5.09657e-08	1.76848e-08	-1.98429e-09	1.57005e-08	2.35759e-08	-3.64294e-09	1.99330e-08	-6.42283e-08	2.99741e-09	-6.12309e-08	-3.64656e-08	-1.99464e-08	-5.64120e-08	1.82050e-08	-5.36759e-09	1.28374e-08
-1.303	-2.76197e-08	3.06174e-09	-2.45579e-08	-3.59640e-08	-6.84512e-10	-3.66486e-08	-3.70175e-08	-1.04347e-08	-4.74521e-08	1.59397e-08	-1.78848e-09	1.41512e-08	2.17644e-08	-3.36303e-09	1.84014e-08	-5.96478e-08	2.65591e-09	-5.69919e-08	-3.37809e-08	-1.85916e-08	-5.23725e-08	1.66768e-08	-4.91702e-09	1.17598e-08
-1.278	-2.56302e-08	2.84120e-09	-2.27890e-08	-3.32011e-08	-7.06605e-10	-3.39077e-08	-3.41696e-08	-9.75327e-09	-4.39229e-08	1.42073e-08	-1.59411e-09	1.26132e-08	1.99518e-08	-3.08294e-09	1.68688e-08	-5.50535e-08	2.31872e-09	-5.27348e-08	-3.10915e-08	-1.72298e-08	-4.83213e-08	1.51528e-08	-4.46767e-09	1.06851e-08
-1.253	-2.36299e-08	2.61946e-09	-2.10104e-08	-3.04296e-08	-7.25791e-10	-3.11554e-08	-3.13131e-08	-9.06488e-09	-4.03780e-08	1.24879e-08	-1.40119e-09	1.10867e-08	1.81381e-08	-2.80269e-09	1.53354e-08	-5.04455e-08	1.98582e-09	-4.84596e-08	-2.83976e-08	-1.58611e-08	-4.42587e-08	1.36330e-08	-4.01956e-09	9.61341e-09
-1.229	-2.16188e-08	2.39653e-09	-1.92223e-08	-2.76498e-08	-7.42079e-10	-2.83918e-08	-2.84481e-08	-8.36952e-09	-3.68177e-08	1.07816e-08	-1.20973e-09	9.57187e-09	1.63235e-08	-2.52229e-09	1.38012e-08	-4.58237e-08	1.65720e-09	-4.41665e-08	-2.56990e-08	-1.44856e-08	-4.01847e-08	1.21174e-08	-3.57271e-09	8.54469e-09
-1.204	-1.95969e-08	2.17239e-09	-1.74245e-08	-2.48614e-08	-7.55480e-10	-2.56169e-08	-2.55746e-08	-7.66721e-09	-3.32418e-08	9.08848e-09	-1.01976e-09	8.06872e-09	1.45080e-08	-2.24177e-09	1.22662e-08	-4.11882e-08	1.33283e-09	-3.98554e-08	-2.29959e-08	-1.31032e-08	-3.60992e-08	1.06062e-08	-3.12713e-09	7.47902e-09
-1.180	-1.75642e-08	1.94705e-09	-1.56171e-08	-2.20647e-08	-7.66004e-10	-2.28307e-08	-2.26926e-08	-6.95799e-09	-2.96505e-08	7.40872e-09	-8.31283e-10	6.57744e-09	1.26918e-08	-1.96113e-09	1.07307e-08	-3.65391e-08	1.01270e-09	-3.55264e-08	-2.02882e-08	-1.17141e-08	-3.20023e-08	9.09929e-09	-2.68284e-09	6.41644e-09
-1.155	-1.55205e-08	1.72051e-09	-1.38000e-08	-1.92595e-08	-7.73662e-10	-2.00332e-08	-1.98020e-08	-6.24190e-09	-2.60439e-08	5.74247e-09	-6.44323e-10	5.09814e-09	1.08750e-08	-1.68040e-09	9.19461e-09	-3.18764e-08	6.96786e-10	-3.11796e-08	-1.75760e-08	-1.03181e-08	-2.78941e-08	7.59685e-09	-2.23987e-09	5.35699e-09
-1.130	-1.34659e-08	1.49275e-09	-1.19732e-08	-1.64460e-08	-7.78464e-10	-1.72245e-08	-1.69030e-08	-5.51897e-09	-2.24219e-08	4.08986e-09	-4.58896e-10	3.63097e-09	9.05770e-09	-1.39959e-09	7.65811e-09	-2.72001e-08	3.85070e-10	-2.68151e-08	-1.48592e-08	-8.91533e-09	-2.37746e-08	6.09891e-09	-1.79821e-09	4.30070e-09
-1.106	-1.14004e-08	1.26378e-09	-1.01366e-08	-1.36241e-08	-7.80420e-10	-1.44045e-08	-1.39955e-08	-4.78924e-09	-1.87847e-08	2.45105e-09	-2.75016e-10	2.17604e-09	7.23997e-09	-1.11872e-09	6.12125e-09	-2.25104e-08	7.75317e-11	-2.24329e-08	-1.21380e-08	-7.50584e-09	-1.96438e-08	4.60552e-09	-1.35790e-09	3.24762e-09
-1.081	-9.32386e-09	1.03358e-09	-8.29027e-09	-1.07939e-08	-7.79542e-10	-1.15734e-08	-1.10796e-08	-4.05273e-09	-1.51323e-08	8.26183e-10	-9.27004e-11	7.33483e-10	5.42194e-09	-8.37796e-10	4.58415e-09	-1.78072e-08	-2.25849e-10	-1.80331e-08	-9.41220e-09	-6.08964e-09	-1.55018e-08	3.11674e-09	-9.18943e-10	2.19780e-09
-1.057	-7.23630e-09	8.02171e-10	-6.43413e-09	-7.95531e-09	-7.75840e-10	-8.73115e-09	-8.15520e-09	-3.30950e-09	-1.14647e-08	-7.84603e-10	8.80350e-11	-6.96568e-10	3.60372e-09	-5.56845e-10	3.04688e-09	-1.30906e-08	-5.25091e-10	-1.36157e-08	-6.68196e-09	-4.66674e-09	-1.13487e-08	1.63262e-09	-4.81364e-10	1.15126e-09
-1.032	-5.13770e-09	5.69533e-10	-4.56817e-09	-5.10845e-09	-7.69325e-10	-5.87777e-09	-5.22246e-09	-2.55956e-09	-7.78202e-09	-2.38116e-09	2.67174e-10	-2.11399e-09	1.78541e-09	-2.75880e-10	1.50953e-09	-8.36070e-09	-8.20215e-10	-9.18091e-09	-3.94725e-09	-3.23718e-09	-7.18443e-09	1.53226e-10	-4.51774e-11	1.08049e-10
-1.008	-3.02801e-09	3.35666e-10	-2.69234e-09	-2.25330e-09	-7.60008e-10	-3.01331e-09	-2.28133e-09	-1.80297e-09	-4.08430e-09	-3.96335e-09	4.44700e-10	-3.51865e-09	-3.28881e-11	5.08184e-12	-2.78062e-11	-3.61746e-09	-1.11124e-09	-4.72870e-09	-1.20810e-09	-1.80098e-09	-3.00908e-09	-1.32139e-09	3.89600e-10	-9.31789e-10
-0.983	-9.07202e-10	1.00567e-10	-8.06635e-10	6.10108e-10	-7.47902e-10	-1.37793e-10	6.68152e-10	-1.03975e-09	-3.71598e-10	-5.53102e-09	6.20598e-10	-4.91042e-09	-1.85106e-09	2.86025e-10	-1.56504e-09	1.13903e-09	-1.39819e-09	-2.59161e-10	1.53547e-09	-3.58167e-10	1.17730e-09	-2.79117e-09	8.22951e-10	-1.96822e-09
-0.958	1.22475e-09	-1.35768e-10	1.08898e-09	3.48176e-09	-7.33016e-10	2.74875e-09	3.62597e-09	-2.69944e-10	3.35603e-09	-7.08403e-09	7.94851e-10	-6.28918e-09	-3.66901e-09	5.66933e-10	-3.10207e-09	5.90873e-09	-1.68108e-09	4.22764e-09	4.28345e-09	1.09123e-09	5.37468e-09	-4.25605e-09	1.25486e-09	-3.00119e-09
-0.934	3.36787e-09	-3.73341e-10	2.99453e-09	6.36164e-09	-7.15363e-10	5.64627e-09	6.59211e-09	5.06411e-10	7.09852e-09	-8.62223e-09	9.67442e-10	-7.65479e-09	-5.48662e-09	8.47789e-10	-4.63883e-09	1.06916e-08	-1.95994e-09	8.73164e-09	7.03583e-09	2.54719e-09	9.58301e-09	-5.71598e-09	1.68531e-09	-4.03067e-09
-0.909	5.52220e-09	-6.12156e-10	4.91004e-09	9.24971e-09	-6.94953e-10	8.55476e-09	9.56654e-09	1.28928e-09	1.08558e-08	-1.01455e-08	1.13836e-09	-9.00713e-09	-7.30379e-09	1.12858e-09	-6.17521e-09	1.54875e-08	-2.23478e-09	1.32528e-08	9.79257e-09	4.00968e-09	1.38023e-08	-7.17090e-09	2.11428e-09	-5.05662e-09
-0.885	7.68775e-09	-8.52216e-10	6.83554e-09	1.21460e-08	-6.71800e-10	1.14742e-08	1.25493e-08	2.07862e-09	1.46279e-08	-1.16537e-08	1.30758e-09	-1.03461e-08	-9.12041e-09	1.40928e-09	-7.71113e-09	2.02966e-08	-2.50563e-09	1.77909e-08	1.25537e-08	5.47867e-09	1.80323e-08	-8.62076e-09	2.54175e-09	-6.07900e-09
-0.860	9.86457e-09	-1.09352e-09	8.77104e-09	1.50504e-08	-6.45915e-10	1.44045e-08	1.55402e-08	2.87439e-09	1.84146e-08	-1.31466e-08	1.47509e-09	-1.16715e-08	-1.09364e-08	1.68988e-09	-9.24650e-09	2.51186e-08	-2.77250e-09	2.23461e-08	1.53191e-08	6.95414e-09	2.22733e-08	-1.00655e-08	2.96772e-09	-7.09777e-09
-0.836	1.20527e-08	-1.33608e-09	1.07166e-08	1.79629e-08	-6.17309e-10	1.73456e-08	1.85394e-08	3.67656e-09	2.22160e-08	-1.46242e-08	1.64088e-09	-1.29833e-08	-1.27516e-08	1.97037e-09	-1.07812e-08	2.99536e-08	-3.03542e-09	2.69182e-08	1.80889e-08	8.43605e-09	2.65249e-08	-1.15050e-08	3.39216e-09	-8.11288e-09
-0.811	1.42521e-08	-1.57990e-09	1.26722e-08	2.08836e-08	-5.85994e-10	2.02976e-08	2.15468e-08	4.48509e-09	2.60319e-08	-1.60862e-08	1.80492e-09	-1.42813e-08	-1.45659e-08	2.25072e-09	-1.23152e-08	3.48015e-08	-3.29442e-09	3.15071e-08	2.08630e-08	9.92438e-09	3.07873e-08	-1.29394e-08	3.81505e-09	-9.12430e-09
-0.786	1.64628e-08	-1.82497e-09	1.46379e-08	2.38123e-08	-5.51984e-10	2.32604e-08	2.45624e-08	5.29994e-09	2.98624e-08	-1.75326e-08	1.96721e-09	-1.55654e-08	-1.63793e-08	2.53092e-09	-1.38484e-08	3.96623e-08	-3.54950e-09	3.61128e-08	2.36413e-08	1.14191e-08	3.50604e-08	-1.43684e-08	4.23639e-09	-1.01320e-08
-0.762	1.86849e-08	-2.07130e-09	1.66137e-08	2.67492e-08	-5.15290e-10	2.62339e-08	2.75862e-08	6.12106e-09	3.37072e-08	-1.89632e-08	2.12773e-09	-1.68354e-08	-1.81916e-08	2.81096e-09	-1.53807e-08	4.45358e-08	-3.80069e-09	4.07351e-08	2.64239e-08	1.29202e-08	3.93441e-08	-1.57920e-08	4.65614e-09	-1.11359e-08
-0.737	2.09185e-08	-2.31889e-09	1.85996e-08	2.96940e-08	-4.75924e-10	2.92181e-08	3.06181e-08	6.94843e-09	3.75665e-08	-2.03778e-08	2.28646e-09	-1.80913e-08	-2.00028e-08	3.09081e-09	-1.69119e-08	4.94222e-08	-4.04802e-09	4.53741e-08	2.92108e-08	1.44276e-08	4.36384e-08	-1.72103e-08	5.07430e-09	-1.21360e-08
-0.713	2.31634e-08	-2.56775e-09	2.05956e-08	3.26469e-08	-4.33900e-10	3.22130e-08	3.36581e-08	7.78199e-09	4.14401e-08	-2.17764e-08	2.44338e-09	-1.93330e-08	-2.18126e-08	3.37047e-09	-1.84421e-08	5.43212e-08	-4.29151e-09	5.00297e-08	3.20019e-08	1.59413e-08	4.79432e-08	-1.86231e-08	5.49085e-09	-1.31322e-08
-0.688	2.54198e-08	-2.81787e-09	2.26019e-08	3.56078e-08	-3.89230e-10	3.52186e-08	3.67062e-08	8.62170e-09	4.53280e-08	-2.31587e-08	2.59848e-09	-2.05602e-08	-2.36210e-08	3.64991e-09	-1.99711e-08	5.92329e-08	-4.53117e-09	5.47017e-08	3.47972e-08	1.74613e-08	5.22585e-08	-2.00304e-08	5.90577e-09	-1.41246e-08
-0.664	2.76876e-08	-3.06927e-09	2.46183e-08	3.85767e-08	-3.41926e-10	3.82348e-08	3.97625e-08	9.46754e-09	4.92300e-08	-2.45246e-08	2.75174e-09	-2.17729e-08	-2.54280e-08	3.92912e-09	-2.14989e-08	6.41572e-08	-4.76704e-09	5.93901e-08	3.75967e-08	1.89875e-08	5.65843e-08	-2.14320e-08	6.31905e-09	-1.51130e-08
-0.639	2.99669e-08	-3.32194e-09	2.66450e-08	4.15535e-08	-2.92001e-10	4.12615e-08	4.28267e-08	1.03194e-08	5.31462e-08	-2.58741e-08	2.90316e-09	-2.29709e-08	-2.72333e-08	4.20808e-09	-2.30253e-08	6.90940e-08	-4.99912e-09	6.40949e-08	4.04004e-08	2.05200e-08	6.09204e-08	-2.28281e-08	6.73066e-09	-1.60974e-08
-0.614	3.22577e-08	-3.57589e-09	2.86818e-08	4.45383e-08	-2.39469e-10	4.42988e-08	4.58990e-08	1.11774e-08	5.70764e-08	-2.72069e-08	3.05270e-09	-2.41542e-08	-2.90370e-08	4.48678e-09	-2.45502e-08	7.40434e-08	-5.22745e-09	6.88159e-08	4.32083e-08	2.20586e-08	6.52669e-08	-2.42185e-08	7.14060e-09	-1.70779e-08
-0.590	3.45601e-08	-3.83111e-09	3.07290e-08	4.75309e-08	-1.84343e-10	4.73466e-08	4.89793e-08	1.20413e-08	6.10207e-08	-2.85229e-08	3.20036e-09	-2.53226e-08	-3.08388e-08	4.76520e-09	-2.60736e-08	7.90052e-08	-5.45205e-09	7.35531e-08	4.60202e-08	2.36034e-08	6.96236e-08	-2.56031e-08	7.54884e-09	-1.80542e-08
-0.565	3.68740e-08	-4.08762e-09	3.27864e-08	5.05315e-08	-1.26635e-10	5.04048e-08	5.20676e-08	1.29112e-08	6.49788e-08	-2.98220e-08	3.34613e-09	-2.64759e-08	-3.26387e-08	5.04332e-09	-2.75954e-08	8.39794e-08	-5.67294e-09	7.83064e-08	4.88363e-08	2.51543e-08	7.39906e-08	-2.69819e-08	7.95537e-09	-1.90265e-08
-0.541	3.91995e-08	-4.34541e-09	3.48541e-08	5.35399e-08	-6.63598e-11	5.34735e-08	5.51639e-08	1.37870e-08	6.89509e-08	-3.11040e-08	3.48997e-09	-2.76141e-08	-3.44366e-08	5.32113e-09	-2.91155e-08	8.89659e-08	-5.89014e-09	8.30758e-08	5.16566e-08	2.67112e-08	7.83678e-08	-2.83548e-08	8.36017e-09	-1.99947e-08
-0.516	4.15366e-08	-4.60449e-09	3.69321e-08	5.65561e-08	-3.52969e-12	5.65526e-08	5.82681e-08	1.46686e-08	7.29367e-08	-3.23689e-08	3.63189e-09	-2.87370e-08	-3.62324e-08	5.59861e-09	-3.06338e-08	9.39647e-08	-6.10367e-09	8.78610e-08	5.44808e-08	2.82743e-08	8.27551e-08	-2.97219e-08	8.76323e-09	-2.09586e-08
-0.492	4.38853e-08	-4.86485e-09	3.90205e-08	5.95801e-08	6.18414e-11	5.96419e-08	6.13802e-08	1.55561e-08	7.69363e-08	-3.36163e-08	3.77186e-09	-2.98445e-08	-3.80259e-08	5.87575e-09	-3.21502e-08	9.89758e-08	-6.31357e-09	9.26622e-08	5.73092e-08	2.98433e-08	8.71525e-08	-3.10829e-08	9.16453e-09	-2.19184e-08
-0.467	4.62457e-08	-5.12651e-09	4.11192e-08	6.26119e-08	1.29740e-10	6.27416e-08	6.45002e-08	1.64493e-08	8.09496e-08	-3.48463e-08	3.90987e-09	-3.09365e-08	-3.98171e-08	6.15252e-09	-3.36646e-08	1.03999e-07	-6.51984e-09	9.74792e-08	6.01416e-08	3.14184e-08	9.15599e-08	-3.24379e-08	9.56404e-09	-2.28739e-08
-0.442	4.86177e-08	-5.38945e-09	4.32283e-08	6.56515e-08	2.00152e-10	6.58516e-08	6.76281e-08	1.73483e-08	8.49764e-08	-3.60587e-08	4.04590e-09	-3.20128e-08	-4.16059e-08	6.42892e-09	-3.51770e-08	1.09034e-07	-6.72251e-09	1.02312e-07	6.29780e-08	3.29993e-08	9.59774e-08	-3.37869e-08	9.96177e-09	-2.38251e-08
-0.418	5.10014e-08	-5.65370e-09	4.53477e-08	6.86987e-08	2.73064e-10	6.89718e-08	7.07638e-08	1.82530e-08	8.90168e-08	-3.72533e-08	4.17994e-09	-3.30734e-08	-4.33922e-08	6.70493e-09	-3.66872e-08	1.14082e-07	-6.92162e-09	1.07160e-07	6.58184e-08	3.45863e-08	1.00405e-07	-3.51297e-08	1.03577e-08	-2.47720e-08
-0.393	5.33968e-08	-5.91923e-09	4.74776e-08	7.17537e-08	3.48461e-10	7.21022e-08	7.39074e-08	1.91633e-08	9.30707e-08	-3.84301e-08	4.31198e-09	-3.41181e-08	-4.51757e-08	6.98053e-09	-3.81952e-08	1.19141e-07	-7.11717e-09	1.12024e-07	6.86628e-08	3.61791e-08	1.04842e-07	-3.64663e-08	1.07518e-08	-2.57145e-08
-0.369	5.58039e-08	-6.18607e-09	4.96179e-08	7.48164e-08	4.26331e-10	7.52427e-08	7.70587e-08	2.00792e-08	9.71380e-08	-3.95888e-08	4.44199e-09	-3.51468e-08	-4.69566e-08	7.25570e-09	-3.97009e-08	1.24213e-07	-7.30919e-09	1.16904e-07	7.15112e-08	3.77777e-08	1.09289e-07	-3.77966e-08	1.11440e-08	-2.66526e-08
-0.344	5.82228e-08	-6.45421e-09	5.17686e-08	7.78867e-08	5.06658e-10	7.83933e-08	8.02179e-08	2.10007e-08	1.01219e-07	-4.07293e-08	4.56996e-09	-3.61593e-08	-4.87346e-08	7.53044e-09	-4.12041e-08	1.29296e-07	-7.49772e-09	1.21798e-07	7.43635e-08	3.93822e-08	1.13746e-07	-3.91207e-08	1.15344e-08	-2.75863e-08
-0.319	6.06534e-08	-6.72365e-09	5.39297e-08	8.09646e-08	5.89428e-10	8.15540e-08	8.33847e-08	2.19277e-08	1.05312e-07	-4.18515e-08	4.69588e-09	-3.71556e-08	-5.05096e-08	7.80472e-09	-4.27049e-08	1.34391e-07	-7.68276e-09	1.26708e-07	7.72198e-08	4.09925e-08	1.18212e-07	-4.04384e-08	1.19229e-08	-2.85155e-08
-0.295	6.30957e-08	-6.99439e-09	5.61013e-08	8.40501e-08	6.74628e-10	8.47247e-08	8.65593e-08	2.28601e-08	1.09419e-07	-4.29553e-08	4.81973e-09	-3.81356e-08	-5.22816e-08	8.07852e-09	-4.42031e-08	1.39498e-07	-7.86434e-09	1.31634e-07	8.00799e-08	4.26085e-08	1.22688e-07	-4.17496e-08	1.23095e-08	-2.94401e-08
-0.270	6.55499e-08	-7.26644e-09	5.82834e-08	8.71431e-08	7.62242e-10	8.79054e-08	8.97416e-08	2.37980e-08	1.13540e-07	-4.40405e-08	4.94149e-09	-3.90990e-08	-5.40504e-08	8.35184e-09	-4.56986e-08	1.44617e-07	-8.04249e-09	1.36574e-07	8.29440e-08	4.42303e-08	1.27174e-07	-4.30544e-08	1.26942e-08	-3.03602e-08
-0.246	6.80158e-08	-7.53980e-09	6.04760e-08	9.02437e-08	8.52256e-10	9.10960e-08	9.29315e-08	2.47412e-08	1.17673e-07	-4.51071e-08	5.06116e-09	-4.00459e-08	-5.58160e-08	8.62465e-09	-4.71913e-08	1.49747e-07	-8.21723e-09	1.41530e-07	8.58119e-08	4.58577e-08	1.31670e-07	-4.43527e-08	1.30770e-08	-3.12757e-08
-0.221	7.04936e-08	-7.81447e-09	6.26791e-08	9.33518e-08	9.44655e-10	9.42965e-08	9.61291e-08	2.56897e-08	1.21819e-07	-4.61547e-08	5.17871e-09	-4.09760e-08	-5.75782e-08	8.89695e-09	-4.86812e-08	1.54889e-07	-8.38858e-09	1.46501e-07	8.86836e-08	4.74908e-08	1.36174e-07	-4.56444e-08	1.34578e-08	-3.21865e-08
-0.197	7.29831e-08	-8.09045e-09	6.48927e-08	9.64674e-08	1.03942e-09	9.75068e-08	9.93343e-08	2.66436e-08	1.25978e-07	-4.71834e-08	5.29413e-09	-4.18893e-08	-5.93369e-08	9.16870e-09	-5.01682e-08	1.60043e-07	-8.55657e-09	1.51486e-07	9.15592e-08	4.91295e-08	1.40689e-07	-4.69294e-08	1.38367e-08	-3.30927e-08
-0.172	7.54846e-08	-8.36774e-09	6.71168e-08	9.95904e-08	1.13655e-09	1.00727e-07	1.02547e-07	2.76027e-08	1.30150e-07	-4.81930e-08	5.40741e-09	-4.27856e-08	-6.10920e-08	9.43991e-09	-5.16521e-08	1.65208e-07	-8.72122e-09	1.56487e-07	9.44386e-08	5.07738e-08	1.45212e-07	-4.82078e-08	1.42136e-08	-3.39941e-08
-0.147	7.79978e-08	-8.64635e-09	6.93515e-08	1.02721e-07	1.23602e-09	1.03957e-07	1.05768e-07	2.85669e-08	1.34334e-07	-4.91834e-08	5.51853e-09	-4.36648e-08	-6.28435e-08	9.71055e-09	-5.31330e-08	1.70385e-07	-8.88256e-09	1.61502e-07	9.73218e-08	5.24236e-08	1.49745e-07	-4.94793e-08	1.45886e-08	-3.48908e-08
-0.123	8.05230e-08	-8.92627e-09	7.15967e-08	1.05859e-07	1.33781e-09	1.07197e-07	1.08995e-07	2.95363e-08	1.38532e-07	-5.01544e-08	5.62748e-09	-4.45269e-08	-6.45913e-08	9.98061e-09	-5.46107e-08	1.75573e-07	-9.04060e-09	1.66532e-07	1.00209e-07	5.40789e-08	1.54288e-07	-5.07441e-08	1.49615e-08	-3.57827e-08
-0.098	8.30600e-08	-9.20751e-09	7.38525e-08	1.09004e-07	1.44191e-09	1.10446e-07	1.12231e-07	3.05108e-08	1.42742e-07	-5.11058e-08	5.73424e-09	-4.53716e-08	-6.63351e-08	1.02501e-08	-5.60851e-08	1.80772e-07	-9.19538e-09	1.71577e-07	1.03099e-07	5.57397e-08	1.58839e-07	-5.20021e-08	1.53324e-08	-3.66697e-08
-0.074	8.56089e-08	-9.49006e-09	7.61188e-08	1.12156e-07	1.54831e-09	1.13705e-07	1.15474e-07	3.14903e-08	1.46964e-07	-5.20377e-08	5.83880e-09	-4.61989e-08	-6.80750e-08	1.05189e-08	-5.75561e-08	1.85983e-07	-9.34691e-09	1.76636e-07	1.05994e-07	5.74059e-08	1.63400e-07	-5.32531e-08	1.57012e-08	-3.75519e-08
-0.049	8.81697e-08	-9.77394e-09	7.83958e-08	1.15316e-07	1.65699e-09	1.16973e-07	1.18724e-07	3.24749e-08	1.51199e-07	-5.29497e-08	5.94113e-09	-4.70086e-08	-6.98108e-08	1.07871e-08	-5.90237e-08	1.91204e-07	-9.49522e-09	1.81709e-07	1.08892e-07	5.90776e-08	1.67969e-07	-5.44972e-08	1.60680e-08	-3.84292e-08
-0.025	9.07424e-08	-1.00591e-08	8.06833e-08	1.18483e-07	1.76793e-09	1.20251e-07	1.21982e-07	3.34643e-08	1.55446e-07	-5.38419e-08	6.04124e-09	-4.78007e-08	-7.15425e-08	1.10547e-08	-6.04878e-08	1.96437e-07	-9.64033e-09	1.86797e-07	1.11794e-07	6.07545e-08	1.72548e-07	-5.57342e-08	1.64328e-08	-3.93015e-08
0.000	9.33271e-08	-1.03457e-08	8.29814e-08	1.21658e-07	1.88112e-09	1.23539e-07	1.25247e-07	3.44587e-08	1.59706e-07	-5.47141e-08	6.13910e-09	-4.85750e-08	-7.32698e-08	1.13216e-08	-6.19482e-08	2.01681e-07	-9.78228e-09	1.91899e-07	1.14699e-07	6.24368e-08	1.77136e-07	-5.69642e-08	1.67954e-08	-4.01688e-08
0.025	9.59237e-08	-1.06335e-08	8.52902e-08	1.24839e-07	1.99655e-09	1.26836e-07	1.28520e-07	3.54579e-08	1.63978e-07	-5.55661e-08	6.23469e-09	-4.93314e-08	-7.49928e-08	1.15879e-08	-6.34050e-08	2.06937e-07	-9.92107e-09	1.97016e-07	1.17608e-07	6.41244e-08	1.81732e-07	-5.81871e-08	1.71559e-08	-4.10311e-08
0.049	9.85322e-08	-1.09227e-08	8.76095e-08	1.28028e-07	2.11419e-09	1.30142e-07	1.31800e-07	3.64619e-08	1.68262e-07	-5.63978e-08	6.32801e-09	-5.00698e-08	-7.67114e-08	1.18534e-08	-6.48580e-08	2.12203e-07	-1.00567e-08	2.02146e-07	1.20521e-07	6.58172e-08	1.86338e-07	-5.94028e-08	1.75144e-08	-4.18884e-08
0.074	1.01153e-07	-1.12131e-08	8.99395e-08	1.31224e-07	2.23404e-09	1.33458e-07	1.35087e-07	3.74707e-08	1.72558e-07	-5.72091e-08	6.41904e-09	-5.07900e-08	-7.84253e-08	1.21182e-08	-6.63071e-08	2.17480e-07	-1.01893e-08	2.07290e-07	1.23437e-07	6.75152e-08	1.90952e-07	-6.06112e-08	1.78707e-08	-4.27405e-08
0.098	1.03785e-07	-1.15050e-08	9.22801e-08	1.34427e-07	2.35607e-09	1.36783e-07	1.38382e-07	3.84842e-08	1.76866e-07	-5.79998e-08	6.50777e-09	-5.14921e-08	-8.01346e-08	1.23824e-08	-6.77523e-08	2.22768e-07	-1.03188e-08	2.12449e-07	1.26357e-07	6.92184e-08	1.95575e-07	-6.18124e-08	1.82248e-08	-4.35875e-08
0.123	1.06429e-07	-1.17981e-08	9.46313e-08	1.37637e-07	2.48028e-09	1.40117e-07	1.41683e-07	3.95023e-08	1.81186e-07	-5.87699e-08	6.59418e-09	-5.21758e-08	-8.18392e-08	1.26457e-08	-6.91934e-08	2.28066e-07	-1.04453e-08	2.17621e-07	1.29280e-07	7.09267e-08	2.00207e-07	-6.30062e-08	1.85768e-08	-4.44294e-08
0.147	1.09086e-07	-1.20926e-08	9.69932e-08	1.40854e-07	2.60663e-09	1.43460e-07	1.44992e-07	4.05250e-08	1.85517e-07	-5.95192e-08	6.67825e-09	-5.28410e-08	-8.35389e-08	1.29084e-08	-7.06305e-08	2.33376e-07	-1.05687e-08	2.22807e-07	1.32207e-07	7.26401e-08	2.04847e-07	-6.41926e-08	1.89266e-08	-4.52660e-08
0.172	1.11754e-07	-1.23884e-08	9.93658e-08	1.44078e-07	2.73513e-09	1.46813e-07	1.48309e-07	4.15523e-08	1.89861e-07	-6.02476e-08	6.75998e-09	-5.34876e-08	-8.52336e-08	1.31702e-08	-7.20633e-08	2.38696e-07	-1.06891e-08	2.28007e-07	1.35137e-07	7.43586e-08	2.09496e-07	-6.53716e-08	1.92742e-08	-4.60974e-08
0.197	1.14434e-07	-1.26855e-08	1.01749e-07	1.47309e-07	2.86575e-09	1.50174e-07	1.51632e-07	4.25841e-08	1.94216e-07	-6.09550e-08	6.83934e-09	-5.41156e-08	-8.69232e-08	1.34313e-08	-7.34919e-08	2.44027e-07	-1.08065e-08	2.33220e-07	1.38071e-07	7.60820e-08	2.14153e-07	-6.65431e-08	1.96197e-08	-4.69235e-08
0.221	1.17127e-07	-1.29839e-08	1.04143e-07	1.50547e-07	2.99847e-09	1.53545e-07	1.54963e-07	4.36203e-08	1.98583e-07	-6.16411e-08	6.91633e-09	-5.47248e-08	-8.86077e-08	1.36916e-08	-7.49161e-08	2.49368e-07	-1.09210e-08	2.38447e-07	1.41008e-07	7.78105e-08	2.18819e-07	-6.77071e-08	1.99628e-08	-4.77442e-08
0.246	1.19831e-07	-1.32837e-08	1.06547e-07	1.53791e-07	3.13328e-09	1.56925e-07	1.58300e-07	4.46610e-08	2.02961e-07	-6.23060e-08	6.99093e-09	-5.53151e-08	-9.02870e-08	1.39511e-08	-7.63359e-08	2.54720e-07	-1.10326e-08	2.43688e-07	1.43949e-07	7.95438e-08	2.23493e-07	-6.88634e-08	2.03038e-08	-4.85596e-08
0.270	1.22547e-07	-1.35848e-08	1.08962e-07	1.57043e-07	3.27017e-09	1.60313e-07	1.61645e-07	4.57059e-08	2.07351e-07	-6.29495e-08	7.06313e-09	-5.58863e-08	-9.19609e-08	1.42097e-08	-7.77511e-08	2.60082e-07	-1.11412e-08	2.48941e-07	1.46893e-07	8.12821e-08	2.28175e-07	-7.00121e-08	2.06425e-08	-4.93697e-08
0.295	1.25276e-07	-1.38873e-08	1.11388e-07	1.60302e-07	3.40912e-09	1.63711e-07	1.64997e-07	4.67552e-08	2.11752e-07	-6.35714e-08	7.13291e-09	-5.64385e-08	-9.36293e-08	1.44676e-08	-7.91618e-08	2.65455e-07	-1.12470e-08	2.54208e-07	1.49841e-07	8.30252e-08	2.32866e-07	-7.11531e-08	2.09789e-08	-5.01742e-08
0.319	1.28016e-07	-1.41910e-08	1.13825e-07	1.63567e-07	3.55010e-09	1.67117e-07	1.68356e-07	4.78087e-08	2.16165e-07	-6.41716e-08	7.20026e-09	-5.69714e-08	-9.52923e-08	1.47245e-08	-8.05678e-08	2.70838e-07	-1.13499e-08	2.59488e-07	1.52792e-07	8.47731e-08	2.37565e-07	-7.22864e-08	2.13130e-08	-5.09734e-08
0.344	1.30768e-07	-1.44961e-08	1.16272e-07	1.66839e-07	3.69311e-09	1.70532e-07	1.71722e-07	4.88665e-08	2.20588e-07	-6.47501e-08	7.26517e-09	-5.74849e-08	-9.69496e-08	1.49806e-08	-8.19690e-08	2.76231e-07	-1.14499e-08	2.64781e-07	1.55746e-07	8.65257e-08	2.42271e-07	-7.34118e-08	2.16448e-08	-5.17670e-08
0.369	1.33532e-07	-1.48026e-08	1.18730e-07	1.70118e-07	3.83812e-09	1.73956e-07	1.75095e-07	4.99283e-08	2.25023e-07	-6.53067e-08	7.32762e-09	-5.79790e-08	-9.86011e-08	1.52358e-08	-8.33653e-08	2.81635e-07	-1.15472e-08	2.70087e-07	1.58703e-07	8.82831e-08	2.46986e-07	-7.45294e-08	2.19743e-08	-5.25551e-08
0.393	1.36309e-07	-1.51103e-08	1.21198e-07	1.73404e-07	3.98513e-09	1.77389e-07	1.78475e-07	5.09943e-08	2.29469e-07	-6.58412e-08	7.38760e-09	-5.84536e-08	-1.00247e-07	1.54901e-08	-8.47568e-08	2.87048e-07	-1.16416e-08	2.75407e-07	1.61664e-07	9.00452e-08	2.51709e-07	-7.56391e-08	2.23015e-08	-5.33376e-08
0.418	1.39097e-07	-1.54194e-08	1.23677e-07	1.76696e-07	4.13410e-09	1.80830e-07	1.81861e-07	5.20643e-08	2.33926e-07	-6.63536e-08	7.44509e-09	-5.89085e-08	-1.01887e-07	1.57435e-08	-8.61432e-08	2.92472e-07	-1.17334e-08	2.80738e-07	1.64628e-07	9.18119e-08	2.56440e-07	-7.67408e-08	2.26263e-08	-5.41144e-08
0.442	1.41897e-07	-1.57298e-08	1.26167e-07	1.79995e-07	4.28504e-09	1.84280e-07	1.85255e-07	5.31383e-08	2.38393e-07	-6.68437e-08	7.50009e-09	-5.93437e-08	-1.03520e-07	1.59959e-08	-8.75246e-08	2.97905e-07	-1.18223e-08	2.86083e-07	1.67595e-07	9.35831e-08	2.61178e-07	-7.78345e-08	2.29488e-08	-5.48857e-08
0.467	1.44709e-07	-1.60416e-08	1.28668e-07	1.83300e-07	4.43791e-09	1.87738e-07	1.88655e-07	5.42162e-08	2.42872e-07	-6.73115e-08	7.55257e-09	-5.97589e-08	-1.05148e-07	1.62474e-08	-8.89008e-08	3.03349e-07	-1.19086e-08	2.91440e-07	1.70566e-07	9.53590e-08	2.65925e-07	-7.89202e-08	2.32689e-08	-5.56513e-08
0.492	1.47534e-07	-1.63547e-08	1.31179e-07	1.86612e-07	4.59271e-09	1.91205e-07	1.92063e-07	5.52980e-08	2.47361e-07	-6.77568e-08	7.60253e-09	-6.01542e-08	-1.06770e-07	1.64980e-08	-9.02717e-08	3.08802e-07	-1.19921e-08	2.96810e-07	1.73540e-07	9.71394e-08	2.70679e-07	-7.99977e-08	2.35866e-08	-5.64111e-08
0.516	1.50370e-07	-1.66691e-08	1.33701e-07	1.89930e-07	4.74941e-09	1.94680e-07	1.95477e-07	5.63836e-08	2.51860e-07	-6.81794e-08	7.64995e-09	-6.05295e-08	-1.08385e-07	1.67476e-08	-9.16374e-08	3.14265e-07	-1.20730e-08	3.02192e-07	1.76516e-07	9.89242e-08	2.75441e-07	-8.10671e-08	2.39019e-08	-5.71652e-08
0.541	1.53218e-07	-1.69848e-08	1.36233e-07	1.93255e-07	4.90800e-09	1.98163e-07	1.98898e-07	5.74730e-08	2.56371e-07	-6.85793e-08	7.69482e-09	-6.08845e-08	-1.09994e-07	1.69962e-08	-9.29976e-08	3.19738e-07	-1.21513e-08	3.07587e-07	1.79496e-07	1.00713e-07	2.80210e-07	-8.21283e-08	2.42148e-08	-5.79135e-08
0.565	1.56078e-07	-1.73019e-08	1.38776e-07	1.96587e-07	5.06846e-09	2.01655e-07	2.02325e-07	5.85661e-08	2.60891e-07	-6.89564e-08	7.73713e-09	-6.12192e-08	-1.11596e-07	1.72438e-08	-9.43524e-08	3.25221e-07	-1.22269e-08	3.12994e-07	1.82479e-07	1.02507e-07	2.84986e-07	-8.31812e-08	2.45253e-08	-5.86560e-08
0.590	1.58951e-07	-1.76203e-08	1.41330e-07	1.99924e-07	5.23078e-09	2.05155e-07	2.05759e-07	5.96629e-08	2.65422e-07	-6.93105e-08	7.77686e-09	-6.15336e-08	-1.13192e-07	1.74904e-08	-9.57016e-08	3.30713e-07	-1.23000e-08	3.18413e-07	1.85466e-07	1.04305e-07	2.89771e-07	-8.42259e-08	2.48333e-08	-5.93926e-08
0.614	1.61835e-07	-1.79400e-08	1.43895e-07	2.03268e-07	5.39493e-09	2.08663e-07	2.09200e-07	6.07633e-08	2.69964e-07	-6.96415e-08	7.81400e-09	-6.18275e-08	-1.14781e-07	1.77359e-08	-9.70452e-08	3.36215e-07	-1.23704e-08	3.23844e-07	1.88455e-07	1.06107e-07	2.94562e-07	-8.52621e-08	2.51388e-08	-6.01233e-08
0.639	1.64731e-07	-1.82610e-08	1.46470e-07	2.06619e-07	5.56090e-09	2.12180e-07	2.12648e-07	6.18673e-08	2.74515e-07	-6.99493e-08	7.84854e-09	-6.21008e-08	-1.16364e-07	1.79804e-08	-9.83832e-08	3.41726e-07	-1.24384e-08	3.29288e-07	1.91447e-07	1.07914e-07	2.99361e-07	-8.62900e-08	2.54418e-08	-6.08481e-08
0.664	1.67639e-07	-1.85834e-08	1.49056e-07	2.09975e-07	5.72867e-09	2.15704e-07	2.16102e-07	6.29748e-08	2.79077e-07	-7.02339e-08	7.88047e-09	-6.23534e-08	-1.17939e-07	1.82239e-08	-9.97153e-08	3.47247e-07	-1.25038e-08	3.34743e-07	1.94442e-07	1.09725e-07	3.04167e-07	-8.73094e-08	2.57424e-08	-6.15670e-08
0.688	1.70559e-07	-1.89071e-08	1.51652e-07	2.13338e-07	5.89822e-09	2.19237e-07	2.19562e-07	6.40857e-08	2.83648e-07	-7.04950e-08	7.90976e-09	-6.25852e-08	-1.19508e-07	1.84663e-08	-1.01042e-07	3.52776e-07	-1.25667e-08	3.40210e-07	1.97440e-07	1.11539e-07	3.08980e-07	-8.83203e-08	2.60405e-08	-6.22799e-08
0.713	1.73491e-07	-1.92321e-08	1.54259e-07	2.16707e-07	6.06954e-09	2.22777e-07	2.23030e-07	6.52000e-08	2.88230e-07	-7.07326e-08	7.93642e-09	-6.27961e-08	-1.21070e-07	1.87076e-08	-1.02362e-07	3.58316e-07	-1.26271e-08	3.45689e-07	2.00442e-07	1.13358e-07	3.13800e-07	-8.93227e-08	2.63360e-08	-6.29867e-08
0.737	1.76435e-07	-1.95585e-08	1.56877e-07	2.20083e-07	6.24261e-09	2.26325e-07	2.26503e-07	6.63177e-08	2.92821e-07	-7.09465e-08	7.96043e-09	-6.29861e-08	-1.22624e-07	1.89478e-08	-1.03676e-07	3.63864e-07	-1.26851e-08	3.51179e-07	2.03446e-07	1.15181e-07	3.18627e-07	-9.03165e-08	2.66290e-08	-6.36874e-08
0.762	1.79391e-07	-1.98862e-08	1.59505e-07	2.23464e-07	6.41741e-09	2.29881e-07	2.29983e-07	6.74387e-08	2.97422e-07	-7.11367e-08	7.98177e-09	-6.31549e-08	-1.24171e-07	1.91869e-08	-1.04985e-07	3.69422e-07	-1.27406e-08	3.56681e-07	2.06453e-07	1.17009e-07	3.23461e-07	-9.13016e-08	2.69195e-08	-6.43821e-08
0.786	1.82359e-07	-2.02151e-08	1.62144e-07	2.26851e-07	6.59393e-09	2.33445e-07	2.33470e-07	6.85629e-08	3.02033e-07	-7.13031e-08	8.00044e-09	-6.33026e-08	-1.25712e-07	1.94249e-08	-1.06287e-07	3.74988e-07	-1.27938e-08	3.62194e-07	2.09463e-07	1.18840e-07	3.28302e-07	-9.22780e-08	2.72074e-08	-6.50707e-08
0.811	1.85339e-07	-2.05455e-08	1.64793e-07	2.30245e-07	6.77214e-09	2.37017e-07	2.36963e-07	6.96903e-08	3.06653e-07	-7.14455e-08	8.01641e-09	-6.34291e-08	-1.27244e-07	1.96617e-08	-1.07583e-07	3.80564e-07	-1.28445e-08	3.67719e-07	2.12475e-07	1.20675e-07	3.33150e-07	-9.32457e-08	2.74927e-08	-6.57530e-08
0.836	1.88330e-07	-2.08771e-08	1.67453e-07	2.33644e-07	6.95203e-09	2.40596e-07	2.40462e-07	7.08208e-08	3.11283e-07	-7.15638e-08	8.02969e-09	-6.35341e-08	-1.28770e-07	1.98974e-08	-1.08872e-07	3.86148e-07	-1.28929e-08	3.73255e-07	2.15491e-07	1.22514e-07	3.38004e-07	-9.42046e-08	2.77754e-08	-6.64292e-08
0.860	1.91334e-07	-2.12100e-08	1.70124e-07	2.37050e-07	7.13357e-09	2.44183e-07	2.43968e-07	7.19544e-08	3.15922e-07	-7.16579e-08	8.04025e-09	-6.36177e-08	-1.30287e-07	2.01319e-08	-1.10155e-07	3.91742e-07	-1.29390e-08	3.78803e-07	2.18509e-07	1.24356e-07	3.42866e-07	-9.51547e-08	2.80555e-08	-6.70992e-08
0.885	1.94349e-07	-2.15443e-08	1.72805e-07	2.40461e-07	7.31676e-09	2.47778e-07	2.47480e-07	7.30910e-08	3.20571e-07	-7.17278e-08	8.04809e-09	-6.36797e-08	-1.31797e-07	2.03653e-08	-1.11432e-07	3.97344e-07	-1.29827e-08	3.84361e-07	2.21530e-07	1.26203e-07	3.47733e-07	-9.60959e-08	2.83330e-08	-6.77629e-08
0.909	1.97376e-07	-2.18799e-08	1.75496e-07	2.43878e-07	7.50157e-09	2.51380e-07	2.50998e-07	7.42306e-08	3.25228e-07	-7.17733e-08	8.05319e-09	-6.37201e-08	-1.33300e-07	2.05974e-08	-1.12703e-07	4.02955e-07	-1.30242e-08	3.89930e-07	2.24554e-07	1.28053e-07	3.52607e-07	-9.70282e-08	2.86079e-08	-6.84203e-08
0.934	2.00415e-07	-2.22168e-08	1.78199e-07	2.47301e-07	7.68799e-09	2.54989e-07	2.54522e-07	7.53730e-08	3.29895e-07	-7.17943e-08	8.05555e-09	-6.37387e-08	-1.34795e-07	2.08284e-08	-1.13966e-07	4.08574e-07	-1.30634e-08	3.95511e-07	2.27581e-07	1.29907e-07	3.57488e-07	-9.79515e-08	2.88801e-08	-6.90714e-08
0.958	2.03466e-07	-2.25550e-08	1.80911e-07	2.50730e-07	7.87600e-09	2.58606e-07	2.58053e-07	7.65184e-08	3.34571e-07	-7.17907e-08	8.05514e-09	-6.37355e-08	-1.36281e-07	2.10581e-08	-1.15223e-07	4.14202e-07	-1.31003e-08	4.01102e-07	2.30610e-07	1.31765e-07	3.62375e-07	-9.88658e-08	2.91497e-08	-6.97161e-08
0.983	2.06529e-07	-2.28945e-08	1.83635e-07	2.54164e-07	8.06557e-09	2.62230e-07	2.61589e-07	7.76665e-08	3.39256e-07	-7.17624e-08	8.05197e-09	-6.37104e-08	-1.37760e-07	2.12866e-08	-1.16474e-07	4.19839e-07	-1.31350e-08	4.06704e-07	2.33642e-07	1.33626e-07	3.67268e-07	-9.97711e-08	2.94166e-08	-7.03544e-08
1.008	2.09604e-07	-2.32353e-08	1.86368e-07	2.57604e-07	8.25670e-09	2.65861e-07	2.65132e-07	7.88173e-08	3.43950e-07	-7.17093e-08	8.04601e-09	-6.36633e-08	-1.39231e-07	2.15139e-08	-1.17717e-07	4.25484e-07	-1.31676e-08	4.12316e-07	2.36676e-07	1.35491e-07	3.72167e-07	-1.00667e-07	2.96808e-08	-7.09864e-08
1.032	2.12690e-07	-2.35775e-08	1.89113e-07	2.61050e-07	8.44936e-09	2.69499e-07	2.68681e-07	7.99709e-08	3.48652e-07	-7.16313e-08	8.03726e-09	-6.35940e-08	-1.40694e-07	2.17399e-08	-1.18954e-07	4.31137e-07	-1.31979e-08	4.17940e-07	2.39713e-07	1.37359e-07	3.77072e-07	-1.01554e-07	2.99424e-08	-7.16118e-08
1.057	2.15788e-07	-2.39209e-08	1.91867e-07	2.64501e-07	8.64353e-09	2.73145e-07	2.72236e-07	8.11271e-08	3.53363e-07	-7.15283e-08	8.02570e-09	-6.35026e-08	-1.42148e-07	2.19646e-08	-1.20183e-07	4.36799e-07	-1.32261e-08	4.23573e-07	2.42753e-07	1.39231e-07	3.81984e-07	-1.02432e-07	3.02012e-08	-7.22308e-08
1.081	2.18898e-07	-2.42657e-08	1.94632e-07	2.67958e-07	8.83920e-09	2.76797e-07	2.75797e-07	8.22858e-08	3.58083e-07	-7.14002e-08	8.01133e-09	-6.33889e-08	-1.43594e-07	2.21881e-08	-1.21406e-07	4.42469e-07	-1.32522e-08	4.29217e-07	2.45795e-07	1.41106e-07	3.86901e-07	-1.03301e-07	3.04573e-08	-7.28433e-08
1.106	2.22020e-07	-2.46117e-08	1.97408e-07	2.71421e-07	9.03635e-09	2.80457e-07	2.79364e-07	8.34471e-08	3.62811e-07	-7.12469e-08	7.99413e-09	-6.32528e-08	-1.45032e-07	2.24103e-08	-1.22622e-07	4.48147e-07	-1.32762e-08	4.34871e-07	2.48840e-07	1.42985e-07	3.91824e-07	-1.04160e-07	3.07106e-08	-7.34492e-08
1.130	2.25153e-07	-2.49590e-08	2.00194e-07	2.74888e-07	9.23496e-09	2.84123e-07	2.82936e-07	8.46108e-08	3.67547e-07	-7.10683e-08	7.97410e-09	-6.30942e-08	-1.46461e-07	2.26311e-08	-1.23830e-07	4.53834e-07	-1.32980e-08	4.40535e-07	2.51887e-07	1.44866e-07	3.96753e-07	-1.05010e-07	3.09612e-08	-7.40485e-08
1.155	2.28298e-07	-2.53077e-08	2.02990e-07	2.78362e-07	9.43502e-09	2.87797e-07	2.86515e-07	8.57770e-08	3.72292e-07	-7.08644e-08	7.95121e-09	-6.29132e-08	-1.47882e-07	2.28507e-08	-1.25032e-07	4.59528e-07	-1.33178e-08	4.46210e-07	2.54936e-07	1.46752e-07	4.01688e-07	-1.05850e-07	3.12090e-08	-7.46413e-08
1.180	2.31455e-07	-2.56576e-08	2.05797e-07	2.81840e-07	9.63649e-09	2.91477e-07	2.90100e-07	8.69454e-08	3.77045e-07	-7.06349e-08	7.92547e-09	-6.27095e-08	-1.49295e-07	2.30689e-08	-1.26226e-07	4.65230e-07	-1.33356e-08	4.51894e-07	2.57988e-07	1.48640e-07	4.06628e-07	-1.06681e-07	3.14541e-08	-7.52274e-08
1.204	2.34623e-07	-2.60088e-08	2.08614e-07	2.85324e-07	9.83937e-09	2.95164e-07	2.93690e-07	8.81162e-08	3.81806e-07	-7.03799e-08	7.89685e-09	-6.24831e-08	-1.50698e-07	2.32858e-08	-1.27412e-07	4.70940e-07	-1.33514e-08	4.57589e-07	2.61043e-07	1.50532e-07	4.11574e-07	-1.07503e-07	3.16964e-08	-7.58068e-08
1.229	2.37803e-07	-2.63614e-08	2.11442e-07	2.88814e-07	1.00436e-08	2.98857e-07	2.97286e-07	8.92892e-08	3.86575e-07	-7.00992e-08	7.86536e-09	-6.22339e-08	-1.52093e-07	2.35013e-08	-1.28592e-07	4.76658e-07	-1.33651e-08	4.63293e-07	2.64099e-07	1.52426e-07	4.16526e-07	-1.08315e-07	3.19358e-08	-7.63795e-08
1.253	2.40995e-07	-2.67152e-08	2.14280e-07	2.92308e-07	1.02493e-08	3.02557e-07	3.00888e-07	9.04644e-08	3.91352e-07	-6.97928e-08	7.83097e-09	-6.19618e-08	-1.53479e-07	2.37155e-08	-1.29763e-07	4.82383e-07	-1.33769e-08	4.69006e-07	2.67158e-07	1.54324e-07	4.21482e-07	-1.09118e-07	3.21725e-08	-7.69455e-08
1.278	2.44198e-07	-2.70702e-08	2.17128e-07	2.95808e-07	1.04563e-08	3.06264e-07	3.04496e-07	9.16417e-08	3.96137e-07	-6.94604e-08	7.79369e-09	-6.16668e-08	-1.54856e-07	2.39283e-08	-1.30928e-07	4.88117e-07	-1.33867e-08	4.74730e-07	2.70220e-07	1.56225e-07	4.26444e-07	-1.09911e-07	3.24063e-08	-7.75048e-08
1.303	2.47413e-07	-2.74266e-08	2.19986e-07	2.99312e-07	1.06646e-08	3.09977e-07	3.08109e-07	9.28211e-08	4.00930e-07	-6.91022e-08	7.75349e-09	-6.13487e-08	-1.56224e-07	2.41396e-08	-1.32084e-07	4.93857e-07	-1.33946e-08	4.80463e-07	2.73283e-07	1.58128e-07	4.31412e-07	-1.10695e-07	3.26373e-08	-7.80572e-08
1.327	2.50639e-07	-2.77843e-08	2.22855e-07	3.02822e-07	1.08742e-08	3.13696e-07	3.11728e-07	9.40025e-08	4.05730e-07	-6.87179e-08	7.71037e-09	-6.10075e-08	-1.57583e-07	2.43496e-08	-1.33233e-07	4.99606e-07	-1.34006e-08	4.86205e-07	2.76349e-07	1.60035e-07	4.36384e-07	-1.11468e-07	3.28655e-08	-7.86029e-08
1.352	2.53877e-07	-2.81432e-08	2.25734e-07	3.06337e-07	1.10851e-08	3.17422e-07	3.15352e-07	9.51859e-08	4.10538e-07	-6.83075e-08	7.66432e-09	-6.06431e-08	-1.58933e-07	2.45582e-08	-1.34375e-07	5.05361e-07	-1.34046e-08	4.91957e-07	2.79417e-07	1.61945e-07	4.41362e-07	-1.12232e-07	3.30907e-08	-7.91417e-08
1.376	2.57126e-07	-2.85034e-08	2.28623e-07	3.09857e-07	1.12973e-08	3.21154e-07	3.18982e-07	9.63711e-08	4.15353e-07	-6.78708e-08	7.61533e-09	-6.02555e-08	-1.60273e-07	2.47654e-08	-1.35508e-07	5.11124e-07	-1.34068e-08	4.97717e-07	2.82487e-07	1.63857e-07	4.46344e-07	-1.12987e-07	3.33131e-08	-7.96736e-08
1.401	2.60387e-07	-2.88649e-08	2.31522e-07	3.13382e-07	1.15108e-08	3.24893e-07	3.22618e-07	9.75582e-08	4.20176e-07	-6.74079e-08	7.56338e-09	-5.98445e-08	-1.61605e-07	2.49711e-08	-1.36634e-07	5.16895e-07	-1.34072e-08	5.03487e-07	2.85560e-07	1.65772e-07	4.51332e-07	-1.13731e-07	3.35327e-08	-8.01986e-08
1.425	2.63659e-07	-2.92276e-08	2.34432e-07	3.16911e-07	1.17254e-08	3.28637e-07	3.26259e-07	9.87470e-08	4.25006e-07	-6.69186e-08	7.50848e-09	-5.94101e-08	-1.62927e-07	2.51754e-08	-1.37751e-07	5.22672e-07	-1.34057e-08	5.09266e-07	2.88634e-07	1.67690e-07	4.56324e-07	-1.14466e-07	3.37493e-08	-8.07167e-08
1.450	2.66943e-07	-2.95916e-08	2.37351e-07	3.20446e-07	1.19413e-08	3.32387e-07	3.29905e-07	9.99376e-08	4.29843e-07	-6.64028e-08	7.45061e-09	-5.89522e-08	-1.64239e-07	2.53782e-08	-1.38861e-07	5.28457e-07	-1.34025e-08	5.15054e-07	2.91711e-07	1.69611e-07	4.61321e-07	-1.15191e-07	3.39630e-08	-8.12278e-08
1.475	2.70238e-07	-2.99569e-08	2.40281e-07	3.23985e-07	1.21585e-08	3.36144e-07	3.33557e-07	1.01130e-07	4.34687e-07	-6.58604e-08	7.38975e-09	-5.84707e-08	-1.65542e-07	2.55795e-08	-1.39963e-07	5.34249e-07	-1.33974e-08	5.20851e-07	2.94789e-07	1.71534e-07	4.66323e-07	-1.15906e-07	3.41738e-08	-8.17320e-08
1.499	2.73544e-07	-3.03234e-08	2.43221e-07	3.27529e-07	1.23767e-08	3.39906e-07	3.37214e-07	1.02324e-07	4.39538e-07	-6.52915e-08	7.32591e-09	-5.79655e-08	-1.66836e-07	2.57794e-08	-1.41056e-07	5.40047e-07	-1.33906e-08	5.26657e-07	2.97870e-07	1.73459e-07	4.71329e-07	-1.16611e-07	3.43817e-08	-8.22291e-08
1.524	2.76862e-07	-3.06912e-08	2.46171e-07	3.31078e-07	1.25962e-08	3.43674e-07	3.40876e-07	1.03519e-07	4.44395e-07	-6.46958e-08	7.25907e-09	-5.74367e-08	-1.68120e-07	2.59777e-08	-1.42142e-07	5.45853e-07	-1.33820e-08	5.32471e-07	3.00952e-07	1.75388e-07	4.76340e-07	-1.17306e-07	3.45866e-08	-8.27192e-08
1.548	2.80191e-07	-3.10602e-08	2.49131e-07	3.34631e-07	1.28168e-08	3.47448e-07	3.44544e-07	1.04716e-07	4.49260e-07	-6.40732e-08	7.18923e-09	-5.68840e-08	-1.69394e-07	2.61746e-08	-1.43219e-07	5.51665e-07	-1.33717e-08	5.38294e-07	3.04037e-07	1.77318e-07	4.81355e-07	-1.17991e-07	3.47885e-08	-8.32022e-08
1.573	2.83531e-07	-3.14305e-08	2.52101e-07	3.38189e-07	1.30385e-08	3.51228e-07	3.48217e-07	1.05914e-07	4.54131e-07	-6.34239e-08	7.11636e-09	-5.63075e-08	-1.70658e-07	2.63700e-08	-1.44288e-07	5.57485e-07	-1.33597e-08	5.44125e-07	3.07123e-07	1.79251e-07	4.86374e-07	-1.18666e-07	3.49875e-08	-8.36781e-08
1.597	2.86882e-07	-3.18020e-08	2.55080e-07	3.41752e-07	1.32613e-08	3.55013e-07	3.51895e-07	1.07114e-07	4.59009e-07	-6.27475e-08	7.04047e-09	-5.57070e-08	-1.71912e-07	2.65638e-08	-1.45349e-07	5.63310e-07	-1.33460e-08	5.49964e-07	3.10211e-07	1.81187e-07	4.91398e-07	-1.19330e-07	3.51835e-08	-8.41469e-08
1.622	2.90245e-07	-3.21747e-08	2.58070e-07	3.45319e-07	1.34853e-08	3.58804e-07	3.55578e-07	1.08315e-07	4.63894e-07	-6.20441e-08	6.96155e-09	-5.50826e-08	-1.73157e-07	2.67561e-08	-1.46401e-07	5.69143e-07	-1.33306e-08	5.55812e-07	3.13301e-07	1.83125e-07	4.96426e-07	-1.19985e-07	3.53766e-08	-8.46086e-08
1.647	2.93619e-07	-3.25487e-08	2.61070e-07	3.48890e-07	1.37102e-08	3.62600e-07	3.59267e-07	1.09518e-07	4.68784e-07	-6.13136e-08	6.87959e-09	-5.44340e-08	-1.74391e-07	2.69468e-08	-1.47444e-07	5.74982e-07	-1.33136e-08	5.61668e-07	3.16393e-07	1.85065e-07	5.01458e-07	-1.20630e-07	3.55666e-08	-8.50630e-08
1.671	2.97004e-07	-3.29240e-08	2.64080e-07	3.52466e-07	1.39363e-08	3.66402e-07	3.62960e-07	1.10721e-07	4.73681e-07	-6.05559e-08	6.79457e-09	-5.37613e-08	-1.75616e-07	2.71360e-08	-1.48480e-07	5.80827e-07	-1.32950e-08	5.67532e-07	3.19487e-07	1.87007e-07	5.06494e-07	-1.21264e-07	3.57536e-08	-8.55103e-08
1.696	3.00400e-07	-3.33004e-08	2.67099e-07	3.56046e-07	1.41633e-08	3.70209e-07	3.66659e-07	1.11926e-07	4.78585e-07	-5.97709e-08	6.70649e-09	-5.30645e-08	-1.76830e-07	2.73237e-08	-1.49506e-07	5.86679e-07	-1.32748e-08	5.73404e-07	3.22582e-07	1.88951e-07	5.11534e-07	-1.21888e-07	3.59376e-08	-8.59503e-08
1.720	3.03807e-07	-3.36781e-08	2.70129e-07	3.59630e-07	1.43914e-08	3.74022e-07	3.70362e-07	1.13132e-07	4.83494e-07	-5.89586e-08	6.61535e-09	-5.23433e-08	-1.78034e-07	2.75097e-08	-1.50524e-07	5.92537e-07	-1.32529e-08	5.79284e-07	3.25679e-07	1.90898e-07	5.16577e-07	-1.22502e-07	3.61185e-08	-8.63831e-08
1.745	3.07225e-07	-3.40570e-08	2.73168e-07	3.63219e-07	1.46205e-08	3.77840e-07	3.74071e-07	1.14339e-07	4.88409e-07	-5.81189e-08	6.52113e-09	-5.15978e-08	-1.79228e-07	2.76942e-08	-1.51534e-07	5.98402e-07	-1.32295e-08	5.85172e-07	3.28778e-07	1.92847e-07	5.21625e-07	-1.23105e-07	3.62964e-08	-8.68086e-08
1.769	3.10654e-07	-3.44371e-08	2.76217e-07	3.66812e-07	1.48505e-08	3.81662e-07	3.77784e-07	1.15546e-07	4.93330e-07	-5.72517e-08	6.42383e-09	-5.08279e-08	-1.80411e-07	2.78771e-08	-1.52534e-07	6.04272e-07	-1.32046e-08	5.91068e-07	3.31879e-07	1.94797e-07	5.26676e-07	-1.23698e-07	3.64713e-08	-8.72268e-08
1.794	3.14094e-07	-3.48185e-08	2.79275e-07	3.70409e-07	1.50815e-08	3.85490e-07	3.81502e-07	1.16755e-07	4.98257e-07	-5.63570e-08	6.32343e-09	-5.00335e-08	-1.81584e-07	2.80583e-08	-1.53526e-07	6.10149e-07	-1.31781e-08	5.96971e-07	3.34981e-07	1.96750e-07	5.31730e-07	-1.24281e-07	3.66431e-08	-8.76376e-08
1.819	3.17545e-07	-3.52010e-08	2.82344e-07	3.74010e-07	1.53135e-08	3.89323e-07	3.85225e-07	1.17965e-07	5.03190e-07	-5.54346e-08	6.21994e-09	-4.92146e-08	-1.82747e-07	2.82380e-08	-1.54509e-07	6.16031e-07	-1.31501e-08	6.02881e-07	3.38084e-07	1.98704e-07	5.36788e-07	-1.24853e-07	3.68118e-08	-8.80411e-08
1.843	3.21007e-07	-3.55848e-08	2.85422e-07	3.77614e-07	1.55463e-08	3.93161e-07	3.88953e-07	1.19175e-07	5.08128e-07	-5.44845e-08	6.11333e-09	-4.83711e-08	-1.83899e-07	2.84160e-08	-1.55483e-07	6.21920e-07	-1.31206e-08	6.08799e-07	3.41189e-07	2.00660e-07	5.41849e-07	-1.25415e-07	3.69774e-08	-8.84373e-08
1.868	3.24479e-07	-3.59697e-08	2.88510e-07	3.81223e-07	1.57801e-08	3.97003e-07	3.92686e-07	1.20386e-07	5.13072e-07	-5.35066e-08	6.00362e-09	-4.75030e-08	-1.85041e-07	2.85924e-08	-1.56448e-07	6.27814e-07	-1.30897e-08	6.14724e-07	3.44296e-07	2.02618e-07	5.46914e-07	-1.25966e-07	3.71400e-08	-8.88260e-08
1.892	3.27963e-07	-3.63559e-08	2.91607e-07	3.84836e-07	1.60147e-08	4.00851e-07	3.96423e-07	1.21598e-07	5.18021e-07	-5.25009e-08	5.89078e-09	-4.66102e-08	-1.86171e-07	2.87671e-08	-1.57404e-07	6.33714e-07	-1.30572e-08	6.20657e-07	3.47404e-07	2.04578e-07	5.51982e-07	-1.26507e-07	3.72994e-08	-8.92073e-08
1.917	3.31457e-07	-3.67432e-08	2.94714e-07	3.88453e-07	1.62502e-08	4.04703e-07	4.00165e-07	1.22811e-07	5.22976e-07	-5.14674e-08	5.77480e-09	-4.56926e-08	-1.87292e-07	2.89402e-08	-1.58351e-07	6.39619e-07	-1.30234e-08	6.26596e-07	3.50514e-07	2.06539e-07	5.57053e-07	-1.27037e-07	3.74557e-08	-8.95811e-08
1.942	3.34962e-07	-3.71317e-08	2.97830e-07	3.92073e-07	1.64866e-08	4.08560e-07	4.03911e-07	1.24024e-07	5.27935e-07	-5.04058e-08	5.65570e-09	-4.47501e-08	-1.88401e-07	2.91116e-08	-1.59289e-07	6.45531e-07	-1.29881e-08	6.32543e-07	3.53624e-07	2.08502e-07	5.62127e-07	-1.27556e-07	3.76089e-08	-8.99475e-08
1.966	3.38477e-07	-3.75214e-08	3.00956e-07	3.95697e-07	1.67238e-08	4.12421e-07	4.07662e-07	1.25238e-07	5.32900e-07	-4.93163e-08	5.53344e-09	-4.37828e-08	-1.89500e-07	2.92814e-08	-1.60218e-07	6.51447e-07	-1.29514e-08	6.38496e-07	3.56737e-07	2.10467e-07	5.67204e-07	-1.28065e-07	3.77589e-08	-9.03063e-08
1.991	3.42003e-07	-3.79123e-08	3.04091e-07	3.99325e-07	1.69617e-08	4.16287e-07	4.11418e-07	1.26452e-07	5.37869e-07	-4.81986e-08	5.40804e-09	-4.27906e-08	-1.90587e-07	2.94494e-08	-1.61138e-07	6.57370e-07	-1.29133e-08	6.44456e-07	3.59850e-07	2.12433e-07	5.72283e-07	-1.28563e-07	3.79058e-08	-9.06577e-08
2.015	3.45540e-07	-3.83044e-08	3.07236e-07	4.02956e-07	1.72005e-08	4.20157e-07	4.15178e-07	1.27666e-07	5.42844e-07	-4.70528e-08	5.27948e-09	-4.17733e-08	-1.91664e-07	2.96158e-08	-1.62048e-07	6.63297e-07	-1.28739e-08	6.50423e-07	3.62965e-07	2.14401e-07	5.77366e-07	-1.29051e-07	3.80496e-08	-9.10014e-08
2.040	3.49087e-07	-3.86976e-08	3.10389e-07	4.06591e-07	1.74400e-08	4.24031e-07	4.18942e-07	1.28881e-07	5.47823e-07	-4.58788e-08	5.14775e-09	-4.07311e-08	-1.92730e-07	2.97805e-08	-1.62949e-07	6.69230e-07	-1.28331e-08	6.56397e-07	3.66081e-07	2.16369e-07	5.82451e-07	-1.29528e-07	3.81901e-08	-9.13377e-08
2.064	3.52645e-07	-3.90920e-08	3.13553e-07	4.10230e-07	1.76803e-08	4.27910e-07	4.22711e-07	1.30096e-07	5.52807e-07	-4.46765e-08	5.01285e-09	-3.96637e-08	-1.93784e-07	2.99434e-08	-1.63841e-07	6.75168e-07	-1.27909e-08	6.62377e-07	3.69199e-07	2.18340e-07	5.87539e-07	-1.29994e-07	3.83275e-08	-9.16663e-08
2.089	3.56213e-07	-3.94875e-08	3.16725e-07	4.13872e-07	1.79213e-08	4.31793e-07	4.26484e-07	1.31312e-07	5.57796e-07	-4.34459e-08	4.87478e-09	-3.85712e-08	-1.94828e-07	3.01047e-08	-1.64723e-07	6.81111e-07	-1.27474e-08	6.68364e-07	3.72317e-07	2.20311e-07	5.92629e-07	-1.30449e-07	3.84618e-08	-9.19873e-08
2.114	3.59791e-07	-3.98842e-08	3.19907e-07	4.17517e-07	1.81630e-08	4.35680e-07	4.30262e-07	1.32527e-07	5.62789e-07	-4.21870e-08	4.73351e-09	-3.74535e-08	-1.95860e-07	3.02642e-08	-1.65596e-07	6.87059e-07	-1.27027e-08	6.74356e-07	3.75437e-07	2.22284e-07	5.97721e-07	-1.30893e-07	3.85928e-08	-9.23007e-08
2.138	3.63380e-07	-4.02820e-08	3.23098e-07	4.21166e-07	1.84054e-08	4.39571e-07	4.34043e-07	1.33743e-07	5.67787e-07	-4.08996e-08	4.58906e-09	-3.63105e-08	-1.96881e-07	3.04220e-08	-1.66459e-07	6.93012e-07	-1.26566e-08	6.80356e-07	3.78558e-07	2.24258e-07	6.02816e-07	-1.31327e-07	3.87206e-08	-9.26064e-08
2.163	3.66979e-07	-4.06810e-08	3.26298e-07	4.24818e-07	1.86485e-08	4.43466e-07	4.37829e-07	1.34959e-07	5.72788e-07	-3.95836e-08	4.44141e-09	-3.51422e-08	-1.97891e-07	3.05780e-08	-1.67313e-07	6.98970e-07	-1.26093e-08	6.86361e-07	3.81680e-07	2.26233e-07	6.07913e-07	-1.31750e-07	3.88452e-08	-9.29044e-08
2.187	3.70589e-07	-4.10811e-08	3.29508e-07	4.28473e-07	1.88923e-08	4.47365e-07	4.41620e-07	1.36175e-07	5.77794e-07	-3.82392e-08	4.29056e-09	-3.39486e-08	-1.98890e-07	3.07323e-08	-1.68157e-07	7.04933e-07	-1.25607e-08	6.92372e-07	3.84802e-07	2.28210e-07	6.13012e-07	-1.32161e-07	3.89666e-08	-9.31947e-08
2.212	3.74208e-07	-4.14824e-08	3.32726e-07	4.32131e-07	1.91367e-08	4.51268e-07	4.45414e-07	1.37390e-07	5.82804e-07	-3.68662e-08	4.13650e-09	-3.27297e-08	-1.99877e-07	3.08848e-08	-1.68992e-07	7.10900e-07	-1.25109e-08	6.98389e-07	3.87926e-07	2.30187e-07	6.18113e-07	-1.32562e-07	3.90848e-08	-9.34773e-08
2.236	3.77838e-07	-4.18847e-08	3.35953e-07	4.35793e-07	1.93817e-08	4.55174e-07	4.49212e-07	1.38606e-07	5.87818e-07	-3.54645e-08	3.97923e-09	-3.14852e-08	-2.00852e-07	3.10356e-08	-1.69817e-07	7.16872e-07	-1.24598e-08	7.04413e-07	3.91051e-07	2.32165e-07	6.23216e-07	-1.32952e-07	3.91997e-08	-9.37522e-08
2.261	3.81478e-07	-4.22882e-08	3.39190e-07	4.39457e-07	1.96273e-08	4.59084e-07	4.53015e-07	1.39822e-07	5.92836e-07	-3.40341e-08	3.81873e-09	-3.02153e-08	-2.01816e-07	3.11846e-08	-1.70632e-07	7.22849e-07	-1.24076e-08	7.10441e-07	3.94177e-07	2.34144e-07	6.28321e-07	-1.33331e-07	3.93114e-08	-9.40193e-08
2.286	3.85128e-07	-4.26928e-08	3.42435e-07	4.43124e-07	1.98735e-08	4.62998e-07	4.56821e-07	1.41037e-07	5.97858e-07	-3.25749e-08	3.65501e-09	-2.89199e-08	-2.02769e-07	3.13318e-08	-1.71437e-07	7.28830e-07	-1.23541e-08	7.16476e-07	3.97304e-07	2.36124e-07	6.33428e-07	-1.33698e-07	3.94198e-08	-9.42786e-08
2.310	3.88787e-07	-4.30985e-08	3.45689e-07	4.46795e-07	2.01202e-08	4.66915e-07	4.60631e-07	1.42252e-07	6.02883e-07	-3.10870e-08	3.48806e-09	-2.75989e-08	-2.03710e-07	3.14772e-08	-1.72233e-07	7.34816e-07	-1.22995e-08	7.22516e-07	4.00431e-07	2.38105e-07	6.38536e-07	-1.34055e-07	3.95250e-08	-9.45301e-08
2.335	3.92457e-07	-4.35053e-08	3.48952e-07	4.50468e-07	2.03675e-08	4.70836e-07	4.64445e-07	1.43467e-07	6.07912e-07	-2.95702e-08	3.31787e-09	-2.62523e-08	-2.04639e-07	3.16208e-08	-1.73019e-07	7.40805e-07	-1.22437e-08	7.28562e-07	4.03559e-07	2.40086e-07	6.43646e-07	-1.34401e-07	3.96269e-08	-9.47738e-08
2.359	3.96137e-07	-4.39132e-08	3.52224e-07	4.54144e-07	2.06153e-08	4.74759e-07	4.68263e-07	1.44681e-07	6.12944e-07	-2.80245e-08	3.14444e-09	-2.48801e-08	-2.05557e-07	3.17625e-08	-1.73794e-07	7.46799e-07	-1.21868e-08	7.34613e-07	4.06688e-07	2.42068e-07	6.48757e-07	-1.34735e-07	3.97255e-08	-9.50096e-08
2.384	3.99826e-07	-4.43222e-08	3.55504e-07	4.57823e-07	2.08636e-08	4.78686e-07	4.72085e-07	1.45895e-07	6.17980e-07	-2.64499e-08	2.96777e-09	-2.34822e-08	-2.06463e-07	3.19025e-08	-1.74560e-07	7.52797e-07	-1.21287e-08	7.40669e-07	4.09818e-07	2.44051e-07	6.53869e-07	-1.35058e-07	3.98208e-08	-9.52376e-08
2.408	4.03525e-07	-4.47323e-08	3.58793e-07	4.61504e-07	2.11124e-08	4.82617e-07	4.75911e-07	1.47108e-07	6.23019e-07	-2.48464e-08	2.78784e-09	-2.20585e-08	-2.07357e-07	3.20407e-08	-1.75316e-07	7.58800e-07	-1.20695e-08	7.46730e-07	4.12949e-07	2.46035e-07	6.58983e-07	-1.35371e-07	3.99128e-08	-9.54577e-08
2.433	4.07234e-07	-4.51434e-08	3.62091e-07	4.65188e-07	2.13617e-08	4.86550e-07	4.79740e-07	1.48321e-07	6.28061e-07	-2.32138e-08	2.60466e-09	-2.06091e-08	-2.08239e-07	3.21770e-08	-1.76062e-07	7.64806e-07	-1.20092e-08	7.52797e-07	4.16080e-07	2.48018e-07	6.64098e-07	-1.35671e-07	4.00015e-08	-9.56699e-08
2.458	4.10953e-07	-4.55557e-08	3.65397e-07	4.68875e-07	2.16114e-08	4.90487e-07	4.83573e-07	1.49533e-07	6.33107e-07	-2.15521e-08	2.41822e-09	-1.91339e-08	-2.09110e-07	3.23115e-08	-1.76798e-07	7.70816e-07	-1.19478e-08	7.58868e-07	4.19211e-07	2.50003e-07	6.69214e-07	-1.35961e-07	4.00869e-08	-9.58742e-08
2.482	4.14681e-07	-4.59689e-08	3.68712e-07	4.72564e-07	2.18616e-08	4.94426e-07	4.87410e-07	1.50745e-07	6.38155e-07	-1.98614e-08	2.22851e-09	-1.76329e-08	-2.09968e-07	3.24441e-08	-1.77524e-07	7.76830e-07	-1.18853e-08	7.64944e-07	4.22344e-07	2.51987e-07	6.74331e-07	-1.36240e-07	4.01690e-08	-9.60705e-08
2.507	4.18419e-07	-4.63833e-08	3.72036e-07	4.76256e-07	2.21122e-08	4.98368e-07	4.91250e-07	1.51956e-07	6.43206e-07	-1.81415e-08	2.03554e-09	-1.61060e-08	-2.10814e-07	3.25749e-08	-1.78239e-07	7.82847e-07	-1.18218e-08	7.71025e-07	4.25477e-07	2.53973e-07	6.79449e-07	-1.36507e-07	4.02478e-08	-9.62589e-08
2.531	4.22166e-07	-4.67987e-08	3.75367e-07	4.79950e-07	2.23631e-08	5.02313e-07	4.95094e-07	1.53166e-07	6.48260e-07	-1.63925e-08	1.83929e-09	-1.45532e-08	-2.11649e-07	3.27039e-08	-1.78945e-07	7.88869e-07	-1.17572e-08	7.77111e-07	4.28610e-07	2.55958e-07	6.84568e-07	-1.36762e-07	4.03232e-08	-9.64393e-08
2.556	4.25923e-07	-4.72151e-08	3.78707e-07	4.83646e-07	2.26145e-08	5.06261e-07	4.98941e-07	1.54375e-07	6.53316e-07	-1.46142e-08	1.63976e-09	-1.29745e-08	-2.12471e-07	3.28309e-08	-1.79640e-07	7.94893e-07	-1.16916e-08	7.83202e-07	4.31744e-07	2.57943e-07	6.89687e-07	-1.37007e-07	4.03953e-08	-9.66117e-08
2.580	4.29689e-07	-4.76326e-08	3.82056e-07	4.87345e-07	2.28662e-08	5.10211e-07	5.02792e-07	1.55583e-07	6.58375e-07	-1.28067e-08	1.43696e-09	-1.13698e-08	-2.13281e-07	3.29561e-08	-1.80325e-07	8.00922e-07	-1.16249e-08	7.89297e-07	4.34878e-07	2.59929e-07	6.94807e-07	-1.37240e-07	4.04640e-08	-9.67761e-08
2.605	4.33464e-07	-4.80511e-08	3.85413e-07	4.91045e-07	2.31183e-08	5.14164e-07	5.06646e-07	1.56791e-07	6.63436e-07	-1.09700e-08	1.23087e-09	-9.73910e-09	-2.14079e-07	3.30794e-08	-1.81000e-07	8.06953e-07	-1.15573e-08	7.95396e-07	4.38013e-07	2.61915e-07	6.99928e-07	-1.37462e-07	4.05294e-08	-9.69324e-08
2.630	4.37248e-07	-4.84706e-08	3.88778e-07	4.94748e-07	2.33706e-08	5.18119e-07	5.10503e-07	1.57997e-07	6.68500e-07	-9.10388e-09	1.02148e-09	-8.08240e-09	-2.14865e-07	3.32009e-08	-1.81664e-07	8.12988e-07	-1.14886e-08	8.01500e-07	4.41148e-07	2.63901e-07	7.05048e-07	-1.37672e-07	4.05914e-08	-9.70807e-08
2.654	4.41042e-07	-4.88911e-08	3.92151e-07	4.98453e-07	2.36233e-08	5.22077e-07	5.14364e-07	1.59202e-07	6.73566e-07	-7.20846e-09	8.08812e-10	-6.39965e-09	-2.15639e-07	3.33204e-08	-1.82318e-07	8.19026e-07	-1.14190e-08	8.07607e-07	4.44283e-07	2.65887e-07	7.10170e-07	-1.37871e-07	4.06501e-08	-9.72210e-08
2.679	4.44845e-07	-4.93127e-08	3.95532e-07	5.02160e-07	2.38763e-08	5.26037e-07	5.18228e-07	1.60407e-07	6.78634e-07	-5.28367e-09	5.92844e-10	-4.69082e-09	-2.16400e-07	3.34380e-08	-1.82962e-07	8.25068e-07	-1.13483e-08	8.13719e-07	4.47418e-07	2.67873e-07	7.15291e-07	-1.38059e-07	4.07053e-08	-9.73532e-08
2.703	4.48656e-07	-4.97352e-08	3.98921e-07	5.05869e-07	2.41295e-08	5.29999e-07	5.22095e-07	1.61610e-07	6.83705e-07	-3.32947e-09	3.73578e-10	-2.95590e-09	-2.17149e-07	3.35538e-08	-1.83595e-07	8.31112e-07	-1.12767e-08	8.19835e-07	4.50554e-07	2.69859e-07	7.20412e-07	-1.38234e-07	4.07572e-08	-9.74773e-08
2.728	4.52477e-07	-5.01588e-08	4.02318e-07	5.09580e-07	2.43830e-08	5.33963e-07	5.25965e-07	1.62811e-07	6.88777e-07	-1.34586e-09	1.51009e-10	-1.19485e-09	-2.17886e-07	3.36676e-08	-1.84218e-07	8.37159e-07	-1.12042e-08	8.25955e-07	4.53690e-07	2.71844e-07	7.25534e-07	-1.38399e-07	4.08057e-08	-9.75932e-08
2.753	4.56307e-07	-5.05833e-08	4.05723e-07	5.13293e-07	2.46367e-08	5.37929e-07	5.29839e-07	1.64012e-07	6.93851e-07	6.67214e-10	-7.48635e-11	5.92350e-10	-2.18610e-07	3.37795e-08	-1.84831e-07	8.43210e-07	-1.11307e-08	8.32079e-07	4.56826e-07	2.73829e-07	7.30655e-07	-1.38552e-07	4.08508e-08	-9.77011e-08
2.777	4.60145e-07	-5.10088e-08	4.09136e-07	5.17007e-07	2.48906e-08	5.41898e-07	5.33715e-07	1.65211e-07	6.98926e-07	2.70976e-09	-3.04044e-10	2.40572e-09	-2.19322e-07	3.38895e-08	-1.85432e-07	8.49263e-07	-1.10563e-08	8.38206e-07	4.59962e-07	2.75815e-07	7.35777e-07	-1.38693e-07	4.08925e-08	-9.78008e-08
2.802	4.63992e-07	-5.14353e-08	4.12557e-07	5.20723e-07	2.51448e-08	5.45868e-07	5.37595e-07	1.66409e-07	7.04004e-07	4.78181e-09	-5.36535e-10	4.24528e-09	-2.20021e-07	3.39976e-08	-1.86024e-07	8.55319e-07	-1.09810e-08	8.44338e-07	4.63098e-07	2.77799e-07	7.40897e-07	-1.38823e-07	4.09308e-08	-9.78923e-08
2.826	4.67848e-07	-5.18627e-08	4.15986e-07	5.24441e-07	2.53991e-08	5.49840e-07	5.41477e-07	1.67605e-07	7.09082e-07	6.88339e-09	-7.72338e-10	6.11105e-09	-2.20708e-07	3.41037e-08	-1.86604e-07	8.61377e-07	-1.09047e-08	8.50472e-07	4.66234e-07	2.79784e-07	7.46018e-07	-1.38941e-07	4.09656e-08	-9.79757e-08
2.851	4.71713e-07	-5.22911e-08	4.19422e-07	5.28160e-07	2.56535e-08	5.53814e-07	5.45362e-07	1.68800e-07	7.14163e-07	9.01451e-09	-1.01146e-09	8.00305e-09	-2.21382e-07	3.42079e-08	-1.87175e-07	8.67438e-07	-1.08276e-08	8.56610e-07	4.69371e-07	2.81767e-07	7.51138e-07	-1.39048e-07	4.09971e-08	-9.80509e-08
2.875	4.75586e-07	-5.27205e-08	4.22866e-07	5.31881e-07	2.59081e-08	5.57789e-07	5.49251e-07	1.69994e-07	7.19244e-07	1.11752e-08	-1.25389e-09	9.92130e-09	-2.22044e-07	3.43101e-08	-1.87734e-07	8.73501e-07	-1.07496e-08	8.62752e-07	4.72507e-07	2.83751e-07	7.56258e-07	-1.39143e-07	4.10251e-08	-9.81179e-08
2.900	4.79468e-07	-5.31508e-08	4.26317e-07	5.35603e-07	2.61629e-08	5.61766e-07	5.53142e-07	1.71185e-07	7.24327e-07	1.33655e-08	-1.49965e-09	1.18658e-08	-2.22693e-07	3.44104e-08	-1.88283e-07	8.79567e-07	-1.06707e-08	8.68897e-07	4.75643e-07	2.85734e-07	7.61376e-07	-1.39226e-07	4.10497e-08	-9.81767e-08
2.925	4.83358e-07	-5.35820e-08	4.29776e-07	5.39327e-07	2.64177e-08	5.65744e-07	5.57036e-07	1.72375e-07	7.29411e-07	1.55853e-08	-1.74873e-09	1.38366e-08	-2.23330e-07	3.45088e-08	-1.88821e-07	8.85635e-07	-1.05909e-08	8.75045e-07	4.78779e-07	2.87716e-07	7.66494e-07	-1.39298e-07	4.10708e-08	-9.82272e-08
2.949	4.87256e-07	-5.40142e-08	4.33242e-07	5.43052e-07	2.66726e-08	5.69724e-07	5.60932e-07	1.73564e-07	7.34496e-07	1.78348e-08	-2.00113e-09	1.58337e-08	-2.23953e-07	3.46052e-08	-1.89348e-07	8.91706e-07	-1.05103e-08	8.81196e-07	4.81914e-07	2.89697e-07	7.71611e-07	-1.39358e-07	4.10885e-08	-9.82695e-08
2.974	4.91163e-07	-5.44472e-08	4.36716e-07	5.46778e-07	2.69276e-08	5.73705e-07	5.64831e-07	1.74750e-07	7.39582e-07	2.01140e-08	-2.25685e-09	1.78571e-08	-2.24565e-07	3.46996e-08	-1.89865e-07	8.97778e-07	-1.04288e-08	8.87350e-07	4.85050e-07	2.91678e-07	7.76728e-07	-1.39406e-07	4.11027e-08	-9.83036e-08
2.998	4.95078e-07	-5.48812e-08	4.40197e-07	5.50505e-07	2.71827e-08	5.77688e-07	5.68733e-07	1.75935e-07	7.44668e-07	2.24227e-08	-2.51590e-09	1.99068e-08	-2.25163e-07	3.47920e-08	-1.90371e-07	9.03853e-07	-1.03465e-08	8.93506e-07	4.88185e-07	2.93658e-07	7.81843e-07	-1.39443e-07	4.11135e-08	-9.83293e-08
3.023	4.99001e-07	-5.53161e-08	4.43685e-07	5.54233e-07	2.74377e-08	5.81671e-07	5.72638e-07	1.77118e-07	7.49755e-07	2.47612e-08	-2.77828e-09	2.19829e-08	-2.25748e-07	3.48825e-08	-1.90866e-07	9.09929e-07	-1.02634e-08	8.99666e-07	4.91320e-07	2.95637e-07	7.86957e-07	-1.39468e-07	4.11208e-08	-9.83468e-08
3.047	5.02932e-07	-5.57519e-08	4.47180e-07	5.57963e-07	2.76928e-08	5.85656e-07	5.76545e-07	1.78299e-07	7.54843e-07	2.71293e-08	-3.04399e-09	2.40853e-08	-2.26321e-07	3.49710e-08	-1.91350e-07	9.16008e-07	-1.01794e-08	9.05828e-07	4.94454e-07	2.97615e-07	7.92069e-07	-1.39481e-07	4.11246e-08	-9.83560e-08
3.072	5.06871e-07	-5.61885e-08	4.50683e-07	5.61693e-07	2.79479e-08	5.89641e-07	5.80454e-07	1.79478e-07	7.59932e-07	2.95271e-08	-3.31303e-09	2.62141e-08	-2.26881e-07	3.50575e-08	-1.91823e-07	9.22088e-07	-1.00947e-08	9.11993e-07	4.97589e-07	2.99592e-07	7.97181e-07	-1.39482e-07	4.11250e-08	-9.83569e-08
3.097	5.10818e-07	-5.66261e-08	4.54192e-07	5.65425e-07	2.82030e-08	5.93628e-07	5.84366e-07	1.80655e-07	7.65020e-07	3.19546e-08	-3.58541e-09	2.83692e-08	-2.27428e-07	3.51421e-08	-1.92286e-07	9.28170e-07	-1.00091e-08	9.18161e-07	5.00722e-07	3.01568e-07	8.02290e-07	-1.39471e-07	4.11219e-08	-9.83495e-08
3.121	5.14773e-07	-5.70645e-08	4.57708e-07	5.69157e-07	2.84581e-08	5.97615e-07	5.88280e-07	1.81829e-07	7.70110e-07	3.44118e-08	-3.86111e-09	3.05507e-08	-2.27962e-07	3.52246e-08	-1.92738e-07	9.34253e-07	-9.92273e-09	9.24331e-07	5.03855e-07	3.03543e-07	8.07398e-07	-1.39449e-07	4.11153e-08	-9.83337e-08
3.146	5.18735e-07	-5.75037e-08	4.61232e-07	5.72890e-07	2.87131e-08	6.01603e-07	5.92197e-07	1.83002e-07	7.75199e-07	3.68987e-08	-4.14015e-09	3.27585e-08	-2.28483e-07	3.53051e-08	-1.93178e-07	9.40338e-07	-9.83559e-09	9.30503e-07	5.06988e-07	3.05517e-07	8.12505e-07	-1.39415e-07	4.11052e-08	-9.83096e-08
3.170	5.22706e-07	-5.79438e-08	4.64762e-07	5.76624e-07	2.89680e-08	6.05592e-07	5.96116e-07	1.84173e-07	7.80288e-07	3.94153e-08	-4.42252e-09	3.49927e-08	-2.28992e-07	3.53837e-08	-1.93608e-07	9.46425e-07	-9.74766e-09	9.36677e-07	5.10120e-07	3.07489e-07	8.17610e-07	-1.39369e-07	4.10917e-08	-9.82771e-08
3.195	5.26683e-07	-5.83848e-08	4.68299e-07	5.80358e-07	2.92228e-08	6.09581e-07	6.00037e-07	1.85341e-07	7.85377e-07	4.19616e-08	-4.70823e-09	3.72534e-08	-2.29487e-07	3.54602e-08	-1.94027e-07	9.52513e-07	-9.65897e-09	9.42854e-07	5.13252e-07	3.09461e-07	8.22713e-07	-1.39311e-07	4.10746e-08	-9.82363e-08
3.219	5.30669e-07	-5.88266e-08	4.71842e-07	5.84093e-07	2.94776e-08	6.13571e-07	6.03960e-07	1.86507e-07	7.90467e-07	4.45376e-08	-4.99727e-09	3.95404e-08	-2.29969e-07	3.55347e-08	-1.94435e-07	9.58602e-07	-9.56952e-09	9.49033e-07	5.16383e-07	3.11431e-07	8.27813e-07	-1.39241e-07	4.10540e-08	-9.81871e-08
3.244	5.34661e-07	-5.92692e-08	4.75392e-07	5.87828e-07	2.97322e-08	6.17561e-07	6.07885e-07	1.87670e-07	7.95556e-07	4.71434e-08	-5.28964e-09	4.18538e-08	-2.30439e-07	3.56073e-08	-1.94831e-07	9.64692e-07	-9.47931e-09	9.55213e-07	5.19513e-07	3.13399e-07	8.32912e-07	-1.39159e-07	4.10299e-08	-9.81295e-08
3.269	5.38662e-07	-5.97126e-08	4.78949e-07	5.91564e-07	2.99867e-08	6.21551e-07	6.11813e-07	1.88831e-07	8.00644e-07	4.97789e-08	-5.58535e-09	4.41935e-08	-2.30895e-07	3.56778e-08	-1.95217e-07	9.70784e-07	-9.38835e-09	9.61396e-07	5.22642e-07	3.15366e-07	8.38009e-07	-1.39066e-07	4.10023e-08	-9.80635e-08
3.293	5.42669e-07	-6.01569e-08	4.82512e-07	5.95301e-07	3.02410e-08	6.25542e-07	6.15742e-07	1.89990e-07	8.05733e-07	5.24441e-08	-5.88440e-09	4.65597e-08	-2.31338e-07	3.57462e-08	-1.95592e-07	9.76876e-07	-9.29665e-09	9.67580e-07	5.25771e-07	3.17332e-07	8.43103e-07	-1.38960e-07	4.09712e-08	-9.79891e-08
3.318	5.46684e-07	-6.06019e-08	4.86082e-07	5.99037e-07	3.04952e-08	6.29532e-07	6.19674e-07	1.91146e-07	8.10820e-07	5.51390e-08	-6.18677e-09	4.89522e-08	-2.31768e-07	3.58127e-08	-1.95956e-07	9.82970e-07	-9.20421e-09	9.73766e-07	5.28899e-07	3.19296e-07	8.48195e-07	-1.38843e-07	4.09366e-08	-9.79063e-08
3.342	5.50705e-07	-6.10477e-08	4.89657e-07	6.02774e-07	3.07491e-08	6.33523e-07	6.23607e-07	1.92300e-07	8.15907e-07	5.78636e-08	-6.49249e-09	5.13712e-08	-2.32185e-07	3.58771e-08	-1.96308e-07	9.89064e-07	-9.11105e-09	9.79953e-07	5.32026e-07	3.21259e-07	8.53285e-07	-1.38713e-07	4.08984e-08	-9.78150e-08
3.367	5.54734e-07	-6.14943e-08	4.93240e-07	6.06511e-07	3.10029e-08	6.37514e-07	6.27543e-07	1.93451e-07	8.20994e-07	6.06180e-08	-6.80153e-09	5.38164e-08	-2.32589e-07	3.59396e-08	-1.96650e-07	9.95159e-07	-9.01717e-09	9.86142e-07	5.35152e-07	3.23219e-07	8.58371e-07	-1.38572e-07	4.08568e-08	-9.77153e-08
3.391	5.58770e-07	-6.19417e-08	4.96828e-07	6.10248e-07	3.12564e-08	6.41505e-07	6.31480e-07	1.94599e-07	8.26079e-07	6.34020e-08	-7.11391e-09	5.62881e-08	-2.32980e-07	3.59999e-08	-1.96980e-07	1.00125e-06	-8.92256e-09	9.92332e-07	5.38277e-07	3.25178e-07	8.63456e-07	-1.38419e-07	4.08116e-08	-9.76072e-08
3.416	5.62812e-07	-6.23898e-08	5.00422e-07	6.13986e-07	3.15097e-08	6.45495e-07	6.35419e-07	1.95745e-07	8.31164e-07	6.62158e-08	-7.42962e-09	5.87861e-08	-2.33358e-07	3.60583e-08	-1.97299e-07	1.00735e-06	-8.82725e-09	9.98524e-07	5.41401e-07	3.27135e-07	8.68537e-07	-1.38253e-07	4.07628e-08	-9.74906e-08
3.441	5.66861e-07	-6.28387e-08	5.04023e-07	6.17723e-07	3.17628e-08	6.49486e-07	6.39360e-07	1.96887e-07	8.36247e-07	6.90592e-08	-7.74867e-09	6.13105e-08	-2.33722e-07	3.61146e-08	-1.97607e-07	1.01345e-06	-8.73124e-09	1.00472e-06	5.44525e-07	3.29091e-07	8.73615e-07	-1.38076e-07	4.07105e-08	-9.73655e-08
3.465	5.70917e-07	-6.32883e-08	5.07629e-07	6.21460e-07	3.20155e-08	6.53475e-07	6.43302e-07	1.98027e-07	8.41330e-07	7.19323e-08	-8.07104e-09	6.38613e-08	-2.34073e-07	3.61688e-08	-1.97904e-07	1.01955e-06	-8.63452e-09	1.01091e-06	5.47647e-07	3.31044e-07	8.78691e-07	-1.37887e-07	4.06547e-08	-9.72320e-08
3.490	5.74980e-07	-6.37386e-08	5.11241e-07	6.25197e-07	3.22680e-08	6.57465e-07	6.47246e-07	1.99165e-07	8.46411e-07	7.48351e-08	-8.39674e-09	6.64383e-08	-2.34411e-07	3.62211e-08	-1.98190e-07	1.02564e-06	-8.53711e-09	1.01711e-06	5.50768e-07	3.32996e-07	8.83763e-07	-1.37685e-07	4.05953e-08	-9.70900e-08
3.514	5.79049e-07	-6.41897e-08	5.14859e-07	6.28933e-07	3.25202e-08	6.61454e-07	6.51192e-07	2.00299e-07	8.51491e-07	7.77675e-08	-8.72576e-09	6.90417e-08	-2.34736e-07	3.62712e-08	-1.98465e-07	1.03174e-06	-8.43901e-09	1.02330e-06	5.53888e-07	3.34945e-07	8.88833e-07	-1.37472e-07	4.05324e-08	-9.69395e-08
3.539	5.83124e-07	-6.46414e-08	5.18483e-07	6.32670e-07	3.27720e-08	6.65442e-07	6.55139e-07	2.01430e-07	8.56569e-07	8.07295e-08	-9.05812e-09	7.16714e-08	-2.35047e-07	3.63194e-08	-1.98728e-07	1.03784e-06	-8.34022e-09	1.02950e-06	5.57006e-07	3.36892e-07	8.93898e-07	-1.37246e-07	4.04659e-08	-9.67805e-08
3.564	5.87206e-07	-6.50939e-08	5.22112e-07	6.36406e-07	3.30236e-08	6.69429e-07	6.59088e-07	2.02558e-07	8.61646e-07	8.37212e-08	-9.39379e-09	7.43274e-08	-2.35346e-07	3.63655e-08	-1.98980e-07	1.04394e-06	-8.24076e-09	1.03570e-06	5.60123e-07	3.38837e-07	8.98961e-07	-1.37009e-07	4.03959e-08	-9.66130e-08
3.588	5.91294e-07	-6.55471e-08	5.25747e-07	6.40141e-07	3.32747e-08	6.73416e-07	6.63038e-07	2.03683e-07	8.66721e-07	8.67425e-08	-9.73279e-09	7.70097e-08	-2.35630e-07	3.64095e-08	-1.99221e-07	1.05004e-06	-8.14062e-09	1.04189e-06	5.63240e-07	3.40780e-07	9.04020e-07	-1.36759e-07	4.03223e-08	-9.64370e-08
3.613	5.95388e-07	-6.60009e-08	5.29387e-07	6.43877e-07	3.35255e-08	6.77402e-07	6.66990e-07	2.04805e-07	8.71795e-07	8.97934e-08	-1.00751e-08	7.97183e-08	-2.35902e-07	3.64515e-08	-1.99451e-07	1.05613e-06	-8.03980e-09	1.04809e-06	5.66354e-07	3.42721e-07	9.09075e-07	-1.36498e-07	4.02451e-08	-9.62525e-08
3.637	5.99488e-07	-6.64554e-08	5.33032e-07	6.47611e-07	3.37759e-08	6.81387e-07	6.70942e-07	2.05924e-07	8.76866e-07	9.28739e-08	-1.04207e-08	8.24531e-08	-2.36160e-07	3.64914e-08	-1.99669e-07	1.06223e-06	-7.93832e-09	1.05429e-06	5.69468e-07	3.44659e-07	9.14127e-07	-1.36224e-07	4.01644e-08	-9.60594e-08
3.662	6.03594e-07	-6.69106e-08	5.36683e-07	6.51345e-07	3.40259e-08	6.85371e-07	6.74897e-07	2.07039e-07	8.81936e-07	9.59839e-08	-1.07697e-08	8.52142e-08	-2.36405e-07	3.65292e-08	-1.99876e-07	1.06833e-06	-7.83617e-09	1.06049e-06	5.72580e-07	3.46595e-07	9.19175e-07	-1.35938e-07	4.00801e-08	-9.58578e-08
3.686	6.07706e-07	-6.73664e-08	5.40339e-07	6.55078e-07	3.42755e-08	6.89354e-07	6.78852e-07	2.08152e-07	8.87004e-07	9.91234e-08	-1.11220e-08	8.80014e-08	-2.36637e-07	3.65650e-08	-2.00072e-07	1.07443e-06	-7.73337e-09	1.06669e-06	5.75690e-07	3.48528e-07	9.24219e-07	-1.35640e-07	3.99922e-08	-9.56477e-08
3.711	6.11824e-07	-6.78229e-08	5.44001e-07	6.58810e-07	3.45246e-08	6.93335e-07	6.82809e-07	2.09261e-07	8.92069e-07	1.02292e-07	-1.14775e-08	9.08149e-08	-2.36856e-07	3.65988e-08	-2.00257e-07	1.08052e-06	-7.62990e-09	1.07289e-06	5.78799e-07	3.50459e-07	9.29258e-07	-1.35330e-07	3.99008e-08	-9.54290e-08
3.736	6.15947e-07	-6.82800e-08	5.47667e-07	6.62542e-07	3.47733e-08	6.97315e-07	6.86766e-07	2.10366e-07	8.97132e-07	1.05491e-07	-1.18364e-08	9.36545e-08	-2.37061e-07	3.66305e-08	-2.00430e-07	1.08662e-06	-7.52578e-09	1.07909e-06	5.81906e-07	3.52388e-07	9.34294e-07	-1.35008e-07	3.98058e-08	-9.52018e-08
3.760	6.20076e-07	-6.87377e-08	5.51338e-07	6.66273e-07	3.50215e-08	7.01294e-07	6.90725e-07	2.11468e-07	9.02193e-07	1.08719e-07	-1.21986e-08	9.65203e-08	-2.37252e-07	3.66601e-08	-2.00592e-07	1.09271e-06	-7.42101e-09	1.08529e-06	5.85012e-07	3.54313e-07	9.39326e-07	-1.34673e-07	3.97072e-08	-9.49661e-08
3.785	6.24210e-07	-6.91960e-08	5.55014e-07	6.70002e-07	3.52693e-08	7.05271e-07	6.94685e-07	2.12567e-07	9.07252e-07	1.11976e-07	-1.25641e-08	9.94122e-08	-2.37430e-07	3.66876e-08	-2.00743e-07	1.09881e-06	-7.31558e-09	1.09149e-06	5.88116e-07	3.56236e-07	9.44353e-07	-1.34327e-07	3.96051e-08	-9.47217e-08
3.809	6.28350e-07	-6.96549e-08	5.58695e-07	6.73731e-07	3.55165e-08	7.09247e-07	6.98646e-07	2.13662e-07	9.12308e-07	1.15263e-07	-1.29329e-08	1.02330e-07	-2.37595e-07	3.67131e-08	-2.00882e-07	1.10490e-06	-7.20951e-09	1.09769e-06	5.91219e-07	3.58157e-07	9.49376e-07	-1.33968e-07	3.94993e-08	-9.44689e-08
3.834	6.32495e-07	-7.01144e-08	5.62381e-07	6.77458e-07	3.57632e-08	7.13221e-07	7.02608e-07	2.14753e-07	9.17361e-07	1.18579e-07	-1.33050e-08	1.05274e-07	-2.37747e-07	3.67365e-08	-2.01010e-07	1.11100e-06	-7.10280e-09	1.10389e-06	5.94320e-07	3.60074e-07	9.54394e-07	-1.33597e-07	3.93900e-08	-9.42074e-08
3.858	6.36645e-07	-7.05745e-08	5.66071e-07	6.81184e-07	3.60094e-08	7.17194e-07	7.06570e-07	2.15841e-07	9.22412e-07	1.21925e-07	-1.36804e-08	1.08244e-07	-2.37885e-07	3.67579e-08	-2.01127e-07	1.11709e-06	-6.99544e-09	1.11009e-06	5.97419e-07	3.61989e-07	9.59407e-07	-1.33215e-07	3.92771e-08	-9.39374e-08
3.883	6.40801e-07	-7.10351e-08	5.69766e-07	6.84909e-07	3.62551e-08	7.21164e-07	7.10534e-07	2.16926e-07	9.27459e-07	1.25300e-07	-1.40590e-08	1.11241e-07	-2.38010e-07	3.67772e-08	-2.01233e-07	1.12318e-06	-6.88744e-09	1.11629e-06	6.00516e-07	3.63900e-07	9.64416e-07	-1.32819e-07	3.91606e-08	-9.36588e-08
3.908	6.44961e-07	-7.14963e-08	5.73465e-07	6.88633e-07	3.65002e-08	7.25133e-07	7.14498e-07	2.18006e-07	9.32504e-07	1.28704e-07	-1.44410e-08	1.14263e-07	-2.38121e-07	3.67944e-08	-2.01327e-07	1.12927e-06	-6.77880e-09	1.12249e-06	6.03611e-07	3.65809e-07	9.69420e-07	-1.32412e-07	3.90406e-08	-9.33716e-08
3.932	6.49126e-07	-7.19581e-08	5.77168e-07	6.92355e-07	3.67447e-08	7.29100e-07	7.18463e-07	2.19083e-07	9.37546e-07	1.32137e-07	-1.48262e-08	1.17311e-07	-2.38219e-07	3.68095e-08	-2.01410e-07	1.13536e-06	-6.66952e-09	1.12869e-06	6.06705e-07	3.67715e-07	9.74419e-07	-1.31993e-07	3.89169e-08	-9.30758e-08
3.957	6.53296e-07	-7.24203e-08	5.80876e-07	6.96076e-07	3.69886e-08	7.33064e-07	7.22429e-07	2.20156e-07	9.42585e-07	1.35600e-07	-1.52147e-08	1.20385e-07	-2.38304e-07	3.68226e-08	-2.01481e-07	1.14145e-06	-6.55960e-09	1.13489e-06	6.09796e-07	3.69617e-07	9.79413e-07	-1.31561e-07	3.87896e-08	-9.27715e-08
3.981	6.57471e-07	-7.28831e-08	5.84588e-07	6.99795e-07	3.72319e-08	7.37027e-07	7.26395e-07	2.21225e-07	9.47620e-07	1.39091e-07	-1.56065e-08	1.23485e-07	-2.38375e-07	3.68336e-08	-2.01541e-07	1.14754e-06	-6.44905e-09	1.14109e-06	6.12886e-07	3.71516e-07	9.84402e-07	-1.31117e-07	3.86588e-08	-9.24586e-08
4.006	6.61651e-07	-7.33464e-08	5.88304e-07	7.03512e-07	3.74746e-08	7.40987e-07	7.30362e-07	2.22290e-07	9.52652e-07	1.42612e-07	-1.60015e-08	1.26611e-07	-2.38433e-07	3.68425e-08	-2.01590e-07	1.15362e-06	-6.33786e-09	1.14728e-06	6.15973e-07	3.73413e-07	9.89386e-07	-1.30661e-07	3.85244e-08	-9.21370e-08
4.030	6.65834e-07	-7.38102e-08	5.92024e-07	7.07228e-07	3.77167e-08	7.44945e-07	7.34330e-07	2.23351e-07	9.57681e-07	1.46162e-07	-1.63999e-08	1.29762e-07	-2.38477e-07	3.68493e-08	-2.01628e-07	1.15970e-06	-6.22603e-09	1.15348e-06	6.19058e-07	3.75305e-07	9.94364e-07	-1.30193e-07	3.83863e-08	-9.18069e-08
4.055	6.70022e-07	-7.42745e-08	5.95748e-07	7.10942e-07	3.79581e-08	7.48900e-07	7.38298e-07	2.24408e-07	9.62706e-07	1.49741e-07	-1.68014e-08	1.32940e-07	-2.38508e-07	3.68541e-08	-2.01654e-07	1.16579e-06	-6.11357e-09	1.15967e-06	6.22142e-07	3.77195e-07	9.99337e-07	-1.29713e-07	3.82447e-08	-9.14682e-08
4.080	6.74215e-07	-7.47392e-08	5.99476e-07	7.14654e-07	3.81989e-08	7.52853e-07	7.42266e-07	2.25461e-07	9.67728e-07	1.53349e-07	-1.72063e-08	1.36143e-07	-2.38526e-07	3.68568e-08	-2.01669e-07	1.17187e-06	-6.00048e-09	1.16586e-06	6.25223e-07	3.79081e-07	1.00430e-06	-1.29220e-07	3.80995e-08	-9.11209e-08
4.104	6.78411e-07	-7.52044e-08	6.03207e-07	7.18365e-07	3.84389e-08	7.56804e-07	7.46235e-07	2.26510e-07	9.72745e-07	1.56986e-07	-1.76143e-08	1.39372e-07	-2.38530e-07	3.68575e-08	-2.01672e-07	1.17794e-06	-5.88675e-09	1.17206e-06	6.28302e-07	3.80964e-07	1.00927e-06	-1.28716e-07	3.79507e-08	-9.07650e-08
4.129	6.82612e-07	-7.56701e-08	6.06942e-07	7.22073e-07	3.86783e-08	7.60751e-07	7.50204e-07	2.27555e-07	9.77759e-07	1.60652e-07	-1.80257e-08	1.42626e-07	-2.38520e-07	3.68560e-08	-2.01664e-07	1.18402e-06	-5.77238e-09	1.17825e-06	6.31378e-07	3.82843e-07	1.01422e-06	-1.28199e-07	3.77983e-08	-9.04004e-08
4.153	6.86817e-07	-7.61362e-08	6.10681e-07	7.25779e-07	3.89170e-08	7.64696e-07	7.54174e-07	2.28596e-07	9.82770e-07	1.64347e-07	-1.84402e-08	1.45906e-07	-2.38498e-07	3.68525e-08	-2.01645e-07	1.19009e-06	-5.65738e-09	1.18444e-06	6.34452e-07	3.84718e-07	1.01917e-06	-1.27670e-07	3.76423e-08	-9.00273e-08
4.178	6.91025e-07	-7.66027e-08	6.14423e-07	7.29483e-07	3.91549e-08	7.68638e-07	7.58143e-07	2.29632e-07	9.87776e-07	1.68070e-07	-1.88580e-08	1.49212e-07	-2.38462e-07	3.68470e-08	-2.01615e-07	1.19617e-06	-5.54174e-09	1.19062e-06	6.37524e-07	3.86590e-07	1.02411e-06	-1.27128e-07	3.74826e-08	-8.96456e-08
4.202	6.95237e-07	-7.70696e-08	6.18168e-07	7.33185e-07	3.93921e-08	7.72577e-07	7.62113e-07	2.30665e-07	9.92778e-07	1.71822e-07	-1.92790e-08	1.52543e-07	-2.38412e-07	3.68393e-08	-2.01573e-07	1.20224e-06	-5.42547e-09	1.19681e-06	6.40594e-07	3.88459e-07	1.02905e-06	-1.26575e-07	3.73194e-08	-8.92553e-08
4.227	6.99453e-07	-7.75370e-08	6.21916e-07	7.36885e-07	3.96286e-08	7.76513e-07	7.66083e-07	2.31692e-07	9.97776e-07	1.75604e-07	-1.97033e-08	1.55900e-07	-2.38349e-07	3.68296e-08	-2.01520e-07	1.20830e-06	-5.30856e-09	1.20300e-06	6.43661e-07	3.90323e-07	1.03398e-06	-1.26009e-07	3.71526e-08	-8.88564e-08
4.252	7.03673e-07	-7.80047e-08	6.25668e-07	7.40582e-07	3.98642e-08	7.80447e-07	7.70053e-07	2.32716e-07	1.00277e-06	1.79413e-07	-2.01307e-08	1.59282e-07	-2.38273e-07	3.68178e-08	-2.01455e-07	1.21437e-06	-5.19100e-09	1.20918e-06	6.46726e-07	3.92184e-07	1.03891e-06	-1.25431e-07	3.69823e-08	-8.84488e-08
4.276	7.07895e-07	-7.84728e-08	6.29423e-07	7.44277e-07	4.00991e-08	7.84376e-07	7.74023e-07	2.33735e-07	1.00776e-06	1.83252e-07	-2.05614e-08	1.62690e-07	-2.38183e-07	3.68040e-08	-2.01379e-07	1.22043e-06	-5.07281e-09	1.21536e-06	6.49788e-07	3.94041e-07	1.04383e-06	-1.24841e-07	3.68083e-08	-8.80327e-08
4.301	7.12122e-07	-7.89413e-08	6.33180e-07	7.47970e-07	4.03332e-08	7.88303e-07	7.77993e-07	2.34750e-07	1.01274e-06	1.87118e-07	-2.09953e-08	1.66123e-07	-2.38080e-07	3.67881e-08	-2.01292e-07	1.22649e-06	-4.95397e-09	1.22154e-06	6.52847e-07	3.95893e-07	1.04874e-06	-1.24239e-07	3.66307e-08	-8.76080e-08
4.325	7.16351e-07	-7.94101e-08	6.36941e-07	7.51660e-07	4.05665e-08	7.92226e-07	7.81963e-07	2.35760e-07	1.01772e-06	1.91014e-07	-2.14324e-08	1.69581e-07	-2.37964e-07	3.67701e-08	-2.01194e-07	1.23255e-06	-4.83449e-09	1.22772e-06	6.55904e-07	3.97742e-07	1.05365e-06	-1.23624e-07	3.64495e-08	-8.71746e-08
4.350	7.20583e-07	-7.98793e-08	6.40704e-07	7.55347e-07	4.07990e-08	7.96146e-07	7.85933e-07	2.36765e-07	1.02270e-06	1.94938e-07	-2.18726e-08	1.73065e-07	-2.37834e-07	3.67500e-08	-2.01084e-07	1.23861e-06	-4.71436e-09	1.23389e-06	6.58958e-07	3.99587e-07	1.05855e-06	-1.22997e-07	3.62647e-08	-8.67327e-08
4.375	7.24818e-07	-8.03488e-08	6.44470e-07	7.59031e-07	4.10307e-08	8.00062e-07	7.89903e-07	2.37766e-07	1.02767e-06	1.98890e-07	-2.23161e-08	1.76574e-07	-2.37691e-07	3.67279e-08	-2.00963e-07	1.24466e-06	-4.59359e-09	1.24007e-06	6.62010e-07	4.01428e-07	1.06344e-06	-1.22359e-07	3.60763e-08	-8.62822e-08
4.399	7.29057e-07	-8.08186e-08	6.48238e-07	7.62713e-07	4.12614e-08	8.03975e-07	7.93872e-07	2.38763e-07	1.03264e-06	2.02871e-07	-2.27627e-08	1.80108e-07	-2.37535e-07	3.67038e-08	-2.00831e-07	1.25071e-06	-4.47216e-09	1.24624e-06	6.65059e-07	4.03265e-07	1.06832e-06	-1.21707e-07	3.58844e-08	-8.58231e-08
4.424	7.33298e-07	-8.12888e-08	6.52009e-07	7.66392e-07	4.14914e-08	8.07884e-07	7.97842e-07	2.39754e-07	1.03760e-06	2.06879e-07	-2.32125e-08	1.83667e-07	-2.37365e-07	3.66776e-08	-2.00688e-07	1.25676e-06	-4.35008e-09	1.25241e-06	6.68105e-07	4.05097e-07	1.07320e-06	-1.21044e-07	3.56888e-08	-8.53553e-08
4.448	7.37541e-07	-8.17592e-08	6.55782e-07	7.70068e-07	4.17204e-08	8.11789e-07	8.01811e-07	2.40741e-07	1.04255e-06	2.10916e-07	-2.36655e-08	1.87251e-07	-2.37182e-07	3.66493e-08	-2.00533e-07	1.26280e-06	-4.22734e-09	1.25857e-06	6.71148e-07	4.06925e-07	1.07807e-06	-1.20369e-07	3.54896e-08	-8.48790e-08
4.473	7.41787e-07	-8.22299e-08	6.59557e-07	7.73741e-07	4.19486e-08	8.15690e-07	8.05779e-07	2.41723e-07	1.04750e-06	2.14982e-07	-2.41216e-08	1.90860e-07	-2.36986e-07	3.66189e-08	-2.00367e-07	1.26884e-06	-4.10394e-09	1.26474e-06	6.74188e-07	4.08749e-07	1.08294e-06	-1.19681e-07	3.52869e-08	-8.43941e-08
4.497	7.46036e-07	-8.27008e-08	6.63335e-07	7.77411e-07	4.21758e-08	8.19587e-07	8.09747e-07	2.42701e-07	1.05245e-06	2.19075e-07	-2.45809e-08	1.94494e-07	-2.36776e-07	3.65866e-08	-2.00190e-07	1.27488e-06	-3.97988e-09	1.27090e-06	6.77225e-07	4.10568e-07	1.08779e-06	-1.18981e-07	3.50806e-08	-8.39006e-08
4.522	7.50286e-07	-8.31720e-08	6.67114e-07	7.81078e-07	4.24022e-08	8.23480e-07	8.13715e-07	2.43673e-07	1.05739e-06	2.23196e-07	-2.50433e-08	1.98153e-07	-2.36553e-07	3.65521e-08	-2.00001e-07	1.28091e-06	-3.85516e-09	1.27706e-06	6.80260e-07	4.12383e-07	1.09264e-06	-1.18269e-07	3.48706e-08	-8.33985e-08
4.547	7.54539e-07	-8.36435e-08	6.70896e-07	7.84742e-07	4.26276e-08	8.27370e-07	8.17682e-07	2.44641e-07	1.06232e-06	2.27346e-07	-2.55089e-08	2.01837e-07	-2.36317e-07	3.65156e-08	-1.99802e-07	1.28695e-06	-3.72976e-09	1.28322e-06	6.83291e-07	4.14194e-07	1.09748e-06	-1.17545e-07	3.46571e-08	-8.28879e-08
4.571	7.58794e-07	-8.41152e-08	6.74679e-07	7.88402e-07	4.28521e-08	8.31254e-07	8.21649e-07	2.45604e-07	1.06725e-06	2.31523e-07	-2.59776e-08	2.05545e-07	-2.36068e-07	3.64771e-08	-1.99591e-07	1.29297e-06	-3.60369e-09	1.28937e-06	6.86319e-07	4.15999e-07	1.10232e-06	-1.16809e-07	3.44400e-08	-8.23687e-08
4.596	7.63051e-07	-8.45871e-08	6.78464e-07	7.92059e-07	4.30756e-08	8.35135e-07	8.25614e-07	2.46561e-07	1.07218e-06	2.35728e-07	-2.64494e-08	2.09278e-07	-2.35805e-07	3.64365e-08	-1.99369e-07	1.29900e-06	-3.47695e-09	1.29552e-06	6.89345e-07	4.17801e-07	1.10715e-06	-1.16060e-07	3.42193e-08	-8.18408e-08
4.620	7.67310e-07	-8.50591e-08	6.82251e-07	7.95713e-07	4.32981e-08	8.39011e-07	8.29580e-07	2.47514e-07	1.07709e-06	2.39960e-07	-2.69243e-08	2.13036e-07	-2.35529e-07	3.63939e-08	-1.99136e-07	1.30502e-06	-3.34952e-09	1.30167e-06	6.92367e-07	4.19597e-07	1.11196e-06	-1.15300e-07	3.39950e-08	-8.13045e-08
4.645	7.71570e-07	-8.55314e-08	6.86039e-07	7.99363e-07	4.35197e-08	8.42883e-07	8.33544e-07	2.48462e-07	1.08201e-06	2.44221e-07	-2.74023e-08	2.16818e-07	-2.35240e-07	3.63492e-08	-1.98891e-07	1.31103e-06	-3.22141e-09	1.30781e-06	6.95385e-07	4.21389e-07	1.11677e-06	-1.14527e-07	3.37672e-08	-8.07595e-08
4.669	7.75832e-07	-8.60039e-08	6.89828e-07	8.03010e-07	4.37403e-08	8.46750e-07	8.37508e-07	2.49404e-07	1.08691e-06	2.48509e-07	-2.78835e-08	2.20625e-07	-2.34938e-07	3.63025e-08	-1.98636e-07	1.31705e-06	-3.09261e-09	1.31395e-06	6.98401e-07	4.23176e-07	1.12158e-06	-1.13742e-07	3.35358e-08	-8.02060e-08
4.694	7.80096e-07	-8.64765e-08	6.93619e-07	8.06653e-07	4.39599e-08	8.50613e-07	8.41471e-07	2.50342e-07	1.09181e-06	2.52824e-07	-2.83677e-08	2.24456e-07	-2.34623e-07	3.62538e-08	-1.98369e-07	1.32306e-06	-2.96311e-09	1.32009e-06	7.01413e-07	4.24958e-07	1.12637e-06	-1.12945e-07	3.33008e-08	-7.96440e-08
4.719	7.84361e-07	-8.69493e-08	6.97411e-07	8.10292e-07	4.41784e-08	8.54471e-07	8.45433e-07	2.51274e-07	1.09671e-06	2.57167e-07	-2.88549e-08	2.28312e-07	-2.34294e-07	3.62030e-08	-1.98091e-07	1.32906e-06	-2.83292e-09	1.32623e-06	7.04422e-07	4.26736e-07	1.13116e-06	-1.12136e-07	3.30622e-08	-7.90733e-08
4.743	7.88627e-07	-8.74222e-08	7.01204e-07	8.13928e-07	4.43959e-08	8.58324e-07	8.49394e-07	2.52201e-07	1.10160e-06	2.61537e-07	-2.93453e-08	2.32192e-07	-2.33953e-07	3.61502e-08	-1.97802e-07	1.33506e-06	-2.70202e-09	1.33236e-06	7.07428e-07	4.28508e-07	1.13594e-06	-1.11314e-07	3.28200e-08	-7.84942e-08
4.768	7.92894e-07	-8.78952e-08	7.04998e-07	8.17559e-07	4.46124e-08	8.62172e-07	8.53355e-07	2.53123e-07	1.10648e-06	2.65935e-07	-2.98387e-08	2.36096e-07	-2.33598e-07	3.60954e-08	-1.97503e-07	1.34106e-06	-2.57041e-09	1.33849e-06	7.10430e-07	4.30275e-07	1.14071e-06	-1.10481e-07	3.25743e-08	-7.79065e-08
4.792	7.97162e-07	-8.83683e-08	7.08793e-07	8.21187e-07	4.48279e-08	8.66015e-07	8.57314e-07	2.54040e-07	1.11135e-06	2.70359e-07	-3.03352e-08	2.40024e-07	-2.33230e-07	3.60386e-08	-1.97192e-07	1.34705e-06	-2.43809e-09	1.34462e-06	7.13429e-07	4.32037e-07	1.14547e-06	-1.09635e-07	3.23250e-08	-7.73103e-08
4.817	8.01430e-07	-8.88415e-08	7.12589e-07	8.24811e-07	4.50422e-08	8.69853e-07	8.61272e-07	2.54951e-07	1.11622e-06	2.74811e-07	-3.08347e-08	2.43976e-07	-2.32849e-07	3.59797e-08	-1.96869e-07	1.35304e-06	-2.30505e-09	1.35074e-06	7.16424e-07	4.33795e-07	1.15022e-06	-1.08778e-07	3.20721e-08	-7.67055e-08
4.841	8.05700e-07	-8.93148e-08	7.16385e-07	8.28431e-07	4.52555e-08	8.73686e-07	8.65229e-07	2.55857e-07	1.12109e-06	2.79290e-07	-3.13372e-08	2.47953e-07	-2.32455e-07	3.59189e-08	-1.96536e-07	1.35903e-06	-2.17128e-09	1.35685e-06	7.19415e-07	4.35546e-07	1.15496e-06	-1.07908e-07	3.18157e-08	-7.60922e-08
4.866	8.09970e-07	-8.97882e-08	7.20182e-07	8.32046e-07	4.54677e-08	8.77514e-07	8.69185e-07	2.56757e-07	1.12594e-06	2.83796e-07	-3.18428e-08	2.51953e-07	-2.32048e-07	3.58560e-08	-1.96192e-07	1.36501e-06	-2.03679e-09	1.36297e-06	7.22403e-07	4.37293e-07	1.15970e-06	-1.07026e-07	3.15557e-08	-7.54704e-08
4.891	8.14241e-07	-9.02616e-08	7.23979e-07	8.35658e-07	4.56788e-08	8.81336e-07	8.73139e-07	2.57652e-07	1.13079e-06	2.88328e-07	-3.23514e-08	2.55977e-07	-2.31628e-07	3.57911e-08	-1.95837e-07	1.37098e-06	-1.90156e-09	1.36908e-06	7.25388e-07	4.39035e-07	1.16442e-06	-1.06132e-07	3.12922e-08	-7.48401e-08
4.915	8.18512e-07	-9.07351e-08	7.27777e-07	8.39265e-07	4.58888e-08	8.85153e-07	8.77093e-07	2.58541e-07	1.13563e-06	2.92888e-07	-3.28630e-08	2.60025e-07	-2.31196e-07	3.57242e-08	-1.95471e-07	1.37695e-06	-1.76558e-09	1.37519e-06	7.28368e-07	4.40771e-07	1.16914e-06	-1.05226e-07	3.10251e-08	-7.42013e-08
4.940	8.22783e-07	-9.12085e-08	7.31575e-07	8.42867e-07	4.60977e-08	8.88965e-07	8.81045e-07	2.59425e-07	1.14047e-06	2.97474e-07	-3.33776e-08	2.64096e-07	-2.30750e-07	3.56553e-08	-1.95094e-07	1.38292e-06	-1.62886e-09	1.38129e-06	7.31345e-07	4.42501e-07	1.17385e-06	-1.04308e-07	3.07544e-08	-7.35540e-08
4.964	8.27054e-07	-9.16820e-08	7.35372e-07	8.46466e-07	4.63054e-08	8.92771e-07	8.84995e-07	2.60304e-07	1.14530e-06	3.02087e-07	-3.38951e-08	2.68192e-07	-2.30291e-07	3.55844e-08	-1.94706e-07	1.38888e-06	-1.49138e-09	1.38739e-06	7.34318e-07	4.44226e-07	1.17854e-06	-1.03378e-07	3.04802e-08	-7.28983e-08
4.989	8.31326e-07	-9.21555e-08	7.39170e-07	8.50059e-07	4.65120e-08	8.96571e-07	8.88945e-07	2.61177e-07	1.15012e-06	3.06726e-07	-3.44157e-08	2.72310e-07	-2.29819e-07	3.55115e-08	-1.94308e-07	1.39484e-06	-1.35314e-09	1.39348e-06	7.37288e-07	4.45946e-07	1.18323e-06	-1.02437e-07	3.02025e-08	-7.22340e-08
5.014	8.35597e-07	-9.26290e-08	7.42968e-07	8.53649e-07	4.67174e-08	9.00366e-07	8.92892e-07	2.62044e-07	1.15494e-06	3.11392e-07	-3.49392e-08	2.76453e-07	-2.29335e-07	3.54367e-08	-1.93898e-07	1.40079e-06	-1.21414e-09	1.39957e-06	7.40253e-07	4.47660e-07	1.18791e-06	-1.01483e-07	2.99212e-08	-7.15613e-08
5.038	8.39868e-07	-9.31024e-08	7.46765e-07	8.57233e-07	4.69217e-08	9.04155e-07	8.96839e-07	2.62905e-07	1.15974e-06	3.16084e-07	-3.54656e-08	2.80618e-07	-2.28837e-07	3.53598e-08	-1.93478e-07	1.40673e-06	-1.07436e-09	1.40566e-06	7.43215e-07	4.49368e-07	1.19258e-06	-1.00517e-07	2.96364e-08	-7.08801e-08
5.063	8.44138e-07	-9.35758e-08	7.50562e-07	8.60813e-07	4.71248e-08	9.07938e-07	9.00784e-07	2.63761e-07	1.16454e-06	3.20802e-07	-3.59950e-08	2.84807e-07	-2.28327e-07	3.52810e-08	-1.93046e-07	1.41267e-06	-9.33792e-10	1.41174e-06	7.46172e-07	4.51071e-07	1.19724e-06	-9.95385e-08	2.93481e-08	-7.01905e-08
5.087	8.48408e-07	-9.40491e-08	7.54359e-07	8.64388e-07	4.73267e-08	9.11715e-07	9.04727e-07	2.64611e-07	1.16934e-06	3.25546e-07	-3.65273e-08	2.89019e-07	-2.27804e-07	3.52002e-08	-1.92604e-07	1.41861e-06	-7.92439e-10	1.41782e-06	7.49126e-07	4.52768e-07	1.20189e-06	-9.85486e-08	2.90562e-08	-6.94924e-08
5.112	8.52677e-07	-9.45224e-08	7.58154e-07	8.67959e-07	4.75274e-08	9.15486e-07	9.08668e-07	2.65456e-07	1.17412e-06	3.30317e-07	-3.70626e-08	2.93254e-07	-2.27269e-07	3.51174e-08	-1.92151e-07	1.42454e-06	-6.50291e-10	1.42389e-06	7.52075e-07	4.54459e-07	1.20653e-06	-9.75467e-08	2.87608e-08	-6.87859e-08
5.136	8.56945e-07	-9.49955e-08	7.61950e-07	8.71524e-07	4.77269e-08	9.19251e-07	9.12608e-07	2.66294e-07	1.17890e-06	3.35113e-07	-3.76007e-08	2.97512e-07	-2.26720e-07	3.50327e-08	-1.91688e-07	1.43047e-06	-5.07340e-10	1.42996e-06	7.55021e-07	4.56144e-07	1.21117e-06	-9.65329e-08	2.84619e-08	-6.80710e-08
5.161	8.61213e-07	-9.54686e-08	7.65744e-07	8.75084e-07	4.79252e-08	9.23009e-07	9.16546e-07	2.67127e-07	1.18367e-06	3.39935e-07	-3.81418e-08	3.01793e-07	-2.26159e-07	3.49460e-08	-1.91213e-07	1.43639e-06	-3.63577e-10	1.43602e-06	7.57962e-07	4.57824e-07	1.21579e-06	-9.55071e-08	2.81594e-08	-6.73477e-08
5.186	8.65479e-07	-9.59415e-08	7.69537e-07	8.78639e-07	4.81222e-08	9.26762e-07	9.20482e-07	2.67954e-07	1.18844e-06	3.44783e-07	-3.86858e-08	3.06097e-07	-2.25585e-07	3.48573e-08	-1.90728e-07	1.44230e-06	-2.18996e-10	1.44208e-06	7.60899e-07	4.59497e-07	1.22040e-06	-9.44694e-08	2.78535e-08	-6.66159e-08
5.210	8.69744e-07	-9.64143e-08	7.73330e-07	8.82190e-07	4.83181e-08	9.30508e-07	9.24417e-07	2.68775e-07	1.19319e-06	3.49656e-07	-3.92326e-08	3.10424e-07	-2.24999e-07	3.47667e-08	-1.90232e-07	1.44821e-06	-7.35890e-11	1.44814e-06	7.63832e-07	4.61165e-07	1.22500e-06	-9.34198e-08	2.75440e-08	-6.58758e-08
5.235	8.74008e-07	-9.68870e-08	7.77121e-07	8.85735e-07	4.85126e-08	9.34247e-07	9.28349e-07	2.69590e-07	1.19794e-06	3.54555e-07	-3.97823e-08	3.14773e-07	-2.24400e-07	3.46742e-08	-1.89726e-07	1.45411e-06	7.26524e-11	1.45419e-06	7.66760e-07	4.62826e-07	1.22959e-06	-9.23583e-08	2.72310e-08	-6.51273e-08
5.259	8.78270e-07	-9.73595e-08	7.80910e-07	8.89274e-07	4.87059e-08	9.37980e-07	9.32279e-07	2.70399e-07	1.20268e-06	3.59480e-07	-4.03348e-08	3.19145e-07	-2.23789e-07	3.45797e-08	-1.89209e-07	1.46001e-06	2.19736e-10	1.46023e-06	7.69685e-07	4.64481e-07	1.23417e-06	-9.12850e-08	2.69146e-08	-6.43704e-08
5.284	8.82531e-07	-9.78318e-08	7.84699e-07	8.92808e-07	4.88980e-08	9.41706e-07	9.36208e-07	2.71202e-07	1.20741e-06	3.64430e-07	-4.08902e-08	3.23539e-07	-2.23165e-07	3.44833e-08	-1.88681e-07	1.46590e-06	3.67670e-10	1.46627e-06	7.72604e-07	4.66130e-07	1.23873e-06	-9.01998e-08	2.65946e-08	-6.36052e-08
5.308	8.86789e-07	-9.83039e-08	7.88486e-07	8.96337e-07	4.90887e-08	9.45426e-07	9.40134e-07	2.71999e-07	1.21213e-06	3.69404e-07	-4.14484e-08	3.27956e-07	-2.22528e-07	3.43849e-08	-1.88143e-07	1.47179e-06	5.16463e-10	1.47230e-06	7.75520e-07	4.67773e-07	1.24329e-06	-8.91028e-08	2.62712e-08	-6.28316e-08
5.333	8.91046e-07	-9.87758e-08	7.92271e-07	8.99861e-07	4.92782e-08	9.49139e-07	9.44059e-07	2.72790e-07	1.21685e-06	3.74405e-07	-4.20094e-08	3.32395e-07	-2.21879e-07	3.42846e-08	-1.87594e-07	1.47767e-06	6.66123e-10	1.47833e-06	7.78431e-07	4.69410e-07	1.24784e-06	-8.79940e-08	2.59443e-08	-6.20497e-08
5.358	8.95301e-07	-9.92475e-08	7.96054e-07	9.03378e-07	4.94664e-08	9.52845e-07	9.47981e-07	2.73574e-07	1.22156e-06	3.79430e-07	-4.25732e-08	3.36856e-07	-2.21218e-07	3.41824e-08	-1.87035e-07	1.48354e-06	8.16658e-10	1.48436e-06	7.81337e-07	4.71040e-07	1.25238e-06	-8.68734e-08	2.56138e-08	-6.12595e-08
5.382	8.99554e-07	-9.97189e-08	7.99835e-07	9.06891e-07	4.96532e-08	9.56544e-07	9.51901e-07	2.74353e-07	1.22625e-06	3.84479e-07	-4.31398e-08	3.41340e-07	-2.20544e-07	3.40783e-08	-1.86466e-07	1.48941e-06	9.68079e-10	1.49038e-06	7.84239e-07	4.72664e-07	1.25690e-06	-8.57409e-08	2.52800e-08	-6.04610e-08
5.407	9.03805e-07	-1.00190e-07	8.03615e-07	9.10397e-07	4.98388e-08	9.60236e-07	9.55819e-07	2.75125e-07	1.23094e-06	3.89554e-07	-4.37092e-08	3.45845e-07	-2.19858e-07	3.39723e-08	-1.85886e-07	1.49527e-06	1.12039e-09	1.49639e-06	7.87137e-07	4.74281e-07	1.26142e-06	-8.45968e-08	2.49426e-08	-5.96542e-08
5.431	9.08053e-07	-1.00661e-07	8.07392e-07	9.13898e-07	5.00230e-08	9.63921e-07	9.59735e-07	2.75892e-07	1.23563e-06	3.94653e-07	-4.42814e-08	3.50372e-07	-2.19160e-07	3.38644e-08	-1.85295e-07	1.50112e-06	1.27361e-09	1.50240e-06	7.90030e-07	4.75892e-07	1.26592e-06	-8.34408e-08	2.46018e-08	-5.88390e-08
5.456	9.12298e-07	-1.01132e-07	8.11167e-07	9.17392e-07	5.02059e-08	9.67598e-07	9.63648e-07	2.76652e-07	1.24030e-06	3.99777e-07	-4.48563e-08	3.54921e-07	-2.18449e-07	3.37546e-08	-1.84694e-07	1.50697e-06	1.42773e-09	1.50840e-06	7.92918e-07	4.77496e-07	1.27041e-06	-8.22732e-08	2.42575e-08	-5.80157e-08
5.480	9.16541e-07	-1.01602e-07	8.14939e-07	9.20881e-07	5.03875e-08	9.71269e-07	9.67559e-07	2.77406e-07	1.24496e-06	4.04925e-07	-4.54339e-08	3.59492e-07	-2.17726e-07	3.36429e-08	-1.84083e-07	1.51281e-06	1.58278e-09	1.51440e-06	7.95801e-07	4.79094e-07	1.27489e-06	-8.10938e-08	2.39098e-08	-5.71840e-08
5.505	9.20781e-07	-1.02072e-07	8.18709e-07	9.24364e-07	5.05677e-08	9.74932e-07	9.71467e-07	2.78153e-07	1.24962e-06	4.10098e-07	-4.60143e-08	3.64084e-07	-2.16991e-07	3.35293e-08	-1.83462e-07	1.51865e-06	1.73876e-09	1.52039e-06	7.98680e-07	4.80685e-07	1.27936e-06	-7.99028e-08	2.35586e-08	-5.63442e-08
5.530	9.25018e-07	-1.02542e-07	8.22477e-07	9.27841e-07	5.07466e-08	9.78588e-07	9.75373e-07	2.78894e-07	1.25427e-06	4.15295e-07	-4.65974e-08	3.68697e-07	-2.16244e-07	3.34139e-08	-1.82830e-07	1.52448e-06	1.89568e-09	1.52637e-06	8.01553e-07	4.82269e-07	1.28382e-06	-7.87001e-08	2.32040e-08	-5.54961e-08
5.554	9.29252e-07	-1.03011e-07	8.26241e-07	9.31312e-07	5.09241e-08	9.82236e-07	9.79276e-07	2.79629e-07	1.25891e-06	4.20515e-07	-4.71832e-08	3.73332e-07	-2.15484e-07	3.32965e-08	-1.82188e-07	1.53030e-06	2.05354e-09	1.53235e-06	8.04422e-07	4.83846e-07	1.28827e-06	-7.74858e-08	2.28460e-08	-5.46398e-08
5.579	9.33483e-07	-1.03480e-07	8.30003e-07	9.34776e-07	5.11002e-08	9.85876e-07	9.83177e-07	2.80358e-07	1.26354e-06	4.25760e-07	-4.77717e-08	3.77989e-07	-2.14713e-07	3.31774e-08	-1.81536e-07	1.53611e-06	2.21237e-09	1.53832e-06	8.07286e-07	4.85417e-07	1.29270e-06	-7.62598e-08	2.24845e-08	-5.37753e-08
5.603	9.37710e-07	-1.03949e-07	8.33761e-07	9.38234e-07	5.12749e-08	9.89509e-07	9.87075e-07	2.81080e-07	1.26816e-06	4.31029e-07	-4.83628e-08	3.82666e-07	-2.13930e-07	3.30563e-08	-1.80873e-07	1.54192e-06	2.37216e-09	1.54429e-06	8.10145e-07	4.86981e-07	1.29713e-06	-7.50222e-08	2.21196e-08	-5.29026e-08
5.628	9.41934e-07	-1.04417e-07	8.37517e-07	9.41686e-07	5.14483e-08	9.93134e-07	9.90971e-07	2.81796e-07	1.27277e-06	4.36321e-07	-4.89566e-08	3.87364e-07	-2.13134e-07	3.29334e-08	-1.80201e-07	1.54772e-06	2.53293e-09	1.55025e-06	8.13000e-07	4.88538e-07	1.30154e-06	-7.37730e-08	2.17513e-08	-5.20217e-08
5.652	9.46154e-07	-1.04885e-07	8.41269e-07	9.45132e-07	5.16202e-08	9.96752e-07	9.94864e-07	2.82505e-07	1.27737e-06	4.41637e-07	-4.95531e-08	3.92084e-07	-2.12327e-07	3.28087e-08	-1.79518e-07	1.55351e-06	2.69469e-09	1.55621e-06	8.15849e-07	4.90088e-07	1.30594e-06	-7.25123e-08	2.13796e-08	-5.11327e-08
5.677	9.50370e-07	-1.05352e-07	8.45018e-07	9.48570e-07	5.17908e-08	1.00036e-06	9.98754e-07	2.83208e-07	1.28196e-06	4.46976e-07	-5.01521e-08	3.96824e-07	-2.11508e-07	3.26821e-08	-1.78826e-07	1.55930e-06	2.85744e-09	1.56216e-06	8.18693e-07	4.91631e-07	1.31032e-06	-7.12401e-08	2.10045e-08	-5.02356e-08
5.702	9.54582e-07	-1.05819e-07	8.48763e-07	9.52003e-07	5.19599e-08	1.00396e-06	1.00264e-06	2.83904e-07	1.28655e-06	4.52338e-07	-5.07538e-08	4.01585e-07	-2.10677e-07	3.25537e-08	-1.78123e-07	1.56508e-06	3.02121e-09	1.56810e-06	8.21532e-07	4.93167e-07	1.31470e-06	-6.99563e-08	2.06260e-08	-4.93303e-08
5.726	9.58790e-07	-1.06285e-07	8.52505e-07	9.55429e-07	5.21276e-08	1.00756e-06	1.00653e-06	2.84594e-07	1.29112e-06	4.57724e-07	-5.13581e-08	4.06366e-07	-2.09834e-07	3.24235e-08	-1.77411e-07	1.57085e-06	3.18599e-09	1.57404e-06	8.24365e-07	4.94695e-07	1.31906e-06	-6.86610e-08	2.02441e-08	-4.84169e-08
5.751	9.62994e-07	-1.06751e-07	8.56243e-07	9.58848e-07	5.22939e-08	1.01114e-06	1.01041e-06	2.85277e-07	1.29568e-06	4.63133e-07	-5.19650e-08	4.11168e-07	-2.08980e-07	3.22914e-08	-1.76688e-07	1.57662e-06	3.35180e-09	1.57997e-06	8.27194e-07	4.96217e-07	1.32341e-06	-6.73543e-08	1.98588e-08	-4.74955e-08
5.775	9.67193e-07	-1.07217e-07	8.59976e-07	9.62260e-07	5.24588e-08	1.01472e-06	1.01429e-06	2.85953e-07	1.30024e-06	4.68564e-07	-5.25744e-08	4.15990e-07	-2.08113e-07	3.21576e-08	-1.75956e-07	1.58237e-06	3.51865e-09	1.58589e-06	8.30017e-07	4.97731e-07	1.32775e-06	-6.60361e-08	1.94702e-08	-4.65660e-08
5.800	9.71388e-07	-1.07682e-07	8.63706e-07	9.65665e-07	5.26222e-08	1.01829e-06	1.01816e-06	2.86623e-07	1.30478e-06	4.74019e-07	-5.31864e-08	4.20832e-07	-2.07236e-07	3.20219e-08	-1.75214e-07	1.58812e-06	3.68655e-09	1.59181e-06	8.32835e-07	4.99238e-07	1.33207e-06	-6.47066e-08	1.90782e-08	-4.56284e-08
5.825	9.75579e-07	-1.08146e-07	8.67432e-07	9.69064e-07	5.27842e-08	1.02185e-06	1.02203e-06	2.87287e-07	1.30932e-06	4.79496e-07	-5.38010e-08	4.25695e-07	-2.06346e-07	3.18845e-08	-1.74462e-07	1.59386e-06	3.85552e-09	1.59772e-06	8.35648e-07	5.00738e-07	1.33639e-06	-6.33656e-08	1.86828e-08	-4.46828e-08
5.849	9.79764e-07	-1.08610e-07	8.71153e-07	9.72455e-07	5.29447e-08	1.02540e-06	1.02590e-06	2.87943e-07	1.31385e-06	4.84995e-07	-5.44181e-08	4.30577e-07	-2.05445e-07	3.17452e-08	-1.73700e-07	1.59960e-06	4.02555e-09	1.60362e-06	8.38455e-07	5.02231e-07	1.34069e-06	-6.20132e-08	1.82841e-08	-4.37292e-08
5.874	9.83944e-07	-1.09074e-07	8.74870e-07	9.75840e-07	5.31037e-08	1.02894e-06	1.02977e-06	2.88593e-07	1.31836e-06	4.90517e-07	-5.50376e-08	4.35480e-07	-2.04532e-07	3.16042e-08	-1.72928e-07	1.60532e-06	4.19667e-09	1.60952e-06	8.41257e-07	5.03716e-07	1.34497e-06	-6.06495e-08	1.78820e-08	-4.27676e-08
5.898	9.88119e-07	-1.09537e-07	8.78583e-07	9.79217e-07	5.32613e-08	1.03248e-06	1.03363e-06	2.89236e-07	1.32287e-06	4.96062e-07	-5.56597e-08	4.40402e-07	-2.03608e-07	3.14615e-08	-1.72147e-07	1.61104e-06	4.36888e-09	1.61541e-06	8.44053e-07	5.05193e-07	1.34925e-06	-5.92745e-08	1.74766e-08	-4.17980e-08
5.923	9.92289e-07	-1.09999e-07	8.82290e-07	9.82588e-07	5.34174e-08	1.03600e-06	1.03749e-06	2.89873e-07	1.32737e-06	5.01628e-07	-5.62843e-08	4.45344e-07	-2.02673e-07	3.13169e-08	-1.71356e-07	1.61675e-06	4.54219e-09	1.62129e-06	8.46844e-07	5.06663e-07	1.35351e-06	-5.78882e-08	1.70678e-08	-4.08204e-08
5.947	9.96454e-07	-1.10461e-07	8.85993e-07	9.85950e-07	5.35721e-08	1.03952e-06	1.04135e-06	2.90503e-07	1.33185e-06	5.07216e-07	-5.69113e-08	4.50305e-07	-2.01726e-07	3.11706e-08	-1.70556e-07	1.62245e-06	4.71662e-09	1.62717e-06	8.49630e-07	5.08125e-07	1.35776e-06	-5.64907e-08	1.66558e-08	-3.98349e-08
5.972	1.00061e-06	-1.10922e-07	8.89691e-07	9.89306e-07	5.37252e-08	1.04303e-06	1.04520e-06	2.91126e-07	1.33633e-06	5.12826e-07	-5.75408e-08	4.55285e-07	-2.00768e-07	3.10226e-08	-1.69746e-07	1.62815e-06	4.89218e-09	1.63304e-06	8.52409e-07	5.09580e-07	1.36199e-06	-5.50819e-08	1.62404e-08	-3.88415e-08
5.997	1.00477e-06	-1.11382e-07	8.93384e-07	9.92654e-07	5.38769e-08	1.04653e-06	1.04905e-06	2.91742e-07	1.34080e-06	5.18458e-07	-5.81727e-08	4.60285e-07	-1.99799e-07	3.08728e-08	-1.68926e-07	1.63383e-06	5.06887e-09	1.63890e-06	8.55183e-07	5.11027e-07	1.36621e-06	-5.36619e-08	1.58217e-08	-3.78401e-08
6.021	1.00891e-06	-1.11842e-07	8.97072e-07	9.95995e-07	5.40270e-08	1.05002e-06	1.05290e-06	2.92351e-07	1.34525e-06	5.24111e-07	-5.88070e-08	4.65304e-07	-1.98818e-07	3.07213e-08	-1.68097e-07	1.63951e-06	5.24671e-09	1.64476e-06	8.57952e-07	5.12467e-07	1.37042e-06	-5.22307e-08	1.53998e-08	-3.68309e-08
6.046	1.01305e-06	-1.12301e-07	9.00754e-07	9.99328e-07	5.41757e-08	1.05350e-06	1.05674e-06	2.92954e-07	1.34970e-06	5.29786e-07	-5.94437e-08	4.70342e-07	-1.97827e-07	3.05680e-08	-1.67258e-07	1.64518e-06	5.42572e-09	1.65061e-06	8.60715e-07	5.13898e-07	1.37461e-06	-5.07883e-08	1.49745e-08	-3.58138e-08
6.070	1.01719e-06	-1.12759e-07	9.04431e-07	1.00265e-06	5.43228e-08	1.05698e-06	1.06058e-06	2.93549e-07	1.35413e-06	5.35482e-07	-6.00828e-08	4.75399e-07	-1.96824e-07	3.04131e-08	-1.66411e-07	1.65084e-06	5.60590e-09	1.65645e-06	8.63472e-07	5.15322e-07	1.37879e-06	-4.93349e-08	1.45460e-08	-3.47889e-08
6.095	1.02132e-06	-1.13217e-07	9.08102e-07	1.00597e-06	5.44685e-08	1.06044e-06	1.06442e-06	2.94138e-07	1.35856e-06	5.41199e-07	-6.07243e-08	4.80475e-07	-1.95810e-07	3.02564e-08	-1.65553e-07	1.65649e-06	5.78726e-09	1.66228e-06	8.66223e-07	5.16738e-07	1.38296e-06	-4.78703e-08	1.41141e-08	-3.37562e-08
6.119	1.02544e-06	-1.13674e-07	9.11768e-07	1.00928e-06	5.46126e-08	1.06389e-06	1.06825e-06	2.94720e-07	1.36297e-06	5.46937e-07	-6.13681e-08	4.85569e-07	-1.94785e-07	3.00981e-08	-1.64687e-07	1.66214e-06	5.96981e-09	1.66811e-06	8.68968e-07	5.18146e-07	1.38711e-06	-4.63947e-08	1.36791e-08	-3.27156e-08
6.144	1.02956e-06	-1.14130e-07	9.15427e-07	1.01258e-06	5.47552e-08	1.06734e-06	1.07208e-06	2.95295e-07	1.36738e-06	5.52695e-07	-6.20142e-08	4.90681e-07	-1.93749e-07	2.99380e-08	-1.63811e-07	1.66777e-06	6.15358e-09	1.67392e-06	8.71707e-07	5.19546e-07	1.39125e-06	-4.49080e-08	1.32407e-08	-3.16673e-08
6.169	1.03367e-06	-1.14586e-07	9.19081e-07	1.01588e-06	5.48963e-08	1.07078e-06	1.07591e-06	2.95863e-07	1.37177e-06	5.58475e-07	-6.26627e-08	4.95812e-07	-1.92703e-07	2.97763e-08	-1.62926e-07	1.67340e-06	6.33856e-09	1.67974e-06	8.74441e-07	5.20938e-07	1.39538e-06	-4.34104e-08	1.27992e-08	-3.06112e-08
6.193	1.03777e-06	-1.15040e-07	9.22728e-07	1.01917e-06	5.50358e-08	1.07420e-06	1.07973e-06	2.96424e-07	1.37615e-06	5.64275e-07	-6.33134e-08	5.00961e-07	-1.91645e-07	2.96129e-08	-1.62032e-07	1.67901e-06	6.52477e-09	1.68554e-06	8.77168e-07	5.22322e-07	1.39949e-06	-4.19018e-08	1.23544e-08	-2.95474e-08
6.218	1.04186e-06	-1.15494e-07	9.26369e-07	1.02244e-06	5.51738e-08	1.07762e-06	1.08355e-06	2.96978e-07	1.38052e-06	5.70095e-07	-6.39665e-08	5.06128e-07	-1.90577e-07	2.94479e-08	-1.61129e-07	1.68462e-06	6.71223e-09	1.69133e-06	8.79889e-07	5.23698e-07	1.40359e-06	-4.03822e-08	1.19063e-08	-2.84758e-08
6.242	1.04595e-06	-1.15948e-07	9.30004e-07	1.02572e-06	5.53103e-08	1.08103e-06	1.08736e-06	2.97525e-07	1.38489e-06	5.75935e-07	-6.46218e-08	5.11313e-07	-1.89498e-07	2.92812e-08	-1.60217e-07	1.69022e-06	6.90094e-09	1.69712e-06	8.82605e-07	5.25066e-07	1.40767e-06	-3.88517e-08	1.14551e-08	-2.73966e-08
6.267	1.05003e-06	-1.16400e-07	9.33632e-07	1.02898e-06	5.54452e-08	1.08442e-06	1.09117e-06	2.98065e-07	1.38924e-06	5.81796e-07	-6.52794e-08	5.16516e-07	-1.88409e-07	2.91128e-08	-1.59296e-07	1.69581e-06	7.09092e-09	1.70290e-06	8.85314e-07	5.26426e-07	1.41174e-06	-3.73103e-08	1.10006e-08	-2.63097e-08
6.291	1.05411e-06	-1.16851e-07	9.37254e-07	1.03223e-06	5.55785e-08	1.08781e-06	1.09498e-06	2.98598e-07	1.39358e-06	5.87676e-07	-6.59392e-08	5.21737e-07	-1.87309e-07	2.89428e-08	-1.58366e-07	1.70139e-06	7.28218e-09	1.70867e-06	8.88017e-07	5.27777e-07	1.41579e-06	-3.57581e-08	1.05430e-08	-2.52151e-08
6.316	1.05817e-06	-1.17302e-07	9.40869e-07	1.03548e-06	5.57103e-08	1.09119e-06	1.09878e-06	2.99124e-07	1.39790e-06	5.93576e-07	-6.66012e-08	5.26975e-07	-1.86198e-07	2.87712e-08	-1.57427e-07	1.70696e-06	7.47473e-09	1.71444e-06	8.90714e-07	5.29120e-07	1.41983e-06	-3.41951e-08	1.00821e-08	-2.41130e-08
6.341	1.06223e-06	-1.17752e-07	9.44476e-07	1.03872e-06	5.58406e-08	1.09456e-06	1.10258e-06	2.99643e-07	1.40222e-06	5.99496e-07	-6.72654e-08	5.32230e-07	-1.85077e-07	2.85980e-08	-1.56479e-07	1.71253e-06	7.66858e-09	1.72019e-06	8.93405e-07	5.30455e-07	1.42386e-06	-3.26213e-08	9.61810e-09	-2.30032e-08
6.365	1.06628e-06	-1.18201e-07	9.48077e-07	1.04194e-06	5.59693e-08	1.09791e-06	1.10637e-06	3.00154e-07	1.40653e-06	6.05435e-07	-6.79317e-08	5.37503e-07	-1.83945e-07	2.84231e-08	-1.55522e-07	1.71808e-06	7.86375e-09	1.72594e-06	8.96089e-07	5.31782e-07	1.42787e-06	-3.10367e-08	9.15090e-09	-2.18858e-08
6.390	1.07032e-06	-1.18649e-07	9.51670e-07	1.04517e-06	5.60964e-08	1.10126e-06	1.11016e-06	3.00659e-07	1.41082e-06	6.11393e-07	-6.86003e-08	5.42793e-07	-1.82803e-07	2.82467e-08	-1.54557e-07	1.72362e-06	8.06025e-09	1.73168e-06	8.98767e-07	5.33100e-07	1.43187e-06	-2.94414e-08	8.68055e-09	-2.07609e-08
6.414	1.07435e-06	-1.19096e-07	9.55256e-07	1.04838e-06	5.62219e-08	1.10460e-06	1.11395e-06	3.01157e-07	1.41511e-06	6.17370e-07	-6.92709e-08	5.48099e-07	-1.81651e-07	2.80686e-08	-1.53583e-07	1.72916e-06	8.25809e-09	1.73741e-06	9.01439e-07	5.34409e-07	1.43585e-06	-2.78355e-08	8.20705e-09	-1.96284e-08
6.439	1.07838e-06	-1.19542e-07	9.58835e-07	1.05158e-06	5.63459e-08	1.10793e-06	1.11773e-06	3.01647e-07	1.41938e-06	6.23366e-07	-6.99437e-08	5.53423e-07	-1.80489e-07	2.78890e-08	-1.52600e-07	1.73468e-06	8.45728e-09	1.74314e-06	9.04104e-07	5.35710e-07	1.43981e-06	-2.62189e-08	7.73041e-09	-1.84885e-08
6.463	1.08239e-06	-1.19987e-07	9.62406e-07	1.05478e-06	5.64683e-08	1.11124e-06	1.12151e-06	3.02130e-07	1.42364e-06	6.29381e-07	-7.06186e-08	5.58763e-07	-1.79316e-07	2.77078e-08	-1.51608e-07	1.74020e-06	8.65783e-09	1.74885e-06	9.06763e-07	5.37003e-07	1.44377e-06	-2.45917e-08	7.25064e-09	-1.73410e-08
6.488	1.08640e-06	-1.20432e-07	9.65969e-07	1.05796e-06	5.65891e-08	1.11455e-06	1.12528e-06	3.02606e-07	1.42789e-06	6.35415e-07	-7.12956e-08	5.64119e-07	-1.78134e-07	2.75251e-08	-1.50608e-07	1.74570e-06	8.85977e-09	1.75456e-06	9.09415e-07	5.38287e-07	1.44770e-06	-2.29539e-08	6.76775e-09	-1.61861e-08
6.513	1.09040e-06	-1.20875e-07	9.69524e-07	1.06114e-06	5.67083e-08	1.11785e-06	1.12905e-06	3.03075e-07	1.43213e-06	6.41467e-07	-7.19746e-08	5.69492e-07	-1.76941e-07	2.73408e-08	-1.49600e-07	1.75120e-06	9.06309e-09	1.76026e-06	9.12061e-07	5.39562e-07	1.45162e-06	-2.13056e-08	6.28176e-09	-1.50238e-08
6.537	1.09439e-06	-1.21317e-07	9.73072e-07	1.06431e-06	5.68260e-08	1.12113e-06	1.13282e-06	3.03537e-07	1.43635e-06	6.47537e-07	-7.26557e-08	5.74881e-07	-1.75738e-07	2.71550e-08	-1.48583e-07	1.75668e-06	9.26782e-09	1.76595e-06	9.14700e-07	5.40829e-07	1.45553e-06	-1.96467e-08	5.79266e-09	-1.38541e-08
6.562	1.09837e-06	-1.21758e-07	9.76611e-07	1.06747e-06	5.69421e-08	1.12441e-06	1.13658e-06	3.03991e-07	1.44057e-06	6.53625e-07	-7.33389e-08	5.80286e-07	-1.74526e-07	2.69676e-08	-1.47558e-07	1.76216e-06	9.47396e-09	1.77163e-06	9.17332e-07	5.42087e-07	1.45942e-06	-1.79774e-08	5.30049e-09	-1.26769e-08
6.586	1.10234e-06	-1.22198e-07	9.80142e-07	1.07062e-06	5.70565e-08	1.12767e-06	1.14034e-06	3.04438e-07	1.44477e-06	6.59731e-07	-7.40240e-08	5.85707e-07	-1.73303e-07	2.67787e-08	-1.46524e-07	1.76762e-06	9.68154e-09	1.77730e-06	9.19958e-07	5.43336e-07	1.46329e-06	-1.62977e-08	4.80523e-09	-1.14925e-08
6.611	1.10630e-06	-1.22638e-07	9.83664e-07	1.07376e-06	5.71694e-08	1.13093e-06	1.14409e-06	3.04878e-07	1.44897e-06	6.65855e-07	-7.47111e-08	5.91144e-07	-1.72071e-07	2.65883e-08	-1.45483e-07	1.77308e-06	9.89055e-09	1.78297e-06	9.22578e-07	5.44576e-07	1.46715e-06	-1.46076e-08	4.30691e-09	-1.03007e-08
6.636	1.11025e-06	-1.23076e-07	9.87177e-07	1.07689e-06	5.72807e-08	1.13417e-06	1.14784e-06	3.05311e-07	1.45315e-06	6.71997e-07	-7.54002e-08	5.96597e-07	-1.70829e-07	2.63964e-08	-1.44433e-07	1.77852e-06	1.01010e-08	1.78862e-06	9.25190e-07	5.45808e-07	1.47100e-06	-1.29071e-08	3.80554e-09	-9.10154e-09
6.660	1.11420e-06	-1.23513e-07	9.90682e-07	1.08002e-06	5.73904e-08	1.13741e-06	1.15158e-06	3.05737e-07	1.45731e-06	6.78156e-07	-7.60913e-08	6.02065e-07	-1.69578e-07	2.62030e-08	-1.43374e-07	1.78395e-06	1.03130e-08	1.79427e-06	9.27796e-07	5.47030e-07	1.47483e-06	-1.11963e-08	3.30112e-09	-7.89515e-09
6.685	1.11813e-06	-1.23949e-07	9.94179e-07	1.08313e-06	5.74984e-08	1.14063e-06	1.15532e-06	3.06155e-07	1.46147e-06	6.84332e-07	-7.67843e-08	6.07548e-07	-1.68316e-07	2.60082e-08	-1.42308e-07	1.78938e-06	1.05264e-08	1.79990e-06	9.30395e-07	5.48244e-07	1.47864e-06	-9.47519e-09	2.79368e-09	-6.68152e-09
6.709	1.12205e-06	-1.24383e-07	9.97666e-07	1.08623e-06	5.76049e-08	1.14384e-06	1.15905e-06	3.06566e-07	1.46562e-06	6.90525e-07	-7.74792e-08	6.13046e-07	-1.67046e-07	2.58118e-08	-1.41234e-07	1.79479e-06	1.07413e-08	1.80553e-06	9.32986e-07	5.49449e-07	1.48244e-06	-7.74386e-09	2.28321e-09	-5.46065e-09
6.734	1.12596e-06	-1.24817e-07	1.00114e-06	1.08933e-06	5.77098e-08	1.14704e-06	1.16278e-06	3.06969e-07	1.46975e-06	6.96735e-07	-7.81759e-08	6.18559e-07	-1.65766e-07	2.56140e-08	-1.40152e-07	1.80019e-06	1.09577e-08	1.81115e-06	9.35572e-07	5.50645e-07	1.48622e-06	-6.00233e-09	1.76974e-09	-4.23260e-09
6.758	1.12986e-06	-1.25249e-07	1.00461e-06	1.09241e-06	5.78131e-08	1.15023e-06	1.16650e-06	3.07366e-07	1.47387e-06	7.02962e-07	-7.88746e-08	6.24087e-07	-1.64476e-07	2.54148e-08	-1.39061e-07	1.80559e-06	1.11756e-08	1.81676e-06	9.38150e-07	5.51831e-07	1.48998e-06	-4.25064e-09	1.25326e-09	-2.99737e-09
6.783	1.13375e-06	-1.25681e-07	1.00807e-06	1.09549e-06	5.79147e-08	1.15341e-06	1.17022e-06	3.07755e-07	1.47798e-06	7.09205e-07	-7.95751e-08	6.29630e-07	-1.63177e-07	2.52141e-08	-1.37963e-07	1.81097e-06	1.13951e-08	1.82236e-06	9.40721e-07	5.53009e-07	1.49373e-06	-2.48882e-09	7.33806e-10	-1.75501e-09
6.808	1.13763e-06	-1.26111e-07	1.01152e-06	1.09856e-06	5.80148e-08	1.15657e-06	1.17394e-06	3.08136e-07	1.48208e-06	7.15465e-07	-8.02775e-08	6.35187e-07	-1.61869e-07	2.50119e-08	-1.36857e-07	1.81634e-06	1.16161e-08	1.82796e-06	9.43285e-07	5.54177e-07	1.49746e-06	-7.16910e-10	2.11375e-10	-5.05536e-10
6.832	1.14150e-06	-1.26540e-07	1.01496e-06	1.10162e-06	5.81133e-08	1.15973e-06	1.17765e-06	3.08511e-07	1.48616e-06	7.21741e-07	-8.09816e-08	6.40759e-07	-1.60552e-07	2.48084e-08	-1.35744e-07	1.82170e-06	1.18387e-08	1.83354e-06	9.45842e-07	5.55337e-07	1.50118e-06	1.06504e-09	-3.14018e-10	7.51022e-10
6.857	1.14536e-06	-1.26967e-07	1.01839e-06	1.10466e-06	5.82101e-08	1.16287e-06	1.18135e-06	3.08878e-07	1.49023e-06	7.28032e-07	-8.16876e-08	6.46345e-07	-1.59226e-07	2.46035e-08	-1.34622e-07	1.82705e-06	1.20628e-08	1.83911e-06	9.48392e-07	5.56487e-07	1.50488e-06	2.85699e-09	-8.42360e-10	2.01463e-09
6.881	1.14920e-06	-1.27394e-07	1.02181e-06	1.10770e-06	5.83053e-08	1.16601e-06	1.18505e-06	3.09237e-07	1.49429e-06	7.34340e-07	-8.23953e-08	6.51945e-07	-1.57890e-07	2.43971e-08	-1.33493e-07	1.83239e-06	1.22885e-08	1.84468e-06	9.50935e-07	5.57628e-07	1.50856e-06	4.65891e-09	-1.37364e-09	3.28527e-09
6.906	1.15304e-06	-1.27819e-07	1.02522e-06	1.11073e-06	5.83989e-08	1.16913e-06	1.18875e-06	3.09590e-07	1.49834e-06	7.40663e-07	-8.31048e-08	6.57558e-07	-1.56546e-07	2.41894e-08	-1.32357e-07	1.83771e-06	1.25158e-08	1.85023e-06	9.53470e-07	5.58759e-07	1.51223e-06	6.47075e-09	-1.90784e-09	4.56291e-09
6.930	1.15686e-06	-1.28243e-07	1.02862e-06	1.11375e-06	5.84909e-08	1.17224e-06	1.19244e-06	3.09935e-07	1.50238e-06	7.47002e-07	-8.38160e-08	6.63186e-07	-1.55193e-07	2.39803e-08	-1.31212e-07	1.84303e-06	1.27447e-08	1.85577e-06	9.55999e-07	5.59881e-07	1.51588e-06	8.29247e-09	-2.44496e-09	5.84751e-09
6.955	1.16068e-06	-1.28665e-07	1.03201e-06	1.11675e-06	5.85813e-08	1.17534e-06	1.19613e-06	3.10272e-07	1.50640e-06	7.53356e-07	-8.45289e-08	6.68827e-07	-1.53831e-07	2.37698e-08	-1.30061e-07	1.84833e-06	1.29753e-08	1.86131e-06	9.58520e-07	5.60994e-07	1.51951e-06	1.01240e-08	-2.98498e-09	7.13905e-09
6.980	1.16448e-06	-1.29086e-07	1.03539e-06	1.11975e-06	5.86701e-08	1.17842e-06	1.19981e-06	3.10602e-07	1.51041e-06	7.59725e-07	-8.52436e-08	6.74481e-07	-1.52460e-07	2.35580e-08	-1.28902e-07	1.85363e-06	1.32075e-08	1.86684e-06	9.61033e-07	5.62098e-07	1.52313e-06	1.19654e-08	-3.52789e-09	8.43749e-09
7.004	1.16826e-06	-1.29506e-07	1.03876e-06	1.12274e-06	5.87573e-08	1.18150e-06	1.20348e-06	3.10925e-07	1.51441e-06	7.66108e-07	-8.59598e-08	6.80149e-07	-1.51080e-07	2.33448e-08	-1.27735e-07	1.85891e-06	1.34413e-08	1.87235e-06	9.63540e-07	5.63192e-07	1.52673e-06	1.38165e-08	-4.07367e-09	9.74281e-09
7.029	1.17204e-06	-1.29925e-07	1.04211e-06	1.12572e-06	5.88428e-08	1.18456e-06	1.20715e-06	3.11241e-07	1.51839e-06	7.72507e-07	-8.66778e-08	6.85829e-07	-1.49692e-07	2.31303e-08	-1.26562e-07	1.86418e-06	1.36768e-08	1.87786e-06	9.66039e-07	5.64276e-07	1.53032e-06	1.56773e-08	-4.62231e-09	1.10550e-08
7.053	1.17580e-06	-1.30342e-07	1.04546e-06	1.12868e-06	5.89268e-08	1.18761e-06	1.21082e-06	3.11549e-07	1.52237e-06	7.78920e-07	-8.73973e-08	6.91523e-07	-1.48295e-07	2.29145e-08	-1.25381e-07	1.86944e-06	1.39139e-08	1.88335e-06	9.68530e-07	5.65351e-07	1.53388e-06	1.75478e-08	-5.17381e-09	1.23740e-08
7.078	1.17955e-06	-1.30758e-07	1.04880e-06	1.13164e-06	5.90091e-08	1.19065e-06	1.21448e-06	3.11849e-07	1.52633e-06	7.85347e-07	-8.81185e-08	6.97229e-07	-1.46890e-07	2.26974e-08	-1.24193e-07	1.87469e-06	1.41528e-08	1.88884e-06	9.71014e-07	5.66417e-07	1.53743e-06	1.94279e-08	-5.72814e-09	1.36997e-08
7.102	1.18329e-06	-1.31172e-07	1.05212e-06	1.13459e-06	5.90898e-08	1.19368e-06	1.21813e-06	3.12142e-07	1.53027e-06	7.91789e-07	-8.88412e-08	7.02947e-07	-1.45477e-07	2.24790e-08	-1.22998e-07	1.87992e-06	1.43934e-08	1.89432e-06	9.73491e-07	5.67473e-07	1.54096e-06	2.13176e-08	-6.28529e-09	1.50323e-08
7.127	1.18702e-06	-1.31585e-07	1.05543e-06	1.13753e-06	5.91689e-08	1.19669e-06	1.22178e-06	3.12428e-07	1.53421e-06	7.98244e-07	-8.95656e-08	7.08678e-07	-1.44055e-07	2.22593e-08	-1.21796e-07	1.88515e-06	1.46356e-08	1.89978e-06	9.75960e-07	5.68519e-07	1.54448e-06	2.32168e-08	-6.84526e-09	1.63715e-08
7.152	1.19073e-06	-1.31997e-07	1.05873e-06	1.14045e-06	5.92464e-08	1.19970e-06	1.22543e-06	3.12706e-07	1.53813e-06	8.04713e-07	-9.02914e-08	7.14422e-07	-1.42625e-07	2.20383e-08	-1.20587e-07	1.89036e-06	1.48796e-08	1.90524e-06	9.78421e-07	5.69555e-07	1.54798e-06	2.51255e-08	-7.40802e-09	1.77174e-08
7.176	1.19443e-06	-1.32407e-07	1.06202e-06	1.14337e-06	5.93222e-08	1.20269e-06	1.22906e-06	3.12977e-07	1.54204e-06	8.11196e-07	-9.10188e-08	7.20177e-07	-1.41187e-07	2.18161e-08	-1.19371e-07	1.89556e-06	1.51253e-08	1.91069e-06	9.80875e-07	5.70582e-07	1.55146e-06	2.70436e-08	-7.97357e-09	1.90700e-08
7.201	1.19812e-06	-1.32816e-07	1.06530e-06	1.14627e-06	5.93965e-08	1.20567e-06	1.23270e-06	3.13241e-07	1.54594e-06	8.17692e-07	-9.17477e-08	7.25944e-07	-1.39740e-07	2.15926e-08	-1.18148e-07	1.90075e-06	1.53728e-08	1.91612e-06	9.83321e-07	5.71599e-07	1.55492e-06	2.89711e-08	-8.54189e-09	2.04293e-08
7.225	1.20179e-06	-1.33223e-07	1.06857e-06	1.14917e-06	5.94692e-08	1.20864e-06	1.23633e-06	3.13497e-07	1.54982e-06	8.24201e-07	-9.24780e-08	7.31723e-07	-1.38286e-07	2.13679e-08	-1.16918e-07	1.90593e-06	1.56221e-08	1.92155e-06	9.85760e-07	5.72607e-07	1.55837e-06	3.09080e-08	-9.11296e-09	2.17951e-08
7.250	1.20545e-06	-1.33628e-07	1.07182e-06	1.15205e-06	5.95402e-08	1.21159e-06	1.23995e-06	3.13746e-07	1.55369e-06	8.30723e-07	-9.32098e-08	7.37513e-07	-1.36824e-07	2.11419e-08	-1.15682e-07	1.91109e-06	1.58731e-08	1.92697e-06	9.88190e-07	5.73604e-07	1.56179e-06	3.28542e-08	-9.68678e-09	2.31675e-08
7.274	1.20909e-06	-1.34033e-07	1.07506e-06	1.15492e-06	5.96096e-08	1.21453e-06	1.24356e-06	3.13987e-07	1.55755e-06	8.37258e-07	-9.39431e-08	7.43315e-07	-1.35354e-07	2.09148e-08	-1.14439e-07	1.91624e-06	1.61259e-08	1.93237e-06	9.90613e-07	5.74592e-07	1.56521e-06	3.48097e-08	-1.02633e-08	2.45464e-08
7.299	1.21273e-06	-1.34435e-07	1.07829e-06	1.15779e-06	5.96775e-08	1.21746e-06	1.24718e-06	3.14221e-07	1.56140e-06	8.43805e-07	-9.46777e-08	7.49128e-07	-1.33876e-07	2.06864e-08	-1.13189e-07	1.92139e-06	1.63806e-08	1.93777e-06	9.93028e-07	5.75570e-07	1.56860e-06	3.67744e-08	-1.08426e-08	2.59318e-08
7.324	1.21634e-06	-1.34836e-07	1.08151e-06	1.16064e-06	5.97437e-08	1.22038e-06	1.25078e-06	3.14447e-07	1.56523e-06	8.50365e-07	-9.54137e-08	7.54952e-07	-1.32390e-07	2.04568e-08	-1.11933e-07	1.92651e-06	1.66370e-08	1.94315e-06	9.95436e-07	5.76538e-07	1.57197e-06	3.87482e-08	-1.14246e-08	2.73236e-08
7.348	1.21995e-06	-1.35236e-07	1.08471e-06	1.16348e-06	5.98083e-08	1.22329e-06	1.25438e-06	3.14666e-07	1.56905e-06	8.56937e-07	-9.61511e-08	7.60786e-07	-1.30897e-07	2.02261e-08	-1.10670e-07	1.93163e-06	1.68953e-08	1.94852e-06	9.97835e-07	5.77496e-07	1.57533e-06	4.07311e-08	-1.20092e-08	2.87219e-08
7.373	1.22354e-06	-1.35633e-07	1.08790e-06	1.16631e-06	5.98713e-08	1.22618e-06	1.25798e-06	3.14877e-07	1.57285e-06	8.63521e-07	-9.68899e-08	7.66631e-07	-1.29396e-07	1.99941e-08	-1.09402e-07	1.93673e-06	1.71554e-08	1.95389e-06	1.00023e-06	5.78444e-07	1.57867e-06	4.27232e-08	-1.25966e-08	3.01266e-08
7.397	1.22711e-06	-1.36030e-07	1.09108e-06	1.16913e-06	5.99327e-08	1.22906e-06	1.26156e-06	3.15081e-07	1.57665e-06	8.70117e-07	-9.76300e-08	7.72487e-07	-1.27887e-07	1.97611e-08	-1.08126e-07	1.94182e-06	1.74174e-08	1.95924e-06	1.00261e-06	5.79382e-07	1.58199e-06	4.47242e-08	-1.31865e-08	3.15377e-08
7.422	1.23067e-06	-1.36424e-07	1.09425e-06	1.17193e-06	5.99926e-08	1.23193e-06	1.26515e-06	3.15278e-07	1.58043e-06	8.76724e-07	-9.83713e-08	7.78353e-07	-1.26372e-07	1.95269e-08	-1.06845e-07	1.94690e-06	1.76812e-08	1.96458e-06	1.00498e-06	5.80310e-07	1.58529e-06	4.67342e-08	-1.37792e-08	3.29551e-08
7.447	1.23421e-06	-1.36817e-07	1.09740e-06	1.17473e-06	6.00508e-08	1.23478e-06	1.26872e-06	3.15467e-07	1.58419e-06	8.83343e-07	-9.91140e-08	7.84229e-07	-1.24848e-07	1.92915e-08	-1.05557e-07	1.95197e-06	1.79469e-08	1.96991e-06	1.00735e-06	5.81228e-07	1.58858e-06	4.87532e-08	-1.43744e-08	3.43787e-08
7.471	1.23774e-06	-1.37209e-07	1.10054e-06	1.17752e-06	6.01074e-08	1.23762e-06	1.27230e-06	3.15649e-07	1.58794e-06	8.89973e-07	-9.98579e-08	7.90115e-07	-1.23318e-07	1.90550e-08	-1.04263e-07	1.95702e-06	1.82146e-08	1.97524e-06	1.00971e-06	5.82136e-07	1.59185e-06	5.07810e-08	-1.49723e-08	3.58087e-08
7.496	1.24126e-06	-1.37598e-07	1.10366e-06	1.18029e-06	6.01625e-08	1.24045e-06	1.27586e-06	3.15823e-07	1.59168e-06	8.96614e-07	-1.00603e-07	7.96011e-07	-1.21781e-07	1.88175e-08	-1.02963e-07	1.96206e-06	1.84841e-08	1.98055e-06	1.01206e-06	5.83033e-07	1.59510e-06	5.28176e-08	-1.55728e-08	3.72448e-08
7.520	1.24476e-06	-1.37986e-07	1.10677e-06	1.18305e-06	6.02159e-08	1.24327e-06	1.27942e-06	3.15990e-07	1.59541e-06	9.03266e-07	-1.01349e-07	8.01916e-07	-1.20236e-07	1.85788e-08	-1.01657e-07	1.96709e-06	1.87555e-08	1.98584e-06	1.01441e-06	5.83921e-07	1.59833e-06	5.48630e-08	-1.61759e-08	3.86871e-08
7.545	1.24824e-06	-1.38372e-07	1.10987e-06	1.18580e-06	6.02678e-08	1.24607e-06	1.28298e-06	3.16149e-07	1.59912e-06	9.09928e-07	-1.02097e-07	8.07831e-07	-1.18684e-07	1.83390e-08	-1.00345e-07	1.97210e-06	1.90289e-08	1.99113e-06	1.01674e-06	5.84798e-07	1.60154e-06	5.69172e-08	-1.67815e-08	4.01356e-08
7.569	1.25171e-06	-1.38757e-07	1.11295e-06	1.18854e-06	6.03181e-08	1.24886e-06	1.28652e-06	3.16301e-07	1.60282e-06	9.16600e-07	-1.02846e-07	8.13755e-07	-1.17126e-07	1.80982e-08	-9.90275e-08	1.97711e-06	1.93043e-08	1.99641e-06	1.01907e-06	5.85665e-07	1.60473e-06	5.89800e-08	-1.73897e-08	4.15903e-08
7.594	1.25516e-06	-1.39139e-07	1.11602e-06	1.19127e-06	6.03668e-08	1.25164e-06	1.29006e-06	3.16446e-07	1.60651e-06	9.23283e-07	-1.03595e-07	8.19688e-07	-1.15560e-07	1.78563e-08	-9.77040e-08	1.98209e-06	1.95815e-08	2.00168e-06	1.02138e-06	5.86522e-07	1.60791e-06	6.10514e-08	-1.80005e-08	4.30509e-08
7.619	1.25860e-06	-1.39520e-07	1.11908e-06	1.19399e-06	6.04139e-08	1.25440e-06	1.29360e-06	3.16583e-07	1.61018e-06	9.29976e-07	-1.04346e-07	8.25629e-07	-1.13988e-07	1.76134e-08	-9.63747e-08	1.98707e-06	1.98608e-08	2.00693e-06	1.02369e-06	5.87368e-07	1.61106e-06	6.31314e-08	-1.86137e-08	4.45177e-08
7.643	1.26202e-06	-1.39900e-07	1.12212e-06	1.19669e-06	6.04595e-08	1.25715e-06	1.29713e-06	3.16713e-07	1.61384e-06	9.36678e-07	-1.05098e-07	8.31580e-07	-1.12409e-07	1.73694e-08	-9.50398e-08	1.99203e-06	2.01421e-08	2.01217e-06	1.02600e-06	5.88204e-07	1.61420e-06	6.52200e-08	-1.92295e-08	4.59904e-08
7.668	1.26542e-06	-1.40277e-07	1.12515e-06	1.19939e-06	6.05035e-08	1.25989e-06	1.30065e-06	3.16835e-07	1.61749e-06	9.43390e-07	-1.05851e-07	8.37538e-07	-1.10824e-07	1.71244e-08	-9.36993e-08	1.99698e-06	2.04253e-08	2.01741e-06	1.02829e-06	5.89030e-07	1.61732e-06	6.73170e-08	-1.98478e-08	4.74692e-08
7.692	1.26881e-06	-1.40652e-07	1.12816e-06	1.20207e-06	6.05459e-08	1.26262e-06	1.30417e-06	3.16950e-07	1.62112e-06	9.50111e-07	-1.06606e-07	8.43505e-07	-1.09232e-07	1.68784e-08	-9.23533e-08	2.00192e-06	2.07105e-08	2.02263e-06	1.03057e-06	5.89846e-07	1.62042e-06	6.94224e-08	-2.04686e-08	4.89538e-08
7.717	1.27218e-06	-1.41026e-07	1.13116e-06	1.20474e-06	6.05867e-08	1.26533e-06	1.30768e-06	3.17057e-07	1.62474e-06	9.56841e-07	-1.07361e-07	8.49481e-07	-1.07633e-07	1.66314e-08	-9.10018e-08	2.00684e-06	2.09978e-08	2.02784e-06	1.03285e-06	5.90651e-07	1.62350e-06	7.15362e-08	-2.10918e-08	5.04444e-08
7.741	1.27554e-06	-1.41398e-07	1.13414e-06	1.20740e-06	6.06260e-08	1.26802e-06	1.31119e-06	3.17157e-07	1.62835e-06	9.63580e-07	-1.08117e-07	8.55464e-07	-1.06028e-07	1.63834e-08	-8.96449e-08	2.01175e-06	2.12871e-08	2.03304e-06	1.03512e-06	5.91445e-07	1.62656e-06	7.36583e-08	-2.17175e-08	5.19408e-08
7.766	1.27888e-06	-1.41768e-07	1.13711e-06	1.21004e-06	6.06638e-08	1.27071e-06	1.31469e-06	3.17250e-07	1.63194e-06	9.70328e-07	-1.08874e-07	8.61454e-07	-1.04417e-07	1.61345e-08	-8.82827e-08	2.01664e-06	2.15785e-08	2.03822e-06	1.03738e-06	5.92229e-07	1.62961e-06	7.57887e-08	-2.23456e-08	5.34430e-08
7.791	1.28220e-06	-1.42136e-07	1.14006e-06	1.21268e-06	6.07000e-08	1.27338e-06	1.31818e-06	3.17335e-07	1.63551e-06	9.77085e-07	-1.09632e-07	8.67453e-07	-1.02800e-07	1.58846e-08	-8.69152e-08	2.02153e-06	2.18719e-08	2.04340e-06	1.03963e-06	5.93003e-07	1.63263e-06	7.79272e-08	-2.29762e-08	5.49511e-08
7.815	1.28550e-06	-1.42502e-07	1.14300e-06	1.21530e-06	6.07346e-08	1.27604e-06	1.32167e-06	3.17413e-07	1.63908e-06	9.83849e-07	-1.10391e-07	8.73458e-07	-1.01176e-07	1.56337e-08	-8.55426e-08	2.02639e-06	2.21674e-08	2.04856e-06	1.04187e-06	5.93766e-07	1.63563e-06	8.00740e-08	-2.36091e-08	5.64649e-08
7.840	1.28878e-06	-1.42867e-07	1.14592e-06	1.21791e-06	6.07677e-08	1.27868e-06	1.32515e-06	3.17484e-07	1.64263e-06	9.90622e-07	-1.11151e-07	8.79471e-07	-9.95468e-08	1.53819e-08	-8.41649e-08	2.03125e-06	2.24650e-08	2.05371e-06	1.04410e-06	5.94518e-07	1.63862e-06	8.22288e-08	-2.42444e-08	5.79844e-08
7.864	1.29205e-06	-1.43229e-07	1.14882e-06	1.22051e-06	6.07993e-08	1.28131e-06	1.32862e-06	3.17547e-07	1.64617e-06	9.97402e-07	-1.11912e-07	8.85491e-07	-9.79113e-08	1.51292e-08	-8.27821e-08	2.03609e-06	2.27646e-08	2.05885e-06	1.04633e-06	5.95260e-07	1.64159e-06	8.43917e-08	-2.48821e-08	5.95095e-08
7.889	1.29530e-06	-1.43589e-07	1.15172e-06	1.22310e-06	6.08293e-08	1.28393e-06	1.33209e-06	3.17603e-07	1.64969e-06	1.00419e-06	-1.12673e-07	8.91517e-07	-9.62700e-08	1.48756e-08	-8.13944e-08	2.04092e-06	2.30664e-08	2.06398e-06	1.04854e-06	5.95992e-07	1.64453e-06	8.65626e-08	-2.55222e-08	6.10403e-08
7.913	1.29854e-06	-1.43948e-07	1.15459e-06	1.22567e-06	6.08578e-08	1.28653e-06	1.33555e-06	3.17651e-07	1.65320e-06	1.01099e-06	-1.13436e-07	8.97550e-07	-9.46228e-08	1.46211e-08	-8.00017e-08	2.04573e-06	2.33703e-08	2.06910e-06	1.05075e-06	5.96712e-07	1.64746e-06	8.87414e-08	-2.61646e-08	6.25768e-08
7.938	1.30175e-06	-1.44304e-07	1.15745e-06	1.22823e-06	6.08848e-08	1.28912e-06	1.33900e-06	3.17692e-07	1.65669e-06	1.01779e-06	-1.14199e-07	9.03589e-07	-9.29699e-08	1.43657e-08	-7.86043e-08	2.05053e-06	2.36764e-08	2.07421e-06	1.05295e-06	5.97422e-07	1.65037e-06	9.09281e-08	-2.68093e-08	6.41187e-08
7.963	1.30495e-06	-1.44658e-07	1.16029e-06	1.23078e-06	6.09102e-08	1.29169e-06	1.34245e-06	3.17726e-07	1.66018e-06	1.02460e-06	-1.14963e-07	9.09635e-07	-9.13114e-08	1.41094e-08	-7.72020e-08	2.05531e-06	2.39845e-08	2.07930e-06	1.05514e-06	5.98122e-07	1.65326e-06	9.31226e-08	-2.74564e-08	6.56662e-08
7.987	1.30813e-06	-1.45011e-07	1.16312e-06	1.23332e-06	6.09341e-08	1.29426e-06	1.34589e-06	3.17753e-07	1.66364e-06	1.03141e-06	-1.15728e-07	9.15686e-07	-8.96474e-08	1.38523e-08	-7.57951e-08	2.06009e-06	2.42949e-08	2.08438e-06	1.05732e-06	5.98810e-07	1.65613e-06	9.53249e-08	-2.81057e-08	6.72192e-08
8.012	1.31129e-06	-1.45361e-07	1.16593e-06	1.23585e-06	6.09566e-08	1.29680e-06	1.34933e-06	3.17772e-07	1.66710e-06	1.03824e-06	-1.16494e-07	9.21744e-07	-8.79779e-08	1.35943e-08	-7.43836e-08	2.06484e-06	2.46074e-08	2.08945e-06	1.05949e-06	5.99488e-07	1.65898e-06	9.75349e-08	-2.87573e-08	6.87776e-08
8.036	1.31443e-06	-1.45709e-07	1.16872e-06	1.23836e-06	6.09775e-08	1.29934e-06	1.35275e-06	3.17784e-07	1.67054e-06	1.04507e-06	-1.17260e-07	9.27807e-07	-8.63030e-08	1.33355e-08	-7.29675e-08	2.06959e-06	2.49221e-08	2.09451e-06	1.06165e-06	6.00155e-07	1.66181e-06	9.97526e-08	-2.94112e-08	7.03414e-08
8.061	1.31755e-06	-1.46056e-07	1.17150e-06	1.24086e-06	6.09969e-08	1.30186e-06	1.35618e-06	3.17788e-07	1.67396e-06	1.05190e-06	-1.18027e-07	9.33875e-07	-8.46228e-08	1.30759e-08	-7.15469e-08	2.07431e-06	2.52389e-08	2.09955e-06	1.06381e-06	6.00812e-07	1.66462e-06	1.01978e-07	-3.00673e-08	7.19106e-08
8.086	1.32066e-06	-1.46400e-07	1.17426e-06	1.24335e-06	6.10148e-08	1.30436e-06	1.35959e-06	3.17785e-07	1.67738e-06	1.05874e-06	-1.18794e-07	9.39949e-07	-8.29374e-08	1.28154e-08	-7.01220e-08	2.07903e-06	2.55580e-08	2.10459e-06	1.06595e-06	6.01457e-07	1.66741e-06	1.04211e-07	-3.07256e-08	7.34851e-08
8.110	1.32374e-06	-1.46742e-07	1.17700e-06	1.24582e-06	6.10313e-08	1.30685e-06	1.36300e-06	3.17775e-07	1.68077e-06	1.06559e-06	-1.19563e-07	9.46027e-07	-8.12469e-08	1.25542e-08	-6.86927e-08	2.08373e-06	2.58793e-08	2.10961e-06	1.06809e-06	6.02092e-07	1.67018e-06	1.06451e-07	-3.13861e-08	7.50649e-08
8.135	1.32681e-06	-1.47082e-07	1.17973e-06	1.24829e-06	6.10462e-08	1.30933e-06	1.36640e-06	3.17758e-07	1.68416e-06	1.07244e-06	-1.20331e-07	9.52111e-07	-7.95513e-08	1.22922e-08	-6.72591e-08	2.08841e-06	2.62028e-08	2.11462e-06	1.07021e-06	6.02716e-07	1.67293e-06	1.08699e-07	-3.20489e-08	7.66499e-08
8.159	1.32986e-06	-1.47419e-07	1.18244e-06	1.25074e-06	6.10597e-08	1.31179e-06	1.36979e-06	3.17733e-07	1.68753e-06	1.07930e-06	-1.21101e-07	9.58199e-07	-7.78508e-08	1.20295e-08	-6.58213e-08	2.09308e-06	2.65286e-08	2.11961e-06	1.07233e-06	6.03329e-07	1.67566e-06	1.10954e-07	-3.27138e-08	7.82401e-08
8.184	1.33288e-06	-1.47755e-07	1.18513e-06	1.25317e-06	6.10717e-08	1.31424e-06	1.37318e-06	3.17702e-07	1.69088e-06	1.08616e-06	-1.21871e-07	9.64291e-07	-7.61454e-08	1.17659e-08	-6.43795e-08	2.09774e-06	2.68566e-08	2.12460e-06	1.07444e-06	6.03931e-07	1.67837e-06	1.13216e-07	-3.33809e-08	7.98355e-08
8.208	1.33589e-06	-1.48088e-07	1.18780e-06	1.25560e-06	6.10822e-08	1.31668e-06	1.37656e-06	3.17662e-07	1.69423e-06	1.09303e-06	-1.22641e-07	9.70388e-07	-7.44352e-08	1.15017e-08	-6.29336e-08	2.10238e-06	2.71869e-08	2.12957e-06	1.07654e-06	6.04522e-07	1.68106e-06	1.15486e-07	-3.40501e-08	8.14360e-08
8.233	1.33888e-06	-1.48420e-07	1.19046e-06	1.25801e-06	6.10913e-08	1.31910e-06	1.37994e-06	3.17616e-07	1.69755e-06	1.09990e-06	-1.23412e-07	9.76489e-07	-7.27204e-08	1.12367e-08	-6.14837e-08	2.10701e-06	2.75195e-08	2.13453e-06	1.07863e-06	6.05102e-07	1.68373e-06	1.17763e-07	-3.47214e-08	8.30416e-08
8.258	1.34185e-06	-1.48749e-07	1.19310e-06	1.26041e-06	6.10990e-08	1.32151e-06	1.38330e-06	3.17563e-07	1.70087e-06	1.10678e-06	-1.24184e-07	9.82593e-07	-7.10009e-08	1.09710e-08	-6.00299e-08	2.11162e-06	2.78543e-08	2.13948e-06	1.08071e-06	6.05671e-07	1.68638e-06	1.20047e-07	-3.53948e-08	8.46523e-08
8.282	1.34479e-06	-1.49075e-07	1.19572e-06	1.26279e-06	6.11051e-08	1.32390e-06	1.38667e-06	3.17502e-07	1.70417e-06	1.11366e-06	-1.24956e-07	9.88701e-07	-6.92768e-08	1.07046e-08	-5.85722e-08	2.11622e-06	2.81914e-08	2.14441e-06	1.08278e-06	6.06229e-07	1.68901e-06	1.22338e-07	-3.60704e-08	8.62679e-08
8.307	1.34772e-06	-1.49400e-07	1.19832e-06	1.26517e-06	6.11099e-08	1.32628e-06	1.39002e-06	3.17434e-07	1.70745e-06	1.12054e-06	-1.25728e-07	9.94813e-07	-6.75484e-08	1.04375e-08	-5.71108e-08	2.12080e-06	2.85309e-08	2.14933e-06	1.08484e-06	6.06777e-07	1.69162e-06	1.24636e-07	-3.67480e-08	8.78885e-08
8.331	1.35063e-06	-1.49722e-07	1.20091e-06	1.26753e-06	6.11132e-08	1.32864e-06	1.39337e-06	3.17359e-07	1.71072e-06	1.12743e-06	-1.26501e-07	1.00093e-06	-6.58155e-08	1.01698e-08	-5.56457e-08	2.12537e-06	2.88726e-08	2.15424e-06	1.08690e-06	6.07313e-07	1.69421e-06	1.26942e-07	-3.74276e-08	8.95140e-08
8.356	1.35351e-06	-1.50042e-07	1.20347e-06	1.26987e-06	6.11151e-08	1.33099e-06	1.39670e-06	3.17277e-07	1.71398e-06	1.13432e-06	-1.27274e-07	1.00705e-06	-6.40784e-08	9.90136e-09	-5.41770e-08	2.12992e-06	2.92167e-08	2.15914e-06	1.08894e-06	6.07838e-07	1.69678e-06	1.29254e-07	-3.81093e-08	9.11444e-08
8.380	1.35638e-06	-1.50360e-07	1.20602e-06	1.27221e-06	6.11155e-08	1.33332e-06	1.40004e-06	3.17188e-07	1.71722e-06	1.14121e-06	-1.28048e-07	1.01317e-06	-6.23371e-08	9.63229e-09	-5.27048e-08	2.13446e-06	2.95631e-08	2.16402e-06	1.09097e-06	6.08352e-07	1.69933e-06	1.31573e-07	-3.87930e-08	9.27796e-08
8.405	1.35923e-06	-1.50675e-07	1.20855e-06	1.27453e-06	6.11146e-08	1.33564e-06	1.40336e-06	3.17091e-07	1.72045e-06	1.14811e-06	-1.28822e-07	1.01929e-06	-6.05917e-08	9.36259e-09	-5.12291e-08	2.13898e-06	2.99119e-08	2.16889e-06	1.09300e-06	6.08855e-07	1.70185e-06	1.33898e-07	-3.94788e-08	9.44196e-08
8.430	1.36205e-06	-1.50988e-07	1.21106e-06	1.27683e-06	6.11122e-08	1.33795e-06	1.40668e-06	3.16988e-07	1.72367e-06	1.15501e-06	-1.29596e-07	1.02542e-06	-5.88423e-08	9.09227e-09	-4.97500e-08	2.14349e-06	3.02631e-08	2.17375e-06	1.09501e-06	6.09347e-07	1.70436e-06	1.36231e-07	-4.01665e-08	9.60644e-08
8.454	1.36485e-06	-1.51299e-07	1.21355e-06	1.27913e-06	6.11085e-08	1.34024e-06	1.40999e-06	3.16877e-07	1.72687e-06	1.16191e-06	-1.30371e-07	1.03154e-06	-5.70889e-08	8.82134e-09	-4.82675e-08	2.14798e-06	3.06166e-08	2.17860e-06	1.09702e-06	6.09827e-07	1.70685e-06	1.38570e-07	-4.08561e-08	9.77138e-08
8.479	1.36763e-06	-1.51607e-07	1.21603e-06	1.28141e-06	6.11033e-08	1.34251e-06	1.41330e-06	3.16760e-07	1.73006e-06	1.16882e-06	-1.31145e-07	1.03767e-06	-5.53317e-08	8.54982e-09	-4.67819e-08	2.15246e-06	3.09725e-08	2.18343e-06	1.09902e-06	6.10297e-07	1.70931e-06	1.40916e-07	-4.15478e-08	9.93680e-08
8.503	1.37039e-06	-1.51913e-07	1.21848e-06	1.28368e-06	6.10968e-08	1.34477e-06	1.41659e-06	3.16635e-07	1.73323e-06	1.17573e-06	-1.31920e-07	1.04381e-06	-5.35707e-08	8.27772e-09	-4.52930e-08	2.15692e-06	3.13307e-08	2.18825e-06	1.10100e-06	6.10755e-07	1.71176e-06	1.43268e-07	-4.22413e-08	1.01027e-07
8.528	1.37313e-06	-1.52217e-07	1.22092e-06	1.28593e-06	6.10889e-08	1.34702e-06	1.41988e-06	3.16503e-07	1.73639e-06	1.18264e-06	-1.32695e-07	1.04994e-06	-5.18061e-08	8.00504e-09	-4.38010e-08	2.16136e-06	3.16914e-08	2.19306e-06	1.10298e-06	6.11202e-07	1.71418e-06	1.45627e-07	-4.29368e-08	1.02690e-07
8.552	1.37585e-06	-1.52518e-07	1.22333e-06	1.28817e-06	6.10796e-08	1.34925e-06	1.42317e-06	3.16364e-07	1.73953e-06	1.18955e-06	-1.33471e-07	1.05607e-06	-5.00378e-08	7.73182e-09	-4.23060e-08	2.16580e-06	3.20545e-08	2.19785e-06	1.10495e-06	6.11638e-07	1.71658e-06	1.47992e-07	-4.36341e-08	1.04358e-07
8.577	1.37855e-06	-1.52817e-07	1.22573e-06	1.29040e-06	6.10690e-08	1.35147e-06	1.42644e-06	3.16219e-07	1.74266e-06	1.19646e-06	-1.34246e-07	1.06221e-06	-4.82661e-08	7.45805e-09	-4.08080e-08	2.17021e-06	3.24201e-08	2.20263e-06	1.10690e-06	6.12063e-07	1.71897e-06	1.50364e-07	-4.43334e-08	1.06030e-07
8.602	1.38122e-06	-1.53113e-07	1.22811e-06	1.29261e-06	6.10570e-08	1.35367e-06	1.42971e-06	3.16066e-07	1.74577e-06	1.20337e-06	-1.35022e-07	1.06835e-06	-4.64909e-08	7.18375e-09	-3.93072e-08	2.17461e-06	3.27880e-08	2.20740e-06	1.10885e-06	6.12477e-07	1.72133e-06	1.52741e-07	-4.50345e-08	1.07707e-07
8.626	1.38387e-06	-1.53407e-07	1.23046e-06	1.29481e-06	6.10437e-08	1.35586e-06	1.43297e-06	3.15906e-07	1.74887e-06	1.21028e-06	-1.35798e-07	1.07449e-06	-4.47124e-08	6.90894e-09	-3.78035e-08	2.17899e-06	3.31584e-08	2.21215e-06	1.11079e-06	6.12879e-07	1.72367e-06	1.55126e-07	-4.57374e-08	1.09388e-07
8.651	1.38650e-06	-1.53699e-07	1.23280e-06	1.29700e-06	6.10290e-08	1.35803e-06	1.43622e-06	3.15740e-07	1.75196e-06	1.21720e-06	-1.36574e-07	1.08062e-06	-4.29307e-08	6.63362e-09	-3.62970e-08	2.18336e-06	3.35313e-08	2.21689e-06	1.11272e-06	6.13270e-07	1.72599e-06	1.57516e-07	-4.64422e-08	1.11074e-07
8.675	1.38911e-06	-1.53988e-07	1.23512e-06	1.29917e-06	6.10130e-08	1.36019e-06	1.43947e-06	3.15566e-07	1.75503e-06	1.22411e-06	-1.37349e-07	1.08676e-06	-4.11458e-08	6.35782e-09	-3.47879e-08	2.18771e-06	3.39066e-08	2.22162e-06	1.11464e-06	6.13649e-07	1.72829e-06	1.59912e-07	-4.71488e-08	1.12764e-07
8.700	1.39169e-06	-1.54274e-07	1.23742e-06	1.30133e-06	6.09957e-08	1.36233e-06	1.44271e-06	3.15386e-07	1.75809e-06	1.23103e-06	-1.38125e-07	1.09290e-06	-3.93578e-08	6.08155e-09	-3.32762e-08	2.19205e-06	3.42844e-08	2.22633e-06	1.11655e-06	6.14018e-07	1.73056e-06	1.62315e-07	-4.78571e-08	1.14458e-07
8.724	1.39425e-06	-1.54558e-07	1.23969e-06	1.30348e-06	6.09771e-08	1.36445e-06	1.44594e-06	3.15198e-07	1.76114e-06	1.23794e-06	-1.38901e-07	1.09904e-06	-3.75668e-08	5.80481e-09	-3.17620e-08	2.19637e-06	3.46646e-08	2.23103e-06	1.11845e-06	6.14375e-07	1.73282e-06	1.64723e-07	-4.85672e-08	1.16156e-07
8.749	1.39679e-06	-1.54839e-07	1.24195e-06	1.30561e-06	6.09572e-08	1.36657e-06	1.44916e-06	3.15004e-07	1.76416e-06	1.24486e-06	-1.39677e-07	1.10518e-06	-3.57730e-08	5.52762e-09	-3.02454e-08	2.20067e-06	3.50474e-08	2.23572e-06	1.12033e-06	6.14721e-07	1.73505e-06	1.67138e-07	-4.92791e-08	1.17859e-07
8.774	1.39931e-06	-1.55118e-07	1.24419e-06	1.30773e-06	6.09360e-08	1.36866e-06	1.45238e-06	3.14803e-07	1.76718e-06	1.25177e-06	-1.40453e-07	1.11132e-06	-3.39763e-08	5.25000e-09	-2.87263e-08	2.20496e-06	3.54326e-08	2.24040e-06	1.12221e-06	6.15055e-07	1.73727e-06	1.69558e-07	-4.99927e-08	1.19565e-07
8.798	1.40180e-06	-1.55395e-07	1.24640e-06	1.30983e-06	6.09135e-08	1.37075e-06	1.45559e-06	3.14595e-07	1.77018e-06	1.25869e-06	-1.41229e-07	1.11746e-06	-3.21769e-08	4.97196e-09	-2.72049e-08	2.20923e-06	3.58204e-08	2.24506e-06	1.12408e-06	6.15378e-07	1.73946e-06	1.71984e-07	-5.07080e-08	1.21276e-07
8.823	1.40427e-06	-1.55668e-07	1.24860e-06	1.31192e-06	6.08897e-08	1.37281e-06	1.45879e-06	3.14380e-07	1.77317e-06	1.26560e-06	-1.42004e-07	1.12360e-06	-3.03749e-08	4.69351e-09	-2.56813e-08	2.21349e-06	3.62107e-08	2.24970e-06	1.12594e-06	6.15690e-07	1.74163e-06	1.74416e-07	-5.14250e-08	1.22991e-07
8.847	1.40671e-06	-1.55939e-07	1.25077e-06	1.31400e-06	6.08646e-08	1.37486e-06	1.46198e-06	3.14159e-07	1.77614e-06	1.27251e-06	-1.42780e-07	1.12973e-06	-2.85703e-08	4.41466e-09	-2.41556e-08	2.21773e-06	3.66035e-08	2.25434e-06	1.12779e-06	6.15990e-07	1.74378e-06	1.76854e-07	-5.21437e-08	1.24710e-07
8.872	1.40914e-06	-1.56208e-07	1.25293e-06	1.31606e-06	6.08383e-08	1.37690e-06	1.46517e-06	3.13930e-07	1.77910e-06	1.27942e-06	-1.43555e-07	1.13587e-06	-2.67632e-08	4.13543e-09	-2.26277e-08	2.22196e-06	3.69988e-08	2.25895e-06	1.12963e-06	6.16279e-07	1.74591e-06	1.79297e-07	-5.28640e-08	1.26433e-07
8.897	1.41153e-06	-1.56474e-07	1.25506e-06	1.31811e-06	6.08108e-08	1.37892e-06	1.46834e-06	3.13695e-07	1.78204e-06	1.28633e-06	-1.44330e-07	1.14200e-06	-2.49537e-08	3.85584e-09	-2.10979e-08	2.22616e-06	3.73967e-08	2.26356e-06	1.13146e-06	6.16556e-07	1.74802e-06	1.81745e-07	-5.35860e-08	1.28159e-07
8.921	1.41391e-06	-1.56737e-07	1.25717e-06	1.32015e-06	6.07820e-08	1.38093e-06	1.47151e-06	3.13454e-07	1.78497e-06	1.29324e-06	-1.45105e-07	1.14813e-06	-2.31420e-08	3.57588e-09	-1.95661e-08	2.23035e-06	3.77972e-08	2.26815e-06	1.13328e-06	6.16822e-07	1.75010e-06	1.84199e-07	-5.43096e-08	1.29890e-07
8.946	1.41626e-06	-1.56998e-07	1.25926e-06	1.32217e-06	6.07520e-08	1.38292e-06	1.47468e-06	3.13205e-07	1.78788e-06	1.30014e-06	-1.45880e-07	1.15426e-06	-2.13280e-08	3.29559e-09	-1.80324e-08	2.23453e-06	3.82002e-08	2.27273e-06	1.13509e-06	6.17077e-07	1.75216e-06	1.86659e-07	-5.50348e-08	1.31624e-07
8.970	1.41859e-06	-1.57256e-07	1.26133e-06	1.32417e-06	6.07208e-08	1.38489e-06	1.47783e-06	3.12950e-07	1.79078e-06	1.30704e-06	-1.46655e-07	1.16039e-06	-1.95119e-08	3.01497e-09	-1.64969e-08	2.23869e-06	3.86058e-08	2.27729e-06	1.13689e-06	6.17320e-07	1.75421e-06	1.89124e-07	-5.57616e-08	1.33362e-07
8.995	1.42089e-06	-1.57511e-07	1.26338e-06	1.32617e-06	6.06883e-08	1.38685e-06	1.48098e-06	3.12688e-07	1.79367e-06	1.31394e-06	-1.47429e-07	1.16652e-06	-1.76938e-08	2.73403e-09	-1.49598e-08	2.24283e-06	3.90139e-08	2.28184e-06	1.13868e-06	6.17552e-07	1.75623e-06	1.91594e-07	-5.64899e-08	1.35104e-07
9.019	1.42317e-06	-1.57764e-07	1.26541e-06	1.32814e-06	6.06547e-08	1.38880e-06	1.48412e-06	3.12420e-07	1.79654e-06	1.32084e-06	-1.48203e-07	1.17264e-06	-1.58737e-08	2.45280e-09	-1.34209e-08	2.24696e-06	3.94247e-08	2.28638e-06	1.14045e-06	6.17772e-07	1.75823e-06	1.94070e-07	-5.72198e-08	1.36850e-07
9.044	1.42542e-06	-1.58013e-07	1.26741e-06	1.33011e-06	6.06198e-08	1.39073e-06	1.48725e-06	3.12145e-07	1.79940e-06	1.32774e-06	-1.48976e-07	1.17876e-06	-1.40517e-08	2.17127e-09	-1.18805e-08	2.25107e-06	3.98380e-08	2.29090e-06	1.14222e-06	6.17981e-07	1.76020e-06	1.96550e-07	-5.79511e-08	1.38599e-07
9.069	1.42765e-06	-1.58261e-07	1.26939e-06	1.33206e-06	6.05838e-08	1.39264e-06	1.49038e-06	3.11864e-07	1.80224e-06	1.33463e-06	-1.49749e-07	1.18488e-06	-1.22280e-08	1.88947e-09	-1.03385e-08	2.25516e-06	4.02539e-08	2.29541e-06	1.14398e-06	6.18178e-07	1.76216e-06	1.99036e-07	-5.86840e-08	1.40352e-07
9.093	1.42986e-06	-1.58505e-07	1.27135e-06	1.33399e-06	6.05466e-08	1.39454e-06	1.49349e-06	3.11576e-07	1.80507e-06	1.34151e-06	-1.50522e-07	1.19099e-06	-1.04026e-08	1.60740e-09	-8.79518e-09	2.25923e-06	4.06725e-08	2.29991e-06	1.14573e-06	6.18363e-07	1.76409e-06	2.01527e-07	-5.94184e-08	1.42108e-07
9.118	1.43204e-06	-1.58747e-07	1.27329e-06	1.33592e-06	6.05083e-08	1.39642e-06	1.49660e-06	3.11281e-07	1.80788e-06	1.34840e-06	-1.51295e-07	1.19710e-06	-8.57553e-09	1.32509e-09	-7.25045e-09	2.26329e-06	4.10936e-08	2.30439e-06	1.14747e-06	6.18538e-07	1.76600e-06	2.04023e-07	-6.01542e-08	1.43868e-07
9.142	1.43419e-06	-1.58985e-07	1.27521e-06	1.33782e-06	6.04688e-08	1.39829e-06	1.49970e-06	3.10980e-07	1.81068e-06	1.35528e-06	-1.52066e-07	1.20321e-06	-6.74696e-09	1.04254e-09	-5.70443e-09	2.26733e-06	4.15174e-08	2.30885e-06	1.14919e-06	6.18700e-07	1.76789e-06	2.06523e-07	-6.08915e-08	1.45632e-07
9.167	1.43632e-06	-1.59222e-07	1.27710e-06	1.33972e-06	6.04282e-08	1.40014e-06	1.50279e-06	3.10672e-07	1.81347e-06	1.36215e-06	-1.52838e-07	1.20931e-06	-4.91695e-09	7.59765e-10	-4.15719e-09	2.27136e-06	4.19438e-08	2.31330e-06	1.15091e-06	6.18852e-07	1.76976e-06	2.09029e-07	-6.16302e-08	1.47398e-07
9.191	1.43843e-06	-1.59455e-07	1.27897e-06	1.34159e-06	6.03864e-08	1.40198e-06	1.50588e-06	3.10358e-07	1.81624e-06	1.36902e-06	-1.53609e-07	1.21541e-06	-3.08559e-09	4.76783e-10	-2.60880e-09	2.27537e-06	4.23729e-08	2.31774e-06	1.15262e-06	6.18991e-07	1.77161e-06	2.11539e-07	-6.23703e-08	1.49168e-07
9.216	1.44051e-06	-1.59685e-07	1.28082e-06	1.34346e-06	6.03435e-08	1.40380e-06	1.50896e-06	3.10038e-07	1.81899e-06	1.37589e-06	-1.54379e-07	1.22151e-06	-1.25295e-09	1.93605e-10	-1.05934e-09	2.27936e-06	4.28046e-08	2.32217e-06	1.15431e-06	6.19119e-07	1.77343e-06	2.14054e-07	-6.31118e-08	1.50942e-07
9.241	1.44256e-06	-1.59913e-07	1.28265e-06	1.34531e-06	6.02995e-08	1.40561e-06	1.51202e-06	3.09711e-07	1.82174e-06	1.38275e-06	-1.55149e-07	1.22760e-06	5.80875e-10	-8.97565e-11	4.91119e-10	2.28334e-06	4.32390e-08	2.32657e-06	1.15600e-06	6.19236e-07	1.77523e-06	2.16573e-07	-6.38547e-08	1.52719e-07
9.265	1.44459e-06	-1.60138e-07	1.28445e-06	1.34714e-06	6.02544e-08	1.40740e-06	1.51509e-06	3.09378e-07	1.82446e-06	1.38961e-06	-1.55918e-07	1.23369e-06	2.41580e-09	-3.73288e-10	2.04251e-09	2.28729e-06	4.36760e-08	2.33097e-06	1.15767e-06	6.19341e-07	1.77701e-06	2.19097e-07	-6.45989e-08	1.54498e-07
9.290	1.44659e-06	-1.60360e-07	1.28623e-06	1.34896e-06	6.02083e-08	1.40917e-06	1.51814e-06	3.09039e-07	1.82718e-06	1.39646e-06	-1.56687e-07	1.23977e-06	4.25174e-09	-6.56976e-10	3.59476e-09	2.29123e-06	4.41157e-08	2.33535e-06	1.15934e-06	6.19434e-07	1.77877e-06	2.21626e-07	-6.53445e-08	1.56281e-07
9.314	1.44857e-06	-1.60579e-07	1.28799e-06	1.35077e-06	6.01610e-08	1.41093e-06	1.52118e-06	3.08693e-07	1.82988e-06	1.40330e-06	-1.57455e-07	1.24585e-06	6.08861e-09	-9.40809e-10	5.14780e-09	2.29516e-06	4.45580e-08	2.33971e-06	1.16099e-06	6.19516e-07	1.78051e-06	2.24159e-07	-6.60913e-08	1.58068e-07
9.339	1.45052e-06	-1.60795e-07	1.28972e-06	1.35256e-06	6.01127e-08	1.41267e-06	1.52422e-06	3.08341e-07	1.83256e-06	1.41014e-06	-1.58222e-07	1.25192e-06	7.92633e-09	-1.22477e-09	6.70155e-09	2.29906e-06	4.50031e-08	2.34407e-06	1.16263e-06	6.19586e-07	1.78222e-06	2.26696e-07	-6.68394e-08	1.59857e-07
9.363	1.45244e-06	-1.61009e-07	1.29143e-06	1.35433e-06	6.00634e-08	1.41440e-06	1.52725e-06	3.07983e-07	1.83523e-06	1.41698e-06	-1.58989e-07	1.25799e-06	9.76480e-09	-1.50885e-09	8.25595e-09	2.30295e-06	4.54508e-08	2.34840e-06	1.16427e-06	6.19645e-07	1.78391e-06	2.29238e-07	-6.75888e-08	1.61649e-07
9.388	1.45434e-06	-1.61219e-07	1.29312e-06	1.35610e-06	6.00130e-08	1.41611e-06	1.53027e-06	3.07618e-07	1.83789e-06	1.42380e-06	-1.59755e-07	1.26405e-06	1.16040e-08	-1.79304e-09	9.81092e-09	2.30682e-06	4.59012e-08	2.35272e-06	1.16589e-06	6.19692e-07	1.78558e-06	2.31784e-07	-6.83395e-08	1.63444e-07
9.413	1.45621e-06	-1.61426e-07	1.29479e-06	1.35784e-06	5.99615e-08	1.41781e-06	1.53328e-06	3.07247e-07	1.84053e-06	1.43062e-06	-1.60520e-07	1.27010e-06	1.34437e-08	-2.07732e-09	1.13664e-08	2.31068e-06	4.63543e-08	2.35703e-06	1.16750e-06	6.19727e-07	1.78723e-06	2.34334e-07	-6.90913e-08	1.65243e-07
9.437	1.45806e-06	-1.61631e-07	1.29643e-06	1.35958e-06	5.99091e-08	1.41949e-06	1.53629e-06	3.06871e-07	1.84316e-06	1.43744e-06	-1.61285e-07	1.27615e-06	1.52840e-08	-2.36167e-09	1.29223e-08	2.31451e-06	4.68102e-08	2.36133e-06	1.16910e-06	6.19751e-07	1.78885e-06	2.36888e-07	-6.98444e-08	1.67044e-07
9.462	1.45988e-06	-1.61833e-07	1.29804e-06	1.36129e-06	5.98556e-08	1.42115e-06	1.53928e-06	3.06488e-07	1.84577e-06	1.44424e-06	-1.62049e-07	1.28219e-06	1.71247e-08	-2.64609e-09	1.44786e-08	2.31833e-06	4.72687e-08	2.36560e-06	1.17069e-06	6.19764e-07	1.79045e-06	2.39446e-07	-7.05987e-08	1.68848e-07
9.486	1.46167e-06	-1.62031e-07	1.29964e-06	1.36300e-06	5.98012e-08	1.42280e-06	1.54227e-06	3.06098e-07	1.84837e-06	1.45104e-06	-1.62812e-07	1.28823e-06	1.89657e-08	-2.93057e-09	1.60351e-08	2.32214e-06	4.77300e-08	2.36987e-06	1.17227e-06	6.19764e-07	1.79203e-06	2.42009e-07	-7.13541e-08	1.70654e-07
9.511	1.46343e-06	-1.62227e-07	1.30121e-06	1.36468e-06	5.97457e-08	1.42443e-06	1.54525e-06	3.05703e-07	1.85095e-06	1.45783e-06	-1.63574e-07	1.29426e-06	2.08070e-08	-3.21508e-09	1.75919e-08	2.32592e-06	4.81939e-08	2.37412e-06	1.17384e-06	6.19753e-07	1.79359e-06	2.44575e-07	-7.21107e-08	1.72464e-07
9.535	1.46517e-06	-1.62420e-07	1.30275e-06	1.36636e-06	5.96893e-08	1.42605e-06	1.54822e-06	3.05302e-07	1.85352e-06	1.46462e-06	-1.64335e-07	1.30028e-06	2.26484e-08	-3.49963e-09	1.91488e-08	2.32969e-06	4.86606e-08	2.37835e-06	1.17540e-06	6.19731e-07	1.79513e-06	2.47144e-07	-7.28684e-08	1.74276e-07
9.560	1.46688e-06	-1.62609e-07	1.30427e-06	1.36802e-06	5.96320e-08	1.42765e-06	1.55119e-06	3.04895e-07	1.85608e-06	1.47139e-06	-1.65095e-07	1.30630e-06	2.44900e-08	-3.78418e-09	2.07058e-08	2.33344e-06	4.91301e-08	2.38257e-06	1.17694e-06	6.19697e-07	1.79664e-06	2.49718e-07	-7.36272e-08	1.76091e-07
9.585	1.46857e-06	-1.62796e-07	1.30577e-06	1.36966e-06	5.95736e-08	1.42923e-06	1.55414e-06	3.04482e-07	1.85862e-06	1.47816e-06	-1.65855e-07	1.31231e-06	2.63316e-08	-4.06874e-09	2.22628e-08	2.33717e-06	4.96022e-08	2.38677e-06	1.17848e-06	6.19651e-07	1.79813e-06	2.52295e-07	-7.43871e-08	1.77908e-07
9.609	1.47022e-06	-1.62980e-07	1.30724e-06	1.37129e-06	5.95144e-08	1.43080e-06	1.55709e-06	3.04063e-07	1.86115e-06	1.48492e-06	-1.66613e-07	1.31831e-06	2.81731e-08	-4.35329e-09	2.38198e-08	2.34088e-06	5.00771e-08	2.39096e-06	1.18001e-06	6.19593e-07	1.79960e-06	2.54876e-07	-7.51480e-08	1.79728e-07
9.634	1.47185e-06	-1.63160e-07	1.30869e-06	1.37290e-06	5.94542e-08	1.43236e-06	1.56003e-06	3.03637e-07	1.86366e-06	1.49167e-06	-1.67370e-07	1.32430e-06	3.00144e-08	-4.63781e-09	2.53766e-08	2.34458e-06	5.05548e-08	2.39513e-06	1.18152e-06	6.19524e-07	1.80104e-06	2.57461e-07	-7.59100e-08	1.81551e-07
9.658	1.47346e-06	-1.63338e-07	1.31012e-06	1.37450e-06	5.93931e-08	1.43389e-06	1.56296e-06	3.03207e-07	1.86616e-06	1.49841e-06	-1.68127e-07	1.33029e-06	3.18555e-08	-4.92230e-09	2.69332e-08	2.34826e-06	5.10352e-08	2.39929e-06	1.18302e-06	6.19444e-07	1.80247e-06	2.60049e-07	-7.66730e-08	1.83376e-07
9.683	1.47503e-06	-1.63513e-07	1.31152e-06	1.37608e-06	5.93312e-08	1.43542e-06	1.56588e-06	3.02770e-07	1.86865e-06	1.50515e-06	-1.68882e-07	1.33626e-06	3.36963e-08	-5.20673e-09	2.84896e-08	2.35192e-06	5.15184e-08	2.40344e-06	1.18452e-06	6.19352e-07	1.80387e-06	2.62640e-07	-7.74371e-08	1.85203e-07
9.708	1.47658e-06	-1.63684e-07	1.31289e-06	1.37765e-06	5.92683e-08	1.43692e-06	1.56879e-06	3.02327e-07	1.87112e-06	1.51187e-06	-1.69637e-07	1.34223e-06	3.55367e-08	-5.49111e-09	3.00456e-08	2.35556e-06	5.20043e-08	2.40757e-06	1.18600e-06	6.19248e-07	1.80525e-06	2.65235e-07	-7.82021e-08	1.87032e-07
9.732	1.47810e-06	-1.63852e-07	1.31424e-06	1.37921e-06	5.92045e-08	1.43841e-06	1.57170e-06	3.01879e-07	1.87358e-06	1.51858e-06	-1.70390e-07	1.34819e-06	3.73766e-08	-5.77541e-09	3.16012e-08	2.35919e-06	5.24930e-08	2.41168e-06	1.18747e-06	6.19132e-07	1.80660e-06	2.67832e-07	-7.89681e-08	1.88864e-07
9.757	1.47959e-06	-1.64018e-07	1.31557e-06	1.38074e-06	5.91399e-08	1.43988e-06	1.57459e-06	3.01425e-07	1.87602e-06	1.52529e-06	-1.71142e-07	1.35414e-06	3.92159e-08	-6.05962e-09	3.31563e-08	2.36279e-06	5.29845e-08	2.41578e-06	1.18893e-06	6.19005e-07	1.80793e-06	2.70434e-07	-7.97350e-08	1.90699e-07
9.781	1.48105e-06	-1.64180e-07	1.31687e-06	1.38227e-06	5.90745e-08	1.44134e-06	1.57748e-06	3.00965e-07	1.87845e-06	1.53198e-06	-1.71893e-07	1.36009e-06	4.10546e-08	-6.34373e-09	3.47109e-08	2.36638e-06	5.34787e-08	2.41986e-06	1.19038e-06	6.18866e-07	1.80924e-06	2.73038e-07	-8.05028e-08	1.92535e-07
9.806	1.48248e-06	-1.64339e-07	1.31815e-06	1.38378e-06	5.90082e-08	1.44278e-06	1.58036e-06	3.00499e-07	1.88086e-06	1.53866e-06	-1.72643e-07	1.36602e-06	4.28925e-08	-6.62773e-09	3.62648e-08	2.36995e-06	5.39757e-08	2.42393e-06	1.19182e-06	6.18716e-07	1.81053e-06	2.75645e-07	-8.12716e-08	1.94374e-07
9.830	1.48389e-06	-1.64495e-07	1.31940e-06	1.38527e-06	5.89411e-08	1.44421e-06	1.58323e-06	3.00028e-07	1.88326e-06	1.54534e-06	-1.73392e-07	1.37194e-06	4.47297e-08	-6.91161e-09	3.78181e-08	2.37351e-06	5.44755e-08	2.42798e-06	1.19324e-06	6.18554e-07	1.81180e-06	2.78255e-07	-8.20412e-08	1.96214e-07
9.855	1.48527e-06	-1.64648e-07	1.32062e-06	1.38675e-06	5.88731e-08	1.44562e-06	1.58609e-06	2.99552e-07	1.88565e-06	1.55200e-06	-1.74139e-07	1.37786e-06	4.65660e-08	-7.19535e-09	3.93706e-08	2.37704e-06	5.49781e-08	2.43202e-06	1.19466e-06	6.18381e-07	1.81304e-06	2.80869e-07	-8.28117e-08	1.98057e-07
9.880	1.48662e-06	-1.64797e-07	1.32182e-06	1.38821e-06	5.88044e-08	1.44701e-06	1.58895e-06	2.99069e-07	1.88802e-06	1.55865e-06	-1.74886e-07	1.38376e-06	4.84013e-08	-7.47894e-09	4.09223e-08	2.38056e-06	5.54835e-08	2.43604e-06	1.19606e-06	6.18195e-07	1.81426e-06	2.83485e-07	-8.35830e-08	1.99902e-07
9.904	1.48794e-06	-1.64944e-07	1.32300e-06	1.38966e-06	5.87349e-08	1.44839e-06	1.59179e-06	2.98581e-07	1.89038e-06	1.56529e-06	-1.75631e-07	1.38966e-06	5.02355e-08	-7.76236e-09	4.24731e-08	2.38406e-06	5.59917e-08	2.44005e-06	1.19746e-06	6.17999e-07	1.81546e-06	2.86104e-07	-8.43551e-08	2.01748e-07
9.929	1.48923e-06	-1.65087e-07	1.32414e-06	1.39109e-06	5.86646e-08	1.44975e-06	1.59463e-06	2.98088e-07	1.89272e-06	1.57192e-06	-1.76374e-07	1.39554e-06	5.20686e-08	-8.04561e-09	4.40230e-08	2.38754e-06	5.65026e-08	2.44404e-06	1.19884e-06	6.17790e-07	1.81663e-06	2.88725e-07	-8.51281e-08	2.03597e-07
9.953	1.49050e-06	-1.65227e-07	1.32527e-06	1.39251e-06	5.85936e-08	1.45110e-06	1.59746e-06	2.97589e-07	1.89505e-06	1.57853e-06	-1.77117e-07	1.40142e-06	5.39005e-08	-8.32868e-09	4.55718e-08	2.39100e-06	5.70164e-08	2.44802e-06	1.20021e-06	6.17570e-07	1.81778e-06	2.91349e-07	-8.59018e-08	2.05448e-07
9.978	1.49173e-06	-1.65364e-07	1.32637e-06	1.39391e-06	5.85218e-08	1.45243e-06	1.60028e-06	2.97085e-07	1.89737e-06	1.58514e-06	-1.77858e-07	1.40728e-06	5.57311e-08	-8.61155e-09	4.71196e-08	2.39444e-06	5.75330e-08	2.45198e-06	1.20157e-06	6.17338e-07	1.81891e-06	2.93976e-07	-8.66763e-08	2.07300e-07
10.002	1.49294e-06	-1.65497e-07	1.32744e-06	1.39530e-06	5.84493e-08	1.45374e-06	1.60309e-06	2.96575e-07	1.89967e-06	1.59173e-06	-1.78597e-07	1.41313e-06	5.75604e-08	-8.89420e-09	4.86662e-08	2.39787e-06	5.80523e-08	2.45592e-06	1.20292e-06	6.17095e-07	1.82001e-06	2.96605e-07	-8.74515e-08	2.09154e-07
10.027	1.49411e-06	-1.65628e-07	1.32848e-06	1.39667e-06	5.83761e-08	1.45504e-06	1.60589e-06	2.96060e-07	1.90195e-06	1.59831e-06	-1.79336e-07	1.41897e-06	5.93882e-08	-9.17663e-09	5.02116e-08	2.40127e-06	5.85745e-08	2.45985e-06	1.20426e-06	6.16840e-07	1.82110e-06	2.99237e-07	-8.82274e-08	2.11010e-07
10.052	1.49526e-06	-1.65755e-07	1.32950e-06	1.39802e-06	5.83021e-08	1.45632e-06	1.60869e-06	2.95540e-07	1.90423e-06	1.60488e-06	-1.80072e-07	1.42481e-06	6.12145e-08	-9.45883e-09	5.17557e-08	2.40466e-06	5.90995e-08	2.46376e-06	1.20558e-06	6.16574e-07	1.82216e-06	3.01871e-07	-8.90040e-08	2.12867e-07
10.076	1.49638e-06	-1.65879e-07	1.33050e-06	1.39936e-06	5.82275e-08	1.45759e-06	1.61147e-06	2.95014e-07	1.90649e-06	1.61143e-06	-1.80808e-07	1.43062e-06	6.30392e-08	-9.74078e-09	5.32984e-08	2.40803e-06	5.96273e-08	2.46766e-06	1.20690e-06	6.16296e-07	1.82320e-06	3.04507e-07	-8.97813e-08	2.14726e-07
10.101	1.49747e-06	-1.66000e-07	1.33147e-06	1.40069e-06	5.81522e-08	1.45884e-06	1.61425e-06	2.94483e-07	1.90873e-06	1.61797e-06	-1.81542e-07	1.43643e-06	6.48622e-08	-1.00225e-08	5.48397e-08	2.41138e-06	6.01579e-08	2.47154e-06	1.20820e-06	6.16007e-07	1.82421e-06	3.07146e-07	-9.05593e-08	2.16587e-07
10.125	1.49853e-06	-1.66117e-07	1.33241e-06	1.40200e-06	5.80762e-08	1.46007e-06	1.61702e-06	2.93947e-07	1.91097e-06	1.62450e-06	-1.82274e-07	1.44223e-06	6.66834e-08	-1.03039e-08	5.63795e-08	2.41472e-06	6.06913e-08	2.47541e-06	1.20950e-06	6.15705e-07	1.82520e-06	3.09787e-07	-9.13379e-08	2.18449e-07
10.150	1.49956e-06	-1.66231e-07	1.33332e-06	1.40329e-06	5.79996e-08	1.46129e-06	1.61978e-06	2.93406e-07	1.91318e-06	1.63101e-06	-1.83005e-07	1.44801e-06	6.85028e-08	-1.05850e-08	5.79178e-08	2.41803e-06	6.12275e-08	2.47926e-06	1.21078e-06	6.15393e-07	1.82617e-06	3.12429e-07	-9.21171e-08	2.20312e-07
10.174	1.50056e-06	-1.66342e-07	1.33421e-06	1.40457e-06	5.79223e-08	1.46249e-06	1.62253e-06	2.92860e-07	1.91539e-06	1.63752e-06	-1.83735e-07	1.45378e-06	7.03204e-08	-1.08659e-08	5.94545e-08	2.42133e-06	6.17666e-08	2.48309e-06	1.21205e-06	6.15069e-07	1.82712e-06	3.15074e-07	-9.28968e-08	2.22177e-07
10.199	1.50153e-06	-1.66450e-07	1.33508e-06	1.40583e-06	5.78445e-08	1.46368e-06	1.62527e-06	2.92308e-07	1.91758e-06	1.64400e-06	-1.84462e-07	1.45954e-06	7.21359e-08	-1.11464e-08	6.09895e-08	2.42460e-06	6.23085e-08	2.48691e-06	1.21331e-06	6.14733e-07	1.82804e-06	3.17721e-07	-9.36772e-08	2.24044e-07
10.224	1.50247e-06	-1.66554e-07	1.33591e-06	1.40708e-06	5.77660e-08	1.46485e-06	1.62800e-06	2.91752e-07	1.91976e-06	1.65047e-06	-1.85188e-07	1.46528e-06	7.39493e-08	-1.14266e-08	6.25227e-08	2.42786e-06	6.28532e-08	2.49071e-06	1.21455e-06	6.14385e-07	1.82894e-06	3.20369e-07	-9.44581e-08	2.25911e-07
10.248	1.50338e-06	-1.66655e-07	1.33672e-06	1.40831e-06	5.76869e-08	1.46600e-06	1.63073e-06	2.91190e-07	1.92192e-06	1.65693e-06	-1.85913e-07	1.47102e-06	7.57606e-08	-1.17065e-08	6.40541e-08	2.43110e-06	6.34007e-08	2.49450e-06	1.21579e-06	6.14027e-07	1.82981e-06	3.23020e-07	-9.52395e-08	2.27780e-07
10.273	1.50426e-06	-1.66753e-07	1.33751e-06	1.40953e-06	5.76072e-08	1.46714e-06	1.63344e-06	2.90623e-07	1.92407e-06	1.66337e-06	-1.86636e-07	1.47674e-06	7.75697e-08	-1.19860e-08	6.55837e-08	2.43432e-06	6.39511e-08	2.49827e-06	1.21701e-06	6.13656e-07	1.83067e-06	3.25672e-07	-9.60215e-08	2.29650e-07
10.297	1.50511e-06	-1.66847e-07	1.33826e-06	1.41073e-06	5.75270e-08	1.46826e-06	1.63615e-06	2.90052e-07	1.92620e-06	1.66980e-06	-1.87357e-07	1.48244e-06	7.93765e-08	-1.22652e-08	6.71113e-08	2.43752e-06	6.45043e-08	2.50203e-06	1.21823e-06	6.13274e-07	1.83150e-06	3.28325e-07	-9.68039e-08	2.31522e-07
10.322	1.50593e-06	-1.66938e-07	1.33899e-06	1.41192e-06	5.74462e-08	1.46936e-06	1.63885e-06	2.89476e-07	1.92833e-06	1.67621e-06	-1.88077e-07	1.48814e-06	8.11809e-08	-1.25440e-08	6.86369e-08	2.44071e-06	6.50603e-08	2.50577e-06	1.21943e-06	6.12881e-07	1.83231e-06	3.30981e-07	-9.75868e-08	2.33394e-07
10.346	1.50672e-06	-1.67025e-07	1.33969e-06	1.41309e-06	5.73649e-08	1.47045e-06	1.64154e-06	2.88894e-07	1.93043e-06	1.68261e-06	-1.88794e-07	1.49382e-06	8.29829e-08	-1.28225e-08	7.01604e-08	2.44387e-06	6.56192e-08	2.50949e-06	1.22062e-06	6.12476e-07	1.83309e-06	3.33638e-07	-9.83701e-08	2.35267e-07
10.371	1.50748e-06	-1.67110e-07	1.34037e-06	1.41424e-06	5.72830e-08	1.47153e-06	1.64422e-06	2.88308e-07	1.93253e-06	1.68899e-06	-1.89510e-07	1.49948e-06	8.47824e-08	-1.31005e-08	7.16819e-08	2.44702e-06	6.61808e-08	2.51320e-06	1.22180e-06	6.12060e-07	1.83386e-06	3.36296e-07	-9.91539e-08	2.37142e-07
10.396	1.50821e-06	-1.67191e-07	1.34102e-06	1.41538e-06	5.72007e-08	1.47258e-06	1.64689e-06	2.87717e-07	1.93461e-06	1.69536e-06	-1.90225e-07	1.50513e-06	8.65793e-08	-1.33782e-08	7.32011e-08	2.45014e-06	6.67454e-08	2.51689e-06	1.22296e-06	6.11632e-07	1.83459e-06	3.38955e-07	-9.99380e-08	2.39017e-07
10.420	1.50891e-06	-1.67268e-07	1.34164e-06	1.41651e-06	5.71178e-08	1.47362e-06	1.64955e-06	2.87122e-07	1.93668e-06	1.70171e-06	-1.90937e-07	1.51077e-06	8.83735e-08	-1.36554e-08	7.47181e-08	2.45325e-06	6.73127e-08	2.52056e-06	1.22412e-06	6.11193e-07	1.83531e-06	3.41616e-07	-1.00723e-07	2.40894e-07
10.445	1.50958e-06	-1.67342e-07	1.34223e-06	1.41761e-06	5.70345e-08	1.47465e-06	1.65221e-06	2.86522e-07	1.93873e-06	1.70804e-06	-1.91648e-07	1.51639e-06	9.01650e-08	-1.39322e-08	7.62327e-08	2.45634e-06	6.78829e-08	2.52422e-06	1.22526e-06	6.10742e-07	1.83600e-06	3.44278e-07	-1.01507e-07	2.42771e-07
10.469	1.51021e-06	-1.67413e-07	1.34280e-06	1.41871e-06	5.69507e-08	1.47566e-06	1.65485e-06	2.85917e-07	1.94077e-06	1.71436e-06	-1.92356e-07	1.52200e-06	9.19536e-08	-1.42086e-08	7.77450e-08	2.45941e-06	6.84559e-08	2.52786e-06	1.22639e-06	6.10280e-07	1.83667e-06	3.46942e-07	-1.02293e-07	2.44649e-07
10.494	1.51082e-06	-1.67480e-07	1.34334e-06	1.41978e-06	5.68664e-08	1.47665e-06	1.65749e-06	2.85307e-07	1.94279e-06	1.72066e-06	-1.93063e-07	1.52759e-06	9.37394e-08	-1.44846e-08	7.92548e-08	2.46246e-06	6.90317e-08	2.53149e-06	1.22752e-06	6.09806e-07	1.83732e-06	3.49606e-07	-1.03078e-07	2.46528e-07
10.519	1.51140e-06	-1.67544e-07	1.34385e-06	1.42084e-06	5.67817e-08	1.47763e-06	1.66011e-06	2.84693e-07	1.94481e-06	1.72694e-06	-1.93768e-07	1.53317e-06	9.55222e-08	-1.47600e-08	8.07622e-08	2.46549e-06	6.96104e-08	2.53510e-06	1.22862e-06	6.09321e-07	1.83795e-06	3.52271e-07	-1.03864e-07	2.48407e-07
10.543	1.51194e-06	-1.67604e-07	1.34434e-06	1.42189e-06	5.66966e-08	1.47859e-06	1.66273e-06	2.84074e-07	1.94681e-06	1.73320e-06	-1.94471e-07	1.53873e-06	9.73020e-08	-1.50351e-08	8.22670e-08	2.46850e-06	7.01919e-08	2.53869e-06	1.22972e-06	6.08824e-07	1.83855e-06	3.54938e-07	-1.04650e-07	2.50287e-07
10.568	1.51246e-06	-1.67661e-07	1.34480e-06	1.42292e-06	5.66110e-08	1.47953e-06	1.66534e-06	2.83451e-07	1.94879e-06	1.73945e-06	-1.95172e-07	1.54428e-06	9.90787e-08	-1.53096e-08	8.37691e-08	2.47149e-06	7.07762e-08	2.54227e-06	1.23081e-06	6.08316e-07	1.83912e-06	3.57605e-07	-1.05437e-07	2.52168e-07
10.592	1.51294e-06	-1.67715e-07	1.34523e-06	1.42393e-06	5.65251e-08	1.48046e-06	1.66794e-06	2.82823e-07	1.95077e-06	1.74568e-06	-1.95871e-07	1.54981e-06	1.00852e-07	-1.55836e-08	8.52686e-08	2.47446e-06	7.13634e-08	2.54583e-06	1.23188e-06	6.07797e-07	1.83968e-06	3.60273e-07	-1.06223e-07	2.54049e-07
10.617	1.51339e-06	-1.67765e-07	1.34563e-06	1.42493e-06	5.64388e-08	1.48137e-06	1.67053e-06	2.82191e-07	1.95272e-06	1.75189e-06	-1.96568e-07	1.55532e-06	1.02622e-07	-1.58572e-08	8.67653e-08	2.47742e-06	7.19533e-08	2.54937e-06	1.23295e-06	6.07267e-07	1.84021e-06	3.62941e-07	-1.07010e-07	2.55931e-07
10.641	1.51381e-06	-1.67812e-07	1.34600e-06	1.42592e-06	5.63521e-08	1.48227e-06	1.67312e-06	2.81555e-07	1.95467e-06	1.75809e-06	-1.97263e-07	1.56082e-06	1.04389e-07	-1.61302e-08	8.82592e-08	2.48035e-06	7.25462e-08	2.55290e-06	1.23400e-06	6.06725e-07	1.84072e-06	3.65611e-07	-1.07797e-07	2.57813e-07
10.666	1.51420e-06	-1.67855e-07	1.34635e-06	1.42688e-06	5.62651e-08	1.48315e-06	1.67569e-06	2.80914e-07	1.95660e-06	1.76426e-06	-1.97956e-07	1.56631e-06	1.06153e-07	-1.64027e-08	8.97503e-08	2.48327e-06	7.31418e-08	2.55641e-06	1.23504e-06	6.06171e-07	1.84121e-06	3.68280e-07	-1.08584e-07	2.59696e-07
10.691	1.51456e-06	-1.67895e-07	1.34667e-06	1.42783e-06	5.61778e-08	1.48401e-06	1.67825e-06	2.80269e-07	1.95852e-06	1.77042e-06	-1.98647e-07	1.57177e-06	1.07913e-07	-1.66747e-08	9.12385e-08	2.48617e-06	7.37403e-08	2.55991e-06	1.23606e-06	6.05607e-07	1.84167e-06	3.70951e-07	-1.09372e-07	2.61579e-07
10.715	1.51489e-06	-1.67931e-07	1.34696e-06	1.42877e-06	5.60901e-08	1.48486e-06	1.68081e-06	2.79620e-07	1.96043e-06	1.77656e-06	-1.99335e-07	1.57722e-06	1.09670e-07	-1.69461e-08	9.27236e-08	2.48904e-06	7.43416e-08	2.56338e-06	1.23708e-06	6.05031e-07	1.84211e-06	3.73622e-07	-1.10159e-07	2.63463e-07
10.740	1.51519e-06	-1.67964e-07	1.34722e-06	1.42969e-06	5.60021e-08	1.48569e-06	1.68335e-06	2.78967e-07	1.96232e-06	1.78267e-06	-2.00022e-07	1.58265e-06	1.11423e-07	-1.72170e-08	9.42057e-08	2.49190e-06	7.49457e-08	2.56684e-06	1.23808e-06	6.04443e-07	1.84253e-06	3.76293e-07	-1.10947e-07	2.65346e-07
10.764	1.51545e-06	-1.67993e-07	1.34746e-06	1.43059e-06	5.59138e-08	1.48651e-06	1.68589e-06	2.78309e-07	1.96420e-06	1.78877e-06	-2.00706e-07	1.58807e-06	1.13172e-07	-1.74873e-08	9.56848e-08	2.49474e-06	7.55526e-08	2.57029e-06	1.23908e-06	6.03845e-07	1.84292e-06	3.78964e-07	-1.11734e-07	2.67230e-07
10.789	1.51568e-06	-1.68019e-07	1.34766e-06	1.43148e-06	5.58253e-08	1.48731e-06	1.68842e-06	2.77647e-07	1.96606e-06	1.79485e-06	-2.01388e-07	1.59347e-06	1.14918e-07	-1.77570e-08	9.71606e-08	2.49756e-06	7.61624e-08	2.57372e-06	1.24006e-06	6.03235e-07	1.84329e-06	3.81636e-07	-1.12522e-07	2.69114e-07
10.813	1.51588e-06	-1.68041e-07	1.34784e-06	1.43235e-06	5.57364e-08	1.48809e-06	1.69094e-06	2.76981e-07	1.96792e-06	1.80091e-06	-2.02068e-07	1.59885e-06	1.16659e-07	-1.80262e-08	9.86333e-08	2.50035e-06	7.67750e-08	2.57713e-06	1.24103e-06	6.02614e-07	1.84364e-06	3.84308e-07	-1.13310e-07	2.70998e-07
10.838	1.51605e-06	-1.68060e-07	1.34799e-06	1.43321e-06	5.56474e-08	1.48886e-06	1.69345e-06	2.76312e-07	1.96976e-06	1.80695e-06	-2.02746e-07	1.60421e-06	1.18397e-07	-1.82947e-08	1.00103e-07	2.50313e-06	7.73904e-08	2.58052e-06	1.24198e-06	6.01982e-07	1.84396e-06	3.86980e-07	-1.14098e-07	2.72882e-07
10.863	1.51619e-06	-1.68075e-07	1.34812e-06	1.43405e-06	5.55581e-08	1.48961e-06	1.69595e-06	2.75638e-07	1.97158e-06	1.81298e-06	-2.03422e-07	1.60955e-06	1.20131e-07	-1.85626e-08	1.01569e-07	2.50589e-06	7.80086e-08	2.58390e-06	1.24293e-06	6.01338e-07	1.84427e-06	3.89652e-07	-1.14885e-07	2.74766e-07
10.887	1.51630e-06	-1.68087e-07	1.34821e-06	1.43488e-06	5.54686e-08	1.49035e-06	1.69844e-06	2.74960e-07	1.97340e-06	1.81897e-06	-2.04095e-07	1.61488e-06	1.21861e-07	-1.88300e-08	1.03031e-07	2.50863e-06	7.86296e-08	2.58726e-06	1.24386e-06	6.00684e-07	1.84454e-06	3.92324e-07	-1.15673e-07	2.76650e-07
10.912	1.51637e-06	-1.68095e-07	1.34828e-06	1.43569e-06	5.53789e-08	1.49107e-06	1.70092e-06	2.74279e-07	1.97520e-06	1.82495e-06	-2.04766e-07	1.62019e-06	1.23587e-07	-1.90966e-08	1.04491e-07	2.51135e-06	7.92534e-08	2.59061e-06	1.24478e-06	6.00018e-07	1.84480e-06	3.94995e-07	-1.16461e-07	2.78534e-07
10.936	1.51641e-06	-1.68100e-07	1.34831e-06	1.43648e-06	5.52890e-08	1.49177e-06	1.70339e-06	2.73593e-07	1.97699e-06	1.83091e-06	-2.05434e-07	1.62548e-06	1.25309e-07	-1.93627e-08	1.05946e-07	2.51406e-06	7.98801e-08	2.59394e-06	1.24569e-06	5.99341e-07	1.84503e-06	3.97667e-07	-1.17249e-07	2.80418e-07
10.961	1.51642e-06	-1.68101e-07	1.34832e-06	1.43726e-06	5.51989e-08	1.49246e-06	1.70586e-06	2.72904e-07	1.97876e-06	1.83685e-06	-2.06100e-07	1.63075e-06	1.27027e-07	-1.96281e-08	1.07399e-07	2.51674e-06	8.05095e-08	2.59725e-06	1.24659e-06	5.98653e-07	1.84524e-06	4.00338e-07	-1.18036e-07	2.82302e-07
10.985	1.51640e-06	-1.68099e-07	1.34830e-06	1.43802e-06	5.51087e-08	1.49313e-06	1.70831e-06	2.72211e-07	1.98052e-06	1.84277e-06	-2.06764e-07	1.63600e-06	1.28740e-07	-1.98928e-08	1.08847e-07	2.51940e-06	8.11418e-08	2.60054e-06	1.24748e-06	5.97953e-07	1.84543e-06	4.03009e-07	-1.18824e-07	2.84185e-07
11.010	1.51635e-06	-1.68093e-07	1.34826e-06	1.43877e-06	5.50183e-08	1.49379e-06	1.71076e-06	2.71514e-07	1.98227e-06	1.84866e-06	-2.07426e-07	1.64123e-06	1.30449e-07	-2.01569e-08	1.10292e-07	2.52204e-06	8.17768e-08	2.60382e-06	1.24835e-06	5.97243e-07	1.84559e-06	4.05680e-07	-1.19611e-07	2.86069e-07
11.035	1.51626e-06	-1.68083e-07	1.34818e-06	1.43950e-06	5.49278e-08	1.49443e-06	1.71319e-06	2.70814e-07	1.98401e-06	1.85453e-06	-2.08085e-07	1.64645e-06	1.32154e-07	-2.04203e-08	1.11733e-07	2.52466e-06	8.24146e-08	2.60708e-06	1.24921e-06	5.96521e-07	1.84573e-06	4.08350e-07	-1.20398e-07	2.87951e-07
11.059	1.51614e-06	-1.68070e-07	1.34807e-06	1.44022e-06	5.48372e-08	1.49505e-06	1.71562e-06	2.70110e-07	1.98573e-06	1.86038e-06	-2.08741e-07	1.65164e-06	1.33854e-07	-2.06830e-08	1.13171e-07	2.52727e-06	8.30552e-08	2.61032e-06	1.25006e-06	5.95789e-07	1.84585e-06	4.11019e-07	-1.21185e-07	2.89834e-07
11.084	1.51599e-06	-1.68054e-07	1.34794e-06	1.44092e-06	5.47465e-08	1.49566e-06	1.71804e-06	2.69402e-07	1.98744e-06	1.86621e-06	-2.09395e-07	1.65682e-06	1.35549e-07	-2.09450e-08	1.14604e-07	2.52985e-06	8.36986e-08	2.61355e-06	1.25090e-06	5.95045e-07	1.84595e-06	4.13688e-07	-1.21972e-07	2.91716e-07
11.108	1.51581e-06	-1.68033e-07	1.34778e-06	1.44160e-06	5.46557e-08	1.49625e-06	1.72045e-06	2.68691e-07	1.98914e-06	1.87202e-06	-2.10046e-07	1.66197e-06	1.37240e-07	-2.12063e-08	1.16034e-07	2.53241e-06	8.43448e-08	2.61676e-06	1.25173e-06	5.94291e-07	1.84602e-06	4.16356e-07	-1.22759e-07	2.93597e-07
11.133	1.51560e-06	-1.68010e-07	1.34759e-06	1.44227e-06	5.45649e-08	1.49683e-06	1.72284e-06	2.67976e-07	1.99082e-06	1.87780e-06	-2.10695e-07	1.66711e-06	1.38927e-07	-2.14669e-08	1.17460e-07	2.53496e-06	8.49938e-08	2.61995e-06	1.25254e-06	5.93525e-07	1.84607e-06	4.19023e-07	-1.23545e-07	2.95478e-07
11.158	1.51535e-06	-1.67982e-07	1.34737e-06	1.44292e-06	5.44740e-08	1.49739e-06	1.72523e-06	2.67258e-07	1.99249e-06	1.88356e-06	-2.11342e-07	1.67222e-06	1.40609e-07	-2.17268e-08	1.18882e-07	2.53748e-06	8.56455e-08	2.62312e-06	1.25335e-06	5.92748e-07	1.84609e-06	4.21690e-07	-1.24332e-07	2.97358e-07
11.182	1.51507e-06	-1.67951e-07	1.34712e-06	1.44356e-06	5.43831e-08	1.49794e-06	1.72762e-06	2.66537e-07	1.99415e-06	1.88930e-06	-2.11986e-07	1.67731e-06	1.42285e-07	-2.19859e-08	1.20300e-07	2.53998e-06	8.63000e-08	2.62628e-06	1.25414e-06	5.91961e-07	1.84610e-06	4.24356e-07	-1.25118e-07	2.99238e-07
11.207	1.51476e-06	-1.67917e-07	1.34684e-06	1.44418e-06	5.42921e-08	1.49847e-06	1.72999e-06	2.65812e-07	1.99580e-06	1.89502e-06	-2.12627e-07	1.68239e-06	1.43958e-07	-2.22442e-08	1.21713e-07	2.54247e-06	8.69573e-08	2.62942e-06	1.25492e-06	5.91162e-07	1.84608e-06	4.27020e-07	-1.25903e-07	3.01117e-07
11.231	1.51442e-06	-1.67879e-07	1.34654e-06	1.44478e-06	5.42011e-08	1.49898e-06	1.73235e-06	2.65084e-07	1.99743e-06	1.90071e-06	-2.13265e-07	1.68744e-06	1.45625e-07	-2.25019e-08	1.23123e-07	2.54493e-06	8.76173e-08	2.63255e-06	1.25568e-06	5.90353e-07	1.84604e-06	4.29684e-07	-1.26688e-07	3.02995e-07
11.256	1.51404e-06	-1.67837e-07	1.34620e-06	1.44537e-06	5.41102e-08	1.49948e-06	1.73470e-06	2.64353e-07	1.99905e-06	1.90637e-06	-2.13901e-07	1.69247e-06	1.47287e-07	-2.27587e-08	1.24528e-07	2.54737e-06	8.82801e-08	2.63565e-06	1.25644e-06	5.89533e-07	1.84597e-06	4.32346e-07	-1.27473e-07	3.04873e-07
11.280	1.51363e-06	-1.67791e-07	1.34584e-06	1.44594e-06	5.40193e-08	1.49996e-06	1.73705e-06	2.63618e-07	2.00066e-06	1.91202e-06	-2.14535e-07	1.69748e-06	1.48944e-07	-2.30148e-08	1.25929e-07	2.54980e-06	8.89456e-08	2.63874e-06	1.25718e-06	5.88702e-07	1.84588e-06	4.35007e-07	-1.28258e-07	3.06749e-07
11.305	1.51319e-06	-1.67742e-07	1.34545e-06	1.44650e-06	5.39284e-08	1.50043e-06	1.73938e-06	2.62880e-07	2.00226e-06	1.91764e-06	-2.15165e-07	1.70247e-06	1.50596e-07	-2.32701e-08	1.27326e-07	2.55220e-06	8.96138e-08	2.64181e-06	1.25791e-06	5.87860e-07	1.84577e-06	4.37667e-07	-1.29042e-07	3.08625e-07
11.330	1.51271e-06	-1.67690e-07	1.34502e-06	1.44704e-06	5.38376e-08	1.50088e-06	1.74170e-06	2.62140e-07	2.00384e-06	1.92323e-06	-2.15793e-07	1.70744e-06	1.52243e-07	-2.35245e-08	1.28719e-07	2.55458e-06	9.02848e-08	2.64487e-06	1.25863e-06	5.87007e-07	1.84564e-06	4.40326e-07	-1.29826e-07	3.10500e-07
11.354	1.51221e-06	-1.67634e-07	1.34457e-06	1.44757e-06	5.37468e-08	1.50131e-06	1.74402e-06	2.61396e-07	2.00542e-06	1.92880e-06	-2.16418e-07	1.71239e-06	1.53885e-07	-2.37782e-08	1.30107e-07	2.55695e-06	9.09586e-08	2.64791e-06	1.25934e-06	5.86143e-07	1.84548e-06	4.42983e-07	-1.30610e-07	3.12374e-07
11.379	1.51167e-06	-1.67574e-07	1.34409e-06	1.44808e-06	5.36562e-08	1.50173e-06	1.74633e-06	2.60649e-07	2.00698e-06	1.93435e-06	-2.17040e-07	1.71731e-06	1.55522e-07	-2.40311e-08	1.31490e-07	2.55929e-06	9.16350e-08	2.65093e-06	1.26003e-06	5.85269e-07	1.84530e-06	4.45639e-07	-1.31393e-07	3.14246e-07
11.403	1.51109e-06	-1.67510e-07	1.34358e-06	1.44857e-06	5.35656e-08	1.50214e-06	1.74862e-06	2.59899e-07	2.00852e-06	1.93987e-06	-2.17660e-07	1.72221e-06	1.57153e-07	-2.42832e-08	1.32870e-07	2.56162e-06	9.23142e-08	2.65393e-06	1.26071e-06	5.84384e-07	1.84510e-06	4.48293e-07	-1.32175e-07	3.16118e-07
11.428	1.51049e-06	-1.67443e-07	1.34305e-06	1.44905e-06	5.34752e-08	1.50253e-06	1.75091e-06	2.59146e-07	2.01006e-06	1.94537e-06	-2.18277e-07	1.72709e-06	1.58779e-07	-2.45344e-08	1.34244e-07	2.56392e-06	9.29961e-08	2.65691e-06	1.26138e-06	5.83488e-07	1.84487e-06	4.50946e-07	-1.32957e-07	3.17988e-07
11.452	1.50985e-06	-1.67373e-07	1.34248e-06	1.44951e-06	5.33849e-08	1.50290e-06	1.75319e-06	2.58390e-07	2.01158e-06	1.95084e-06	-2.18890e-07	1.73195e-06	1.60399e-07	-2.47848e-08	1.35614e-07	2.56620e-06	9.36807e-08	2.65988e-06	1.26204e-06	5.82582e-07	1.84462e-06	4.53597e-07	-1.33739e-07	3.19858e-07
11.477	1.50918e-06	-1.67298e-07	1.34188e-06	1.44996e-06	5.32947e-08	1.50325e-06	1.75546e-06	2.57632e-07	2.01309e-06	1.95628e-06	-2.19501e-07	1.73678e-06	1.62014e-07	-2.50343e-08	1.36980e-07	2.56847e-06	9.43680e-08	2.66283e-06	1.26269e-06	5.81664e-07	1.84435e-06	4.56246e-07	-1.34520e-07	3.21726e-07
11.502	1.50848e-06	-1.67220e-07	1.34126e-06	1.45039e-06	5.32047e-08	1.50360e-06	1.75772e-06	2.56870e-07	2.01459e-06	1.96170e-06	-2.20110e-07	1.74159e-06	1.63624e-07	-2.52830e-08	1.38341e-07	2.57071e-06	9.50579e-08	2.66577e-06	1.26332e-06	5.80737e-07	1.84406e-06	4.58893e-07	-1.35301e-07	3.23592e-07
11.526	1.50774e-06	-1.67139e-07	1.34060e-06	1.45081e-06	5.31149e-08	1.50392e-06	1.75997e-06	2.56106e-07	2.01607e-06	1.96710e-06	-2.20715e-07	1.74638e-06	1.65227e-07	-2.55308e-08	1.39697e-07	2.57293e-06	9.57506e-08	2.66868e-06	1.26395e-06	5.79798e-07	1.84374e-06	4.61538e-07	-1.36081e-07	3.25458e-07
11.551	1.50697e-06	-1.67054e-07	1.33992e-06	1.45121e-06	5.30253e-08	1.50423e-06	1.76221e-06	2.55340e-07	2.01755e-06	1.97247e-06	-2.21317e-07	1.75115e-06	1.66826e-07	-2.57778e-08	1.41048e-07	2.57513e-06	9.64459e-08	2.67158e-06	1.26456e-06	5.78849e-07	1.84341e-06	4.64182e-07	-1.36860e-07	3.27322e-07
11.575	1.50617e-06	-1.66965e-07	1.33921e-06	1.45159e-06	5.29359e-08	1.50453e-06	1.76444e-06	2.54570e-07	2.01901e-06	1.97781e-06	-2.21916e-07	1.75589e-06	1.68418e-07	-2.60239e-08	1.42394e-07	2.57732e-06	9.71439e-08	2.67446e-06	1.26515e-06	5.77890e-07	1.84304e-06	4.66823e-07	-1.37639e-07	3.29184e-07
11.600	1.50534e-06	-1.66872e-07	1.33847e-06	1.45196e-06	5.28467e-08	1.50481e-06	1.76666e-06	2.53798e-07	2.02046e-06	1.98312e-06	-2.22513e-07	1.76061e-06	1.70005e-07	-2.62690e-08	1.43736e-07	2.57948e-06	9.78446e-08	2.67732e-06	1.26574e-06	5.76919e-07	1.84266e-06	4.69462e-07	-1.38417e-07	3.31046e-07
11.624	1.50447e-06	-1.66776e-07	1.33770e-06	1.45231e-06	5.27578e-08	1.50507e-06	1.76887e-06	2.53024e-07	2.02190e-06	1.98841e-06	-2.23106e-07	1.76530e-06	1.71586e-07	-2.65133e-08	1.45072e-07	2.58162e-06	9.85479e-08	2.68017e-06	1.26631e-06	5.75939e-07	1.84225e-06	4.72100e-07	-1.39194e-07	3.32905e-07
11.649	1.50357e-06	-1.66676e-07	1.33689e-06	1.45265e-06	5.26691e-08	1.50532e-06	1.77107e-06	2.52246e-07	2.02332e-06	1.99367e-06	-2.23696e-07	1.76998e-06	1.73161e-07	-2.67567e-08	1.46404e-07	2.58374e-06	9.92538e-08	2.68300e-06	1.26688e-06	5.74948e-07	1.84182e-06	4.74734e-07	-1.39971e-07	3.34763e-07
11.674	1.50264e-06	-1.66573e-07	1.33607e-06	1.45297e-06	5.25807e-08	1.50555e-06	1.77327e-06	2.51467e-07	2.02473e-06	1.99891e-06	-2.24284e-07	1.77462e-06	1.74730e-07	-2.69992e-08	1.47731e-07	2.58584e-06	9.99624e-08	2.68581e-06	1.26743e-06	5.73946e-07	1.84137e-06	4.77367e-07	-1.40747e-07	3.36619e-07
11.698	1.50167e-06	-1.66466e-07	1.33521e-06	1.45328e-06	5.24926e-08	1.50577e-06	1.77545e-06	2.50685e-07	2.02614e-06	2.00411e-06	-2.24868e-07	1.77924e-06	1.76293e-07	-2.72407e-08	1.49052e-07	2.58793e-06	1.00674e-07	2.68860e-06	1.26796e-06	5.72934e-07	1.84090e-06	4.79997e-07	-1.41523e-07	3.38474e-07
11.723	1.50067e-06	-1.66355e-07	1.33432e-06	1.45357e-06	5.24047e-08	1.50597e-06	1.77763e-06	2.49901e-07	2.02753e-06	2.00929e-06	-2.25449e-07	1.78384e-06	1.77850e-07	-2.74813e-08	1.50369e-07	2.58999e-06	1.01387e-07	2.69137e-06	1.26849e-06	5.71912e-07	1.84040e-06	4.82625e-07	-1.42298e-07	3.40327e-07
11.747	1.49964e-06	-1.66241e-07	1.33340e-06	1.45384e-06	5.23172e-08	1.50616e-06	1.77979e-06	2.49114e-07	2.02890e-06	2.01444e-06	-2.26027e-07	1.78842e-06	1.79401e-07	-2.77210e-08	1.51680e-07	2.59203e-06	1.02104e-07	2.69413e-06	1.26900e-06	5.70880e-07	1.83988e-06	4.85250e-07	-1.43072e-07	3.42178e-07
11.772	1.49858e-06	-1.66123e-07	1.33245e-06	1.45410e-06	5.22300e-08	1.50633e-06	1.78195e-06	2.48325e-07	2.03027e-06	2.01957e-06	-2.26602e-07	1.79296e-06	1.80946e-07	-2.79597e-08	1.52986e-07	2.59405e-06	1.02823e-07	2.69687e-06	1.26950e-06	5.69837e-07	1.83934e-06	4.87872e-07	-1.43845e-07	3.44027e-07
11.796	1.49748e-06	-1.66001e-07	1.33148e-06	1.45434e-06	5.21432e-08	1.50648e-06	1.78409e-06	2.47534e-07	2.03163e-06	2.02466e-06	-2.27174e-07	1.79749e-06	1.82485e-07	-2.81975e-08	1.54287e-07	2.59605e-06	1.03545e-07	2.69959e-06	1.26999e-06	5.68783e-07	1.83878e-06	4.90492e-07	-1.44617e-07	3.45875e-07
11.821	1.49635e-06	-1.65876e-07	1.33047e-06	1.45457e-06	5.20568e-08	1.50663e-06	1.78623e-06	2.46741e-07	2.03297e-06	2.02973e-06	-2.27742e-07	1.80199e-06	1.84017e-07	-2.84343e-08	1.55583e-07	2.59803e-06	1.04269e-07	2.70230e-06	1.27047e-06	5.67720e-07	1.83819e-06	4.93109e-07	-1.45389e-07	3.47720e-07
11.846	1.49519e-06	-1.65747e-07	1.32944e-06	1.45478e-06	5.19707e-08	1.50675e-06	1.78835e-06	2.45946e-07	2.03430e-06	2.03477e-06	-2.28308e-07	1.80646e-06	1.85544e-07	-2.86701e-08	1.56874e-07	2.59999e-06	1.04996e-07	2.70498e-06	1.27093e-06	5.66646e-07	1.83758e-06	4.95724e-07	-1.46160e-07	3.49564e-07
11.870	1.49399e-06	-1.65614e-07	1.32838e-06	1.45498e-06	5.18850e-08	1.50686e-06	1.79047e-06	2.45148e-07	2.03562e-06	2.03978e-06	-2.28870e-07	1.81091e-06	1.87064e-07	-2.89050e-08	1.58159e-07	2.60193e-06	1.05725e-07	2.70765e-06	1.27139e-06	5.65562e-07	1.83695e-06	4.98335e-07	-1.46930e-07	3.51405e-07
11.895	1.49276e-06	-1.65478e-07	1.32728e-06	1.45516e-06	5.17997e-08	1.50696e-06	1.79258e-06	2.44349e-07	2.03693e-06	2.04476e-06	-2.29429e-07	1.81533e-06	1.88577e-07	-2.91389e-08	1.59438e-07	2.60384e-06	1.06457e-07	2.71030e-06	1.27183e-06	5.64468e-07	1.83629e-06	5.00944e-07	-1.47699e-07	3.53245e-07
11.919	1.49150e-06	-1.65338e-07	1.32616e-06	1.45532e-06	5.17148e-08	1.50704e-06	1.79468e-06	2.43547e-07	2.03822e-06	2.04971e-06	-2.29984e-07	1.81973e-06	1.90084e-07	-2.93717e-08	1.60713e-07	2.60574e-06	1.07191e-07	2.71293e-06	1.27225e-06	5.63364e-07	1.83562e-06	5.03549e-07	-1.48467e-07	3.55082e-07
11.944	1.49020e-06	-1.65195e-07	1.32501e-06	1.45547e-06	5.16304e-08	1.50710e-06	1.79677e-06	2.42744e-07	2.03951e-06	2.05463e-06	-2.30537e-07	1.82410e-06	1.91585e-07	-2.96036e-08	1.61982e-07	2.60762e-06	1.07928e-07	2.71555e-06	1.27267e-06	5.62250e-07	1.83492e-06	5.06151e-07	-1.49234e-07	3.56917e-07
11.969	1.48888e-06	-1.65048e-07	1.32383e-06	1.45561e-06	5.15464e-08	1.50715e-06	1.79884e-06	2.41939e-07	2.04078e-06	2.05953e-06	-2.31086e-07	1.82844e-06	1.93079e-07	-2.98345e-08	1.63245e-07	2.60948e-06	1.08667e-07	2.71815e-06	1.27307e-06	5.61125e-07	1.83420e-06	5.08751e-07	-1.50001e-07	3.58750e-07
11.993	1.48752e-06	-1.64897e-07	1.32262e-06	1.45572e-06	5.14629e-08	1.50719e-06	1.80091e-06	2.41132e-07	2.04205e-06	2.06439e-06	-2.31631e-07	1.83276e-06	1.94567e-07	-3.00644e-08	1.64503e-07	2.61131e-06	1.09409e-07	2.72072e-06	1.27347e-06	5.59991e-07	1.83346e-06	5.11347e-07	-1.50766e-07	3.60581e-07
12.018	1.48612e-06	-1.64742e-07	1.32138e-06	1.45583e-06	5.13799e-08	1.50721e-06	1.80297e-06	2.40323e-07	2.04330e-06	2.06923e-06	-2.32174e-07	1.83705e-06	1.96048e-07	-3.02932e-08	1.65755e-07	2.61313e-06	1.10154e-07	2.72328e-06	1.27385e-06	5.58847e-07	1.83269e-06	5.13939e-07	-1.51531e-07	3.62409e-07
12.042	1.48470e-06	-1.64584e-07	1.32011e-06	1.45591e-06	5.12974e-08	1.50721e-06	1.80502e-06	2.39512e-07	2.04454e-06	2.07403e-06	-2.32713e-07	1.84132e-06	1.97522e-07	-3.05210e-08	1.67001e-07	2.61493e-06	1.10901e-07	2.72583e-06	1.27421e-06	5.57692e-07	1.83190e-06	5.16529e-07	-1.52294e-07	3.64235e-07
12.067	1.48324e-06	-1.64422e-07	1.31881e-06	1.45599e-06	5.12154e-08	1.50720e-06	1.80706e-06	2.38700e-07	2.04576e-06	2.07880e-06	-2.33249e-07	1.84556e-06	1.98990e-07	-3.07478e-08	1.68242e-07	2.61670e-06	1.11650e-07	2.72835e-06	1.27457e-06	5.56528e-07	1.83110e-06	5.19115e-07	-1.53056e-07	3.66058e-07
12.091	1.48175e-06	-1.64257e-07	1.31749e-06	1.45604e-06	5.11339e-08	1.50718e-06	1.80910e-06	2.37886e-07	2.04698e-06	2.08355e-06	-2.33781e-07	1.84977e-06	2.00451e-07	-3.09736e-08	1.69477e-07	2.61846e-06	1.12402e-07	2.73086e-06	1.27491e-06	5.55354e-07	1.83026e-06	5.21697e-07	-1.53818e-07	3.67879e-07
12.116	1.48022e-06	-1.64088e-07	1.31613e-06	1.45608e-06	5.10530e-08	1.50714e-06	1.81112e-06	2.37071e-07	2.04819e-06	2.08826e-06	-2.34310e-07	1.85395e-06	2.01905e-07	-3.11983e-08	1.70707e-07	2.62019e-06	1.13156e-07	2.73335e-06	1.27524e-06	5.54170e-07	1.82941e-06	5.24276e-07	-1.54578e-07	3.69698e-07
12.141	1.47866e-06	-1.63915e-07	1.31475e-06	1.45611e-06	5.09726e-08	1.50708e-06	1.81313e-06	2.36254e-07	2.04938e-06	2.09294e-06	-2.34835e-07	1.85811e-06	2.03352e-07	-3.14219e-08	1.71930e-07	2.62190e-06	1.13913e-07	2.73582e-06	1.27556e-06	5.52976e-07	1.82854e-06	5.26851e-07	-1.55337e-07	3.71514e-07
12.165	1.47707e-06	-1.63739e-07	1.31333e-06	1.45612e-06	5.08928e-08	1.50701e-06	1.81513e-06	2.35435e-07	2.05057e-06	2.09759e-06	-2.35357e-07	1.86224e-06	2.04793e-07	-3.16445e-08	1.73148e-07	2.62360e-06	1.14672e-07	2.73827e-06	1.27587e-06	5.51772e-07	1.82764e-06	5.29423e-07	-1.56096e-07	3.73327e-07
12.190	1.47545e-06	-1.63559e-07	1.31189e-06	1.45611e-06	5.08136e-08	1.50693e-06	1.81712e-06	2.34615e-07	2.05174e-06	2.10221e-06	-2.35875e-07	1.86634e-06	2.06226e-07	-3.18660e-08	1.74360e-07	2.62527e-06	1.15434e-07	2.74070e-06	1.27616e-06	5.50559e-07	1.82672e-06	5.31991e-07	-1.56853e-07	3.75138e-07
12.214	1.47379e-06	-1.63375e-07	1.31042e-06	1.45609e-06	5.07350e-08	1.50683e-06	1.81911e-06	2.33794e-07	2.05290e-06	2.10680e-06	-2.36390e-07	1.87041e-06	2.07653e-07	-3.20864e-08	1.75566e-07	2.62692e-06	1.16197e-07	2.74312e-06	1.27644e-06	5.49336e-07	1.82578e-06	5.34555e-07	-1.57609e-07	3.76946e-07
12.239	1.47210e-06	-1.63188e-07	1.30892e-06	1.45606e-06	5.06570e-08	1.50671e-06	1.82108e-06	2.32971e-07	2.05405e-06	2.11136e-06	-2.36901e-07	1.87446e-06	2.09072e-07	-3.23058e-08	1.76767e-07	2.62855e-06	1.16964e-07	2.74552e-06	1.27671e-06	5.48103e-07	1.82481e-06	5.37115e-07	-1.58364e-07	3.78751e-07
12.263	1.47038e-06	-1.62997e-07	1.30738e-06	1.45600e-06	5.05796e-08	1.50658e-06	1.82304e-06	2.32147e-07	2.05519e-06	2.11588e-06	-2.37409e-07	1.87848e-06	2.10485e-07	-3.25240e-08	1.77961e-07	2.63017e-06	1.17732e-07	2.74790e-06	1.27697e-06	5.46861e-07	1.82383e-06	5.39671e-07	-1.59117e-07	3.80554e-07
12.288	1.46863e-06	-1.62803e-07	1.30583e-06	1.45594e-06	5.05029e-08	1.50644e-06	1.82500e-06	2.31322e-07	2.05632e-06	2.12038e-06	-2.37913e-07	1.88247e-06	2.11890e-07	-3.27412e-08	1.79149e-07	2.63176e-06	1.18503e-07	2.75026e-06	1.27721e-06	5.45609e-07	1.82282e-06	5.42223e-07	-1.59870e-07	3.82353e-07
12.313	1.46684e-06	-1.62605e-07	1.30424e-06	1.45585e-06	5.04269e-08	1.50628e-06	1.82694e-06	2.30496e-07	2.05744e-06	2.12484e-06	-2.38414e-07	1.88643e-06	2.13289e-07	-3.29573e-08	1.80331e-07	2.63333e-06	1.19277e-07	2.75260e-06	1.27745e-06	5.44348e-07	1.82179e-06	5.44771e-07	-1.60621e-07	3.84150e-07
12.337	1.46502e-06	-1.62403e-07	1.30262e-06	1.45576e-06	5.03515e-08	1.50611e-06	1.82887e-06	2.29668e-07	2.05854e-06	2.12927e-06	-2.38911e-07	1.89036e-06	2.14680e-07	-3.31722e-08	1.81508e-07	2.63488e-06	1.20052e-07	2.75493e-06	1.27767e-06	5.43077e-07	1.82074e-06	5.47315e-07	-1.61371e-07	3.85944e-07
12.362	1.46317e-06	-1.62198e-07	1.30097e-06	1.45564e-06	5.02768e-08	1.50592e-06	1.83080e-06	2.28840e-07	2.05964e-06	2.13367e-06	-2.39404e-07	1.89426e-06	2.16064e-07	-3.33861e-08	1.82678e-07	2.63640e-06	1.20830e-07	2.75724e-06	1.27788e-06	5.41796e-07	1.81967e-06	5.49854e-07	-1.62120e-07	3.87734e-07
12.386	1.46129e-06	-1.61989e-07	1.29930e-06	1.45552e-06	5.02029e-08	1.50572e-06	1.83271e-06	2.28010e-07	2.06072e-06	2.13803e-06	-2.39894e-07	1.89814e-06	2.17441e-07	-3.35988e-08	1.83842e-07	2.63791e-06	1.21610e-07	2.75952e-06	1.27807e-06	5.40507e-07	1.81858e-06	5.52389e-07	-1.62867e-07	3.89522e-07
12.411	1.45937e-06	-1.61776e-07	1.29759e-06	1.45537e-06	5.01296e-08	1.50550e-06	1.83462e-06	2.27179e-07	2.06180e-06	2.14236e-06	-2.40380e-07	1.90198e-06	2.18810e-07	-3.38104e-08	1.85000e-07	2.63940e-06	1.22393e-07	2.76179e-06	1.27826e-06	5.39207e-07	1.81746e-06	5.54920e-07	-1.63613e-07	3.91307e-07
12.435	1.45742e-06	-1.61560e-07	1.29586e-06	1.45521e-06	5.00571e-08	1.50527e-06	1.83652e-06	2.26348e-07	2.06286e-06	2.14666e-06	-2.40863e-07	1.90580e-06	2.20172e-07	-3.40209e-08	1.86151e-07	2.64087e-06	1.23178e-07	2.76405e-06	1.27843e-06	5.37899e-07	1.81633e-06	5.57447e-07	-1.64358e-07	3.93088e-07
12.460	1.45544e-06	-1.61341e-07	1.29410e-06	1.45504e-06	4.99853e-08	1.50503e-06	1.83840e-06	2.25515e-07	2.06392e-06	2.15093e-06	-2.41341e-07	1.90959e-06	2.21527e-07	-3.42302e-08	1.87297e-07	2.64231e-06	1.23965e-07	2.76628e-06	1.27859e-06	5.36581e-07	1.81517e-06	5.59969e-07	-1.65102e-07	3.94867e-07
12.485	1.45342e-06	-1.61117e-07	1.29230e-06	1.45485e-06	4.99143e-08	1.50477e-06	1.84028e-06	2.24682e-07	2.06496e-06	2.15516e-06	-2.41816e-07	1.91335e-06	2.22874e-07	-3.44384e-08	1.88436e-07	2.64374e-06	1.24754e-07	2.76849e-06	1.27873e-06	5.35254e-07	1.81399e-06	5.62486e-07	-1.65844e-07	3.96642e-07
12.509	1.45138e-06	-1.60890e-07	1.29049e-06	1.45465e-06	4.98441e-08	1.50449e-06	1.84214e-06	2.23848e-07	2.06599e-06	2.15936e-06	-2.42287e-07	1.91707e-06	2.24214e-07	-3.46455e-08	1.89569e-07	2.64515e-06	1.25545e-07	2.77069e-06	1.27887e-06	5.33917e-07	1.81279e-06	5.64999e-07	-1.66585e-07	3.98414e-07
12.534	1.44930e-06	-1.60660e-07	1.28864e-06	1.45443e-06	4.97746e-08	1.50420e-06	1.84400e-06	2.23013e-07	2.06701e-06	2.16353e-06	-2.42755e-07	1.92077e-06	2.25547e-07	-3.48514e-08	1.90696e-07	2.64653e-06	1.26339e-07	2.77287e-06	1.27899e-06	5.32572e-07	1.81156e-06	5.67507e-07	-1.67324e-07	4.00182e-07
12.558	1.44718e-06	-1.60426e-07	1.28676e-06	1.45420e-06	4.97060e-08	1.50390e-06	1.84585e-06	2.22178e-07	2.06802e-06	2.16766e-06	-2.43218e-07	1.92444e-06	2.26872e-07	-3.50561e-08	1.91816e-07	2.64789e-06	1.27135e-07	2.77503e-06	1.27910e-06	5.31217e-07	1.81032e-06	5.70010e-07	-1.68062e-07	4.01947e-07
12.583	1.44504e-06	-1.60188e-07	1.28485e-06	1.45395e-06	4.96382e-08	1.50358e-06	1.84768e-06	2.21341e-07	2.06903e-06	2.17176e-06	-2.43678e-07	1.92808e-06	2.28189e-07	-3.52597e-08	1.92930e-07	2.64924e-06	1.27933e-07	2.77717e-06	1.27920e-06	5.29853e-07	1.80905e-06	5.72508e-07	-1.68799e-07	4.03709e-07
12.607	1.44287e-06	-1.59947e-07	1.28292e-06	1.45368e-06	4.95712e-08	1.50325e-06	1.84951e-06	2.20504e-07	2.07002e-06	2.17582e-06	-2.44134e-07	1.93169e-06	2.29499e-07	-3.54621e-08	1.94037e-07	2.65056e-06	1.28733e-07	2.77929e-06	1.27929e-06	5.28480e-07	1.80777e-06	5.75002e-07	-1.69534e-07	4.05468e-07
12.632	1.44066e-06	-1.59702e-07	1.28096e-06	1.45340e-06	4.95051e-08	1.50291e-06	1.85133e-06	2.19667e-07	2.07100e-06	2.17985e-06	-2.44586e-07	1.93527e-06	2.30802e-07	-3.56634e-08	1.95138e-07	2.65186e-06	1.29535e-07	2.78140e-06	1.27936e-06	5.27098e-07	1.80646e-06	5.77490e-07	-1.70268e-07	4.07222e-07
12.657	1.43842e-06	-1.59454e-07	1.27896e-06	1.45311e-06	4.94398e-08	1.50255e-06	1.85314e-06	2.18829e-07	2.07197e-06	2.18385e-06	-2.45035e-07	1.93881e-06	2.32097e-07	-3.58634e-08	1.96233e-07	2.65314e-06	1.30339e-07	2.78348e-06	1.27942e-06	5.25707e-07	1.80513e-06	5.79974e-07	-1.71000e-07	4.08974e-07
12.681	1.43615e-06	-1.59202e-07	1.27694e-06	1.45280e-06	4.93754e-08	1.50217e-06	1.85494e-06	2.17991e-07	2.07293e-06	2.18781e-06	-2.45479e-07	1.94233e-06	2.33384e-07	-3.60623e-08	1.97321e-07	2.65440e-06	1.31145e-07	2.78555e-06	1.27947e-06	5.24307e-07	1.80378e-06	5.82452e-07	-1.71731e-07	4.10721e-07
12.706	1.43384e-06	-1.58947e-07	1.27489e-06	1.45247e-06	4.93119e-08	1.50179e-06	1.85672e-06	2.17152e-07	2.07388e-06	2.19174e-06	-2.45920e-07	1.94582e-06	2.34663e-07	-3.62600e-08	1.98403e-07	2.65564e-06	1.31954e-07	2.78760e-06	1.27951e-06	5.22899e-07	1.80241e-06	5.84925e-07	-1.72460e-07	4.12465e-07
12.730	1.43151e-06	-1.58688e-07	1.27282e-06	1.45214e-06	4.92493e-08	1.50138e-06	1.85850e-06	2.16313e-07	2.07481e-06	2.19563e-06	-2.46356e-07	1.94927e-06	2.35935e-07	-3.64565e-08	1.99478e-07	2.65686e-06	1.32764e-07	2.78963e-06	1.27954e-06	5.21481e-07	1.80102e-06	5.87393e-07	-1.73188e-07	4.14206e-07
12.755	1.42914e-06	-1.58425e-07	1.27071e-06	1.45178e-06	4.91876e-08	1.50097e-06	1.86027e-06	2.15474e-07	2.07574e-06	2.19948e-06	-2.46789e-07	1.95269e-06	2.37198e-07	-3.66518e-08	2.00547e-07	2.65806e-06	1.33577e-07	2.79164e-06	1.27955e-06	5.20055e-07	1.79960e-06	5.89856e-07	-1.73914e-07	4.15942e-07
12.780	1.42674e-06	-1.58159e-07	1.26858e-06	1.45141e-06	4.91269e-08	1.50054e-06	1.86203e-06	2.14634e-07	2.07666e-06	2.20330e-06	-2.47218e-07	1.95609e-06	2.38455e-07	-3.68459e-08	2.01609e-07	2.65924e-06	1.34391e-07	2.79363e-06	1.27955e-06	5.18620e-07	1.79817e-06	5.92313e-07	-1.74638e-07	4.17675e-07
12.804	1.42431e-06	-1.57890e-07	1.26642e-06	1.45103e-06	4.90671e-08	1.50010e-06	1.86378e-06	2.13794e-07	2.07757e-06	2.20709e-06	-2.47643e-07	1.95945e-06	2.39703e-07	-3.70388e-08	2.02664e-07	2.66040e-06	1.35208e-07	2.79561e-06	1.27954e-06	5.17176e-07	1.79672e-06	5.94765e-07	-1.75361e-07	4.19404e-07
12.829	1.42184e-06	-1.57617e-07	1.26423e-06	1.45063e-06	4.90082e-08	1.49964e-06	1.86552e-06	2.12954e-07	2.07847e-06	2.21084e-06	-2.48064e-07	1.96278e-06	2.40943e-07	-3.72304e-08	2.03713e-07	2.66153e-06	1.36027e-07	2.79756e-06	1.27952e-06	5.15723e-07	1.79524e-06	5.97212e-07	-1.76083e-07	4.21129e-07
12.853	1.41935e-06	-1.57340e-07	1.26201e-06	1.45022e-06	4.89503e-08	1.49917e-06	1.86725e-06	2.12114e-07	2.07936e-06	2.21456e-06	-2.48480e-07	1.96608e-06	2.42176e-07	-3.74209e-08	2.04755e-07	2.66265e-06	1.36847e-07	2.79950e-06	1.27948e-06	5.14262e-07	1.79374e-06	5.99653e-07	-1.76802e-07	4.22850e-07
12.878	1.41682e-06	-1.57060e-07	1.25976e-06	1.44979e-06	4.88934e-08	1.49868e-06	1.86897e-06	2.11273e-07	2.08024e-06	2.21823e-06	-2.48893e-07	1.96934e-06	2.43401e-07	-3.76101e-08	2.05790e-07	2.66375e-06	1.37669e-07	2.80142e-06	1.27943e-06	5.12793e-07	1.79223e-06	6.02088e-07	-1.77520e-07	4.24568e-07
12.902	1.41426e-06	-1.56776e-07	1.25749e-06	1.44935e-06	4.88376e-08	1.49818e-06	1.87067e-06	2.10433e-07	2.08111e-06	2.22188e-06	-2.49302e-07	1.97258e-06	2.44617e-07	-3.77981e-08	2.06819e-07	2.66482e-06	1.38494e-07	2.80332e-06	1.27937e-06	5.11314e-07	1.79069e-06	6.04517e-07	-1.78237e-07	4.26281e-07
12.927	1.41168e-06	-1.56489e-07	1.25519e-06	1.44889e-06	4.87827e-08	1.49767e-06	1.87237e-06	2.09593e-07	2.08197e-06	2.22549e-06	-2.49707e-07	1.97578e-06	2.45826e-07	-3.79849e-08	2.07841e-07	2.66588e-06	1.39320e-07	2.80520e-06	1.27930e-06	5.09828e-07	1.78913e-06	6.06941e-07	-1.78951e-07	4.27990e-07
12.952	1.40905e-06	-1.56199e-07	1.25286e-06	1.44842e-06	4.87288e-08	1.49715e-06	1.87406e-06	2.08753e-07	2.08282e-06	2.22906e-06	-2.50107e-07	1.97895e-06	2.47027e-07	-3.81705e-08	2.08856e-07	2.66691e-06	1.40148e-07	2.80706e-06	1.27922e-06	5.08333e-07	1.78755e-06	6.09359e-07	-1.79664e-07	4.29695e-07
12.976	1.40640e-06	-1.55905e-07	1.25050e-06	1.44793e-06	4.86760e-08	1.49661e-06	1.87574e-06	2.07913e-07	2.08366e-06	2.23259e-06	-2.50504e-07	1.98209e-06	2.48220e-07	-3.83548e-08	2.09865e-07	2.66792e-06	1.40978e-07	2.80890e-06	1.27912e-06	5.06829e-07	1.78595e-06	6.11771e-07	-1.80375e-07	4.31396e-07
13.001	1.40372e-06	-1.55608e-07	1.24811e-06	1.44743e-06	4.86242e-08	1.49605e-06	1.87741e-06	2.07073e-07	2.08449e-06	2.23609e-06	-2.50896e-07	1.98519e-06	2.49404e-07	-3.85378e-08	2.10867e-07	2.66891e-06	1.41810e-07	2.81072e-06	1.27901e-06	5.05317e-07	1.78433e-06	6.14178e-07	-1.81085e-07	4.33093e-07
13.025	1.40101e-06	-1.55307e-07	1.24570e-06	1.44691e-06	4.85735e-08	1.49549e-06	1.87907e-06	2.06233e-07	2.08531e-06	2.23955e-06	-2.51285e-07	1.98826e-06	2.50581e-07	-3.87196e-08	2.11861e-07	2.66989e-06	1.42643e-07	2.81253e-06	1.27889e-06	5.03797e-07	1.78269e-06	6.16578e-07	-1.81793e-07	4.34785e-07
13.050	1.39826e-06	-1.55002e-07	1.24326e-06	1.44638e-06	4.85239e-08	1.49491e-06	1.88072e-06	2.05394e-07	2.08612e-06	2.24297e-06	-2.51669e-07	1.99130e-06	2.51750e-07	-3.89002e-08	2.12849e-07	2.67084e-06	1.43479e-07	2.81432e-06	1.27876e-06	5.02269e-07	1.78103e-06	6.18972e-07	-1.82498e-07	4.36474e-07
13.074	1.39548e-06	-1.54695e-07	1.24079e-06	1.44584e-06	4.84754e-08	1.49431e-06	1.88236e-06	2.04555e-07	2.08692e-06	2.24636e-06	-2.52049e-07	1.99431e-06	2.52910e-07	-3.90795e-08	2.13831e-07	2.67177e-06	1.44316e-07	2.81608e-06	1.27861e-06	5.00732e-07	1.77935e-06	6.21360e-07	-1.83203e-07	4.38157e-07
13.099	1.39268e-06	-1.54383e-07	1.23829e-06	1.44528e-06	4.84279e-08	1.49371e-06	1.88399e-06	2.03716e-07	2.08771e-06	2.24971e-06	-2.52425e-07	1.99729e-06	2.54062e-07	-3.92576e-08	2.14805e-07	2.67268e-06	1.45155e-07	2.81783e-06	1.27846e-06	4.99188e-07	1.77764e-06	6.23742e-07	-1.83905e-07	4.39837e-07
13.124	1.38984e-06	-1.54069e-07	1.23577e-06	1.44470e-06	4.83816e-08	1.49309e-06	1.88561e-06	2.02878e-07	2.08849e-06	2.25302e-06	-2.52797e-07	2.00023e-06	2.55207e-07	-3.94344e-08	2.15772e-07	2.67357e-06	1.45995e-07	2.81956e-06	1.27829e-06	4.97635e-07	1.77592e-06	6.26117e-07	-1.84605e-07	4.41512e-07
13.148	1.38697e-06	-1.53751e-07	1.23322e-06	1.44412e-06	4.83364e-08	1.49245e-06	1.88722e-06	2.02040e-07	2.08926e-06	2.25630e-06	-2.53164e-07	2.00314e-06	2.56343e-07	-3.96099e-08	2.16733e-07	2.67443e-06	1.46837e-07	2.82127e-06	1.27811e-06	4.96074e-07	1.77418e-06	6.28487e-07	-1.85304e-07	4.43183e-07
13.173	1.38407e-06	-1.53429e-07	1.23064e-06	1.44351e-06	4.82923e-08	1.49180e-06	1.88883e-06	2.01202e-07	2.09003e-06	2.25954e-06	-2.53527e-07	2.00601e-06	2.57470e-07	-3.97842e-08	2.17686e-07	2.67528e-06	1.47681e-07	2.82296e-06	1.27791e-06	4.94505e-07	1.77242e-06	6.30850e-07	-1.86000e-07	4.44849e-07
13.197	1.38114e-06	-1.53105e-07	1.22804e-06	1.44290e-06	4.82494e-08	1.49114e-06	1.89042e-06	2.00365e-07	2.09078e-06	2.26274e-06	-2.53886e-07	2.00885e-06	2.58590e-07	-3.99572e-08	2.18633e-07	2.67611e-06	1.48527e-07	2.82464e-06	1.27771e-06	4.92929e-07	1.77064e-06	6.33206e-07	-1.86695e-07	4.46511e-07
13.222	1.37818e-06	-1.52776e-07	1.22540e-06	1.44226e-06	4.82077e-08	1.49047e-06	1.89200e-06	1.99529e-07	2.09153e-06	2.26590e-06	-2.54241e-07	2.01166e-06	2.59701e-07	-4.01289e-08	2.19572e-07	2.67692e-06	1.49374e-07	2.82629e-06	1.27749e-06	4.91344e-07	1.76883e-06	6.35556e-07	-1.87388e-07	4.48168e-07
13.246	1.37519e-06	-1.52445e-07	1.22274e-06	1.44162e-06	4.81671e-08	1.48979e-06	1.89357e-06	1.98694e-07	2.09226e-06	2.26902e-06	-2.54592e-07	2.01443e-06	2.60804e-07	-4.02993e-08	2.20505e-07	2.67770e-06	1.50223e-07	2.82793e-06	1.27726e-06	4.89752e-07	1.76701e-06	6.37900e-07	-1.88079e-07	4.49821e-07
13.271	1.37217e-06	-1.52110e-07	1.22006e-06	1.44096e-06	4.81278e-08	1.48909e-06	1.89513e-06	1.97859e-07	2.09299e-06	2.27211e-06	-2.54938e-07	2.01717e-06	2.61899e-07	-4.04685e-08	2.21430e-07	2.67847e-06	1.51074e-07	2.82954e-06	1.27702e-06	4.88152e-07	1.76517e-06	6.40236e-07	-1.88768e-07	4.51468e-07
13.296	1.36912e-06	-1.51772e-07	1.21735e-06	1.44028e-06	4.80896e-08	1.48837e-06	1.89668e-06	1.97025e-07	2.09370e-06	2.27516e-06	-2.55280e-07	2.01988e-06	2.62985e-07	-4.06363e-08	2.22349e-07	2.67921e-06	1.51926e-07	2.83114e-06	1.27677e-06	4.86544e-07	1.76331e-06	6.42567e-07	-1.89455e-07	4.53111e-07
13.320	1.36604e-06	-1.51430e-07	1.21461e-06	1.43960e-06	4.80526e-08	1.48765e-06	1.89822e-06	1.96191e-07	2.09441e-06	2.27817e-06	-2.55618e-07	2.02255e-06	2.64063e-07	-4.08029e-08	2.23260e-07	2.67994e-06	1.52779e-07	2.83272e-06	1.27650e-06	4.84928e-07	1.76143e-06	6.44890e-07	-1.90140e-07	4.54750e-07
13.345	1.36292e-06	-1.51085e-07	1.21184e-06	1.43889e-06	4.80169e-08	1.48691e-06	1.89975e-06	1.95359e-07	2.09511e-06	2.28114e-06	-2.55951e-07	2.02519e-06	2.65133e-07	-4.09682e-08	2.24165e-07	2.68064e-06	1.53634e-07	2.83427e-06	1.27622e-06	4.83305e-07	1.75953e-06	6.47207e-07	-1.90823e-07	4.56383e-07
13.369	1.35978e-06	-1.50737e-07	1.20905e-06	1.43818e-06	4.79824e-08	1.48616e-06	1.90127e-06	1.94527e-07	2.09580e-06	2.28407e-06	-2.56280e-07	2.02779e-06	2.66194e-07	-4.11322e-08	2.25062e-07	2.68132e-06	1.54491e-07	2.83581e-06	1.27593e-06	4.81674e-07	1.75761e-06	6.49516e-07	-1.91504e-07	4.58012e-07
13.394	1.35661e-06	-1.50385e-07	1.20623e-06	1.43745e-06	4.79491e-08	1.48540e-06	1.90278e-06	1.93696e-07	2.09648e-06	2.28697e-06	-2.56605e-07	2.03036e-06	2.67247e-07	-4.12949e-08	2.25952e-07	2.68199e-06	1.55349e-07	2.83734e-06	1.27563e-06	4.80035e-07	1.75567e-06	6.51819e-07	-1.92183e-07	4.59636e-07
13.418	1.35341e-06	-1.50031e-07	1.20338e-06	1.43670e-06	4.79171e-08	1.48462e-06	1.90428e-06	1.92866e-07	2.09715e-06	2.28982e-06	-2.56925e-07	2.03290e-06	2.68292e-07	-4.14563e-08	2.26835e-07	2.68263e-06	1.56209e-07	2.83884e-06	1.27532e-06	4.78390e-07	1.75371e-06	6.54115e-07	-1.92860e-07	4.61255e-07
13.443	1.35018e-06	-1.49672e-07	1.20051e-06	1.43594e-06	4.78864e-08	1.48383e-06	1.90577e-06	1.92038e-07	2.09781e-06	2.29264e-06	-2.57241e-07	2.03540e-06	2.69328e-07	-4.16164e-08	2.27711e-07	2.68325e-06	1.57069e-07	2.84032e-06	1.27499e-06	4.76736e-07	1.75173e-06	6.56404e-07	-1.93535e-07	4.62869e-07
13.468	1.34692e-06	-1.49311e-07	1.19761e-06	1.43517e-06	4.78570e-08	1.48303e-06	1.90725e-06	1.91210e-07	2.09846e-06	2.29541e-06	-2.57553e-07	2.03786e-06	2.70356e-07	-4.17752e-08	2.28580e-07	2.68385e-06	1.57932e-07	2.84178e-06	1.27465e-06	4.75076e-07	1.74973e-06	6.58686e-07	-1.94208e-07	4.64478e-07
13.492	1.34363e-06	-1.48946e-07	1.19468e-06	1.43438e-06	4.78288e-08	1.48221e-06	1.90872e-06	1.90383e-07	2.09910e-06	2.29815e-06	-2.57860e-07	2.04029e-06	2.71375e-07	-4.19327e-08	2.29442e-07	2.68443e-06	1.58795e-07	2.84323e-06	1.27430e-06	4.73408e-07	1.74771e-06	6.60960e-07	-1.94878e-07	4.66082e-07
13.517	1.34031e-06	-1.48579e-07	1.19173e-06	1.43358e-06	4.78020e-08	1.48139e-06	1.91018e-06	1.89558e-07	2.09974e-06	2.30085e-06	-2.58163e-07	2.04269e-06	2.72385e-07	-4.20888e-08	2.30297e-07	2.68499e-06	1.59661e-07	2.84465e-06	1.27394e-06	4.71732e-07	1.74567e-06	6.63227e-07	-1.95547e-07	4.67681e-07
13.541	1.33696e-06	-1.48207e-07	1.18876e-06	1.43277e-06	4.77764e-08	1.48055e-06	1.91163e-06	1.88734e-07	2.10036e-06	2.30351e-06	-2.58461e-07	2.04505e-06	2.73388e-07	-4.22437e-08	2.31144e-07	2.68553e-06	1.60527e-07	2.84606e-06	1.27357e-06	4.70050e-07	1.74362e-06	6.65488e-07	-1.96213e-07	4.69274e-07
13.566	1.33359e-06	-1.47833e-07	1.18575e-06	1.43194e-06	4.77522e-08	1.47969e-06	1.91307e-06	1.87911e-07	2.10098e-06	2.30613e-06	-2.58755e-07	2.04737e-06	2.74381e-07	-4.23972e-08	2.31984e-07	2.68605e-06	1.61394e-07	2.84744e-06	1.27318e-06	4.68360e-07	1.74154e-06	6.67740e-07	-1.96877e-07	4.70863e-07
13.591	1.33018e-06	-1.47456e-07	1.18273e-06	1.43110e-06	4.77294e-08	1.47883e-06	1.91450e-06	1.87089e-07	2.10159e-06	2.30871e-06	-2.59044e-07	2.04966e-06	2.75366e-07	-4.25495e-08	2.32817e-07	2.68655e-06	1.62263e-07	2.84881e-06	1.27278e-06	4.66664e-07	1.73945e-06	6.69986e-07	-1.97539e-07	4.72446e-07
13.615	1.32675e-06	-1.47075e-07	1.17967e-06	1.43025e-06	4.77079e-08	1.47795e-06	1.91592e-06	1.86269e-07	2.10219e-06	2.31125e-06	-2.59329e-07	2.05192e-06	2.76343e-07	-4.27004e-08	2.33643e-07	2.68702e-06	1.63134e-07	2.85016e-06	1.27238e-06	4.64960e-07	1.73734e-06	6.72224e-07	-1.98199e-07	4.74024e-07
13.640	1.32328e-06	-1.46691e-07	1.17659e-06	1.42938e-06	4.76877e-08	1.47706e-06	1.91733e-06	1.85450e-07	2.10278e-06	2.31375e-06	-2.59610e-07	2.05414e-06	2.77311e-07	-4.28500e-08	2.34461e-07	2.68748e-06	1.64005e-07	2.85149e-06	1.27195e-06	4.63249e-07	1.73520e-06	6.74454e-07	-1.98857e-07	4.75597e-07
13.664	1.31979e-06	-1.46304e-07	1.17349e-06	1.42849e-06	4.76689e-08	1.47616e-06	1.91873e-06	1.84632e-07	2.10336e-06	2.31621e-06	-2.59886e-07	2.05632e-06	2.78271e-07	-4.29982e-08	2.35272e-07	2.68792e-06	1.64877e-07	2.85280e-06	1.27152e-06	4.61532e-07	1.73305e-06	6.76677e-07	-1.99512e-07	4.77165e-07
13.689	1.31627e-06	-1.45913e-07	1.17036e-06	1.42760e-06	4.76515e-08	1.47525e-06	1.92012e-06	1.83816e-07	2.10393e-06	2.31863e-06	-2.60157e-07	2.05847e-06	2.79222e-07	-4.31452e-08	2.36076e-07	2.68833e-06	1.65751e-07	2.85409e-06	1.27108e-06	4.59807e-07	1.73088e-06	6.78892e-07	-2.00165e-07	4.78727e-07
13.713	1.31272e-06	-1.45520e-07	1.16720e-06	1.42669e-06	4.76355e-08	1.47432e-06	1.92150e-06	1.83001e-07	2.10450e-06	2.32100e-06	-2.60424e-07	2.06058e-06	2.80164e-07	-4.32908e-08	2.36873e-07	2.68873e-06	1.66626e-07	2.85536e-06	1.27062e-06	4.58076e-07	1.72869e-06	6.81099e-07	-2.00816e-07	4.80283e-07
13.738	1.30914e-06	-1.45123e-07	1.16402e-06	1.42576e-06	4.76208e-08	1.47338e-06	1.92287e-06	1.82188e-07	2.10505e-06	2.32334e-06	-2.60687e-07	2.06266e-06	2.81098e-07	-4.34350e-08	2.37663e-07	2.68911e-06	1.67502e-07	2.85661e-06	1.27015e-06	4.56338e-07	1.72649e-06	6.83299e-07	-2.01465e-07	4.81834e-07
13.763	1.30554e-06	-1.44724e-07	1.16081e-06	1.42483e-06	4.76076e-08	1.47243e-06	1.92423e-06	1.81376e-07	2.10560e-06	2.32564e-06	-2.60944e-07	2.06470e-06	2.82023e-07	-4.35780e-08	2.38445e-07	2.68946e-06	1.68379e-07	2.85784e-06	1.26967e-06	4.54593e-07	1.72426e-06	6.85491e-07	-2.02111e-07	4.83380e-07
13.787	1.30190e-06	-1.44321e-07	1.15758e-06	1.42388e-06	4.75958e-08	1.47147e-06	1.92557e-06	1.80567e-07	2.10614e-06	2.32790e-06	-2.61198e-07	2.06670e-06	2.82939e-07	-4.37196e-08	2.39219e-07	2.68979e-06	1.69257e-07	2.85905e-06	1.26918e-06	4.52841e-07	1.72202e-06	6.87675e-07	-2.02755e-07	4.84920e-07
13.812	1.29824e-06	-1.43915e-07	1.15433e-06	1.42291e-06	4.75855e-08	1.47050e-06	1.92691e-06	1.79758e-07	2.10667e-06	2.33012e-06	-2.61446e-07	2.06867e-06	2.83847e-07	-4.38599e-08	2.39987e-07	2.69011e-06	1.70136e-07	2.86024e-06	1.26867e-06	4.51083e-07	1.71975e-06	6.89852e-07	-2.03397e-07	4.86455e-07
13.836	1.29455e-06	-1.43506e-07	1.15105e-06	1.42194e-06	4.75765e-08	1.46951e-06	1.92824e-06	1.78952e-07	2.10719e-06	2.33229e-06	-2.61691e-07	2.07060e-06	2.84746e-07	-4.39988e-08	2.40747e-07	2.69040e-06	1.71016e-07	2.86142e-06	1.26816e-06	4.49319e-07	1.71747e-06	6.92020e-07	-2.04036e-07	4.87984e-07
13.861	1.29084e-06	-1.43094e-07	1.14774e-06	1.42095e-06	4.75691e-08	1.46851e-06	1.92956e-06	1.78147e-07	2.10771e-06	2.33443e-06	-2.61930e-07	2.07250e-06	2.85637e-07	-4.41364e-08	2.41500e-07	2.69068e-06	1.71897e-07	2.86257e-06	1.26763e-06	4.47548e-07	1.71517e-06	6.94180e-07	-2.04673e-07	4.89507e-07
13.885	1.28709e-06	-1.42679e-07	1.14441e-06	1.41994e-06	4.75630e-08	1.46751e-06	1.93087e-06	1.77344e-07	2.10821e-06	2.33652e-06	-2.62165e-07	2.07435e-06	2.86518e-07	-4.42727e-08	2.42246e-07	2.69093e-06	1.72779e-07	2.86371e-06	1.26709e-06	4.45770e-07	1.71286e-06	6.96332e-07	-2.05307e-07	4.91025e-07
13.910	1.28332e-06	-1.42261e-07	1.14106e-06	1.41893e-06	4.75585e-08	1.46648e-06	1.93216e-06	1.76543e-07	2.10871e-06	2.33857e-06	-2.62395e-07	2.07618e-06	2.87391e-07	-4.44076e-08	2.42984e-07	2.69116e-06	1.73662e-07	2.86482e-06	1.26654e-06	4.43986e-07	1.71052e-06	6.98477e-07	-2.05940e-07	4.92537e-07
13.935	1.27952e-06	-1.41840e-07	1.13768e-06	1.41790e-06	4.75554e-08	1.46545e-06	1.93345e-06	1.75744e-07	2.10920e-06	2.34058e-06	-2.62621e-07	2.07796e-06	2.88256e-07	-4.45411e-08	2.43715e-07	2.69137e-06	1.74546e-07	2.86592e-06	1.26597e-06	4.42196e-07	1.70817e-06	7.00612e-07	-2.06569e-07	4.94043e-07
13.959	1.27570e-06	-1.41416e-07	1.13428e-06	1.41685e-06	4.75538e-08	1.46441e-06	1.93473e-06	1.74947e-07	2.10968e-06	2.34255e-06	-2.62842e-07	2.07971e-06	2.89112e-07	-4.46734e-08	2.44438e-07	2.69157e-06	1.75431e-07	2.86700e-06	1.26540e-06	4.40399e-07	1.70580e-06	7.02740e-07	-2.07197e-07	4.95543e-07
13.984	1.27184e-06	-1.40988e-07	1.13085e-06	1.41580e-06	4.75537e-08	1.46335e-06	1.93600e-06	1.74152e-07	2.11015e-06	2.34448e-06	-2.63059e-07	2.08142e-06	2.89959e-07	-4.48043e-08	2.45154e-07	2.69174e-06	1.76316e-07	2.86805e-06	1.26481e-06	4.38597e-07	1.70341e-06	7.04859e-07	-2.07822e-07	4.97038e-07
14.008	1.26796e-06	-1.40558e-07	1.12740e-06	1.41473e-06	4.75551e-08	1.46228e-06	1.93725e-06	1.73358e-07	2.11061e-06	2.34637e-06	-2.63270e-07	2.08310e-06	2.90797e-07	-4.49338e-08	2.45863e-07	2.69189e-06	1.77203e-07	2.86909e-06	1.26421e-06	4.36788e-07	1.70100e-06	7.06971e-07	-2.08444e-07	4.98526e-07
14.033	1.26406e-06	-1.40125e-07	1.12393e-06	1.41364e-06	4.75580e-08	1.46120e-06	1.93850e-06	1.72567e-07	2.11107e-06	2.34821e-06	-2.63477e-07	2.08474e-06	2.91627e-07	-4.50620e-08	2.46565e-07	2.69202e-06	1.78090e-07	2.87011e-06	1.26360e-06	4.34973e-07	1.69858e-06	7.09073e-07	-2.09064e-07	5.00009e-07
14.057	1.26012e-06	-1.39689e-07	1.12043e-06	1.41255e-06	4.75625e-08	1.46011e-06	1.93974e-06	1.71778e-07	2.11151e-06	2.35002e-06	-2.63680e-07	2.08634e-06	2.92447e-07	-4.51888e-08	2.47259e-07	2.69213e-06	1.78978e-07	2.87111e-06	1.26298e-06	4.33152e-07	1.69613e-06	7.11167e-07	-2.09681e-07	5.01486e-07
14.082	1.25616e-06	-1.39250e-07	1.11691e-06	1.41144e-06	4.75684e-08	1.45901e-06	1.94096e-06	1.70991e-07	2.11195e-06	2.35178e-06	-2.63877e-07	2.08790e-06	2.93260e-07	-4.53143e-08	2.47945e-07	2.69222e-06	1.79866e-07	2.87209e-06	1.26235e-06	4.31325e-07	1.69367e-06	7.13253e-07	-2.10296e-07	5.02957e-07
14.107	1.25218e-06	-1.38808e-07	1.11337e-06	1.41032e-06	4.75759e-08	1.45790e-06	1.94218e-06	1.70206e-07	2.11238e-06	2.35350e-06	-2.64070e-07	2.08943e-06	2.94063e-07	-4.54384e-08	2.48624e-07	2.69229e-06	1.80755e-07	2.87305e-06	1.26170e-06	4.29493e-07	1.69119e-06	7.15330e-07	-2.10909e-07	5.04421e-07
14.131	1.24816e-06	-1.38364e-07	1.10980e-06	1.40919e-06	4.75850e-08	1.45677e-06	1.94338e-06	1.69424e-07	2.11281e-06	2.35518e-06	-2.64259e-07	2.09092e-06	2.94857e-07	-4.55612e-08	2.49296e-07	2.69234e-06	1.81645e-07	2.87399e-06	1.26104e-06	4.27654e-07	1.68870e-06	7.17399e-07	-2.11519e-07	5.05880e-07
14.156	1.24413e-06	-1.37916e-07	1.10621e-06	1.40804e-06	4.75956e-08	1.45564e-06	1.94458e-06	1.68644e-07	2.11322e-06	2.35681e-06	-2.64442e-07	2.09237e-06	2.95643e-07	-4.56826e-08	2.49961e-07	2.69237e-06	1.82536e-07	2.87491e-06	1.26038e-06	4.25810e-07	1.68619e-06	7.19459e-07	-2.12126e-07	5.07333e-07
14.180	1.24006e-06	-1.37466e-07	1.10260e-06	1.40688e-06	4.76077e-08	1.45449e-06	1.94576e-06	1.67866e-07	2.11363e-06	2.35841e-06	-2.64621e-07	2.09379e-06	2.96420e-07	-4.58027e-08	2.50618e-07	2.69238e-06	1.83427e-07	2.87581e-06	1.25970e-06	4.23960e-07	1.68366e-06	7.21510e-07	-2.12731e-07	5.08779e-07
14.205	1.23597e-06	-1.37012e-07	1.09896e-06	1.40571e-06	4.76214e-08	1.45333e-06	1.94694e-06	1.67090e-07	2.11403e-06	2.35996e-06	-2.64795e-07	2.09516e-06	2.97189e-07	-4.59214e-08	2.51267e-07	2.69237e-06	1.84319e-07	2.87669e-06	1.25900e-06	4.22104e-07	1.68111e-06	7.23552e-07	-2.13333e-07	5.10219e-07
14.230	1.23186e-06	-1.36556e-07	1.09530e-06	1.40452e-06	4.76367e-08	1.45216e-06	1.94810e-06	1.66317e-07	2.11442e-06	2.36147e-06	-2.64964e-07	2.09650e-06	2.97948e-07	-4.60388e-08	2.51909e-07	2.69234e-06	1.85211e-07	2.87755e-06	1.25830e-06	4.20243e-07	1.67854e-06	7.25586e-07	-2.13933e-07	5.11653e-07
14.254	1.22772e-06	-1.36097e-07	1.09162e-06	1.40333e-06	4.76536e-08	1.45098e-06	1.94925e-06	1.65546e-07	2.11480e-06	2.36293e-06	-2.65129e-07	2.09781e-06	2.98699e-07	-4.61548e-08	2.52544e-07	2.69229e-06	1.86103e-07	2.87839e-06	1.25759e-06	4.18376e-07	1.67596e-06	7.27611e-07	-2.14530e-07	5.13081e-07
14.279	1.22355e-06	-1.35635e-07	1.08792e-06	1.40212e-06	4.76721e-08	1.44979e-06	1.95040e-06	1.64777e-07	2.11518e-06	2.36436e-06	-2.65289e-07	2.09907e-06	2.99441e-07	-4.62695e-08	2.53172e-07	2.69222e-06	1.86997e-07	2.87922e-06	1.25686e-06	4.16503e-07	1.67336e-06	7.29627e-07	-2.15124e-07	5.14503e-07
14.303	1.21936e-06	-1.35171e-07	1.08419e-06	1.40089e-06	4.76922e-08	1.44859e-06	1.95153e-06	1.64012e-07	2.11554e-06	2.36574e-06	-2.65444e-07	2.10030e-06	3.00174e-07	-4.63828e-08	2.53791e-07	2.69213e-06	1.87890e-07	2.88002e-06	1.25612e-06	4.14626e-07	1.67075e-06	7.31633e-07	-2.15716e-07	5.15918e-07
14.328	1.21515e-06	-1.34703e-07	1.08044e-06	1.39966e-06	4.77139e-08	1.44737e-06	1.95265e-06	1.63248e-07	2.11590e-06	2.36708e-06	-2.65594e-07	2.10149e-06	3.00899e-07	-4.64947e-08	2.54404e-07	2.69202e-06	1.88784e-07	2.88080e-06	1.25537e-06	4.12742e-07	1.66812e-06	7.33631e-07	-2.16305e-07	5.17327e-07
14.352	1.21091e-06	-1.34233e-07	1.07667e-06	1.39841e-06	4.77372e-08	1.44615e-06	1.95377e-06	1.62487e-07	2.11625e-06	2.36838e-06	-2.65739e-07	2.10264e-06	3.01614e-07	-4.66053e-08	2.55009e-07	2.69189e-06	1.89679e-07	2.88157e-06	1.25461e-06	4.10854e-07	1.66547e-06	7.35620e-07	-2.16891e-07	5.18729e-07
14.377	1.20664e-06	-1.33761e-07	1.07288e-06	1.39715e-06	4.77621e-08	1.44492e-06	1.95487e-06	1.61729e-07	2.11660e-06	2.36963e-06	-2.65880e-07	2.10375e-06	3.02321e-07	-4.67145e-08	2.55607e-07	2.69174e-06	1.90573e-07	2.88231e-06	1.25384e-06	4.08960e-07	1.66280e-06	7.37600e-07	-2.17475e-07	5.20125e-07
14.402	1.20235e-06	-1.33285e-07	1.06907e-06	1.39588e-06	4.77886e-08	1.44367e-06	1.95596e-06	1.60974e-07	2.11693e-06	2.37084e-06	-2.66016e-07	2.10482e-06	3.03019e-07	-4.68223e-08	2.56197e-07	2.69157e-06	1.91468e-07	2.88303e-06	1.25306e-06	4.07062e-07	1.66012e-06	7.39570e-07	-2.18056e-07	5.21515e-07
14.426	1.19804e-06	-1.32807e-07	1.06523e-06	1.39460e-06	4.78168e-08	1.44241e-06	1.95704e-06	1.60221e-07	2.11726e-06	2.37201e-06	-2.66147e-07	2.10586e-06	3.03708e-07	-4.69288e-08	2.56779e-07	2.69137e-06	1.92364e-07	2.88374e-06	1.25226e-06	4.05158e-07	1.65742e-06	7.41532e-07	-2.18634e-07	5.22898e-07
14.451	1.19370e-06	-1.32326e-07	1.06137e-06	1.39330e-06	4.78466e-08	1.44115e-06	1.95811e-06	1.59471e-07	2.11758e-06	2.37313e-06	-2.66273e-07	2.10686e-06	3.04389e-07	-4.70340e-08	2.57355e-07	2.69116e-06	1.93259e-07	2.88442e-06	1.25146e-06	4.03249e-07	1.65471e-06	7.43484e-07	-2.19210e-07	5.24274e-07
14.475	1.18934e-06	-1.31843e-07	1.05750e-06	1.39199e-06	4.78780e-08	1.43987e-06	1.95917e-06	1.58723e-07	2.11789e-06	2.37421e-06	-2.66394e-07	2.10782e-06	3.05060e-07	-4.71378e-08	2.57923e-07	2.69093e-06	1.94155e-07	2.88509e-06	1.25064e-06	4.01335e-07	1.65198e-06	7.45427e-07	-2.19782e-07	5.25644e-07
14.500	1.18495e-06	-1.31356e-07	1.05360e-06	1.39067e-06	4.79111e-08	1.43858e-06	1.96022e-06	1.57979e-07	2.11820e-06	2.37525e-06	-2.66511e-07	2.10874e-06	3.05723e-07	-4.72402e-08	2.58483e-07	2.69068e-06	1.95051e-07	2.88573e-06	1.24981e-06	3.99416e-07	1.64923e-06	7.47360e-07	-2.20353e-07	5.27007e-07
14.524	1.18054e-06	-1.30868e-07	1.04968e-06	1.38934e-06	4.79459e-08	1.43729e-06	1.96126e-06	1.57237e-07	2.11850e-06	2.37625e-06	-2.66622e-07	2.10962e-06	3.06377e-07	-4.73413e-08	2.59036e-07	2.69041e-06	1.95947e-07	2.88636e-06	1.24897e-06	3.97492e-07	1.64646e-06	7.49284e-07	-2.20920e-07	5.28364e-07
14.549	1.17611e-06	-1.30376e-07	1.04573e-06	1.38800e-06	4.79823e-08	1.43598e-06	1.96229e-06	1.56498e-07	2.11879e-06	2.37720e-06	-2.66729e-07	2.11047e-06	3.07023e-07	-4.74410e-08	2.59582e-07	2.69012e-06	1.96844e-07	2.88697e-06	1.24812e-06	3.95563e-07	1.64368e-06	7.51199e-07	-2.21484e-07	5.29714e-07
14.574	1.17166e-06	-1.29882e-07	1.04177e-06	1.38664e-06	4.80204e-08	1.43466e-06	1.96331e-06	1.55762e-07	2.11907e-06	2.37811e-06	-2.66831e-07	2.11127e-06	3.07659e-07	-4.75393e-08	2.60120e-07	2.68981e-06	1.97740e-07	2.88755e-06	1.24726e-06	3.93630e-07	1.64089e-06	7.53104e-07	-2.22046e-07	5.31058e-07
14.598	1.16718e-06	-1.29386e-07	1.03779e-06	1.38527e-06	4.80602e-08	1.43333e-06	1.96431e-06	1.55029e-07	2.11934e-06	2.37897e-06	-2.66928e-07	2.11204e-06	3.08287e-07	-4.76363e-08	2.60650e-07	2.68948e-06	1.98636e-07	2.88812e-06	1.24638e-06	3.91692e-07	1.63808e-06	7.54999e-07	-2.22605e-07	5.32394e-07
14.623	1.16267e-06	-1.28887e-07	1.03379e-06	1.38389e-06	4.81016e-08	1.43199e-06	1.96531e-06	1.54299e-07	2.11961e-06	2.37979e-06	-2.67020e-07	2.11277e-06	3.08905e-07	-4.77319e-08	2.61174e-07	2.68913e-06	1.99533e-07	2.88866e-06	1.24550e-06	3.89749e-07	1.63525e-06	7.56885e-07	-2.23161e-07	5.33724e-07
14.647	1.15815e-06	-1.28385e-07	1.02976e-06	1.38250e-06	4.81447e-08	1.43064e-06	1.96630e-06	1.53572e-07	2.11987e-06	2.38057e-06	-2.67108e-07	2.11346e-06	3.09515e-07	-4.78262e-08	2.61689e-07	2.68876e-06	2.00429e-07	2.88919e-06	1.24460e-06	3.87802e-07	1.63240e-06	7.58762e-07	-2.23714e-07	5.35047e-07
14.672	1.15360e-06	-1.27881e-07	1.02572e-06	1.38110e-06	4.81895e-08	1.42929e-06	1.96727e-06	1.52848e-07	2.12012e-06	2.38131e-06	-2.67190e-07	2.11411e-06	3.10117e-07	-4.79191e-08	2.62198e-07	2.68837e-06	2.01326e-07	2.88970e-06	1.24370e-06	3.85850e-07	1.62955e-06	7.60628e-07	-2.24265e-07	5.36364e-07
14.696	1.14903e-06	-1.27375e-07	1.02166e-06	1.37968e-06	4.82360e-08	1.42792e-06	1.96824e-06	1.52127e-07	2.12037e-06	2.38200e-06	-2.67268e-07	2.11473e-06	3.10709e-07	-4.80106e-08	2.62699e-07	2.68796e-06	2.02222e-07	2.89019e-06	1.24278e-06	3.83894e-07	1.62667e-06	7.62485e-07	-2.24812e-07	5.37673e-07
14.721	1.14444e-06	-1.26866e-07	1.01758e-06	1.37825e-06	4.82842e-08	1.42654e-06	1.96920e-06	1.51409e-07	2.12060e-06	2.38264e-06	-2.67340e-07	2.11530e-06	3.11293e-07	-4.81008e-08	2.63192e-07	2.68753e-06	2.03119e-07	2.89065e-06	1.24185e-06	3.81934e-07	1.62378e-06	7.64332e-07	-2.25357e-07	5.38976e-07
14.746	1.13983e-06	-1.26354e-07	1.01347e-06	1.37682e-06	4.83341e-08	1.42515e-06	1.97014e-06	1.50694e-07	2.12083e-06	2.38325e-06	-2.67408e-07	2.11584e-06	3.11868e-07	-4.81896e-08	2.63678e-07	2.68709e-06	2.04015e-07	2.89110e-06	1.24091e-06	3.79969e-07	1.62088e-06	7.66170e-07	-2.25898e-07	5.40271e-07
14.770	1.13519e-06	-1.25840e-07	1.00935e-06	1.37537e-06	4.83857e-08	1.42375e-06	1.97107e-06	1.49983e-07	2.12106e-06	2.38381e-06	-2.67471e-07	2.11634e-06	3.12434e-07	-4.82771e-08	2.64157e-07	2.68662e-06	2.04911e-07	2.89153e-06	1.23995e-06	3.78000e-07	1.61795e-06	7.67997e-07	-2.26437e-07	5.41560e-07
14.795	1.13053e-06	-1.25324e-07	1.00521e-06	1.37390e-06	4.84390e-08	1.42234e-06	1.97200e-06	1.49275e-07	2.12127e-06	2.38432e-06	-2.67529e-07	2.11679e-06	3.12991e-07	-4.83632e-08	2.64628e-07	2.68613e-06	2.05806e-07	2.89194e-06	1.23899e-06	3.76027e-07	1.61502e-06	7.69815e-07	-2.26973e-07	5.42842e-07
14.819	1.12586e-06	-1.24805e-07	1.00105e-06	1.37243e-06	4.84941e-08	1.42092e-06	1.97291e-06	1.48569e-07	2.12148e-06	2.38479e-06	-2.67582e-07	2.11721e-06	3.13540e-07	-4.84480e-08	2.65092e-07	2.68562e-06	2.06702e-07	2.89232e-06	1.23802e-06	3.74050e-07	1.61207e-06	7.71623e-07	-2.27506e-07	5.44117e-07
14.844	1.12116e-06	-1.24284e-07	9.96872e-07	1.37095e-06	4.85508e-08	1.41950e-06	1.97381e-06	1.47868e-07	2.12168e-06	2.38522e-06	-2.67630e-07	2.11759e-06	3.14079e-07	-4.85314e-08	2.65548e-07	2.68509e-06	2.07597e-07	2.89269e-06	1.23703e-06	3.72068e-07	1.60910e-06	7.73420e-07	-2.28036e-07	5.45384e-07
14.868	1.11643e-06	-1.23761e-07	9.92674e-07	1.36945e-06	4.86093e-08	1.41806e-06	1.97470e-06	1.47169e-07	2.12187e-06	2.38561e-06	-2.67673e-07	2.11793e-06	3.14610e-07	-4.86134e-08	2.65997e-07	2.68455e-06	2.08492e-07	2.89304e-06	1.23604e-06	3.70083e-07	1.60612e-06	7.75208e-07	-2.28563e-07	5.46645e-07
14.893	1.11169e-06	-1.23235e-07	9.88457e-07	1.36794e-06	4.86695e-08	1.41661e-06	1.97559e-06	1.46474e-07	2.12206e-06	2.38595e-06	-2.67711e-07	2.11824e-06	3.15133e-07	-4.86941e-08	2.66438e-07	2.68398e-06	2.09387e-07	2.89337e-06	1.23503e-06	3.68094e-07	1.60312e-06	7.76986e-07	-2.29087e-07	5.47898e-07
14.918	1.10693e-06	-1.22707e-07	9.84222e-07	1.36643e-06	4.87314e-08	1.41516e-06	1.97646e-06	1.45782e-07	2.12224e-06	2.38624e-06	-2.67744e-07	2.11850e-06	3.15646e-07	-4.87735e-08	2.66873e-07	2.68340e-06	2.10281e-07	2.89368e-06	1.23401e-06	3.66101e-07	1.60011e-06	7.78753e-07	-2.29609e-07	5.49145e-07
14.942	1.10215e-06	-1.22177e-07	9.79969e-07	1.36490e-06	4.87951e-08	1.41369e-06	1.97732e-06	1.45094e-07	2.12241e-06	2.38649e-06	-2.67772e-07	2.11872e-06	3.16151e-07	-4.88514e-08	2.67299e-07	2.68279e-06	2.11175e-07	2.89397e-06	1.23298e-06	3.64104e-07	1.59709e-06	7.80511e-07	-2.30127e-07	5.50384e-07
14.967	1.09734e-06	-1.21644e-07	9.75698e-07	1.36336e-06	4.88605e-08	1.41222e-06	1.97816e-06	1.44409e-07	2.12257e-06	2.38670e-06	-2.67796e-07	2.11891e-06	3.16647e-07	-4.89281e-08	2.67719e-07	2.68217e-06	2.12069e-07	2.89424e-06	1.23194e-06	3.62103e-07	1.59405e-06	7.82258e-07	-2.30642e-07	5.51616e-07
14.991	1.09252e-06	-1.21110e-07	9.71408e-07	1.36180e-06	4.89276e-08	1.41073e-06	1.97900e-06	1.43727e-07	2.12273e-06	2.38687e-06	-2.67814e-07	2.11905e-06	3.17134e-07	-4.90034e-08	2.68131e-07	2.68152e-06	2.12961e-07	2.89448e-06	1.23089e-06	3.60099e-07	1.59099e-06	7.83995e-07	-2.31154e-07	5.52841e-07
15.016	1.08767e-06	-1.20573e-07	9.67101e-07	1.36024e-06	4.89965e-08	1.40924e-06	1.97983e-06	1.43049e-07	2.12288e-06	2.38699e-06	-2.67827e-07	2.11916e-06	3.17612e-07	-4.90773e-08	2.68535e-07	2.68086e-06	2.13854e-07	2.89471e-06	1.22983e-06	3.58091e-07	1.58792e-06	7.85722e-07	-2.31663e-07	5.54059e-07
15.041	1.08281e-06	-1.20033e-07	9.62776e-07	1.35867e-06	4.90671e-08	1.40774e-06	1.98065e-06	1.42375e-07	2.12302e-06	2.38706e-06	-2.67836e-07	2.11922e-06	3.18082e-07	-4.91499e-08	2.68932e-07	2.68018e-06	2.14746e-07	2.89492e-06	1.22876e-06	3.56080e-07	1.58484e-06	7.87438e-07	-2.32169e-07	5.55269e-07
15.065	1.07793e-06	-1.19492e-07	9.58434e-07	1.35708e-06	4.91395e-08	1.40622e-06	1.98145e-06	1.41704e-07	2.12316e-06	2.38709e-06	-2.67839e-07	2.11925e-06	3.18543e-07	-4.92211e-08	2.69322e-07	2.67948e-06	2.15637e-07	2.89511e-06	1.22768e-06	3.54065e-07	1.58174e-06	7.89144e-07	-2.32672e-07	5.56472e-07
15.090	1.07302e-06	-1.18949e-07	9.54075e-07	1.35549e-06	4.92136e-08	1.40470e-06	1.98225e-06	1.41036e-07	2.12329e-06	2.38708e-06	-2.67838e-07	2.11924e-06	3.18995e-07	-4.92910e-08	2.69704e-07	2.67875e-06	2.16528e-07	2.89528e-06	1.22658e-06	3.52047e-07	1.57863e-06	7.90840e-07	-2.33172e-07	5.57668e-07
15.114	1.06810e-06	-1.18403e-07	9.49699e-07	1.35388e-06	4.92894e-08	1.40317e-06	1.98303e-06	1.40373e-07	2.12341e-06	2.38702e-06	-2.67832e-07	2.11919e-06	3.19439e-07	-4.93595e-08	2.70079e-07	2.67801e-06	2.17418e-07	2.89543e-06	1.22548e-06	3.50025e-07	1.57550e-06	7.92525e-07	-2.33669e-07	5.58856e-07
15.139	1.06316e-06	-1.17855e-07	9.45305e-07	1.35227e-06	4.93670e-08	1.40163e-06	1.98381e-06	1.39712e-07	2.12352e-06	2.38692e-06	-2.67820e-07	2.11910e-06	3.19874e-07	-4.94267e-08	2.70447e-07	2.67725e-06	2.18308e-07	2.89556e-06	1.22437e-06	3.48000e-07	1.57237e-06	7.94200e-07	-2.34163e-07	5.60037e-07
15.163	1.05820e-06	-1.17305e-07	9.40895e-07	1.35064e-06	4.94464e-08	1.40009e-06	1.98457e-06	1.39056e-07	2.12363e-06	2.38677e-06	-2.67804e-07	2.11897e-06	3.20300e-07	-4.94926e-08	2.70807e-07	2.67648e-06	2.19196e-07	2.89567e-06	1.22324e-06	3.45972e-07	1.56921e-06	7.95864e-07	-2.34654e-07	5.61211e-07
15.188	1.05322e-06	-1.16754e-07	9.36468e-07	1.34900e-06	4.95275e-08	1.39853e-06	1.98533e-06	1.38403e-07	2.12373e-06	2.38658e-06	-2.67782e-07	2.11880e-06	3.20717e-07	-4.95571e-08	2.71160e-07	2.67568e-06	2.20084e-07	2.89576e-06	1.22210e-06	3.43941e-07	1.56604e-06	7.97518e-07	-2.35141e-07	5.62377e-07
15.213	1.04822e-06	-1.16200e-07	9.32025e-07	1.34735e-06	4.96104e-08	1.39696e-06	1.98607e-06	1.37754e-07	2.12382e-06	2.38635e-06	-2.67756e-07	2.11859e-06	3.21126e-07	-4.96203e-08	2.71506e-07	2.67486e-06	2.20972e-07	2.89583e-06	1.22096e-06	3.41907e-07	1.56286e-06	7.99161e-07	-2.35626e-07	5.63535e-07
15.237	1.04321e-06	-1.15644e-07	9.27566e-07	1.34570e-06	4.96950e-08	1.39539e-06	1.98680e-06	1.37109e-07	2.12391e-06	2.38607e-06	-2.67725e-07	2.11834e-06	3.21526e-07	-4.96821e-08	2.71844e-07	2.67402e-06	2.21858e-07	2.89588e-06	1.21980e-06	3.39869e-07	1.55967e-06	8.00794e-07	-2.36107e-07	5.64687e-07
15.262	1.03818e-06	-1.15086e-07	9.23091e-07	1.34403e-06	4.97814e-08	1.39381e-06	1.98752e-06	1.36467e-07	2.12399e-06	2.38575e-06	-2.67688e-07	2.11806e-06	3.21918e-07	-4.97426e-08	2.72175e-07	2.67317e-06	2.22744e-07	2.89591e-06	1.21863e-06	3.37829e-07	1.55646e-06	8.02416e-07	-2.36585e-07	5.65830e-07
15.286	1.03313e-06	-1.14526e-07	9.18600e-07	1.34235e-06	4.98696e-08	1.39222e-06	1.98823e-06	1.35829e-07	2.12406e-06	2.38538e-06	-2.67647e-07	2.11773e-06	3.22301e-07	-4.98017e-08	2.72499e-07	2.67229e-06	2.23628e-07	2.89592e-06	1.21745e-06	3.35786e-07	1.55324e-06	8.04027e-07	-2.37060e-07	5.66967e-07
15.311	1.02806e-06	-1.13964e-07	9.14093e-07	1.34066e-06	4.99595e-08	1.39062e-06	1.98893e-06	1.35195e-07	2.12412e-06	2.38497e-06	-2.67601e-07	2.11736e-06	3.22675e-07	-4.98595e-08	2.72815e-07	2.67140e-06	2.24512e-07	2.89591e-06	1.21626e-06	3.33740e-07	1.55000e-06	8.05627e-07	-2.37532e-07	5.68095e-07
15.335	1.02297e-06	-1.13400e-07	9.09571e-07	1.33896e-06	5.00512e-08	1.38901e-06	1.98962e-06	1.34565e-07	2.12418e-06	2.38451e-06	-2.67550e-07	2.11696e-06	3.23040e-07	-4.99160e-08	2.73124e-07	2.67049e-06	2.25395e-07	2.89588e-06	1.21507e-06	3.31691e-07	1.54676e-06	8.07217e-07	-2.38001e-07	5.69216e-07
15.360	1.01787e-06	-1.12834e-07	9.05033e-07	1.33725e-06	5.01446e-08	1.38739e-06	1.99029e-06	1.33939e-07	2.12423e-06	2.38401e-06	-2.67493e-07	2.11651e-06	3.23397e-07	-4.99712e-08	2.73426e-07	2.66956e-06	2.26277e-07	2.89583e-06	1.21386e-06	3.29640e-07	1.54350e-06	8.08796e-07	-2.38466e-07	5.70330e-07
15.385	1.01275e-06	-1.12267e-07	9.00481e-07	1.33552e-06	5.02398e-08	1.38576e-06	1.99096e-06	1.33317e-07	2.12428e-06	2.38346e-06	-2.67432e-07	2.11603e-06	3.23745e-07	-5.00250e-08	2.73720e-07	2.66861e-06	2.27157e-07	2.89576e-06	1.21264e-06	3.27586e-07	1.54022e-06	8.10364e-07	-2.38929e-07	5.71435e-07
15.409	1.00761e-06	-1.11697e-07	8.95913e-07	1.33379e-06	5.03367e-08	1.38413e-06	1.99161e-06	1.32698e-07	2.12431e-06	2.38287e-06	-2.67366e-07	2.11551e-06	3.24085e-07	-5.00775e-08	2.74008e-07	2.66764e-06	2.28037e-07	2.89567e-06	1.21141e-06	3.25529e-07	1.53694e-06	8.11922e-07	-2.39388e-07	5.72534e-07
15.434	1.00246e-06	-1.11126e-07	8.91331e-07	1.33205e-06	5.04355e-08	1.38249e-06	1.99226e-06	1.32084e-07	2.12434e-06	2.38224e-06	-2.67295e-07	2.11494e-06	3.24416e-07	-5.01286e-08	2.74288e-07	2.66665e-06	2.28916e-07	2.89556e-06	1.21017e-06	3.23470e-07	1.53364e-06	8.13468e-07	-2.39844e-07	5.73624e-07
15.458	9.97287e-07	-1.10553e-07	8.86734e-07	1.33030e-06	5.05359e-08	1.38084e-06	1.99289e-06	1.31473e-07	2.12437e-06	2.38156e-06	-2.67218e-07	2.11434e-06	3.24739e-07	-5.01784e-08	2.74560e-07	2.66564e-06	2.29793e-07	2.89544e-06	1.20891e-06	3.21409e-07	1.53032e-06	8.15003e-07	-2.40297e-07	5.74707e-07
15.483	9.92101e-07	-1.09978e-07	8.82123e-07	1.32854e-06	5.06382e-08	1.37918e-06	1.99352e-06	1.30867e-07	2.12438e-06	2.38083e-06	-2.67137e-07	2.11370e-06	3.25053e-07	-5.02269e-08	2.74826e-07	2.66462e-06	2.30670e-07	2.89529e-06	1.20765e-06	3.19345e-07	1.52700e-06	8.16528e-07	-2.40746e-07	5.75782e-07
15.507	9.86899e-07	-1.09401e-07	8.77498e-07	1.32677e-06	5.07422e-08	1.37751e-06	1.99413e-06	1.30264e-07	2.12439e-06	2.38007e-06	-2.67051e-07	2.11301e-06	3.25358e-07	-5.02741e-08	2.75084e-07	2.66357e-06	2.31545e-07	2.89512e-06	1.20638e-06	3.17279e-07	1.52366e-06	8.18042e-07	-2.41192e-07	5.76849e-07
15.532	9.81681e-07	-1.08823e-07	8.72858e-07	1.32499e-06	5.08479e-08	1.37584e-06	1.99473e-06	1.29666e-07	2.12439e-06	2.37925e-06	-2.66960e-07	2.11229e-06	3.25655e-07	-5.03200e-08	2.75335e-07	2.66251e-06	2.32419e-07	2.89493e-06	1.20510e-06	3.15211e-07	1.52031e-06	8.19544e-07	-2.41635e-07	5.77909e-07
15.557	9.76448e-07	-1.08243e-07	8.68205e-07	1.32320e-06	5.09555e-08	1.37416e-06	1.99532e-06	1.29072e-07	2.12439e-06	2.37840e-06	-2.66864e-07	2.11153e-06	3.25943e-07	-5.03645e-08	2.75578e-07	2.66143e-06	2.33292e-07	2.89472e-06	1.20381e-06	3.13140e-07	1.51695e-06	8.21036e-07	-2.42075e-07	5.78960e-07
15.581	9.71199e-07	-1.07661e-07	8.63538e-07	1.32140e-06	5.10647e-08	1.37247e-06	1.99590e-06	1.28481e-07	2.12438e-06	2.37749e-06	-2.66763e-07	2.11073e-06	3.26223e-07	-5.04077e-08	2.75815e-07	2.66033e-06	2.34163e-07	2.89449e-06	1.20251e-06	3.11067e-07	1.51358e-06	8.22516e-07	-2.42512e-07	5.80004e-07
15.606	9.65936e-07	-1.07078e-07	8.58858e-07	1.31959e-06	5.11758e-08	1.37077e-06	1.99647e-06	1.27895e-07	2.12436e-06	2.37655e-06	-2.66656e-07	2.10989e-06	3.26494e-07	-5.04496e-08	2.76044e-07	2.65921e-06	2.35033e-07	2.89424e-06	1.20120e-06	3.08993e-07	1.51019e-06	8.23985e-07	-2.42945e-07	5.81040e-07
15.630	9.60657e-07	-1.06492e-07	8.54165e-07	1.31777e-06	5.12885e-08	1.36906e-06	1.99702e-06	1.27313e-07	2.12434e-06	2.37556e-06	-2.66545e-07	2.10901e-06	3.26756e-07	-5.04902e-08	2.76266e-07	2.65807e-06	2.35902e-07	2.89397e-06	1.19987e-06	3.06916e-07	1.50679e-06	8.25443e-07	-2.43375e-07	5.82069e-07
15.655	9.55364e-07	-1.05906e-07	8.49458e-07	1.31595e-06	5.14031e-08	1.36735e-06	1.99757e-06	1.26735e-07	2.12431e-06	2.37452e-06	-2.66429e-07	2.10809e-06	3.27011e-07	-5.05295e-08	2.76481e-07	2.65692e-06	2.36769e-07	2.89368e-06	1.19854e-06	3.04838e-07	1.50338e-06	8.26890e-07	-2.43801e-07	5.83089e-07
15.679	9.50056e-07	-1.05317e-07	8.44739e-07	1.31411e-06	5.15194e-08	1.36563e-06	1.99811e-06	1.26161e-07	2.12427e-06	2.37344e-06	-2.66308e-07	2.10714e-06	3.27256e-07	-5.05675e-08	2.76689e-07	2.65574e-06	2.37635e-07	2.89338e-06	1.19720e-06	3.02757e-07	1.49996e-06	8.28326e-07	-2.44225e-07	5.84101e-07
15.704	9.44735e-07	-1.04727e-07	8.40007e-07	1.31226e-06	5.16374e-08	1.36390e-06	1.99863e-06	1.25592e-07	2.12422e-06	2.37232e-06	-2.66182e-07	2.10614e-06	3.27494e-07	-5.06041e-08	2.76889e-07	2.65455e-06	2.38499e-07	2.89305e-06	1.19585e-06	3.00675e-07	1.49652e-06	8.29751e-07	-2.44645e-07	5.85106e-07
15.729	9.39399e-07	-1.04136e-07	8.35263e-07	1.31040e-06	5.17572e-08	1.36216e-06	1.99914e-06	1.25027e-07	2.12417e-06	2.37115e-06	-2.66051e-07	2.10510e-06	3.27722e-07	-5.06395e-08	2.77083e-07	2.65334e-06	2.39362e-07	2.89270e-06	1.19449e-06	2.98592e-07	1.49308e-06	8.31164e-07	-2.45061e-07	5.86103e-07
15.753	9.34049e-07	-1.03543e-07	8.30506e-07	1.30854e-06	5.18787e-08	1.36042e-06	1.99965e-06	1.24465e-07	2.12411e-06	2.36994e-06	-2.65915e-07	2.10402e-06	3.27943e-07	-5.06735e-08	2.77269e-07	2.65211e-06	2.40223e-07	2.89233e-06	1.19312e-06	2.96506e-07	1.48962e-06	8.32566e-07	-2.45475e-07	5.87091e-07
15.778	9.28686e-07	-1.02948e-07	8.25738e-07	1.30666e-06	5.20020e-08	1.35867e-06	2.00014e-06	1.23908e-07	2.12405e-06	2.36868e-06	-2.65774e-07	2.10291e-06	3.28155e-07	-5.07063e-08	2.77448e-07	2.65086e-06	2.41083e-07	2.89194e-06	1.19173e-06	2.94419e-07	1.48615e-06	8.33957e-07	-2.45885e-07	5.88072e-07
15.802	9.23309e-07	-1.02352e-07	8.20957e-07	1.30478e-06	5.21270e-08	1.35691e-06	2.00062e-06	1.23356e-07	2.12397e-06	2.36738e-06	-2.65628e-07	2.10175e-06	3.28358e-07	-5.07377e-08	2.77620e-07	2.64959e-06	2.41941e-07	2.89153e-06	1.19034e-06	2.92331e-07	1.48267e-06	8.35336e-07	-2.46292e-07	5.89045e-07
15.827	9.17919e-07	-1.01755e-07	8.16165e-07	1.30289e-06	5.22537e-08	1.35514e-06	2.00109e-06	1.22808e-07	2.12390e-06	2.36604e-06	-2.65477e-07	2.10056e-06	3.28553e-07	-5.07679e-08	2.77785e-07	2.64831e-06	2.42797e-07	2.89111e-06	1.18894e-06	2.90241e-07	1.47918e-06	8.36704e-07	-2.46695e-07	5.90009e-07
15.852	9.12517e-07	-1.01156e-07	8.11361e-07	1.30098e-06	5.23822e-08	1.35337e-06	2.00155e-06	1.22263e-07	2.12381e-06	2.36465e-06	-2.65321e-07	2.09933e-06	3.28740e-07	-5.07967e-08	2.77943e-07	2.64701e-06	2.43652e-07	2.89066e-06	1.18753e-06	2.88149e-07	1.47568e-06	8.38061e-07	-2.47095e-07	5.90966e-07
15.876	9.07101e-07	-1.00556e-07	8.06546e-07	1.29907e-06	5.25124e-08	1.35159e-06	2.00199e-06	1.21724e-07	2.12372e-06	2.36321e-06	-2.65160e-07	2.09805e-06	3.28918e-07	-5.08243e-08	2.78094e-07	2.64569e-06	2.44505e-07	2.89019e-06	1.18611e-06	2.86057e-07	1.47217e-06	8.39406e-07	-2.47491e-07	5.91914e-07
15.901	9.01674e-07	-9.99539e-08	8.01720e-07	1.29715e-06	5.26443e-08	1.34980e-06	2.00243e-06	1.21188e-07	2.12362e-06	2.36174e-06	-2.64994e-07	2.09674e-06	3.29088e-07	-5.08505e-08	2.78238e-07	2.64435e-06	2.45356e-07	2.88970e-06	1.18468e-06	2.83963e-07	1.46865e-06	8.40740e-07	-2.47885e-07	5.92855e-07
15.925	8.96234e-07	-9.93508e-08	7.96883e-07	1.29523e-06	5.27780e-08	1.34800e-06	2.00285e-06	1.20657e-07	2.12351e-06	2.36021e-06	-2.64824e-07	2.09539e-06	3.29250e-07	-5.08755e-08	2.78374e-07	2.64299e-06	2.46206e-07	2.88920e-06	1.18324e-06	2.81868e-07	1.46511e-06	8.42062e-07	-2.48275e-07	5.93787e-07
15.950	8.90782e-07	-9.87464e-08	7.92035e-07	1.29329e-06	5.29133e-08	1.34620e-06	2.00327e-06	1.20131e-07	2.12340e-06	2.35865e-06	-2.64648e-07	2.09400e-06	3.29403e-07	-5.08992e-08	2.78504e-07	2.64162e-06	2.47053e-07	2.88867e-06	1.18179e-06	2.79772e-07	1.46157e-06	8.43373e-07	-2.48661e-07	5.94712e-07
15.974	8.85318e-07	-9.81407e-08	7.87177e-07	1.29134e-06	5.30504e-08	1.34439e-06	2.00367e-06	1.19608e-07	2.12328e-06	2.35704e-06	-2.64467e-07	2.09257e-06	3.29548e-07	-5.09216e-08	2.78627e-07	2.64022e-06	2.47899e-07	2.88812e-06	1.18034e-06	2.77674e-07	1.45801e-06	8.44672e-07	-2.49044e-07	5.95628e-07
15.999	8.79842e-07	-9.75338e-08	7.82308e-07	1.28939e-06	5.31892e-08	1.34258e-06	2.00406e-06	1.19091e-07	2.12315e-06	2.35538e-06	-2.64282e-07	2.09110e-06	3.29685e-07	-5.09427e-08	2.78742e-07	2.63881e-06	2.48743e-07	2.88756e-06	1.17887e-06	2.75576e-07	1.45444e-06	8.45960e-07	-2.49424e-07	5.96536e-07
16.024	8.74355e-07	-9.69255e-08	7.77430e-07	1.28742e-06	5.33297e-08	1.34075e-06	2.00444e-06	1.18577e-07	2.12302e-06	2.35369e-06	-2.64091e-07	2.08959e-06	3.29813e-07	-5.09626e-08	2.78851e-07	2.63738e-06	2.49585e-07	2.88697e-06	1.17739e-06	2.73477e-07	1.45087e-06	8.47236e-07	-2.49800e-07	5.97436e-07
16.048	8.68858e-07	-9.63161e-08	7.72541e-07	1.28545e-06	5.34719e-08	1.33892e-06	2.00481e-06	1.18068e-07	2.12288e-06	2.35194e-06	-2.63896e-07	2.08805e-06	3.29934e-07	-5.09811e-08	2.78952e-07	2.63594e-06	2.50425e-07	2.88636e-06	1.17590e-06	2.71377e-07	1.44728e-06	8.48501e-07	-2.50173e-07	5.98328e-07
16.073	8.63349e-07	-9.57054e-08	7.67643e-07	1.28347e-06	5.36159e-08	1.33709e-06	2.00517e-06	1.17563e-07	2.12274e-06	2.35016e-06	-2.63695e-07	2.08646e-06	3.30045e-07	-5.09984e-08	2.79047e-07	2.63447e-06	2.51262e-07	2.88574e-06	1.17441e-06	2.69277e-07	1.44368e-06	8.49753e-07	-2.50542e-07	5.99211e-07
16.097	8.57829e-07	-9.50935e-08	7.62736e-07	1.28148e-06	5.37615e-08	1.33524e-06	2.00552e-06	1.17063e-07	2.12258e-06	2.34833e-06	-2.63490e-07	2.08484e-06	3.30149e-07	-5.10145e-08	2.79135e-07	2.63299e-06	2.52098e-07	2.88509e-06	1.17290e-06	2.67175e-07	1.44008e-06	8.50995e-07	-2.50908e-07	6.00086e-07
16.122	8.52299e-07	-9.44805e-08	7.57819e-07	1.27948e-06	5.39087e-08	1.33339e-06	2.00586e-06	1.16568e-07	2.12242e-06	2.34645e-06	-2.63280e-07	2.08317e-06	3.30245e-07	-5.10292e-08	2.79215e-07	2.63149e-06	2.52932e-07	2.88442e-06	1.17139e-06	2.65073e-07	1.43646e-06	8.52225e-07	-2.51271e-07	6.00954e-07
16.146	8.46759e-07	-9.38664e-08	7.52893e-07	1.27748e-06	5.40577e-08	1.33154e-06	2.00618e-06	1.16076e-07	2.12226e-06	2.34453e-06	-2.63064e-07	2.08147e-06	3.30332e-07	-5.10427e-08	2.79289e-07	2.62997e-06	2.53764e-07	2.88374e-06	1.16986e-06	2.62970e-07	1.43283e-06	8.53443e-07	-2.51630e-07	6.01813e-07
16.171	8.41209e-07	-9.32511e-08	7.47958e-07	1.27546e-06	5.42084e-08	1.32967e-06	2.00649e-06	1.15590e-07	2.12208e-06	2.34257e-06	-2.62844e-07	2.07973e-06	3.30411e-07	-5.10549e-08	2.79356e-07	2.62844e-06	2.54593e-07	2.88303e-06	1.16833e-06	2.60867e-07	1.42920e-06	8.54649e-07	-2.51986e-07	6.02663e-07
16.196	8.35649e-07	-9.26348e-08	7.43014e-07	1.27344e-06	5.43607e-08	1.32780e-06	2.00680e-06	1.15108e-07	2.12190e-06	2.34057e-06	-2.62619e-07	2.07795e-06	3.30482e-07	-5.10659e-08	2.79416e-07	2.62689e-06	2.55421e-07	2.88231e-06	1.16679e-06	2.58763e-07	1.42555e-06	8.55843e-07	-2.52338e-07	6.03506e-07
16.220	8.30079e-07	-9.20174e-08	7.38062e-07	1.27141e-06	5.45147e-08	1.32593e-06	2.00709e-06	1.14630e-07	2.12172e-06	2.33852e-06	-2.62389e-07	2.07613e-06	3.30545e-07	-5.10756e-08	2.79469e-07	2.62532e-06	2.56246e-07	2.88156e-06	1.16524e-06	2.56659e-07	1.42190e-06	8.57026e-07	-2.52687e-07	6.04340e-07
16.245	8.24501e-07	-9.13989e-08	7.33102e-07	1.26937e-06	5.46703e-08	1.32405e-06	2.00737e-06	1.14157e-07	2.12153e-06	2.33643e-06	-2.62155e-07	2.07427e-06	3.30599e-07	-5.10840e-08	2.79515e-07	2.62373e-06	2.57068e-07	2.88080e-06	1.16368e-06	2.54555e-07	1.41823e-06	8.58197e-07	-2.53032e-07	6.05165e-07
16.269	8.18913e-07	-9.07795e-08	7.28133e-07	1.26733e-06	5.48276e-08	1.32216e-06	2.00764e-06	1.13688e-07	2.12133e-06	2.33429e-06	-2.61915e-07	2.07238e-06	3.30646e-07	-5.10912e-08	2.79555e-07	2.62212e-06	2.57889e-07	2.88001e-06	1.16211e-06	2.52450e-07	1.41456e-06	8.59357e-07	-2.53374e-07	6.05983e-07
16.294	8.13316e-07	-9.01591e-08	7.23157e-07	1.26527e-06	5.49866e-08	1.32026e-06	2.00790e-06	1.13224e-07	2.12112e-06	2.33211e-06	-2.61671e-07	2.07044e-06	3.30684e-07	-5.10972e-08	2.79587e-07	2.62050e-06	2.58707e-07	2.87921e-06	1.16053e-06	2.50346e-07	1.41087e-06	8.60504e-07	-2.53712e-07	6.06792e-07
16.318	8.07711e-07	-8.95377e-08	7.18173e-07	1.26321e-06	5.51472e-08	1.31836e-06	2.00814e-06	1.12765e-07	2.12091e-06	2.32989e-06	-2.61421e-07	2.06847e-06	3.30715e-07	-5.11019e-08	2.79613e-07	2.61886e-06	2.59523e-07	2.87838e-06	1.15894e-06	2.48241e-07	1.40718e-06	8.61640e-07	-2.54047e-07	6.07593e-07
16.343	8.02097e-07	-8.89154e-08	7.13181e-07	1.26114e-06	5.53094e-08	1.31645e-06	2.00838e-06	1.12310e-07	2.12069e-06	2.32762e-06	-2.61167e-07	2.06646e-06	3.30737e-07	-5.11053e-08	2.79632e-07	2.61720e-06	2.60337e-07	2.87754e-06	1.15734e-06	2.46136e-07	1.40348e-06	8.62764e-07	-2.54378e-07	6.08386e-07
16.368	7.96475e-07	-8.82922e-08	7.08183e-07	1.25907e-06	5.54733e-08	1.31454e-06	2.00860e-06	1.11860e-07	2.12046e-06	2.32531e-06	-2.60908e-07	2.06441e-06	3.30751e-07	-5.11075e-08	2.79644e-07	2.61553e-06	2.61148e-07	2.87668e-06	1.15574e-06	2.44031e-07	1.39977e-06	8.63876e-07	-2.54706e-07	6.09170e-07
16.392	7.90845e-07	-8.76681e-08	7.03177e-07	1.25698e-06	5.56388e-08	1.31262e-06	2.00881e-06	1.11414e-07	2.12023e-06	2.32296e-06	-2.60644e-07	2.06232e-06	3.30758e-07	-5.11085e-08	2.79649e-07	2.61384e-06	2.61956e-07	2.87579e-06	1.15412e-06	2.41926e-07	1.39605e-06	8.64976e-07	-2.55031e-07	6.09946e-07
16.417	7.85207e-07	-8.70431e-08	6.98164e-07	1.25489e-06	5.58059e-08	1.31070e-06	2.00902e-06	1.10973e-07	2.11999e-06	2.32057e-06	-2.60375e-07	2.06019e-06	3.30756e-07	-5.11082e-08	2.79648e-07	2.61213e-06	2.62762e-07	2.87489e-06	1.15250e-06	2.39821e-07	1.39232e-06	8.66065e-07	-2.55352e-07	6.10713e-07
16.441	7.79562e-07	-8.64174e-08	6.93145e-07	1.25279e-06	5.59746e-08	1.30876e-06	2.00921e-06	1.10536e-07	2.11974e-06	2.31813e-06	-2.60101e-07	2.05803e-06	3.30746e-07	-5.11067e-08	2.79639e-07	2.61040e-06	2.63566e-07	2.87397e-06	1.15087e-06	2.37716e-07	1.38859e-06	8.67141e-07	-2.55669e-07	6.11472e-07
16.466	7.73910e-07	-8.57908e-08	6.88119e-07	1.25068e-06	5.61449e-08	1.30683e-06	2.00938e-06	1.10105e-07	2.11949e-06	2.31565e-06	-2.59823e-07	2.05582e-06	3.30728e-07	-5.11040e-08	2.79625e-07	2.60866e-06	2.64367e-07	2.87303e-06	1.14923e-06	2.35612e-07	1.38484e-06	8.68206e-07	-2.55983e-07	6.12223e-07
16.490	7.68251e-07	-8.51634e-08	6.83087e-07	1.24857e-06	5.63168e-08	1.30488e-06	2.00955e-06	1.09677e-07	2.11923e-06	2.31312e-06	-2.59540e-07	2.05358e-06	3.30703e-07	-5.11000e-08	2.79603e-07	2.60690e-06	2.65165e-07	2.87206e-06	1.14758e-06	2.33508e-07	1.38109e-06	8.69258e-07	-2.56293e-07	6.12965e-07
16.515	7.62585e-07	-8.45353e-08	6.78049e-07	1.24644e-06	5.64903e-08	1.30294e-06	2.00971e-06	1.09255e-07	2.11896e-06	2.31055e-06	-2.59252e-07	2.05130e-06	3.30669e-07	-5.10948e-08	2.79574e-07	2.60512e-06	2.65961e-07	2.87108e-06	1.14592e-06	2.31404e-07	1.37733e-06	8.70299e-07	-2.56600e-07	6.13699e-07
16.540	7.56912e-07	-8.39065e-08	6.73005e-07	1.24432e-06	5.66654e-08	1.30098e-06	2.00985e-06	1.08837e-07	2.11869e-06	2.30794e-06	-2.58959e-07	2.04899e-06	3.30628e-07	-5.10884e-08	2.79539e-07	2.60333e-06	2.66754e-07	2.87008e-06	1.14426e-06	2.29301e-07	1.37356e-06	8.71328e-07	-2.56903e-07	6.14424e-07
16.564	7.51233e-07	-8.32769e-08	6.67956e-07	1.24218e-06	5.68420e-08	1.29902e-06	2.00999e-06	1.08424e-07	2.11841e-06	2.30529e-06	-2.58661e-07	2.04663e-06	3.30579e-07	-5.10808e-08	2.79498e-07	2.60152e-06	2.67544e-07	2.86906e-06	1.14258e-06	2.27198e-07	1.36978e-06	8.72345e-07	-2.57203e-07	6.15141e-07
16.589	7.45548e-07	-8.26467e-08	6.62901e-07	1.24003e-06	5.70202e-08	1.29706e-06	2.01011e-06	1.08015e-07	2.11812e-06	2.30260e-06	-2.58359e-07	2.04424e-06	3.30521e-07	-5.10720e-08	2.79449e-07	2.59969e-06	2.68332e-07	2.86802e-06	1.14090e-06	2.25096e-07	1.36599e-06	8.73349e-07	-2.57499e-07	6.15850e-07
16.613	7.39857e-07	-8.20158e-08	6.57841e-07	1.23788e-06	5.72000e-08	1.29508e-06	2.01022e-06	1.07611e-07	2.11783e-06	2.29986e-06	-2.58052e-07	2.04181e-06	3.30456e-07	-5.10619e-08	2.79394e-07	2.59785e-06	2.69117e-07	2.86696e-06	1.13921e-06	2.22995e-07	1.36220e-06	8.74342e-07	-2.57792e-07	6.16550e-07
16.638	7.34160e-07	-8.13843e-08	6.52776e-07	1.23573e-06	5.73813e-08	1.29311e-06	2.01032e-06	1.07212e-07	2.11753e-06	2.29708e-06	-2.57740e-07	2.03934e-06	3.30383e-07	-5.10507e-08	2.79333e-07	2.59599e-06	2.69899e-07	2.86588e-06	1.13751e-06	2.20894e-07	1.35840e-06	8.75323e-07	-2.58081e-07	6.17242e-07
16.663	7.28458e-07	-8.07523e-08	6.47706e-07	1.23356e-06	5.75642e-08	1.29113e-06	2.01041e-06	1.06817e-07	2.11722e-06	2.29425e-06	-2.57423e-07	2.03683e-06	3.30303e-07	-5.10382e-08	2.79265e-07	2.59411e-06	2.70678e-07	2.86479e-06	1.13580e-06	2.18794e-07	1.35459e-06	8.76292e-07	-2.58367e-07	6.17925e-07
16.687	7.22751e-07	-8.01196e-08	6.42631e-07	1.23139e-06	5.77486e-08	1.28914e-06	2.01048e-06	1.06427e-07	2.11691e-06	2.29139e-06	-2.57101e-07	2.03429e-06	3.30214e-07	-5.10245e-08	2.79190e-07	2.59221e-06	2.71454e-07	2.86367e-06	1.13408e-06	2.16695e-07	1.35078e-06	8.77249e-07	-2.58649e-07	6.18600e-07
16.712	7.17038e-07	-7.94864e-08	6.37552e-07	1.22921e-06	5.79345e-08	1.28715e-06	2.01055e-06	1.06042e-07	2.11659e-06	2.28848e-06	-2.56775e-07	2.03171e-06	3.30118e-07	-5.10097e-08	2.79108e-07	2.59030e-06	2.72227e-07	2.86253e-06	1.13236e-06	2.14597e-07	1.34695e-06	8.78193e-07	-2.58928e-07	6.19266e-07
16.736	7.11322e-07	-7.88526e-08	6.32469e-07	1.22703e-06	5.81219e-08	1.28515e-06	2.01060e-06	1.05662e-07	2.11626e-06	2.28553e-06	-2.56444e-07	2.02909e-06	3.30014e-07	-5.09936e-08	2.79021e-07	2.58838e-06	2.72998e-07	2.86137e-06	1.13062e-06	2.12499e-07	1.34312e-06	8.79126e-07	-2.59203e-07	6.19923e-07
16.761	7.05600e-07	-7.82184e-08	6.27382e-07	1.22483e-06	5.83108e-08	1.28314e-06	2.01065e-06	1.05286e-07	2.11593e-06	2.28254e-06	-2.56109e-07	2.02643e-06	3.29903e-07	-5.09764e-08	2.78926e-07	2.58643e-06	2.73765e-07	2.86020e-06	1.12888e-06	2.10403e-07	1.33929e-06	8.80047e-07	-2.59474e-07	6.20573e-07
16.785	6.99874e-07	-7.75837e-08	6.22291e-07	1.22264e-06	5.85012e-08	1.28114e-06	2.01068e-06	1.04915e-07	2.11559e-06	2.27951e-06	-2.55768e-07	2.02374e-06	3.29783e-07	-5.09579e-08	2.78825e-07	2.58447e-06	2.74530e-07	2.85900e-06	1.12713e-06	2.08308e-07	1.33544e-06	8.80955e-07	-2.59742e-07	6.21213e-07
16.810	6.94145e-07	-7.69485e-08	6.17196e-07	1.22043e-06	5.86931e-08	1.27912e-06	2.01070e-06	1.04548e-07	2.11524e-06	2.27644e-06	-2.55423e-07	2.02101e-06	3.29656e-07	-5.09383e-08	2.78718e-07	2.58250e-06	2.75291e-07	2.85779e-06	1.12538e-06	2.06214e-07	1.33159e-06	8.81852e-07	-2.60006e-07	6.21845e-07
16.835	6.88411e-07	-7.63129e-08	6.12098e-07	1.21822e-06	5.88865e-08	1.27711e-06	2.01070e-06	1.04187e-07	2.11489e-06	2.27332e-06	-2.55074e-07	2.01825e-06	3.29521e-07	-5.09175e-08	2.78604e-07	2.58050e-06	2.76049e-07	2.85655e-06	1.12361e-06	2.04121e-07	1.32773e-06	8.82736e-07	-2.60267e-07	6.22469e-07
16.859	6.82674e-07	-7.56770e-08	6.06997e-07	1.21600e-06	5.90813e-08	1.27508e-06	2.01070e-06	1.03830e-07	2.11453e-06	2.27016e-06	-2.54719e-07	2.01544e-06	3.29379e-07	-5.08955e-08	2.78484e-07	2.57850e-06	2.76805e-07	2.85530e-06	1.12184e-06	2.02030e-07	1.32387e-06	8.83608e-07	-2.60524e-07	6.23084e-07
16.884	6.76934e-07	-7.50406e-08	6.01893e-07	1.21378e-06	5.92776e-08	1.27305e-06	2.01069e-06	1.03477e-07	2.11416e-06	2.26696e-06	-2.54360e-07	2.01260e-06	3.29229e-07	-5.08723e-08	2.78357e-07	2.57647e-06	2.77557e-07	2.85403e-06	1.12006e-06	1.99939e-07	1.32000e-06	8.84469e-07	-2.60778e-07	6.23691e-07
16.908	6.71190e-07	-7.44039e-08	5.96786e-07	1.21155e-06	5.94754e-08	1.27102e-06	2.01066e-06	1.03130e-07	2.11379e-06	2.26372e-06	-2.53997e-07	2.00972e-06	3.29072e-07	-5.08480e-08	2.78224e-07	2.57443e-06	2.78306e-07	2.85274e-06	1.11827e-06	1.97851e-07	1.31612e-06	8.85317e-07	-2.61028e-07	6.24289e-07
16.933	6.65444e-07	-7.37669e-08	5.91677e-07	1.20931e-06	5.96746e-08	1.26898e-06	2.01062e-06	1.02787e-07	2.11341e-06	2.26044e-06	-2.53629e-07	2.00681e-06	3.28907e-07	-5.08225e-08	2.78084e-07	2.57237e-06	2.79051e-07	2.85142e-06	1.11647e-06	1.95763e-07	1.31224e-06	8.86153e-07	-2.61274e-07	6.24878e-07
16.957	6.59695e-07	-7.31296e-08	5.86565e-07	1.20707e-06	5.98752e-08	1.26694e-06	2.01057e-06	1.02448e-07	2.11302e-06	2.25712e-06	-2.53256e-07	2.00386e-06	3.28734e-07	-5.07958e-08	2.77938e-07	2.57030e-06	2.79794e-07	2.85009e-06	1.11467e-06	1.93678e-07	1.30835e-06	8.86977e-07	-2.61517e-07	6.25459e-07
16.982	6.53944e-07	-7.24921e-08	5.81452e-07	1.20482e-06	6.00772e-08	1.26489e-06	2.01051e-06	1.02115e-07	2.11263e-06	2.25375e-06	-2.52878e-07	2.00087e-06	3.28554e-07	-5.07680e-08	2.77786e-07	2.56821e-06	2.80533e-07	2.84874e-06	1.11286e-06	1.91593e-07	1.30445e-06	8.87788e-07	-2.61757e-07	6.26032e-07
17.007	6.48190e-07	-7.18543e-08	5.76336e-07	1.20256e-06	6.02806e-08	1.26284e-06	2.01044e-06	1.01786e-07	2.11223e-06	2.25035e-06	-2.52496e-07	1.99785e-06	3.28366e-07	-5.07390e-08	2.77627e-07	2.56611e-06	2.81269e-07	2.84738e-06	1.11104e-06	1.89511e-07	1.30055e-06	8.88588e-07	-2.61992e-07	6.26596e-07
17.031	6.42434e-07	-7.12162e-08	5.71218e-07	1.20030e-06	6.04855e-08	1.26079e-06	2.01036e-06	1.01462e-07	2.11182e-06	2.24690e-06	-2.52109e-07	1.99479e-06	3.28171e-07	-5.07088e-08	2.77462e-07	2.56399e-06	2.82001e-07	2.84599e-06	1.10921e-06	1.87430e-07	1.29664e-06	8.89375e-07	-2.62225e-07	6.27151e-07
17.056	6.36677e-07	-7.05780e-08	5.66099e-07	1.19803e-06	6.06917e-08	1.25872e-06	2.01026e-06	1.01143e-07	2.11141e-06	2.24341e-06	-2.51718e-07	1.99170e-06	3.27968e-07	-5.06775e-08	2.77291e-07	2.56185e-06	2.82730e-07	2.84458e-06	1.10737e-06	1.85351e-07	1.29272e-06	8.90151e-07	-2.62453e-07	6.27698e-07
17.080	6.30918e-07	-6.99396e-08	5.60979e-07	1.19576e-06	6.08992e-08	1.25666e-06	2.01016e-06	1.00828e-07	2.11098e-06	2.23989e-06	-2.51323e-07	1.98856e-06	3.27758e-07	-5.06451e-08	2.77113e-07	2.55970e-06	2.83456e-07	2.84315e-06	1.10553e-06	1.83274e-07	1.28880e-06	8.90914e-07	-2.62678e-07	6.28236e-07
17.105	6.25158e-07	-6.93011e-08	5.55857e-07	1.19348e-06	6.11082e-08	1.25459e-06	2.01004e-06	1.00518e-07	2.11056e-06	2.23632e-06	-2.50922e-07	1.98540e-06	3.27541e-07	-5.06115e-08	2.76930e-07	2.55753e-06	2.84178e-07	2.84171e-06	1.10368e-06	1.81199e-07	1.28488e-06	8.91665e-07	-2.62900e-07	6.28765e-07
17.129	6.19397e-07	-6.86625e-08	5.50735e-07	1.19120e-06	6.13185e-08	1.25252e-06	2.00991e-06	1.00213e-07	2.11012e-06	2.23271e-06	-2.50517e-07	1.98219e-06	3.27316e-07	-5.05767e-08	2.76740e-07	2.55535e-06	2.84897e-07	2.84025e-06	1.10182e-06	1.79125e-07	1.28095e-06	8.92404e-07	-2.63117e-07	6.29286e-07
17.154	6.13635e-07	-6.80237e-08	5.45611e-07	1.18891e-06	6.15301e-08	1.25044e-06	2.00977e-06	9.99125e-08	2.10968e-06	2.22906e-06	-2.50108e-07	1.97895e-06	3.27084e-07	-5.05409e-08	2.76543e-07	2.55315e-06	2.85612e-07	2.83876e-06	1.09996e-06	1.77054e-07	1.27701e-06	8.93130e-07	-2.63332e-07	6.29799e-07
17.179	6.07873e-07	-6.73849e-08	5.40488e-07	1.18661e-06	6.17431e-08	1.24835e-06	2.00961e-06	9.96167e-08	2.10923e-06	2.22537e-06	-2.49694e-07	1.97568e-06	3.26845e-07	-5.05039e-08	2.76341e-07	2.55094e-06	2.86324e-07	2.83726e-06	1.09809e-06	1.74985e-07	1.27307e-06	8.93845e-07	-2.63542e-07	6.30303e-07
17.203	6.02110e-07	-6.67461e-08	5.35364e-07	1.18431e-06	6.19573e-08	1.24627e-06	2.00945e-06	9.93256e-08	2.10878e-06	2.22165e-06	-2.49276e-07	1.97237e-06	3.26598e-07	-5.04657e-08	2.76132e-07	2.54871e-06	2.87033e-07	2.83574e-06	1.09621e-06	1.72918e-07	1.26913e-06	8.94547e-07	-2.63749e-07	6.30798e-07
17.228	5.96347e-07	-6.61072e-08	5.30239e-07	1.18200e-06	6.21729e-08	1.24418e-06	2.00928e-06	9.90392e-08	2.10831e-06	2.21788e-06	-2.48853e-07	1.96903e-06	3.26344e-07	-5.04265e-08	2.75917e-07	2.54646e-06	2.87737e-07	2.83420e-06	1.09432e-06	1.70853e-07	1.26517e-06	8.95238e-07	-2.63953e-07	6.31285e-07
17.252	5.90584e-07	-6.54684e-08	5.25115e-07	1.17969e-06	6.23898e-08	1.24208e-06	2.00909e-06	9.87574e-08	2.10785e-06	2.21407e-06	-2.48426e-07	1.96565e-06	3.26082e-07	-5.03861e-08	2.75696e-07	2.54420e-06	2.88438e-07	2.83264e-06	1.09243e-06	1.68790e-07	1.26122e-06	8.95916e-07	-2.64153e-07	6.31763e-07
17.277	5.84821e-07	-6.48296e-08	5.19991e-07	1.17737e-06	6.26079e-08	1.23998e-06	2.00889e-06	9.84804e-08	2.10737e-06	2.21022e-06	-2.47994e-07	1.96223e-06	3.25814e-07	-5.03446e-08	2.75469e-07	2.54193e-06	2.89135e-07	2.83106e-06	1.09053e-06	1.66730e-07	1.25726e-06	8.96581e-07	-2.64349e-07	6.32232e-07
17.302	5.79059e-07	-6.41908e-08	5.14868e-07	1.17505e-06	6.28273e-08	1.23788e-06	2.00868e-06	9.82080e-08	2.10689e-06	2.20634e-06	-2.47558e-07	1.95878e-06	3.25538e-07	-5.03020e-08	2.75236e-07	2.53964e-06	2.89829e-07	2.82947e-06	1.08862e-06	1.64672e-07	1.25329e-06	8.97235e-07	-2.64542e-07	6.32693e-07
17.326	5.73298e-07	-6.35522e-08	5.09745e-07	1.17272e-06	6.30480e-08	1.23577e-06	2.00846e-06	9.79403e-08	2.10640e-06	2.20241e-06	-2.47118e-07	1.95529e-06	3.25255e-07	-5.02582e-08	2.74997e-07	2.53733e-06	2.90519e-07	2.82785e-06	1.08670e-06	1.62617e-07	1.24932e-06	8.97877e-07	-2.64731e-07	6.33146e-07
17.351	5.67537e-07	-6.29136e-08	5.04624e-07	1.17039e-06	6.32699e-08	1.23366e-06	2.00822e-06	9.76773e-08	2.10590e-06	2.19845e-06	-2.46673e-07	1.95177e-06	3.24965e-07	-5.02134e-08	2.74752e-07	2.53501e-06	2.91205e-07	2.82622e-06	1.08478e-06	1.60564e-07	1.24535e-06	8.98506e-07	-2.64917e-07	6.33589e-07
17.375	5.61778e-07	-6.22752e-08	4.99503e-07	1.16805e-06	6.34931e-08	1.23155e-06	2.00798e-06	9.74190e-08	2.10540e-06	2.19444e-06	-2.46224e-07	1.94822e-06	3.24668e-07	-5.01675e-08	2.74500e-07	2.53267e-06	2.91888e-07	2.82456e-06	1.08285e-06	1.58514e-07	1.24137e-06	8.99123e-07	-2.65099e-07	6.34025e-07
17.400	5.56020e-07	-6.16369e-08	4.94383e-07	1.16571e-06	6.37174e-08	1.22943e-06	2.00772e-06	9.71653e-08	2.10489e-06	2.19040e-06	-2.45770e-07	1.94463e-06	3.24363e-07	-5.01204e-08	2.74243e-07	2.53032e-06	2.92566e-07	2.82289e-06	1.08092e-06	1.56466e-07	1.23739e-06	8.99728e-07	-2.65277e-07	6.34451e-07
17.424	5.50264e-07	-6.09988e-08	4.89266e-07	1.16336e-06	6.39430e-08	1.22731e-06	2.00745e-06	9.69163e-08	2.10437e-06	2.18632e-06	-2.45312e-07	1.94101e-06	3.24052e-07	-5.00723e-08	2.73979e-07	2.52796e-06	2.93241e-07	2.82120e-06	1.07898e-06	1.54421e-07	1.23340e-06	9.00321e-07	-2.65452e-07	6.34869e-07
17.449	5.44510e-07	-6.03610e-08	4.84149e-07	1.16101e-06	6.41697e-08	1.22518e-06	2.00717e-06	9.66719e-08	2.10385e-06	2.18220e-06	-2.44850e-07	1.93735e-06	3.23733e-07	-5.00231e-08	2.73710e-07	2.52558e-06	2.93912e-07	2.81949e-06	1.07703e-06	1.52379e-07	1.22941e-06	9.00902e-07	-2.65623e-07	6.35279e-07
17.474	5.38758e-07	-5.97233e-08	4.79035e-07	1.15865e-06	6.43977e-08	1.22305e-06	2.00688e-06	9.64322e-08	2.10331e-06	2.17804e-06	-2.44383e-07	1.93366e-06	3.23408e-07	-4.99728e-08	2.73435e-07	2.52319e-06	2.94579e-07	2.81776e-06	1.07507e-06	1.50339e-07	1.22541e-06	9.01470e-07	-2.65791e-07	6.35680e-07
17.498	5.33008e-07	-5.90860e-08	4.73922e-07	1.15629e-06	6.46268e-08	1.22092e-06	2.00658e-06	9.61971e-08	2.10278e-06	2.17384e-06	-2.43912e-07	1.92993e-06	3.23075e-07	-4.99214e-08	2.73154e-07	2.52078e-06	2.95242e-07	2.81602e-06	1.07311e-06	1.48303e-07	1.22141e-06	9.02027e-07	-2.65955e-07	6.36072e-07
17.523	5.27261e-07	-5.84489e-08	4.68812e-07	1.15392e-06	6.48570e-08	1.21878e-06	2.00627e-06	9.59667e-08	2.10223e-06	2.16961e-06	-2.43437e-07	1.92617e-06	3.22735e-07	-4.98689e-08	2.72866e-07	2.51835e-06	2.95901e-07	2.81425e-06	1.07114e-06	1.46269e-07	1.21741e-06	9.02571e-07	-2.66115e-07	6.36456e-07
17.547	5.21517e-07	-5.78121e-08	4.63705e-07	1.15155e-06	6.50884e-08	1.21664e-06	2.00594e-06	9.57409e-08	2.10168e-06	2.16533e-06	-2.42958e-07	1.92238e-06	3.22389e-07	-4.98153e-08	2.72573e-07	2.51591e-06	2.96556e-07	2.81247e-06	1.06917e-06	1.44239e-07	1.21341e-06	9.03103e-07	-2.66272e-07	6.36831e-07
17.572	5.15775e-07	-5.71756e-08	4.58600e-07	1.14918e-06	6.53210e-08	1.21450e-06	2.00560e-06	9.55196e-08	2.10112e-06	2.16102e-06	-2.42474e-07	1.91855e-06	3.22035e-07	-4.97607e-08	2.72275e-07	2.51346e-06	2.97208e-07	2.81067e-06	1.06719e-06	1.42211e-07	1.20940e-06	9.03623e-07	-2.66425e-07	6.37198e-07
17.596	5.10037e-07	-5.65395e-08	4.53498e-07	1.14680e-06	6.55546e-08	1.21235e-06	2.00525e-06	9.53030e-08	2.10056e-06	2.15668e-06	-2.41986e-07	1.91469e-06	3.21675e-07	-4.97050e-08	2.71970e-07	2.51100e-06	2.97855e-07	2.80885e-06	1.06520e-06	1.40186e-07	1.20538e-06	9.04131e-07	-2.66575e-07	6.37556e-07
17.621	5.04302e-07	-5.59038e-08	4.48399e-07	1.14441e-06	6.57893e-08	1.21020e-06	2.00489e-06	9.50910e-08	2.09998e-06	2.15229e-06	-2.41494e-07	1.91080e-06	3.21308e-07	-4.96483e-08	2.71659e-07	2.50851e-06	2.98498e-07	2.80701e-06	1.06320e-06	1.38165e-07	1.20137e-06	9.04627e-07	-2.66721e-07	6.37905e-07
17.646	4.98571e-07	-5.52685e-08	4.43303e-07	1.14202e-06	6.60252e-08	1.20805e-06	2.00452e-06	9.48836e-08	2.09940e-06	2.14787e-06	-2.40998e-07	1.90687e-06	3.20934e-07	-4.95905e-08	2.71343e-07	2.50602e-06	2.99137e-07	2.80516e-06	1.06120e-06	1.36147e-07	1.19735e-06	9.05110e-07	-2.66864e-07	6.38246e-07
17.670	4.92844e-07	-5.46336e-08	4.38210e-07	1.13963e-06	6.62621e-08	1.20589e-06	2.00413e-06	9.46807e-08	2.09882e-06	2.14341e-06	-2.40497e-07	1.90291e-06	3.20553e-07	-4.95316e-08	2.71021e-07	2.50351e-06	2.99771e-07	2.80328e-06	1.05920e-06	1.34132e-07	1.19333e-06	9.05582e-07	-2.67003e-07	6.38579e-07
17.695	4.87121e-07	-5.39991e-08	4.33122e-07	1.13723e-06	6.65000e-08	1.20373e-06	2.00374e-06	9.44825e-08	2.09822e-06	2.13891e-06	-2.39992e-07	1.89892e-06	3.20165e-07	-4.94717e-08	2.70693e-07	2.50099e-06	3.00402e-07	2.80139e-06	1.05718e-06	1.32121e-07	1.18930e-06	9.06041e-07	-2.67138e-07	6.38903e-07
17.719	4.81402e-07	-5.33652e-08	4.28037e-07	1.13483e-06	6.67390e-08	1.20157e-06	2.00333e-06	9.42887e-08	2.09762e-06	2.13437e-06	-2.39484e-07	1.89489e-06	3.19770e-07	-4.94107e-08	2.70359e-07	2.49845e-06	3.01028e-07	2.79948e-06	1.05516e-06	1.30113e-07	1.18528e-06	9.06488e-07	-2.67270e-07	6.39218e-07
17.744	4.75688e-07	-5.27317e-08	4.22956e-07	1.13242e-06	6.69790e-08	1.19940e-06	2.00291e-06	9.40996e-08	2.09701e-06	2.12980e-06	-2.38971e-07	1.89083e-06	3.19369e-07	-4.93487e-08	2.70020e-07	2.49590e-06	3.01651e-07	2.79755e-06	1.05314e-06	1.28108e-07	1.18125e-06	9.06923e-07	-2.67398e-07	6.39525e-07
17.768	4.69978e-07	-5.20988e-08	4.17879e-07	1.13001e-06	6.72201e-08	1.19723e-06	2.00248e-06	9.39149e-08	2.09640e-06	2.12519e-06	-2.38454e-07	1.88674e-06	3.18961e-07	-4.92857e-08	2.69675e-07	2.49333e-06	3.02269e-07	2.79560e-06	1.05111e-06	1.26107e-07	1.17722e-06	9.07346e-07	-2.67523e-07	6.39823e-07
17.793	4.64273e-07	-5.14664e-08	4.12807e-07	1.12760e-06	6.74621e-08	1.19506e-06	2.00204e-06	9.37348e-08	2.09577e-06	2.12055e-06	-2.37933e-07	1.88262e-06	3.18546e-07	-4.92216e-08	2.69325e-07	2.49075e-06	3.02882e-07	2.79363e-06	1.04907e-06	1.24109e-07	1.17318e-06	9.07757e-07	-2.67644e-07	6.40113e-07
17.818	4.58574e-07	-5.08346e-08	4.07739e-07	1.12518e-06	6.77052e-08	1.19289e-06	2.00159e-06	9.35592e-08	2.09515e-06	2.11587e-06	-2.37408e-07	1.87846e-06	3.18125e-07	-4.91565e-08	2.68968e-07	2.48816e-06	3.03492e-07	2.79165e-06	1.04703e-06	1.22115e-07	1.16914e-06	9.08156e-07	-2.67762e-07	6.40394e-07
17.842	4.52879e-07	-5.02034e-08	4.02676e-07	1.12276e-06	6.79492e-08	1.19071e-06	2.00112e-06	9.33882e-08	2.09451e-06	2.11115e-06	-2.36878e-07	1.87428e-06	3.17697e-07	-4.90903e-08	2.68606e-07	2.48555e-06	3.04097e-07	2.78965e-06	1.04498e-06	1.20125e-07	1.16511e-06	9.08543e-07	-2.67876e-07	6.40667e-07
17.867	4.47191e-07	-4.95728e-08	3.97618e-07	1.12034e-06	6.81941e-08	1.18853e-06	2.00064e-06	9.32216e-08	2.09387e-06	2.10640e-06	-2.36345e-07	1.87006e-06	3.17262e-07	-4.90232e-08	2.68239e-07	2.48293e-06	3.04698e-07	2.78763e-06	1.04293e-06	1.18138e-07	1.16106e-06	9.08917e-07	-2.67986e-07	6.40931e-07
17.891	4.41508e-07	-4.89428e-08	3.92565e-07	1.11791e-06	6.84400e-08	1.18635e-06	2.00016e-06	9.30595e-08	2.09321e-06	2.10162e-06	-2.35808e-07	1.86581e-06	3.16821e-07	-4.89550e-08	2.67866e-07	2.48030e-06	3.05294e-07	2.78559e-06	1.04087e-06	1.16156e-07	1.15702e-06	9.09280e-07	-2.68093e-07	6.41187e-07
17.916	4.35831e-07	-4.83135e-08	3.87518e-07	1.11548e-06	6.86869e-08	1.18416e-06	1.99965e-06	9.29018e-08	2.09256e-06	2.09679e-06	-2.35267e-07	1.86153e-06	3.16373e-07	-4.88858e-08	2.67487e-07	2.47765e-06	3.05886e-07	2.78354e-06	1.03880e-06	1.14177e-07	1.15298e-06	9.09631e-07	-2.68197e-07	6.41434e-07
17.940	4.30161e-07	-4.76849e-08	3.82476e-07	1.11304e-06	6.89346e-08	1.18197e-06	1.99914e-06	9.27487e-08	2.09189e-06	2.09193e-06	-2.34722e-07	1.85721e-06	3.15919e-07	-4.88156e-08	2.67103e-07	2.47499e-06	3.06474e-07	2.78146e-06	1.03673e-06	1.12202e-07	1.14893e-06	9.09969e-07	-2.68296e-07	6.41673e-07
17.965	4.24496e-07	-4.70570e-08	3.77439e-07	1.11060e-06	6.91833e-08	1.17978e-06	1.99862e-06	9.25999e-08	2.09122e-06	2.08704e-06	-2.34173e-07	1.85287e-06	3.15458e-07	-4.87444e-08	2.66713e-07	2.47232e-06	3.07057e-07	2.77937e-06	1.03465e-06	1.10231e-07	1.14488e-06	9.10296e-07	-2.68393e-07	6.41903e-07
17.990	4.18839e-07	-4.64298e-08	3.72409e-07	1.10816e-06	6.94328e-08	1.17759e-06	1.99808e-06	9.24556e-08	2.09054e-06	2.08211e-06	-2.33620e-07	1.84849e-06	3.14990e-07	-4.86722e-08	2.66318e-07	2.46963e-06	3.07636e-07	2.77726e-06	1.03257e-06	1.08264e-07	1.14083e-06	9.10610e-07	-2.68485e-07	6.42125e-07
18.014	4.13188e-07	-4.58034e-08	3.67385e-07	1.10571e-06	6.96832e-08	1.17539e-06	1.99754e-06	9.23157e-08	2.08985e-06	2.07715e-06	-2.33063e-07	1.84409e-06	3.14517e-07	-4.85989e-08	2.65918e-07	2.46693e-06	3.08210e-07	2.77514e-06	1.03048e-06	1.06301e-07	1.13678e-06	9.10913e-07	-2.68575e-07	6.42338e-07
18.039	4.07545e-07	-4.51778e-08	3.62367e-07	1.10326e-06	6.99344e-08	1.17320e-06	1.99698e-06	9.21802e-08	2.08916e-06	2.07215e-06	-2.32502e-07	1.83965e-06	3.14036e-07	-4.85247e-08	2.65512e-07	2.46421e-06	3.08779e-07	2.77299e-06	1.02839e-06	1.04342e-07	1.13273e-06	9.11203e-07	-2.68660e-07	6.42543e-07
18.063	4.01908e-07	-4.45530e-08	3.57355e-07	1.10081e-06	7.01865e-08	1.17100e-06	1.99641e-06	9.20492e-08	2.08846e-06	2.06712e-06	-2.31937e-07	1.83518e-06	3.13550e-07	-4.84496e-08	2.65100e-07	2.46149e-06	3.09345e-07	2.77083e-06	1.02629e-06	1.02387e-07	1.12868e-06	9.11482e-07	-2.68742e-07	6.42740e-07
18.088	3.96279e-07	-4.39290e-08	3.52350e-07	1.09835e-06	7.04394e-08	1.16879e-06	1.99583e-06	9.19224e-08	2.08775e-06	2.06205e-06	-2.31369e-07	1.83068e-06	3.13057e-07	-4.83734e-08	2.64684e-07	2.45875e-06	3.09905e-07	2.76865e-06	1.02419e-06	1.00437e-07	1.12462e-06	9.11749e-07	-2.68821e-07	6.42928e-07
18.113	3.90658e-07	-4.33059e-08	3.47352e-07	1.09590e-06	7.06931e-08	1.16659e-06	1.99523e-06	9.18001e-08	2.08703e-06	2.05695e-06	-2.30797e-07	1.82615e-06	3.12558e-07	-4.82962e-08	2.64261e-07	2.45600e-06	3.10461e-07	2.76646e-06	1.02208e-06	9.84907e-08	1.12057e-06	9.12003e-07	-2.68896e-07	6.43107e-07
18.137	3.85045e-07	-4.26836e-08	3.42361e-07	1.09343e-06	7.09476e-08	1.16438e-06	1.99463e-06	9.16821e-08	2.08631e-06	2.05182e-06	-2.30221e-07	1.82160e-06	3.12052e-07	-4.82181e-08	2.63834e-07	2.45323e-06	3.11012e-07	2.76424e-06	1.01996e-06	9.65489e-08	1.11651e-06	9.12246e-07	-2.68968e-07	6.43278e-07
18.162	3.79439e-07	-4.20622e-08	3.37377e-07	1.09097e-06	7.12029e-08	1.16217e-06	1.99401e-06	9.15684e-08	2.08558e-06	2.04665e-06	-2.29641e-07	1.81701e-06	3.11540e-07	-4.81390e-08	2.63401e-07	2.45045e-06	3.11559e-07	2.76201e-06	1.01784e-06	9.46115e-08	1.11245e-06	9.12477e-07	-2.69036e-07	6.43441e-07
18.186	3.73842e-07	-4.14418e-08	3.32400e-07	1.08850e-06	7.14590e-08	1.15996e-06	1.99339e-06	9.14590e-08	2.08484e-06	2.04145e-06	-2.29057e-07	1.81239e-06	3.11022e-07	-4.80590e-08	2.62963e-07	2.44766e-06	3.12101e-07	2.75976e-06	1.01572e-06	9.26785e-08	1.10840e-06	9.12696e-07	-2.69100e-07	6.43596e-07
18.211	3.68254e-07	-4.08223e-08	3.27431e-07	1.08603e-06	7.17158e-08	1.15775e-06	1.99275e-06	9.13539e-08	2.08410e-06	2.03621e-06	-2.28470e-07	1.80774e-06	3.10498e-07	-4.79779e-08	2.62520e-07	2.44486e-06	3.12638e-07	2.75750e-06	1.01359e-06	9.07500e-08	1.10434e-06	9.12903e-07	-2.69161e-07	6.43742e-07
18.235	3.62674e-07	-4.02037e-08	3.22470e-07	1.08356e-06	7.19733e-08	1.15553e-06	1.99209e-06	9.12532e-08	2.08335e-06	2.03095e-06	-2.27879e-07	1.80307e-06	3.09967e-07	-4.78960e-08	2.62071e-07	2.44204e-06	3.13171e-07	2.75522e-06	1.01146e-06	8.88261e-08	1.10028e-06	9.13098e-07	-2.69219e-07	6.43879e-07
18.260	3.57103e-07	-3.95861e-08	3.17516e-07	1.08108e-06	7.22315e-08	1.15332e-06	1.99143e-06	9.11566e-08	2.08259e-06	2.02565e-06	-2.27284e-07	1.79836e-06	3.09430e-07	-4.78130e-08	2.61617e-07	2.43922e-06	3.13699e-07	2.75292e-06	1.00932e-06	8.69068e-08	1.09622e-06	9.13282e-07	-2.69273e-07	6.44009e-07
18.285	3.51541e-07	-3.89696e-08	3.12571e-07	1.07861e-06	7.24904e-08	1.15110e-06	1.99076e-06	9.10644e-08	2.08182e-06	2.02031e-06	-2.26686e-07	1.79363e-06	3.08888e-07	-4.77291e-08	2.61158e-07	2.43638e-06	3.14222e-07	2.75060e-06	1.00717e-06	8.49921e-08	1.09217e-06	9.13453e-07	-2.69324e-07	6.44129e-07
18.309	3.45988e-07	-3.83540e-08	3.07634e-07	1.07612e-06	7.27501e-08	1.14888e-06	1.99007e-06	9.09763e-08	2.08105e-06	2.01495e-06	-2.26084e-07	1.78886e-06	3.08339e-07	-4.76443e-08	2.60694e-07	2.43352e-06	3.14740e-07	2.74826e-06	1.00503e-06	8.30821e-08	1.08811e-06	9.13613e-07	-2.69371e-07	6.44242e-07
18.334	3.40445e-07	-3.77395e-08	3.02705e-07	1.07364e-06	7.30103e-08	1.14665e-06	1.98937e-06	9.08925e-08	2.08027e-06	2.00955e-06	-2.25478e-07	1.78407e-06	3.07784e-07	-4.75586e-08	2.60225e-07	2.43066e-06	3.15253e-07	2.74591e-06	1.00287e-06	8.11769e-08	1.08405e-06	9.13761e-07	-2.69414e-07	6.44346e-07
18.358	3.34911e-07	-3.71261e-08	2.97785e-07	1.07116e-06	7.32713e-08	1.14443e-06	1.98867e-06	9.08129e-08	2.07948e-06	2.00412e-06	-2.24869e-07	1.77925e-06	3.07223e-07	-4.74719e-08	2.59751e-07	2.42778e-06	3.15762e-07	2.74354e-06	1.00071e-06	7.92765e-08	1.07999e-06	9.13897e-07	-2.69454e-07	6.44442e-07
18.383	3.29387e-07	-3.65138e-08	2.92873e-07	1.06867e-06	7.35328e-08	1.14220e-06	1.98794e-06	9.07374e-08	2.07868e-06	1.99866e-06	-2.24256e-07	1.77440e-06	3.06655e-07	-4.73842e-08	2.59271e-07	2.42489e-06	3.16266e-07	2.74116e-06	9.98553e-07	7.73809e-08	1.07593e-06	9.14021e-07	-2.69491e-07	6.44530e-07
18.407	3.23873e-07	-3.59026e-08	2.87971e-07	1.06618e-06	7.37950e-08	1.13997e-06	1.98721e-06	9.06662e-08	2.07788e-06	1.99317e-06	-2.23640e-07	1.76953e-06	3.06082e-07	-4.72957e-08	2.58787e-07	2.42199e-06	3.16765e-07	2.73876e-06	9.96386e-07	7.54903e-08	1.07188e-06	9.14134e-07	-2.69524e-07	6.44609e-07
18.432	3.18370e-07	-3.52925e-08	2.83077e-07	1.06369e-06	7.40578e-08	1.13774e-06	1.98647e-06	9.05990e-08	2.07707e-06	1.98764e-06	-2.23020e-07	1.76462e-06	3.05503e-07	-4.72062e-08	2.58297e-07	2.41908e-06	3.17259e-07	2.73634e-06	9.94216e-07	7.36046e-08	1.06782e-06	9.14235e-07	-2.69554e-07	6.44681e-07
18.457	3.12877e-07	-3.46836e-08	2.78193e-07	1.06119e-06	7.43211e-08	1.13551e-06	1.98571e-06	9.05360e-08	2.07625e-06	1.98209e-06	-2.22396e-07	1.75969e-06	3.04918e-07	-4.71158e-08	2.57803e-07	2.41616e-06	3.17748e-07	2.73390e-06	9.92040e-07	7.17239e-08	1.06376e-06	9.14324e-07	-2.69580e-07	6.44743e-07
18.481	3.07394e-07	-3.40758e-08	2.73319e-07	1.05869e-06	7.45851e-08	1.13328e-06	1.98495e-06	9.04772e-08	2.07542e-06	1.97650e-06	-2.21770e-07	1.75473e-06	3.04328e-07	-4.70245e-08	2.57303e-07	2.41322e-06	3.18232e-07	2.73145e-06	9.89861e-07	6.98483e-08	1.05971e-06	9.14401e-07	-2.69603e-07	6.44798e-07
18.506	3.01923e-07	-3.34693e-08	2.68454e-07	1.05620e-06	7.48495e-08	1.13105e-06	1.98417e-06	9.04224e-08	2.07459e-06	1.97088e-06	-2.21139e-07	1.74974e-06	3.03731e-07	-4.69323e-08	2.56798e-07	2.41027e-06	3.18711e-07	2.72898e-06	9.87677e-07	6.79778e-08	1.05566e-06	9.14467e-07	-2.69623e-07	6.44845e-07
18.530	2.96462e-07	-3.28639e-08	2.63598e-07	1.05370e-06	7.51145e-08	1.12881e-06	1.98338e-06	9.03716e-08	2.07375e-06	1.96523e-06	-2.20506e-07	1.74473e-06	3.03128e-07	-4.68392e-08	2.56289e-07	2.40731e-06	3.19185e-07	2.72650e-06	9.85489e-07	6.61125e-08	1.05160e-06	9.14521e-07	-2.69639e-07	6.44883e-07
18.555	2.91013e-07	-3.22598e-08	2.58753e-07	1.05119e-06	7.53801e-08	1.12657e-06	1.98258e-06	9.03249e-08	2.07290e-06	1.95956e-06	-2.19868e-07	1.73969e-06	3.02520e-07	-4.67452e-08	2.55775e-07	2.40434e-06	3.19655e-07	2.72400e-06	9.83297e-07	6.42523e-08	1.04755e-06	9.14564e-07	-2.69651e-07	6.44913e-07
18.579	2.85575e-07	-3.16570e-08	2.53918e-07	1.04869e-06	7.56461e-08	1.12434e-06	1.98176e-06	9.02823e-08	2.07205e-06	1.95385e-06	-2.19228e-07	1.73462e-06	3.01906e-07	-4.66503e-08	2.55255e-07	2.40136e-06	3.20119e-07	2.72148e-06	9.81102e-07	6.23974e-08	1.04350e-06	9.14595e-07	-2.69660e-07	6.44935e-07
18.604	2.80148e-07	-3.10555e-08	2.49093e-07	1.04618e-06	7.59126e-08	1.12210e-06	1.98094e-06	9.02437e-08	2.07118e-06	1.94811e-06	-2.18584e-07	1.72953e-06	3.01286e-07	-4.65545e-08	2.54731e-07	2.39837e-06	3.20578e-07	2.71894e-06	9.78902e-07	6.05479e-08	1.03945e-06	9.14614e-07	-2.69666e-07	6.44948e-07
18.629	2.74733e-07	-3.04552e-08	2.44278e-07	1.04368e-06	7.61796e-08	1.11986e-06	1.98010e-06	9.02090e-08	2.07031e-06	1.94234e-06	-2.17937e-07	1.72440e-06	3.00660e-07	-4.64579e-08	2.54202e-07	2.39536e-06	3.21032e-07	2.71639e-06	9.76698e-07	5.87037e-08	1.03540e-06	9.14622e-07	-2.69668e-07	6.44954e-07
18.653	2.69331e-07	-2.98563e-08	2.39474e-07	1.04117e-06	7.64471e-08	1.11761e-06	1.97926e-06	9.01783e-08	2.06943e-06	1.93654e-06	-2.17287e-07	1.71926e-06	3.00029e-07	-4.63603e-08	2.53669e-07	2.39235e-06	3.21481e-07	2.71383e-06	9.74490e-07	5.68648e-08	1.03136e-06	9.14618e-07	-2.69667e-07	6.44951e-07
18.678	2.63940e-07	-2.92587e-08	2.34681e-07	1.03866e-06	7.67149e-08	1.11537e-06	1.97840e-06	9.01516e-08	2.06855e-06	1.93072e-06	-2.16633e-07	1.71409e-06	2.99392e-07	-4.62619e-08	2.53130e-07	2.38932e-06	3.21925e-07	2.71124e-06	9.72279e-07	5.50315e-08	1.02731e-06	9.14603e-07	-2.69663e-07	6.44940e-07
18.702	2.58561e-07	-2.86625e-08	2.29899e-07	1.03614e-06	7.69832e-08	1.11313e-06	1.97753e-06	9.01288e-08	2.06766e-06	1.92486e-06	-2.15976e-07	1.70889e-06	2.98749e-07	-4.61626e-08	2.52587e-07	2.38628e-06	3.22364e-07	2.70864e-06	9.70064e-07	5.32036e-08	1.02327e-06	9.14576e-07	-2.69655e-07	6.44922e-07
18.727	2.53195e-07	-2.80676e-08	2.25128e-07	1.03363e-06	7.72519e-08	1.11088e-06	1.97665e-06	9.01100e-08	2.06676e-06	1.91898e-06	-2.15316e-07	1.70366e-06	2.98101e-07	-4.60624e-08	2.52039e-07	2.38323e-06	3.22798e-07	2.70603e-06	9.67845e-07	5.13813e-08	1.01923e-06	9.14538e-07	-2.69644e-07	6.44895e-07
18.751	2.47842e-07	-2.74742e-08	2.20368e-07	1.03112e-06	7.75210e-08	1.10864e-06	1.97575e-06	9.00950e-08	2.06585e-06	1.91307e-06	-2.14652e-07	1.69841e-06	2.97448e-07	-4.59614e-08	2.51486e-07	2.38017e-06	3.23226e-07	2.70340e-06	9.65623e-07	4.95645e-08	1.01519e-06	9.14488e-07	-2.69629e-07	6.44860e-07
18.776	2.42501e-07	-2.68822e-08	2.15619e-07	1.02860e-06	7.77905e-08	1.10639e-06	1.97485e-06	9.00839e-08	2.06493e-06	1.90713e-06	-2.13986e-07	1.69314e-06	2.96788e-07	-4.58596e-08	2.50929e-07	2.37710e-06	3.23650e-07	2.70075e-06	9.63397e-07	4.77534e-08	1.01115e-06	9.14427e-07	-2.69611e-07	6.44817e-07
18.801	2.37174e-07	-2.62916e-08	2.10882e-07	1.02608e-06	7.80603e-08	1.10414e-06	1.97393e-06	9.00766e-08	2.06401e-06	1.90116e-06	-2.13316e-07	1.68784e-06	2.96124e-07	-4.57568e-08	2.50367e-07	2.37402e-06	3.24068e-07	2.69809e-06	9.61167e-07	4.59480e-08	1.00712e-06	9.14355e-07	-2.69590e-07	6.44765e-07
18.825	2.31859e-07	-2.57025e-08	2.06157e-07	1.02356e-06	7.83304e-08	1.10189e-06	1.97300e-06	9.00731e-08	2.06308e-06	1.89516e-06	-2.12643e-07	1.68252e-06	2.95453e-07	-4.56533e-08	2.49800e-07	2.37093e-06	3.24481e-07	2.69541e-06	9.58935e-07	4.41483e-08	1.00308e-06	9.14271e-07	-2.69565e-07	6.44706e-07
18.850	2.26558e-07	-2.51148e-08	2.01443e-07	1.02104e-06	7.86009e-08	1.09964e-06	1.97206e-06	9.00735e-08	2.06214e-06	1.88914e-06	-2.11967e-07	1.67717e-06	2.94778e-07	-4.55489e-08	2.49229e-07	2.36783e-06	3.24889e-07	2.69272e-06	9.56698e-07	4.23544e-08	9.99053e-07	9.14176e-07	-2.69537e-07	6.44639e-07
18.874	2.21271e-07	-2.45287e-08	1.96742e-07	1.01852e-06	7.88716e-08	1.09740e-06	1.97111e-06	9.00776e-08	2.06119e-06	1.88308e-06	-2.11288e-07	1.67180e-06	2.94097e-07	-4.54436e-08	2.48653e-07	2.36471e-06	3.25291e-07	2.69001e-06	9.54459e-07	4.05663e-08	9.95025e-07	9.14070e-07	-2.69505e-07	6.44564e-07
18.899	2.15997e-07	-2.39441e-08	1.92053e-07	1.01600e-06	7.91426e-08	1.09514e-06	1.97015e-06	9.00855e-08	2.06024e-06	1.87701e-06	-2.10606e-07	1.66640e-06	2.93410e-07	-4.53376e-08	2.48073e-07	2.36159e-06	3.25689e-07	2.68728e-06	9.52217e-07	3.87841e-08	9.91001e-07	9.13952e-07	-2.69471e-07	6.44481e-07
18.924	2.10737e-07	-2.33610e-08	1.87376e-07	1.01348e-06	7.94139e-08	1.09289e-06	1.96918e-06	9.00971e-08	2.05928e-06	1.87090e-06	-2.09921e-07	1.66098e-06	2.92718e-07	-4.52307e-08	2.47488e-07	2.35846e-06	3.26081e-07	2.68454e-06	9.49971e-07	3.70078e-08	9.86979e-07	9.13823e-07	-2.69433e-07	6.44390e-07
18.948	2.05491e-07	-2.27794e-08	1.82712e-07	1.01096e-06	7.96855e-08	1.09064e-06	1.96820e-06	9.01125e-08	2.05831e-06	1.86477e-06	-2.09233e-07	1.65553e-06	2.92021e-07	-4.51230e-08	2.46898e-07	2.35531e-06	3.26467e-07	2.68178e-06	9.47722e-07	3.52374e-08	9.82960e-07	9.13682e-07	-2.69391e-07	6.44291e-07
18.973	2.00259e-07	-2.21995e-08	1.78060e-07	1.00843e-06	7.99573e-08	1.08839e-06	1.96720e-06	9.01315e-08	2.05733e-06	1.85861e-06	-2.08542e-07	1.65007e-06	2.91319e-07	-4.50145e-08	2.46305e-07	2.35216e-06	3.26849e-07	2.67901e-06	9.45470e-07	3.34731e-08	9.78943e-07	9.13531e-07	-2.69347e-07	6.44184e-07
18.997	1.95042e-07	-2.16211e-08	1.73421e-07	1.00591e-06	8.02293e-08	1.08614e-06	1.96619e-06	9.01542e-08	2.05635e-06	1.85242e-06	-2.07848e-07	1.64458e-06	2.90611e-07	-4.49051e-08	2.45706e-07	2.34900e-06	3.27225e-07	2.67622e-06	9.43216e-07	3.17147e-08	9.74930e-07	9.13368e-07	-2.69299e-07	6.44070e-07
19.022	1.89839e-07	-2.10443e-08	1.68795e-07	1.00338e-06	8.05015e-08	1.08388e-06	1.96517e-06	9.01805e-08	2.05535e-06	1.84621e-06	-2.07151e-07	1.63906e-06	2.89899e-07	-4.47950e-08	2.45104e-07	2.34582e-06	3.27596e-07	2.67342e-06	9.40958e-07	2.99625e-08	9.70921e-07	9.13195e-07	-2.69247e-07	6.43947e-07
19.046	1.84651e-07	-2.04692e-08	1.64181e-07	1.00086e-06	8.07738e-08	1.08163e-06	1.96414e-06	9.02104e-08	2.05435e-06	1.83998e-06	-2.06451e-07	1.63353e-06	2.89181e-07	-4.46840e-08	2.44497e-07	2.34264e-06	3.27962e-07	2.67060e-06	9.38698e-07	2.82164e-08	9.66914e-07	9.13010e-07	-2.69193e-07	6.43817e-07
19.071	1.79477e-07	-1.98957e-08	1.59582e-07	9.98330e-07	8.10464e-08	1.07938e-06	1.96310e-06	9.02440e-08	2.05335e-06	1.83372e-06	-2.05749e-07	1.62797e-06	2.88458e-07	-4.45723e-08	2.43885e-07	2.33945e-06	3.28322e-07	2.66777e-06	9.36434e-07	2.64765e-08	9.62911e-07	9.12814e-07	-2.69135e-07	6.43679e-07
19.096	1.74319e-07	-1.93239e-08	1.54995e-07	9.95803e-07	8.13190e-08	1.07712e-06	1.96205e-06	9.02811e-08	2.05233e-06	1.82743e-06	-2.05043e-07	1.62239e-06	2.87729e-07	-4.44598e-08	2.43270e-07	2.33625e-06	3.28676e-07	2.66492e-06	9.34169e-07	2.47427e-08	9.58911e-07	9.12607e-07	-2.69074e-07	6.43533e-07
19.120	1.69176e-07	-1.87538e-08	1.50422e-07	9.93276e-07	8.15919e-08	1.07487e-06	1.96099e-06	9.03217e-08	2.05131e-06	1.82112e-06	-2.04335e-07	1.61678e-06	2.86996e-07	-4.43465e-08	2.42650e-07	2.33303e-06	3.29026e-07	2.66206e-06	9.31900e-07	2.30153e-08	9.54915e-07	9.12388e-07	-2.69010e-07	6.43379e-07
19.145	1.64048e-07	-1.81853e-08	1.45863e-07	9.90749e-07	8.18648e-08	1.07261e-06	1.95991e-06	9.03659e-08	2.05028e-06	1.81478e-06	-2.03624e-07	1.61116e-06	2.86258e-07	-4.42324e-08	2.42025e-07	2.32981e-06	3.29370e-07	2.65918e-06	9.29629e-07	2.12941e-08	9.50923e-07	9.12159e-07	-2.68942e-07	6.43217e-07
19.169	1.58936e-07	-1.76186e-08	1.41317e-07	9.88221e-07	8.21378e-08	1.07036e-06	1.95883e-06	9.04136e-08	2.04924e-06	1.80842e-06	-2.02911e-07	1.60551e-06	2.85514e-07	-4.41175e-08	2.41397e-07	2.32658e-06	3.29708e-07	2.65629e-06	9.27355e-07	1.95793e-08	9.46935e-07	9.11919e-07	-2.68871e-07	6.43048e-07
19.194	1.53839e-07	-1.70536e-08	1.36785e-07	9.85693e-07	8.24109e-08	1.06810e-06	1.95773e-06	9.04647e-08	2.04819e-06	1.80204e-06	-2.02194e-07	1.59984e-06	2.84766e-07	-4.40019e-08	2.40764e-07	2.32334e-06	3.30042e-07	2.65338e-06	9.25079e-07	1.78708e-08	9.42950e-07	9.11668e-07	-2.68797e-07	6.42871e-07
19.218	1.48758e-07	-1.64904e-08	1.32268e-07	9.83165e-07	8.26840e-08	1.06585e-06	1.95662e-06	9.05193e-08	2.04714e-06	1.79563e-06	-2.01475e-07	1.59415e-06	2.84013e-07	-4.38855e-08	2.40127e-07	2.32009e-06	3.30369e-07	2.65046e-06	9.22801e-07	1.61688e-08	9.38970e-07	9.11406e-07	-2.68720e-07	6.42686e-07
19.243	1.43693e-07	-1.59289e-08	1.27764e-07	9.80637e-07	8.29572e-08	1.06359e-06	1.95550e-06	9.05773e-08	2.04608e-06	1.78919e-06	-2.00753e-07	1.58844e-06	2.83254e-07	-4.37683e-08	2.39486e-07	2.31683e-06	3.30692e-07	2.64753e-06	9.20520e-07	1.44732e-08	9.34994e-07	9.11134e-07	-2.68640e-07	6.42494e-07
19.268	1.38644e-07	-1.53692e-08	1.23275e-07	9.78109e-07	8.32305e-08	1.06134e-06	1.95437e-06	9.06387e-08	2.04501e-06	1.78274e-06	-2.00029e-07	1.58271e-06	2.82491e-07	-4.36504e-08	2.38841e-07	2.31357e-06	3.31009e-07	2.64458e-06	9.18238e-07	1.27841e-08	9.31022e-07	9.10850e-07	-2.68556e-07	6.42294e-07
19.292	1.33612e-07	-1.48114e-08	1.18800e-07	9.75581e-07	8.35037e-08	1.05909e-06	1.95323e-06	9.07035e-08	2.04393e-06	1.77626e-06	-1.99302e-07	1.57696e-06	2.81723e-07	-4.35317e-08	2.38192e-07	2.31029e-06	3.31320e-07	2.64161e-06	9.15953e-07	1.11016e-08	9.27054e-07	9.10556e-07	-2.68469e-07	6.42086e-07
19.317	1.28596e-07	-1.42553e-08	1.14340e-07	9.73054e-07	8.37769e-08	1.05683e-06	1.95208e-06	9.07716e-08	2.04285e-06	1.76976e-06	-1.98573e-07	1.57119e-06	2.80951e-07	-4.34123e-08	2.37538e-07	2.30701e-06	3.31626e-07	2.63863e-06	9.13665e-07	9.42567e-09	9.23091e-07	9.10250e-07	-2.68379e-07	6.41871e-07
19.341	1.23596e-07	-1.37011e-08	1.09895e-07	9.70526e-07	8.40501e-08	1.05458e-06	1.95091e-06	9.08431e-08	2.04175e-06	1.76323e-06	-1.97840e-07	1.56539e-06	2.80173e-07	-4.32922e-08	2.36881e-07	2.30371e-06	3.31926e-07	2.63564e-06	9.11376e-07	7.75634e-09	9.19133e-07	9.09934e-07	-2.68286e-07	6.41648e-07
19.366	1.18613e-07	-1.31487e-08	1.05465e-07	9.67999e-07	8.43233e-08	1.05232e-06	1.94974e-06	9.09178e-08	2.04065e-06	1.75669e-06	-1.97106e-07	1.55958e-06	2.79391e-07	-4.31713e-08	2.36219e-07	2.30041e-06	3.32221e-07	2.63263e-06	9.09085e-07	6.09368e-09	9.15179e-07	9.09608e-07	-2.68190e-07	6.41418e-07
19.390	1.13647e-07	-1.25982e-08	1.01049e-07	9.65472e-07	8.45963e-08	1.05007e-06	1.94855e-06	9.09958e-08	2.03955e-06	1.75012e-06	-1.96369e-07	1.55375e-06	2.78604e-07	-4.30497e-08	2.35554e-07	2.29710e-06	3.32511e-07	2.62961e-06	9.06792e-07	4.43771e-09	9.11230e-07	9.09270e-07	-2.68090e-07	6.41180e-07
19.415	1.08698e-07	-1.20496e-08	9.66486e-08	9.62946e-07	8.48694e-08	1.04782e-06	1.94735e-06	9.10771e-08	2.03843e-06	1.74353e-06	-1.95629e-07	1.54790e-06	2.77812e-07	-4.29274e-08	2.34885e-07	2.29378e-06	3.32794e-07	2.62657e-06	9.04497e-07	2.78848e-09	9.07285e-07	9.08922e-07	-2.67988e-07	6.40935e-07
19.440	1.03766e-07	-1.15029e-08	9.22635e-08	9.60420e-07	8.51423e-08	1.04556e-06	1.94614e-06	9.11615e-08	2.03731e-06	1.73691e-06	-1.94887e-07	1.54203e-06	2.77016e-07	-4.28043e-08	2.34211e-07	2.29045e-06	3.33073e-07	2.62352e-06	9.02200e-07	1.14602e-09	9.03346e-07	9.08564e-07	-2.67882e-07	6.40682e-07
19.464	9.88518e-08	-1.09581e-08	8.78937e-08	9.57894e-07	8.54151e-08	1.04331e-06	1.94493e-06	9.12491e-08	2.03617e-06	1.73028e-06	-1.94143e-07	1.53614e-06	2.76215e-07	-4.26806e-08	2.33534e-07	2.28711e-06	3.33346e-07	2.62046e-06	8.99902e-07	-4.89622e-10	8.99412e-07	9.08195e-07	-2.67773e-07	6.40421e-07
19.489	9.39546e-08	-1.04152e-08	8.35394e-08	9.55369e-07	8.56877e-08	1.04106e-06	1.94369e-06	9.13399e-08	2.03503e-06	1.72363e-06	-1.93397e-07	1.53023e-06	2.75409e-07	-4.25561e-08	2.32853e-07	2.28377e-06	3.33613e-07	2.61738e-06	8.97602e-07	-2.11842e-09	8.95483e-07	9.07815e-07	-2.67661e-07	6.40154e-07
19.513	8.90750e-08	-9.87430e-09	7.92007e-08	9.52845e-07	8.59603e-08	1.03881e-06	1.94245e-06	9.14339e-08	2.03389e-06	1.71695e-06	-1.92648e-07	1.52430e-06	2.74599e-07	-4.24309e-08	2.32168e-07	2.28042e-06	3.33875e-07	2.61429e-06	8.95300e-07	-3.74033e-09	8.91560e-07	9.07425e-07	-2.67546e-07	6.39878e-07
19.538	8.42132e-08	-9.33534e-09	7.48778e-08	9.50322e-07	8.62326e-08	1.03655e-06	1.94120e-06	9.15309e-08	2.03273e-06	1.71026e-06	-1.91896e-07	1.51836e-06	2.73785e-07	-4.23051e-08	2.31480e-07	2.27705e-06	3.34131e-07	2.61119e-06	8.92997e-07	-5.35532e-09	8.87642e-07	9.07024e-07	-2.67428e-07	6.39596e-07
19.562	7.93691e-08	-8.79836e-09	7.05708e-08	9.47799e-07	8.65048e-08	1.03430e-06	1.93994e-06	9.16310e-08	2.03157e-06	1.70354e-06	-1.91143e-07	1.51240e-06	2.72966e-07	-4.21785e-08	2.30787e-07	2.27369e-06	3.34381e-07	2.60807e-06	8.90692e-07	-6.96335e-09	8.83729e-07	9.06613e-07	-2.67307e-07	6.39306e-07
19.587	7.45431e-08	-8.26337e-09	6.62797e-08	9.45277e-07	8.67768e-08	1.03205e-06	1.93866e-06	9.17342e-08	2.03040e-06	1.69680e-06	-1.90387e-07	1.50642e-06	2.72142e-07	-4.20513e-08	2.30091e-07	2.27031e-06	3.34626e-07	2.60494e-06	8.88386e-07	-8.56439e-09	8.79822e-07	9.06191e-07	-2.67183e-07	6.39009e-07
19.612	6.97351e-08	-7.73040e-09	6.20047e-08	9.42757e-07	8.70485e-08	1.02981e-06	1.93738e-06	9.18404e-08	2.02922e-06	1.69005e-06	-1.89629e-07	1.50042e-06	2.71314e-07	-4.19233e-08	2.29391e-07	2.26692e-06	3.34866e-07	2.60179e-06	8.86079e-07	-1.01584e-08	8.75921e-07	9.05759e-07	-2.67055e-07	6.38704e-07
19.636	6.49454e-08	-7.19944e-09	5.77460e-08	9.40237e-07	8.73201e-08	1.02756e-06	1.93608e-06	9.19495e-08	2.02803e-06	1.68327e-06	-1.88869e-07	1.49440e-06	2.70482e-07	-4.17947e-08	2.28687e-07	2.26353e-06	3.35100e-07	2.59863e-06	8.83770e-07	-1.17453e-08	8.72025e-07	9.05317e-07	-2.66925e-07	6.38392e-07
19.661	6.01741e-08	-6.67052e-09	5.35036e-08	9.37718e-07	8.75913e-08	1.02531e-06	1.93478e-06	9.20617e-08	2.02684e-06	1.67648e-06	-1.88106e-07	1.48837e-06	2.69645e-07	-4.16655e-08	2.27980e-07	2.26013e-06	3.35328e-07	2.59546e-06	8.81461e-07	-1.33252e-08	8.68135e-07	9.04865e-07	-2.66791e-07	6.38073e-07
19.685	5.54213e-08	-6.14365e-09	4.92776e-08	9.35200e-07	8.78623e-08	1.02306e-06	1.93346e-06	9.21768e-08	2.02564e-06	1.66967e-06	-1.87342e-07	1.48232e-06	2.68805e-07	-4.15355e-08	2.27269e-07	2.25673e-06	3.35550e-07	2.59228e-06	8.79150e-07	-1.48979e-08	8.64252e-07	9.04402e-07	-2.66655e-07	6.37747e-07
19.710	5.06871e-08	-5.61885e-09	4.50683e-08	9.32684e-07	8.81331e-08	1.02082e-06	1.93213e-06	9.22947e-08	2.02443e-06	1.66283e-06	-1.86575e-07	1.47626e-06	2.67959e-07	-4.14049e-08	2.26554e-07	2.25331e-06	3.35767e-07	2.58908e-06	8.76838e-07	-1.64634e-08	8.60374e-07	9.03929e-07	-2.66516e-07	6.37414e-07
19.735	4.59717e-08	-5.09613e-09	4.08756e-08	9.30168e-07	8.84035e-08	1.01857e-06	1.93079e-06	9.24156e-08	2.02321e-06	1.65599e-06	-1.85807e-07	1.47018e-06	2.67110e-07	-4.12737e-08	2.25836e-07	2.24989e-06	3.35979e-07	2.58587e-06	8.74525e-07	-1.80218e-08	8.56503e-07	9.03446e-07	-2.66373e-07	6.37073e-07
19.759	4.12752e-08	-4.57551e-09	3.66997e-08	9.27654e-07	8.86736e-08	1.01633e-06	1.92944e-06	9.25393e-08	2.02198e-06	1.64912e-06	-1.85036e-07	1.46408e-06	2.66257e-07	-4.11418e-08	2.25115e-07	2.24646e-06	3.36184e-07	2.58264e-06	8.72211e-07	-1.95729e-08	8.52638e-07	9.02953e-07	-2.66228e-07	6.36725e-07
19.784	3.65977e-08	-4.05699e-09	3.25407e-08	9.25142e-07	8.89433e-08	1.01408e-06	1.92808e-06	9.26659e-08	2.02075e-06	1.64223e-06	-1.84264e-07	1.45797e-06	2.65399e-07	-4.10093e-08	2.24390e-07	2.24302e-06	3.36384e-07	2.57941e-06	8.69896e-07	-2.11167e-08	8.48780e-07	9.02450e-07	-2.66079e-07	6.36370e-07
19.808	3.19393e-08	-3.54059e-09	2.83987e-08	9.22630e-07	8.92128e-08	1.01184e-06	1.92671e-06	9.27952e-08	2.01951e-06	1.63533e-06	-1.83489e-07	1.45184e-06	2.64537e-07	-4.08761e-08	2.23661e-07	2.23958e-06	3.36579e-07	2.57616e-06	8.67581e-07	-2.26533e-08	8.44927e-07	9.01937e-07	-2.65928e-07	6.36008e-07
19.833	2.73002e-08	-3.02633e-09	2.42738e-08	9.20121e-07	8.94818e-08	1.00960e-06	1.92533e-06	9.29273e-08	2.01826e-06	1.62841e-06	-1.82713e-07	1.44570e-06	2.63671e-07	-4.07423e-08	2.22929e-07	2.23613e-06	3.36768e-07	2.57290e-06	8.65264e-07	-2.41825e-08	8.41082e-07	9.01413e-07	-2.65774e-07	6.35639e-07
19.857	2.26804e-08	-2.51421e-09	2.01662e-08	9.17612e-07	8.97504e-08	1.00736e-06	1.92394e-06	9.30622e-08	2.01700e-06	1.62147e-06	-1.81934e-07	1.43954e-06	2.62801e-07	-4.06079e-08	2.22193e-07	2.23267e-06	3.36951e-07	2.56962e-06	8.62948e-07	-2.57043e-08	8.37243e-07	9.00880e-07	-2.65617e-07	6.35263e-07
19.882	1.80802e-08	-2.00426e-09	1.60760e-08	9.15106e-07	9.00187e-08	1.00512e-06	1.92254e-06	9.31997e-08	2.01573e-06	1.61452e-06	-1.81154e-07	1.43336e-06	2.61927e-07	-4.04728e-08	2.21454e-07	2.22921e-06	3.37128e-07	2.56634e-06	8.60630e-07	-2.72188e-08	8.33411e-07	9.00337e-07	-2.65456e-07	6.34880e-07
19.907	1.34996e-08	-1.49648e-09	1.20031e-08	9.12601e-07	9.02865e-08	1.00289e-06	1.92112e-06	9.33399e-08	2.01446e-06	1.60755e-06	-1.80372e-07	1.42718e-06	2.61049e-07	-4.03372e-08	2.20712e-07	2.22574e-06	3.37300e-07	2.56304e-06	8.58312e-07	-2.87258e-08	8.29586e-07	8.99784e-07	-2.65293e-07	6.34490e-07
19.931	8.93872e-09	-9.90890e-10	7.94783e-09	9.10098e-07	9.05539e-08	1.00065e-06	1.91970e-06	9.34828e-08	2.01318e-06	1.60056e-06	-1.79588e-07	1.42097e-06	2.60167e-07	-4.02009e-08	2.19966e-07	2.22226e-06	3.37466e-07	2.55973e-06	8.55994e-07	-3.02254e-08	8.25768e-07	8.99221e-07	-2.65127e-07	6.34094e-07
19.956	4.39769e-09	-4.87500e-10	3.91019e-09	9.07596e-07	9.08208e-08	9.98417e-07	1.91826e-06	9.36283e-08	2.01189e-06	1.59356e-06	-1.78803e-07	1.41476e-06	2.59281e-07	-4.00640e-08	2.19217e-07	2.21878e-06	3.37627e-07	2.55640e-06	8.53675e-07	-3.17174e-08	8.21957e-07	8.98648e-07	-2.64959e-07	6.33690e-07
19.980	-1.23378e-10	1.36769e-11	-1.09701e-10	9.05097e-07	9.10873e-08	9.96184e-07	1.91682e-06	9.37764e-08	2.01059e-06	1.58654e-06	-1.78015e-07	1.40853e-06	2.58392e-07	-3.99266e-08	2.18465e-07	2.21529e-06	3.37782e-07	2.55307e-06	8.51355e-07	-3.32020e-08	8.18153e-07	8.98066e-07	-2.64787e-07	6.33279e-07
20.005	-4.62437e-09	5.12628e-10	-4.11174e-09	9.02599e-07	9.13533e-08	9.93952e-07	1.91536e-06	9.39270e-08	2.00929e-06	1.57951e-06	-1.77226e-07	1.40228e-06	2.57498e-07	-3.97885e-08	2.17710e-07	2.21179e-06	3.37931e-07	2.54972e-06	8.49036e-07	-3.46790e-08	8.14357e-07	8.97474e-07	-2.64612e-07	6.32861e-07
20.029	-9.10517e-09	1.00934e-09	-8.09583e-09	9.00103e-07	9.16187e-08	9.91722e-07	1.91390e-06	9.40802e-08	2.00798e-06	1.57246e-06	-1.76435e-07	1.39603e-06	2.56601e-07	-3.96498e-08	2.16951e-07	2.20829e-06	3.38074e-07	2.54636e-06	8.46716e-07	-3.61484e-08	8.10568e-07	8.96872e-07	-2.64435e-07	6.32437e-07
20.054	-1.35657e-08	1.50381e-09	-1.20619e-08	8.97610e-07	9.18837e-08	9.89493e-07	1.91242e-06	9.42359e-08	2.00666e-06	1.56540e-06	-1.75643e-07	1.38976e-06	2.55700e-07	-3.95106e-08	2.16189e-07	2.20478e-06	3.38212e-07	2.54299e-06	8.44396e-07	-3.76103e-08	8.06786e-07	8.96260e-07	-2.64254e-07	6.32006e-07
20.079	-1.80058e-08	1.99601e-09	-1.60098e-08	8.95118e-07	9.21481e-08	9.87266e-07	1.91093e-06	9.43940e-08	2.00533e-06	1.55833e-06	-1.74849e-07	1.38348e-06	2.54795e-07	-3.93708e-08	2.15424e-07	2.20127e-06	3.38344e-07	2.53961e-06	8.42077e-07	-3.90645e-08	8.03012e-07	8.95639e-07	-2.64071e-07	6.31568e-07
20.103	-2.24254e-08	2.48594e-09	-1.99394e-08	8.92629e-07	9.24119e-08	9.85040e-07	1.90944e-06	9.45546e-08	2.00399e-06	1.55124e-06	-1.74054e-07	1.37718e-06	2.53887e-07	-3.92304e-08	2.14656e-07	2.19775e-06	3.38471e-07	2.53622e-06	8.39757e-07	-4.05110e-08	7.99246e-07	8.95009e-07	-2.63885e-07	6.31123e-07
20.128	-2.68244e-08	2.97358e-09	-2.38508e-08	8.90141e-07	9.26752e-08	9.82817e-07	1.90793e-06	9.47176e-08	2.00265e-06	1.54413e-06	-1.73257e-07	1.37087e-06	2.52975e-07	-3.90895e-08	2.13885e-07	2.19422e-06	3.38592e-07	2.53281e-06	8.37437e-07	-4.19498e-08	7.95487e-07	8.94369e-07	-2.63697e-07	6.30672e-07
20.152	-3.12026e-08	3.45892e-09	-2.77437e-08	8.87657e-07	9.29378e-08	9.80594e-07	1.90641e-06	9.48830e-08	2.00130e-06	1.53701e-06	-1.72458e-07	1.36456e-06	2.52059e-07	-3.89480e-08	2.13111e-07	2.19069e-06	3.38707e-07	2.52939e-06	8.35117e-07	-4.33810e-08	7.91736e-07	8.93719e-07	-2.63505e-07	6.30214e-07
20.177	-3.55600e-08	3.94196e-09	-3.16181e-08	8.85174e-07	9.31999e-08	9.78374e-07	1.90488e-06	9.50507e-08	1.99994e-06	1.52988e-06	-1.71658e-07	1.35823e-06	2.51140e-07	-3.88059e-08	2.12334e-07	2.18715e-06	3.38816e-07	2.52597e-06	8.32798e-07	-4.48043e-08	7.87993e-07	8.93060e-07	-2.63311e-07	6.29749e-07
20.201	-3.98966e-08	4.42268e-09	-3.54739e-08	8.82694e-07	9.34614e-08	9.76155e-07	1.90335e-06	9.52207e-08	1.99857e-06	1.52274e-06	-1.70856e-07	1.35188e-06	2.50217e-07	-3.86634e-08	2.11553e-07	2.18361e-06	3.38920e-07	2.52253e-06	8.30478e-07	-4.62199e-08	7.84258e-07	8.92392e-07	-2.63114e-07	6.29278e-07
20.226	-4.42120e-08	4.90107e-09	-3.93110e-08	8.80216e-07	9.37222e-08	9.73938e-07	1.90180e-06	9.53930e-08	1.99719e-06	1.51558e-06	-1.70053e-07	1.34553e-06	2.49290e-07	-3.85202e-08	2.10770e-07	2.18006e-06	3.39018e-07	2.51908e-06	8.28159e-07	-4.76277e-08	7.80532e-07	8.91715e-07	-2.62914e-07	6.28800e-07
20.251	-4.85064e-08	5.37711e-09	-4.31293e-08	8.77741e-07	9.39823e-08	9.71723e-07	1.90024e-06	9.55676e-08	1.99581e-06	1.50842e-06	-1.69249e-07	1.33917e-06	2.48361e-07	-3.83765e-08	2.09984e-07	2.17651e-06	3.39110e-07	2.51562e-06	8.25841e-07	-4.90277e-08	7.76813e-07	8.91028e-07	-2.62712e-07	6.28316e-07
20.275	-5.27795e-08	5.85081e-09	-4.69287e-08	8.75268e-07	9.42418e-08	9.69510e-07	1.89867e-06	9.57444e-08	1.99442e-06	1.50124e-06	-1.68444e-07	1.33279e-06	2.47427e-07	-3.82323e-08	2.09195e-07	2.17295e-06	3.39197e-07	2.51214e-06	8.23523e-07	-5.04198e-08	7.73103e-07	8.90332e-07	-2.62506e-07	6.27825e-07
20.300	-5.70314e-08	6.32214e-09	-5.07092e-08	8.72798e-07	9.45006e-08	9.67299e-07	1.89709e-06	9.59233e-08	1.99302e-06	1.49404e-06	-1.67637e-07	1.32641e-06	2.46491e-07	-3.80876e-08	2.08403e-07	2.16938e-06	3.39278e-07	2.50866e-06	8.21205e-07	-5.18041e-08	7.69401e-07	8.89626e-07	-2.62299e-07	6.27328e-07
20.324	-6.12618e-08	6.79109e-09	-5.44707e-08	8.70331e-07	9.47587e-08	9.65090e-07	1.89551e-06	9.61045e-08	1.99161e-06	1.48684e-06	-1.66828e-07	1.32001e-06	2.45551e-07	-3.79424e-08	2.07608e-07	2.16581e-06	3.39353e-07	2.50517e-06	8.18888e-07	-5.31804e-08	7.65708e-07	8.88912e-07	-2.62088e-07	6.26824e-07
20.349	-6.54707e-08	7.25767e-09	-5.82130e-08	8.67867e-07	9.50160e-08	9.62883e-07	1.89391e-06	9.62877e-08	1.99020e-06	1.47963e-06	-1.66019e-07	1.31361e-06	2.44608e-07	-3.77966e-08	2.06811e-07	2.16224e-06	3.39423e-07	2.50166e-06	8.16572e-07	-5.45489e-08	7.62023e-07	8.88189e-07	-2.61875e-07	6.26314e-07
20.374	-6.96580e-08	7.72185e-09	-6.19362e-08	8.65405e-07	9.52727e-08	9.60678e-07	1.89230e-06	9.64731e-08	1.98877e-06	1.47240e-06	-1.65208e-07	1.30719e-06	2.43661e-07	-3.76504e-08	2.06011e-07	2.15866e-06	3.39487e-07	2.49815e-06	8.14256e-07	-5.59093e-08	7.58347e-07	8.87456e-07	-2.61659e-07	6.25798e-07
20.398	-7.38236e-08	8.18362e-09	-6.56400e-08	8.62946e-07	9.55285e-08	9.58475e-07	1.89068e-06	9.66605e-08	1.98734e-06	1.46517e-06	-1.64396e-07	1.30077e-06	2.42711e-07	-3.75036e-08	2.05208e-07	2.15508e-06	3.39545e-07	2.49462e-06	8.11941e-07	-5.72618e-08	7.54680e-07	8.86715e-07	-2.61440e-07	6.25275e-07
20.423	-7.79675e-08	8.64299e-09	-6.93245e-08	8.60490e-07	9.57836e-08	9.56274e-07	1.88905e-06	9.68500e-08	1.98590e-06	1.45792e-06	-1.63583e-07	1.29434e-06	2.41758e-07	-3.73564e-08	2.04402e-07	2.15149e-06	3.39598e-07	2.49109e-06	8.09627e-07	-5.86063e-08	7.51021e-07	8.85964e-07	-2.61219e-07	6.24746e-07
20.447	-8.20895e-08	9.09993e-09	-7.29896e-08	8.58037e-07	9.60380e-08	9.54075e-07	1.88741e-06	9.70415e-08	1.98446e-06	1.45066e-06	-1.62769e-07	1.28790e-06	2.40802e-07	-3.72086e-08	2.03593e-07	2.14790e-06	3.39645e-07	2.48754e-06	8.07314e-07	-5.99428e-08	7.47372e-07	8.85205e-07	-2.60995e-07	6.24210e-07
20.472	-8.61896e-08	9.55443e-09	-7.66351e-08	8.55588e-07	9.62915e-08	9.51879e-07	1.88577e-06	9.72349e-08	1.98300e-06	1.44340e-06	-1.61954e-07	1.28145e-06	2.39843e-07	-3.70604e-08	2.02782e-07	2.14430e-06	3.39686e-07	2.48398e-06	8.05002e-07	-6.12713e-08	7.43731e-07	8.84437e-07	-2.60768e-07	6.23668e-07
20.496	-9.02676e-08	1.00065e-08	-8.02611e-08	8.53141e-07	9.65442e-08	9.49685e-07	1.88411e-06	9.74303e-08	1.98154e-06	1.43613e-06	-1.61138e-07	1.27499e-06	2.38880e-07	-3.69117e-08	2.01969e-07	2.14070e-06	3.39722e-07	2.48042e-06	8.02691e-07	-6.25916e-08	7.40100e-07	8.83660e-07	-2.60539e-07	6.23121e-07
20.521	-9.43235e-08	1.04561e-08	-8.38674e-08	8.50697e-07	9.67960e-08	9.47493e-07	1.88244e-06	9.76276e-08	1.98007e-06	1.42884e-06	-1.60321e-07	1.26852e-06	2.37915e-07	-3.67625e-08	2.01153e-07	2.13709e-06	3.39752e-07	2.47684e-06	8.00381e-07	-6.39039e-08	7.36477e-07	8.82874e-07	-2.60308e-07	6.22567e-07
20.546	-9.83572e-08	1.09033e-08	-8.74539e-08	8.48257e-07	9.70470e-08	9.45304e-07	1.88076e-06	9.78268e-08	1.97859e-06	1.42155e-06	-1.59502e-07	1.26205e-06	2.36947e-07	-3.66129e-08	2.00334e-07	2.13348e-06	3.39776e-07	2.47326e-06	7.98073e-07	-6.52081e-08	7.32864e-07	8.82080e-07	-2.60074e-07	6.22007e-07
20.570	-1.02369e-07	1.13479e-08	-9.10207e-08	8.45820e-07	9.72972e-08	9.43117e-07	1.87908e-06	9.80278e-08	1.97711e-06	1.41425e-06	-1.58683e-07	1.25557e-06	2.35975e-07	-3.64628e-08	1.99513e-07	2.12987e-06	3.39795e-07	2.46966e-06	7.95765e-07	-6.65041e-08	7.29261e-07	8.81277e-07	-2.59837e-07	6.21440e-07
20.595	-1.06358e-07	1.17901e-08	-9.45676e-08	8.43386e-07	9.75464e-08	9.40933e-07	1.87738e-06	9.82306e-08	1.97561e-06	1.40694e-06	-1.57863e-07	1.24908e-06	2.35001e-07	-3.63122e-08	1.98689e-07	2.12625e-06	3.39808e-07	2.46606e-06	7.93459e-07	-6.77920e-08	7.25667e-07	8.80466e-07	-2.59598e-07	6.20868e-07
20.619	-1.10324e-07	1.22299e-08	-9.80945e-08	8.40956e-07	9.77948e-08	9.38751e-07	1.87568e-06	9.84352e-08	1.97411e-06	1.39962e-06	-1.57042e-07	1.24258e-06	2.34024e-07	-3.61612e-08	1.97863e-07	2.12263e-06	3.39815e-07	2.46244e-06	7.91154e-07	-6.90718e-08	7.22082e-07	8.79645e-07	-2.59356e-07	6.20290e-07
20.644	-1.14268e-07	1.26671e-08	-1.01601e-07	8.38529e-07	9.80422e-08	9.36572e-07	1.87396e-06	9.86415e-08	1.97260e-06	1.39230e-06	-1.56221e-07	1.23608e-06	2.33044e-07	-3.60098e-08	1.97034e-07	2.11900e-06	3.39817e-07	2.45882e-06	7.88850e-07	-7.03433e-08	7.18507e-07	8.78817e-07	-2.59111e-07	6.19705e-07
20.668	-1.18190e-07	1.31018e-08	-1.05088e-07	8.36106e-07	9.82887e-08	9.34395e-07	1.87224e-06	9.88496e-08	1.97108e-06	1.38497e-06	-1.55398e-07	1.22957e-06	2.32061e-07	-3.58579e-08	1.96203e-07	2.11537e-06	3.39813e-07	2.45518e-06	7.86548e-07	-7.16066e-08	7.14942e-07	8.77980e-07	-2.58865e-07	6.19115e-07
20.693	-1.22089e-07	1.35340e-08	-1.08555e-07	8.33686e-07	9.85343e-08	9.32221e-07	1.87050e-06	9.90593e-08	1.96956e-06	1.37763e-06	-1.54575e-07	1.22306e-06	2.31075e-07	-3.57056e-08	1.95370e-07	2.11174e-06	3.39804e-07	2.45154e-06	7.84248e-07	-7.28617e-08	7.11386e-07	8.77134e-07	-2.58615e-07	6.18519e-07
20.718	-1.25965e-07	1.39637e-08	-1.12001e-07	8.31270e-07	9.87789e-08	9.30049e-07	1.86876e-06	9.92707e-08	1.96803e-06	1.37029e-06	-1.53751e-07	1.21654e-06	2.30087e-07	-3.55529e-08	1.94534e-07	2.10810e-06	3.39789e-07	2.44789e-06	7.81949e-07	-7.41086e-08	7.07841e-07	8.76281e-07	-2.58364e-07	6.17917e-07
20.742	-1.29818e-07	1.43908e-08	-1.15428e-07	8.28858e-07	9.90225e-08	9.27880e-07	1.86700e-06	9.94837e-08	1.96649e-06	1.36294e-06	-1.52926e-07	1.21001e-06	2.29096e-07	-3.53998e-08	1.93696e-07	2.10446e-06	3.39768e-07	2.44423e-06	7.79652e-07	-7.53472e-08	7.04305e-07	8.75419e-07	-2.58109e-07	6.17309e-07
20.767	-1.33649e-07	1.48155e-08	-1.18833e-07	8.26449e-07	9.92652e-08	9.25714e-07	1.86524e-06	9.96983e-08	1.96494e-06	1.35558e-06	-1.52101e-07	1.20348e-06	2.28102e-07	-3.52462e-08	1.92856e-07	2.10082e-06	3.39742e-07	2.44056e-06	7.77357e-07	-7.65775e-08	7.00779e-07	8.74548e-07	-2.57853e-07	6.16695e-07
20.791	-1.37456e-07	1.52375e-08	-1.22219e-07	8.24044e-07	9.95068e-08	9.23551e-07	1.86347e-06	9.99144e-08	1.96338e-06	1.34822e-06	-1.51275e-07	1.19695e-06	2.27106e-07	-3.50923e-08	1.92014e-07	2.09717e-06	3.39710e-07	2.43688e-06	7.75063e-07	-7.77994e-08	6.97264e-07	8.73670e-07	-2.57594e-07	6.16076e-07
20.816	-1.41241e-07	1.56571e-08	-1.25584e-07	8.21643e-07	9.97474e-08	9.21391e-07	1.86169e-06	1.00132e-07	1.96182e-06	1.34085e-06	-1.50448e-07	1.19041e-06	2.26107e-07	-3.49379e-08	1.91169e-07	2.09352e-06	3.39672e-07	2.43319e-06	7.72772e-07	-7.90131e-08	6.93759e-07	8.72783e-07	-2.57332e-07	6.15451e-07
20.840	-1.45002e-07	1.60740e-08	-1.28928e-07	8.19246e-07	9.99870e-08	9.19233e-07	1.85990e-06	1.00351e-07	1.96025e-06	1.33348e-06	-1.49621e-07	1.18386e-06	2.25106e-07	-3.47832e-08	1.90322e-07	2.08987e-06	3.39629e-07	2.42950e-06	7.70482e-07	-8.02184e-08	6.90264e-07	8.71888e-07	-2.57069e-07	6.14820e-07
20.865	-1.48741e-07	1.64885e-08	-1.32252e-07	8.16853e-07	1.00225e-07	9.17079e-07	1.85810e-06	1.00572e-07	1.95867e-06	1.32610e-06	-1.48793e-07	1.17731e-06	2.24102e-07	-3.46281e-08	1.89473e-07	2.08622e-06	3.39580e-07	2.42580e-06	7.68194e-07	-8.14154e-08	6.86779e-07	8.70986e-07	-2.56802e-07	6.14183e-07
20.890	-1.52456e-07	1.69003e-08	-1.35555e-07	8.14464e-07	1.00463e-07	9.14927e-07	1.85629e-06	1.00794e-07	1.95708e-06	1.31872e-06	-1.47965e-07	1.17076e-06	2.23095e-07	-3.44725e-08	1.88623e-07	2.08256e-06	3.39526e-07	2.42208e-06	7.65909e-07	-8.26040e-08	6.83305e-07	8.70075e-07	-2.56534e-07	6.13541e-07
20.914	-1.56148e-07	1.73095e-08	-1.38838e-07	8.12079e-07	1.00699e-07	9.12779e-07	1.85447e-06	1.01017e-07	1.95549e-06	1.31134e-06	-1.47136e-07	1.16420e-06	2.22086e-07	-3.43167e-08	1.87770e-07	2.07890e-06	3.39466e-07	2.41836e-06	7.63625e-07	-8.37842e-08	6.79841e-07	8.69156e-07	-2.56263e-07	6.12893e-07
20.939	-1.59816e-07	1.77162e-08	-1.42100e-07	8.09698e-07	1.00935e-07	9.10633e-07	1.85265e-06	1.01242e-07	1.95389e-06	1.30395e-06	-1.46307e-07	1.15764e-06	2.21075e-07	-3.41604e-08	1.86915e-07	2.07523e-06	3.39401e-07	2.41463e-06	7.61344e-07	-8.49560e-08	6.76388e-07	8.68230e-07	-2.55990e-07	6.12240e-07
20.963	-1.63461e-07	1.81203e-08	-1.45341e-07	8.07322e-07	1.01169e-07	9.08491e-07	1.85081e-06	1.01468e-07	1.95228e-06	1.29656e-06	-1.45478e-07	1.15108e-06	2.20062e-07	-3.40038e-08	1.86058e-07	2.07157e-06	3.39330e-07	2.41090e-06	7.59065e-07	-8.61194e-08	6.72945e-07	8.67296e-07	-2.55715e-07	6.11581e-07
20.988	-1.67083e-07	1.85218e-08	-1.48561e-07	8.04949e-07	1.01402e-07	9.06351e-07	1.84897e-06	1.01696e-07	1.95066e-06	1.28916e-06	-1.44648e-07	1.14451e-06	2.19046e-07	-3.38468e-08	1.85199e-07	2.06790e-06	3.39254e-07	2.40715e-06	7.56788e-07	-8.72744e-08	6.69514e-07	8.66354e-07	-2.55437e-07	6.10917e-07
21.012	-1.70681e-07	1.89206e-08	-1.51760e-07	8.02581e-07	1.01634e-07	9.04215e-07	1.84711e-06	1.01924e-07	1.94904e-06	1.28176e-06	-1.43818e-07	1.13794e-06	2.18028e-07	-3.36895e-08	1.84338e-07	2.06423e-06	3.39172e-07	2.40340e-06	7.54514e-07	-8.84209e-08	6.66093e-07	8.65404e-07	-2.55157e-07	6.10247e-07
21.037	-1.74256e-07	1.93169e-08	-1.54939e-07	8.00218e-07	1.01864e-07	9.02082e-07	1.84525e-06	1.02154e-07	1.94740e-06	1.27436e-06	-1.42988e-07	1.13137e-06	2.17007e-07	-3.35318e-08	1.83475e-07	2.06056e-06	3.39084e-07	2.39964e-06	7.52242e-07	-8.95589e-08	6.62683e-07	8.64447e-07	-2.54875e-07	6.09572e-07
21.062	-1.77807e-07	1.97105e-08	-1.58096e-07	7.97858e-07	1.02094e-07	8.99952e-07	1.84338e-06	1.02385e-07	1.94576e-06	1.26696e-06	-1.42157e-07	1.12480e-06	2.15985e-07	-3.33738e-08	1.82611e-07	2.05688e-06	3.38991e-07	2.39587e-06	7.49972e-07	-9.06885e-08	6.59284e-07	8.63482e-07	-2.54590e-07	6.08892e-07
21.086	-1.81334e-07	2.01016e-08	-1.61233e-07	7.95504e-07	1.02322e-07	8.97826e-07	1.84150e-06	1.02617e-07	1.94412e-06	1.25955e-06	-1.41326e-07	1.11823e-06	2.14960e-07	-3.32155e-08	1.81745e-07	2.05320e-06	3.38893e-07	2.39210e-06	7.47706e-07	-9.18096e-08	6.55896e-07	8.62509e-07	-2.54303e-07	6.08206e-07
21.111	-1.84838e-07	2.04899e-08	-1.64348e-07	7.93153e-07	1.02549e-07	8.95703e-07	1.83961e-06	1.02851e-07	1.94246e-06	1.25215e-06	-1.40495e-07	1.11165e-06	2.13933e-07	-3.30569e-08	1.80876e-07	2.04953e-06	3.38789e-07	2.38831e-06	7.45441e-07	-9.29222e-08	6.52519e-07	8.61529e-07	-2.54014e-07	6.07515e-07
21.135	-1.88318e-07	2.08757e-08	-1.67442e-07	7.90808e-07	1.02775e-07	8.93583e-07	1.83771e-06	1.03085e-07	1.94080e-06	1.24474e-06	-1.39664e-07	1.10508e-06	2.12904e-07	-3.28979e-08	1.80007e-07	2.04584e-06	3.38679e-07	2.38452e-06	7.43180e-07	-9.40262e-08	6.49154e-07	8.60542e-07	-2.53723e-07	6.06819e-07
21.160	-1.91774e-07	2.12588e-08	-1.70515e-07	7.88467e-07	1.03000e-07	8.91467e-07	1.83581e-06	1.03321e-07	1.93913e-06	1.23733e-06	-1.38833e-07	1.09850e-06	2.11874e-07	-3.27386e-08	1.79135e-07	2.04216e-06	3.38564e-07	2.38073e-06	7.40921e-07	-9.51218e-08	6.45799e-07	8.59547e-07	-2.53430e-07	6.06117e-07
21.185	-1.95206e-07	2.16393e-08	-1.73567e-07	7.86130e-07	1.03224e-07	8.89354e-07	1.83389e-06	1.03557e-07	1.93745e-06	1.22992e-06	-1.38001e-07	1.09192e-06	2.10841e-07	-3.25790e-08	1.78262e-07	2.03848e-06	3.38444e-07	2.37692e-06	7.38665e-07	-9.62088e-08	6.42456e-07	8.58545e-07	-2.53134e-07	6.05411e-07
21.209	-1.98614e-07	2.20171e-08	-1.76597e-07	7.83799e-07	1.03446e-07	8.87244e-07	1.83197e-06	1.03795e-07	1.93577e-06	1.22251e-06	-1.37170e-07	1.08534e-06	2.09806e-07	-3.24191e-08	1.77387e-07	2.03479e-06	3.38318e-07	2.37311e-06	7.36412e-07	-9.72872e-08	6.39125e-07	8.57536e-07	-2.52837e-07	6.04699e-07
21.234	-2.01999e-07	2.23923e-08	-1.79606e-07	7.81472e-07	1.03667e-07	8.85138e-07	1.83004e-06	1.04033e-07	1.93407e-06	1.21510e-06	-1.36338e-07	1.07876e-06	2.08769e-07	-3.22589e-08	1.76510e-07	2.03111e-06	3.38187e-07	2.36929e-06	7.34162e-07	-9.83571e-08	6.35805e-07	8.56519e-07	-2.52537e-07	6.03982e-07
21.258	-2.05359e-07	2.27648e-08	-1.82594e-07	7.79150e-07	1.03886e-07	8.83036e-07	1.82810e-06	1.04272e-07	1.93237e-06	1.20769e-06	-1.35507e-07	1.07219e-06	2.07731e-07	-3.20984e-08	1.75632e-07	2.02742e-06	3.38050e-07	2.36547e-06	7.31915e-07	-9.94184e-08	6.32497e-07	8.55495e-07	-2.52235e-07	6.03260e-07
21.283	-2.08695e-07	2.31346e-08	-1.85561e-07	7.76833e-07	1.04105e-07	8.80937e-07	1.82615e-06	1.04513e-07	1.93066e-06	1.20028e-06	-1.34676e-07	1.06561e-06	2.06690e-07	-3.19377e-08	1.74753e-07	2.02373e-06	3.37908e-07	2.36164e-06	7.29671e-07	-1.00471e-07	6.29200e-07	8.54465e-07	-2.51931e-07	6.02533e-07
21.307	-2.12007e-07	2.35018e-08	-1.88506e-07	7.74521e-07	1.04322e-07	8.78842e-07	1.82420e-06	1.04754e-07	1.92895e-06	1.19288e-06	-1.33845e-07	1.05903e-06	2.05648e-07	-3.17767e-08	1.73872e-07	2.02004e-06	3.37760e-07	2.35780e-06	7.27430e-07	-1.01515e-07	6.25915e-07	8.53427e-07	-2.51625e-07	6.01802e-07
21.332	-2.15296e-07	2.38663e-08	-1.91429e-07	7.72213e-07	1.04538e-07	8.76751e-07	1.82223e-06	1.04996e-07	1.92723e-06	1.18547e-06	-1.33014e-07	1.05246e-06	2.04604e-07	-3.16154e-08	1.72989e-07	2.01635e-06	3.37608e-07	2.35396e-06	7.25192e-07	-1.02551e-07	6.22642e-07	8.52382e-07	-2.51317e-07	6.01065e-07
21.357	-2.18559e-07	2.42281e-08	-1.94331e-07	7.69911e-07	1.04752e-07	8.74663e-07	1.82026e-06	1.05239e-07	1.92550e-06	1.17807e-06	-1.32183e-07	1.04588e-06	2.03559e-07	-3.14538e-08	1.72105e-07	2.01266e-06	3.37449e-07	2.35011e-06	7.22958e-07	-1.03578e-07	6.19380e-07	8.51331e-07	-2.51007e-07	6.00323e-07
21.381	-2.21799e-07	2.45873e-08	-1.97212e-07	7.67614e-07	1.04965e-07	8.72579e-07	1.81828e-06	1.05482e-07	1.92376e-06	1.17066e-06	-1.31352e-07	1.03931e-06	2.02512e-07	-3.12920e-08	1.71220e-07	2.00896e-06	3.37286e-07	2.34625e-06	7.20727e-07	-1.04596e-07	6.16131e-07	8.50272e-07	-2.50695e-07	5.99577e-07
21.406	-2.25015e-07	2.49437e-08	-2.00071e-07	7.65323e-07	1.05177e-07	8.70499e-07	1.81629e-06	1.05726e-07	1.92201e-06	1.16326e-06	-1.30522e-07	1.03274e-06	2.01463e-07	-3.11299e-08	1.70333e-07	2.00527e-06	3.37117e-07	2.34239e-06	7.18499e-07	-1.05606e-07	6.12893e-07	8.49207e-07	-2.50381e-07	5.98826e-07
21.430	-2.28206e-07	2.52975e-08	-2.02908e-07	7.63036e-07	1.05387e-07	8.68423e-07	1.81429e-06	1.05971e-07	1.92026e-06	1.15586e-06	-1.29692e-07	1.02617e-06	2.00412e-07	-3.09676e-08	1.69445e-07	2.00157e-06	3.36943e-07	2.33852e-06	7.16275e-07	-1.06607e-07	6.09668e-07	8.48135e-07	-2.50065e-07	5.98070e-07
21.455	-2.31373e-07	2.56485e-08	-2.05724e-07	7.60755e-07	1.05596e-07	8.66351e-07	1.81229e-06	1.06217e-07	1.91850e-06	1.14847e-06	-1.28862e-07	1.01961e-06	1.99360e-07	-3.08051e-08	1.68555e-07	1.99788e-06	3.36763e-07	2.33464e-06	7.14054e-07	-1.07599e-07	6.06455e-07	8.47056e-07	-2.49747e-07	5.97309e-07
21.479	-2.34515e-07	2.59969e-08	-2.08519e-07	7.58479e-07	1.05803e-07	8.64282e-07	1.81027e-06	1.06463e-07	1.91674e-06	1.14108e-06	-1.28032e-07	1.01304e-06	1.98307e-07	-3.06423e-08	1.67665e-07	1.99418e-06	3.36578e-07	2.33076e-06	7.11837e-07	-1.08583e-07	6.03254e-07	8.45971e-07	-2.49427e-07	5.96544e-07
21.504	-2.37634e-07	2.63426e-08	-2.11291e-07	7.56208e-07	1.06009e-07	8.62218e-07	1.80825e-06	1.06710e-07	1.91496e-06	1.13369e-06	-1.27203e-07	1.00648e-06	1.97252e-07	-3.04793e-08	1.66773e-07	1.99049e-06	3.36388e-07	2.32688e-06	7.09623e-07	-1.09558e-07	6.00065e-07	8.44879e-07	-2.49105e-07	5.95774e-07
21.529	-2.40728e-07	2.66855e-08	-2.14042e-07	7.53943e-07	1.06214e-07	8.60157e-07	1.80622e-06	1.06957e-07	1.91318e-06	1.12630e-06	-1.26375e-07	9.99928e-07	1.96196e-07	-3.03161e-08	1.65880e-07	1.98679e-06	3.36193e-07	2.32299e-06	7.07413e-07	-1.10524e-07	5.96889e-07	8.43780e-07	-2.48781e-07	5.94999e-07
21.553	-2.43797e-07	2.70258e-08	-2.16771e-07	7.51684e-07	1.06417e-07	8.58101e-07	1.80419e-06	1.07205e-07	1.91139e-06	1.11892e-06	-1.25547e-07	9.93375e-07	1.95138e-07	-3.01526e-08	1.64985e-07	1.98310e-06	3.35992e-07	2.31909e-06	7.05207e-07	-1.11482e-07	5.93725e-07	8.42675e-07	-2.48455e-07	5.94220e-07
21.578	-2.46842e-07	2.73633e-08	-2.19478e-07	7.49430e-07	1.06619e-07	8.56048e-07	1.80214e-06	1.07454e-07	1.90960e-06	1.11155e-06	-1.24719e-07	9.86827e-07	1.94079e-07	-2.99890e-08	1.64090e-07	1.97940e-06	3.35786e-07	2.31519e-06	7.03004e-07	-1.12431e-07	5.90573e-07	8.41564e-07	-2.48128e-07	5.93436e-07
21.602	-2.49862e-07	2.76982e-08	-2.22164e-07	7.47181e-07	1.06819e-07	8.54000e-07	1.80009e-06	1.07703e-07	1.90779e-06	1.10417e-06	-1.23892e-07	9.80282e-07	1.93019e-07	-2.98251e-08	1.63194e-07	1.97571e-06	3.35575e-07	2.31128e-06	7.00806e-07	-1.13372e-07	5.87434e-07	8.40447e-07	-2.47798e-07	5.92648e-07
21.627	-2.52858e-07	2.80303e-08	-2.24828e-07	7.44938e-07	1.07018e-07	8.51956e-07	1.79803e-06	1.07952e-07	1.90598e-06	1.09681e-06	-1.23065e-07	9.73742e-07	1.91957e-07	-2.96611e-08	1.62296e-07	1.97201e-06	3.35359e-07	2.30737e-06	6.98611e-07	-1.14303e-07	5.84308e-07	8.39323e-07	-2.47467e-07	5.91856e-07
21.651	-2.55830e-07	2.83597e-08	-2.27470e-07	7.42701e-07	1.07215e-07	8.49916e-07	1.79596e-06	1.08202e-07	1.90417e-06	1.08945e-06	-1.22239e-07	9.67207e-07	1.90894e-07	-2.94969e-08	1.61397e-07	1.96832e-06	3.35138e-07	2.30345e-06	6.96420e-07	-1.15226e-07	5.81194e-07	8.38193e-07	-2.47134e-07	5.91059e-07
21.676	-2.58776e-07	2.86863e-08	-2.30090e-07	7.40470e-07	1.07411e-07	8.47880e-07	1.79389e-06	1.08452e-07	1.90234e-06	1.08209e-06	-1.21414e-07	9.60676e-07	1.89830e-07	-2.93325e-08	1.60498e-07	1.96462e-06	3.34911e-07	2.29953e-06	6.94233e-07	-1.16141e-07	5.78093e-07	8.37057e-07	-2.46799e-07	5.90258e-07
21.701	-2.61699e-07	2.90103e-08	-2.32688e-07	7.38244e-07	1.07605e-07	8.45849e-07	1.79181e-06	1.08702e-07	1.90051e-06	1.07474e-06	-1.20589e-07	9.54151e-07	1.88765e-07	-2.91679e-08	1.59597e-07	1.96093e-06	3.34679e-07	2.29561e-06	6.92051e-07	-1.17046e-07	5.75005e-07	8.35914e-07	-2.46462e-07	5.89452e-07
21.725	-2.64596e-07	2.93315e-08	-2.35265e-07	7.36024e-07	1.07798e-07	8.43822e-07	1.78972e-06	1.08953e-07	1.89867e-06	1.06740e-06	-1.19765e-07	9.47632e-07	1.87699e-07	-2.90032e-08	1.58696e-07	1.95723e-06	3.34442e-07	2.29168e-06	6.89872e-07	-1.17943e-07	5.71929e-07	8.34766e-07	-2.46123e-07	5.88643e-07
21.750	-2.67469e-07	2.96499e-08	-2.37819e-07	7.33810e-07	1.07989e-07	8.41799e-07	1.78762e-06	1.09204e-07	1.89683e-06	1.06006e-06	-1.18942e-07	9.41118e-07	1.86632e-07	-2.88383e-08	1.57794e-07	1.95354e-06	3.34200e-07	2.28774e-06	6.87698e-07	-1.18831e-07	5.68867e-07	8.33612e-07	-2.45783e-07	5.87829e-07
21.774	-2.70318e-07	2.99657e-08	-2.40352e-07	7.31602e-07	1.08178e-07	8.39780e-07	1.78552e-06	1.09455e-07	1.89497e-06	1.05273e-06	-1.18120e-07	9.34611e-07	1.85564e-07	-2.86732e-08	1.56891e-07	1.94985e-06	3.33953e-07	2.28380e-06	6.85528e-07	-1.19711e-07	5.65818e-07	8.32452e-07	-2.45441e-07	5.87011e-07
21.799	-2.73141e-07	3.02787e-08	-2.42862e-07	7.29400e-07	1.08366e-07	8.37766e-07	1.78341e-06	1.09707e-07	1.89311e-06	1.04541e-06	-1.17298e-07	9.28110e-07	1.84495e-07	-2.85080e-08	1.55987e-07	1.94616e-06	3.33701e-07	2.27986e-06	6.83362e-07	-1.20581e-07	5.62781e-07	8.31286e-07	-2.45097e-07	5.86189e-07
21.823	-2.75940e-07	3.05890e-08	-2.45351e-07	7.27204e-07	1.08553e-07	8.35757e-07	1.78129e-06	1.09958e-07	1.89125e-06	1.03809e-06	-1.16477e-07	9.21616e-07	1.83425e-07	-2.83427e-08	1.55082e-07	1.94247e-06	3.33444e-07	2.27591e-06	6.81201e-07	-1.21443e-07	5.59758e-07	8.30114e-07	-2.44752e-07	5.85362e-07
21.848	-2.78714e-07	3.08965e-08	-2.47818e-07	7.25014e-07	1.08738e-07	8.33752e-07	1.77917e-06	1.10210e-07	1.88938e-06	1.03079e-06	-1.15658e-07	9.15128e-07	1.82354e-07	-2.81772e-08	1.54177e-07	1.93878e-06	3.33181e-07	2.27196e-06	6.79044e-07	-1.22297e-07	5.56748e-07	8.28937e-07	-2.44405e-07	5.84532e-07
21.873	-2.81464e-07	3.12013e-08	-2.50263e-07	7.22830e-07	1.08921e-07	8.31751e-07	1.77703e-06	1.10462e-07	1.88749e-06	1.02349e-06	-1.14839e-07	9.08648e-07	1.81282e-07	-2.80116e-08	1.53270e-07	1.93509e-06	3.32914e-07	2.26800e-06	6.76892e-07	-1.23141e-07	5.53751e-07	8.27754e-07	-2.44056e-07	5.83698e-07
21.897	-2.84189e-07	3.15034e-08	-2.52686e-07	7.20653e-07	1.09102e-07	8.29755e-07	1.77489e-06	1.10714e-07	1.88561e-06	1.01620e-06	-1.14021e-07	9.02176e-07	1.80209e-07	-2.78459e-08	1.52364e-07	1.93140e-06	3.32642e-07	2.26404e-06	6.74744e-07	-1.23977e-07	5.50767e-07	8.26565e-07	-2.43705e-07	5.82860e-07
21.922	-2.86889e-07	3.18027e-08	-2.55086e-07	7.18481e-07	1.09282e-07	8.27764e-07	1.77275e-06	1.10966e-07	1.88371e-06	1.00891e-06	-1.13204e-07	8.95711e-07	1.79136e-07	-2.76800e-08	1.51456e-07	1.92772e-06	3.32365e-07	2.26008e-06	6.72601e-07	-1.24804e-07	5.47797e-07	8.25371e-07	-2.43353e-07	5.82017e-07
21.946	-2.89564e-07	3.20993e-08	-2.57465e-07	7.16316e-07	1.09461e-07	8.25777e-07	1.77060e-06	1.11218e-07	1.88181e-06	1.00164e-06	-1.12388e-07	8.89255e-07	1.78062e-07	-2.75141e-08	1.50548e-07	1.92403e-06	3.32082e-07	2.25612e-06	6.70462e-07	-1.25622e-07	5.44840e-07	8.24171e-07	-2.43000e-07	5.81171e-07
21.971	-2.92215e-07	3.23931e-08	-2.59822e-07	7.14157e-07	1.09637e-07	8.23795e-07	1.76844e-06	1.11470e-07	1.87991e-06	9.94379e-07	-1.11573e-07	8.82807e-07	1.76987e-07	-2.73480e-08	1.49639e-07	1.92035e-06	3.31795e-07	2.25215e-06	6.68329e-07	-1.26432e-07	5.41897e-07	8.22966e-07	-2.42644e-07	5.80322e-07
21.996	-2.94841e-07	3.26842e-08	-2.62157e-07	7.12005e-07	1.09812e-07	8.21817e-07	1.76627e-06	1.11722e-07	1.87799e-06	9.87126e-07	-1.10759e-07	8.76367e-07	1.75912e-07	-2.71818e-08	1.48730e-07	1.91667e-06	3.31503e-07	2.24817e-06	6.66200e-07	-1.27233e-07	5.38967e-07	8.21756e-07	-2.42287e-07	5.79468e-07
22.020	-2.97442e-07	3.29725e-08	-2.64469e-07	7.09859e-07	1.09986e-07	8.19845e-07	1.76410e-06	1.11974e-07	1.87607e-06	9.79883e-07	-1.09946e-07	8.69937e-07	1.74836e-07	-2.70156e-08	1.47821e-07	1.91299e-06	3.31206e-07	2.24420e-06	6.64075e-07	-1.28025e-07	5.36050e-07	8.20540e-07	-2.41929e-07	5.78611e-07
22.045	-3.00018e-07	3.32581e-08	-2.66760e-07	7.07720e-07	1.10157e-07	8.17877e-07	1.76192e-06	1.12225e-07	1.87414e-06	9.72650e-07	-1.09134e-07	8.63515e-07	1.73760e-07	-2.68493e-08	1.46910e-07	1.90932e-06	3.30904e-07	2.24022e-06	6.61956e-07	-1.28809e-07	5.33147e-07	8.19319e-07	-2.41569e-07	5.77750e-07
22.069	-3.02570e-07	3.35409e-08	-2.69029e-07	7.05587e-07	1.10327e-07	8.15914e-07	1.75973e-06	1.12477e-07	1.87221e-06	9.65428e-07	-1.08324e-07	8.57103e-07	1.72683e-07	-2.66828e-08	1.46000e-07	1.90564e-06	3.30597e-07	2.23624e-06	6.59842e-07	-1.29583e-07	5.30258e-07	8.18093e-07	-2.41208e-07	5.76885e-07
22.094	-3.05096e-07	3.38210e-08	-2.71275e-07	7.03460e-07	1.10496e-07	8.13956e-07	1.75754e-06	1.12728e-07	1.87027e-06	9.58216e-07	-1.07515e-07	8.50701e-07	1.71605e-07	-2.65164e-08	1.45089e-07	1.90197e-06	3.30285e-07	2.23225e-06	6.57732e-07	-1.30349e-07	5.27383e-07	8.16862e-07	-2.40845e-07	5.76017e-07
22.118	-3.07598e-07	3.40984e-08	-2.73500e-07	7.01340e-07	1.10662e-07	8.12003e-07	1.75534e-06	1.12979e-07	1.86832e-06	9.51016e-07	-1.06707e-07	8.44309e-07	1.70527e-07	-2.63498e-08	1.44178e-07	1.89830e-06	3.29969e-07	2.22827e-06	6.55628e-07	-1.31107e-07	5.24522e-07	8.15626e-07	-2.40480e-07	5.75146e-07
22.143	-3.10075e-07	3.43730e-08	-2.75702e-07	6.99227e-07	1.10827e-07	8.10054e-07	1.75314e-06	1.13230e-07	1.86637e-06	9.43828e-07	-1.05901e-07	8.37928e-07	1.69449e-07	-2.61832e-08	1.43266e-07	1.89463e-06	3.29648e-07	2.22428e-06	6.53529e-07	-1.31855e-07	5.21674e-07	8.14385e-07	-2.40114e-07	5.74270e-07
22.168	-3.12527e-07	3.46448e-08	-2.77882e-07	6.97121e-07	1.10990e-07	8.08111e-07	1.75092e-06	1.13481e-07	1.86440e-06	9.36652e-07	-1.05095e-07	8.31556e-07	1.68371e-07	-2.60165e-08	1.42354e-07	1.89096e-06	3.29322e-07	2.22029e-06	6.51435e-07	-1.32595e-07	5.18840e-07	8.13139e-07	-2.39747e-07	5.73392e-07
22.192	-3.14955e-07	3.49139e-08	-2.80041e-07	6.95021e-07	1.11151e-07	8.06172e-07	1.74871e-06	1.13731e-07	1.86244e-06	9.29488e-07	-1.04292e-07	8.25196e-07	1.67292e-07	-2.58498e-08	1.41442e-07	1.88730e-06	3.28991e-07	2.21629e-06	6.49346e-07	-1.33326e-07	5.16020e-07	8.11888e-07	-2.39378e-07	5.72510e-07
22.217	-3.17357e-07	3.51802e-08	-2.82177e-07	6.92928e-07	1.11311e-07	8.04239e-07	1.74648e-06	1.13981e-07	1.86046e-06	9.22336e-07	-1.03489e-07	8.18847e-07	1.66213e-07	-2.56831e-08	1.40530e-07	1.88364e-06	3.28655e-07	2.21229e-06	6.47263e-07	-1.34048e-07	5.13214e-07	8.10632e-07	-2.39008e-07	5.71624e-07
22.241	-3.19735e-07	3.54438e-08	-2.84291e-07	6.90842e-07	1.11469e-07	8.02311e-07	1.74425e-06	1.14231e-07	1.85848e-06	9.15197e-07	-1.02688e-07	8.12509e-07	1.65133e-07	-2.55163e-08	1.39617e-07	1.87998e-06	3.28315e-07	2.20830e-06	6.45185e-07	-1.34762e-07	5.10422e-07	8.09372e-07	-2.38636e-07	5.70736e-07
22.266	-3.22088e-07	3.57046e-08	-2.86383e-07	6.88763e-07	1.11625e-07	8.00388e-07	1.74202e-06	1.14480e-07	1.85650e-06	9.08072e-07	-1.01889e-07	8.06183e-07	1.64054e-07	-2.53495e-08	1.38704e-07	1.87633e-06	3.27970e-07	2.20430e-06	6.43112e-07	-1.35467e-07	5.07645e-07	8.08107e-07	-2.38263e-07	5.69844e-07
22.290	-3.24416e-07	3.59627e-08	-2.88453e-07	6.86691e-07	1.11779e-07	7.98470e-07	1.73978e-06	1.14729e-07	1.85451e-06	9.00959e-07	-1.01091e-07	7.99869e-07	1.62974e-07	-2.51827e-08	1.37792e-07	1.87267e-06	3.27620e-07	2.20029e-06	6.41045e-07	-1.36163e-07	5.04881e-07	8.06837e-07	-2.37889e-07	5.68949e-07
22.315	-3.26719e-07	3.62180e-08	-2.90501e-07	6.84626e-07	1.11931e-07	7.96557e-07	1.73753e-06	1.14978e-07	1.85251e-06	8.93861e-07	-1.00294e-07	7.93567e-07	1.61894e-07	-2.50158e-08	1.36879e-07	1.86902e-06	3.27266e-07	2.19629e-06	6.38983e-07	-1.36851e-07	5.02132e-07	8.05563e-07	-2.37513e-07	5.68050e-07
22.340	-3.28998e-07	3.64706e-08	-2.92527e-07	6.82567e-07	1.12082e-07	7.94649e-07	1.73528e-06	1.15226e-07	1.85050e-06	8.86777e-07	-9.94992e-08	7.87278e-07	1.60815e-07	-2.48490e-08	1.35966e-07	1.86538e-06	3.26907e-07	2.19229e-06	6.36926e-07	-1.37530e-07	4.99397e-07	8.04285e-07	-2.37136e-07	5.67149e-07
22.364	-3.31252e-07	3.67205e-08	-2.94531e-07	6.80516e-07	1.12231e-07	7.92747e-07	1.73302e-06	1.15473e-07	1.84849e-06	8.79707e-07	-9.87060e-08	7.81001e-07	1.59735e-07	-2.46822e-08	1.35053e-07	1.86174e-06	3.26544e-07	2.18828e-06	6.34876e-07	-1.38200e-07	4.96676e-07	8.03002e-07	-2.36758e-07	5.66244e-07
22.389	-3.33480e-07	3.69675e-08	-2.96513e-07	6.78472e-07	1.12378e-07	7.90850e-07	1.73075e-06	1.15720e-07	1.84647e-06	8.72652e-07	-9.79144e-08	7.74737e-07	1.58655e-07	-2.45153e-08	1.34140e-07	1.85810e-06	3.26176e-07	2.18427e-06	6.32831e-07	-1.38861e-07	4.93970e-07	8.01715e-07	-2.36379e-07	5.65336e-07
22.413	-3.35685e-07	3.72119e-08	-2.98473e-07	6.76436e-07	1.12523e-07	7.88958e-07	1.72848e-06	1.15966e-07	1.84445e-06	8.65612e-07	-9.71244e-08	7.68487e-07	1.57576e-07	-2.43485e-08	1.33227e-07	1.85446e-06	3.25803e-07	2.18026e-06	6.30792e-07	-1.39514e-07	4.91278e-07	8.00423e-07	-2.35998e-07	5.64426e-07
22.438	-3.37864e-07	3.74535e-08	-3.00411e-07	6.74406e-07	1.12666e-07	7.87072e-07	1.72621e-06	1.16212e-07	1.84242e-06	8.58587e-07	-9.63362e-08	7.62251e-07	1.56496e-07	-2.41817e-08	1.32314e-07	1.85083e-06	3.25426e-07	2.17625e-06	6.28758e-07	-1.40158e-07	4.88600e-07	7.99128e-07	-2.35616e-07	5.63512e-07
22.462	-3.40019e-07	3.76923e-08	-3.02326e-07	6.72384e-07	1.12808e-07	7.85191e-07	1.72392e-06	1.16457e-07	1.84038e-06	8.51578e-07	-9.55498e-08	7.56028e-07	1.55417e-07	-2.40149e-08	1.31402e-07	1.84720e-06	3.25045e-07	2.17224e-06	6.26730e-07	-1.40794e-07	4.85937e-07	7.97828e-07	-2.35233e-07	5.62596e-07
22.487	-3.42148e-07	3.79284e-08	-3.04220e-07	6.70368e-07	1.12947e-07	7.83315e-07	1.72164e-06	1.16701e-07	1.83834e-06	8.44584e-07	-9.47651e-08	7.49819e-07	1.54337e-07	-2.38481e-08	1.30489e-07	1.84357e-06	3.24658e-07	2.16823e-06	6.24709e-07	-1.41420e-07	4.83288e-07	7.96524e-07	-2.34848e-07	5.61676e-07
22.512	-3.44253e-07	3.81618e-08	-3.06092e-07	6.68361e-07	1.13085e-07	7.81445e-07	1.71935e-06	1.16945e-07	1.83629e-06	8.37607e-07	-9.39822e-08	7.43625e-07	1.53258e-07	-2.36814e-08	1.29577e-07	1.83995e-06	3.24268e-07	2.16422e-06	6.22693e-07	-1.42039e-07	4.80654e-07	7.95217e-07	-2.34463e-07	5.60754e-07
22.536	-3.46334e-07	3.83924e-08	-3.07941e-07	6.66360e-07	1.13221e-07	7.79581e-07	1.71705e-06	1.17188e-07	1.83424e-06	8.30646e-07	-9.32012e-08	7.37445e-07	1.52180e-07	-2.35147e-08	1.28665e-07	1.83633e-06	3.23873e-07	2.16021e-06	6.20683e-07	-1.42648e-07	4.78035e-07	7.93905e-07	-2.34076e-07	5.59829e-07
22.561	-3.48389e-07	3.86203e-08	-3.09769e-07	6.64367e-07	1.13355e-07	7.77722e-07	1.71475e-06	1.17430e-07	1.83218e-06	8.23703e-07	-9.24221e-08	7.31281e-07	1.51102e-07	-2.33481e-08	1.27753e-07	1.83272e-06	3.23474e-07	2.15619e-06	6.18679e-07	-1.43249e-07	4.75430e-07	7.92589e-07	-2.33688e-07	5.58901e-07
22.585	-3.50420e-07	3.88454e-08	-3.11575e-07	6.62382e-07	1.13487e-07	7.75868e-07	1.71244e-06	1.17672e-07	1.83011e-06	8.16776e-07	-9.16449e-08	7.25131e-07	1.50024e-07	-2.31816e-08	1.26842e-07	1.82911e-06	3.23070e-07	2.15218e-06	6.16681e-07	-1.43841e-07	4.72840e-07	7.91270e-07	-2.33299e-07	5.57971e-07
22.610	-3.52427e-07	3.90678e-08	-3.13359e-07	6.60404e-07	1.13617e-07	7.74021e-07	1.71013e-06	1.17912e-07	1.82804e-06	8.09867e-07	-9.08697e-08	7.18997e-07	1.48946e-07	-2.30151e-08	1.25931e-07	1.82550e-06	3.22662e-07	2.14817e-06	6.14690e-07	-1.44425e-07	4.70265e-07	7.89947e-07	-2.32909e-07	5.57038e-07
22.634	-3.54408e-07	3.92874e-08	-3.15121e-07	6.58434e-07	1.13745e-07	7.72178e-07	1.70781e-06	1.18152e-07	1.82596e-06	8.02975e-07	-9.00964e-08	7.12879e-07	1.47869e-07	-2.28486e-08	1.25020e-07	1.82190e-06	3.22249e-07	2.14415e-06	6.12704e-07	-1.44999e-07	4.67705e-07	7.88620e-07	-2.32518e-07	5.56102e-07
22.659	-3.56365e-07	3.95044e-08	-3.16861e-07	6.56471e-07	1.13871e-07	7.70342e-07	1.70549e-06	1.18391e-07	1.82388e-06	7.96102e-07	-8.93252e-08	7.06777e-07	1.46792e-07	-2.26823e-08	1.24110e-07	1.81831e-06	3.21833e-07	2.14014e-06	6.10725e-07	-1.45566e-07	4.65159e-07	7.87290e-07	-2.32125e-07	5.55164e-07
22.684	-3.58297e-07	3.97186e-08	-3.18579e-07	6.54516e-07	1.13996e-07	7.68511e-07	1.70316e-06	1.18629e-07	1.82179e-06	7.89247e-07	-8.85560e-08	7.00690e-07	1.45716e-07	-2.25160e-08	1.23200e-07	1.81471e-06	3.21412e-07	2.13613e-06	6.08752e-07	-1.46123e-07	4.62629e-07	7.85956e-07	-2.31732e-07	5.54224e-07
22.708	-3.60205e-07	3.99300e-08	-3.20275e-07	6.52568e-07	1.14118e-07	7.66686e-07	1.70083e-06	1.18866e-07	1.81970e-06	7.82410e-07	-8.77889e-08	6.94621e-07	1.44641e-07	-2.23498e-08	1.22291e-07	1.81113e-06	3.20987e-07	2.13211e-06	6.06786e-07	-1.46673e-07	4.60113e-07	7.84618e-07	-2.31338e-07	5.53281e-07
22.733	-3.62088e-07	4.01388e-08	-3.21949e-07	6.50628e-07	1.14239e-07	7.64867e-07	1.69849e-06	1.19102e-07	1.81760e-06	7.75592e-07	-8.70240e-08	6.88568e-07	1.43566e-07	-2.21837e-08	1.21382e-07	1.80754e-06	3.20557e-07	2.12810e-06	6.04826e-07	-1.47213e-07	4.57612e-07	7.83278e-07	-2.30943e-07	5.52335e-07
22.757	-3.63946e-07	4.03448e-08	-3.23601e-07	6.48696e-07	1.14357e-07	7.63053e-07	1.69615e-06	1.19337e-07	1.81549e-06	7.68794e-07	-8.62612e-08	6.82533e-07	1.42492e-07	-2.20177e-08	1.20474e-07	1.80396e-06	3.20124e-07	2.12409e-06	6.02872e-07	-1.47745e-07	4.55127e-07	7.81934e-07	-2.30546e-07	5.51387e-07
22.782	-3.65780e-07	4.05481e-08	-3.25232e-07	6.46772e-07	1.14474e-07	7.61246e-07	1.69381e-06	1.19572e-07	1.81338e-06	7.62015e-07	-8.55005e-08	6.76514e-07	1.41418e-07	-2.18519e-08	1.19566e-07	1.80039e-06	3.19686e-07	2.12008e-06	6.00925e-07	-1.48268e-07	4.52656e-07	7.80586e-07	-2.30149e-07	5.50437e-07
22.807	-3.67589e-07	4.07486e-08	-3.26841e-07	6.44856e-07	1.14588e-07	7.59444e-07	1.69146e-06	1.19805e-07	1.81126e-06	7.55256e-07	-8.47421e-08	6.70514e-07	1.40345e-07	-2.16861e-08	1.18659e-07	1.79682e-06	3.19244e-07	2.11607e-06	5.98984e-07	-1.48783e-07	4.50201e-07	7.79236e-07	-2.29751e-07	5.49485e-07
22.831	-3.69374e-07	4.09465e-08	-3.28427e-07	6.42947e-07	1.14701e-07	7.57648e-07	1.68910e-06	1.20037e-07	1.80914e-06	7.48517e-07	-8.39860e-08	6.64531e-07	1.39273e-07	-2.15205e-08	1.17753e-07	1.79326e-06	3.18798e-07	2.11206e-06	5.97050e-07	-1.49290e-07	4.47760e-07	7.77882e-07	-2.29352e-07	5.48530e-07
22.856	-3.71134e-07	4.11416e-08	-3.29992e-07	6.41047e-07	1.14812e-07	7.55859e-07	1.68675e-06	1.20268e-07	1.80701e-06	7.41798e-07	-8.32321e-08	6.58566e-07	1.38202e-07	-2.13549e-08	1.16847e-07	1.78970e-06	3.18348e-07	2.10805e-06	5.95122e-07	-1.49787e-07	4.45335e-07	7.76525e-07	-2.28952e-07	5.47574e-07
22.880	-3.72870e-07	4.13340e-08	-3.31536e-07	6.39154e-07	1.14920e-07	7.54075e-07	1.68438e-06	1.20498e-07	1.80488e-06	7.35100e-07	-8.24806e-08	6.52619e-07	1.37132e-07	-2.11896e-08	1.15942e-07	1.78615e-06	3.17894e-07	2.10404e-06	5.93202e-07	-1.50277e-07	4.42925e-07	7.75165e-07	-2.28551e-07	5.46615e-07
22.905	-3.74581e-07	4.15237e-08	-3.33057e-07	6.37270e-07	1.15027e-07	7.52297e-07	1.68202e-06	1.20726e-07	1.80274e-06	7.28423e-07	-8.17314e-08	6.46691e-07	1.36063e-07	-2.10243e-08	1.15038e-07	1.78260e-06	3.17436e-07	2.10004e-06	5.91288e-07	-1.50757e-07	4.40530e-07	7.73803e-07	-2.28149e-07	5.45654e-07
22.929	-3.76268e-07	4.17107e-08	-3.34557e-07	6.35393e-07	1.15132e-07	7.50525e-07	1.67965e-06	1.20954e-07	1.80060e-06	7.21767e-07	-8.09846e-08	6.40782e-07	1.34994e-07	-2.08592e-08	1.14135e-07	1.77906e-06	3.16973e-07	2.09603e-06	5.89380e-07	-1.51229e-07	4.38151e-07	7.72437e-07	-2.27746e-07	5.44691e-07
22.954	-3.77930e-07	4.18950e-08	-3.36035e-07	6.33525e-07	1.15234e-07	7.48759e-07	1.67727e-06	1.21180e-07	1.79845e-06	7.15133e-07	-8.02402e-08	6.34893e-07	1.33927e-07	-2.06943e-08	1.13232e-07	1.77552e-06	3.16507e-07	2.09203e-06	5.87480e-07	-1.51693e-07	4.35787e-07	7.71069e-07	-2.27343e-07	5.43726e-07
22.979	-3.79568e-07	4.20766e-08	-3.37492e-07	6.31665e-07	1.15335e-07	7.47000e-07	1.67489e-06	1.21406e-07	1.79630e-06	7.08520e-07	-7.94983e-08	6.29022e-07	1.32860e-07	-2.05295e-08	1.12331e-07	1.77199e-06	3.16037e-07	2.08803e-06	5.85587e-07	-1.52148e-07	4.33438e-07	7.69698e-07	-2.26939e-07	5.42759e-07
23.003	-3.81182e-07	4.22554e-08	-3.38927e-07	6.29813e-07	1.15434e-07	7.45246e-07	1.67251e-06	1.21630e-07	1.79414e-06	7.01930e-07	-7.87588e-08	6.23171e-07	1.31795e-07	-2.03649e-08	1.11430e-07	1.76847e-06	3.15563e-07	2.08403e-06	5.83700e-07	-1.52595e-07	4.31105e-07	7.68324e-07	-2.26534e-07	5.41790e-07
23.028	-3.82771e-07	4.24316e-08	-3.40340e-07	6.27969e-07	1.15530e-07	7.43499e-07	1.67012e-06	1.21852e-07	1.79198e-06	6.95362e-07	-7.80219e-08	6.17340e-07	1.30731e-07	-2.02004e-08	1.10530e-07	1.76495e-06	3.15086e-07	2.08003e-06	5.81821e-07	-1.53033e-07	4.28787e-07	7.66948e-07	-2.26128e-07	5.40820e-07
23.052	-3.84337e-07	4.26051e-08	-3.41731e-07	6.26133e-07	1.15625e-07	7.41758e-07	1.66773e-06	1.22074e-07	1.78981e-06	6.88817e-07	-7.72875e-08	6.11530e-07	1.29668e-07	-2.00362e-08	1.09631e-07	1.76143e-06	3.14604e-07	2.07604e-06	5.79948e-07	-1.53463e-07	4.26485e-07	7.65569e-07	-2.25721e-07	5.39847e-07
23.077	-3.85877e-07	4.27759e-08	-3.43101e-07	6.24306e-07	1.15717e-07	7.40024e-07	1.66534e-06	1.22294e-07	1.78763e-06	6.82295e-07	-7.65557e-08	6.05739e-07	1.28606e-07	-1.98721e-08	1.08734e-07	1.75793e-06	3.14118e-07	2.07205e-06	5.78083e-07	-1.53885e-07	4.24198e-07	7.64187e-07	-2.25314e-07	5.38873e-07
23.101	-3.87394e-07	4.29440e-08	-3.44450e-07	6.22487e-07	1.15808e-07	7.38295e-07	1.66294e-06	1.22512e-07	1.78545e-06	6.75796e-07	-7.58265e-08	5.99969e-07	1.27545e-07	-1.97082e-08	1.07837e-07	1.75443e-06	3.13629e-07	2.06805e-06	5.76224e-07	-1.54298e-07	4.21927e-07	7.62803e-07	-2.24906e-07	5.37897e-07
23.126	-3.88886e-07	4.31095e-08	-3.45777e-07	6.20677e-07	1.15896e-07	7.36573e-07	1.66054e-06	1.22730e-07	1.78327e-06	6.69320e-07	-7.50999e-08	5.94221e-07	1.26486e-07	-1.95445e-08	1.06941e-07	1.75093e-06	3.13136e-07	2.06407e-06	5.74373e-07	-1.54702e-07	4.19671e-07	7.61417e-07	-2.24497e-07	5.36920e-07
23.151	-3.90354e-07	4.32722e-08	-3.47082e-07	6.18874e-07	1.15983e-07	7.34857e-07	1.65814e-06	1.22945e-07	1.78108e-06	6.62869e-07	-7.43760e-08	5.88493e-07	1.25428e-07	-1.93810e-08	1.06047e-07	1.74744e-06	3.12639e-07	2.06008e-06	5.72529e-07	-1.55099e-07	4.17431e-07	7.60029e-07	-2.24088e-07	5.35941e-07
23.175	-3.91798e-07	4.34323e-08	-3.48366e-07	6.17081e-07	1.16067e-07	7.33148e-07	1.65573e-06	1.23160e-07	1.77889e-06	6.56441e-07	-7.36549e-08	5.82787e-07	1.24371e-07	-1.92177e-08	1.05153e-07	1.74396e-06	3.12139e-07	2.05610e-06	5.70693e-07	-1.55486e-07	4.15206e-07	7.58638e-07	-2.23678e-07	5.34960e-07
23.200	-3.93218e-07	4.35897e-08	-3.49629e-07	6.15295e-07	1.16149e-07	7.31445e-07	1.65332e-06	1.23373e-07	1.77669e-06	6.50038e-07	-7.29364e-08	5.77102e-07	1.23316e-07	-1.90547e-08	1.04261e-07	1.74049e-06	3.11635e-07	2.05212e-06	5.68863e-07	-1.55866e-07	4.12997e-07	7.57245e-07	-2.23267e-07	5.33978e-07
23.224	-3.94614e-07	4.37445e-08	-3.50870e-07	6.13519e-07	1.16230e-07	7.29748e-07	1.65091e-06	1.23585e-07	1.77449e-06	6.43660e-07	-7.22207e-08	5.71439e-07	1.22262e-07	-1.88918e-08	1.03370e-07	1.73702e-06	3.11127e-07	2.04814e-06	5.67041e-07	-1.56237e-07	4.10804e-07	7.55850e-07	-2.22856e-07	5.32995e-07
23.249	-3.95986e-07	4.38965e-08	-3.52090e-07	6.11751e-07	1.16308e-07	7.28058e-07	1.64849e-06	1.23795e-07	1.77229e-06	6.37306e-07	-7.15079e-08	5.65799e-07	1.21209e-07	-1.87292e-08	1.02480e-07	1.73355e-06	3.10616e-07	2.04417e-06	5.65227e-07	-1.56600e-07	4.08627e-07	7.54454e-07	-2.22444e-07	5.32010e-07
23.273	-3.97334e-07	4.40459e-08	-3.53288e-07	6.09991e-07	1.16384e-07	7.26375e-07	1.64607e-06	1.24003e-07	1.77008e-06	6.30978e-07	-7.07978e-08	5.60180e-07	1.20159e-07	-1.85668e-08	1.01592e-07	1.73010e-06	3.10101e-07	2.04020e-06	5.63420e-07	-1.56954e-07	4.06465e-07	7.53055e-07	-2.22032e-07	5.31023e-07
23.298	-3.98658e-07	4.41927e-08	-3.54465e-07	6.08240e-07	1.16458e-07	7.24698e-07	1.64365e-06	1.24210e-07	1.76786e-06	6.24676e-07	-7.00906e-08	5.54585e-07	1.19109e-07	-1.84047e-08	1.00705e-07	1.72665e-06	3.09582e-07	2.03623e-06	5.61620e-07	-1.57301e-07	4.04320e-07	7.51654e-07	-2.21619e-07	5.30036e-07
23.323	-3.99958e-07	4.43368e-08	-3.55621e-07	6.06498e-07	1.16530e-07	7.23028e-07	1.64123e-06	1.24416e-07	1.76564e-06	6.18399e-07	-6.93863e-08	5.49012e-07	1.18062e-07	-1.82428e-08	9.98189e-08	1.72321e-06	3.09060e-07	2.03227e-06	5.59828e-07	-1.57638e-07	4.02190e-07	7.50252e-07	-2.21205e-07	5.29047e-07
23.347	-4.01234e-07	4.44782e-08	-3.56756e-07	6.04764e-07	1.16600e-07	7.21364e-07	1.63880e-06	1.24620e-07	1.76342e-06	6.12148e-07	-6.86849e-08	5.43463e-07	1.17016e-07	-1.80812e-08	9.89345e-08	1.71978e-06	3.08535e-07	2.02831e-06	5.58044e-07	-1.57968e-07	4.00076e-07	7.48847e-07	-2.20791e-07	5.28056e-07
23.372	-4.02486e-07	4.46171e-08	-3.57869e-07	6.03040e-07	1.16667e-07	7.19707e-07	1.63637e-06	1.24822e-07	1.76119e-06	6.05923e-07	-6.79865e-08	5.37936e-07	1.15971e-07	-1.79198e-08	9.80515e-08	1.71635e-06	3.08006e-07	2.02436e-06	5.56267e-07	-1.58290e-07	3.97978e-07	7.47442e-07	-2.20377e-07	5.27065e-07
23.396	-4.03714e-07	4.47532e-08	-3.58961e-07	6.01324e-07	1.16733e-07	7.18057e-07	1.63393e-06	1.25023e-07	1.75896e-06	5.99725e-07	-6.72911e-08	5.32434e-07	1.14929e-07	-1.77587e-08	9.71700e-08	1.71293e-06	3.07474e-07	2.02040e-06	5.54498e-07	-1.58603e-07	3.95895e-07	7.46034e-07	-2.19962e-07	5.26072e-07
23.421	-4.04919e-07	4.48868e-08	-3.60032e-07	5.99616e-07	1.16797e-07	7.16413e-07	1.63150e-06	1.25222e-07	1.75672e-06	5.93554e-07	-6.65987e-08	5.26955e-07	1.13888e-07	-1.75979e-08	9.62900e-08	1.70952e-06	3.06938e-07	2.01646e-06	5.52737e-07	-1.58908e-07	3.93829e-07	7.44625e-07	-2.19546e-07	5.25079e-07
23.446	-4.06100e-07	4.50177e-08	-3.61082e-07	5.97918e-07	1.16858e-07	7.14776e-07	1.62906e-06	1.25419e-07	1.75448e-06	5.87410e-07	-6.59093e-08	5.21500e-07	1.12849e-07	-1.74373e-08	9.54115e-08	1.70611e-06	3.06399e-07	2.01251e-06	5.50983e-07	-1.59204e-07	3.91779e-07	7.43214e-07	-2.19130e-07	5.24084e-07
23.470	-4.07257e-07	4.51459e-08	-3.62111e-07	5.96229e-07	1.16917e-07	7.13146e-07	1.62662e-06	1.25614e-07	1.75224e-06	5.81293e-07	-6.52230e-08	5.16070e-07	1.11812e-07	-1.72771e-08	9.45345e-08	1.70272e-06	3.05857e-07	2.00857e-06	5.49237e-07	-1.59493e-07	3.89745e-07	7.41803e-07	-2.18714e-07	5.23089e-07
23.495	-4.08390e-07	4.52716e-08	-3.63119e-07	5.94548e-07	1.16975e-07	7.11523e-07	1.62418e-06	1.25808e-07	1.74999e-06	5.75204e-07	-6.45398e-08	5.10664e-07	1.10776e-07	-1.71171e-08	9.36592e-08	1.69933e-06	3.05311e-07	2.00464e-06	5.47499e-07	-1.59773e-07	3.87726e-07	7.40389e-07	-2.18297e-07	5.22092e-07
23.519	-4.09500e-07	4.53946e-08	-3.64106e-07	5.92877e-07	1.17030e-07	7.09907e-07	1.62174e-06	1.26001e-07	1.74774e-06	5.69143e-07	-6.38597e-08	5.05283e-07	1.09743e-07	-1.69574e-08	9.27855e-08	1.69595e-06	3.04762e-07	2.00071e-06	5.45770e-07	-1.60045e-07	3.85724e-07	7.38975e-07	-2.17880e-07	5.21094e-07
23.544	-4.10587e-07	4.55151e-08	-3.65072e-07	5.91214e-07	1.17083e-07	7.08297e-07	1.61929e-06	1.26191e-07	1.74548e-06	5.63110e-07	-6.31828e-08	4.99927e-07	1.08712e-07	-1.67980e-08	9.19135e-08	1.69257e-06	3.04210e-07	1.99678e-06	5.44047e-07	-1.60309e-07	3.83738e-07	7.37559e-07	-2.17463e-07	5.20096e-07
23.568	-4.11649e-07	4.56329e-08	-3.66017e-07	5.89561e-07	1.17134e-07	7.06694e-07	1.61684e-06	1.26380e-07	1.74322e-06	5.57106e-07	-6.25091e-08	4.94597e-07	1.07682e-07	-1.66390e-08	9.10431e-08	1.68921e-06	3.03655e-07	1.99286e-06	5.42333e-07	-1.60565e-07	3.81768e-07	7.36142e-07	-2.17045e-07	5.19097e-07
23.593	-4.12689e-07	4.57481e-08	-3.66941e-07	5.87916e-07	1.17183e-07	7.05099e-07	1.61439e-06	1.26566e-07	1.74096e-06	5.51130e-07	-6.18386e-08	4.89292e-07	1.06655e-07	-1.64802e-08	9.01745e-08	1.68585e-06	3.03097e-07	1.98895e-06	5.40627e-07	-1.60813e-07	3.79814e-07	7.34724e-07	-2.16627e-07	5.18097e-07
23.618	-4.13705e-07	4.58607e-08	-3.67844e-07	5.86281e-07	1.17229e-07	7.03510e-07	1.61194e-06	1.26751e-07	1.73869e-06	5.45183e-07	-6.11713e-08	4.84012e-07	1.05630e-07	-1.63218e-08	8.93077e-08	1.68250e-06	3.02535e-07	1.98503e-06	5.38930e-07	-1.61053e-07	3.77877e-07	7.33305e-07	-2.16209e-07	5.17097e-07
23.642	-4.14697e-07	4.59707e-08	-3.68726e-07	5.84655e-07	1.17274e-07	7.01928e-07	1.60948e-06	1.26935e-07	1.73642e-06	5.39266e-07	-6.05074e-08	4.78759e-07	1.04606e-07	-1.61637e-08	8.84426e-08	1.67916e-06	3.01970e-07	1.98113e-06	5.37240e-07	-1.61285e-07	3.75955e-07	7.31885e-07	-2.15790e-07	5.16095e-07
23.667	-4.15666e-07	4.60782e-08	-3.69588e-07	5.83038e-07	1.17316e-07	7.00354e-07	1.60703e-06	1.27116e-07	1.73415e-06	5.33378e-07	-5.98467e-08	4.73531e-07	1.03585e-07	-1.60060e-08	8.75794e-08	1.67583e-06	3.01403e-07	1.97723e-06	5.35558e-07	-1.61508e-07	3.74050e-07	7.30464e-07	-2.15371e-07	5.15093e-07
23.691	-4.16612e-07	4.61830e-08	-3.70429e-07	5.81430e-07	1.17356e-07	6.98786e-07	1.60457e-06	1.27295e-07	1.73187e-06	5.27520e-07	-5.91894e-08	4.68330e-07	1.02567e-07	-1.58485e-08	8.67181e-08	1.67250e-06	3.00832e-07	1.97333e-06	5.33885e-07	-1.61724e-07	3.72161e-07	7.29043e-07	-2.14952e-07	5.14091e-07
23.716	-4.17535e-07	4.62853e-08	-3.71250e-07	5.79831e-07	1.17394e-07	6.97226e-07	1.60211e-06	1.27473e-07	1.72959e-06	5.21691e-07	-5.85355e-08	4.63156e-07	1.01550e-07	-1.56915e-08	8.58587e-08	1.66919e-06	3.00258e-07	1.96944e-06	5.32220e-07	-1.61932e-07	3.70288e-07	7.27620e-07	-2.14532e-07	5.13088e-07
23.740	-4.18434e-07	4.63850e-08	-3.72049e-07	5.78242e-07	1.17430e-07	6.95673e-07	1.59965e-06	1.27648e-07	1.72730e-06	5.15893e-07	-5.78849e-08	4.58009e-07	1.00536e-07	-1.55348e-08	8.50012e-08	1.66588e-06	2.99682e-07	1.96556e-06	5.30563e-07	-1.62131e-07	3.68432e-07	7.26197e-07	-2.14113e-07	5.12084e-07
23.765	-4.19310e-07	4.64821e-08	-3.72828e-07	5.76662e-07	1.17464e-07	6.94126e-07	1.59719e-06	1.27822e-07	1.72502e-06	5.10126e-07	-5.72378e-08	4.52888e-07	9.95240e-08	-1.53784e-08	8.41456e-08	1.66258e-06	2.99102e-07	1.96168e-06	5.28914e-07	-1.62323e-07	3.66592e-07	7.24774e-07	-2.13693e-07	5.11080e-07
23.790	-4.20164e-07	4.65767e-08	-3.73587e-07	5.75092e-07	1.17496e-07	6.92588e-07	1.59473e-06	1.27994e-07	1.72273e-06	5.04389e-07	-5.65941e-08	4.47795e-07	9.85145e-08	-1.52224e-08	8.32921e-08	1.65929e-06	2.98520e-07	1.95781e-06	5.27274e-07	-1.62507e-07	3.64768e-07	7.23349e-07	-2.13273e-07	5.10076e-07
23.814	-4.20994e-07	4.66687e-08	-3.74325e-07	5.73530e-07	1.17526e-07	6.91056e-07	1.59227e-06	1.28163e-07	1.72043e-06	4.98684e-07	-5.59539e-08	4.42730e-07	9.75074e-08	-1.50668e-08	8.24406e-08	1.65601e-06	2.97935e-07	1.95395e-06	5.25643e-07	-1.62682e-07	3.62960e-07	7.21925e-07	-2.12853e-07	5.09072e-07
23.839	-4.21801e-07	4.67582e-08	-3.75043e-07	5.71978e-07	1.17553e-07	6.89532e-07	1.58980e-06	1.28331e-07	1.71814e-06	4.93009e-07	-5.53172e-08	4.37692e-07	9.65027e-08	-1.49115e-08	8.15912e-08	1.65274e-06	2.97347e-07	1.95009e-06	5.24019e-07	-1.62850e-07	3.61169e-07	7.20500e-07	-2.12433e-07	5.08067e-07
23.863	-4.22585e-07	4.68451e-08	-3.75740e-07	5.70436e-07	1.17578e-07	6.88014e-07	1.58734e-06	1.28497e-07	1.71584e-06	4.87366e-07	-5.46841e-08	4.32682e-07	9.55005e-08	-1.47567e-08	8.07439e-08	1.64948e-06	2.96756e-07	1.94623e-06	5.22405e-07	-1.63010e-07	3.59395e-07	7.19074e-07	-2.12013e-07	5.07061e-07
23.888	-4.23346e-07	4.69295e-08	-3.76417e-07	5.68903e-07	1.17602e-07	6.86505e-07	1.58487e-06	1.28660e-07	1.71353e-06	4.81755e-07	-5.40545e-08	4.27700e-07	9.45009e-08	-1.46022e-08	7.98987e-08	1.64623e-06	2.96162e-07	1.94239e-06	5.20798e-07	-1.63162e-07	3.57636e-07	7.17648e-07	-2.11592e-07	5.06056e-07
23.912	-4.24084e-07	4.70113e-08	-3.77073e-07	5.67380e-07	1.17623e-07	6.85002e-07	1.58241e-06	1.28822e-07	1.71123e-06	4.76176e-07	-5.34285e-08	4.22747e-07	9.35038e-08	-1.44482e-08	7.90556e-08	1.64298e-06	2.95566e-07	1.93855e-06	5.19201e-07	-1.63306e-07	3.55894e-07	7.16222e-07	-2.11172e-07	5.05051e-07
23.937	-4.24800e-07	4.70906e-08	-3.77709e-07	5.65866e-07	1.17641e-07	6.83507e-07	1.57994e-06	1.28982e-07	1.70892e-06	4.70629e-07	-5.28061e-08	4.17823e-07	9.25093e-08	-1.42945e-08	7.82148e-08	1.63975e-06	2.94967e-07	1.93471e-06	5.17612e-07	-1.63443e-07	3.54169e-07	7.14796e-07	-2.10751e-07	5.04045e-07
23.962	-4.25493e-07	4.71674e-08	-3.78325e-07	5.64362e-07	1.17658e-07	6.82020e-07	1.57747e-06	1.29139e-07	1.70661e-06	4.65114e-07	-5.21873e-08	4.12927e-07	9.15175e-08	-1.41412e-08	7.73763e-08	1.63652e-06	2.94365e-07	1.93089e-06	5.16032e-07	-1.63571e-07	3.52460e-07	7.13370e-07	-2.10331e-07	5.03039e-07
23.986	-4.26163e-07	4.72417e-08	-3.78921e-07	5.62867e-07	1.17673e-07	6.80540e-07	1.57500e-06	1.29294e-07	1.70430e-06	4.59633e-07	-5.15723e-08	4.08060e-07	9.05283e-08	-1.39884e-08	7.65399e-08	1.63331e-06	2.93761e-07	1.92707e-06	5.14460e-07	-1.63692e-07	3.50768e-07	7.11944e-07	-2.09910e-07	5.02034e-07
24.011	-4.26810e-07	4.73135e-08	-3.79497e-07	5.61382e-07	1.17685e-07	6.79067e-07	1.57253e-06	1.29448e-07	1.70198e-06	4.54184e-07	-5.09609e-08	4.03223e-07	8.95419e-08	-1.38360e-08	7.57059e-08	1.63010e-06	2.93155e-07	1.92326e-06	5.12897e-07	-1.63805e-07	3.49092e-07	7.10518e-07	-2.09490e-07	5.01028e-07
24.035	-4.27435e-07	4.73828e-08	-3.80052e-07	5.59907e-07	1.17695e-07	6.77602e-07	1.57007e-06	1.29599e-07	1.69966e-06	4.48768e-07	-5.03532e-08	3.98415e-07	8.85582e-08	-1.36840e-08	7.48743e-08	1.62691e-06	2.92545e-07	1.91945e-06	5.11343e-07	-1.63911e-07	3.47433e-07	7.09092e-07	-2.09069e-07	5.00022e-07
24.060	-4.28038e-07	4.74495e-08	-3.80588e-07	5.58441e-07	1.17704e-07	6.76145e-07	1.56760e-06	1.29748e-07	1.69734e-06	4.43386e-07	-4.97493e-08	3.93637e-07	8.75773e-08	-1.35324e-08	7.40449e-08	1.62372e-06	2.91934e-07	1.91566e-06	5.09798e-07	-1.64008e-07	3.45790e-07	7.07666e-07	-2.08649e-07	4.99017e-07
24.084	-4.28617e-07	4.75138e-08	-3.81104e-07	5.56985e-07	1.17710e-07	6.74695e-07	1.56513e-06	1.29894e-07	1.69502e-06	4.38037e-07	-4.91492e-08	3.88888e-07	8.65993e-08	-1.33813e-08	7.32180e-08	1.62055e-06	2.91319e-07	1.91187e-06	5.08262e-07	-1.64098e-07	3.44164e-07	7.06240e-07	-2.08229e-07	4.98011e-07
24.109	-4.29175e-07	4.75756e-08	-3.81599e-07	5.55539e-07	1.17714e-07	6.73252e-07	1.56266e-06	1.30039e-07	1.69270e-06	4.32723e-07	-4.85529e-08	3.84170e-07	8.56242e-08	-1.32306e-08	7.23936e-08	1.61738e-06	2.90703e-07	1.90808e-06	5.06734e-07	-1.64180e-07	3.42554e-07	7.04815e-07	-2.07808e-07	4.97006e-07
24.134	-4.29710e-07	4.76349e-08	-3.82075e-07	5.54102e-07	1.17715e-07	6.71818e-07	1.56019e-06	1.30181e-07	1.69037e-06	4.27442e-07	-4.79604e-08	3.79482e-07	8.46519e-08	-1.30804e-08	7.15715e-08	1.61423e-06	2.90084e-07	1.90431e-06	5.05216e-07	-1.64255e-07	3.40961e-07	7.03390e-07	-2.07388e-07	4.96001e-07
24.158	-4.30223e-07	4.76918e-08	-3.82531e-07	5.52676e-07	1.17715e-07	6.70391e-07	1.55772e-06	1.30322e-07	1.68804e-06	4.22196e-07	-4.73718e-08	3.74824e-07	8.36826e-08	-1.29306e-08	7.07520e-08	1.61108e-06	2.89462e-07	1.90054e-06	5.03706e-07	-1.64322e-07	3.39385e-07	7.01965e-07	-2.06968e-07	4.94997e-07
24.183	-4.30713e-07	4.77461e-08	-3.82967e-07	5.51259e-07	1.17712e-07	6.68971e-07	1.55525e-06	1.30460e-07	1.68571e-06	4.16985e-07	-4.67870e-08	3.70198e-07	8.27163e-08	-1.27813e-08	6.99351e-08	1.60795e-06	2.88839e-07	1.89678e-06	5.02206e-07	-1.64381e-07	3.37825e-07	7.00541e-07	-2.06548e-07	4.93993e-07
24.207	-4.31181e-07	4.77981e-08	-3.83383e-07	5.49852e-07	1.17708e-07	6.67560e-07	1.55278e-06	1.30595e-07	1.68338e-06	4.11808e-07	-4.62062e-08	3.65602e-07	8.17531e-08	-1.26324e-08	6.91206e-08	1.60482e-06	2.88213e-07	1.89303e-06	5.00714e-07	-1.64433e-07	3.36282e-07	6.99118e-07	-2.06129e-07	4.92989e-07
24.232	-4.31628e-07	4.78475e-08	-3.83780e-07	5.48455e-07	1.17701e-07	6.66156e-07	1.55031e-06	1.30729e-07	1.68104e-06	4.06666e-07	-4.56293e-08	3.61037e-07	8.07929e-08	-1.24841e-08	6.83088e-08	1.60171e-06	2.87585e-07	1.88929e-06	4.99232e-07	-1.64477e-07	3.34755e-07	6.97695e-07	-2.05709e-07	4.91986e-07
24.257	-4.32052e-07	4.78945e-08	-3.84157e-07	5.47068e-07	1.17692e-07	6.64760e-07	1.54784e-06	1.30860e-07	1.67870e-06	4.01560e-07	-4.50563e-08	3.56504e-07	7.98358e-08	-1.23362e-08	6.74996e-08	1.59861e-06	2.86955e-07	1.88556e-06	4.97759e-07	-1.64513e-07	3.33246e-07	6.96272e-07	-2.05290e-07	4.90983e-07
24.281	-4.32454e-07	4.79391e-08	-3.84515e-07	5.45691e-07	1.17681e-07	6.63372e-07	1.54538e-06	1.30989e-07	1.67637e-06	3.96489e-07	-4.44873e-08	3.52002e-07	7.88819e-08	-1.21888e-08	6.66931e-08	1.59551e-06	2.86322e-07	1.88183e-06	4.96295e-07	-1.64542e-07	3.31753e-07	6.94851e-07	-2.04871e-07	4.89980e-07
24.306	-4.32834e-07	4.79812e-08	-3.84853e-07	5.44324e-07	1.17668e-07	6.61992e-07	1.54291e-06	1.31116e-07	1.67403e-06	3.91454e-07	-4.39224e-08	3.47531e-07	7.79311e-08	-1.20419e-08	6.58892e-08	1.59243e-06	2.85687e-07	1.87812e-06	4.94840e-07	-1.64564e-07	3.30276e-07	6.93430e-07	-2.04452e-07	4.88979e-07
24.330	-4.33192e-07	4.80209e-08	-3.85171e-07	5.42967e-07	1.17652e-07	6.60620e-07	1.54045e-06	1.31240e-07	1.67169e-06	3.86454e-07	-4.33614e-08	3.43093e-07	7.69836e-08	-1.18955e-08	6.50881e-08	1.58936e-06	2.85051e-07	1.87441e-06	4.93395e-07	-1.64578e-07	3.28817e-07	6.92011e-07	-2.04033e-07	4.87977e-07
24.355	-4.33528e-07	4.80582e-08	-3.85470e-07	5.41620e-07	1.17635e-07	6.59255e-07	1.53798e-06	1.31362e-07	1.66934e-06	3.81491e-07	-4.28046e-08	3.38687e-07	7.60393e-08	-1.17496e-08	6.42898e-08	1.58630e-06	2.84412e-07	1.87071e-06	4.91958e-07	-1.64585e-07	3.27374e-07	6.90592e-07	-2.03615e-07	4.86977e-07
24.379	-4.33843e-07	4.80931e-08	-3.85750e-07	5.40284e-07	1.17615e-07	6.57899e-07	1.53552e-06	1.31482e-07	1.66700e-06	3.76564e-07	-4.22517e-08	3.34313e-07	7.50983e-08	-1.16042e-08	6.34942e-08	1.58325e-06	2.83771e-07	1.86702e-06	4.90531e-07	-1.64584e-07	3.25948e-07	6.89174e-07	-2.03197e-07	4.85977e-07
24.404	-4.34136e-07	4.81256e-08	-3.86010e-07	5.38957e-07	1.17593e-07	6.56550e-07	1.53305e-06	1.31599e-07	1.66465e-06	3.71674e-07	-4.17030e-08	3.29971e-07	7.41607e-08	-1.14593e-08	6.27014e-08	1.58022e-06	2.83129e-07	1.86334e-06	4.89114e-07	-1.64576e-07	3.24538e-07	6.87757e-07	-2.02779e-07	4.84978e-07
24.429	-4.34407e-07	4.81556e-08	-3.86251e-07	5.37640e-07	1.17570e-07	6.55210e-07	1.53059e-06	1.31714e-07	1.66231e-06	3.66821e-07	-4.11585e-08	3.25662e-07	7.32264e-08	-1.13149e-08	6.19115e-08	1.57719e-06	2.82484e-07	1.85967e-06	4.87706e-07	-1.64560e-07	3.23146e-07	6.86342e-07	-2.02362e-07	4.83980e-07
24.453	-4.34657e-07	4.81833e-08	-3.86473e-07	5.36334e-07	1.17544e-07	6.53878e-07	1.52813e-06	1.31827e-07	1.65996e-06	3.62004e-07	-4.06180e-08	3.21386e-07	7.22956e-08	-1.11711e-08	6.11245e-08	1.57418e-06	2.81837e-07	1.85601e-06	4.86307e-07	-1.64537e-07	3.21770e-07	6.84927e-07	-2.01945e-07	4.82982e-07
24.478	-4.34885e-07	4.82086e-08	-3.86676e-07	5.35038e-07	1.17516e-07	6.52553e-07	1.52567e-06	1.31937e-07	1.65761e-06	3.57225e-07	-4.00818e-08	3.17143e-07	7.13682e-08	-1.10278e-08	6.03404e-08	1.57117e-06	2.81189e-07	1.85236e-06	4.84918e-07	-1.64507e-07	3.20411e-07	6.83514e-07	-2.01528e-07	4.81986e-07
24.502	-4.35091e-07	4.82315e-08	-3.86860e-07	5.33752e-07	1.17485e-07	6.51237e-07	1.52321e-06	1.32045e-07	1.65526e-06	3.52483e-07	-3.95497e-08	3.12933e-07	7.04443e-08	-1.08850e-08	5.95593e-08	1.56818e-06	2.80539e-07	1.84872e-06	4.83538e-07	-1.64469e-07	3.19069e-07	6.82102e-07	-2.01112e-07	4.80990e-07
24.527	-4.35276e-07	4.82520e-08	-3.87024e-07	5.32476e-07	1.17453e-07	6.49929e-07	1.52076e-06	1.32151e-07	1.65291e-06	3.47779e-07	-3.90219e-08	3.08757e-07	6.95239e-08	-1.07428e-08	5.87811e-08	1.56520e-06	2.79887e-07	1.84509e-06	4.82168e-07	-1.64424e-07	3.17744e-07	6.80692e-07	-2.00696e-07	4.79996e-07
24.551	-4.35440e-07	4.82702e-08	-3.87170e-07	5.31211e-07	1.17419e-07	6.48629e-07	1.51830e-06	1.32254e-07	1.65056e-06	3.43112e-07	-3.84983e-08	3.04614e-07	6.86070e-08	-1.06011e-08	5.80059e-08	1.56223e-06	2.79233e-07	1.84147e-06	4.80807e-07	-1.64372e-07	3.16435e-07	6.79283e-07	-2.00281e-07	4.79002e-07
24.576	-4.35583e-07	4.82860e-08	-3.87297e-07	5.29956e-07	1.17382e-07	6.47338e-07	1.51585e-06	1.32354e-07	1.64821e-06	3.38484e-07	-3.79790e-08	3.00505e-07	6.76938e-08	-1.04600e-08	5.72338e-08	1.55928e-06	2.78578e-07	1.83785e-06	4.79456e-07	-1.64313e-07	3.15144e-07	6.77875e-07	-1.99866e-07	4.78010e-07
24.601	-4.35704e-07	4.82994e-08	-3.87405e-07	5.28711e-07	1.17343e-07	6.46054e-07	1.51340e-06	1.32453e-07	1.64585e-06	3.33893e-07	-3.74639e-08	2.96429e-07	6.67842e-08	-1.03195e-08	5.64648e-08	1.55633e-06	2.77921e-07	1.83425e-06	4.78115e-07	-1.64246e-07	3.13869e-07	6.76470e-07	-1.99451e-07	4.77018e-07
24.625	-4.35804e-07	4.83105e-08	-3.87494e-07	5.27477e-07	1.17303e-07	6.44779e-07	1.51095e-06	1.32548e-07	1.64350e-06	3.29341e-07	-3.69532e-08	2.92388e-07	6.58783e-08	-1.01795e-08	5.56988e-08	1.55340e-06	2.77262e-07	1.83066e-06	4.76783e-07	-1.64172e-07	3.12611e-07	6.75065e-07	-1.99037e-07	4.76028e-07
24.650	-4.35884e-07	4.83193e-08	-3.87564e-07	5.26253e-07	1.17260e-07	6.43513e-07	1.50850e-06	1.32642e-07	1.64115e-06	3.24828e-07	-3.64468e-08	2.88381e-07	6.49761e-08	-1.00401e-08	5.49360e-08	1.55048e-06	2.76602e-07	1.82708e-06	4.75461e-07	-1.64091e-07	3.11370e-07	6.73663e-07	-1.98624e-07	4.75039e-07
24.674	-4.35942e-07	4.83257e-08	-3.87616e-07	5.25039e-07	1.17215e-07	6.42254e-07	1.50606e-06	1.32733e-07	1.63879e-06	3.20354e-07	-3.59447e-08	2.84409e-07	6.40776e-08	-9.90124e-09	5.41764e-08	1.54757e-06	2.75940e-07	1.82351e-06	4.74149e-07	-1.64003e-07	3.10146e-07	6.72262e-07	-1.98211e-07	4.74051e-07
24.699	-4.35979e-07	4.83299e-08	-3.87649e-07	5.23836e-07	1.17168e-07	6.41004e-07	1.50362e-06	1.32821e-07	1.63644e-06	3.15918e-07	-3.54471e-08	2.80471e-07	6.31829e-08	-9.76299e-09	5.34199e-08	1.54468e-06	2.75276e-07	1.81995e-06	4.72846e-07	-1.63908e-07	3.08939e-07	6.70863e-07	-1.97798e-07	4.73065e-07
24.723	-4.35995e-07	4.83317e-08	-3.87663e-07	5.22643e-07	1.17119e-07	6.39762e-07	1.50118e-06	1.32907e-07	1.63408e-06	3.11522e-07	-3.49538e-08	2.76568e-07	6.22920e-08	-9.62533e-09	5.26667e-08	1.54179e-06	2.74611e-07	1.81641e-06	4.71554e-07	-1.63805e-07	3.07748e-07	6.69466e-07	-1.97386e-07	4.72080e-07
24.748	-4.35991e-07	4.83312e-08	-3.87659e-07	5.21461e-07	1.17068e-07	6.38529e-07	1.49874e-06	1.32991e-07	1.63173e-06	3.07165e-07	-3.44649e-08	2.72700e-07	6.14050e-08	-9.48827e-09	5.19167e-08	1.53892e-06	2.73945e-07	1.81287e-06	4.70271e-07	-1.63696e-07	3.06575e-07	6.68071e-07	-1.96975e-07	4.71096e-07
24.773	-4.35965e-07	4.83284e-08	-3.87637e-07	5.20290e-07	1.17015e-07	6.37304e-07	1.49630e-06	1.33072e-07	1.62937e-06	3.02848e-07	-3.39805e-08	2.68867e-07	6.05219e-08	-9.35181e-09	5.11701e-08	1.53606e-06	2.73278e-07	1.80934e-06	4.68998e-07	-1.63580e-07	3.05418e-07	6.66678e-07	-1.96564e-07	4.70114e-07
24.797	-4.35919e-07	4.83233e-08	-3.87596e-07	5.19128e-07	1.16960e-07	6.36088e-07	1.49387e-06	1.33150e-07	1.62702e-06	2.98570e-07	-3.35005e-08	2.65070e-07	5.96427e-08	-9.21596e-09	5.04267e-08	1.53322e-06	2.72609e-07	1.80583e-06	4.67735e-07	-1.63456e-07	3.04279e-07	6.65287e-07	-1.96154e-07	4.69133e-07
24.822	-4.35853e-07	4.83159e-08	-3.87537e-07	5.17978e-07	1.16902e-07	6.34880e-07	1.49144e-06	1.33226e-07	1.62466e-06	2.94332e-07	-3.30251e-08	2.61307e-07	5.87675e-08	-9.08071e-09	4.96867e-08	1.53039e-06	2.71938e-07	1.80232e-06	4.66482e-07	-1.63326e-07	3.03156e-07	6.63898e-07	-1.95744e-07	4.68153e-07
24.846	-4.35766e-07	4.83062e-08	-3.87459e-07	5.16838e-07	1.16843e-07	6.33681e-07	1.48901e-06	1.33300e-07	1.62231e-06	2.90135e-07	-3.25541e-08	2.57581e-07	5.78962e-08	-8.94609e-09	4.89501e-08	1.52757e-06	2.71267e-07	1.79883e-06	4.65239e-07	-1.63188e-07	3.02051e-07	6.62511e-07	-1.95336e-07	4.67175e-07
24.871	-4.35658e-07	4.82943e-08	-3.87364e-07	5.15709e-07	1.16781e-07	6.32490e-07	1.48659e-06	1.33371e-07	1.61996e-06	2.85978e-07	-3.20876e-08	2.53890e-07	5.70290e-08	-8.81209e-09	4.82169e-08	1.52476e-06	2.70594e-07	1.79535e-06	4.64006e-07	-1.63044e-07	3.00962e-07	6.61126e-07	-1.94927e-07	4.66199e-07
24.895	-4.35530e-07	4.82801e-08	-3.87250e-07	5.14590e-07	1.16718e-07	6.31308e-07	1.48416e-06	1.33439e-07	1.61760e-06	2.81861e-07	-3.16257e-08	2.50235e-07	5.61659e-08	-8.67872e-09	4.74872e-08	1.52197e-06	2.69920e-07	1.79189e-06	4.62783e-07	-1.62893e-07	2.99890e-07	6.59744e-07	-1.94520e-07	4.65224e-07
24.920	-4.35382e-07	4.82637e-08	-3.87118e-07	5.13482e-07	1.16652e-07	6.30135e-07	1.48174e-06	1.33505e-07	1.61525e-06	2.77785e-07	-3.11683e-08	2.46616e-07	5.53069e-08	-8.54599e-09	4.67609e-08	1.51918e-06	2.69245e-07	1.78843e-06	4.61570e-07	-1.62735e-07	2.98836e-07	6.58364e-07	-1.94113e-07	4.64251e-07
24.945	-4.35213e-07	4.82450e-08	-3.86968e-07	5.12385e-07	1.16585e-07	6.28970e-07	1.47933e-06	1.33569e-07	1.61290e-06	2.73749e-07	-3.07156e-08	2.43034e-07	5.44520e-08	-8.41389e-09	4.60381e-08	1.51642e-06	2.68568e-07	1.78499e-06	4.60367e-07	-1.62570e-07	2.97798e-07	6.56987e-07	-1.93707e-07	4.63280e-07
24.969	-4.35024e-07	4.82240e-08	-3.86800e-07	5.11299e-07	1.16515e-07	6.27814e-07	1.47692e-06	1.33630e-07	1.61055e-06	2.69755e-07	-3.02674e-08	2.39488e-07	5.36013e-08	-8.28244e-09	4.53188e-08	1.51366e-06	2.67891e-07	1.78155e-06	4.59175e-07	-1.62398e-07	2.96777e-07	6.55612e-07	-1.93301e-07	4.62311e-07
24.994	-4.34815e-07	4.82009e-08	-3.86614e-07	5.10223e-07	1.16444e-07	6.26667e-07	1.47451e-06	1.33688e-07	1.60819e-06	2.65802e-07	-2.98238e-08	2.35978e-07	5.27548e-08	-8.15164e-09	4.46032e-08	1.51092e-06	2.67212e-07	1.77813e-06	4.57992e-07	-1.62219e-07	2.95773e-07	6.54240e-07	-1.92897e-07	4.61343e-07
25.018	-4.34586e-07	4.81755e-08	-3.86411e-07	5.09158e-07	1.16370e-07	6.25528e-07	1.47210e-06	1.33744e-07	1.60584e-06	2.61890e-07	-2.93849e-08	2.32505e-07	5.19126e-08	-8.02150e-09	4.38911e-08	1.50819e-06	2.66533e-07	1.77473e-06	4.56820e-07	-1.62034e-07	2.94787e-07	6.52870e-07	-1.92493e-07	4.60377e-07
25.043	-4.34337e-07	4.81479e-08	-3.86189e-07	5.08104e-07	1.16295e-07	6.24398e-07	1.46970e-06	1.33797e-07	1.60350e-06	2.58020e-07	-2.89506e-08	2.29069e-07	5.10746e-08	-7.89202e-09	4.31826e-08	1.50548e-06	2.65853e-07	1.77133e-06	4.55658e-07	-1.61841e-07	2.93817e-07	6.51503e-07	-1.92090e-07	4.59413e-07
25.068	-4.34068e-07	4.81181e-08	-3.85950e-07	5.07060e-07	1.16217e-07	6.23277e-07	1.46730e-06	1.33848e-07	1.60115e-06	2.54191e-07	-2.85210e-08	2.25670e-07	5.02410e-08	-7.76321e-09	4.24778e-08	1.50278e-06	2.65171e-07	1.76795e-06	4.54506e-07	-1.61643e-07	2.92864e-07	6.50139e-07	-1.91688e-07	4.58451e-07
25.092	-4.33779e-07	4.80860e-08	-3.85693e-07	5.06028e-07	1.16137e-07	6.22165e-07	1.46491e-06	1.33896e-07	1.59880e-06	2.50404e-07	-2.80961e-08	2.22308e-07	4.94117e-08	-7.63507e-09	4.17766e-08	1.50009e-06	2.64489e-07	1.76458e-06	4.53365e-07	-1.61437e-07	2.91928e-07	6.48777e-07	-1.91286e-07	4.57491e-07
25.117	-4.33471e-07	4.80518e-08	-3.85419e-07	5.05006e-07	1.16056e-07	6.21062e-07	1.46251e-06	1.33942e-07	1.59646e-06	2.46659e-07	-2.76759e-08	2.18983e-07	4.85868e-08	-7.50761e-09	4.10792e-08	1.49742e-06	2.63806e-07	1.76123e-06	4.52234e-07	-1.61225e-07	2.91009e-07	6.47418e-07	-1.90886e-07	4.56533e-07
25.141	-4.33143e-07	4.80155e-08	-3.85127e-07	5.03995e-07	1.15972e-07	6.19968e-07	1.46013e-06	1.33985e-07	1.59411e-06	2.42956e-07	-2.72605e-08	2.15696e-07	4.77664e-08	-7.38083e-09	4.03855e-08	1.49476e-06	2.63122e-07	1.75788e-06	4.51113e-07	-1.61006e-07	2.90108e-07	6.46063e-07	-1.90486e-07	4.55577e-07
25.166	-4.32795e-07	4.79769e-08	-3.84818e-07	5.02996e-07	1.15887e-07	6.18882e-07	1.45774e-06	1.34025e-07	1.59177e-06	2.39296e-07	-2.68498e-08	2.12446e-07	4.69503e-08	-7.25474e-09	3.96956e-08	1.49212e-06	2.62438e-07	1.75455e-06	4.50003e-07	-1.60780e-07	2.89223e-07	6.44710e-07	-1.90087e-07	4.54623e-07
25.190	-4.32427e-07	4.79362e-08	-3.84491e-07	5.02007e-07	1.15799e-07	6.17806e-07	1.45536e-06	1.34063e-07	1.58943e-06	2.35678e-07	-2.64438e-08	2.09234e-07	4.61388e-08	-7.12935e-09	3.90095e-08	1.48948e-06	2.61752e-07	1.75124e-06	4.48903e-07	-1.60548e-07	2.88355e-07	6.43360e-07	-1.89689e-07	4.53671e-07
25.215	-4.32040e-07	4.78933e-08	-3.84147e-07	5.01029e-07	1.15710e-07	6.16739e-07	1.45299e-06	1.34099e-07	1.58709e-06	2.32102e-07	-2.60426e-08	2.06060e-07	4.53319e-08	-7.00465e-09	3.83272e-08	1.48687e-06	2.61066e-07	1.74793e-06	4.47813e-07	-1.60309e-07	2.87504e-07	6.42013e-07	-1.89292e-07	4.52721e-07
25.240	-4.31634e-07	4.78482e-08	-3.83786e-07	5.00062e-07	1.15619e-07	6.15680e-07	1.45062e-06	1.34132e-07	1.58475e-06	2.28570e-07	-2.56463e-08	2.02923e-07	4.45294e-08	-6.88066e-09	3.76488e-08	1.48427e-06	2.60380e-07	1.74465e-06	4.46734e-07	-1.60064e-07	2.86671e-07	6.40669e-07	-1.88896e-07	4.51774e-07
25.264	-4.31208e-07	4.78010e-08	-3.83407e-07	4.99106e-07	1.15525e-07	6.14631e-07	1.44825e-06	1.34162e-07	1.58241e-06	2.25080e-07	-2.52547e-08	1.99825e-07	4.37316e-08	-6.75738e-09	3.69742e-08	1.48168e-06	2.59693e-07	1.74137e-06	4.45666e-07	-1.59812e-07	2.85854e-07	6.39329e-07	-1.88501e-07	4.50828e-07
25.289	-4.30763e-07	4.77517e-08	-3.83012e-07	4.98161e-07	1.15430e-07	6.13591e-07	1.44589e-06	1.34190e-07	1.58008e-06	2.21633e-07	-2.48680e-08	1.96765e-07	4.29384e-08	-6.63482e-09	3.63036e-08	1.47910e-06	2.59005e-07	1.73811e-06	4.44608e-07	-1.59554e-07	2.85054e-07	6.37992e-07	-1.88106e-07	4.49886e-07
25.313	-4.30299e-07	4.77002e-08	-3.82599e-07	4.97227e-07	1.15333e-07	6.12560e-07	1.44353e-06	1.34215e-07	1.57775e-06	2.18230e-07	-2.44861e-08	1.93744e-07	4.21499e-08	-6.51298e-09	3.56369e-08	1.47654e-06	2.58317e-07	1.73486e-06	4.43561e-07	-1.59289e-07	2.84272e-07	6.36658e-07	-1.87713e-07	4.48945e-07
25.338	-4.29816e-07	4.76467e-08	-3.82169e-07	4.96304e-07	1.15234e-07	6.11538e-07	1.44118e-06	1.34237e-07	1.57542e-06	2.14870e-07	-2.41091e-08	1.90761e-07	4.13661e-08	-6.39186e-09	3.49742e-08	1.47400e-06	2.57628e-07	1.73163e-06	4.42524e-07	-1.59018e-07	2.83506e-07	6.35327e-07	-1.87321e-07	4.48007e-07
25.362	-4.29313e-07	4.75910e-08	-3.81723e-07	4.95392e-07	1.15133e-07	6.10525e-07	1.43883e-06	1.34257e-07	1.57309e-06	2.11553e-07	-2.37369e-08	1.87816e-07	4.05870e-08	-6.27147e-09	3.43155e-08	1.47147e-06	2.56939e-07	1.72841e-06	4.41498e-07	-1.58740e-07	2.82758e-07	6.34000e-07	-1.86929e-07	4.47071e-07
25.387	-4.28792e-07	4.75332e-08	-3.81259e-07	4.94492e-07	1.15030e-07	6.09522e-07	1.43649e-06	1.34275e-07	1.57077e-06	2.08280e-07	-2.33697e-08	1.84910e-07	3.98126e-08	-6.15183e-09	3.36608e-08	1.46895e-06	2.56249e-07	1.72520e-06	4.40482e-07	-1.58456e-07	2.82026e-07	6.32677e-07	-1.86539e-07	4.46137e-07
25.412	-4.28252e-07	4.74733e-08	-3.80779e-07	4.93602e-07	1.14925e-07	6.08528e-07	1.43415e-06	1.34290e-07	1.56844e-06	2.05050e-07	-2.30073e-08	1.82043e-07	3.90431e-08	-6.03292e-09	3.30102e-08	1.46645e-06	2.55559e-07	1.72201e-06	4.39478e-07	-1.58165e-07	2.81312e-07	6.31357e-07	-1.86150e-07	4.45207e-07
25.436	-4.27693e-07	4.74114e-08	-3.80282e-07	4.92724e-07	1.14818e-07	6.07543e-07	1.43182e-06	1.34302e-07	1.56612e-06	2.01865e-07	-2.26499e-08	1.79215e-07	3.82784e-08	-5.91476e-09	3.23636e-08	1.46397e-06	2.54869e-07	1.71884e-06	4.38483e-07	-1.57869e-07	2.80615e-07	6.30040e-07	-1.85762e-07	4.44278e-07
25.461	-4.27115e-07	4.73473e-08	-3.79768e-07	4.91857e-07	1.14710e-07	6.06567e-07	1.42949e-06	1.34312e-07	1.56381e-06	1.98724e-07	-2.22974e-08	1.76426e-07	3.75186e-08	-5.79735e-09	3.17212e-08	1.46150e-06	2.54178e-07	1.71568e-06	4.37500e-07	-1.57566e-07	2.79934e-07	6.28727e-07	-1.85375e-07	4.43352e-07
25.485	-4.26519e-07	4.72812e-08	-3.79238e-07	4.91001e-07	1.14600e-07	6.05601e-07	1.42717e-06	1.34319e-07	1.56149e-06	1.95626e-07	-2.19499e-08	1.73676e-07	3.67636e-08	-5.68070e-09	3.10829e-08	1.45904e-06	2.53488e-07	1.71253e-06	4.36527e-07	-1.57256e-07	2.79271e-07	6.27418e-07	-1.84989e-07	4.42429e-07
25.510	-4.25904e-07	4.72130e-08	-3.78691e-07	4.90156e-07	1.14487e-07	6.04644e-07	1.42485e-06	1.34324e-07	1.55918e-06	1.92573e-07	-2.16073e-08	1.70966e-07	3.60136e-08	-5.56481e-09	3.04488e-08	1.45660e-06	2.52797e-07	1.70940e-06	4.35566e-07	-1.56941e-07	2.78625e-07	6.26113e-07	-1.84604e-07	4.41509e-07
25.534	-4.25270e-07	4.71428e-08	-3.78127e-07	4.89323e-07	1.14373e-07	6.03696e-07	1.42254e-06	1.34326e-07	1.55687e-06	1.89565e-07	-2.12698e-08	1.68295e-07	3.52686e-08	-5.44968e-09	2.98189e-08	1.45418e-06	2.52106e-07	1.70628e-06	4.34615e-07	-1.56619e-07	2.77996e-07	6.24811e-07	-1.84220e-07	4.40591e-07
25.559	-4.24618e-07	4.70705e-08	-3.77548e-07	4.88501e-07	1.14257e-07	6.02758e-07	1.42024e-06	1.34326e-07	1.55456e-06	1.86601e-07	-2.09372e-08	1.65663e-07	3.45285e-08	-5.33533e-09	2.91932e-08	1.45177e-06	2.51414e-07	1.70318e-06	4.33675e-07	-1.56291e-07	2.77384e-07	6.23513e-07	-1.83837e-07	4.39676e-07
25.584	-4.23948e-07	4.69962e-08	-3.76952e-07	4.87690e-07	1.14140e-07	6.01829e-07	1.41794e-06	1.34323e-07	1.55226e-06	1.83681e-07	-2.06096e-08	1.63071e-07	3.37935e-08	-5.22176e-09	2.85718e-08	1.44937e-06	2.50723e-07	1.70010e-06	4.32745e-07	-1.55957e-07	2.76788e-07	6.22219e-07	-1.83456e-07	4.38763e-07
25.608	-4.23259e-07	4.69198e-08	-3.76339e-07	4.86890e-07	1.14020e-07	6.00910e-07	1.41564e-06	1.34318e-07	1.54996e-06	1.80806e-07	-2.02871e-08	1.60519e-07	3.30636e-08	-5.10897e-09	2.79546e-08	1.44700e-06	2.50032e-07	1.69703e-06	4.31827e-07	-1.55617e-07	2.76210e-07	6.20929e-07	-1.83076e-07	4.37854e-07
25.633	-4.22552e-07	4.68415e-08	-3.75711e-07	4.86102e-07	1.13899e-07	6.00000e-07	1.41335e-06	1.34310e-07	1.54766e-06	1.77977e-07	-1.99695e-08	1.58007e-07	3.23387e-08	-4.99696e-09	2.73418e-08	1.44463e-06	2.49340e-07	1.69397e-06	4.30920e-07	-1.55270e-07	2.75649e-07	6.19644e-07	-1.82696e-07	4.36947e-07
25.657	-4.21827e-07	4.67611e-08	-3.75066e-07	4.85325e-07	1.13776e-07	5.99100e-07	1.41107e-06	1.34299e-07	1.54537e-06	1.75192e-07	-1.96571e-08	1.55535e-07	3.16190e-08	-4.88575e-09	2.67333e-08	1.44229e-06	2.48649e-07	1.69094e-06	4.30023e-07	-1.54918e-07	2.75105e-07	6.18362e-07	-1.82319e-07	4.36043e-07
25.682	-4.21084e-07	4.66787e-08	-3.74405e-07	4.84559e-07	1.13651e-07	5.98210e-07	1.40879e-06	1.34286e-07	1.54308e-06	1.72452e-07	-1.93497e-08	1.53102e-07	3.09044e-08	-4.77534e-09	2.61291e-08	1.43995e-06	2.47958e-07	1.68791e-06	4.29138e-07	-1.54559e-07	2.74579e-07	6.17084e-07	-1.81942e-07	4.35142e-07
25.706	-4.20323e-07	4.65943e-08	-3.73728e-07	4.83805e-07	1.13524e-07	5.97329e-07	1.40652e-06	1.34271e-07	1.54080e-06	1.69757e-07	-1.90473e-08	1.50710e-07	3.01951e-08	-4.66572e-09	2.55293e-08	1.43764e-06	2.47267e-07	1.68491e-06	4.28263e-07	-1.54194e-07	2.74069e-07	6.15811e-07	-1.81566e-07	4.34244e-07
25.731	-4.19544e-07	4.65080e-08	-3.73036e-07	4.83062e-07	1.13396e-07	5.96457e-07	1.40426e-06	1.34253e-07	1.53851e-06	1.67108e-07	-1.87501e-08	1.48358e-07	2.94909e-08	-4.55692e-09	2.49340e-08	1.43534e-06	2.46576e-07	1.68192e-06	4.27400e-07	-1.53824e-07	2.73576e-07	6.14541e-07	-1.81192e-07	4.33349e-07
25.756	-4.18747e-07	4.64196e-08	-3.72327e-07	4.82330e-07	1.13265e-07	5.95596e-07	1.40200e-06	1.34232e-07	1.53624e-06	1.64504e-07	-1.84579e-08	1.46047e-07	2.87920e-08	-4.44893e-09	2.43431e-08	1.43306e-06	2.45886e-07	1.67894e-06	4.26547e-07	-1.53447e-07	2.73100e-07	6.13276e-07	-1.80819e-07	4.32457e-07
25.780	-4.17932e-07	4.63293e-08	-3.71603e-07	4.81610e-07	1.13133e-07	5.94744e-07	1.39975e-06	1.34209e-07	1.53396e-06	1.61946e-07	-1.81709e-08	1.43775e-07	2.80984e-08	-4.34175e-09	2.37567e-08	1.43079e-06	2.45195e-07	1.67598e-06	4.25706e-07	-1.53064e-07	2.72641e-07	6.12016e-07	-1.80447e-07	4.31568e-07
25.805	-4.17100e-07	4.62370e-08	-3.70863e-07	4.80902e-07	1.13000e-07	5.93902e-07	1.39751e-06	1.34184e-07	1.53169e-06	1.59434e-07	-1.78890e-08	1.41545e-07	2.74101e-08	-4.23539e-09	2.31747e-08	1.42854e-06	2.44505e-07	1.67304e-06	4.24876e-07	-1.52676e-07	2.72200e-07	6.10760e-07	-1.80077e-07	4.30682e-07
25.829	-4.16250e-07	4.61428e-08	-3.70107e-07	4.80205e-07	1.12864e-07	5.93069e-07	1.39527e-06	1.34156e-07	1.52943e-06	1.56967e-07	-1.76122e-08	1.39355e-07	2.67272e-08	-4.12987e-09	2.25973e-08	1.42630e-06	2.43816e-07	1.67012e-06	4.24056e-07	-1.52282e-07	2.71775e-07	6.09508e-07	-1.79708e-07	4.29800e-07
25.854	-4.15382e-07	4.60467e-08	-3.69336e-07	4.79519e-07	1.12727e-07	5.92246e-07	1.39304e-06	1.34126e-07	1.52716e-06	1.54546e-07	-1.73405e-08	1.37205e-07	2.60496e-08	-4.02517e-09	2.20244e-08	1.42408e-06	2.43126e-07	1.66721e-06	4.23248e-07	-1.51881e-07	2.71367e-07	6.08261e-07	-1.79340e-07	4.28920e-07
25.879	-4.14497e-07	4.59485e-08	-3.68549e-07	4.78845e-07	1.12589e-07	5.91433e-07	1.39081e-06	1.34093e-07	1.52491e-06	1.52171e-07	-1.70740e-08	1.35097e-07	2.53774e-08	-3.92131e-09	2.14561e-08	1.42188e-06	2.42437e-07	1.66432e-06	4.22452e-07	-1.51475e-07	2.70977e-07	6.07018e-07	-1.78974e-07	4.28044e-07
25.903	-4.13595e-07	4.58485e-08	-3.67746e-07	4.78182e-07	1.12448e-07	5.90630e-07	1.38860e-06	1.34058e-07	1.52265e-06	1.49841e-07	-1.68127e-08	1.33029e-07	2.47107e-08	-3.81829e-09	2.08924e-08	1.41970e-06	2.41749e-07	1.66145e-06	4.21666e-07	-1.51063e-07	2.70603e-07	6.05780e-07	-1.78609e-07	4.27171e-07
25.928	-4.12675e-07	4.57466e-08	-3.66929e-07	4.77531e-07	1.12306e-07	5.89837e-07	1.38639e-06	1.34020e-07	1.52041e-06	1.47558e-07	-1.65565e-08	1.31002e-07	2.40495e-08	-3.71611e-09	2.03334e-08	1.41753e-06	2.41061e-07	1.65859e-06	4.20892e-07	-1.50645e-07	2.70246e-07	6.04546e-07	-1.78245e-07	4.26301e-07
25.952	-4.11738e-07	4.56427e-08	-3.66095e-07	4.76892e-07	1.12162e-07	5.89054e-07	1.38418e-06	1.33980e-07	1.51816e-06	1.45322e-07	-1.63056e-08	1.29016e-07	2.33937e-08	-3.61479e-09	1.97789e-08	1.41537e-06	2.40374e-07	1.65575e-06	4.20129e-07	-1.50222e-07	2.69907e-07	6.03317e-07	-1.77883e-07	4.25435e-07
25.977	-4.10784e-07	4.55369e-08	-3.65247e-07	4.76264e-07	1.12017e-07	5.88281e-07	1.38199e-06	1.33937e-07	1.51592e-06	1.43131e-07	-1.60598e-08	1.27071e-07	2.27435e-08	-3.51432e-09	1.92292e-08	1.41324e-06	2.39687e-07	1.65293e-06	4.19377e-07	-1.49793e-07	2.69584e-07	6.02093e-07	-1.77522e-07	4.24571e-07
26.001	-4.09813e-07	4.54293e-08	-3.64384e-07	4.75647e-07	1.11870e-07	5.87517e-07	1.37980e-06	1.33892e-07	1.51369e-06	1.40987e-07	-1.58192e-08	1.25168e-07	2.20989e-08	-3.41470e-09	1.86842e-08	1.41112e-06	2.39001e-07	1.65012e-06	4.18636e-07	-1.49358e-07	2.69279e-07	6.00874e-07	-1.77162e-07	4.23712e-07
26.026	-4.08825e-07	4.53197e-08	-3.63505e-07	4.75043e-07	1.11722e-07	5.86764e-07	1.37762e-06	1.33845e-07	1.51146e-06	1.38889e-07	-1.55838e-08	1.23305e-07	2.14598e-08	-3.31596e-09	1.81438e-08	1.40902e-06	2.38315e-07	1.64733e-06	4.17907e-07	-1.48917e-07	2.68990e-07	5.99660e-07	-1.76804e-07	4.22855e-07
26.051	-4.07820e-07	4.52083e-08	-3.62611e-07	4.74449e-07	1.11571e-07	5.86021e-07	1.37544e-06	1.33795e-07	1.50924e-06	1.36838e-07	-1.53536e-08	1.21484e-07	2.08264e-08	-3.21808e-09	1.76083e-08	1.40693e-06	2.37631e-07	1.64456e-06	4.17189e-07	-1.48471e-07	2.68718e-07	5.98450e-07	-1.76448e-07	4.22002e-07
26.075	-4.06798e-07	4.50950e-08	-3.61703e-07	4.73868e-07	1.11420e-07	5.85287e-07	1.37328e-06	1.33743e-07	1.50702e-06	1.34833e-07	-1.51287e-08	1.19704e-07	2.01986e-08	-3.12107e-09	1.70775e-08	1.40487e-06	2.36947e-07	1.64181e-06	4.16482e-07	-1.48019e-07	2.68464e-07	5.97245e-07	-1.76093e-07	4.21153e-07
26.100	-4.05759e-07	4.49799e-08	-3.60779e-07	4.73298e-07	1.11266e-07	5.84564e-07	1.37112e-06	1.33688e-07	1.50481e-06	1.32875e-07	-1.49090e-08	1.17966e-07	1.95765e-08	-3.02495e-09	1.65515e-08	1.40282e-06	2.36263e-07	1.63908e-06	4.15787e-07	-1.47561e-07	2.68226e-07	5.96046e-07	-1.75739e-07	4.20307e-07
26.124	-4.04703e-07	4.48629e-08	-3.59841e-07	4.72740e-07	1.11111e-07	5.83851e-07	1.36897e-06	1.33632e-07	1.50260e-06	1.30964e-07	-1.46946e-08	1.16269e-07	1.89601e-08	-2.92970e-09	1.60304e-08	1.40078e-06	2.35581e-07	1.63636e-06	4.15103e-07	-1.47098e-07	2.68006e-07	5.94851e-07	-1.75387e-07	4.19465e-07
26.149	-4.03631e-07	4.47440e-08	-3.58887e-07	4.72193e-07	1.10955e-07	5.83148e-07	1.36683e-06	1.33572e-07	1.50040e-06	1.29099e-07	-1.44854e-08	1.14614e-07	1.83494e-08	-2.83534e-09	1.55141e-08	1.39877e-06	2.34900e-07	1.63367e-06	4.14431e-07	-1.46629e-07	2.67802e-07	5.93662e-07	-1.75036e-07	4.18626e-07
26.173	-4.02543e-07	4.46233e-08	-3.57919e-07	4.71659e-07	1.10797e-07	5.82456e-07	1.36469e-06	1.33511e-07	1.49820e-06	1.27282e-07	-1.42814e-08	1.13000e-07	1.77445e-08	-2.74188e-09	1.50027e-08	1.39677e-06	2.34219e-07	1.63099e-06	4.13770e-07	-1.46155e-07	2.67615e-07	5.92478e-07	-1.74687e-07	4.17791e-07
26.198	-4.01438e-07	4.45008e-08	-3.56937e-07	4.71136e-07	1.10637e-07	5.81773e-07	1.36257e-06	1.33447e-07	1.49601e-06	1.25511e-07	-1.40828e-08	1.11428e-07	1.71455e-08	-2.64931e-09	1.44961e-08	1.39479e-06	2.33539e-07	1.62833e-06	4.13121e-07	-1.45675e-07	2.67446e-07	5.91298e-07	-1.74339e-07	4.16959e-07
26.223	-4.00316e-07	4.43765e-08	-3.55940e-07	4.70624e-07	1.10476e-07	5.81101e-07	1.36045e-06	1.33381e-07	1.49383e-06	1.23788e-07	-1.38894e-08	1.09898e-07	1.65522e-08	-2.55764e-09	1.39946e-08	1.39282e-06	2.32861e-07	1.62568e-06	4.12483e-07	-1.45190e-07	2.67293e-07	5.90125e-07	-1.73993e-07	4.16132e-07
26.247	-3.99178e-07	4.42504e-08	-3.54928e-07	4.70125e-07	1.10314e-07	5.80439e-07	1.35834e-06	1.33313e-07	1.49165e-06	1.22111e-07	-1.37012e-08	1.08410e-07	1.59648e-08	-2.46687e-09	1.34979e-08	1.39088e-06	2.32183e-07	1.62306e-06	4.11856e-07	-1.44699e-07	2.67157e-07	5.88956e-07	-1.73648e-07	4.15307e-07
26.272	-3.98024e-07	4.41225e-08	-3.53902e-07	4.69637e-07	1.10150e-07	5.79787e-07	1.35624e-06	1.33242e-07	1.48948e-06	1.20481e-07	-1.35184e-08	1.06963e-07	1.53832e-08	-2.37701e-09	1.30062e-08	1.38895e-06	2.31507e-07	1.62046e-06	4.11242e-07	-1.44203e-07	2.67039e-07	5.87793e-07	-1.73306e-07	4.14487e-07
26.296	-3.96854e-07	4.39927e-08	-3.52861e-07	4.69161e-07	1.09985e-07	5.79145e-07	1.35414e-06	1.33169e-07	1.48731e-06	1.18899e-07	-1.33409e-08	1.05558e-07	1.48076e-08	-2.28807e-09	1.25196e-08	1.38704e-06	2.30831e-07	1.61787e-06	4.10638e-07	-1.43701e-07	2.66937e-07	5.86635e-07	-1.72964e-07	4.13671e-07
26.321	-3.95668e-07	4.38612e-08	-3.51806e-07	4.68697e-07	1.09818e-07	5.78514e-07	1.35206e-06	1.33094e-07	1.48515e-06	1.17364e-07	-1.31686e-08	1.04195e-07	1.42379e-08	-2.20004e-09	1.20379e-08	1.38515e-06	2.30157e-07	1.61531e-06	4.10046e-07	-1.43195e-07	2.66852e-07	5.85482e-07	-1.72624e-07	4.12858e-07
26.345	-3.94465e-07	4.37279e-08	-3.50737e-07	4.68244e-07	1.09649e-07	5.77894e-07	1.34999e-06	1.33017e-07	1.48300e-06	1.15876e-07	-1.30017e-08	1.02874e-07	1.36742e-08	-2.11293e-09	1.15613e-08	1.38327e-06	2.29484e-07	1.61276e-06	4.09466e-07	-1.42682e-07	2.66784e-07	5.84335e-07	-1.72286e-07	4.12049e-07
26.370	-3.93247e-07	4.35929e-08	-3.49654e-07	4.67804e-07	1.09480e-07	5.77283e-07	1.34792e-06	1.32937e-07	1.48086e-06	1.14435e-07	-1.28400e-08	1.01595e-07	1.31165e-08	-2.02676e-09	1.10898e-08	1.38142e-06	2.28812e-07	1.61023e-06	4.08898e-07	-1.42165e-07	2.66733e-07	5.83194e-07	-1.71950e-07	4.11244e-07
26.395	-3.92013e-07	4.34561e-08	-3.48557e-07	4.67375e-07	1.09309e-07	5.76683e-07	1.34586e-06	1.32856e-07	1.47872e-06	1.13042e-07	-1.26837e-08	1.00359e-07	1.25648e-08	-1.94151e-09	1.06233e-08	1.37958e-06	2.28142e-07	1.60772e-06	4.08341e-07	-1.41642e-07	2.66699e-07	5.82058e-07	-1.71615e-07	4.10443e-07
26.419	-3.90763e-07	4.33175e-08	-3.47445e-07	4.66958e-07	1.09136e-07	5.76094e-07	1.34381e-06	1.32772e-07	1.47658e-06	1.11696e-07	-1.25327e-08	9.91638e-08	1.20191e-08	-1.85719e-09	1.01620e-08	1.37776e-06	2.27473e-07	1.60523e-06	4.07795e-07	-1.41114e-07	2.66682e-07	5.80927e-07	-1.71281e-07	4.09646e-07
26.444	-3.89497e-07	4.31772e-08	-3.46320e-07	4.66553e-07	1.08962e-07	5.75515e-07	1.34177e-06	1.32686e-07	1.47446e-06	1.10398e-07	-1.23870e-08	9.80111e-08	1.14796e-08	-1.77382e-09	9.70575e-09	1.37596e-06	2.26805e-07	1.60276e-06	4.07262e-07	-1.40581e-07	2.66681e-07	5.79803e-07	-1.70950e-07	4.08853e-07
26.468	-3.88216e-07	4.30352e-08	-3.45181e-07	4.66160e-07	1.08787e-07	5.74947e-07	1.33974e-06	1.32598e-07	1.47234e-06	1.09147e-07	-1.22467e-08	9.69005e-08	1.09461e-08	-1.69138e-09	9.25470e-09	1.37417e-06	2.26138e-07	1.60031e-06	4.06740e-07	-1.40042e-07	2.66698e-07	5.78684e-07	-1.70620e-07	4.08064e-07
26.493	-3.86919e-07	4.28914e-08	-3.44028e-07	4.65778e-07	1.08610e-07	5.74389e-07	1.33772e-06	1.32508e-07	1.47023e-06	1.07944e-07	-1.21116e-08	9.58322e-08	1.04187e-08	-1.60990e-09	8.80884e-09	1.37241e-06	2.25474e-07	1.59788e-06	4.06230e-07	-1.39498e-07	2.66731e-07	5.77570e-07	-1.70292e-07	4.07279e-07
26.518	-3.85607e-07	4.27459e-08	-3.42861e-07	4.65409e-07	1.08433e-07	5.73842e-07	1.33571e-06	1.32415e-07	1.46813e-06	1.06788e-07	-1.19820e-08	9.48060e-08	9.89754e-09	-1.52936e-09	8.36818e-09	1.37066e-06	2.24810e-07	1.59547e-06	4.05731e-07	-1.38949e-07	2.66782e-07	5.76463e-07	-1.69965e-07	4.06498e-07
26.542	-3.84279e-07	4.25987e-08	-3.41680e-07	4.65052e-07	1.08253e-07	5.73305e-07	1.33371e-06	1.32321e-07	1.46603e-06	1.05680e-07	-1.18576e-08	9.38221e-08	9.38252e-09	-1.44978e-09	7.93274e-09	1.36893e-06	2.24148e-07	1.59308e-06	4.05245e-07	-1.38395e-07	2.66849e-07	5.75361e-07	-1.69640e-07	4.05721e-07
26.567	-3.82936e-07	4.24499e-08	-3.40486e-07	4.64706e-07	1.08073e-07	5.72779e-07	1.33172e-06	1.32224e-07	1.46394e-06	1.04619e-07	-1.17386e-08	9.28804e-08	8.87371e-09	-1.37116e-09	7.50255e-09	1.36723e-06	2.23488e-07	1.59071e-06	4.04770e-07	-1.37836e-07	2.66933e-07	5.74265e-07	-1.69317e-07	4.04948e-07
26.591	-3.81578e-07	4.22993e-08	-3.39278e-07	4.64372e-07	1.07891e-07	5.72264e-07	1.32973e-06	1.32126e-07	1.46186e-06	1.03606e-07	-1.16249e-08	9.19810e-08	8.37113e-09	-1.29350e-09	7.07762e-09	1.36554e-06	2.22829e-07	1.58836e-06	4.04306e-07	-1.37272e-07	2.67034e-07	5.73175e-07	-1.68996e-07	4.04180e-07
26.616	-3.80204e-07	4.21470e-08	-3.38057e-07	4.64051e-07	1.07708e-07	5.71759e-07	1.32776e-06	1.32025e-07	1.45979e-06	1.02641e-07	-1.15166e-08	9.11239e-08	7.87480e-09	-1.21681e-09	6.65799e-09	1.36386e-06	2.22172e-07	1.58604e-06	4.03855e-07	-1.36703e-07	2.67152e-07	5.72091e-07	-1.68676e-07	4.03415e-07
26.640	-3.78815e-07	4.19931e-08	-3.36822e-07	4.63741e-07	1.07524e-07	5.71265e-07	1.32580e-06	1.31923e-07	1.45772e-06	1.01723e-07	-1.14136e-08	9.03091e-08	7.38476e-09	-1.14109e-09	6.24367e-09	1.36221e-06	2.21517e-07	1.58373e-06	4.03416e-07	-1.36128e-07	2.67287e-07	5.71013e-07	-1.68358e-07	4.02655e-07
26.665	-3.77412e-07	4.18375e-08	-3.35574e-07	4.63444e-07	1.07338e-07	5.70782e-07	1.32385e-06	1.31818e-07	1.45567e-06	1.00853e-07	-1.13160e-08	8.95367e-08	6.90103e-09	-1.06634e-09	5.83469e-09	1.36058e-06	2.20863e-07	1.58144e-06	4.02988e-07	-1.35549e-07	2.67439e-07	5.69941e-07	-1.68042e-07	4.01899e-07
26.690	-3.75993e-07	4.16802e-08	-3.34313e-07	4.63158e-07	1.07152e-07	5.70310e-07	1.32190e-06	1.31712e-07	1.45362e-06	1.00030e-07	-1.12237e-08	8.88066e-08	6.42363e-09	-9.92576e-10	5.43105e-09	1.35896e-06	2.20211e-07	1.57917e-06	4.02572e-07	-1.34965e-07	2.67607e-07	5.68875e-07	-1.67728e-07	4.01147e-07
26.714	-3.74559e-07	4.15213e-08	-3.33038e-07	4.62884e-07	1.06964e-07	5.69848e-07	1.31997e-06	1.31603e-07	1.45158e-06	9.92556e-08	-1.11368e-08	8.81188e-08	5.95259e-09	-9.19790e-10	5.03279e-09	1.35737e-06	2.19561e-07	1.57693e-06	4.02168e-07	-1.34375e-07	2.67793e-07	5.67815e-07	-1.67415e-07	4.00400e-07
26.739	-3.73111e-07	4.13607e-08	-3.31750e-07	4.62623e-07	1.06775e-07	5.69398e-07	1.31805e-06	1.31493e-07	1.44954e-06	9.85286e-08	-1.10552e-08	8.74734e-08	5.48792e-09	-8.47991e-10	4.63993e-09	1.35579e-06	2.18913e-07	1.57470e-06	4.01776e-07	-1.33781e-07	2.67995e-07	5.66762e-07	-1.67105e-07	3.99657e-07
26.763	-3.71648e-07	4.11985e-08	-3.30449e-07	4.62373e-07	1.06585e-07	5.68958e-07	1.31614e-06	1.31381e-07	1.44752e-06	9.78494e-08	-1.09790e-08	8.68704e-08	5.02967e-09	-7.77182e-10	4.25249e-09	1.35423e-06	2.18267e-07	1.57250e-06	4.01396e-07	-1.33182e-07	2.68214e-07	5.65714e-07	-1.66796e-07	3.98918e-07
26.788	-3.70170e-07	4.10347e-08	-3.29135e-07	4.62136e-07	1.06393e-07	5.68529e-07	1.31424e-06	1.31267e-07	1.44550e-06	9.72178e-08	-1.09082e-08	8.63097e-08	4.57785e-09	-7.07366e-10	3.87048e-09	1.35269e-06	2.17622e-07	1.57032e-06	4.01027e-07	-1.32578e-07	2.68449e-07	5.64673e-07	-1.66489e-07	3.98184e-07
26.812	-3.68678e-07	4.08693e-08	-3.27808e-07	4.61910e-07	1.06201e-07	5.68111e-07	1.31235e-06	1.31151e-07	1.44350e-06	9.66340e-08	-1.08427e-08	8.57914e-08	4.13248e-09	-6.38548e-10	3.49393e-09	1.35118e-06	2.16980e-07	1.56816e-06	4.00671e-07	-1.31969e-07	2.68702e-07	5.63638e-07	-1.66184e-07	3.97454e-07
26.837	-3.67171e-07	4.07022e-08	-3.26468e-07	4.61697e-07	1.06007e-07	5.67704e-07	1.31047e-06	1.31034e-07	1.44150e-06	9.60980e-08	-1.07825e-08	8.53155e-08	3.69358e-09	-5.70730e-10	3.12285e-09	1.34968e-06	2.16339e-07	1.56602e-06	4.00327e-07	-1.31356e-07	2.68971e-07	5.62609e-07	-1.65880e-07	3.96729e-07
26.862	-3.65649e-07	4.05336e-08	-3.25116e-07	4.61495e-07	1.05813e-07	5.67308e-07	1.30860e-06	1.30914e-07	1.43951e-06	9.56096e-08	-1.07277e-08	8.48819e-08	3.26119e-09	-5.03918e-10	2.75727e-09	1.34820e-06	2.15701e-07	1.56390e-06	3.99994e-07	-1.30737e-07	2.69257e-07	5.61587e-07	-1.65579e-07	3.96008e-07
26.886	-3.64113e-07	4.03633e-08	-3.23750e-07	4.61306e-07	1.05617e-07	5.66923e-07	1.30674e-06	1.30793e-07	1.43753e-06	9.51690e-08	-1.06783e-08	8.44907e-08	2.83533e-09	-4.38113e-10	2.39721e-09	1.34674e-06	2.15065e-07	1.56180e-06	3.99674e-07	-1.30114e-07	2.69560e-07	5.60571e-07	-1.65279e-07	3.95292e-07
26.911	-3.62563e-07	4.01915e-08	-3.22372e-07	4.61129e-07	1.05420e-07	5.66549e-07	1.30489e-06	1.30670e-07	1.43556e-06	9.47760e-08	-1.06342e-08	8.41419e-08	2.41601e-09	-3.73320e-10	2.04269e-09	1.34530e-06	2.14431e-07	1.55973e-06	3.99366e-07	-1.29486e-07	2.69880e-07	5.59562e-07	-1.64982e-07	3.94580e-07
26.935	-3.60999e-07	4.00181e-08	-3.20981e-07	4.60964e-07	1.05223e-07	5.66186e-07	1.30306e-06	1.30545e-07	1.43360e-06	9.44308e-08	-1.05954e-08	8.38354e-08	2.00326e-09	-3.09542e-10	1.69372e-09	1.34388e-06	2.13799e-07	1.55768e-06	3.99069e-07	-1.28853e-07	2.70216e-07	5.58559e-07	-1.64686e-07	3.93873e-07
26.960	-3.59420e-07	3.98431e-08	-3.19577e-07	4.60811e-07	1.05024e-07	5.65835e-07	1.30123e-06	1.30419e-07	1.43165e-06	9.41333e-08	-1.05621e-08	8.35712e-08	1.59710e-09	-2.46783e-10	1.35032e-09	1.34248e-06	2.13169e-07	1.55565e-06	3.98785e-07	-1.28215e-07	2.70570e-07	5.57562e-07	-1.64392e-07	3.93170e-07
26.984	-3.57828e-07	3.96665e-08	-3.18161e-07	4.60670e-07	1.04824e-07	5.65494e-07	1.29942e-06	1.30291e-07	1.42971e-06	9.38834e-08	-1.05340e-08	8.33494e-08	1.19756e-09	-1.85046e-10	1.01251e-09	1.34110e-06	2.12542e-07	1.55364e-06	3.98513e-07	-1.27573e-07	2.70939e-07	5.56572e-07	-1.64100e-07	3.92472e-07
27.009	-3.56221e-07	3.94884e-08	-3.16733e-07	4.60542e-07	1.04623e-07	5.65165e-07	1.29762e-06	1.30161e-07	1.42778e-06	9.36812e-08	-1.05113e-08	8.31698e-08	8.04656e-10	-1.24335e-10	6.80321e-10	1.33973e-06	2.11917e-07	1.55165e-06	3.98252e-07	-1.26926e-07	2.71326e-07	5.55589e-07	-1.63810e-07	3.91778e-07
27.034	-3.54601e-07	3.93088e-08	-3.15292e-07	4.60425e-07	1.04421e-07	5.64847e-07	1.29583e-06	1.30030e-07	1.42586e-06	9.35266e-08	-1.04940e-08	8.30326e-08	4.18411e-10	-6.46527e-11	3.53759e-10	1.33839e-06	2.11294e-07	1.54969e-06	3.98004e-07	-1.26275e-07	2.71729e-07	5.54612e-07	-1.63522e-07	3.91090e-07
27.058	-3.52966e-07	3.91276e-08	-3.13839e-07	4.60321e-07	1.04219e-07	5.64540e-07	1.29405e-06	1.29897e-07	1.42394e-06	9.34196e-08	-1.04820e-08	8.29376e-08	3.88469e-11	-6.00260e-12	3.28443e-11	1.33707e-06	2.10673e-07	1.54775e-06	3.97768e-07	-1.25619e-07	2.72149e-07	5.53642e-07	-1.63236e-07	3.90405e-07
27.083	-3.51318e-07	3.89449e-08	-3.12373e-07	4.60229e-07	1.04015e-07	5.64244e-07	1.29228e-06	1.29762e-07	1.42204e-06	9.33601e-08	-1.04753e-08	8.28848e-08	-3.34016e-10	5.16119e-11	-2.82404e-10	1.33577e-06	2.10055e-07	1.54583e-06	3.97544e-07	-1.24958e-07	2.72586e-07	5.52678e-07	-1.62952e-07	3.89726e-07
27.107	-3.49656e-07	3.87607e-08	-3.10895e-07	4.60149e-07	1.03811e-07	5.63959e-07	1.29052e-06	1.29626e-07	1.42015e-06	9.33483e-08	-1.04740e-08	8.28743e-08	-7.00155e-10	1.08188e-10	-5.91967e-10	1.33449e-06	2.09440e-07	1.54393e-06	3.97333e-07	-1.24293e-07	2.73040e-07	5.51722e-07	-1.62670e-07	3.89051e-07
27.132	-3.47980e-07	3.85749e-08	-3.09405e-07	4.60081e-07	1.03605e-07	5.63686e-07	1.28878e-06	1.29489e-07	1.41827e-06	9.33839e-08	-1.04780e-08	8.29059e-08	-1.05955e-09	1.63721e-10	-8.95829e-10	1.33323e-06	2.08827e-07	1.54206e-06	3.97133e-07	-1.23623e-07	2.73510e-07	5.50772e-07	-1.62390e-07	3.88382e-07
27.156	-3.46291e-07	3.83876e-08	-3.07903e-07	4.60025e-07	1.03399e-07	5.63424e-07	1.28705e-06	1.29350e-07	1.41640e-06	9.34670e-08	-1.04873e-08	8.29797e-08	-1.41218e-09	2.18209e-10	-1.19397e-09	1.33199e-06	2.08216e-07	1.54021e-06	3.96945e-07	-1.22949e-07	2.73997e-07	5.49829e-07	-1.62112e-07	3.87716e-07
27.181	-3.44588e-07	3.81989e-08	-3.06389e-07	4.59982e-07	1.03192e-07	5.63174e-07	1.28533e-06	1.29210e-07	1.41454e-06	9.35976e-08	-1.05020e-08	8.30956e-08	-1.75803e-09	2.71649e-10	-1.48638e-09	1.33077e-06	2.07608e-07	1.53838e-06	3.96770e-07	-1.22270e-07	2.74500e-07	5.48892e-07	-1.61836e-07	3.87056e-07
27.206	-3.42872e-07	3.80086e-08	-3.04863e-07	4.59951e-07	1.02984e-07	5.62935e-07	1.28362e-06	1.29068e-07	1.41269e-06	9.37756e-08	-1.05219e-08	8.32536e-08	-2.09707e-09	3.24038e-10	-1.77303e-09	1.32958e-06	2.07003e-07	1.53658e-06	3.96607e-07	-1.21587e-07	2.75020e-07	5.47963e-07	-1.61562e-07	3.86401e-07
27.230	-3.41142e-07	3.78169e-08	-3.03325e-07	4.59932e-07	1.02775e-07	5.62707e-07	1.28193e-06	1.28925e-07	1.41085e-06	9.40009e-08	-1.05472e-08	8.34537e-08	-2.42928e-09	3.75371e-10	-2.05391e-09	1.32840e-06	2.06400e-07	1.53480e-06	3.96456e-07	-1.20899e-07	2.75557e-07	5.47040e-07	-1.61290e-07	3.85750e-07
27.255	-3.39399e-07	3.76236e-08	-3.01775e-07	4.59925e-07	1.02566e-07	5.62491e-07	1.28024e-06	1.28780e-07	1.40902e-06	9.42735e-08	-1.05778e-08	8.36957e-08	-2.75465e-09	4.25647e-10	-2.32901e-09	1.32724e-06	2.05800e-07	1.53304e-06	3.96317e-07	-1.20207e-07	2.76110e-07	5.46124e-07	-1.61020e-07	3.85104e-07
27.279	-3.37643e-07	3.74290e-08	-3.00214e-07	4.59931e-07	1.02356e-07	5.62287e-07	1.27857e-06	1.28634e-07	1.40721e-06	9.45935e-08	-1.06137e-08	8.39798e-08	-3.07316e-09	4.74863e-10	-2.59830e-09	1.32610e-06	2.05203e-07	1.53131e-06	3.96191e-07	-1.19510e-07	2.76681e-07	5.45216e-07	-1.60752e-07	3.84464e-07
27.304	-3.35873e-07	3.72328e-08	-2.98641e-07	4.59949e-07	1.02145e-07	5.62093e-07	1.27691e-06	1.28487e-07	1.40540e-06	9.49606e-08	-1.06549e-08	8.43057e-08	-3.38478e-09	5.23015e-10	-2.86177e-09	1.32499e-06	2.04608e-07	1.52960e-06	3.96076e-07	-1.18809e-07	2.77267e-07	5.44314e-07	-1.60486e-07	3.83828e-07
27.329	-3.34091e-07	3.70352e-08	-2.97056e-07	4.59979e-07	1.01933e-07	5.61912e-07	1.27527e-06	1.28338e-07	1.40361e-06	9.53749e-08	-1.07014e-08	8.46736e-08	-3.68950e-09	5.70100e-10	-3.11940e-09	1.32389e-06	2.04017e-07	1.52791e-06	3.95974e-07	-1.18104e-07	2.77870e-07	5.43419e-07	-1.60222e-07	3.83197e-07
27.353	-3.32295e-07	3.68361e-08	-2.95459e-07	4.60021e-07	1.01720e-07	5.61742e-07	1.27364e-06	1.28189e-07	1.40183e-06	9.58364e-08	-1.07532e-08	8.50832e-08	-3.98730e-09	6.16115e-10	-3.37118e-09	1.32282e-06	2.03428e-07	1.52625e-06	3.95885e-07	-1.17394e-07	2.78490e-07	5.42532e-07	-1.59961e-07	3.82571e-07
27.378	-3.30487e-07	3.66357e-08	-2.93851e-07	4.60076e-07	1.01507e-07	5.61583e-07	1.27202e-06	1.28038e-07	1.40005e-06	9.63449e-08	-1.08102e-08	8.55347e-08	-4.27816e-09	6.61059e-10	-3.61710e-09	1.32177e-06	2.02842e-07	1.52461e-06	3.95807e-07	-1.16680e-07	2.79127e-07	5.41651e-07	-1.59701e-07	3.81950e-07
27.402	-3.28665e-07	3.64337e-08	-2.92231e-07	4.60143e-07	1.01293e-07	5.61437e-07	1.27041e-06	1.27886e-07	1.39830e-06	9.69004e-08	-1.08725e-08	8.60278e-08	-4.56206e-09	7.04927e-10	-3.85713e-09	1.32074e-06	2.02259e-07	1.52299e-06	3.95742e-07	-1.15962e-07	2.79780e-07	5.40778e-07	-1.59444e-07	3.81334e-07
27.427	-3.26831e-07	3.62304e-08	-2.90600e-07	4.60222e-07	1.01079e-07	5.61301e-07	1.26882e-06	1.27733e-07	1.39655e-06	9.75028e-08	-1.09401e-08	8.65627e-08	-4.83898e-09	7.47717e-10	-4.09127e-09	1.31973e-06	2.01678e-07	1.52140e-06	3.95689e-07	-1.15240e-07	2.80450e-07	5.39911e-07	-1.59188e-07	3.80723e-07
27.451	-3.24983e-07	3.60256e-08	-2.88958e-07	4.60314e-07	1.00864e-07	5.61178e-07	1.26724e-06	1.27578e-07	1.39481e-06	9.81521e-08	-1.10130e-08	8.71391e-08	-5.10892e-09	7.89427e-10	-4.31949e-09	1.31874e-06	2.01101e-07	1.51984e-06	3.95648e-07	-1.14513e-07	2.81136e-07	5.39052e-07	-1.58935e-07	3.80117e-07
27.476	-3.23123e-07	3.58194e-08	-2.87304e-07	4.60418e-07	1.00648e-07	5.61066e-07	1.26567e-06	1.27423e-07	1.39309e-06	9.88482e-08	-1.10911e-08	8.77571e-08	-5.37184e-09	8.30053e-10	-4.54178e-09	1.31777e-06	2.00527e-07	1.51830e-06	3.95620e-07	-1.13782e-07	2.81838e-07	5.38200e-07	-1.58684e-07	3.79517e-07
27.501	-3.21251e-07	3.56118e-08	-2.85639e-07	4.60534e-07	1.00432e-07	5.60966e-07	1.26411e-06	1.27267e-07	1.39138e-06	9.95910e-08	-1.11744e-08	8.84166e-08	-5.62773e-09	8.69593e-10	-4.75813e-09	1.31682e-06	1.99956e-07	1.51678e-06	3.95604e-07	-1.13047e-07	2.82558e-07	5.37356e-07	-1.58435e-07	3.78921e-07
27.525	-3.19366e-07	3.54029e-08	-2.83963e-07	4.60663e-07	1.00215e-07	5.60878e-07	1.26257e-06	1.27109e-07	1.38968e-06	1.00381e-07	-1.12630e-08	8.91175e-08	-5.87658e-09	9.08045e-10	-4.96853e-09	1.31590e-06	1.99388e-07	1.51528e-06	3.95601e-07	-1.12307e-07	2.83294e-07	5.36518e-07	-1.58188e-07	3.78331e-07
27.550	-3.17468e-07	3.51925e-08	-2.82275e-07	4.60804e-07	9.99978e-08	5.60801e-07	1.26105e-06	1.26951e-07	1.38800e-06	1.01217e-07	-1.13568e-08	8.98598e-08	-6.11836e-09	9.45406e-10	-5.17295e-09	1.31499e-06	1.98824e-07	1.51382e-06	3.95609e-07	-1.11564e-07	2.84046e-07	5.35688e-07	-1.57943e-07	3.77745e-07
27.574	-3.15558e-07	3.49807e-08	-2.80577e-07	4.60957e-07	9.97799e-08	5.60737e-07	1.25953e-06	1.26792e-07	1.38632e-06	1.02099e-07	-1.14559e-08	9.06433e-08	-6.35307e-09	9.81672e-10	-5.37139e-09	1.31411e-06	1.98262e-07	1.51237e-06	3.95631e-07	-1.10816e-07	2.84815e-07	5.34866e-07	-1.57700e-07	3.77165e-07
27.599	-3.13635e-07	3.47676e-08	-2.78867e-07	4.61122e-07	9.95615e-08	5.60684e-07	1.25803e-06	1.26631e-07	1.38466e-06	1.03028e-07	-1.15601e-08	9.14681e-08	-6.58068e-09	1.01684e-09	-5.56384e-09	1.31325e-06	1.97704e-07	1.51095e-06	3.95664e-07	-1.10064e-07	2.85600e-07	5.34050e-07	-1.57460e-07	3.76590e-07
27.623	-3.11700e-07	3.45531e-08	-2.77147e-07	4.61300e-07	9.93426e-08	5.60643e-07	1.25655e-06	1.26470e-07	1.38302e-06	1.04004e-07	-1.16695e-08	9.23340e-08	-6.80118e-09	1.05091e-09	-5.75027e-09	1.31241e-06	1.97149e-07	1.50956e-06	3.95710e-07	-1.09308e-07	2.86402e-07	5.33242e-07	-1.57222e-07	3.76020e-07
27.648	-3.09753e-07	3.43373e-08	-2.75416e-07	4.61491e-07	9.91233e-08	5.60614e-07	1.25507e-06	1.26308e-07	1.38138e-06	1.05025e-07	-1.17842e-08	9.32410e-08	-7.01456e-09	1.08389e-09	-5.93067e-09	1.31159e-06	1.96597e-07	1.50819e-06	3.95768e-07	-1.08548e-07	2.87220e-07	5.32442e-07	-1.56986e-07	3.75456e-07
27.673	-3.07793e-07	3.41200e-08	-2.73673e-07	4.61693e-07	9.89035e-08	5.60597e-07	1.25362e-06	1.26146e-07	1.37976e-06	1.06093e-07	-1.19040e-08	9.41889e-08	-7.22079e-09	1.11575e-09	-6.10504e-09	1.31080e-06	1.96048e-07	1.50685e-06	3.95839e-07	-1.07784e-07	2.88055e-07	5.31648e-07	-1.56752e-07	3.74897e-07
27.697	-3.05822e-07	3.39015e-08	-2.71920e-07	4.61908e-07	9.86833e-08	5.60592e-07	1.25217e-06	1.25982e-07	1.37815e-06	1.07207e-07	-1.20289e-08	9.51778e-08	-7.41987e-09	1.14651e-09	-6.27336e-09	1.31002e-06	1.95503e-07	1.50553e-06	3.95922e-07	-1.07016e-07	2.88906e-07	5.30863e-07	-1.56520e-07	3.74342e-07
27.722	-3.03838e-07	3.36816e-08	-2.70157e-07	4.62136e-07	9.84627e-08	5.60599e-07	1.25074e-06	1.25818e-07	1.37656e-06	1.08367e-07	-1.21591e-08	9.62075e-08	-7.61178e-09	1.17617e-09	-6.43561e-09	1.30927e-06	1.94962e-07	1.50423e-06	3.96018e-07	-1.06244e-07	2.89774e-07	5.30085e-07	-1.56291e-07	3.73794e-07
27.746	-3.01842e-07	3.34603e-08	-2.68382e-07	4.62376e-07	9.82417e-08	5.60617e-07	1.24932e-06	1.25653e-07	1.37498e-06	1.09572e-07	-1.22944e-08	9.72780e-08	-7.79650e-09	1.20471e-09	-6.59179e-09	1.30854e-06	1.94424e-07	1.50297e-06	3.96126e-07	-1.05468e-07	2.90658e-07	5.29314e-07	-1.56064e-07	3.73250e-07
27.771	-2.99835e-07	3.32378e-08	-2.66597e-07	4.62628e-07	9.80204e-08	5.60648e-07	1.24792e-06	1.25488e-07	1.37341e-06	1.10824e-07	-1.24348e-08	9.83891e-08	-7.97402e-09	1.23214e-09	-6.74188e-09	1.30783e-06	1.93889e-07	1.50172e-06	3.96246e-07	-1.04687e-07	2.91559e-07	5.28551e-07	-1.55839e-07	3.72712e-07
27.795	-2.97815e-07	3.30139e-08	-2.64801e-07	4.62893e-07	9.77988e-08	5.60691e-07	1.24654e-06	1.25322e-07	1.37186e-06	1.12121e-07	-1.25803e-08	9.95407e-08	-8.14433e-09	1.25846e-09	-6.88587e-09	1.30715e-06	1.93358e-07	1.50051e-06	3.96379e-07	-1.03903e-07	2.92476e-07	5.27795e-07	-1.55616e-07	3.72179e-07
27.820	-2.95784e-07	3.27887e-08	-2.62995e-07	4.63170e-07	9.75768e-08	5.60746e-07	1.24516e-06	1.25155e-07	1.37032e-06	1.13464e-07	-1.27310e-08	1.00733e-07	-8.30740e-09	1.28366e-09	-7.02375e-09	1.30649e-06	1.92830e-07	1.49932e-06	3.96525e-07	-1.03115e-07	2.93409e-07	5.27047e-07	-1.55395e-07	3.71652e-07
27.845	-2.93740e-07	3.25622e-08	-2.61178e-07	4.63459e-07	9.73546e-08	5.60814e-07	1.24380e-06	1.24988e-07	1.36879e-06	1.14852e-07	-1.28868e-08	1.01965e-07	-8.46324e-09	1.30774e-09	-7.15551e-09	1.30584e-06	1.92306e-07	1.49815e-06	3.96683e-07	-1.02323e-07	2.94359e-07	5.26307e-07	-1.55177e-07	3.71130e-07
27.869	-2.91685e-07	3.23344e-08	-2.59351e-07	4.63761e-07	9.71321e-08	5.60893e-07	1.24246e-06	1.24820e-07	1.36728e-06	1.16286e-07	-1.30476e-08	1.03238e-07	-8.61182e-09	1.33069e-09	-7.28113e-09	1.30523e-06	1.91786e-07	1.49701e-06	3.96853e-07	-1.01528e-07	2.95325e-07	5.25574e-07	-1.54961e-07	3.70613e-07
27.894	-2.89619e-07	3.21053e-08	-2.57513e-07	4.64075e-07	9.69093e-08	5.60985e-07	1.24113e-06	1.24652e-07	1.36578e-06	1.17765e-07	-1.32136e-08	1.04551e-07	-8.75314e-09	1.35253e-09	-7.40061e-09	1.30463e-06	1.91269e-07	1.49590e-06	3.97036e-07	-1.00728e-07	2.96308e-07	5.24849e-07	-1.54747e-07	3.70102e-07
27.918	-2.87540e-07	3.18749e-08	-2.55666e-07	4.64402e-07	9.66863e-08	5.61088e-07	1.23982e-06	1.24483e-07	1.36430e-06	1.19289e-07	-1.33846e-08	1.05904e-07	-8.88717e-09	1.37324e-09	-7.51393e-09	1.30405e-06	1.90756e-07	1.49481e-06	3.97231e-07	-9.99242e-08	2.97307e-07	5.24132e-07	-1.54536e-07	3.69596e-07
27.943	-2.85451e-07	3.16433e-08	-2.53807e-07	4.64741e-07	9.64632e-08	5.61204e-07	1.23852e-06	1.24315e-07	1.36283e-06	1.20858e-07	-1.35606e-08	1.07297e-07	-9.01391e-09	1.39282e-09	-7.62109e-09	1.30350e-06	1.90247e-07	1.49375e-06	3.97439e-07	-9.91168e-08	2.98322e-07	5.23422e-07	-1.54326e-07	3.69096e-07
27.967	-2.83349e-07	3.14103e-08	-2.51939e-07	4.65093e-07	9.62398e-08	5.61333e-07	1.23724e-06	1.24145e-07	1.36138e-06	1.22472e-07	-1.37417e-08	1.08730e-07	-9.13334e-09	1.41128e-09	-7.72207e-09	1.30297e-06	1.89741e-07	1.49272e-06	3.97660e-07	-9.83055e-08	2.99354e-07	5.22720e-07	-1.54119e-07	3.68601e-07
27.992	-2.81236e-07	3.11761e-08	-2.50060e-07	4.65457e-07	9.60163e-08	5.61473e-07	1.23597e-06	1.23976e-07	1.35994e-06	1.24131e-07	-1.39279e-08	1.10203e-07	-9.24546e-09	1.42860e-09	-7.81686e-09	1.30247e-06	1.89240e-07	1.49171e-06	3.97893e-07	-9.74904e-08	3.00402e-07	5.22026e-07	-1.53915e-07	3.68111e-07
28.017	-2.79112e-07	3.09406e-08	-2.48172e-07	4.65833e-07	9.57926e-08	5.61626e-07	1.23471e-06	1.23806e-07	1.35852e-06	1.25834e-07	-1.41190e-08	1.11715e-07	-9.35025e-09	1.44480e-09	-7.90546e-09	1.30198e-06	1.88742e-07	1.49073e-06	3.98138e-07	-9.66715e-08	3.01467e-07	5.21340e-07	-1.53712e-07	3.67627e-07
28.041	-2.76977e-07	3.07039e-08	-2.46273e-07	4.66222e-07	9.55689e-08	5.61791e-07	1.23348e-06	1.23636e-07	1.35711e-06	1.27582e-07	-1.43151e-08	1.13267e-07	-9.44770e-09	1.45985e-09	-7.98785e-09	1.30152e-06	1.88248e-07	1.48977e-06	3.98396e-07	-9.58489e-08	3.02547e-07	5.20661e-07	-1.53512e-07	3.67149e-07
28.066	-2.74830e-07	3.04659e-08	-2.44364e-07	4.66624e-07	9.53450e-08	5.61969e-07	1.23225e-06	1.23466e-07	1.35572e-06	1.29375e-07	-1.45163e-08	1.14858e-07	-9.53780e-09	1.47378e-09	-8.06402e-09	1.30108e-06	1.87758e-07	1.48884e-06	3.98667e-07	-9.50225e-08	3.03645e-07	5.19990e-07	-1.53315e-07	3.66676e-07
28.090	-2.72672e-07	3.02267e-08	-2.42445e-07	4.67038e-07	9.51211e-08	5.62159e-07	1.23105e-06	1.23295e-07	1.35434e-06	1.31211e-07	-1.47223e-08	1.16489e-07	-9.62053e-09	1.48656e-09	-8.13397e-09	1.30067e-06	1.87272e-07	1.48794e-06	3.98950e-07	-9.41923e-08	3.04758e-07	5.19327e-07	-1.53119e-07	3.66208e-07
28.115	-2.70503e-07	2.99862e-08	-2.40517e-07	4.67464e-07	9.48972e-08	5.62361e-07	1.22985e-06	1.23125e-07	1.35298e-06	1.33092e-07	-1.49334e-08	1.18159e-07	-9.69589e-09	1.49820e-09	-8.19769e-09	1.30028e-06	1.86790e-07	1.48707e-06	3.99246e-07	-9.33584e-08	3.05888e-07	5.18672e-07	-1.52926e-07	3.65746e-07
28.140	-2.68322e-07	2.97445e-08	-2.38578e-07	4.67903e-07	9.46732e-08	5.62576e-07	1.22868e-06	1.22955e-07	1.35163e-06	1.35017e-07	-1.51494e-08	1.19868e-07	-9.76387e-09	1.50871e-09	-8.25516e-09	1.29991e-06	1.86312e-07	1.48622e-06	3.99555e-07	-9.25208e-08	3.07034e-07	5.18025e-07	-1.52735e-07	3.65290e-07
28.164	-2.66131e-07	2.95016e-08	-2.36629e-07	4.68354e-07	9.44492e-08	5.62803e-07	1.22752e-06	1.22784e-07	1.35030e-06	1.36986e-07	-1.53703e-08	1.21616e-07	-9.82446e-09	1.51807e-09	-8.30639e-09	1.29956e-06	1.85838e-07	1.48540e-06	3.99876e-07	-9.16796e-08	3.08196e-07	5.17386e-07	-1.52547e-07	3.64839e-07
28.189	-2.63929e-07	2.92575e-08	-2.34671e-07	4.68818e-07	9.42253e-08	5.63043e-07	1.22637e-06	1.22614e-07	1.34899e-06	1.38999e-07	-1.55961e-08	1.23402e-07	-9.87764e-09	1.52629e-09	-8.35135e-09	1.29924e-06	1.85368e-07	1.48460e-06	4.00209e-07	-9.08346e-08	3.09375e-07	5.16755e-07	-1.52361e-07	3.64394e-07
28.213	-2.61715e-07	2.90121e-08	-2.32703e-07	4.69294e-07	9.40014e-08	5.63296e-07	1.22525e-06	1.22443e-07	1.34769e-06	1.41055e-07	-1.58268e-08	1.25228e-07	-9.92341e-09	1.53336e-09	-8.39005e-09	1.29894e-06	1.84902e-07	1.48384e-06	4.00555e-07	-8.99860e-08	3.10569e-07	5.16131e-07	-1.52177e-07	3.63955e-07
28.238	-2.59491e-07	2.87656e-08	-2.30726e-07	4.69783e-07	9.37775e-08	5.63561e-07	1.22413e-06	1.22273e-07	1.34641e-06	1.43154e-07	-1.60624e-08	1.27092e-07	-9.96176e-09	1.53929e-09	-8.42247e-09	1.29866e-06	1.84441e-07	1.48310e-06	4.00914e-07	-8.91338e-08	3.11781e-07	5.15516e-07	-1.51995e-07	3.63521e-07
28.262	-2.57256e-07	2.85178e-08	-2.28738e-07	4.70284e-07	9.35538e-08	5.63838e-07	1.22304e-06	1.22103e-07	1.34514e-06	1.45297e-07	-1.63028e-08	1.28994e-07	-9.99268e-09	1.54406e-09	-8.44861e-09	1.29841e-06	1.83983e-07	1.48239e-06	4.01286e-07	-8.82779e-08	3.13008e-07	5.14908e-07	-1.51816e-07	3.63092e-07
28.287	-2.55010e-07	2.82688e-08	-2.26741e-07	4.70798e-07	9.33301e-08	5.64128e-07	1.22196e-06	1.21933e-07	1.34389e-06	1.47483e-07	-1.65481e-08	1.30935e-07	-1.00162e-08	1.54769e-09	-8.46846e-09	1.29817e-06	1.83530e-07	1.48170e-06	4.01670e-07	-8.74184e-08	3.14252e-07	5.14309e-07	-1.51639e-07	3.62670e-07
28.312	-2.52754e-07	2.80187e-08	-2.24735e-07	4.71325e-07	9.31067e-08	5.64431e-07	1.22089e-06	1.21764e-07	1.34266e-06	1.49712e-07	-1.67982e-08	1.32914e-07	-1.00322e-08	1.55017e-09	-8.48202e-09	1.29797e-06	1.83081e-07	1.48105e-06	4.02067e-07	-8.65553e-08	3.15511e-07	5.13718e-07	-1.51465e-07	3.62252e-07
28.336	-2.50486e-07	2.77673e-08	-2.22719e-07	4.71863e-07	9.28833e-08	5.64747e-07	1.21985e-06	1.21594e-07	1.34144e-06	1.51984e-07	-1.70531e-08	1.34931e-07	-1.00408e-08	1.55149e-09	-8.48927e-09	1.29778e-06	1.82637e-07	1.48042e-06	4.02476e-07	-8.56887e-08	3.16787e-07	5.13134e-07	-1.51293e-07	3.61841e-07
28.361	-2.48208e-07	2.75148e-08	-2.20693e-07	4.72415e-07	9.26602e-08	5.65075e-07	1.21882e-06	1.21425e-07	1.34024e-06	1.54299e-07	-1.73129e-08	1.36986e-07	-1.00419e-08	1.55166e-09	-8.49020e-09	1.29762e-06	1.82197e-07	1.47982e-06	4.02898e-07	-8.48185e-08	3.18080e-07	5.12559e-07	-1.51123e-07	3.61435e-07
28.385	-2.45920e-07	2.72611e-08	-2.18658e-07	4.72978e-07	9.24372e-08	5.65416e-07	1.21780e-06	1.21257e-07	1.33906e-06	1.56656e-07	-1.75774e-08	1.39079e-07	-1.00355e-08	1.55068e-09	-8.48483e-09	1.29749e-06	1.81761e-07	1.47925e-06	4.03333e-07	-8.39447e-08	3.19388e-07	5.11992e-07	-1.50956e-07	3.61035e-07
28.410	-2.43620e-07	2.70062e-08	-2.16614e-07	4.73555e-07	9.22145e-08	5.65769e-07	1.21680e-06	1.21089e-07	1.33789e-06	1.59056e-07	-1.78466e-08	1.41209e-07	-1.00217e-08	1.54854e-09	-8.47312e-09	1.29737e-06	1.81329e-07	1.47870e-06	4.03780e-07	-8.30674e-08	3.20713e-07	5.11432e-07	-1.50791e-07	3.60641e-07
28.434	-2.41311e-07	2.67502e-08	-2.14561e-07	4.74144e-07	9.19921e-08	5.66136e-07	1.21582e-06	1.20921e-07	1.33674e-06	1.61498e-07	-1.81206e-08	1.43377e-07	-1.00003e-08	1.54525e-09	-8.45509e-09	1.29728e-06	1.80902e-07	1.47819e-06	4.04240e-07	-8.21866e-08	3.22054e-07	5.10881e-07	-1.50629e-07	3.60252e-07
28.459	-2.38991e-07	2.64930e-08	-2.12498e-07	4.74745e-07	9.17699e-08	5.66515e-07	1.21486e-06	1.20754e-07	1.33561e-06	1.63982e-07	-1.83993e-08	1.45582e-07	-9.97152e-09	1.54079e-09	-8.43073e-09	1.29722e-06	1.80480e-07	1.47770e-06	4.04713e-07	-8.13023e-08	3.23411e-07	5.10338e-07	-1.50469e-07	3.59869e-07
28.484	-2.36660e-07	2.62347e-08	-2.10425e-07	4.75359e-07	9.15480e-08	5.66907e-07	1.21391e-06	1.20588e-07	1.33450e-06	1.66508e-07	-1.86827e-08	1.47825e-07	-9.93520e-09	1.53518e-09	-8.40002e-09	1.29718e-06	1.80062e-07	1.47724e-06	4.05199e-07	-8.04144e-08	3.24784e-07	5.09803e-07	-1.50311e-07	3.59492e-07
28.508	-2.34319e-07	2.59752e-08	-2.08344e-07	4.75985e-07	9.13265e-08	5.67312e-07	1.21298e-06	1.20422e-07	1.33340e-06	1.69075e-07	-1.89708e-08	1.50104e-07	-9.89138e-09	1.52841e-09	-8.36297e-09	1.29716e-06	1.79648e-07	1.47681e-06	4.05697e-07	-7.95232e-08	3.26174e-07	5.09277e-07	-1.50156e-07	3.59121e-07
28.533	-2.31968e-07	2.57145e-08	-2.06254e-07	4.76624e-07	9.11052e-08	5.67730e-07	1.21207e-06	1.20257e-07	1.33233e-06	1.71684e-07	-1.92635e-08	1.52421e-07	-9.84004e-09	1.52048e-09	-8.31956e-09	1.29716e-06	1.79240e-07	1.47640e-06	4.06208e-07	-7.86284e-08	3.27579e-07	5.08758e-07	-1.50003e-07	3.58755e-07
28.557	-2.29607e-07	2.54527e-08	-2.04154e-07	4.77276e-07	9.08844e-08	5.68160e-07	1.21117e-06	1.20092e-07	1.33126e-06	1.74335e-07	-1.95609e-08	1.54774e-07	-9.78119e-09	1.51138e-09	-8.26980e-09	1.29719e-06	1.78835e-07	1.47603e-06	4.06731e-07	-7.77302e-08	3.29001e-07	5.08247e-07	-1.49852e-07	3.58395e-07
28.582	-2.27235e-07	2.51898e-08	-2.02045e-07	4.77940e-07	9.06640e-08	5.68604e-07	1.21029e-06	1.19928e-07	1.33022e-06	1.77026e-07	-1.98629e-08	1.57164e-07	-9.71481e-09	1.50113e-09	-8.21368e-09	1.29725e-06	1.78436e-07	1.47568e-06	4.07268e-07	-7.68286e-08	3.30439e-07	5.07745e-07	-1.49704e-07	3.58041e-07
28.606	-2.24853e-07	2.49258e-08	-1.99927e-07	4.78617e-07	9.04439e-08	5.69061e-07	1.20943e-06	1.19765e-07	1.32920e-06	1.79759e-07	-2.01696e-08	1.59590e-07	-9.64090e-09	1.48971e-09	-8.15120e-09	1.29732e-06	1.78041e-07	1.47536e-06	4.07817e-07	-7.59235e-08	3.31893e-07	5.07251e-07	-1.49559e-07	3.57693e-07
28.631	-2.22461e-07	2.46606e-08	-1.97800e-07	4.79306e-07	9.02243e-08	5.69530e-07	1.20859e-06	1.19603e-07	1.32819e-06	1.82533e-07	-2.04808e-08	1.62052e-07	-9.55946e-09	1.47712e-09	-8.08234e-09	1.29742e-06	1.77651e-07	1.47508e-06	4.08378e-07	-7.50150e-08	3.33363e-07	5.06765e-07	-1.49415e-07	3.57350e-07
28.656	-2.20059e-07	2.43943e-08	-1.95664e-07	4.80008e-07	9.00052e-08	5.70013e-07	1.20776e-06	1.19442e-07	1.32720e-06	1.85347e-07	-2.07966e-08	1.64551e-07	-9.47048e-09	1.46337e-09	-8.00711e-09	1.29755e-06	1.77265e-07	1.47482e-06	4.08953e-07	-7.41031e-08	3.34850e-07	5.06288e-07	-1.49274e-07	3.57013e-07
28.680	-2.17647e-07	2.41269e-08	-1.93520e-07	4.80722e-07	8.97865e-08	5.70508e-07	1.20695e-06	1.19282e-07	1.32624e-06	1.88202e-07	-2.11169e-08	1.67085e-07	-9.37396e-09	1.44846e-09	-7.92550e-09	1.29770e-06	1.76884e-07	1.47458e-06	4.09540e-07	-7.31879e-08	3.36352e-07	5.05818e-07	-1.49136e-07	3.56682e-07
28.705	-2.15224e-07	2.38584e-08	-1.91366e-07	4.81449e-07	8.95684e-08	5.71017e-07	1.20616e-06	1.19123e-07	1.32529e-06	1.91097e-07	-2.14417e-08	1.69655e-07	-9.26990e-09	1.43238e-09	-7.83752e-09	1.29787e-06	1.76508e-07	1.47438e-06	4.10140e-07	-7.22692e-08	3.37871e-07	5.05357e-07	-1.49000e-07	3.56357e-07
28.729	-2.12792e-07	2.35888e-08	-1.89203e-07	4.82188e-07	8.93508e-08	5.71539e-07	1.20539e-06	1.18965e-07	1.32435e-06	1.94032e-07	-2.17711e-08	1.72261e-07	-9.15828e-09	1.41513e-09	-7.74314e-09	1.29807e-06	1.76137e-07	1.47421e-06	4.10753e-07	-7.13473e-08	3.39405e-07	5.04904e-07	-1.48867e-07	3.56038e-07
28.754	-2.10350e-07	2.33181e-08	-1.87032e-07	4.82940e-07	8.91338e-08	5.72074e-07	1.20463e-06	1.18808e-07	1.32344e-06	1.97008e-07	-2.21049e-08	1.74903e-07	-9.03910e-09	1.39672e-09	-7.64238e-09	1.29830e-06	1.75771e-07	1.47407e-06	4.11378e-07	-7.04219e-08	3.40956e-07	5.04459e-07	-1.48735e-07	3.55724e-07
28.778	-2.07898e-07	2.30463e-08	-1.84852e-07	4.83704e-07	8.89173e-08	5.72622e-07	1.20390e-06	1.18652e-07	1.32255e-06	2.00022e-07	-2.24432e-08	1.77579e-07	-8.91237e-09	1.37713e-09	-7.53523e-09	1.29854e-06	1.75410e-07	1.47395e-06	4.12016e-07	-6.94932e-08	3.42523e-07	5.04023e-07	-1.48607e-07	3.55416e-07
28.803	-2.05436e-07	2.27734e-08	-1.82663e-07	4.84481e-07	8.87014e-08	5.73183e-07	1.20318e-06	1.18497e-07	1.32167e-06	2.03077e-07	-2.27859e-08	1.80291e-07	-8.77807e-09	1.35638e-09	-7.42169e-09	1.29881e-06	1.75054e-07	1.47387e-06	4.12667e-07	-6.85612e-08	3.44106e-07	5.03595e-07	-1.48481e-07	3.55114e-07
28.828	-2.02964e-07	2.24994e-08	-1.80465e-07	4.85271e-07	8.84862e-08	5.73757e-07	1.20247e-06	1.18344e-07	1.32082e-06	2.06171e-07	-2.31330e-08	1.83038e-07	-8.63621e-09	1.33446e-09	-7.30175e-09	1.29911e-06	1.74702e-07	1.47381e-06	4.13331e-07	-6.76259e-08	3.45705e-07	5.03175e-07	-1.48357e-07	3.54818e-07
28.852	-2.00483e-07	2.22243e-08	-1.78259e-07	4.86073e-07	8.82716e-08	5.74345e-07	1.20179e-06	1.18192e-07	1.31998e-06	2.09304e-07	-2.34846e-08	1.85819e-07	-8.48679e-09	1.31137e-09	-7.17541e-09	1.29943e-06	1.74356e-07	1.47379e-06	4.14007e-07	-6.66872e-08	3.47320e-07	5.02764e-07	-1.48235e-07	3.54528e-07
28.877	-1.97992e-07	2.19481e-08	-1.76044e-07	4.86888e-07	8.80577e-08	5.74946e-07	1.20112e-06	1.18041e-07	1.31917e-06	2.12476e-07	-2.38405e-08	1.88635e-07	-8.32979e-09	1.28711e-09	-7.04267e-09	1.29978e-06	1.74014e-07	1.47379e-06	4.14697e-07	-6.57453e-08	3.48951e-07	5.02360e-07	-1.48117e-07	3.54244e-07
28.901	-1.95491e-07	2.16709e-08	-1.73820e-07	4.87715e-07	8.78445e-08	5.75560e-07	1.20048e-06	1.17891e-07	1.31837e-06	2.15687e-07	-2.42007e-08	1.91486e-07	-8.16522e-09	1.26169e-09	-6.90353e-09	1.30015e-06	1.73678e-07	1.47382e-06	4.15399e-07	-6.48001e-08	3.50599e-07	5.01965e-07	-1.48000e-07	3.53965e-07
28.926	-1.92980e-07	2.13926e-08	-1.71588e-07	4.88555e-07	8.76320e-08	5.76187e-07	1.19985e-06	1.17744e-07	1.31759e-06	2.18936e-07	-2.45653e-08	1.94371e-07	-7.99307e-09	1.23509e-09	-6.75799e-09	1.30054e-06	1.73347e-07	1.47389e-06	4.16114e-07	-6.38516e-08	3.52262e-07	5.01579e-07	-1.47886e-07	3.53693e-07
28.951	-1.90460e-07	2.11132e-08	-1.69347e-07	4.89408e-07	8.74203e-08	5.76828e-07	1.19924e-06	1.17597e-07	1.31684e-06	2.22224e-07	-2.49342e-08	1.97290e-07	-7.81335e-09	1.20732e-09	-6.60604e-09	1.30096e-06	1.73021e-07	1.47398e-06	4.16841e-07	-6.28998e-08	3.53941e-07	5.01201e-07	-1.47775e-07	3.53426e-07
28.975	-1.87931e-07	2.08328e-08	-1.67098e-07	4.90273e-07	8.72093e-08	5.77482e-07	1.19865e-06	1.17452e-07	1.31610e-06	2.25550e-07	-2.53074e-08	2.00242e-07	-7.62605e-09	1.17837e-09	-6.44768e-09	1.30140e-06	1.72700e-07	1.47410e-06	4.17582e-07	-6.19448e-08	3.55637e-07	5.00831e-07	-1.47666e-07	3.53165e-07
29.000	-1.85391e-07	2.05513e-08	-1.64840e-07	4.91150e-07	8.69991e-08	5.78149e-07	1.19807e-06	1.17309e-07	1.31538e-06	2.28914e-07	-2.56849e-08	2.03229e-07	-7.43118e-09	1.14826e-09	-6.28292e-09	1.30187e-06	1.72384e-07	1.47426e-06	4.18335e-07	-6.09866e-08	3.57348e-07	5.00469e-07	-1.47559e-07	3.52910e-07
29.024	-1.82842e-07	2.02688e-08	-1.62574e-07	4.92040e-07	8.67897e-08	5.78830e-07	1.19752e-06	1.17167e-07	1.31469e-06	2.32315e-07	-2.60665e-08	2.06249e-07	-7.22872e-09	1.11698e-09	-6.11174e-09	1.30237e-06	1.72073e-07	1.47444e-06	4.19101e-07	-6.00251e-08	3.59076e-07	5.00116e-07	-1.47455e-07	3.52661e-07
29.049	-1.80284e-07	1.99852e-08	-1.60299e-07	4.92943e-07	8.65812e-08	5.79524e-07	1.19698e-06	1.17027e-07	1.31401e-06	2.35755e-07	-2.64524e-08	2.09302e-07	-7.01868e-09	1.08452e-09	-5.93416e-09	1.30288e-06	1.71768e-07	1.47465e-06	4.19880e-07	-5.90603e-08	3.60819e-07	4.99771e-07	-1.47353e-07	3.52418e-07
29.073	-1.77716e-07	1.97005e-08	-1.58016e-07	4.93859e-07	8.63735e-08	5.80232e-07	1.19647e-06	1.16889e-07	1.31336e-06	2.39231e-07	-2.68425e-08	2.12389e-07	-6.80106e-09	1.05090e-09	-5.75016e-09	1.30343e-06	1.71468e-07	1.47490e-06	4.20671e-07	-5.80924e-08	3.62579e-07	4.99435e-07	-1.47254e-07	3.52181e-07
29.098	-1.75139e-07	1.94148e-08	-1.55724e-07	4.94787e-07	8.61667e-08	5.80953e-07	1.19597e-06	1.16753e-07	1.31272e-06	2.42745e-07	-2.72368e-08	2.15508e-07	-6.57585e-09	1.01610e-09	-5.55975e-09	1.30400e-06	1.71173e-07	1.47517e-06	4.21476e-07	-5.71212e-08	3.64355e-07	4.99106e-07	-1.47157e-07	3.51949e-07
29.123	-1.72553e-07	1.91281e-08	-1.53425e-07	4.95727e-07	8.59609e-08	5.81688e-07	1.19549e-06	1.16618e-07	1.31211e-06	2.46296e-07	-2.76352e-08	2.18660e-07	-6.34306e-09	9.80127e-10	-5.36294e-09	1.30459e-06	1.70884e-07	1.47547e-06	4.22293e-07	-5.61469e-08	3.66146e-07	4.98787e-07	-1.47063e-07	3.51724e-07
29.147	-1.69957e-07	1.88403e-08	-1.51116e-07	4.96680e-07	8.57559e-08	5.82436e-07	1.19503e-06	1.16486e-07	1.31152e-06	2.49883e-07	-2.80377e-08	2.21845e-07	-6.10269e-09	9.42985e-10	-5.15971e-09	1.30521e-06	1.70600e-07	1.47581e-06	4.23123e-07	-5.51693e-08	3.67954e-07	4.98475e-07	-1.46971e-07	3.51504e-07
29.172	-1.67352e-07	1.85515e-08	-1.48800e-07	4.97646e-07	8.55519e-08	5.83198e-07	1.19459e-06	1.16355e-07	1.31095e-06	2.53507e-07	-2.84443e-08	2.25063e-07	-5.85474e-09	9.04671e-10	-4.95007e-09	1.30585e-06	1.70321e-07	1.47617e-06	4.23966e-07	-5.41885e-08	3.69778e-07	4.98172e-07	-1.46882e-07	3.51291e-07
29.196	-1.64737e-07	1.82617e-08	-1.46475e-07	4.98624e-07	8.53489e-08	5.83973e-07	1.19417e-06	1.16227e-07	1.31040e-06	2.57167e-07	-2.88550e-08	2.28312e-07	-5.59920e-09	8.65186e-10	-4.73402e-09	1.30652e-06	1.70048e-07	1.47657e-06	4.24822e-07	-5.32046e-08	3.71617e-07	4.97878e-07	-1.46795e-07	3.51083e-07
29.221	-1.62113e-07	1.79709e-08	-1.44142e-07	4.99615e-07	8.51469e-08	5.84762e-07	1.19377e-06	1.16100e-07	1.30987e-06	2.60863e-07	-2.92697e-08	2.31593e-07	-5.33609e-09	8.24529e-10	-4.51156e-09	1.30722e-06	1.69780e-07	1.47700e-06	4.25691e-07	-5.22175e-08	3.73473e-07	4.97592e-07	-1.46711e-07	3.50881e-07
29.245	-1.59480e-07	1.76790e-08	-1.41801e-07	5.00619e-07	8.49459e-08	5.85565e-07	1.19338e-06	1.15976e-07	1.30936e-06	2.64595e-07	-2.96884e-08	2.34907e-07	-5.06539e-09	7.82701e-10	-4.28269e-09	1.30794e-06	1.69517e-07	1.47746e-06	4.26572e-07	-5.12272e-08	3.75345e-07	4.97314e-07	-1.46629e-07	3.50685e-07
29.270	-1.56838e-07	1.73861e-08	-1.39452e-07	5.01635e-07	8.47460e-08	5.86381e-07	1.19302e-06	1.15854e-07	1.30887e-06	2.68363e-07	-3.01112e-08	2.38252e-07	-4.78711e-09	7.39702e-10	-4.04741e-09	1.30868e-06	1.69261e-07	1.47794e-06	4.27466e-07	-5.02338e-08	3.77233e-07	4.97045e-07	-1.46549e-07	3.50495e-07
29.295	-1.54187e-07	1.70922e-08	-1.37095e-07	5.02663e-07	8.45472e-08	5.87211e-07	1.19268e-06	1.15734e-07	1.30841e-06	2.72166e-07	-3.05379e-08	2.41628e-07	-4.50125e-09	6.95531e-10	-3.80572e-09	1.30945e-06	1.69009e-07	1.47846e-06	4.28374e-07	-4.92372e-08	3.79136e-07	4.96784e-07	-1.46472e-07	3.50311e-07
29.319	-1.51526e-07	1.67973e-08	-1.34729e-07	5.03705e-07	8.43494e-08	5.88054e-07	1.19235e-06	1.15616e-07	1.30797e-06	2.76004e-07	-3.09686e-08	2.45036e-07	-4.20782e-09	6.50190e-10	-3.55763e-09	1.31025e-06	1.68764e-07	1.47901e-06	4.29294e-07	-4.82375e-08	3.81056e-07	4.96531e-07	-1.46398e-07	3.50133e-07
29.344	-1.48857e-07	1.65013e-08	-1.32356e-07	5.04759e-07	8.41528e-08	5.88911e-07	1.19205e-06	1.15500e-07	1.30755e-06	2.79878e-07	-3.14032e-08	2.48474e-07	-3.90681e-09	6.03678e-10	-3.30313e-09	1.31107e-06	1.68523e-07	1.47960e-06	4.30226e-07	-4.72346e-08	3.82992e-07	4.96287e-07	-1.46326e-07	3.49961e-07
29.368	-1.46178e-07	1.62044e-08	-1.29974e-07	5.05825e-07	8.39573e-08	5.89782e-07	1.19177e-06	1.15388e-07	1.30715e-06	2.83786e-07	-3.18417e-08	2.51944e-07	-3.59823e-09	5.55996e-10	-3.04223e-09	1.31192e-06	1.68289e-07	1.48021e-06	4.31172e-07	-4.62286e-08	3.84943e-07	4.96051e-07	-1.46256e-07	3.49795e-07
29.393	-1.43491e-07	1.59065e-08	-1.27584e-07	5.06904e-07	8.37630e-08	5.90667e-07	1.19150e-06	1.15277e-07	1.30678e-06	2.87728e-07	-3.22840e-08	2.55444e-07	-3.28207e-09	5.07144e-10	-2.77493e-09	1.31279e-06	1.68060e-07	1.48085e-06	4.32131e-07	-4.52195e-08	3.86911e-07	4.95824e-07	-1.46189e-07	3.49634e-07
29.417	-1.40794e-07	1.56075e-08	-1.25186e-07	5.07996e-07	8.35698e-08	5.91566e-07	1.19126e-06	1.15169e-07	1.30642e-06	2.91705e-07	-3.27302e-08	2.58975e-07	-2.95835e-09	4.57123e-10	-2.50123e-09	1.31369e-06	1.67837e-07	1.48153e-06	4.33102e-07	-4.42073e-08	3.88895e-07	4.95605e-07	-1.46125e-07	3.49480e-07
29.442	-1.38088e-07	1.53076e-08	-1.22780e-07	5.09100e-07	8.33779e-08	5.92478e-07	1.19103e-06	1.15063e-07	1.30609e-06	2.95716e-07	-3.31803e-08	2.62535e-07	-2.62706e-09	4.05932e-10	-2.22113e-09	1.31462e-06	1.67619e-07	1.48223e-06	4.34086e-07	-4.31919e-08	3.90894e-07	4.95394e-07	-1.46063e-07	3.49332e-07
29.467	-1.35373e-07	1.50066e-08	-1.20367e-07	5.10217e-07	8.31872e-08	5.93404e-07	1.19083e-06	1.14961e-07	1.30579e-06	2.99760e-07	-3.36341e-08	2.66126e-07	-2.28820e-09	3.53572e-10	-1.93463e-09	1.31557e-06	1.67408e-07	1.48297e-06	4.35084e-07	-4.21734e-08	3.92910e-07	4.95192e-07	-1.46003e-07	3.49189e-07
29.491	-1.32650e-07	1.47047e-08	-1.17945e-07	5.11347e-07	8.29978e-08	5.94344e-07	1.19064e-06	1.14860e-07	1.30550e-06	3.03839e-07	-3.40917e-08	2.69747e-07	-1.94178e-09	3.00043e-10	-1.64174e-09	1.31654e-06	1.67201e-07	1.48374e-06	4.36094e-07	-4.11518e-08	3.94942e-07	4.94999e-07	-1.45946e-07	3.49053e-07
29.516	-1.29917e-07	1.44018e-08	-1.15515e-07	5.12489e-07	8.28096e-08	5.95298e-07	1.19048e-06	1.14763e-07	1.30524e-06	3.07950e-07	-3.45530e-08	2.73397e-07	-1.58781e-09	2.45347e-10	-1.34246e-09	1.31754e-06	1.67001e-07	1.48454e-06	4.37116e-07	-4.01271e-08	3.96989e-07	4.94814e-07	-1.45891e-07	3.48922e-07
29.540	-1.27176e-07	1.40979e-08	-1.13078e-07	5.13643e-07	8.26228e-08	5.96266e-07	1.19033e-06	1.14668e-07	1.30500e-06	3.12095e-07	-3.50181e-08	2.77077e-07	-1.22627e-09	1.89483e-10	-1.03679e-09	1.31857e-06	1.66807e-07	1.48538e-06	4.38152e-07	-3.90993e-08	3.99053e-07	4.94637e-07	-1.45839e-07	3.48797e-07
29.565	-1.24425e-07	1.37930e-08	-1.10632e-07	5.14811e-07	8.24373e-08	5.97248e-07	1.19021e-06	1.14576e-07	1.30479e-06	3.16273e-07	-3.54869e-08	2.80786e-07	-8.57188e-10	1.32452e-10	-7.24736e-10	1.31962e-06	1.66618e-07	1.48624e-06	4.39201e-07	-3.80684e-08	4.01132e-07	4.94468e-07	-1.45790e-07	3.48679e-07
29.590	-1.21666e-07	1.34871e-08	-1.08179e-07	5.15991e-07	8.22531e-08	5.98244e-07	1.19011e-06	1.14487e-07	1.30459e-06	3.20484e-07	-3.59593e-08	2.84524e-07	-4.80553e-10	7.42547e-11	-4.06298e-10	1.32070e-06	1.66435e-07	1.48714e-06	4.40262e-07	-3.70344e-08	4.03228e-07	4.94308e-07	-1.45742e-07	3.48566e-07
29.614	-1.18898e-07	1.31803e-08	-1.05718e-07	5.17183e-07	8.20703e-08	5.99254e-07	1.19002e-06	1.14401e-07	1.30442e-06	3.24727e-07	-3.64354e-08	2.88291e-07	-9.63718e-11	1.48913e-11	-8.14805e-11	1.32181e-06	1.66259e-07	1.48807e-06	4.41337e-07	-3.59973e-08	4.05340e-07	4.94157e-07	-1.45698e-07	3.48459e-07
29.639	-1.16121e-07	1.28724e-08	-1.03249e-07	5.18389e-07	8.18889e-08	6.00278e-07	1.18996e-06	1.14318e-07	1.30428e-06	3.29002e-07	-3.69151e-08	2.92087e-07	2.95351e-10	-4.56375e-11	2.49714e-10	1.32294e-06	1.66088e-07	1.48903e-06	4.42424e-07	-3.49571e-08	4.07467e-07	4.94014e-07	-1.45656e-07	3.48358e-07
29.663	-1.13335e-07	1.25636e-08	-1.00772e-07	5.19606e-07	8.17090e-08	6.01315e-07	1.18992e-06	1.14238e-07	1.30416e-06	3.33309e-07	-3.73983e-08	2.95910e-07	6.94613e-10	-1.07331e-10	5.87282e-10	1.32410e-06	1.65923e-07	1.49002e-06	4.43524e-07	-3.39139e-08	4.09610e-07	4.93879e-07	-1.45616e-07	3.48263e-07
29.688	-1.10541e-07	1.22539e-08	-9.82869e-08	5.20837e-07	8.15304e-08	6.02367e-07	1.18990e-06	1.14161e-07	1.30406e-06	3.37648e-07	-3.78852e-08	2.99763e-07	1.10141e-09	-1.70189e-10	9.31219e-10	1.32528e-06	1.65764e-07	1.49105e-06	4.44637e-07	-3.28676e-08	4.11770e-07	4.93753e-07	-1.45579e-07	3.48174e-07
29.712	-1.07738e-07	1.19431e-08	-9.57945e-08	5.22080e-07	8.13534e-08	6.03433e-07	1.18990e-06	1.14087e-07	1.30399e-06	3.42018e-07	-3.83755e-08	3.03643e-07	1.51573e-09	-2.34210e-10	1.28152e-09	1.32649e-06	1.65611e-07	1.49210e-06	4.45763e-07	-3.18181e-08	4.13945e-07	4.93635e-07	-1.45544e-07	3.48091e-07
29.737	-1.04926e-07	1.16314e-08	-9.32942e-08	5.23336e-07	8.11778e-08	6.04513e-07	1.18992e-06	1.14016e-07	1.30394e-06	3.46420e-07	-3.88694e-08	3.07550e-07	1.93759e-09	-2.99395e-10	1.63819e-09	1.32773e-06	1.65464e-07	1.49319e-06	4.46902e-07	-3.07657e-08	4.16137e-07	4.93526e-07	-1.45512e-07	3.48014e-07
29.762	-1.02105e-07	1.13187e-08	-9.07862e-08	5.24604e-07	8.10037e-08	6.05608e-07	1.18996e-06	1.13949e-07	1.30391e-06	3.50853e-07	-3.93668e-08	3.11486e-07	2.36696e-09	-3.65741e-10	2.00122e-09	1.32899e-06	1.65323e-07	1.49431e-06	4.48054e-07	-2.97101e-08	4.18344e-07	4.93425e-07	-1.45482e-07	3.47943e-07
29.786	-9.92756e-08	1.10051e-08	-8.82705e-08	5.25885e-07	8.08312e-08	6.06716e-07	1.19002e-06	1.13885e-07	1.30391e-06	3.55316e-07	-3.98676e-08	3.15449e-07	2.80385e-09	-4.33249e-10	2.37060e-09	1.33028e-06	1.65188e-07	1.49547e-06	4.49219e-07	-2.86515e-08	4.20567e-07	4.93332e-07	-1.45455e-07	3.47877e-07
29.811	-9.64376e-08	1.06905e-08	-8.57471e-08	5.27179e-07	8.06602e-08	6.07839e-07	1.19011e-06	1.13824e-07	1.30393e-06	3.59811e-07	-4.03719e-08	3.19439e-07	3.24825e-09	-5.01918e-10	2.74633e-09	1.33159e-06	1.65059e-07	1.49665e-06	4.50396e-07	-2.75898e-08	4.22807e-07	4.93248e-07	-1.45430e-07	3.47818e-07
29.835	-9.35909e-08	1.03749e-08	-8.32160e-08	5.28485e-07	8.04908e-08	6.08976e-07	1.19021e-06	1.13766e-07	1.30398e-06	3.64335e-07	-4.08796e-08	3.23456e-07	3.70016e-09	-5.71747e-10	3.12841e-09	1.33294e-06	1.64937e-07	1.49787e-06	4.51587e-07	-2.65250e-08	4.25062e-07	4.93172e-07	-1.45407e-07	3.47765e-07
29.860	-9.07355e-08	1.00584e-08	-8.06771e-08	5.29804e-07	8.03230e-08	6.10127e-07	1.19034e-06	1.13713e-07	1.30405e-06	3.68890e-07	-4.13906e-08	3.27499e-07	4.15957e-09	-6.42735e-10	3.51684e-09	1.33430e-06	1.64820e-07	1.49912e-06	4.52790e-07	-2.54572e-08	4.27333e-07	4.93105e-07	-1.45388e-07	3.47717e-07
29.884	-8.78715e-08	9.74088e-09	-7.81307e-08	5.31135e-07	8.01568e-08	6.11292e-07	1.19048e-06	1.13662e-07	1.30415e-06	3.73474e-07	-4.19050e-08	3.31569e-07	4.62648e-09	-7.14882e-10	3.91160e-09	1.33570e-06	1.64710e-07	1.50041e-06	4.54007e-07	-2.43863e-08	4.29621e-07	4.93046e-07	-1.45370e-07	3.47676e-07
29.909	-8.49990e-08	9.42245e-09	-7.55765e-08	5.32479e-07	7.99922e-08	6.12471e-07	1.19065e-06	1.13616e-07	1.30427e-06	3.78089e-07	-4.24228e-08	3.35666e-07	5.10089e-09	-7.88186e-10	4.31270e-09	1.33712e-06	1.64606e-07	1.50173e-06	4.55236e-07	-2.33123e-08	4.31924e-07	4.92995e-07	-1.45355e-07	3.47640e-07
29.934	-8.21178e-08	9.10306e-09	-7.30147e-08	5.33836e-07	7.98293e-08	6.13665e-07	1.19084e-06	1.13572e-07	1.30441e-06	3.82732e-07	-4.29438e-08	3.39789e-07	5.58278e-09	-8.62647e-10	4.72013e-09	1.33857e-06	1.64508e-07	1.50308e-06	4.56478e-07	-2.22353e-08	4.34243e-07	4.92953e-07	-1.45343e-07	3.47610e-07
29.958	-7.92280e-08	8.78272e-09	-7.04453e-08	5.35205e-07	7.96681e-08	6.14873e-07	1.19105e-06	1.13533e-07	1.30459e-06	3.87405e-07	-4.34681e-08	3.43937e-07	6.07215e-09	-9.38265e-10	5.13388e-09	1.34004e-06	1.64416e-07	1.50446e-06	4.57733e-07	-2.11552e-08	4.36578e-07	4.92919e-07	-1.45333e-07	3.47586e-07
29.983	-7.63297e-08	8.46143e-09	-6.78683e-08	5.36587e-07	7.95087e-08	6.16096e-07	1.19129e-06	1.13497e-07	1.30478e-06	3.92107e-07	-4.39957e-08	3.48111e-07	6.56899e-09	-1.01504e-09	5.55396e-09	1.34154e-06	1.64331e-07	1.50587e-06	4.59001e-07	-2.00720e-08	4.38929e-07	4.92894e-07	-1.45325e-07	3.47568e-07
30.007	-7.34228e-08	8.13919e-09	-6.52836e-08	5.37982e-07	7.93509e-08	6.17333e-07	1.19154e-06	1.13465e-07	1.30501e-06	3.96838e-07	-4.45265e-08	3.52311e-07	7.07331e-09	-1.09296e-09	5.98035e-09	1.34307e-06	1.64252e-07	1.50732e-06	4.60282e-07	-1.89858e-08	4.41297e-07	4.92877e-07	-1.45320e-07	3.47556e-07
