# Supplementary material for: Effects of ischemic preconditioning on lower-limb anaerobic performance and neuromuscular adaptations
Source: PeerJ. 2026 Jun 8;14:e21296. doi: 10.7717/peerj.21296 (PMC13256049; doi:10.7717/peerj.21296)
Supplement: Supplemental Information 1 [file peerj-14-21296-s001.zip › Fnirs_hbo/28.csv]

	1	1	1	1	1	1	1	1	1	1	1	1	1	1	1	1	1	1	1	1	1	1	1	1
time	HRF HbO,1,1	HRF HbR,1,1	HRF HbT,1,1	HRF HbO,1,2	HRF HbR,1,2	HRF HbT,1,2	HRF HbO,1,3	HRF HbR,1,3	HRF HbT,1,3	HRF HbO,1,4	HRF HbR,1,4	HRF HbT,1,4	HRF HbO,2,5	HRF HbR,2,5	HRF HbT,2,5	HRF HbO,2,6	HRF HbR,2,6	HRF HbT,2,6	HRF HbO,2,7	HRF HbR,2,7	HRF HbT,2,7	HRF HbO,2,8	HRF HbR,2,8	HRF HbT,2,8
-1.991	-1.34978e-08	1.12843e-09	-1.23693e-08	-1.11235e-07	-1.13552e-09	-1.12371e-07	1.55783e-08	-1.94386e-09	1.36344e-08	1.48264e-08	-2.24149e-09	1.25849e-08	5.98374e-10	-9.36556e-11	5.04718e-10	-5.74358e-08	4.43671e-09	-5.29991e-08	-5.43899e-08	1.11235e-08	-4.32664e-08	-5.72591e-08	5.19272e-09	-5.20664e-08
-1.966	-1.26755e-08	1.05969e-09	-1.16158e-08	-1.08639e-07	-1.12103e-09	-1.09760e-07	1.53571e-08	-1.91627e-09	1.34409e-08	1.44171e-08	-2.17963e-09	1.22375e-08	4.88628e-10	-7.64785e-11	4.12149e-10	-5.60990e-08	4.33345e-09	-5.17656e-08	-5.29794e-08	1.08350e-08	-4.21444e-08	-5.56036e-08	5.04258e-09	-5.05610e-08
-1.942	-1.18722e-08	9.92533e-10	-1.08797e-08	-1.06035e-07	-1.10598e-09	-1.07141e-07	1.51291e-08	-1.88782e-09	1.32413e-08	1.40086e-08	-2.11787e-09	1.18908e-08	3.81147e-10	-5.96560e-11	3.21491e-10	-5.47585e-08	4.22990e-09	-5.05286e-08	-5.15708e-08	1.05469e-08	-4.10238e-08	-5.39571e-08	4.89326e-09	-4.90638e-08
-1.917	-1.10880e-08	9.26968e-10	-1.01610e-08	-1.03424e-07	-1.09040e-09	-1.04514e-07	1.48943e-08	-1.85851e-09	1.30358e-08	1.36008e-08	-2.05621e-09	1.15446e-08	2.75996e-10	-4.31980e-11	2.32798e-10	-5.34140e-08	4.12605e-09	-4.92880e-08	-5.01641e-08	1.02592e-08	-3.99048e-08	-5.23195e-08	4.74476e-09	-4.75748e-08
-1.892	-1.03227e-08	8.62990e-10	-9.45972e-09	-1.00805e-07	-1.07426e-09	-1.01879e-07	1.46526e-08	-1.82836e-09	1.28242e-08	1.31938e-08	-1.99468e-09	1.11991e-08	1.73237e-10	-2.71145e-11	1.46122e-10	-5.20658e-08	4.02190e-09	-4.80439e-08	-4.87592e-08	9.97194e-09	-3.87873e-08	-5.06909e-08	4.59706e-09	-4.60938e-08
-1.868	-9.57639e-09	8.00597e-10	-8.77579e-09	-9.81790e-08	-1.05758e-09	-9.92366e-08	1.44041e-08	-1.79735e-09	1.26068e-08	1.27875e-08	-1.93326e-09	1.08543e-08	7.29347e-11	-1.14155e-11	6.15192e-11	-5.07137e-08	3.91745e-09	-4.67962e-08	-4.73563e-08	9.68503e-09	-3.76713e-08	-4.90712e-08	4.45017e-09	-4.46210e-08
-1.843	-8.84902e-09	7.39788e-10	-8.10923e-09	-9.55455e-08	-1.04035e-09	-9.65859e-08	1.41489e-08	-1.76550e-09	1.23834e-08	1.23821e-08	-1.87197e-09	1.05102e-08	-2.48460e-11	3.88883e-12	-2.09572e-11	-4.93577e-08	3.81271e-09	-4.55450e-08	-4.59553e-08	9.39851e-09	-3.65568e-08	-4.74604e-08	4.30409e-09	-4.31563e-08
-1.819	-8.14057e-09	6.80561e-10	-7.46001e-09	-9.29047e-08	-1.02257e-09	-9.39273e-08	1.38868e-08	-1.73280e-09	1.21540e-08	1.19776e-08	-1.81081e-09	1.01668e-08	-1.20041e-10	1.87884e-11	-1.01252e-10	-4.79980e-08	3.70768e-09	-4.42903e-08	-4.45563e-08	9.11238e-09	-3.54439e-08	-4.58585e-08	4.15882e-09	-4.16997e-08
-1.794	-7.45103e-09	6.22914e-10	-6.82811e-09	-9.02566e-08	-1.00425e-09	-9.12608e-08	1.36181e-08	-1.69927e-09	1.19188e-08	1.15739e-08	-1.74978e-09	9.82415e-09	-2.12584e-10	3.32730e-11	-1.79311e-10	-4.66344e-08	3.60234e-09	-4.30321e-08	-4.31591e-08	8.82664e-09	-3.43325e-08	-4.42654e-08	4.01435e-09	-4.02511e-08
-1.769	-6.78037e-09	5.66846e-10	-6.21352e-09	-8.76011e-08	-9.85384e-10	-8.85865e-08	1.33426e-08	-1.66489e-09	1.16777e-08	1.11712e-08	-1.68890e-09	9.48232e-09	-3.02410e-10	4.73323e-11	-2.55078e-10	-4.52670e-08	3.49672e-09	-4.17703e-08	-4.17639e-08	8.54130e-09	-3.32226e-08	-4.26812e-08	3.87068e-09	-3.88106e-08
-1.745	-6.12858e-09	5.12356e-10	-5.61622e-09	-8.49384e-08	-9.65969e-10	-8.59043e-08	1.30603e-08	-1.62967e-09	1.14307e-08	1.07695e-08	-1.62816e-09	9.14133e-09	-3.89453e-10	6.09560e-11	-3.28497e-10	-4.38958e-08	3.39080e-09	-4.05050e-08	-4.03706e-08	8.25635e-09	-3.21143e-08	-4.11059e-08	3.72781e-09	-3.73781e-08
-1.720	-5.49562e-09	4.59440e-10	-5.03618e-09	-8.22684e-08	-9.46008e-10	-8.32144e-08	1.27715e-08	-1.59363e-09	1.11778e-08	1.03688e-08	-1.56758e-09	8.80119e-09	-4.73646e-10	7.41337e-11	-3.99512e-10	-4.25208e-08	3.28458e-09	-3.92362e-08	-3.89793e-08	7.97180e-09	-3.10075e-08	-3.95394e-08	3.58575e-09	-3.59536e-08
-1.696	-4.88149e-09	4.08098e-10	-4.47339e-09	-7.95911e-08	-9.25502e-10	-8.05166e-08	1.24759e-08	-1.55675e-09	1.09191e-08	9.96910e-09	-1.50716e-09	8.46194e-09	-5.54923e-10	8.68549e-11	-4.68068e-10	-4.11419e-08	3.17807e-09	-3.79639e-08	-3.75898e-08	7.68764e-09	-2.99022e-08	-3.79816e-08	3.44448e-09	-3.45371e-08
-1.671	-4.28614e-09	3.58326e-10	-3.92781e-09	-7.69066e-08	-9.04450e-10	-7.78111e-08	1.21737e-08	-1.51904e-09	1.06547e-08	9.57052e-09	-1.44690e-09	8.12362e-09	-6.33217e-10	9.91092e-11	-5.34107e-10	-3.97593e-08	3.07127e-09	-3.66881e-08	-3.62024e-08	7.40388e-09	-2.87985e-08	-3.64327e-08	3.30401e-09	-3.31287e-08
-1.647	-3.70956e-09	3.10123e-10	-3.39944e-09	-7.42149e-08	-8.82855e-10	-7.50978e-08	1.18649e-08	-1.48050e-09	1.03844e-08	9.17306e-09	-1.38681e-09	7.78625e-09	-7.08459e-10	1.10886e-10	-5.97573e-10	-3.83729e-08	2.96417e-09	-3.54087e-08	-3.48168e-08	7.12052e-09	-2.76963e-08	-3.48924e-08	3.16433e-09	-3.17281e-08
-1.622	-3.15172e-09	2.63487e-10	-2.88823e-09	-7.15161e-08	-8.60715e-10	-7.23768e-08	1.15495e-08	-1.44115e-09	1.01083e-08	8.77677e-09	-1.32690e-09	7.44987e-09	-7.80584e-10	1.22175e-10	-6.58409e-10	-3.69827e-08	2.85678e-09	-3.41259e-08	-3.34332e-08	6.83755e-09	-2.65956e-08	-3.33610e-08	3.02544e-09	-3.03355e-08
-1.597	-2.61258e-09	2.18415e-10	-2.39417e-09	-6.88101e-08	-8.38033e-10	-6.96481e-08	1.12275e-08	-1.40097e-09	9.82651e-09	8.38169e-09	-1.26717e-09	7.11452e-09	-8.49521e-10	1.32965e-10	-7.16557e-10	-3.55887e-08	2.74910e-09	-3.28396e-08	-3.20515e-08	6.55498e-09	-2.54966e-08	-3.18382e-08	2.88735e-09	-2.89509e-08
-1.573	-2.09213e-09	1.74904e-10	-1.91722e-09	-6.60969e-08	-8.14808e-10	-6.69117e-08	1.08989e-08	-1.35997e-09	9.53897e-09	7.98784e-09	-1.20763e-09	6.78022e-09	-9.15203e-10	1.43245e-10	-7.71959e-10	-3.41909e-08	2.64113e-09	-3.15498e-08	-3.06718e-08	6.27281e-09	-2.43990e-08	-3.03241e-08	2.75004e-09	-2.75741e-08
-1.548	-1.59032e-09	1.32953e-10	-1.45737e-09	-6.33766e-08	-7.91043e-10	-6.41677e-08	1.05639e-08	-1.31816e-09	9.24572e-09	7.59528e-09	-1.14828e-09	6.44701e-09	-9.77562e-10	1.53005e-10	-8.24557e-10	-3.27893e-08	2.53286e-09	-3.02565e-08	-2.92940e-08	5.99104e-09	-2.33030e-08	-2.88187e-08	2.61351e-09	-2.62052e-08
-1.524	-1.10714e-09	9.25577e-11	-1.01458e-09	-6.06492e-08	-7.66737e-10	-6.14160e-08	1.02223e-08	-1.27554e-09	8.94678e-09	7.20405e-09	-1.08913e-09	6.11492e-09	-1.03653e-09	1.62234e-10	-8.74293e-10	-3.13840e-08	2.42430e-09	-2.89597e-08	-2.79182e-08	5.70966e-09	-2.22086e-08	-2.73219e-08	2.47777e-09	-2.48441e-08
-1.499	-6.42534e-10	5.37166e-11	-5.88818e-10	-5.79148e-08	-7.41892e-10	-5.86567e-08	9.87429e-09	-1.23212e-09	8.64217e-09	6.81418e-09	-1.03019e-09	5.78399e-09	-1.09203e-09	1.70921e-10	-9.21109e-10	-2.99749e-08	2.31545e-09	-2.76594e-08	-2.65443e-08	5.42869e-09	-2.11157e-08	-2.58337e-08	2.34281e-09	-2.34909e-08
-1.475	-1.96485e-10	1.64263e-11	-1.80058e-10	-5.51733e-08	-7.16510e-10	-5.58898e-08	9.51980e-09	-1.18788e-09	8.33191e-09	6.42571e-09	-9.71458e-10	5.45425e-09	-1.14400e-09	1.79056e-10	-9.64945e-10	-2.85620e-08	2.20631e-09	-2.63557e-08	-2.51724e-08	5.14811e-09	-2.00243e-08	-2.43542e-08	2.20863e-09	-2.21455e-08
-1.450	2.31047e-10	-1.93158e-11	2.11732e-10	-5.24248e-08	-6.90590e-10	-5.31154e-08	9.15888e-09	-1.14285e-09	8.01603e-09	6.03869e-09	-9.12947e-10	5.12574e-09	-1.19237e-09	1.86626e-10	-1.00574e-09	-2.71453e-08	2.09688e-09	-2.50484e-08	-2.38024e-08	4.86793e-09	-1.89345e-08	-2.28831e-08	2.07523e-09	-2.08079e-08
-1.425	6.40098e-10	-5.35129e-11	5.86585e-10	-4.96693e-08	-6.64136e-10	-5.03334e-08	8.79156e-09	-1.09701e-09	7.69455e-09	5.65316e-09	-8.54661e-10	4.79850e-09	-1.23707e-09	1.93622e-10	-1.04344e-09	-2.57249e-08	1.98716e-09	-2.37378e-08	-2.24344e-08	4.58815e-09	-1.78463e-08	-2.14207e-08	1.94260e-09	-1.94781e-08
-1.401	1.03070e-09	-8.61680e-11	9.44536e-10	-4.69068e-08	-6.37148e-10	-4.75439e-08	8.41788e-09	-1.05038e-09	7.36749e-09	5.26915e-09	-7.96606e-10	4.47255e-09	-1.27802e-09	2.00032e-10	-1.07799e-09	-2.43008e-08	1.87715e-09	-2.24236e-08	-2.10683e-08	4.30877e-09	-1.67596e-08	-1.99667e-08	1.81074e-09	-1.81559e-08
-1.376	1.40290e-09	-1.17284e-10	1.28562e-09	-4.41373e-08	-6.09627e-10	-4.47470e-08	8.03784e-09	-1.00296e-09	7.03488e-09	4.88672e-09	-7.38789e-10	4.14793e-09	-1.31516e-09	2.05845e-10	-1.10931e-09	-2.28728e-08	1.76685e-09	-2.11060e-08	-1.97042e-08	4.02979e-09	-1.56744e-08	-1.85212e-08	1.67965e-09	-1.68415e-08
-1.352	1.75673e-09	-1.46865e-10	1.60987e-09	-4.13610e-08	-5.81576e-10	-4.19425e-08	7.65149e-09	-9.54754e-10	6.69673e-09	4.50590e-09	-6.81216e-10	3.82469e-09	-1.34841e-09	2.11049e-10	-1.13736e-09	-2.14412e-08	1.65626e-09	-1.97849e-08	-1.83420e-08	3.75120e-09	-1.45908e-08	-1.70841e-08	1.54933e-09	-1.55348e-08
-1.327	2.09224e-09	-1.74913e-10	1.91732e-09	-3.85777e-08	-5.52996e-10	-3.91307e-08	7.25884e-09	-9.05760e-10	6.35308e-09	4.12674e-09	-6.23893e-10	3.50285e-09	-1.37771e-09	2.15635e-10	-1.16207e-09	-2.00058e-08	1.54538e-09	-1.84604e-08	-1.69818e-08	3.47302e-09	-1.35088e-08	-1.56555e-08	1.41977e-09	-1.42357e-08
-1.303	2.40945e-09	-2.01433e-10	2.20802e-09	-3.57875e-08	-5.23888e-10	-3.63114e-08	6.85993e-09	-8.55984e-10	6.00394e-09	3.74928e-09	-5.66827e-10	3.18245e-09	-1.40298e-09	2.19590e-10	-1.18339e-09	-1.85666e-08	1.43421e-09	-1.71324e-08	-1.56235e-08	3.19523e-09	-1.24283e-08	-1.42353e-08	1.29097e-09	-1.29443e-08
-1.278	2.70842e-09	-2.26427e-10	2.48200e-09	-3.29905e-08	-4.94255e-10	-3.34848e-08	6.45478e-09	-8.05429e-10	5.64935e-09	3.37356e-09	-5.10025e-10	2.86353e-09	-1.42415e-09	2.22903e-10	-1.20124e-09	-1.71238e-08	1.32275e-09	-1.58010e-08	-1.42672e-08	2.91785e-09	-1.13494e-08	-1.28234e-08	1.16293e-09	-1.16605e-08
-1.253	2.98919e-09	-2.49900e-10	2.73929e-09	-3.01867e-08	-4.64098e-10	-3.06508e-08	6.04343e-09	-7.54101e-10	5.28933e-09	2.99963e-09	-4.53492e-10	2.54613e-09	-1.44114e-09	2.25564e-10	-1.21558e-09	-1.56772e-08	1.21100e-09	-1.44661e-08	-1.29129e-08	2.64086e-09	-1.02720e-08	-1.14198e-08	1.03564e-09	-1.03842e-08
-1.229	3.25180e-09	-2.71854e-10	2.97995e-09	-2.73760e-08	-4.33419e-10	-2.78095e-08	5.62590e-09	-7.02001e-10	4.92390e-09	2.62752e-09	-3.97237e-10	2.23029e-09	-1.45390e-09	2.27559e-10	-1.22634e-09	-1.42268e-08	1.09897e-09	-1.31278e-08	-1.15604e-08	2.36427e-09	-9.19616e-09	-1.00246e-08	9.09111e-10	-9.11548e-09
-1.204	3.49630e-09	-2.92294e-10	3.20400e-09	-2.45586e-08	-4.02221e-10	-2.49608e-08	5.20222e-09	-6.49134e-10	4.55308e-09	2.25730e-09	-3.41265e-10	1.91603e-09	-1.46233e-09	2.28880e-10	-1.23345e-09	-1.27728e-08	9.86651e-10	-1.17861e-08	-1.02099e-08	2.08807e-09	-8.12187e-09	-8.63762e-09	7.83329e-10	-7.85429e-09
-1.180	3.72273e-09	-3.11224e-10	3.41150e-09	-2.17345e-08	-3.70506e-10	-2.21050e-08	4.77242e-09	-5.95504e-10	4.17691e-09	1.88899e-09	-2.85583e-10	1.60341e-09	-1.46637e-09	2.29513e-10	-1.23686e-09	-1.13150e-08	8.74043e-10	-1.04409e-08	-8.86140e-09	1.81228e-09	-7.04912e-09	-7.25888e-09	6.58294e-10	-6.60058e-09
-1.155	3.93113e-09	-3.28647e-10	3.60249e-09	-1.89036e-08	-3.38276e-10	-1.92418e-08	4.33653e-09	-5.41114e-10	3.79542e-09	1.52265e-09	-2.30199e-10	1.29245e-09	-1.46595e-09	2.29447e-10	-1.23651e-09	-9.85350e-09	7.61148e-10	-9.09235e-09	-7.51481e-09	1.53688e-09	-5.97793e-09	-5.88834e-09	5.34002e-10	-5.35434e-09
-1.130	4.12157e-09	-3.44568e-10	3.77700e-09	-1.60660e-08	-3.05532e-10	-1.63715e-08	3.89459e-09	-4.85968e-10	3.40862e-09	1.15832e-09	-1.75118e-10	9.83200e-10	-1.46100e-09	2.28671e-10	-1.23233e-09	-8.38830e-09	6.47967e-10	-7.74033e-09	-6.17016e-09	1.26188e-09	-4.90827e-09	-4.52597e-09	4.10452e-10	-4.11552e-09
-1.106	4.29408e-09	-3.58990e-10	3.93509e-09	-1.32217e-08	-2.72278e-10	-1.34940e-08	3.44662e-09	-4.30070e-10	3.01655e-09	7.96043e-10	-1.20348e-10	6.75695e-10	-1.45143e-09	2.27174e-10	-1.22426e-09	-6.91940e-09	5.34499e-10	-6.38490e-09	-4.82744e-09	9.87279e-10	-3.84017e-09	-3.17174e-09	2.87639e-10	-2.88410e-09
-1.081	4.44872e-09	-3.71918e-10	4.07681e-09	-1.03708e-08	-2.38517e-10	-1.06093e-08	2.99265e-09	-3.73424e-10	2.61923e-09	4.35869e-10	-6.58960e-11	3.69973e-10	-1.43718e-09	2.24943e-10	-1.21224e-09	-5.44679e-09	4.20745e-10	-5.02605e-09	-3.48667e-09	7.13072e-10	-2.77360e-09	-1.82561e-09	1.65561e-10	-1.66005e-09
-1.057	4.58554e-09	-3.83356e-10	4.20219e-09	-7.51331e-09	-2.04249e-10	-7.71756e-09	2.53272e-09	-3.16034e-10	2.21669e-09	7.78431e-11	-1.17686e-11	6.60746e-11	-1.41817e-09	2.21968e-10	-1.19620e-09	-3.97049e-09	3.06706e-10	-3.66378e-09	-2.14783e-09	4.39261e-10	-1.70857e-09	-4.87543e-10	4.42143e-11	-4.43329e-10
-1.032	4.70459e-09	-3.93309e-10	4.31128e-09	-4.64921e-09	-1.69479e-10	-4.81869e-09	2.06686e-09	-2.57903e-10	1.80896e-09	-2.77989e-10	4.20272e-11	-2.35961e-10	-1.39433e-09	2.18236e-10	-1.17609e-09	-2.49049e-09	1.92382e-10	-2.29811e-09	-8.10928e-10	1.65846e-10	-6.45082e-10	8.42491e-10	-7.64039e-11	7.66087e-10
-1.008	4.80592e-09	-4.01780e-10	4.40414e-09	-1.77855e-09	-1.34209e-10	-1.91276e-09	1.59510e-09	-1.99037e-10	1.39606e-09	-6.31580e-10	9.54841e-11	-5.36095e-10	-1.36558e-09	2.13737e-10	-1.15184e-09	-1.00681e-09	7.77722e-11	-9.29034e-10	5.24045e-10	-1.07175e-10	4.16871e-10	2.16453e-09	-1.96297e-10	1.96823e-09
-0.983	4.88959e-09	-4.08775e-10	4.48082e-09	1.09864e-09	-9.84412e-11	1.00020e-09	1.11748e-09	-1.39439e-10	9.78037e-10	-9.82882e-10	1.48595e-10	-8.34287e-10	-1.33185e-09	2.08457e-10	-1.12339e-09	4.80565e-10	-3.71219e-11	4.43443e-10	1.85709e-09	-3.79801e-10	1.47729e-09	3.47861e-09	-3.15468e-10	3.16314e-09
-0.958	4.95565e-09	-4.14298e-10	4.54135e-09	3.98234e-09	-6.21790e-11	3.92016e-09	6.34018e-10	-7.91129e-11	5.54905e-10	-1.33185e-09	2.01353e-10	-1.13050e-09	-1.29306e-09	2.02386e-10	-1.09068e-09	1.97162e-09	-1.52300e-10	1.81931e-09	3.18821e-09	-6.52033e-10	2.53618e-09	4.78477e-09	-4.33921e-10	4.35085e-09
-0.934	5.00416e-09	-4.18353e-10	4.58581e-09	6.87250e-09	-2.54252e-11	6.84708e-09	1.44761e-10	-1.80633e-11	1.26698e-10	-1.67843e-09	2.53751e-10	-1.42468e-09	-1.24915e-09	1.95513e-10	-1.05363e-09	3.46634e-09	-2.67763e-10	3.19858e-09	4.51740e-09	-9.23872e-10	3.59353e-09	6.08304e-09	-5.51659e-10	5.53138e-09
-0.909	5.03518e-09	-4.20946e-10	4.61423e-09	9.76911e-09	1.18171e-11	9.78093e-09	-3.50261e-10	4.37057e-11	-3.06555e-10	-2.02259e-09	3.05781e-10	-1.71681e-09	-1.20002e-09	1.87824e-10	-1.01220e-09	4.96474e-09	-3.83509e-10	4.58123e-09	5.84468e-09	-1.19532e-09	4.64936e-09	7.37347e-09	-6.68686e-10	6.70478e-09
-0.885	5.04875e-09	-4.22081e-10	4.62667e-09	1.26721e-08	4.95449e-11	1.27217e-08	-8.51014e-10	1.06190e-10	-7.44824e-10	-2.36426e-09	3.57437e-10	-2.00683e-09	-1.14562e-09	1.79308e-10	-9.66308e-10	6.46681e-09	-4.99538e-10	5.96727e-09	7.17004e-09	-1.46637e-09	5.70366e-09	8.65609e-09	-7.85004e-10	7.87108e-09
-0.860	5.04495e-09	-4.21764e-10	4.62319e-09	1.55815e-08	8.77550e-11	1.56693e-08	-1.35746e-09	1.69385e-10	-1.18808e-09	-2.70341e-09	4.08710e-10	-2.29470e-09	-1.08585e-09	1.69955e-10	-9.15900e-10	7.97254e-09	-6.15851e-10	7.35669e-09	8.49348e-09	-1.73703e-09	6.75645e-09	9.93094e-09	-9.00618e-10	9.03032e-09
-0.836	5.02383e-09	-4.19998e-10	4.60384e-09	1.84973e-08	1.26444e-10	1.86237e-08	-1.86957e-09	2.33286e-10	-1.63629e-09	-3.03999e-09	4.59594e-10	-2.58039e-09	-1.02066e-09	1.59751e-10	-8.60909e-10	9.48193e-09	-7.32446e-10	8.74948e-09	9.81501e-09	-2.00731e-09	7.80771e-09	1.11981e-08	-1.01553e-09	1.01825e-08
-0.811	4.98546e-09	-4.16790e-10	4.56867e-09	2.14194e-08	1.65609e-10	2.15850e-08	-2.38731e-09	2.97889e-10	-2.08942e-09	-3.37393e-09	5.10081e-10	-2.86385e-09	-9.49957e-10	1.48684e-10	-8.01272e-10	1.09950e-08	-8.49323e-10	1.01457e-08	1.11346e-08	-2.27719e-09	8.85745e-09	1.24575e-08	-1.12975e-09	1.13277e-08
-0.786	4.92989e-09	-4.12144e-10	4.51774e-09	2.43478e-08	2.05246e-10	2.45530e-08	-2.91063e-09	3.63189e-10	-2.54744e-09	-3.70521e-09	5.60164e-10	-3.14504e-09	-8.73670e-10	1.36744e-10	-7.36926e-10	1.25117e-08	-9.66482e-10	1.15452e-08	1.24524e-08	-2.54668e-09	9.90568e-09	1.37093e-08	-1.24327e-09	1.24660e-08
-0.762	4.85718e-09	-4.06066e-10	4.45111e-09	2.72824e-08	2.45353e-10	2.75278e-08	-3.43951e-09	4.29183e-10	-3.01033e-09	-4.03376e-09	6.09836e-10	-3.42392e-09	-7.91723e-10	1.23918e-10	-6.67805e-10	1.40320e-08	-1.08392e-09	1.29481e-08	1.37682e-08	-2.81578e-09	1.09524e-08	1.49534e-08	-1.35610e-09	1.35973e-08
-0.737	4.76741e-09	-3.98560e-10	4.36885e-09	3.02233e-08	2.85924e-10	3.05092e-08	-3.97390e-09	4.95865e-10	-3.47804e-09	-4.35954e-09	6.59088e-10	-3.70045e-09	-7.04041e-10	1.10194e-10	-5.93846e-10	1.55560e-08	-1.20165e-09	1.43543e-08	1.50821e-08	-3.08450e-09	1.19976e-08	1.61900e-08	-1.46824e-09	1.47218e-08
-0.713	4.66063e-09	-3.89634e-10	4.27099e-09	3.31703e-08	3.26957e-10	3.34973e-08	-4.51378e-09	5.63231e-10	-3.95055e-09	-4.68249e-09	7.07913e-10	-3.97458e-09	-6.10546e-10	9.55608e-11	-5.14985e-10	1.70836e-08	-1.31965e-09	1.57640e-08	1.63941e-08	-3.35283e-09	1.30413e-08	1.74191e-08	-1.57970e-09	1.58394e-08
-0.688	4.53691e-09	-3.79291e-10	4.15762e-09	3.61236e-08	3.68449e-10	3.64920e-08	-5.05910e-09	6.31276e-10	-4.42782e-09	-5.00258e-09	7.56304e-10	-4.24627e-09	-5.11163e-10	8.00057e-11	-4.31157e-10	1.86149e-08	-1.43793e-09	1.71769e-08	1.77043e-08	-3.62077e-09	1.40835e-08	1.86407e-08	-1.69049e-09	1.69502e-08
-0.664	4.39632e-09	-3.67537e-10	4.02878e-09	3.90829e-08	4.10394e-10	3.94933e-08	-5.60982e-09	6.99995e-10	-4.90983e-09	-5.31974e-09	8.04254e-10	-4.51548e-09	-4.05815e-10	6.35169e-11	-3.42298e-10	2.01497e-08	-1.55650e-09	1.85932e-08	1.90126e-08	-3.88833e-09	1.51242e-08	1.98548e-08	-1.80060e-09	1.80542e-08
-0.639	4.23892e-09	-3.54379e-10	3.88454e-09	4.20484e-08	4.52790e-10	4.25012e-08	-6.16591e-09	7.69384e-10	-5.39653e-09	-5.63392e-09	8.51753e-10	-4.78217e-09	-2.94425e-10	4.60826e-11	-2.48343e-10	2.16882e-08	-1.67534e-09	2.00129e-08	2.03189e-08	-4.15551e-09	1.61634e-08	2.10616e-08	-1.91003e-09	1.91515e-08
-0.614	4.06479e-09	-3.39821e-10	3.72497e-09	4.50199e-08	4.95633e-10	4.55156e-08	-6.72733e-09	8.39438e-10	-5.88789e-09	-5.94508e-09	8.98796e-10	-5.04629e-09	-1.76918e-10	2.76907e-11	-1.49227e-10	2.32304e-08	-1.79446e-09	2.14359e-08	2.16234e-08	-4.42230e-09	1.72012e-08	2.22609e-08	-2.01880e-09	2.02421e-08
-0.590	3.87399e-09	-3.23870e-10	3.55012e-09	4.79975e-08	5.38918e-10	4.85364e-08	-7.29404e-09	9.10153e-10	-6.38389e-09	-6.25317e-09	9.45373e-10	-5.30780e-09	-5.32162e-11	8.32924e-12	-4.48870e-11	2.47761e-08	-1.91387e-09	2.28622e-08	2.29261e-08	-4.68870e-09	1.82374e-08	2.34530e-08	-2.12691e-09	2.13261e-08
-0.565	3.66659e-09	-3.06531e-10	3.36006e-09	5.09811e-08	5.82641e-10	5.15637e-08	-7.86601e-09	9.81523e-10	-6.88448e-09	-6.55813e-09	9.91477e-10	-5.56665e-09	7.67570e-11	-1.20138e-11	6.47432e-11	2.63254e-08	-2.03355e-09	2.42919e-08	2.42269e-08	-4.95473e-09	1.92721e-08	2.46378e-08	-2.23436e-09	2.24035e-08
-0.541	3.44266e-09	-2.87811e-10	3.15485e-09	5.39706e-08	6.26799e-10	5.45974e-08	-8.44318e-09	1.05354e-09	-7.38964e-09	-6.85991e-09	1.03710e-09	-5.82281e-09	2.13078e-10	-3.33504e-11	1.79728e-10	2.78784e-08	-2.15351e-09	2.57249e-08	2.55258e-08	-5.22037e-09	2.03054e-08	2.58154e-08	-2.34115e-09	2.34742e-08
-0.516	3.20228e-09	-2.67715e-10	2.93457e-09	5.69661e-08	6.71387e-10	5.76375e-08	-9.02553e-09	1.12621e-09	-7.89932e-09	-7.15846e-09	1.08224e-09	-6.07622e-09	3.55825e-10	-5.56926e-11	3.00132e-10	2.94350e-08	-2.27375e-09	2.71612e-08	2.68228e-08	-5.48564e-09	2.13372e-08	2.69858e-08	-2.44729e-09	2.45385e-08
-0.492	2.94552e-09	-2.46249e-10	2.69927e-09	5.99674e-08	7.16401e-10	6.06838e-08	-9.61301e-09	1.19951e-09	-8.41350e-09	-7.45373e-09	1.12688e-09	-6.32685e-09	5.05073e-10	-7.90525e-11	4.26021e-10	3.09951e-08	-2.39426e-09	2.86008e-08	2.81180e-08	-5.75052e-09	2.23675e-08	2.81490e-08	-2.55278e-09	2.55962e-08
-0.467	2.67245e-09	-2.23420e-10	2.44903e-09	6.29747e-08	7.61836e-10	6.37365e-08	-1.02056e-08	1.27346e-09	-8.93213e-09	-7.74566e-09	1.17101e-09	-6.57465e-09	6.60900e-10	-1.03442e-10	5.57458e-10	3.25588e-08	-2.51506e-09	3.00438e-08	2.94114e-08	-6.01503e-09	2.33963e-08	2.93052e-08	-2.65763e-09	2.66476e-08
-0.442	2.38315e-09	-1.99234e-10	2.18391e-09	6.59877e-08	8.07688e-10	6.67954e-08	-1.08032e-08	1.34803e-09	-9.45519e-09	-8.03421e-09	1.21464e-09	-6.81957e-09	8.23384e-10	-1.28874e-10	6.94510e-10	3.41262e-08	-2.63613e-09	3.14900e-08	3.07029e-08	-6.27917e-09	2.44237e-08	3.04543e-08	-2.76184e-09	2.76925e-08
-0.418	2.07769e-09	-1.73697e-10	1.90399e-09	6.90066e-08	8.53953e-10	6.98605e-08	-1.14059e-08	1.42323e-09	-9.98263e-09	-8.31932e-09	1.25774e-09	-7.06158e-09	9.92600e-10	-1.55359e-10	8.37241e-10	3.56971e-08	-2.75747e-09	3.29396e-08	3.19926e-08	-6.54292e-09	2.54496e-08	3.15964e-08	-2.86542e-09	2.87310e-08
-0.393	1.75614e-09	-1.46815e-10	1.60933e-09	7.20312e-08	9.00626e-10	7.29318e-08	-1.20135e-08	1.49904e-09	-1.05144e-08	-8.60094e-09	1.30032e-09	-7.30062e-09	1.16863e-09	-1.82910e-10	9.85716e-10	3.72715e-08	-2.87910e-09	3.43924e-08	3.32804e-08	-6.80630e-09	2.64741e-08	3.27316e-08	-2.96837e-09	2.97632e-08
-0.369	1.41859e-09	-1.18596e-10	1.30000e-09	7.50615e-08	9.47702e-10	7.60092e-08	-1.26260e-08	1.57548e-09	-1.10505e-08	-8.87901e-09	1.34235e-09	-7.53665e-09	1.35154e-09	-2.11539e-10	1.14000e-09	3.88496e-08	-3.00099e-09	3.58486e-08	3.45664e-08	-7.06931e-09	2.74971e-08	3.38599e-08	-3.07069e-09	3.07892e-08
-0.344	1.06512e-09	-8.90449e-11	9.76071e-10	7.80975e-08	9.95176e-10	7.90927e-08	-1.32434e-08	1.65252e-09	-1.15909e-08	-9.15348e-09	1.38385e-09	-7.76963e-09	1.54142e-09	-2.41258e-10	1.30016e-09	4.04312e-08	-3.12317e-09	3.73080e-08	3.58506e-08	-7.33195e-09	2.85187e-08	3.49813e-08	-3.17238e-09	3.18089e-08
-0.319	6.95793e-10	-5.81690e-11	6.37624e-10	8.11392e-08	1.04304e-09	8.21822e-08	-1.38657e-08	1.73017e-09	-1.21355e-08	-9.42431e-09	1.42479e-09	-7.99951e-09	1.73834e-09	-2.72079e-10	1.46626e-09	4.20164e-08	-3.24562e-09	3.87708e-08	3.71330e-08	-7.59421e-09	2.95388e-08	3.60959e-08	-3.27346e-09	3.28224e-08
-0.295	3.10701e-10	-2.59750e-11	2.84726e-10	8.41864e-08	1.09130e-09	8.52778e-08	-1.44928e-08	1.80841e-09	-1.26844e-08	-9.69143e-09	1.46518e-09	-8.22625e-09	1.94237e-09	-3.04015e-10	1.63836e-09	4.36051e-08	-3.36834e-09	4.02368e-08	3.84136e-08	-7.85611e-09	3.05575e-08	3.72037e-08	-3.37393e-09	3.38298e-08
-0.270	-9.00778e-11	7.53061e-12	-8.25472e-11	8.72393e-08	1.13994e-09	8.83792e-08	-1.51246e-08	1.88725e-09	-1.32374e-08	-9.95479e-09	1.50499e-09	-8.44979e-09	2.15361e-09	-3.37076e-10	1.81653e-09	4.51974e-08	-3.49134e-09	4.17060e-08	3.96923e-08	-8.11763e-09	3.15747e-08	3.83048e-08	-3.47379e-09	3.48310e-08
-0.246	-5.06463e-10	4.23408e-11	-4.64122e-10	9.02977e-08	1.18896e-09	9.14866e-08	-1.57612e-08	1.96668e-09	-1.37945e-08	-1.02143e-08	1.54423e-09	-8.67010e-09	2.37211e-09	-3.71276e-10	2.00084e-09	4.67932e-08	-3.61461e-09	4.31786e-08	4.09693e-08	-8.37879e-09	3.25905e-08	3.93993e-08	-3.57304e-09	3.58262e-08
-0.221	-9.38371e-10	7.84489e-11	-8.59922e-10	9.33615e-08	1.23836e-09	9.45999e-08	-1.64024e-08	2.04669e-09	-1.43557e-08	-1.04700e-08	1.58289e-09	-8.88713e-09	2.59797e-09	-4.06627e-10	2.19134e-09	4.83926e-08	-3.73816e-09	4.46544e-08	4.22445e-08	-8.63958e-09	3.36049e-08	4.04871e-08	-3.67170e-09	3.68154e-08
-0.197	-1.38572e-09	1.15848e-10	-1.26987e-09	9.64309e-08	1.28812e-09	9.77190e-08	-1.70482e-08	2.12728e-09	-1.49209e-08	-1.07218e-08	1.62095e-09	-9.10083e-09	2.83125e-09	-4.43140e-10	2.38812e-09	4.99955e-08	-3.86197e-09	4.61335e-08	4.35178e-08	-8.90000e-09	3.46178e-08	4.15684e-08	-3.76975e-09	3.77986e-08
-0.172	-1.84843e-09	1.54530e-10	-1.69390e-09	9.95056e-08	1.33825e-09	1.00844e-07	-1.76987e-08	2.20844e-09	-1.54902e-08	-1.09696e-08	1.65841e-09	-9.31116e-09	3.07204e-09	-4.80827e-10	2.59122e-09	5.16019e-08	-3.98607e-09	4.76158e-08	4.47894e-08	-9.16006e-09	3.56294e-08	4.26431e-08	-3.86722e-09	3.87759e-08
-0.147	-2.32640e-09	1.94490e-10	-2.13191e-09	1.02586e-07	1.38874e-09	1.03974e-07	-1.83536e-08	2.29017e-09	-1.60635e-08	-1.12133e-08	1.69526e-09	-9.51806e-09	3.32041e-09	-5.19701e-10	2.80071e-09	5.32118e-08	-4.11043e-09	4.91014e-08	4.60593e-08	-9.41976e-09	3.66395e-08	4.37114e-08	-3.96410e-09	3.97473e-08
-0.123	-2.81957e-09	2.35719e-10	-2.58385e-09	1.05671e-07	1.43957e-09	1.07111e-07	-1.90131e-08	2.37246e-09	-1.66407e-08	-1.14530e-08	1.73150e-09	-9.72150e-09	3.57644e-09	-5.59773e-10	3.01666e-09	5.48253e-08	-4.23506e-09	5.05902e-08	4.73273e-08	-9.67909e-09	3.76482e-08	4.47732e-08	-4.06040e-09	4.07128e-08
-0.098	-3.32783e-09	2.78210e-10	-3.04962e-09	1.08762e-07	1.49076e-09	1.10253e-07	-1.96770e-08	2.45531e-09	-1.72217e-08	-1.16885e-08	1.76711e-09	-9.92143e-09	3.84020e-09	-6.01057e-10	3.23914e-09	5.64423e-08	-4.35997e-09	5.20823e-08	4.85936e-08	-9.93806e-09	3.86555e-08	4.58287e-08	-4.15612e-09	4.16726e-08
-0.074	-3.85111e-09	3.21957e-10	-3.52915e-09	1.11858e-07	1.54229e-09	1.13400e-07	-2.03454e-08	2.53870e-09	-1.78067e-08	-1.19199e-08	1.80208e-09	-1.01178e-08	4.11177e-09	-6.43562e-10	3.46821e-09	5.80628e-08	-4.48515e-09	5.35776e-08	4.98581e-08	-1.01967e-08	3.96614e-08	4.68779e-08	-4.25127e-09	4.26266e-08
-0.049	-4.38931e-09	3.66951e-10	-4.02236e-09	1.14959e-07	1.59415e-09	1.16553e-07	-2.10181e-08	2.62264e-09	-1.83954e-08	-1.21470e-08	1.83642e-09	-1.03106e-08	4.39124e-09	-6.87303e-10	3.70393e-09	5.96868e-08	-4.61059e-09	5.50762e-08	5.11209e-08	-1.04549e-08	4.06660e-08	4.79208e-08	-4.34585e-09	4.35750e-08
-0.025	-4.94234e-09	4.13185e-10	-4.52916e-09	1.18066e-07	1.64635e-09	1.19712e-07	-2.16951e-08	2.70712e-09	-1.89880e-08	-1.23698e-08	1.87010e-09	-1.04997e-08	4.67866e-09	-7.32290e-10	3.94637e-09	6.13142e-08	-4.73631e-09	5.65779e-08	5.23819e-08	-1.07128e-08	4.16691e-08	4.89575e-08	-4.43986e-09	4.45177e-08
0.000	-5.51013e-09	4.60653e-10	-5.04947e-09	1.21177e-07	1.69887e-09	1.22876e-07	-2.23764e-08	2.79213e-09	-1.95842e-08	-1.25882e-08	1.90312e-09	-1.06851e-08	4.97413e-09	-7.78536e-10	4.19560e-09	6.29452e-08	-4.86230e-09	5.80829e-08	5.36412e-08	-1.09704e-08	4.26708e-08	4.99880e-08	-4.53332e-09	4.54547e-08
0.025	-6.09257e-09	5.09345e-10	-5.58322e-09	1.24294e-07	1.75171e-09	1.26046e-07	-2.30619e-08	2.87767e-09	-2.01842e-08	-1.28022e-08	1.93548e-09	-1.08667e-08	5.27772e-09	-8.26053e-10	4.45167e-09	6.45796e-08	-4.98855e-09	5.95911e-08	5.48988e-08	-1.12276e-08	4.36712e-08	5.10125e-08	-4.62622e-09	4.63862e-08
0.049	-6.68957e-09	5.59256e-10	-6.13032e-09	1.27416e-07	1.80487e-09	1.29220e-07	-2.37516e-08	2.96373e-09	-2.07878e-08	-1.30118e-08	1.96716e-09	-1.10446e-08	5.58950e-09	-8.74852e-10	4.71465e-09	6.62176e-08	-5.11507e-09	6.11025e-08	5.61546e-08	-1.14844e-08	4.46702e-08	5.20308e-08	-4.71857e-09	4.73122e-08
0.074	-7.30105e-09	6.10376e-10	-6.69067e-09	1.30542e-07	1.85833e-09	1.32401e-07	-2.44454e-08	3.05030e-09	-2.13951e-08	-1.32168e-08	1.99815e-09	-1.12186e-08	5.90956e-09	-9.24946e-10	4.98461e-09	6.78590e-08	-5.24187e-09	6.26171e-08	5.74087e-08	-1.17409e-08	4.56678e-08	5.30432e-08	-4.81038e-09	4.82328e-08
0.098	-7.92691e-09	6.62698e-10	-7.26421e-09	1.33674e-07	1.91210e-09	1.35586e-07	-2.51433e-08	3.13739e-09	-2.20059e-08	-1.34172e-08	2.02846e-09	-1.13888e-08	6.23796e-09	-9.76347e-10	5.26161e-09	6.95038e-08	-5.36892e-09	6.41349e-08	5.86611e-08	-1.19970e-08	4.66641e-08	5.40496e-08	-4.90165e-09	4.91479e-08
0.123	-8.56705e-09	7.16215e-10	-7.85084e-09	1.36811e-07	1.96616e-09	1.38777e-07	-2.58452e-08	3.22497e-09	-2.26202e-08	-1.36130e-08	2.05806e-09	-1.15550e-08	6.57479e-09	-1.02907e-09	5.54572e-09	7.11521e-08	-5.49625e-09	6.56559e-08	5.99117e-08	-1.22528e-08	4.76590e-08	5.50501e-08	-4.99238e-09	5.00577e-08
0.147	-9.22139e-09	7.70918e-10	-8.45047e-09	1.39952e-07	2.02051e-09	1.41973e-07	-2.65511e-08	3.31306e-09	-2.32381e-08	-1.38041e-08	2.08695e-09	-1.17172e-08	6.92011e-09	-1.08312e-09	5.83700e-09	7.28039e-08	-5.62384e-09	6.71800e-08	6.11607e-08	-1.25082e-08	4.86525e-08	5.60447e-08	-5.08259e-09	5.09621e-08
0.172	-9.88983e-09	8.26801e-10	-9.06303e-09	1.43098e-07	2.07515e-09	1.45174e-07	-2.72610e-08	3.40163e-09	-2.38594e-08	-1.39905e-08	2.11513e-09	-1.18754e-08	7.27401e-09	-1.13851e-09	6.13551e-09	7.44591e-08	-5.75170e-09	6.87074e-08	6.24080e-08	-1.27633e-08	4.96447e-08	5.70335e-08	-5.17226e-09	5.18613e-08
0.197	-1.05723e-08	8.83853e-10	-9.68841e-09	1.46250e-07	2.13006e-09	1.48380e-07	-2.79748e-08	3.49070e-09	-2.44841e-08	-1.41721e-08	2.14257e-09	-1.20295e-08	7.63657e-09	-1.19525e-09	6.44131e-09	7.61177e-08	-5.87983e-09	7.02379e-08	6.36536e-08	-1.30180e-08	5.06355e-08	5.80166e-08	-5.26142e-09	5.27552e-08
0.221	-1.12686e-08	9.42069e-10	-1.03265e-08	1.49405e-07	2.18525e-09	1.51591e-07	-2.86923e-08	3.58024e-09	-2.51121e-08	-1.43487e-08	2.16929e-09	-1.21795e-08	8.00785e-09	-1.25336e-09	6.75448e-09	7.77798e-08	-6.00822e-09	7.17716e-08	6.48974e-08	-1.32724e-08	5.16250e-08	5.89941e-08	-5.35006e-09	5.36440e-08
0.246	-1.19788e-08	1.00144e-09	-1.09773e-08	1.52566e-07	2.24070e-09	1.54807e-07	-2.94137e-08	3.67026e-09	-2.57435e-08	-1.45205e-08	2.19526e-09	-1.23253e-08	8.38793e-09	-1.31285e-09	7.07507e-09	7.94453e-08	-6.13687e-09	7.33084e-08	6.61397e-08	-1.35265e-08	5.26132e-08	5.99658e-08	-5.43819e-09	5.45276e-08
0.270	-1.27026e-08	1.06195e-09	-1.16407e-08	1.55731e-07	2.29641e-09	1.58028e-07	-3.01389e-08	3.76074e-09	-2.63781e-08	-1.46873e-08	2.22047e-09	-1.24668e-08	8.77689e-09	-1.37373e-09	7.40316e-09	8.11142e-08	-6.26579e-09	7.48484e-08	6.73802e-08	-1.37802e-08	5.36000e-08	6.09320e-08	-5.52581e-09	5.54062e-08
0.295	-1.34401e-08	1.12361e-09	-1.23165e-08	1.58901e-07	2.35237e-09	1.61253e-07	-3.08677e-08	3.85168e-09	-2.70160e-08	-1.48491e-08	2.24493e-09	-1.26041e-08	9.17480e-09	-1.43601e-09	7.73879e-09	8.27865e-08	-6.39497e-09	7.63916e-08	6.86191e-08	-1.40335e-08	5.45855e-08	6.18927e-08	-5.61293e-09	5.62798e-08
0.319	-1.41911e-08	1.18639e-09	-1.30047e-08	1.62075e-07	2.40858e-09	1.64484e-07	-3.16002e-08	3.94308e-09	-2.76571e-08	-1.50058e-08	2.26861e-09	-1.27371e-08	9.58174e-09	-1.49971e-09	8.08204e-09	8.44623e-08	-6.52441e-09	7.79378e-08	6.98563e-08	-1.42866e-08	5.55697e-08	6.28479e-08	-5.69955e-09	5.71483e-08
0.344	-1.49555e-08	1.25030e-09	-1.37052e-08	1.65254e-07	2.46503e-09	1.67719e-07	-3.23363e-08	4.03493e-09	-2.83014e-08	-1.51573e-08	2.29152e-09	-1.28658e-08	9.99779e-09	-1.56482e-09	8.43296e-09	8.61414e-08	-6.65412e-09	7.94873e-08	7.10918e-08	-1.45393e-08	5.65526e-08	6.37977e-08	-5.78569e-09	5.80120e-08
0.369	-1.57332e-08	1.31532e-09	-1.44179e-08	1.68438e-07	2.52171e-09	1.70960e-07	-3.30759e-08	4.12722e-09	-2.89487e-08	-1.53036e-08	2.31365e-09	-1.29900e-08	1.04230e-08	-1.63138e-09	8.79163e-09	8.78239e-08	-6.78409e-09	8.10398e-08	7.23257e-08	-1.47916e-08	5.75341e-08	6.47421e-08	-5.87133e-09	5.88707e-08
0.393	-1.65242e-08	1.38144e-09	-1.51427e-08	1.71626e-07	2.57862e-09	1.74204e-07	-3.38191e-08	4.21995e-09	-2.95991e-08	-1.54447e-08	2.33497e-09	-1.31097e-08	1.08575e-08	-1.69938e-09	9.15810e-09	8.95098e-08	-6.91432e-09	8.25955e-08	7.35580e-08	-1.50436e-08	5.85144e-08	6.56812e-08	-5.95650e-09	5.97247e-08
0.418	-1.73282e-08	1.44866e-09	-1.58796e-08	1.74818e-07	2.63574e-09	1.77454e-07	-3.45657e-08	4.31311e-09	-3.02525e-08	-1.55804e-08	2.35549e-09	-1.32249e-08	1.13013e-08	-1.76884e-09	9.53244e-09	9.11990e-08	-7.04480e-09	8.41542e-08	7.47886e-08	-1.52953e-08	5.94933e-08	6.66150e-08	-6.04119e-09	6.05738e-08
0.442	-1.81453e-08	1.51697e-09	-1.66283e-08	1.78014e-07	2.69308e-09	1.80708e-07	-3.53156e-08	4.40669e-09	-3.09089e-08	-1.57108e-08	2.37521e-09	-1.33356e-08	1.17545e-08	-1.83978e-09	9.91470e-09	9.28917e-08	-7.17555e-09	8.57161e-08	7.60176e-08	-1.55467e-08	6.04710e-08	6.75437e-08	-6.12541e-09	6.14183e-08
0.467	-1.89753e-08	1.58635e-09	-1.73889e-08	1.81215e-07	2.75063e-09	1.83966e-07	-3.60690e-08	4.50070e-09	-3.15683e-08	-1.58357e-08	2.39410e-09	-1.34416e-08	1.22172e-08	-1.91219e-09	1.03050e-08	9.45876e-08	-7.30656e-09	8.72811e-08	7.72450e-08	-1.57977e-08	6.14473e-08	6.84672e-08	-6.20916e-09	6.22580e-08
0.492	-1.98180e-08	1.65681e-09	-1.81612e-08	1.84420e-07	2.80837e-09	1.87229e-07	-3.68256e-08	4.59511e-09	-3.22305e-08	-1.59552e-08	2.41216e-09	-1.35430e-08	1.26894e-08	-1.98610e-09	1.07033e-08	9.62870e-08	-7.43783e-09	8.88492e-08	7.84707e-08	-1.60484e-08	6.24224e-08	6.93856e-08	-6.29245e-09	6.30931e-08
0.516	-2.06735e-08	1.72833e-09	-1.89452e-08	1.87630e-07	2.86631e-09	1.90496e-07	-3.75855e-08	4.68992e-09	-3.28955e-08	-1.60691e-08	2.42938e-09	-1.36397e-08	1.31712e-08	-2.06152e-09	1.11097e-08	9.79897e-08	-7.56936e-09	9.04203e-08	7.96949e-08	-1.62987e-08	6.33962e-08	7.02990e-08	-6.37528e-09	6.39237e-08
0.541	-2.15415e-08	1.80090e-09	-1.97406e-08	1.90843e-07	2.92443e-09	1.93768e-07	-3.83485e-08	4.78514e-09	-3.35634e-08	-1.61774e-08	2.44575e-09	-1.37317e-08	1.36628e-08	-2.13845e-09	1.15243e-08	9.96957e-08	-7.70114e-09	9.19945e-08	8.09174e-08	-1.65487e-08	6.43687e-08	7.12074e-08	-6.45766e-09	6.47497e-08
0.565	-2.24221e-08	1.87451e-09	-2.05476e-08	1.94061e-07	2.98273e-09	1.97043e-07	-3.91147e-08	4.88075e-09	-3.42340e-08	-1.62801e-08	2.46127e-09	-1.38188e-08	1.41641e-08	-2.21692e-09	1.19471e-08	1.01405e-07	-7.83318e-09	9.35718e-08	8.21383e-08	-1.67984e-08	6.53399e-08	7.21109e-08	-6.53960e-09	6.55713e-08
0.590	-2.33150e-08	1.94916e-09	-2.13658e-08	1.97282e-07	3.04121e-09	2.00323e-07	-3.98840e-08	4.97674e-09	-3.49073e-08	-1.63770e-08	2.47592e-09	-1.39011e-08	1.46752e-08	-2.29692e-09	1.23783e-08	1.03118e-07	-7.96548e-09	9.51522e-08	8.33577e-08	-1.70478e-08	6.63099e-08	7.30095e-08	-6.62109e-09	6.63884e-08
0.614	-2.42202e-08	2.02484e-09	-2.21954e-08	2.00508e-07	3.09984e-09	2.03608e-07	-4.06564e-08	5.07311e-09	-3.55833e-08	-1.64682e-08	2.48971e-09	-1.39785e-08	1.51963e-08	-2.37847e-09	1.28178e-08	1.04834e-07	-8.09803e-09	9.67356e-08	8.45754e-08	-1.72968e-08	6.72786e-08	7.39033e-08	-6.70215e-09	6.72011e-08
0.639	-2.51376e-08	2.10153e-09	-2.30360e-08	2.03737e-07	3.15863e-09	2.06896e-07	-4.14317e-08	5.16986e-09	-3.62618e-08	-1.65535e-08	2.50261e-09	-1.40509e-08	1.57273e-08	-2.46159e-09	1.32657e-08	1.06553e-07	-8.23084e-09	9.83221e-08	8.57916e-08	-1.75456e-08	6.82460e-08	7.47924e-08	-6.78277e-09	6.80096e-08
0.664	-2.60670e-08	2.17923e-09	-2.38878e-08	2.06971e-07	3.21757e-09	2.10188e-07	-4.22100e-08	5.26697e-09	-3.69430e-08	-1.66329e-08	2.51462e-09	-1.41183e-08	1.62684e-08	-2.54628e-09	1.37221e-08	1.08275e-07	-8.36390e-09	9.99116e-08	8.70062e-08	-1.77940e-08	6.92122e-08	7.56767e-08	-6.86298e-09	6.88137e-08
0.688	-2.70084e-08	2.25793e-09	-2.47504e-08	2.10208e-07	3.27666e-09	2.13484e-07	-4.29911e-08	5.36444e-09	-3.76267e-08	-1.67064e-08	2.52573e-09	-1.41807e-08	1.68196e-08	-2.63256e-09	1.41871e-08	1.10001e-07	-8.49721e-09	1.01504e-07	8.82192e-08	-1.80420e-08	7.01771e-08	7.65564e-08	-6.94276e-09	6.96137e-08
0.713	-2.79616e-08	2.33762e-09	-2.56240e-08	2.13449e-07	3.33588e-09	2.16785e-07	-4.37751e-08	5.46227e-09	-3.83128e-08	-1.67739e-08	2.53593e-09	-1.42380e-08	1.73810e-08	-2.72043e-09	1.46606e-08	1.11730e-07	-8.63078e-09	1.03100e-07	8.94306e-08	-1.82898e-08	7.11408e-08	7.74316e-08	-7.02212e-09	7.04094e-08
0.737	-2.89265e-08	2.41829e-09	-2.65082e-08	2.16693e-07	3.39522e-09	2.20089e-07	-4.45618e-08	5.56044e-09	-3.90014e-08	-1.68353e-08	2.54522e-09	-1.42901e-08	1.79527e-08	-2.80991e-09	1.51428e-08	1.13463e-07	-8.76460e-09	1.04698e-07	9.06405e-08	-1.85372e-08	7.21033e-08	7.83022e-08	-7.10107e-09	7.12011e-08
0.762	-2.99031e-08	2.49993e-09	-2.74032e-08	2.19942e-07	3.45469e-09	2.23397e-07	-4.53513e-08	5.65895e-09	-3.96923e-08	-1.68906e-08	2.55358e-09	-1.43371e-08	1.85348e-08	-2.90101e-09	1.56338e-08	1.15198e-07	-8.89868e-09	1.06300e-07	9.18489e-08	-1.87844e-08	7.30645e-08	7.91683e-08	-7.17962e-09	7.19887e-08
0.786	-3.08912e-08	2.58254e-09	-2.83086e-08	2.23194e-07	3.51427e-09	2.26708e-07	-4.61434e-08	5.75779e-09	-4.03856e-08	-1.69398e-08	2.56100e-09	-1.43788e-08	1.91272e-08	-2.99373e-09	1.61335e-08	1.16937e-07	-9.03300e-09	1.07904e-07	9.30557e-08	-1.90312e-08	7.40245e-08	8.00300e-08	-7.25777e-09	7.27723e-08
0.811	-3.18907e-08	2.66609e-09	-2.92246e-08	2.26449e-07	3.57395e-09	2.30023e-07	-4.69382e-08	5.85696e-09	-4.10812e-08	-1.69827e-08	2.56749e-09	-1.44152e-08	1.97301e-08	-3.08810e-09	1.66420e-08	1.18679e-07	-9.16757e-09	1.09512e-07	9.42609e-08	-1.92777e-08	7.49833e-08	8.08874e-08	-7.33552e-09	7.35519e-08
0.836	-3.29014e-08	2.75060e-09	-3.01508e-08	2.29709e-07	3.63373e-09	2.33342e-07	-4.77355e-08	5.95645e-09	-4.17791e-08	-1.70193e-08	2.57302e-09	-1.44462e-08	2.03436e-08	-3.18412e-09	1.71595e-08	1.20425e-07	-9.30240e-09	1.11122e-07	9.54646e-08	-1.95238e-08	7.59408e-08	8.17405e-08	-7.41289e-09	7.43276e-08
0.860	-3.39234e-08	2.83603e-09	-3.10874e-08	2.32971e-07	3.69360e-09	2.36665e-07	-4.85353e-08	6.05625e-09	-4.24791e-08	-1.70495e-08	2.57760e-09	-1.44719e-08	2.09677e-08	-3.28180e-09	1.76859e-08	1.22173e-07	-9.43747e-09	1.12736e-07	9.66668e-08	-1.97697e-08	7.68971e-08	8.25893e-08	-7.48986e-09	7.50994e-08
0.885	-3.49564e-08	2.92239e-09	-3.20340e-08	2.36237e-07	3.75355e-09	2.39991e-07	-4.93376e-08	6.15636e-09	-4.31813e-08	-1.70734e-08	2.58120e-09	-1.44922e-08	2.16025e-08	-3.38116e-09	1.82213e-08	1.23925e-07	-9.57279e-09	1.14352e-07	9.78675e-08	-2.00153e-08	7.78522e-08	8.34339e-08	-7.56646e-09	7.58675e-08
0.909	-3.60004e-08	3.00967e-09	-3.29907e-08	2.39507e-07	3.81358e-09	2.43320e-07	-5.01423e-08	6.25677e-09	-4.38855e-08	-1.70907e-08	2.58383e-09	-1.45069e-08	2.22480e-08	-3.48220e-09	1.87658e-08	1.25680e-07	-9.70835e-09	1.15972e-07	9.90666e-08	-2.02605e-08	7.88061e-08	8.42744e-08	-7.64268e-09	7.66317e-08
0.934	-3.70552e-08	3.09785e-09	-3.39573e-08	2.42779e-07	3.87367e-09	2.46653e-07	-5.09493e-08	6.35747e-09	-4.45919e-08	-1.71016e-08	2.58547e-09	-1.45161e-08	2.29044e-08	-3.58493e-09	1.93195e-08	1.27438e-07	-9.84417e-09	1.17594e-07	1.00264e-07	-2.05054e-08	7.97588e-08	8.51108e-08	-7.71854e-09	7.73923e-08
0.958	-3.81207e-08	3.18693e-09	-3.49337e-08	2.46055e-07	3.93382e-09	2.49989e-07	-5.17587e-08	6.45846e-09	-4.53002e-08	-1.71059e-08	2.58612e-09	-1.45198e-08	2.35717e-08	-3.68937e-09	1.98823e-08	1.29200e-07	-9.98023e-09	1.19220e-07	1.01460e-07	-2.07500e-08	8.07103e-08	8.59433e-08	-7.79403e-09	7.81492e-08
0.983	-3.91968e-08	3.27690e-09	-3.59199e-08	2.49334e-07	3.99402e-09	2.53328e-07	-5.25702e-08	6.55973e-09	-4.60105e-08	-1.71035e-08	2.58577e-09	-1.45178e-08	2.42499e-08	-3.79553e-09	2.04544e-08	1.30964e-07	-1.01165e-08	1.20848e-07	1.02655e-07	-2.09943e-08	8.16605e-08	8.67717e-08	-7.86916e-09	7.89025e-08
1.008	-4.02834e-08	3.36774e-09	-3.69157e-08	2.52617e-07	4.05426e-09	2.56671e-07	-5.33840e-08	6.66126e-09	-4.67227e-08	-1.70945e-08	2.58440e-09	-1.45101e-08	2.49392e-08	-3.90341e-09	2.10358e-08	1.32732e-07	-1.02531e-08	1.22479e-07	1.03848e-07	-2.12384e-08	8.26096e-08	8.75963e-08	-7.94394e-09	7.96523e-08
1.032	-4.13804e-08	3.45945e-09	-3.79210e-08	2.55902e-07	4.11454e-09	2.60017e-07	-5.41998e-08	6.76307e-09	-4.74368e-08	-1.70787e-08	2.58201e-09	-1.44967e-08	2.56395e-08	-4.01303e-09	2.16265e-08	1.34503e-07	-1.03899e-08	1.24113e-07	1.05040e-07	-2.14821e-08	8.35575e-08	8.84170e-08	-8.01836e-09	8.03986e-08
1.057	-4.24877e-08	3.55202e-09	-3.89357e-08	2.59190e-07	4.17485e-09	2.63365e-07	-5.50178e-08	6.86513e-09	-4.81526e-08	-1.70561e-08	2.57859e-09	-1.44775e-08	2.63511e-08	-4.12439e-09	2.22267e-08	1.36277e-07	-1.05269e-08	1.25750e-07	1.06230e-07	-2.17254e-08	8.45042e-08	8.92339e-08	-8.09245e-09	8.11414e-08
1.081	-4.36051e-08	3.64543e-09	-3.99597e-08	2.62482e-07	4.23517e-09	2.66717e-07	-5.58377e-08	6.96745e-09	-4.88703e-08	-1.70266e-08	2.57414e-09	-1.44525e-08	2.70738e-08	-4.23752e-09	2.28363e-08	1.38054e-07	-1.06642e-08	1.27390e-07	1.07418e-07	-2.19685e-08	8.54498e-08	9.00471e-08	-8.16619e-09	8.18809e-08
1.106	-4.47325e-08	3.73969e-09	-4.09928e-08	2.65776e-07	4.29551e-09	2.70072e-07	-5.66597e-08	7.07001e-09	-4.95897e-08	-1.69903e-08	2.56864e-09	-1.44216e-08	2.78079e-08	-4.35241e-09	2.34555e-08	1.39834e-07	-1.08017e-08	1.29032e-07	1.08605e-07	-2.22113e-08	8.63941e-08	9.08566e-08	-8.23961e-09	8.26170e-08
1.130	-4.58699e-08	3.83477e-09	-4.20351e-08	2.69073e-07	4.35584e-09	2.73429e-07	-5.74835e-08	7.17281e-09	-5.03107e-08	-1.69469e-08	2.56208e-09	-1.43848e-08	2.85533e-08	-4.46908e-09	2.40842e-08	1.41617e-07	-1.09395e-08	1.30678e-07	1.09791e-07	-2.24538e-08	8.73373e-08	9.16624e-08	-8.31269e-09	8.33498e-08
1.155	-4.70170e-08	3.93068e-09	-4.30864e-08	2.72373e-07	4.41618e-09	2.76789e-07	-5.83092e-08	7.27584e-09	-5.10334e-08	-1.68965e-08	2.55446e-09	-1.43420e-08	2.93102e-08	-4.58754e-09	2.47226e-08	1.43404e-07	-1.10774e-08	1.32326e-07	1.10975e-07	-2.26960e-08	8.82793e-08	9.24648e-08	-8.38545e-09	8.40793e-08
1.180	-4.81738e-08	4.02739e-09	-4.41465e-08	2.75676e-07	4.47649e-09	2.80152e-07	-5.91367e-08	7.37909e-09	-5.17576e-08	-1.68390e-08	2.54577e-09	-1.42932e-08	3.00785e-08	-4.70780e-09	2.53707e-08	1.45193e-07	-1.12157e-08	1.33978e-07	1.12158e-07	-2.29379e-08	8.92201e-08	9.32636e-08	-8.45790e-09	8.48057e-08
1.204	-4.93402e-08	4.12490e-09	-4.52153e-08	2.78981e-07	4.53679e-09	2.83518e-07	-5.99659e-08	7.48256e-09	-5.24833e-08	-1.67744e-08	2.53600e-09	-1.42384e-08	3.08584e-08	-4.82987e-09	2.60285e-08	1.46986e-07	-1.13542e-08	1.35632e-07	1.13339e-07	-2.31794e-08	9.01598e-08	9.40590e-08	-8.53003e-09	8.55289e-08
1.229	-5.05160e-08	4.22320e-09	-4.62928e-08	2.82289e-07	4.59705e-09	2.86886e-07	-6.07968e-08	7.58624e-09	-5.32106e-08	-1.67025e-08	2.52514e-09	-1.41774e-08	3.16499e-08	-4.95375e-09	2.66962e-08	1.48782e-07	-1.14929e-08	1.37289e-07	1.14519e-07	-2.34207e-08	9.10983e-08	9.48510e-08	-8.60185e-09	8.62491e-08
1.253	-5.17012e-08	4.32228e-09	-4.73789e-08	2.85600e-07	4.65728e-09	2.90257e-07	-6.16293e-08	7.69013e-09	-5.39392e-08	-1.66234e-08	2.51318e-09	-1.41102e-08	3.24531e-08	-5.07947e-09	2.73737e-08	1.50580e-07	-1.16318e-08	1.38949e-07	1.15697e-07	-2.36617e-08	9.20356e-08	9.56396e-08	-8.67337e-09	8.69662e-08
1.278	-5.28955e-08	4.42212e-09	-4.84734e-08	2.88913e-07	4.71746e-09	2.93630e-07	-6.24635e-08	7.79421e-09	-5.46692e-08	-1.65370e-08	2.50011e-09	-1.40369e-08	3.32681e-08	-5.20702e-09	2.80611e-08	1.52382e-07	-1.17710e-08	1.40611e-07	1.16874e-07	-2.39024e-08	9.29718e-08	9.64250e-08	-8.74460e-09	8.76804e-08
1.303	-5.40989e-08	4.52273e-09	-4.95762e-08	2.92228e-07	4.77758e-09	2.97006e-07	-6.32991e-08	7.89848e-09	-5.54006e-08	-1.64432e-08	2.48593e-09	-1.39573e-08	3.40948e-08	-5.33642e-09	2.87584e-08	1.54187e-07	-1.19104e-08	1.42276e-07	1.18050e-07	-2.41428e-08	9.39069e-08	9.72071e-08	-8.81553e-09	8.83916e-08
1.327	-5.53113e-08	4.62409e-09	-5.06872e-08	2.95546e-07	4.83764e-09	3.00384e-07	-6.41362e-08	8.00293e-09	-5.61332e-08	-1.63420e-08	2.47063e-09	-1.38713e-08	3.49335e-08	-5.46769e-09	2.94658e-08	1.55995e-07	-1.20500e-08	1.43945e-07	1.19224e-07	-2.43829e-08	9.48407e-08	9.79861e-08	-8.88617e-09	8.90999e-08
1.352	-5.65325e-08	4.72618e-09	-5.18064e-08	2.98866e-07	4.89763e-09	3.03764e-07	-6.49747e-08	8.10756e-09	-5.68671e-08	-1.62333e-08	2.45419e-09	-1.37791e-08	3.57841e-08	-5.60081e-09	3.01832e-08	1.57805e-07	-1.21899e-08	1.45616e-07	1.20396e-07	-2.46227e-08	9.57735e-08	9.87620e-08	-8.95653e-09	8.98055e-08
1.376	-5.77625e-08	4.82901e-09	-5.29335e-08	3.02189e-07	4.95754e-09	3.07146e-07	-6.58145e-08	8.21235e-09	-5.76022e-08	-1.61170e-08	2.43662e-09	-1.36804e-08	3.66466e-08	-5.73582e-09	3.09108e-08	1.59619e-07	-1.23300e-08	1.47289e-07	1.21567e-07	-2.48622e-08	9.67051e-08	9.95348e-08	-9.02662e-09	9.05082e-08
1.401	-5.90010e-08	4.93255e-09	-5.40685e-08	3.05513e-07	5.01735e-09	3.10531e-07	-6.66556e-08	8.31731e-09	-5.83383e-08	-1.59931e-08	2.41789e-09	-1.35752e-08	3.75213e-08	-5.87271e-09	3.16485e-08	1.61436e-07	-1.24704e-08	1.48966e-07	1.22737e-07	-2.51014e-08	9.76355e-08	1.00305e-07	-9.09644e-09	9.12082e-08
1.425	-6.02481e-08	5.03680e-09	-5.52113e-08	3.08840e-07	5.07707e-09	3.13917e-07	-6.74980e-08	8.42242e-09	-5.90756e-08	-1.58616e-08	2.39801e-09	-1.34636e-08	3.84080e-08	-6.01151e-09	3.23965e-08	1.63256e-07	-1.26109e-08	1.50645e-07	1.23905e-07	-2.53403e-08	9.85648e-08	1.01072e-07	-9.16598e-09	9.19056e-08
1.450	-6.15034e-08	5.14176e-09	-5.63617e-08	3.12169e-07	5.13668e-09	3.17306e-07	-6.83416e-08	8.52768e-09	-5.98139e-08	-1.57224e-08	2.37696e-09	-1.33454e-08	3.93069e-08	-6.15220e-09	3.31547e-08	1.65078e-07	-1.27517e-08	1.52327e-07	1.25072e-07	-2.55790e-08	9.94930e-08	1.01836e-07	-9.23527e-09	9.26003e-08
1.475	-6.27671e-08	5.24740e-09	-5.75197e-08	3.15500e-07	5.19618e-09	3.20696e-07	-6.91862e-08	8.63308e-09	-6.05531e-08	-1.55754e-08	2.35474e-09	-1.32207e-08	4.02181e-08	-6.29481e-09	3.39233e-08	1.66904e-07	-1.28927e-08	1.54011e-07	1.26237e-07	-2.58173e-08	1.00420e-07	1.02597e-07	-9.30430e-09	9.32924e-08
1.499	-6.40388e-08	5.35371e-09	-5.86851e-08	3.18833e-07	5.25555e-09	3.24088e-07	-7.00320e-08	8.73861e-09	-6.12933e-08	-1.54206e-08	2.33133e-09	-1.30893e-08	4.11415e-08	-6.43935e-09	3.47022e-08	1.68732e-07	-1.30340e-08	1.55698e-07	1.27401e-07	-2.60553e-08	1.01346e-07	1.03355e-07	-9.37308e-09	9.39821e-08
1.524	-6.53185e-08	5.46070e-09	-5.98578e-08	3.22168e-07	5.31479e-09	3.27482e-07	-7.08787e-08	8.84426e-09	-6.20344e-08	-1.52579e-08	2.30674e-09	-1.29512e-08	4.20773e-08	-6.58582e-09	3.54915e-08	1.70564e-07	-1.31755e-08	1.57388e-07	1.28564e-07	-2.62931e-08	1.02271e-07	1.04111e-07	-9.44161e-09	9.46692e-08
1.548	-6.66061e-08	5.56834e-09	-6.10378e-08	3.25504e-07	5.37389e-09	3.30878e-07	-7.17264e-08	8.95004e-09	-6.27763e-08	-1.50873e-08	2.28094e-09	-1.28063e-08	4.30256e-08	-6.73423e-09	3.62913e-08	1.72398e-07	-1.33172e-08	1.59081e-07	1.29725e-07	-2.65305e-08	1.03194e-07	1.04864e-07	-9.50990e-09	9.53540e-08
1.573	-6.79014e-08	5.67664e-09	-6.22248e-08	3.28843e-07	5.43284e-09	3.34275e-07	-7.25750e-08	9.05592e-09	-6.35190e-08	-1.49087e-08	2.25394e-09	-1.26547e-08	4.39863e-08	-6.88460e-09	3.71017e-08	1.74235e-07	-1.34591e-08	1.60776e-07	1.30885e-07	-2.67677e-08	1.04117e-07	1.05614e-07	-9.57796e-09	9.60363e-08
1.597	-6.92044e-08	5.78557e-09	-6.34188e-08	3.32183e-07	5.49163e-09	3.37674e-07	-7.34244e-08	9.16192e-09	-6.42625e-08	-1.47220e-08	2.22572e-09	-1.24963e-08	4.49595e-08	-7.03692e-09	3.79226e-08	1.76076e-07	-1.36012e-08	1.62474e-07	1.32043e-07	-2.70046e-08	1.05038e-07	1.06362e-07	-9.64578e-09	9.67164e-08
1.622	-7.05149e-08	5.89512e-09	-6.46197e-08	3.35524e-07	5.55026e-09	3.41075e-07	-7.42746e-08	9.26800e-09	-6.50066e-08	-1.45273e-08	2.19628e-09	-1.23310e-08	4.59453e-08	-7.19122e-09	3.87541e-08	1.77918e-07	-1.37436e-08	1.64175e-07	1.33200e-07	-2.72412e-08	1.05959e-07	1.07108e-07	-9.71338e-09	9.73942e-08
1.647	-7.18327e-08	6.00529e-09	-6.58274e-08	3.38868e-07	5.60870e-09	3.44476e-07	-7.51255e-08	9.37418e-09	-6.57513e-08	-1.43244e-08	2.16560e-09	-1.21588e-08	4.69437e-08	-7.34749e-09	3.95962e-08	1.79764e-07	-1.38862e-08	1.65878e-07	1.34355e-07	-2.74775e-08	1.06878e-07	1.07851e-07	-9.78076e-09	9.80698e-08
1.671	-7.31578e-08	6.11607e-09	-6.70417e-08	3.42212e-07	5.66697e-09	3.47879e-07	-7.59771e-08	9.48044e-09	-6.64967e-08	-1.41133e-08	2.13369e-09	-1.19796e-08	4.79549e-08	-7.50575e-09	4.04491e-08	1.81613e-07	-1.40290e-08	1.67584e-07	1.35509e-07	-2.77135e-08	1.07796e-07	1.08591e-07	-9.84792e-09	9.87432e-08
1.696	-7.44900e-08	6.22745e-09	-6.82626e-08	3.45559e-07	5.72503e-09	3.51284e-07	-7.68293e-08	9.58678e-09	-6.72425e-08	-1.38939e-08	2.10052e-09	-1.17934e-08	4.89788e-08	-7.66601e-09	4.13128e-08	1.83464e-07	-1.41720e-08	1.69292e-07	1.36662e-07	-2.79493e-08	1.08713e-07	1.09329e-07	-9.91487e-09	9.94145e-08
1.720	-7.58293e-08	6.33941e-09	-6.94898e-08	3.48906e-07	5.78290e-09	3.54689e-07	-7.76820e-08	9.69319e-09	-6.79889e-08	-1.36662e-08	2.06610e-09	-1.16001e-08	5.00155e-08	-7.82827e-09	4.21872e-08	1.85319e-07	-1.43152e-08	1.71003e-07	1.37813e-07	-2.81847e-08	1.09628e-07	1.10065e-07	-9.98161e-09	1.00084e-07
1.745	-7.71754e-08	6.45195e-09	-7.07234e-08	3.52255e-07	5.84055e-09	3.58096e-07	-7.85353e-08	9.79965e-09	-6.87356e-08	-1.34302e-08	2.03042e-09	-1.13998e-08	5.10650e-08	-7.99255e-09	4.30725e-08	1.87176e-07	-1.44587e-08	1.72717e-07	1.38963e-07	-2.84199e-08	1.10543e-07	1.10799e-07	-1.00482e-08	1.00751e-07
1.769	-7.85282e-08	6.56505e-09	-7.19632e-08	3.55605e-07	5.89798e-09	3.61503e-07	-7.93890e-08	9.90618e-09	-6.94828e-08	-1.31857e-08	1.99346e-09	-1.11923e-08	5.21275e-08	-8.15884e-09	4.39687e-08	1.89035e-07	-1.46023e-08	1.74433e-07	1.40111e-07	-2.86547e-08	1.11457e-07	1.11531e-07	-1.01145e-08	1.01416e-07
1.794	-7.98877e-08	6.67870e-09	-7.32090e-08	3.58957e-07	5.95519e-09	3.64912e-07	-8.02430e-08	1.00127e-08	-7.02303e-08	-1.29328e-08	1.95522e-09	-1.09776e-08	5.32029e-08	-8.32717e-09	4.48758e-08	1.90898e-07	-1.47462e-08	1.76152e-07	1.41259e-07	-2.88893e-08	1.12369e-07	1.12260e-07	-1.01807e-08	1.02079e-07
1.819	-8.12537e-08	6.79290e-09	-7.44608e-08	3.62309e-07	6.01215e-09	3.68321e-07	-8.10974e-08	1.01194e-08	-7.09780e-08	-1.26713e-08	1.91569e-09	-1.07556e-08	5.42914e-08	-8.49753e-09	4.57939e-08	1.92763e-07	-1.48903e-08	1.77873e-07	1.42404e-07	-2.91236e-08	1.13281e-07	1.12988e-07	-1.02466e-08	1.02741e-07
1.843	-8.26261e-08	6.90764e-09	-7.57185e-08	3.65663e-07	6.06887e-09	3.71731e-07	-8.19520e-08	1.02260e-08	-7.17260e-08	-1.24013e-08	1.87486e-09	-1.05264e-08	5.53929e-08	-8.66994e-09	4.67230e-08	1.94631e-07	-1.50346e-08	1.79597e-07	1.43548e-07	-2.93576e-08	1.14191e-07	1.13713e-07	-1.03124e-08	1.03401e-07
1.868	-8.40048e-08	7.02289e-09	-7.69819e-08	3.69017e-07	6.12533e-09	3.75142e-07	-8.28069e-08	1.03327e-08	-7.24742e-08	-1.21226e-08	1.83273e-09	-1.02899e-08	5.65076e-08	-8.84440e-09	4.76632e-08	1.96502e-07	-1.51791e-08	1.81323e-07	1.44691e-07	-2.95914e-08	1.15100e-07	1.14436e-07	-1.03780e-08	1.04058e-07
1.892	-8.53896e-08	7.13866e-09	-7.82509e-08	3.72372e-07	6.18152e-09	3.78554e-07	-8.36619e-08	1.04394e-08	-7.32225e-08	-1.18352e-08	1.78928e-09	-1.00459e-08	5.76354e-08	-9.02092e-09	4.86145e-08	1.98375e-07	-1.53238e-08	1.83051e-07	1.45833e-07	-2.98248e-08	1.16008e-07	1.15158e-07	-1.04435e-08	1.04715e-07
1.917	-8.67804e-08	7.25493e-09	-7.95254e-08	3.75729e-07	6.23744e-09	3.81966e-07	-8.45170e-08	1.05461e-08	-7.39709e-08	-1.15391e-08	1.74452e-09	-9.79459e-09	5.87764e-08	-9.19951e-09	4.95769e-08	2.00251e-07	-1.54687e-08	1.84783e-07	1.46973e-07	-3.00580e-08	1.16915e-07	1.15878e-07	-1.05087e-08	1.05369e-07
1.942	-8.81770e-08	7.37170e-09	-8.08053e-08	3.79086e-07	6.29307e-09	3.85379e-07	-8.53721e-08	1.06528e-08	-7.47193e-08	-1.12342e-08	1.69842e-09	-9.53578e-09	5.99308e-08	-9.38018e-09	5.05506e-08	2.02130e-07	-1.56138e-08	1.86516e-07	1.48111e-07	-3.02908e-08	1.17821e-07	1.16596e-07	-1.05738e-08	1.06022e-07
1.966	-8.95795e-08	7.48894e-09	-8.20905e-08	3.82443e-07	6.34842e-09	3.88792e-07	-8.62272e-08	1.07595e-08	-7.54677e-08	-1.09204e-08	1.65099e-09	-9.26946e-09	6.10984e-08	-9.56294e-09	5.15355e-08	2.04011e-07	-1.57592e-08	1.88252e-07	1.49249e-07	-3.05234e-08	1.18725e-07	1.17312e-07	-1.06388e-08	1.06673e-07
1.991	-9.09875e-08	7.60666e-09	-8.33809e-08	3.85802e-07	6.40346e-09	3.92205e-07	-8.70822e-08	1.08661e-08	-7.62161e-08	-1.05978e-08	1.60221e-09	-8.99560e-09	6.22794e-08	-9.74779e-09	5.25316e-08	2.05895e-07	-1.59047e-08	1.89991e-07	1.50385e-07	-3.07557e-08	1.19629e-07	1.18027e-07	-1.07036e-08	1.07323e-07
2.015	-9.24011e-08	7.72484e-09	-8.46763e-08	3.89161e-07	6.45819e-09	3.95619e-07	-8.79371e-08	1.09728e-08	-7.69643e-08	-1.02662e-08	1.55208e-09	-8.71414e-09	6.34738e-08	-9.93473e-09	5.35391e-08	2.07782e-07	-1.60504e-08	1.91732e-07	1.51519e-07	-3.09878e-08	1.20531e-07	1.18739e-07	-1.07682e-08	1.07971e-07
2.040	-9.38201e-08	7.84346e-09	-8.59766e-08	3.92520e-07	6.51259e-09	3.99033e-07	-8.87918e-08	1.10795e-08	-7.77123e-08	-9.92562e-09	1.50059e-09	-8.42504e-09	6.46817e-08	-1.01238e-08	5.45579e-08	2.09671e-07	-1.61964e-08	1.93475e-07	1.52652e-07	-3.12195e-08	1.21433e-07	1.19451e-07	-1.08328e-08	1.08618e-07
2.064	-9.52443e-08	7.96253e-09	-8.72818e-08	3.95880e-07	6.56667e-09	4.02447e-07	-8.96462e-08	1.11861e-08	-7.84602e-08	-9.57598e-09	1.44773e-09	-8.12826e-09	6.59031e-08	-1.03150e-08	5.55882e-08	2.11563e-07	-1.63425e-08	1.95221e-07	1.53784e-07	-3.14509e-08	1.22333e-07	1.20161e-07	-1.08971e-08	1.09263e-07
2.089	-9.66737e-08	8.08203e-09	-8.85916e-08	3.99240e-07	6.62041e-09	4.05861e-07	-9.05004e-08	1.12927e-08	-7.92077e-08	-9.21724e-09	1.39349e-09	-7.82375e-09	6.71381e-08	-1.05083e-08	5.66298e-08	2.13457e-07	-1.64888e-08	1.96969e-07	1.54914e-07	-3.16821e-08	1.23232e-07	1.20869e-07	-1.09614e-08	1.09908e-07
2.114	-9.81080e-08	8.20194e-09	-8.99061e-08	4.02601e-07	6.67381e-09	4.09275e-07	-9.13541e-08	1.13992e-08	-7.99549e-08	-8.84934e-09	1.33787e-09	-7.51147e-09	6.83866e-08	-1.07037e-08	5.76830e-08	2.15354e-07	-1.66354e-08	1.98719e-07	1.56043e-07	-3.19130e-08	1.24130e-07	1.21576e-07	-1.10255e-08	1.10550e-07
2.138	-9.95473e-08	8.32226e-09	-9.12250e-08	4.05962e-07	6.72684e-09	4.12688e-07	-9.22075e-08	1.15057e-08	-8.07018e-08	-8.47225e-09	1.28086e-09	-7.19139e-09	6.96488e-08	-1.09012e-08	5.87476e-08	2.17254e-07	-1.67821e-08	2.00472e-07	1.57170e-07	-3.21435e-08	1.25027e-07	1.22281e-07	-1.10895e-08	1.11192e-07
2.163	-1.00991e-07	8.44298e-09	-9.25483e-08	4.09323e-07	6.77951e-09	4.16102e-07	-9.30603e-08	1.16121e-08	-8.14482e-08	-8.08590e-09	1.22245e-09	-6.86345e-09	7.09247e-08	-1.11009e-08	5.98238e-08	2.19156e-07	-1.69290e-08	2.02227e-07	1.58297e-07	-3.23738e-08	1.25923e-07	1.22986e-07	-1.11533e-08	1.11832e-07
2.187	-1.02440e-07	8.56409e-09	-9.38758e-08	4.12684e-07	6.83181e-09	4.19515e-07	-9.39127e-08	1.17184e-08	-8.21942e-08	-7.69024e-09	1.16263e-09	-6.52761e-09	7.22144e-08	-1.13028e-08	6.09116e-08	2.21060e-07	-1.70761e-08	2.03984e-07	1.59421e-07	-3.26039e-08	1.26817e-07	1.23689e-07	-1.12171e-08	1.12471e-07
2.212	-1.03893e-07	8.68557e-09	-9.52075e-08	4.16045e-07	6.88372e-09	4.22928e-07	-9.47644e-08	1.18247e-08	-8.29397e-08	-7.28524e-09	1.10140e-09	-6.18383e-09	7.35178e-08	-1.15068e-08	6.20110e-08	2.22967e-07	-1.72234e-08	2.05743e-07	1.60545e-07	-3.28336e-08	1.27711e-07	1.24390e-07	-1.12807e-08	1.13110e-07
2.236	-1.05351e-07	8.80742e-09	-9.65431e-08	4.19405e-07	6.93523e-09	4.26341e-07	-9.56155e-08	1.19309e-08	-8.36845e-08	-6.87083e-09	1.03875e-09	-5.83208e-09	7.48350e-08	-1.17130e-08	6.31221e-08	2.24876e-07	-1.73709e-08	2.07505e-07	1.61666e-07	-3.30630e-08	1.28603e-07	1.25091e-07	-1.13443e-08	1.13747e-07
2.261	-1.06812e-07	8.92963e-09	-9.78827e-08	4.22766e-07	6.98634e-09	4.29753e-07	-9.64658e-08	1.20370e-08	-8.44288e-08	-6.44697e-09	9.74673e-10	-5.47230e-09	7.61661e-08	-1.19213e-08	6.42448e-08	2.26788e-07	-1.75186e-08	2.09269e-07	1.62787e-07	-3.32922e-08	1.29495e-07	1.25790e-07	-1.14077e-08	1.14383e-07
2.286	-1.08278e-07	9.05218e-09	-9.92260e-08	4.26127e-07	7.03704e-09	4.33164e-07	-9.73154e-08	1.21430e-08	-8.51724e-08	-6.01362e-09	9.09156e-10	-5.10446e-09	7.75111e-08	-1.21318e-08	6.53793e-08	2.28702e-07	-1.76664e-08	2.11036e-07	1.63906e-07	-3.35210e-08	1.30385e-07	1.26489e-07	-1.14710e-08	1.15018e-07
2.310	-1.09748e-07	9.17506e-09	-1.00573e-07	4.29487e-07	7.08732e-09	4.36575e-07	-9.81642e-08	1.22490e-08	-8.59152e-08	-5.57071e-09	8.42196e-10	-4.72851e-09	7.88701e-08	-1.23445e-08	6.65256e-08	2.30619e-07	-1.78145e-08	2.12804e-07	1.65024e-07	-3.37496e-08	1.31274e-07	1.27186e-07	-1.15343e-08	1.15652e-07
2.335	-1.11222e-07	9.29827e-09	-1.01924e-07	4.32847e-07	7.13717e-09	4.39984e-07	-9.90121e-08	1.23548e-08	-8.66573e-08	-5.11820e-09	7.73786e-10	-4.34442e-09	8.02430e-08	-1.25594e-08	6.76836e-08	2.32537e-07	-1.79627e-08	2.14575e-07	1.66140e-07	-3.39779e-08	1.32162e-07	1.27883e-07	-1.15974e-08	1.16285e-07
2.359	-1.12699e-07	9.42180e-09	-1.03278e-07	4.36207e-07	7.18657e-09	4.43393e-07	-9.98590e-08	1.24604e-08	-8.73986e-08	-4.65606e-09	7.03916e-10	-3.95214e-09	8.16299e-08	-1.27765e-08	6.88535e-08	2.34459e-07	-1.81111e-08	2.16348e-07	1.67255e-07	-3.42059e-08	1.33049e-07	1.28578e-07	-1.16605e-08	1.16918e-07
2.384	-1.14181e-07	9.54562e-09	-1.04635e-07	4.39566e-07	7.23553e-09	4.46801e-07	-1.00705e-07	1.25660e-08	-8.81390e-08	-4.18421e-09	6.32582e-10	-3.55163e-09	8.30310e-08	-1.29958e-08	7.00352e-08	2.36382e-07	-1.82597e-08	2.18123e-07	1.68368e-07	-3.44336e-08	1.33934e-07	1.29273e-07	-1.17235e-08	1.17549e-07
2.408	-1.15665e-07	9.66974e-09	-1.05996e-07	4.42924e-07	7.28403e-09	4.50208e-07	-1.01550e-07	1.26714e-08	-8.88785e-08	-3.70263e-09	5.59775e-10	-3.14286e-09	8.44461e-08	-1.32172e-08	7.12288e-08	2.38308e-07	-1.84085e-08	2.19900e-07	1.69480e-07	-3.46610e-08	1.34819e-07	1.29967e-07	-1.17864e-08	1.18180e-07
2.433	-1.17153e-07	9.79415e-09	-1.07359e-07	4.46282e-07	7.33206e-09	4.53614e-07	-1.02394e-07	1.27767e-08	-8.96170e-08	-3.21126e-09	4.85488e-10	-2.72577e-09	8.58753e-08	-1.34410e-08	7.24344e-08	2.40237e-07	-1.85574e-08	2.21679e-07	1.70591e-07	-3.48881e-08	1.35702e-07	1.30660e-07	-1.18493e-08	1.18810e-07
2.458	-1.18645e-07	9.91882e-09	-1.08726e-07	4.49640e-07	7.37961e-09	4.57019e-07	-1.03236e-07	1.28819e-08	-9.03545e-08	-2.71006e-09	4.09715e-10	-2.30034e-09	8.73188e-08	-1.36669e-08	7.36519e-08	2.42167e-07	-1.87066e-08	2.23461e-07	1.71700e-07	-3.51150e-08	1.36585e-07	1.31352e-07	-1.19121e-08	1.19440e-07
2.482	-1.20139e-07	1.00438e-08	-1.10095e-07	4.52996e-07	7.42668e-09	4.60423e-07	-1.04078e-07	1.29869e-08	-9.10909e-08	-2.19897e-09	3.32447e-10	-1.86653e-09	8.87764e-08	-1.38950e-08	7.48814e-08	2.44100e-07	-1.88559e-08	2.25244e-07	1.72807e-07	-3.53415e-08	1.37466e-07	1.32044e-07	-1.19748e-08	1.20069e-07
2.507	-1.21636e-07	1.01689e-08	-1.11468e-07	4.56351e-07	7.47325e-09	4.63825e-07	-1.04918e-07	1.30917e-08	-9.18263e-08	-1.67796e-09	2.53679e-10	-1.42428e-09	9.02483e-08	-1.41254e-08	7.61229e-08	2.46035e-07	-1.90053e-08	2.27029e-07	1.73914e-07	-3.55678e-08	1.38346e-07	1.32735e-07	-1.20374e-08	1.20697e-07
2.531	-1.23137e-07	1.02944e-08	-1.12842e-07	4.59706e-07	7.51931e-09	4.67225e-07	-1.05757e-07	1.31964e-08	-9.25604e-08	-1.14697e-09	1.73403e-10	-9.73571e-10	9.17344e-08	-1.43580e-08	7.73764e-08	2.47972e-07	-1.91550e-08	2.28817e-07	1.75018e-07	-3.57937e-08	1.39225e-07	1.33425e-07	-1.21001e-08	1.21325e-07
2.556	-1.24640e-07	1.04200e-08	-1.14220e-07	4.63060e-07	7.56486e-09	4.70624e-07	-1.06594e-07	1.33009e-08	-9.32934e-08	-6.05969e-10	9.16122e-11	-5.14357e-10	9.32349e-08	-1.45928e-08	7.86420e-08	2.49911e-07	-1.93048e-08	2.30607e-07	1.76122e-07	-3.60194e-08	1.40102e-07	1.34115e-07	-1.21626e-08	1.21952e-07
2.580	-1.26146e-07	1.05459e-08	-1.15600e-07	4.66412e-07	7.60988e-09	4.74022e-07	-1.07430e-07	1.34052e-08	-9.40250e-08	-5.48993e-11	8.29983e-12	-4.65994e-11	9.47497e-08	-1.48299e-08	7.99198e-08	2.51853e-07	-1.94548e-08	2.32398e-07	1.77224e-07	-3.62447e-08	1.40979e-07	1.34804e-07	-1.22252e-08	1.22579e-07
2.605	-1.27654e-07	1.06720e-08	-1.16982e-07	4.69763e-07	7.65437e-09	4.77418e-07	-1.08265e-07	1.35093e-08	-9.47554e-08	5.06280e-10	-7.65409e-11	4.29739e-10	9.62789e-08	-1.50693e-08	8.12096e-08	2.53797e-07	-1.96049e-08	2.34192e-07	1.78324e-07	-3.64698e-08	1.41854e-07	1.35493e-07	-1.22876e-08	1.23206e-07
2.630	-1.29164e-07	1.07983e-08	-1.18366e-07	4.73114e-07	7.69832e-09	4.80812e-07	-1.09098e-07	1.36132e-08	-9.54844e-08	1.07761e-09	-1.62917e-10	9.14696e-10	9.78225e-08	-1.53109e-08	8.25116e-08	2.55743e-07	-1.97552e-08	2.35987e-07	1.79423e-07	-3.66945e-08	1.42729e-07	1.36182e-07	-1.23501e-08	1.23832e-07
2.654	-1.30677e-07	1.09248e-08	-1.19752e-07	4.76462e-07	7.74172e-09	4.84204e-07	-1.09929e-07	1.37170e-08	-9.62120e-08	1.65914e-09	-2.50834e-10	1.40831e-09	9.93806e-08	-1.55547e-08	8.38258e-08	2.57691e-07	-1.99057e-08	2.37785e-07	1.80521e-07	-3.69190e-08	1.43602e-07	1.36870e-07	-1.24125e-08	1.24458e-07
2.679	-1.32192e-07	1.10514e-08	-1.21141e-07	4.79810e-07	7.78455e-09	4.87594e-07	-1.10759e-07	1.38205e-08	-9.69381e-08	2.25092e-09	-3.40301e-10	1.91062e-09	1.00953e-07	-1.58009e-08	8.51522e-08	2.59641e-07	-2.00563e-08	2.39584e-07	1.81617e-07	-3.71432e-08	1.44474e-07	1.37558e-07	-1.24749e-08	1.25083e-07
2.703	-1.33709e-07	1.11782e-08	-1.22531e-07	4.83156e-07	7.82681e-09	4.90983e-07	-1.11587e-07	1.39238e-08	-9.76627e-08	2.85298e-09	-4.31322e-10	2.42166e-09	1.02540e-07	-1.60493e-08	8.64908e-08	2.61593e-07	-2.02071e-08	2.41386e-07	1.82712e-07	-3.73670e-08	1.45344e-07	1.38246e-07	-1.25372e-08	1.25709e-07
2.728	-1.35228e-07	1.13052e-08	-1.23923e-07	4.86500e-07	7.86850e-09	4.94369e-07	-1.12413e-07	1.40269e-08	-9.83858e-08	3.46537e-09	-5.23905e-10	2.94146e-09	1.04142e-07	-1.62999e-08	8.78417e-08	2.63547e-07	-2.03581e-08	2.43189e-07	1.83805e-07	-3.75906e-08	1.46214e-07	1.38933e-07	-1.25996e-08	1.26334e-07
2.753	-1.36749e-07	1.14323e-08	-1.25316e-07	4.89843e-07	7.90959e-09	4.97753e-07	-1.13237e-07	1.41297e-08	-9.91073e-08	4.08813e-09	-6.18056e-10	3.47008e-09	1.05758e-07	-1.65529e-08	8.92049e-08	2.65503e-07	-2.05092e-08	2.44994e-07	1.84896e-07	-3.78139e-08	1.47082e-07	1.39621e-07	-1.26619e-08	1.26959e-07
2.777	-1.38271e-07	1.15596e-08	-1.26711e-07	4.93184e-07	7.95008e-09	5.01134e-07	-1.14059e-07	1.42324e-08	-9.98271e-08	4.72131e-09	-7.13782e-10	4.00753e-09	1.07388e-07	-1.68081e-08	9.05803e-08	2.67461e-07	-2.06604e-08	2.46801e-07	1.85987e-07	-3.80368e-08	1.47950e-07	1.40308e-07	-1.27242e-08	1.27583e-07
2.802	-1.39795e-07	1.16870e-08	-1.28108e-07	4.96524e-07	7.98997e-09	5.04514e-07	-1.14880e-07	1.43347e-08	-1.00545e-07	5.36494e-09	-8.11088e-10	4.55385e-09	1.09034e-07	-1.70656e-08	9.19681e-08	2.69421e-07	-2.08119e-08	2.48610e-07	1.87075e-07	-3.82595e-08	1.48816e-07	1.40995e-07	-1.27865e-08	1.28208e-07
2.826	-1.41320e-07	1.18145e-08	-1.29506e-07	4.99861e-07	8.02923e-09	5.07890e-07	-1.15698e-07	1.44369e-08	-1.01262e-07	6.01908e-09	-9.09982e-10	5.10909e-09	1.10694e-07	-1.73255e-08	9.33683e-08	2.71383e-07	-2.09634e-08	2.50420e-07	1.88162e-07	-3.84818e-08	1.49681e-07	1.41682e-07	-1.28488e-08	1.28833e-07
2.851	-1.42847e-07	1.19421e-08	-1.30904e-07	5.03197e-07	8.06787e-09	5.11265e-07	-1.16515e-07	1.45388e-08	-1.01976e-07	6.68375e-09	-1.01047e-09	5.67328e-09	1.12368e-07	-1.75876e-08	9.47808e-08	2.73348e-07	-2.11151e-08	2.52232e-07	1.89248e-07	-3.87038e-08	1.50544e-07	1.42369e-07	-1.29112e-08	1.29458e-07
2.875	-1.44374e-07	1.20698e-08	-1.32304e-07	5.06530e-07	8.10588e-09	5.14636e-07	-1.17329e-07	1.46404e-08	-1.02689e-07	7.35901e-09	-1.11256e-09	6.24645e-09	1.14058e-07	-1.78520e-08	9.62057e-08	2.75313e-07	-2.12670e-08	2.54046e-07	1.90332e-07	-3.89256e-08	1.51407e-07	1.43056e-07	-1.29735e-08	1.30082e-07
2.900	-1.45903e-07	1.21977e-08	-1.33705e-07	5.09862e-07	8.14324e-09	5.18005e-07	-1.18141e-07	1.47417e-08	-1.03400e-07	8.04489e-09	-1.21625e-09	6.82864e-09	1.15762e-07	-1.81187e-08	9.76430e-08	2.77281e-07	-2.14190e-08	2.55862e-07	1.91415e-07	-3.91470e-08	1.52268e-07	1.43743e-07	-1.30358e-08	1.30707e-07
2.925	-1.47433e-07	1.23255e-08	-1.35107e-07	5.13191e-07	8.17994e-09	5.21371e-07	-1.18951e-07	1.48428e-08	-1.04109e-07	8.74143e-09	-1.32156e-09	7.41987e-09	1.17480e-07	-1.83877e-08	9.90927e-08	2.79251e-07	-2.15712e-08	2.57680e-07	1.92496e-07	-3.93681e-08	1.53128e-07	1.44430e-07	-1.30981e-08	1.31332e-07
2.949	-1.48963e-07	1.24535e-08	-1.36510e-07	5.16518e-07	8.21598e-09	5.24734e-07	-1.19759e-07	1.49436e-08	-1.04815e-07	9.44867e-09	-1.42848e-09	8.02019e-09	1.19214e-07	-1.86590e-08	1.00555e-07	2.81222e-07	-2.17234e-08	2.59499e-07	1.93575e-07	-3.95889e-08	1.53987e-07	1.45118e-07	-1.31604e-08	1.31957e-07
2.974	-1.50494e-07	1.25815e-08	-1.37913e-07	5.19843e-07	8.25134e-09	5.28095e-07	-1.20564e-07	1.50441e-08	-1.05520e-07	1.01667e-08	-1.53703e-09	8.62963e-09	1.20962e-07	-1.89326e-08	1.02030e-07	2.83196e-07	-2.18759e-08	2.61320e-07	1.94654e-07	-3.98093e-08	1.54844e-07	1.45805e-07	-1.32228e-08	1.32583e-07
2.998	-1.52026e-07	1.27095e-08	-1.39316e-07	5.23166e-07	8.28602e-09	5.31452e-07	-1.21367e-07	1.51443e-08	-1.06223e-07	1.08954e-08	-1.64720e-09	9.24823e-09	1.22725e-07	-1.92086e-08	1.03517e-07	2.85171e-07	-2.20284e-08	2.63142e-07	1.95730e-07	-4.00295e-08	1.55701e-07	1.46493e-07	-1.32852e-08	1.33208e-07
3.023	-1.53558e-07	1.28376e-08	-1.40720e-07	5.26486e-07	8.32001e-09	5.34806e-07	-1.22168e-07	1.52442e-08	-1.06924e-07	1.16350e-08	-1.75902e-09	9.87600e-09	1.24503e-07	-1.94869e-08	1.05016e-07	2.87148e-07	-2.21811e-08	2.64966e-07	1.96805e-07	-4.02493e-08	1.56556e-07	1.47181e-07	-1.33476e-08	1.33834e-07
3.047	-1.55090e-07	1.29657e-08	-1.42125e-07	5.29803e-07	8.35329e-09	5.38157e-07	-1.22966e-07	1.53437e-08	-1.07622e-07	1.23855e-08	-1.87247e-09	1.05130e-08	1.26296e-07	-1.97675e-08	1.06528e-07	2.89126e-07	-2.23340e-08	2.66792e-07	1.97878e-07	-4.04689e-08	1.57409e-07	1.47870e-07	-1.34100e-08	1.34460e-07
3.072	-1.56623e-07	1.30939e-08	-1.43529e-07	5.33118e-07	8.38587e-09	5.41504e-07	-1.23762e-07	1.54430e-08	-1.08319e-07	1.31468e-08	-1.98758e-09	1.11592e-08	1.28104e-07	-2.00504e-08	1.08053e-07	2.91106e-07	-2.24870e-08	2.68620e-07	1.98950e-07	-4.06880e-08	1.58262e-07	1.48559e-07	-1.34725e-08	1.35086e-07
3.097	-1.58156e-07	1.32220e-08	-1.44934e-07	5.36430e-07	8.41772e-09	5.44848e-07	-1.24555e-07	1.55420e-08	-1.09013e-07	1.39191e-08	-2.10433e-09	1.18148e-08	1.29926e-07	-2.03356e-08	1.09590e-07	2.93088e-07	-2.26401e-08	2.70448e-07	2.00020e-07	-4.09069e-08	1.59113e-07	1.49248e-07	-1.35350e-08	1.35713e-07
3.121	-1.59688e-07	1.33501e-08	-1.46338e-07	5.39740e-07	8.44885e-09	5.48189e-07	-1.25345e-07	1.56406e-08	-1.09704e-07	1.47024e-08	-2.22275e-09	1.24796e-08	1.31763e-07	-2.06232e-08	1.11140e-07	2.95072e-07	-2.27933e-08	2.72279e-07	2.01089e-07	-4.11255e-08	1.59963e-07	1.49938e-07	-1.35976e-08	1.36340e-07
3.146	-1.61221e-07	1.34782e-08	-1.47743e-07	5.43046e-07	8.47923e-09	5.51526e-07	-1.26133e-07	1.57389e-08	-1.10394e-07	1.54966e-08	-2.34282e-09	1.31538e-08	1.33616e-07	-2.09131e-08	1.12703e-07	2.97057e-07	-2.29466e-08	2.74111e-07	2.02156e-07	-4.13437e-08	1.60812e-07	1.50628e-07	-1.36602e-08	1.36968e-07
3.170	-1.62753e-07	1.36063e-08	-1.49147e-07	5.46350e-07	8.50887e-09	5.54859e-07	-1.26918e-07	1.58368e-08	-1.11081e-07	1.63019e-08	-2.46457e-09	1.38373e-08	1.35483e-07	-2.12054e-08	1.14278e-07	2.99044e-07	-2.31001e-08	2.75944e-07	2.03221e-07	-4.15616e-08	1.61660e-07	1.51319e-07	-1.37228e-08	1.37596e-07
3.195	-1.64285e-07	1.37344e-08	-1.50551e-07	5.49651e-07	8.53775e-09	5.58188e-07	-1.27700e-07	1.59344e-08	-1.11765e-07	1.71183e-08	-2.58800e-09	1.45303e-08	1.37365e-07	-2.15000e-08	1.15865e-07	3.01033e-07	-2.32537e-08	2.77779e-07	2.04285e-07	-4.17791e-08	1.62506e-07	1.52010e-07	-1.37855e-08	1.38224e-07
3.219	-1.65816e-07	1.38624e-08	-1.51954e-07	5.52948e-07	8.56587e-09	5.61514e-07	-1.28479e-07	1.60316e-08	-1.12447e-07	1.79458e-08	-2.71310e-09	1.52327e-08	1.39262e-07	-2.17969e-08	1.17465e-07	3.03023e-07	-2.34074e-08	2.79615e-07	2.05347e-07	-4.19964e-08	1.63351e-07	1.52702e-07	-1.38482e-08	1.38854e-07
3.244	-1.67347e-07	1.39904e-08	-1.53357e-07	5.56243e-07	8.59320e-09	5.64836e-07	-1.29255e-07	1.61285e-08	-1.13127e-07	1.87845e-08	-2.83989e-09	1.59446e-08	1.41174e-07	-2.20962e-08	1.19078e-07	3.05014e-07	-2.35613e-08	2.81453e-07	2.06408e-07	-4.22133e-08	1.64195e-07	1.53394e-07	-1.39110e-08	1.39483e-07
3.269	-1.68877e-07	1.41183e-08	-1.54759e-07	5.59534e-07	8.61976e-09	5.68153e-07	-1.30029e-07	1.62250e-08	-1.13804e-07	1.96343e-08	-2.96837e-09	1.66659e-08	1.43101e-07	-2.23978e-08	1.20704e-07	3.07007e-07	-2.37152e-08	2.83292e-07	2.07467e-07	-4.24298e-08	1.65037e-07	1.54087e-07	-1.39739e-08	1.40114e-07
3.293	-1.70406e-07	1.42461e-08	-1.56160e-07	5.62822e-07	8.64551e-09	5.71467e-07	-1.30799e-07	1.63211e-08	-1.14478e-07	2.04954e-08	-3.09855e-09	1.73968e-08	1.45043e-07	-2.27018e-08	1.22342e-07	3.09002e-07	-2.38693e-08	2.85132e-07	2.08524e-07	-4.26460e-08	1.65878e-07	1.54781e-07	-1.40368e-08	1.40744e-07
3.318	-1.71934e-07	1.43739e-08	-1.57560e-07	5.66106e-07	8.67047e-09	5.74776e-07	-1.31566e-07	1.64169e-08	-1.15149e-07	2.13677e-08	-3.23043e-09	1.81373e-08	1.47000e-07	-2.30081e-08	1.23992e-07	3.10998e-07	-2.40235e-08	2.86974e-07	2.09579e-07	-4.28619e-08	1.66718e-07	1.55476e-07	-1.40998e-08	1.41376e-07
3.342	-1.73461e-07	1.45016e-08	-1.58960e-07	5.69387e-07	8.69461e-09	5.78081e-07	-1.32331e-07	1.65123e-08	-1.15818e-07	2.22513e-08	-3.36402e-09	1.88873e-08	1.48972e-07	-2.33167e-08	1.25656e-07	3.12995e-07	-2.41778e-08	2.88817e-07	2.10633e-07	-4.30774e-08	1.67556e-07	1.56171e-07	-1.41629e-08	1.42008e-07
3.367	-1.74987e-07	1.46291e-08	-1.60358e-07	5.72664e-07	8.71793e-09	5.81382e-07	-1.33092e-07	1.66072e-08	-1.16485e-07	2.31462e-08	-3.49931e-09	1.96469e-08	1.50960e-07	-2.36277e-08	1.27332e-07	3.14994e-07	-2.43322e-08	2.90662e-07	2.11685e-07	-4.32926e-08	1.68393e-07	1.56867e-07	-1.42260e-08	1.42641e-07
3.391	-1.76512e-07	1.47566e-08	-1.61755e-07	5.75938e-07	8.74042e-09	5.84678e-07	-1.33850e-07	1.67018e-08	-1.17148e-07	2.40525e-08	-3.63633e-09	2.04162e-08	1.52962e-07	-2.39411e-08	1.29021e-07	3.16994e-07	-2.44867e-08	2.92507e-07	2.12736e-07	-4.35075e-08	1.69229e-07	1.57564e-07	-1.42892e-08	1.43275e-07
3.416	-1.78035e-07	1.48839e-08	-1.63151e-07	5.79208e-07	8.76207e-09	5.87970e-07	-1.34604e-07	1.67960e-08	-1.17808e-07	2.49702e-08	-3.77506e-09	2.11951e-08	1.54979e-07	-2.42568e-08	1.30722e-07	3.18995e-07	-2.46413e-08	2.94354e-07	2.13785e-07	-4.37219e-08	1.70063e-07	1.58262e-07	-1.43525e-08	1.43910e-07
3.441	-1.79557e-07	1.50111e-08	-1.64546e-07	5.82474e-07	8.78286e-09	5.91257e-07	-1.35356e-07	1.68897e-08	-1.18466e-07	2.58992e-08	-3.91552e-09	2.19837e-08	1.57011e-07	-2.45749e-08	1.32436e-07	3.20998e-07	-2.47960e-08	2.96202e-07	2.14832e-07	-4.39361e-08	1.70896e-07	1.58961e-07	-1.44158e-08	1.44545e-07
3.465	-1.81077e-07	1.51382e-08	-1.65939e-07	5.85736e-07	8.80280e-09	5.94539e-07	-1.36104e-07	1.69830e-08	-1.19121e-07	2.68398e-08	-4.05772e-09	2.27820e-08	1.59058e-07	-2.48953e-08	1.34163e-07	3.23002e-07	-2.49508e-08	2.98051e-07	2.15877e-07	-4.41499e-08	1.71727e-07	1.59660e-07	-1.44793e-08	1.45181e-07
3.490	-1.82595e-07	1.52651e-08	-1.67330e-07	5.88995e-07	8.82188e-09	5.97816e-07	-1.36848e-07	1.70759e-08	-1.19772e-07	2.77918e-08	-4.20164e-09	2.35901e-08	1.61121e-07	-2.52181e-08	1.35902e-07	3.25007e-07	-2.51057e-08	2.99902e-07	2.16921e-07	-4.43633e-08	1.72557e-07	1.60361e-07	-1.45428e-08	1.45818e-07
3.514	-1.84111e-07	1.53919e-08	-1.68720e-07	5.92249e-07	8.84007e-09	6.01089e-07	-1.37589e-07	1.71684e-08	-1.20421e-07	2.87553e-08	-4.34731e-09	2.44080e-08	1.63198e-07	-2.55433e-08	1.37655e-07	3.27014e-07	-2.52607e-08	3.01753e-07	2.17963e-07	-4.45764e-08	1.73386e-07	1.61063e-07	-1.46065e-08	1.46456e-07
3.539	-1.85626e-07	1.55185e-08	-1.70107e-07	5.95499e-07	8.85738e-09	6.04356e-07	-1.38327e-07	1.72605e-08	-1.21066e-07	2.97303e-08	-4.49472e-09	2.52356e-08	1.65290e-07	-2.58708e-08	1.39420e-07	3.29022e-07	-2.54158e-08	3.03606e-07	2.19003e-07	-4.47891e-08	1.74214e-07	1.61765e-07	-1.46702e-08	1.47095e-07
3.564	-1.87138e-07	1.56450e-08	-1.71493e-07	5.98745e-07	8.87380e-09	6.07619e-07	-1.39061e-07	1.73521e-08	-1.21709e-07	3.07169e-08	-4.64388e-09	2.60731e-08	1.67398e-07	-2.62006e-08	1.41197e-07	3.31030e-07	-2.55709e-08	3.05460e-07	2.20041e-07	-4.50014e-08	1.75039e-07	1.62469e-07	-1.47340e-08	1.47735e-07
3.588	-1.88648e-07	1.57712e-08	-1.72877e-07	6.01986e-07	8.88931e-09	6.10876e-07	-1.39791e-07	1.74432e-08	-1.22348e-07	3.17152e-08	-4.79479e-09	2.69204e-08	1.69520e-07	-2.65328e-08	1.42988e-07	3.33040e-07	-2.57262e-08	3.07314e-07	2.21077e-07	-4.52134e-08	1.75864e-07	1.63173e-07	-1.47979e-08	1.48376e-07
3.613	-1.90156e-07	1.58973e-08	-1.74259e-07	6.05224e-07	8.90391e-09	6.14128e-07	-1.40518e-07	1.75339e-08	-1.22984e-07	3.27250e-08	-4.94746e-09	2.77775e-08	1.71658e-07	-2.68674e-08	1.44791e-07	3.35052e-07	-2.58816e-08	3.09170e-07	2.22112e-07	-4.54250e-08	1.76687e-07	1.63879e-07	-1.48619e-08	1.49017e-07
3.637	-1.91662e-07	1.60231e-08	-1.75639e-07	6.08456e-07	8.91759e-09	6.17374e-07	-1.41241e-07	1.76241e-08	-1.23617e-07	3.37465e-08	-5.10189e-09	2.86446e-08	1.73811e-07	-2.72044e-08	1.46606e-07	3.37064e-07	-2.60370e-08	3.11027e-07	2.23145e-07	-4.56362e-08	1.77509e-07	1.64586e-07	-1.49260e-08	1.49660e-07
3.662	-1.93165e-07	1.61488e-08	-1.77016e-07	6.11685e-07	8.93034e-09	6.20615e-07	-1.41961e-07	1.77139e-08	-1.24247e-07	3.47796e-08	-5.25809e-09	2.95215e-08	1.75979e-07	-2.75436e-08	1.48435e-07	3.39077e-07	-2.61925e-08	3.12884e-07	2.24176e-07	-4.58471e-08	1.78329e-07	1.65294e-07	-1.49902e-08	1.50304e-07
3.686	-1.94665e-07	1.62742e-08	-1.78391e-07	6.14908e-07	8.94215e-09	6.23851e-07	-1.42676e-07	1.78032e-08	-1.24873e-07	3.58245e-08	-5.41605e-09	3.04084e-08	1.78161e-07	-2.78853e-08	1.50276e-07	3.41091e-07	-2.63481e-08	3.14743e-07	2.25205e-07	-4.60576e-08	1.79147e-07	1.66004e-07	-1.50546e-08	1.50949e-07
3.711	-1.96162e-07	1.63994e-08	-1.79763e-07	6.18127e-07	8.95301e-09	6.27080e-07	-1.43388e-07	1.78920e-08	-1.25496e-07	3.68811e-08	-5.57579e-09	3.13053e-08	1.80359e-07	-2.82293e-08	1.52130e-07	3.43106e-07	-2.65038e-08	3.16603e-07	2.26232e-07	-4.62677e-08	1.79965e-07	1.66714e-07	-1.51190e-08	1.51595e-07
3.736	-1.97657e-07	1.65244e-08	-1.81133e-07	6.21342e-07	8.96291e-09	6.30304e-07	-1.44096e-07	1.79803e-08	-1.26116e-07	3.79495e-08	-5.73731e-09	3.22121e-08	1.82572e-07	-2.85757e-08	1.53997e-07	3.45123e-07	-2.66595e-08	3.18463e-07	2.27258e-07	-4.64774e-08	1.80780e-07	1.67426e-07	-1.51835e-08	1.52242e-07
3.760	-1.99149e-07	1.66491e-08	-1.82500e-07	6.24551e-07	8.97185e-09	6.33523e-07	-1.44800e-07	1.80682e-08	-1.26732e-07	3.90296e-08	-5.90061e-09	3.31290e-08	1.84800e-07	-2.89244e-08	1.55876e-07	3.47140e-07	-2.68153e-08	3.20324e-07	2.28281e-07	-4.66867e-08	1.81595e-07	1.68139e-07	-1.52482e-08	1.52891e-07
3.785	-2.00638e-07	1.67735e-08	-1.83864e-07	6.27755e-07	8.97981e-09	6.36735e-07	-1.45500e-07	1.81555e-08	-1.27344e-07	4.01215e-08	-6.06569e-09	3.40558e-08	1.87043e-07	-2.92755e-08	1.57768e-07	3.49158e-07	-2.69712e-08	3.22186e-07	2.29303e-07	-4.68956e-08	1.82407e-07	1.68853e-07	-1.53130e-08	1.53540e-07
3.809	-2.02123e-07	1.68977e-08	-1.85226e-07	6.30955e-07	8.98679e-09	6.39941e-07	-1.46196e-07	1.82424e-08	-1.27954e-07	4.12253e-08	-6.23257e-09	3.49927e-08	1.89302e-07	-2.96289e-08	1.59673e-07	3.51176e-07	-2.71271e-08	3.24049e-07	2.30323e-07	-4.71042e-08	1.83218e-07	1.69569e-07	-1.53779e-08	1.54191e-07
3.834	-2.03606e-07	1.70217e-08	-1.86584e-07	6.34149e-07	8.99278e-09	6.43142e-07	-1.46888e-07	1.83287e-08	-1.28559e-07	4.23409e-08	-6.40123e-09	3.59397e-08	1.91575e-07	-2.99847e-08	1.61590e-07	3.53196e-07	-2.72832e-08	3.25913e-07	2.31340e-07	-4.73123e-08	1.84028e-07	1.70286e-07	-1.54429e-08	1.54843e-07
3.858	-2.05085e-07	1.71453e-08	-1.87940e-07	6.37338e-07	8.99777e-09	6.46336e-07	-1.47576e-07	1.84145e-08	-1.29161e-07	4.34684e-08	-6.57169e-09	3.68968e-08	1.93863e-07	-3.03429e-08	1.63520e-07	3.55216e-07	-2.74392e-08	3.27777e-07	2.32356e-07	-4.75201e-08	1.84836e-07	1.71004e-07	-1.55080e-08	1.55496e-07
3.883	-2.06560e-07	1.72687e-08	-1.89292e-07	6.40522e-07	9.00174e-09	6.49524e-07	-1.48259e-07	1.84998e-08	-1.29760e-07	4.46078e-08	-6.74395e-09	3.78639e-08	1.96166e-07	-3.07033e-08	1.65463e-07	3.57238e-07	-2.75954e-08	3.29642e-07	2.33370e-07	-4.77274e-08	1.85643e-07	1.71724e-07	-1.55733e-08	1.56150e-07
3.908	-2.08033e-07	1.73918e-08	-1.90641e-07	6.43700e-07	9.00470e-09	6.52705e-07	-1.48939e-07	1.85846e-08	-1.30354e-07	4.57592e-08	-6.91801e-09	3.88412e-08	1.98484e-07	-3.10662e-08	1.67418e-07	3.59260e-07	-2.77515e-08	3.31508e-07	2.34382e-07	-4.79344e-08	1.86448e-07	1.72445e-07	-1.56387e-08	1.56806e-07
3.932	-2.09501e-07	1.75145e-08	-1.91986e-07	6.46873e-07	9.00663e-09	6.55880e-07	-1.49614e-07	1.86689e-08	-1.30945e-07	4.69224e-08	-7.09388e-09	3.98286e-08	2.00818e-07	-3.14314e-08	1.69386e-07	3.61282e-07	-2.79078e-08	3.33374e-07	2.35392e-07	-4.81409e-08	1.87251e-07	1.73167e-07	-1.57042e-08	1.57463e-07
3.957	-2.10966e-07	1.76370e-08	-1.93329e-07	6.50041e-07	9.00753e-09	6.59049e-07	-1.50285e-07	1.87526e-08	-1.31532e-07	4.80977e-08	-7.27155e-09	4.08261e-08	2.03166e-07	-3.17989e-08	1.71367e-07	3.63306e-07	-2.80641e-08	3.35241e-07	2.36400e-07	-4.83471e-08	1.88053e-07	1.73891e-07	-1.57699e-08	1.58121e-07
3.981	-2.12426e-07	1.77591e-08	-1.94667e-07	6.53203e-07	9.00738e-09	6.62210e-07	-1.50952e-07	1.88358e-08	-1.32116e-07	4.92849e-08	-7.45104e-09	4.18339e-08	2.05529e-07	-3.21688e-08	1.73360e-07	3.65329e-07	-2.82204e-08	3.37109e-07	2.37406e-07	-4.85528e-08	1.88853e-07	1.74617e-07	-1.58357e-08	1.58781e-07
4.006	-2.13883e-07	1.78809e-08	-1.96002e-07	6.56359e-07	9.00618e-09	6.65365e-07	-1.51614e-07	1.89184e-08	-1.32695e-07	5.04841e-08	-7.63234e-09	4.28518e-08	2.07907e-07	-3.25410e-08	1.75366e-07	3.67354e-07	-2.83768e-08	3.38977e-07	2.38410e-07	-4.87581e-08	1.89652e-07	1.75344e-07	-1.59016e-08	1.59442e-07
4.030	-2.15336e-07	1.80023e-08	-1.97334e-07	6.59510e-07	9.00392e-09	6.68514e-07	-1.52272e-07	1.90005e-08	-1.33271e-07	5.16954e-08	-7.81546e-09	4.38799e-08	2.10301e-07	-3.29156e-08	1.77385e-07	3.69379e-07	-2.85332e-08	3.40846e-07	2.39411e-07	-4.89629e-08	1.90448e-07	1.76072e-07	-1.59676e-08	1.60104e-07
4.055	-2.16785e-07	1.81234e-08	-1.98661e-07	6.62655e-07	9.00059e-09	6.71655e-07	-1.52925e-07	1.90820e-08	-1.33843e-07	5.29187e-08	-8.00040e-09	4.49183e-08	2.12709e-07	-3.32925e-08	1.79416e-07	3.71405e-07	-2.86897e-08	3.42715e-07	2.40411e-07	-4.91674e-08	1.91244e-07	1.76802e-07	-1.60338e-08	1.60768e-07
4.080	-2.18229e-07	1.82442e-08	-1.99985e-07	6.65793e-07	8.99618e-09	6.74790e-07	-1.53574e-07	1.91630e-08	-1.34411e-07	5.41540e-08	-8.18717e-09	4.59669e-08	2.15132e-07	-3.36718e-08	1.81460e-07	3.73431e-07	-2.88462e-08	3.44585e-07	2.41409e-07	-4.93714e-08	1.92037e-07	1.77534e-07	-1.61002e-08	1.61433e-07
4.104	-2.19669e-07	1.83646e-08	-2.01305e-07	6.68926e-07	8.99068e-09	6.77917e-07	-1.54218e-07	1.92434e-08	-1.34975e-07	5.54015e-08	-8.37576e-09	4.70257e-08	2.17570e-07	-3.40534e-08	1.83516e-07	3.75457e-07	-2.90028e-08	3.46455e-07	2.42404e-07	-4.95750e-08	1.92829e-07	1.78267e-07	-1.61667e-08	1.62100e-07
4.129	-2.21105e-07	1.84846e-08	-2.02620e-07	6.72053e-07	8.98409e-09	6.81037e-07	-1.54858e-07	1.93232e-08	-1.35535e-07	5.66610e-08	-8.56618e-09	4.80948e-08	2.20023e-07	-3.44373e-08	1.85585e-07	3.77484e-07	-2.91593e-08	3.48325e-07	2.43397e-07	-4.97782e-08	1.93619e-07	1.79001e-07	-1.62333e-08	1.62768e-07
4.153	-2.22536e-07	1.86043e-08	-2.03932e-07	6.75173e-07	8.97640e-09	6.84150e-07	-1.55493e-07	1.94025e-08	-1.36091e-07	5.79326e-08	-8.75843e-09	4.91742e-08	2.22490e-07	-3.48235e-08	1.87667e-07	3.79512e-07	-2.93160e-08	3.50196e-07	2.44389e-07	-4.99809e-08	1.94408e-07	1.79737e-07	-1.63000e-08	1.63437e-07
4.178	-2.23963e-07	1.87235e-08	-2.05239e-07	6.78288e-07	8.96760e-09	6.87255e-07	-1.56124e-07	1.94811e-08	-1.36642e-07	5.92164e-08	-8.95251e-09	5.02639e-08	2.24973e-07	-3.52121e-08	1.89761e-07	3.81540e-07	-2.94726e-08	3.52067e-07	2.45378e-07	-5.01832e-08	1.95195e-07	1.80475e-07	-1.63670e-08	1.64108e-07
4.202	-2.25384e-07	1.88424e-08	-2.06542e-07	6.81396e-07	8.95767e-09	6.90353e-07	-1.56749e-07	1.95592e-08	-1.37190e-07	6.05123e-08	-9.14843e-09	5.13639e-08	2.27470e-07	-3.56030e-08	1.91867e-07	3.83568e-07	-2.96293e-08	3.53938e-07	2.46365e-07	-5.03850e-08	1.95980e-07	1.81215e-07	-1.64340e-08	1.64781e-07
4.227	-2.26801e-07	1.89608e-08	-2.07841e-07	6.84497e-07	8.94662e-09	6.93444e-07	-1.57370e-07	1.96367e-08	-1.37734e-07	6.18204e-08	-9.34619e-09	5.24742e-08	2.29983e-07	-3.59962e-08	1.93986e-07	3.85596e-07	-2.97859e-08	3.55810e-07	2.47349e-07	-5.05864e-08	1.96763e-07	1.81956e-07	-1.65012e-08	1.65455e-07
4.252	-2.28214e-07	1.90789e-08	-2.09135e-07	6.87593e-07	8.93443e-09	6.96527e-07	-1.57986e-07	1.97136e-08	-1.38273e-07	6.31406e-08	-9.54579e-09	5.35949e-08	2.32510e-07	-3.63917e-08	1.96118e-07	3.87625e-07	-2.99427e-08	3.57682e-07	2.48332e-07	-5.07873e-08	1.97544e-07	1.82699e-07	-1.65686e-08	1.66130e-07
4.276	-2.29621e-07	1.91965e-08	-2.10424e-07	6.90681e-07	8.92110e-09	6.99602e-07	-1.58598e-07	1.97899e-08	-1.38808e-07	6.44731e-08	-9.74723e-09	5.47259e-08	2.35052e-07	-3.67896e-08	1.98262e-07	3.89654e-07	-3.00994e-08	3.59554e-07	2.49312e-07	-5.09878e-08	1.98324e-07	1.83443e-07	-1.66361e-08	1.66807e-07
4.301	-2.31023e-07	1.93138e-08	-2.11709e-07	6.93763e-07	8.90661e-09	7.02670e-07	-1.59204e-07	1.98656e-08	-1.39339e-07	6.58177e-08	-9.95052e-09	5.58672e-08	2.37608e-07	-3.71897e-08	2.00418e-07	3.91683e-07	-3.02561e-08	3.61427e-07	2.50290e-07	-5.11878e-08	1.99102e-07	1.84189e-07	-1.67037e-08	1.67485e-07
4.325	-2.32420e-07	1.94306e-08	-2.12989e-07	6.96838e-07	8.89097e-09	7.05729e-07	-1.59806e-07	1.99406e-08	-1.39865e-07	6.71746e-08	-1.01557e-08	5.70189e-08	2.40179e-07	-3.75922e-08	2.02587e-07	3.93712e-07	-3.04129e-08	3.63299e-07	2.51266e-07	-5.13873e-08	1.99878e-07	1.84937e-07	-1.67716e-08	1.68165e-07
4.350	-2.33812e-07	1.95469e-08	-2.14265e-07	6.99907e-07	8.87416e-09	7.08781e-07	-1.60403e-07	2.00151e-08	-1.40388e-07	6.85437e-08	-1.03626e-08	5.81810e-08	2.42766e-07	-3.79969e-08	2.04769e-07	3.95741e-07	-3.05696e-08	3.65172e-07	2.52239e-07	-5.15864e-08	2.00653e-07	1.85686e-07	-1.68395e-08	1.68847e-07
4.375	-2.35198e-07	1.96628e-08	-2.15535e-07	7.02968e-07	8.85617e-09	7.11824e-07	-1.60995e-07	2.00889e-08	-1.40906e-07	6.99250e-08	-1.05715e-08	5.93535e-08	2.45366e-07	-3.84040e-08	2.06962e-07	3.97771e-07	-3.07264e-08	3.67044e-07	2.53210e-07	-5.17850e-08	2.01425e-07	1.86437e-07	-1.69077e-08	1.69530e-07
4.399	-2.36579e-07	1.97783e-08	-2.16801e-07	7.06023e-07	8.83699e-09	7.14860e-07	-1.61581e-07	2.01621e-08	-1.41419e-07	7.13185e-08	-1.07822e-08	6.05364e-08	2.47982e-07	-3.88133e-08	2.09168e-07	3.99800e-07	-3.08831e-08	3.68917e-07	2.54179e-07	-5.19831e-08	2.02196e-07	1.87190e-07	-1.69759e-08	1.70214e-07
4.424	-2.37954e-07	1.98932e-08	-2.18061e-07	7.09070e-07	8.81663e-09	7.17887e-07	-1.62163e-07	2.02347e-08	-1.41928e-07	7.27244e-08	-1.09947e-08	6.17297e-08	2.50612e-07	-3.92250e-08	2.11387e-07	4.01829e-07	-3.10399e-08	3.70789e-07	2.55145e-07	-5.21808e-08	2.02965e-07	1.87945e-07	-1.70444e-08	1.70901e-07
4.448	-2.39324e-07	2.00078e-08	-2.19316e-07	7.12111e-07	8.79506e-09	7.20906e-07	-1.62739e-07	2.03067e-08	-1.42433e-07	7.41425e-08	-1.12091e-08	6.29334e-08	2.53256e-07	-3.96389e-08	2.13617e-07	4.03859e-07	-3.11967e-08	3.72662e-07	2.56109e-07	-5.23779e-08	2.03731e-07	1.88701e-07	-1.71130e-08	1.71588e-07
4.473	-2.40688e-07	2.01218e-08	-2.20567e-07	7.15144e-07	8.77229e-09	7.23916e-07	-1.63311e-07	2.03780e-08	-1.42933e-07	7.55728e-08	-1.14253e-08	6.41475e-08	2.55915e-07	-4.00551e-08	2.15860e-07	4.05888e-07	-3.13534e-08	3.74535e-07	2.57071e-07	-5.25746e-08	2.04496e-07	1.89460e-07	-1.71817e-08	1.72278e-07
4.497	-2.42047e-07	2.02354e-08	-2.21812e-07	7.18170e-07	8.74830e-09	7.26918e-07	-1.63877e-07	2.04486e-08	-1.43429e-07	7.70155e-08	-1.16434e-08	6.53721e-08	2.58589e-07	-4.04736e-08	2.18116e-07	4.07917e-07	-3.15102e-08	3.76407e-07	2.58030e-07	-5.27708e-08	2.05259e-07	1.90220e-07	-1.72506e-08	1.72969e-07
4.522	-2.43400e-07	2.03485e-08	-2.23051e-07	7.21188e-07	8.72309e-09	7.29911e-07	-1.64438e-07	2.05187e-08	-1.43920e-07	7.84705e-08	-1.18634e-08	6.66071e-08	2.61277e-07	-4.08944e-08	2.20383e-07	4.09946e-07	-3.16669e-08	3.78279e-07	2.58987e-07	-5.29664e-08	2.06021e-07	1.90981e-07	-1.73197e-08	1.73661e-07
4.547	-2.44746e-07	2.04611e-08	-2.24285e-07	7.24199e-07	8.69665e-09	7.32896e-07	-1.64994e-07	2.05880e-08	-1.44406e-07	7.99377e-08	-1.20852e-08	6.78525e-08	2.63980e-07	-4.13174e-08	2.22663e-07	4.11975e-07	-3.18236e-08	3.80151e-07	2.59941e-07	-5.31616e-08	2.06780e-07	1.91745e-07	-1.73890e-08	1.74356e-07
4.571	-2.46087e-07	2.05732e-08	-2.25514e-07	7.27203e-07	8.66897e-09	7.35872e-07	-1.65545e-07	2.06567e-08	-1.44888e-07	8.14173e-08	-1.23089e-08	6.91084e-08	2.66697e-07	-4.17427e-08	2.24955e-07	4.14004e-07	-3.19803e-08	3.82023e-07	2.60893e-07	-5.33563e-08	2.07537e-07	1.92510e-07	-1.74584e-08	1.75052e-07
4.596	-2.47422e-07	2.06847e-08	-2.26737e-07	7.30198e-07	8.64004e-09	7.38839e-07	-1.66090e-07	2.07248e-08	-1.45365e-07	8.29092e-08	-1.25345e-08	7.03747e-08	2.69429e-07	-4.21702e-08	2.27259e-07	4.16032e-07	-3.21370e-08	3.83895e-07	2.61843e-07	-5.35504e-08	2.08292e-07	1.93277e-07	-1.75279e-08	1.75749e-07
4.620	-2.48750e-07	2.07958e-08	-2.27954e-07	7.33187e-07	8.60986e-09	7.41797e-07	-1.66630e-07	2.07921e-08	-1.45838e-07	8.44134e-08	-1.27619e-08	7.16515e-08	2.72175e-07	-4.26000e-08	2.29575e-07	4.18060e-07	-3.22937e-08	3.85766e-07	2.62789e-07	-5.37441e-08	2.09045e-07	1.94046e-07	-1.75976e-08	1.76448e-07
4.645	-2.50073e-07	2.09063e-08	-2.29166e-07	7.36167e-07	8.57842e-09	7.44745e-07	-1.67165e-07	2.08588e-08	-1.46306e-07	8.59299e-08	-1.29911e-08	7.29388e-08	2.74935e-07	-4.30320e-08	2.31903e-07	4.20088e-07	-3.24503e-08	3.87638e-07	2.63734e-07	-5.39372e-08	2.09796e-07	1.94816e-07	-1.76675e-08	1.77149e-07
4.669	-2.51389e-07	2.10164e-08	-2.30372e-07	7.39140e-07	8.54571e-09	7.47685e-07	-1.67694e-07	2.09249e-08	-1.46769e-07	8.74588e-08	-1.32223e-08	7.42365e-08	2.77710e-07	-4.34663e-08	2.34243e-07	4.22115e-07	-3.26069e-08	3.89508e-07	2.64675e-07	-5.41298e-08	2.10546e-07	1.95589e-07	-1.77376e-08	1.77851e-07
4.694	-2.52698e-07	2.11258e-08	-2.31572e-07	7.42104e-07	8.51173e-09	7.50616e-07	-1.68218e-07	2.09902e-08	-1.47227e-07	8.90000e-08	-1.34553e-08	7.55447e-08	2.80499e-07	-4.39028e-08	2.36596e-07	4.24142e-07	-3.27635e-08	3.91379e-07	2.65615e-07	-5.43219e-08	2.11293e-07	1.96363e-07	-1.78078e-08	1.78555e-07
4.719	-2.54001e-07	2.12348e-08	-2.32767e-07	7.45061e-07	8.47646e-09	7.53537e-07	-1.68736e-07	2.10549e-08	-1.47681e-07	9.05535e-08	-1.36901e-08	7.68634e-08	2.83302e-07	-4.43416e-08	2.38960e-07	4.26169e-07	-3.29200e-08	3.93249e-07	2.66551e-07	-5.45134e-08	2.12038e-07	1.97139e-07	-1.78782e-08	1.79261e-07
4.743	-2.55298e-07	2.13432e-08	-2.33955e-07	7.48009e-07	8.43991e-09	7.56449e-07	-1.69249e-07	2.11189e-08	-1.48130e-07	9.21194e-08	-1.39269e-08	7.81925e-08	2.86119e-07	-4.47825e-08	2.41337e-07	4.28195e-07	-3.30765e-08	3.95118e-07	2.67485e-07	-5.47044e-08	2.12781e-07	1.97917e-07	-1.79487e-08	1.79968e-07
4.768	-2.56588e-07	2.14510e-08	-2.35137e-07	7.50950e-07	8.40205e-09	7.59352e-07	-1.69756e-07	2.11822e-08	-1.48574e-07	9.36976e-08	-1.41655e-08	7.95321e-08	2.88951e-07	-4.52257e-08	2.43725e-07	4.30220e-07	-3.32330e-08	3.96987e-07	2.68416e-07	-5.48949e-08	2.13521e-07	1.98696e-07	-1.80194e-08	1.80677e-07
4.792	-2.57871e-07	2.15583e-08	-2.36313e-07	7.53882e-07	8.36289e-09	7.62245e-07	-1.70258e-07	2.12448e-08	-1.49013e-07	9.52882e-08	-1.44059e-08	8.08822e-08	2.91796e-07	-4.56711e-08	2.46125e-07	4.32245e-07	-3.33894e-08	3.98855e-07	2.69345e-07	-5.50848e-08	2.14260e-07	1.99478e-07	-1.80903e-08	1.81388e-07
4.817	-2.59148e-07	2.16651e-08	-2.37483e-07	7.56806e-07	8.32242e-09	7.65128e-07	-1.70754e-07	2.13067e-08	-1.49447e-07	9.68911e-08	-1.46483e-08	8.22428e-08	2.94656e-07	-4.61187e-08	2.48537e-07	4.34269e-07	-3.35458e-08	4.00723e-07	2.70271e-07	-5.52741e-08	2.14997e-07	2.00261e-07	-1.81613e-08	1.82100e-07
4.841	-2.60418e-07	2.17712e-08	-2.38647e-07	7.59721e-07	8.28063e-09	7.68002e-07	-1.71244e-07	2.13679e-08	-1.49876e-07	9.85063e-08	-1.48925e-08	8.36138e-08	2.97530e-07	-4.65684e-08	2.50961e-07	4.36293e-07	-3.37021e-08	4.02591e-07	2.71194e-07	-5.54629e-08	2.15731e-07	2.01046e-07	-1.82325e-08	1.82814e-07
4.866	-2.61681e-07	2.18768e-08	-2.39804e-07	7.62628e-07	8.23752e-09	7.70865e-07	-1.71729e-07	2.14284e-08	-1.50301e-07	1.00134e-07	-1.51385e-08	8.49954e-08	3.00417e-07	-4.70204e-08	2.53397e-07	4.38315e-07	-3.38583e-08	4.04457e-07	2.72114e-07	-5.56512e-08	2.16463e-07	2.01833e-07	-1.83038e-08	1.83529e-07
4.891	-2.62937e-07	2.19818e-08	-2.40955e-07	7.65526e-07	8.19307e-09	7.73719e-07	-1.72208e-07	2.14882e-08	-1.50720e-07	1.01774e-07	-1.53865e-08	8.63874e-08	3.03319e-07	-4.74746e-08	2.55844e-07	4.40338e-07	-3.40145e-08	4.06323e-07	2.73032e-07	-5.58389e-08	2.17193e-07	2.02622e-07	-1.83754e-08	1.84246e-07
4.915	-2.64186e-07	2.20862e-08	-2.42099e-07	7.68416e-07	8.14729e-09	7.76563e-07	-1.72682e-07	2.15473e-08	-1.51134e-07	1.03426e-07	-1.56363e-08	8.77899e-08	3.06234e-07	-4.79309e-08	2.58304e-07	4.42359e-07	-3.41707e-08	4.08188e-07	2.73947e-07	-5.60260e-08	2.17921e-07	2.03412e-07	-1.84471e-08	1.84965e-07
4.940	-2.65428e-07	2.21900e-08	-2.43238e-07	7.71297e-07	8.10016e-09	7.79397e-07	-1.73149e-07	2.16056e-08	-1.51544e-07	1.05091e-07	-1.58879e-08	8.92029e-08	3.09164e-07	-4.83894e-08	2.60774e-07	4.44379e-07	-3.43267e-08	4.10053e-07	2.74859e-07	-5.62125e-08	2.18647e-07	2.04204e-07	-1.85189e-08	1.85685e-07
4.964	-2.66662e-07	2.22933e-08	-2.44369e-07	7.74169e-07	8.05167e-09	7.82220e-07	-1.73611e-07	2.16633e-08	-1.51948e-07	1.06768e-07	-1.61415e-08	9.06263e-08	3.12107e-07	-4.88501e-08	2.63257e-07	4.46399e-07	-3.44828e-08	4.11916e-07	2.75768e-07	-5.63984e-08	2.19370e-07	2.04998e-07	-1.85909e-08	1.86407e-07
4.989	-2.67890e-07	2.23959e-08	-2.45494e-07	7.77032e-07	8.00183e-09	7.85034e-07	-1.74068e-07	2.17202e-08	-1.52347e-07	1.08457e-07	-1.63969e-08	9.20602e-08	3.15064e-07	-4.93129e-08	2.65751e-07	4.48418e-07	-3.46387e-08	4.13779e-07	2.76675e-07	-5.65838e-08	2.20091e-07	2.05794e-07	-1.86631e-08	1.87131e-07
5.014	-2.69110e-07	2.24979e-08	-2.46612e-07	7.79886e-07	7.95062e-09	7.87837e-07	-1.74518e-07	2.17764e-08	-1.52741e-07	1.10159e-07	-1.66541e-08	9.35046e-08	3.18035e-07	-4.97779e-08	2.68257e-07	4.50436e-07	-3.47946e-08	4.15641e-07	2.77578e-07	-5.67686e-08	2.20810e-07	2.06592e-07	-1.87354e-08	1.87856e-07
5.038	-2.70323e-07	2.25993e-08	-2.47724e-07	7.82731e-07	7.89804e-09	7.90630e-07	-1.74962e-07	2.18318e-08	-1.53130e-07	1.11873e-07	-1.69132e-08	9.49594e-08	3.21019e-07	-5.02450e-08	2.70774e-07	4.52452e-07	-3.49504e-08	4.17502e-07	2.78479e-07	-5.69528e-08	2.21526e-07	2.07391e-07	-1.88079e-08	1.88583e-07
5.063	-2.71528e-07	2.27001e-08	-2.48828e-07	7.85568e-07	7.84408e-09	7.93412e-07	-1.75401e-07	2.18866e-08	-1.53514e-07	1.13599e-07	-1.71742e-08	9.64247e-08	3.24017e-07	-5.07142e-08	2.73303e-07	4.54468e-07	-3.51061e-08	4.19362e-07	2.79376e-07	-5.71363e-08	2.22240e-07	2.08192e-07	-1.88806e-08	1.89312e-07
5.087	-2.72726e-07	2.28002e-08	-2.49926e-07	7.88395e-07	7.78873e-09	7.96183e-07	-1.75834e-07	2.19406e-08	-1.53893e-07	1.15338e-07	-1.74371e-08	9.79004e-08	3.27029e-07	-5.11855e-08	2.75843e-07	4.56483e-07	-3.52617e-08	4.21221e-07	2.80271e-07	-5.73193e-08	2.22952e-07	2.08995e-07	-1.89534e-08	1.90042e-07
5.112	-2.73917e-07	2.28997e-08	-2.51017e-07	7.91212e-07	7.73199e-09	7.98944e-07	-1.76260e-07	2.19938e-08	-1.54267e-07	1.17088e-07	-1.77018e-08	9.93866e-08	3.30054e-07	-5.16590e-08	2.78395e-07	4.58496e-07	-3.54172e-08	4.23079e-07	2.81163e-07	-5.75017e-08	2.23661e-07	2.09800e-07	-1.90264e-08	1.90774e-07
5.136	-2.75100e-07	2.29986e-08	-2.52101e-07	7.94020e-07	7.67385e-09	8.01694e-07	-1.76681e-07	2.20463e-08	-1.54635e-07	1.18852e-07	-1.79683e-08	1.00883e-07	3.33092e-07	-5.21346e-08	2.80958e-07	4.60509e-07	-3.55727e-08	4.24936e-07	2.82051e-07	-5.76834e-08	2.24368e-07	2.10607e-07	-1.90995e-08	1.91507e-07
5.161	-2.76275e-07	2.30969e-08	-2.53178e-07	7.96819e-07	7.61431e-09	8.04434e-07	-1.77096e-07	2.20981e-08	-1.54998e-07	1.20627e-07	-1.82368e-08	1.02390e-07	3.36144e-07	-5.26123e-08	2.83532e-07	4.62520e-07	-3.57280e-08	4.26792e-07	2.82937e-07	-5.78645e-08	2.25072e-07	2.11415e-07	-1.91728e-08	1.92242e-07
5.186	-2.77442e-07	2.31945e-08	-2.54248e-07	7.99609e-07	7.55336e-09	8.07162e-07	-1.77505e-07	2.21491e-08	-1.55356e-07	1.22415e-07	-1.85071e-08	1.03908e-07	3.39209e-07	-5.30920e-08	2.86117e-07	4.64530e-07	-3.58833e-08	4.28646e-07	2.83819e-07	-5.80450e-08	2.25774e-07	2.12225e-07	-1.92463e-08	1.92979e-07
5.210	-2.78602e-07	2.32914e-08	-2.55311e-07	8.02388e-07	7.49099e-09	8.09879e-07	-1.77908e-07	2.21994e-08	-1.55708e-07	1.24215e-07	-1.87792e-08	1.05436e-07	3.42288e-07	-5.35739e-08	2.88714e-07	4.66538e-07	-3.60384e-08	4.30500e-07	2.84699e-07	-5.82249e-08	2.26474e-07	2.13036e-07	-1.93199e-08	1.93717e-07
5.235	-2.79754e-07	2.33877e-08	-2.56366e-07	8.05159e-07	7.42720e-09	8.12586e-07	-1.78305e-07	2.22489e-08	-1.56056e-07	1.26027e-07	-1.90532e-08	1.06974e-07	3.45380e-07	-5.40578e-08	2.91322e-07	4.68546e-07	-3.61935e-08	4.32352e-07	2.85575e-07	-5.84041e-08	2.27171e-07	2.13850e-07	-1.93936e-08	1.94456e-07
5.259	-2.80898e-07	2.34834e-08	-2.57415e-07	8.07919e-07	7.36198e-09	8.15281e-07	-1.78695e-07	2.22976e-08	-1.56398e-07	1.27852e-07	-1.93290e-08	1.08523e-07	3.48485e-07	-5.45438e-08	2.93941e-07	4.70551e-07	-3.63484e-08	4.34203e-07	2.86448e-07	-5.85827e-08	2.27866e-07	2.14665e-07	-1.94675e-08	1.95197e-07
5.284	-2.82034e-07	2.35784e-08	-2.58456e-07	8.10669e-07	7.29532e-09	8.17965e-07	-1.79080e-07	2.23456e-08	-1.56734e-07	1.29689e-07	-1.96067e-08	1.10082e-07	3.51603e-07	-5.50318e-08	2.96571e-07	4.72556e-07	-3.65033e-08	4.36053e-07	2.87318e-07	-5.87606e-08	2.28558e-07	2.15482e-07	-1.95416e-08	1.95940e-07
5.308	-2.83162e-07	2.36727e-08	-2.59490e-07	8.13410e-07	7.22723e-09	8.20637e-07	-1.79458e-07	2.23929e-08	-1.57065e-07	1.31538e-07	-1.98863e-08	1.11651e-07	3.54734e-07	-5.55219e-08	2.99212e-07	4.74559e-07	-3.66580e-08	4.37901e-07	2.88185e-07	-5.89379e-08	2.29247e-07	2.16300e-07	-1.96158e-08	1.96684e-07
5.333	-2.84283e-07	2.37663e-08	-2.60516e-07	8.16141e-07	7.15769e-09	8.23298e-07	-1.79831e-07	2.24393e-08	-1.57391e-07	1.33399e-07	-2.01677e-08	1.13231e-07	3.57878e-07	-5.60141e-08	3.01864e-07	4.76560e-07	-3.68126e-08	4.39748e-07	2.89049e-07	-5.91145e-08	2.29934e-07	2.17120e-07	-1.96902e-08	1.97430e-07
5.358	-2.85395e-07	2.38593e-08	-2.61535e-07	8.18861e-07	7.08669e-09	8.25948e-07	-1.80197e-07	2.24850e-08	-1.57712e-07	1.35272e-07	-2.04509e-08	1.14822e-07	3.61035e-07	-5.65082e-08	3.04527e-07	4.78560e-07	-3.69671e-08	4.41593e-07	2.89909e-07	-5.92905e-08	2.30619e-07	2.17942e-07	-1.97647e-08	1.98177e-07
5.382	-2.86498e-07	2.39516e-08	-2.62547e-07	8.21572e-07	7.01424e-09	8.28586e-07	-1.80557e-07	2.25299e-08	-1.58027e-07	1.37158e-07	-2.07360e-08	1.16422e-07	3.64206e-07	-5.70044e-08	3.07201e-07	4.80558e-07	-3.71214e-08	4.43437e-07	2.90766e-07	-5.94658e-08	2.31301e-07	2.18765e-07	-1.98394e-08	1.98926e-07
5.407	-2.87594e-07	2.40432e-08	-2.63551e-07	8.24272e-07	6.94033e-09	8.31213e-07	-1.80911e-07	2.25741e-08	-1.58337e-07	1.39056e-07	-2.10229e-08	1.18033e-07	3.67388e-07	-5.75025e-08	3.09886e-07	4.82555e-07	-3.72757e-08	4.45279e-07	2.91620e-07	-5.96404e-08	2.31980e-07	2.19590e-07	-1.99142e-08	1.99676e-07
5.431	-2.88682e-07	2.41341e-08	-2.64548e-07	8.26962e-07	6.86494e-09	8.33827e-07	-1.81258e-07	2.26175e-08	-1.58641e-07	1.40966e-07	-2.13117e-08	1.19654e-07	3.70584e-07	-5.80027e-08	3.12581e-07	4.84550e-07	-3.74298e-08	4.47120e-07	2.92471e-07	-5.98143e-08	2.32656e-07	2.20417e-07	-1.99892e-08	2.00428e-07
5.456	-2.89761e-07	2.42243e-08	-2.65537e-07	8.29642e-07	6.78809e-09	8.36430e-07	-1.81600e-07	2.26601e-08	-1.58940e-07	1.42888e-07	-2.16023e-08	1.21286e-07	3.73792e-07	-5.85049e-08	3.15288e-07	4.86543e-07	-3.75837e-08	4.48959e-07	2.93318e-07	-5.99875e-08	2.33330e-07	2.21245e-07	-2.00643e-08	2.01181e-07
5.480	-2.90832e-07	2.43139e-08	-2.66518e-07	8.32312e-07	6.70975e-09	8.39021e-07	-1.81935e-07	2.27019e-08	-1.59233e-07	1.44823e-07	-2.18947e-08	1.22928e-07	3.77013e-07	-5.90090e-08	3.18004e-07	4.88534e-07	-3.77376e-08	4.50797e-07	2.94161e-07	-6.01601e-08	2.34001e-07	2.22075e-07	-2.01396e-08	2.01935e-07
5.505	-2.91894e-07	2.44027e-08	-2.67492e-07	8.34970e-07	6.62993e-09	8.41600e-07	-1.82264e-07	2.27429e-08	-1.59521e-07	1.46769e-07	-2.21890e-08	1.24580e-07	3.80247e-07	-5.95151e-08	3.20732e-07	4.90524e-07	-3.78912e-08	4.52633e-07	2.95002e-07	-6.03319e-08	2.34670e-07	2.22906e-07	-2.02150e-08	2.02691e-07
5.530	-2.92948e-07	2.44908e-08	-2.68458e-07	8.37619e-07	6.54862e-09	8.44167e-07	-1.82586e-07	2.27831e-08	-1.59803e-07	1.48727e-07	-2.24851e-08	1.26242e-07	3.83493e-07	-6.00232e-08	3.23470e-07	4.92511e-07	-3.80448e-08	4.54467e-07	2.95839e-07	-6.05031e-08	2.35335e-07	2.23739e-07	-2.02905e-08	2.03449e-07
5.554	-2.93994e-07	2.45782e-08	-2.69416e-07	8.40256e-07	6.46581e-09	8.46722e-07	-1.82902e-07	2.28226e-08	-1.60080e-07	1.50698e-07	-2.27830e-08	1.27915e-07	3.86752e-07	-6.05332e-08	3.26218e-07	4.94497e-07	-3.81982e-08	4.56299e-07	2.96672e-07	-6.06735e-08	2.35998e-07	2.24574e-07	-2.03662e-08	2.04208e-07
5.579	-2.95031e-07	2.46649e-08	-2.70366e-07	8.42883e-07	6.38151e-09	8.49265e-07	-1.83212e-07	2.28613e-08	-1.60351e-07	1.52681e-07	-2.30827e-08	1.29598e-07	3.90022e-07	-6.10452e-08	3.28977e-07	4.96481e-07	-3.83514e-08	4.58129e-07	2.97502e-07	-6.08433e-08	2.36659e-07	2.25410e-07	-2.04420e-08	2.04968e-07
5.603	-2.96060e-07	2.47509e-08	-2.71309e-07	8.45499e-07	6.29570e-09	8.51795e-07	-1.83516e-07	2.28991e-08	-1.60617e-07	1.54675e-07	-2.33843e-08	1.31291e-07	3.93306e-07	-6.15590e-08	3.31747e-07	4.98462e-07	-3.85045e-08	4.59958e-07	2.98328e-07	-6.10123e-08	2.37316e-07	2.26247e-07	-2.05179e-08	2.05729e-07
5.628	-2.97080e-07	2.48362e-08	-2.72244e-07	8.48105e-07	6.20838e-09	8.54313e-07	-1.83813e-07	2.29362e-08	-1.60877e-07	1.56682e-07	-2.36877e-08	1.32994e-07	3.96601e-07	-6.20748e-08	3.34526e-07	5.00442e-07	-3.86574e-08	4.61785e-07	2.99151e-07	-6.11805e-08	2.37970e-07	2.27086e-07	-2.05940e-08	2.06492e-07
5.652	-2.98091e-07	2.49208e-08	-2.73171e-07	8.50699e-07	6.11954e-09	8.56819e-07	-1.84104e-07	2.29725e-08	-1.61131e-07	1.58701e-07	-2.39929e-08	1.34708e-07	3.99909e-07	-6.25925e-08	3.37316e-07	5.02419e-07	-3.88101e-08	4.63609e-07	2.99970e-07	-6.13481e-08	2.38622e-07	2.27926e-07	-2.06702e-08	2.07256e-07
5.677	-2.99094e-07	2.50046e-08	-2.74089e-07	8.53282e-07	6.02919e-09	8.59311e-07	-1.84388e-07	2.30080e-08	-1.61380e-07	1.60732e-07	-2.42999e-08	1.36432e-07	4.03228e-07	-6.31121e-08	3.40116e-07	5.04395e-07	-3.89627e-08	4.65432e-07	3.00786e-07	-6.15149e-08	2.39271e-07	2.28768e-07	-2.07465e-08	2.08021e-07
5.702	-3.00088e-07	2.50877e-08	-2.75000e-07	8.55855e-07	5.93731e-09	8.61792e-07	-1.84666e-07	2.30427e-08	-1.61623e-07	1.62774e-07	-2.46087e-08	1.38166e-07	4.06560e-07	-6.36336e-08	3.42926e-07	5.06368e-07	-3.91151e-08	4.67253e-07	3.01598e-07	-6.16809e-08	2.39917e-07	2.29611e-07	-2.08230e-08	2.08788e-07
5.726	-3.01073e-07	2.51701e-08	-2.75903e-07	8.58416e-07	5.84390e-09	8.64260e-07	-1.84938e-07	2.30766e-08	-1.61861e-07	1.64829e-07	-2.49193e-08	1.39910e-07	4.09904e-07	-6.41569e-08	3.45747e-07	5.08338e-07	-3.92674e-08	4.69071e-07	3.02406e-07	-6.18463e-08	2.40560e-07	2.30455e-07	-2.08996e-08	2.09556e-07
5.751	-3.02050e-07	2.52517e-08	-2.76798e-07	8.60966e-07	5.74896e-09	8.66715e-07	-1.85203e-07	2.31096e-08	-1.62093e-07	1.66895e-07	-2.52318e-08	1.41664e-07	4.13259e-07	-6.46821e-08	3.48577e-07	5.10307e-07	-3.94194e-08	4.70887e-07	3.03211e-07	-6.20108e-08	2.41200e-07	2.31301e-07	-2.09763e-08	2.10325e-07
5.775	-3.03018e-07	2.53326e-08	-2.77685e-07	8.63504e-07	5.65248e-09	8.69157e-07	-1.85461e-07	2.31419e-08	-1.62319e-07	1.68974e-07	-2.55460e-08	1.43428e-07	4.16627e-07	-6.52091e-08	3.51417e-07	5.12273e-07	-3.95713e-08	4.72702e-07	3.04012e-07	-6.21746e-08	2.41837e-07	2.32148e-07	-2.10531e-08	2.11095e-07
5.800	-3.03977e-07	2.54128e-08	-2.78564e-07	8.66031e-07	5.55446e-09	8.71586e-07	-1.85713e-07	2.31734e-08	-1.62540e-07	1.71064e-07	-2.58620e-08	1.45202e-07	4.20006e-07	-6.57380e-08	3.54268e-07	5.14237e-07	-3.97230e-08	4.74514e-07	3.04809e-07	-6.23376e-08	2.42471e-07	2.32997e-07	-2.11300e-08	2.11867e-07
5.825	-3.04927e-07	2.54922e-08	-2.79434e-07	8.68547e-07	5.45489e-09	8.74002e-07	-1.85959e-07	2.32040e-08	-1.62755e-07	1.73166e-07	-2.61798e-08	1.46987e-07	4.23396e-07	-6.62687e-08	3.57128e-07	5.16198e-07	-3.98745e-08	4.76323e-07	3.05602e-07	-6.24999e-08	2.43102e-07	2.33847e-07	-2.12071e-08	2.12639e-07
5.849	-3.05868e-07	2.55709e-08	-2.80297e-07	8.71051e-07	5.35377e-09	8.76405e-07	-1.86198e-07	2.32339e-08	-1.62965e-07	1.75280e-07	-2.64994e-08	1.48781e-07	4.26799e-07	-6.68013e-08	3.59997e-07	5.18156e-07	-4.00258e-08	4.78131e-07	3.06392e-07	-6.26613e-08	2.43730e-07	2.34698e-07	-2.12843e-08	2.13413e-07
5.874	-3.06800e-07	2.56488e-08	-2.81151e-07	8.73544e-07	5.25110e-09	8.78795e-07	-1.86431e-07	2.32629e-08	-1.63168e-07	1.77406e-07	-2.68208e-08	1.50585e-07	4.30212e-07	-6.73356e-08	3.62877e-07	5.20112e-07	-4.01769e-08	4.79936e-07	3.07177e-07	-6.28220e-08	2.44355e-07	2.35550e-07	-2.13616e-08	2.14188e-07
5.898	-3.07723e-07	2.57260e-08	-2.81997e-07	8.76025e-07	5.14687e-09	8.81172e-07	-1.86657e-07	2.32912e-08	-1.63366e-07	1.79544e-07	-2.71439e-08	1.52400e-07	4.33638e-07	-6.78717e-08	3.65766e-07	5.22066e-07	-4.03278e-08	4.81738e-07	3.07959e-07	-6.29819e-08	2.44977e-07	2.36403e-07	-2.14389e-08	2.14964e-07
5.923	-3.08637e-07	2.58024e-08	-2.82835e-07	8.78494e-07	5.04107e-09	8.83535e-07	-1.86877e-07	2.33186e-08	-1.63558e-07	1.81693e-07	-2.74689e-08	1.54224e-07	4.37074e-07	-6.84096e-08	3.68665e-07	5.24017e-07	-4.04784e-08	4.83538e-07	3.08737e-07	-6.31410e-08	2.45596e-07	2.37258e-07	-2.15164e-08	2.15741e-07
5.947	-3.09543e-07	2.58781e-08	-2.83665e-07	8.80952e-07	4.93371e-09	8.85886e-07	-1.87090e-07	2.33452e-08	-1.63745e-07	1.83854e-07	-2.77956e-08	1.56058e-07	4.40522e-07	-6.89492e-08	3.71573e-07	5.25965e-07	-4.06289e-08	4.85336e-07	3.09511e-07	-6.32993e-08	2.46212e-07	2.38113e-07	-2.15941e-08	2.16519e-07
5.972	-3.10439e-07	2.59530e-08	-2.84486e-07	8.83398e-07	4.82478e-09	8.88222e-07	-1.87297e-07	2.33709e-08	-1.63926e-07	1.86026e-07	-2.81240e-08	1.57902e-07	4.43981e-07	-6.94906e-08	3.74490e-07	5.27910e-07	-4.07792e-08	4.87131e-07	3.10281e-07	-6.34568e-08	2.46824e-07	2.38970e-07	-2.16718e-08	2.17299e-07
5.997	-3.11326e-07	2.60272e-08	-2.85299e-07	8.85831e-07	4.71428e-09	8.90546e-07	-1.87497e-07	2.33959e-08	-1.64101e-07	1.88211e-07	-2.84543e-08	1.59756e-07	4.47451e-07	-7.00337e-08	3.77417e-07	5.29852e-07	-4.09292e-08	4.88923e-07	3.11047e-07	-6.36134e-08	2.47434e-07	2.39828e-07	-2.17496e-08	2.18079e-07
6.021	-3.12204e-07	2.61006e-08	-2.86103e-07	8.88253e-07	4.60219e-09	8.92855e-07	-1.87690e-07	2.34201e-08	-1.64270e-07	1.90407e-07	-2.87862e-08	1.61620e-07	4.50932e-07	-7.05786e-08	3.80354e-07	5.31792e-07	-4.10791e-08	4.90713e-07	3.11809e-07	-6.37693e-08	2.48040e-07	2.40687e-07	-2.18275e-08	2.18860e-07
6.046	-3.13073e-07	2.61732e-08	-2.86900e-07	8.90663e-07	4.48853e-09	8.95151e-07	-1.87877e-07	2.34434e-08	-1.64434e-07	1.92614e-07	-2.91200e-08	1.63494e-07	4.54424e-07	-7.11251e-08	3.83299e-07	5.33729e-07	-4.12287e-08	4.92500e-07	3.12567e-07	-6.39243e-08	2.48643e-07	2.41547e-07	-2.19054e-08	2.19642e-07
6.070	-3.13932e-07	2.62451e-08	-2.87687e-07	8.93060e-07	4.37328e-09	8.97433e-07	-1.88058e-07	2.34659e-08	-1.64592e-07	1.94833e-07	-2.94555e-08	1.65378e-07	4.57927e-07	-7.16734e-08	3.86254e-07	5.35662e-07	-4.13780e-08	4.94284e-07	3.13321e-07	-6.40784e-08	2.49242e-07	2.42408e-07	-2.19835e-08	2.20425e-07
6.095	-3.14783e-07	2.63162e-08	-2.88467e-07	8.95446e-07	4.25644e-09	8.99702e-07	-1.88231e-07	2.34876e-08	-1.64744e-07	1.97064e-07	-2.97927e-08	1.67271e-07	4.61441e-07	-7.22233e-08	3.89217e-07	5.37593e-07	-4.15272e-08	4.96066e-07	3.14071e-07	-6.42318e-08	2.49839e-07	2.43270e-07	-2.20617e-08	2.21208e-07
6.119	-3.15624e-07	2.63865e-08	-2.89238e-07	8.97819e-07	4.13802e-09	9.01957e-07	-1.88399e-07	2.35084e-08	-1.64890e-07	1.99306e-07	-3.01317e-08	1.69174e-07	4.64965e-07	-7.27750e-08	3.92190e-07	5.39521e-07	-4.16761e-08	4.97844e-07	3.14816e-07	-6.43843e-08	2.50432e-07	2.44133e-07	-2.21399e-08	2.21993e-07
6.144	-3.16456e-07	2.64561e-08	-2.90000e-07	9.00179e-07	4.01799e-09	9.04197e-07	-1.88559e-07	2.35285e-08	-1.65031e-07	2.01559e-07	-3.04723e-08	1.71087e-07	4.68500e-07	-7.33283e-08	3.95172e-07	5.41445e-07	-4.18247e-08	4.99620e-07	3.15558e-07	-6.45359e-08	2.51022e-07	2.44997e-07	-2.22183e-08	2.22778e-07
6.169	-3.17279e-07	2.65249e-08	-2.90754e-07	9.02528e-07	3.89637e-09	9.06424e-07	-1.88713e-07	2.35477e-08	-1.65165e-07	2.03824e-07	-3.08148e-08	1.73010e-07	4.72046e-07	-7.38832e-08	3.98162e-07	5.43366e-07	-4.19731e-08	5.01393e-07	3.16295e-07	-6.46867e-08	2.51608e-07	2.45861e-07	-2.22967e-08	2.23565e-07
6.193	-3.18093e-07	2.65929e-08	-2.91500e-07	9.04863e-07	3.77315e-09	9.08636e-07	-1.88860e-07	2.35661e-08	-1.65294e-07	2.06101e-07	-3.11589e-08	1.74942e-07	4.75602e-07	-7.44397e-08	4.01162e-07	5.45284e-07	-4.21213e-08	5.03163e-07	3.17028e-07	-6.48366e-08	2.52191e-07	2.46727e-07	-2.23752e-08	2.24352e-07
6.218	-3.18897e-07	2.66602e-08	-2.92237e-07	9.07187e-07	3.64833e-09	9.10835e-07	-1.89001e-07	2.35836e-08	-1.65418e-07	2.08388e-07	-3.15048e-08	1.76884e-07	4.79168e-07	-7.49979e-08	4.04170e-07	5.47199e-07	-4.22692e-08	5.04930e-07	3.17756e-07	-6.49856e-08	2.52771e-07	2.47593e-07	-2.24537e-08	2.25139e-07
6.242	-3.19692e-07	2.67266e-08	-2.92966e-07	9.09497e-07	3.52190e-09	9.13019e-07	-1.89135e-07	2.36004e-08	-1.65535e-07	2.10687e-07	-3.18524e-08	1.78835e-07	4.82744e-07	-7.55577e-08	4.07187e-07	5.49110e-07	-4.24168e-08	5.06693e-07	3.18481e-07	-6.51337e-08	2.53347e-07	2.48460e-07	-2.25324e-08	2.25928e-07
6.267	-3.20478e-07	2.67923e-08	-2.93686e-07	9.11795e-07	3.39386e-09	9.15189e-07	-1.89263e-07	2.36163e-08	-1.65646e-07	2.12998e-07	-3.22016e-08	1.80796e-07	4.86331e-07	-7.61191e-08	4.10212e-07	5.51018e-07	-4.25642e-08	5.08454e-07	3.19201e-07	-6.52810e-08	2.53920e-07	2.49328e-07	-2.26111e-08	2.26717e-07
6.291	-3.21255e-07	2.68572e-08	-2.94397e-07	9.14080e-07	3.26420e-09	9.17345e-07	-1.89384e-07	2.36313e-08	-1.65752e-07	2.15319e-07	-3.25526e-08	1.82767e-07	4.89928e-07	-7.66820e-08	4.13246e-07	5.52923e-07	-4.27113e-08	5.10211e-07	3.19916e-07	-6.54274e-08	2.54489e-07	2.50196e-07	-2.26898e-08	2.27506e-07
6.316	-3.22022e-07	2.69214e-08	-2.95100e-07	9.16353e-07	3.13294e-09	9.19486e-07	-1.89498e-07	2.36456e-08	-1.65852e-07	2.17652e-07	-3.29053e-08	1.84747e-07	4.93534e-07	-7.72465e-08	4.16288e-07	5.54824e-07	-4.28582e-08	5.11966e-07	3.20628e-07	-6.55728e-08	2.55055e-07	2.51065e-07	-2.27686e-08	2.28297e-07
6.341	-3.22779e-07	2.69847e-08	-2.95795e-07	9.18612e-07	3.00005e-09	9.21612e-07	-1.89605e-07	2.36590e-08	-1.65946e-07	2.19996e-07	-3.32597e-08	1.86736e-07	4.97151e-07	-7.78126e-08	4.19338e-07	5.56721e-07	-4.30048e-08	5.13717e-07	3.21335e-07	-6.57174e-08	2.55617e-07	2.51935e-07	-2.28475e-08	2.29088e-07
6.365	-3.23528e-07	2.70473e-08	-2.96480e-07	9.20859e-07	2.86555e-09	9.23725e-07	-1.89706e-07	2.36716e-08	-1.66035e-07	2.22351e-07	-3.36157e-08	1.88735e-07	5.00777e-07	-7.83802e-08	4.22397e-07	5.58615e-07	-4.31511e-08	5.15464e-07	3.22037e-07	-6.58610e-08	2.56176e-07	2.52805e-07	-2.29264e-08	2.29879e-07
6.390	-3.24267e-07	2.71091e-08	-2.97158e-07	9.23093e-07	2.72943e-09	9.25822e-07	-1.89801e-07	2.36834e-08	-1.66117e-07	2.24717e-07	-3.39734e-08	1.90744e-07	5.04413e-07	-7.89493e-08	4.25464e-07	5.60505e-07	-4.32971e-08	5.17208e-07	3.22735e-07	-6.60038e-08	2.56731e-07	2.53676e-07	-2.30054e-08	2.30671e-07
6.414	-3.24996e-07	2.71701e-08	-2.97826e-07	9.25313e-07	2.59168e-09	9.27905e-07	-1.89888e-07	2.36943e-08	-1.66194e-07	2.27094e-07	-3.43328e-08	1.92762e-07	5.08059e-07	-7.95199e-08	4.28539e-07	5.62392e-07	-4.34428e-08	5.18949e-07	3.23428e-07	-6.61456e-08	2.57283e-07	2.54547e-07	-2.30844e-08	2.31463e-07
6.439	-3.25717e-07	2.72303e-08	-2.98486e-07	9.27520e-07	2.45230e-09	9.29973e-07	-1.89969e-07	2.37044e-08	-1.66265e-07	2.29483e-07	-3.46939e-08	1.94789e-07	5.11714e-07	-8.00920e-08	4.31622e-07	5.64275e-07	-4.35882e-08	5.20686e-07	3.24117e-07	-6.62865e-08	2.57831e-07	2.55419e-07	-2.31635e-08	2.32256e-07
6.463	-3.26428e-07	2.72897e-08	-2.99138e-07	9.29715e-07	2.31130e-09	9.32026e-07	-1.90044e-07	2.37137e-08	-1.66330e-07	2.31882e-07	-3.50566e-08	1.96825e-07	5.15379e-07	-8.06656e-08	4.34713e-07	5.66153e-07	-4.37334e-08	5.22420e-07	3.24801e-07	-6.64264e-08	2.58375e-07	2.56291e-07	-2.32426e-08	2.33049e-07
6.488	-3.27129e-07	2.73483e-08	-2.99781e-07	9.31896e-07	2.16867e-09	9.34064e-07	-1.90111e-07	2.37222e-08	-1.66389e-07	2.34292e-07	-3.54210e-08	1.98871e-07	5.19053e-07	-8.12406e-08	4.37812e-07	5.68028e-07	-4.38782e-08	5.24150e-07	3.25481e-07	-6.65654e-08	2.58916e-07	2.57164e-07	-2.33217e-08	2.33842e-07
6.513	-3.27821e-07	2.74062e-08	-3.00415e-07	9.34063e-07	2.02440e-09	9.36088e-07	-1.90172e-07	2.37298e-08	-1.66443e-07	2.36713e-07	-3.57870e-08	2.00926e-07	5.22736e-07	-8.18171e-08	4.40919e-07	5.69899e-07	-4.40227e-08	5.25877e-07	3.26156e-07	-6.67034e-08	2.59453e-07	2.58037e-07	-2.34009e-08	2.34636e-07
6.537	-3.28504e-07	2.74633e-08	-3.01040e-07	9.36217e-07	1.87850e-09	9.38096e-07	-1.90227e-07	2.37366e-08	-1.66490e-07	2.39145e-07	-3.61546e-08	2.02990e-07	5.26428e-07	-8.23950e-08	4.44033e-07	5.71766e-07	-4.41670e-08	5.27600e-07	3.26826e-07	-6.68405e-08	2.59986e-07	2.58910e-07	-2.34801e-08	2.35430e-07
6.562	-3.29177e-07	2.75195e-08	-3.01657e-07	9.38358e-07	1.73097e-09	9.40089e-07	-1.90275e-07	2.37425e-08	-1.66532e-07	2.41588e-07	-3.65239e-08	2.05064e-07	5.30130e-07	-8.29743e-08	4.47155e-07	5.73630e-07	-4.43109e-08	5.29319e-07	3.27492e-07	-6.69767e-08	2.60515e-07	2.59784e-07	-2.35593e-08	2.36224e-07
6.586	-3.29840e-07	2.75750e-08	-3.02265e-07	9.40486e-07	1.58180e-09	9.42067e-07	-1.90316e-07	2.37477e-08	-1.66568e-07	2.44041e-07	-3.68948e-08	2.07146e-07	5.33840e-07	-8.35550e-08	4.50285e-07	5.75488e-07	-4.44545e-08	5.31034e-07	3.28153e-07	-6.71118e-08	2.61041e-07	2.60658e-07	-2.36385e-08	2.37019e-07
6.611	-3.30495e-07	2.76297e-08	-3.02865e-07	9.42599e-07	1.43098e-09	9.44030e-07	-1.90350e-07	2.37520e-08	-1.66598e-07	2.46505e-07	-3.72674e-08	2.09238e-07	5.37559e-07	-8.41371e-08	4.53422e-07	5.77343e-07	-4.45977e-08	5.32745e-07	3.28809e-07	-6.72460e-08	2.61563e-07	2.61531e-07	-2.37178e-08	2.37814e-07
6.636	-3.31140e-07	2.76836e-08	-3.03456e-07	9.44699e-07	1.27853e-09	9.45978e-07	-1.90378e-07	2.37554e-08	-1.66623e-07	2.48980e-07	-3.76415e-08	2.11338e-07	5.41287e-07	-8.47206e-08	4.56566e-07	5.79194e-07	-4.47407e-08	5.34453e-07	3.29460e-07	-6.73792e-08	2.62081e-07	2.62405e-07	-2.37970e-08	2.38608e-07
6.660	-3.31775e-07	2.77368e-08	-3.04038e-07	9.46786e-07	1.12444e-09	9.47910e-07	-1.90399e-07	2.37581e-08	-1.66641e-07	2.51465e-07	-3.80173e-08	2.13448e-07	5.45023e-07	-8.53054e-08	4.59718e-07	5.81040e-07	-4.48833e-08	5.36157e-07	3.30107e-07	-6.75114e-08	2.62595e-07	2.63280e-07	-2.38763e-08	2.39403e-07
6.685	-3.32401e-07	2.77891e-08	-3.04612e-07	9.48858e-07	9.68708e-10	9.49827e-07	-1.90414e-07	2.37599e-08	-1.66654e-07	2.53961e-07	-3.83946e-08	2.15567e-07	5.48768e-07	-8.58916e-08	4.62877e-07	5.82882e-07	-4.50256e-08	5.37856e-07	3.30748e-07	-6.76426e-08	2.63106e-07	2.64154e-07	-2.39556e-08	2.40198e-07
6.709	-3.33018e-07	2.78406e-08	-3.05177e-07	9.50917e-07	8.11330e-10	9.51728e-07	-1.90422e-07	2.37609e-08	-1.66661e-07	2.56468e-07	-3.87736e-08	2.17694e-07	5.52522e-07	-8.64790e-08	4.66043e-07	5.84720e-07	-4.51675e-08	5.39552e-07	3.31385e-07	-6.77728e-08	2.63612e-07	2.65028e-07	-2.40349e-08	2.40993e-07
6.734	-3.33625e-07	2.78914e-08	-3.05733e-07	9.52962e-07	6.52307e-10	9.53614e-07	-1.90423e-07	2.37611e-08	-1.66662e-07	2.58985e-07	-3.91541e-08	2.19831e-07	5.56283e-07	-8.70678e-08	4.69216e-07	5.86553e-07	-4.53091e-08	5.41244e-07	3.32017e-07	-6.79020e-08	2.64115e-07	2.65902e-07	-2.41141e-08	2.41788e-07
6.758	-3.34222e-07	2.79414e-08	-3.06281e-07	9.54993e-07	4.91638e-10	9.55485e-07	-1.90418e-07	2.37604e-08	-1.66658e-07	2.61512e-07	-3.95362e-08	2.21976e-07	5.60053e-07	-8.76579e-08	4.72396e-07	5.88381e-07	-4.54504e-08	5.42931e-07	3.32643e-07	-6.80302e-08	2.64613e-07	2.66776e-07	-2.41934e-08	2.42583e-07
6.783	-3.34811e-07	2.79905e-08	-3.06820e-07	9.57010e-07	3.29323e-10	9.57339e-07	-1.90406e-07	2.37589e-08	-1.66647e-07	2.64050e-07	-3.99199e-08	2.24130e-07	5.63832e-07	-8.82492e-08	4.75582e-07	5.90205e-07	-4.55913e-08	5.44614e-07	3.33265e-07	-6.81574e-08	2.65108e-07	2.67650e-07	-2.42727e-08	2.43377e-07
6.808	-3.35390e-07	2.80389e-08	-3.07351e-07	9.59013e-07	1.65360e-10	9.59178e-07	-1.90388e-07	2.37566e-08	-1.66631e-07	2.66598e-07	-4.03051e-08	2.26293e-07	5.67618e-07	-8.88418e-08	4.78776e-07	5.92025e-07	-4.57318e-08	5.46293e-07	3.33882e-07	-6.82835e-08	2.65598e-07	2.68524e-07	-2.43519e-08	2.44172e-07
6.832	-3.35959e-07	2.80865e-08	-3.07872e-07	9.61002e-07	-2.50863e-13	9.61002e-07	-1.90363e-07	2.37535e-08	-1.66609e-07	2.69156e-07	-4.06919e-08	2.28465e-07	5.71412e-07	-8.94357e-08	4.81976e-07	5.93840e-07	-4.58720e-08	5.47968e-07	3.34494e-07	-6.84086e-08	2.66085e-07	2.69397e-07	-2.44311e-08	2.44966e-07
6.857	-3.36519e-07	2.81333e-08	-3.08386e-07	9.62977e-07	-1.67510e-10	9.62809e-07	-1.90331e-07	2.37495e-08	-1.66581e-07	2.71725e-07	-4.10802e-08	2.30645e-07	5.75214e-07	-9.00307e-08	4.85183e-07	5.95650e-07	-4.60118e-08	5.49638e-07	3.35100e-07	-6.85326e-08	2.66568e-07	2.70270e-07	-2.45103e-08	2.45760e-07
6.881	-3.37069e-07	2.81794e-08	-3.08890e-07	9.64937e-07	-3.36419e-10	9.64601e-07	-1.90293e-07	2.37448e-08	-1.66548e-07	2.74304e-07	-4.14701e-08	2.32834e-07	5.79023e-07	-9.06270e-08	4.88396e-07	5.97455e-07	-4.61513e-08	5.51304e-07	3.35702e-07	-6.86556e-08	2.67046e-07	2.71143e-07	-2.45895e-08	2.46554e-07
6.906	-3.37611e-07	2.82246e-08	-3.09386e-07	9.66883e-07	-5.06977e-10	9.66376e-07	-1.90248e-07	2.37392e-08	-1.66509e-07	2.76893e-07	-4.18615e-08	2.35031e-07	5.82840e-07	-9.12244e-08	4.91616e-07	5.99256e-07	-4.62904e-08	5.52965e-07	3.36298e-07	-6.87776e-08	2.67520e-07	2.72016e-07	-2.46686e-08	2.47347e-07
6.930	-3.38142e-07	2.82691e-08	-3.09873e-07	9.68815e-07	-6.79185e-10	9.68136e-07	-1.90196e-07	2.37328e-08	-1.66464e-07	2.79492e-07	-4.22544e-08	2.37237e-07	5.86665e-07	-9.18231e-08	4.94842e-07	6.01051e-07	-4.64291e-08	5.54622e-07	3.36889e-07	-6.88985e-08	2.67991e-07	2.72888e-07	-2.47477e-08	2.48140e-07
6.955	-3.38665e-07	2.83127e-08	-3.10352e-07	9.70732e-07	-8.53044e-10	9.69879e-07	-1.90138e-07	2.37255e-08	-1.66413e-07	2.82101e-07	-4.26488e-08	2.39452e-07	5.90497e-07	-9.24229e-08	4.98074e-07	6.02842e-07	-4.65674e-08	5.56274e-07	3.37475e-07	-6.90183e-08	2.68457e-07	2.73760e-07	-2.48267e-08	2.48933e-07
6.980	-3.39178e-07	2.83556e-08	-3.10822e-07	9.72635e-07	-1.02855e-09	9.71607e-07	-1.90074e-07	2.37175e-08	-1.66356e-07	2.84720e-07	-4.30448e-08	2.41675e-07	5.94336e-07	-9.30238e-08	5.01313e-07	6.04627e-07	-4.67053e-08	5.57922e-07	3.38056e-07	-6.91370e-08	2.68918e-07	2.74631e-07	-2.49057e-08	2.49725e-07
7.004	-3.39681e-07	2.83977e-08	-3.11284e-07	9.74524e-07	-1.20571e-09	9.73318e-07	-1.90003e-07	2.37086e-08	-1.66294e-07	2.87348e-07	-4.34422e-08	2.43906e-07	5.98183e-07	-9.36258e-08	5.04557e-07	6.06408e-07	-4.68429e-08	5.59565e-07	3.38631e-07	-6.92547e-08	2.69376e-07	2.75501e-07	-2.49847e-08	2.50517e-07
7.029	-3.40176e-07	2.84390e-08	-3.11736e-07	9.76398e-07	-1.38452e-09	9.75013e-07	-1.89925e-07	2.36989e-08	-1.66226e-07	2.89987e-07	-4.38411e-08	2.46146e-07	6.02037e-07	-9.42290e-08	5.07808e-07	6.08183e-07	-4.69800e-08	5.61203e-07	3.39201e-07	-6.93713e-08	2.69830e-07	2.76371e-07	-2.50636e-08	2.51308e-07
7.053	-3.40660e-07	2.84796e-08	-3.12181e-07	9.78257e-07	-1.56498e-09	9.76692e-07	-1.89841e-07	2.36884e-08	-1.66153e-07	2.92636e-07	-4.42415e-08	2.48394e-07	6.05897e-07	-9.48332e-08	5.11064e-07	6.09954e-07	-4.71168e-08	5.62837e-07	3.39766e-07	-6.94868e-08	2.70279e-07	2.77241e-07	-2.51424e-08	2.52098e-07
7.078	-3.41136e-07	2.85193e-08	-3.12617e-07	9.80102e-07	-1.74709e-09	9.78355e-07	-1.89750e-07	2.36771e-08	-1.66073e-07	2.95294e-07	-4.46434e-08	2.50650e-07	6.09764e-07	-9.54385e-08	5.14326e-07	6.11719e-07	-4.72531e-08	5.64466e-07	3.40325e-07	-6.96011e-08	2.70724e-07	2.78109e-07	-2.52212e-08	2.52888e-07
7.102	-3.41602e-07	2.85583e-08	-3.13044e-07	9.81932e-07	-1.93084e-09	9.80001e-07	-1.89653e-07	2.36650e-08	-1.65988e-07	2.97962e-07	-4.50468e-08	2.52915e-07	6.13638e-07	-9.60449e-08	5.17594e-07	6.13478e-07	-4.73891e-08	5.66089e-07	3.40879e-07	-6.97144e-08	2.71164e-07	2.78977e-07	-2.52999e-08	2.53677e-07
7.127	-3.42059e-07	2.85965e-08	-3.13463e-07	9.83747e-07	-2.11625e-09	9.81631e-07	-1.89549e-07	2.36520e-08	-1.65897e-07	3.00639e-07	-4.54516e-08	2.55188e-07	6.17519e-07	-9.66523e-08	5.20867e-07	6.15233e-07	-4.75246e-08	5.67708e-07	3.41427e-07	-6.98266e-08	2.71600e-07	2.79844e-07	-2.53785e-08	2.54465e-07
7.152	-3.42507e-07	2.86339e-08	-3.13873e-07	9.85547e-07	-2.30331e-09	9.83244e-07	-1.89439e-07	2.36383e-08	-1.65801e-07	3.03326e-07	-4.58578e-08	2.57469e-07	6.21406e-07	-9.72607e-08	5.24146e-07	6.16982e-07	-4.76597e-08	5.69322e-07	3.41970e-07	-6.99376e-08	2.72032e-07	2.80710e-07	-2.54570e-08	2.55253e-07
7.176	-3.42945e-07	2.86706e-08	-3.14275e-07	9.87332e-07	-2.49201e-09	9.84840e-07	-1.89323e-07	2.36237e-08	-1.65699e-07	3.06023e-07	-4.62655e-08	2.59758e-07	6.25300e-07	-9.78701e-08	5.27430e-07	6.18725e-07	-4.77944e-08	5.70931e-07	3.42507e-07	-7.00475e-08	2.72460e-07	2.81575e-07	-2.55355e-08	2.56040e-07
7.201	-3.43374e-07	2.87065e-08	-3.14668e-07	9.89103e-07	-2.68236e-09	9.86421e-07	-1.89200e-07	2.36084e-08	-1.65591e-07	3.08729e-07	-4.66746e-08	2.62055e-07	6.29200e-07	-9.84805e-08	5.30719e-07	6.20463e-07	-4.79286e-08	5.72535e-07	3.43039e-07	-7.01563e-08	2.72883e-07	2.82439e-07	-2.56139e-08	2.56825e-07
7.225	-3.43794e-07	2.87416e-08	-3.15053e-07	9.90858e-07	-2.87436e-09	9.87984e-07	-1.89070e-07	2.35922e-08	-1.65478e-07	3.11445e-07	-4.70851e-08	2.64360e-07	6.33106e-07	-9.90918e-08	5.34014e-07	6.22196e-07	-4.80624e-08	5.74133e-07	3.43565e-07	-7.02639e-08	2.73302e-07	2.83302e-07	-2.56921e-08	2.57610e-07
7.250	-3.44205e-07	2.87759e-08	-3.15429e-07	9.92599e-07	-3.06800e-09	9.89531e-07	-1.88934e-07	2.35752e-08	-1.65359e-07	3.14169e-07	-4.74971e-08	2.66672e-07	6.37018e-07	-9.97041e-08	5.37314e-07	6.23922e-07	-4.81958e-08	5.75726e-07	3.44086e-07	-7.03704e-08	2.73716e-07	2.84164e-07	-2.57703e-08	2.58394e-07
7.274	-3.44606e-07	2.88095e-08	-3.15797e-07	9.94324e-07	-3.26329e-09	9.91061e-07	-1.88792e-07	2.35575e-08	-1.65234e-07	3.16904e-07	-4.79104e-08	2.68993e-07	6.40936e-07	-1.00317e-07	5.40619e-07	6.25643e-07	-4.83287e-08	5.77315e-07	3.44601e-07	-7.04757e-08	2.74125e-07	2.85025e-07	-2.58484e-08	2.59177e-07
7.299	-3.44999e-07	2.88423e-08	-3.16156e-07	9.96034e-07	-3.46022e-09	9.92574e-07	-1.88643e-07	2.35389e-08	-1.65104e-07	3.19647e-07	-4.83252e-08	2.71322e-07	6.44860e-07	-1.00932e-07	5.43928e-07	6.27359e-07	-4.84612e-08	5.78897e-07	3.45111e-07	-7.05799e-08	2.74531e-07	2.85885e-07	-2.59264e-08	2.59959e-07
7.324	-3.45382e-07	2.88743e-08	-3.16507e-07	9.97729e-07	-3.65879e-09	9.94070e-07	-1.88488e-07	2.35195e-08	-1.64968e-07	3.22399e-07	-4.87413e-08	2.73658e-07	6.48789e-07	-1.01547e-07	5.47243e-07	6.29068e-07	-4.85933e-08	5.80475e-07	3.45614e-07	-7.06829e-08	2.74931e-07	2.86744e-07	-2.60042e-08	2.60739e-07
7.348	-3.45756e-07	2.89055e-08	-3.16850e-07	9.99409e-07	-3.85900e-09	9.95550e-07	-1.88326e-07	2.34994e-08	-1.64827e-07	3.25161e-07	-4.91588e-08	2.76002e-07	6.52724e-07	-1.02162e-07	5.50562e-07	6.30771e-07	-4.87249e-08	5.82047e-07	3.46112e-07	-7.07847e-08	2.75327e-07	2.87601e-07	-2.60820e-08	2.61519e-07
7.373	-3.46120e-07	2.89360e-08	-3.17184e-07	1.00107e-06	-4.06085e-09	9.97013e-07	-1.88158e-07	2.34784e-08	-1.64680e-07	3.27931e-07	-4.95776e-08	2.78354e-07	6.56665e-07	-1.02779e-07	5.53886e-07	6.32469e-07	-4.88560e-08	5.83613e-07	3.46604e-07	-7.08854e-08	2.75719e-07	2.88457e-07	-2.61596e-08	2.62297e-07
7.397	-3.46476e-07	2.89658e-08	-3.17510e-07	1.00272e-06	-4.26434e-09	9.98458e-07	-1.87984e-07	2.34567e-08	-1.64527e-07	3.30711e-07	-4.99978e-08	2.80713e-07	6.60611e-07	-1.03397e-07	5.57214e-07	6.34161e-07	-4.89867e-08	5.85174e-07	3.47091e-07	-7.09848e-08	2.76106e-07	2.89311e-07	-2.62371e-08	2.63074e-07
7.422	-3.46823e-07	2.89948e-08	-3.17828e-07	1.00436e-06	-4.46947e-09	9.99887e-07	-1.87803e-07	2.34341e-08	-1.64369e-07	3.33499e-07	-5.04194e-08	2.83080e-07	6.64562e-07	-1.04015e-07	5.60547e-07	6.35846e-07	-4.91169e-08	5.86729e-07	3.47571e-07	-7.10831e-08	2.76488e-07	2.90164e-07	-2.63144e-08	2.63849e-07
7.447	-3.47160e-07	2.90230e-08	-3.18137e-07	1.00597e-06	-4.67623e-09	1.00130e-06	-1.87616e-07	2.34108e-08	-1.64205e-07	3.36296e-07	-5.08423e-08	2.85454e-07	6.68518e-07	-1.04635e-07	5.63884e-07	6.37526e-07	-4.92466e-08	5.88279e-07	3.48046e-07	-7.11802e-08	2.76866e-07	2.91015e-07	-2.63916e-08	2.64624e-07
7.471	-3.47489e-07	2.90505e-08	-3.18439e-07	1.00758e-06	-4.88463e-09	1.00269e-06	-1.87423e-07	2.33867e-08	-1.64036e-07	3.39102e-07	-5.12665e-08	2.87836e-07	6.72480e-07	-1.05255e-07	5.67225e-07	6.39199e-07	-4.93759e-08	5.89823e-07	3.48514e-07	-7.12760e-08	2.77238e-07	2.91865e-07	-2.64687e-08	2.65396e-07
7.496	-3.47809e-07	2.90772e-08	-3.18731e-07	1.00916e-06	-5.09465e-09	1.00407e-06	-1.87223e-07	2.33618e-08	-1.63862e-07	3.41917e-07	-5.16920e-08	2.90225e-07	6.76446e-07	-1.05875e-07	5.70571e-07	6.40866e-07	-4.95046e-08	5.91361e-07	3.48977e-07	-7.13707e-08	2.77607e-07	2.92713e-07	-2.65456e-08	2.66168e-07
7.520	-3.48119e-07	2.91031e-08	-3.19016e-07	1.01074e-06	-5.30631e-09	1.00543e-06	-1.87018e-07	2.33361e-08	-1.63682e-07	3.44740e-07	-5.21188e-08	2.92621e-07	6.80417e-07	-1.06497e-07	5.73920e-07	6.42527e-07	-4.96329e-08	5.92894e-07	3.49434e-07	-7.14641e-08	2.77970e-07	2.93560e-07	-2.66224e-08	2.66937e-07
7.545	-3.48421e-07	2.91284e-08	-3.19292e-07	1.01229e-06	-5.51959e-09	1.00677e-06	-1.86806e-07	2.33097e-08	-1.63496e-07	3.47572e-07	-5.25470e-08	2.95025e-07	6.84392e-07	-1.07119e-07	5.77273e-07	6.44181e-07	-4.97607e-08	5.94420e-07	3.49885e-07	-7.15563e-08	2.78329e-07	2.94404e-07	-2.66990e-08	2.67705e-07
7.569	-3.48714e-07	2.91528e-08	-3.19561e-07	1.01383e-06	-5.73450e-09	1.00810e-06	-1.86587e-07	2.32824e-08	-1.63305e-07	3.50412e-07	-5.29764e-08	2.97436e-07	6.88373e-07	-1.07742e-07	5.80631e-07	6.45829e-07	-4.98880e-08	5.95941e-07	3.50330e-07	-7.16473e-08	2.78682e-07	2.95247e-07	-2.67754e-08	2.68472e-07
7.594	-3.48997e-07	2.91766e-08	-3.19821e-07	1.01536e-06	-5.95103e-09	1.00941e-06	-1.86363e-07	2.32544e-08	-1.63109e-07	3.53261e-07	-5.34071e-08	2.99854e-07	6.92357e-07	-1.08366e-07	5.83991e-07	6.47470e-07	-5.00148e-08	5.97456e-07	3.50769e-07	-7.17370e-08	2.79032e-07	2.96088e-07	-2.68517e-08	2.69237e-07
7.619	-3.49272e-07	2.91996e-08	-3.20073e-07	1.01687e-06	-6.16918e-09	1.01070e-06	-1.86132e-07	2.32257e-08	-1.62907e-07	3.56118e-07	-5.38390e-08	3.02279e-07	6.96346e-07	-1.08990e-07	5.87356e-07	6.49105e-07	-5.01411e-08	5.98964e-07	3.51201e-07	-7.18255e-08	2.79376e-07	2.96927e-07	-2.69278e-08	2.70000e-07
7.643	-3.49539e-07	2.92218e-08	-3.20317e-07	1.01836e-06	-6.38895e-09	1.01197e-06	-1.85896e-07	2.31961e-08	-1.62699e-07	3.58984e-07	-5.42722e-08	3.04711e-07	7.00339e-07	-1.09615e-07	5.90724e-07	6.50734e-07	-5.02669e-08	6.00467e-07	3.51628e-07	-7.19128e-08	2.79715e-07	2.97765e-07	-2.70037e-08	2.70761e-07
7.668	-3.49796e-07	2.92433e-08	-3.20553e-07	1.01984e-06	-6.61034e-09	1.01323e-06	-1.85653e-07	2.31658e-08	-1.62487e-07	3.61857e-07	-5.47067e-08	3.07151e-07	7.04336e-07	-1.10241e-07	5.94095e-07	6.52355e-07	-5.03921e-08	6.01963e-07	3.52048e-07	-7.19988e-08	2.80050e-07	2.98600e-07	-2.70794e-08	2.71520e-07
7.692	-3.50045e-07	2.92641e-08	-3.20780e-07	1.02130e-06	-6.83334e-09	1.01446e-06	-1.85404e-07	2.31347e-08	-1.62269e-07	3.64739e-07	-5.51423e-08	3.09597e-07	7.08337e-07	-1.10867e-07	5.97470e-07	6.53970e-07	-5.05169e-08	6.03453e-07	3.52463e-07	-7.20835e-08	2.80379e-07	2.99432e-07	-2.71550e-08	2.72278e-07
7.717	-3.50284e-07	2.92842e-08	-3.21000e-07	1.02274e-06	-7.05795e-09	1.01568e-06	-1.85148e-07	2.31029e-08	-1.62046e-07	3.67629e-07	-5.55792e-08	3.12050e-07	7.12341e-07	-1.11494e-07	6.00848e-07	6.55578e-07	-5.06411e-08	6.04937e-07	3.52871e-07	-7.21669e-08	2.80704e-07	3.00263e-07	-2.72303e-08	2.73033e-07
7.741	-3.50516e-07	2.93035e-08	-3.21212e-07	1.02417e-06	-7.28417e-09	1.01689e-06	-1.84887e-07	2.30703e-08	-1.61817e-07	3.70527e-07	-5.60173e-08	3.14509e-07	7.16350e-07	-1.12121e-07	6.04229e-07	6.57180e-07	-5.07648e-08	6.06415e-07	3.53272e-07	-7.22491e-08	2.81023e-07	3.01092e-07	-2.73054e-08	2.73786e-07
7.766	-3.50738e-07	2.93221e-08	-3.21416e-07	1.02558e-06	-7.51199e-09	1.01807e-06	-1.84620e-07	2.30369e-08	-1.61583e-07	3.73433e-07	-5.64566e-08	3.16976e-07	7.20362e-07	-1.12749e-07	6.07613e-07	6.58774e-07	-5.08880e-08	6.07886e-07	3.53668e-07	-7.23300e-08	2.81338e-07	3.01918e-07	-2.73804e-08	2.74538e-07
7.791	-3.50952e-07	2.93400e-08	-3.21612e-07	1.02698e-06	-7.74142e-09	1.01924e-06	-1.84346e-07	2.30028e-08	-1.61344e-07	3.76346e-07	-5.68971e-08	3.19449e-07	7.24377e-07	-1.13377e-07	6.11000e-07	6.60362e-07	-5.10106e-08	6.09351e-07	3.54057e-07	-7.24096e-08	2.81648e-07	3.02742e-07	-2.74551e-08	2.75287e-07
7.815	-3.51157e-07	2.93571e-08	-3.21800e-07	1.02836e-06	-7.97245e-09	1.02039e-06	-1.84067e-07	2.29679e-08	-1.61099e-07	3.79268e-07	-5.73388e-08	3.21929e-07	7.28396e-07	-1.14006e-07	6.14389e-07	6.61942e-07	-5.11327e-08	6.10809e-07	3.54440e-07	-7.24879e-08	2.81952e-07	3.03563e-07	-2.75296e-08	2.76034e-07
7.840	-3.51354e-07	2.93736e-08	-3.21980e-07	1.02973e-06	-8.20507e-09	1.02152e-06	-1.83782e-07	2.29323e-08	-1.60849e-07	3.82197e-07	-5.77817e-08	3.24415e-07	7.32417e-07	-1.14636e-07	6.17782e-07	6.63515e-07	-5.12542e-08	6.12261e-07	3.54817e-07	-7.25649e-08	2.82252e-07	3.04382e-07	-2.76039e-08	2.76779e-07
7.864	-3.51542e-07	2.93893e-08	-3.22153e-07	1.03108e-06	-8.43929e-09	1.02264e-06	-1.83490e-07	2.28960e-08	-1.60594e-07	3.85134e-07	-5.82257e-08	3.26908e-07	7.36442e-07	-1.15266e-07	6.21176e-07	6.65082e-07	-5.13752e-08	6.13707e-07	3.55187e-07	-7.26406e-08	2.82546e-07	3.05199e-07	-2.76779e-08	2.77521e-07
7.889	-3.51722e-07	2.94043e-08	-3.22317e-07	1.03241e-06	-8.67509e-09	1.02373e-06	-1.83193e-07	2.28589e-08	-1.60334e-07	3.88078e-07	-5.86708e-08	3.29407e-07	7.40470e-07	-1.15896e-07	6.24574e-07	6.66641e-07	-5.14957e-08	6.15145e-07	3.55550e-07	-7.27150e-08	2.82835e-07	3.06013e-07	-2.77517e-08	2.78261e-07
7.913	-3.51893e-07	2.94186e-08	-3.22474e-07	1.03372e-06	-8.91249e-09	1.02481e-06	-1.82890e-07	2.28210e-08	-1.60069e-07	3.91030e-07	-5.91171e-08	3.31913e-07	7.44500e-07	-1.16527e-07	6.27973e-07	6.68193e-07	-5.16155e-08	6.16577e-07	3.55908e-07	-7.27881e-08	2.83120e-07	3.06824e-07	-2.78253e-08	2.78999e-07
7.938	-3.52056e-07	2.94323e-08	-3.22624e-07	1.03502e-06	-9.15147e-09	1.02587e-06	-1.82581e-07	2.27825e-08	-1.59798e-07	3.93989e-07	-5.95645e-08	3.34425e-07	7.48534e-07	-1.17158e-07	6.31375e-07	6.69737e-07	-5.17348e-08	6.18002e-07	3.56259e-07	-7.28598e-08	2.83399e-07	3.07633e-07	-2.78986e-08	2.79734e-07
7.963	-3.52210e-07	2.94452e-08	-3.22765e-07	1.03631e-06	-9.39202e-09	1.02692e-06	-1.82266e-07	2.27431e-08	-1.59522e-07	3.96956e-07	-6.00130e-08	3.36943e-07	7.52569e-07	-1.17790e-07	6.34779e-07	6.71274e-07	-5.18536e-08	6.19421e-07	3.56603e-07	-7.29302e-08	2.83673e-07	3.08438e-07	-2.79717e-08	2.80467e-07
7.987	-3.52356e-07	2.94574e-08	-3.22899e-07	1.03758e-06	-9.63416e-09	1.02794e-06	-1.81945e-07	2.27031e-08	-1.59242e-07	3.99930e-07	-6.04626e-08	3.39467e-07	7.56607e-07	-1.18422e-07	6.38186e-07	6.72804e-07	-5.19717e-08	6.20832e-07	3.56941e-07	-7.29993e-08	2.83941e-07	3.09241e-07	-2.80445e-08	2.81197e-07
8.012	-3.52494e-07	2.94689e-08	-3.23025e-07	1.03883e-06	-9.87786e-09	1.02895e-06	-1.81618e-07	2.26623e-08	-1.58956e-07	4.02911e-07	-6.09133e-08	3.41998e-07	7.60648e-07	-1.19054e-07	6.41594e-07	6.74326e-07	-5.20893e-08	6.22237e-07	3.57272e-07	-7.30670e-08	2.84205e-07	3.10041e-07	-2.81170e-08	2.81924e-07
8.036	-3.52624e-07	2.94797e-08	-3.23144e-07	1.04006e-06	-1.01231e-08	1.02994e-06	-1.81285e-07	2.26208e-08	-1.58665e-07	4.05899e-07	-6.13651e-08	3.44534e-07	7.64691e-07	-1.19687e-07	6.45003e-07	6.75841e-07	-5.22063e-08	6.23635e-07	3.57596e-07	-7.31334e-08	2.84463e-07	3.10838e-07	-2.81893e-08	2.82649e-07
8.061	-3.52745e-07	2.94899e-08	-3.23255e-07	1.04128e-06	-1.03700e-08	1.03091e-06	-1.80947e-07	2.25786e-08	-1.58368e-07	4.08895e-07	-6.18179e-08	3.47077e-07	7.68735e-07	-1.20320e-07	6.48415e-07	6.77348e-07	-5.23227e-08	6.25025e-07	3.57914e-07	-7.31984e-08	2.84716e-07	3.11632e-07	-2.82613e-08	2.83371e-07
8.086	-3.52858e-07	2.94993e-08	-3.23359e-07	1.04248e-06	-1.06184e-08	1.03186e-06	-1.80603e-07	2.25357e-08	-1.58067e-07	4.11897e-07	-6.22718e-08	3.49625e-07	7.72782e-07	-1.20953e-07	6.51828e-07	6.78847e-07	-5.24386e-08	6.26409e-07	3.58225e-07	-7.32621e-08	2.84963e-07	3.12423e-07	-2.83330e-08	2.84090e-07
8.110	-3.52963e-07	2.95081e-08	-3.23455e-07	1.04366e-06	-1.08683e-08	1.03279e-06	-1.80253e-07	2.24920e-08	-1.57761e-07	4.14906e-07	-6.27267e-08	3.52179e-07	7.76830e-07	-1.21587e-07	6.55243e-07	6.80339e-07	-5.25538e-08	6.27785e-07	3.58530e-07	-7.33244e-08	2.85206e-07	3.13211e-07	-2.84045e-08	2.84806e-07
8.135	-3.53060e-07	2.95162e-08	-3.23544e-07	1.04483e-06	-1.11199e-08	1.03371e-06	-1.79898e-07	2.24477e-08	-1.57450e-07	4.17922e-07	-6.31827e-08	3.54739e-07	7.80880e-07	-1.22221e-07	6.58659e-07	6.81823e-07	-5.26684e-08	6.29154e-07	3.58828e-07	-7.33853e-08	2.85443e-07	3.13995e-07	-2.84756e-08	2.85520e-07
8.159	-3.53149e-07	2.95236e-08	-3.23625e-07	1.04598e-06	-1.13729e-08	1.03461e-06	-1.79537e-07	2.24026e-08	-1.57134e-07	4.20945e-07	-6.36397e-08	3.57305e-07	7.84931e-07	-1.22855e-07	6.62076e-07	6.83299e-07	-5.27824e-08	6.30516e-07	3.59119e-07	-7.34448e-08	2.85674e-07	3.14777e-07	-2.85465e-08	2.86230e-07
8.184	-3.53230e-07	2.95304e-08	-3.23699e-07	1.04712e-06	-1.16275e-08	1.03549e-06	-1.79170e-07	2.23569e-08	-1.56813e-07	4.23974e-07	-6.40977e-08	3.59876e-07	7.88984e-07	-1.23489e-07	6.65495e-07	6.84767e-07	-5.28958e-08	6.31871e-07	3.59403e-07	-7.35030e-08	2.85900e-07	3.15554e-07	-2.86170e-08	2.86937e-07
8.208	-3.53302e-07	2.95365e-08	-3.23766e-07	1.04823e-06	-1.18837e-08	1.03635e-06	-1.78797e-07	2.23104e-08	-1.56487e-07	4.27010e-07	-6.45567e-08	3.62453e-07	7.93038e-07	-1.24124e-07	6.68914e-07	6.86227e-07	-5.30086e-08	6.33218e-07	3.59681e-07	-7.35597e-08	2.86121e-07	3.16329e-07	-2.86873e-08	2.87642e-07
8.233	-3.53367e-07	2.95419e-08	-3.23825e-07	1.04933e-06	-1.21414e-08	1.03719e-06	-1.78419e-07	2.22632e-08	-1.56156e-07	4.30052e-07	-6.50166e-08	3.65036e-07	7.97094e-07	-1.24759e-07	6.72335e-07	6.87679e-07	-5.31208e-08	6.34558e-07	3.59951e-07	-7.36151e-08	2.86336e-07	3.17100e-07	-2.87572e-08	2.88343e-07
8.258	-3.53424e-07	2.95467e-08	-3.23878e-07	1.05042e-06	-1.24006e-08	1.03802e-06	-1.78036e-07	2.22154e-08	-1.55820e-07	4.33101e-07	-6.54775e-08	3.67624e-07	8.01150e-07	-1.25394e-07	6.75756e-07	6.89123e-07	-5.32323e-08	6.35891e-07	3.60215e-07	-7.36690e-08	2.86546e-07	3.17867e-07	-2.88268e-08	2.89041e-07
8.282	-3.53474e-07	2.95508e-08	-3.23923e-07	1.05149e-06	-1.26613e-08	1.03883e-06	-1.77647e-07	2.21668e-08	-1.55480e-07	4.36156e-07	-6.59394e-08	3.70217e-07	8.05207e-07	-1.26029e-07	6.79178e-07	6.90559e-07	-5.33433e-08	6.37216e-07	3.60472e-07	-7.37216e-08	2.86751e-07	3.18631e-07	-2.88961e-08	2.89735e-07
8.307	-3.53515e-07	2.95543e-08	-3.23961e-07	1.05254e-06	-1.29236e-08	1.03961e-06	-1.77252e-07	2.21176e-08	-1.55134e-07	4.39218e-07	-6.64022e-08	3.72815e-07	8.09265e-07	-1.26664e-07	6.82601e-07	6.91987e-07	-5.34535e-08	6.38533e-07	3.60722e-07	-7.37727e-08	2.86950e-07	3.19392e-07	-2.89650e-08	2.90427e-07
8.331	-3.53549e-07	2.95571e-08	-3.23992e-07	1.05357e-06	-1.31874e-08	1.04038e-06	-1.76852e-07	2.20676e-08	-1.54784e-07	4.42285e-07	-6.68660e-08	3.75419e-07	8.13323e-07	-1.27299e-07	6.86024e-07	6.93406e-07	-5.35632e-08	6.39843e-07	3.60965e-07	-7.38224e-08	2.87143e-07	3.20148e-07	-2.90336e-08	2.91114e-07
8.356	-3.53575e-07	2.95592e-08	-3.24016e-07	1.05459e-06	-1.34527e-08	1.04113e-06	-1.76446e-07	2.20170e-08	-1.54429e-07	4.45359e-07	-6.73307e-08	3.78028e-07	8.17382e-07	-1.27934e-07	6.89448e-07	6.94817e-07	-5.36722e-08	6.41145e-07	3.61201e-07	-7.38707e-08	2.87331e-07	3.20901e-07	-2.91019e-08	2.91799e-07
8.380	-3.53593e-07	2.95608e-08	-3.24032e-07	1.05559e-06	-1.37195e-08	1.04187e-06	-1.76035e-07	2.19658e-08	-1.54070e-07	4.48438e-07	-6.77963e-08	3.80642e-07	8.21442e-07	-1.28570e-07	6.92872e-07	6.96220e-07	-5.37805e-08	6.42439e-07	3.61430e-07	-7.39175e-08	2.87513e-07	3.21649e-07	-2.91698e-08	2.92480e-07
8.405	-3.53604e-07	2.95617e-08	-3.24042e-07	1.05657e-06	-1.39878e-08	1.04258e-06	-1.75619e-07	2.19138e-08	-1.53705e-07	4.51524e-07	-6.82628e-08	3.83261e-07	8.25501e-07	-1.29205e-07	6.96296e-07	6.97614e-07	-5.38882e-08	6.43726e-07	3.61652e-07	-7.39629e-08	2.87690e-07	3.22394e-07	-2.92373e-08	2.93157e-07
8.430	-3.53607e-07	2.95620e-08	-3.24045e-07	1.05753e-06	-1.42576e-08	1.04328e-06	-1.75197e-07	2.18612e-08	-1.53336e-07	4.54615e-07	-6.87301e-08	3.85885e-07	8.29561e-07	-1.29840e-07	6.99720e-07	6.99000e-07	-5.39953e-08	6.45005e-07	3.61867e-07	-7.40069e-08	2.87861e-07	3.23135e-07	-2.93045e-08	2.93831e-07
8.454	-3.53603e-07	2.95616e-08	-3.24041e-07	1.05848e-06	-1.45289e-08	1.04395e-06	-1.74770e-07	2.18079e-08	-1.52963e-07	4.57712e-07	-6.91983e-08	3.88514e-07	8.33620e-07	-1.30476e-07	7.03144e-07	7.00377e-07	-5.41017e-08	6.46276e-07	3.62075e-07	-7.40494e-08	2.88026e-07	3.23872e-07	-2.93713e-08	2.94501e-07
8.479	-3.53591e-07	2.95606e-08	-3.24031e-07	1.05941e-06	-1.48017e-08	1.04461e-06	-1.74338e-07	2.17540e-08	-1.52584e-07	4.60815e-07	-6.96674e-08	3.91148e-07	8.37680e-07	-1.31111e-07	7.06568e-07	7.01746e-07	-5.42074e-08	6.47538e-07	3.62276e-07	-7.40905e-08	2.88186e-07	3.24605e-07	-2.94378e-08	2.95167e-07
8.503	-3.53572e-07	2.95590e-08	-3.24013e-07	1.06033e-06	-1.50760e-08	1.04525e-06	-1.73901e-07	2.16994e-08	-1.52201e-07	4.63924e-07	-7.01374e-08	3.93786e-07	8.41739e-07	-1.31746e-07	7.09992e-07	7.03106e-07	-5.43124e-08	6.48793e-07	3.62470e-07	-7.41301e-08	2.88340e-07	3.25333e-07	-2.95039e-08	2.95830e-07
8.528	-3.53546e-07	2.95568e-08	-3.23989e-07	1.06123e-06	-1.53517e-08	1.04587e-06	-1.73458e-07	2.16441e-08	-1.51814e-07	4.67037e-07	-7.06081e-08	3.96429e-07	8.45797e-07	-1.32382e-07	7.13416e-07	7.04457e-07	-5.44168e-08	6.50040e-07	3.62656e-07	-7.41682e-08	2.88488e-07	3.26058e-07	-2.95695e-08	2.96488e-07
8.552	-3.53512e-07	2.95540e-08	-3.23958e-07	1.06211e-06	-1.56290e-08	1.04648e-06	-1.73010e-07	2.15882e-08	-1.51422e-07	4.70157e-07	-7.10797e-08	3.99077e-07	8.49855e-07	-1.33017e-07	7.16838e-07	7.05799e-07	-5.45205e-08	6.51279e-07	3.62836e-07	-7.42049e-08	2.88631e-07	3.26778e-07	-2.96348e-08	2.97143e-07
8.577	-3.53471e-07	2.95506e-08	-3.23921e-07	1.06297e-06	-1.59077e-08	1.04706e-06	-1.72557e-07	2.15317e-08	-1.51025e-07	4.73281e-07	-7.15521e-08	4.01729e-07	8.53913e-07	-1.33652e-07	7.20261e-07	7.07133e-07	-5.46235e-08	6.52509e-07	3.63008e-07	-7.42401e-08	2.88768e-07	3.27493e-07	-2.96997e-08	2.97793e-07
8.602	-3.53423e-07	2.95466e-08	-3.23877e-07	1.06381e-06	-1.61878e-08	1.04763e-06	-1.72098e-07	2.14745e-08	-1.50624e-07	4.76411e-07	-7.20252e-08	4.04386e-07	8.57969e-07	-1.34287e-07	7.23682e-07	7.08458e-07	-5.47259e-08	6.53732e-07	3.63172e-07	-7.42738e-08	2.88899e-07	3.28204e-07	-2.97642e-08	2.98440e-07
8.626	-3.53368e-07	2.95419e-08	-3.23826e-07	1.06464e-06	-1.64694e-08	1.04817e-06	-1.71635e-07	2.14166e-08	-1.50218e-07	4.79546e-07	-7.24992e-08	4.07047e-07	8.62024e-07	-1.34922e-07	7.27103e-07	7.09773e-07	-5.48275e-08	6.54946e-07	3.63330e-07	-7.43060e-08	2.89024e-07	3.28911e-07	-2.98283e-08	2.99083e-07
8.651	-3.53306e-07	2.95367e-08	-3.23769e-07	1.06545e-06	-1.67525e-08	1.04870e-06	-1.71166e-07	2.13582e-08	-1.49808e-07	4.82686e-07	-7.29739e-08	4.09712e-07	8.66079e-07	-1.35556e-07	7.30523e-07	7.11080e-07	-5.49284e-08	6.56152e-07	3.63480e-07	-7.43368e-08	2.89144e-07	3.29613e-07	-2.98920e-08	2.99721e-07
8.675	-3.53236e-07	2.95309e-08	-3.23705e-07	1.06625e-06	-1.70370e-08	1.04921e-06	-1.70693e-07	2.12991e-08	-1.49394e-07	4.85831e-07	-7.34494e-08	4.12382e-07	8.70132e-07	-1.36190e-07	7.33942e-07	7.12378e-07	-5.50287e-08	6.57349e-07	3.63623e-07	-7.43660e-08	2.89257e-07	3.30310e-07	-2.99552e-08	3.00355e-07
8.700	-3.53160e-07	2.95246e-08	-3.23635e-07	1.06702e-06	-1.73230e-08	1.04970e-06	-1.70214e-07	2.12394e-08	-1.48975e-07	4.88981e-07	-7.39256e-08	4.15055e-07	8.74184e-07	-1.36825e-07	7.37359e-07	7.13666e-07	-5.51282e-08	6.58538e-07	3.63759e-07	-7.43937e-08	2.89365e-07	3.31003e-07	-3.00180e-08	3.00985e-07
8.724	-3.53077e-07	2.95176e-08	-3.23559e-07	1.06778e-06	-1.76103e-08	1.05017e-06	-1.69731e-07	2.11791e-08	-1.48552e-07	4.92135e-07	-7.44025e-08	4.17733e-07	8.78234e-07	-1.37459e-07	7.40775e-07	7.14945e-07	-5.52270e-08	6.59718e-07	3.63887e-07	-7.44199e-08	2.89467e-07	3.31691e-07	-3.00804e-08	3.01611e-07
8.749	-3.52987e-07	2.95101e-08	-3.23476e-07	1.06853e-06	-1.78992e-08	1.05063e-06	-1.69242e-07	2.11181e-08	-1.48124e-07	4.95295e-07	-7.48801e-08	4.20415e-07	8.82283e-07	-1.38092e-07	7.44190e-07	7.16216e-07	-5.53251e-08	6.60890e-07	3.64008e-07	-7.44446e-08	2.89563e-07	3.32374e-07	-3.01424e-08	3.02232e-07
8.774	-3.52890e-07	2.95020e-08	-3.23388e-07	1.06925e-06	-1.81894e-08	1.05106e-06	-1.68749e-07	2.10566e-08	-1.47693e-07	4.98459e-07	-7.53585e-08	4.23100e-07	8.86329e-07	-1.38726e-07	7.47604e-07	7.17476e-07	-5.54225e-08	6.62054e-07	3.64121e-07	-7.44678e-08	2.89653e-07	3.33052e-07	-3.02039e-08	3.02848e-07
8.798	-3.52786e-07	2.94933e-08	-3.23293e-07	1.06996e-06	-1.84810e-08	1.05148e-06	-1.68251e-07	2.09944e-08	-1.47257e-07	5.01627e-07	-7.58375e-08	4.25790e-07	8.90374e-07	-1.39359e-07	7.51016e-07	7.18728e-07	-5.55192e-08	6.63208e-07	3.64227e-07	-7.44895e-08	2.89738e-07	3.33726e-07	-3.02649e-08	3.03461e-07
8.823	-3.52676e-07	2.94841e-08	-3.23192e-07	1.07065e-06	-1.87741e-08	1.05187e-06	-1.67748e-07	2.09316e-08	-1.46816e-07	5.04800e-07	-7.63172e-08	4.28483e-07	8.94417e-07	-1.39992e-07	7.54426e-07	7.19970e-07	-5.56151e-08	6.64355e-07	3.64326e-07	-7.45096e-08	2.89816e-07	3.34394e-07	-3.03255e-08	3.04068e-07
8.847	-3.52559e-07	2.94743e-08	-3.23084e-07	1.07132e-06	-1.90686e-08	1.05225e-06	-1.67240e-07	2.08683e-08	-1.46372e-07	5.07977e-07	-7.67975e-08	4.31180e-07	8.98458e-07	-1.40624e-07	7.57834e-07	7.21202e-07	-5.57103e-08	6.65492e-07	3.64417e-07	-7.45282e-08	2.89888e-07	3.35057e-07	-3.03857e-08	3.04671e-07
8.872	-3.52435e-07	2.94640e-08	-3.22971e-07	1.07197e-06	-1.93644e-08	1.05261e-06	-1.66728e-07	2.08043e-08	-1.45923e-07	5.11159e-07	-7.72785e-08	4.33880e-07	9.02496e-07	-1.41256e-07	7.61240e-07	7.22425e-07	-5.58048e-08	6.66620e-07	3.64500e-07	-7.45453e-08	2.89955e-07	3.35715e-07	-3.04453e-08	3.05269e-07
8.897	-3.52305e-07	2.94531e-08	-3.22852e-07	1.07261e-06	-1.96617e-08	1.05295e-06	-1.66210e-07	2.07398e-08	-1.45471e-07	5.14344e-07	-7.77601e-08	4.36584e-07	9.06532e-07	-1.41888e-07	7.64644e-07	7.23639e-07	-5.58985e-08	6.67740e-07	3.64576e-07	-7.45608e-08	2.90015e-07	3.36367e-07	-3.05045e-08	3.05863e-07
8.921	-3.52168e-07	2.94417e-08	-3.22727e-07	1.07323e-06	-1.99603e-08	1.05327e-06	-1.65688e-07	2.06746e-08	-1.45014e-07	5.17534e-07	-7.82424e-08	4.39292e-07	9.10565e-07	-1.42519e-07	7.68046e-07	7.24842e-07	-5.59915e-08	6.68851e-07	3.64644e-07	-7.45748e-08	2.90069e-07	3.37015e-07	-3.05632e-08	3.06452e-07
8.946	-3.52025e-07	2.94297e-08	-3.22596e-07	1.07383e-06	-2.02604e-08	1.05357e-06	-1.65162e-07	2.06089e-08	-1.44553e-07	5.20728e-07	-7.87252e-08	4.42003e-07	9.14596e-07	-1.43150e-07	7.71446e-07	7.26036e-07	-5.60838e-08	6.69953e-07	3.64705e-07	-7.45872e-08	2.90118e-07	3.37657e-07	-3.06214e-08	3.07035e-07
8.970	-3.51876e-07	2.94172e-08	-3.22459e-07	1.07441e-06	-2.05618e-08	1.05385e-06	-1.64630e-07	2.05426e-08	-1.44088e-07	5.23926e-07	-7.92086e-08	4.44717e-07	9.18624e-07	-1.43780e-07	7.74843e-07	7.27221e-07	-5.61753e-08	6.71046e-07	3.64758e-07	-7.45981e-08	2.90160e-07	3.38293e-07	-3.06792e-08	3.07614e-07
8.995	-3.51720e-07	2.94042e-08	-3.22316e-07	1.07498e-06	-2.08645e-08	1.05412e-06	-1.64095e-07	2.04758e-08	-1.43619e-07	5.27127e-07	-7.96926e-08	4.47434e-07	9.22648e-07	-1.44410e-07	7.78238e-07	7.28395e-07	-5.62660e-08	6.72129e-07	3.64803e-07	-7.46074e-08	2.90196e-07	3.38924e-07	-3.07364e-08	3.08188e-07
9.019	-3.51558e-07	2.93907e-08	-3.22168e-07	1.07553e-06	-2.11686e-08	1.05436e-06	-1.63554e-07	2.04084e-08	-1.43146e-07	5.30332e-07	-8.01772e-08	4.50155e-07	9.26670e-07	-1.45040e-07	7.81630e-07	7.29560e-07	-5.63559e-08	6.73204e-07	3.64841e-07	-7.46151e-08	2.90226e-07	3.39550e-07	-3.07931e-08	3.08757e-07
9.044	-3.51390e-07	2.93766e-08	-3.22014e-07	1.07606e-06	-2.14741e-08	1.05459e-06	-1.63009e-07	2.03404e-08	-1.42669e-07	5.33541e-07	-8.06623e-08	4.52878e-07	9.30688e-07	-1.45669e-07	7.85020e-07	7.30715e-07	-5.64452e-08	6.74270e-07	3.64871e-07	-7.46213e-08	2.90250e-07	3.40170e-07	-3.08493e-08	3.09320e-07
9.069	-3.51216e-07	2.93621e-08	-3.21854e-07	1.07657e-06	-2.17809e-08	1.05479e-06	-1.62460e-07	2.02718e-08	-1.42188e-07	5.36753e-07	-8.11479e-08	4.55605e-07	9.34703e-07	-1.46297e-07	7.88406e-07	7.31860e-07	-5.65336e-08	6.75326e-07	3.64894e-07	-7.46258e-08	2.90268e-07	3.40784e-07	-3.09050e-08	3.09879e-07
9.093	-3.51036e-07	2.93470e-08	-3.21689e-07	1.07707e-06	-2.20891e-08	1.05498e-06	-1.61906e-07	2.02027e-08	-1.41704e-07	5.39969e-07	-8.16341e-08	4.58335e-07	9.38715e-07	-1.46925e-07	7.91790e-07	7.32994e-07	-5.66212e-08	6.76373e-07	3.64908e-07	-7.46288e-08	2.90280e-07	3.41392e-07	-3.09602e-08	3.10432e-07
9.118	-3.50850e-07	2.93314e-08	-3.21518e-07	1.07755e-06	-2.23986e-08	1.05515e-06	-1.61348e-07	2.01331e-08	-1.41215e-07	5.43188e-07	-8.21207e-08	4.61067e-07	9.42723e-07	-1.47552e-07	7.95170e-07	7.34119e-07	-5.67081e-08	6.77411e-07	3.64915e-07	-7.46302e-08	2.90285e-07	3.41995e-07	-3.10149e-08	3.10980e-07
9.142	-3.50658e-07	2.93154e-08	-3.21342e-07	1.07801e-06	-2.27094e-08	1.05530e-06	-1.60786e-07	2.00629e-08	-1.40723e-07	5.46410e-07	-8.26079e-08	4.63802e-07	9.46727e-07	-1.48179e-07	7.98548e-07	7.35234e-07	-5.67942e-08	6.78440e-07	3.64914e-07	-7.46301e-08	2.90284e-07	3.42592e-07	-3.10690e-08	3.11523e-07
9.167	-3.50460e-07	2.92988e-08	-3.21161e-07	1.07845e-06	-2.30215e-08	1.05543e-06	-1.60219e-07	1.99922e-08	-1.40227e-07	5.49635e-07	-8.30955e-08	4.66540e-07	9.50727e-07	-1.48805e-07	8.01922e-07	7.36338e-07	-5.68795e-08	6.79459e-07	3.64906e-07	-7.46283e-08	2.90278e-07	3.43182e-07	-3.11226e-08	3.12060e-07
9.191	-3.50256e-07	2.92818e-08	-3.20974e-07	1.07888e-06	-2.33349e-08	1.05554e-06	-1.59648e-07	1.99209e-08	-1.39727e-07	5.52864e-07	-8.35836e-08	4.69280e-07	9.54723e-07	-1.49430e-07	8.05292e-07	7.37432e-07	-5.69641e-08	6.80468e-07	3.64889e-07	-7.46249e-08	2.90264e-07	3.43767e-07	-3.11756e-08	3.12592e-07
9.216	-3.50046e-07	2.92643e-08	-3.20782e-07	1.07929e-06	-2.36497e-08	1.05564e-06	-1.59072e-07	1.98491e-08	-1.39223e-07	5.56095e-07	-8.40721e-08	4.72023e-07	9.58714e-07	-1.50055e-07	8.08659e-07	7.38516e-07	-5.70478e-08	6.81469e-07	3.64865e-07	-7.46200e-08	2.90245e-07	3.44346e-07	-3.12281e-08	3.13118e-07
9.241	-3.49831e-07	2.92463e-08	-3.20585e-07	1.07967e-06	-2.39657e-08	1.05571e-06	-1.58493e-07	1.97768e-08	-1.38716e-07	5.59329e-07	-8.45611e-08	4.74768e-07	9.62702e-07	-1.50679e-07	8.12023e-07	7.39590e-07	-5.71307e-08	6.82459e-07	3.64833e-07	-7.46134e-08	2.90219e-07	3.44918e-07	-3.12800e-08	3.13638e-07
9.265	-3.49610e-07	2.92278e-08	-3.20382e-07	1.08005e-06	-2.42831e-08	1.05576e-06	-1.57909e-07	1.97040e-08	-1.38205e-07	5.62566e-07	-8.50504e-08	4.77516e-07	9.66685e-07	-1.51303e-07	8.15382e-07	7.40653e-07	-5.72129e-08	6.83440e-07	3.64793e-07	-7.46052e-08	2.90188e-07	3.45485e-07	-3.13313e-08	3.14153e-07
9.290	-3.49384e-07	2.92089e-08	-3.20175e-07	1.08040e-06	-2.46017e-08	1.05580e-06	-1.57321e-07	1.96306e-08	-1.37691e-07	5.65806e-07	-8.55402e-08	4.80266e-07	9.70663e-07	-1.51925e-07	8.18738e-07	7.41706e-07	-5.72942e-08	6.84412e-07	3.64745e-07	-7.45954e-08	2.90149e-07	3.46045e-07	-3.13821e-08	3.14662e-07
9.314	-3.49152e-07	2.91895e-08	-3.19962e-07	1.08074e-06	-2.49216e-08	1.05582e-06	-1.56730e-07	1.95568e-08	-1.37173e-07	5.69048e-07	-8.60304e-08	4.83018e-07	9.74637e-07	-1.52547e-07	8.22089e-07	7.42748e-07	-5.73747e-08	6.85373e-07	3.64689e-07	-7.45839e-08	2.90105e-07	3.46598e-07	-3.14323e-08	3.15166e-07
9.339	-3.48915e-07	2.91696e-08	-3.19745e-07	1.08106e-06	-2.52427e-08	1.05581e-06	-1.56134e-07	1.94824e-08	-1.36651e-07	5.72293e-07	-8.65209e-08	4.85772e-07	9.78605e-07	-1.53168e-07	8.25437e-07	7.43780e-07	-5.74544e-08	6.86326e-07	3.64625e-07	-7.45709e-08	2.90054e-07	3.47145e-07	-3.14819e-08	3.15663e-07
9.363	-3.48672e-07	2.91493e-08	-3.19522e-07	1.08136e-06	-2.55652e-08	1.05579e-06	-1.55534e-07	1.94075e-08	-1.36126e-07	5.75540e-07	-8.70118e-08	4.88528e-07	9.82569e-07	-1.53789e-07	8.28780e-07	7.44801e-07	-5.75333e-08	6.87268e-07	3.64553e-07	-7.45562e-08	2.89997e-07	3.47686e-07	-3.15310e-08	3.16155e-07
9.388	-3.48424e-07	2.91286e-08	-3.19295e-07	1.08164e-06	-2.58888e-08	1.05575e-06	-1.54930e-07	1.93322e-08	-1.35598e-07	5.78789e-07	-8.75031e-08	4.91286e-07	9.86528e-07	-1.54408e-07	8.32119e-07	7.45812e-07	-5.76113e-08	6.88200e-07	3.64473e-07	-7.45399e-08	2.89933e-07	3.48220e-07	-3.15794e-08	3.16641e-07
9.413	-3.48170e-07	2.91074e-08	-3.19063e-07	1.08190e-06	-2.62137e-08	1.05569e-06	-1.54322e-07	1.92563e-08	-1.35066e-07	5.82041e-07	-8.79946e-08	4.94046e-07	9.90481e-07	-1.55027e-07	8.35454e-07	7.46811e-07	-5.76886e-08	6.89123e-07	3.64386e-07	-7.45219e-08	2.89864e-07	3.48748e-07	-3.16273e-08	3.17121e-07
9.437	-3.47912e-07	2.90858e-08	-3.18826e-07	1.08215e-06	-2.65399e-08	1.05561e-06	-1.53710e-07	1.91800e-08	-1.34530e-07	5.85294e-07	-8.84865e-08	4.96808e-07	9.94429e-07	-1.55645e-07	8.38784e-07	7.47801e-07	-5.77650e-08	6.90036e-07	3.64290e-07	-7.45023e-08	2.89787e-07	3.49269e-07	-3.16745e-08	3.17594e-07
9.462	-3.47648e-07	2.90638e-08	-3.18585e-07	1.08238e-06	-2.68673e-08	1.05551e-06	-1.53095e-07	1.91032e-08	-1.33991e-07	5.88550e-07	-8.89787e-08	4.99571e-07	9.98371e-07	-1.56262e-07	8.42109e-07	7.48779e-07	-5.78405e-08	6.90938e-07	3.64186e-07	-7.44810e-08	2.89705e-07	3.49783e-07	-3.17212e-08	3.18062e-07
9.486	-3.47380e-07	2.90413e-08	-3.18339e-07	1.08259e-06	-2.71959e-08	1.05540e-06	-1.52475e-07	1.90259e-08	-1.33449e-07	5.91807e-07	-8.94712e-08	5.02336e-07	1.00231e-06	-1.56878e-07	8.45429e-07	7.49746e-07	-5.79153e-08	6.91831e-07	3.64074e-07	-7.44582e-08	2.89616e-07	3.50290e-07	-3.17672e-08	3.18523e-07
9.511	-3.47106e-07	2.90185e-08	-3.18088e-07	1.08278e-06	-2.75257e-08	1.05526e-06	-1.51852e-07	1.89482e-08	-1.32904e-07	5.95067e-07	-8.99639e-08	5.05103e-07	1.00624e-06	-1.57493e-07	8.48745e-07	7.50703e-07	-5.79892e-08	6.92714e-07	3.63954e-07	-7.44336e-08	2.89520e-07	3.50791e-07	-3.18126e-08	3.18978e-07
9.535	-3.46828e-07	2.89952e-08	-3.17833e-07	1.08296e-06	-2.78568e-08	1.05510e-06	-1.51225e-07	1.88699e-08	-1.32355e-07	5.98327e-07	-9.04569e-08	5.07871e-07	1.01016e-06	-1.58108e-07	8.52055e-07	7.51648e-07	-5.80622e-08	6.93586e-07	3.63826e-07	-7.44074e-08	2.89418e-07	3.51285e-07	-3.18573e-08	3.19427e-07
9.560	-3.46544e-07	2.89715e-08	-3.17573e-07	1.08312e-06	-2.81890e-08	1.05493e-06	-1.50595e-07	1.87913e-08	-1.31804e-07	6.01590e-07	-9.09502e-08	5.10640e-07	1.01408e-06	-1.58721e-07	8.55361e-07	7.52583e-07	-5.81344e-08	6.94449e-07	3.63689e-07	-7.43795e-08	2.89310e-07	3.51771e-07	-3.19015e-08	3.19870e-07
9.585	-3.46256e-07	2.89474e-08	-3.17309e-07	1.08326e-06	-2.85224e-08	1.05473e-06	-1.49961e-07	1.87121e-08	-1.31249e-07	6.04854e-07	-9.14436e-08	5.13410e-07	1.01799e-06	-1.59333e-07	8.58661e-07	7.53507e-07	-5.82058e-08	6.95301e-07	3.63545e-07	-7.43500e-08	2.89195e-07	3.52251e-07	-3.19449e-08	3.20306e-07
9.609	-3.45963e-07	2.89229e-08	-3.17040e-07	1.08338e-06	-2.88570e-08	1.05452e-06	-1.49323e-07	1.86326e-08	-1.30690e-07	6.08119e-07	-9.19373e-08	5.16182e-07	1.02190e-06	-1.59945e-07	8.61956e-07	7.54419e-07	-5.82762e-08	6.96143e-07	3.63393e-07	-7.43188e-08	2.89074e-07	3.52723e-07	-3.19878e-08	3.20735e-07
9.634	-3.45666e-07	2.88980e-08	-3.16768e-07	1.08348e-06	-2.91928e-08	1.05429e-06	-1.48682e-07	1.85525e-08	-1.30129e-07	6.11386e-07	-9.24312e-08	5.18955e-07	1.02580e-06	-1.60555e-07	8.65245e-07	7.55321e-07	-5.83459e-08	6.96975e-07	3.63232e-07	-7.42859e-08	2.88946e-07	3.53188e-07	-3.20300e-08	3.21158e-07
9.658	-3.45364e-07	2.88728e-08	-3.16491e-07	1.08357e-06	-2.95297e-08	1.05404e-06	-1.48037e-07	1.84721e-08	-1.29565e-07	6.14654e-07	-9.29252e-08	5.21729e-07	1.02969e-06	-1.61165e-07	8.68529e-07	7.56211e-07	-5.84146e-08	6.97796e-07	3.63063e-07	-7.42514e-08	2.88812e-07	3.53646e-07	-3.20715e-08	3.21575e-07
9.683	-3.45057e-07	2.88472e-08	-3.16210e-07	1.08364e-06	-2.98679e-08	1.05377e-06	-1.47389e-07	1.83912e-08	-1.28998e-07	6.17923e-07	-9.34195e-08	5.24504e-07	1.03358e-06	-1.61773e-07	8.71807e-07	7.57090e-07	-5.84825e-08	6.98607e-07	3.62886e-07	-7.42152e-08	2.88671e-07	3.54097e-07	-3.21124e-08	3.21985e-07
9.708	-3.44746e-07	2.88212e-08	-3.15925e-07	1.08369e-06	-3.02071e-08	1.05348e-06	-1.46737e-07	1.83099e-08	-1.28427e-07	6.21193e-07	-9.39138e-08	5.27279e-07	1.03746e-06	-1.62380e-07	8.75079e-07	7.57958e-07	-5.85496e-08	6.99408e-07	3.62700e-07	-7.41773e-08	2.88523e-07	3.54540e-07	-3.21526e-08	3.22388e-07
9.732	-3.44431e-07	2.87948e-08	-3.15636e-07	1.08372e-06	-3.05475e-08	1.05317e-06	-1.46082e-07	1.82282e-08	-1.27854e-07	6.24464e-07	-9.44083e-08	5.30056e-07	1.04133e-06	-1.62986e-07	8.78345e-07	7.58814e-07	-5.86157e-08	7.00199e-07	3.62507e-07	-7.41377e-08	2.88369e-07	3.54976e-07	-3.21921e-08	3.22784e-07
9.757	-3.44111e-07	2.87680e-08	-3.15343e-07	1.08373e-06	-3.08891e-08	1.05284e-06	-1.45424e-07	1.81460e-08	-1.27278e-07	6.27736e-07	-9.49029e-08	5.32833e-07	1.04520e-06	-1.63591e-07	8.81605e-07	7.59659e-07	-5.86810e-08	7.00978e-07	3.62305e-07	-7.40964e-08	2.88209e-07	3.55405e-07	-3.22310e-08	3.23174e-07
9.781	-3.43787e-07	2.87410e-08	-3.15046e-07	1.08373e-06	-3.12317e-08	1.05250e-06	-1.44762e-07	1.80634e-08	-1.26698e-07	6.31008e-07	-9.53977e-08	5.35610e-07	1.04905e-06	-1.64195e-07	8.84859e-07	7.60493e-07	-5.87454e-08	7.01748e-07	3.62095e-07	-7.40535e-08	2.88042e-07	3.55826e-07	-3.22691e-08	3.23556e-07
9.806	-3.43459e-07	2.87135e-08	-3.14745e-07	1.08371e-06	-3.15755e-08	1.05213e-06	-1.44097e-07	1.79805e-08	-1.26117e-07	6.34281e-07	-9.58925e-08	5.38388e-07	1.05290e-06	-1.64797e-07	8.88107e-07	7.61315e-07	-5.88089e-08	7.02506e-07	3.61877e-07	-7.40088e-08	2.87868e-07	3.56239e-07	-3.23066e-08	3.23932e-07
9.830	-3.43126e-07	2.86857e-08	-3.14441e-07	1.08367e-06	-3.19204e-08	1.05175e-06	-1.43429e-07	1.78971e-08	-1.25532e-07	6.37554e-07	-9.63874e-08	5.41167e-07	1.05675e-06	-1.65399e-07	8.91348e-07	7.62126e-07	-5.88716e-08	7.03255e-07	3.61650e-07	-7.39624e-08	2.87688e-07	3.56644e-07	-3.23434e-08	3.24301e-07
9.855	-3.42790e-07	2.86576e-08	-3.14132e-07	1.08361e-06	-3.22664e-08	1.05134e-06	-1.42758e-07	1.78133e-08	-1.24944e-07	6.40828e-07	-9.68823e-08	5.43946e-07	1.06058e-06	-1.65999e-07	8.94583e-07	7.62925e-07	-5.89333e-08	7.03992e-07	3.61415e-07	-7.39144e-08	2.87501e-07	3.57042e-07	-3.23795e-08	3.24663e-07
9.880	-3.42450e-07	2.86292e-08	-3.13820e-07	1.08353e-06	-3.26135e-08	1.05092e-06	-1.42083e-07	1.77292e-08	-1.24354e-07	6.44102e-07	-9.73773e-08	5.46725e-07	1.06441e-06	-1.66598e-07	8.97811e-07	7.63713e-07	-5.89941e-08	7.04719e-07	3.61172e-07	-7.38646e-08	2.87307e-07	3.57432e-07	-3.24148e-08	3.25017e-07
9.904	-3.42105e-07	2.86004e-08	-3.13505e-07	1.08344e-06	-3.29616e-08	1.05048e-06	-1.41406e-07	1.76446e-08	-1.23761e-07	6.47377e-07	-9.78723e-08	5.49504e-07	1.06823e-06	-1.67196e-07	9.01033e-07	7.64489e-07	-5.90541e-08	7.05435e-07	3.60920e-07	-7.38131e-08	2.87107e-07	3.57814e-07	-3.24495e-08	3.25365e-07
9.929	-3.41757e-07	2.85713e-08	-3.13186e-07	1.08333e-06	-3.33109e-08	1.05002e-06	-1.40725e-07	1.75597e-08	-1.23165e-07	6.50651e-07	-9.83673e-08	5.52284e-07	1.07204e-06	-1.67793e-07	9.04248e-07	7.65253e-07	-5.91131e-08	7.06140e-07	3.60660e-07	-7.37599e-08	2.86900e-07	3.58188e-07	-3.24834e-08	3.25705e-07
9.953	-3.41405e-07	2.85419e-08	-3.12864e-07	1.08320e-06	-3.36612e-08	1.04954e-06	-1.40042e-07	1.74744e-08	-1.22567e-07	6.53925e-07	-9.88624e-08	5.55063e-07	1.07584e-06	-1.68388e-07	9.07455e-07	7.66006e-07	-5.91713e-08	7.06835e-07	3.60391e-07	-7.37051e-08	2.86686e-07	3.58555e-07	-3.25166e-08	3.26038e-07
9.978	-3.41050e-07	2.85121e-08	-3.12538e-07	1.08305e-06	-3.40125e-08	1.04904e-06	-1.39355e-07	1.73888e-08	-1.21966e-07	6.57199e-07	-9.93574e-08	5.57842e-07	1.07964e-06	-1.68982e-07	9.10656e-07	7.66747e-07	-5.92285e-08	7.07519e-07	3.60115e-07	-7.36484e-08	2.86466e-07	3.58913e-07	-3.25491e-08	3.26364e-07
10.002	-3.40691e-07	2.84821e-08	-3.12209e-07	1.08288e-06	-3.43649e-08	1.04852e-06	-1.38666e-07	1.73027e-08	-1.21363e-07	6.60473e-07	-9.98524e-08	5.60621e-07	1.08342e-06	-1.69574e-07	9.13850e-07	7.67476e-07	-5.92848e-08	7.08191e-07	3.59829e-07	-7.35901e-08	2.86239e-07	3.59263e-07	-3.25809e-08	3.26682e-07
10.027	-3.40328e-07	2.84518e-08	-3.11876e-07	1.08270e-06	-3.47184e-08	1.04798e-06	-1.37973e-07	1.72164e-08	-1.20757e-07	6.63747e-07	-1.00347e-07	5.63400e-07	1.08720e-06	-1.70166e-07	9.17036e-07	7.68193e-07	-5.93402e-08	7.08853e-07	3.59536e-07	-7.35301e-08	2.86006e-07	3.59605e-07	-3.26119e-08	3.26993e-07
10.052	-3.39962e-07	2.84212e-08	-3.11540e-07	1.08250e-06	-3.50729e-08	1.04742e-06	-1.37278e-07	1.71296e-08	-1.20149e-07	6.67020e-07	-1.00842e-07	5.66178e-07	1.09097e-06	-1.70755e-07	9.20215e-07	7.68899e-07	-5.93947e-08	7.09504e-07	3.59234e-07	-7.34683e-08	2.85765e-07	3.59938e-07	-3.26421e-08	3.27296e-07
10.076	-3.39592e-07	2.83903e-08	-3.11202e-07	1.08228e-06	-3.54284e-08	1.04685e-06	-1.36581e-07	1.70426e-08	-1.19538e-07	6.70293e-07	-1.01337e-07	5.68956e-07	1.09473e-06	-1.71344e-07	9.23386e-07	7.69592e-07	-5.94483e-08	7.10144e-07	3.58923e-07	-7.34048e-08	2.85518e-07	3.60264e-07	-3.26716e-08	3.27592e-07
10.101	-3.39219e-07	2.83591e-08	-3.10860e-07	1.08204e-06	-3.57849e-08	1.04625e-06	-1.35880e-07	1.69551e-08	-1.18925e-07	6.73565e-07	-1.01832e-07	5.71734e-07	1.09848e-06	-1.71931e-07	9.26550e-07	7.70274e-07	-5.95010e-08	7.10773e-07	3.58604e-07	-7.33395e-08	2.85265e-07	3.60581e-07	-3.27004e-08	3.27880e-07
10.125	-3.38843e-07	2.83276e-08	-3.10515e-07	1.08178e-06	-3.61424e-08	1.04564e-06	-1.35177e-07	1.68674e-08	-1.18309e-07	6.76837e-07	-1.02326e-07	5.74510e-07	1.10222e-06	-1.72517e-07	9.29706e-07	7.70944e-07	-5.95527e-08	7.11391e-07	3.58277e-07	-7.32726e-08	2.85004e-07	3.60889e-07	-3.27284e-08	3.28161e-07
10.150	-3.38463e-07	2.82959e-08	-3.10167e-07	1.08151e-06	-3.65010e-08	1.04501e-06	-1.34471e-07	1.67793e-08	-1.17692e-07	6.80107e-07	-1.02821e-07	5.77286e-07	1.10596e-06	-1.73101e-07	9.32854e-07	7.71601e-07	-5.96035e-08	7.11998e-07	3.57941e-07	-7.32039e-08	2.84737e-07	3.61189e-07	-3.27556e-08	3.28434e-07
10.174	-3.38080e-07	2.82639e-08	-3.09817e-07	1.08122e-06	-3.68605e-08	1.04436e-06	-1.33762e-07	1.66909e-08	-1.17072e-07	6.83377e-07	-1.03315e-07	5.80062e-07	1.10968e-06	-1.73684e-07	9.35995e-07	7.72247e-07	-5.96533e-08	7.12593e-07	3.57596e-07	-7.31334e-08	2.84463e-07	3.61481e-07	-3.27820e-08	3.28699e-07
10.199	-3.37695e-07	2.82316e-08	-3.09463e-07	1.08091e-06	-3.72210e-08	1.04369e-06	-1.33051e-07	1.66022e-08	-1.16449e-07	6.86645e-07	-1.03809e-07	5.82836e-07	1.11339e-06	-1.74265e-07	9.39127e-07	7.72880e-07	-5.97023e-08	7.13178e-07	3.57244e-07	-7.30613e-08	2.84182e-07	3.61764e-07	-3.28077e-08	3.28956e-07
10.224	-3.37306e-07	2.81991e-08	-3.09107e-07	1.08058e-06	-3.75824e-08	1.04300e-06	-1.32338e-07	1.65132e-08	-1.15825e-07	6.89913e-07	-1.04303e-07	5.85609e-07	1.11710e-06	-1.74844e-07	9.42251e-07	7.73501e-07	-5.97503e-08	7.13751e-07	3.56882e-07	-7.29873e-08	2.83895e-07	3.62038e-07	-3.28326e-08	3.29206e-07
10.248	-3.36914e-07	2.81664e-08	-3.08748e-07	1.08024e-06	-3.79448e-08	1.04229e-06	-1.31622e-07	1.64238e-08	-1.15198e-07	6.93179e-07	-1.04797e-07	5.88382e-07	1.12079e-06	-1.75423e-07	9.45367e-07	7.74110e-07	-5.97973e-08	7.14313e-07	3.56512e-07	-7.29117e-08	2.83600e-07	3.62304e-07	-3.28566e-08	3.29447e-07
10.273	-3.36520e-07	2.81334e-08	-3.08386e-07	1.07987e-06	-3.83082e-08	1.04156e-06	-1.30904e-07	1.63342e-08	-1.14570e-07	6.96443e-07	-1.05290e-07	5.91153e-07	1.12447e-06	-1.75999e-07	9.48474e-07	7.74707e-07	-5.98434e-08	7.14864e-07	3.56134e-07	-7.28343e-08	2.83299e-07	3.62561e-07	-3.28799e-08	3.29681e-07
10.297	-3.36122e-07	2.81002e-08	-3.08022e-07	1.07949e-06	-3.86725e-08	1.04082e-06	-1.30183e-07	1.62443e-08	-1.13939e-07	6.99707e-07	-1.05784e-07	5.93923e-07	1.12815e-06	-1.76574e-07	9.51573e-07	7.75292e-07	-5.98886e-08	7.15403e-07	3.55747e-07	-7.27551e-08	2.82991e-07	3.62809e-07	-3.29024e-08	3.29906e-07
10.322	-3.35722e-07	2.80668e-08	-3.07656e-07	1.07909e-06	-3.90377e-08	1.04005e-06	-1.29460e-07	1.61541e-08	-1.13306e-07	7.02968e-07	-1.06277e-07	5.96691e-07	1.13181e-06	-1.77148e-07	9.54663e-07	7.75864e-07	-5.99328e-08	7.15932e-07	3.55351e-07	-7.26742e-08	2.82677e-07	3.63048e-07	-3.29241e-08	3.30124e-07
10.346	-3.35320e-07	2.80331e-08	-3.07286e-07	1.07868e-06	-3.94039e-08	1.03927e-06	-1.28735e-07	1.60635e-08	-1.12671e-07	7.06228e-07	-1.06770e-07	5.99459e-07	1.13546e-06	-1.77720e-07	9.57745e-07	7.76424e-07	-5.99761e-08	7.16448e-07	3.54947e-07	-7.25915e-08	2.82355e-07	3.63278e-07	-3.29450e-08	3.30333e-07
10.371	-3.34914e-07	2.79992e-08	-3.06915e-07	1.07824e-06	-3.97710e-08	1.03847e-06	-1.28007e-07	1.59728e-08	-1.12034e-07	7.09487e-07	-1.07262e-07	6.02224e-07	1.13911e-06	-1.78290e-07	9.60818e-07	7.76972e-07	-6.00184e-08	7.16954e-07	3.54534e-07	-7.25071e-08	2.82027e-07	3.63500e-07	-3.29651e-08	3.30534e-07
10.396	-3.34506e-07	2.79651e-08	-3.06541e-07	1.07779e-06	-4.01390e-08	1.03765e-06	-1.27277e-07	1.58817e-08	-1.11396e-07	7.12743e-07	-1.07755e-07	6.04988e-07	1.14274e-06	-1.78858e-07	9.63882e-07	7.77507e-07	-6.00597e-08	7.17448e-07	3.54113e-07	-7.24209e-08	2.81692e-07	3.63712e-07	-3.29843e-08	3.30727e-07
10.420	-3.34096e-07	2.79308e-08	-3.06165e-07	1.07732e-06	-4.05078e-08	1.03681e-06	-1.26546e-07	1.57904e-08	-1.10755e-07	7.15997e-07	-1.08247e-07	6.07751e-07	1.14636e-06	-1.79425e-07	9.66937e-07	7.78030e-07	-6.01001e-08	7.17930e-07	3.53683e-07	-7.23330e-08	2.81350e-07	3.63915e-07	-3.30027e-08	3.30912e-07
10.445	-3.33684e-07	2.78963e-08	-3.05787e-07	1.07683e-06	-4.08776e-08	1.03595e-06	-1.25812e-07	1.56988e-08	-1.10113e-07	7.19250e-07	-1.08738e-07	6.10511e-07	1.14997e-06	-1.79990e-07	9.69982e-07	7.78540e-07	-6.01395e-08	7.18401e-07	3.53244e-07	-7.22433e-08	2.81001e-07	3.64109e-07	-3.30203e-08	3.31088e-07
10.469	-3.33269e-07	2.78616e-08	-3.05407e-07	1.07632e-06	-4.12482e-08	1.03507e-06	-1.25076e-07	1.56070e-08	-1.09469e-07	7.22500e-07	-1.09230e-07	6.13270e-07	1.15357e-06	-1.80554e-07	9.73019e-07	7.79038e-07	-6.01780e-08	7.18860e-07	3.52797e-07	-7.21519e-08	2.80645e-07	3.64294e-07	-3.30371e-08	3.31256e-07
10.494	-3.32852e-07	2.78268e-08	-3.05025e-07	1.07580e-06	-4.16197e-08	1.03418e-06	-1.24338e-07	1.55149e-08	-1.08823e-07	7.25748e-07	-1.09721e-07	6.16027e-07	1.15716e-06	-1.81115e-07	9.76046e-07	7.79524e-07	-6.02155e-08	7.19308e-07	3.52341e-07	-7.20587e-08	2.80283e-07	3.64469e-07	-3.30530e-08	3.31416e-07
10.519	-3.32432e-07	2.77917e-08	-3.04641e-07	1.07525e-06	-4.19921e-08	1.03326e-06	-1.23598e-07	1.54226e-08	-1.08175e-07	7.28993e-07	-1.10211e-07	6.18782e-07	1.16074e-06	-1.81675e-07	9.79064e-07	7.79996e-07	-6.02520e-08	7.19745e-07	3.51877e-07	-7.19637e-08	2.79913e-07	3.64635e-07	-3.30681e-08	3.31567e-07
10.543	-3.32011e-07	2.77565e-08	-3.04254e-07	1.07469e-06	-4.23653e-08	1.03233e-06	-1.22856e-07	1.53300e-08	-1.07526e-07	7.32236e-07	-1.10702e-07	6.21534e-07	1.16431e-06	-1.82234e-07	9.82072e-07	7.80457e-07	-6.02875e-08	7.20169e-07	3.51404e-07	-7.18669e-08	2.79537e-07	3.64792e-07	-3.30823e-08	3.31710e-07
10.568	-3.31587e-07	2.77211e-08	-3.03866e-07	1.07412e-06	-4.27393e-08	1.03138e-06	-1.22112e-07	1.52372e-08	-1.06875e-07	7.35476e-07	-1.11191e-07	6.24285e-07	1.16786e-06	-1.82790e-07	9.85070e-07	7.80904e-07	-6.03221e-08	7.20582e-07	3.50922e-07	-7.17684e-08	2.79154e-07	3.64939e-07	-3.30956e-08	3.31843e-07
10.592	-3.31162e-07	2.76855e-08	-3.03477e-07	1.07352e-06	-4.31142e-08	1.03041e-06	-1.21367e-07	1.51442e-08	-1.06223e-07	7.38714e-07	-1.11681e-07	6.27033e-07	1.17140e-06	-1.83345e-07	9.88059e-07	7.81339e-07	-6.03557e-08	7.20984e-07	3.50432e-07	-7.16681e-08	2.78763e-07	3.65077e-07	-3.31081e-08	3.31969e-07
10.617	-3.30735e-07	2.76498e-08	-3.03085e-07	1.07291e-06	-4.34899e-08	1.02942e-06	-1.20620e-07	1.50509e-08	-1.05569e-07	7.41949e-07	-1.12170e-07	6.29779e-07	1.17493e-06	-1.83897e-07	9.91038e-07	7.81762e-07	-6.03883e-08	7.21373e-07	3.49933e-07	-7.15661e-08	2.78366e-07	3.65205e-07	-3.31197e-08	3.32085e-07
10.641	-3.30306e-07	2.76139e-08	-3.02692e-07	1.07228e-06	-4.38664e-08	1.02841e-06	-1.19871e-07	1.49575e-08	-1.04913e-07	7.45180e-07	-1.12659e-07	6.32522e-07	1.17845e-06	-1.84448e-07	9.94006e-07	7.82171e-07	-6.04200e-08	7.21751e-07	3.49425e-07	-7.14622e-08	2.77963e-07	3.65324e-07	-3.31305e-08	3.32193e-07
10.666	-3.29875e-07	2.75779e-08	-3.02297e-07	1.07163e-06	-4.42436e-08	1.02738e-06	-1.19120e-07	1.48638e-08	-1.04256e-07	7.48409e-07	-1.13147e-07	6.35262e-07	1.18196e-06	-1.84997e-07	9.96965e-07	7.82568e-07	-6.04506e-08	7.22117e-07	3.48908e-07	-7.13566e-08	2.77552e-07	3.65433e-07	-3.31404e-08	3.32292e-07
10.691	-3.29443e-07	2.75418e-08	-3.01901e-07	1.07096e-06	-4.46217e-08	1.02634e-06	-1.18368e-07	1.47700e-08	-1.03598e-07	7.51635e-07	-1.13634e-07	6.38000e-07	1.18546e-06	-1.85544e-07	9.99914e-07	7.82952e-07	-6.04803e-08	7.22472e-07	3.48383e-07	-7.12492e-08	2.77134e-07	3.65532e-07	-3.31494e-08	3.32383e-07
10.715	-3.29009e-07	2.75055e-08	-3.01503e-07	1.07028e-06	-4.50006e-08	1.02528e-06	-1.17614e-07	1.46759e-08	-1.02938e-07	7.54857e-07	-1.14122e-07	6.40736e-07	1.18894e-06	-1.86090e-07	1.00285e-06	7.83323e-07	-6.05090e-08	7.22814e-07	3.47850e-07	-7.11401e-08	2.76710e-07	3.65622e-07	-3.31575e-08	3.32464e-07
10.740	-3.28573e-07	2.74691e-08	-3.01104e-07	1.06957e-06	-4.53802e-08	1.02419e-06	-1.16859e-07	1.45816e-08	-1.02277e-07	7.58076e-07	-1.14608e-07	6.43468e-07	1.19241e-06	-1.86633e-07	1.00578e-06	7.83682e-07	-6.05367e-08	7.23145e-07	3.47307e-07	-7.10291e-08	2.76278e-07	3.65701e-07	-3.31647e-08	3.32537e-07
10.764	-3.28136e-07	2.74326e-08	-3.00704e-07	1.06885e-06	-4.57606e-08	1.02309e-06	-1.16102e-07	1.44872e-08	-1.01614e-07	7.61292e-07	-1.15094e-07	6.46198e-07	1.19587e-06	-1.87174e-07	1.00870e-06	7.84027e-07	-6.05633e-08	7.23464e-07	3.46756e-07	-7.09164e-08	2.75840e-07	3.65771e-07	-3.31711e-08	3.32600e-07
10.789	-3.27698e-07	2.73959e-08	-3.00302e-07	1.06812e-06	-4.61417e-08	1.02197e-06	-1.15343e-07	1.43926e-08	-1.00951e-07	7.64504e-07	-1.15580e-07	6.48924e-07	1.19932e-06	-1.87714e-07	1.01160e-06	7.84360e-07	-6.05890e-08	7.23771e-07	3.46196e-07	-7.08019e-08	2.75394e-07	3.65831e-07	-3.31765e-08	3.32655e-07
10.813	-3.27259e-07	2.73592e-08	-2.99899e-07	1.06736e-06	-4.65236e-08	1.02084e-06	-1.14584e-07	1.42978e-08	-1.00286e-07	7.67712e-07	-1.16065e-07	6.51647e-07	1.20275e-06	-1.88251e-07	1.01450e-06	7.84680e-07	-6.06138e-08	7.24066e-07	3.45628e-07	-7.06857e-08	2.74942e-07	3.65881e-07	-3.31810e-08	3.32700e-07
10.838	-3.26818e-07	2.73223e-08	-2.99495e-07	1.06659e-06	-4.69062e-08	1.01968e-06	-1.13823e-07	1.42028e-08	-9.96199e-08	7.70917e-07	-1.16550e-07	6.54367e-07	1.20617e-06	-1.88786e-07	1.01738e-06	7.84987e-07	-6.06375e-08	7.24349e-07	3.45050e-07	-7.05676e-08	2.74483e-07	3.65921e-07	-3.31847e-08	3.32736e-07
10.863	-3.26376e-07	2.72854e-08	-2.99090e-07	1.06580e-06	-4.72896e-08	1.01851e-06	-1.13060e-07	1.41077e-08	-9.89527e-08	7.74118e-07	-1.17033e-07	6.57084e-07	1.20958e-06	-1.89320e-07	1.02026e-06	7.85280e-07	-6.06602e-08	7.24620e-07	3.44465e-07	-7.04478e-08	2.74017e-07	3.65951e-07	-3.31874e-08	3.32763e-07
10.887	-3.25933e-07	2.72483e-08	-2.98684e-07	1.06499e-06	-4.76736e-08	1.01732e-06	-1.12297e-07	1.40124e-08	-9.82844e-08	7.77315e-07	-1.17517e-07	6.59798e-07	1.21297e-06	-1.89851e-07	1.02312e-06	7.85561e-07	-6.06819e-08	7.24880e-07	3.43870e-07	-7.03262e-08	2.73544e-07	3.65971e-07	-3.31892e-08	3.32781e-07
10.912	-3.25488e-07	2.72112e-08	-2.98277e-07	1.06416e-06	-4.80583e-08	1.01611e-06	-1.11532e-07	1.39170e-08	-9.76151e-08	7.80507e-07	-1.17999e-07	6.62508e-07	1.21635e-06	-1.90380e-07	1.02597e-06	7.85829e-07	-6.07026e-08	7.25127e-07	3.43266e-07	-7.02027e-08	2.73064e-07	3.65980e-07	-3.31900e-08	3.32790e-07
10.936	-3.25043e-07	2.71740e-08	-2.97869e-07	1.06332e-06	-4.84438e-08	1.01488e-06	-1.10766e-07	1.38214e-08	-9.69447e-08	7.83696e-07	-1.18481e-07	6.65214e-07	1.21972e-06	-1.90907e-07	1.02881e-06	7.86084e-07	-6.07222e-08	7.25362e-07	3.42654e-07	-7.00776e-08	2.72577e-07	3.65979e-07	-3.31900e-08	3.32789e-07
10.961	-3.24597e-07	2.71367e-08	-2.97461e-07	1.06246e-06	-4.88299e-08	1.01363e-06	-1.09999e-07	1.37257e-08	-9.62734e-08	7.86880e-07	-1.18963e-07	6.67917e-07	1.22308e-06	-1.91432e-07	1.03164e-06	7.86326e-07	-6.07409e-08	7.25585e-07	3.42033e-07	-6.99506e-08	2.72083e-07	3.65969e-07	-3.31890e-08	3.32780e-07
10.985	-3.24151e-07	2.70994e-08	-2.97051e-07	1.06158e-06	-4.92166e-08	1.01236e-06	-1.09231e-07	1.36299e-08	-9.56012e-08	7.90060e-07	-1.19444e-07	6.70616e-07	1.22642e-06	-1.91955e-07	1.03446e-06	7.86555e-07	-6.07586e-08	7.25796e-07	3.41404e-07	-6.98218e-08	2.71582e-07	3.65947e-07	-3.31871e-08	3.32760e-07
11.010	-3.23703e-07	2.70620e-08	-2.96641e-07	1.06069e-06	-4.96041e-08	1.01108e-06	-1.08462e-07	1.35339e-08	-9.49280e-08	7.93235e-07	-1.19924e-07	6.73311e-07	1.22974e-06	-1.92476e-07	1.03727e-06	7.86771e-07	-6.07753e-08	7.25995e-07	3.40766e-07	-6.96913e-08	2.71074e-07	3.65916e-07	-3.31842e-08	3.32731e-07
11.035	-3.23255e-07	2.70245e-08	-2.96231e-07	1.05977e-06	-4.99922e-08	1.00978e-06	-1.07692e-07	1.34378e-08	-9.42541e-08	7.96406e-07	-1.20403e-07	6.76003e-07	1.23306e-06	-1.92995e-07	1.04006e-06	7.86973e-07	-6.07909e-08	7.26182e-07	3.40118e-07	-6.95589e-08	2.70560e-07	3.65874e-07	-3.31804e-08	3.32693e-07
11.059	-3.22806e-07	2.69870e-08	-2.95819e-07	1.05884e-06	-5.03809e-08	1.00846e-06	-1.06921e-07	1.33416e-08	-9.35793e-08	7.99572e-07	-1.20882e-07	6.78690e-07	1.23636e-06	-1.93511e-07	1.04285e-06	7.87163e-07	-6.08055e-08	7.26357e-07	3.39463e-07	-6.94248e-08	2.70038e-07	3.65821e-07	-3.31756e-08	3.32645e-07
11.084	-3.22357e-07	2.69494e-08	-2.95408e-07	1.05789e-06	-5.07703e-08	1.00712e-06	-1.06149e-07	1.32453e-08	-9.29037e-08	8.02733e-07	-1.21360e-07	6.81373e-07	1.23964e-06	-1.94025e-07	1.04562e-06	7.87339e-07	-6.08192e-08	7.26520e-07	3.38798e-07	-6.92889e-08	2.69509e-07	3.65758e-07	-3.31699e-08	3.32588e-07
11.108	-3.21907e-07	2.69118e-08	-2.94996e-07	1.05693e-06	-5.11602e-08	1.00577e-06	-1.05376e-07	1.31489e-08	-9.22275e-08	8.05889e-07	-1.21837e-07	6.84052e-07	1.24292e-06	-1.94537e-07	1.04838e-06	7.87502e-07	-6.08318e-08	7.26670e-07	3.38125e-07	-6.91512e-08	2.68974e-07	3.65685e-07	-3.31632e-08	3.32521e-07
11.133	-3.21457e-07	2.68742e-08	-2.94583e-07	1.05594e-06	-5.15508e-08	1.00439e-06	-1.04603e-07	1.30524e-08	-9.15505e-08	8.09040e-07	-1.22313e-07	6.86727e-07	1.24617e-06	-1.95047e-07	1.05113e-06	7.87652e-07	-6.08433e-08	7.26808e-07	3.37443e-07	-6.90117e-08	2.68431e-07	3.65600e-07	-3.31556e-08	3.32445e-07
11.158	-3.21007e-07	2.68365e-08	-2.94170e-07	1.05494e-06	-5.19420e-08	1.00300e-06	-1.03829e-07	1.29558e-08	-9.08729e-08	8.12187e-07	-1.22789e-07	6.89398e-07	1.24942e-06	-1.95555e-07	1.05386e-06	7.87788e-07	-6.08539e-08	7.26934e-07	3.36752e-07	-6.88705e-08	2.67882e-07	3.65505e-07	-3.31470e-08	3.32358e-07
11.182	-3.20556e-07	2.67989e-08	-2.93757e-07	1.05393e-06	-5.23338e-08	1.00159e-06	-1.03054e-07	1.28591e-08	-9.01947e-08	8.15327e-07	-1.23264e-07	6.92064e-07	1.25264e-06	-1.96060e-07	1.05658e-06	7.87912e-07	-6.08634e-08	7.27048e-07	3.36053e-07	-6.87274e-08	2.67325e-07	3.65400e-07	-3.31374e-08	3.32263e-07
11.207	-3.20105e-07	2.67612e-08	-2.93344e-07	1.05289e-06	-5.27261e-08	1.00016e-06	-1.02278e-07	1.27623e-08	-8.95160e-08	8.18463e-07	-1.23738e-07	6.94725e-07	1.25586e-06	-1.96563e-07	1.05929e-06	7.88022e-07	-6.08719e-08	7.27150e-07	3.35344e-07	-6.85826e-08	2.66762e-07	3.65284e-07	-3.31269e-08	3.32157e-07
11.231	-3.19655e-07	2.67235e-08	-2.92931e-07	1.05184e-06	-5.31191e-08	9.98719e-07	-1.01502e-07	1.26655e-08	-8.88367e-08	8.21593e-07	-1.24211e-07	6.97382e-07	1.25906e-06	-1.97064e-07	1.06199e-06	7.88119e-07	-6.08794e-08	7.27239e-07	3.34627e-07	-6.84359e-08	2.66191e-07	3.65157e-07	-3.31153e-08	3.32041e-07
11.256	-3.19204e-07	2.66858e-08	-2.92518e-07	1.05077e-06	-5.35126e-08	9.97256e-07	-1.00726e-07	1.25686e-08	-8.81570e-08	8.24718e-07	-1.24683e-07	7.00034e-07	1.26224e-06	-1.97562e-07	1.06468e-06	7.88202e-07	-6.08859e-08	7.27317e-07	3.33902e-07	-6.82875e-08	2.65614e-07	3.65019e-07	-3.31028e-08	3.31916e-07
11.280	-3.18753e-07	2.66481e-08	-2.92105e-07	1.04968e-06	-5.39066e-08	9.95775e-07	-9.99484e-08	1.24716e-08	-8.74768e-08	8.27837e-07	-1.25155e-07	7.02682e-07	1.26541e-06	-1.98058e-07	1.06735e-06	7.88273e-07	-6.08913e-08	7.27381e-07	3.33167e-07	-6.81373e-08	2.65030e-07	3.64870e-07	-3.30893e-08	3.31780e-07
11.305	-3.18302e-07	2.66104e-08	-2.91691e-07	1.04858e-06	-5.43012e-08	9.94276e-07	-9.91708e-08	1.23746e-08	-8.67963e-08	8.30950e-07	-1.25625e-07	7.05324e-07	1.26856e-06	-1.98552e-07	1.07001e-06	7.88330e-07	-6.08957e-08	7.27434e-07	3.32424e-07	-6.79853e-08	2.64439e-07	3.64710e-07	-3.30749e-08	3.31635e-07
11.330	-3.17851e-07	2.65727e-08	-2.91278e-07	1.04746e-06	-5.46963e-08	9.92760e-07	-9.83928e-08	1.22775e-08	-8.61153e-08	8.34057e-07	-1.26095e-07	7.07962e-07	1.27170e-06	-1.99043e-07	1.07266e-06	7.88373e-07	-6.08991e-08	7.27474e-07	3.31672e-07	-6.78315e-08	2.63840e-07	3.64539e-07	-3.30594e-08	3.31480e-07
11.354	-3.17401e-07	2.65351e-08	-2.90866e-07	1.04632e-06	-5.50919e-08	9.91226e-07	-9.76145e-08	1.21804e-08	-8.54341e-08	8.37158e-07	-1.26564e-07	7.10594e-07	1.27483e-06	-1.99532e-07	1.07529e-06	7.88403e-07	-6.09014e-08	7.27502e-07	3.30911e-07	-6.76760e-08	2.63235e-07	3.64358e-07	-3.30429e-08	3.31315e-07
11.379	-3.16951e-07	2.64974e-08	-2.90453e-07	1.04516e-06	-5.54880e-08	9.89674e-07	-9.68358e-08	1.20832e-08	-8.47526e-08	8.40254e-07	-1.27032e-07	7.13221e-07	1.27794e-06	-2.00019e-07	1.07792e-06	7.88420e-07	-6.09027e-08	7.27518e-07	3.30142e-07	-6.75186e-08	2.62623e-07	3.64165e-07	-3.30254e-08	3.31139e-07
11.403	-3.16501e-07	2.64598e-08	-2.90041e-07	1.04399e-06	-5.58846e-08	9.88105e-07	-9.60569e-08	1.19860e-08	-8.40709e-08	8.43343e-07	-1.27499e-07	7.15844e-07	1.28103e-06	-2.00503e-07	1.08053e-06	7.88424e-07	-6.09030e-08	7.27521e-07	3.29364e-07	-6.73595e-08	2.62004e-07	3.63961e-07	-3.30069e-08	3.30954e-07
11.428	-3.16052e-07	2.64223e-08	-2.89629e-07	1.04280e-06	-5.62817e-08	9.86518e-07	-9.52778e-08	1.18888e-08	-8.33890e-08	8.46425e-07	-1.27965e-07	7.18460e-07	1.28411e-06	-2.00984e-07	1.08312e-06	7.88414e-07	-6.09022e-08	7.27512e-07	3.28577e-07	-6.71985e-08	2.61378e-07	3.63746e-07	-3.29874e-08	3.30759e-07
11.452	-3.15603e-07	2.63848e-08	-2.89218e-07	1.04159e-06	-5.66793e-08	9.84913e-07	-9.44985e-08	1.17915e-08	-8.27069e-08	8.49502e-07	-1.28430e-07	7.21072e-07	1.28717e-06	-2.01464e-07	1.08570e-06	7.88391e-07	-6.09004e-08	7.27490e-07	3.27781e-07	-6.70358e-08	2.60746e-07	3.63520e-07	-3.29669e-08	3.30553e-07
11.477	-3.15155e-07	2.63473e-08	-2.88807e-07	1.04037e-06	-5.70773e-08	9.83291e-07	-9.37191e-08	1.16943e-08	-8.20248e-08	8.52572e-07	-1.28894e-07	7.23677e-07	1.29021e-06	-2.01940e-07	1.08827e-06	7.88354e-07	-6.08976e-08	7.27456e-07	3.26977e-07	-6.68713e-08	2.60106e-07	3.63282e-07	-3.29454e-08	3.30337e-07
11.502	-3.14707e-07	2.63099e-08	-2.88397e-07	1.03913e-06	-5.74758e-08	9.81652e-07	-9.29396e-08	1.15970e-08	-8.13426e-08	8.55635e-07	-1.29357e-07	7.26278e-07	1.29324e-06	-2.02414e-07	1.09083e-06	7.88304e-07	-6.08937e-08	7.27410e-07	3.26164e-07	-6.67051e-08	2.59459e-07	3.63034e-07	-3.29228e-08	3.30111e-07
11.526	-3.14260e-07	2.62725e-08	-2.87988e-07	1.03787e-06	-5.78748e-08	9.79996e-07	-9.21601e-08	1.14998e-08	-8.06603e-08	8.58692e-07	-1.29820e-07	7.28872e-07	1.29626e-06	-2.02886e-07	1.09337e-06	7.88240e-07	-6.08888e-08	7.27351e-07	3.25342e-07	-6.65370e-08	2.58805e-07	3.62774e-07	-3.28992e-08	3.29874e-07
11.551	-3.13814e-07	2.62352e-08	-2.87579e-07	1.03660e-06	-5.82742e-08	9.78322e-07	-9.13806e-08	1.14025e-08	-7.99781e-08	8.61742e-07	-1.30281e-07	7.31461e-07	1.29925e-06	-2.03355e-07	1.09590e-06	7.88163e-07	-6.08828e-08	7.27280e-07	3.24512e-07	-6.63672e-08	2.58145e-07	3.62502e-07	-3.28746e-08	3.29628e-07
11.575	-3.13369e-07	2.61980e-08	-2.87171e-07	1.03530e-06	-5.86740e-08	9.76630e-07	-9.06012e-08	1.13052e-08	-7.92959e-08	8.64785e-07	-1.30741e-07	7.34044e-07	1.30223e-06	-2.03822e-07	1.09841e-06	7.88072e-07	-6.08758e-08	7.27197e-07	3.23673e-07	-6.61956e-08	2.57477e-07	3.62220e-07	-3.28490e-08	3.29371e-07
11.600	-3.12925e-07	2.61609e-08	-2.86764e-07	1.03400e-06	-5.90742e-08	9.74922e-07	-8.98219e-08	1.12080e-08	-7.86139e-08	8.67821e-07	-1.31200e-07	7.36621e-07	1.30520e-06	-2.04286e-07	1.10091e-06	7.87968e-07	-6.08678e-08	7.27101e-07	3.22825e-07	-6.60222e-08	2.56803e-07	3.61925e-07	-3.28223e-08	3.29103e-07
11.624	-3.12482e-07	2.61238e-08	-2.86358e-07	1.03267e-06	-5.94748e-08	9.73196e-07	-8.90427e-08	1.11108e-08	-7.79319e-08	8.70850e-07	-1.31658e-07	7.39192e-07	1.30815e-06	-2.04747e-07	1.10340e-06	7.87851e-07	-6.08587e-08	7.26992e-07	3.21968e-07	-6.58470e-08	2.56121e-07	3.61620e-07	-3.27946e-08	3.28825e-07
11.649	-3.12040e-07	2.60869e-08	-2.85953e-07	1.03133e-06	-5.98758e-08	9.71453e-07	-8.82638e-08	1.10136e-08	-7.72502e-08	8.73871e-07	-1.32114e-07	7.41757e-07	1.31108e-06	-2.05206e-07	1.10587e-06	7.87720e-07	-6.08486e-08	7.26871e-07	3.21103e-07	-6.56700e-08	2.55433e-07	3.61303e-07	-3.27658e-08	3.28537e-07
11.674	-3.11599e-07	2.60500e-08	-2.85549e-07	1.02997e-06	-6.02772e-08	9.69693e-07	-8.74851e-08	1.09164e-08	-7.65687e-08	8.76886e-07	-1.32570e-07	7.44316e-07	1.31400e-06	-2.05663e-07	1.10833e-06	7.87575e-07	-6.08374e-08	7.26738e-07	3.20229e-07	-6.54913e-08	2.54738e-07	3.60974e-07	-3.27360e-08	3.28238e-07
11.698	-3.11159e-07	2.60132e-08	-2.85146e-07	1.02859e-06	-6.06790e-08	9.67916e-07	-8.67067e-08	1.08193e-08	-7.58874e-08	8.79893e-07	-1.33025e-07	7.46868e-07	1.31689e-06	-2.06116e-07	1.11078e-06	7.87417e-07	-6.08252e-08	7.26592e-07	3.19347e-07	-6.53108e-08	2.54036e-07	3.60634e-07	-3.27052e-08	3.27928e-07
11.723	-3.10720e-07	2.59766e-08	-2.84744e-07	1.02720e-06	-6.10811e-08	9.66122e-07	-8.59287e-08	1.07222e-08	-7.52065e-08	8.82892e-07	-1.33478e-07	7.49414e-07	1.31978e-06	-2.06567e-07	1.11321e-06	7.87245e-07	-6.08119e-08	7.26434e-07	3.18455e-07	-6.51286e-08	2.53327e-07	3.60282e-07	-3.26733e-08	3.27608e-07
11.747	-3.10283e-07	2.59400e-08	-2.84343e-07	1.02579e-06	-6.14836e-08	9.64311e-07	-8.51510e-08	1.06252e-08	-7.45259e-08	8.85884e-07	-1.33931e-07	7.51954e-07	1.32264e-06	-2.07016e-07	1.11562e-06	7.87060e-07	-6.07976e-08	7.26263e-07	3.17556e-07	-6.49445e-08	2.52611e-07	3.59918e-07	-3.26403e-08	3.27278e-07
11.772	-3.09847e-07	2.59036e-08	-2.83944e-07	1.02437e-06	-6.18865e-08	9.62483e-07	-8.43738e-08	1.05282e-08	-7.38456e-08	8.88869e-07	-1.34382e-07	7.54487e-07	1.32549e-06	-2.07461e-07	1.11803e-06	7.86862e-07	-6.07823e-08	7.26079e-07	3.16647e-07	-6.47587e-08	2.51888e-07	3.59543e-07	-3.26063e-08	3.26937e-07
11.796	-3.09413e-07	2.58673e-08	-2.83546e-07	1.02293e-06	-6.22896e-08	9.60638e-07	-8.35971e-08	1.04313e-08	-7.31658e-08	8.91845e-07	-1.34832e-07	7.57013e-07	1.32832e-06	-2.07904e-07	1.12041e-06	7.86649e-07	-6.07659e-08	7.25884e-07	3.15730e-07	-6.45711e-08	2.51159e-07	3.59156e-07	-3.25712e-08	3.26585e-07
11.821	-3.08980e-07	2.58311e-08	-2.83149e-07	1.02147e-06	-6.26931e-08	9.58776e-07	-8.28209e-08	1.03344e-08	-7.24865e-08	8.94813e-07	-1.35281e-07	7.59533e-07	1.33113e-06	-2.08345e-07	1.12279e-06	7.86424e-07	-6.07485e-08	7.25675e-07	3.14804e-07	-6.43818e-08	2.50422e-07	3.58757e-07	-3.25350e-08	3.26222e-07
11.846	-3.08549e-07	2.57950e-08	-2.82754e-07	1.01999e-06	-6.30969e-08	9.56897e-07	-8.20453e-08	1.02376e-08	-7.18077e-08	8.97774e-07	-1.35728e-07	7.62046e-07	1.33393e-06	-2.08782e-07	1.12514e-06	7.86184e-07	-6.07300e-08	7.25454e-07	3.13869e-07	-6.41907e-08	2.49679e-07	3.58347e-07	-3.24978e-08	3.25849e-07
11.870	-3.08119e-07	2.57591e-08	-2.82360e-07	1.01850e-06	-6.35010e-08	9.55002e-07	-8.12703e-08	1.01409e-08	-7.11294e-08	9.00726e-07	-1.36174e-07	7.64552e-07	1.33670e-06	-2.09217e-07	1.12749e-06	7.85931e-07	-6.07104e-08	7.25221e-07	3.12926e-07	-6.39978e-08	2.48929e-07	3.57924e-07	-3.24595e-08	3.25465e-07
11.895	-3.07691e-07	2.57233e-08	-2.81968e-07	1.01700e-06	-6.39053e-08	9.53090e-07	-8.04960e-08	1.00443e-08	-7.04517e-08	9.03670e-07	-1.36620e-07	7.67051e-07	1.33946e-06	-2.09649e-07	1.12982e-06	7.85665e-07	-6.06899e-08	7.24975e-07	3.11975e-07	-6.38031e-08	2.48172e-07	3.57490e-07	-3.24201e-08	3.25070e-07
11.919	-3.07265e-07	2.56877e-08	-2.81578e-07	1.01547e-06	-6.43100e-08	9.51162e-07	-7.97225e-08	9.94779e-09	-6.97747e-08	9.06606e-07	-1.37063e-07	7.69543e-07	1.34221e-06	-2.10078e-07	1.13213e-06	7.85385e-07	-6.06682e-08	7.24717e-07	3.11014e-07	-6.36068e-08	2.47408e-07	3.57044e-07	-3.23796e-08	3.24664e-07
11.944	-3.06841e-07	2.56523e-08	-2.81189e-07	1.01393e-06	-6.47149e-08	9.49216e-07	-7.89496e-08	9.85136e-09	-6.90983e-08	9.09534e-07	-1.37506e-07	7.72028e-07	1.34493e-06	-2.10505e-07	1.13443e-06	7.85091e-07	-6.06456e-08	7.24446e-07	3.10045e-07	-6.34086e-08	2.46637e-07	3.56586e-07	-3.23381e-08	3.24248e-07
11.969	-3.06419e-07	2.56170e-08	-2.80802e-07	1.01237e-06	-6.51201e-08	9.47255e-07	-7.81776e-08	9.75502e-09	-6.84226e-08	9.12453e-07	-1.37947e-07	7.74505e-07	1.34764e-06	-2.10928e-07	1.13671e-06	7.84784e-07	-6.06218e-08	7.24162e-07	3.09068e-07	-6.32087e-08	2.45859e-07	3.56116e-07	-3.22955e-08	3.23820e-07
11.993	-3.05999e-07	2.55818e-08	-2.80417e-07	1.01080e-06	-6.55255e-08	9.45277e-07	-7.74064e-08	9.65880e-09	-6.77476e-08	9.15363e-07	-1.38387e-07	7.76976e-07	1.35033e-06	-2.11349e-07	1.13898e-06	7.84464e-07	-6.05971e-08	7.23866e-07	3.08082e-07	-6.30070e-08	2.45075e-07	3.55634e-07	-3.22517e-08	3.23382e-07
12.018	-3.05580e-07	2.55468e-08	-2.80033e-07	1.00921e-06	-6.59312e-08	9.43282e-07	-7.66362e-08	9.56268e-09	-6.70735e-08	9.18265e-07	-1.38826e-07	7.79439e-07	1.35300e-06	-2.11767e-07	1.14123e-06	7.84129e-07	-6.05712e-08	7.23558e-07	3.07087e-07	-6.28036e-08	2.44284e-07	3.55140e-07	-3.22069e-08	3.22933e-07
12.042	-3.05164e-07	2.55121e-08	-2.79652e-07	1.00761e-06	-6.63371e-08	9.41271e-07	-7.58668e-08	9.46669e-09	-6.64002e-08	9.21158e-07	-1.39263e-07	7.81894e-07	1.35565e-06	-2.12183e-07	1.14347e-06	7.83781e-07	-6.05444e-08	7.23237e-07	3.06084e-07	-6.25985e-08	2.43486e-07	3.54634e-07	-3.21610e-08	3.22472e-07
12.067	-3.04750e-07	2.54774e-08	-2.79273e-07	1.00599e-06	-6.67432e-08	9.39244e-07	-7.50985e-08	9.37081e-09	-6.57277e-08	9.24041e-07	-1.39699e-07	7.84342e-07	1.35829e-06	-2.12595e-07	1.14569e-06	7.83420e-07	-6.05164e-08	7.22903e-07	3.05072e-07	-6.23915e-08	2.42681e-07	3.54115e-07	-3.21140e-08	3.22001e-07
12.091	-3.04338e-07	2.54430e-08	-2.78895e-07	1.00435e-06	-6.71495e-08	9.37200e-07	-7.43312e-08	9.27507e-09	-6.50562e-08	9.26916e-07	-1.40134e-07	7.86782e-07	1.36090e-06	-2.13004e-07	1.14790e-06	7.83045e-07	-6.04875e-08	7.22557e-07	3.04052e-07	-6.21829e-08	2.41869e-07	3.53585e-07	-3.20659e-08	3.21519e-07
12.116	-3.03929e-07	2.54088e-08	-2.78520e-07	1.00270e-06	-6.75560e-08	9.35140e-07	-7.35650e-08	9.17946e-09	-6.43856e-08	9.29782e-07	-1.40567e-07	7.89215e-07	1.36350e-06	-2.13411e-07	1.15009e-06	7.82656e-07	-6.04574e-08	7.22199e-07	3.03023e-07	-6.19725e-08	2.41051e-07	3.53042e-07	-3.20167e-08	3.21026e-07
12.141	-3.03522e-07	2.53748e-08	-2.78147e-07	1.00103e-06	-6.79626e-08	9.33064e-07	-7.27999e-08	9.08400e-09	-6.37159e-08	9.32639e-07	-1.40999e-07	7.91640e-07	1.36608e-06	-2.13815e-07	1.15226e-06	7.82254e-07	-6.04264e-08	7.21828e-07	3.01986e-07	-6.17604e-08	2.40226e-07	3.52488e-07	-3.19664e-08	3.20521e-07
12.165	-3.03117e-07	2.53409e-08	-2.77776e-07	9.99342e-07	-6.83695e-08	9.30972e-07	-7.20360e-08	8.98867e-09	-6.30473e-08	9.35486e-07	-1.41430e-07	7.94057e-07	1.36864e-06	-2.14215e-07	1.15442e-06	7.81838e-07	-6.03943e-08	7.21444e-07	3.00940e-07	-6.15465e-08	2.39394e-07	3.51921e-07	-3.19150e-08	3.20006e-07
12.190	-3.02715e-07	2.53073e-08	-2.77408e-07	9.97641e-07	-6.87765e-08	9.28864e-07	-7.12733e-08	8.89351e-09	-6.23798e-08	9.38324e-07	-1.41859e-07	7.96466e-07	1.37118e-06	-2.14613e-07	1.15657e-06	7.81409e-07	-6.03611e-08	7.21048e-07	2.99886e-07	-6.13309e-08	2.38555e-07	3.51342e-07	-3.18625e-08	3.19479e-07
12.214	-3.02315e-07	2.52739e-08	-2.77041e-07	9.95924e-07	-6.91837e-08	9.26740e-07	-7.05119e-08	8.79849e-09	-6.17134e-08	9.41153e-07	-1.42286e-07	7.98866e-07	1.37370e-06	-2.15008e-07	1.15870e-06	7.80966e-07	-6.03269e-08	7.20639e-07	2.98823e-07	-6.11135e-08	2.37710e-07	3.50750e-07	-3.18089e-08	3.18941e-07
12.239	-3.01918e-07	2.52407e-08	-2.76678e-07	9.94191e-07	-6.95910e-08	9.24600e-07	-6.97518e-08	8.70364e-09	-6.10481e-08	9.43972e-07	-1.42712e-07	8.01259e-07	1.37621e-06	-2.15400e-07	1.16081e-06	7.80509e-07	-6.02916e-08	7.20218e-07	2.97752e-07	-6.08945e-08	2.36858e-07	3.50147e-07	-3.17541e-08	3.18392e-07
12.263	-3.01524e-07	2.52077e-08	-2.76316e-07	9.92443e-07	-6.99985e-08	9.22444e-07	-6.89930e-08	8.60896e-09	-6.03840e-08	9.46781e-07	-1.43137e-07	8.03644e-07	1.37869e-06	-2.15789e-07	1.16290e-06	7.80039e-07	-6.02553e-08	7.19784e-07	2.96673e-07	-6.06737e-08	2.35999e-07	3.49531e-07	-3.16983e-08	3.17832e-07
12.288	-3.01132e-07	2.51750e-08	-2.75957e-07	9.90678e-07	-7.04060e-08	9.20272e-07	-6.82356e-08	8.51446e-09	-5.97211e-08	9.49580e-07	-1.43560e-07	8.06020e-07	1.38116e-06	-2.16175e-07	1.16498e-06	7.79556e-07	-6.02179e-08	7.19338e-07	2.95585e-07	-6.04512e-08	2.35134e-07	3.48902e-07	-3.16413e-08	3.17261e-07
12.313	-3.00743e-07	2.51425e-08	-2.75601e-07	9.88899e-07	-7.08137e-08	9.18085e-07	-6.74797e-08	8.42013e-09	-5.90595e-08	9.52370e-07	-1.43982e-07	8.08388e-07	1.38361e-06	-2.16558e-07	1.16705e-06	7.79058e-07	-6.01795e-08	7.18879e-07	2.94488e-07	-6.02269e-08	2.34261e-07	3.48261e-07	-3.15832e-08	3.16678e-07
12.337	-3.00357e-07	2.51102e-08	-2.75247e-07	9.87103e-07	-7.12215e-08	9.15882e-07	-6.67252e-08	8.32599e-09	-5.83992e-08	9.55149e-07	-1.44402e-07	8.10747e-07	1.38603e-06	-2.16938e-07	1.16910e-06	7.78548e-07	-6.01401e-08	7.18408e-07	2.93383e-07	-6.00010e-08	2.33382e-07	3.47608e-07	-3.15239e-08	3.16084e-07
12.362	-2.99974e-07	2.50782e-08	-2.74896e-07	9.85292e-07	-7.16294e-08	9.13663e-07	-6.59723e-08	8.23204e-09	-5.77402e-08	9.57919e-07	-1.44821e-07	8.13098e-07	1.38844e-06	-2.17315e-07	1.17113e-06	7.78023e-07	-6.00996e-08	7.17924e-07	2.92270e-07	-5.97733e-08	2.32497e-07	3.46943e-07	-3.14636e-08	3.15479e-07
12.386	-2.99594e-07	2.50464e-08	-2.74548e-07	9.83466e-07	-7.20373e-08	9.11429e-07	-6.52209e-08	8.13828e-09	-5.70826e-08	9.60678e-07	-1.45238e-07	8.15440e-07	1.39083e-06	-2.17689e-07	1.17314e-06	7.77486e-07	-6.00580e-08	7.17427e-07	2.91149e-07	-5.95439e-08	2.31605e-07	3.46265e-07	-3.14021e-08	3.14863e-07
12.411	-2.99217e-07	2.50149e-08	-2.74202e-07	9.81624e-07	-7.24453e-08	9.09179e-07	-6.44712e-08	8.04473e-09	-5.64265e-08	9.63428e-07	-1.45654e-07	8.17774e-07	1.39320e-06	-2.18059e-07	1.17514e-06	7.76934e-07	-6.00154e-08	7.16919e-07	2.90019e-07	-5.93129e-08	2.30706e-07	3.45574e-07	-3.13395e-08	3.14235e-07
12.435	-2.98843e-07	2.49836e-08	-2.73860e-07	9.79767e-07	-7.28534e-08	9.06913e-07	-6.37231e-08	7.95139e-09	-5.57717e-08	9.66166e-07	-1.46068e-07	8.20098e-07	1.39555e-06	-2.18427e-07	1.17712e-06	7.76369e-07	-5.99718e-08	7.16397e-07	2.88880e-07	-5.90801e-08	2.29800e-07	3.44871e-07	-3.12757e-08	3.13596e-07
12.460	-2.98473e-07	2.49526e-08	-2.73520e-07	9.77894e-07	-7.32615e-08	9.04633e-07	-6.29767e-08	7.85825e-09	-5.51185e-08	9.68895e-07	-1.46480e-07	8.22414e-07	1.39788e-06	-2.18792e-07	1.17909e-06	7.75791e-07	-5.99271e-08	7.15864e-07	2.87734e-07	-5.88456e-08	2.28888e-07	3.44156e-07	-3.12108e-08	3.12945e-07
12.485	-2.98105e-07	2.49219e-08	-2.73183e-07	9.76006e-07	-7.36697e-08	9.02336e-07	-6.22321e-08	7.76534e-09	-5.44668e-08	9.71613e-07	-1.46891e-07	8.24721e-07	1.40019e-06	-2.19153e-07	1.18103e-06	7.75199e-07	-5.98814e-08	7.15317e-07	2.86579e-07	-5.86094e-08	2.27970e-07	3.43428e-07	-3.11448e-08	3.12283e-07
12.509	-2.97741e-07	2.48915e-08	-2.72849e-07	9.74103e-07	-7.40778e-08	9.00025e-07	-6.14893e-08	7.67265e-09	-5.38166e-08	9.74320e-07	-1.47301e-07	8.27019e-07	1.40248e-06	-2.19512e-07	1.18297e-06	7.74593e-07	-5.98346e-08	7.14759e-07	2.85416e-07	-5.83715e-08	2.27044e-07	3.42687e-07	-3.10776e-08	3.11609e-07
12.534	-2.97380e-07	2.48613e-08	-2.72518e-07	9.72185e-07	-7.44860e-08	8.97698e-07	-6.07483e-08	7.58019e-09	-5.31681e-08	9.77016e-07	-1.47708e-07	8.29308e-07	1.40475e-06	-2.19867e-07	1.18488e-06	7.73974e-07	-5.97868e-08	7.14188e-07	2.84244e-07	-5.81319e-08	2.26113e-07	3.41934e-07	-3.10093e-08	3.10925e-07
12.558	-2.97022e-07	2.48314e-08	-2.72191e-07	9.70251e-07	-7.48942e-08	8.95357e-07	-6.00092e-08	7.48796e-09	-5.25212e-08	9.79702e-07	-1.48114e-07	8.31588e-07	1.40700e-06	-2.20219e-07	1.18678e-06	7.73342e-07	-5.97380e-08	7.13604e-07	2.83065e-07	-5.78907e-08	2.25174e-07	3.41168e-07	-3.09399e-08	3.10228e-07
12.583	-2.96668e-07	2.48018e-08	-2.71866e-07	9.68302e-07	-7.53024e-08	8.93000e-07	-5.92720e-08	7.39597e-09	-5.18760e-08	9.82377e-07	-1.48519e-07	8.33858e-07	1.40923e-06	-2.20568e-07	1.18866e-06	7.72696e-07	-5.96881e-08	7.13008e-07	2.81877e-07	-5.76477e-08	2.24229e-07	3.40390e-07	-3.08693e-08	3.09520e-07
12.607	-2.96317e-07	2.47725e-08	-2.71545e-07	9.66339e-07	-7.57106e-08	8.90628e-07	-5.85367e-08	7.30423e-09	-5.12325e-08	9.85041e-07	-1.48921e-07	8.36119e-07	1.41144e-06	-2.20914e-07	1.19052e-06	7.72037e-07	-5.96371e-08	7.12400e-07	2.80681e-07	-5.74031e-08	2.23278e-07	3.39599e-07	-3.07975e-08	3.08801e-07
12.632	-2.95970e-07	2.47434e-08	-2.71227e-07	9.64360e-07	-7.61188e-08	8.88241e-07	-5.78035e-08	7.21274e-09	-5.05908e-08	9.87693e-07	-1.49322e-07	8.38371e-07	1.41363e-06	-2.21257e-07	1.19237e-06	7.71364e-07	-5.95851e-08	7.11779e-07	2.79476e-07	-5.71568e-08	2.22320e-07	3.38795e-07	-3.07247e-08	3.08070e-07
12.657	-2.95627e-07	2.47147e-08	-2.70912e-07	9.62367e-07	-7.65269e-08	8.85840e-07	-5.70723e-08	7.12150e-09	-4.99508e-08	9.90335e-07	-1.49722e-07	8.40613e-07	1.41580e-06	-2.21597e-07	1.19420e-06	7.70677e-07	-5.95321e-08	7.11145e-07	2.78264e-07	-5.69088e-08	2.21355e-07	3.37979e-07	-3.06506e-08	3.07328e-07
12.681	-2.95287e-07	2.46863e-08	-2.70601e-07	9.60358e-07	-7.69350e-08	8.83423e-07	-5.63432e-08	7.03052e-09	-4.93127e-08	9.92965e-07	-1.50119e-07	8.42846e-07	1.41795e-06	-2.21933e-07	1.19601e-06	7.69978e-07	-5.94781e-08	7.10500e-07	2.77043e-07	-5.66592e-08	2.20384e-07	3.37149e-07	-3.05754e-08	3.06574e-07
12.706	-2.94951e-07	2.46582e-08	-2.70293e-07	9.58335e-07	-7.73430e-08	8.80992e-07	-5.56163e-08	6.93981e-09	-4.86765e-08	9.95584e-07	-1.50515e-07	8.45069e-07	1.42008e-06	-2.22266e-07	1.19781e-06	7.69265e-07	-5.94230e-08	7.09842e-07	2.75815e-07	-5.64079e-08	2.19407e-07	3.36308e-07	-3.04991e-08	3.05808e-07
12.730	-2.94619e-07	2.46305e-08	-2.69988e-07	9.56297e-07	-7.77510e-08	8.78546e-07	-5.48915e-08	6.84938e-09	-4.80421e-08	9.98192e-07	-1.50910e-07	8.47282e-07	1.42218e-06	-2.22596e-07	1.19959e-06	7.68538e-07	-5.93669e-08	7.09171e-07	2.74578e-07	-5.61549e-08	2.18423e-07	3.35453e-07	-3.04216e-08	3.05031e-07
12.755	-2.94290e-07	2.46030e-08	-2.69687e-07	9.54244e-07	-7.81588e-08	8.76085e-07	-5.41689e-08	6.75922e-09	-4.74097e-08	1.00079e-06	-1.51302e-07	8.49486e-07	1.42427e-06	-2.22923e-07	1.20135e-06	7.67798e-07	-5.93097e-08	7.08488e-07	2.73333e-07	-5.59003e-08	2.17432e-07	3.34586e-07	-3.03429e-08	3.04243e-07
12.780	-2.93966e-07	2.45759e-08	-2.69390e-07	9.52177e-07	-7.85666e-08	8.73610e-07	-5.34486e-08	6.66934e-09	-4.67793e-08	1.00337e-06	-1.51693e-07	8.51679e-07	1.42634e-06	-2.23246e-07	1.20309e-06	7.67045e-07	-5.92515e-08	7.07793e-07	2.72080e-07	-5.56441e-08	2.16436e-07	3.33706e-07	-3.02631e-08	3.03443e-07
12.804	-2.93645e-07	2.45491e-08	-2.69096e-07	9.50095e-07	-7.89743e-08	8.71120e-07	-5.27306e-08	6.57974e-09	-4.61509e-08	1.00594e-06	-1.52082e-07	8.53863e-07	1.42838e-06	-2.23566e-07	1.20482e-06	7.66278e-07	-5.91923e-08	7.07086e-07	2.70819e-07	-5.53862e-08	2.15432e-07	3.32813e-07	-3.01822e-08	3.02631e-07
12.829	-2.93329e-07	2.45226e-08	-2.68806e-07	9.47998e-07	-7.93819e-08	8.68616e-07	-5.20150e-08	6.49045e-09	-4.55246e-08	1.00851e-06	-1.52469e-07	8.56037e-07	1.43041e-06	-2.23883e-07	1.20653e-06	7.65498e-07	-5.91320e-08	7.06366e-07	2.69549e-07	-5.51266e-08	2.14423e-07	3.31907e-07	-3.01000e-08	3.01807e-07
12.853	-2.93016e-07	2.44965e-08	-2.68520e-07	9.45887e-07	-7.97894e-08	8.66098e-07	-5.13017e-08	6.40144e-09	-4.49003e-08	1.01105e-06	-1.52854e-07	8.58200e-07	1.43241e-06	-2.24197e-07	1.20822e-06	7.64704e-07	-5.90707e-08	7.05634e-07	2.68272e-07	-5.48654e-08	2.13407e-07	3.30989e-07	-3.00167e-08	3.00972e-07
12.878	-2.92708e-07	2.44707e-08	-2.68237e-07	9.43762e-07	-8.01967e-08	8.63565e-07	-5.05909e-08	6.31275e-09	-4.42781e-08	1.01359e-06	-1.53238e-07	8.60354e-07	1.43440e-06	-2.24507e-07	1.20989e-06	7.63898e-07	-5.90084e-08	7.04889e-07	2.66987e-07	-5.46026e-08	2.12385e-07	3.30057e-07	-2.99323e-08	3.00125e-07
12.902	-2.92403e-07	2.44453e-08	-2.67958e-07	9.41622e-07	-8.06039e-08	8.61018e-07	-4.98825e-08	6.22435e-09	-4.36582e-08	1.01612e-06	-1.53620e-07	8.62497e-07	1.43636e-06	-2.24815e-07	1.21154e-06	7.63078e-07	-5.89451e-08	7.04133e-07	2.65694e-07	-5.43381e-08	2.11356e-07	3.29113e-07	-2.98467e-08	2.99267e-07
12.927	-2.92103e-07	2.44202e-08	-2.67683e-07	9.39468e-07	-8.10109e-08	8.58457e-07	-4.91767e-08	6.13628e-09	-4.30404e-08	1.01863e-06	-1.53999e-07	8.64630e-07	1.43830e-06	-2.25118e-07	1.21318e-06	7.62244e-07	-5.88807e-08	7.03364e-07	2.64393e-07	-5.40720e-08	2.10321e-07	3.28156e-07	-2.97599e-08	2.98396e-07
12.952	-2.91808e-07	2.43954e-08	-2.67412e-07	9.37300e-07	-8.14178e-08	8.55882e-07	-4.84733e-08	6.04852e-09	-4.24248e-08	1.02113e-06	-1.54378e-07	8.66753e-07	1.44022e-06	-2.25419e-07	1.21480e-06	7.61398e-07	-5.88153e-08	7.02582e-07	2.63084e-07	-5.38043e-08	2.09280e-07	3.27187e-07	-2.96719e-08	2.97515e-07
12.976	-2.91516e-07	2.43711e-08	-2.67145e-07	9.35118e-07	-8.18245e-08	8.53293e-07	-4.77726e-08	5.96108e-09	-4.18115e-08	1.02362e-06	-1.54754e-07	8.68865e-07	1.44212e-06	-2.25716e-07	1.21640e-06	7.60538e-07	-5.87489e-08	7.01789e-07	2.61767e-07	-5.35350e-08	2.08232e-07	3.26204e-07	-2.95828e-08	2.96621e-07
13.001	-2.91229e-07	2.43471e-08	-2.66882e-07	9.32921e-07	-8.22310e-08	8.50690e-07	-4.70745e-08	5.87397e-09	-4.12006e-08	1.02609e-06	-1.55128e-07	8.70966e-07	1.44399e-06	-2.26010e-07	1.21799e-06	7.59665e-07	-5.86814e-08	7.00983e-07	2.60443e-07	-5.32641e-08	2.07178e-07	3.25208e-07	-2.94925e-08	2.95716e-07
13.025	-2.90947e-07	2.43235e-08	-2.66623e-07	9.30710e-07	-8.26374e-08	8.48073e-07	-4.63791e-08	5.78720e-09	-4.05919e-08	1.02856e-06	-1.55500e-07	8.73057e-07	1.44585e-06	-2.26300e-07	1.21955e-06	7.58778e-07	-5.86129e-08	7.00165e-07	2.59110e-07	-5.29916e-08	2.06118e-07	3.24200e-07	-2.94011e-08	2.94799e-07
13.050	-2.90668e-07	2.43002e-08	-2.66368e-07	9.28486e-07	-8.30435e-08	8.45442e-07	-4.56864e-08	5.70076e-09	-3.99856e-08	1.03101e-06	-1.55871e-07	8.75138e-07	1.44769e-06	-2.26587e-07	1.22110e-06	7.57879e-07	-5.85435e-08	6.99335e-07	2.57770e-07	-5.27174e-08	2.05052e-07	3.23178e-07	-2.93084e-08	2.93870e-07
13.074	-2.90395e-07	2.42773e-08	-2.66118e-07	9.26247e-07	-8.34494e-08	8.42798e-07	-4.49964e-08	5.61467e-09	-3.93818e-08	1.03345e-06	-1.56240e-07	8.77207e-07	1.44950e-06	-2.26871e-07	1.22263e-06	7.56966e-07	-5.84729e-08	6.98493e-07	2.56421e-07	-5.24417e-08	2.03980e-07	3.22144e-07	-2.92146e-08	2.92930e-07
13.099	-2.90126e-07	2.42548e-08	-2.65871e-07	9.23995e-07	-8.38551e-08	8.40140e-07	-4.43093e-08	5.52892e-09	-3.87803e-08	1.03587e-06	-1.56606e-07	8.79266e-07	1.45129e-06	-2.27152e-07	1.22414e-06	7.56040e-07	-5.84014e-08	6.97638e-07	2.55065e-07	-5.21644e-08	2.02901e-07	3.21097e-07	-2.91197e-08	2.91977e-07
13.124	-2.89861e-07	2.42327e-08	-2.65629e-07	9.21729e-07	-8.42606e-08	8.37468e-07	-4.36249e-08	5.44353e-09	-3.81814e-08	1.03829e-06	-1.56971e-07	8.81314e-07	1.45306e-06	-2.27429e-07	1.22563e-06	7.55101e-07	-5.83289e-08	6.96772e-07	2.53702e-07	-5.18855e-08	2.01816e-07	3.20037e-07	-2.90235e-08	2.91013e-07
13.148	-2.89602e-07	2.42110e-08	-2.65391e-07	9.19449e-07	-8.46658e-08	8.34783e-07	-4.29434e-08	5.35850e-09	-3.75850e-08	1.04068e-06	-1.57334e-07	8.83351e-07	1.45481e-06	-2.27702e-07	1.22711e-06	7.54149e-07	-5.82553e-08	6.95893e-07	2.52330e-07	-5.16050e-08	2.00725e-07	3.18964e-07	-2.89262e-08	2.90038e-07
13.173	-2.89347e-07	2.41897e-08	-2.65157e-07	9.17155e-07	-8.50708e-08	8.32084e-07	-4.22649e-08	5.27382e-09	-3.69911e-08	1.04307e-06	-1.57695e-07	8.85377e-07	1.45653e-06	-2.27972e-07	1.22856e-06	7.53183e-07	-5.81808e-08	6.95002e-07	2.50951e-07	-5.13230e-08	1.99628e-07	3.17878e-07	-2.88277e-08	2.89050e-07
13.197	-2.89096e-07	2.41688e-08	-2.64928e-07	9.14848e-07	-8.54755e-08	8.29372e-07	-4.15893e-08	5.18952e-09	-3.63997e-08	1.04545e-06	-1.58054e-07	8.87392e-07	1.45824e-06	-2.28239e-07	1.23000e-06	7.52205e-07	-5.81052e-08	6.94100e-07	2.49564e-07	-5.10394e-08	1.98525e-07	3.16779e-07	-2.87281e-08	2.88051e-07
13.222	-2.88851e-07	2.41483e-08	-2.64703e-07	9.12527e-07	-8.58799e-08	8.26647e-07	-4.09166e-08	5.10559e-09	-3.58110e-08	1.04781e-06	-1.58410e-07	8.89396e-07	1.45992e-06	-2.28503e-07	1.23142e-06	7.51213e-07	-5.80286e-08	6.93185e-07	2.48170e-07	-5.07542e-08	1.97416e-07	3.15667e-07	-2.86272e-08	2.87040e-07
13.246	-2.88611e-07	2.41282e-08	-2.64482e-07	9.10193e-07	-8.62840e-08	8.23909e-07	-4.02470e-08	5.02203e-09	-3.52250e-08	1.05015e-06	-1.58765e-07	8.91388e-07	1.46158e-06	-2.28762e-07	1.23282e-06	7.50209e-07	-5.79510e-08	6.92258e-07	2.46768e-07	-5.04674e-08	1.96300e-07	3.14542e-07	-2.85252e-08	2.86017e-07
13.271	-2.88375e-07	2.41085e-08	-2.64266e-07	9.07845e-07	-8.66879e-08	8.21157e-07	-3.95805e-08	4.93886e-09	-3.46416e-08	1.05249e-06	-1.59118e-07	8.93370e-07	1.46322e-06	-2.29019e-07	1.23420e-06	7.49191e-07	-5.78724e-08	6.91319e-07	2.45358e-07	-5.01791e-08	1.95179e-07	3.13404e-07	-2.84220e-08	2.84982e-07
13.296	-2.88144e-07	2.40892e-08	-2.64055e-07	9.05484e-07	-8.70914e-08	8.18393e-07	-3.89170e-08	4.85608e-09	-3.40610e-08	1.05481e-06	-1.59469e-07	8.95340e-07	1.46484e-06	-2.29272e-07	1.23557e-06	7.48161e-07	-5.77928e-08	6.90368e-07	2.43941e-07	-4.98893e-08	1.94052e-07	3.12254e-07	-2.83177e-08	2.83936e-07
13.320	-2.87919e-07	2.40703e-08	-2.63848e-07	9.03110e-07	-8.74947e-08	8.15615e-07	-3.82567e-08	4.77368e-09	-3.34830e-08	1.05712e-06	-1.59818e-07	8.97298e-07	1.46643e-06	-2.29522e-07	1.23691e-06	7.47117e-07	-5.77122e-08	6.89405e-07	2.42516e-07	-4.95979e-08	1.92918e-07	3.11090e-07	-2.82122e-08	2.82878e-07
13.345	-2.87698e-07	2.40519e-08	-2.63646e-07	9.00723e-07	-8.78976e-08	8.12825e-07	-3.75996e-08	4.69169e-09	-3.29079e-08	1.05941e-06	-1.60165e-07	8.99245e-07	1.46800e-06	-2.29768e-07	1.23824e-06	7.46061e-07	-5.76306e-08	6.88430e-07	2.41084e-07	-4.93050e-08	1.91779e-07	3.09913e-07	-2.81054e-08	2.81808e-07
13.369	-2.87483e-07	2.40339e-08	-2.63449e-07	8.98322e-07	-8.83001e-08	8.10022e-07	-3.69457e-08	4.61009e-09	-3.23356e-08	1.06169e-06	-1.60509e-07	9.01181e-07	1.46956e-06	-2.30010e-07	1.23954e-06	7.44991e-07	-5.75480e-08	6.87443e-07	2.39644e-07	-4.90106e-08	1.90634e-07	3.08724e-07	-2.79976e-08	2.80726e-07
13.394	-2.87272e-07	2.40163e-08	-2.63256e-07	8.95908e-07	-8.87024e-08	8.07206e-07	-3.62950e-08	4.52890e-09	-3.17661e-08	1.06396e-06	-1.60852e-07	9.03104e-07	1.47108e-06	-2.30250e-07	1.24083e-06	7.43909e-07	-5.74644e-08	6.86445e-07	2.38197e-07	-4.87146e-08	1.89482e-07	3.07521e-07	-2.78885e-08	2.79633e-07
13.418	-2.87067e-07	2.39991e-08	-2.63068e-07	8.93481e-07	-8.91042e-08	8.04377e-07	-3.56476e-08	4.44812e-09	-3.11995e-08	1.06621e-06	-1.61193e-07	9.05017e-07	1.47259e-06	-2.30485e-07	1.24210e-06	7.42814e-07	-5.73798e-08	6.85434e-07	2.36742e-07	-4.84171e-08	1.88325e-07	3.06306e-07	-2.77783e-08	2.78527e-07
13.443	-2.86867e-07	2.39824e-08	-2.62885e-07	8.91042e-07	-8.95057e-08	8.01536e-07	-3.50036e-08	4.36776e-09	-3.06358e-08	1.06845e-06	-1.61531e-07	9.06917e-07	1.47407e-06	-2.30717e-07	1.24336e-06	7.41706e-07	-5.72942e-08	6.84412e-07	2.35280e-07	-4.81181e-08	1.87162e-07	3.05077e-07	-2.76668e-08	2.77410e-07
13.468	-2.86673e-07	2.39662e-08	-2.62707e-07	8.88589e-07	-8.99069e-08	7.98682e-07	-3.43629e-08	4.28781e-09	-3.00751e-08	1.07067e-06	-1.61868e-07	9.08806e-07	1.47553e-06	-2.30946e-07	1.24459e-06	7.40585e-07	-5.72076e-08	6.83377e-07	2.33811e-07	-4.78176e-08	1.85994e-07	3.03836e-07	-2.75543e-08	2.76281e-07
13.492	-2.86484e-07	2.39503e-08	-2.62533e-07	8.86124e-07	-9.03076e-08	7.95816e-07	-3.37256e-08	4.20829e-09	-2.95173e-08	1.07288e-06	-1.62202e-07	9.10683e-07	1.47697e-06	-2.31171e-07	1.24580e-06	7.39451e-07	-5.71200e-08	6.82331e-07	2.32334e-07	-4.75156e-08	1.84819e-07	3.02581e-07	-2.74405e-08	2.75141e-07
13.517	-2.86300e-07	2.39350e-08	-2.62365e-07	8.83646e-07	-9.07080e-08	7.92938e-07	-3.30917e-08	4.12920e-09	-2.89625e-08	1.07508e-06	-1.62534e-07	9.12548e-07	1.47839e-06	-2.31393e-07	1.24700e-06	7.38305e-07	-5.70315e-08	6.81273e-07	2.30850e-07	-4.72121e-08	1.83638e-07	3.01314e-07	-2.73256e-08	2.73988e-07
13.541	-2.86121e-07	2.39201e-08	-2.62201e-07	8.81155e-07	-9.11079e-08	7.90047e-07	-3.24613e-08	4.05054e-09	-2.84108e-08	1.07726e-06	-1.62864e-07	9.14400e-07	1.47978e-06	-2.31611e-07	1.24817e-06	7.37146e-07	-5.69419e-08	6.80204e-07	2.29359e-07	-4.69071e-08	1.82452e-07	3.00033e-07	-2.72094e-08	2.72824e-07
13.566	-2.85948e-07	2.39056e-08	-2.62043e-07	8.78652e-07	-9.15074e-08	7.87144e-07	-3.18345e-08	3.97231e-09	-2.78621e-08	1.07943e-06	-1.63192e-07	9.16241e-07	1.48115e-06	-2.31826e-07	1.24933e-06	7.35974e-07	-5.68514e-08	6.79122e-07	2.27861e-07	-4.66007e-08	1.81260e-07	2.98740e-07	-2.70922e-08	2.71648e-07
13.591	-2.85781e-07	2.38916e-08	-2.61889e-07	8.76136e-07	-9.19065e-08	7.84229e-07	-3.12111e-08	3.89453e-09	-2.73166e-08	1.08159e-06	-1.63518e-07	9.18070e-07	1.48250e-06	-2.32037e-07	1.25047e-06	7.34789e-07	-5.67599e-08	6.78029e-07	2.26355e-07	-4.62927e-08	1.80062e-07	2.97434e-07	-2.69737e-08	2.70460e-07
13.615	-2.85619e-07	2.38781e-08	-2.61741e-07	8.73608e-07	-9.23052e-08	7.81303e-07	-3.05914e-08	3.81720e-09	-2.67742e-08	1.08373e-06	-1.63841e-07	9.19887e-07	1.48383e-06	-2.32244e-07	1.25158e-06	7.33592e-07	-5.66674e-08	6.76924e-07	2.24842e-07	-4.59833e-08	1.78859e-07	2.96114e-07	-2.68540e-08	2.69260e-07
13.640	-2.85463e-07	2.38650e-08	-2.61598e-07	8.71067e-07	-9.27034e-08	7.78364e-07	-2.99752e-08	3.74031e-09	-2.62349e-08	1.08585e-06	-1.64163e-07	9.21691e-07	1.48513e-06	-2.32448e-07	1.25268e-06	7.32382e-07	-5.65739e-08	6.75808e-07	2.23322e-07	-4.56725e-08	1.77650e-07	2.94782e-07	-2.67332e-08	2.68049e-07
13.664	-2.85312e-07	2.38524e-08	-2.61459e-07	8.68514e-07	-9.31012e-08	7.75413e-07	-2.93627e-08	3.66388e-09	-2.56988e-08	1.08796e-06	-1.64482e-07	9.23483e-07	1.48641e-06	-2.32649e-07	1.25376e-06	7.31160e-07	-5.64795e-08	6.74680e-07	2.21795e-07	-4.53602e-08	1.76435e-07	2.93437e-07	-2.66113e-08	2.66826e-07
13.689	-2.85167e-07	2.38403e-08	-2.61327e-07	8.65949e-07	-9.34984e-08	7.72450e-07	-2.87539e-08	3.58792e-09	-2.51660e-08	1.09006e-06	-1.64799e-07	9.25263e-07	1.48767e-06	-2.32846e-07	1.25482e-06	7.29924e-07	-5.63841e-08	6.73540e-07	2.20261e-07	-4.50464e-08	1.75214e-07	2.92079e-07	-2.64881e-08	2.65591e-07
13.713	-2.85027e-07	2.38286e-08	-2.61199e-07	8.63372e-07	-9.38953e-08	7.69476e-07	-2.81488e-08	3.51241e-09	-2.46363e-08	1.09214e-06	-1.65114e-07	9.27030e-07	1.48890e-06	-2.33039e-07	1.25587e-06	7.28677e-07	-5.62877e-08	6.72389e-07	2.18720e-07	-4.47312e-08	1.73988e-07	2.90708e-07	-2.63638e-08	2.64344e-07
13.738	-2.84894e-07	2.38174e-08	-2.61076e-07	8.60782e-07	-9.42916e-08	7.66490e-07	-2.75474e-08	3.43737e-09	-2.41100e-08	1.09421e-06	-1.65426e-07	9.28785e-07	1.49012e-06	-2.33229e-07	1.25689e-06	7.27417e-07	-5.61904e-08	6.71226e-07	2.17171e-07	-4.44146e-08	1.72757e-07	2.89324e-07	-2.62383e-08	2.63086e-07
13.763	-2.84766e-07	2.38068e-08	-2.60959e-07	8.58181e-07	-9.46874e-08	7.63493e-07	-2.69498e-08	3.36281e-09	-2.35870e-08	1.09626e-06	-1.65736e-07	9.30527e-07	1.49131e-06	-2.33415e-07	1.25789e-06	7.26144e-07	-5.60921e-08	6.70052e-07	2.15616e-07	-4.40965e-08	1.71520e-07	2.87928e-07	-2.61116e-08	2.61816e-07
13.787	-2.84644e-07	2.37966e-08	-2.60848e-07	8.55567e-07	-9.50827e-08	7.60485e-07	-2.63561e-08	3.28872e-09	-2.30673e-08	1.09830e-06	-1.66044e-07	9.32257e-07	1.49247e-06	-2.33597e-07	1.25887e-06	7.24859e-07	-5.59928e-08	6.68866e-07	2.14054e-07	-4.37770e-08	1.70277e-07	2.86518e-07	-2.59838e-08	2.60534e-07
13.812	-2.84528e-07	2.37869e-08	-2.60741e-07	8.52942e-07	-9.54776e-08	7.57464e-07	-2.57661e-08	3.21511e-09	-2.25510e-08	1.10032e-06	-1.66350e-07	9.33974e-07	1.49361e-06	-2.33776e-07	1.25984e-06	7.23562e-07	-5.58926e-08	6.67669e-07	2.12485e-07	-4.34561e-08	1.69029e-07	2.85095e-07	-2.58548e-08	2.59241e-07
13.836	-2.84418e-07	2.37776e-08	-2.60640e-07	8.50305e-07	-9.58718e-08	7.54433e-07	-2.51801e-08	3.14198e-09	-2.20381e-08	1.10233e-06	-1.66654e-07	9.35678e-07	1.49474e-06	-2.33952e-07	1.26078e-06	7.22252e-07	-5.57914e-08	6.66460e-07	2.10909e-07	-4.31338e-08	1.67775e-07	2.83660e-07	-2.57246e-08	2.57935e-07
13.861	-2.84314e-07	2.37689e-08	-2.60545e-07	8.47656e-07	-9.62656e-08	7.51391e-07	-2.45980e-08	3.06935e-09	-2.15287e-08	1.10433e-06	-1.66955e-07	9.37370e-07	1.49583e-06	-2.34123e-07	1.26171e-06	7.20930e-07	-5.56893e-08	6.65240e-07	2.09326e-07	-4.28101e-08	1.66516e-07	2.82212e-07	-2.55932e-08	2.56618e-07
13.885	-2.84215e-07	2.37607e-08	-2.60455e-07	8.44996e-07	-9.66588e-08	7.48337e-07	-2.40198e-08	2.99720e-09	-2.10226e-08	1.10630e-06	-1.67254e-07	9.39049e-07	1.49691e-06	-2.34291e-07	1.26262e-06	7.19595e-07	-5.55862e-08	6.64009e-07	2.07737e-07	-4.24850e-08	1.65252e-07	2.80751e-07	-2.54607e-08	2.55290e-07
13.910	-2.84123e-07	2.37530e-08	-2.60370e-07	8.42324e-07	-9.70514e-08	7.45272e-07	-2.34457e-08	2.92556e-09	-2.05201e-08	1.10827e-06	-1.67551e-07	9.40715e-07	1.49796e-06	-2.34456e-07	1.26350e-06	7.18248e-07	-5.54822e-08	6.62766e-07	2.06140e-07	-4.21585e-08	1.63982e-07	2.79277e-07	-2.53271e-08	2.53950e-07
13.935	-2.84037e-07	2.37458e-08	-2.60291e-07	8.39641e-07	-9.74435e-08	7.42197e-07	-2.28755e-08	2.85441e-09	-2.00211e-08	1.11021e-06	-1.67845e-07	9.42368e-07	1.49899e-06	-2.34617e-07	1.26437e-06	7.16889e-07	-5.53772e-08	6.61512e-07	2.04537e-07	-4.18307e-08	1.62706e-07	2.77790e-07	-2.51922e-08	2.52598e-07
13.959	-2.83957e-07	2.37391e-08	-2.60217e-07	8.36946e-07	-9.78350e-08	7.39111e-07	-2.23094e-08	2.78377e-09	-1.95256e-08	1.11215e-06	-1.68137e-07	9.44008e-07	1.49999e-06	-2.34774e-07	1.26522e-06	7.15518e-07	-5.52713e-08	6.60247e-07	2.02927e-07	-4.15014e-08	1.61426e-07	2.76290e-07	-2.50562e-08	2.51234e-07
13.984	-2.83883e-07	2.37329e-08	-2.60150e-07	8.34240e-07	-9.82259e-08	7.36014e-07	-2.17473e-08	2.71364e-09	-1.90337e-08	1.11406e-06	-1.68427e-07	9.45635e-07	1.50097e-06	-2.34928e-07	1.26604e-06	7.14135e-07	-5.51644e-08	6.58970e-07	2.01311e-07	-4.11709e-08	1.60140e-07	2.74778e-07	-2.49191e-08	2.49859e-07
14.008	-2.83815e-07	2.37272e-08	-2.60087e-07	8.31522e-07	-9.86163e-08	7.32906e-07	-2.11894e-08	2.64402e-09	-1.85454e-08	1.11596e-06	-1.68715e-07	9.47249e-07	1.50193e-06	-2.35078e-07	1.26685e-06	7.12739e-07	-5.50566e-08	6.57682e-07	1.99688e-07	-4.08389e-08	1.58849e-07	2.73253e-07	-2.47808e-08	2.48472e-07
14.033	-2.83753e-07	2.37221e-08	-2.60031e-07	8.28794e-07	-9.90060e-08	7.29788e-07	-2.06356e-08	2.57492e-09	-1.80607e-08	1.11785e-06	-1.69000e-07	9.48850e-07	1.50287e-06	-2.35224e-07	1.26764e-06	7.11331e-07	-5.49478e-08	6.56383e-07	1.98058e-07	-4.05056e-08	1.57552e-07	2.71715e-07	-2.46413e-08	2.47074e-07
14.057	-2.83698e-07	2.37174e-08	-2.59980e-07	8.26054e-07	-9.93951e-08	7.26659e-07	-2.00860e-08	2.50633e-09	-1.75796e-08	1.11972e-06	-1.69283e-07	9.50438e-07	1.50378e-06	-2.35367e-07	1.26841e-06	7.09911e-07	-5.48382e-08	6.55073e-07	1.96422e-07	-4.01710e-08	1.56251e-07	2.70164e-07	-2.45007e-08	2.45663e-07
14.082	-2.83648e-07	2.37133e-08	-2.59935e-07	8.23303e-07	-9.97836e-08	7.23520e-07	-1.95406e-08	2.43828e-09	-1.71023e-08	1.12158e-06	-1.69563e-07	9.52012e-07	1.50467e-06	-2.35506e-07	1.26916e-06	7.08480e-07	-5.47276e-08	6.53752e-07	1.94779e-07	-3.98350e-08	1.54944e-07	2.68601e-07	-2.43589e-08	2.44242e-07
14.107	-2.83605e-07	2.37097e-08	-2.59896e-07	8.20542e-07	-1.00171e-07	7.20370e-07	-1.89994e-08	2.37075e-09	-1.66286e-08	1.12341e-06	-1.69841e-07	9.53574e-07	1.50553e-06	-2.35641e-07	1.26989e-06	7.07036e-07	-5.46160e-08	6.52420e-07	1.93130e-07	-3.94977e-08	1.53632e-07	2.67025e-07	-2.42160e-08	2.42809e-07
14.131	-2.83569e-07	2.37067e-08	-2.59862e-07	8.17769e-07	-1.00559e-07	7.17210e-07	-1.84624e-08	2.30375e-09	-1.61587e-08	1.12524e-06	-1.70117e-07	9.55122e-07	1.50637e-06	-2.35773e-07	1.27060e-06	7.05580e-07	-5.45036e-08	6.51076e-07	1.91474e-07	-3.91591e-08	1.52315e-07	2.65436e-07	-2.40719e-08	2.41364e-07
14.156	-2.83539e-07	2.37041e-08	-2.59834e-07	8.14986e-07	-1.00945e-07	7.14041e-07	-1.79298e-08	2.23728e-09	-1.56925e-08	1.12705e-06	-1.70390e-07	9.56656e-07	1.50719e-06	-2.35901e-07	1.27129e-06	7.04112e-07	-5.43902e-08	6.49722e-07	1.89812e-07	-3.88192e-08	1.50993e-07	2.63834e-07	-2.39266e-08	2.39908e-07
14.180	-2.83515e-07	2.37021e-08	-2.59813e-07	8.12192e-07	-1.01331e-07	7.10861e-07	-1.74015e-08	2.17136e-09	-1.52301e-08	1.12884e-06	-1.70661e-07	9.58177e-07	1.50799e-06	-2.36026e-07	1.27196e-06	7.02633e-07	-5.42759e-08	6.48357e-07	1.88144e-07	-3.84780e-08	1.49666e-07	2.62220e-07	-2.37803e-08	2.38440e-07
14.205	-2.83497e-07	2.37007e-08	-2.59797e-07	8.09387e-07	-1.01716e-07	7.07671e-07	-1.68775e-08	2.10598e-09	-1.47715e-08	1.13061e-06	-1.70930e-07	9.59685e-07	1.50876e-06	-2.36147e-07	1.27261e-06	7.01141e-07	-5.41607e-08	6.46980e-07	1.86469e-07	-3.81355e-08	1.48333e-07	2.60594e-07	-2.36327e-08	2.36961e-07
14.230	-2.83486e-07	2.36998e-08	-2.59787e-07	8.06572e-07	-1.02101e-07	7.04471e-07	-1.63579e-08	2.04114e-09	-1.43167e-08	1.13238e-06	-1.71196e-07	9.61179e-07	1.50951e-06	-2.36264e-07	1.27324e-06	6.99638e-07	-5.40446e-08	6.45593e-07	1.84788e-07	-3.77917e-08	1.46996e-07	2.58954e-07	-2.34841e-08	2.35470e-07
14.254	-2.83482e-07	2.36994e-08	-2.59782e-07	8.03747e-07	-1.02485e-07	7.01262e-07	-1.58427e-08	1.97686e-09	-1.38658e-08	1.13412e-06	-1.71460e-07	9.62660e-07	1.51023e-06	-2.36377e-07	1.27386e-06	6.98123e-07	-5.39275e-08	6.44195e-07	1.83101e-07	-3.74466e-08	1.45654e-07	2.57302e-07	-2.33342e-08	2.33968e-07
14.279	-2.83484e-07	2.36996e-08	-2.59784e-07	8.00911e-07	-1.02868e-07	6.98043e-07	-1.53319e-08	1.91312e-09	-1.34188e-08	1.13585e-06	-1.71721e-07	9.64127e-07	1.51093e-06	-2.36487e-07	1.27445e-06	6.96596e-07	-5.38096e-08	6.42786e-07	1.81407e-07	-3.71003e-08	1.44307e-07	2.55638e-07	-2.31833e-08	2.32454e-07
14.303	-2.83492e-07	2.37003e-08	-2.59792e-07	7.98064e-07	-1.03250e-07	6.94814e-07	-1.48256e-08	1.84995e-09	-1.29757e-08	1.13756e-06	-1.71980e-07	9.65580e-07	1.51161e-06	-2.36593e-07	1.27502e-06	6.95057e-07	-5.36907e-08	6.41367e-07	1.79707e-07	-3.67527e-08	1.42955e-07	2.53961e-07	-2.30312e-08	2.30929e-07
14.328	-2.83507e-07	2.37015e-08	-2.59806e-07	7.95208e-07	-1.03632e-07	6.91576e-07	-1.43238e-08	1.78733e-09	-1.25365e-08	1.13926e-06	-1.72236e-07	9.67020e-07	1.51227e-06	-2.36696e-07	1.27557e-06	6.93507e-07	-5.35710e-08	6.39936e-07	1.78002e-07	-3.64038e-08	1.41598e-07	2.52271e-07	-2.28780e-08	2.29393e-07
14.352	-2.83529e-07	2.37033e-08	-2.59826e-07	7.92341e-07	-1.04013e-07	6.88329e-07	-1.38266e-08	1.72528e-09	-1.21013e-08	1.14094e-06	-1.72490e-07	9.68446e-07	1.51290e-06	-2.36794e-07	1.27610e-06	6.91945e-07	-5.34504e-08	6.38495e-07	1.76290e-07	-3.60537e-08	1.40236e-07	2.50569e-07	-2.27236e-08	2.27845e-07
14.377	-2.83557e-07	2.37057e-08	-2.59852e-07	7.89465e-07	-1.04393e-07	6.85072e-07	-1.33338e-08	1.66380e-09	-1.16700e-08	1.14260e-06	-1.72742e-07	9.69858e-07	1.51351e-06	-2.36890e-07	1.27662e-06	6.90372e-07	-5.33288e-08	6.37043e-07	1.74572e-07	-3.57024e-08	1.38869e-07	2.48854e-07	-2.25681e-08	2.26286e-07
14.402	-2.83592e-07	2.37086e-08	-2.59884e-07	7.86578e-07	-1.04773e-07	6.81806e-07	-1.28457e-08	1.60289e-09	-1.12428e-08	1.14425e-06	-1.72991e-07	9.71257e-07	1.51409e-06	-2.36981e-07	1.27711e-06	6.88787e-07	-5.32064e-08	6.35581e-07	1.72848e-07	-3.53498e-08	1.37498e-07	2.47128e-07	-2.24115e-08	2.24716e-07
14.426	-2.83634e-07	2.37121e-08	-2.59922e-07	7.83682e-07	-1.05151e-07	6.78530e-07	-1.23621e-08	1.54255e-09	-1.08195e-08	1.14588e-06	-1.73237e-07	9.72641e-07	1.51465e-06	-2.37069e-07	1.27758e-06	6.87191e-07	-5.30831e-08	6.34108e-07	1.71118e-07	-3.49960e-08	1.36122e-07	2.45388e-07	-2.22538e-08	2.23134e-07
14.451	-2.83682e-07	2.37161e-08	-2.59966e-07	7.80775e-07	-1.05529e-07	6.75246e-07	-1.18832e-08	1.48278e-09	-1.04004e-08	1.14749e-06	-1.73482e-07	9.74012e-07	1.51519e-06	-2.37153e-07	1.27804e-06	6.85583e-07	-5.29589e-08	6.32624e-07	1.69382e-07	-3.46410e-08	1.34741e-07	2.43636e-07	-2.20949e-08	2.21541e-07
14.475	-2.83737e-07	2.37207e-08	-2.60017e-07	7.77859e-07	-1.05906e-07	6.71953e-07	-1.14089e-08	1.42360e-09	-9.98526e-09	1.14909e-06	-1.73723e-07	9.75369e-07	1.51570e-06	-2.37233e-07	1.27847e-06	6.83964e-07	-5.28338e-08	6.31130e-07	1.67641e-07	-3.42848e-08	1.33356e-07	2.41872e-07	-2.19349e-08	2.19937e-07
14.500	-2.83799e-07	2.37259e-08	-2.60073e-07	7.74934e-07	-1.06283e-07	6.68651e-07	-1.09392e-08	1.36500e-09	-9.57424e-09	1.15067e-06	-1.73962e-07	9.76712e-07	1.51619e-06	-2.37310e-07	1.27888e-06	6.82333e-07	-5.27078e-08	6.29625e-07	1.65893e-07	-3.39274e-08	1.31966e-07	2.40096e-07	-2.17738e-08	2.18322e-07
14.524	-2.83868e-07	2.37316e-08	-2.60136e-07	7.71999e-07	-1.06658e-07	6.65340e-07	-1.04743e-08	1.30699e-09	-9.16734e-09	1.15224e-06	-1.74199e-07	9.78040e-07	1.51666e-06	-2.37383e-07	1.27928e-06	6.80691e-07	-5.25810e-08	6.28110e-07	1.64140e-07	-3.35689e-08	1.30571e-07	2.38307e-07	-2.16116e-08	2.16695e-07
14.549	-2.83943e-07	2.37379e-08	-2.60205e-07	7.69054e-07	-1.07033e-07	6.62021e-07	-1.00141e-08	1.24957e-09	-8.76458e-09	1.15379e-06	-1.74433e-07	9.79355e-07	1.51710e-06	-2.37452e-07	1.27965e-06	6.79038e-07	-5.24533e-08	6.26585e-07	1.62381e-07	-3.32091e-08	1.29172e-07	2.36506e-07	-2.14483e-08	2.15058e-07
14.574	-2.84025e-07	2.37448e-08	-2.60280e-07	7.66100e-07	-1.07407e-07	6.58693e-07	-9.55871e-09	1.19274e-09	-8.36597e-09	1.15532e-06	-1.74665e-07	9.80656e-07	1.51752e-06	-2.37518e-07	1.28000e-06	6.77374e-07	-5.23247e-08	6.25049e-07	1.60616e-07	-3.28482e-08	1.27768e-07	2.34693e-07	-2.12838e-08	2.13409e-07
14.598	-2.84114e-07	2.37522e-08	-2.60362e-07	7.63137e-07	-1.07780e-07	6.55356e-07	-9.10806e-09	1.13651e-09	-7.97155e-09	1.15684e-06	-1.74894e-07	9.81942e-07	1.51792e-06	-2.37580e-07	1.28034e-06	6.75698e-07	-5.21953e-08	6.23503e-07	1.58845e-07	-3.24861e-08	1.26359e-07	2.32867e-07	-2.11183e-08	2.11749e-07
14.623	-2.84210e-07	2.37603e-08	-2.60450e-07	7.60164e-07	-1.08153e-07	6.52012e-07	-8.66220e-09	1.08087e-09	-7.58133e-09	1.15833e-06	-1.75121e-07	9.83214e-07	1.51829e-06	-2.37638e-07	1.28065e-06	6.74011e-07	-5.20650e-08	6.21946e-07	1.57069e-07	-3.21229e-08	1.24947e-07	2.31030e-07	-2.09516e-08	2.10078e-07
14.647	-2.84313e-07	2.37689e-08	-2.60544e-07	7.57183e-07	-1.08524e-07	6.48658e-07	-8.22117e-09	1.02584e-09	-7.19533e-09	1.15982e-06	-1.75345e-07	9.84472e-07	1.51864e-06	-2.37693e-07	1.28095e-06	6.72313e-07	-5.19338e-08	6.20379e-07	1.55288e-07	-3.17585e-08	1.23529e-07	2.29180e-07	-2.07839e-08	2.08396e-07
14.672	-2.84422e-07	2.37780e-08	-2.60644e-07	7.54192e-07	-1.08895e-07	6.45297e-07	-7.78499e-09	9.71413e-10	-6.81357e-09	1.16128e-06	-1.75566e-07	9.85716e-07	1.51896e-06	-2.37744e-07	1.28122e-06	6.70604e-07	-5.18018e-08	6.18802e-07	1.53501e-07	-3.13930e-08	1.22108e-07	2.27318e-07	-2.06150e-08	2.06703e-07
14.696	-2.84539e-07	2.37878e-08	-2.60751e-07	7.51192e-07	-1.09264e-07	6.41928e-07	-7.35367e-09	9.17593e-10	-6.43608e-09	1.16273e-06	-1.75785e-07	9.86946e-07	1.51926e-06	-2.37791e-07	1.28147e-06	6.68884e-07	-5.16690e-08	6.17215e-07	1.51708e-07	-3.10264e-08	1.20682e-07	2.25444e-07	-2.04451e-08	2.04999e-07
14.721	-2.84662e-07	2.37981e-08	-2.60864e-07	7.48184e-07	-1.09633e-07	6.38550e-07	-6.92726e-09	8.64385e-10	-6.06287e-09	1.16416e-06	-1.76002e-07	9.88161e-07	1.51954e-06	-2.37834e-07	1.28171e-06	6.67153e-07	-5.15352e-08	6.15618e-07	1.49910e-07	-3.06586e-08	1.19251e-07	2.23558e-07	-2.02740e-08	2.03284e-07
14.746	-2.84793e-07	2.38090e-08	-2.60984e-07	7.45167e-07	-1.10001e-07	6.35165e-07	-6.50576e-09	8.11790e-10	-5.69397e-09	1.16558e-06	-1.76215e-07	9.89362e-07	1.51980e-06	-2.37874e-07	1.28192e-06	6.65411e-07	-5.14007e-08	6.14011e-07	1.48106e-07	-3.02898e-08	1.17817e-07	2.21660e-07	-2.01019e-08	2.01558e-07
14.770	-2.84930e-07	2.38205e-08	-2.61110e-07	7.42141e-07	-1.10368e-07	6.31772e-07	-6.08919e-09	7.59811e-10	-5.32938e-09	1.16698e-06	-1.76427e-07	9.90548e-07	1.52003e-06	-2.37910e-07	1.28212e-06	6.63659e-07	-5.12653e-08	6.12393e-07	1.46298e-07	-2.99199e-08	1.16378e-07	2.19750e-07	-1.99287e-08	1.99821e-07
14.795	-2.85075e-07	2.38326e-08	-2.61242e-07	7.39106e-07	-1.10735e-07	6.28371e-07	-5.67759e-09	7.08452e-10	-4.96914e-09	1.16836e-06	-1.76636e-07	9.91720e-07	1.52023e-06	-2.37943e-07	1.28229e-06	6.61895e-07	-5.11291e-08	6.10766e-07	1.44483e-07	-2.95489e-08	1.14935e-07	2.17828e-07	-1.97544e-08	1.98074e-07
14.819	-2.85226e-07	2.38452e-08	-2.61381e-07	7.36063e-07	-1.11100e-07	6.24963e-07	-5.27098e-09	6.57714e-10	-4.61326e-09	1.16972e-06	-1.76842e-07	9.92878e-07	1.52042e-06	-2.37971e-07	1.28245e-06	6.60121e-07	-5.09920e-08	6.09129e-07	1.42664e-07	-2.91768e-08	1.13487e-07	2.15894e-07	-1.95790e-08	1.96315e-07
14.844	-2.85385e-07	2.38585e-08	-2.61526e-07	7.33011e-07	-1.11464e-07	6.21547e-07	-4.86937e-09	6.07601e-10	-4.26177e-09	1.17107e-06	-1.77045e-07	9.94021e-07	1.52058e-06	-2.37996e-07	1.28258e-06	6.58336e-07	-5.08541e-08	6.07481e-07	1.40839e-07	-2.88036e-08	1.12036e-07	2.13949e-07	-1.94026e-08	1.94546e-07
14.868	-2.85550e-07	2.38723e-08	-2.61678e-07	7.29952e-07	-1.11828e-07	6.18124e-07	-4.47278e-09	5.58115e-10	-3.91467e-09	1.17240e-06	-1.77246e-07	9.95150e-07	1.52072e-06	-2.38018e-07	1.28270e-06	6.56540e-07	-5.07154e-08	6.05824e-07	1.39009e-07	-2.84294e-08	1.10580e-07	2.11991e-07	-1.92251e-08	1.92766e-07
14.893	-2.85723e-07	2.38868e-08	-2.61836e-07	7.26884e-07	-1.12190e-07	6.14693e-07	-4.08124e-09	5.09258e-10	-3.57198e-09	1.17371e-06	-1.77445e-07	9.96264e-07	1.52083e-06	-2.38036e-07	1.28279e-06	6.54733e-07	-5.05759e-08	6.04158e-07	1.37175e-07	-2.80541e-08	1.09120e-07	2.10022e-07	-1.90465e-08	1.90975e-07
14.918	-2.85903e-07	2.39018e-08	-2.62001e-07	7.23807e-07	-1.12552e-07	6.11255e-07	-3.69477e-09	4.61034e-10	-3.23373e-09	1.17500e-06	-1.77641e-07	9.97364e-07	1.52092e-06	-2.38050e-07	1.28287e-06	6.52916e-07	-5.04355e-08	6.02481e-07	1.35334e-07	-2.76778e-08	1.07657e-07	2.08041e-07	-1.88668e-08	1.89174e-07
14.942	-2.86090e-07	2.39174e-08	-2.62172e-07	7.20723e-07	-1.12913e-07	6.07810e-07	-3.31338e-09	4.13445e-10	-2.89994e-09	1.17628e-06	-1.77834e-07	9.98449e-07	1.52098e-06	-2.38060e-07	1.28292e-06	6.51089e-07	-5.02943e-08	6.00795e-07	1.33489e-07	-2.73004e-08	1.06189e-07	2.06048e-07	-1.86861e-08	1.87362e-07
14.967	-2.86284e-07	2.39336e-08	-2.62350e-07	7.17631e-07	-1.13272e-07	6.04358e-07	-2.93710e-09	3.66492e-10	-2.57061e-09	1.17754e-06	-1.78025e-07	9.99519e-07	1.52103e-06	-2.38067e-07	1.28296e-06	6.49251e-07	-5.01523e-08	5.99098e-07	1.31639e-07	-2.69221e-08	1.04717e-07	2.04044e-07	-1.85043e-08	1.85539e-07
14.991	-2.86485e-07	2.39504e-08	-2.62534e-07	7.14531e-07	-1.13631e-07	6.00900e-07	-2.56595e-09	3.20180e-10	-2.24577e-09	1.17879e-06	-1.78213e-07	1.00057e-06	1.52105e-06	-2.38070e-07	1.28298e-06	6.47402e-07	-5.00096e-08	5.97393e-07	1.29784e-07	-2.65427e-08	1.03242e-07	2.02028e-07	-1.83215e-08	1.83706e-07
15.016	-2.86693e-07	2.39679e-08	-2.62725e-07	7.11422e-07	-1.13989e-07	5.97434e-07	-2.19994e-09	2.74509e-10	-1.92543e-09	1.18001e-06	-1.78398e-07	1.00162e-06	1.52104e-06	-2.38069e-07	1.28297e-06	6.45543e-07	-4.98660e-08	5.95677e-07	1.27925e-07	-2.61623e-08	1.01762e-07	2.00000e-07	-1.81376e-08	1.81863e-07
15.041	-2.86909e-07	2.39859e-08	-2.62923e-07	7.08307e-07	-1.14345e-07	5.93961e-07	-1.83910e-09	2.29483e-10	-1.60961e-09	1.18122e-06	-1.78581e-07	1.00264e-06	1.52101e-06	-2.38065e-07	1.28295e-06	6.43674e-07	-4.97216e-08	5.93953e-07	1.26060e-07	-2.57810e-08	1.00279e-07	1.97961e-07	-1.79527e-08	1.80008e-07
15.065	-2.87131e-07	2.40045e-08	-2.63127e-07	7.05183e-07	-1.14701e-07	5.90482e-07	-1.48344e-09	1.85104e-10	-1.29833e-09	1.18241e-06	-1.78761e-07	1.00365e-06	1.52096e-06	-2.38057e-07	1.28291e-06	6.41795e-07	-4.95764e-08	5.92218e-07	1.24190e-07	-2.53986e-08	9.87917e-08	1.95911e-07	-1.77668e-08	1.78144e-07
15.090	-2.87361e-07	2.40237e-08	-2.63337e-07	7.02053e-07	-1.15056e-07	5.86997e-07	-1.13298e-09	1.41373e-10	-9.91603e-10	1.18359e-06	-1.78939e-07	1.00465e-06	1.52089e-06	-2.38045e-07	1.28284e-06	6.39905e-07	-4.94304e-08	5.90475e-07	1.22316e-07	-2.50153e-08	9.73007e-08	1.93849e-07	-1.75798e-08	1.76269e-07
15.114	-2.87598e-07	2.40435e-08	-2.63554e-07	6.98914e-07	-1.15410e-07	5.83505e-07	-7.87735e-10	9.82938e-11	-6.89442e-10	1.18475e-06	-1.79113e-07	1.00563e-06	1.52079e-06	-2.38030e-07	1.28276e-06	6.38005e-07	-4.92836e-08	5.88721e-07	1.20437e-07	-2.46311e-08	9.58060e-08	1.91775e-07	-1.73917e-08	1.74383e-07
15.139	-2.87842e-07	2.40639e-08	-2.63778e-07	6.95768e-07	-1.15762e-07	5.80006e-07	-4.47731e-10	5.58680e-11	-3.91863e-10	1.18589e-06	-1.79286e-07	1.00660e-06	1.52067e-06	-2.38011e-07	1.28266e-06	6.36095e-07	-4.91361e-08	5.86959e-07	1.18553e-07	-2.42458e-08	9.43076e-08	1.89690e-07	-1.72027e-08	1.72488e-07
15.163	-2.88093e-07	2.40849e-08	-2.64009e-07	6.92615e-07	-1.16114e-07	5.76501e-07	-1.12980e-10	1.40976e-11	-9.88819e-11	1.18701e-06	-1.79455e-07	1.00755e-06	1.52052e-06	-2.37988e-07	1.28254e-06	6.34175e-07	-4.89878e-08	5.85187e-07	1.16665e-07	-2.38597e-08	9.28056e-08	1.87594e-07	-1.70126e-08	1.70582e-07
15.188	-2.88352e-07	2.41066e-08	-2.64246e-07	6.89455e-07	-1.16465e-07	5.72991e-07	2.16501e-10	-2.70151e-11	1.89486e-10	1.18811e-06	-1.79622e-07	1.00849e-06	1.52036e-06	-2.37962e-07	1.28239e-06	6.32245e-07	-4.88387e-08	5.83406e-07	1.14772e-07	-2.34726e-08	9.12999e-08	1.85487e-07	-1.68215e-08	1.68666e-07
15.213	-2.88618e-07	2.41288e-08	-2.64489e-07	6.86288e-07	-1.16814e-07	5.69474e-07	5.40695e-10	-6.74681e-11	4.73227e-10	1.18920e-06	-1.79787e-07	1.00941e-06	1.52016e-06	-2.37932e-07	1.28223e-06	6.30304e-07	-4.86888e-08	5.81616e-07	1.12875e-07	-2.30845e-08	8.97907e-08	1.83369e-07	-1.66294e-08	1.66739e-07
15.237	-2.88891e-07	2.41516e-08	-2.64739e-07	6.83114e-07	-1.17163e-07	5.65951e-07	8.59586e-10	-1.07259e-10	7.52326e-10	1.19027e-06	-1.79949e-07	1.01032e-06	1.51995e-06	-2.37898e-07	1.28205e-06	6.28354e-07	-4.85382e-08	5.79816e-07	1.10973e-07	-2.26956e-08	8.82779e-08	1.81239e-07	-1.64362e-08	1.64803e-07
15.262	-2.89171e-07	2.41750e-08	-2.64996e-07	6.79933e-07	-1.17510e-07	5.62423e-07	1.17316e-09	-1.46387e-10	1.02677e-09	1.19132e-06	-1.80108e-07	1.01121e-06	1.51971e-06	-2.37861e-07	1.28185e-06	6.26394e-07	-4.83868e-08	5.78007e-07	1.09067e-07	-2.23058e-08	8.67616e-08	1.79098e-07	-1.62421e-08	1.62856e-07
15.286	-2.89459e-07	2.41991e-08	-2.65260e-07	6.76745e-07	-1.17857e-07	5.58888e-07	1.48139e-09	-1.84849e-10	1.29655e-09	1.19236e-06	-1.80264e-07	1.01209e-06	1.51945e-06	-2.37820e-07	1.28163e-06	6.24424e-07	-4.82346e-08	5.76190e-07	1.07157e-07	-2.19151e-08	8.52418e-08	1.76946e-07	-1.60469e-08	1.60900e-07
15.311	-2.89754e-07	2.42237e-08	-2.65530e-07	6.73550e-07	-1.18202e-07	5.55348e-07	1.78428e-09	-2.22643e-10	1.56164e-09	1.19337e-06	-1.80418e-07	1.01296e-06	1.51917e-06	-2.37775e-07	1.28139e-06	6.22445e-07	-4.80817e-08	5.74363e-07	1.05242e-07	-2.15235e-08	8.37186e-08	1.74784e-07	-1.58508e-08	1.58933e-07
15.335	-2.90056e-07	2.42490e-08	-2.65807e-07	6.70349e-07	-1.18546e-07	5.51803e-07	2.08180e-09	-2.59768e-10	1.82204e-09	1.19437e-06	-1.80569e-07	1.01380e-06	1.51886e-06	-2.37727e-07	1.28113e-06	6.20455e-07	-4.79280e-08	5.72527e-07	1.03323e-07	-2.11310e-08	8.21921e-08	1.72610e-07	-1.56537e-08	1.56956e-07
15.360	-2.90366e-07	2.42749e-08	-2.66091e-07	6.67141e-07	-1.18889e-07	5.48252e-07	2.37395e-09	-2.96222e-10	2.07773e-09	1.19535e-06	-1.80717e-07	1.01464e-06	1.51853e-06	-2.37675e-07	1.28085e-06	6.18456e-07	-4.77736e-08	5.70683e-07	1.01400e-07	-2.07377e-08	8.06622e-08	1.70425e-07	-1.54555e-08	1.54970e-07
15.385	-2.90682e-07	2.43014e-08	-2.66381e-07	6.63927e-07	-1.19231e-07	5.44696e-07	2.66070e-09	-3.32003e-10	2.32869e-09	1.19632e-06	-1.80863e-07	1.01545e-06	1.51817e-06	-2.37620e-07	1.28055e-06	6.16448e-07	-4.76184e-08	5.68829e-07	9.94724e-08	-2.03435e-08	7.91290e-08	1.68230e-07	-1.52564e-08	1.52973e-07
15.409	-2.91006e-07	2.43284e-08	-2.66678e-07	6.60706e-07	-1.19572e-07	5.41134e-07	2.94204e-09	-3.67109e-10	2.57493e-09	1.19726e-06	-1.81006e-07	1.01626e-06	1.51780e-06	-2.37561e-07	1.28023e-06	6.14430e-07	-4.74625e-08	5.66967e-07	9.75410e-08	-1.99485e-08	7.75925e-08	1.66023e-07	-1.50563e-08	1.50967e-07
15.434	-2.91338e-07	2.43561e-08	-2.66981e-07	6.57479e-07	-1.19912e-07	5.37567e-07	3.21796e-09	-4.01538e-10	2.81642e-09	1.19819e-06	-1.81146e-07	1.01705e-06	1.51740e-06	-2.37498e-07	1.27990e-06	6.12402e-07	-4.73059e-08	5.65096e-07	9.56054e-08	-1.95526e-08	7.60528e-08	1.63806e-07	-1.48553e-08	1.48951e-07
15.458	-2.91676e-07	2.43845e-08	-2.67292e-07	6.54246e-07	-1.20250e-07	5.33996e-07	3.48845e-09	-4.35290e-10	3.05316e-09	1.19910e-06	-1.81284e-07	1.01782e-06	1.51697e-06	-2.37432e-07	1.27954e-06	6.10365e-07	-4.71486e-08	5.63216e-07	9.36659e-08	-1.91560e-08	7.45099e-08	1.61578e-07	-1.46532e-08	1.46925e-07
15.483	-2.92022e-07	2.44134e-08	-2.67609e-07	6.51007e-07	-1.20588e-07	5.30419e-07	3.75349e-09	-4.68361e-10	3.28513e-09	1.20000e-06	-1.81419e-07	1.01858e-06	1.51653e-06	-2.37362e-07	1.27916e-06	6.08319e-07	-4.69905e-08	5.61328e-07	9.17224e-08	-1.87585e-08	7.29639e-08	1.59340e-07	-1.44502e-08	1.44890e-07
15.507	-2.92375e-07	2.44429e-08	-2.67932e-07	6.47762e-07	-1.20924e-07	5.26838e-07	4.01307e-09	-5.00752e-10	3.51232e-09	1.20087e-06	-1.81551e-07	1.01932e-06	1.51606e-06	-2.37289e-07	1.27877e-06	6.06263e-07	-4.68317e-08	5.59431e-07	8.97750e-08	-1.83602e-08	7.14148e-08	1.57091e-07	-1.42463e-08	1.42845e-07
15.532	-2.92736e-07	2.44730e-08	-2.68263e-07	6.44511e-07	-1.21260e-07	5.23251e-07	4.26718e-09	-5.32460e-10	3.73472e-09	1.20173e-06	-1.81681e-07	1.02005e-06	1.51556e-06	-2.37212e-07	1.27835e-06	6.04198e-07	-4.66722e-08	5.57526e-07	8.78238e-08	-1.79612e-08	6.98626e-08	1.54832e-07	-1.40414e-08	1.40790e-07
15.557	-2.93104e-07	2.45038e-08	-2.68600e-07	6.41254e-07	-1.21594e-07	5.19661e-07	4.51580e-09	-5.63483e-10	3.95232e-09	1.20257e-06	-1.81808e-07	1.02076e-06	1.51505e-06	-2.37131e-07	1.27792e-06	6.02123e-07	-4.65119e-08	5.55611e-07	8.58688e-08	-1.75614e-08	6.83075e-08	1.52562e-07	-1.38355e-08	1.38726e-07
15.581	-2.93479e-07	2.45352e-08	-2.68944e-07	6.37992e-07	-1.21926e-07	5.16065e-07	4.75893e-09	-5.93821e-10	4.16511e-09	1.20339e-06	-1.81932e-07	1.02146e-06	1.51451e-06	-2.37047e-07	1.27746e-06	6.00040e-07	-4.63510e-08	5.53689e-07	8.39101e-08	-1.71608e-08	6.67493e-08	1.50281e-07	-1.36287e-08	1.36653e-07
15.606	-2.93861e-07	2.45671e-08	-2.69294e-07	6.34723e-07	-1.22258e-07	5.12465e-07	4.99656e-09	-6.23472e-10	4.37309e-09	1.20420e-06	-1.82054e-07	1.02214e-06	1.51395e-06	-2.36959e-07	1.27699e-06	5.97947e-07	-4.61893e-08	5.51758e-07	8.19477e-08	-1.67594e-08	6.51882e-08	1.47990e-07	-1.34210e-08	1.34570e-07
15.630	-2.94251e-07	2.45997e-08	-2.69651e-07	6.31450e-07	-1.22589e-07	5.08861e-07	5.22866e-09	-6.52434e-10	4.57623e-09	1.20498e-06	-1.82173e-07	1.02281e-06	1.51337e-06	-2.36867e-07	1.27650e-06	5.95846e-07	-4.60270e-08	5.49819e-07	7.99816e-08	-1.63573e-08	6.36243e-08	1.45689e-07	-1.32123e-08	1.32477e-07
15.655	-2.94648e-07	2.46329e-08	-2.70015e-07	6.28171e-07	-1.22918e-07	5.05253e-07	5.45524e-09	-6.80707e-10	4.77454e-09	1.20575e-06	-1.82289e-07	1.02346e-06	1.51276e-06	-2.36773e-07	1.27599e-06	5.93735e-07	-4.58640e-08	5.47871e-07	7.80120e-08	-1.59545e-08	6.20574e-08	1.43378e-07	-1.30027e-08	1.30376e-07
15.679	-2.95053e-07	2.46667e-08	-2.70386e-07	6.24886e-07	-1.23246e-07	5.01640e-07	5.67628e-09	-7.08288e-10	4.96800e-09	1.20650e-06	-1.82403e-07	1.02410e-06	1.51213e-06	-2.36674e-07	1.27546e-06	5.91616e-07	-4.57002e-08	5.45915e-07	7.60388e-08	-1.55510e-08	6.04878e-08	1.41057e-07	-1.27922e-08	1.28265e-07
15.704	-2.95464e-07	2.47011e-08	-2.70763e-07	6.21597e-07	-1.23573e-07	4.98024e-07	5.89178e-09	-7.35178e-10	5.15660e-09	1.20723e-06	-1.82513e-07	1.02472e-06	1.51148e-06	-2.36572e-07	1.27491e-06	5.89487e-07	-4.55358e-08	5.43951e-07	7.40622e-08	-1.51467e-08	5.89155e-08	1.38725e-07	-1.25807e-08	1.26144e-07
15.729	-2.95883e-07	2.47362e-08	-2.71147e-07	6.18302e-07	-1.23898e-07	4.94404e-07	6.10171e-09	-7.61373e-10	5.34034e-09	1.20795e-06	-1.82621e-07	1.02533e-06	1.51080e-06	-2.36466e-07	1.27434e-06	5.87350e-07	-4.53707e-08	5.41979e-07	7.20822e-08	-1.47418e-08	5.73404e-08	1.36384e-07	-1.23684e-08	1.24015e-07
15.753	-2.96309e-07	2.47718e-08	-2.71538e-07	6.15002e-07	-1.24223e-07	4.90779e-07	6.30608e-09	-7.86875e-10	5.51921e-09	1.20865e-06	-1.82727e-07	1.02592e-06	1.51011e-06	-2.36357e-07	1.27375e-06	5.85204e-07	-4.52050e-08	5.39999e-07	7.00988e-08	-1.43362e-08	5.57626e-08	1.34032e-07	-1.21551e-08	1.21877e-07
15.778	-2.96743e-07	2.48080e-08	-2.71935e-07	6.11697e-07	-1.24546e-07	4.87151e-07	6.50488e-09	-8.11680e-10	5.69320e-09	1.20933e-06	-1.82830e-07	1.02650e-06	1.50939e-06	-2.36245e-07	1.27314e-06	5.83049e-07	-4.50385e-08	5.38011e-07	6.81120e-08	-1.39299e-08	5.41822e-08	1.31670e-07	-1.19409e-08	1.19729e-07
15.802	-2.97184e-07	2.48449e-08	-2.72339e-07	6.08388e-07	-1.24868e-07	4.83520e-07	6.69809e-09	-8.35789e-10	5.86230e-09	1.20999e-06	-1.82930e-07	1.02706e-06	1.50864e-06	-2.36128e-07	1.27252e-06	5.80886e-07	-4.48714e-08	5.36015e-07	6.61221e-08	-1.35229e-08	5.25992e-08	1.29299e-07	-1.17259e-08	1.17573e-07
15.827	-2.97632e-07	2.48824e-08	-2.72750e-07	6.05073e-07	-1.25189e-07	4.79885e-07	6.88570e-09	-8.59200e-10	6.02650e-09	1.21063e-06	-1.83027e-07	1.02760e-06	1.50788e-06	-2.36009e-07	1.27187e-06	5.78714e-07	-4.47036e-08	5.34011e-07	6.41289e-08	-1.31153e-08	5.10137e-08	1.26918e-07	-1.15099e-08	1.15408e-07
15.852	-2.98087e-07	2.49204e-08	-2.73167e-07	6.01754e-07	-1.25508e-07	4.76246e-07	7.06772e-09	-8.81912e-10	6.18581e-09	1.21126e-06	-1.83121e-07	1.02814e-06	1.50709e-06	-2.35886e-07	1.27121e-06	5.76534e-07	-4.45352e-08	5.31999e-07	6.21326e-08	-1.27070e-08	4.94256e-08	1.24527e-07	-1.12931e-08	1.13234e-07
15.876	-2.98550e-07	2.49591e-08	-2.73591e-07	5.98431e-07	-1.25826e-07	4.72604e-07	7.24413e-09	-9.03925e-10	6.34021e-09	1.21186e-06	-1.83213e-07	1.02865e-06	1.50628e-06	-2.35759e-07	1.27052e-06	5.74345e-07	-4.43661e-08	5.29979e-07	6.01332e-08	-1.22981e-08	4.78351e-08	1.22126e-07	-1.10754e-08	1.11051e-07
15.901	-2.99020e-07	2.49984e-08	-2.74022e-07	5.95103e-07	-1.26143e-07	4.68959e-07	7.41493e-09	-9.25237e-10	6.48969e-09	1.21245e-06	-1.83303e-07	1.02915e-06	1.50545e-06	-2.35629e-07	1.26982e-06	5.72148e-07	-4.41964e-08	5.27951e-07	5.81308e-08	-1.18885e-08	4.62422e-08	1.19716e-07	-1.08568e-08	1.08859e-07
15.925	-2.99497e-07	2.50383e-08	-2.74459e-07	5.91770e-07	-1.26459e-07	4.65311e-07	7.58011e-09	-9.45848e-10	6.63426e-09	1.21303e-06	-1.83389e-07	1.02964e-06	1.50460e-06	-2.35495e-07	1.26910e-06	5.69942e-07	-4.40260e-08	5.25916e-07	5.61253e-08	-1.14784e-08	4.46469e-08	1.17296e-07	-1.06374e-08	1.06659e-07
15.950	-2.99982e-07	2.50788e-08	-2.74903e-07	5.88434e-07	-1.26773e-07	4.61660e-07	7.73965e-09	-9.65756e-10	6.77390e-09	1.21358e-06	-1.83473e-07	1.03011e-06	1.50372e-06	-2.35358e-07	1.26836e-06	5.67728e-07	-4.38550e-08	5.23873e-07	5.41170e-08	-1.10677e-08	4.30493e-08	1.14867e-07	-1.04171e-08	1.04450e-07
15.974	-3.00473e-07	2.51199e-08	-2.75354e-07	5.85093e-07	-1.27087e-07	4.58006e-07	7.89357e-09	-9.84962e-10	6.90861e-09	1.21412e-06	-1.83554e-07	1.03056e-06	1.50282e-06	-2.35217e-07	1.26760e-06	5.65506e-07	-4.36834e-08	5.21823e-07	5.21058e-08	-1.06564e-08	4.14494e-08	1.12428e-07	-1.01959e-08	1.02232e-07
15.999	-3.00972e-07	2.51616e-08	-2.75811e-07	5.81748e-07	-1.27398e-07	4.54349e-07	8.04184e-09	-1.00346e-09	7.03838e-09	1.21464e-06	-1.83632e-07	1.03100e-06	1.50190e-06	-2.35073e-07	1.26683e-06	5.63276e-07	-4.35111e-08	5.19765e-07	5.00918e-08	-1.02445e-08	3.98473e-08	1.09980e-07	-9.97388e-09	1.00006e-07
16.024	-3.01479e-07	2.52039e-08	-2.76275e-07	5.78399e-07	-1.27709e-07	4.50690e-07	8.18447e-09	-1.02126e-09	7.16321e-09	1.21514e-06	-1.83708e-07	1.03143e-06	1.50096e-06	-2.34926e-07	1.26603e-06	5.61037e-07	-4.33382e-08	5.17699e-07	4.80750e-08	-9.83200e-09	3.82430e-08	1.07523e-07	-9.75103e-09	9.77717e-08
16.048	-3.01992e-07	2.52469e-08	-2.76745e-07	5.75046e-07	-1.28018e-07	4.47028e-07	8.32145e-09	-1.03835e-09	7.28310e-09	1.21562e-06	-1.83781e-07	1.03184e-06	1.49999e-06	-2.34775e-07	1.26522e-06	5.58791e-07	-4.31646e-08	5.15626e-07	4.60555e-08	-9.41899e-09	3.66365e-08	1.05056e-07	-9.52735e-09	9.55289e-08
16.073	-3.02512e-07	2.52904e-08	-2.77222e-07	5.71689e-07	-1.28326e-07	4.43363e-07	8.45277e-09	-1.05474e-09	7.39803e-09	1.21608e-06	-1.83851e-07	1.03223e-06	1.49901e-06	-2.34620e-07	1.26439e-06	5.56537e-07	-4.29905e-08	5.13546e-07	4.40334e-08	-9.00544e-09	3.50279e-08	1.02581e-07	-9.30283e-09	9.32777e-08
16.097	-3.03040e-07	2.53345e-08	-2.77706e-07	5.68328e-07	-1.28632e-07	4.39696e-07	8.57844e-09	-1.07042e-09	7.50802e-09	1.21653e-06	-1.83919e-07	1.03261e-06	1.49800e-06	-2.34462e-07	1.26354e-06	5.54275e-07	-4.28158e-08	5.11459e-07	4.20087e-08	-8.59136e-09	3.34173e-08	1.00096e-07	-9.07749e-09	9.10183e-08
16.122	-3.03575e-07	2.53792e-08	-2.78196e-07	5.64964e-07	-1.28938e-07	4.36027e-07	8.69844e-09	-1.08539e-09	7.61305e-09	1.21696e-06	-1.83984e-07	1.03298e-06	1.49697e-06	-2.34301e-07	1.26267e-06	5.52004e-07	-4.26404e-08	5.09364e-07	3.99814e-08	-8.17676e-09	3.18047e-08	9.76020e-08	-8.85134e-09	8.87507e-08
16.146	-3.04117e-07	2.54245e-08	-2.78693e-07	5.61597e-07	-1.29241e-07	4.32355e-07	8.81277e-09	-1.09966e-09	7.71311e-09	1.21737e-06	-1.84046e-07	1.03333e-06	1.49592e-06	-2.34136e-07	1.26178e-06	5.49727e-07	-4.24644e-08	5.07262e-07	3.79517e-08	-7.76165e-09	3.01900e-08	9.50993e-08	-8.62437e-09	8.64749e-08
16.171	-3.04667e-07	2.54705e-08	-2.79196e-07	5.58226e-07	-1.29544e-07	4.28682e-07	8.92143e-09	-1.11322e-09	7.80822e-09	1.21776e-06	-1.84105e-07	1.03366e-06	1.49484e-06	-2.33968e-07	1.26087e-06	5.47441e-07	-4.22879e-08	5.05153e-07	3.59196e-08	-7.34605e-09	2.85735e-08	9.25878e-08	-8.39661e-09	8.41912e-08
16.196	-3.05223e-07	2.55170e-08	-2.79706e-07	5.54851e-07	-1.29845e-07	4.25006e-07	9.02442e-09	-1.12607e-09	7.89835e-09	1.21814e-06	-1.84162e-07	1.03398e-06	1.49375e-06	-2.33797e-07	1.25995e-06	5.45148e-07	-4.21108e-08	5.03037e-07	3.38850e-08	-6.92996e-09	2.69551e-08	9.00674e-08	-8.16804e-09	8.18994e-08
16.220	-3.05787e-07	2.55641e-08	-2.80222e-07	5.51474e-07	-1.30145e-07	4.21329e-07	9.12174e-09	-1.13821e-09	7.98352e-09	1.21850e-06	-1.84216e-07	1.03428e-06	1.49263e-06	-2.33622e-07	1.25901e-06	5.42847e-07	-4.19330e-08	5.00914e-07	3.18482e-08	-6.51341e-09	2.53348e-08	8.75383e-08	-7.93868e-09	7.95997e-08
16.245	-3.06357e-07	2.56118e-08	-2.80745e-07	5.48093e-07	-1.30443e-07	4.17649e-07	9.21337e-09	-1.14965e-09	8.06372e-09	1.21884e-06	-1.84267e-07	1.03457e-06	1.49149e-06	-2.33444e-07	1.25805e-06	5.40539e-07	-4.17547e-08	4.98784e-07	2.98092e-08	-6.09639e-09	2.37128e-08	8.50006e-08	-7.70854e-09	7.72921e-08
16.269	-3.06935e-07	2.56601e-08	-2.81275e-07	5.44709e-07	-1.30741e-07	4.13969e-07	9.29932e-09	-1.16037e-09	8.13895e-09	1.21916e-06	-1.84316e-07	1.03484e-06	1.49033e-06	-2.33262e-07	1.25707e-06	5.38223e-07	-4.15758e-08	4.96647e-07	2.77679e-08	-5.67893e-09	2.20890e-08	8.24543e-08	-7.47762e-09	7.49767e-08
16.294	-3.07520e-07	2.57090e-08	-2.81811e-07	5.41322e-07	-1.31036e-07	4.10286e-07	9.37959e-09	-1.17039e-09	8.20920e-09	1.21946e-06	-1.84362e-07	1.03510e-06	1.48915e-06	-2.33077e-07	1.25607e-06	5.35900e-07	-4.13964e-08	4.94503e-07	2.57246e-08	-5.26103e-09	2.04635e-08	7.98995e-08	-7.24593e-09	7.26536e-08
16.318	-3.08112e-07	2.57585e-08	-2.82353e-07	5.37933e-07	-1.31331e-07	4.06602e-07	9.45417e-09	-1.17969e-09	8.27448e-09	1.21975e-06	-1.84405e-07	1.03534e-06	1.48795e-06	-2.32889e-07	1.25506e-06	5.33569e-07	-4.12163e-08	4.92353e-07	2.36791e-08	-4.84270e-09	1.88364e-08	7.73363e-08	-7.01348e-09	7.03228e-08
16.343	-3.08711e-07	2.58086e-08	-2.82902e-07	5.34541e-07	-1.31624e-07	4.02917e-07	9.52307e-09	-1.18829e-09	8.33478e-09	1.22002e-06	-1.84446e-07	1.03557e-06	1.48672e-06	-2.32697e-07	1.25403e-06	5.31231e-07	-4.10358e-08	4.90196e-07	2.16316e-08	-4.42397e-09	1.72077e-08	7.47647e-08	-6.78027e-09	6.79845e-08
16.368	-3.09317e-07	2.58592e-08	-2.83458e-07	5.31146e-07	-1.31915e-07	3.99230e-07	9.58628e-09	-1.19618e-09	8.39011e-09	1.22027e-06	-1.84484e-07	1.03578e-06	1.48548e-06	-2.32503e-07	1.25298e-06	5.28886e-07	-4.08546e-08	4.88032e-07	1.95822e-08	-4.00483e-09	1.55774e-08	7.21849e-08	-6.54631e-09	6.56386e-08
16.392	-3.09930e-07	2.59105e-08	-2.84019e-07	5.27748e-07	-1.32205e-07	3.95543e-07	9.64381e-09	-1.20336e-09	8.44045e-09	1.22050e-06	-1.84519e-07	1.03598e-06	1.48421e-06	-2.32304e-07	1.25191e-06	5.26534e-07	-4.06729e-08	4.85861e-07	1.75309e-08	-3.58530e-09	1.39456e-08	6.95968e-08	-6.31160e-09	6.32852e-08
16.417	-3.10550e-07	2.59623e-08	-2.84587e-07	5.24348e-07	-1.32494e-07	3.91854e-07	9.69565e-09	-1.20983e-09	8.48582e-09	1.22072e-06	-1.84552e-07	1.03616e-06	1.48292e-06	-2.32103e-07	1.25082e-06	5.24175e-07	-4.04907e-08	4.83685e-07	1.54777e-08	-3.16540e-09	1.23123e-08	6.70006e-08	-6.07616e-09	6.09245e-08
16.441	-3.11177e-07	2.60147e-08	-2.85162e-07	5.20946e-07	-1.32781e-07	3.88164e-07	9.74180e-09	-1.21558e-09	8.52622e-09	1.22091e-06	-1.84581e-07	1.03633e-06	1.48162e-06	-2.31898e-07	1.24972e-06	5.21809e-07	-4.03079e-08	4.81501e-07	1.34227e-08	-2.74513e-09	1.06776e-08	6.43964e-08	-5.83999e-09	5.85564e-08
16.466	-3.11811e-07	2.60677e-08	-2.85743e-07	5.17541e-07	-1.33067e-07	3.84474e-07	9.78227e-09	-1.22063e-09	8.56163e-09	1.22109e-06	-1.84609e-07	1.03648e-06	1.48029e-06	-2.31690e-07	1.24860e-06	5.19436e-07	-4.01246e-08	4.79311e-07	1.13660e-08	-2.32451e-09	9.04152e-09	6.17842e-08	-5.60309e-09	5.61811e-08
16.490	-3.12452e-07	2.61213e-08	-2.86330e-07	5.14134e-07	-1.33352e-07	3.80782e-07	9.81705e-09	-1.22497e-09	8.59207e-09	1.22126e-06	-1.84633e-07	1.03662e-06	1.47894e-06	-2.31479e-07	1.24746e-06	5.17056e-07	-3.99408e-08	4.77115e-07	9.30768e-09	-1.90355e-09	7.40413e-09	5.91641e-08	-5.36548e-09	5.37986e-08
16.515	-3.13099e-07	2.61755e-08	-2.86924e-07	5.10725e-07	-1.33635e-07	3.77090e-07	9.84614e-09	-1.22860e-09	8.61754e-09	1.22140e-06	-1.84655e-07	1.03674e-06	1.47756e-06	-2.31264e-07	1.24630e-06	5.14669e-07	-3.97564e-08	4.74913e-07	7.24772e-09	-1.48226e-09	5.76546e-09	5.65362e-08	-5.12716e-09	5.14090e-08
16.540	-3.13754e-07	2.62302e-08	-2.87524e-07	5.07314e-07	-1.33917e-07	3.73398e-07	9.86956e-09	-1.23153e-09	8.63803e-09	1.22153e-06	-1.84674e-07	1.03685e-06	1.47617e-06	-2.31046e-07	1.24513e-06	5.12276e-07	-3.95715e-08	4.72704e-07	5.18621e-09	-1.06065e-09	4.12555e-09	5.39005e-08	-4.88814e-09	4.90124e-08
16.564	-3.14416e-07	2.62855e-08	-2.88130e-07	5.03902e-07	-1.34197e-07	3.69705e-07	9.88729e-09	-1.23374e-09	8.65355e-09	1.22164e-06	-1.84690e-07	1.03694e-06	1.47476e-06	-2.30825e-07	1.24393e-06	5.09876e-07	-3.93861e-08	4.70490e-07	3.12320e-09	-6.38738e-10	2.48446e-09	5.12572e-08	-4.64842e-09	4.66088e-08
16.589	-3.15084e-07	2.63414e-08	-2.88743e-07	5.00487e-07	-1.34476e-07	3.66011e-07	9.89935e-09	-1.23524e-09	8.66410e-09	1.22173e-06	-1.84704e-07	1.03702e-06	1.47333e-06	-2.30601e-07	1.24273e-06	5.07469e-07	-3.92002e-08	4.68269e-07	1.05876e-09	-2.16532e-10	8.42231e-10	4.86063e-08	-4.40801e-09	4.41983e-08
16.613	-3.15759e-07	2.63978e-08	-2.89362e-07	4.97071e-07	-1.34753e-07	3.62318e-07	9.90573e-09	-1.23604e-09	8.66969e-09	1.22180e-06	-1.84715e-07	1.03708e-06	1.47187e-06	-2.30373e-07	1.24150e-06	5.05056e-07	-3.90138e-08	4.66042e-07	-1.00705e-09	2.05955e-10	-8.01093e-10	4.59479e-08	-4.16693e-09	4.17810e-08
16.638	-3.16441e-07	2.64549e-08	-2.89987e-07	4.93653e-07	-1.35029e-07	3.58624e-07	9.90643e-09	-1.23613e-09	8.67031e-09	1.22186e-06	-1.84724e-07	1.03713e-06	1.47040e-06	-2.30142e-07	1.24026e-06	5.02636e-07	-3.88269e-08	4.63809e-07	-3.07417e-09	6.28711e-10	-2.44546e-09	4.32821e-08	-3.92517e-09	3.93569e-08
16.663	-3.17130e-07	2.65124e-08	-2.90618e-07	4.90233e-07	-1.35303e-07	3.54930e-07	9.90147e-09	-1.23551e-09	8.66596e-09	1.22189e-06	-1.84730e-07	1.03717e-06	1.46890e-06	-2.29909e-07	1.23900e-06	5.00210e-07	-3.86395e-08	4.61570e-07	-5.14255e-09	1.05172e-09	-4.09083e-09	4.06090e-08	-3.68275e-09	3.69262e-08
16.687	-3.17826e-07	2.65706e-08	-2.91255e-07	4.86813e-07	-1.35576e-07	3.51237e-07	9.89084e-09	-1.23418e-09	8.65666e-09	1.22192e-06	-1.84733e-07	1.03718e-06	1.46739e-06	-2.29671e-07	1.23772e-06	4.97777e-07	-3.84516e-08	4.59326e-07	-7.21213e-09	1.47498e-09	-5.73715e-09	3.79286e-08	-3.43967e-09	3.44889e-08
16.712	-3.18528e-07	2.66293e-08	-2.91899e-07	4.83391e-07	-1.35848e-07	3.47543e-07	9.87455e-09	-1.23215e-09	8.64240e-09	1.22192e-06	-1.84733e-07	1.03719e-06	1.46585e-06	-2.29431e-07	1.23642e-06	4.95339e-07	-3.82632e-08	4.57076e-07	-9.28284e-09	1.89847e-09	-7.38437e-09	3.52410e-08	-3.19594e-09	3.20450e-08
16.736	-3.19237e-07	2.66886e-08	-2.92549e-07	4.79967e-07	-1.36118e-07	3.43850e-07	9.85260e-09	-1.22941e-09	8.62319e-09	1.22191e-06	-1.84731e-07	1.03717e-06	1.46430e-06	-2.29188e-07	1.23511e-06	4.92894e-07	-3.80743e-08	4.54820e-07	-1.13546e-08	2.32218e-09	-9.03245e-09	3.25463e-08	-2.95156e-09	2.95947e-08
16.761	-3.19953e-07	2.67484e-08	-2.93205e-07	4.76543e-07	-1.36386e-07	3.40157e-07	9.82499e-09	-1.22597e-09	8.59903e-09	1.22187e-06	-1.84726e-07	1.03715e-06	1.46272e-06	-2.28941e-07	1.23378e-06	4.90443e-07	-3.78850e-08	4.52558e-07	-1.34274e-08	2.74609e-09	-1.06813e-08	2.98446e-08	-2.70655e-09	2.71380e-08
16.785	-3.20676e-07	2.68088e-08	-2.93867e-07	4.73117e-07	-1.36653e-07	3.36464e-07	9.79174e-09	-1.22182e-09	8.56992e-09	1.22182e-06	-1.84719e-07	1.03711e-06	1.46113e-06	-2.28692e-07	1.23244e-06	4.87986e-07	-3.76952e-08	4.50291e-07	-1.55012e-08	3.17021e-09	-1.23310e-08	2.71360e-08	-2.46091e-09	2.46751e-08
16.810	-3.21405e-07	2.68698e-08	-2.94535e-07	4.69691e-07	-1.36919e-07	3.32772e-07	9.75284e-09	-1.21696e-09	8.53588e-09	1.22176e-06	-1.84709e-07	1.03705e-06	1.45951e-06	-2.28439e-07	1.23108e-06	4.85523e-07	-3.75049e-08	4.48018e-07	-1.75758e-08	3.59450e-09	-1.39813e-08	2.44205e-08	-2.21465e-09	2.22059e-08
16.835	-3.22140e-07	2.69313e-08	-2.95209e-07	4.66264e-07	-1.37183e-07	3.29081e-07	9.70830e-09	-1.21140e-09	8.49690e-09	1.22167e-06	-1.84696e-07	1.03698e-06	1.45788e-06	-2.28183e-07	1.22970e-06	4.83054e-07	-3.73142e-08	4.45740e-07	-1.96513e-08	4.01897e-09	-1.56324e-08	2.16983e-08	-1.96777e-09	1.97305e-08
16.859	-3.22882e-07	2.69933e-08	-2.95889e-07	4.62836e-07	-1.37445e-07	3.25391e-07	9.65814e-09	-1.20514e-09	8.45299e-09	1.22157e-06	-1.84681e-07	1.03689e-06	1.45623e-06	-2.27924e-07	1.22830e-06	4.80579e-07	-3.71231e-08	4.43456e-07	-2.17276e-08	4.44360e-09	-1.72840e-08	1.89694e-08	-1.72030e-09	1.72491e-08
16.884	-3.23631e-07	2.70559e-08	-2.96575e-07	4.59407e-07	-1.37706e-07	3.21701e-07	9.60234e-09	-1.19818e-09	8.40416e-09	1.22145e-06	-1.84663e-07	1.03679e-06	1.45455e-06	-2.27662e-07	1.22689e-06	4.78099e-07	-3.69314e-08	4.41167e-07	-2.38046e-08	4.86837e-09	-1.89362e-08	1.62339e-08	-1.47222e-09	1.47617e-08
16.908	-3.24387e-07	2.71191e-08	-2.97267e-07	4.55978e-07	-1.37966e-07	3.18012e-07	9.54092e-09	-1.19052e-09	8.35040e-09	1.22132e-06	-1.84643e-07	1.03668e-06	1.45286e-06	-2.27397e-07	1.22546e-06	4.75613e-07	-3.67394e-08	4.38873e-07	-2.58822e-08	5.29327e-09	-2.05890e-08	1.34919e-08	-1.22355e-09	1.22683e-08
16.933	-3.25148e-07	2.71828e-08	-2.97966e-07	4.52549e-07	-1.38224e-07	3.14325e-07	9.47389e-09	-1.18216e-09	8.29174e-09	1.22117e-06	-1.84619e-07	1.03655e-06	1.45114e-06	-2.27129e-07	1.22402e-06	4.73121e-07	-3.65469e-08	4.36574e-07	-2.79605e-08	5.71830e-09	-2.22422e-08	1.07434e-08	-9.74302e-10	9.76913e-09
16.957	-3.25917e-07	2.72470e-08	-2.98670e-07	4.49119e-07	-1.38480e-07	3.10638e-07	9.40126e-09	-1.17309e-09	8.22817e-09	1.22099e-06	-1.84594e-07	1.03640e-06	1.44941e-06	-2.26858e-07	1.22255e-06	4.70623e-07	-3.63540e-08	4.34269e-07	-3.00392e-08	6.14344e-09	-2.38958e-08	7.98867e-09	-7.24477e-10	7.26420e-09
16.982	-3.26691e-07	2.73118e-08	-2.99380e-07	4.45689e-07	-1.38735e-07	3.06953e-07	9.32302e-09	-1.16333e-09	8.15969e-09	1.22081e-06	-1.84565e-07	1.03624e-06	1.44766e-06	-2.26584e-07	1.22108e-06	4.68121e-07	-3.61607e-08	4.31960e-07	-3.21185e-08	6.56868e-09	-2.55498e-08	5.22766e-09	-4.74087e-10	4.75357e-09
17.007	-3.27472e-07	2.73771e-08	-3.00095e-07	4.42258e-07	-1.38989e-07	3.03269e-07	9.23919e-09	-1.15287e-09	8.08632e-09	1.22060e-06	-1.84534e-07	1.03607e-06	1.44589e-06	-2.26306e-07	1.21958e-06	4.65612e-07	-3.59669e-08	4.29645e-07	-3.41982e-08	6.99400e-09	-2.72042e-08	2.46049e-09	-2.23137e-10	2.23735e-09
17.031	-3.28260e-07	2.74429e-08	-3.00817e-07	4.38828e-07	-1.39241e-07	2.99587e-07	9.14978e-09	-1.14171e-09	8.00807e-09	1.22038e-06	-1.84501e-07	1.03588e-06	1.44410e-06	-2.26026e-07	1.21807e-06	4.63099e-07	-3.57728e-08	4.27326e-07	-3.62782e-08	7.41939e-09	-2.88588e-08	-3.12763e-10	2.83638e-11	-2.84399e-10
17.056	-3.29054e-07	2.75093e-08	-3.01544e-07	4.35398e-07	-1.39491e-07	2.95906e-07	9.05480e-09	-1.12986e-09	7.92494e-09	1.22014e-06	-1.84465e-07	1.03568e-06	1.44229e-06	-2.25743e-07	1.21655e-06	4.60580e-07	-3.55782e-08	4.25002e-07	-3.83585e-08	7.84484e-09	-3.05136e-08	-3.09200e-09	2.80408e-10	-2.81159e-09
17.080	-3.29854e-07	2.75761e-08	-3.02278e-07	4.31967e-07	-1.39740e-07	2.92227e-07	8.95424e-09	-1.11731e-09	7.83693e-09	1.21988e-06	-1.84426e-07	1.03546e-06	1.44046e-06	-2.25457e-07	1.21501e-06	4.58056e-07	-3.53832e-08	4.22673e-07	-4.04390e-08	8.27034e-09	-3.21687e-08	-5.87714e-09	5.32986e-10	-5.34415e-09
17.105	-3.30660e-07	2.76436e-08	-3.03017e-07	4.28538e-07	-1.39987e-07	2.88550e-07	8.84813e-09	-1.10407e-09	7.74406e-09	1.21961e-06	-1.84385e-07	1.03523e-06	1.43862e-06	-2.25168e-07	1.21345e-06	4.55527e-07	-3.51878e-08	4.20339e-07	-4.25197e-08	8.69588e-09	-3.38239e-08	-8.66809e-09	7.86092e-10	-7.88199e-09
17.129	-3.31473e-07	2.77115e-08	-3.03761e-07	4.25108e-07	-1.40233e-07	2.84875e-07	8.73648e-09	-1.09014e-09	7.64634e-09	1.21932e-06	-1.84341e-07	1.03498e-06	1.43675e-06	-2.24876e-07	1.21187e-06	4.52993e-07	-3.49921e-08	4.18001e-07	-4.46006e-08	9.12143e-09	-3.54791e-08	-1.14648e-08	1.03972e-09	-1.04250e-08
17.154	-3.32292e-07	2.77800e-08	-3.04512e-07	4.21679e-07	-1.40477e-07	2.81201e-07	8.61928e-09	-1.07552e-09	7.54376e-09	1.21901e-06	-1.84294e-07	1.03472e-06	1.43487e-06	-2.24581e-07	1.21029e-06	4.50453e-07	-3.47959e-08	4.15658e-07	-4.66814e-08	9.54700e-09	-3.71344e-08	-1.42671e-08	1.29385e-09	-1.29732e-08
17.179	-3.33117e-07	2.78489e-08	-3.05268e-07	4.18250e-07	-1.40720e-07	2.77530e-07	8.49655e-09	-1.06020e-09	7.43635e-09	1.21869e-06	-1.84245e-07	1.03444e-06	1.43296e-06	-2.24283e-07	1.20868e-06	4.47909e-07	-3.45994e-08	4.13310e-07	-4.87623e-08	9.97257e-09	-3.87897e-08	-1.70749e-08	1.54849e-09	-1.55264e-08
17.203	-3.33948e-07	2.79184e-08	-3.06030e-07	4.14822e-07	-1.40961e-07	2.73861e-07	8.36831e-09	-1.04420e-09	7.32411e-09	1.21835e-06	-1.84194e-07	1.03415e-06	1.43104e-06	-2.23982e-07	1.20706e-06	4.45361e-07	-3.44025e-08	4.10958e-07	-5.08431e-08	1.03981e-08	-4.04450e-08	-1.98882e-08	1.80362e-09	-1.80846e-08
17.228	-3.34785e-07	2.79884e-08	-3.06797e-07	4.11394e-07	-1.41201e-07	2.70194e-07	8.23455e-09	-1.02751e-09	7.20704e-09	1.21799e-06	-1.84139e-07	1.03385e-06	1.42910e-06	-2.23679e-07	1.20542e-06	4.42807e-07	-3.42053e-08	4.08602e-07	-5.29238e-08	1.08236e-08	-4.21001e-08	-2.27069e-08	2.05924e-09	-2.06476e-08
17.252	-3.35629e-07	2.80589e-08	-3.07570e-07	4.07968e-07	-1.41438e-07	2.66529e-07	8.09530e-09	-1.01013e-09	7.08517e-09	1.21762e-06	-1.84083e-07	1.03353e-06	1.42714e-06	-2.23372e-07	1.20377e-06	4.40249e-07	-3.40077e-08	4.06241e-07	-5.50042e-08	1.12491e-08	-4.37551e-08	-2.55308e-08	2.31534e-09	-2.32155e-08
17.277	-3.36478e-07	2.81299e-08	-3.08348e-07	4.04542e-07	-1.41675e-07	2.62867e-07	7.95056e-09	-9.92073e-10	6.95849e-09	1.21722e-06	-1.84024e-07	1.03320e-06	1.42517e-06	-2.23063e-07	1.20211e-06	4.37686e-07	-3.38097e-08	4.03876e-07	-5.70844e-08	1.16746e-08	-4.54099e-08	-2.83599e-08	2.57191e-09	-2.57880e-08
17.302	-3.37334e-07	2.82015e-08	-3.09132e-07	4.01117e-07	-1.41910e-07	2.59208e-07	7.80035e-09	-9.73330e-10	6.82702e-09	1.21682e-06	-1.83962e-07	1.03285e-06	1.42317e-06	-2.22751e-07	1.20042e-06	4.35118e-07	-3.36114e-08	4.01507e-07	-5.91643e-08	1.20999e-08	-4.70644e-08	-3.11942e-08	2.82894e-09	-2.83652e-08
17.326	-3.38195e-07	2.82735e-08	-3.09921e-07	3.97694e-07	-1.42143e-07	2.55551e-07	7.64467e-09	-9.53904e-10	6.69077e-09	1.21639e-06	-1.83897e-07	1.03249e-06	1.42116e-06	-2.22436e-07	1.19873e-06	4.32547e-07	-3.34127e-08	3.99134e-07	-6.12439e-08	1.25252e-08	-4.87186e-08	-3.40334e-08	3.08642e-09	-3.09470e-08
17.351	-3.39062e-07	2.83460e-08	-3.10716e-07	3.94271e-07	-1.42375e-07	2.51897e-07	7.48354e-09	-9.33798e-10	6.54974e-09	1.21595e-06	-1.83831e-07	1.03212e-06	1.41913e-06	-2.22118e-07	1.19701e-06	4.29970e-07	-3.32137e-08	3.96757e-07	-6.33230e-08	1.29504e-08	-5.03725e-08	-3.68775e-08	3.34435e-09	-3.35331e-08
17.375	-3.39936e-07	2.84190e-08	-3.11517e-07	3.90850e-07	-1.42605e-07	2.48245e-07	7.31697e-09	-9.13014e-10	6.40396e-09	1.21549e-06	-1.83761e-07	1.03173e-06	1.41708e-06	-2.21798e-07	1.19529e-06	4.27390e-07	-3.30144e-08	3.94375e-07	-6.54015e-08	1.33755e-08	-5.20260e-08	-3.97264e-08	3.60271e-09	-3.61237e-08
17.400	-3.40815e-07	2.84925e-08	-3.12322e-07	3.87430e-07	-1.42833e-07	2.44597e-07	7.14498e-09	-8.91553e-10	6.25343e-09	1.21501e-06	-1.83690e-07	1.03133e-06	1.41502e-06	-2.21474e-07	1.19354e-06	4.24805e-07	-3.28147e-08	3.91990e-07	-6.74796e-08	1.38005e-08	-5.36791e-08	-4.25801e-08	3.86151e-09	-3.87186e-08
17.424	-3.41699e-07	2.85665e-08	-3.13133e-07	3.84012e-07	-1.43060e-07	2.40952e-07	6.96757e-09	-8.69416e-10	6.09816e-09	1.21452e-06	-1.83615e-07	1.03091e-06	1.41294e-06	-2.21148e-07	1.19179e-06	4.22216e-07	-3.26147e-08	3.89601e-07	-6.95570e-08	1.42254e-08	-5.53316e-08	-4.54384e-08	4.12072e-09	-4.13177e-08
17.449	-3.42590e-07	2.86409e-08	-3.13949e-07	3.80595e-07	-1.43285e-07	2.37310e-07	6.78476e-09	-8.46605e-10	5.93816e-09	1.21402e-06	-1.83538e-07	1.03048e-06	1.41083e-06	-2.20820e-07	1.19002e-06	4.19623e-07	-3.24144e-08	3.87209e-07	-7.16337e-08	1.46501e-08	-5.69836e-08	-4.83012e-08	4.38034e-09	-4.39209e-08
17.474	-3.43487e-07	2.87159e-08	-3.14771e-07	3.77180e-07	-1.43509e-07	2.33671e-07	6.59657e-09	-8.23122e-10	5.77345e-09	1.21349e-06	-1.83459e-07	1.03003e-06	1.40872e-06	-2.20488e-07	1.18823e-06	4.17026e-07	-3.22138e-08	3.84812e-07	-7.37097e-08	1.50746e-08	-5.86350e-08	-5.11685e-08	4.64037e-09	-4.65281e-08
17.498	-3.44389e-07	2.87913e-08	-3.15597e-07	3.73766e-07	-1.43731e-07	2.30036e-07	6.40300e-09	-7.98968e-10	5.60403e-09	1.21295e-06	-1.83377e-07	1.02957e-06	1.40658e-06	-2.20154e-07	1.18643e-06	4.14425e-07	-3.20129e-08	3.82412e-07	-7.57848e-08	1.54990e-08	-6.02858e-08	-5.40401e-08	4.90079e-09	-4.91393e-08
17.523	-3.45297e-07	2.88672e-08	-3.16429e-07	3.70355e-07	-1.43951e-07	2.26404e-07	6.20407e-09	-7.74146e-10	5.42993e-09	1.21239e-06	-1.83293e-07	1.02910e-06	1.40443e-06	-2.19817e-07	1.18461e-06	4.11820e-07	-3.18117e-08	3.80009e-07	-7.78591e-08	1.59233e-08	-6.19359e-08	-5.69160e-08	5.16160e-09	-5.17544e-08
17.547	-3.46210e-07	2.89435e-08	-3.17266e-07	3.66945e-07	-1.44170e-07	2.22775e-07	5.99980e-09	-7.48657e-10	5.25114e-09	1.21182e-06	-1.83206e-07	1.02861e-06	1.40226e-06	-2.19477e-07	1.18278e-06	4.09212e-07	-3.16102e-08	3.77602e-07	-7.99325e-08	1.63473e-08	-6.35852e-08	-5.97960e-08	5.42279e-09	-5.43732e-08
17.572	-3.47129e-07	2.90204e-08	-3.18109e-07	3.63537e-07	-1.44387e-07	2.19150e-07	5.79020e-09	-7.22503e-10	5.06770e-09	1.21123e-06	-1.83117e-07	1.02811e-06	1.40007e-06	-2.19135e-07	1.18094e-06	4.06600e-07	-3.14084e-08	3.75191e-07	-8.20049e-08	1.67711e-08	-6.52338e-08	-6.26801e-08	5.68434e-09	-5.69958e-08
17.596	-3.48054e-07	2.90977e-08	-3.18956e-07	3.60132e-07	-1.44603e-07	2.15529e-07	5.57528e-09	-6.95685e-10	4.87960e-09	1.21062e-06	-1.83026e-07	1.02760e-06	1.39787e-06	-2.18790e-07	1.17908e-06	4.03984e-07	-3.12063e-08	3.72777e-07	-8.40762e-08	1.71948e-08	-6.68815e-08	-6.55682e-08	5.94625e-09	-5.96220e-08
17.621	-3.48984e-07	2.91754e-08	-3.19808e-07	3.56729e-07	-1.44817e-07	2.11912e-07	5.35506e-09	-6.68206e-10	4.68686e-09	1.21000e-06	-1.82932e-07	1.02707e-06	1.39565e-06	-2.18443e-07	1.17721e-06	4.01364e-07	-3.10040e-08	3.70360e-07	-8.61464e-08	1.76181e-08	-6.85283e-08	-6.84602e-08	6.20852e-09	-6.22516e-08
17.646	-3.49919e-07	2.92536e-08	-3.20666e-07	3.53328e-07	-1.45029e-07	2.08299e-07	5.12956e-09	-6.40068e-10	4.48950e-09	1.20936e-06	-1.82835e-07	1.02653e-06	1.39341e-06	-2.18093e-07	1.17532e-06	3.98742e-07	-3.08014e-08	3.67940e-07	-8.82155e-08	1.80413e-08	-7.01742e-08	-7.13559e-08	6.47113e-09	-6.48848e-08
17.670	-3.50860e-07	2.93323e-08	-3.21528e-07	3.49929e-07	-1.45240e-07	2.04689e-07	4.89879e-09	-6.11273e-10	4.28752e-09	1.20871e-06	-1.82736e-07	1.02597e-06	1.39116e-06	-2.17740e-07	1.17342e-06	3.96115e-07	-3.05985e-08	3.65517e-07	-9.02833e-08	1.84642e-08	-7.18191e-08	-7.42553e-08	6.73407e-09	-6.75212e-08
17.695	-3.51807e-07	2.94114e-08	-3.22395e-07	3.46533e-07	-1.45449e-07	2.01084e-07	4.66277e-09	-5.81822e-10	4.08095e-09	1.20804e-06	-1.82635e-07	1.02540e-06	1.38889e-06	-2.17385e-07	1.17150e-06	3.93486e-07	-3.03954e-08	3.63090e-07	-9.23498e-08	1.88868e-08	-7.34630e-08	-7.71583e-08	6.99734e-09	-7.01610e-08
17.719	-3.52758e-07	2.94910e-08	-3.23267e-07	3.43139e-07	-1.45656e-07	1.97483e-07	4.42152e-09	-5.51718e-10	3.86980e-09	1.20735e-06	-1.82531e-07	1.02482e-06	1.38660e-06	-2.17027e-07	1.16957e-06	3.90853e-07	-3.01920e-08	3.60661e-07	-9.44150e-08	1.93092e-08	-7.51058e-08	-8.00648e-08	7.26092e-09	-7.28039e-08
17.744	-3.53715e-07	2.95710e-08	-3.24144e-07	3.39748e-07	-1.45862e-07	1.93886e-07	4.17504e-09	-5.20963e-10	3.65408e-09	1.20665e-06	-1.82425e-07	1.02422e-06	1.38430e-06	-2.16666e-07	1.16763e-06	3.88217e-07	-2.99884e-08	3.58229e-07	-9.64787e-08	1.97312e-08	-7.67475e-08	-8.29747e-08	7.52481e-09	-7.54499e-08
17.768	-3.54677e-07	2.96514e-08	-3.25026e-07	3.36360e-07	-1.46066e-07	1.90294e-07	3.92336e-09	-4.89558e-10	3.43380e-09	1.20593e-06	-1.82316e-07	1.02361e-06	1.38198e-06	-2.16303e-07	1.16568e-06	3.85578e-07	-2.97846e-08	3.55794e-07	-9.85410e-08	2.01530e-08	-7.83880e-08	-8.58879e-08	7.78901e-09	-7.80989e-08
17.793	-3.55645e-07	2.97323e-08	-3.25913e-07	3.32975e-07	-1.46269e-07	1.86706e-07	3.66650e-09	-4.57507e-10	3.20899e-09	1.20520e-06	-1.82205e-07	1.02299e-06	1.37965e-06	-2.15938e-07	1.16371e-06	3.82936e-07	-2.95805e-08	3.53356e-07	-1.00602e-07	2.05744e-08	-8.00273e-08	-8.88043e-08	8.05349e-09	-8.07508e-08
17.818	-3.56618e-07	2.98136e-08	-3.26804e-07	3.29593e-07	-1.46470e-07	1.83123e-07	3.40447e-09	-4.24810e-10	2.97966e-09	1.20445e-06	-1.82092e-07	1.02236e-06	1.37729e-06	-2.15570e-07	1.16172e-06	3.80291e-07	-2.93762e-08	3.50915e-07	-1.02661e-07	2.09956e-08	-8.16653e-08	-9.17238e-08	8.31825e-09	-8.34055e-08
17.842	-3.57595e-07	2.98954e-08	-3.27700e-07	3.26214e-07	-1.46669e-07	1.79545e-07	3.13729e-09	-3.91472e-10	2.74582e-09	1.20368e-06	-1.81976e-07	1.02171e-06	1.37493e-06	-2.15200e-07	1.15973e-06	3.77644e-07	-2.91716e-08	3.48472e-07	-1.04718e-07	2.14163e-08	-8.33019e-08	-9.46463e-08	8.58329e-09	-8.60630e-08
17.867	-3.58578e-07	2.99775e-08	-3.28601e-07	3.22837e-07	-1.46866e-07	1.75971e-07	2.86498e-09	-3.57493e-10	2.50748e-09	1.20290e-06	-1.81858e-07	1.02104e-06	1.37255e-06	-2.14827e-07	1.15772e-06	3.74993e-07	-2.89669e-08	3.46026e-07	-1.06774e-07	2.18368e-08	-8.49372e-08	-9.75717e-08	8.84859e-09	-8.87231e-08
17.891	-3.59566e-07	3.00601e-08	-3.29506e-07	3.19465e-07	-1.47062e-07	1.72402e-07	2.58755e-09	-3.22876e-10	2.26468e-09	1.20210e-06	-1.81738e-07	1.02037e-06	1.37015e-06	-2.14451e-07	1.15570e-06	3.72340e-07	-2.87620e-08	3.43578e-07	-1.08828e-07	2.22568e-08	-8.65711e-08	-1.00500e-07	9.11414e-09	-9.13857e-08
17.916	-3.60559e-07	3.01431e-08	-3.30416e-07	3.16095e-07	-1.47256e-07	1.68839e-07	2.30504e-09	-2.87623e-10	2.01741e-09	1.20129e-06	-1.81615e-07	1.01968e-06	1.36773e-06	-2.14074e-07	1.15366e-06	3.69684e-07	-2.85568e-08	3.41127e-07	-1.10880e-07	2.26765e-08	-8.82035e-08	-1.03431e-07	9.37994e-09	-9.40509e-08
17.940	-3.61557e-07	3.02265e-08	-3.31330e-07	3.12729e-07	-1.47449e-07	1.65280e-07	2.01744e-09	-2.51737e-10	1.76571e-09	1.20046e-06	-1.81490e-07	1.01898e-06	1.36531e-06	-2.13694e-07	1.15161e-06	3.67026e-07	-2.83515e-08	3.38674e-07	-1.12930e-07	2.30958e-08	-8.98344e-08	-1.06364e-07	9.64598e-09	-9.67184e-08
17.965	-3.62559e-07	3.03104e-08	-3.32249e-07	3.09366e-07	-1.47640e-07	1.61726e-07	1.72479e-09	-2.15220e-10	1.50957e-09	1.19962e-06	-1.81362e-07	1.01826e-06	1.36286e-06	-2.13311e-07	1.14955e-06	3.64365e-07	-2.81459e-08	3.36219e-07	-1.14978e-07	2.35147e-08	-9.14638e-08	-1.09300e-07	9.91224e-09	-9.93881e-08
17.990	-3.63567e-07	3.03946e-08	-3.33172e-07	3.06007e-07	-1.47829e-07	1.58178e-07	1.42711e-09	-1.78075e-10	1.24903e-09	1.19876e-06	-1.81233e-07	1.01753e-06	1.36040e-06	-2.12926e-07	1.14748e-06	3.61702e-07	-2.79402e-08	3.33762e-07	-1.17025e-07	2.39332e-08	-9.30915e-08	-1.12239e-07	1.01787e-08	-1.02060e-07
18.014	-3.64579e-07	3.04792e-08	-3.34100e-07	3.02652e-07	-1.48017e-07	1.54635e-07	1.12441e-09	-1.40304e-10	9.84102e-10	1.19789e-06	-1.81101e-07	1.01679e-06	1.35793e-06	-2.12539e-07	1.14539e-06	3.59037e-07	-2.77343e-08	3.31302e-07	-1.19069e-07	2.43512e-08	-9.47175e-08	-1.15180e-07	1.04454e-08	-1.04734e-07
18.039	-3.65597e-07	3.05643e-08	-3.35032e-07	2.99300e-07	-1.48203e-07	1.51098e-07	8.16706e-10	-1.01909e-10	7.14798e-10	1.19700e-06	-1.80966e-07	1.01604e-06	1.35544e-06	-2.12149e-07	1.14329e-06	3.56369e-07	-2.75283e-08	3.28841e-07	-1.21111e-07	2.47688e-08	-9.63418e-08	-1.18123e-07	1.07123e-08	-1.07410e-07
18.063	-3.66618e-07	3.06497e-08	-3.35969e-07	2.95953e-07	-1.48387e-07	1.47566e-07	5.04031e-10	-6.28932e-11	4.41138e-10	1.19610e-06	-1.80830e-07	1.01527e-06	1.35294e-06	-2.11758e-07	1.14118e-06	3.53699e-07	-2.73220e-08	3.26377e-07	-1.23150e-07	2.51860e-08	-9.79644e-08	-1.21068e-07	1.09794e-08	-1.10088e-07
18.088	-3.67645e-07	3.07355e-08	-3.36910e-07	2.92609e-07	-1.48569e-07	1.44039e-07	1.86401e-10	-2.32591e-11	1.63142e-10	1.19518e-06	-1.80691e-07	1.01449e-06	1.35042e-06	-2.11363e-07	1.13905e-06	3.51028e-07	-2.71157e-08	3.23912e-07	-1.25188e-07	2.56026e-08	-9.95852e-08	-1.24015e-07	1.12467e-08	-1.12768e-07
18.113	-3.68676e-07	3.08217e-08	-3.37854e-07	2.89269e-07	-1.48750e-07	1.40519e-07	-1.36165e-10	1.69907e-11	-1.19174e-10	1.19424e-06	-1.80549e-07	1.01369e-06	1.34788e-06	-2.10967e-07	1.13692e-06	3.48354e-07	-2.69091e-08	3.21445e-07	-1.27223e-07	2.60189e-08	-1.01204e-07	-1.26964e-07	1.15141e-08	-1.15450e-07
18.137	-3.69712e-07	3.09083e-08	-3.38804e-07	2.85933e-07	-1.48929e-07	1.37004e-07	-4.63644e-10	5.78536e-11	-4.05790e-10	1.19329e-06	-1.80406e-07	1.01289e-06	1.34534e-06	-2.10568e-07	1.13477e-06	3.45678e-07	-2.67024e-08	3.18976e-07	-1.29256e-07	2.64346e-08	-1.02821e-07	-1.29915e-07	1.17817e-08	-1.18133e-07
18.162	-3.70752e-07	3.09953e-08	-3.39757e-07	2.82602e-07	-1.49107e-07	1.33495e-07	-7.96016e-10	9.93270e-11	-6.96689e-10	1.19233e-06	-1.80260e-07	1.01207e-06	1.34278e-06	-2.10167e-07	1.13261e-06	3.43001e-07	-2.64956e-08	3.16505e-07	-1.31286e-07	2.68498e-08	-1.04436e-07	-1.32867e-07	1.20495e-08	-1.20818e-07
18.186	-3.71797e-07	3.10826e-08	-3.40714e-07	2.79275e-07	-1.49283e-07	1.29992e-07	-1.13326e-09	1.41408e-10	-9.91849e-10	1.19135e-06	-1.80112e-07	1.01124e-06	1.34020e-06	-2.09764e-07	1.13044e-06	3.40322e-07	-2.62887e-08	3.14033e-07	-1.33314e-07	2.72645e-08	-1.06049e-07	-1.35822e-07	1.23174e-08	-1.23504e-07
18.211	-3.72846e-07	3.11704e-08	-3.41676e-07	2.75952e-07	-1.49457e-07	1.26496e-07	-1.47535e-09	1.84094e-10	-1.29125e-09	1.19036e-06	-1.79962e-07	1.01040e-06	1.33761e-06	-2.09359e-07	1.12825e-06	3.37641e-07	-2.60816e-08	3.11560e-07	-1.35339e-07	2.76787e-08	-1.07660e-07	-1.38777e-07	1.25854e-08	-1.26192e-07
18.235	-3.73900e-07	3.12584e-08	-3.42641e-07	2.72634e-07	-1.49629e-07	1.23005e-07	-1.82227e-09	2.27383e-10	-1.59488e-09	1.18935e-06	-1.79809e-07	1.00954e-06	1.33500e-06	-2.08951e-07	1.12605e-06	3.34959e-07	-2.58744e-08	3.09084e-07	-1.37361e-07	2.80923e-08	-1.09269e-07	-1.41734e-07	1.28536e-08	-1.28881e-07
18.260	-3.74958e-07	3.13469e-08	-3.43611e-07	2.69321e-07	-1.49800e-07	1.19521e-07	-2.17399e-09	2.71271e-10	-1.90272e-09	1.18833e-06	-1.79655e-07	1.00867e-06	1.33239e-06	-2.08541e-07	1.12385e-06	3.32275e-07	-2.56671e-08	3.06608e-07	-1.39381e-07	2.85054e-08	-1.10876e-07	-1.44693e-07	1.31219e-08	-1.31571e-07
18.285	-3.76020e-07	3.14357e-08	-3.44584e-07	2.66012e-07	-1.49969e-07	1.16043e-07	-2.53049e-09	3.15755e-10	-2.21473e-09	1.18729e-06	-1.79498e-07	1.00779e-06	1.32976e-06	-2.08129e-07	1.12163e-06	3.29590e-07	-2.54597e-08	3.04130e-07	-1.41398e-07	2.89179e-08	-1.12480e-07	-1.47652e-07	1.33903e-08	-1.34262e-07
18.309	-3.77087e-07	3.15249e-08	-3.45562e-07	2.62708e-07	-1.50136e-07	1.12571e-07	-2.89175e-09	3.60833e-10	-2.53092e-09	1.18624e-06	-1.79339e-07	1.00690e-06	1.32711e-06	-2.07715e-07	1.11939e-06	3.26903e-07	-2.52521e-08	3.01651e-07	-1.43413e-07	2.93298e-08	-1.14083e-07	-1.50613e-07	1.36588e-08	-1.36954e-07
18.334	-3.78157e-07	3.16144e-08	-3.46543e-07	2.59408e-07	-1.50302e-07	1.09106e-07	-3.25775e-09	4.06503e-10	-2.85124e-09	1.18517e-06	-1.79178e-07	1.00599e-06	1.32445e-06	-2.07299e-07	1.11715e-06	3.24216e-07	-2.50445e-08	2.99171e-07	-1.45424e-07	2.97412e-08	-1.15683e-07	-1.53575e-07	1.39274e-08	-1.39647e-07
18.358	-3.79232e-07	3.17042e-08	-3.47528e-07	2.56114e-07	-1.50466e-07	1.05648e-07	-3.62845e-09	4.52760e-10	-3.17570e-09	1.18409e-06	-1.79014e-07	1.00507e-06	1.32178e-06	-2.06881e-07	1.11490e-06	3.21527e-07	-2.48368e-08	2.96690e-07	-1.47432e-07	3.01519e-08	-1.17280e-07	-1.56538e-07	1.41961e-08	-1.42341e-07
18.383	-3.80311e-07	3.17944e-08	-3.48517e-07	2.52825e-07	-1.50628e-07	1.02196e-07	-4.00385e-09	4.99602e-10	-3.50425e-09	1.18299e-06	-1.78849e-07	1.00415e-06	1.31909e-06	-2.06461e-07	1.11263e-06	3.18837e-07	-2.46290e-08	2.94208e-07	-1.49438e-07	3.05621e-08	-1.18876e-07	-1.59501e-07	1.44648e-08	-1.45036e-07
18.407	-3.81394e-07	3.18850e-08	-3.49509e-07	2.49540e-07	-1.50789e-07	9.87516e-08	-4.38391e-09	5.47026e-10	-3.83688e-09	1.18188e-06	-1.78681e-07	1.00320e-06	1.31639e-06	-2.06038e-07	1.11036e-06	3.16146e-07	-2.44212e-08	2.91725e-07	-1.51440e-07	3.09716e-08	-1.20468e-07	-1.62465e-07	1.47336e-08	-1.47731e-07
18.432	-3.82481e-07	3.19758e-08	-3.50505e-07	2.46261e-07	-1.50948e-07	9.53137e-08	-4.76861e-09	5.95028e-10	-4.17358e-09	1.18076e-06	-1.78511e-07	1.00225e-06	1.31368e-06	-2.05614e-07	1.10807e-06	3.13454e-07	-2.42132e-08	2.89241e-07	-1.53439e-07	3.13805e-08	-1.22059e-07	-1.65430e-07	1.50025e-08	-1.50427e-07
18.457	-3.83572e-07	3.20670e-08	-3.51505e-07	2.42988e-07	-1.51105e-07	9.18828e-08	-5.15792e-09	6.43607e-10	-4.51432e-09	1.17962e-06	-1.78339e-07	1.00128e-06	1.31096e-06	-2.05187e-07	1.10577e-06	3.10762e-07	-2.40052e-08	2.86756e-07	-1.55435e-07	3.17887e-08	-1.23647e-07	-1.68395e-07	1.52714e-08	-1.53124e-07
18.481	-3.84667e-07	3.21586e-08	-3.52508e-07	2.39719e-07	-1.51260e-07	8.84590e-08	-5.55183e-09	6.92759e-10	-4.85907e-09	1.17847e-06	-1.78165e-07	1.00031e-06	1.30822e-06	-2.04759e-07	1.10346e-06	3.08068e-07	-2.37972e-08	2.84271e-07	-1.57428e-07	3.21962e-08	-1.25232e-07	-1.71361e-07	1.55404e-08	-1.55820e-07
18.506	-3.85765e-07	3.22504e-08	-3.53515e-07	2.36456e-07	-1.51414e-07	8.50424e-08	-5.95030e-09	7.42480e-10	-5.20782e-09	1.17730e-06	-1.77988e-07	9.99315e-07	1.30547e-06	-2.04328e-07	1.10114e-06	3.05374e-07	-2.35891e-08	2.81785e-07	-1.59418e-07	3.26031e-08	-1.26815e-07	-1.74327e-07	1.58094e-08	-1.58517e-07
18.530	-3.86868e-07	3.23426e-08	-3.54525e-07	2.33199e-07	-1.51566e-07	8.16330e-08	-6.35331e-09	7.92768e-10	-5.56054e-09	1.17612e-06	-1.77810e-07	9.98314e-07	1.30271e-06	-2.03896e-07	1.09881e-06	3.02680e-07	-2.33809e-08	2.79299e-07	-1.61404e-07	3.30093e-08	-1.28395e-07	-1.77293e-07	1.60783e-08	-1.61214e-07
18.555	-3.87974e-07	3.24350e-08	-3.55539e-07	2.29947e-07	-1.51716e-07	7.82310e-08	-6.76084e-09	8.43619e-10	-5.91722e-09	1.17493e-06	-1.77629e-07	9.97301e-07	1.29993e-06	-2.03462e-07	1.09647e-06	2.99985e-07	-2.31728e-08	2.76812e-07	-1.63387e-07	3.34148e-08	-1.29972e-07	-1.80259e-07	1.63473e-08	-1.63912e-07
18.579	-3.89084e-07	3.25278e-08	-3.56556e-07	2.26701e-07	-1.51865e-07	7.48364e-08	-7.17285e-09	8.95030e-10	-6.27782e-09	1.17372e-06	-1.77447e-07	9.96275e-07	1.29715e-06	-2.03025e-07	1.09412e-06	2.97289e-07	-2.29645e-08	2.74325e-07	-1.65366e-07	3.38196e-08	-1.31546e-07	-1.83225e-07	1.66163e-08	-1.66609e-07
18.604	-3.90197e-07	3.26209e-08	-3.57576e-07	2.23461e-07	-1.52012e-07	7.14493e-08	-7.58933e-09	9.46999e-10	-6.64233e-09	1.17250e-06	-1.77262e-07	9.95239e-07	1.29435e-06	-2.02587e-07	1.09176e-06	2.94593e-07	-2.27563e-08	2.71837e-07	-1.67342e-07	3.42237e-08	-1.33118e-07	-1.86191e-07	1.68853e-08	-1.69306e-07
18.629	-3.91314e-07	3.27143e-08	-3.58600e-07	2.20227e-07	-1.52157e-07	6.80698e-08	-8.01024e-09	9.99521e-10	-7.01072e-09	1.17127e-06	-1.77076e-07	9.94191e-07	1.29154e-06	-2.02147e-07	1.08939e-06	2.91897e-07	-2.25480e-08	2.69349e-07	-1.69314e-07	3.46270e-08	-1.34687e-07	-1.89157e-07	1.71543e-08	-1.72003e-07
18.653	-3.92435e-07	3.28080e-08	-3.59627e-07	2.16998e-07	-1.52300e-07	6.46980e-08	-8.43557e-09	1.05259e-09	-7.38298e-09	1.17002e-06	-1.76887e-07	9.93131e-07	1.28871e-06	-2.01705e-07	1.08701e-06	2.89201e-07	-2.23398e-08	2.66861e-07	-1.71282e-07	3.50296e-08	-1.36253e-07	-1.92123e-07	1.74232e-08	-1.74699e-07
18.678	-3.93559e-07	3.29020e-08	-3.60657e-07	2.13776e-07	-1.52442e-07	6.13340e-08	-8.86528e-09	1.10621e-09	-7.75907e-09	1.16876e-06	-1.76696e-07	9.92060e-07	1.28588e-06	-2.01262e-07	1.08461e-06	2.86505e-07	-2.21315e-08	2.64373e-07	-1.73247e-07	3.54314e-08	-1.37816e-07	-1.95088e-07	1.76921e-08	-1.77396e-07
18.702	-3.94687e-07	3.29962e-08	-3.61690e-07	2.10560e-07	-1.52582e-07	5.79779e-08	-9.29934e-09	1.16037e-09	-8.13897e-09	1.16748e-06	-1.76503e-07	9.90977e-07	1.28303e-06	-2.00816e-07	1.08221e-06	2.83808e-07	-2.19232e-08	2.61885e-07	-1.75208e-07	3.58324e-08	-1.39375e-07	-1.98052e-07	1.79610e-08	-1.80091e-07
18.727	-3.95817e-07	3.30908e-08	-3.62727e-07	2.07350e-07	-1.52720e-07	5.46297e-08	-9.73774e-09	1.21508e-09	-8.52266e-09	1.16619e-06	-1.76308e-07	9.89883e-07	1.28017e-06	-2.00369e-07	1.07980e-06	2.81112e-07	-2.17149e-08	2.59397e-07	-1.77165e-07	3.62327e-08	-1.40932e-07	-2.01016e-07	1.82298e-08	-1.82786e-07
18.751	-3.96952e-07	3.31856e-08	-3.63766e-07	2.04147e-07	-1.52857e-07	5.12896e-08	-1.01804e-08	1.27032e-09	-8.91012e-09	1.16489e-06	-1.76111e-07	9.88778e-07	1.27730e-06	-1.99919e-07	1.07738e-06	2.78416e-07	-2.15067e-08	2.56910e-07	-1.79118e-07	3.66322e-08	-1.42486e-07	-2.03979e-07	1.84985e-08	-1.85481e-07
18.776	-3.98089e-07	3.32807e-08	-3.64808e-07	2.00949e-07	-1.52992e-07	4.79575e-08	-1.06274e-08	1.32609e-09	-9.30132e-09	1.16357e-06	-1.75913e-07	9.87662e-07	1.27442e-06	-1.99469e-07	1.07495e-06	2.75721e-07	-2.12985e-08	2.54422e-07	-1.81068e-07	3.70308e-08	-1.44037e-07	-2.06942e-07	1.87672e-08	-1.88175e-07
18.801	-3.99230e-07	3.33761e-08	-3.65854e-07	1.97759e-07	-1.53125e-07	4.46337e-08	-1.10786e-08	1.38239e-09	-9.69624e-09	1.16225e-06	-1.75712e-07	9.86534e-07	1.27153e-06	-1.99016e-07	1.07251e-06	2.73025e-07	-2.10902e-08	2.51935e-07	-1.83013e-07	3.74287e-08	-1.45584e-07	-2.09903e-07	1.90357e-08	-1.90867e-07
18.825	-4.00374e-07	3.34717e-08	-3.66902e-07	1.94575e-07	-1.53256e-07	4.13182e-08	-1.15341e-08	1.43922e-09	-1.00948e-08	1.16090e-06	-1.75509e-07	9.85396e-07	1.26863e-06	-1.98561e-07	1.07006e-06	2.70330e-07	-2.08821e-08	2.49448e-07	-1.84954e-07	3.78257e-08	-1.47128e-07	-2.12864e-07	1.93042e-08	-1.93559e-07
18.850	-4.01521e-07	3.35676e-08	-3.67953e-07	1.91397e-07	-1.53386e-07	3.80110e-08	-1.19937e-08	1.49658e-09	-1.04971e-08	1.15955e-06	-1.75304e-07	9.84246e-07	1.26571e-06	-1.98105e-07	1.06761e-06	2.67636e-07	-2.06739e-08	2.46962e-07	-1.86891e-07	3.82218e-08	-1.48669e-07	-2.15823e-07	1.95725e-08	-1.96250e-07
18.874	-4.02671e-07	3.36637e-08	-3.69007e-07	1.88226e-07	-1.53514e-07	3.47123e-08	-1.24575e-08	1.55445e-09	-1.09030e-08	1.15818e-06	-1.75098e-07	9.83086e-07	1.26279e-06	-1.97648e-07	1.06514e-06	2.64942e-07	-2.04658e-08	2.44476e-07	-1.88824e-07	3.86171e-08	-1.50207e-07	-2.18781e-07	1.98408e-08	-1.98940e-07
18.899	-4.03824e-07	3.37601e-08	-3.70064e-07	1.85062e-07	-1.53640e-07	3.14222e-08	-1.29254e-08	1.61284e-09	-1.13126e-08	1.15680e-06	-1.74889e-07	9.81915e-07	1.25985e-06	-1.97188e-07	1.06266e-06	2.62249e-07	-2.02578e-08	2.41991e-07	-1.90753e-07	3.90116e-08	-1.51741e-07	-2.21737e-07	2.01089e-08	-2.01628e-07
18.924	-4.04980e-07	3.38568e-08	-3.71123e-07	1.81905e-07	-1.53765e-07	2.81407e-08	-1.33974e-08	1.67174e-09	-1.17257e-08	1.15541e-06	-1.74678e-07	9.80732e-07	1.25691e-06	-1.96727e-07	1.06018e-06	2.59557e-07	-2.00498e-08	2.39507e-07	-1.92677e-07	3.94051e-08	-1.53272e-07	-2.24692e-07	2.03769e-08	-2.04315e-07
18.948	-4.06139e-07	3.39536e-08	-3.72185e-07	1.78755e-07	-1.53887e-07	2.48679e-08	-1.38736e-08	1.73115e-09	-1.21424e-08	1.15401e-06	-1.74466e-07	9.79540e-07	1.25395e-06	-1.96264e-07	1.05768e-06	2.56865e-07	-1.98419e-08	2.37023e-07	-1.94597e-07	3.97978e-08	-1.54799e-07	-2.27646e-07	2.06448e-08	-2.07001e-07
18.973	-4.07300e-07	3.40508e-08	-3.73250e-07	1.75612e-07	-1.54009e-07	2.16039e-08	-1.43537e-08	1.79106e-09	-1.25626e-08	1.15259e-06	-1.74252e-07	9.78336e-07	1.25098e-06	-1.95800e-07	1.05518e-06	2.54174e-07	-1.96341e-08	2.34540e-07	-1.96513e-07	4.01896e-08	-1.56323e-07	-2.30598e-07	2.09125e-08	-2.09685e-07
18.997	-4.08465e-07	3.41481e-08	-3.74317e-07	1.72477e-07	-1.54128e-07	1.83487e-08	-1.48379e-08	1.85147e-09	-1.29864e-08	1.15116e-06	-1.74035e-07	9.77122e-07	1.24801e-06	-1.95334e-07	1.05267e-06	2.51485e-07	-1.94263e-08	2.32059e-07	-1.98424e-07	4.05804e-08	-1.57843e-07	-2.33548e-07	2.11800e-08	-2.12368e-07
19.022	-4.09632e-07	3.42457e-08	-3.75386e-07	1.69348e-07	-1.54245e-07	1.51025e-08	-1.53260e-08	1.91239e-09	-1.34136e-08	1.14971e-06	-1.73817e-07	9.75897e-07	1.24502e-06	-1.94867e-07	1.05015e-06	2.48796e-07	-1.92186e-08	2.29578e-07	-2.00330e-07	4.09703e-08	-1.59360e-07	-2.36496e-07	2.14474e-08	-2.15049e-07
19.046	-4.10802e-07	3.43435e-08	-3.76459e-07	1.66227e-07	-1.54361e-07	1.18654e-08	-1.58181e-08	1.97379e-09	-1.38443e-08	1.14826e-06	-1.73597e-07	9.74662e-07	1.24202e-06	-1.94398e-07	1.04762e-06	2.46109e-07	-1.90111e-08	2.27098e-07	-2.02232e-07	4.13593e-08	-1.60873e-07	-2.39442e-07	2.17146e-08	-2.17728e-07
19.071	-4.11975e-07	3.44415e-08	-3.77533e-07	1.63113e-07	-1.54475e-07	8.63737e-09	-1.63142e-08	2.03569e-09	-1.42785e-08	1.14679e-06	-1.73375e-07	9.73417e-07	1.23902e-06	-1.93927e-07	1.04509e-06	2.43423e-07	-1.88036e-08	2.24620e-07	-2.04130e-07	4.17473e-08	-1.62382e-07	-2.42386e-07	2.19816e-08	-2.20405e-07
19.096	-4.13150e-07	3.45398e-08	-3.78610e-07	1.60006e-07	-1.54588e-07	5.41856e-09	-1.68141e-08	2.09807e-09	-1.47160e-08	1.14531e-06	-1.73152e-07	9.72161e-07	1.23600e-06	-1.93455e-07	1.04255e-06	2.40739e-07	-1.85962e-08	2.22142e-07	-2.06022e-07	4.21344e-08	-1.63888e-07	-2.45328e-07	2.22483e-08	-2.23080e-07
19.120	-4.14327e-07	3.46382e-08	-3.79689e-07	1.56907e-07	-1.54698e-07	2.20902e-09	-1.73179e-08	2.16093e-09	-1.51570e-08	1.14382e-06	-1.72926e-07	9.70895e-07	1.23297e-06	-1.92982e-07	1.03999e-06	2.38055e-07	-1.83889e-08	2.19666e-07	-2.07910e-07	4.25205e-08	-1.65390e-07	-2.48268e-07	2.25149e-08	-2.25753e-07
19.145	-4.15507e-07	3.47369e-08	-3.80770e-07	1.53816e-07	-1.54807e-07	-9.91147e-10	-1.78255e-08	2.22428e-09	-1.56013e-08	1.14232e-06	-1.72699e-07	9.69619e-07	1.22994e-06	-1.92507e-07	1.03743e-06	2.35374e-07	-1.81818e-08	2.17192e-07	-2.09793e-07	4.29056e-08	-1.66888e-07	-2.51205e-07	2.27813e-08	-2.28424e-07
19.169	-4.16690e-07	3.48357e-08	-3.81854e-07	1.50733e-07	-1.54915e-07	-4.18187e-09	-1.83370e-08	2.28809e-09	-1.60489e-08	1.14080e-06	-1.72470e-07	9.68332e-07	1.22690e-06	-1.92030e-07	1.03487e-06	2.32694e-07	-1.79748e-08	2.14719e-07	-2.11671e-07	4.32897e-08	-1.68382e-07	-2.54140e-07	2.30475e-08	-2.31092e-07
19.194	-4.17875e-07	3.49348e-08	-3.82940e-07	1.47657e-07	-1.55020e-07	-7.36307e-09	-1.88522e-08	2.35238e-09	-1.64998e-08	1.13927e-06	-1.72239e-07	9.67036e-07	1.22384e-06	-1.91552e-07	1.03229e-06	2.30015e-07	-1.77679e-08	2.12247e-07	-2.13545e-07	4.36728e-08	-1.69872e-07	-2.57072e-07	2.33134e-08	-2.33759e-07
19.218	-4.19062e-07	3.50340e-08	-3.84028e-07	1.44589e-07	-1.55124e-07	-1.05347e-08	-1.93711e-08	2.41714e-09	-1.69540e-08	1.13774e-06	-1.72006e-07	9.65730e-07	1.22078e-06	-1.91073e-07	1.02971e-06	2.27339e-07	-1.75611e-08	2.09778e-07	-2.15413e-07	4.40549e-08	-1.71358e-07	-2.60001e-07	2.35790e-08	-2.36422e-07
19.243	-4.20251e-07	3.51334e-08	-3.85118e-07	1.41529e-07	-1.55226e-07	-1.36966e-08	-1.98938e-08	2.48236e-09	-1.74115e-08	1.13619e-06	-1.71772e-07	9.64413e-07	1.21771e-06	-1.90592e-07	1.02712e-06	2.24664e-07	-1.73545e-08	2.07310e-07	-2.17276e-07	4.44360e-08	-1.72840e-07	-2.62928e-07	2.38444e-08	-2.39084e-07
19.268	-4.21443e-07	3.52331e-08	-3.86209e-07	1.38477e-07	-1.55326e-07	-1.68487e-08	-2.04201e-08	2.54803e-09	-1.78721e-08	1.13462e-06	-1.71536e-07	9.63087e-07	1.21463e-06	-1.90111e-07	1.02452e-06	2.21991e-07	-1.71481e-08	2.04843e-07	-2.19134e-07	4.48160e-08	-1.74318e-07	-2.65852e-07	2.41096e-08	-2.41742e-07
19.292	-4.22636e-07	3.53328e-08	-3.87303e-07	1.35434e-07	-1.55425e-07	-1.99910e-08	-2.09501e-08	2.61416e-09	-1.83360e-08	1.13305e-06	-1.71298e-07	9.61751e-07	1.21154e-06	-1.89627e-07	1.02192e-06	2.19321e-07	-1.69418e-08	2.02379e-07	-2.20987e-07	4.51949e-08	-1.75792e-07	-2.68772e-07	2.43744e-08	-2.44398e-07
19.317	-4.23832e-07	3.54328e-08	-3.88399e-07	1.32398e-07	-1.55521e-07	-2.31234e-08	-2.14837e-08	2.68075e-09	-1.88030e-08	1.13146e-06	-1.71058e-07	9.60406e-07	1.20845e-06	-1.89143e-07	1.01930e-06	2.16652e-07	-1.67356e-08	1.99916e-07	-2.22835e-07	4.55728e-08	-1.77262e-07	-2.71690e-07	2.46390e-08	-2.47051e-07
19.341	-4.25029e-07	3.55329e-08	-3.89497e-07	1.29371e-07	-1.55616e-07	-2.62458e-08	-2.20209e-08	2.74778e-09	-1.92731e-08	1.12987e-06	-1.70817e-07	9.59051e-07	1.20534e-06	-1.88657e-07	1.01669e-06	2.13986e-07	-1.65296e-08	1.97456e-07	-2.24677e-07	4.59496e-08	-1.78728e-07	-2.74604e-07	2.49033e-08	-2.49701e-07
19.366	-4.26229e-07	3.56332e-08	-3.90596e-07	1.26352e-07	-1.55710e-07	-2.93581e-08	-2.25616e-08	2.81525e-09	-1.97464e-08	1.12826e-06	-1.70574e-07	9.57686e-07	1.20223e-06	-1.88169e-07	1.01406e-06	2.11322e-07	-1.63239e-08	1.94998e-07	-2.26515e-07	4.63254e-08	-1.80189e-07	-2.77515e-07	2.51673e-08	-2.52348e-07
19.390	-4.27431e-07	3.57337e-08	-3.91697e-07	1.23341e-07	-1.55801e-07	-3.24603e-08	-2.31059e-08	2.88316e-09	-2.02227e-08	1.12664e-06	-1.70329e-07	9.56312e-07	1.19911e-06	-1.87681e-07	1.01143e-06	2.08660e-07	-1.61183e-08	1.92542e-07	-2.28346e-07	4.67000e-08	-1.81646e-07	-2.80423e-07	2.54310e-08	-2.54992e-07
19.415	-4.28634e-07	3.58343e-08	-3.92800e-07	1.20339e-07	-1.55891e-07	-3.55522e-08	-2.36536e-08	2.95150e-09	-2.07021e-08	1.12501e-06	-1.70083e-07	9.54928e-07	1.19598e-06	-1.87191e-07	1.00879e-06	2.06001e-07	-1.59128e-08	1.90088e-07	-2.30173e-07	4.70735e-08	-1.83099e-07	-2.83327e-07	2.56943e-08	-2.57632e-07
19.440	-4.29839e-07	3.59350e-08	-3.93904e-07	1.17346e-07	-1.55979e-07	-3.86339e-08	-2.42048e-08	3.02028e-09	-2.11845e-08	1.12337e-06	-1.69834e-07	9.53536e-07	1.19284e-06	-1.86700e-07	1.00614e-06	2.03344e-07	-1.57076e-08	1.87637e-07	-2.31994e-07	4.74459e-08	-1.84548e-07	-2.86227e-07	2.59574e-08	-2.60270e-07
19.464	-4.31046e-07	3.60359e-08	-3.95010e-07	1.14361e-07	-1.56066e-07	-4.17051e-08	-2.47594e-08	3.08948e-09	-2.16699e-08	1.12172e-06	-1.69585e-07	9.52133e-07	1.18970e-06	-1.86208e-07	1.00349e-06	2.00690e-07	-1.55026e-08	1.85188e-07	-2.33809e-07	4.78172e-08	-1.85992e-07	-2.89124e-07	2.62201e-08	-2.62903e-07
19.489	-4.32255e-07	3.61370e-08	-3.96118e-07	1.11385e-07	-1.56151e-07	-4.47659e-08	-2.53173e-08	3.15911e-09	-2.21582e-08	1.12006e-06	-1.69333e-07	9.50722e-07	1.18655e-06	-1.85715e-07	1.00083e-06	1.98039e-07	-1.52978e-08	1.82741e-07	-2.35619e-07	4.81873e-08	-1.87431e-07	-2.92016e-07	2.64824e-08	-2.65534e-07
19.513	-4.33465e-07	3.62381e-08	-3.97227e-07	1.08417e-07	-1.56234e-07	-4.78162e-08	-2.58787e-08	3.22915e-09	-2.26495e-08	1.11838e-06	-1.69080e-07	9.49302e-07	1.18339e-06	-1.85221e-07	9.98170e-07	1.95390e-07	-1.50932e-08	1.80297e-07	-2.37423e-07	4.85563e-08	-1.88867e-07	-2.94905e-07	2.67444e-08	-2.68161e-07
19.538	-4.34676e-07	3.63394e-08	-3.98337e-07	1.05459e-07	-1.56315e-07	-5.08558e-08	-2.64433e-08	3.29960e-09	-2.31437e-08	1.11670e-06	-1.68826e-07	9.47872e-07	1.18022e-06	-1.84725e-07	9.95500e-07	1.92745e-07	-1.48889e-08	1.77856e-07	-2.39221e-07	4.89241e-08	-1.90297e-07	-2.97790e-07	2.70060e-08	-2.70784e-07
19.562	-4.35890e-07	3.64409e-08	-3.99449e-07	1.02510e-07	-1.56394e-07	-5.38848e-08	-2.70112e-08	3.37047e-09	-2.36408e-08	1.11500e-06	-1.68570e-07	9.46434e-07	1.17705e-06	-1.84229e-07	9.92823e-07	1.90102e-07	-1.46847e-08	1.75418e-07	-2.41014e-07	4.92907e-08	-1.91723e-07	-3.00670e-07	2.72672e-08	-2.73403e-07
19.587	-4.37104e-07	3.65424e-08	-4.00562e-07	9.95692e-08	-1.56472e-07	-5.69030e-08	-2.75824e-08	3.44174e-09	-2.41407e-08	1.11330e-06	-1.68312e-07	9.44987e-07	1.17387e-06	-1.83731e-07	9.90141e-07	1.87463e-07	-1.44808e-08	1.72982e-07	-2.42801e-07	4.96561e-08	-1.93145e-07	-3.03547e-07	2.75280e-08	-2.76018e-07
19.612	-4.38320e-07	3.66441e-08	-4.01676e-07	9.66379e-08	-1.56548e-07	-5.99103e-08	-2.81568e-08	3.51341e-09	-2.46434e-08	1.11158e-06	-1.68052e-07	9.43531e-07	1.17069e-06	-1.83232e-07	9.87453e-07	1.84826e-07	-1.42772e-08	1.70549e-07	-2.44582e-07	5.00203e-08	-1.94561e-07	-3.06418e-07	2.77885e-08	-2.78630e-07
19.636	-4.39538e-07	3.67458e-08	-4.02792e-07	9.37158e-08	-1.56623e-07	-6.29068e-08	-2.87343e-08	3.58548e-09	-2.51489e-08	1.10986e-06	-1.67792e-07	9.42066e-07	1.16749e-06	-1.82732e-07	9.84760e-07	1.82193e-07	-1.40738e-08	1.68119e-07	-2.46357e-07	5.03834e-08	-1.95973e-07	-3.09286e-07	2.80485e-08	-2.81237e-07
19.661	-4.40756e-07	3.68477e-08	-4.03908e-07	9.08030e-08	-1.56695e-07	-6.58923e-08	-2.93150e-08	3.65794e-09	-2.56571e-08	1.10812e-06	-1.67529e-07	9.40593e-07	1.16429e-06	-1.82232e-07	9.82061e-07	1.79563e-07	-1.38706e-08	1.65693e-07	-2.48126e-07	5.07452e-08	-1.97381e-07	-3.12149e-07	2.83082e-08	-2.83841e-07
19.685	-4.41976e-07	3.69497e-08	-4.05026e-07	8.78994e-08	-1.56766e-07	-6.88667e-08	-2.98989e-08	3.73079e-09	-2.61681e-08	1.10638e-06	-1.67265e-07	9.39111e-07	1.16109e-06	-1.81730e-07	9.79356e-07	1.76937e-07	-1.36678e-08	1.63269e-07	-2.49889e-07	5.11057e-08	-1.98783e-07	-3.15007e-07	2.85674e-08	-2.86440e-07
19.710	-4.43197e-07	3.70517e-08	-4.06145e-07	8.50053e-08	-1.56835e-07	-7.18300e-08	-3.04857e-08	3.80402e-09	-2.66817e-08	1.10462e-06	-1.67000e-07	9.37620e-07	1.15787e-06	-1.81227e-07	9.76647e-07	1.74314e-07	-1.34651e-08	1.60849e-07	-2.51646e-07	5.14651e-08	-2.00181e-07	-3.17860e-07	2.88261e-08	-2.89034e-07
19.735	-4.44419e-07	3.71539e-08	-4.07265e-07	8.21207e-08	-1.56903e-07	-7.47821e-08	-3.10757e-08	3.87763e-09	-2.71980e-08	1.10285e-06	-1.66733e-07	9.36122e-07	1.15466e-06	-1.80723e-07	9.73932e-07	1.71695e-07	-1.32628e-08	1.58432e-07	-2.53397e-07	5.18231e-08	-2.01574e-07	-3.20709e-07	2.90845e-08	-2.91624e-07
19.759	-4.45642e-07	3.72562e-08	-4.08386e-07	7.92456e-08	-1.56969e-07	-7.77229e-08	-3.16686e-08	3.95162e-09	-2.77170e-08	1.10108e-06	-1.66464e-07	9.34614e-07	1.15143e-06	-1.80218e-07	9.71212e-07	1.69079e-07	-1.30608e-08	1.56018e-07	-2.55141e-07	5.21799e-08	-2.02961e-07	-3.23552e-07	2.93423e-08	-2.94210e-07
19.784	-4.46866e-07	3.73585e-08	-4.09508e-07	7.63801e-08	-1.57033e-07	-8.06524e-08	-3.22645e-08	4.02597e-09	-2.82385e-08	1.09929e-06	-1.66194e-07	9.33099e-07	1.14820e-06	-1.79713e-07	9.68487e-07	1.66467e-07	-1.28590e-08	1.53608e-07	-2.56880e-07	5.25355e-08	-2.04344e-07	-3.26391e-07	2.95998e-08	-2.96791e-07
19.808	-4.48091e-07	3.74609e-08	-4.10630e-07	7.35244e-08	-1.57095e-07	-8.35704e-08	-3.28633e-08	4.10070e-09	-2.87626e-08	1.09750e-06	-1.65923e-07	9.31575e-07	1.14496e-06	-1.79206e-07	9.65758e-07	1.63859e-07	-1.26575e-08	1.51201e-07	-2.58612e-07	5.28897e-08	-2.05722e-07	-3.29224e-07	2.98567e-08	-2.99367e-07
19.833	-4.49317e-07	3.75634e-08	-4.11753e-07	7.06784e-08	-1.57155e-07	-8.64770e-08	-3.34651e-08	4.17578e-09	-2.92893e-08	1.09569e-06	-1.65650e-07	9.30044e-07	1.14172e-06	-1.78699e-07	9.63023e-07	1.61255e-07	-1.24564e-08	1.48798e-07	-2.60338e-07	5.32427e-08	-2.07095e-07	-3.32052e-07	3.01132e-08	-3.01939e-07
19.857	-4.50543e-07	3.76659e-08	-4.12877e-07	6.78422e-08	-1.57214e-07	-8.93721e-08	-3.40696e-08	4.25122e-09	-2.98184e-08	1.09388e-06	-1.65376e-07	9.28504e-07	1.13848e-06	-1.78191e-07	9.60285e-07	1.58655e-07	-1.22555e-08	1.46399e-07	-2.62057e-07	5.35943e-08	-2.08463e-07	-3.34875e-07	3.03691e-08	-3.04506e-07
19.882	-4.51771e-07	3.77685e-08	-4.14002e-07	6.50160e-08	-1.57271e-07	-9.22555e-08	-3.46771e-08	4.32701e-09	-3.03500e-08	1.09206e-06	-1.65100e-07	9.26956e-07	1.13522e-06	-1.77682e-07	9.57541e-07	1.56058e-07	-1.20550e-08	1.44003e-07	-2.63770e-07	5.39446e-08	-2.09825e-07	-3.37692e-07	3.06246e-08	-3.07067e-07
19.907	-4.52999e-07	3.78712e-08	-4.15128e-07	6.21997e-08	-1.57327e-07	-9.51272e-08	-3.52873e-08	4.40315e-09	-3.08841e-08	1.09022e-06	-1.64823e-07	9.25401e-07	1.13197e-06	-1.77172e-07	9.54794e-07	1.53466e-07	-1.18547e-08	1.41612e-07	-2.65477e-07	5.42936e-08	-2.11183e-07	-3.40503e-07	3.08796e-08	-3.09624e-07
19.931	-4.54227e-07	3.79739e-08	-4.16254e-07	5.93935e-08	-1.57381e-07	-9.79871e-08	-3.59002e-08	4.47964e-09	-3.14206e-08	1.08838e-06	-1.64545e-07	9.23838e-07	1.12870e-06	-1.76661e-07	9.52042e-07	1.50879e-07	-1.16549e-08	1.39224e-07	-2.67177e-07	5.46413e-08	-2.12535e-07	-3.43309e-07	3.11340e-08	-3.12175e-07
19.956	-4.55457e-07	3.80767e-08	-4.17380e-07	5.65975e-08	-1.57433e-07	-1.00835e-07	-3.65159e-08	4.55646e-09	-3.19594e-08	1.08653e-06	-1.64265e-07	9.22267e-07	1.12544e-06	-1.76150e-07	9.49286e-07	1.48295e-07	-1.14553e-08	1.36840e-07	-2.68870e-07	5.49876e-08	-2.13882e-07	-3.46109e-07	3.13880e-08	-3.14721e-07
19.980	-4.56686e-07	3.81795e-08	-4.18507e-07	5.38116e-08	-1.57483e-07	-1.03671e-07	-3.71342e-08	4.63362e-09	-3.25006e-08	1.08467e-06	-1.63984e-07	9.20688e-07	1.12216e-06	-1.75638e-07	9.46526e-07	1.45717e-07	-1.12561e-08	1.34461e-07	-2.70557e-07	5.53326e-08	-2.15224e-07	-3.48903e-07	3.16413e-08	-3.17262e-07
20.005	-4.57917e-07	3.82823e-08	-4.19634e-07	5.10360e-08	-1.57532e-07	-1.06496e-07	-3.77552e-08	4.71111e-09	-3.30441e-08	1.08280e-06	-1.63701e-07	9.19102e-07	1.11889e-06	-1.75125e-07	9.43762e-07	1.43142e-07	-1.10572e-08	1.32085e-07	-2.72237e-07	5.56762e-08	-2.16560e-07	-3.51691e-07	3.18942e-08	-3.19797e-07
20.029	-4.59147e-07	3.83852e-08	-4.20762e-07	4.82707e-08	-1.57578e-07	-1.09308e-07	-3.83788e-08	4.78892e-09	-3.35899e-08	1.08093e-06	-1.63418e-07	9.17508e-07	1.11561e-06	-1.74611e-07	9.40994e-07	1.40572e-07	-1.08587e-08	1.29714e-07	-2.73910e-07	5.60184e-08	-2.17891e-07	-3.54473e-07	3.21465e-08	-3.22327e-07
20.054	-4.60378e-07	3.84881e-08	-4.21890e-07	4.55159e-08	-1.57624e-07	-1.12108e-07	-3.90050e-08	4.86705e-09	-3.41379e-08	1.07904e-06	-1.63132e-07	9.15907e-07	1.11232e-06	-1.74097e-07	9.38223e-07	1.38007e-07	-1.06606e-08	1.27347e-07	-2.75576e-07	5.63592e-08	-2.19217e-07	-3.57249e-07	3.23982e-08	-3.24851e-07
20.079	-4.61609e-07	3.85910e-08	-4.23018e-07	4.27715e-08	-1.57667e-07	-1.14896e-07	-3.96337e-08	4.94550e-09	-3.46882e-08	1.07715e-06	-1.62846e-07	9.14299e-07	1.10903e-06	-1.73582e-07	9.35448e-07	1.35447e-07	-1.04628e-08	1.24984e-07	-2.77236e-07	5.66986e-08	-2.20537e-07	-3.60018e-07	3.26494e-08	-3.27369e-07
20.103	-4.62841e-07	3.86940e-08	-4.24147e-07	4.00376e-08	-1.57709e-07	-1.17671e-07	-4.02649e-08	5.02426e-09	-3.52406e-08	1.07524e-06	-1.62558e-07	9.12684e-07	1.10574e-06	-1.73067e-07	9.32670e-07	1.32891e-07	-1.02654e-08	1.22626e-07	-2.78889e-07	5.70366e-08	-2.21852e-07	-3.62782e-07	3.29000e-08	-3.29882e-07
20.128	-4.64072e-07	3.87969e-08	-4.25275e-07	3.73144e-08	-1.57749e-07	-1.20435e-07	-4.08985e-08	5.10333e-09	-3.57952e-08	1.07333e-06	-1.62269e-07	9.11061e-07	1.10244e-06	-1.72550e-07	9.29888e-07	1.30341e-07	-1.00684e-08	1.20273e-07	-2.80534e-07	5.73732e-08	-2.23161e-07	-3.65538e-07	3.31499e-08	-3.32388e-07
20.152	-4.65304e-07	3.88999e-08	-4.26404e-07	3.46018e-08	-1.57788e-07	-1.23186e-07	-4.15346e-08	5.18270e-09	-3.63519e-08	1.07141e-06	-1.61979e-07	9.09431e-07	1.09914e-06	-1.72034e-07	9.27104e-07	1.27795e-07	-9.87175e-09	1.17924e-07	-2.82173e-07	5.77083e-08	-2.24465e-07	-3.68288e-07	3.33993e-08	-3.34889e-07
20.177	-4.66536e-07	3.90029e-08	-4.27533e-07	3.19000e-08	-1.57824e-07	-1.25924e-07	-4.21730e-08	5.26236e-09	-3.69107e-08	1.06948e-06	-1.61687e-07	9.07795e-07	1.09583e-06	-1.71516e-07	9.24316e-07	1.25255e-07	-9.67551e-09	1.15579e-07	-2.83805e-07	5.80420e-08	-2.25763e-07	-3.71031e-07	3.36481e-08	-3.37383e-07
20.201	-4.67767e-07	3.91059e-08	-4.28661e-07	2.92090e-08	-1.57859e-07	-1.28650e-07	-4.28138e-08	5.34232e-09	-3.74715e-08	1.06755e-06	-1.61395e-07	9.06151e-07	1.09252e-06	-1.70999e-07	9.21525e-07	1.22720e-07	-9.47967e-09	1.13240e-07	-2.85430e-07	5.83743e-08	-2.27055e-07	-3.73768e-07	3.38963e-08	-3.39872e-07
20.226	-4.68999e-07	3.92088e-08	-4.29790e-07	2.65289e-08	-1.57893e-07	-1.31364e-07	-4.34569e-08	5.42257e-09	-3.80344e-08	1.06560e-06	-1.61101e-07	9.04501e-07	1.08921e-06	-1.70480e-07	9.18732e-07	1.20190e-07	-9.28424e-09	1.10906e-07	-2.87047e-07	5.87051e-08	-2.28342e-07	-3.76497e-07	3.41438e-08	-3.42354e-07
20.251	-4.70230e-07	3.93118e-08	-4.30918e-07	2.38598e-08	-1.57924e-07	-1.34064e-07	-4.41023e-08	5.50310e-09	-3.85992e-08	1.06365e-06	-1.60806e-07	9.02843e-07	1.08590e-06	-1.69961e-07	9.15935e-07	1.17665e-07	-9.08922e-09	1.08576e-07	-2.88657e-07	5.90344e-08	-2.29623e-07	-3.79220e-07	3.43907e-08	-3.44829e-07
20.275	-4.71461e-07	3.94147e-08	-4.32047e-07	2.12016e-08	-1.57954e-07	-1.36753e-07	-4.47499e-08	5.58390e-09	-3.91660e-08	1.06169e-06	-1.60509e-07	9.01180e-07	1.08258e-06	-1.69442e-07	9.13136e-07	1.15146e-07	-8.89462e-09	1.06251e-07	-2.90260e-07	5.93623e-08	-2.30898e-07	-3.81935e-07	3.46370e-08	-3.47298e-07
20.300	-4.72692e-07	3.95176e-08	-4.33175e-07	1.85546e-08	-1.57982e-07	-1.39428e-07	-4.53997e-08	5.66498e-09	-3.97347e-08	1.05972e-06	-1.60212e-07	8.99509e-07	1.07926e-06	-1.68922e-07	9.10335e-07	1.12632e-07	-8.70045e-09	1.03932e-07	-2.91856e-07	5.96886e-08	-2.32168e-07	-3.84644e-07	3.48826e-08	-3.49761e-07
20.324	-4.73923e-07	3.96205e-08	-4.34303e-07	1.59186e-08	-1.58009e-07	-1.42090e-07	-4.60516e-08	5.74633e-09	-4.03053e-08	1.05775e-06	-1.59913e-07	8.97833e-07	1.07593e-06	-1.68402e-07	9.07531e-07	1.10124e-07	-8.50672e-09	1.01618e-07	-2.93445e-07	6.00135e-08	-2.33431e-07	-3.87345e-07	3.51275e-08	-3.52217e-07
20.349	-4.75153e-07	3.97234e-08	-4.35430e-07	1.32939e-08	-1.58034e-07	-1.44740e-07	-4.67057e-08	5.82795e-09	-4.08777e-08	1.05576e-06	-1.59613e-07	8.96149e-07	1.07261e-06	-1.67881e-07	9.04725e-07	1.07622e-07	-8.31342e-09	9.93086e-08	-2.95026e-07	6.03369e-08	-2.34689e-07	-3.90038e-07	3.53718e-08	-3.54666e-07
20.374	-4.76383e-07	3.98262e-08	-4.36557e-07	1.06805e-08	-1.58057e-07	-1.47377e-07	-4.73618e-08	5.90982e-09	-4.14520e-08	1.05377e-06	-1.59312e-07	8.94460e-07	1.06928e-06	-1.67360e-07	9.01917e-07	1.05125e-07	-8.12057e-09	9.70048e-08	-2.96599e-07	6.06587e-08	-2.35941e-07	-3.92724e-07	3.56154e-08	-3.57109e-07
20.398	-4.77613e-07	3.99290e-08	-4.37684e-07	8.07842e-09	-1.58079e-07	-1.50000e-07	-4.80200e-08	5.99195e-09	-4.20280e-08	1.05177e-06	-1.59010e-07	8.92764e-07	1.06595e-06	-1.66839e-07	8.99107e-07	1.02635e-07	-7.92817e-09	9.47065e-08	-2.98166e-07	6.09790e-08	-2.37187e-07	-3.95403e-07	3.58583e-08	-3.59545e-07
20.423	-4.78842e-07	4.00317e-08	-4.38810e-07	5.48774e-09	-1.58099e-07	-1.52611e-07	-4.86801e-08	6.07432e-09	-4.26058e-08	1.04977e-06	-1.58707e-07	8.91062e-07	1.06261e-06	-1.66317e-07	8.96295e-07	1.00150e-07	-7.73623e-09	9.24137e-08	-2.99724e-07	6.12978e-08	-2.38427e-07	-3.98074e-07	3.61005e-08	-3.61973e-07
20.447	-4.80070e-07	4.01344e-08	-4.39935e-07	2.90853e-09	-1.58117e-07	-1.55208e-07	-4.93423e-08	6.15694e-09	-4.31853e-08	1.04776e-06	-1.58403e-07	8.89354e-07	1.05928e-06	-1.65795e-07	8.93481e-07	9.76712e-08	-7.54476e-09	9.01264e-08	-3.01275e-07	6.16150e-08	-2.39660e-07	-4.00737e-07	3.63420e-08	-3.64395e-07
20.472	-4.81297e-07	4.02370e-08	-4.41060e-07	3.40860e-10	-1.58133e-07	-1.57793e-07	-5.00063e-08	6.23980e-09	-4.37665e-08	1.04574e-06	-1.58098e-07	8.87641e-07	1.05594e-06	-1.65272e-07	8.90666e-07	9.51985e-08	-7.35375e-09	8.78448e-08	-3.02819e-07	6.19307e-08	-2.40888e-07	-4.03392e-07	3.65828e-08	-3.66809e-07
20.496	-4.82524e-07	4.03396e-08	-4.42185e-07	-2.21522e-09	-1.58148e-07	-1.60363e-07	-5.06722e-08	6.32290e-09	-4.43493e-08	1.04371e-06	-1.57792e-07	8.85921e-07	1.05260e-06	-1.64749e-07	8.87848e-07	9.27321e-08	-7.16323e-09	8.55689e-08	-3.04355e-07	6.22448e-08	-2.42110e-07	-4.06039e-07	3.68229e-08	-3.69216e-07
20.521	-4.83750e-07	4.04421e-08	-4.43308e-07	-4.75963e-09	-1.58161e-07	-1.62921e-07	-5.13400e-08	6.40622e-09	-4.49338e-08	1.04168e-06	-1.57484e-07	8.84195e-07	1.04926e-06	-1.64226e-07	8.85030e-07	9.02719e-08	-6.97319e-09	8.32987e-08	-3.05883e-07	6.25573e-08	-2.43326e-07	-4.08678e-07	3.70622e-08	-3.71616e-07
20.546	-4.84976e-07	4.05445e-08	-4.44431e-07	-7.29233e-09	-1.58173e-07	-1.65465e-07	-5.20096e-08	6.48977e-09	-4.55198e-08	1.03964e-06	-1.57176e-07	8.82464e-07	1.04591e-06	-1.63703e-07	8.82210e-07	8.78181e-08	-6.78364e-09	8.10345e-08	-3.07403e-07	6.28682e-08	-2.44535e-07	-4.11309e-07	3.73008e-08	-3.74008e-07
20.570	-4.86200e-07	4.06468e-08	-4.45553e-07	-9.81324e-09	-1.58183e-07	-1.67996e-07	-5.26809e-08	6.57354e-09	-4.61074e-08	1.03759e-06	-1.56866e-07	8.80727e-07	1.04257e-06	-1.63180e-07	8.79389e-07	8.53707e-08	-6.59459e-09	7.87761e-08	-3.08916e-07	6.31776e-08	-2.45738e-07	-4.13932e-07	3.75387e-08	-3.76393e-07
20.595	-4.87423e-07	4.07491e-08	-4.46674e-07	-1.23223e-08	-1.58191e-07	-1.70513e-07	-5.33540e-08	6.65753e-09	-4.66965e-08	1.03554e-06	-1.56556e-07	8.78984e-07	1.03922e-06	-1.62656e-07	8.76567e-07	8.29299e-08	-6.40604e-09	7.65238e-08	-3.10421e-07	6.34853e-08	-2.46935e-07	-4.16546e-07	3.77757e-08	-3.78770e-07
20.619	-4.88646e-07	4.08513e-08	-4.47794e-07	-1.48195e-08	-1.58198e-07	-1.73017e-07	-5.40287e-08	6.74172e-09	-4.72870e-08	1.03348e-06	-1.56245e-07	8.77236e-07	1.03588e-06	-1.62132e-07	8.73744e-07	8.04956e-08	-6.21800e-09	7.42776e-08	-3.11917e-07	6.37914e-08	-2.48126e-07	-4.19152e-07	3.80121e-08	-3.81140e-07
20.644	-4.89867e-07	4.09534e-08	-4.48913e-07	-1.73046e-08	-1.58203e-07	-1.75507e-07	-5.47051e-08	6.82612e-09	-4.78790e-08	1.03142e-06	-1.55933e-07	8.75483e-07	1.03253e-06	-1.61608e-07	8.70920e-07	7.80680e-08	-6.03048e-09	7.20376e-08	-3.13406e-07	6.40960e-08	-2.49310e-07	-4.21749e-07	3.82476e-08	-3.83501e-07
20.668	-4.91087e-07	4.10554e-08	-4.50032e-07	-1.97778e-08	-1.58206e-07	-1.77984e-07	-5.53831e-08	6.91072e-09	-4.84724e-08	1.02934e-06	-1.55619e-07	8.73725e-07	1.02918e-06	-1.61084e-07	8.68095e-07	7.56472e-08	-5.84348e-09	6.98037e-08	-3.14887e-07	6.43988e-08	-2.50489e-07	-4.24337e-07	3.84823e-08	-3.85855e-07
20.693	-4.92306e-07	4.11573e-08	-4.51149e-07	-2.22389e-08	-1.58208e-07	-1.80446e-07	-5.60627e-08	6.99552e-09	-4.90672e-08	1.02727e-06	-1.55305e-07	8.71961e-07	1.02583e-06	-1.60560e-07	8.65270e-07	7.32333e-08	-5.65701e-09	6.75763e-08	-3.16360e-07	6.47001e-08	-2.51660e-07	-4.26917e-07	3.87163e-08	-3.88201e-07
20.718	-4.93524e-07	4.12591e-08	-4.52264e-07	-2.46878e-08	-1.58208e-07	-1.82895e-07	-5.67438e-08	7.08050e-09	-4.96633e-08	1.02518e-06	-1.54990e-07	8.70192e-07	1.02248e-06	-1.60035e-07	8.62444e-07	7.08262e-08	-5.47108e-09	6.53552e-08	-3.17825e-07	6.49997e-08	-2.52826e-07	-4.29488e-07	3.89495e-08	-3.90539e-07
20.742	-4.94740e-07	4.13608e-08	-4.53379e-07	-2.71245e-08	-1.58206e-07	-1.85330e-07	-5.74264e-08	7.16568e-09	-5.02607e-08	1.02309e-06	-1.54674e-07	8.68418e-07	1.01913e-06	-1.59511e-07	8.59618e-07	6.84262e-08	-5.28569e-09	6.31405e-08	-3.19282e-07	6.52976e-08	-2.53984e-07	-4.32050e-07	3.91818e-08	-3.92869e-07
20.767	-4.95955e-07	4.14624e-08	-4.54492e-07	-2.95489e-08	-1.58203e-07	-1.87752e-07	-5.81104e-08	7.25103e-09	-5.08593e-08	1.02100e-06	-1.54357e-07	8.66639e-07	1.01578e-06	-1.58986e-07	8.56791e-07	6.60333e-08	-5.10084e-09	6.09325e-08	-3.20731e-07	6.55939e-08	-2.55137e-07	-4.34603e-07	3.94134e-08	-3.95190e-07
20.791	-4.97168e-07	4.15638e-08	-4.55605e-07	-3.19610e-08	-1.58198e-07	-1.90159e-07	-5.87958e-08	7.33656e-09	-5.14592e-08	1.01889e-06	-1.54040e-07	8.64855e-07	1.01243e-06	-1.58462e-07	8.53964e-07	6.36475e-08	-4.91655e-09	5.87310e-08	-3.22171e-07	6.58885e-08	-2.56283e-07	-4.37147e-07	3.96441e-08	-3.97503e-07
20.816	-4.98380e-07	4.16652e-08	-4.56715e-07	-3.43607e-08	-1.58191e-07	-1.92552e-07	-5.94826e-08	7.42225e-09	-5.20603e-08	1.01679e-06	-1.53721e-07	8.63066e-07	1.00908e-06	-1.57937e-07	8.51138e-07	6.12690e-08	-4.73282e-09	5.65362e-08	-3.23603e-07	6.61814e-08	-2.57422e-07	-4.39682e-07	3.98739e-08	-3.99808e-07
20.840	-4.99591e-07	4.17664e-08	-4.57825e-07	-3.67480e-08	-1.58183e-07	-1.94931e-07	-6.01707e-08	7.50812e-09	-5.26626e-08	1.01467e-06	-1.53402e-07	8.61273e-07	1.00572e-06	-1.57413e-07	8.48311e-07	5.88979e-08	-4.54965e-09	5.43482e-08	-3.25027e-07	6.64726e-08	-2.58555e-07	-4.42208e-07	4.01029e-08	-4.02105e-07
20.865	-5.00800e-07	4.18674e-08	-4.58932e-07	-3.91228e-08	-1.58173e-07	-1.97296e-07	-6.08601e-08	7.59414e-09	-5.32660e-08	1.01256e-06	-1.53081e-07	8.59475e-07	1.00237e-06	-1.56888e-07	8.45485e-07	5.65341e-08	-4.36706e-09	5.21671e-08	-3.26443e-07	6.67621e-08	-2.59681e-07	-4.44723e-07	4.03311e-08	-4.04392e-07
20.890	-5.02007e-07	4.19684e-08	-4.60039e-07	-4.14850e-08	-1.58162e-07	-1.99647e-07	-6.15508e-08	7.68032e-09	-5.38704e-08	1.01043e-06	-1.52760e-07	8.57673e-07	9.99022e-07	-1.56364e-07	8.42658e-07	5.41779e-08	-4.18505e-09	4.99928e-08	-3.27850e-07	6.70499e-08	-2.60800e-07	-4.47230e-07	4.05584e-08	-4.06672e-07
20.914	-5.03213e-07	4.20691e-08	-4.61144e-07	-4.38346e-08	-1.58149e-07	-2.01984e-07	-6.22426e-08	7.76665e-09	-5.44760e-08	1.00830e-06	-1.52438e-07	8.55866e-07	9.95672e-07	-1.55840e-07	8.39833e-07	5.18292e-08	-4.00362e-09	4.78256e-08	-3.29249e-07	6.73360e-08	-2.61913e-07	-4.49727e-07	4.07849e-08	-4.08942e-07
20.939	-5.04416e-07	4.21698e-08	-4.62247e-07	-4.61715e-08	-1.58134e-07	-2.04306e-07	-6.29356e-08	7.85312e-09	-5.50825e-08	1.00617e-06	-1.52116e-07	8.54055e-07	9.92323e-07	-1.55315e-07	8.37007e-07	4.94882e-08	-3.82279e-09	4.56654e-08	-3.30640e-07	6.76204e-08	-2.63019e-07	-4.52214e-07	4.10104e-08	-4.11204e-07
20.963	-5.05618e-07	4.22703e-08	-4.63348e-07	-4.84957e-08	-1.58118e-07	-2.06614e-07	-6.36298e-08	7.93974e-09	-5.56900e-08	1.00403e-06	-1.51793e-07	8.52239e-07	9.88974e-07	-1.54791e-07	8.34183e-07	4.71549e-08	-3.64255e-09	4.35123e-08	-3.32022e-07	6.79030e-08	-2.64119e-07	-4.54692e-07	4.12351e-08	-4.13457e-07
20.988	-5.06818e-07	4.23706e-08	-4.64448e-07	-5.08071e-08	-1.58100e-07	-2.08907e-07	-6.43250e-08	8.02649e-09	-5.62985e-08	1.00189e-06	-1.51468e-07	8.50419e-07	9.85626e-07	-1.54267e-07	8.31359e-07	4.48294e-08	-3.46291e-09	4.13665e-08	-3.33395e-07	6.81839e-08	-2.65211e-07	-4.57159e-07	4.14589e-08	-4.15700e-07
21.012	-5.08016e-07	4.24707e-08	-4.65546e-07	-5.31057e-08	-1.58081e-07	-2.11186e-07	-6.50212e-08	8.11337e-09	-5.69079e-08	9.99739e-07	-1.51144e-07	8.48596e-07	9.82279e-07	-1.53743e-07	8.28536e-07	4.25118e-08	-3.28389e-09	3.92279e-08	-3.34760e-07	6.84630e-08	-2.66297e-07	-4.59617e-07	4.16818e-08	-4.17935e-07
21.037	-5.09213e-07	4.25707e-08	-4.66642e-07	-5.53914e-08	-1.58060e-07	-2.13451e-07	-6.57185e-08	8.20037e-09	-5.75181e-08	9.97586e-07	-1.50818e-07	8.46768e-07	9.78934e-07	-1.53220e-07	8.25714e-07	4.02022e-08	-3.10548e-09	3.70967e-08	-3.36116e-07	6.87404e-08	-2.67376e-07	-4.62064e-07	4.19037e-08	-4.20161e-07
21.062	-5.10407e-07	4.26705e-08	-4.67736e-07	-5.76641e-08	-1.58037e-07	-2.15701e-07	-6.64167e-08	8.28750e-09	-5.81292e-08	9.95428e-07	-1.50492e-07	8.44936e-07	9.75590e-07	-1.52696e-07	8.22893e-07	3.79006e-08	-2.92769e-09	3.49730e-08	-3.37464e-07	6.90160e-08	-2.68448e-07	-4.64502e-07	4.21248e-08	-4.22377e-07
21.086	-5.11598e-07	4.27702e-08	-4.68828e-07	-5.99238e-08	-1.58013e-07	-2.17937e-07	-6.71159e-08	8.37474e-09	-5.87411e-08	9.93266e-07	-1.50165e-07	8.43101e-07	9.72247e-07	-1.52173e-07	8.20074e-07	3.56072e-08	-2.75053e-09	3.28567e-08	-3.38803e-07	6.92899e-08	-2.69513e-07	-4.66929e-07	4.23449e-08	-4.24584e-07
21.111	-5.12788e-07	4.28696e-08	-4.69918e-07	-6.21705e-08	-1.57987e-07	-2.20157e-07	-6.78159e-08	8.46209e-09	-5.93538e-08	9.91099e-07	-1.49837e-07	8.41262e-07	9.68905e-07	-1.51650e-07	8.17255e-07	3.33220e-08	-2.57401e-09	3.07480e-08	-3.40133e-07	6.95619e-08	-2.70571e-07	-4.69346e-07	4.25641e-08	-4.26782e-07
21.135	-5.13975e-07	4.29689e-08	-4.71007e-07	-6.44040e-08	-1.57960e-07	-2.22364e-07	-6.85168e-08	8.54954e-09	-5.99672e-08	9.88928e-07	-1.49509e-07	8.39419e-07	9.65566e-07	-1.51127e-07	8.14438e-07	3.10451e-08	-2.39812e-09	2.86469e-08	-3.41454e-07	6.98322e-08	-2.71622e-07	-4.71753e-07	4.27823e-08	-4.28970e-07
21.160	-5.15161e-07	4.30680e-08	-4.72093e-07	-6.66244e-08	-1.57931e-07	-2.24555e-07	-6.92184e-08	8.63710e-09	-6.05813e-08	9.86753e-07	-1.49180e-07	8.37573e-07	9.62228e-07	-1.50605e-07	8.11623e-07	2.87765e-08	-2.22288e-09	2.65536e-08	-3.42767e-07	7.01006e-08	-2.72667e-07	-4.74149e-07	4.29996e-08	-4.31149e-07
21.185	-5.16343e-07	4.31669e-08	-4.73177e-07	-6.88316e-08	-1.57900e-07	-2.26732e-07	-6.99208e-08	8.72474e-09	-6.11961e-08	9.84574e-07	-1.48851e-07	8.35723e-07	9.58892e-07	-1.50083e-07	8.08809e-07	2.65164e-08	-2.04830e-09	2.44681e-08	-3.44071e-07	7.03673e-08	-2.73704e-07	-4.76534e-07	4.32160e-08	-4.33318e-07
21.209	-5.17524e-07	4.32656e-08	-4.74258e-07	-7.10255e-08	-1.57868e-07	-2.28893e-07	-7.06240e-08	8.81248e-09	-6.18115e-08	9.82390e-07	-1.48521e-07	8.33870e-07	9.55559e-07	-1.49561e-07	8.05998e-07	2.42648e-08	-1.87437e-09	2.23904e-08	-3.45366e-07	7.06321e-08	-2.74734e-07	-4.78909e-07	4.34313e-08	-4.35478e-07
21.234	-5.18702e-07	4.33640e-08	-4.75338e-07	-7.32060e-08	-1.57834e-07	-2.31040e-07	-7.13278e-08	8.90030e-09	-6.24275e-08	9.80203e-07	-1.48190e-07	8.32013e-07	9.52227e-07	-1.49040e-07	8.03188e-07	2.20217e-08	-1.70110e-09	2.03206e-08	-3.46652e-07	7.08952e-08	-2.75757e-07	-4.81273e-07	4.36457e-08	-4.37627e-07
21.258	-5.19877e-07	4.34623e-08	-4.76415e-07	-7.53732e-08	-1.57799e-07	-2.33172e-07	-7.20322e-08	8.98820e-09	-6.30440e-08	9.78012e-07	-1.47859e-07	8.30153e-07	9.48898e-07	-1.48519e-07	8.00380e-07	1.97874e-08	-1.52851e-09	1.82589e-08	-3.47929e-07	7.11564e-08	-2.76773e-07	-4.83626e-07	4.38591e-08	-4.39767e-07
21.283	-5.21050e-07	4.35603e-08	-4.77489e-07	-7.75270e-08	-1.57762e-07	-2.35289e-07	-7.27373e-08	9.07617e-09	-6.36611e-08	9.75817e-07	-1.47527e-07	8.28290e-07	9.45572e-07	-1.47998e-07	7.97574e-07	1.75618e-08	-1.35659e-09	1.62052e-08	-3.49197e-07	7.14157e-08	-2.77782e-07	-4.85968e-07	4.40715e-08	-4.41897e-07
21.307	-5.22220e-07	4.36582e-08	-4.78562e-07	-7.96673e-08	-1.57724e-07	-2.37391e-07	-7.34428e-08	9.16422e-09	-6.42786e-08	9.73619e-07	-1.47195e-07	8.26424e-07	9.42248e-07	-1.47478e-07	7.94770e-07	1.53451e-08	-1.18535e-09	1.41597e-08	-3.50456e-07	7.16732e-08	-2.78783e-07	-4.88300e-07	4.42830e-08	-4.44017e-07
21.332	-5.23387e-07	4.37558e-08	-4.79632e-07	-8.17941e-08	-1.57684e-07	-2.39478e-07	-7.41489e-08	9.25232e-09	-6.48966e-08	9.71417e-07	-1.46862e-07	8.24556e-07	9.38927e-07	-1.46958e-07	7.91969e-07	1.31372e-08	-1.01480e-09	1.21224e-08	-3.51707e-07	7.19289e-08	-2.79778e-07	-4.90620e-07	4.44934e-08	-4.46126e-07
21.357	-5.24552e-07	4.38531e-08	-4.80699e-07	-8.39072e-08	-1.57642e-07	-2.41549e-07	-7.48555e-08	9.34049e-09	-6.55150e-08	9.69212e-07	-1.46528e-07	8.22684e-07	9.35609e-07	-1.46439e-07	7.89170e-07	1.09383e-08	-8.44948e-10	1.00934e-08	-3.52948e-07	7.21827e-08	-2.80765e-07	-4.92929e-07	4.47028e-08	-4.48226e-07
21.381	-5.25714e-07	4.39503e-08	-4.81764e-07	-8.60068e-08	-1.57599e-07	-2.43606e-07	-7.55625e-08	9.42871e-09	-6.61338e-08	9.67004e-07	-1.46195e-07	8.20810e-07	9.32294e-07	-1.45920e-07	7.86374e-07	8.74852e-09	-6.75792e-10	8.07273e-09	-3.54179e-07	7.24346e-08	-2.81745e-07	-4.95226e-07	4.49111e-08	-4.50315e-07
21.406	-5.26873e-07	4.40471e-08	-4.82826e-07	-8.80927e-08	-1.57554e-07	-2.45647e-07	-7.62698e-08	9.51697e-09	-6.67529e-08	9.64793e-07	-1.45860e-07	8.18932e-07	9.28982e-07	-1.45402e-07	7.83581e-07	6.56783e-09	-5.07342e-10	6.06049e-09	-3.55402e-07	7.26846e-08	-2.82717e-07	-4.97513e-07	4.51185e-08	-4.52394e-07
21.430	-5.28029e-07	4.41438e-08	-4.83885e-07	-9.01649e-08	-1.57508e-07	-2.47673e-07	-7.69776e-08	9.60528e-09	-6.73723e-08	9.62578e-07	-1.45525e-07	8.17053e-07	9.25674e-07	-1.44884e-07	7.80790e-07	4.39635e-09	-3.39602e-10	4.05674e-09	-3.56615e-07	7.29328e-08	-2.83683e-07	-4.99788e-07	4.53248e-08	-4.54463e-07
21.455	-5.29182e-07	4.42402e-08	-4.84942e-07	-9.22233e-08	-1.57461e-07	-2.49684e-07	-7.76856e-08	9.69363e-09	-6.79920e-08	9.60361e-07	-1.45190e-07	8.15170e-07	9.22369e-07	-1.44366e-07	7.78002e-07	2.23414e-09	-1.72580e-10	2.06156e-09	-3.57820e-07	7.31791e-08	-2.84641e-07	-5.02051e-07	4.55300e-08	-4.56521e-07
21.479	-5.30332e-07	4.43363e-08	-4.85995e-07	-9.42679e-08	-1.57411e-07	-2.51679e-07	-7.83939e-08	9.78201e-09	-6.86119e-08	9.58140e-07	-1.44855e-07	8.13286e-07	9.19067e-07	-1.43850e-07	7.75218e-07	8.12958e-11	-6.27982e-12	7.50160e-11	-3.59015e-07	7.34235e-08	-2.85591e-07	-5.04303e-07	4.57342e-08	-4.58568e-07
21.504	-5.31479e-07	4.44322e-08	-4.87047e-07	-9.62986e-08	-1.57361e-07	-2.53659e-07	-7.91024e-08	9.87042e-09	-6.92320e-08	9.55917e-07	-1.44518e-07	8.11399e-07	9.15769e-07	-1.43334e-07	7.72436e-07	-2.06212e-09	1.59292e-10	-1.90283e-09	-3.60200e-07	7.36660e-08	-2.86534e-07	-5.06543e-07	4.59374e-08	-4.60605e-07
21.529	-5.32622e-07	4.45278e-08	-4.88095e-07	-9.83154e-08	-1.57308e-07	-2.55624e-07	-7.98111e-08	9.95885e-09	-6.98522e-08	9.53692e-07	-1.44182e-07	8.09510e-07	9.12476e-07	-1.42818e-07	7.69658e-07	-4.19603e-09	3.24129e-10	-3.87191e-09	-3.61377e-07	7.39065e-08	-2.87470e-07	-5.08771e-07	4.61395e-08	-4.62631e-07
21.553	-5.33763e-07	4.46232e-08	-4.89140e-07	-1.00318e-07	-1.57255e-07	-2.57573e-07	-8.05199e-08	1.00473e-08	-7.04726e-08	9.51463e-07	-1.43845e-07	8.07618e-07	9.09186e-07	-1.42303e-07	7.66883e-07	-6.32037e-09	4.88226e-10	-5.83214e-09	-3.62544e-07	7.41452e-08	-2.88398e-07	-5.10987e-07	4.63405e-08	-4.64647e-07
21.578	-5.34900e-07	4.47183e-08	-4.90182e-07	-1.02307e-07	-1.57199e-07	-2.59506e-07	-8.12288e-08	1.01358e-08	-7.10931e-08	9.49233e-07	-1.43508e-07	8.05725e-07	9.05900e-07	-1.41789e-07	7.64111e-07	-8.43505e-09	6.51578e-10	-7.78347e-09	-3.63701e-07	7.43819e-08	-2.89319e-07	-5.13192e-07	4.65404e-08	-4.66651e-07
21.602	-5.36034e-07	4.48131e-08	-4.91221e-07	-1.04282e-07	-1.57142e-07	-2.61424e-07	-8.19378e-08	1.02242e-08	-7.17136e-08	9.47000e-07	-1.43170e-07	8.03830e-07	9.02618e-07	-1.41275e-07	7.61343e-07	-1.05400e-08	8.14179e-10	-9.72583e-09	-3.64849e-07	7.46167e-08	-2.90232e-07	-5.15384e-07	4.67392e-08	-4.68645e-07
21.627	-5.37165e-07	4.49076e-08	-4.92257e-07	-1.06243e-07	-1.57084e-07	-2.63327e-07	-8.26468e-08	1.03127e-08	-7.23341e-08	9.44765e-07	-1.42832e-07	8.01932e-07	8.99341e-07	-1.40762e-07	7.58579e-07	-1.26352e-08	9.76023e-10	-1.16592e-08	-3.65988e-07	7.48496e-08	-2.91138e-07	-5.17564e-07	4.69369e-08	-4.70627e-07
21.651	-5.38292e-07	4.50018e-08	-4.93290e-07	-1.08189e-07	-1.57024e-07	-2.65213e-07	-8.33558e-08	1.04012e-08	-7.29546e-08	9.42527e-07	-1.42494e-07	8.00033e-07	8.96068e-07	-1.40250e-07	7.55818e-07	-1.47205e-08	1.13710e-09	-1.35834e-08	-3.67117e-07	7.50805e-08	-2.92036e-07	-5.19733e-07	4.71335e-08	-4.72599e-07
21.676	-5.39416e-07	4.50957e-08	-4.94320e-07	-1.10121e-07	-1.56963e-07	-2.67085e-07	-8.40647e-08	1.04896e-08	-7.35751e-08	9.40288e-07	-1.42156e-07	7.98132e-07	8.92800e-07	-1.39738e-07	7.53062e-07	-1.67958e-08	1.29742e-09	-1.54984e-08	-3.68236e-07	7.53095e-08	-2.92927e-07	-5.21888e-07	4.73290e-08	-4.74559e-07
21.701	-5.40536e-07	4.51894e-08	-4.95346e-07	-1.12040e-07	-1.56900e-07	-2.68940e-07	-8.47735e-08	1.05781e-08	-7.41954e-08	9.38047e-07	-1.41817e-07	7.96230e-07	8.89537e-07	-1.39228e-07	7.50309e-07	-1.88611e-08	1.45696e-09	-1.74042e-08	-3.69346e-07	7.55365e-08	-2.93810e-07	-5.24032e-07	4.75234e-08	-4.76508e-07
21.725	-5.41652e-07	4.52827e-08	-4.96369e-07	-1.13943e-07	-1.56836e-07	-2.70779e-07	-8.54821e-08	1.06665e-08	-7.48156e-08	9.35804e-07	-1.41478e-07	7.94326e-07	8.86279e-07	-1.38718e-07	7.47561e-07	-2.09164e-08	1.61572e-09	-1.93007e-08	-3.70447e-07	7.57615e-08	-2.94685e-07	-5.26163e-07	4.77167e-08	-4.78446e-07
21.750	-5.42765e-07	4.53758e-08	-4.97389e-07	-1.15833e-07	-1.56770e-07	-2.72603e-07	-8.61906e-08	1.07549e-08	-7.54357e-08	9.33559e-07	-1.41138e-07	7.92421e-07	8.83025e-07	-1.38208e-07	7.44817e-07	-2.29615e-08	1.77369e-09	-2.11878e-08	-3.71538e-07	7.59846e-08	-2.95553e-07	-5.28281e-07	4.79088e-08	-4.80373e-07
21.774	-5.43874e-07	4.54685e-08	-4.98406e-07	-1.17708e-07	-1.56703e-07	-2.74411e-07	-8.68988e-08	1.08433e-08	-7.60555e-08	9.31313e-07	-1.40799e-07	7.90514e-07	8.79777e-07	-1.37700e-07	7.42077e-07	-2.49963e-08	1.93088e-09	-2.30655e-08	-3.72619e-07	7.62057e-08	-2.96413e-07	-5.30387e-07	4.80998e-08	-4.82288e-07
21.799	-5.44979e-07	4.55609e-08	-4.99419e-07	-1.19569e-07	-1.56634e-07	-2.76203e-07	-8.76068e-08	1.09316e-08	-7.66752e-08	9.29065e-07	-1.40459e-07	7.88606e-07	8.76534e-07	-1.37193e-07	7.39342e-07	-2.70209e-08	2.08727e-09	-2.49336e-08	-3.73690e-07	7.64248e-08	-2.97265e-07	-5.32481e-07	4.82896e-08	-4.84191e-07
21.823	-5.46081e-07	4.56530e-08	-5.00428e-07	-1.21415e-07	-1.56564e-07	-2.77979e-07	-8.83144e-08	1.10199e-08	-7.72945e-08	9.26816e-07	-1.40119e-07	7.86697e-07	8.73297e-07	-1.36686e-07	7.36611e-07	-2.90351e-08	2.24286e-09	-2.67922e-08	-3.74752e-07	7.66419e-08	-2.98110e-07	-5.34561e-07	4.84783e-08	-4.86083e-07
21.848	-5.47179e-07	4.57447e-08	-5.01434e-07	-1.23247e-07	-1.56493e-07	-2.79740e-07	-8.90217e-08	1.11081e-08	-7.79135e-08	9.24565e-07	-1.39779e-07	7.84787e-07	8.70065e-07	-1.36180e-07	7.33885e-07	-3.10389e-08	2.39764e-09	-2.86412e-08	-3.75804e-07	7.68571e-08	-2.98947e-07	-5.36629e-07	4.86658e-08	-4.87963e-07
21.873	-5.48272e-07	4.58362e-08	-5.02436e-07	-1.25064e-07	-1.56419e-07	-2.81484e-07	-8.97286e-08	1.11964e-08	-7.85322e-08	9.22314e-07	-1.39438e-07	7.82876e-07	8.66838e-07	-1.35675e-07	7.31163e-07	-3.30321e-08	2.55161e-09	-3.04805e-08	-3.76846e-07	7.70702e-08	-2.99776e-07	-5.38684e-07	4.88522e-08	-4.89832e-07
21.897	-5.49362e-07	4.59273e-08	-5.03435e-07	-1.26867e-07	-1.56345e-07	-2.83212e-07	-9.04350e-08	1.12845e-08	-7.91505e-08	9.20061e-07	-1.39098e-07	7.80963e-07	8.63618e-07	-1.35171e-07	7.28447e-07	-3.50148e-08	2.70477e-09	-3.23100e-08	-3.77878e-07	7.72813e-08	-3.00597e-07	-5.40726e-07	4.90374e-08	-4.91688e-07
21.922	-5.50448e-07	4.60180e-08	-5.04430e-07	-1.28655e-07	-1.56269e-07	-2.84924e-07	-9.11410e-08	1.13726e-08	-7.97684e-08	9.17807e-07	-1.38757e-07	7.79050e-07	8.60403e-07	-1.34668e-07	7.25735e-07	-3.69868e-08	2.85710e-09	-3.41297e-08	-3.78901e-07	7.74904e-08	-3.01410e-07	-5.42754e-07	4.92213e-08	-4.93533e-07
21.946	-5.51529e-07	4.61085e-08	-5.05421e-07	-1.30429e-07	-1.56191e-07	-2.86620e-07	-9.18464e-08	1.14606e-08	-8.03858e-08	9.15553e-07	-1.38416e-07	7.77137e-07	8.57195e-07	-1.34166e-07	7.23029e-07	-3.89481e-08	3.00860e-09	-3.59395e-08	-3.79913e-07	7.76975e-08	-3.02216e-07	-5.44770e-07	4.94041e-08	-4.95366e-07
21.971	-5.52607e-07	4.61986e-08	-5.06408e-07	-1.32188e-07	-1.56113e-07	-2.88300e-07	-9.25513e-08	1.15486e-08	-8.10027e-08	9.13297e-07	-1.38075e-07	7.75222e-07	8.53992e-07	-1.33664e-07	7.20328e-07	-4.08986e-08	3.15927e-09	-3.77393e-08	-3.80916e-07	7.79026e-08	-3.03013e-07	-5.46772e-07	4.95857e-08	-4.97187e-07
21.996	-5.53680e-07	4.62883e-08	-5.07392e-07	-1.33932e-07	-1.56032e-07	-2.89964e-07	-9.32556e-08	1.16365e-08	-8.16191e-08	9.11042e-07	-1.37734e-07	7.73308e-07	8.50796e-07	-1.33164e-07	7.17632e-07	-4.28382e-08	3.30910e-09	-3.95291e-08	-3.81909e-07	7.81056e-08	-3.03803e-07	-5.48762e-07	4.97661e-08	-4.98995e-07
22.020	-5.54749e-07	4.63776e-08	-5.08372e-07	-1.35661e-07	-1.55951e-07	-2.91612e-07	-9.39593e-08	1.17243e-08	-8.22350e-08	9.08785e-07	-1.37393e-07	7.71392e-07	8.47607e-07	-1.32665e-07	7.14942e-07	-4.47670e-08	3.45809e-09	-4.13089e-08	-3.82892e-07	7.83067e-08	-3.04585e-07	-5.50737e-07	4.99453e-08	-5.00792e-07
22.045	-5.55814e-07	4.64667e-08	-5.09347e-07	-1.37376e-07	-1.55867e-07	-2.93243e-07	-9.46622e-08	1.18120e-08	-8.28502e-08	9.06528e-07	-1.37052e-07	7.69476e-07	8.44423e-07	-1.32167e-07	7.12257e-07	-4.66847e-08	3.60623e-09	-4.30785e-08	-3.83864e-07	7.85056e-08	-3.05359e-07	-5.52700e-07	5.01233e-08	-5.02576e-07
22.069	-5.56874e-07	4.65553e-08	-5.10319e-07	-1.39075e-07	-1.55783e-07	-2.94858e-07	-9.53645e-08	1.18996e-08	-8.34649e-08	9.04271e-07	-1.36710e-07	7.67560e-07	8.41247e-07	-1.31669e-07	7.09578e-07	-4.85914e-08	3.75351e-09	-4.48379e-08	-3.84827e-07	7.87025e-08	-3.06125e-07	-5.54649e-07	5.03000e-08	-5.04349e-07
22.094	-5.57930e-07	4.66436e-08	-5.11287e-07	-1.40760e-07	-1.55697e-07	-2.96457e-07	-9.60659e-08	1.19871e-08	-8.40788e-08	9.02013e-07	-1.36369e-07	7.65644e-07	8.38077e-07	-1.31173e-07	7.06904e-07	-5.04870e-08	3.89994e-09	-4.65870e-08	-3.85780e-07	7.88974e-08	-3.06883e-07	-5.56584e-07	5.04755e-08	-5.06108e-07
22.118	-5.58982e-07	4.67315e-08	-5.12250e-07	-1.42430e-07	-1.55609e-07	-2.98039e-07	-9.67666e-08	1.20746e-08	-8.46920e-08	8.99755e-07	-1.36028e-07	7.63728e-07	8.34915e-07	-1.30678e-07	7.04236e-07	-5.23713e-08	4.04550e-09	-4.83258e-08	-3.86723e-07	7.90902e-08	-3.07633e-07	-5.58506e-07	5.06498e-08	-5.07856e-07
22.143	-5.60029e-07	4.68190e-08	-5.13210e-07	-1.44085e-07	-1.55521e-07	-2.99605e-07	-9.74664e-08	1.21619e-08	-8.53045e-08	8.97498e-07	-1.35686e-07	7.61811e-07	8.31759e-07	-1.30184e-07	7.01575e-07	-5.42445e-08	4.19019e-09	-5.00543e-08	-3.87656e-07	7.92809e-08	-3.08375e-07	-5.60414e-07	5.08228e-08	-5.09591e-07
22.168	-5.61071e-07	4.69062e-08	-5.14165e-07	-1.45725e-07	-1.55430e-07	-3.01155e-07	-9.81654e-08	1.22491e-08	-8.59163e-08	8.95240e-07	-1.35345e-07	7.59895e-07	8.28611e-07	-1.29692e-07	6.98919e-07	-5.61063e-08	4.33401e-09	-5.17722e-08	-3.88578e-07	7.94696e-08	-3.09109e-07	-5.62308e-07	5.09946e-08	-5.11313e-07
22.192	-5.62109e-07	4.69929e-08	-5.15116e-07	-1.47350e-07	-1.55339e-07	-3.02689e-07	-9.88634e-08	1.23362e-08	-8.65272e-08	8.92982e-07	-1.35004e-07	7.57979e-07	8.25469e-07	-1.29200e-07	6.96269e-07	-5.79567e-08	4.47695e-09	-5.34797e-08	-3.89491e-07	7.96562e-08	-3.09834e-07	-5.64188e-07	5.11651e-08	-5.13023e-07
22.217	-5.63142e-07	4.70793e-08	-5.16063e-07	-1.48960e-07	-1.55246e-07	-3.04206e-07	-9.95604e-08	1.24232e-08	-8.71373e-08	8.90725e-07	-1.34663e-07	7.56063e-07	8.22336e-07	-1.28710e-07	6.93626e-07	-5.97956e-08	4.61900e-09	-5.51766e-08	-3.90393e-07	7.98407e-08	-3.10552e-07	-5.66054e-07	5.13344e-08	-5.14720e-07
22.241	-5.64170e-07	4.71653e-08	-5.17005e-07	-1.50555e-07	-1.55151e-07	-3.05706e-07	-1.00256e-07	1.25100e-08	-8.77464e-08	8.88468e-07	-1.34321e-07	7.54147e-07	8.19209e-07	-1.28220e-07	6.90989e-07	-6.16231e-08	4.76017e-09	-5.68629e-08	-3.91285e-07	8.00232e-08	-3.11262e-07	-5.67907e-07	5.15024e-08	-5.16404e-07
22.266	-5.65194e-07	4.72508e-08	-5.17943e-07	-1.52134e-07	-1.55056e-07	-3.07190e-07	-1.00951e-07	1.25968e-08	-8.83547e-08	8.86212e-07	-1.33980e-07	7.52232e-07	8.16091e-07	-1.27732e-07	6.88359e-07	-6.34389e-08	4.90044e-09	-5.85385e-08	-3.92167e-07	8.02035e-08	-3.11963e-07	-5.69745e-07	5.16691e-08	-5.18076e-07
22.290	-5.66213e-07	4.73360e-08	-5.18877e-07	-1.53699e-07	-1.54959e-07	-3.08657e-07	-1.01645e-07	1.26833e-08	-8.89620e-08	8.83956e-07	-1.33639e-07	7.50317e-07	8.12980e-07	-1.27245e-07	6.85735e-07	-6.52432e-08	5.03981e-09	-6.02034e-08	-3.93038e-07	8.03818e-08	-3.12657e-07	-5.71569e-07	5.18345e-08	-5.19735e-07
22.315	-5.67226e-07	4.74208e-08	-5.19806e-07	-1.55248e-07	-1.54860e-07	-3.10108e-07	-1.02338e-07	1.27698e-08	-8.95684e-08	8.81701e-07	-1.33298e-07	7.48403e-07	8.09877e-07	-1.26760e-07	6.83118e-07	-6.70357e-08	5.17827e-09	-6.18574e-08	-3.93900e-07	8.05580e-08	-3.13342e-07	-5.73379e-07	5.19987e-08	-5.21381e-07
22.340	-5.68235e-07	4.75051e-08	-5.20730e-07	-1.56782e-07	-1.54760e-07	-3.11543e-07	-1.03030e-07	1.28561e-08	-9.01737e-08	8.79447e-07	-1.32957e-07	7.46489e-07	8.06782e-07	-1.26275e-07	6.80507e-07	-6.88164e-08	5.31583e-09	-6.35006e-08	-3.94751e-07	8.07320e-08	-3.14019e-07	-5.75175e-07	5.21615e-08	-5.23013e-07
22.364	-5.69239e-07	4.75890e-08	-5.21650e-07	-1.58301e-07	-1.54659e-07	-3.12960e-07	-1.03720e-07	1.29422e-08	-9.07779e-08	8.77193e-07	-1.32617e-07	7.44576e-07	8.03695e-07	-1.25792e-07	6.77903e-07	-7.05853e-08	5.45247e-09	-6.51329e-08	-3.95592e-07	8.09040e-08	-3.14688e-07	-5.76956e-07	5.23230e-08	-5.24633e-07
22.389	-5.70238e-07	4.76725e-08	-5.22566e-07	-1.59805e-07	-1.54557e-07	-3.14361e-07	-1.04409e-07	1.30282e-08	-9.13811e-08	8.74941e-07	-1.32276e-07	7.42664e-07	8.00617e-07	-1.25310e-07	6.75307e-07	-7.23424e-08	5.58819e-09	-6.67542e-08	-3.96422e-07	8.10738e-08	-3.15348e-07	-5.78723e-07	5.24833e-08	-5.26240e-07
22.413	-5.71232e-07	4.77556e-08	-5.23476e-07	-1.61293e-07	-1.54453e-07	-3.15746e-07	-1.05097e-07	1.31141e-08	-9.19831e-08	8.72689e-07	-1.31936e-07	7.40753e-07	7.97547e-07	-1.24830e-07	6.72717e-07	-7.40874e-08	5.72299e-09	-6.83644e-08	-3.97242e-07	8.12415e-08	-3.16001e-07	-5.80476e-07	5.26422e-08	-5.27833e-07
22.438	-5.72221e-07	4.78383e-08	-5.24382e-07	-1.62766e-07	-1.54347e-07	-3.17113e-07	-1.05784e-07	1.31997e-08	-9.25840e-08	8.70439e-07	-1.31596e-07	7.38843e-07	7.94485e-07	-1.24350e-07	6.70135e-07	-7.58205e-08	5.85687e-09	-6.99636e-08	-3.98052e-07	8.14071e-08	-3.16645e-07	-5.82214e-07	5.27998e-08	-5.29414e-07
22.462	-5.73204e-07	4.79205e-08	-5.25284e-07	-1.64224e-07	-1.54241e-07	-3.18464e-07	-1.06469e-07	1.32852e-08	-9.31836e-08	8.68190e-07	-1.31256e-07	7.36934e-07	7.91432e-07	-1.23873e-07	6.67560e-07	-7.75415e-08	5.98980e-09	-7.15516e-08	-3.98851e-07	8.15706e-08	-3.17281e-07	-5.83937e-07	5.29561e-08	-5.30981e-07
22.487	-5.74182e-07	4.80023e-08	-5.26180e-07	-1.65666e-07	-1.54133e-07	-3.19799e-07	-1.07153e-07	1.33705e-08	-9.37821e-08	8.65942e-07	-1.30916e-07	7.35027e-07	7.88388e-07	-1.23396e-07	6.64992e-07	-7.92503e-08	6.12181e-09	-7.31285e-08	-3.99640e-07	8.17320e-08	-3.17908e-07	-5.85646e-07	5.31111e-08	-5.32534e-07
22.512	-5.75155e-07	4.80836e-08	-5.27072e-07	-1.67092e-07	-1.54024e-07	-3.21116e-07	-1.07835e-07	1.34557e-08	-9.43793e-08	8.63696e-07	-1.30576e-07	7.33120e-07	7.85353e-07	-1.22921e-07	6.62432e-07	-8.09469e-08	6.25286e-09	-7.46941e-08	-4.00419e-07	8.18912e-08	-3.18527e-07	-5.87339e-07	5.32647e-08	-5.34075e-07
22.536	-5.76123e-07	4.81645e-08	-5.27959e-07	-1.68504e-07	-1.53913e-07	-3.22417e-07	-1.08516e-07	1.35406e-08	-9.49751e-08	8.61452e-07	-1.30237e-07	7.31215e-07	7.82326e-07	-1.22447e-07	6.59879e-07	-8.26313e-08	6.38298e-09	-7.62483e-08	-4.01187e-07	8.20483e-08	-3.19138e-07	-5.89019e-07	5.34170e-08	-5.35602e-07
22.561	-5.77085e-07	4.82450e-08	-5.28840e-07	-1.69900e-07	-1.53802e-07	-3.23701e-07	-1.09195e-07	1.36254e-08	-9.55697e-08	8.59209e-07	-1.29898e-07	7.29311e-07	7.79309e-07	-1.21975e-07	6.57334e-07	-8.43033e-08	6.51214e-09	-7.77912e-08	-4.01944e-07	8.22032e-08	-3.19741e-07	-5.90683e-07	5.35679e-08	-5.37115e-07
22.585	-5.78042e-07	4.83250e-08	-5.29717e-07	-1.71280e-07	-1.53688e-07	-3.24968e-07	-1.09873e-07	1.37100e-08	-9.61628e-08	8.56968e-07	-1.29559e-07	7.27409e-07	7.76301e-07	-1.21504e-07	6.54797e-07	-8.59630e-08	6.64034e-09	-7.93227e-08	-4.02691e-07	8.23560e-08	-3.20335e-07	-5.92332e-07	5.37175e-08	-5.38615e-07
22.610	-5.78994e-07	4.84045e-08	-5.30589e-07	-1.72645e-07	-1.53574e-07	-3.26219e-07	-1.10549e-07	1.37943e-08	-9.67546e-08	8.54729e-07	-1.29220e-07	7.25509e-07	7.73302e-07	-1.21035e-07	6.52267e-07	-8.76103e-08	6.76759e-09	-8.08427e-08	-4.03428e-07	8.25066e-08	-3.20921e-07	-5.93967e-07	5.38657e-08	-5.40101e-07
22.634	-5.79939e-07	4.84836e-08	-5.31456e-07	-1.73994e-07	-1.53458e-07	-3.27452e-07	-1.11223e-07	1.38785e-08	-9.73449e-08	8.52492e-07	-1.28882e-07	7.23610e-07	7.70313e-07	-1.20567e-07	6.49746e-07	-8.92450e-08	6.89386e-09	-8.23512e-08	-4.04154e-07	8.26551e-08	-3.21499e-07	-5.95586e-07	5.40125e-08	-5.41573e-07
22.659	-5.80880e-07	4.85622e-08	-5.32317e-07	-1.75327e-07	-1.53341e-07	-3.28669e-07	-1.11896e-07	1.39624e-08	-9.79338e-08	8.50257e-07	-1.28544e-07	7.21713e-07	7.67333e-07	-1.20101e-07	6.47232e-07	-9.08672e-08	7.01917e-09	-8.38481e-08	-4.04870e-07	8.28014e-08	-3.22068e-07	-5.97190e-07	5.41580e-08	-5.43032e-07
22.684	-5.81814e-07	4.86403e-08	-5.33174e-07	-1.76645e-07	-1.53223e-07	-3.29868e-07	-1.12567e-07	1.40462e-08	-9.85211e-08	8.48024e-07	-1.28207e-07	7.19817e-07	7.64363e-07	-1.19636e-07	6.44727e-07	-9.24768e-08	7.14351e-09	-8.53333e-08	-4.05575e-07	8.29456e-08	-3.22629e-07	-5.98779e-07	5.43021e-08	-5.44477e-07
22.708	-5.82743e-07	4.87180e-08	-5.34025e-07	-1.77947e-07	-1.53103e-07	-3.31051e-07	-1.13237e-07	1.41297e-08	-9.91069e-08	8.45794e-07	-1.27870e-07	7.17924e-07	7.61402e-07	-1.19172e-07	6.42230e-07	-9.40738e-08	7.26687e-09	-8.68069e-08	-4.06269e-07	8.30876e-08	-3.23181e-07	-6.00353e-07	5.44449e-08	-5.45908e-07
22.733	-5.83666e-07	4.87952e-08	-5.34871e-07	-1.79234e-07	-1.52983e-07	-3.32217e-07	-1.13904e-07	1.42130e-08	-9.96912e-08	8.43565e-07	-1.27533e-07	7.16033e-07	7.58452e-07	-1.18711e-07	6.39741e-07	-9.56580e-08	7.38924e-09	-8.82687e-08	-4.06953e-07	8.32275e-08	-3.23725e-07	-6.01912e-07	5.45862e-08	-5.47326e-07
22.757	-5.84584e-07	4.88719e-08	-5.35712e-07	-1.80505e-07	-1.52861e-07	-3.33366e-07	-1.14570e-07	1.42961e-08	-1.00274e-07	8.41340e-07	-1.27196e-07	7.14144e-07	7.55511e-07	-1.18250e-07	6.37261e-07	-9.72294e-08	7.51063e-09	-8.97188e-08	-4.07626e-07	8.33651e-08	-3.24261e-07	-6.03455e-07	5.47262e-08	-5.48729e-07
22.782	-5.85496e-07	4.89481e-08	-5.36547e-07	-1.81760e-07	-1.52737e-07	-3.34497e-07	-1.15234e-07	1.43789e-08	-1.00855e-07	8.39117e-07	-1.26860e-07	7.12257e-07	7.52581e-07	-1.17792e-07	6.34789e-07	-9.87880e-08	7.63103e-09	-9.11570e-08	-4.08288e-07	8.35006e-08	-3.24788e-07	-6.04983e-07	5.48647e-08	-5.50118e-07
22.807	-5.86401e-07	4.90238e-08	-5.37378e-07	-1.83000e-07	-1.52613e-07	-3.35612e-07	-1.15896e-07	1.44615e-08	-1.01434e-07	8.36896e-07	-1.26524e-07	7.10372e-07	7.49661e-07	-1.17335e-07	6.32326e-07	-1.00334e-07	7.75043e-09	-9.25833e-08	-4.08940e-07	8.36339e-08	-3.25306e-07	-6.06495e-07	5.50019e-08	-5.51493e-07
22.831	-5.87301e-07	4.90990e-08	-5.38202e-07	-1.84223e-07	-1.52487e-07	-3.36710e-07	-1.16556e-07	1.45438e-08	-1.02012e-07	8.34679e-07	-1.26189e-07	7.08490e-07	7.46751e-07	-1.16879e-07	6.29872e-07	-1.01866e-07	7.86883e-09	-9.39977e-08	-4.09581e-07	8.37651e-08	-3.25816e-07	-6.07992e-07	5.51376e-08	-5.52855e-07
22.856	-5.88195e-07	4.91738e-08	-5.39021e-07	-1.85431e-07	-1.52360e-07	-3.37791e-07	-1.17213e-07	1.46259e-08	-1.02588e-07	8.32464e-07	-1.25854e-07	7.06610e-07	7.43852e-07	-1.16425e-07	6.27426e-07	-1.03386e-07	7.98623e-09	-9.54000e-08	-4.10212e-07	8.38940e-08	-3.26318e-07	-6.09473e-07	5.52720e-08	-5.54202e-07
22.880	-5.89083e-07	4.92480e-08	-5.39835e-07	-1.86623e-07	-1.52232e-07	-3.38855e-07	-1.17869e-07	1.47078e-08	-1.03162e-07	8.30252e-07	-1.25520e-07	7.04732e-07	7.40963e-07	-1.15973e-07	6.24989e-07	-1.04893e-07	8.10262e-09	-9.67904e-08	-4.10832e-07	8.40208e-08	-3.26811e-07	-6.10939e-07	5.54049e-08	-5.55534e-07
22.905	-5.89965e-07	4.93217e-08	-5.40643e-07	-1.87800e-07	-1.52102e-07	-3.39902e-07	-1.18523e-07	1.47894e-08	-1.03734e-07	8.28044e-07	-1.25186e-07	7.02858e-07	7.38085e-07	-1.15523e-07	6.22562e-07	-1.06387e-07	8.21799e-09	-9.81686e-08	-4.11441e-07	8.41454e-08	-3.27296e-07	-6.12389e-07	5.55364e-08	-5.56853e-07
22.929	-5.90841e-07	4.93949e-08	-5.41446e-07	-1.88960e-07	-1.51971e-07	-3.40931e-07	-1.19175e-07	1.48707e-08	-1.04304e-07	8.25838e-07	-1.24853e-07	7.00986e-07	7.35217e-07	-1.15074e-07	6.20143e-07	-1.07867e-07	8.33235e-09	-9.95347e-08	-4.12039e-07	8.42678e-08	-3.27772e-07	-6.13824e-07	5.56665e-08	-5.58157e-07
22.954	-5.91710e-07	4.94676e-08	-5.42243e-07	-1.90104e-07	-1.51839e-07	-3.41944e-07	-1.19825e-07	1.49518e-08	-1.04873e-07	8.23636e-07	-1.24520e-07	6.99116e-07	7.32361e-07	-1.14627e-07	6.17734e-07	-1.09334e-07	8.44570e-09	-1.00889e-07	-4.12627e-07	8.43879e-08	-3.28239e-07	-6.15242e-07	5.57951e-08	-5.59447e-07
22.979	-5.92574e-07	4.95398e-08	-5.43034e-07	-1.91233e-07	-1.51706e-07	-3.42939e-07	-1.20472e-07	1.50325e-08	-1.05440e-07	8.21437e-07	-1.24187e-07	6.97250e-07	7.29515e-07	-1.14182e-07	6.15334e-07	-1.10788e-07	8.55801e-09	-1.02230e-07	-4.13204e-07	8.45059e-08	-3.28698e-07	-6.16645e-07	5.59223e-08	-5.60723e-07
23.003	-5.93431e-07	4.96115e-08	-5.43819e-07	-1.92346e-07	-1.51572e-07	-3.43918e-07	-1.21117e-07	1.51131e-08	-1.06004e-07	8.19242e-07	-1.23855e-07	6.95386e-07	7.26681e-07	-1.13738e-07	6.12943e-07	-1.12229e-07	8.66930e-09	-1.03560e-07	-4.13770e-07	8.46217e-08	-3.29148e-07	-6.18032e-07	5.60481e-08	-5.61984e-07
23.028	-5.94282e-07	4.96826e-08	-5.44599e-07	-1.93443e-07	-1.51436e-07	-3.44879e-07	-1.21760e-07	1.51933e-08	-1.06567e-07	8.17050e-07	-1.23524e-07	6.93526e-07	7.23858e-07	-1.13296e-07	6.10561e-07	-1.13656e-07	8.77956e-09	-1.04877e-07	-4.14325e-07	8.47353e-08	-3.29590e-07	-6.19403e-07	5.61724e-08	-5.63230e-07
23.052	-5.95127e-07	4.97532e-08	-5.45373e-07	-1.94523e-07	-1.51300e-07	-3.45823e-07	-1.22401e-07	1.52732e-08	-1.07128e-07	8.14862e-07	-1.23193e-07	6.91669e-07	7.21046e-07	-1.12856e-07	6.08190e-07	-1.15070e-07	8.88878e-09	-1.06182e-07	-4.14870e-07	8.48467e-08	-3.30023e-07	-6.20758e-07	5.62953e-08	-5.64462e-07
23.077	-5.95965e-07	4.98233e-08	-5.46142e-07	-1.95588e-07	-1.51162e-07	-3.46750e-07	-1.23039e-07	1.53529e-08	-1.07686e-07	8.12677e-07	-1.22863e-07	6.89814e-07	7.18245e-07	-1.12418e-07	6.05828e-07	-1.16471e-07	8.99696e-09	-1.07474e-07	-4.15404e-07	8.49559e-08	-3.30448e-07	-6.22096e-07	5.64167e-08	-5.65680e-07
23.101	-5.96797e-07	4.98929e-08	-5.46904e-07	-1.96637e-07	-1.51023e-07	-3.47660e-07	-1.23675e-07	1.54322e-08	-1.08243e-07	8.10497e-07	-1.22533e-07	6.87964e-07	7.15456e-07	-1.11981e-07	6.03475e-07	-1.17858e-07	9.10410e-09	-1.08754e-07	-4.15927e-07	8.50628e-08	-3.30864e-07	-6.23419e-07	5.65367e-08	-5.66883e-07
23.126	-5.97622e-07	4.99619e-08	-5.47660e-07	-1.97670e-07	-1.50882e-07	-3.48553e-07	-1.24309e-07	1.55113e-08	-1.08798e-07	8.08320e-07	-1.22204e-07	6.86116e-07	7.12679e-07	-1.11546e-07	6.01132e-07	-1.19231e-07	9.21019e-09	-1.10021e-07	-4.16439e-07	8.51676e-08	-3.31272e-07	-6.24726e-07	5.66552e-08	-5.68071e-07
23.151	-5.98441e-07	5.00303e-08	-5.48411e-07	-1.98687e-07	-1.50741e-07	-3.49428e-07	-1.24940e-07	1.55901e-08	-1.09350e-07	8.06148e-07	-1.21876e-07	6.84272e-07	7.09913e-07	-1.11114e-07	5.98800e-07	-1.20591e-07	9.31523e-09	-1.11276e-07	-4.16940e-07	8.52701e-08	-3.31670e-07	-6.26016e-07	5.67722e-08	-5.69244e-07
23.175	-5.99253e-07	5.00983e-08	-5.49155e-07	-1.99688e-07	-1.50599e-07	-3.50286e-07	-1.25569e-07	1.56685e-08	-1.09900e-07	8.03979e-07	-1.21548e-07	6.82431e-07	7.07159e-07	-1.10682e-07	5.96477e-07	-1.21937e-07	9.41922e-09	-1.12518e-07	-4.17431e-07	8.53704e-08	-3.32061e-07	-6.27291e-07	5.68878e-08	-5.70403e-07
23.200	-6.00059e-07	5.01656e-08	-5.49894e-07	-2.00672e-07	-1.50455e-07	-3.51127e-07	-1.26195e-07	1.57466e-08	-1.10448e-07	8.01815e-07	-1.21221e-07	6.80594e-07	7.04418e-07	-1.10253e-07	5.94164e-07	-1.23270e-07	9.52215e-09	-1.13748e-07	-4.17911e-07	8.54685e-08	-3.32442e-07	-6.28549e-07	5.70019e-08	-5.71547e-07
23.224	-6.00858e-07	5.02324e-08	-5.50626e-07	-2.01641e-07	-1.50310e-07	-3.51951e-07	-1.26819e-07	1.58245e-08	-1.10994e-07	7.99655e-07	-1.20894e-07	6.78761e-07	7.01688e-07	-1.09826e-07	5.91862e-07	-1.24588e-07	9.62401e-09	-1.14964e-07	-4.18379e-07	8.55644e-08	-3.32815e-07	-6.29790e-07	5.71145e-08	-5.72676e-07
23.249	-6.01651e-07	5.02987e-08	-5.51352e-07	-2.02594e-07	-1.50164e-07	-3.52758e-07	-1.27440e-07	1.59020e-08	-1.11538e-07	7.97500e-07	-1.20568e-07	6.76931e-07	6.98970e-07	-1.09401e-07	5.89569e-07	-1.25893e-07	9.72481e-09	-1.16168e-07	-4.18837e-07	8.56581e-08	-3.33179e-07	-6.31016e-07	5.72256e-08	-5.73790e-07
23.273	-6.02437e-07	5.03644e-08	-5.52072e-07	-2.03530e-07	-1.50017e-07	-3.53547e-07	-1.28058e-07	1.59791e-08	-1.12079e-07	7.95349e-07	-1.20243e-07	6.75106e-07	6.96265e-07	-1.08977e-07	5.87287e-07	-1.27184e-07	9.82454e-09	-1.17360e-07	-4.19285e-07	8.57495e-08	-3.33535e-07	-6.32225e-07	5.73352e-08	-5.74889e-07
23.298	-6.03216e-07	5.04295e-08	-5.52786e-07	-2.04451e-07	-1.49869e-07	-3.54320e-07	-1.28674e-07	1.60560e-08	-1.12618e-07	7.93203e-07	-1.19919e-07	6.73284e-07	6.93572e-07	-1.08556e-07	5.85016e-07	-1.28462e-07	9.92320e-09	-1.18538e-07	-4.19721e-07	8.58387e-08	-3.33882e-07	-6.33417e-07	5.74434e-08	-5.75974e-07
23.323	-6.03988e-07	5.04941e-08	-5.53494e-07	-2.05355e-07	-1.49720e-07	-3.55075e-07	-1.29287e-07	1.61325e-08	-1.13155e-07	7.91061e-07	-1.19595e-07	6.71466e-07	6.90891e-07	-1.08136e-07	5.82755e-07	-1.29725e-07	1.00208e-08	-1.19704e-07	-4.20146e-07	8.59257e-08	-3.34220e-07	-6.34593e-07	5.75500e-08	-5.77043e-07
23.347	-6.04754e-07	5.05581e-08	-5.54196e-07	-2.06243e-07	-1.49569e-07	-3.55812e-07	-1.29897e-07	1.62086e-08	-1.13689e-07	7.88924e-07	-1.19272e-07	6.69652e-07	6.88223e-07	-1.07719e-07	5.80504e-07	-1.30974e-07	1.01173e-08	-1.20857e-07	-4.20560e-07	8.60104e-08	-3.34550e-07	-6.35753e-07	5.76552e-08	-5.78097e-07
23.372	-6.05512e-07	5.06215e-08	-5.54891e-07	-2.07115e-07	-1.49418e-07	-3.56533e-07	-1.30505e-07	1.62845e-08	-1.14221e-07	7.86792e-07	-1.18950e-07	6.67843e-07	6.85567e-07	-1.07303e-07	5.78264e-07	-1.32209e-07	1.02127e-08	-1.21997e-07	-4.20964e-07	8.60930e-08	-3.34871e-07	-6.36895e-07	5.77588e-08	-5.79137e-07
23.396	-6.06264e-07	5.06844e-08	-5.55580e-07	-2.07971e-07	-1.49265e-07	-3.57236e-07	-1.31110e-07	1.63599e-08	-1.14750e-07	7.84665e-07	-1.18628e-07	6.66037e-07	6.82925e-07	-1.06889e-07	5.76035e-07	-1.33431e-07	1.03070e-08	-1.23124e-07	-4.21356e-07	8.61732e-08	-3.35183e-07	-6.38022e-07	5.78610e-08	-5.80161e-07
23.421	-6.07009e-07	5.07466e-08	-5.56262e-07	-2.08811e-07	-1.49111e-07	-3.57922e-07	-1.31712e-07	1.64351e-08	-1.15277e-07	7.82543e-07	-1.18307e-07	6.64236e-07	6.80295e-07	-1.06478e-07	5.73817e-07	-1.34638e-07	1.04003e-08	-1.24237e-07	-4.21738e-07	8.62513e-08	-3.35487e-07	-6.39131e-07	5.79616e-08	-5.81170e-07
23.446	-6.07747e-07	5.08083e-08	-5.56938e-07	-2.09634e-07	-1.48957e-07	-3.58591e-07	-1.32311e-07	1.65098e-08	-1.15801e-07	7.80427e-07	-1.17987e-07	6.62439e-07	6.77678e-07	-1.06068e-07	5.71610e-07	-1.35831e-07	1.04924e-08	-1.25338e-07	-4.22109e-07	8.63271e-08	-3.35782e-07	-6.40224e-07	5.80607e-08	-5.82163e-07
23.470	-6.08477e-07	5.08694e-08	-5.57608e-07	-2.10442e-07	-1.48801e-07	-3.59242e-07	-1.32907e-07	1.65842e-08	-1.16323e-07	7.78315e-07	-1.17668e-07	6.60647e-07	6.75074e-07	-1.05661e-07	5.69413e-07	-1.37010e-07	1.05835e-08	-1.26426e-07	-4.22469e-07	8.64007e-08	-3.36068e-07	-6.41300e-07	5.81583e-08	-5.83142e-07
23.495	-6.09201e-07	5.09299e-08	-5.58271e-07	-2.11233e-07	-1.48644e-07	-3.59877e-07	-1.33501e-07	1.66583e-08	-1.16842e-07	7.76209e-07	-1.17350e-07	6.58859e-07	6.72483e-07	-1.05255e-07	5.67228e-07	-1.38174e-07	1.06735e-08	-1.27501e-07	-4.22818e-07	8.64721e-08	-3.36346e-07	-6.42360e-07	5.82544e-08	-5.84105e-07
23.519	-6.09918e-07	5.09898e-08	-5.58928e-07	-2.12008e-07	-1.48486e-07	-3.60494e-07	-1.34091e-07	1.67319e-08	-1.17359e-07	7.74108e-07	-1.17032e-07	6.57076e-07	6.69905e-07	-1.04852e-07	5.65054e-07	-1.39324e-07	1.07623e-08	-1.28562e-07	-4.23156e-07	8.65412e-08	-3.36614e-07	-6.43402e-07	5.83489e-08	-5.85053e-07
23.544	-6.10627e-07	5.10491e-08	-5.59578e-07	-2.12766e-07	-1.48327e-07	-3.61093e-07	-1.34678e-07	1.68052e-08	-1.17873e-07	7.72013e-07	-1.16715e-07	6.55298e-07	6.67341e-07	-1.04450e-07	5.62891e-07	-1.40460e-07	1.08501e-08	-1.29610e-07	-4.23483e-07	8.66081e-08	-3.36874e-07	-6.44428e-07	5.84419e-08	-5.85986e-07
23.568	-6.11330e-07	5.11078e-08	-5.60222e-07	-2.13509e-07	-1.48167e-07	-3.61676e-07	-1.35263e-07	1.68781e-08	-1.18385e-07	7.69923e-07	-1.16399e-07	6.53524e-07	6.64790e-07	-1.04051e-07	5.60739e-07	-1.41582e-07	1.09367e-08	-1.30645e-07	-4.23799e-07	8.66727e-08	-3.37126e-07	-6.45437e-07	5.85334e-08	-5.86903e-07
23.593	-6.12025e-07	5.11659e-08	-5.60859e-07	-2.14235e-07	-1.48006e-07	-3.62241e-07	-1.35844e-07	1.69507e-08	-1.18893e-07	7.67839e-07	-1.16084e-07	6.51755e-07	6.62253e-07	-1.03654e-07	5.58599e-07	-1.42689e-07	1.10222e-08	-1.31667e-07	-4.24104e-07	8.67351e-08	-3.37369e-07	-6.46429e-07	5.86234e-08	-5.87805e-07
23.618	-6.12712e-07	5.12234e-08	-5.61489e-07	-2.14945e-07	-1.47844e-07	-3.62789e-07	-1.36422e-07	1.70228e-08	-1.19399e-07	7.65761e-07	-1.15770e-07	6.49991e-07	6.59729e-07	-1.03259e-07	5.56470e-07	-1.43782e-07	1.11067e-08	-1.32675e-07	-4.24398e-07	8.67953e-08	-3.37603e-07	-6.47404e-07	5.87118e-08	-5.88692e-07
23.642	-6.13393e-07	5.12803e-08	-5.62113e-07	-2.15639e-07	-1.47680e-07	-3.63319e-07	-1.36997e-07	1.70946e-08	-1.19903e-07	7.63689e-07	-1.15457e-07	6.48232e-07	6.57219e-07	-1.02866e-07	5.54353e-07	-1.44861e-07	1.11900e-08	-1.33671e-07	-4.24681e-07	8.68532e-08	-3.37828e-07	-6.48362e-07	5.87987e-08	-5.89563e-07
23.667	-6.14066e-07	5.13366e-08	-5.62730e-07	-2.16317e-07	-1.47516e-07	-3.63833e-07	-1.37569e-07	1.71659e-08	-1.20403e-07	7.61623e-07	-1.15144e-07	6.46478e-07	6.54723e-07	-1.02475e-07	5.52248e-07	-1.45924e-07	1.12721e-08	-1.34652e-07	-4.24953e-07	8.69089e-08	-3.38044e-07	-6.49303e-07	5.88840e-08	-5.90419e-07
23.691	-6.14732e-07	5.13923e-08	-5.63340e-07	-2.16978e-07	-1.47351e-07	-3.64329e-07	-1.38138e-07	1.72369e-08	-1.20901e-07	7.59562e-07	-1.14833e-07	6.44729e-07	6.52240e-07	-1.02087e-07	5.50154e-07	-1.46974e-07	1.13532e-08	-1.35621e-07	-4.25215e-07	8.69623e-08	-3.38252e-07	-6.50226e-07	5.89678e-08	-5.91259e-07
23.716	-6.15391e-07	5.14473e-08	-5.63943e-07	-2.17623e-07	-1.47185e-07	-3.64808e-07	-1.38703e-07	1.73074e-08	-1.21396e-07	7.57508e-07	-1.14522e-07	6.42986e-07	6.49772e-07	-1.01700e-07	5.48071e-07	-1.48009e-07	1.14331e-08	-1.36575e-07	-4.25465e-07	8.70135e-08	-3.38452e-07	-6.51133e-07	5.90500e-08	-5.92083e-07
23.740	-6.16042e-07	5.15018e-08	-5.64540e-07	-2.18252e-07	-1.47018e-07	-3.65270e-07	-1.39266e-07	1.73776e-08	-1.21888e-07	7.55460e-07	-1.14213e-07	6.41248e-07	6.47317e-07	-1.01316e-07	5.46001e-07	-1.49029e-07	1.15119e-08	-1.37517e-07	-4.25704e-07	8.70625e-08	-3.38642e-07	-6.52023e-07	5.91307e-08	-5.92892e-07
23.765	-6.16685e-07	5.15556e-08	-5.65130e-07	-2.18864e-07	-1.46850e-07	-3.65714e-07	-1.39824e-07	1.74473e-08	-1.22377e-07	7.53419e-07	-1.13904e-07	6.39515e-07	6.44877e-07	-1.00934e-07	5.43943e-07	-1.50034e-07	1.15896e-08	-1.38445e-07	-4.25933e-07	8.71092e-08	-3.38824e-07	-6.52895e-07	5.92098e-08	-5.93686e-07
23.790	-6.17321e-07	5.16087e-08	-5.65712e-07	-2.19460e-07	-1.46681e-07	-3.66141e-07	-1.40380e-07	1.75167e-08	-1.22863e-07	7.51384e-07	-1.13596e-07	6.37787e-07	6.42451e-07	-1.00555e-07	5.41896e-07	-1.51025e-07	1.16662e-08	-1.39359e-07	-4.26150e-07	8.71536e-08	-3.38997e-07	-6.53751e-07	5.92874e-08	-5.94463e-07
23.814	-6.17950e-07	5.16613e-08	-5.66288e-07	-2.20040e-07	-1.46511e-07	-3.66551e-07	-1.40932e-07	1.75856e-08	-1.23347e-07	7.49355e-07	-1.13290e-07	6.36065e-07	6.40039e-07	-1.00177e-07	5.39862e-07	-1.52001e-07	1.17416e-08	-1.40260e-07	-4.26357e-07	8.71959e-08	-3.39161e-07	-6.54589e-07	5.93634e-08	-5.95225e-07
23.839	-6.18571e-07	5.17132e-08	-5.66857e-07	-2.20604e-07	-1.46340e-07	-3.66944e-07	-1.41481e-07	1.76541e-08	-1.23827e-07	7.47333e-07	-1.12984e-07	6.34349e-07	6.37642e-07	-9.98018e-08	5.37840e-07	-1.52963e-07	1.18158e-08	-1.41147e-07	-4.26552e-07	8.72359e-08	-3.39316e-07	-6.55410e-07	5.94378e-08	-5.95972e-07
23.863	-6.19184e-07	5.17645e-08	-5.67420e-07	-2.21151e-07	-1.46168e-07	-3.67319e-07	-1.42027e-07	1.77221e-08	-1.24305e-07	7.45317e-07	-1.12679e-07	6.32638e-07	6.35259e-07	-9.94288e-08	5.35830e-07	-1.53909e-07	1.18890e-08	-1.42021e-07	-4.26737e-07	8.72736e-08	-3.39463e-07	-6.56213e-07	5.95107e-08	-5.96703e-07
23.888	-6.19790e-07	5.18151e-08	-5.67975e-07	-2.21683e-07	-1.45995e-07	-3.67677e-07	-1.42569e-07	1.77898e-08	-1.24779e-07	7.43308e-07	-1.12376e-07	6.30933e-07	6.32890e-07	-9.90581e-08	5.33832e-07	-1.54841e-07	1.19609e-08	-1.42880e-07	-4.26911e-07	8.73091e-08	-3.39601e-07	-6.57000e-07	5.95820e-08	-5.97418e-07
23.912	-6.20388e-07	5.18651e-08	-5.68523e-07	-2.22197e-07	-1.45821e-07	-3.68018e-07	-1.43107e-07	1.78570e-08	-1.25250e-07	7.41306e-07	-1.12073e-07	6.29234e-07	6.30537e-07	-9.86897e-08	5.31847e-07	-1.55758e-07	1.20318e-08	-1.43727e-07	-4.27073e-07	8.73424e-08	-3.39731e-07	-6.57769e-07	5.96518e-08	-5.98117e-07
23.937	-6.20978e-07	5.19145e-08	-5.69064e-07	-2.22696e-07	-1.45646e-07	-3.68342e-07	-1.43642e-07	1.79237e-08	-1.25718e-07	7.39311e-07	-1.11771e-07	6.27540e-07	6.28198e-07	-9.83237e-08	5.29874e-07	-1.56661e-07	1.21015e-08	-1.44559e-07	-4.27225e-07	8.73735e-08	-3.39852e-07	-6.58520e-07	5.97199e-08	-5.98800e-07
23.962	-6.21561e-07	5.19632e-08	-5.69598e-07	-2.23178e-07	-1.45470e-07	-3.68648e-07	-1.44174e-07	1.79900e-08	-1.26184e-07	7.37323e-07	-1.11471e-07	6.25853e-07	6.25874e-07	-9.79599e-08	5.27914e-07	-1.57548e-07	1.21700e-08	-1.45378e-07	-4.27366e-07	8.74023e-08	-3.39964e-07	-6.59255e-07	5.97865e-08	-5.99468e-07
23.986	-6.22136e-07	5.20112e-08	-5.70124e-07	-2.23644e-07	-1.45294e-07	-3.68938e-07	-1.44702e-07	1.80559e-08	-1.26646e-07	7.35342e-07	-1.11171e-07	6.24171e-07	6.23564e-07	-9.75985e-08	5.25966e-07	-1.58420e-07	1.22374e-08	-1.46183e-07	-4.27496e-07	8.74288e-08	-3.40067e-07	-6.59972e-07	5.98515e-08	-6.00120e-07
24.011	-6.22703e-07	5.20586e-08	-5.70644e-07	-2.24094e-07	-1.45116e-07	-3.69210e-07	-1.45226e-07	1.81213e-08	-1.27105e-07	7.33369e-07	-1.10873e-07	6.22496e-07	6.21270e-07	-9.72394e-08	5.24031e-07	-1.59278e-07	1.23036e-08	-1.46974e-07	-4.27615e-07	8.74531e-08	-3.40162e-07	-6.60671e-07	5.99150e-08	-6.00756e-07
24.035	-6.23262e-07	5.21054e-08	-5.71156e-07	-2.24527e-07	-1.44938e-07	-3.69465e-07	-1.45747e-07	1.81863e-08	-1.27560e-07	7.31402e-07	-1.10576e-07	6.20826e-07	6.18991e-07	-9.68826e-08	5.22108e-07	-1.60120e-07	1.23687e-08	-1.47751e-07	-4.27723e-07	8.74752e-08	-3.40248e-07	-6.61353e-07	5.99768e-08	-6.01376e-07
24.060	-6.23813e-07	5.21515e-08	-5.71662e-07	-2.24945e-07	-1.44758e-07	-3.69703e-07	-1.46264e-07	1.82508e-08	-1.28013e-07	7.29443e-07	-1.10279e-07	6.19163e-07	6.16727e-07	-9.65283e-08	5.20199e-07	-1.60947e-07	1.24326e-08	-1.48515e-07	-4.27820e-07	8.74951e-08	-3.40325e-07	-6.62018e-07	6.00371e-08	-6.01981e-07
24.084	-6.24357e-07	5.21969e-08	-5.72160e-07	-2.25345e-07	-1.44578e-07	-3.69923e-07	-1.46777e-07	1.83149e-08	-1.28462e-07	7.27491e-07	-1.09984e-07	6.17507e-07	6.14478e-07	-9.61763e-08	5.18302e-07	-1.61760e-07	1.24954e-08	-1.49264e-07	-4.27906e-07	8.75127e-08	-3.40393e-07	-6.62665e-07	6.00958e-08	-6.02569e-07
24.109	-6.24892e-07	5.22417e-08	-5.72651e-07	-2.25730e-07	-1.44397e-07	-3.70127e-07	-1.47287e-07	1.83785e-08	-1.28908e-07	7.25546e-07	-1.09690e-07	6.15856e-07	6.12245e-07	-9.58267e-08	5.16418e-07	-1.62557e-07	1.25570e-08	-1.50000e-07	-4.27981e-07	8.75281e-08	-3.40453e-07	-6.63294e-07	6.01529e-08	-6.03142e-07
24.134	-6.25420e-07	5.22858e-08	-5.73134e-07	-2.26099e-07	-1.44215e-07	-3.70313e-07	-1.47792e-07	1.84416e-08	-1.29351e-07	7.23610e-07	-1.09397e-07	6.14212e-07	6.10026e-07	-9.54795e-08	5.14547e-07	-1.63339e-07	1.26174e-08	-1.50722e-07	-4.28046e-07	8.75413e-08	-3.40504e-07	-6.63907e-07	6.02084e-08	-6.03698e-07
24.158	-6.25939e-07	5.23292e-08	-5.73610e-07	-2.26451e-07	-1.44032e-07	-3.70483e-07	-1.48295e-07	1.85042e-08	-1.29790e-07	7.21680e-07	-1.09106e-07	6.12575e-07	6.07824e-07	-9.51348e-08	5.12689e-07	-1.64106e-07	1.26766e-08	-1.51430e-07	-4.28099e-07	8.75522e-08	-3.40547e-07	-6.64501e-07	6.02623e-08	-6.04239e-07
24.183	-6.26451e-07	5.23720e-08	-5.74079e-07	-2.26786e-07	-1.43848e-07	-3.70635e-07	-1.48793e-07	1.85664e-08	-1.30227e-07	7.19759e-07	-1.08815e-07	6.10944e-07	6.05637e-07	-9.47925e-08	5.10844e-07	-1.64858e-07	1.27347e-08	-1.52123e-07	-4.28142e-07	8.75609e-08	-3.40581e-07	-6.65078e-07	6.03147e-08	-6.04764e-07
24.207	-6.26955e-07	5.24141e-08	-5.74540e-07	-2.27106e-07	-1.43664e-07	-3.70770e-07	-1.49287e-07	1.86281e-08	-1.30659e-07	7.17845e-07	-1.08526e-07	6.09319e-07	6.03465e-07	-9.44526e-08	5.09013e-07	-1.65595e-07	1.27916e-08	-1.52803e-07	-4.28173e-07	8.75674e-08	-3.40606e-07	-6.65638e-07	6.03654e-08	-6.05272e-07
24.232	-6.27450e-07	5.24555e-08	-5.74995e-07	-2.27409e-07	-1.43478e-07	-3.70888e-07	-1.49778e-07	1.86893e-08	-1.31089e-07	7.15940e-07	-1.08238e-07	6.07702e-07	6.01309e-07	-9.41151e-08	5.07194e-07	-1.66317e-07	1.28474e-08	-1.53469e-07	-4.28194e-07	8.75716e-08	-3.40622e-07	-6.66179e-07	6.04145e-08	-6.05765e-07
24.257	-6.27938e-07	5.24963e-08	-5.75441e-07	-2.27697e-07	-1.43292e-07	-3.70989e-07	-1.50265e-07	1.87501e-08	-1.31515e-07	7.14042e-07	-1.07951e-07	6.06091e-07	5.99169e-07	-9.37802e-08	5.05389e-07	-1.67023e-07	1.29019e-08	-1.54121e-07	-4.28204e-07	8.75736e-08	-3.40630e-07	-6.66704e-07	6.04621e-08	-6.06242e-07
24.281	-6.28417e-07	5.25363e-08	-5.75880e-07	-2.27968e-07	-1.43105e-07	-3.71073e-07	-1.50748e-07	1.88103e-08	-1.31937e-07	7.12152e-07	-1.07665e-07	6.04487e-07	5.97045e-07	-9.34477e-08	5.03597e-07	-1.67714e-07	1.29553e-08	-1.54759e-07	-4.28203e-07	8.75734e-08	-3.40630e-07	-6.67210e-07	6.05080e-08	-6.06702e-07
24.306	-6.28888e-07	5.25757e-08	-5.76312e-07	-2.28222e-07	-1.42917e-07	-3.71139e-07	-1.51227e-07	1.88701e-08	-1.32356e-07	7.10270e-07	-1.07381e-07	6.02889e-07	5.94937e-07	-9.31177e-08	5.01819e-07	-1.68390e-07	1.30075e-08	-1.55382e-07	-4.28191e-07	8.75710e-08	-3.40620e-07	-6.67699e-07	6.05524e-08	-6.07147e-07
24.330	-6.29351e-07	5.26144e-08	-5.76737e-07	-2.28461e-07	-1.42729e-07	-3.71189e-07	-1.51702e-07	1.89294e-08	-1.32772e-07	7.08397e-07	-1.07098e-07	6.01299e-07	5.92844e-07	-9.27902e-08	5.00054e-07	-1.69051e-07	1.30586e-08	-1.55992e-07	-4.28169e-07	8.75664e-08	-3.40602e-07	-6.68171e-07	6.05951e-08	-6.07576e-07
24.355	-6.29806e-07	5.26525e-08	-5.77153e-07	-2.28683e-07	-1.42539e-07	-3.71222e-07	-1.52172e-07	1.89881e-08	-1.33184e-07	7.06531e-07	-1.06816e-07	5.99716e-07	5.90768e-07	-9.24653e-08	4.98303e-07	-1.69696e-07	1.31084e-08	-1.56588e-07	-4.28135e-07	8.75596e-08	-3.40575e-07	-6.68625e-07	6.06363e-08	-6.07988e-07
24.379	-6.30252e-07	5.26898e-08	-5.77562e-07	-2.28889e-07	-1.42349e-07	-3.71238e-07	-1.52639e-07	1.90464e-08	-1.33593e-07	7.04675e-07	-1.06535e-07	5.98140e-07	5.88708e-07	-9.21428e-08	4.96565e-07	-1.70326e-07	1.31571e-08	-1.57169e-07	-4.28091e-07	8.75505e-08	-3.40540e-07	-6.69061e-07	6.06758e-08	-6.08385e-07
24.404	-6.30691e-07	5.27264e-08	-5.77964e-07	-2.29079e-07	-1.42158e-07	-3.71237e-07	-1.53102e-07	1.91041e-08	-1.33998e-07	7.02826e-07	-1.06255e-07	5.96571e-07	5.86664e-07	-9.18229e-08	4.94841e-07	-1.70941e-07	1.32046e-08	-1.57736e-07	-4.28036e-07	8.75392e-08	-3.40496e-07	-6.69479e-07	6.07138e-08	-6.08765e-07
24.429	-6.31121e-07	5.27624e-08	-5.78358e-07	-2.29253e-07	-1.41966e-07	-3.71218e-07	-1.53561e-07	1.91614e-08	-1.34400e-07	7.00986e-07	-1.05977e-07	5.95009e-07	5.84636e-07	-9.15055e-08	4.93131e-07	-1.71540e-07	1.32509e-08	-1.58289e-07	-4.27970e-07	8.75257e-08	-3.40444e-07	-6.69880e-07	6.07501e-08	-6.09130e-07
24.453	-6.31542e-07	5.27976e-08	-5.78745e-07	-2.29410e-07	-1.41773e-07	-3.71183e-07	-1.54016e-07	1.92181e-08	-1.34798e-07	6.99155e-07	-1.05700e-07	5.93454e-07	5.82625e-07	-9.11907e-08	4.91434e-07	-1.72124e-07	1.32960e-08	-1.58828e-07	-4.27893e-07	8.75100e-08	-3.40383e-07	-6.70263e-07	6.07848e-08	-6.09478e-07
24.478	-6.31956e-07	5.28322e-08	-5.79124e-07	-2.29551e-07	-1.41580e-07	-3.71131e-07	-1.54467e-07	1.92744e-08	-1.35192e-07	6.97332e-07	-1.05425e-07	5.91907e-07	5.80630e-07	-9.08785e-08	4.89752e-07	-1.72693e-07	1.33399e-08	-1.59353e-07	-4.27805e-07	8.74921e-08	-3.40313e-07	-6.70628e-07	6.08180e-08	-6.09810e-07
24.502	-6.32361e-07	5.28661e-08	-5.79495e-07	-2.29677e-07	-1.41386e-07	-3.71063e-07	-1.54913e-07	1.93301e-08	-1.35583e-07	6.95518e-07	-1.05150e-07	5.90367e-07	5.78652e-07	-9.05688e-08	4.88083e-07	-1.73246e-07	1.33826e-08	-1.59863e-07	-4.27707e-07	8.74721e-08	-3.40235e-07	-6.70976e-07	6.08495e-08	-6.10126e-07
24.527	-6.32757e-07	5.28992e-08	-5.79858e-07	-2.29786e-07	-1.41191e-07	-3.70977e-07	-1.55355e-07	1.93853e-08	-1.35970e-07	6.93712e-07	-1.04878e-07	5.88835e-07	5.76690e-07	-9.02618e-08	4.86428e-07	-1.73783e-07	1.34242e-08	-1.60359e-07	-4.27598e-07	8.74498e-08	-3.40148e-07	-6.71306e-07	6.08794e-08	-6.10426e-07
24.551	-6.33146e-07	5.29317e-08	-5.80214e-07	-2.29879e-07	-1.40995e-07	-3.70874e-07	-1.55793e-07	1.94399e-08	-1.36353e-07	6.91916e-07	-1.04606e-07	5.87310e-07	5.74744e-07	-8.99573e-08	4.84787e-07	-1.74306e-07	1.34645e-08	-1.60841e-07	-4.27478e-07	8.74253e-08	-3.40053e-07	-6.71618e-07	6.09077e-08	-6.10710e-07
24.576	-6.33526e-07	5.29634e-08	-5.80562e-07	-2.29956e-07	-1.40799e-07	-3.70755e-07	-1.56227e-07	1.94941e-08	-1.36733e-07	6.90128e-07	-1.04336e-07	5.85793e-07	5.72816e-07	-8.96554e-08	4.83160e-07	-1.74813e-07	1.35037e-08	-1.61309e-07	-4.27348e-07	8.73986e-08	-3.39949e-07	-6.71912e-07	6.09344e-08	-6.10978e-07
24.601	-6.33897e-07	5.29945e-08	-5.80903e-07	-2.30016e-07	-1.40602e-07	-3.70619e-07	-1.56657e-07	1.95477e-08	-1.37109e-07	6.88350e-07	-1.04067e-07	5.84283e-07	5.70904e-07	-8.93562e-08	4.81548e-07	-1.75304e-07	1.35416e-08	-1.61762e-07	-4.27207e-07	8.73697e-08	-3.39837e-07	-6.72189e-07	6.09595e-08	-6.11229e-07
24.625	-6.34260e-07	5.30248e-08	-5.81235e-07	-2.30061e-07	-1.40404e-07	-3.70466e-07	-1.57082e-07	1.96008e-08	-1.37482e-07	6.86580e-07	-1.03799e-07	5.82781e-07	5.69009e-07	-8.90596e-08	4.79949e-07	-1.75780e-07	1.35784e-08	-1.62202e-07	-4.27055e-07	8.73387e-08	-3.39716e-07	-6.72448e-07	6.09830e-08	-6.11465e-07
24.650	-6.34615e-07	5.30545e-08	-5.81560e-07	-2.30090e-07	-1.40206e-07	-3.70296e-07	-1.57504e-07	1.96533e-08	-1.37850e-07	6.84820e-07	-1.03533e-07	5.81287e-07	5.67131e-07	-8.87656e-08	4.78365e-07	-1.76240e-07	1.36140e-08	-1.62626e-07	-4.26892e-07	8.73054e-08	-3.39587e-07	-6.72689e-07	6.10049e-08	-6.11684e-07
24.674	-6.34961e-07	5.30834e-08	-5.81877e-07	-2.30102e-07	-1.40007e-07	-3.70109e-07	-1.57920e-07	1.97053e-08	-1.38215e-07	6.83069e-07	-1.03268e-07	5.79801e-07	5.65269e-07	-8.84743e-08	4.76795e-07	-1.76685e-07	1.36483e-08	-1.63037e-07	-4.26719e-07	8.72700e-08	-3.39449e-07	-6.72912e-07	6.10251e-08	-6.11887e-07
24.699	-6.35298e-07	5.31116e-08	-5.82186e-07	-2.30099e-07	-1.39807e-07	-3.69906e-07	-1.58333e-07	1.97568e-08	-1.38576e-07	6.81327e-07	-1.03005e-07	5.78322e-07	5.63425e-07	-8.81856e-08	4.75239e-07	-1.77115e-07	1.36815e-08	-1.63433e-07	-4.26535e-07	8.72324e-08	-3.39303e-07	-6.73118e-07	6.10438e-08	-6.12074e-07
24.723	-6.35627e-07	5.31391e-08	-5.82488e-07	-2.30080e-07	-1.39606e-07	-3.69686e-07	-1.58741e-07	1.98077e-08	-1.38933e-07	6.79595e-07	-1.02743e-07	5.76851e-07	5.61598e-07	-8.78996e-08	4.73698e-07	-1.77529e-07	1.37135e-08	-1.63815e-07	-4.26341e-07	8.71926e-08	-3.39148e-07	-6.73306e-07	6.10608e-08	-6.12245e-07
24.748	-6.35947e-07	5.31659e-08	-5.82782e-07	-2.30044e-07	-1.39405e-07	-3.69449e-07	-1.59145e-07	1.98581e-08	-1.39287e-07	6.77872e-07	-1.02483e-07	5.75389e-07	5.59788e-07	-8.76163e-08	4.72171e-07	-1.77927e-07	1.37442e-08	-1.64183e-07	-4.26136e-07	8.71506e-08	-3.38985e-07	-6.73476e-07	6.10763e-08	-6.12400e-07
24.773	-6.36259e-07	5.31920e-08	-5.83067e-07	-2.29993e-07	-1.39203e-07	-3.69196e-07	-1.59544e-07	1.99080e-08	-1.39636e-07	6.76158e-07	-1.02224e-07	5.73934e-07	5.57995e-07	-8.73357e-08	4.70659e-07	-1.78310e-07	1.37738e-08	-1.64536e-07	-4.25920e-07	8.71065e-08	-3.38813e-07	-6.73629e-07	6.10901e-08	-6.12539e-07
24.797	-6.36562e-07	5.32173e-08	-5.83345e-07	-2.29925e-07	-1.39001e-07	-3.68926e-07	-1.59939e-07	1.99572e-08	-1.39982e-07	6.74454e-07	-1.01966e-07	5.72488e-07	5.56219e-07	-8.70578e-08	4.69161e-07	-1.78677e-07	1.38022e-08	-1.64875e-07	-4.25694e-07	8.70602e-08	-3.38633e-07	-6.73764e-07	6.11023e-08	-6.12661e-07
24.822	-6.36857e-07	5.32419e-08	-5.83615e-07	-2.29842e-07	-1.38798e-07	-3.68640e-07	-1.60330e-07	2.00060e-08	-1.40324e-07	6.72760e-07	-1.01710e-07	5.71050e-07	5.54461e-07	-8.67825e-08	4.67678e-07	-1.79029e-07	1.38293e-08	-1.65199e-07	-4.25457e-07	8.70118e-08	-3.38445e-07	-6.73881e-07	6.11130e-08	-6.12768e-07
24.846	-6.37143e-07	5.32659e-08	-5.83877e-07	-2.29743e-07	-1.38594e-07	-3.68337e-07	-1.60716e-07	2.00541e-08	-1.40661e-07	6.71075e-07	-1.01455e-07	5.69620e-07	5.52720e-07	-8.65100e-08	4.66210e-07	-1.79365e-07	1.38553e-08	-1.65510e-07	-4.25209e-07	8.69612e-08	-3.38248e-07	-6.73980e-07	6.11220e-08	-6.12858e-07
24.871	-6.37420e-07	5.32890e-08	-5.84131e-07	-2.29627e-07	-1.38390e-07	-3.68017e-07	-1.61097e-07	2.01017e-08	-1.40995e-07	6.69400e-07	-1.01202e-07	5.68198e-07	5.50996e-07	-8.62402e-08	4.64756e-07	-1.79685e-07	1.38801e-08	-1.65805e-07	-4.24951e-07	8.69085e-08	-3.38043e-07	-6.74062e-07	6.11294e-08	-6.12932e-07
24.895	-6.37689e-07	5.33115e-08	-5.84377e-07	-2.29496e-07	-1.38185e-07	-3.67681e-07	-1.61474e-07	2.01488e-08	-1.41325e-07	6.67735e-07	-1.00950e-07	5.66785e-07	5.49290e-07	-8.59732e-08	4.63316e-07	-1.79990e-07	1.39036e-08	-1.66087e-07	-4.24683e-07	8.68536e-08	-3.37829e-07	-6.74126e-07	6.11352e-08	-6.12990e-07
24.920	-6.37949e-07	5.33332e-08	-5.84616e-07	-2.29349e-07	-1.37979e-07	-3.67328e-07	-1.61847e-07	2.01953e-08	-1.41651e-07	6.66079e-07	-1.00700e-07	5.65380e-07	5.47601e-07	-8.57089e-08	4.61892e-07	-1.80280e-07	1.39260e-08	-1.66354e-07	-4.24404e-07	8.67965e-08	-3.37608e-07	-6.74172e-07	6.11393e-08	-6.13032e-07
24.945	-6.38200e-07	5.33542e-08	-5.84846e-07	-2.29186e-07	-1.37773e-07	-3.66959e-07	-1.62215e-07	2.02412e-08	-1.41974e-07	6.64434e-07	-1.00451e-07	5.63983e-07	5.45930e-07	-8.54473e-08	4.60483e-07	-1.80554e-07	1.39471e-08	-1.66606e-07	-4.24115e-07	8.67373e-08	-3.37377e-07	-6.74200e-07	6.11419e-08	-6.13058e-07
24.969	-6.38443e-07	5.33745e-08	-5.85068e-07	-2.29008e-07	-1.37566e-07	-3.66574e-07	-1.62578e-07	2.02866e-08	-1.42292e-07	6.62799e-07	-1.00204e-07	5.62595e-07	5.44276e-07	-8.51885e-08	4.59088e-07	-1.80812e-07	1.39671e-08	-1.66845e-07	-4.23815e-07	8.66760e-08	-3.37139e-07	-6.74211e-07	6.11429e-08	-6.13068e-07
24.994	-6.38676e-07	5.33941e-08	-5.85282e-07	-2.28813e-07	-1.37359e-07	-3.66172e-07	-1.62937e-07	2.03313e-08	-1.42606e-07	6.61174e-07	-9.99582e-08	5.61215e-07	5.42641e-07	-8.49325e-08	4.57708e-07	-1.81054e-07	1.39858e-08	-1.67069e-07	-4.23505e-07	8.66126e-08	-3.36892e-07	-6.74204e-07	6.11423e-08	-6.13062e-07
25.018	-6.38902e-07	5.34129e-08	-5.85489e-07	-2.28603e-07	-1.37151e-07	-3.65754e-07	-1.63291e-07	2.03755e-08	-1.42916e-07	6.59559e-07	-9.97140e-08	5.59844e-07	5.41022e-07	-8.46792e-08	4.56343e-07	-1.81281e-07	1.40033e-08	-1.67278e-07	-4.23184e-07	8.65470e-08	-3.36637e-07	-6.74179e-07	6.11400e-08	-6.13039e-07
25.043	-6.39118e-07	5.34310e-08	-5.85687e-07	-2.28377e-07	-1.36942e-07	-3.65319e-07	-1.63641e-07	2.04192e-08	-1.43222e-07	6.57954e-07	-9.94714e-08	5.58482e-07	5.39422e-07	-8.44287e-08	4.54993e-07	-1.81493e-07	1.40197e-08	-1.67473e-07	-4.22853e-07	8.64793e-08	-3.36374e-07	-6.74137e-07	6.11362e-08	-6.13001e-07
25.068	-6.39325e-07	5.34483e-08	-5.85877e-07	-2.28135e-07	-1.36733e-07	-3.64869e-07	-1.63986e-07	2.04622e-08	-1.43524e-07	6.56359e-07	-9.92303e-08	5.57129e-07	5.37840e-07	-8.41811e-08	4.53659e-07	-1.81688e-07	1.40348e-08	-1.67654e-07	-4.22512e-07	8.64095e-08	-3.36102e-07	-6.74077e-07	6.11308e-08	-6.12946e-07
25.092	-6.39524e-07	5.34649e-08	-5.86059e-07	-2.27878e-07	-1.36524e-07	-3.64401e-07	-1.64326e-07	2.05047e-08	-1.43822e-07	6.54775e-07	-9.89908e-08	5.55784e-07	5.36275e-07	-8.39362e-08	4.52339e-07	-1.81869e-07	1.40487e-08	-1.67820e-07	-4.22160e-07	8.63376e-08	-3.35822e-07	-6.74000e-07	6.11237e-08	-6.12876e-07
25.117	-6.39714e-07	5.34808e-08	-5.86233e-07	-2.27605e-07	-1.36313e-07	-3.63918e-07	-1.64662e-07	2.05466e-08	-1.44115e-07	6.53201e-07	-9.87528e-08	5.54448e-07	5.34728e-07	-8.36941e-08	4.51034e-07	-1.82033e-07	1.40614e-08	-1.67972e-07	-4.21798e-07	8.62635e-08	-3.35534e-07	-6.73904e-07	6.11151e-08	-6.12789e-07
25.141	-6.39895e-07	5.34959e-08	-5.86399e-07	-2.27316e-07	-1.36103e-07	-3.63419e-07	-1.64993e-07	2.05879e-08	-1.44405e-07	6.51637e-07	-9.85165e-08	5.53121e-07	5.33200e-07	-8.34548e-08	4.49745e-07	-1.82182e-07	1.40729e-08	-1.68109e-07	-4.21426e-07	8.61874e-08	-3.35238e-07	-6.73791e-07	6.11049e-08	-6.12687e-07
25.166	-6.40067e-07	5.35103e-08	-5.86557e-07	-2.27012e-07	-1.35891e-07	-3.62903e-07	-1.65319e-07	2.06286e-08	-1.44691e-07	6.50084e-07	-9.82817e-08	5.51803e-07	5.31689e-07	-8.32184e-08	4.48471e-07	-1.82315e-07	1.40832e-08	-1.68232e-07	-4.21043e-07	8.61091e-08	-3.34934e-07	-6.73661e-07	6.10930e-08	-6.12568e-07
25.190	-6.40231e-07	5.35240e-08	-5.86707e-07	-2.26692e-07	-1.35680e-07	-3.62371e-07	-1.65641e-07	2.06687e-08	-1.44972e-07	6.48542e-07	-9.80485e-08	5.50493e-07	5.30196e-07	-8.29848e-08	4.47212e-07	-1.82433e-07	1.40923e-08	-1.68341e-07	-4.20650e-07	8.60288e-08	-3.34621e-07	-6.73513e-07	6.10796e-08	-6.12433e-07
25.215	-6.40386e-07	5.35369e-08	-5.86849e-07	-2.26356e-07	-1.35467e-07	-3.61823e-07	-1.65958e-07	2.07082e-08	-1.45249e-07	6.47010e-07	-9.78169e-08	5.49193e-07	5.28722e-07	-8.27540e-08	4.45968e-07	-1.82535e-07	1.41002e-08	-1.68435e-07	-4.20247e-07	8.59464e-08	-3.34301e-07	-6.73347e-07	6.10646e-08	-6.12283e-07
25.240	-6.40531e-07	5.35491e-08	-5.86982e-07	-2.26005e-07	-1.35255e-07	-3.61259e-07	-1.66270e-07	2.07472e-08	-1.45523e-07	6.45489e-07	-9.75869e-08	5.47902e-07	5.27266e-07	-8.25261e-08	4.44740e-07	-1.82622e-07	1.41069e-08	-1.68515e-07	-4.19834e-07	8.58619e-08	-3.33972e-07	-6.73164e-07	6.10480e-08	-6.12116e-07
25.264	-6.40668e-07	5.35606e-08	-5.87108e-07	-2.25638e-07	-1.35041e-07	-3.60679e-07	-1.66577e-07	2.07855e-08	-1.45791e-07	6.43978e-07	-9.73586e-08	5.46620e-07	5.25828e-07	-8.23010e-08	4.43527e-07	-1.82693e-07	1.41124e-08	-1.68580e-07	-4.19411e-07	8.57753e-08	-3.33635e-07	-6.72963e-07	6.10298e-08	-6.11934e-07
25.289	-6.40796e-07	5.35713e-08	-5.87225e-07	-2.25256e-07	-1.34828e-07	-3.60083e-07	-1.66880e-07	2.08233e-08	-1.46056e-07	6.42479e-07	-9.71319e-08	5.45347e-07	5.24408e-07	-8.20788e-08	4.42329e-07	-1.82748e-07	1.41166e-08	-1.68631e-07	-4.18977e-07	8.56866e-08	-3.33290e-07	-6.72745e-07	6.10100e-08	-6.11735e-07
25.313	-6.40915e-07	5.35812e-08	-5.87334e-07	-2.24858e-07	-1.34613e-07	-3.59471e-07	-1.67177e-07	2.08604e-08	-1.46317e-07	6.40990e-07	-9.69068e-08	5.44083e-07	5.23006e-07	-8.18594e-08	4.41147e-07	-1.82788e-07	1.41197e-08	-1.68668e-07	-4.18533e-07	8.55959e-08	-3.32937e-07	-6.72509e-07	6.09886e-08	-6.11521e-07
25.338	-6.41026e-07	5.35905e-08	-5.87435e-07	-2.24445e-07	-1.34399e-07	-3.58843e-07	-1.67470e-07	2.08970e-08	-1.46573e-07	6.39512e-07	-9.66834e-08	5.42829e-07	5.21623e-07	-8.16429e-08	4.39980e-07	-1.82812e-07	1.41216e-08	-1.68690e-07	-4.18080e-07	8.55031e-08	-3.32577e-07	-6.72256e-07	6.09656e-08	-6.11290e-07
25.362	-6.41127e-07	5.35989e-08	-5.87528e-07	-2.24016e-07	-1.34184e-07	-3.58200e-07	-1.67758e-07	2.09329e-08	-1.46825e-07	6.38045e-07	-9.64616e-08	5.41584e-07	5.20258e-07	-8.14293e-08	4.38829e-07	-1.82820e-07	1.41222e-08	-1.68698e-07	-4.17616e-07	8.54082e-08	-3.32208e-07	-6.71985e-07	6.09411e-08	-6.11044e-07
25.387	-6.41219e-07	5.36067e-08	-5.87613e-07	-2.23572e-07	-1.33968e-07	-3.57540e-07	-1.68041e-07	2.09682e-08	-1.47073e-07	6.36589e-07	-9.62415e-08	5.40348e-07	5.18912e-07	-8.12186e-08	4.37693e-07	-1.82813e-07	1.41217e-08	-1.68692e-07	-4.17142e-07	8.53113e-08	-3.31831e-07	-6.71697e-07	6.09149e-08	-6.10782e-07
25.412	-6.41303e-07	5.36136e-08	-5.87689e-07	-2.23113e-07	-1.33752e-07	-3.56865e-07	-1.68320e-07	2.10030e-08	-1.47317e-07	6.35145e-07	-9.60231e-08	5.39122e-07	5.17584e-07	-8.10107e-08	4.36573e-07	-1.82791e-07	1.41199e-08	-1.68671e-07	-4.16658e-07	8.52124e-08	-3.31446e-07	-6.71392e-07	6.08872e-08	-6.10504e-07
25.436	-6.41378e-07	5.36199e-08	-5.87758e-07	-2.22638e-07	-1.33536e-07	-3.56174e-07	-1.68593e-07	2.10371e-08	-1.47556e-07	6.33711e-07	-9.58063e-08	5.37905e-07	5.16275e-07	-8.08058e-08	4.35469e-07	-1.82752e-07	1.41170e-08	-1.68635e-07	-4.16165e-07	8.51114e-08	-3.31053e-07	-6.71069e-07	6.08579e-08	-6.10211e-07
25.461	-6.41443e-07	5.36254e-08	-5.87818e-07	-2.22148e-07	-1.33319e-07	-3.55467e-07	-1.68862e-07	2.10706e-08	-1.47791e-07	6.32288e-07	-9.55913e-08	5.36697e-07	5.14984e-07	-8.06037e-08	4.34380e-07	-1.82699e-07	1.41128e-08	-1.68586e-07	-4.15661e-07	8.50084e-08	-3.30652e-07	-6.70728e-07	6.08270e-08	-6.09901e-07
25.485	-6.41500e-07	5.36301e-08	-5.87870e-07	-2.21642e-07	-1.33102e-07	-3.54744e-07	-1.69126e-07	2.11035e-08	-1.48022e-07	6.30877e-07	-9.53779e-08	5.35499e-07	5.13712e-07	-8.04046e-08	4.33307e-07	-1.82629e-07	1.41075e-08	-1.68522e-07	-4.15147e-07	8.49034e-08	-3.30244e-07	-6.70370e-07	6.07946e-08	-6.09576e-07
25.510	-6.41548e-07	5.36341e-08	-5.87914e-07	-2.21122e-07	-1.32884e-07	-3.54006e-07	-1.69384e-07	2.11358e-08	-1.48248e-07	6.29477e-07	-9.51662e-08	5.34311e-07	5.12458e-07	-8.02084e-08	4.32249e-07	-1.82545e-07	1.41009e-08	-1.68444e-07	-4.14624e-07	8.47963e-08	-3.29827e-07	-6.69995e-07	6.07606e-08	-6.09235e-07
25.534	-6.41587e-07	5.36373e-08	-5.87949e-07	-2.20586e-07	-1.32666e-07	-3.53252e-07	-1.69638e-07	2.11675e-08	-1.48471e-07	6.28088e-07	-9.49563e-08	5.33132e-07	5.11223e-07	-8.00151e-08	4.31208e-07	-1.82444e-07	1.40932e-08	-1.68351e-07	-4.14090e-07	8.46872e-08	-3.29403e-07	-6.69603e-07	6.07250e-08	-6.08878e-07
25.559	-6.41616e-07	5.36398e-08	-5.87977e-07	-2.20035e-07	-1.32448e-07	-3.52483e-07	-1.69887e-07	2.11986e-08	-1.48689e-07	6.26711e-07	-9.47481e-08	5.31963e-07	5.10007e-07	-7.98247e-08	4.30182e-07	-1.82329e-07	1.40842e-08	-1.68244e-07	-4.13547e-07	8.45761e-08	-3.28971e-07	-6.69193e-07	6.06879e-08	-6.08506e-07
25.584	-6.41637e-07	5.36416e-08	-5.87996e-07	-2.19469e-07	-1.32229e-07	-3.51698e-07	-1.70131e-07	2.12290e-08	-1.48902e-07	6.25345e-07	-9.45416e-08	5.30804e-07	5.08809e-07	-7.96373e-08	4.29172e-07	-1.82197e-07	1.40741e-08	-1.68123e-07	-4.12994e-07	8.44630e-08	-3.28531e-07	-6.68766e-07	6.06491e-08	-6.08117e-07
25.608	-6.41649e-07	5.36426e-08	-5.88007e-07	-2.18888e-07	-1.32010e-07	-3.50898e-07	-1.70370e-07	2.12588e-08	-1.49111e-07	6.23991e-07	-9.43368e-08	5.29654e-07	5.07630e-07	-7.94528e-08	4.28177e-07	-1.82050e-07	1.40628e-08	-1.67988e-07	-4.12431e-07	8.43480e-08	-3.28083e-07	-6.68322e-07	6.06089e-08	-6.07714e-07
25.633	-6.41652e-07	5.36428e-08	-5.88010e-07	-2.18292e-07	-1.31790e-07	-3.50082e-07	-1.70604e-07	2.12880e-08	-1.49316e-07	6.22648e-07	-9.41338e-08	5.28514e-07	5.06470e-07	-7.92712e-08	4.27199e-07	-1.81888e-07	1.40502e-08	-1.67838e-07	-4.11859e-07	8.42309e-08	-3.27628e-07	-6.67861e-07	6.05670e-08	-6.07294e-07
25.657	-6.41646e-07	5.36424e-08	-5.88004e-07	-2.17680e-07	-1.31570e-07	-3.49251e-07	-1.70833e-07	2.13166e-08	-1.49517e-07	6.21317e-07	-9.39325e-08	5.27384e-07	5.05329e-07	-7.90926e-08	4.26236e-07	-1.81711e-07	1.40365e-08	-1.67674e-07	-4.11277e-07	8.41118e-08	-3.27165e-07	-6.67383e-07	6.05236e-08	-6.06859e-07
25.682	-6.41632e-07	5.36411e-08	-5.87990e-07	-2.17054e-07	-1.31350e-07	-3.48404e-07	-1.71057e-07	2.13446e-08	-1.49713e-07	6.19997e-07	-9.37330e-08	5.26264e-07	5.04207e-07	-7.89169e-08	4.25290e-07	-1.81517e-07	1.40216e-08	-1.67496e-07	-4.10685e-07	8.39908e-08	-3.26694e-07	-6.66887e-07	6.04787e-08	-6.06408e-07
25.706	-6.41608e-07	5.36391e-08	-5.87969e-07	-2.16413e-07	-1.31129e-07	-3.47542e-07	-1.71276e-07	2.13719e-08	-1.49904e-07	6.18689e-07	-9.35352e-08	5.25154e-07	5.03103e-07	-7.87442e-08	4.24359e-07	-1.81309e-07	1.40055e-08	-1.67303e-07	-4.10084e-07	8.38678e-08	-3.26216e-07	-6.66374e-07	6.04322e-08	-6.05942e-07
25.731	-6.41575e-07	5.36364e-08	-5.87938e-07	-2.15757e-07	-1.30909e-07	-3.46665e-07	-1.71490e-07	2.13986e-08	-1.50092e-07	6.17393e-07	-9.33393e-08	5.24053e-07	5.02019e-07	-7.85745e-08	4.23444e-07	-1.81085e-07	1.39882e-08	-1.67097e-07	-4.09472e-07	8.37428e-08	-3.25730e-07	-6.65845e-07	6.03842e-08	-6.05460e-07
25.756	-6.41533e-07	5.36329e-08	-5.87900e-07	-2.15085e-07	-1.30687e-07	-3.45773e-07	-1.71699e-07	2.14247e-08	-1.50275e-07	6.16108e-07	-9.31451e-08	5.22963e-07	5.00953e-07	-7.84077e-08	4.22545e-07	-1.80845e-07	1.39697e-08	-1.66876e-07	-4.08852e-07	8.36159e-08	-3.25236e-07	-6.65298e-07	6.03346e-08	-6.04963e-07
25.780	-6.41482e-07	5.36286e-08	-5.87854e-07	-2.14399e-07	-1.30466e-07	-3.44866e-07	-1.71903e-07	2.14502e-08	-1.50453e-07	6.14835e-07	-9.29527e-08	5.21883e-07	4.99906e-07	-7.82439e-08	4.21663e-07	-1.80591e-07	1.39500e-08	-1.66641e-07	-4.08222e-07	8.34870e-08	-3.24735e-07	-6.64734e-07	6.02835e-08	-6.04451e-07
25.805	-6.41422e-07	5.36236e-08	-5.87799e-07	-2.13699e-07	-1.30244e-07	-3.43943e-07	-1.72102e-07	2.14750e-08	-1.50627e-07	6.13574e-07	-9.27620e-08	5.20812e-07	4.98879e-07	-7.80830e-08	4.20796e-07	-1.80320e-07	1.39291e-08	-1.66391e-07	-4.07582e-07	8.33562e-08	-3.24226e-07	-6.64153e-07	6.02308e-08	-6.03923e-07
25.829	-6.41354e-07	5.36179e-08	-5.87736e-07	-2.12983e-07	-1.30022e-07	-3.43005e-07	-1.72296e-07	2.14992e-08	-1.50797e-07	6.12326e-07	-9.25732e-08	5.19752e-07	4.97870e-07	-7.79252e-08	4.19945e-07	-1.80035e-07	1.39071e-08	-1.66128e-07	-4.06933e-07	8.32234e-08	-3.23710e-07	-6.63556e-07	6.01766e-08	-6.03379e-07
25.854	-6.41276e-07	5.36114e-08	-5.87665e-07	-2.12253e-07	-1.29800e-07	-3.42053e-07	-1.72485e-07	2.15228e-08	-1.50963e-07	6.11088e-07	-9.23862e-08	5.18702e-07	4.96881e-07	-7.77703e-08	4.19111e-07	-1.79734e-07	1.38838e-08	-1.65850e-07	-4.06274e-07	8.30888e-08	-3.23186e-07	-6.62941e-07	6.01209e-08	-6.02820e-07
25.879	-6.41189e-07	5.36041e-08	-5.87585e-07	-2.11508e-07	-1.29577e-07	-3.41085e-07	-1.72669e-07	2.15457e-08	-1.51123e-07	6.09863e-07	-9.22010e-08	5.17662e-07	4.95910e-07	-7.76184e-08	4.18292e-07	-1.79418e-07	1.38594e-08	-1.65559e-07	-4.05607e-07	8.29522e-08	-3.22654e-07	-6.62310e-07	6.00636e-08	-6.02246e-07
25.903	-6.41094e-07	5.35961e-08	-5.87498e-07	-2.10748e-07	-1.29355e-07	-3.40103e-07	-1.72848e-07	2.15680e-08	-1.51280e-07	6.08650e-07	-9.20176e-08	5.16633e-07	4.94959e-07	-7.74695e-08	4.17490e-07	-1.79087e-07	1.38338e-08	-1.65253e-07	-4.04929e-07	8.28136e-08	-3.22116e-07	-6.61661e-07	6.00048e-08	-6.01657e-07
25.928	-6.40989e-07	5.35874e-08	-5.87402e-07	-2.09974e-07	-1.29132e-07	-3.39105e-07	-1.73022e-07	2.15897e-08	-1.51432e-07	6.07449e-07	-9.18360e-08	5.15613e-07	4.94027e-07	-7.73236e-08	4.16703e-07	-1.78740e-07	1.38070e-08	-1.64933e-07	-4.04243e-07	8.26732e-08	-3.21569e-07	-6.60996e-07	5.99445e-08	-6.01052e-07
25.952	-6.40876e-07	5.35779e-08	-5.87298e-07	-2.09185e-07	-1.28908e-07	-3.38093e-07	-1.73190e-07	2.16107e-08	-1.51579e-07	6.06261e-07	-9.16563e-08	5.14604e-07	4.93114e-07	-7.71807e-08	4.15933e-07	-1.78378e-07	1.37791e-08	-1.64599e-07	-4.03547e-07	8.25309e-08	-3.21016e-07	-6.60315e-07	5.98827e-08	-6.00432e-07
25.977	-6.40753e-07	5.35677e-08	-5.87185e-07	-2.08381e-07	-1.28685e-07	-3.37066e-07	-1.73354e-07	2.16311e-08	-1.51722e-07	6.05084e-07	-9.14784e-08	5.13606e-07	4.92220e-07	-7.70409e-08	4.15179e-07	-1.78001e-07	1.37500e-08	-1.64251e-07	-4.02842e-07	8.23867e-08	-3.20455e-07	-6.59616e-07	5.98193e-08	-5.99797e-07
26.001	-6.40622e-07	5.35567e-08	-5.87065e-07	-2.07563e-07	-1.28461e-07	-3.36024e-07	-1.73512e-07	2.16509e-08	-1.51861e-07	6.03919e-07	-9.13024e-08	5.12617e-07	4.91346e-07	-7.69040e-08	4.14442e-07	-1.77609e-07	1.37196e-08	-1.63889e-07	-4.02127e-07	8.22406e-08	-3.19887e-07	-6.58901e-07	5.97545e-08	-5.99147e-07
26.026	-6.40481e-07	5.35449e-08	-5.86936e-07	-2.06731e-07	-1.28237e-07	-3.34968e-07	-1.73665e-07	2.16700e-08	-1.51995e-07	6.02767e-07	-9.11282e-08	5.11639e-07	4.90490e-07	-7.67701e-08	4.13720e-07	-1.77201e-07	1.36882e-08	-1.63513e-07	-4.01404e-07	8.20927e-08	-3.19311e-07	-6.58169e-07	5.96881e-08	-5.98481e-07
26.051	-6.40332e-07	5.35325e-08	-5.86800e-07	-2.05884e-07	-1.28013e-07	-3.33897e-07	-1.73814e-07	2.16885e-08	-1.52125e-07	6.01627e-07	-9.09558e-08	5.10671e-07	4.89654e-07	-7.66392e-08	4.13015e-07	-1.76779e-07	1.36555e-08	-1.63123e-07	-4.00671e-07	8.19428e-08	-3.18728e-07	-6.57421e-07	5.96202e-08	-5.97801e-07
26.075	-6.40174e-07	5.35192e-08	-5.86655e-07	-2.05022e-07	-1.27789e-07	-3.32811e-07	-1.73957e-07	2.17064e-08	-1.52250e-07	6.00500e-07	-9.07853e-08	5.09714e-07	4.88837e-07	-7.65114e-08	4.12326e-07	-1.76341e-07	1.36217e-08	-1.62719e-07	-3.99929e-07	8.17911e-08	-3.18138e-07	-6.56656e-07	5.95509e-08	-5.97105e-07
26.100	-6.40007e-07	5.35053e-08	-5.86501e-07	-2.04147e-07	-1.27564e-07	-3.31711e-07	-1.74095e-07	2.17236e-08	-1.52371e-07	5.99384e-07	-9.06167e-08	5.08768e-07	4.88040e-07	-7.63866e-08	4.11653e-07	-1.75888e-07	1.35867e-08	-1.62301e-07	-3.99179e-07	8.16376e-08	-3.17541e-07	-6.55875e-07	5.94800e-08	-5.96395e-07
26.124	-6.39830e-07	5.34905e-08	-5.86340e-07	-2.03257e-07	-1.27339e-07	-3.30596e-07	-1.74227e-07	2.17401e-08	-1.52487e-07	5.98281e-07	-9.04500e-08	5.07831e-07	4.87262e-07	-7.62648e-08	4.10997e-07	-1.75420e-07	1.35506e-08	-1.61869e-07	-3.98419e-07	8.14822e-08	-3.16937e-07	-6.55077e-07	5.94077e-08	-5.95669e-07
26.149	-6.39645e-07	5.34751e-08	-5.86170e-07	-2.02353e-07	-1.27114e-07	-3.29467e-07	-1.74355e-07	2.17561e-08	-1.52599e-07	5.97191e-07	-9.02851e-08	5.06906e-07	4.86503e-07	-7.61460e-08	4.10357e-07	-1.74937e-07	1.35133e-08	-1.61424e-07	-3.97650e-07	8.13250e-08	-3.16325e-07	-6.54263e-07	5.93338e-08	-5.94929e-07
26.173	-6.39451e-07	5.34589e-08	-5.85993e-07	-2.01434e-07	-1.26889e-07	-3.28324e-07	-1.74478e-07	2.17714e-08	-1.52706e-07	5.96113e-07	-9.01221e-08	5.05991e-07	4.85763e-07	-7.60302e-08	4.09733e-07	-1.74439e-07	1.34748e-08	-1.60964e-07	-3.96872e-07	8.11659e-08	-3.15707e-07	-6.53432e-07	5.92585e-08	-5.94173e-07
26.198	-6.39249e-07	5.34419e-08	-5.85807e-07	-2.00502e-07	-1.26664e-07	-3.27166e-07	-1.74595e-07	2.17860e-08	-1.52809e-07	5.95047e-07	-8.99610e-08	5.05086e-07	4.85043e-07	-7.59175e-08	4.09126e-07	-1.73926e-07	1.34352e-08	-1.60491e-07	-3.96086e-07	8.10050e-08	-3.15081e-07	-6.52585e-07	5.91817e-08	-5.93403e-07
26.223	-6.39037e-07	5.34242e-08	-5.85613e-07	-1.99555e-07	-1.26439e-07	-3.25994e-07	-1.74708e-07	2.18001e-08	-1.52907e-07	5.93994e-07	-8.98018e-08	5.04192e-07	4.84343e-07	-7.58079e-08	4.08535e-07	-1.73398e-07	1.33944e-08	-1.60004e-07	-3.95290e-07	8.08424e-08	-3.14448e-07	-6.51722e-07	5.91034e-08	-5.92618e-07
26.247	-6.38816e-07	5.34058e-08	-5.85411e-07	-1.98594e-07	-1.26214e-07	-3.24808e-07	-1.74815e-07	2.18134e-08	-1.53001e-07	5.92954e-07	-8.96445e-08	5.03309e-07	4.83661e-07	-7.57012e-08	4.07960e-07	-1.72855e-07	1.33525e-08	-1.59503e-07	-3.94486e-07	8.06779e-08	-3.13808e-07	-6.50842e-07	5.90237e-08	-5.91819e-07
26.272	-6.38587e-07	5.33866e-08	-5.85200e-07	-1.97619e-07	-1.25988e-07	-3.23607e-07	-1.74917e-07	2.18262e-08	-1.53091e-07	5.91926e-07	-8.94891e-08	5.02437e-07	4.82999e-07	-7.55976e-08	4.07402e-07	-1.72297e-07	1.33094e-08	-1.58988e-07	-3.93673e-07	8.05116e-08	-3.13161e-07	-6.49947e-07	5.89424e-08	-5.91004e-07
26.296	-6.38349e-07	5.33666e-08	-5.84982e-07	-1.96630e-07	-1.25762e-07	-3.22393e-07	-1.75014e-07	2.18383e-08	-1.53175e-07	5.90911e-07	-8.93356e-08	5.01575e-07	4.82357e-07	-7.54970e-08	4.06860e-07	-1.71725e-07	1.32651e-08	-1.58460e-07	-3.92851e-07	8.03435e-08	-3.12508e-07	-6.49035e-07	5.88598e-08	-5.90175e-07
26.321	-6.38101e-07	5.33460e-08	-5.84755e-07	-1.95628e-07	-1.25537e-07	-3.21164e-07	-1.75106e-07	2.18497e-08	-1.53256e-07	5.89908e-07	-8.91841e-08	5.00724e-07	4.81734e-07	-7.53995e-08	4.06334e-07	-1.71137e-07	1.32197e-08	-1.57917e-07	-3.92021e-07	8.01737e-08	-3.11847e-07	-6.48107e-07	5.87756e-08	-5.89332e-07
26.345	-6.37845e-07	5.33246e-08	-5.84521e-07	-1.94611e-07	-1.25311e-07	-3.19922e-07	-1.75192e-07	2.18605e-08	-1.53332e-07	5.88918e-07	-8.90344e-08	4.99884e-07	4.81130e-07	-7.53050e-08	4.05825e-07	-1.70535e-07	1.31732e-08	-1.57362e-07	-3.91182e-07	8.00021e-08	-3.11180e-07	-6.47164e-07	5.86900e-08	-5.88474e-07
26.370	-6.37580e-07	5.33024e-08	-5.84278e-07	-1.93580e-07	-1.25085e-07	-3.18665e-07	-1.75274e-07	2.18707e-08	-1.53403e-07	5.87941e-07	-8.88867e-08	4.99054e-07	4.80546e-07	-7.52136e-08	4.05332e-07	-1.69918e-07	1.31255e-08	-1.56792e-07	-3.90334e-07	7.98287e-08	-3.10505e-07	-6.46204e-07	5.86030e-08	-5.87601e-07
26.395	-6.37307e-07	5.32796e-08	-5.84027e-07	-1.92536e-07	-1.24859e-07	-3.17395e-07	-1.75350e-07	2.18802e-08	-1.53470e-07	5.86977e-07	-8.87409e-08	4.98236e-07	4.79981e-07	-7.51252e-08	4.04856e-07	-1.69286e-07	1.30767e-08	-1.56209e-07	-3.89478e-07	7.96536e-08	-3.09824e-07	-6.45228e-07	5.85145e-08	-5.86714e-07
26.419	-6.37024e-07	5.32559e-08	-5.83768e-07	-1.91478e-07	-1.24633e-07	-3.16111e-07	-1.75421e-07	2.18891e-08	-1.53532e-07	5.86025e-07	-8.85970e-08	4.97428e-07	4.79436e-07	-7.50399e-08	4.04396e-07	-1.68639e-07	1.30268e-08	-1.55612e-07	-3.88613e-07	7.94767e-08	-3.09136e-07	-6.44237e-07	5.84246e-08	-5.85812e-07
26.444	-6.36733e-07	5.32316e-08	-5.83501e-07	-1.90406e-07	-1.24407e-07	-3.14813e-07	-1.75487e-07	2.18973e-08	-1.53590e-07	5.85086e-07	-8.84551e-08	4.96631e-07	4.78910e-07	-7.49576e-08	4.03953e-07	-1.67978e-07	1.29757e-08	-1.55002e-07	-3.87740e-07	7.92981e-08	-3.08442e-07	-6.43229e-07	5.83332e-08	-5.84896e-07
26.468	-6.36433e-07	5.32065e-08	-5.83227e-07	-1.89321e-07	-1.24181e-07	-3.13501e-07	-1.75548e-07	2.19049e-08	-1.53643e-07	5.84160e-07	-8.83151e-08	4.95845e-07	4.78404e-07	-7.48784e-08	4.03526e-07	-1.67302e-07	1.29235e-08	-1.54379e-07	-3.86858e-07	7.91178e-08	-3.07740e-07	-6.42206e-07	5.82404e-08	-5.83966e-07
26.493	-6.36124e-07	5.31807e-08	-5.82944e-07	-1.88222e-07	-1.23955e-07	-3.12176e-07	-1.75604e-07	2.19119e-08	-1.53692e-07	5.83247e-07	-8.81771e-08	4.95070e-07	4.77918e-07	-7.48022e-08	4.03115e-07	-1.66612e-07	1.28702e-08	-1.53741e-07	-3.85968e-07	7.89358e-08	-3.07032e-07	-6.41167e-07	5.81462e-08	-5.83021e-07
26.518	-6.35807e-07	5.31541e-08	-5.82653e-07	-1.87109e-07	-1.23728e-07	-3.10837e-07	-1.75655e-07	2.19182e-08	-1.53736e-07	5.82347e-07	-8.80410e-08	4.94306e-07	4.77450e-07	-7.47291e-08	4.02721e-07	-1.65906e-07	1.28157e-08	-1.53091e-07	-3.85069e-07	7.87520e-08	-3.06317e-07	-6.40113e-07	5.80506e-08	-5.82062e-07
26.542	-6.35480e-07	5.31269e-08	-5.82353e-07	-1.85983e-07	-1.23502e-07	-3.09485e-07	-1.75700e-07	2.19239e-08	-1.53776e-07	5.81460e-07	-8.79069e-08	4.93553e-07	4.77003e-07	-7.46591e-08	4.02344e-07	-1.65187e-07	1.27601e-08	-1.52427e-07	-3.84163e-07	7.85666e-08	-3.05596e-07	-6.39043e-07	5.79536e-08	-5.81089e-07
26.567	-6.35145e-07	5.30988e-08	-5.82046e-07	-1.84843e-07	-1.23276e-07	-3.08119e-07	-1.75740e-07	2.19289e-08	-1.53811e-07	5.80586e-07	-8.77747e-08	4.92811e-07	4.76575e-07	-7.45921e-08	4.01983e-07	-1.64453e-07	1.27034e-08	-1.51749e-07	-3.83248e-07	7.83795e-08	-3.04868e-07	-6.37957e-07	5.78551e-08	-5.80102e-07
26.591	-6.34802e-07	5.30701e-08	-5.81731e-07	-1.83690e-07	-1.23050e-07	-3.06740e-07	-1.75776e-07	2.19333e-08	-1.53842e-07	5.79724e-07	-8.76445e-08	4.92080e-07	4.76166e-07	-7.45282e-08	4.01638e-07	-1.63704e-07	1.26456e-08	-1.51058e-07	-3.82325e-07	7.81907e-08	-3.04134e-07	-6.36856e-07	5.77552e-08	-5.79101e-07
26.616	-6.34449e-07	5.30407e-08	-5.81409e-07	-1.82524e-07	-1.22824e-07	-3.05347e-07	-1.75806e-07	2.19371e-08	-1.53869e-07	5.78876e-07	-8.75162e-08	4.91360e-07	4.75777e-07	-7.44673e-08	4.01310e-07	-1.62941e-07	1.25866e-08	-1.50354e-07	-3.81393e-07	7.80002e-08	-3.03393e-07	-6.35739e-07	5.76540e-08	-5.78085e-07
26.640	-6.34088e-07	5.30105e-08	-5.81078e-07	-1.81344e-07	-1.22597e-07	-3.03941e-07	-1.75831e-07	2.19402e-08	-1.53890e-07	5.78041e-07	-8.73900e-08	4.90651e-07	4.75408e-07	-7.44095e-08	4.00999e-07	-1.62164e-07	1.25266e-08	-1.49637e-07	-3.80454e-07	7.78081e-08	-3.02646e-07	-6.34608e-07	5.75513e-08	-5.77056e-07
26.665	-6.33718e-07	5.29796e-08	-5.80739e-07	-1.80151e-07	-1.22371e-07	-3.02522e-07	-1.75850e-07	2.19427e-08	-1.53908e-07	5.77219e-07	-8.72657e-08	4.89953e-07	4.75058e-07	-7.43547e-08	4.00704e-07	-1.61372e-07	1.24654e-08	-1.48906e-07	-3.79506e-07	7.76143e-08	-3.01892e-07	-6.33460e-07	5.74473e-08	-5.76013e-07
26.690	-6.33340e-07	5.29479e-08	-5.80392e-07	-1.78945e-07	-1.22145e-07	-3.01090e-07	-1.75865e-07	2.19445e-08	-1.53921e-07	5.76410e-07	-8.71434e-08	4.89267e-07	4.74728e-07	-7.43030e-08	4.00425e-07	-1.60566e-07	1.24031e-08	-1.48162e-07	-3.78551e-07	7.74188e-08	-3.01132e-07	-6.32298e-07	5.73419e-08	-5.74956e-07
26.714	-6.32953e-07	5.29156e-08	-5.80037e-07	-1.77725e-07	-1.21919e-07	-2.99644e-07	-1.75875e-07	2.19457e-08	-1.53929e-07	5.75614e-07	-8.70231e-08	4.88591e-07	4.74417e-07	-7.42544e-08	4.00163e-07	-1.59745e-07	1.23398e-08	-1.47405e-07	-3.77587e-07	7.72218e-08	-3.00365e-07	-6.31120e-07	5.72351e-08	-5.73885e-07
26.739	-6.32557e-07	5.28825e-08	-5.79675e-07	-1.76493e-07	-1.21693e-07	-2.98186e-07	-1.75879e-07	2.19462e-08	-1.53933e-07	5.74831e-07	-8.69047e-08	4.87927e-07	4.74126e-07	-7.42088e-08	3.99918e-07	-1.58911e-07	1.22753e-08	-1.46635e-07	-3.76616e-07	7.70231e-08	-2.99592e-07	-6.29927e-07	5.71269e-08	-5.72800e-07
26.763	-6.32153e-07	5.28487e-08	-5.79304e-07	-1.75247e-07	-1.21467e-07	-2.96714e-07	-1.75878e-07	2.19462e-08	-1.53932e-07	5.74062e-07	-8.67884e-08	4.87273e-07	4.73855e-07	-7.41664e-08	3.99689e-07	-1.58062e-07	1.22097e-08	-1.45852e-07	-3.75636e-07	7.68228e-08	-2.98813e-07	-6.28719e-07	5.70174e-08	-5.71702e-07
26.788	-6.31740e-07	5.28142e-08	-5.78926e-07	-1.73989e-07	-1.21242e-07	-2.95230e-07	-1.75873e-07	2.19454e-08	-1.53927e-07	5.73305e-07	-8.66740e-08	4.86631e-07	4.73603e-07	-7.41269e-08	3.99476e-07	-1.57199e-07	1.21431e-08	-1.45056e-07	-3.74649e-07	7.66209e-08	-2.98028e-07	-6.27497e-07	5.69065e-08	-5.70590e-07
26.812	-6.31319e-07	5.27790e-08	-5.78540e-07	-1.72717e-07	-1.21016e-07	-2.93733e-07	-1.75862e-07	2.19441e-08	-1.53918e-07	5.72562e-07	-8.65617e-08	4.86000e-07	4.73371e-07	-7.40906e-08	3.99280e-07	-1.56322e-07	1.20753e-08	-1.44246e-07	-3.73654e-07	7.64174e-08	-2.97237e-07	-6.26259e-07	5.67942e-08	-5.69465e-07
26.837	-6.30889e-07	5.27430e-08	-5.78146e-07	-1.71433e-07	-1.20790e-07	-2.92223e-07	-1.75846e-07	2.19421e-08	-1.53904e-07	5.71832e-07	-8.64513e-08	4.85381e-07	4.73158e-07	-7.40573e-08	3.99101e-07	-1.55431e-07	1.20065e-08	-1.43424e-07	-3.72651e-07	7.62124e-08	-2.96439e-07	-6.25006e-07	5.66806e-08	-5.68325e-07
26.862	-6.30451e-07	5.27064e-08	-5.77745e-07	-1.70135e-07	-1.20565e-07	-2.90700e-07	-1.75825e-07	2.19395e-08	-1.53885e-07	5.71115e-07	-8.63429e-08	4.84772e-07	4.72965e-07	-7.40270e-08	3.98938e-07	-1.54525e-07	1.19365e-08	-1.42589e-07	-3.71641e-07	7.60057e-08	-2.95635e-07	-6.23738e-07	5.65656e-08	-5.67173e-07
26.886	-6.30004e-07	5.26690e-08	-5.77335e-07	-1.68825e-07	-1.20339e-07	-2.89164e-07	-1.75799e-07	2.19362e-08	-1.53862e-07	5.70412e-07	-8.62366e-08	4.84175e-07	4.72791e-07	-7.39999e-08	3.98791e-07	-1.53606e-07	1.18655e-08	-1.41741e-07	-3.70623e-07	7.57975e-08	-2.94825e-07	-6.22456e-07	5.64493e-08	-5.66007e-07
26.911	-6.29549e-07	5.26310e-08	-5.76918e-07	-1.67502e-07	-1.20114e-07	-2.87616e-07	-1.75767e-07	2.19323e-08	-1.53835e-07	5.69722e-07	-8.61323e-08	4.83590e-07	4.72637e-07	-7.39757e-08	3.98661e-07	-1.52673e-07	1.17935e-08	-1.40880e-07	-3.69597e-07	7.55878e-08	-2.94009e-07	-6.21159e-07	5.63317e-08	-5.64827e-07
26.935	-6.29085e-07	5.25922e-08	-5.76493e-07	-1.66167e-07	-1.19889e-07	-2.86056e-07	-1.75731e-07	2.19278e-08	-1.53803e-07	5.69045e-07	-8.60299e-08	4.83015e-07	4.72503e-07	-7.39547e-08	3.98548e-07	-1.51726e-07	1.17203e-08	-1.40006e-07	-3.68564e-07	7.53765e-08	-2.93188e-07	-6.19848e-07	5.62128e-08	-5.63635e-07
26.960	-6.28613e-07	5.25527e-08	-5.76060e-07	-1.64819e-07	-1.19664e-07	-2.84483e-07	-1.75690e-07	2.19226e-08	-1.53767e-07	5.68381e-07	-8.59296e-08	4.82452e-07	4.72388e-07	-7.39367e-08	3.98451e-07	-1.50765e-07	1.16461e-08	-1.39119e-07	-3.67523e-07	7.51636e-08	-2.92360e-07	-6.18521e-07	5.60925e-08	-5.62429e-07
26.984	-6.28132e-07	5.25126e-08	-5.75620e-07	-1.63458e-07	-1.19439e-07	-2.82897e-07	-1.75643e-07	2.19168e-08	-1.53726e-07	5.67731e-07	-8.58313e-08	4.81900e-07	4.72292e-07	-7.39218e-08	3.98371e-07	-1.49791e-07	1.15708e-08	-1.38220e-07	-3.66475e-07	7.49493e-08	-2.91526e-07	-6.17181e-07	5.59709e-08	-5.61210e-07
27.009	-6.27644e-07	5.24717e-08	-5.75172e-07	-1.62085e-07	-1.19214e-07	-2.81299e-07	-1.75592e-07	2.19104e-08	-1.53681e-07	5.67094e-07	-8.57350e-08	4.81359e-07	4.72217e-07	-7.39099e-08	3.98307e-07	-1.48802e-07	1.14945e-08	-1.37308e-07	-3.65420e-07	7.47334e-08	-2.90686e-07	-6.15826e-07	5.58480e-08	-5.59978e-07
27.034	-6.27146e-07	5.24301e-08	-5.74716e-07	-1.60699e-07	-1.18990e-07	-2.79689e-07	-1.75535e-07	2.19033e-08	-1.53632e-07	5.66471e-07	-8.56408e-08	4.80830e-07	4.72161e-07	-7.39012e-08	3.98259e-07	-1.47800e-07	1.14170e-08	-1.36383e-07	-3.64357e-07	7.45160e-08	-2.89841e-07	-6.14456e-07	5.57238e-08	-5.58732e-07
27.058	-6.26641e-07	5.23879e-08	-5.74253e-07	-1.59301e-07	-1.18765e-07	-2.78067e-07	-1.75474e-07	2.18957e-08	-1.53578e-07	5.65861e-07	-8.55486e-08	4.80312e-07	4.72124e-07	-7.38954e-08	3.98228e-07	-1.46784e-07	1.13386e-08	-1.35446e-07	-3.63287e-07	7.42972e-08	-2.88989e-07	-6.13072e-07	5.55983e-08	-5.57474e-07
27.083	-6.26127e-07	5.23449e-08	-5.73782e-07	-1.57891e-07	-1.18541e-07	-2.76432e-07	-1.75407e-07	2.18874e-08	-1.53520e-07	5.65264e-07	-8.54584e-08	4.79806e-07	4.72107e-07	-7.38928e-08	3.98214e-07	-1.45755e-07	1.12591e-08	-1.34496e-07	-3.62209e-07	7.40768e-08	-2.88132e-07	-6.11674e-07	5.54716e-08	-5.56203e-07
27.107	-6.25605e-07	5.23012e-08	-5.73303e-07	-1.56468e-07	-1.18317e-07	-2.74785e-07	-1.75336e-07	2.18784e-08	-1.53457e-07	5.64681e-07	-8.53702e-08	4.79311e-07	4.72109e-07	-7.38931e-08	3.98216e-07	-1.44712e-07	1.11785e-08	-1.33534e-07	-3.61125e-07	7.38550e-08	-2.87270e-07	-6.10262e-07	5.53435e-08	-5.54919e-07
27.132	-6.25074e-07	5.22569e-08	-5.72817e-07	-1.55033e-07	-1.18094e-07	-2.73127e-07	-1.75259e-07	2.18689e-08	-1.53390e-07	5.64112e-07	-8.52841e-08	4.78827e-07	4.72131e-07	-7.38966e-08	3.98235e-07	-1.43656e-07	1.10969e-08	-1.32559e-07	-3.60033e-07	7.36317e-08	-2.86401e-07	-6.08836e-07	5.52142e-08	-5.53622e-07
27.156	-6.24536e-07	5.22119e-08	-5.72324e-07	-1.53586e-07	-1.17870e-07	-2.71456e-07	-1.75177e-07	2.18587e-08	-1.53319e-07	5.63555e-07	-8.52000e-08	4.78355e-07	4.72173e-07	-7.39031e-08	3.98270e-07	-1.42586e-07	1.10142e-08	-1.31571e-07	-3.58934e-07	7.34070e-08	-2.85527e-07	-6.07396e-07	5.50835e-08	-5.52312e-07
27.181	-6.23989e-07	5.21662e-08	-5.71823e-07	-1.52126e-07	-1.17647e-07	-2.69773e-07	-1.75091e-07	2.18479e-08	-1.53243e-07	5.63012e-07	-8.51179e-08	4.77895e-07	4.72234e-07	-7.39126e-08	3.98321e-07	-1.41502e-07	1.09306e-08	-1.30572e-07	-3.57828e-07	7.31808e-08	-2.84647e-07	-6.05941e-07	5.49517e-08	-5.50990e-07
27.206	-6.23434e-07	5.21198e-08	-5.71314e-07	-1.50655e-07	-1.17424e-07	-2.68079e-07	-1.74999e-07	2.18364e-08	-1.53163e-07	5.62483e-07	-8.50379e-08	4.77445e-07	4.72315e-07	-7.39253e-08	3.98389e-07	-1.40406e-07	1.08458e-08	-1.29560e-07	-3.56715e-07	7.29532e-08	-2.83762e-07	-6.04473e-07	5.48185e-08	-5.49655e-07
27.230	-6.22871e-07	5.20727e-08	-5.70798e-07	-1.49172e-07	-1.17201e-07	-2.66373e-07	-1.74903e-07	2.18244e-08	-1.53078e-07	5.61967e-07	-8.49599e-08	4.77007e-07	4.72415e-07	-7.39409e-08	3.98474e-07	-1.39295e-07	1.07601e-08	-1.28535e-07	-3.55596e-07	7.27242e-08	-2.82871e-07	-6.02992e-07	5.46841e-08	-5.48307e-07
27.255	-6.22299e-07	5.20249e-08	-5.70274e-07	-1.47676e-07	-1.16979e-07	-2.64655e-07	-1.74801e-07	2.18117e-08	-1.52989e-07	5.61465e-07	-8.48840e-08	4.76581e-07	4.72534e-07	-7.39597e-08	3.98575e-07	-1.38172e-07	1.06733e-08	-1.27499e-07	-3.54469e-07	7.24938e-08	-2.81975e-07	-6.01496e-07	5.45485e-08	-5.46947e-07
27.279	-6.21720e-07	5.19765e-08	-5.69744e-07	-1.46169e-07	-1.16756e-07	-2.62926e-07	-1.74695e-07	2.17985e-08	-1.52896e-07	5.60976e-07	-8.48101e-08	4.76166e-07	4.72673e-07	-7.39814e-08	3.98692e-07	-1.37036e-07	1.05855e-08	-1.26450e-07	-3.53335e-07	7.22620e-08	-2.81073e-07	-5.99987e-07	5.44116e-08	-5.45575e-07
27.304	-6.21133e-07	5.19274e-08	-5.69205e-07	-1.44650e-07	-1.16534e-07	-2.61185e-07	-1.74583e-07	2.17846e-08	-1.52799e-07	5.60501e-07	-8.47382e-08	4.75763e-07	4.72832e-07	-7.40062e-08	3.98826e-07	-1.35886e-07	1.04967e-08	-1.25389e-07	-3.52195e-07	7.20288e-08	-2.80166e-07	-5.98464e-07	5.42735e-08	-5.44190e-07
27.329	-6.20537e-07	5.18776e-08	-5.68660e-07	-1.43119e-07	-1.16313e-07	-2.59432e-07	-1.74467e-07	2.17700e-08	-1.52697e-07	5.60039e-07	-8.46684e-08	4.75371e-07	4.73010e-07	-7.40341e-08	3.98976e-07	-1.34723e-07	1.04069e-08	-1.24316e-07	-3.51048e-07	7.17942e-08	-2.79254e-07	-5.96927e-07	5.41342e-08	-5.42793e-07
27.353	-6.19934e-07	5.18271e-08	-5.68107e-07	-1.41577e-07	-1.16091e-07	-2.57668e-07	-1.74346e-07	2.17549e-08	-1.52591e-07	5.59591e-07	-8.46007e-08	4.74991e-07	4.73207e-07	-7.40650e-08	3.99142e-07	-1.33547e-07	1.03160e-08	-1.23231e-07	-3.49894e-07	7.15583e-08	-2.78336e-07	-5.95377e-07	5.39936e-08	-5.41384e-07
27.378	-6.19322e-07	5.17760e-08	-5.67546e-07	-1.40022e-07	-1.15870e-07	-2.55893e-07	-1.74220e-07	2.17392e-08	-1.52481e-07	5.59157e-07	-8.45350e-08	4.74622e-07	4.73424e-07	-7.40990e-08	3.99325e-07	-1.32358e-07	1.02242e-08	-1.22134e-07	-3.48734e-07	7.13210e-08	-2.77413e-07	-5.93814e-07	5.38519e-08	-5.39962e-07
27.402	-6.18703e-07	5.17242e-08	-5.66979e-07	-1.38457e-07	-1.15650e-07	-2.54106e-07	-1.74089e-07	2.17228e-08	-1.52366e-07	5.58736e-07	-8.44714e-08	4.74265e-07	4.73661e-07	-7.41360e-08	3.99525e-07	-1.31156e-07	1.01314e-08	-1.21025e-07	-3.47567e-07	7.10823e-08	-2.76485e-07	-5.92238e-07	5.37089e-08	-5.38529e-07
27.427	-6.18075e-07	5.16718e-08	-5.66404e-07	-1.36879e-07	-1.15429e-07	-2.52308e-07	-1.73953e-07	2.17059e-08	-1.52247e-07	5.58329e-07	-8.44098e-08	4.73919e-07	4.73917e-07	-7.41760e-08	3.99741e-07	-1.29942e-07	1.00375e-08	-1.19904e-07	-3.46394e-07	7.08423e-08	-2.75551e-07	-5.90648e-07	5.35647e-08	-5.37083e-07
27.451	-6.17440e-07	5.16187e-08	-5.65822e-07	-1.35290e-07	-1.15209e-07	-2.50499e-07	-1.73812e-07	2.16883e-08	-1.52124e-07	5.57935e-07	-8.43502e-08	4.73585e-07	4.74192e-07	-7.42191e-08	3.99973e-07	-1.28714e-07	9.94270e-09	-1.18771e-07	-3.45214e-07	7.06010e-08	-2.74613e-07	-5.89045e-07	5.34194e-08	-5.35626e-07
27.476	-6.16797e-07	5.15649e-08	-5.65232e-07	-1.33690e-07	-1.14989e-07	-2.48679e-07	-1.73667e-07	2.16702e-08	-1.51996e-07	5.57555e-07	-8.42928e-08	4.73262e-07	4.74486e-07	-7.42652e-08	4.00221e-07	-1.27474e-07	9.84688e-09	-1.17627e-07	-3.44028e-07	7.03584e-08	-2.73669e-07	-5.87429e-07	5.32728e-08	-5.34156e-07
27.501	-6.16146e-07	5.15105e-08	-5.64636e-07	-1.32078e-07	-1.14770e-07	-2.46848e-07	-1.73516e-07	2.16514e-08	-1.51865e-07	5.57188e-07	-8.42374e-08	4.72951e-07	4.74800e-07	-7.43143e-08	4.00486e-07	-1.26220e-07	9.75008e-09	-1.16470e-07	-3.42835e-07	7.01145e-08	-2.72721e-07	-5.85800e-07	5.31251e-08	-5.32675e-07
27.525	-6.15488e-07	5.14554e-08	-5.64032e-07	-1.30455e-07	-1.14551e-07	-2.45006e-07	-1.73361e-07	2.16320e-08	-1.51729e-07	5.56835e-07	-8.41840e-08	4.72651e-07	4.75134e-07	-7.43665e-08	4.00767e-07	-1.24954e-07	9.65230e-09	-1.15302e-07	-3.41636e-07	6.98693e-08	-2.71767e-07	-5.84158e-07	5.29762e-08	-5.31182e-07
27.550	-6.14821e-07	5.13997e-08	-5.63421e-07	-1.28821e-07	-1.14332e-07	-2.43153e-07	-1.73201e-07	2.16121e-08	-1.51589e-07	5.56496e-07	-8.41327e-08	4.72363e-07	4.75486e-07	-7.44217e-08	4.01065e-07	-1.23676e-07	9.55354e-09	-1.14122e-07	-3.40431e-07	6.96229e-08	-2.70808e-07	-5.82504e-07	5.28261e-08	-5.29678e-07
27.574	-6.14147e-07	5.13434e-08	-5.62804e-07	-1.27176e-07	-1.14114e-07	-2.41290e-07	-1.73036e-07	2.15915e-08	-1.51445e-07	5.56170e-07	-8.40835e-08	4.72087e-07	4.75859e-07	-7.44800e-08	4.01379e-07	-1.22385e-07	9.45381e-09	-1.12931e-07	-3.39220e-07	6.93751e-08	-2.69845e-07	-5.80836e-07	5.26749e-08	-5.28161e-07
27.599	-6.13465e-07	5.12864e-08	-5.62179e-07	-1.25519e-07	-1.13896e-07	-2.39415e-07	-1.72867e-07	2.15703e-08	-1.51296e-07	5.55858e-07	-8.40363e-08	4.71822e-07	4.76250e-07	-7.45412e-08	4.01709e-07	-1.21081e-07	9.35311e-09	-1.11728e-07	-3.38002e-07	6.91261e-08	-2.68876e-07	-5.79156e-07	5.25226e-08	-5.26634e-07
27.623	-6.12776e-07	5.12287e-08	-5.61547e-07	-1.23852e-07	-1.13678e-07	-2.37530e-07	-1.72692e-07	2.15486e-08	-1.51144e-07	5.55560e-07	-8.39912e-08	4.71569e-07	4.76661e-07	-7.46055e-08	4.02055e-07	-1.19765e-07	9.25145e-09	-1.10514e-07	-3.36779e-07	6.88759e-08	-2.67903e-07	-5.77463e-07	5.23690e-08	-5.25094e-07
27.648	-6.12078e-07	5.11704e-08	-5.60908e-07	-1.22173e-07	-1.13461e-07	-2.35634e-07	-1.72513e-07	2.15262e-08	-1.50987e-07	5.55275e-07	-8.39482e-08	4.71327e-07	4.77091e-07	-7.46728e-08	4.02418e-07	-1.18437e-07	9.14883e-09	-1.09288e-07	-3.35549e-07	6.86244e-08	-2.66925e-07	-5.75758e-07	5.22144e-08	-5.23544e-07
27.673	-6.11374e-07	5.11115e-08	-5.60262e-07	-1.20484e-07	-1.13244e-07	-2.33728e-07	-1.72329e-07	2.15033e-08	-1.50826e-07	5.55004e-07	-8.39072e-08	4.71097e-07	4.77540e-07	-7.47431e-08	4.02797e-07	-1.17096e-07	9.04526e-09	-1.08051e-07	-3.34314e-07	6.83718e-08	-2.65942e-07	-5.74040e-07	5.20586e-08	-5.21982e-07
27.697	-6.10661e-07	5.10519e-08	-5.59609e-07	-1.18783e-07	-1.13028e-07	-2.31812e-07	-1.72141e-07	2.14798e-08	-1.50661e-07	5.54747e-07	-8.38683e-08	4.70879e-07	4.78008e-07	-7.48164e-08	4.03192e-07	-1.15743e-07	8.94074e-09	-1.06802e-07	-3.33072e-07	6.81179e-08	-2.64954e-07	-5.72310e-07	5.19017e-08	-5.20408e-07
27.722	-6.09941e-07	5.09918e-08	-5.58949e-07	-1.17072e-07	-1.12812e-07	-2.29884e-07	-1.71948e-07	2.14557e-08	-1.50492e-07	5.54503e-07	-8.38315e-08	4.70672e-07	4.78496e-07	-7.48928e-08	4.03603e-07	-1.14378e-07	8.83527e-09	-1.05542e-07	-3.31825e-07	6.78628e-08	-2.63962e-07	-5.70568e-07	5.17437e-08	-5.18824e-07
27.746	-6.09214e-07	5.09309e-08	-5.58283e-07	-1.15350e-07	-1.12597e-07	-2.27947e-07	-1.71750e-07	2.14310e-08	-1.50319e-07	5.54273e-07	-8.37967e-08	4.70477e-07	4.79003e-07	-7.49721e-08	4.04031e-07	-1.13000e-07	8.72886e-09	-1.04271e-07	-3.30572e-07	6.76065e-08	-2.62965e-07	-5.68813e-07	5.15846e-08	-5.17229e-07
27.771	-6.08479e-07	5.08695e-08	-5.57609e-07	-1.13617e-07	-1.12382e-07	-2.26000e-07	-1.71547e-07	2.14057e-08	-1.50141e-07	5.54057e-07	-8.37640e-08	4.70293e-07	4.79529e-07	-7.50545e-08	4.04475e-07	-1.11611e-07	8.62152e-09	-1.02989e-07	-3.29313e-07	6.73490e-08	-2.61964e-07	-5.67046e-07	5.14243e-08	-5.15622e-07
27.795	-6.07737e-07	5.08075e-08	-5.56929e-07	-1.11874e-07	-1.12168e-07	-2.24042e-07	-1.71340e-07	2.13799e-08	-1.49960e-07	5.53855e-07	-8.37334e-08	4.70121e-07	4.80075e-07	-7.51399e-08	4.04935e-07	-1.10209e-07	8.51325e-09	-1.01696e-07	-3.28048e-07	6.70904e-08	-2.60958e-07	-5.65268e-07	5.12630e-08	-5.14005e-07
27.820	-6.06987e-07	5.07448e-08	-5.56242e-07	-1.10120e-07	-1.11954e-07	-2.22074e-07	-1.71128e-07	2.13534e-08	-1.49775e-07	5.53666e-07	-8.37048e-08	4.69961e-07	4.80639e-07	-7.52282e-08	4.05411e-07	-1.08795e-07	8.40404e-09	-1.00391e-07	-3.26778e-07	6.68306e-08	-2.59947e-07	-5.63477e-07	5.11006e-08	-5.12376e-07
27.845	-6.06230e-07	5.06815e-08	-5.55548e-07	-1.08356e-07	-1.11740e-07	-2.20096e-07	-1.70912e-07	2.13264e-08	-1.49585e-07	5.53490e-07	-8.36783e-08	4.69812e-07	4.81223e-07	-7.53196e-08	4.05903e-07	-1.07370e-07	8.29392e-09	-9.90756e-08	-3.25502e-07	6.65697e-08	-2.58932e-07	-5.61674e-07	5.09371e-08	-5.10737e-07
27.869	-6.05465e-07	5.06176e-08	-5.54848e-07	-1.06581e-07	-1.11527e-07	-2.18108e-07	-1.70691e-07	2.12988e-08	-1.49392e-07	5.53329e-07	-8.36539e-08	4.69675e-07	4.81826e-07	-7.54139e-08	4.06412e-07	-1.05932e-07	8.18288e-09	-9.77492e-08	-3.24221e-07	6.63076e-08	-2.57913e-07	-5.59860e-07	5.07726e-08	-5.09087e-07
27.894	-6.04694e-07	5.05531e-08	-5.54141e-07	-1.04796e-07	-1.11314e-07	-2.16110e-07	-1.70465e-07	2.12707e-08	-1.49194e-07	5.53181e-07	-8.36316e-08	4.69550e-07	4.82448e-07	-7.55113e-08	4.06936e-07	-1.04483e-07	8.07092e-09	-9.64118e-08	-3.22934e-07	6.60445e-08	-2.56889e-07	-5.58033e-07	5.06070e-08	-5.07426e-07
27.918	-6.03915e-07	5.04879e-08	-5.53427e-07	-1.03000e-07	-1.11102e-07	-2.14103e-07	-1.70235e-07	2.12420e-08	-1.48993e-07	5.53047e-07	-8.36113e-08	4.69436e-07	4.83089e-07	-7.56116e-08	4.07477e-07	-1.03022e-07	7.95806e-09	-9.50636e-08	-3.21642e-07	6.57802e-08	-2.55861e-07	-5.56195e-07	5.04403e-08	-5.05755e-07
27.943	-6.03129e-07	5.04222e-08	-5.52706e-07	-1.01194e-07	-1.10891e-07	-2.12085e-07	-1.70000e-07	2.12127e-08	-1.48787e-07	5.52927e-07	-8.35931e-08	4.69334e-07	4.83749e-07	-7.57149e-08	4.08034e-07	-1.01549e-07	7.84429e-09	-9.37045e-08	-3.20344e-07	6.55148e-08	-2.54829e-07	-5.54346e-07	5.02726e-08	-5.04073e-07
27.967	-6.02335e-07	5.03559e-08	-5.51979e-07	-9.93784e-08	-1.10680e-07	-2.10058e-07	-1.69761e-07	2.11828e-08	-1.48578e-07	5.52820e-07	-8.35770e-08	4.69243e-07	4.84428e-07	-7.58212e-08	4.08607e-07	-1.00064e-07	7.72962e-09	-9.23348e-08	-3.19041e-07	6.52483e-08	-2.53793e-07	-5.52485e-07	5.01038e-08	-5.02381e-07
27.992	-6.01535e-07	5.02890e-08	-5.51246e-07	-9.75522e-08	-1.10469e-07	-2.08022e-07	-1.69517e-07	2.11524e-08	-1.48365e-07	5.52727e-07	-8.35629e-08	4.69164e-07	4.85126e-07	-7.59305e-08	4.09196e-07	-9.85684e-08	7.61406e-09	-9.09543e-08	-3.17733e-07	6.49808e-08	-2.52752e-07	-5.50613e-07	4.99340e-08	-5.00679e-07
28.017	-6.00727e-07	5.02215e-08	-5.50506e-07	-9.57160e-08	-1.10260e-07	-2.05976e-07	-1.69269e-07	2.11214e-08	-1.48147e-07	5.52648e-07	-8.35509e-08	4.69097e-07	4.85843e-07	-7.60427e-08	4.09800e-07	-9.70608e-08	7.49761e-09	-8.95632e-08	-3.16420e-07	6.47122e-08	-2.51707e-07	-5.48729e-07	4.97632e-08	-4.98966e-07
28.041	-5.99912e-07	5.01533e-08	-5.49759e-07	-9.38697e-08	-1.10050e-07	-2.03920e-07	-1.69016e-07	2.10899e-08	-1.47926e-07	5.52582e-07	-8.35410e-08	4.69041e-07	4.86579e-07	-7.61580e-08	4.10421e-07	-9.55418e-08	7.38027e-09	-8.81616e-08	-3.15101e-07	6.44426e-08	-2.50659e-07	-5.46834e-07	4.95913e-08	-4.97243e-07
28.066	-5.99091e-07	5.00846e-08	-5.49006e-07	-9.20135e-08	-1.09841e-07	-2.01855e-07	-1.68759e-07	2.10578e-08	-1.47701e-07	5.52530e-07	-8.35331e-08	4.68997e-07	4.87334e-07	-7.62761e-08	4.11058e-07	-9.40114e-08	7.26205e-09	-8.67494e-08	-3.13778e-07	6.41719e-08	-2.49606e-07	-5.44928e-07	4.94185e-08	-4.95509e-07
28.090	-5.98262e-07	5.00154e-08	-5.48247e-07	-9.01474e-08	-1.09633e-07	-1.99781e-07	-1.68497e-07	2.10252e-08	-1.47472e-07	5.52492e-07	-8.35274e-08	4.68964e-07	4.88109e-07	-7.63973e-08	4.11711e-07	-9.24697e-08	7.14296e-09	-8.53268e-08	-3.12449e-07	6.39002e-08	-2.48549e-07	-5.43011e-07	4.92446e-08	-4.93766e-07
28.115	-5.97426e-07	4.99455e-08	-5.47481e-07	-8.82715e-08	-1.09426e-07	-1.97697e-07	-1.68232e-07	2.09920e-08	-1.47240e-07	5.52467e-07	-8.35236e-08	4.68944e-07	4.88901e-07	-7.65214e-08	4.12380e-07	-9.09167e-08	7.02300e-09	-8.38937e-08	-3.11115e-07	6.36274e-08	-2.47488e-07	-5.41082e-07	4.90697e-08	-4.92013e-07
28.140	-5.96584e-07	4.98751e-08	-5.46709e-07	-8.63858e-08	-1.09218e-07	-1.95604e-07	-1.67961e-07	2.09582e-08	-1.47003e-07	5.52456e-07	-8.35220e-08	4.68934e-07	4.89713e-07	-7.66485e-08	4.13065e-07	-8.93525e-08	6.90217e-09	-8.24503e-08	-3.09777e-07	6.33537e-08	-2.46423e-07	-5.39143e-07	4.88939e-08	-4.90249e-07
28.164	-5.95734e-07	4.98040e-08	-5.45930e-07	-8.44904e-08	-1.09012e-07	-1.93502e-07	-1.67686e-07	2.09240e-08	-1.46762e-07	5.52459e-07	-8.35224e-08	4.68937e-07	4.90544e-07	-7.67785e-08	4.13766e-07	-8.77771e-08	6.78047e-09	-8.09966e-08	-3.08434e-07	6.30790e-08	-2.45355e-07	-5.37193e-07	4.87170e-08	-4.88476e-07
28.189	-5.94878e-07	4.97324e-08	-5.45145e-07	-8.25853e-08	-1.08806e-07	-1.91392e-07	-1.67407e-07	2.08891e-08	-1.46518e-07	5.52476e-07	-8.35249e-08	4.68951e-07	4.91394e-07	-7.69115e-08	4.14482e-07	-8.61907e-08	6.65793e-09	-7.95327e-08	-3.07085e-07	6.28032e-08	-2.44282e-07	-5.35233e-07	4.85392e-08	-4.86693e-07
28.213	-5.94015e-07	4.96603e-08	-5.44354e-07	-8.06707e-08	-1.08601e-07	-1.89272e-07	-1.67124e-07	2.08538e-08	-1.46270e-07	5.52506e-07	-8.35295e-08	4.68977e-07	4.92262e-07	-7.70474e-08	4.15215e-07	-8.45932e-08	6.53453e-09	-7.80586e-08	-3.05733e-07	6.25266e-08	-2.43206e-07	-5.33261e-07	4.83604e-08	-4.84901e-07
28.238	-5.93145e-07	4.95876e-08	-5.43557e-07	-7.87466e-08	-1.08396e-07	-1.87143e-07	-1.66836e-07	2.08179e-08	-1.46018e-07	5.52550e-07	-8.35362e-08	4.69014e-07	4.93149e-07	-7.71863e-08	4.15963e-07	-8.29847e-08	6.41028e-09	-7.65744e-08	-3.04375e-07	6.22489e-08	-2.42126e-07	-5.31279e-07	4.81807e-08	-4.83099e-07
28.262	-5.92268e-07	4.95143e-08	-5.42754e-07	-7.68130e-08	-1.08192e-07	-1.85005e-07	-1.66544e-07	2.07814e-08	-1.45763e-07	5.52608e-07	-8.35449e-08	4.69063e-07	4.94055e-07	-7.73281e-08	4.16727e-07	-8.13654e-08	6.28519e-09	-7.50802e-08	-3.03013e-07	6.19703e-08	-2.41043e-07	-5.29287e-07	4.80000e-08	-4.81287e-07
28.287	-5.91385e-07	4.94404e-08	-5.41944e-07	-7.48700e-08	-1.07989e-07	-1.82859e-07	-1.66248e-07	2.07445e-08	-1.45503e-07	5.52679e-07	-8.35557e-08	4.69123e-07	4.94980e-07	-7.74728e-08	4.17507e-07	-7.97352e-08	6.15926e-09	-7.35759e-08	-3.01646e-07	6.16908e-08	-2.39955e-07	-5.27284e-07	4.78184e-08	-4.79466e-07
28.312	-5.90495e-07	4.93660e-08	-5.41129e-07	-7.29177e-08	-1.07786e-07	-1.80704e-07	-1.65947e-07	2.07070e-08	-1.45240e-07	5.52764e-07	-8.35685e-08	4.69195e-07	4.95924e-07	-7.76205e-08	4.18303e-07	-7.80942e-08	6.03250e-09	-7.20617e-08	-3.00275e-07	6.14104e-08	-2.38864e-07	-5.25271e-07	4.76358e-08	-4.77635e-07
28.336	-5.89598e-07	4.92911e-08	-5.40307e-07	-7.09561e-08	-1.07584e-07	-1.78540e-07	-1.65643e-07	2.06689e-08	-1.44974e-07	5.52863e-07	-8.35834e-08	4.69279e-07	4.96886e-07	-7.77711e-08	4.19115e-07	-7.64425e-08	5.90492e-09	-7.05376e-08	-2.98899e-07	6.11290e-08	-2.37770e-07	-5.23248e-07	4.74523e-08	-4.75795e-07
28.361	-5.88695e-07	4.92156e-08	-5.39479e-07	-6.89853e-08	-1.07383e-07	-1.76368e-07	-1.65334e-07	2.06304e-08	-1.44703e-07	5.52975e-07	-8.36004e-08	4.69374e-07	4.97867e-07	-7.79246e-08	4.19942e-07	-7.47802e-08	5.77651e-09	-6.90037e-08	-2.97519e-07	6.08467e-08	-2.36672e-07	-5.21214e-07	4.72679e-08	-4.73946e-07
28.385	-5.87785e-07	4.91395e-08	-5.38646e-07	-6.70054e-08	-1.07182e-07	-1.74188e-07	-1.65021e-07	2.05913e-08	-1.44429e-07	5.53101e-07	-8.36194e-08	4.69481e-07	4.98866e-07	-7.80810e-08	4.20785e-07	-7.31073e-08	5.64728e-09	-6.74600e-08	-2.96134e-07	6.05636e-08	-2.35571e-07	-5.19170e-07	4.70826e-08	-4.72088e-07
28.410	-5.86869e-07	4.90629e-08	-5.37806e-07	-6.50164e-08	-1.06982e-07	-1.71999e-07	-1.64703e-07	2.05517e-08	-1.44152e-07	5.53241e-07	-8.36406e-08	4.69600e-07	4.99884e-07	-7.82404e-08	4.21644e-07	-7.14239e-08	5.51724e-09	-6.59066e-08	-2.94745e-07	6.02795e-08	-2.34466e-07	-5.17117e-07	4.68963e-08	-4.70220e-07
28.434	-5.85946e-07	4.89858e-08	-5.36961e-07	-6.30183e-08	-1.06783e-07	-1.69801e-07	-1.64382e-07	2.05116e-08	-1.43870e-07	5.53394e-07	-8.36637e-08	4.69730e-07	5.00921e-07	-7.84027e-08	4.22518e-07	-6.97300e-08	5.38639e-09	-6.43436e-08	-2.93352e-07	5.99946e-08	-2.33358e-07	-5.15053e-07	4.67092e-08	-4.68344e-07
28.459	-5.85017e-07	4.89081e-08	-5.36109e-07	-6.10114e-08	-1.06585e-07	-1.67596e-07	-1.64057e-07	2.04710e-08	-1.43585e-07	5.53561e-07	-8.36890e-08	4.69872e-07	5.01976e-07	-7.85679e-08	4.23409e-07	-6.80257e-08	5.25474e-09	-6.27709e-08	-2.91955e-07	5.97089e-08	-2.32246e-07	-5.12980e-07	4.65211e-08	-4.66459e-07
28.484	-5.84082e-07	4.88299e-08	-5.35252e-07	-5.89955e-08	-1.06387e-07	-1.65382e-07	-1.63727e-07	2.04299e-08	-1.43297e-07	5.53741e-07	-8.37163e-08	4.70025e-07	5.03050e-07	-7.87359e-08	4.24314e-07	-6.63110e-08	5.12229e-09	-6.11887e-08	-2.90554e-07	5.94223e-08	-2.31132e-07	-5.10897e-07	4.63322e-08	-4.64564e-07
28.508	-5.83140e-07	4.87512e-08	-5.34389e-07	-5.69708e-08	-1.06190e-07	-1.63160e-07	-1.63393e-07	2.03883e-08	-1.43005e-07	5.53936e-07	-8.37457e-08	4.70190e-07	5.04143e-07	-7.89069e-08	4.25236e-07	-6.45861e-08	4.98905e-09	-5.95971e-08	-2.89148e-07	5.91348e-08	-2.30013e-07	-5.08804e-07	4.61424e-08	-4.62661e-07
28.533	-5.82192e-07	4.86719e-08	-5.33520e-07	-5.49373e-08	-1.05993e-07	-1.60930e-07	-1.63056e-07	2.03461e-08	-1.42709e-07	5.54144e-07	-8.37771e-08	4.70367e-07	5.05254e-07	-7.90808e-08	4.26173e-07	-6.28510e-08	4.85502e-09	-5.79960e-08	-2.87739e-07	5.88466e-08	-2.28892e-07	-5.06702e-07	4.59518e-08	-4.60750e-07
28.557	-5.81238e-07	4.85921e-08	-5.32646e-07	-5.28951e-08	-1.05797e-07	-1.58693e-07	-1.62714e-07	2.03035e-08	-1.42410e-07	5.54365e-07	-8.38106e-08	4.70555e-07	5.06383e-07	-7.92576e-08	4.27126e-07	-6.11058e-08	4.72021e-09	-5.63856e-08	-2.86325e-07	5.85575e-08	-2.27768e-07	-5.04590e-07	4.57603e-08	-4.58829e-07
28.582	-5.80277e-07	4.85118e-08	-5.31765e-07	-5.08442e-08	-1.05603e-07	-1.56447e-07	-1.62368e-07	2.02603e-08	-1.42108e-07	5.54600e-07	-8.38461e-08	4.70754e-07	5.07531e-07	-7.94373e-08	4.28094e-07	-5.93504e-08	4.58461e-09	-5.47658e-08	-2.84908e-07	5.82677e-08	-2.26640e-07	-5.02468e-07	4.55679e-08	-4.56901e-07
28.606	-5.79311e-07	4.84310e-08	-5.30880e-07	-4.87848e-08	-1.05408e-07	-1.54193e-07	-1.62018e-07	2.02167e-08	-1.41802e-07	5.54849e-07	-8.38837e-08	4.70965e-07	5.08697e-07	-7.96198e-08	4.29078e-07	-5.75851e-08	4.44825e-09	-5.31368e-08	-2.83487e-07	5.79770e-08	-2.25510e-07	-5.00338e-07	4.53747e-08	-4.54963e-07
28.631	-5.78338e-07	4.83497e-08	-5.29988e-07	-4.67168e-08	-1.05215e-07	-1.51932e-07	-1.61665e-07	2.01726e-08	-1.41492e-07	5.55111e-07	-8.39234e-08	4.71188e-07	5.09882e-07	-7.98052e-08	4.30077e-07	-5.58098e-08	4.31111e-09	-5.14987e-08	-2.82062e-07	5.76856e-08	-2.24376e-07	-4.98198e-07	4.51806e-08	-4.53017e-07
28.656	-5.77359e-07	4.82678e-08	-5.29091e-07	-4.46404e-08	-1.05022e-07	-1.49663e-07	-1.61307e-07	2.01279e-08	-1.41179e-07	5.55387e-07	-8.39651e-08	4.71422e-07	5.11085e-07	-7.99935e-08	4.31092e-07	-5.40246e-08	4.17321e-09	-4.98514e-08	-2.80633e-07	5.73934e-08	-2.23240e-07	-4.96049e-07	4.49857e-08	-4.51063e-07
28.680	-5.76374e-07	4.81855e-08	-5.28188e-07	-4.25555e-08	-1.04831e-07	-1.47386e-07	-1.60946e-07	2.00828e-08	-1.40863e-07	5.55677e-07	-8.40089e-08	4.71668e-07	5.12307e-07	-8.01847e-08	4.32122e-07	-5.22296e-08	4.03455e-09	-4.81950e-08	-2.79201e-07	5.71004e-08	-2.22100e-07	-4.93891e-07	4.47900e-08	-4.49101e-07
28.705	-5.75383e-07	4.81026e-08	-5.27280e-07	-4.04624e-08	-1.04639e-07	-1.45102e-07	-1.60580e-07	2.00372e-08	-1.40543e-07	5.55980e-07	-8.40548e-08	4.71925e-07	5.13546e-07	-8.03788e-08	4.33168e-07	-5.04248e-08	3.89514e-09	-4.65296e-08	-2.77765e-07	5.68067e-08	-2.20958e-07	-4.91724e-07	4.45935e-08	-4.47130e-07
28.729	-5.74386e-07	4.80193e-08	-5.26367e-07	-3.83609e-08	-1.04449e-07	-1.42810e-07	-1.60211e-07	1.99912e-08	-1.40220e-07	5.56297e-07	-8.41026e-08	4.72194e-07	5.14804e-07	-8.05757e-08	4.34229e-07	-4.86103e-08	3.75497e-09	-4.48553e-08	-2.76325e-07	5.65123e-08	-2.19813e-07	-4.89548e-07	4.43962e-08	-4.45152e-07
28.754	-5.73383e-07	4.79355e-08	-5.25448e-07	-3.62512e-08	-1.04260e-07	-1.40511e-07	-1.59838e-07	1.99446e-08	-1.39893e-07	5.56627e-07	-8.41526e-08	4.72475e-07	5.16081e-07	-8.07754e-08	4.35305e-07	-4.67862e-08	3.61407e-09	-4.31721e-08	-2.74882e-07	5.62172e-08	-2.18665e-07	-4.87363e-07	4.41980e-08	-4.43165e-07
28.778	-5.72374e-07	4.78511e-08	-5.24523e-07	-3.41333e-08	-1.04071e-07	-1.38204e-07	-1.59461e-07	1.98976e-08	-1.39563e-07	5.56971e-07	-8.42046e-08	4.72767e-07	5.17375e-07	-8.09781e-08	4.36397e-07	-4.49525e-08	3.47242e-09	-4.14801e-08	-2.73435e-07	5.59213e-08	-2.17514e-07	-4.85170e-07	4.39991e-08	-4.41171e-07
28.803	-5.71360e-07	4.77663e-08	-5.23594e-07	-3.20074e-08	-1.03883e-07	-1.35891e-07	-1.59080e-07	1.98501e-08	-1.39230e-07	5.57329e-07	-8.42586e-08	4.73070e-07	5.18688e-07	-8.11835e-08	4.37505e-07	-4.31093e-08	3.33004e-09	-3.97792e-08	-2.71985e-07	5.56248e-08	-2.16361e-07	-4.82967e-07	4.37994e-08	-4.39168e-07
28.828	-5.70339e-07	4.76810e-08	-5.22658e-07	-2.98734e-08	-1.03696e-07	-1.33570e-07	-1.58696e-07	1.98021e-08	-1.38894e-07	5.57700e-07	-8.43147e-08	4.73385e-07	5.20019e-07	-8.13919e-08	4.38627e-07	-4.12566e-08	3.18693e-09	-3.80697e-08	-2.70532e-07	5.53276e-08	-2.15204e-07	-4.80757e-07	4.35989e-08	-4.37158e-07
28.852	-5.69313e-07	4.75952e-08	-5.21718e-07	-2.77314e-08	-1.03510e-07	-1.31242e-07	-1.58308e-07	1.97537e-08	-1.38554e-07	5.58084e-07	-8.43729e-08	4.73712e-07	5.21368e-07	-8.16030e-08	4.39765e-07	-3.93946e-08	3.04309e-09	-3.63515e-08	-2.69075e-07	5.50296e-08	-2.14046e-07	-4.78537e-07	4.33976e-08	-4.35140e-07
28.877	-5.68281e-07	4.75090e-08	-5.20773e-07	-2.55815e-08	-1.03325e-07	-1.28906e-07	-1.57916e-07	1.97048e-08	-1.38211e-07	5.58483e-07	-8.44331e-08	4.74049e-07	5.22736e-07	-8.18171e-08	4.40919e-07	-3.75232e-08	2.89854e-09	-3.46247e-08	-2.67615e-07	5.47311e-08	-2.12884e-07	-4.76310e-07	4.31956e-08	-4.33114e-07
28.901	-5.67244e-07	4.74222e-08	-5.19822e-07	-2.34237e-08	-1.03141e-07	-1.26564e-07	-1.57520e-07	1.96554e-08	-1.37865e-07	5.58894e-07	-8.44953e-08	4.74399e-07	5.24121e-07	-8.20339e-08	4.42087e-07	-3.56426e-08	2.75326e-09	-3.28893e-08	-2.66152e-07	5.44318e-08	-2.11720e-07	-4.74074e-07	4.29928e-08	-4.31081e-07
28.926	-5.66201e-07	4.73350e-08	-5.18866e-07	-2.12581e-08	-1.02957e-07	-1.24215e-07	-1.57121e-07	1.96056e-08	-1.37515e-07	5.59319e-07	-8.45596e-08	4.74760e-07	5.25525e-07	-8.22536e-08	4.43271e-07	-3.37528e-08	2.60728e-09	-3.11455e-08	-2.64686e-07	5.41320e-08	-2.10554e-07	-4.71830e-07	4.27893e-08	-4.29040e-07
28.951	-5.65152e-07	4.72473e-08	-5.17905e-07	-1.90848e-08	-1.02774e-07	-1.21859e-07	-1.56718e-07	1.95553e-08	-1.37162e-07	5.59758e-07	-8.46259e-08	4.75132e-07	5.26946e-07	-8.24761e-08	4.44470e-07	-3.18538e-08	2.46059e-09	-2.93932e-08	-2.63217e-07	5.38314e-08	-2.09385e-07	-4.69577e-07	4.25850e-08	-4.26992e-07
28.975	-5.64098e-07	4.71592e-08	-5.16939e-07	-1.69037e-08	-1.02593e-07	-1.19496e-07	-1.56311e-07	1.95046e-08	-1.36807e-07	5.60210e-07	-8.46943e-08	4.75516e-07	5.28386e-07	-8.27014e-08	4.45685e-07	-2.99458e-08	2.31320e-09	-2.76326e-08	-2.61744e-07	5.35303e-08	-2.08214e-07	-4.67317e-07	4.23800e-08	-4.24937e-07
29.000	-5.63038e-07	4.70706e-08	-5.15967e-07	-1.47151e-08	-1.02412e-07	-1.17127e-07	-1.55901e-07	1.94534e-08	-1.36448e-07	5.60676e-07	-8.47647e-08	4.75911e-07	5.29844e-07	-8.29296e-08	4.46914e-07	-2.80287e-08	2.16512e-09	-2.58636e-08	-2.60269e-07	5.32286e-08	-2.07040e-07	-4.65048e-07	4.21743e-08	-4.22874e-07
29.024	-5.61973e-07	4.69815e-08	-5.14991e-07	-1.25188e-08	-1.02232e-07	-1.14750e-07	-1.55487e-07	1.94017e-08	-1.36085e-07	5.61155e-07	-8.48371e-08	4.76318e-07	5.31319e-07	-8.31605e-08	4.48159e-07	-2.61027e-08	2.01634e-09	-2.40864e-08	-2.58790e-07	5.29262e-08	-2.05864e-07	-4.62772e-07	4.19679e-08	-4.20804e-07
29.049	-5.60902e-07	4.68920e-08	-5.14010e-07	-1.03151e-08	-1.02053e-07	-1.12368e-07	-1.55070e-07	1.93497e-08	-1.35720e-07	5.61648e-07	-8.49116e-08	4.76736e-07	5.32813e-07	-8.33943e-08	4.49419e-07	-2.41678e-08	1.86688e-09	-2.23009e-08	-2.57309e-07	5.26233e-08	-2.04686e-07	-4.60487e-07	4.17607e-08	-4.18727e-07
29.073	-5.59826e-07	4.68021e-08	-5.13024e-07	-8.10384e-09	-1.01874e-07	-1.09978e-07	-1.54649e-07	1.92972e-08	-1.35352e-07	5.62154e-07	-8.49882e-08	4.77166e-07	5.34325e-07	-8.36309e-08	4.50694e-07	-2.22241e-08	1.71673e-09	-2.05074e-08	-2.55825e-07	5.23198e-08	-2.03505e-07	-4.58195e-07	4.15529e-08	-4.16643e-07
29.098	-5.58745e-07	4.67117e-08	-5.12033e-07	-5.88521e-09	-1.01697e-07	-1.07582e-07	-1.54225e-07	1.92442e-08	-1.34981e-07	5.62674e-07	-8.50667e-08	4.77607e-07	5.35854e-07	-8.38703e-08	4.51984e-07	-2.02716e-08	1.56591e-09	-1.87057e-08	-2.54338e-07	5.20157e-08	-2.02323e-07	-4.55896e-07	4.13443e-08	-4.14551e-07
29.123	-5.57658e-07	4.66208e-08	-5.11037e-07	-3.65923e-09	-1.01521e-07	-1.05180e-07	-1.53797e-07	1.91908e-08	-1.34606e-07	5.63207e-07	-8.51473e-08	4.78060e-07	5.37401e-07	-8.41125e-08	4.53289e-07	-1.83104e-08	1.41442e-09	-1.68960e-08	-2.52849e-07	5.17111e-08	-2.01138e-07	-4.53588e-07	4.11351e-08	-4.12453e-07
29.147	-5.56566e-07	4.65295e-08	-5.10036e-07	-1.42596e-09	-1.01345e-07	-1.02771e-07	-1.53366e-07	1.91370e-08	-1.34229e-07	5.63754e-07	-8.52300e-08	4.78524e-07	5.38967e-07	-8.43575e-08	4.54609e-07	-1.63406e-08	1.26225e-09	-1.50783e-08	-2.51357e-07	5.14059e-08	-1.99951e-07	-4.51274e-07	4.09251e-08	-4.10348e-07
29.172	-5.55469e-07	4.64378e-08	-5.09031e-07	8.14554e-10	-1.01171e-07	-1.00356e-07	-1.52931e-07	1.90828e-08	-1.33848e-07	5.64314e-07	-8.53146e-08	4.78999e-07	5.40550e-07	-8.46052e-08	4.55945e-07	-1.43622e-08	1.10943e-09	-1.32528e-08	-2.49862e-07	5.11002e-08	-1.98762e-07	-4.48951e-07	4.07145e-08	-4.08237e-07
29.196	-5.54366e-07	4.63456e-08	-5.08021e-07	3.06225e-09	-1.00998e-07	-9.79353e-08	-1.52493e-07	1.90281e-08	-1.33465e-07	5.64887e-07	-8.54013e-08	4.79486e-07	5.42151e-07	-8.48558e-08	4.57295e-07	-1.23752e-08	9.55943e-10	-1.14193e-08	-2.48364e-07	5.07940e-08	-1.97570e-07	-4.46622e-07	4.05032e-08	-4.06118e-07
29.221	-5.53259e-07	4.62530e-08	-5.07006e-07	5.31707e-09	-1.00825e-07	-9.55079e-08	-1.52051e-07	1.89730e-08	-1.33078e-07	5.65474e-07	-8.54901e-08	4.79984e-07	5.43769e-07	-8.51092e-08	4.58660e-07	-1.03798e-08	8.01805e-10	-9.57801e-09	-2.46864e-07	5.04872e-08	-1.96377e-07	-4.44285e-07	4.02913e-08	-4.03993e-07
29.245	-5.52146e-07	4.61600e-08	-5.05986e-07	7.57897e-09	-1.00653e-07	-9.30745e-08	-1.51606e-07	1.89175e-08	-1.32689e-07	5.66074e-07	-8.55808e-08	4.80494e-07	5.45406e-07	-8.53653e-08	4.60041e-07	-8.37600e-09	6.47016e-10	-7.72898e-09	-2.45362e-07	5.01799e-08	-1.95182e-07	-4.41940e-07	4.00787e-08	-4.01862e-07
29.270	-5.51028e-07	4.60666e-08	-5.04962e-07	9.84788e-09	-1.00483e-07	-9.06350e-08	-1.51158e-07	1.88615e-08	-1.32297e-07	5.66688e-07	-8.56736e-08	4.81014e-07	5.47060e-07	-8.56242e-08	4.61436e-07	-6.36383e-09	4.91583e-10	-5.87224e-09	-2.43857e-07	4.98722e-08	-1.93985e-07	-4.39589e-07	3.98655e-08	-3.99724e-07
29.295	-5.49906e-07	4.59727e-08	-5.03933e-07	1.21238e-08	-1.00313e-07	-8.81896e-08	-1.50707e-07	1.88052e-08	-1.31901e-07	5.67315e-07	-8.57684e-08	4.81547e-07	5.48732e-07	-8.58859e-08	4.62846e-07	-4.34337e-09	3.35510e-10	-4.00786e-09	-2.42350e-07	4.95639e-08	-1.92786e-07	-4.37231e-07	3.96516e-08	-3.97579e-07
29.319	-5.48778e-07	4.58784e-08	-5.02899e-07	1.44066e-08	-1.00145e-07	-8.57382e-08	-1.50252e-07	1.87484e-08	-1.31503e-07	5.67956e-07	-8.58652e-08	4.82090e-07	5.50422e-07	-8.61504e-08	4.64271e-07	-2.31467e-09	1.78800e-10	-2.13587e-09	-2.40840e-07	4.92552e-08	-1.91585e-07	-4.34865e-07	3.94371e-08	-3.95428e-07
29.344	-5.47645e-07	4.57838e-08	-5.01862e-07	1.66962e-08	-9.99772e-08	-8.32810e-08	-1.49794e-07	1.86913e-08	-1.31102e-07	5.68610e-07	-8.59641e-08	4.82646e-07	5.52129e-07	-8.64176e-08	4.65711e-07	-2.77809e-10	2.14597e-11	-2.56349e-10	-2.39329e-07	4.89460e-08	-1.90383e-07	-4.32493e-07	3.92220e-08	-3.93271e-07
29.368	-5.46508e-07	4.56887e-08	-5.00819e-07	1.89927e-08	-9.98106e-08	-8.08179e-08	-1.49332e-07	1.86337e-08	-1.30699e-07	5.69277e-07	-8.60650e-08	4.83212e-07	5.53854e-07	-8.66876e-08	4.67166e-07	1.76717e-09	-1.36508e-10	1.63067e-09	-2.37814e-07	4.86364e-08	-1.89178e-07	-4.30114e-07	3.90062e-08	-3.91108e-07
29.393	-5.45365e-07	4.55931e-08	-4.99772e-07	2.12959e-08	-9.96451e-08	-7.83492e-08	-1.48868e-07	1.85757e-08	-1.30292e-07	5.69958e-07	-8.61679e-08	4.83790e-07	5.55597e-07	-8.69603e-08	4.68636e-07	3.82022e-09	-2.95098e-10	3.52512e-09	-2.36298e-07	4.83263e-08	-1.87972e-07	-4.27728e-07	3.87899e-08	-3.88938e-07
29.417	-5.44218e-07	4.54972e-08	-4.98721e-07	2.36058e-08	-9.94806e-08	-7.58748e-08	-1.48400e-07	1.85174e-08	-1.29882e-07	5.70652e-07	-8.62728e-08	4.84379e-07	5.57357e-07	-8.72358e-08	4.70121e-07	5.88126e-09	-4.54307e-10	5.42695e-09	-2.34780e-07	4.80157e-08	-1.86764e-07	-4.25336e-07	3.85729e-08	-3.86763e-07
29.442	-5.43066e-07	4.54009e-08	-4.97665e-07	2.59224e-08	-9.93171e-08	-7.33947e-08	-1.47929e-07	1.84586e-08	-1.29470e-07	5.71359e-07	-8.63798e-08	4.84979e-07	5.59134e-07	-8.75141e-08	4.71620e-07	7.95025e-09	-6.14129e-10	7.33612e-09	-2.33259e-07	4.77048e-08	-1.85555e-07	-4.22937e-07	3.83553e-08	-3.84581e-07
29.467	-5.41909e-07	4.53042e-08	-4.96605e-07	2.82455e-08	-9.91546e-08	-7.09091e-08	-1.47455e-07	1.83994e-08	-1.29055e-07	5.72080e-07	-8.64887e-08	4.85591e-07	5.60930e-07	-8.77951e-08	4.73135e-07	1.00271e-08	-7.74561e-10	9.25257e-09	-2.31737e-07	4.73934e-08	-1.84344e-07	-4.20531e-07	3.81371e-08	-3.82394e-07
29.491	-5.40748e-07	4.52071e-08	-4.95541e-07	3.05753e-08	-9.89932e-08	-6.84180e-08	-1.46978e-07	1.83399e-08	-1.28638e-07	5.72814e-07	-8.65997e-08	4.86214e-07	5.62743e-07	-8.80788e-08	4.74664e-07	1.21119e-08	-9.35598e-10	1.11763e-08	-2.30212e-07	4.70816e-08	-1.83131e-07	-4.18119e-07	3.79184e-08	-3.80200e-07
29.516	-5.39582e-07	4.51096e-08	-4.94472e-07	3.29115e-08	-9.88329e-08	-6.59214e-08	-1.46497e-07	1.82800e-08	-1.28217e-07	5.73561e-07	-8.67127e-08	4.86849e-07	5.64573e-07	-8.83653e-08	4.76208e-07	1.42043e-08	-1.09724e-09	1.31071e-08	-2.28686e-07	4.67695e-08	-1.81917e-07	-4.15700e-07	3.76991e-08	-3.78001e-07
29.540	-5.38411e-07	4.50118e-08	-4.93399e-07	3.52542e-08	-9.86736e-08	-6.34194e-08	-1.46014e-07	1.82196e-08	-1.27794e-07	5.74322e-07	-8.68277e-08	4.87494e-07	5.66421e-07	-8.86545e-08	4.77766e-07	1.63046e-08	-1.25947e-09	1.50451e-08	-2.27158e-07	4.64569e-08	-1.80701e-07	-4.13275e-07	3.74791e-08	-3.75796e-07
29.565	-5.37236e-07	4.49135e-08	-4.92322e-07	3.76033e-08	-9.85154e-08	-6.09122e-08	-1.45527e-07	1.81589e-08	-1.27368e-07	5.75096e-07	-8.69448e-08	4.88151e-07	5.68286e-07	-8.89465e-08	4.79340e-07	1.84125e-08	-1.42230e-09	1.69902e-08	-2.25627e-07	4.61440e-08	-1.79484e-07	-4.10844e-07	3.72587e-08	-3.73586e-07
29.590	-5.36056e-07	4.48148e-08	-4.91241e-07	3.99587e-08	-9.83583e-08	-5.83996e-08	-1.45038e-07	1.80978e-08	-1.26940e-07	5.75884e-07	-8.70638e-08	4.88820e-07	5.70169e-07	-8.92412e-08	4.80928e-07	2.05280e-08	-1.58571e-09	1.89423e-08	-2.24095e-07	4.58306e-08	-1.78265e-07	-4.08407e-07	3.70376e-08	-3.71369e-07
29.614	-5.34871e-07	4.47158e-08	-4.90155e-07	4.23205e-08	-9.82023e-08	-5.58818e-08	-1.44545e-07	1.80364e-08	-1.26509e-07	5.76684e-07	-8.71848e-08	4.89499e-07	5.72070e-07	-8.95386e-08	4.82531e-07	2.26511e-08	-1.74972e-09	2.09014e-08	-2.22562e-07	4.55170e-08	-1.77045e-07	-4.05964e-07	3.68161e-08	-3.69148e-07
29.639	-5.33682e-07	4.46164e-08	-4.89066e-07	4.46885e-08	-9.80473e-08	-5.33588e-08	-1.44050e-07	1.79745e-08	-1.26075e-07	5.77498e-07	-8.73079e-08	4.90190e-07	5.73987e-07	-8.98388e-08	4.84148e-07	2.47817e-08	-1.91430e-09	2.28674e-08	-2.21026e-07	4.52029e-08	-1.75823e-07	-4.03514e-07	3.65939e-08	-3.66920e-07
29.663	-5.32489e-07	4.45167e-08	-4.87972e-07	4.70627e-08	-9.78935e-08	-5.08308e-08	-1.43551e-07	1.79123e-08	-1.25639e-07	5.78326e-07	-8.74330e-08	4.90893e-07	5.75922e-07	-9.01417e-08	4.85781e-07	2.69197e-08	-2.07945e-09	2.48403e-08	-2.19489e-07	4.48885e-08	-1.74600e-07	-4.01059e-07	3.63712e-08	-3.64687e-07
29.688	-5.31291e-07	4.44165e-08	-4.86875e-07	4.94431e-08	-9.77407e-08	-4.82976e-08	-1.43050e-07	1.78498e-08	-1.25200e-07	5.79166e-07	-8.75601e-08	4.91606e-07	5.77875e-07	-9.04473e-08	4.87428e-07	2.90652e-08	-2.24518e-09	2.68200e-08	-2.17950e-07	4.45738e-08	-1.73376e-07	-3.98597e-07	3.61480e-08	-3.62449e-07
29.712	-5.30089e-07	4.43160e-08	-4.85773e-07	5.18296e-08	-9.75891e-08	-4.57595e-08	-1.42545e-07	1.77868e-08	-1.24758e-07	5.80020e-07	-8.76892e-08	4.92331e-07	5.79845e-07	-9.07556e-08	4.89089e-07	3.12180e-08	-2.41148e-09	2.88065e-08	-2.16410e-07	4.42588e-08	-1.72151e-07	-3.96130e-07	3.59243e-08	-3.60206e-07
[truncated: 12 more rows]
