# Supplementary material for: Effects of ischemic preconditioning on lower-limb anaerobic performance and neuromuscular adaptations
Source: PeerJ. 2026 Jun 8;14:e21296. doi: 10.7717/peerj.21296 (PMC13256049; doi:10.7717/peerj.21296)
Supplement: Supplemental Information 1 [file peerj-14-21296-s001.zip › Fnirs_hbo/29.csv]

	1	1	1	1	1	1	1	1	1	1	1	1	1	1	1	1	1	1	1	1	1	1	1	1
time	HRF HbO,1,1	HRF HbR,1,1	HRF HbT,1,1	HRF HbO,1,2	HRF HbR,1,2	HRF HbT,1,2	HRF HbO,1,3	HRF HbR,1,3	HRF HbT,1,3	HRF HbO,1,4	HRF HbR,1,4	HRF HbT,1,4	HRF HbO,2,5	HRF HbR,2,5	HRF HbT,2,5	HRF HbO,2,6	HRF HbR,2,6	HRF HbT,2,6	HRF HbO,2,7	HRF HbR,2,7	HRF HbT,2,7	HRF HbO,2,8	HRF HbR,2,8	HRF HbT,2,8
-1.991	-1.71521e-08	6.65546e-09	-1.04966e-08	-2.72997e-07	-1.85492e-08	-2.91546e-07	-6.99174e-08	4.97087e-08	-2.02088e-08	-3.26925e-08	1.23640e-08	-2.03285e-08	7.23307e-10	-2.63880e-10	4.59427e-10	-9.99516e-09	2.75721e-09	-7.23796e-09	-5.14400e-08	2.02131e-08	-3.12269e-08	-3.08781e-08	1.08440e-08	-2.00340e-08
-1.966	-1.68456e-08	6.53654e-09	-1.03090e-08	-2.66812e-07	-1.84025e-08	-2.85214e-07	-6.82009e-08	4.84883e-08	-1.97126e-08	-3.18649e-08	1.20510e-08	-1.98138e-08	6.47102e-10	-2.36079e-10	4.11023e-10	-9.74687e-09	2.68871e-09	-7.05815e-09	-5.01690e-08	1.97137e-08	-3.04553e-08	-3.00276e-08	1.05453e-08	-1.94823e-08
-1.942	-1.65345e-08	6.41585e-09	-1.01187e-08	-2.60599e-07	-1.82441e-08	-2.78843e-07	-6.64822e-08	4.72663e-08	-1.92159e-08	-3.10372e-08	1.17380e-08	-1.92992e-08	5.73183e-10	-2.09111e-10	3.64071e-10	-9.49806e-09	2.62008e-09	-6.87798e-09	-4.88966e-08	1.92137e-08	-2.96829e-08	-2.91794e-08	1.02475e-08	-1.89319e-08
-1.917	-1.62190e-08	6.29340e-09	-9.92557e-09	-2.54358e-07	-1.80737e-08	-2.72432e-07	-6.47614e-08	4.60429e-08	-1.87185e-08	-3.02096e-08	1.14250e-08	-1.87846e-08	5.01545e-10	-1.82976e-10	3.18569e-10	-9.24878e-09	2.55131e-09	-6.69747e-09	-4.76228e-08	1.87132e-08	-2.89097e-08	-2.83334e-08	9.95034e-09	-1.83830e-08
-1.892	-1.58988e-08	6.16917e-09	-9.72965e-09	-2.48090e-07	-1.78915e-08	-2.65981e-07	-6.30384e-08	4.48180e-08	-1.82205e-08	-2.93819e-08	1.11120e-08	-1.82699e-08	4.32185e-10	-1.57672e-10	2.74513e-10	-8.99904e-09	2.48242e-09	-6.51662e-09	-4.63477e-08	1.82121e-08	-2.81356e-08	-2.74896e-08	9.65403e-09	-1.78356e-08
-1.868	-1.55741e-08	6.04318e-09	-9.53094e-09	-2.41794e-07	-1.76974e-08	-2.59491e-07	-6.13135e-08	4.35916e-08	-1.77219e-08	-2.85544e-08	1.07990e-08	-1.77554e-08	3.65098e-10	-1.33197e-10	2.31901e-10	-8.74886e-09	2.41341e-09	-6.33545e-09	-4.50714e-08	1.77106e-08	-2.73608e-08	-2.66482e-08	9.35854e-09	-1.72897e-08
-1.843	-1.52448e-08	5.91540e-09	-9.32942e-09	-2.35470e-07	-1.74914e-08	-2.52962e-07	-5.95866e-08	4.23638e-08	-1.72228e-08	-2.77269e-08	1.04861e-08	-1.72408e-08	3.00281e-10	-1.09550e-10	1.90731e-10	-8.49827e-09	2.34428e-09	-6.15399e-09	-4.37937e-08	1.72085e-08	-2.65852e-08	-2.58091e-08	9.06387e-09	-1.67453e-08
-1.819	-1.49109e-08	5.78585e-09	-9.12509e-09	-2.29120e-07	-1.72735e-08	-2.46393e-07	-5.78577e-08	4.11347e-08	-1.67231e-08	-2.68996e-08	1.01732e-08	-1.67264e-08	2.37730e-10	-8.67297e-11	1.51000e-10	-8.24729e-09	2.27505e-09	-5.97224e-09	-4.25149e-08	1.67060e-08	-2.58089e-08	-2.49725e-08	8.77004e-09	-1.62024e-08
-1.794	-1.45725e-08	5.65451e-09	-8.91795e-09	-2.22742e-07	-1.70436e-08	-2.39786e-07	-5.61270e-08	3.99042e-08	-1.62228e-08	-2.60723e-08	9.86032e-09	-1.62120e-08	1.77440e-10	-6.47345e-11	1.12705e-10	-7.99595e-09	2.20571e-09	-5.79023e-09	-4.12349e-08	1.62031e-08	-2.50319e-08	-2.41382e-08	8.47707e-09	-1.56612e-08
-1.769	-1.42294e-08	5.52138e-09	-8.70799e-09	-2.16338e-07	-1.68017e-08	-2.33140e-07	-5.43944e-08	3.86724e-08	-1.57220e-08	-2.52452e-08	9.54750e-09	-1.56977e-08	1.19408e-10	-4.35628e-11	7.58447e-11	-7.74426e-09	2.13629e-09	-5.60797e-09	-3.99538e-08	1.56997e-08	-2.42542e-08	-2.33065e-08	8.18497e-09	-1.51215e-08
-1.745	-1.38817e-08	5.38646e-09	-8.49521e-09	-2.09907e-07	-1.65479e-08	-2.26455e-07	-5.26601e-08	3.74393e-08	-1.52207e-08	-2.44182e-08	9.23475e-09	-1.51834e-08	6.36286e-11	-2.32133e-11	4.04153e-11	-7.49225e-09	2.06677e-09	-5.42548e-09	-3.86717e-08	1.51958e-08	-2.34758e-08	-2.24773e-08	7.89375e-09	-1.45835e-08
-1.720	-1.35294e-08	5.24975e-09	-8.27960e-09	-2.03450e-07	-1.62821e-08	-2.19732e-07	-5.09240e-08	3.62050e-08	-1.47190e-08	-2.35914e-08	8.92205e-09	-1.46693e-08	1.00988e-11	-3.68430e-12	6.41452e-12	-7.23995e-09	1.99717e-09	-5.24278e-09	-3.73884e-08	1.46916e-08	-2.26968e-08	-2.16506e-08	7.60344e-09	-1.40472e-08
-1.696	-1.31724e-08	5.11125e-09	-8.06115e-09	-1.96967e-07	-1.60043e-08	-2.12971e-07	-4.91862e-08	3.49695e-08	-1.42167e-08	-2.27647e-08	8.60943e-09	-1.41553e-08	-4.11858e-11	1.50256e-11	-2.61602e-11	-6.98737e-09	1.92750e-09	-5.05988e-09	-3.61042e-08	1.41870e-08	-2.19173e-08	-2.08266e-08	7.31404e-09	-1.35125e-08
-1.671	-1.28108e-08	4.97094e-09	-7.83987e-09	-1.90457e-07	-1.57145e-08	-2.06172e-07	-4.74467e-08	3.37328e-08	-1.37139e-08	-2.19383e-08	8.29689e-09	-1.36414e-08	-9.02294e-11	3.29179e-11	-5.73114e-11	-6.73455e-09	1.85775e-09	-4.87680e-09	-3.48191e-08	1.36820e-08	-2.11371e-08	-2.00051e-08	7.02557e-09	-1.29796e-08
-1.647	-1.24446e-08	4.82883e-09	-7.61574e-09	-1.83922e-07	-1.54127e-08	-1.99335e-07	-4.57057e-08	3.24950e-08	-1.32107e-08	-2.11121e-08	7.98443e-09	-1.31277e-08	-1.37036e-10	4.99942e-11	-8.70419e-11	-6.48150e-09	1.78795e-09	-4.69355e-09	-3.35331e-08	1.31767e-08	-2.03564e-08	-1.91864e-08	6.73805e-09	-1.24484e-08
-1.622	-1.20737e-08	4.68492e-09	-7.38877e-09	-1.77361e-07	-1.50988e-08	-1.92460e-07	-4.39631e-08	3.12561e-08	-1.27070e-08	-2.02862e-08	7.67207e-09	-1.26141e-08	-1.81610e-10	6.62558e-11	-1.15354e-10	-6.22825e-09	1.71809e-09	-4.51016e-09	-3.22461e-08	1.26710e-08	-1.95752e-08	-1.83704e-08	6.45148e-09	-1.19190e-08
-1.597	-1.16981e-08	4.53920e-09	-7.15895e-09	-1.70775e-07	-1.47729e-08	-1.85548e-07	-4.22191e-08	3.00162e-08	-1.22029e-08	-1.94605e-08	7.35981e-09	-1.21007e-08	-2.23955e-10	8.17045e-11	-1.42251e-10	-5.97481e-09	1.64818e-09	-4.32664e-09	-3.09584e-08	1.21650e-08	-1.87934e-08	-1.75572e-08	6.16589e-09	-1.13913e-08
-1.573	-1.13179e-08	4.39167e-09	-6.92628e-09	-1.64163e-07	-1.44349e-08	-1.78598e-07	-4.04736e-08	2.87752e-08	-1.16984e-08	-1.86351e-08	7.04765e-09	-1.15875e-08	-2.64076e-10	9.63416e-11	-1.67735e-10	-5.72122e-09	1.57822e-09	-4.14300e-09	-2.96699e-08	1.16587e-08	-1.80113e-08	-1.67468e-08	5.88128e-09	-1.08655e-08
-1.548	-1.09331e-08	4.24233e-09	-6.69074e-09	-1.57527e-07	-1.40849e-08	-1.71612e-07	-3.87267e-08	2.75332e-08	-1.11935e-08	-1.78101e-08	6.73561e-09	-1.10745e-08	-3.01977e-10	1.10169e-10	-1.91808e-10	-5.46750e-09	1.50823e-09	-3.95927e-09	-2.83807e-08	1.11521e-08	-1.72286e-08	-1.59392e-08	5.59767e-09	-1.03416e-08
-1.524	-1.05435e-08	4.09117e-09	-6.45235e-09	-1.50865e-07	-1.37228e-08	-1.64588e-07	-3.69784e-08	2.62903e-08	-1.06882e-08	-1.69853e-08	6.42370e-09	-1.05616e-08	-3.37662e-10	1.23187e-10	-2.14474e-10	-5.21367e-09	1.43821e-09	-3.77545e-09	-2.70907e-08	1.06452e-08	-1.64456e-08	-1.51346e-08	5.31508e-09	-9.81948e-09
-1.499	-1.01493e-08	3.93820e-09	-6.21110e-09	-1.44179e-07	-1.33486e-08	-1.57528e-07	-3.52289e-08	2.50464e-08	-1.01825e-08	-1.61609e-08	6.11192e-09	-1.00490e-08	-3.71134e-10	1.35399e-10	-2.35735e-10	-4.95974e-09	1.36817e-09	-3.59158e-09	-2.58002e-08	1.01381e-08	-1.56621e-08	-1.43328e-08	5.03352e-09	-9.29930e-09
-1.475	-9.75039e-09	3.78342e-09	-5.96698e-09	-1.37469e-07	-1.29623e-08	-1.50431e-07	-3.34781e-08	2.38017e-08	-9.67644e-09	-1.53369e-08	5.80027e-09	-9.53659e-09	-4.02399e-10	1.46805e-10	-2.55594e-10	-4.70576e-09	1.29810e-09	-3.40765e-09	-2.45090e-08	9.63069e-09	-1.48783e-08	-1.35341e-08	4.75300e-09	-8.78106e-09
-1.450	-9.34680e-09	3.62681e-09	-5.71999e-09	-1.30734e-07	-1.25640e-08	-1.43298e-07	-3.17261e-08	2.25561e-08	-9.17005e-09	-1.45132e-08	5.48877e-09	-9.02444e-09	-4.31460e-10	1.57407e-10	-2.74053e-10	-4.45173e-09	1.22803e-09	-3.22370e-09	-2.32172e-08	9.12311e-09	-1.40941e-08	-1.27383e-08	4.47354e-09	-8.26476e-09
-1.425	-8.93851e-09	3.46838e-09	-5.47013e-09	-1.23975e-07	-1.21535e-08	-1.36128e-07	-2.99730e-08	2.13097e-08	-8.66334e-09	-1.36900e-08	5.17743e-09	-8.51254e-09	-4.58322e-10	1.67207e-10	-2.91115e-10	-4.19768e-09	1.15795e-09	-3.03973e-09	-2.19250e-08	8.61532e-09	-1.33097e-08	-1.19456e-08	4.19516e-09	-7.75045e-09
-1.401	-8.52553e-09	3.30814e-09	-5.21740e-09	-1.17192e-07	-1.17309e-08	-1.28923e-07	-2.82188e-08	2.00625e-08	-8.15631e-09	-1.28672e-08	4.86625e-09	-8.00091e-09	-4.82988e-10	1.76206e-10	-3.06782e-10	-3.94364e-09	1.08787e-09	-2.85577e-09	-2.06323e-08	8.10735e-09	-1.25249e-08	-1.11560e-08	3.91786e-09	-7.23815e-09
-1.376	-8.10785e-09	3.14607e-09	-4.96179e-09	-1.10385e-07	-1.12961e-08	-1.21681e-07	-2.64636e-08	1.88146e-08	-7.64898e-09	-1.20448e-08	4.55524e-09	-7.48955e-09	-5.05463e-10	1.84405e-10	-3.21057e-10	-3.68962e-09	1.01780e-09	-2.67183e-09	-1.93391e-08	7.59922e-09	-1.17399e-08	-1.03695e-08	3.64166e-09	-6.72788e-09
-1.352	-7.68548e-09	2.98217e-09	-4.70330e-09	-1.03555e-07	-1.08493e-08	-1.14405e-07	-2.47074e-08	1.75660e-08	-7.14136e-09	-1.12229e-08	4.24440e-09	-6.97849e-09	-5.25751e-10	1.91807e-10	-3.33944e-10	-3.43566e-09	9.47740e-10	-2.48792e-09	-1.80456e-08	7.09093e-09	-1.09547e-08	-9.58624e-09	3.36658e-09	-6.21966e-09
-1.327	-7.25839e-09	2.81645e-09	-4.44194e-09	-9.67020e-08	-1.03902e-08	-1.07092e-07	-2.29502e-08	1.63167e-08	-6.63348e-09	-1.04015e-08	3.93376e-09	-6.46774e-09	-5.43855e-10	1.98412e-10	-3.45443e-10	-3.18176e-09	8.77702e-10	-2.30406e-09	-1.67517e-08	6.58251e-09	-1.01692e-08	-8.80616e-09	3.09262e-09	-5.71354e-09
-1.303	-6.82660e-09	2.64891e-09	-4.17770e-09	-8.98255e-08	-9.91910e-09	-9.97446e-08	-2.11922e-08	1.50668e-08	-6.12534e-09	-9.58061e-09	3.62330e-09	-5.95730e-09	-5.59781e-10	2.04222e-10	-3.55559e-10	-2.92796e-09	8.07690e-10	-2.12027e-09	-1.54575e-08	6.07397e-09	-9.38357e-09	-8.02933e-09	2.81981e-09	-5.20952e-09
-1.278	-6.39010e-09	2.47953e-09	-3.91057e-09	-8.29262e-08	-9.43581e-09	-9.23620e-08	-1.94333e-08	1.38164e-08	-5.61696e-09	-8.76025e-09	3.31305e-09	-5.44720e-09	-5.73532e-10	2.09239e-10	-3.64293e-10	-2.67428e-09	7.37711e-10	-1.93657e-09	-1.41631e-08	5.56533e-09	-8.59779e-09	-7.25580e-09	2.54815e-09	-4.70765e-09
-1.253	-5.94890e-09	2.30833e-09	-3.64056e-09	-7.60042e-08	-8.94036e-09	-8.49446e-08	-1.76737e-08	1.25653e-08	-5.10836e-09	-7.94046e-09	3.00301e-09	-4.93744e-09	-5.85112e-10	2.13463e-10	-3.71649e-10	-2.42074e-09	6.67770e-10	-1.75297e-09	-1.28685e-08	5.05661e-09	-7.81188e-09	-6.48560e-09	2.27767e-09	-4.20793e-09
-1.229	-5.50298e-09	2.13530e-09	-3.36767e-09	-6.90597e-08	-8.43275e-09	-7.74925e-08	-1.59133e-08	1.13138e-08	-4.59955e-09	-7.12124e-09	2.69319e-09	-4.42805e-09	-5.94525e-10	2.16898e-10	-3.77628e-10	-2.16735e-09	5.97874e-10	-1.56948e-09	-1.15737e-08	4.54783e-09	-7.02587e-09	-5.71877e-09	2.00837e-09	-3.71041e-09
-1.204	-5.05235e-09	1.96045e-09	-3.09190e-09	-6.20929e-08	-7.91299e-09	-7.00059e-08	-1.41523e-08	1.00618e-08	-4.09055e-09	-6.30262e-09	2.38360e-09	-3.91902e-09	-6.01776e-10	2.19543e-10	-3.82233e-10	-1.91416e-09	5.28028e-10	-1.38613e-09	-1.02788e-08	4.03900e-09	-6.23979e-09	-4.95536e-09	1.74026e-09	-3.21509e-09
-1.180	-4.59701e-09	1.78376e-09	-2.81324e-09	-5.51040e-08	-7.38106e-09	-6.24851e-08	-1.23907e-08	8.80929e-09	-3.58137e-09	-5.48462e-09	2.07424e-09	-3.41039e-09	-6.06868e-10	2.21400e-10	-3.85467e-10	-1.66117e-09	4.58240e-10	-1.20293e-09	-8.98381e-09	3.53015e-09	-5.45366e-09	-4.19539e-09	1.47337e-09	-2.72202e-09
-1.155	-4.13695e-09	1.60525e-09	-2.53170e-09	-4.80932e-08	-6.83696e-09	-5.49302e-08	-1.06285e-08	7.55643e-09	-3.07202e-09	-4.66727e-09	1.76512e-09	-2.90215e-09	-6.09805e-10	2.22472e-10	-3.87333e-10	-1.40841e-09	3.88515e-10	-1.01989e-09	-7.68880e-09	3.02128e-09	-4.66752e-09	-3.43892e-09	1.20771e-09	-2.23121e-09
-1.130	-3.67219e-09	1.42491e-09	-2.24728e-09	-4.10608e-08	-6.28069e-09	-4.73415e-08	-8.86574e-09	6.30321e-09	-2.56253e-09	-3.85059e-09	1.45626e-09	-2.39433e-09	-6.10591e-10	2.22759e-10	-3.87832e-10	-1.15590e-09	3.18859e-10	-8.37038e-10	-6.39381e-09	2.51242e-09	-3.88139e-09	-2.68598e-09	9.43284e-10	-1.74269e-09
-1.106	-3.20271e-09	1.24274e-09	-1.95997e-09	-3.40068e-08	-5.71226e-09	-3.97191e-08	-7.10257e-09	5.04966e-09	-2.05291e-09	-3.03459e-09	1.14766e-09	-1.88693e-09	-6.09230e-10	2.22262e-10	-3.86968e-10	-9.03660e-10	2.49278e-10	-6.54381e-10	-5.09888e-09	2.00358e-09	-3.09530e-09	-1.93661e-09	6.80113e-10	-1.25649e-09
-1.081	-2.72852e-09	1.05874e-09	-1.66978e-09	-2.69316e-08	-5.13165e-09	-3.20633e-08	-5.33900e-09	3.79583e-09	-1.54317e-09	-2.21930e-09	8.39322e-10	-1.37998e-09	-6.05726e-10	2.20984e-10	-3.84742e-10	-6.51717e-10	1.79779e-10	-4.71938e-10	-3.80405e-09	1.49479e-09	-2.30927e-09	-1.19084e-09	4.18209e-10	-7.72630e-10
-1.057	-2.24962e-09	8.72912e-10	-1.37670e-09	-1.98353e-08	-4.53887e-09	-2.43742e-08	-3.57508e-09	2.54175e-09	-1.03333e-09	-1.40475e-09	5.31265e-10	-8.73487e-10	-6.00083e-10	2.18925e-10	-3.81158e-10	-4.00092e-10	1.10367e-10	-2.89725e-10	-2.50938e-09	9.86049e-10	-1.52333e-09	-4.48719e-10	1.57585e-10	-2.91134e-10
-1.032	-1.76601e-09	6.85259e-10	-1.08075e-09	-1.27182e-08	-3.93392e-09	-1.66521e-08	-1.81087e-09	1.28746e-09	-5.23410e-10	-5.90957e-10	2.23495e-10	-3.67462e-10	-5.92304e-10	2.16087e-10	-3.76217e-10	-1.48804e-10	4.10482e-11	-1.07756e-10	-1.21490e-09	4.77390e-10	-7.37511e-10	2.89717e-10	-1.01745e-10	1.87972e-10
-1.008	-1.27769e-09	4.95780e-10	-7.81915e-10	-5.58037e-09	-3.31679e-09	-8.89716e-09	-4.64235e-11	3.30054e-11	-1.34181e-11	2.22059e-10	-8.39807e-11	1.38078e-10	-5.82394e-10	2.12472e-10	-3.69922e-10	1.02123e-10	-2.81711e-11	7.39520e-11	7.93368e-11	-3.11750e-11	4.81618e-11	1.02443e-09	-3.59768e-10	6.64662e-10
-0.983	-7.84677e-10	3.04476e-10	-4.80201e-10	1.57791e-09	-2.68749e-09	-1.10958e-09	1.71821e-09	-1.22158e-09	4.96627e-10	1.03427e-09	-3.91153e-10	6.43119e-10	-5.70356e-10	2.08080e-10	-3.62276e-10	3.52669e-10	-9.72851e-11	2.55384e-10	1.37329e-09	-5.39627e-10	8.33661e-10	1.75538e-09	-6.16470e-10	1.13891e-09
-0.958	-2.86957e-10	1.11347e-10	-1.75610e-10	8.75643e-09	-2.04602e-09	6.71041e-09	3.48297e-09	-2.47626e-09	1.00671e-09	1.84566e-09	-6.98013e-10	1.14765e-09	-5.56194e-10	2.02914e-10	-3.53281e-10	6.02811e-10	-1.66288e-10	4.36523e-10	2.66691e-09	-1.04795e-09	1.61896e-09	2.48254e-09	-8.71838e-10	1.61070e-09
-0.934	2.15461e-10	-8.36048e-11	1.31857e-10	1.59550e-08	-1.39237e-09	1.45626e-08	5.24780e-09	-3.73099e-09	1.51681e-09	2.65620e-09	-1.00455e-09	1.65165e-09	-5.39912e-10	1.96973e-10	-3.42939e-10	8.52529e-10	-2.35174e-10	6.17355e-10	3.96015e-09	-1.55612e-09	2.40403e-09	3.20585e-09	-1.12586e-09	2.08000e-09
-0.909	7.22574e-10	-2.80378e-10	4.42196e-10	2.31734e-08	-7.26564e-10	2.24468e-08	7.01266e-09	-4.98573e-09	2.02692e-09	3.46587e-09	-1.31076e-09	2.15511e-09	-5.21513e-10	1.90261e-10	-3.31252e-10	1.10180e-09	-3.03937e-10	7.97865e-10	5.25297e-09	-2.06413e-09	3.18884e-09	3.92530e-09	-1.37852e-09	2.54678e-09
-0.885	1.23438e-09	-4.78972e-10	7.55407e-10	3.04114e-08	-4.85873e-11	3.03628e-08	8.77747e-09	-6.24045e-09	2.53702e-09	4.27464e-09	-1.61663e-09	2.65801e-09	-5.01001e-10	1.82777e-10	-3.18223e-10	1.35061e-09	-3.72571e-10	9.78036e-10	6.54533e-09	-2.57196e-09	3.97337e-09	4.64083e-09	-1.62980e-09	3.01102e-09
-0.860	1.75087e-09	-6.79385e-10	1.07149e-09	3.76689e-08	6.41553e-10	3.83104e-08	1.05422e-08	-7.49510e-09	3.04709e-09	5.08249e-09	-1.92216e-09	3.16034e-09	-4.78379e-10	1.74524e-10	-3.03854e-10	1.59892e-09	-4.41070e-10	1.15785e-09	7.83717e-09	-3.07958e-09	4.75759e-09	5.35241e-09	-1.87970e-09	3.47271e-09
-0.836	2.27204e-09	-8.81615e-10	1.39043e-09	4.49455e-08	1.34385e-09	4.62894e-08	1.23068e-08	-8.74965e-09	3.55712e-09	5.88940e-09	-2.22732e-09	3.66208e-09	-4.53651e-10	1.65503e-10	-2.88148e-10	1.84673e-09	-5.09429e-10	1.33730e-09	9.12846e-09	-3.58698e-09	5.54147e-09	6.06001e-09	-2.12820e-09	3.93180e-09
-0.811	2.79790e-09	-1.08566e-09	1.71224e-09	5.22412e-08	2.05831e-09	5.42995e-08	1.40711e-08	-1.00041e-08	4.06709e-09	6.69535e-09	-2.53212e-09	4.16322e-09	-4.26820e-10	1.55715e-10	-2.71106e-10	2.09401e-09	-5.77642e-10	1.51637e-09	1.04191e-08	-4.09415e-09	6.32499e-09	6.76358e-09	-2.37529e-09	4.38829e-09
-0.786	3.32842e-09	-1.29152e-09	2.03690e-09	5.95556e-08	2.78492e-09	6.23405e-08	1.58353e-08	-1.12583e-08	4.57699e-09	7.50030e-09	-2.83655e-09	4.66375e-09	-3.97891e-10	1.45160e-10	-2.52730e-10	2.34074e-09	-6.45703e-10	1.69504e-09	1.17092e-08	-4.60106e-09	7.10811e-09	7.46309e-09	-2.62095e-09	4.84214e-09
-0.762	3.86361e-09	-1.49919e-09	2.36443e-09	6.68886e-08	3.52367e-09	7.04123e-08	1.75990e-08	-1.25123e-08	5.08679e-09	8.30424e-09	-3.14059e-09	5.16365e-09	-3.66865e-10	1.33842e-10	-2.33024e-10	2.58690e-09	-7.13607e-10	1.87329e-09	1.29985e-08	-5.10770e-09	7.89081e-09	8.15851e-09	-2.86517e-09	5.29334e-09
-0.737	4.40347e-09	-1.70866e-09	2.69480e-09	7.42400e-08	4.27457e-09	7.85146e-08	1.93625e-08	-1.37660e-08	5.59649e-09	9.10714e-09	-3.44424e-09	5.66290e-09	-3.33748e-10	1.21759e-10	-2.11988e-10	2.83247e-09	-7.81347e-10	2.05112e-09	1.42871e-08	-5.61405e-09	8.67306e-09	8.84979e-09	-3.10794e-09	5.74185e-09
-0.713	4.94797e-09	-1.91995e-09	3.02803e-09	8.16096e-08	5.03760e-09	8.66472e-08	2.11255e-08	-1.50194e-08	6.10606e-09	9.90898e-09	-3.74749e-09	6.16149e-09	-2.98541e-10	1.08915e-10	-1.89626e-10	3.07742e-09	-8.48919e-10	2.22850e-09	1.55749e-08	-6.12009e-09	9.45483e-09	9.53691e-09	-3.34925e-09	6.18766e-09
-0.688	5.49713e-09	-2.13303e-09	3.36409e-09	8.89970e-08	5.81276e-09	9.48098e-08	2.28880e-08	-1.62725e-08	6.61549e-09	1.07097e-08	-4.05033e-09	6.65940e-09	-2.61248e-10	9.53097e-11	-1.65938e-10	3.32174e-09	-9.16316e-10	2.40543e-09	1.68619e-08	-6.62581e-09	1.02361e-08	1.02198e-08	-3.58908e-09	6.63074e-09
-0.664	6.05093e-09	-2.34792e-09	3.70300e-09	9.64023e-08	6.60005e-09	1.03002e-07	2.46500e-08	-1.75252e-08	7.12477e-09	1.15094e-08	-4.35274e-09	7.15662e-09	-2.21872e-10	8.09445e-11	-1.40928e-10	3.56541e-09	-9.83534e-10	2.58188e-09	1.81480e-08	-7.13118e-09	1.10168e-08	1.08985e-08	-3.82742e-09	7.07107e-09
-0.639	6.60935e-09	-2.56461e-09	4.04475e-09	1.03825e-07	7.39945e-09	1.11224e-07	2.64113e-08	-1.87775e-08	7.63387e-09	1.23079e-08	-4.65473e-09	7.65314e-09	-1.80417e-10	6.58206e-11	-1.14596e-10	3.80841e-09	-1.05057e-09	2.75785e-09	1.94332e-08	-7.63619e-09	1.17970e-08	1.15729e-08	-4.06426e-09	7.50862e-09
-0.614	7.17241e-09	-2.78309e-09	4.38932e-09	1.11265e-07	8.21097e-09	1.19476e-07	2.81720e-08	-2.00293e-08	8.14278e-09	1.31052e-08	-4.95628e-09	8.14893e-09	-1.36886e-10	4.99392e-11	-8.69463e-11	4.05072e-09	-1.11741e-09	2.93331e-09	2.07174e-08	-8.14082e-09	1.25766e-08	1.22430e-08	-4.29959e-09	7.94338e-09
-0.590	7.74008e-09	-3.00336e-09	4.73672e-09	1.18722e-07	9.03458e-09	1.27757e-07	2.99320e-08	-2.12806e-08	8.65149e-09	1.39014e-08	-5.25738e-09	8.64398e-09	-9.12804e-11	3.33014e-11	-5.79791e-11	4.29231e-09	-1.18405e-09	3.10826e-09	2.20006e-08	-8.64505e-09	1.33556e-08	1.29087e-08	-4.53338e-09	8.37531e-09
-0.565	8.31236e-09	-3.22542e-09	5.08694e-09	1.26196e-07	9.87029e-09	1.36067e-07	3.16913e-08	-2.25313e-08	9.15998e-09	1.46963e-08	-5.55802e-09	9.13829e-09	-4.36048e-11	1.59081e-11	-2.76967e-11	4.53318e-09	-1.25050e-09	3.28268e-09	2.32828e-08	-9.14886e-09	1.41339e-08	1.35701e-08	-4.76564e-09	8.80441e-09
-0.541	8.88925e-09	-3.44927e-09	5.43998e-09	1.33687e-07	1.07181e-08	1.44405e-07	3.34497e-08	-2.37815e-08	9.66822e-09	1.54900e-08	-5.85819e-09	9.63182e-09	6.13846e-12	-2.23946e-12	3.89899e-12	4.77329e-09	-1.31673e-09	3.45656e-09	2.45638e-08	-9.65224e-09	1.49116e-08	1.42270e-08	-4.99635e-09	9.23063e-09
-0.516	9.47072e-09	-3.67489e-09	5.79582e-09	1.41194e-07	1.15779e-08	1.52772e-07	3.52072e-08	-2.50310e-08	1.01762e-08	1.62825e-08	-6.15788e-09	1.01246e-08	5.79465e-11	-2.11403e-11	3.68062e-11	5.01264e-09	-1.38276e-09	3.62988e-09	2.58437e-08	-1.01552e-08	1.56885e-08	1.48795e-08	-5.22550e-09	9.65397e-09
-0.492	1.00568e-08	-3.90230e-09	6.15447e-09	1.48718e-07	1.24499e-08	1.61168e-07	3.69638e-08	-2.62799e-08	1.06839e-08	1.70736e-08	-6.45709e-09	1.06165e-08	1.11816e-10	-4.07934e-11	7.10231e-11	5.25119e-09	-1.44856e-09	3.80263e-09	2.71224e-08	-1.06576e-08	1.64648e-08	1.55275e-08	-5.45307e-09	1.00744e-08
-0.467	1.06474e-08	-4.13148e-09	6.51592e-09	1.56257e-07	1.33339e-08	1.69591e-07	3.87194e-08	-2.75280e-08	1.11914e-08	1.78635e-08	-6.75581e-09	1.11077e-08	1.67746e-10	-6.11978e-11	1.06548e-10	5.48894e-09	-1.51415e-09	3.97480e-09	2.83999e-08	-1.11596e-08	1.72403e-08	1.61709e-08	-5.67905e-09	1.04919e-08
-0.442	1.12426e-08	-4.36242e-09	6.88015e-09	1.63812e-07	1.42299e-08	1.78042e-07	4.04739e-08	-2.87754e-08	1.16985e-08	1.86520e-08	-7.05401e-09	1.15980e-08	2.25732e-10	-8.23525e-11	1.43379e-10	5.72586e-09	-1.57950e-09	4.14636e-09	2.96760e-08	-1.16611e-08	1.80150e-08	1.68099e-08	-5.90343e-09	1.09064e-08
-0.418	1.18423e-08	-4.59514e-09	7.24717e-09	1.71383e-07	1.51380e-08	1.86521e-07	4.22273e-08	-3.00220e-08	1.22053e-08	1.94391e-08	-7.35170e-09	1.20874e-08	2.85772e-10	-1.04257e-10	1.81515e-10	5.96194e-09	-1.64463e-09	4.31731e-09	3.09509e-08	-1.21620e-08	1.87889e-08	1.74442e-08	-6.12620e-09	1.13180e-08
-0.393	1.24466e-08	-4.82961e-09	7.61697e-09	1.78969e-07	1.60580e-08	1.95028e-07	4.39796e-08	-3.12678e-08	1.27118e-08	2.02249e-08	-7.64887e-09	1.25760e-08	3.47863e-10	-1.26909e-10	2.20954e-10	6.19715e-09	-1.70951e-09	4.48764e-09	3.22244e-08	-1.26624e-08	1.95619e-08	1.80739e-08	-6.34735e-09	1.17266e-08
-0.369	1.30554e-08	-5.06584e-09	7.98954e-09	1.86571e-07	1.69901e-08	2.03561e-07	4.57306e-08	-3.25127e-08	1.32179e-08	2.10092e-08	-7.94550e-09	1.30637e-08	4.12003e-10	-1.50309e-10	2.61694e-10	6.43148e-09	-1.77415e-09	4.65733e-09	3.34964e-08	-1.31623e-08	2.03341e-08	1.86990e-08	-6.56686e-09	1.21321e-08
-0.344	1.36687e-08	-5.30382e-09	8.36487e-09	1.94187e-07	1.79342e-08	2.12121e-07	4.74803e-08	-3.37567e-08	1.37236e-08	2.17921e-08	-8.24159e-09	1.35505e-08	4.78190e-10	-1.74456e-10	3.03735e-10	6.66492e-09	-1.83854e-09	4.82637e-09	3.47670e-08	-1.36615e-08	2.11054e-08	1.93194e-08	-6.78473e-09	1.25346e-08
-0.319	1.42865e-08	-5.54355e-09	8.74295e-09	2.01818e-07	1.88903e-08	2.20709e-07	4.92287e-08	-3.49997e-08	1.42289e-08	2.25735e-08	-8.53712e-09	1.40364e-08	5.46422e-10	-1.99348e-10	3.47074e-10	6.89743e-09	-1.90268e-09	4.99474e-09	3.60360e-08	-1.41602e-08	2.18758e-08	1.99350e-08	-7.00094e-09	1.29341e-08
-0.295	1.49088e-08	-5.78502e-09	9.12378e-09	2.09464e-07	1.98584e-08	2.29322e-07	5.09756e-08	-3.62417e-08	1.47339e-08	2.33535e-08	-8.83209e-09	1.45214e-08	6.16695e-10	-2.24986e-10	3.91709e-10	7.12900e-09	-1.96657e-09	5.16244e-09	3.73035e-08	-1.46582e-08	2.26453e-08	2.05459e-08	-7.21548e-09	1.33304e-08
-0.270	1.55356e-08	-6.02822e-09	9.50735e-09	2.17124e-07	2.08384e-08	2.37962e-07	5.27211e-08	-3.74827e-08	1.52384e-08	2.41319e-08	-9.12648e-09	1.50054e-08	6.89008e-10	-2.51367e-10	4.37641e-10	7.35963e-09	-2.03018e-09	5.32944e-09	3.85694e-08	-1.51557e-08	2.34137e-08	2.11520e-08	-7.42834e-09	1.37237e-08
-0.246	1.61668e-08	-6.27316e-09	9.89365e-09	2.24798e-07	2.18303e-08	2.46628e-07	5.44651e-08	-3.87226e-08	1.57425e-08	2.49088e-08	-9.42028e-09	1.54885e-08	7.63360e-10	-2.78492e-10	4.84867e-10	7.58928e-09	-2.09353e-09	5.49575e-09	3.98337e-08	-1.56524e-08	2.41812e-08	2.17533e-08	-7.63951e-09	1.41138e-08
-0.221	1.68025e-08	-6.51982e-09	1.02827e-08	2.32486e-07	2.28342e-08	2.55320e-07	5.62075e-08	-3.99614e-08	1.62461e-08	2.56841e-08	-9.71350e-09	1.59706e-08	8.39746e-10	-3.06360e-10	5.33386e-10	7.81794e-09	-2.15661e-09	5.66133e-09	4.10962e-08	-1.61486e-08	2.49476e-08	2.23498e-08	-7.84898e-09	1.45008e-08
-0.197	1.74426e-08	-6.76821e-09	1.06744e-08	2.40187e-07	2.38500e-08	2.64037e-07	5.79483e-08	-4.11990e-08	1.67492e-08	2.64578e-08	-1.00061e-08	1.64517e-08	9.18167e-10	-3.34970e-10	5.83197e-10	8.04560e-09	-2.21941e-09	5.82619e-09	4.23570e-08	-1.66440e-08	2.57130e-08	2.29413e-08	-8.05673e-09	1.48846e-08
-0.172	1.80872e-08	-7.01831e-09	1.10689e-08	2.47902e-07	2.48777e-08	2.72780e-07	5.96873e-08	-4.24354e-08	1.72519e-08	2.72299e-08	-1.02981e-08	1.69318e-08	9.98619e-10	-3.64321e-10	6.34298e-10	8.27223e-09	-2.28193e-09	5.99030e-09	4.36160e-08	-1.71387e-08	2.64773e-08	2.35280e-08	-8.26276e-09	1.52652e-08
-0.147	1.87361e-08	-7.27011e-09	1.14660e-08	2.55631e-07	2.59172e-08	2.81548e-07	6.14246e-08	-4.36706e-08	1.77540e-08	2.80003e-08	-1.05895e-08	1.74108e-08	1.08110e-09	-3.94413e-10	6.86689e-10	8.49783e-09	-2.34416e-09	6.15367e-09	4.48732e-08	-1.76327e-08	2.72405e-08	2.41097e-08	-8.46705e-09	1.56427e-08
-0.123	1.93894e-08	-7.52362e-09	1.18658e-08	2.63372e-07	2.69687e-08	2.90340e-07	6.31601e-08	-4.49045e-08	1.82557e-08	2.87690e-08	-1.08802e-08	1.78888e-08	1.16561e-09	-4.25244e-10	7.40368e-10	8.72237e-09	-2.40610e-09	6.31627e-09	4.61285e-08	-1.81260e-08	2.80025e-08	2.46865e-08	-8.66960e-09	1.60169e-08
-0.098	2.00471e-08	-7.77883e-09	1.22683e-08	2.71126e-07	2.80320e-08	2.99158e-07	6.48937e-08	-4.61370e-08	1.87567e-08	2.95361e-08	-1.11703e-08	1.83658e-08	1.25215e-09	-4.56815e-10	7.95334e-10	8.94584e-09	-2.46775e-09	6.47809e-09	4.73819e-08	-1.86185e-08	2.87634e-08	2.52582e-08	-8.87039e-09	1.63878e-08
-0.074	2.07092e-08	-8.03573e-09	1.26735e-08	2.78892e-07	2.91071e-08	3.07999e-07	6.66254e-08	-4.73682e-08	1.92573e-08	3.03014e-08	-1.14597e-08	1.88417e-08	1.34071e-09	-4.89125e-10	8.51587e-10	9.16821e-09	-2.52909e-09	6.63912e-09	4.86333e-08	-1.91102e-08	2.95231e-08	2.58249e-08	-9.06941e-09	1.67555e-08
-0.049	2.13756e-08	-8.29431e-09	1.30813e-08	2.86671e-07	3.01940e-08	3.16865e-07	6.83551e-08	-4.85979e-08	1.97572e-08	3.10649e-08	-1.17485e-08	1.93164e-08	1.43130e-09	-5.22173e-10	9.09125e-10	9.38949e-09	-2.59013e-09	6.79936e-09	4.98827e-08	-1.96012e-08	3.02815e-08	2.63866e-08	-9.26665e-09	1.71199e-08
-0.025	2.20463e-08	-8.55457e-09	1.34918e-08	2.94462e-07	3.12928e-08	3.25755e-07	7.00827e-08	-4.98262e-08	2.02566e-08	3.18267e-08	-1.20366e-08	1.97901e-08	1.52391e-09	-5.55959e-10	9.67947e-10	9.60964e-09	-2.65086e-09	6.95878e-09	5.11301e-08	-2.00913e-08	3.10388e-08	2.69431e-08	-9.46210e-09	1.74810e-08
0.000	2.27213e-08	-8.81649e-09	1.39049e-08	3.02265e-07	3.24033e-08	3.34668e-07	7.18082e-08	-5.10530e-08	2.07553e-08	3.25866e-08	-1.23240e-08	2.02627e-08	1.61853e-09	-5.90482e-10	1.02805e-09	9.82865e-09	-2.71127e-09	7.11738e-09	5.23753e-08	-2.05806e-08	3.17947e-08	2.74945e-08	-9.65576e-09	1.78388e-08
0.025	2.34007e-08	-9.08009e-09	1.43206e-08	3.10080e-07	3.35255e-08	3.43605e-07	7.35316e-08	-5.22782e-08	2.12534e-08	3.33447e-08	-1.26107e-08	2.07340e-08	1.71518e-09	-6.25741e-10	1.08944e-09	1.00465e-08	-2.77137e-09	7.27514e-09	5.36184e-08	-2.10691e-08	3.25493e-08	2.80408e-08	-9.84760e-09	1.81932e-08
0.049	2.40842e-08	-9.34533e-09	1.47389e-08	3.17906e-07	3.46595e-08	3.52565e-07	7.52527e-08	-5.35018e-08	2.17509e-08	3.41010e-08	-1.28967e-08	2.12043e-08	1.81385e-09	-6.61737e-10	1.15211e-09	1.02632e-08	-2.83115e-09	7.43206e-09	5.48593e-08	-2.15567e-08	3.33026e-08	2.85819e-08	-1.00376e-08	1.85443e-08
0.074	2.47721e-08	-9.61223e-09	1.51598e-08	3.25743e-07	3.58053e-08	3.61549e-07	7.69715e-08	-5.47239e-08	2.22477e-08	3.48553e-08	-1.31820e-08	2.16733e-08	1.91453e-09	-6.98469e-10	1.21606e-09	1.04787e-08	-2.89060e-09	7.58812e-09	5.60980e-08	-2.20435e-08	3.40546e-08	2.91178e-08	-1.02258e-08	1.88920e-08
0.098	2.54641e-08	-9.88077e-09	1.55834e-08	3.33592e-07	3.69627e-08	3.70554e-07	7.86880e-08	-5.59442e-08	2.27438e-08	3.56077e-08	-1.34665e-08	2.21412e-08	2.01723e-09	-7.35937e-10	1.28130e-09	1.06930e-08	-2.94972e-09	7.74332e-09	5.73344e-08	-2.25293e-08	3.48051e-08	2.96484e-08	-1.04122e-08	1.92362e-08
0.123	2.61604e-08	-1.01509e-08	1.60095e-08	3.41451e-07	3.81318e-08	3.79583e-07	8.04021e-08	-5.71628e-08	2.32392e-08	3.63582e-08	-1.37504e-08	2.26078e-08	2.12195e-09	-7.74140e-10	1.34781e-09	1.09061e-08	-3.00850e-09	7.89764e-09	5.85685e-08	-2.30142e-08	3.55543e-08	3.01738e-08	-1.05967e-08	1.95771e-08
0.147	2.68609e-08	-1.04227e-08	1.64381e-08	3.49321e-07	3.93126e-08	3.88633e-07	8.21137e-08	-5.83797e-08	2.37340e-08	3.71067e-08	-1.40334e-08	2.30733e-08	2.22868e-09	-8.13077e-10	1.41560e-09	1.11180e-08	-3.06695e-09	8.05107e-09	5.98001e-08	-2.34982e-08	3.63020e-08	3.06939e-08	-1.07793e-08	1.99146e-08
0.172	2.75655e-08	-1.06962e-08	1.68693e-08	3.57201e-07	4.05050e-08	3.97706e-07	8.38227e-08	-5.95948e-08	2.42279e-08	3.78532e-08	-1.43157e-08	2.35374e-08	2.33742e-09	-8.52749e-10	1.48467e-09	1.13287e-08	-3.12506e-09	8.20360e-09	6.10294e-08	-2.39812e-08	3.70482e-08	3.12087e-08	-1.09601e-08	2.02485e-08
0.197	2.82743e-08	-1.09712e-08	1.73031e-08	3.65091e-07	4.17090e-08	4.06800e-07	8.55292e-08	-6.08081e-08	2.47212e-08	3.85976e-08	-1.45973e-08	2.40003e-08	2.44818e-09	-8.93156e-10	1.55502e-09	1.15380e-08	-3.18281e-09	8.35522e-09	6.22562e-08	-2.44633e-08	3.77929e-08	3.17181e-08	-1.11390e-08	2.05791e-08
0.221	2.89872e-08	-1.12478e-08	1.77394e-08	3.72991e-07	4.29246e-08	4.15916e-07	8.72331e-08	-6.20194e-08	2.52136e-08	3.93400e-08	-1.48780e-08	2.44619e-08	2.56095e-09	-9.34297e-10	1.62665e-09	1.17461e-08	-3.24022e-09	8.50592e-09	6.34805e-08	-2.49444e-08	3.85362e-08	3.22221e-08	-1.13160e-08	2.09061e-08
0.246	2.97042e-08	-1.15260e-08	1.81782e-08	3.80901e-07	4.41518e-08	4.25053e-07	8.89342e-08	-6.32289e-08	2.57053e-08	4.00802e-08	-1.51580e-08	2.49222e-08	2.67573e-09	-9.76172e-10	1.69956e-09	1.19530e-08	-3.29728e-09	8.65570e-09	6.47023e-08	-2.54245e-08	3.92778e-08	3.27207e-08	-1.14911e-08	2.12296e-08
0.270	3.04254e-08	-1.18059e-08	1.86195e-08	3.88821e-07	4.53905e-08	4.34211e-07	9.06325e-08	-6.44363e-08	2.61962e-08	4.08184e-08	-1.54372e-08	2.53812e-08	2.79252e-09	-1.01878e-09	1.77374e-09	1.21585e-08	-3.35398e-09	8.80453e-09	6.59215e-08	-2.59035e-08	4.00179e-08	3.32140e-08	-1.16644e-08	2.15496e-08
0.295	3.11505e-08	-1.20872e-08	1.90633e-08	3.96750e-07	4.66408e-08	4.43391e-07	9.23281e-08	-6.56418e-08	2.66863e-08	4.15544e-08	-1.57155e-08	2.58389e-08	2.91132e-09	-1.06212e-09	1.84920e-09	1.23627e-08	-3.41031e-09	8.95242e-09	6.71380e-08	-2.63816e-08	4.07564e-08	3.37017e-08	-1.18356e-08	2.18661e-08
0.319	3.18798e-08	-1.23702e-08	1.95096e-08	4.04688e-07	4.79025e-08	4.52590e-07	9.40207e-08	-6.68452e-08	2.71755e-08	4.22883e-08	-1.59931e-08	2.62952e-08	3.03214e-09	-1.10620e-09	1.92594e-09	1.25656e-08	-3.46628e-09	9.09935e-09	6.83519e-08	-2.68585e-08	4.14933e-08	3.41840e-08	-1.20050e-08	2.21790e-08
0.344	3.26130e-08	-1.26547e-08	1.99583e-08	4.12634e-07	4.91757e-08	4.61810e-07	9.57104e-08	-6.80465e-08	2.76639e-08	4.30199e-08	-1.62698e-08	2.67501e-08	3.15496e-09	-1.15101e-09	2.00395e-09	1.27672e-08	-3.52188e-09	9.24531e-09	6.95630e-08	-2.73344e-08	4.22285e-08	3.46608e-08	-1.21725e-08	2.24883e-08
0.369	3.33502e-08	-1.29408e-08	2.04094e-08	4.20590e-07	5.04604e-08	4.71050e-07	9.73971e-08	-6.92457e-08	2.81514e-08	4.37493e-08	-1.65456e-08	2.72037e-08	3.27979e-09	-1.19655e-09	2.08324e-09	1.29674e-08	-3.57712e-09	9.39030e-09	7.07713e-08	-2.78093e-08	4.29621e-08	3.51320e-08	-1.23380e-08	2.27941e-08
0.393	3.40914e-08	-1.32284e-08	2.08630e-08	4.28553e-07	5.17565e-08	4.80310e-07	9.90807e-08	-7.04427e-08	2.86381e-08	4.44764e-08	-1.68206e-08	2.76558e-08	3.40664e-09	-1.24283e-09	2.16381e-09	1.31663e-08	-3.63197e-09	9.53430e-09	7.19769e-08	-2.82830e-08	4.36939e-08	3.55977e-08	-1.25015e-08	2.30962e-08
0.418	3.48366e-08	-1.35175e-08	2.13191e-08	4.36525e-07	5.30640e-08	4.89589e-07	1.00761e-07	-7.16374e-08	2.91238e-08	4.52013e-08	-1.70947e-08	2.81065e-08	3.53550e-09	-1.28984e-09	2.24566e-09	1.33638e-08	-3.68645e-09	9.67731e-09	7.31796e-08	-2.87556e-08	4.44240e-08	3.60578e-08	-1.26631e-08	2.33947e-08
0.442	3.55857e-08	-1.38082e-08	2.17775e-08	4.44505e-07	5.43829e-08	4.98888e-07	1.02439e-07	-7.28299e-08	2.96086e-08	4.59238e-08	-1.73680e-08	2.85558e-08	3.66636e-09	-1.33758e-09	2.32878e-09	1.35599e-08	-3.74054e-09	9.81931e-09	7.43793e-08	-2.92270e-08	4.51523e-08	3.65123e-08	-1.28227e-08	2.36896e-08
0.467	3.63387e-08	-1.41004e-08	2.22383e-08	4.52493e-07	5.57132e-08	5.08206e-07	1.04113e-07	-7.40201e-08	3.00925e-08	4.66440e-08	-1.76403e-08	2.90036e-08	3.79924e-09	-1.38606e-09	2.41318e-09	1.37546e-08	-3.79425e-09	9.96031e-09	7.55762e-08	-2.96973e-08	4.58789e-08	3.69612e-08	-1.29803e-08	2.39809e-08
0.492	3.70955e-08	-1.43941e-08	2.27015e-08	4.60488e-07	5.70547e-08	5.17542e-07	1.05783e-07	-7.52080e-08	3.05754e-08	4.73618e-08	-1.79118e-08	2.94499e-08	3.93413e-09	-1.43527e-09	2.49886e-09	1.39479e-08	-3.84757e-09	1.01003e-08	7.67700e-08	-3.01664e-08	4.66036e-08	3.74044e-08	-1.31360e-08	2.42684e-08
0.516	3.78562e-08	-1.46892e-08	2.31670e-08	4.68490e-07	5.84076e-08	5.26898e-07	1.07451e-07	-7.63934e-08	3.10573e-08	4.80771e-08	-1.81824e-08	2.98948e-08	4.07103e-09	-1.48521e-09	2.58582e-09	1.41397e-08	-3.90050e-09	1.02392e-08	7.79609e-08	-3.06344e-08	4.73265e-08	3.78420e-08	-1.32897e-08	2.45523e-08
0.541	3.86208e-08	-1.49859e-08	2.36349e-08	4.76500e-07	5.97717e-08	5.36271e-07	1.09115e-07	-7.75764e-08	3.15383e-08	4.87901e-08	-1.84520e-08	3.03381e-08	4.20995e-09	-1.53589e-09	2.67405e-09	1.43302e-08	-3.95304e-09	1.03771e-08	7.91486e-08	-3.11011e-08	4.80475e-08	3.82739e-08	-1.34413e-08	2.48325e-08
0.565	3.93891e-08	-1.52840e-08	2.41051e-08	4.84516e-07	6.11470e-08	5.45663e-07	1.10775e-07	-7.87570e-08	3.20182e-08	4.95006e-08	-1.87207e-08	3.07799e-08	4.35087e-09	-1.58731e-09	2.76357e-09	1.45192e-08	-4.00518e-09	1.05140e-08	8.03333e-08	-3.15666e-08	4.87667e-08	3.87000e-08	-1.35910e-08	2.51090e-08
0.590	4.01612e-08	-1.55836e-08	2.45776e-08	4.92539e-07	6.25336e-08	5.55073e-07	1.12432e-07	-7.99350e-08	3.24971e-08	5.02086e-08	-1.89885e-08	3.12201e-08	4.49381e-09	-1.63945e-09	2.85436e-09	1.47067e-08	-4.05691e-09	1.06498e-08	8.15147e-08	-3.20308e-08	4.94839e-08	3.91204e-08	-1.37386e-08	2.53818e-08
0.614	4.09370e-08	-1.58847e-08	2.50523e-08	5.00569e-07	6.39314e-08	5.64500e-07	1.14085e-07	-8.11104e-08	3.29750e-08	5.09141e-08	-1.92553e-08	3.16588e-08	4.63877e-09	-1.69234e-09	2.94643e-09	1.48928e-08	-4.10825e-09	1.07846e-08	8.26930e-08	-3.24938e-08	5.01992e-08	3.95350e-08	-1.38842e-08	2.56508e-08
0.639	4.17166e-08	-1.61872e-08	2.55294e-08	5.08604e-07	6.53403e-08	5.73944e-07	1.15735e-07	-8.22833e-08	3.34518e-08	5.16170e-08	-1.95211e-08	3.20959e-08	4.78574e-09	-1.74596e-09	3.03978e-09	1.50774e-08	-4.15918e-09	1.09183e-08	8.38680e-08	-3.29556e-08	5.09125e-08	3.99439e-08	-1.40278e-08	2.59161e-08
0.664	4.24998e-08	-1.64911e-08	2.60087e-08	5.16646e-07	6.67603e-08	5.83406e-07	1.17381e-07	-8.34535e-08	3.39275e-08	5.23173e-08	-1.97860e-08	3.25314e-08	4.93473e-09	-1.80031e-09	3.13442e-09	1.52606e-08	-4.20970e-09	1.10509e-08	8.50398e-08	-3.34160e-08	5.16238e-08	4.03469e-08	-1.41694e-08	2.61776e-08
0.688	4.32867e-08	-1.67964e-08	2.64903e-08	5.24693e-07	6.81914e-08	5.92885e-07	1.19023e-07	-8.46210e-08	3.44022e-08	5.30151e-08	-2.00498e-08	3.29652e-08	5.08573e-09	-1.85540e-09	3.23033e-09	1.54422e-08	-4.25980e-09	1.11824e-08	8.62082e-08	-3.38751e-08	5.23331e-08	4.07442e-08	-1.43089e-08	2.64353e-08
0.713	4.40772e-08	-1.71032e-08	2.69741e-08	5.32746e-07	6.96336e-08	6.02380e-07	1.20661e-07	-8.57857e-08	3.48757e-08	5.37102e-08	-2.03127e-08	3.33974e-08	5.23876e-09	-1.91123e-09	3.32753e-09	1.56224e-08	-4.30950e-09	1.13129e-08	8.73732e-08	-3.43329e-08	5.30403e-08	4.11355e-08	-1.44463e-08	2.66892e-08
0.737	4.48714e-08	-1.74113e-08	2.74601e-08	5.40804e-07	7.10869e-08	6.11891e-07	1.22296e-07	-8.69477e-08	3.53481e-08	5.44026e-08	-2.05746e-08	3.38280e-08	5.39380e-09	-1.96779e-09	3.42601e-09	1.58010e-08	-4.35877e-09	1.14422e-08	8.85349e-08	-3.47894e-08	5.37455e-08	4.15210e-08	-1.45817e-08	2.69393e-08
0.762	4.56691e-08	-1.77208e-08	2.79483e-08	5.48868e-07	7.25511e-08	6.21419e-07	1.23926e-07	-8.81069e-08	3.58194e-08	5.50923e-08	-2.08354e-08	3.42569e-08	5.55086e-09	-2.02509e-09	3.52577e-09	1.59781e-08	-4.40763e-09	1.15705e-08	8.96930e-08	-3.52445e-08	5.44486e-08	4.19007e-08	-1.47150e-08	2.71856e-08
0.786	4.64703e-08	-1.80317e-08	2.84386e-08	5.56936e-07	7.40263e-08	6.30963e-07	1.25553e-07	-8.92632e-08	3.62895e-08	5.57793e-08	-2.10953e-08	3.46841e-08	5.70995e-09	-2.08313e-09	3.62682e-09	1.61537e-08	-4.45607e-09	1.16976e-08	9.08477e-08	-3.56982e-08	5.51495e-08	4.22744e-08	-1.48463e-08	2.74281e-08
0.811	4.72751e-08	-1.83440e-08	2.89311e-08	5.65009e-07	7.55125e-08	6.40522e-07	1.27175e-07	-9.04166e-08	3.67584e-08	5.64636e-08	-2.13540e-08	3.51095e-08	5.87106e-09	-2.14191e-09	3.72915e-09	1.63278e-08	-4.50408e-09	1.18237e-08	9.19988e-08	-3.61505e-08	5.58483e-08	4.26422e-08	-1.49754e-08	2.76667e-08
0.836	4.80834e-08	-1.86576e-08	2.94257e-08	5.73087e-07	7.70096e-08	6.50096e-07	1.28793e-07	-9.15671e-08	3.72261e-08	5.71450e-08	-2.16118e-08	3.55333e-08	6.03420e-09	-2.20143e-09	3.83277e-09	1.65003e-08	-4.55167e-09	1.19486e-08	9.31464e-08	-3.66014e-08	5.65449e-08	4.30040e-08	-1.51025e-08	2.79015e-08
0.860	4.88951e-08	-1.89726e-08	2.99225e-08	5.81168e-07	7.85175e-08	6.59686e-07	1.30407e-07	-9.27145e-08	3.76926e-08	5.78237e-08	-2.18684e-08	3.59553e-08	6.19936e-09	-2.26168e-09	3.93768e-09	1.66712e-08	-4.59883e-09	1.20724e-08	9.42903e-08	-3.70509e-08	5.72394e-08	4.33599e-08	-1.52275e-08	2.81324e-08
0.885	4.97102e-08	-1.92889e-08	3.04213e-08	5.89254e-07	8.00363e-08	6.69290e-07	1.32017e-07	-9.38590e-08	3.81578e-08	5.84995e-08	-2.21240e-08	3.63755e-08	6.36656e-09	-2.32268e-09	4.04388e-09	1.68406e-08	-4.64556e-09	1.21951e-08	9.54306e-08	-3.74990e-08	5.79316e-08	4.37098e-08	-1.53504e-08	2.83594e-08
0.909	5.05287e-08	-1.96065e-08	3.09222e-08	5.97344e-07	8.15659e-08	6.78909e-07	1.33622e-07	-9.50003e-08	3.86219e-08	5.91724e-08	-2.23785e-08	3.67939e-08	6.53578e-09	-2.38442e-09	4.15137e-09	1.70084e-08	-4.69185e-09	1.23166e-08	9.65672e-08	-3.79456e-08	5.86215e-08	4.40537e-08	-1.54712e-08	2.85826e-08
0.934	5.13506e-08	-1.99254e-08	3.14252e-08	6.05437e-07	8.31063e-08	6.88543e-07	1.35223e-07	-9.61386e-08	3.90846e-08	5.98424e-08	-2.26319e-08	3.72105e-08	6.70704e-09	-2.44690e-09	4.26015e-09	1.71747e-08	-4.73771e-09	1.24370e-08	9.77000e-08	-3.83908e-08	5.93092e-08	4.43916e-08	-1.55898e-08	2.88018e-08
0.958	5.21758e-08	-2.02456e-08	3.19302e-08	6.13533e-07	8.46574e-08	6.98191e-07	1.36820e-07	-9.72737e-08	3.95461e-08	6.05095e-08	-2.28842e-08	3.76253e-08	6.88034e-09	-2.51012e-09	4.37022e-09	1.73394e-08	-4.78314e-09	1.25562e-08	9.88290e-08	-3.88344e-08	5.99946e-08	4.47235e-08	-1.57064e-08	2.90171e-08
0.983	5.30043e-08	-2.05671e-08	3.24372e-08	6.21633e-07	8.62193e-08	7.07852e-07	1.38412e-07	-9.84055e-08	4.00062e-08	6.11736e-08	-2.31353e-08	3.80383e-08	7.05567e-09	-2.57408e-09	4.48158e-09	1.75024e-08	-4.82812e-09	1.26743e-08	9.99542e-08	-3.92765e-08	6.06777e-08	4.50493e-08	-1.58208e-08	2.92285e-08
1.008	5.38361e-08	-2.08899e-08	3.29462e-08	6.29735e-07	8.77918e-08	7.17527e-07	1.39999e-07	-9.95342e-08	4.04651e-08	6.18347e-08	-2.33854e-08	3.84494e-08	7.23304e-09	-2.63879e-09	4.59425e-09	1.76639e-08	-4.87267e-09	1.27913e-08	1.01076e-07	-3.97172e-08	6.13584e-08	4.53690e-08	-1.59331e-08	2.94360e-08
1.032	5.46711e-08	-2.12139e-08	3.34572e-08	6.37841e-07	8.93750e-08	7.27216e-07	1.41582e-07	-1.00660e-07	4.09226e-08	6.24928e-08	-2.36342e-08	3.88586e-08	7.41245e-09	-2.70424e-09	4.70820e-09	1.78238e-08	-4.91677e-09	1.29070e-08	1.02193e-07	-4.01562e-08	6.20367e-08	4.56827e-08	-1.60432e-08	2.96395e-08
1.057	5.55093e-08	-2.15391e-08	3.39702e-08	6.45948e-07	9.09687e-08	7.36917e-07	1.43160e-07	-1.01782e-07	4.13787e-08	6.31479e-08	-2.38820e-08	3.92659e-08	7.59390e-09	-2.77044e-09	4.82346e-09	1.79821e-08	-4.96044e-09	1.30217e-08	1.03306e-07	-4.05938e-08	6.27127e-08	4.59902e-08	-1.61512e-08	2.98390e-08
1.081	5.63506e-08	-2.18656e-08	3.44851e-08	6.54058e-07	9.25731e-08	7.46631e-07	1.44734e-07	-1.02900e-07	4.18335e-08	6.37998e-08	-2.41285e-08	3.96713e-08	7.77740e-09	-2.83739e-09	4.94001e-09	1.81388e-08	-5.00365e-09	1.31351e-08	1.04416e-07	-4.10298e-08	6.33862e-08	4.62917e-08	-1.62571e-08	3.00346e-08
1.106	5.71951e-08	-2.21932e-08	3.50019e-08	6.62170e-07	9.41880e-08	7.56358e-07	1.46302e-07	-1.04015e-07	4.22869e-08	6.44487e-08	-2.43739e-08	4.00747e-08	7.96296e-09	-2.90508e-09	5.05787e-09	1.82938e-08	-5.04642e-09	1.32474e-08	1.05521e-07	-4.14641e-08	6.40572e-08	4.65870e-08	-1.63608e-08	3.02262e-08
1.130	5.80427e-08	-2.25221e-08	3.55206e-08	6.70284e-07	9.58134e-08	7.66098e-07	1.47866e-07	-1.05127e-07	4.27389e-08	6.50944e-08	-2.46181e-08	4.04762e-08	8.15056e-09	-2.97353e-09	5.17703e-09	1.84472e-08	-5.08874e-09	1.33585e-08	1.06623e-07	-4.18969e-08	6.47258e-08	4.68762e-08	-1.64624e-08	3.04138e-08
1.155	5.88933e-08	-2.28522e-08	3.60411e-08	6.78400e-07	9.74492e-08	7.75849e-07	1.49425e-07	-1.06236e-07	4.31895e-08	6.57369e-08	-2.48611e-08	4.08758e-08	8.34021e-09	-3.04272e-09	5.29750e-09	1.85990e-08	-5.13062e-09	1.34684e-08	1.07720e-07	-4.23281e-08	6.53920e-08	4.71592e-08	-1.65618e-08	3.05974e-08
1.180	5.97470e-08	-2.31834e-08	3.65636e-08	6.86517e-07	9.90955e-08	7.85613e-07	1.50979e-07	-1.07340e-07	4.36386e-08	6.63762e-08	-2.51029e-08	4.12733e-08	8.53193e-09	-3.11266e-09	5.41927e-09	1.87492e-08	-5.17204e-09	1.35771e-08	1.08813e-07	-4.27576e-08	6.60555e-08	4.74361e-08	-1.66590e-08	3.07771e-08
1.204	6.06037e-08	-2.35159e-08	3.70878e-08	6.94635e-07	1.00752e-07	7.95388e-07	1.52528e-07	-1.08441e-07	4.40863e-08	6.70123e-08	-2.53435e-08	4.16688e-08	8.72570e-09	-3.18335e-09	5.54235e-09	1.88977e-08	-5.21301e-09	1.36847e-08	1.09902e-07	-4.31855e-08	6.67166e-08	4.77067e-08	-1.67540e-08	3.09527e-08
1.229	6.14633e-08	-2.38494e-08	3.76139e-08	7.02755e-07	1.02419e-07	8.05174e-07	1.54071e-07	-1.09539e-07	4.45325e-08	6.76451e-08	-2.55828e-08	4.20623e-08	8.92154e-09	-3.25480e-09	5.66674e-09	1.90446e-08	-5.25353e-09	1.37911e-08	1.10987e-07	-4.36118e-08	6.73751e-08	4.79712e-08	-1.68469e-08	3.11243e-08
1.253	6.23258e-08	-2.41841e-08	3.81417e-08	7.10875e-07	1.04097e-07	8.14971e-07	1.55610e-07	-1.10633e-07	4.49772e-08	6.82747e-08	-2.58209e-08	4.24538e-08	9.11944e-09	-3.32700e-09	5.79244e-09	1.91898e-08	-5.29359e-09	1.38962e-08	1.12067e-07	-4.40363e-08	6.80310e-08	4.82295e-08	-1.69376e-08	3.12918e-08
1.278	6.31912e-08	-2.45199e-08	3.86713e-08	7.18995e-07	1.05784e-07	8.24779e-07	1.57143e-07	-1.11723e-07	4.54204e-08	6.89009e-08	-2.60577e-08	4.28432e-08	9.31941e-09	-3.39995e-09	5.91946e-09	1.93334e-08	-5.33320e-09	1.40002e-08	1.13143e-07	-4.44592e-08	6.86843e-08	4.84815e-08	-1.70261e-08	3.14554e-08
1.303	6.40595e-08	-2.48568e-08	3.92027e-08	7.27116e-07	1.07482e-07	8.34598e-07	1.58672e-07	-1.12809e-07	4.58621e-08	6.95237e-08	-2.62933e-08	4.32304e-08	9.52145e-09	-3.47366e-09	6.04779e-09	1.94753e-08	-5.37235e-09	1.41030e-08	1.14215e-07	-4.48804e-08	6.93349e-08	4.87273e-08	-1.71125e-08	3.16148e-08
1.327	6.49305e-08	-2.51948e-08	3.97357e-08	7.35237e-07	1.09190e-07	8.44427e-07	1.60194e-07	-1.13892e-07	4.63022e-08	7.01432e-08	-2.65276e-08	4.36156e-08	9.72557e-09	-3.54813e-09	6.17744e-09	1.96156e-08	-5.41105e-09	1.42046e-08	1.15283e-07	-4.52998e-08	6.99829e-08	4.89669e-08	-1.71966e-08	3.17703e-08
1.352	6.58044e-08	-2.55339e-08	4.02705e-08	7.43358e-07	1.10908e-07	8.54266e-07	1.61712e-07	-1.14971e-07	4.67408e-08	7.07592e-08	-2.67605e-08	4.39987e-08	9.93177e-09	-3.62336e-09	6.30841e-09	1.97542e-08	-5.44929e-09	1.43049e-08	1.16346e-07	-4.57175e-08	7.06282e-08	4.92002e-08	-1.72785e-08	3.19216e-08
1.376	6.66809e-08	-2.58740e-08	4.08069e-08	7.51479e-07	1.12637e-07	8.64115e-07	1.63224e-07	-1.16046e-07	4.71778e-08	7.13719e-08	-2.69922e-08	4.43796e-08	1.01400e-08	-3.69934e-09	6.44071e-09	1.98912e-08	-5.48707e-09	1.44041e-08	1.17404e-07	-4.61335e-08	7.12708e-08	4.94272e-08	-1.73583e-08	3.20689e-08
1.401	6.75602e-08	-2.62152e-08	4.13450e-08	7.59599e-07	1.14375e-07	8.73974e-07	1.64730e-07	-1.17117e-07	4.76132e-08	7.19810e-08	-2.72226e-08	4.47584e-08	1.03504e-08	-3.77609e-09	6.57433e-09	2.00265e-08	-5.52439e-09	1.45021e-08	1.18458e-07	-4.65476e-08	7.19107e-08	4.96479e-08	-1.74358e-08	3.22122e-08
1.425	6.84421e-08	-2.65574e-08	4.18847e-08	7.67718e-07	1.16124e-07	8.83842e-07	1.66231e-07	-1.18184e-07	4.80470e-08	7.25866e-08	-2.74516e-08	4.51350e-08	1.05629e-08	-3.85360e-09	6.70927e-09	2.01601e-08	-5.56125e-09	1.45989e-08	1.19508e-07	-4.69601e-08	7.25478e-08	4.98624e-08	-1.75111e-08	3.23513e-08
1.450	6.93267e-08	-2.69006e-08	4.24261e-08	7.75837e-07	1.17882e-07	8.93719e-07	1.67726e-07	-1.19247e-07	4.84792e-08	7.31887e-08	-2.76793e-08	4.55094e-08	1.07774e-08	-3.93187e-09	6.84554e-09	2.02921e-08	-5.59765e-09	1.46944e-08	1.20553e-07	-4.73707e-08	7.31821e-08	5.00706e-08	-1.75842e-08	3.24864e-08
1.475	7.02138e-08	-2.72449e-08	4.29690e-08	7.83954e-07	1.19651e-07	9.03605e-07	1.69216e-07	-1.20306e-07	4.89098e-08	7.37873e-08	-2.79057e-08	4.58815e-08	1.09941e-08	-4.01090e-09	6.98315e-09	2.04224e-08	-5.63359e-09	1.47888e-08	1.21593e-07	-4.77795e-08	7.38137e-08	5.02724e-08	-1.76551e-08	3.26173e-08
1.499	7.11035e-08	-2.75901e-08	4.35134e-08	7.92070e-07	1.21429e-07	9.13499e-07	1.70700e-07	-1.21361e-07	4.93386e-08	7.43822e-08	-2.81307e-08	4.62515e-08	1.12128e-08	-4.09071e-09	7.12209e-09	2.05510e-08	-5.66907e-09	1.48819e-08	1.22629e-07	-4.81864e-08	7.44424e-08	5.04680e-08	-1.77238e-08	3.27442e-08
1.524	7.19957e-08	-2.79363e-08	4.40594e-08	8.00184e-07	1.23217e-07	9.23402e-07	1.72178e-07	-1.22412e-07	4.97658e-08	7.49735e-08	-2.83543e-08	4.66192e-08	1.14336e-08	-4.17128e-09	7.26237e-09	2.06779e-08	-5.70409e-09	1.49738e-08	1.23660e-07	-4.85916e-08	7.50683e-08	5.06572e-08	-1.77902e-08	3.28670e-08
1.548	7.28903e-08	-2.82834e-08	4.46069e-08	8.08297e-07	1.25015e-07	9.33312e-07	1.73650e-07	-1.23459e-07	5.01914e-08	7.55612e-08	-2.85766e-08	4.69846e-08	1.16566e-08	-4.25261e-09	7.40398e-09	2.08032e-08	-5.73865e-09	1.50646e-08	1.24686e-07	-4.89949e-08	7.56913e-08	5.08400e-08	-1.78544e-08	3.29856e-08
1.573	7.37874e-08	-2.86315e-08	4.51559e-08	8.16408e-07	1.26823e-07	9.43231e-07	1.75116e-07	-1.24501e-07	5.06152e-08	7.61451e-08	-2.87974e-08	4.73477e-08	1.18817e-08	-4.33472e-09	7.54694e-09	2.09268e-08	-5.77275e-09	1.51541e-08	1.25708e-07	-4.93963e-08	7.63115e-08	5.10166e-08	-1.79164e-08	3.31002e-08
1.597	7.46868e-08	-2.89805e-08	4.57063e-08	8.24516e-07	1.28641e-07	9.53157e-07	1.76576e-07	-1.25539e-07	5.10373e-08	7.67254e-08	-2.90169e-08	4.77085e-08	1.21088e-08	-4.41761e-09	7.69123e-09	2.10487e-08	-5.80638e-09	1.52424e-08	1.26725e-07	-4.97958e-08	7.69287e-08	5.11868e-08	-1.79762e-08	3.32106e-08
1.622	7.55886e-08	-2.93304e-08	4.62582e-08	8.32622e-07	1.30468e-07	9.63090e-07	1.78031e-07	-1.26573e-07	5.14576e-08	7.73019e-08	-2.92349e-08	4.80670e-08	1.23381e-08	-4.50126e-09	7.83688e-09	2.11690e-08	-5.83956e-09	1.53294e-08	1.27736e-07	-5.01934e-08	7.75430e-08	5.13506e-08	-1.80337e-08	3.33169e-08
1.647	7.64927e-08	-2.96812e-08	4.68115e-08	8.40725e-07	1.32306e-07	9.73031e-07	1.79479e-07	-1.27603e-07	5.18762e-08	7.78746e-08	-2.94515e-08	4.84231e-08	1.25696e-08	-4.58569e-09	7.98388e-09	2.12876e-08	-5.87227e-09	1.54153e-08	1.28744e-07	-5.05892e-08	7.81544e-08	5.15080e-08	-1.80890e-08	3.34190e-08
1.671	7.73991e-08	-3.00329e-08	4.73662e-08	8.48826e-07	1.34152e-07	9.82978e-07	1.80921e-07	-1.28628e-07	5.22930e-08	7.84436e-08	-2.96667e-08	4.87769e-08	1.28031e-08	-4.67089e-09	8.13222e-09	2.14045e-08	-5.90452e-09	1.55000e-08	1.29746e-07	-5.09830e-08	7.87627e-08	5.16591e-08	-1.81421e-08	3.35171e-08
1.696	7.83077e-08	-3.03855e-08	4.79222e-08	8.56923e-07	1.36009e-07	9.92932e-07	1.82357e-07	-1.29649e-07	5.27080e-08	7.90087e-08	-2.98804e-08	4.91283e-08	1.30388e-08	-4.75688e-09	8.28192e-09	2.15197e-08	-5.93631e-09	1.55834e-08	1.30743e-07	-5.13748e-08	7.93681e-08	5.18039e-08	-1.81929e-08	3.36109e-08
1.720	7.92184e-08	-3.07389e-08	4.84796e-08	8.65018e-07	1.37874e-07	1.00289e-06	1.83787e-07	-1.30665e-07	5.31212e-08	7.95699e-08	-3.00927e-08	4.94773e-08	1.32766e-08	-4.84364e-09	8.43298e-09	2.16333e-08	-5.96764e-09	1.56657e-08	1.31735e-07	-5.17647e-08	7.99705e-08	5.19422e-08	-1.82415e-08	3.37007e-08
1.745	8.01313e-08	-3.10931e-08	4.90382e-08	8.73108e-07	1.39750e-07	1.01286e-06	1.85210e-07	-1.31677e-07	5.35326e-08	8.01272e-08	-3.03034e-08	4.98238e-08	1.35166e-08	-4.93118e-09	8.58540e-09	2.17452e-08	-5.99851e-09	1.57467e-08	1.32723e-07	-5.21527e-08	8.05698e-08	5.20741e-08	-1.82878e-08	3.37863e-08
1.769	8.10463e-08	-3.14482e-08	4.95982e-08	8.81196e-07	1.41634e-07	1.02283e-06	1.86627e-07	-1.32685e-07	5.39422e-08	8.06807e-08	-3.05127e-08	5.01679e-08	1.37587e-08	-5.01951e-09	8.73918e-09	2.18555e-08	-6.02892e-09	1.58265e-08	1.33705e-07	-5.25387e-08	8.11661e-08	5.21997e-08	-1.83319e-08	3.38678e-08
1.794	8.19634e-08	-3.18040e-08	5.01594e-08	8.89279e-07	1.43529e-07	1.03281e-06	1.88037e-07	-1.33687e-07	5.43499e-08	8.12301e-08	-3.07205e-08	5.05096e-08	1.40029e-08	-5.10862e-09	8.89432e-09	2.19640e-08	-6.05887e-09	1.59052e-08	1.34682e-07	-5.29226e-08	8.17593e-08	5.23188e-08	-1.83738e-08	3.39451e-08
1.819	8.28825e-08	-3.21606e-08	5.07218e-08	8.97358e-07	1.45432e-07	1.04279e-06	1.89441e-07	-1.34686e-07	5.47557e-08	8.17756e-08	-3.09268e-08	5.08488e-08	1.42494e-08	-5.19852e-09	9.05083e-09	2.20709e-08	-6.08836e-09	1.59826e-08	1.35654e-07	-5.33046e-08	8.23494e-08	5.24316e-08	-1.84134e-08	3.40182e-08
1.843	8.38035e-08	-3.25180e-08	5.12855e-08	9.05433e-07	1.47345e-07	1.05278e-06	1.90839e-07	-1.35679e-07	5.51596e-08	8.23171e-08	-3.11316e-08	5.11855e-08	1.44979e-08	-5.28920e-09	9.20872e-09	2.21762e-08	-6.11739e-09	1.60588e-08	1.36621e-07	-5.36845e-08	8.29363e-08	5.25379e-08	-1.84507e-08	3.40872e-08
1.868	8.47265e-08	-3.28762e-08	5.18503e-08	9.13503e-07	1.49267e-07	1.06277e-06	1.92230e-07	-1.36668e-07	5.55617e-08	8.28545e-08	-3.13349e-08	5.15196e-08	1.47487e-08	-5.38067e-09	9.36798e-09	2.22798e-08	-6.14597e-09	1.61338e-08	1.37583e-07	-5.40625e-08	8.35202e-08	5.26379e-08	-1.84858e-08	3.41521e-08
1.892	8.56513e-08	-3.32350e-08	5.24163e-08	9.21569e-07	1.51199e-07	1.07277e-06	1.93614e-07	-1.37652e-07	5.59618e-08	8.33878e-08	-3.15366e-08	5.18513e-08	1.50016e-08	-5.47294e-09	9.52861e-09	2.23817e-08	-6.17409e-09	1.62076e-08	1.38539e-07	-5.44383e-08	8.41008e-08	5.27314e-08	-1.85187e-08	3.42128e-08
1.917	8.65780e-08	-3.35946e-08	5.29834e-08	9.29630e-07	1.53139e-07	1.08277e-06	1.94992e-07	-1.38632e-07	5.63599e-08	8.39170e-08	-3.17367e-08	5.21803e-08	1.52566e-08	-5.56599e-09	9.69063e-09	2.24820e-08	-6.20175e-09	1.62802e-08	1.39490e-07	-5.48121e-08	8.46783e-08	5.28185e-08	-1.85493e-08	3.42693e-08
1.942	8.75065e-08	-3.39549e-08	5.35516e-08	9.37685e-07	1.55089e-07	1.09277e-06	1.96362e-07	-1.39606e-07	5.67562e-08	8.44422e-08	-3.19353e-08	5.25069e-08	1.55139e-08	-5.65985e-09	9.85403e-09	2.25806e-08	-6.22896e-09	1.63517e-08	1.40436e-07	-5.51839e-08	8.52526e-08	5.28992e-08	-1.85776e-08	3.43216e-08
1.966	8.84368e-08	-3.43158e-08	5.41209e-08	9.45736e-07	1.57048e-07	1.10278e-06	1.97726e-07	-1.40576e-07	5.71504e-08	8.49631e-08	-3.21323e-08	5.28308e-08	1.57733e-08	-5.75449e-09	1.00188e-08	2.26776e-08	-6.25572e-09	1.64219e-08	1.41377e-07	-5.55535e-08	8.58237e-08	5.29735e-08	-1.86037e-08	3.43698e-08
1.991	8.93687e-08	-3.46775e-08	5.46912e-08	9.53780e-07	1.59016e-07	1.11280e-06	1.99084e-07	-1.41541e-07	5.75427e-08	8.54798e-08	-3.23277e-08	5.31521e-08	1.60349e-08	-5.84994e-09	1.01850e-08	2.27730e-08	-6.28202e-09	1.64910e-08	1.42313e-07	-5.59210e-08	8.63915e-08	5.30414e-08	-1.86275e-08	3.44139e-08
2.015	9.03023e-08	-3.50397e-08	5.52626e-08	9.61820e-07	1.60993e-07	1.12281e-06	2.00434e-07	-1.42501e-07	5.79329e-08	8.59924e-08	-3.25216e-08	5.34708e-08	1.62987e-08	-5.94618e-09	1.03526e-08	2.28667e-08	-6.30787e-09	1.65588e-08	1.43243e-07	-5.62865e-08	8.69560e-08	5.31028e-08	-1.86491e-08	3.44537e-08
2.040	9.12376e-08	-3.54026e-08	5.58349e-08	9.69853e-07	1.62979e-07	1.13283e-06	2.01777e-07	-1.43456e-07	5.83212e-08	8.65006e-08	-3.27138e-08	5.37868e-08	1.65647e-08	-6.04323e-09	1.05215e-08	2.29588e-08	-6.33327e-09	1.66255e-08	1.44167e-07	-5.66498e-08	8.75173e-08	5.31578e-08	-1.86684e-08	3.44894e-08
2.064	9.21744e-08	-3.57661e-08	5.64082e-08	9.77880e-07	1.64974e-07	1.14285e-06	2.03113e-07	-1.44406e-07	5.87074e-08	8.70046e-08	-3.29044e-08	5.41002e-08	1.68329e-08	-6.14108e-09	1.06919e-08	2.30492e-08	-6.35822e-09	1.66910e-08	1.45086e-07	-5.70110e-08	8.80753e-08	5.32064e-08	-1.86855e-08	3.45210e-08
2.089	9.31127e-08	-3.61302e-08	5.69825e-08	9.85900e-07	1.66977e-07	1.15288e-06	2.04442e-07	-1.45351e-07	5.90915e-08	8.75043e-08	-3.30934e-08	5.44109e-08	1.71034e-08	-6.23973e-09	1.08636e-08	2.31381e-08	-6.38273e-09	1.67553e-08	1.46000e-07	-5.73700e-08	8.86299e-08	5.32486e-08	-1.87003e-08	3.45483e-08
2.114	9.40525e-08	-3.64949e-08	5.75576e-08	9.93915e-07	1.68990e-07	1.16290e-06	2.05764e-07	-1.46291e-07	5.94736e-08	8.79996e-08	-3.32807e-08	5.47189e-08	1.73760e-08	-6.33919e-09	1.10368e-08	2.32253e-08	-6.40679e-09	1.68185e-08	1.46908e-07	-5.77269e-08	8.91812e-08	5.32844e-08	-1.87128e-08	3.45715e-08
2.138	9.49938e-08	-3.68602e-08	5.81337e-08	1.00192e-06	1.71011e-07	1.17293e-06	2.07079e-07	-1.47225e-07	5.98537e-08	8.84906e-08	-3.34664e-08	5.50242e-08	1.76508e-08	-6.43946e-09	1.12114e-08	2.33109e-08	-6.43040e-09	1.68805e-08	1.47811e-07	-5.80815e-08	8.97292e-08	5.33137e-08	-1.87231e-08	3.45905e-08
2.163	9.59365e-08	-3.72259e-08	5.87105e-08	1.00992e-06	1.73041e-07	1.18296e-06	2.08387e-07	-1.48155e-07	6.02316e-08	8.89772e-08	-3.36504e-08	5.53268e-08	1.79279e-08	-6.54054e-09	1.13874e-08	2.33949e-08	-6.45357e-09	1.69413e-08	1.48708e-07	-5.84340e-08	9.02738e-08	5.33366e-08	-1.87312e-08	3.46054e-08
2.187	9.68805e-08	-3.75922e-08	5.92883e-08	1.01792e-06	1.75079e-07	1.19300e-06	2.09687e-07	-1.49079e-07	6.06074e-08	8.94593e-08	-3.38327e-08	5.56266e-08	1.82072e-08	-6.64243e-09	1.15647e-08	2.34773e-08	-6.47630e-09	1.70010e-08	1.49599e-07	-5.87843e-08	9.08149e-08	5.33531e-08	-1.87370e-08	3.46161e-08
2.212	9.78258e-08	-3.79591e-08	5.98668e-08	1.02590e-06	1.77127e-07	1.20303e-06	2.10980e-07	-1.49999e-07	6.09811e-08	8.99370e-08	-3.40134e-08	5.59236e-08	1.84887e-08	-6.74514e-09	1.17436e-08	2.35581e-08	-6.49859e-09	1.70595e-08	1.50485e-07	-5.91324e-08	9.13527e-08	5.33632e-08	-1.87405e-08	3.46227e-08
2.236	9.87724e-08	-3.83264e-08	6.04460e-08	1.03388e-06	1.79183e-07	1.21306e-06	2.12265e-07	-1.50913e-07	6.13526e-08	9.04102e-08	-3.41924e-08	5.62178e-08	1.87725e-08	-6.84866e-09	1.19238e-08	2.36373e-08	-6.52045e-09	1.71169e-08	1.51365e-07	-5.94783e-08	9.18870e-08	5.33669e-08	-1.87418e-08	3.46250e-08
2.261	9.97202e-08	-3.86941e-08	6.10261e-08	1.04185e-06	1.81247e-07	1.22310e-06	2.13543e-07	-1.51821e-07	6.17220e-08	9.08789e-08	-3.43696e-08	5.65093e-08	1.90585e-08	-6.95300e-09	1.21055e-08	2.37149e-08	-6.54186e-09	1.71731e-08	1.52240e-07	-5.98219e-08	9.24179e-08	5.33641e-08	-1.87409e-08	3.46233e-08
2.286	1.00669e-07	-3.90623e-08	6.16068e-08	1.04981e-06	1.83320e-07	1.23313e-06	2.14814e-07	-1.52724e-07	6.20892e-08	9.13430e-08	-3.45451e-08	5.67979e-08	1.93467e-08	-7.05816e-09	1.22885e-08	2.37910e-08	-6.56285e-09	1.72282e-08	1.53109e-07	-6.01633e-08	9.29453e-08	5.33550e-08	-1.87376e-08	3.46173e-08
2.310	1.01619e-07	-3.94310e-08	6.21882e-08	1.05777e-06	1.85401e-07	1.24317e-06	2.16077e-07	-1.53622e-07	6.24543e-08	9.18026e-08	-3.47189e-08	5.70836e-08	1.96372e-08	-7.16414e-09	1.24731e-08	2.38655e-08	-6.58340e-09	1.72821e-08	1.53972e-07	-6.05024e-08	9.34692e-08	5.33394e-08	-1.87322e-08	3.46072e-08
2.335	1.02570e-07	-3.98001e-08	6.27703e-08	1.06572e-06	1.87491e-07	1.25321e-06	2.17332e-07	-1.54515e-07	6.28171e-08	9.22575e-08	-3.48910e-08	5.73665e-08	1.99299e-08	-7.27094e-09	1.26590e-08	2.39384e-08	-6.60352e-09	1.73349e-08	1.54829e-07	-6.08393e-08	9.39896e-08	5.33175e-08	-1.87245e-08	3.45930e-08
2.359	1.03523e-07	-4.01695e-08	6.33530e-08	1.07365e-06	1.89589e-07	1.26324e-06	2.18579e-07	-1.55402e-07	6.31777e-08	9.27078e-08	-3.50613e-08	5.76465e-08	2.02250e-08	-7.37857e-09	1.28464e-08	2.40098e-08	-6.62321e-09	1.73866e-08	1.55680e-07	-6.11739e-08	9.45065e-08	5.32891e-08	-1.87145e-08	3.45746e-08
2.384	1.04476e-07	-4.05394e-08	6.39363e-08	1.08158e-06	1.91695e-07	1.27328e-06	2.19819e-07	-1.56283e-07	6.35361e-08	9.31535e-08	-3.52299e-08	5.79236e-08	2.05222e-08	-7.48702e-09	1.30352e-08	2.40797e-08	-6.64248e-09	1.74372e-08	1.56526e-07	-6.15062e-08	9.50198e-08	5.32544e-08	-1.87023e-08	3.45521e-08
2.408	1.05430e-07	-4.09096e-08	6.45201e-08	1.08950e-06	1.93810e-07	1.28331e-06	2.21051e-07	-1.57159e-07	6.38922e-08	9.35945e-08	-3.53966e-08	5.81978e-08	2.08218e-08	-7.59630e-09	1.32255e-08	2.41480e-08	-6.66132e-09	1.74867e-08	1.57366e-07	-6.18361e-08	9.55296e-08	5.32132e-08	-1.86879e-08	3.45254e-08
2.433	1.06385e-07	-4.12801e-08	6.51045e-08	1.09741e-06	1.95932e-07	1.29335e-06	2.22276e-07	-1.58030e-07	6.42461e-08	9.40307e-08	-3.55616e-08	5.84691e-08	2.11236e-08	-7.70642e-09	1.34172e-08	2.42148e-08	-6.67975e-09	1.75350e-08	1.58200e-07	-6.21638e-08	9.60358e-08	5.31657e-08	-1.86712e-08	3.44945e-08
2.458	1.07340e-07	-4.16510e-08	6.56895e-08	1.10532e-06	1.98063e-07	1.30338e-06	2.23492e-07	-1.58894e-07	6.45977e-08	9.44622e-08	-3.57248e-08	5.87374e-08	2.14277e-08	-7.81736e-09	1.36104e-08	2.42801e-08	-6.69775e-09	1.75823e-08	1.59028e-07	-6.24892e-08	9.65384e-08	5.31118e-08	-1.86523e-08	3.44596e-08
2.482	1.08297e-07	-4.20222e-08	6.62749e-08	1.11321e-06	2.00202e-07	1.31341e-06	2.24701e-07	-1.59754e-07	6.49469e-08	9.48890e-08	-3.58862e-08	5.90028e-08	2.17341e-08	-7.92914e-09	1.38050e-08	2.43438e-08	-6.71534e-09	1.76285e-08	1.59850e-07	-6.28122e-08	9.70374e-08	5.30516e-08	-1.86311e-08	3.44205e-08
2.507	1.09254e-07	-4.23936e-08	6.68607e-08	1.12109e-06	2.02349e-07	1.32344e-06	2.25901e-07	-1.60607e-07	6.52939e-08	9.53109e-08	-3.60458e-08	5.92651e-08	2.20428e-08	-8.04176e-09	1.40010e-08	2.44061e-08	-6.73252e-09	1.76736e-08	1.60666e-07	-6.31328e-08	9.75328e-08	5.29850e-08	-1.86077e-08	3.43773e-08
2.531	1.10212e-07	-4.27654e-08	6.74470e-08	1.12896e-06	2.04504e-07	1.33347e-06	2.27094e-07	-1.61455e-07	6.56386e-08	9.57280e-08	-3.62035e-08	5.95245e-08	2.23538e-08	-8.15521e-09	1.41986e-08	2.44669e-08	-6.74928e-09	1.77176e-08	1.61476e-07	-6.34511e-08	9.80245e-08	5.29120e-08	-1.85821e-08	3.43299e-08
2.556	1.11171e-07	-4.31373e-08	6.80336e-08	1.13683e-06	2.06667e-07	1.34349e-06	2.28278e-07	-1.62297e-07	6.59809e-08	9.61402e-08	-3.63594e-08	5.97808e-08	2.26671e-08	-8.26951e-09	1.43976e-08	2.45262e-08	-6.76564e-09	1.77605e-08	1.62280e-07	-6.37670e-08	9.85126e-08	5.28327e-08	-1.85542e-08	3.42785e-08
2.580	1.12130e-07	-4.35095e-08	6.86207e-08	1.14468e-06	2.08838e-07	1.35352e-06	2.29454e-07	-1.63133e-07	6.63209e-08	9.65475e-08	-3.65135e-08	6.00341e-08	2.29827e-08	-8.38464e-09	1.45980e-08	2.45840e-08	-6.78159e-09	1.78024e-08	1.63078e-07	-6.40806e-08	9.89970e-08	5.27470e-08	-1.85241e-08	3.42229e-08
2.605	1.13090e-07	-4.38820e-08	6.92080e-08	1.15252e-06	2.11016e-07	1.36354e-06	2.30622e-07	-1.63964e-07	6.66585e-08	9.69500e-08	-3.66656e-08	6.02843e-08	2.33006e-08	-8.50062e-09	1.47999e-08	2.46403e-08	-6.79714e-09	1.78432e-08	1.63869e-07	-6.43917e-08	9.94777e-08	5.26550e-08	-1.84918e-08	3.41632e-08
2.630	1.14050e-07	-4.42546e-08	6.97957e-08	1.16035e-06	2.13203e-07	1.37355e-06	2.31782e-07	-1.64788e-07	6.69937e-08	9.73474e-08	-3.68160e-08	6.05315e-08	2.36208e-08	-8.61744e-09	1.50033e-08	2.46953e-08	-6.81229e-09	1.78830e-08	1.64655e-07	-6.47005e-08	9.99546e-08	5.25567e-08	-1.84573e-08	3.40994e-08
2.654	1.15011e-07	-4.46274e-08	7.03836e-08	1.16817e-06	2.15397e-07	1.38357e-06	2.32933e-07	-1.65607e-07	6.73265e-08	9.77399e-08	-3.69644e-08	6.07755e-08	2.39433e-08	-8.73511e-09	1.52082e-08	2.47487e-08	-6.82704e-09	1.79217e-08	1.65435e-07	-6.50068e-08	1.00428e-07	5.24521e-08	-1.84205e-08	3.40315e-08
2.679	1.15972e-07	-4.50003e-08	7.09718e-08	1.17598e-06	2.17599e-07	1.39358e-06	2.34077e-07	-1.66420e-07	6.76570e-08	9.81274e-08	-3.71110e-08	6.10165e-08	2.42682e-08	-8.85363e-09	1.54145e-08	2.48008e-08	-6.84140e-09	1.79594e-08	1.66208e-07	-6.53107e-08	1.00897e-07	5.23411e-08	-1.83816e-08	3.39595e-08
2.703	1.16934e-07	-4.53734e-08	7.15602e-08	1.18378e-06	2.19808e-07	1.40359e-06	2.35211e-07	-1.67226e-07	6.79850e-08	9.85099e-08	-3.72556e-08	6.12543e-08	2.45954e-08	-8.97300e-09	1.56224e-08	2.48514e-08	-6.85537e-09	1.79961e-08	1.66975e-07	-6.56122e-08	1.01363e-07	5.22239e-08	-1.83404e-08	3.38834e-08
2.728	1.17895e-07	-4.57466e-08	7.21488e-08	1.19157e-06	2.22025e-07	1.41359e-06	2.36338e-07	-1.68027e-07	6.83105e-08	9.88873e-08	-3.73983e-08	6.14890e-08	2.49249e-08	-9.09322e-09	1.58317e-08	2.49006e-08	-6.86895e-09	1.80317e-08	1.67736e-07	-6.59112e-08	1.01825e-07	5.21003e-08	-1.82970e-08	3.38033e-08
2.753	1.18857e-07	-4.61199e-08	7.27375e-08	1.19934e-06	2.24250e-07	1.42359e-06	2.37456e-07	-1.68822e-07	6.86336e-08	9.92596e-08	-3.75391e-08	6.17205e-08	2.52568e-08	-9.21429e-09	1.60425e-08	2.49485e-08	-6.88214e-09	1.80663e-08	1.68491e-07	-6.62078e-08	1.02283e-07	5.19705e-08	-1.82514e-08	3.37191e-08
2.777	1.19820e-07	-4.64932e-08	7.33263e-08	1.20711e-06	2.26482e-07	1.43359e-06	2.38565e-07	-1.69611e-07	6.89543e-08	9.96268e-08	-3.76780e-08	6.19488e-08	2.55910e-08	-9.33622e-09	1.62547e-08	2.49949e-08	-6.89496e-09	1.81000e-08	1.69240e-07	-6.65019e-08	1.02738e-07	5.18344e-08	-1.82036e-08	3.36308e-08
2.802	1.20782e-07	-4.68666e-08	7.39153e-08	1.21486e-06	2.28721e-07	1.44358e-06	2.39666e-07	-1.70393e-07	6.92724e-08	9.99889e-08	-3.78150e-08	6.21740e-08	2.59275e-08	-9.45900e-09	1.64685e-08	2.50400e-08	-6.90739e-09	1.81326e-08	1.69982e-07	-6.67936e-08	1.03188e-07	5.16921e-08	-1.81537e-08	3.35384e-08
2.826	1.21744e-07	-4.72401e-08	7.45043e-08	1.22260e-06	2.30968e-07	1.45357e-06	2.40758e-07	-1.71170e-07	6.95881e-08	1.00346e-07	-3.79499e-08	6.23959e-08	2.62664e-08	-9.58265e-09	1.66838e-08	2.50837e-08	-6.91945e-09	1.81643e-08	1.70718e-07	-6.70828e-08	1.03635e-07	5.15435e-08	-1.81015e-08	3.34420e-08
2.851	1.22707e-07	-4.76136e-08	7.50933e-08	1.23032e-06	2.33222e-07	1.46355e-06	2.41841e-07	-1.71940e-07	6.99012e-08	1.00698e-07	-3.80829e-08	6.26146e-08	2.66077e-08	-9.70715e-09	1.69006e-08	2.51261e-08	-6.93114e-09	1.81950e-08	1.71447e-07	-6.73694e-08	1.04078e-07	5.13886e-08	-1.80471e-08	3.33416e-08
2.875	1.23669e-07	-4.79871e-08	7.56823e-08	1.23804e-06	2.35483e-07	1.47352e-06	2.42916e-07	-1.72704e-07	7.02119e-08	1.01044e-07	-3.82140e-08	6.28300e-08	2.69513e-08	-9.83252e-09	1.71188e-08	2.51672e-08	-6.94246e-09	1.82247e-08	1.72171e-07	-6.76536e-08	1.04517e-07	5.12276e-08	-1.79905e-08	3.32371e-08
2.900	1.24632e-07	-4.83605e-08	7.62713e-08	1.24574e-06	2.37752e-07	1.48349e-06	2.43982e-07	-1.73462e-07	7.05200e-08	1.01385e-07	-3.83430e-08	6.30422e-08	2.72973e-08	-9.95875e-09	1.73386e-08	2.52069e-08	-6.95342e-09	1.82535e-08	1.72887e-07	-6.79353e-08	1.04952e-07	5.10603e-08	-1.79318e-08	3.31285e-08
2.925	1.25594e-07	-4.87339e-08	7.68603e-08	1.25343e-06	2.40027e-07	1.49346e-06	2.45039e-07	-1.74213e-07	7.08255e-08	1.01721e-07	-3.84701e-08	6.32511e-08	2.76457e-08	-1.00858e-08	1.75599e-08	2.52453e-08	-6.96402e-09	1.82813e-08	1.73598e-07	-6.82144e-08	1.05383e-07	5.08869e-08	-1.78709e-08	3.30160e-08
2.949	1.26556e-07	-4.91073e-08	7.74491e-08	1.26111e-06	2.42310e-07	1.50342e-06	2.46087e-07	-1.74959e-07	7.11285e-08	1.02052e-07	-3.85951e-08	6.34567e-08	2.79964e-08	-1.02138e-08	1.77826e-08	2.52824e-08	-6.97426e-09	1.83082e-08	1.74302e-07	-6.84911e-08	1.05811e-07	5.07072e-08	-1.78078e-08	3.28994e-08
2.974	1.27518e-07	-4.94806e-08	7.80378e-08	1.26877e-06	2.44600e-07	1.51337e-06	2.47127e-07	-1.75698e-07	7.14289e-08	1.02377e-07	-3.87182e-08	6.36590e-08	2.83496e-08	-1.03426e-08	1.80069e-08	2.53183e-08	-6.98415e-09	1.83341e-08	1.74999e-07	-6.87651e-08	1.06234e-07	5.05214e-08	-1.77425e-08	3.27789e-08
2.998	1.28480e-07	-4.98538e-08	7.86264e-08	1.27642e-06	2.46897e-07	1.52332e-06	2.48157e-07	-1.76430e-07	7.17267e-08	1.02697e-07	-3.88392e-08	6.38579e-08	2.87051e-08	-1.04723e-08	1.82327e-08	2.53528e-08	-6.99368e-09	1.83591e-08	1.75690e-07	-6.90367e-08	1.06654e-07	5.03294e-08	-1.76751e-08	3.26543e-08
3.023	1.29442e-07	-5.02269e-08	7.92148e-08	1.28406e-06	2.49200e-07	1.53326e-06	2.49178e-07	-1.77156e-07	7.20219e-08	1.03012e-07	-3.89581e-08	6.40535e-08	2.90630e-08	-1.06029e-08	1.84601e-08	2.53862e-08	-7.00287e-09	1.83833e-08	1.76375e-07	-6.93057e-08	1.07069e-07	5.01313e-08	-1.76055e-08	3.25257e-08
3.047	1.30403e-07	-5.05998e-08	7.98030e-08	1.29168e-06	2.51511e-07	1.54319e-06	2.50191e-07	-1.77876e-07	7.23145e-08	1.03321e-07	-3.90750e-08	6.42458e-08	2.94232e-08	-1.07343e-08	1.86889e-08	2.54182e-08	-7.01172e-09	1.84065e-08	1.77053e-07	-6.95721e-08	1.07481e-07	4.99270e-08	-1.75338e-08	3.23932e-08
3.072	1.31363e-07	-5.09726e-08	8.03909e-08	1.29929e-06	2.53829e-07	1.55311e-06	2.51194e-07	-1.78589e-07	7.26045e-08	1.03625e-07	-3.91899e-08	6.44346e-08	2.97859e-08	-1.08666e-08	1.89193e-08	2.54491e-08	-7.02024e-09	1.84289e-08	1.77724e-07	-6.98359e-08	1.07888e-07	4.97166e-08	-1.74599e-08	3.22567e-08
3.097	1.32324e-07	-5.13452e-08	8.09786e-08	1.30688e-06	2.56153e-07	1.56303e-06	2.52188e-07	-1.79296e-07	7.28918e-08	1.03923e-07	-3.93027e-08	6.46201e-08	3.01510e-08	-1.09998e-08	1.91511e-08	2.54787e-08	-7.02841e-09	1.84503e-08	1.78389e-07	-7.00972e-08	1.08292e-07	4.95001e-08	-1.73839e-08	3.21162e-08
3.121	1.33283e-07	-5.17176e-08	8.15659e-08	1.31446e-06	2.58484e-07	1.57294e-06	2.53173e-07	-1.79996e-07	7.31765e-08	1.04216e-07	-3.94134e-08	6.48021e-08	3.05184e-08	-1.11339e-08	1.93846e-08	2.55072e-08	-7.03626e-09	1.84709e-08	1.79047e-07	-7.03559e-08	1.08692e-07	4.92775e-08	-1.73057e-08	3.19718e-08
3.146	1.34243e-07	-5.20898e-08	8.21529e-08	1.32203e-06	2.60821e-07	1.58285e-06	2.54148e-07	-1.80690e-07	7.34585e-08	1.04503e-07	-3.95221e-08	6.49807e-08	3.08883e-08	-1.12688e-08	1.96195e-08	2.55344e-08	-7.04378e-09	1.84907e-08	1.79699e-07	-7.06120e-08	1.09087e-07	4.90488e-08	-1.72254e-08	3.18235e-08
3.170	1.35201e-07	-5.24617e-08	8.27395e-08	1.32958e-06	2.63166e-07	1.59274e-06	2.55115e-07	-1.81377e-07	7.37378e-08	1.04784e-07	-3.96286e-08	6.51559e-08	3.12606e-08	-1.14046e-08	1.98560e-08	2.55605e-08	-7.05098e-09	1.85096e-08	1.80344e-07	-7.08654e-08	1.09479e-07	4.88141e-08	-1.71430e-08	3.16712e-08
3.195	1.36159e-07	-5.28334e-08	8.33258e-08	1.33711e-06	2.65517e-07	1.60263e-06	2.56072e-07	-1.82057e-07	7.40144e-08	1.05061e-07	-3.97330e-08	6.53276e-08	3.16353e-08	-1.15413e-08	2.00940e-08	2.55855e-08	-7.05787e-09	1.85276e-08	1.80983e-07	-7.11163e-08	1.09866e-07	4.85734e-08	-1.70584e-08	3.15150e-08
3.219	1.37116e-07	-5.32049e-08	8.39116e-08	1.34463e-06	2.67874e-07	1.61251e-06	2.57020e-07	-1.82731e-07	7.42883e-08	1.05331e-07	-3.98353e-08	6.54958e-08	3.20124e-08	-1.16789e-08	2.03335e-08	2.56093e-08	-7.06443e-09	1.85449e-08	1.81614e-07	-7.13645e-08	1.10250e-07	4.83266e-08	-1.69717e-08	3.13548e-08
3.244	1.38073e-07	-5.35760e-08	8.44969e-08	1.35214e-06	2.70238e-07	1.62238e-06	2.57958e-07	-1.83398e-07	7.45595e-08	1.05596e-07	-3.99355e-08	6.56605e-08	3.23919e-08	-1.18174e-08	2.05745e-08	2.56320e-08	-7.07069e-09	1.85613e-08	1.82239e-07	-7.16101e-08	1.10629e-07	4.80738e-08	-1.68829e-08	3.11908e-08
3.269	1.39029e-07	-5.39468e-08	8.50817e-08	1.35963e-06	2.72608e-07	1.63224e-06	2.58887e-07	-1.84059e-07	7.48280e-08	1.05855e-07	-4.00336e-08	6.58217e-08	3.27739e-08	-1.19567e-08	2.08171e-08	2.56536e-08	-7.07665e-09	1.85769e-08	1.82858e-07	-7.18531e-08	1.11005e-07	4.78150e-08	-1.67921e-08	3.10229e-08
3.293	1.39983e-07	-5.43173e-08	8.56660e-08	1.36711e-06	2.74984e-07	1.64209e-06	2.59806e-07	-1.84712e-07	7.50937e-08	1.06109e-07	-4.01295e-08	6.59794e-08	3.31582e-08	-1.20969e-08	2.10613e-08	2.56741e-08	-7.08230e-09	1.85918e-08	1.83469e-07	-7.20934e-08	1.11376e-07	4.75502e-08	-1.66991e-08	3.08511e-08
3.318	1.40937e-07	-5.46875e-08	8.62498e-08	1.37457e-06	2.77367e-07	1.65193e-06	2.60716e-07	-1.85359e-07	7.53567e-08	1.06357e-07	-4.02232e-08	6.61336e-08	3.35450e-08	-1.22381e-08	2.13070e-08	2.56935e-08	-7.08766e-09	1.86059e-08	1.84074e-07	-7.23311e-08	1.11743e-07	4.72795e-08	-1.66040e-08	3.06755e-08
3.342	1.41890e-07	-5.50572e-08	8.68330e-08	1.38201e-06	2.79756e-07	1.66177e-06	2.61616e-07	-1.85999e-07	7.56169e-08	1.06599e-07	-4.03148e-08	6.62841e-08	3.39342e-08	-1.23800e-08	2.15542e-08	2.57119e-08	-7.09273e-09	1.86192e-08	1.84672e-07	-7.25661e-08	1.12106e-07	4.70028e-08	-1.65068e-08	3.04959e-08
3.367	1.42842e-07	-5.54266e-08	8.74155e-08	1.38944e-06	2.82151e-07	1.67159e-06	2.62507e-07	-1.86632e-07	7.58743e-08	1.06835e-07	-4.04042e-08	6.64311e-08	3.43259e-08	-1.25229e-08	2.18029e-08	2.57292e-08	-7.09751e-09	1.86317e-08	1.85264e-07	-7.27985e-08	1.12465e-07	4.67202e-08	-1.64076e-08	3.03126e-08
3.391	1.43793e-07	-5.57955e-08	8.79974e-08	1.39685e-06	2.84553e-07	1.68140e-06	2.63387e-07	-1.87259e-07	7.61289e-08	1.07066e-07	-4.04914e-08	6.65746e-08	3.47200e-08	-1.26667e-08	2.20533e-08	2.57455e-08	-7.10201e-09	1.86435e-08	1.85848e-07	-7.30281e-08	1.12820e-07	4.64317e-08	-1.63063e-08	3.01254e-08
3.416	1.44743e-07	-5.61641e-08	8.85786e-08	1.40424e-06	2.86960e-07	1.69120e-06	2.64259e-07	-1.87878e-07	7.63807e-08	1.07291e-07	-4.05765e-08	6.67144e-08	3.51165e-08	-1.28114e-08	2.23051e-08	2.57608e-08	-7.10623e-09	1.86546e-08	1.86426e-07	-7.32551e-08	1.13171e-07	4.61373e-08	-1.62029e-08	2.99344e-08
3.441	1.45691e-07	-5.65321e-08	8.91591e-08	1.41162e-06	2.89374e-07	1.70100e-06	2.65120e-07	-1.88490e-07	7.66297e-08	1.07510e-07	-4.06593e-08	6.68506e-08	3.55154e-08	-1.29569e-08	2.25585e-08	2.57751e-08	-7.11018e-09	1.86650e-08	1.86997e-07	-7.34794e-08	1.13517e-07	4.58370e-08	-1.60974e-08	2.97396e-08
3.465	1.46639e-07	-5.68997e-08	8.97389e-08	1.41898e-06	2.91793e-07	1.71078e-06	2.65972e-07	-1.89096e-07	7.68759e-08	1.07723e-07	-4.07399e-08	6.69831e-08	3.59168e-08	-1.31033e-08	2.28135e-08	2.57885e-08	-7.11386e-09	1.86746e-08	1.87560e-07	-7.37010e-08	1.13859e-07	4.55309e-08	-1.59899e-08	2.95410e-08
3.490	1.47585e-07	-5.72668e-08	9.03178e-08	1.42633e-06	2.94218e-07	1.72055e-06	2.66814e-07	-1.89694e-07	7.71192e-08	1.07930e-07	-4.08183e-08	6.71120e-08	3.63206e-08	-1.32507e-08	2.30700e-08	2.58009e-08	-7.11727e-09	1.86836e-08	1.88118e-07	-7.39199e-08	1.14198e-07	4.52189e-08	-1.58804e-08	2.93386e-08
3.514	1.48529e-07	-5.76334e-08	9.08960e-08	1.43366e-06	2.96649e-07	1.73031e-06	2.67646e-07	-1.90286e-07	7.73597e-08	1.08132e-07	-4.08945e-08	6.72372e-08	3.67269e-08	-1.33989e-08	2.33280e-08	2.58123e-08	-7.12043e-09	1.86919e-08	1.88668e-07	-7.41361e-08	1.14532e-07	4.49011e-08	-1.57688e-08	2.91324e-08
3.539	1.49473e-07	-5.79995e-08	9.14733e-08	1.44097e-06	2.99086e-07	1.74006e-06	2.68468e-07	-1.90870e-07	7.75973e-08	1.08327e-07	-4.09684e-08	6.73588e-08	3.71356e-08	-1.35480e-08	2.35876e-08	2.58228e-08	-7.12333e-09	1.86995e-08	1.89211e-07	-7.43496e-08	1.14861e-07	4.45776e-08	-1.56551e-08	2.89225e-08
3.564	1.50415e-07	-5.83650e-08	9.20498e-08	1.44826e-06	3.01529e-07	1.74979e-06	2.69280e-07	-1.91448e-07	7.78320e-08	1.08517e-07	-4.10401e-08	6.74766e-08	3.75468e-08	-1.36980e-08	2.38488e-08	2.58324e-08	-7.12599e-09	1.87065e-08	1.89747e-07	-7.45604e-08	1.15187e-07	4.42483e-08	-1.55395e-08	2.87088e-08
3.588	1.51355e-07	-5.87299e-08	9.26253e-08	1.45554e-06	3.03977e-07	1.75952e-06	2.70082e-07	-1.92018e-07	7.80638e-08	1.08700e-07	-4.11095e-08	6.75908e-08	3.79604e-08	-1.38489e-08	2.41115e-08	2.58412e-08	-7.12840e-09	1.87128e-08	1.90277e-07	-7.47684e-08	1.15508e-07	4.39132e-08	-1.54218e-08	2.84914e-08
3.613	1.52294e-07	-5.90943e-08	9.32000e-08	1.46280e-06	3.06431e-07	1.76923e-06	2.70874e-07	-1.92581e-07	7.82928e-08	1.08878e-07	-4.11767e-08	6.77012e-08	3.83764e-08	-1.40007e-08	2.43757e-08	2.58490e-08	-7.13056e-09	1.87185e-08	1.90799e-07	-7.49737e-08	1.15826e-07	4.35724e-08	-1.53021e-08	2.82702e-08
3.637	1.53232e-07	-5.94580e-08	9.37736e-08	1.47004e-06	3.08891e-07	1.77893e-06	2.71656e-07	-1.93137e-07	7.85188e-08	1.09049e-07	-4.12415e-08	6.78078e-08	3.87949e-08	-1.41533e-08	2.46416e-08	2.58561e-08	-7.13250e-09	1.87236e-08	1.91315e-07	-7.51762e-08	1.16138e-07	4.32258e-08	-1.51804e-08	2.80454e-08
3.662	1.54167e-07	-5.98211e-08	9.43463e-08	1.47726e-06	3.11356e-07	1.78862e-06	2.72428e-07	-1.93686e-07	7.87419e-08	1.09215e-07	-4.13041e-08	6.79107e-08	3.92159e-08	-1.43069e-08	2.49089e-08	2.58622e-08	-7.13421e-09	1.87280e-08	1.91823e-07	-7.53760e-08	1.16447e-07	4.28736e-08	-1.50567e-08	2.78169e-08
3.686	1.55101e-07	-6.01836e-08	9.49179e-08	1.48447e-06	3.13827e-07	1.79829e-06	2.73190e-07	-1.94227e-07	7.89621e-08	1.09374e-07	-4.13644e-08	6.80099e-08	3.96392e-08	-1.44614e-08	2.51779e-08	2.58676e-08	-7.13569e-09	1.87319e-08	1.92325e-07	-7.55731e-08	1.16752e-07	4.25157e-08	-1.49310e-08	2.75847e-08
3.711	1.56034e-07	-6.05453e-08	9.54885e-08	1.49166e-06	3.16303e-07	1.80796e-06	2.73941e-07	-1.94762e-07	7.91793e-08	1.09528e-07	-4.14224e-08	6.81052e-08	4.00651e-08	-1.46167e-08	2.54483e-08	2.58722e-08	-7.13695e-09	1.87352e-08	1.92819e-07	-7.57674e-08	1.17052e-07	4.21522e-08	-1.48034e-08	2.73488e-08
3.736	1.56964e-07	-6.09064e-08	9.60580e-08	1.49882e-06	3.18784e-07	1.81761e-06	2.74682e-07	-1.95289e-07	7.93936e-08	1.09675e-07	-4.14781e-08	6.81967e-08	4.04934e-08	-1.47730e-08	2.57204e-08	2.58760e-08	-7.13800e-09	1.87380e-08	1.93307e-07	-7.59589e-08	1.17348e-07	4.17830e-08	-1.46737e-08	2.71093e-08
3.760	1.57893e-07	-6.12668e-08	9.66264e-08	1.50597e-06	3.21270e-07	1.82724e-06	2.75414e-07	-1.95809e-07	7.96049e-08	1.09816e-07	-4.15314e-08	6.82845e-08	4.09241e-08	-1.49301e-08	2.59940e-08	2.58790e-08	-7.13884e-09	1.87402e-08	1.93787e-07	-7.61477e-08	1.17639e-07	4.14082e-08	-1.45421e-08	2.68662e-08
3.785	1.58820e-07	-6.16265e-08	9.71936e-08	1.51311e-06	3.23762e-07	1.83687e-06	2.76134e-07	-1.96321e-07	7.98132e-08	1.09951e-07	-4.15825e-08	6.83684e-08	4.13573e-08	-1.50882e-08	2.62691e-08	2.58813e-08	-7.13947e-09	1.87419e-08	1.94260e-07	-7.63336e-08	1.17927e-07	4.10279e-08	-1.44085e-08	2.66194e-08
3.809	1.59745e-07	-6.19854e-08	9.77596e-08	1.52022e-06	3.26259e-07	1.84648e-06	2.76845e-07	-1.96826e-07	8.00186e-08	1.10080e-07	-4.16312e-08	6.84484e-08	4.17929e-08	-1.52471e-08	2.65458e-08	2.58829e-08	-7.13991e-09	1.87430e-08	1.94726e-07	-7.65168e-08	1.18210e-07	4.06420e-08	-1.42730e-08	2.63690e-08
3.834	1.60668e-07	-6.23435e-08	9.83245e-08	1.52731e-06	3.28761e-07	1.85607e-06	2.77545e-07	-1.97324e-07	8.02210e-08	1.10202e-07	-4.16775e-08	6.85246e-08	4.22310e-08	-1.54069e-08	2.68241e-08	2.58838e-08	-7.14015e-09	1.87437e-08	1.95186e-07	-7.66973e-08	1.18488e-07	4.02505e-08	-1.41355e-08	2.61150e-08
3.858	1.61589e-07	-6.27009e-08	9.88881e-08	1.53439e-06	3.31268e-07	1.86565e-06	2.78235e-07	-1.97814e-07	8.04203e-08	1.10318e-07	-4.17215e-08	6.85969e-08	4.26715e-08	-1.55676e-08	2.71039e-08	2.58840e-08	-7.14021e-09	1.87438e-08	1.95638e-07	-7.68749e-08	1.18763e-07	3.98536e-08	-1.39961e-08	2.58575e-08
3.883	1.62508e-07	-6.30574e-08	9.94504e-08	1.54144e-06	3.33781e-07	1.87522e-06	2.78914e-07	-1.98297e-07	8.06166e-08	1.10428e-07	-4.17631e-08	6.86654e-08	4.31145e-08	-1.57292e-08	2.73852e-08	2.58835e-08	-7.14008e-09	1.87435e-08	1.96082e-07	-7.70497e-08	1.19033e-07	3.94511e-08	-1.38548e-08	2.55963e-08
3.908	1.63424e-07	-6.34131e-08	1.00011e-07	1.54848e-06	3.36298e-07	1.88477e-06	2.79583e-07	-1.98773e-07	8.08099e-08	1.10532e-07	-4.18024e-08	6.87299e-08	4.35599e-08	-1.58917e-08	2.76681e-08	2.58824e-08	-7.13978e-09	1.87427e-08	1.96520e-07	-7.72217e-08	1.19299e-07	3.90432e-08	-1.37115e-08	2.53317e-08
3.932	1.64339e-07	-6.37680e-08	1.00571e-07	1.55549e-06	3.38820e-07	1.89431e-06	2.80241e-07	-1.99241e-07	8.10002e-08	1.10630e-07	-4.18392e-08	6.87905e-08	4.40077e-08	-1.60551e-08	2.79526e-08	2.58807e-08	-7.13930e-09	1.87414e-08	1.96951e-07	-7.73909e-08	1.19560e-07	3.86298e-08	-1.35663e-08	2.50635e-08
3.957	1.65251e-07	-6.41220e-08	1.01129e-07	1.56249e-06	3.41347e-07	1.90384e-06	2.80889e-07	-1.99701e-07	8.11874e-08	1.10721e-07	-4.18737e-08	6.88472e-08	4.44580e-08	-1.62194e-08	2.82386e-08	2.58784e-08	-7.13866e-09	1.87397e-08	1.97374e-07	-7.75573e-08	1.19817e-07	3.82110e-08	-1.34193e-08	2.47918e-08
3.981	1.66161e-07	-6.44751e-08	1.01686e-07	1.56947e-06	3.43878e-07	1.91334e-06	2.81526e-07	-2.00154e-07	8.13716e-08	1.10806e-07	-4.19058e-08	6.89000e-08	4.49107e-08	-1.63845e-08	2.85262e-08	2.58755e-08	-7.13785e-09	1.87376e-08	1.97791e-07	-7.77209e-08	1.20070e-07	3.77868e-08	-1.32703e-08	2.45165e-08
4.006	1.67069e-07	-6.48273e-08	1.02242e-07	1.57642e-06	3.46415e-07	1.92284e-06	2.82152e-07	-2.00600e-07	8.15527e-08	1.10884e-07	-4.19355e-08	6.89488e-08	4.53659e-08	-1.65506e-08	2.88153e-08	2.58720e-08	-7.13689e-09	1.87351e-08	1.98200e-07	-7.78817e-08	1.20318e-07	3.73572e-08	-1.31194e-08	2.42378e-08
4.030	1.67974e-07	-6.51786e-08	1.02796e-07	1.58336e-06	3.48956e-07	1.93231e-06	2.82768e-07	-2.01038e-07	8.17307e-08	1.10956e-07	-4.19627e-08	6.89936e-08	4.58235e-08	-1.67176e-08	2.91060e-08	2.58680e-08	-7.13578e-09	1.87322e-08	1.98602e-07	-7.80396e-08	1.20562e-07	3.69223e-08	-1.29667e-08	2.39556e-08
4.055	1.68877e-07	-6.55289e-08	1.03348e-07	1.59027e-06	3.51501e-07	1.94178e-06	2.83374e-07	-2.01468e-07	8.19056e-08	1.11022e-07	-4.19876e-08	6.90344e-08	4.62835e-08	-1.68854e-08	2.93982e-08	2.58634e-08	-7.13453e-09	1.87289e-08	1.98996e-07	-7.81948e-08	1.20802e-07	3.64821e-08	-1.28121e-08	2.36700e-08
4.080	1.69778e-07	-6.58783e-08	1.03899e-07	1.59717e-06	3.54052e-07	1.95122e-06	2.83968e-07	-2.01891e-07	8.20775e-08	1.11081e-07	-4.20100e-08	6.90713e-08	4.67460e-08	-1.70541e-08	2.96919e-08	2.58583e-08	-7.13313e-09	1.87252e-08	1.99384e-07	-7.83470e-08	1.21037e-07	3.60365e-08	-1.26556e-08	2.33809e-08
4.104	1.70675e-07	-6.62267e-08	1.04449e-07	1.60404e-06	3.56606e-07	1.96065e-06	2.84552e-07	-2.02306e-07	8.22462e-08	1.11134e-07	-4.20300e-08	6.91041e-08	4.72109e-08	-1.72237e-08	2.99872e-08	2.58528e-08	-7.13160e-09	1.87212e-08	1.99764e-07	-7.84965e-08	1.21268e-07	3.55857e-08	-1.24973e-08	2.30884e-08
4.129	1.71571e-07	-6.65740e-08	1.04997e-07	1.61090e-06	3.59165e-07	1.97006e-06	2.85125e-07	-2.02713e-07	8.24118e-08	1.11180e-07	-4.20475e-08	6.91329e-08	4.76782e-08	-1.73942e-08	3.02840e-08	2.58468e-08	-7.12994e-09	1.87168e-08	2.00137e-07	-7.86431e-08	1.21494e-07	3.51296e-08	-1.23371e-08	2.27925e-08
4.153	1.72463e-07	-6.69204e-08	1.05543e-07	1.61773e-06	3.61729e-07	1.97946e-06	2.85687e-07	-2.03113e-07	8.25743e-08	1.11220e-07	-4.20626e-08	6.91577e-08	4.81480e-08	-1.75656e-08	3.05824e-08	2.58403e-08	-7.12816e-09	1.87122e-08	2.00503e-07	-7.87868e-08	1.21716e-07	3.46683e-08	-1.21751e-08	2.24932e-08
4.178	1.73353e-07	-6.72657e-08	1.06088e-07	1.62454e-06	3.64297e-07	1.98884e-06	2.86238e-07	-2.03505e-07	8.27337e-08	1.11254e-07	-4.20752e-08	6.91785e-08	4.86201e-08	-1.77378e-08	3.08823e-08	2.58334e-08	-7.12626e-09	1.87072e-08	2.00862e-07	-7.89277e-08	1.21934e-07	3.42018e-08	-1.20113e-08	2.21905e-08
4.202	1.74240e-07	-6.76100e-08	1.06630e-07	1.63134e-06	3.66869e-07	1.99821e-06	2.86779e-07	-2.03889e-07	8.28899e-08	1.11280e-07	-4.20853e-08	6.91951e-08	4.90947e-08	-1.79110e-08	3.11837e-08	2.58262e-08	-7.12425e-09	1.87019e-08	2.01213e-07	-7.90658e-08	1.22147e-07	3.37301e-08	-1.18456e-08	2.18845e-08
4.227	1.75125e-07	-6.79532e-08	1.07172e-07	1.63811e-06	3.69445e-07	2.00755e-06	2.87309e-07	-2.04266e-07	8.30430e-08	1.11301e-07	-4.20930e-08	6.92078e-08	4.95717e-08	-1.80850e-08	3.14867e-08	2.58185e-08	-7.12213e-09	1.86963e-08	2.01557e-07	-7.92009e-08	1.22356e-07	3.32533e-08	-1.16782e-08	2.15751e-08
4.252	1.76007e-07	-6.82953e-08	1.07711e-07	1.64485e-06	3.72026e-07	2.01688e-06	2.87827e-07	-2.04634e-07	8.31929e-08	1.11314e-07	-4.20982e-08	6.92163e-08	5.00510e-08	-1.82599e-08	3.17912e-08	2.58104e-08	-7.11992e-09	1.86905e-08	2.01894e-07	-7.93333e-08	1.22561e-07	3.27713e-08	-1.15089e-08	2.12624e-08
4.276	1.76885e-07	-6.86363e-08	1.08249e-07	1.65158e-06	3.74610e-07	2.02619e-06	2.88335e-07	-2.04995e-07	8.33397e-08	1.11322e-07	-4.21009e-08	6.92207e-08	5.05328e-08	-1.84356e-08	3.20972e-08	2.58021e-08	-7.11760e-09	1.86845e-08	2.02223e-07	-7.94627e-08	1.22761e-07	3.22842e-08	-1.13378e-08	2.09464e-08
4.301	1.77761e-07	-6.89761e-08	1.08785e-07	1.65829e-06	3.77199e-07	2.03549e-06	2.88832e-07	-2.05348e-07	8.34833e-08	1.11322e-07	-4.21010e-08	6.92210e-08	5.10170e-08	-1.86123e-08	3.24047e-08	2.57934e-08	-7.11520e-09	1.86781e-08	2.02546e-07	-7.95893e-08	1.22956e-07	3.17921e-08	-1.11650e-08	2.06271e-08
4.325	1.78634e-07	-6.93148e-08	1.09319e-07	1.66497e-06	3.79792e-07	2.04476e-06	2.89318e-07	-2.05694e-07	8.36237e-08	1.11316e-07	-4.20987e-08	6.92172e-08	5.15036e-08	-1.87898e-08	3.27138e-08	2.57843e-08	-7.11272e-09	1.86716e-08	2.02860e-07	-7.97130e-08	1.23147e-07	3.12949e-08	-1.09904e-08	2.03045e-08
4.350	1.79504e-07	-6.96523e-08	1.09851e-07	1.67163e-06	3.82388e-07	2.05402e-06	2.89792e-07	-2.06031e-07	8.37609e-08	1.11303e-07	-4.20939e-08	6.92093e-08	5.19926e-08	-1.89682e-08	3.30244e-08	2.57750e-08	-7.11015e-09	1.86649e-08	2.03168e-07	-7.98339e-08	1.23334e-07	3.07927e-08	-1.08140e-08	1.99786e-08
4.375	1.80370e-07	-6.99886e-08	1.10382e-07	1.67827e-06	3.84989e-07	2.06326e-06	2.90256e-07	-2.06361e-07	8.38949e-08	1.11284e-07	-4.20865e-08	6.91972e-08	5.24839e-08	-1.91474e-08	3.33365e-08	2.57655e-08	-7.10752e-09	1.86580e-08	2.03468e-07	-7.99519e-08	1.23516e-07	3.02854e-08	-1.06359e-08	1.96495e-08
4.399	1.81234e-07	-7.03237e-08	1.10910e-07	1.68489e-06	3.87593e-07	2.07248e-06	2.90708e-07	-2.06683e-07	8.40257e-08	1.11258e-07	-4.20767e-08	6.91809e-08	5.29777e-08	-1.93276e-08	3.36501e-08	2.57557e-08	-7.10481e-09	1.86509e-08	2.03761e-07	-8.00669e-08	1.23694e-07	2.97732e-08	-1.04560e-08	1.93172e-08
4.424	1.82095e-07	-7.06576e-08	1.11437e-07	1.69149e-06	3.90201e-07	2.08169e-06	2.91150e-07	-2.06997e-07	8.41533e-08	1.11225e-07	-4.20642e-08	6.91605e-08	5.34738e-08	-1.95086e-08	3.39652e-08	2.57457e-08	-7.10205e-09	1.86436e-08	2.04047e-07	-8.01791e-08	1.23867e-07	2.92561e-08	-1.02744e-08	1.89817e-08
4.448	1.82952e-07	-7.09902e-08	1.11962e-07	1.69806e-06	3.92813e-07	2.09087e-06	2.91580e-07	-2.07302e-07	8.42776e-08	1.11185e-07	-4.20493e-08	6.91359e-08	5.39722e-08	-1.96904e-08	3.42818e-08	2.57355e-08	-7.09923e-09	1.86362e-08	2.04325e-07	-8.02885e-08	1.24036e-07	2.87341e-08	-1.00911e-08	1.86430e-08
4.473	1.83806e-07	-7.13216e-08	1.12484e-07	1.70461e-06	3.95428e-07	2.10004e-06	2.91999e-07	-2.07600e-07	8.43988e-08	1.11139e-07	-4.20318e-08	6.91071e-08	5.44731e-08	-1.98731e-08	3.45999e-08	2.57251e-08	-7.09636e-09	1.86287e-08	2.04596e-07	-8.03949e-08	1.24201e-07	2.82071e-08	-9.90601e-09	1.83011e-08
4.497	1.84656e-07	-7.16517e-08	1.13005e-07	1.71114e-06	3.98047e-07	2.10918e-06	2.92407e-07	-2.07890e-07	8.45167e-08	1.11086e-07	-4.20117e-08	6.90741e-08	5.49762e-08	-2.00567e-08	3.49195e-08	2.57145e-08	-7.09345e-09	1.86210e-08	2.04859e-07	-8.04984e-08	1.24361e-07	2.76753e-08	-9.71924e-09	1.79561e-08
4.522	1.85504e-07	-7.19805e-08	1.13523e-07	1.71764e-06	4.00669e-07	2.11831e-06	2.92804e-07	-2.08172e-07	8.46313e-08	1.11026e-07	-4.19891e-08	6.90369e-08	5.54818e-08	-2.02411e-08	3.52406e-08	2.57038e-08	-7.09050e-09	1.86133e-08	2.05115e-07	-8.05991e-08	1.24516e-07	2.71386e-08	-9.53077e-09	1.76079e-08
4.547	1.86348e-07	-7.23079e-08	1.14040e-07	1.72412e-06	4.03295e-07	2.12742e-06	2.93189e-07	-2.08446e-07	8.47427e-08	1.10959e-07	-4.19639e-08	6.89955e-08	5.59897e-08	-2.04264e-08	3.55632e-08	2.56930e-08	-7.08751e-09	1.86055e-08	2.05364e-07	-8.06968e-08	1.24667e-07	2.65972e-08	-9.34062e-09	1.72566e-08
4.571	1.87188e-07	-7.26340e-08	1.14554e-07	1.73058e-06	4.05925e-07	2.13651e-06	2.93563e-07	-2.08712e-07	8.48509e-08	1.10886e-07	-4.19361e-08	6.89498e-08	5.64999e-08	-2.06126e-08	3.58873e-08	2.56821e-08	-7.08450e-09	1.85976e-08	2.05605e-07	-8.07917e-08	1.24814e-07	2.60509e-08	-9.14878e-09	1.69021e-08
4.596	1.88025e-07	-7.29588e-08	1.15066e-07	1.73702e-06	4.08557e-07	2.14557e-06	2.93926e-07	-2.08970e-07	8.49557e-08	1.10806e-07	-4.19057e-08	6.88999e-08	5.70124e-08	-2.07995e-08	3.62129e-08	2.56711e-08	-7.08147e-09	1.85896e-08	2.05839e-07	-8.08836e-08	1.24956e-07	2.54999e-08	-8.95527e-09	1.65446e-08
4.620	1.88858e-07	-7.32822e-08	1.15576e-07	1.74343e-06	4.11193e-07	2.15462e-06	2.94278e-07	-2.09220e-07	8.50573e-08	1.10718e-07	-4.18728e-08	6.88457e-08	5.75273e-08	-2.09874e-08	3.65399e-08	2.56600e-08	-7.07842e-09	1.85816e-08	2.06066e-07	-8.09726e-08	1.25093e-07	2.49442e-08	-8.76011e-09	1.61841e-08
4.645	1.89688e-07	-7.36042e-08	1.16084e-07	1.74982e-06	4.13833e-07	2.16365e-06	2.94618e-07	-2.09462e-07	8.51557e-08	1.10624e-07	-4.18372e-08	6.87872e-08	5.80444e-08	-2.11760e-08	3.68684e-08	2.56489e-08	-7.07536e-09	1.85736e-08	2.06285e-07	-8.10588e-08	1.25226e-07	2.43837e-08	-8.56329e-09	1.58205e-08
4.669	1.90514e-07	-7.39247e-08	1.16590e-07	1.75618e-06	4.16475e-07	2.17266e-06	2.94947e-07	-2.09696e-07	8.52507e-08	1.10524e-07	-4.17991e-08	6.87245e-08	5.85639e-08	-2.13656e-08	3.71983e-08	2.56378e-08	-7.07230e-09	1.85655e-08	2.06497e-07	-8.11420e-08	1.25355e-07	2.38186e-08	-8.36482e-09	1.54538e-08
4.694	1.91337e-07	-7.42439e-08	1.17093e-07	1.76253e-06	4.19120e-07	2.18165e-06	2.95264e-07	-2.09922e-07	8.53424e-08	1.10416e-07	-4.17583e-08	6.86575e-08	5.90857e-08	-2.15559e-08	3.75298e-08	2.56267e-08	-7.06924e-09	1.85575e-08	2.06701e-07	-8.12223e-08	1.25479e-07	2.32489e-08	-8.16473e-09	1.50841e-08
4.719	1.92156e-07	-7.45616e-08	1.17594e-07	1.76884e-06	4.21769e-07	2.19061e-06	2.95570e-07	-2.10139e-07	8.54309e-08	1.10301e-07	-4.17149e-08	6.85861e-08	5.96097e-08	-2.17471e-08	3.78626e-08	2.56156e-08	-7.06618e-09	1.85495e-08	2.06898e-07	-8.12997e-08	1.25599e-07	2.26745e-08	-7.96301e-09	1.47115e-08
4.743	1.92971e-07	-7.48778e-08	1.18093e-07	1.77514e-06	4.24421e-07	2.19956e-06	2.95864e-07	-2.10348e-07	8.55160e-08	1.10179e-07	-4.16689e-08	6.85105e-08	6.01361e-08	-2.19391e-08	3.81969e-08	2.56046e-08	-7.06314e-09	1.85415e-08	2.07088e-07	-8.13742e-08	1.25714e-07	2.20955e-08	-7.75968e-09	1.43358e-08
4.768	1.93782e-07	-7.51926e-08	1.18589e-07	1.78141e-06	4.27075e-07	2.20848e-06	2.96148e-07	-2.10550e-07	8.55978e-08	1.10051e-07	-4.16203e-08	6.84305e-08	6.06647e-08	-2.21320e-08	3.85327e-08	2.55937e-08	-7.06012e-09	1.85335e-08	2.07270e-07	-8.14458e-08	1.25824e-07	2.15120e-08	-7.55475e-09	1.39572e-08
4.792	1.94589e-07	-7.55058e-08	1.19083e-07	1.78765e-06	4.29733e-07	2.21739e-06	2.96419e-07	-2.10743e-07	8.56763e-08	1.09915e-07	-4.15690e-08	6.83462e-08	6.11956e-08	-2.23257e-08	3.88699e-08	2.55828e-08	-7.05712e-09	1.85257e-08	2.07445e-07	-8.15144e-08	1.25930e-07	2.09239e-08	-7.34822e-09	1.35757e-08
4.817	1.95392e-07	-7.58175e-08	1.19575e-07	1.79388e-06	4.32393e-07	2.22627e-06	2.96679e-07	-2.10928e-07	8.57515e-08	1.09773e-07	-4.15151e-08	6.82576e-08	6.17287e-08	-2.25202e-08	3.92085e-08	2.55720e-08	-7.05415e-09	1.85179e-08	2.07612e-07	-8.15802e-08	1.26032e-07	2.03313e-08	-7.14011e-09	1.31912e-08
4.841	1.96192e-07	-7.61277e-08	1.20064e-07	1.80007e-06	4.35056e-07	2.23513e-06	2.96928e-07	-2.11104e-07	8.58234e-08	1.09623e-07	-4.14585e-08	6.81646e-08	6.22640e-08	-2.27155e-08	3.95486e-08	2.55614e-08	-7.05122e-09	1.85102e-08	2.07772e-07	-8.16430e-08	1.26129e-07	1.97342e-08	-6.93043e-09	1.28038e-08
4.866	1.96987e-07	-7.64364e-08	1.20551e-07	1.80625e-06	4.37722e-07	2.24397e-06	2.97165e-07	-2.11273e-07	8.58919e-08	1.09467e-07	-4.13993e-08	6.80673e-08	6.28017e-08	-2.29116e-08	3.98901e-08	2.55509e-08	-7.04832e-09	1.85026e-08	2.07924e-07	-8.17029e-08	1.26221e-07	1.91327e-08	-6.71918e-09	1.24135e-08
4.891	1.97779e-07	-7.67434e-08	1.21035e-07	1.81240e-06	4.40390e-07	2.25279e-06	2.97390e-07	-2.11433e-07	8.59570e-08	1.09303e-07	-4.13375e-08	6.79655e-08	6.33415e-08	-2.31085e-08	4.02329e-08	2.55406e-08	-7.04548e-09	1.84951e-08	2.08069e-07	-8.17599e-08	1.26309e-07	1.85267e-08	-6.50638e-09	1.20204e-08
4.915	1.98566e-07	-7.70489e-08	1.21517e-07	1.81852e-06	4.43061e-07	2.26158e-06	2.97604e-07	-2.11585e-07	8.60189e-08	1.09132e-07	-4.12729e-08	6.78594e-08	6.38835e-08	-2.33063e-08	4.05772e-08	2.55305e-08	-7.04268e-09	1.84878e-08	2.08207e-07	-8.18140e-08	1.26393e-07	1.79164e-08	-6.29203e-09	1.16244e-08
4.940	1.99349e-07	-7.73528e-08	1.21996e-07	1.82462e-06	4.45735e-07	2.27035e-06	2.97807e-07	-2.11729e-07	8.60774e-08	1.08955e-07	-4.12057e-08	6.77489e-08	6.44278e-08	-2.35048e-08	4.09229e-08	2.55205e-08	-7.03995e-09	1.84806e-08	2.08337e-07	-8.18651e-08	1.26472e-07	1.73017e-08	-6.07615e-09	1.12255e-08
4.964	2.00128e-07	-7.76550e-08	1.22473e-07	1.83069e-06	4.48411e-07	2.27910e-06	2.97997e-07	-2.11865e-07	8.61325e-08	1.08770e-07	-4.11358e-08	6.76340e-08	6.49742e-08	-2.37042e-08	4.12700e-08	2.55109e-08	-7.03728e-09	1.84736e-08	2.08460e-07	-8.19133e-08	1.26547e-07	1.66826e-08	-5.85874e-09	1.08239e-08
4.989	2.00903e-07	-7.79557e-08	1.22947e-07	1.83674e-06	4.51089e-07	2.28783e-06	2.98176e-07	-2.11992e-07	8.61842e-08	1.08578e-07	-4.10633e-08	6.75147e-08	6.55228e-08	-2.39044e-08	4.16185e-08	2.55014e-08	-7.03467e-09	1.84667e-08	2.08575e-07	-8.19586e-08	1.26616e-07	1.60592e-08	-5.63982e-09	1.04194e-08
5.014	2.01673e-07	-7.82546e-08	1.23419e-07	1.84277e-06	4.53770e-07	2.29654e-06	2.98344e-07	-2.12111e-07	8.62326e-08	1.08379e-07	-4.09880e-08	6.73910e-08	6.60736e-08	-2.41053e-08	4.19683e-08	2.54923e-08	-7.03214e-09	1.84601e-08	2.08683e-07	-8.20010e-08	1.26682e-07	1.54316e-08	-5.41940e-09	1.00122e-08
5.038	2.02439e-07	-7.85519e-08	1.23887e-07	1.84877e-06	4.56453e-07	2.30522e-06	2.98500e-07	-2.12222e-07	8.62776e-08	1.08173e-07	-4.09101e-08	6.72629e-08	6.66266e-08	-2.43070e-08	4.23196e-08	2.54834e-08	-7.02970e-09	1.84537e-08	2.08783e-07	-8.20404e-08	1.26743e-07	1.47997e-08	-5.19748e-09	9.60221e-09
5.063	2.03201e-07	-7.88475e-08	1.24354e-07	1.85474e-06	4.59138e-07	2.31388e-06	2.98644e-07	-2.12324e-07	8.63193e-08	1.07960e-07	-4.08295e-08	6.71303e-08	6.71817e-08	-2.45095e-08	4.26721e-08	2.54748e-08	-7.02734e-09	1.84475e-08	2.08876e-07	-8.20769e-08	1.26799e-07	1.41635e-08	-4.97407e-09	9.18947e-09
5.087	2.03958e-07	-7.91414e-08	1.24817e-07	1.86069e-06	4.61826e-07	2.32252e-06	2.98776e-07	-2.12418e-07	8.63575e-08	1.07739e-07	-4.07461e-08	6.69933e-08	6.77389e-08	-2.47128e-08	4.30261e-08	2.54666e-08	-7.02506e-09	1.84415e-08	2.08962e-07	-8.21105e-08	1.26851e-07	1.35232e-08	-4.74919e-09	8.77401e-09
5.112	2.04711e-07	-7.94335e-08	1.25278e-07	1.86661e-06	4.64516e-07	2.33113e-06	2.98897e-07	-2.12504e-07	8.63924e-08	1.07512e-07	-4.06601e-08	6.68518e-08	6.82983e-08	-2.49169e-08	4.33814e-08	2.54587e-08	-7.02289e-09	1.84358e-08	2.09040e-07	-8.21412e-08	1.26899e-07	1.28787e-08	-4.52285e-09	8.35585e-09
5.136	2.05460e-07	-7.97239e-08	1.25736e-07	1.87251e-06	4.67207e-07	2.33972e-06	2.99006e-07	-2.12582e-07	8.64239e-08	1.07277e-07	-4.05713e-08	6.67059e-08	6.88598e-08	-2.51218e-08	4.37380e-08	2.54512e-08	-7.02082e-09	1.84304e-08	2.09110e-07	-8.21689e-08	1.26941e-07	1.22300e-08	-4.29505e-09	7.93499e-09
5.161	2.06204e-07	-8.00126e-08	1.26191e-07	1.87838e-06	4.69901e-07	2.34828e-06	2.99103e-07	-2.12651e-07	8.64520e-08	1.07035e-07	-4.04798e-08	6.65555e-08	6.94234e-08	-2.53274e-08	4.40960e-08	2.54441e-08	-7.01886e-09	1.84252e-08	2.09173e-07	-8.21937e-08	1.26980e-07	1.15773e-08	-4.06580e-09	7.51147e-09
5.186	2.06943e-07	-8.02995e-08	1.26644e-07	1.88423e-06	4.72597e-07	2.35683e-06	2.99188e-07	-2.12712e-07	8.64767e-08	1.06786e-07	-4.03856e-08	6.64006e-08	6.99890e-08	-2.55337e-08	4.44553e-08	2.54374e-08	-7.01701e-09	1.84204e-08	2.09229e-07	-8.22156e-08	1.27014e-07	1.09204e-08	-3.83512e-09	7.08530e-09
5.210	2.07678e-07	-8.05846e-08	1.27093e-07	1.89005e-06	4.75295e-07	2.36534e-06	2.99262e-07	-2.12764e-07	8.64980e-08	1.06530e-07	-4.02887e-08	6.62413e-08	7.05568e-08	-2.57409e-08	4.48159e-08	2.54311e-08	-7.01528e-09	1.84158e-08	2.09277e-07	-8.22346e-08	1.27043e-07	1.02595e-08	-3.60302e-09	6.65649e-09
5.235	2.08408e-07	-8.08679e-08	1.27540e-07	1.89584e-06	4.77994e-07	2.37384e-06	2.99324e-07	-2.12808e-07	8.65159e-08	1.06266e-07	-4.01891e-08	6.60774e-08	7.11266e-08	-2.59487e-08	4.51778e-08	2.54253e-08	-7.01367e-09	1.84116e-08	2.09318e-07	-8.22506e-08	1.27068e-07	9.59457e-09	-3.36950e-09	6.22507e-09
5.259	2.09133e-07	-8.11494e-08	1.27984e-07	1.90161e-06	4.80695e-07	2.38231e-06	2.99374e-07	-2.12844e-07	8.65304e-08	1.05996e-07	-4.00867e-08	6.59091e-08	7.16985e-08	-2.61574e-08	4.55411e-08	2.54199e-08	-7.01219e-09	1.84077e-08	2.09352e-07	-8.22637e-08	1.27088e-07	8.92564e-09	-3.13458e-09	5.79106e-09
5.284	2.09854e-07	-8.14290e-08	1.28425e-07	1.90736e-06	4.83398e-07	2.39075e-06	2.99412e-07	-2.12871e-07	8.65415e-08	1.05718e-07	-3.99816e-08	6.57362e-08	7.22723e-08	-2.63667e-08	4.59056e-08	2.54151e-08	-7.01085e-09	1.84042e-08	2.09377e-07	-8.22739e-08	1.27104e-07	8.25273e-09	-2.89826e-09	5.35447e-09
5.308	2.10570e-07	-8.17068e-08	1.28863e-07	1.91307e-06	4.86103e-07	2.39917e-06	2.99439e-07	-2.12890e-07	8.65491e-08	1.05433e-07	-3.98737e-08	6.55589e-08	7.28483e-08	-2.65769e-08	4.62714e-08	2.54107e-08	-7.00965e-09	1.84011e-08	2.09396e-07	-8.22812e-08	1.27115e-07	7.57588e-09	-2.66056e-09	4.91532e-09
5.333	2.11281e-07	-8.19827e-08	1.29298e-07	1.91876e-06	4.88809e-07	2.40757e-06	2.99453e-07	-2.12900e-07	8.65534e-08	1.05140e-07	-3.97631e-08	6.53770e-08	7.34262e-08	-2.67877e-08	4.66385e-08	2.54069e-08	-7.00860e-09	1.83983e-08	2.09407e-07	-8.22855e-08	1.27121e-07	6.89512e-09	-2.42149e-09	4.47363e-09
5.358	2.11987e-07	-8.22568e-08	1.29730e-07	1.92443e-06	4.91517e-07	2.41594e-06	2.99456e-07	-2.12902e-07	8.65542e-08	1.04840e-07	-3.96497e-08	6.51906e-08	7.40061e-08	-2.69993e-08	4.70069e-08	2.54036e-08	-7.00769e-09	1.83959e-08	2.09410e-07	-8.22869e-08	1.27124e-07	6.21047e-09	-2.18105e-09	4.02943e-09
5.382	2.12689e-07	-8.25289e-08	1.30160e-07	1.93006e-06	4.94226e-07	2.42429e-06	2.99447e-07	-2.12896e-07	8.65516e-08	1.04533e-07	-3.95336e-08	6.49996e-08	7.45880e-08	-2.72116e-08	4.73765e-08	2.54009e-08	-7.00695e-09	1.83940e-08	2.09407e-07	-8.22854e-08	1.27121e-07	5.52197e-09	-1.93925e-09	3.58272e-09
5.407	2.13385e-07	-8.27991e-08	1.30586e-07	1.93567e-06	4.96937e-07	2.43261e-06	2.99426e-07	-2.12881e-07	8.65455e-08	1.04219e-07	-3.94147e-08	6.48042e-08	7.51719e-08	-2.74246e-08	4.77473e-08	2.53988e-08	-7.00636e-09	1.83924e-08	2.09395e-07	-8.22809e-08	1.27114e-07	4.82964e-09	-1.69611e-09	3.13353e-09
5.431	2.14076e-07	-8.30674e-08	1.31009e-07	1.94126e-06	4.99649e-07	2.44091e-06	2.99394e-07	-2.12858e-07	8.65361e-08	1.03897e-07	-3.92930e-08	6.46041e-08	7.57577e-08	-2.76383e-08	4.81194e-08	2.53973e-08	-7.00594e-09	1.83913e-08	2.09377e-07	-8.22736e-08	1.27103e-07	4.13351e-09	-1.45164e-09	2.68187e-09
5.456	2.14763e-07	-8.33337e-08	1.31429e-07	1.94681e-06	5.02363e-07	2.44918e-06	2.99349e-07	-2.12826e-07	8.65232e-08	1.03568e-07	-3.91686e-08	6.43996e-08	7.63455e-08	-2.78527e-08	4.84928e-08	2.53964e-08	-7.00570e-09	1.83907e-08	2.09350e-07	-8.22633e-08	1.27087e-07	3.43362e-09	-1.20585e-09	2.22777e-09
5.480	2.15444e-07	-8.35981e-08	1.31846e-07	1.95235e-06	5.05077e-07	2.45742e-06	2.99293e-07	-2.12786e-07	8.65068e-08	1.03232e-07	-3.90414e-08	6.41904e-08	7.69352e-08	-2.80679e-08	4.88673e-08	2.53961e-08	-7.00563e-09	1.83905e-08	2.09317e-07	-8.22501e-08	1.27067e-07	2.72998e-09	-9.58736e-10	1.77124e-09
5.505	2.16120e-07	-8.38605e-08	1.32260e-07	1.95785e-06	5.07793e-07	2.46564e-06	2.99224e-07	-2.12737e-07	8.64871e-08	1.02888e-07	-3.89114e-08	6.39767e-08	7.75268e-08	-2.82837e-08	4.92431e-08	2.53966e-08	-7.00574e-09	1.83908e-08	2.09276e-07	-8.22339e-08	1.27042e-07	2.02263e-09	-7.10323e-10	1.31230e-09
5.530	2.16791e-07	-8.41209e-08	1.32671e-07	1.96333e-06	5.10510e-07	2.47384e-06	2.99144e-07	-2.12680e-07	8.64639e-08	1.02537e-07	-3.87787e-08	6.37585e-08	7.81202e-08	-2.85002e-08	4.96200e-08	2.53976e-08	-7.00605e-09	1.83916e-08	2.09227e-07	-8.22149e-08	1.27012e-07	1.31159e-09	-4.60616e-10	8.50977e-10
5.554	2.17457e-07	-8.43794e-08	1.33078e-07	1.96878e-06	5.13228e-07	2.48200e-06	2.99052e-07	-2.12614e-07	8.64372e-08	1.02179e-07	-3.86431e-08	6.35356e-08	7.87156e-08	-2.87174e-08	4.99982e-08	2.53994e-08	-7.00654e-09	1.83929e-08	2.09171e-07	-8.21929e-08	1.26978e-07	5.96905e-10	-2.09626e-10	3.87279e-10
5.579	2.18118e-07	-8.46357e-08	1.33482e-07	1.97420e-06	5.15947e-07	2.49015e-06	2.98948e-07	-2.12540e-07	8.64071e-08	1.01813e-07	-3.85048e-08	6.33082e-08	7.93128e-08	-2.89353e-08	5.03775e-08	2.54020e-08	-7.00724e-09	1.83947e-08	2.09108e-07	-8.21681e-08	1.26940e-07	-1.21409e-10	4.26374e-11	-7.87716e-11
5.603	2.18774e-07	-8.48901e-08	1.33884e-07	1.97959e-06	5.18667e-07	2.49826e-06	2.98832e-07	-2.12458e-07	8.63736e-08	1.01440e-07	-3.83637e-08	6.30762e-08	7.99119e-08	-2.91538e-08	5.07580e-08	2.54052e-08	-7.00813e-09	1.83971e-08	2.09037e-07	-8.21403e-08	1.26897e-07	-8.43320e-10	2.96164e-10	-5.47156e-10
5.628	2.19424e-07	-8.51424e-08	1.34282e-07	1.98496e-06	5.21388e-07	2.50635e-06	2.98704e-07	-2.12367e-07	8.63366e-08	1.01059e-07	-3.82198e-08	6.28396e-08	8.05128e-08	-2.93731e-08	5.11397e-08	2.54092e-08	-7.00924e-09	1.84000e-08	2.08959e-07	-8.21096e-08	1.26850e-07	-1.56880e-09	5.50944e-10	-1.01785e-09
5.652	2.20069e-07	-8.53926e-08	1.34676e-07	1.99030e-06	5.24110e-07	2.51441e-06	2.98564e-07	-2.12268e-07	8.62962e-08	1.00671e-07	-3.80731e-08	6.25984e-08	8.11155e-08	-2.95929e-08	5.15225e-08	2.54140e-08	-7.01056e-09	1.84034e-08	2.08874e-07	-8.20760e-08	1.26798e-07	-2.29782e-09	8.06966e-10	-1.49085e-09
5.677	2.20708e-07	-8.56408e-08	1.35068e-07	1.99562e-06	5.26833e-07	2.52245e-06	2.98412e-07	-2.12160e-07	8.62523e-08	1.00276e-07	-3.79236e-08	6.23526e-08	8.17200e-08	-2.98135e-08	5.19065e-08	2.54196e-08	-7.01210e-09	1.84075e-08	2.08781e-07	-8.20395e-08	1.26741e-07	-3.03034e-09	1.06422e-09	-1.96612e-09
5.702	2.21342e-07	-8.58868e-08	1.35456e-07	2.00090e-06	5.29556e-07	2.53046e-06	2.98248e-07	-2.12043e-07	8.62050e-08	9.98734e-08	-3.77713e-08	6.21022e-08	8.23262e-08	-3.00347e-08	5.22916e-08	2.54260e-08	-7.01386e-09	1.84121e-08	2.08681e-07	-8.20001e-08	1.26680e-07	-3.76635e-09	1.32270e-09	-2.44365e-09
5.726	2.21971e-07	-8.61308e-08	1.35840e-07	2.00616e-06	5.32280e-07	2.53844e-06	2.98073e-07	-2.11918e-07	8.61542e-08	9.94633e-08	-3.76162e-08	6.18471e-08	8.29343e-08	-3.02565e-08	5.26778e-08	2.54332e-08	-7.01585e-09	1.84173e-08	2.08573e-07	-8.19577e-08	1.26615e-07	-4.50582e-09	1.58239e-09	-2.92343e-09
5.751	2.22594e-07	-8.63726e-08	1.36222e-07	2.01139e-06	5.35005e-07	2.54640e-06	2.97885e-07	-2.11785e-07	8.61000e-08	9.90457e-08	-3.74583e-08	6.15875e-08	8.35440e-08	-3.04789e-08	5.30651e-08	2.54412e-08	-7.01807e-09	1.84232e-08	2.08458e-07	-8.19125e-08	1.26545e-07	-5.24870e-09	1.84328e-09	-3.40542e-09
5.775	2.23212e-07	-8.66123e-08	1.36600e-07	2.01659e-06	5.37730e-07	2.55432e-06	2.97685e-07	-2.11643e-07	8.60423e-08	9.86208e-08	-3.72975e-08	6.13232e-08	8.41555e-08	-3.07020e-08	5.34535e-08	2.54502e-08	-7.02053e-09	1.84296e-08	2.08335e-07	-8.18644e-08	1.26471e-07	-5.99499e-09	2.10537e-09	-3.88962e-09
5.800	2.23824e-07	-8.68499e-08	1.36974e-07	2.02177e-06	5.40455e-07	2.56222e-06	2.97474e-07	-2.11493e-07	8.59812e-08	9.81883e-08	-3.71340e-08	6.10543e-08	8.47688e-08	-3.09257e-08	5.38430e-08	2.54600e-08	-7.02324e-09	1.84367e-08	2.08205e-07	-8.18134e-08	1.26392e-07	-6.74464e-09	2.36864e-09	-4.37600e-09
5.825	2.24431e-07	-8.70853e-08	1.37346e-07	2.02692e-06	5.43181e-07	2.57010e-06	2.97250e-07	-2.11334e-07	8.59166e-08	9.77485e-08	-3.69676e-08	6.07808e-08	8.53837e-08	-3.11501e-08	5.42336e-08	2.54707e-08	-7.02619e-09	1.84445e-08	2.08068e-07	-8.17594e-08	1.26309e-07	-7.49763e-09	2.63308e-09	-4.86455e-09
5.849	2.25032e-07	-8.73185e-08	1.37714e-07	2.03204e-06	5.45908e-07	2.57794e-06	2.97015e-07	-2.11166e-07	8.58485e-08	9.73012e-08	-3.67985e-08	6.05027e-08	8.60003e-08	-3.13750e-08	5.46252e-08	2.54823e-08	-7.02939e-09	1.84529e-08	2.07924e-07	-8.17026e-08	1.26221e-07	-8.25392e-09	2.89868e-09	-5.35524e-09
5.874	2.25627e-07	-8.75495e-08	1.38078e-07	2.03713e-06	5.48635e-07	2.58576e-06	2.96768e-07	-2.10991e-07	8.57770e-08	9.68464e-08	-3.66265e-08	6.02199e-08	8.66185e-08	-3.16006e-08	5.50179e-08	2.54948e-08	-7.03286e-09	1.84620e-08	2.07772e-07	-8.16429e-08	1.26129e-07	-9.01350e-09	3.16544e-09	-5.84806e-09
5.898	2.26217e-07	-8.77783e-08	1.38439e-07	2.04219e-06	5.51362e-07	2.59355e-06	2.96508e-07	-2.10806e-07	8.57021e-08	9.63842e-08	-3.64517e-08	5.99325e-08	8.72384e-08	-3.18267e-08	5.54116e-08	2.55083e-08	-7.03658e-09	1.84718e-08	2.07612e-07	-8.15803e-08	1.26032e-07	-9.77633e-09	3.43333e-09	-6.34300e-09
5.923	2.26801e-07	-8.80049e-08	1.38796e-07	2.04723e-06	5.54089e-07	2.60132e-06	2.96237e-07	-2.10613e-07	8.56237e-08	9.59145e-08	-3.62740e-08	5.96404e-08	8.78599e-08	-3.20535e-08	5.58064e-08	2.55228e-08	-7.04057e-09	1.84822e-08	2.07446e-07	-8.15149e-08	1.25931e-07	-1.05424e-08	3.70236e-09	-6.84002e-09
5.947	2.27379e-07	-8.82293e-08	1.39150e-07	2.05223e-06	5.56816e-07	2.60905e-06	2.95954e-07	-2.10412e-07	8.55418e-08	9.54373e-08	-3.60936e-08	5.93437e-08	8.84830e-08	-3.22808e-08	5.62022e-08	2.55383e-08	-7.04484e-09	1.84934e-08	2.07272e-07	-8.14465e-08	1.25825e-07	-1.13116e-08	3.97251e-09	-7.33912e-09
5.972	2.27952e-07	-8.84514e-08	1.39500e-07	2.05721e-06	5.59544e-07	2.61676e-06	2.95659e-07	-2.10202e-07	8.54565e-08	9.49526e-08	-3.59103e-08	5.90424e-08	8.91076e-08	-3.25087e-08	5.65990e-08	2.55547e-08	-7.04938e-09	1.85053e-08	2.07091e-07	-8.13753e-08	1.25715e-07	-1.20840e-08	4.24378e-09	-7.84027e-09
5.997	2.28518e-07	-8.86713e-08	1.39847e-07	2.06216e-06	5.62271e-07	2.62444e-06	2.95351e-07	-2.09984e-07	8.53677e-08	9.44605e-08	-3.57242e-08	5.87364e-08	8.97339e-08	-3.27371e-08	5.69967e-08	2.55722e-08	-7.05420e-09	1.85180e-08	2.06902e-07	-8.13012e-08	1.25601e-07	-1.28596e-08	4.51614e-09	-8.34346e-09
6.021	2.29079e-07	-8.88889e-08	1.40190e-07	2.06709e-06	5.64998e-07	2.63209e-06	2.95032e-07	-2.09757e-07	8.52755e-08	9.39609e-08	-3.55352e-08	5.84257e-08	9.03617e-08	-3.29662e-08	5.73955e-08	2.55907e-08	-7.05930e-09	1.85314e-08	2.06706e-07	-8.12242e-08	1.25482e-07	-1.36383e-08	4.78960e-09	-8.84866e-09
6.046	2.29634e-07	-8.91043e-08	1.40530e-07	2.07198e-06	5.67726e-07	2.63971e-06	2.94701e-07	-2.09522e-07	8.51798e-08	9.34538e-08	-3.53434e-08	5.81104e-08	9.09910e-08	-3.31958e-08	5.77952e-08	2.56103e-08	-7.06470e-09	1.85456e-08	2.06503e-07	-8.11443e-08	1.25358e-07	-1.44200e-08	5.06413e-09	-9.35586e-09
6.070	2.30183e-07	-8.93173e-08	1.40866e-07	2.07685e-06	5.70453e-07	2.64730e-06	2.94358e-07	-2.09278e-07	8.50807e-08	9.29392e-08	-3.51488e-08	5.77904e-08	9.16218e-08	-3.34259e-08	5.81959e-08	2.56309e-08	-7.07039e-09	1.85605e-08	2.06292e-07	-8.10616e-08	1.25231e-07	-1.52048e-08	5.33974e-09	-9.86505e-09
6.095	2.30726e-07	-8.95280e-08	1.41198e-07	2.08168e-06	5.73180e-07	2.65486e-06	2.94004e-07	-2.09025e-07	8.49781e-08	9.24171e-08	-3.49514e-08	5.74658e-08	9.22541e-08	-3.36566e-08	5.85975e-08	2.56526e-08	-7.07638e-09	1.85762e-08	2.06074e-07	-8.09760e-08	1.25098e-07	-1.59926e-08	5.61642e-09	-1.03762e-08
6.119	2.31263e-07	-8.97364e-08	1.41527e-07	2.08649e-06	5.75906e-07	2.66240e-06	2.93637e-07	-2.08765e-07	8.48721e-08	9.18876e-08	-3.47511e-08	5.71365e-08	9.28879e-08	-3.38878e-08	5.90001e-08	2.56754e-08	-7.08267e-09	1.85928e-08	2.05849e-07	-8.08875e-08	1.24962e-07	-1.67834e-08	5.89414e-09	-1.08893e-08
6.144	2.31794e-07	-8.99425e-08	1.41852e-07	2.09127e-06	5.78633e-07	2.66990e-06	2.93258e-07	-2.08495e-07	8.47627e-08	9.13505e-08	-3.45480e-08	5.68025e-08	9.35231e-08	-3.41196e-08	5.94036e-08	2.56994e-08	-7.08927e-09	1.86101e-08	2.05617e-07	-8.07962e-08	1.24821e-07	-1.75772e-08	6.17291e-09	-1.14043e-08
6.169	2.32320e-07	-9.01462e-08	1.42173e-07	2.09602e-06	5.81358e-07	2.67738e-06	2.92867e-07	-2.08218e-07	8.46498e-08	9.08059e-08	-3.43420e-08	5.64639e-08	9.41598e-08	-3.43518e-08	5.98080e-08	2.57244e-08	-7.09619e-09	1.86282e-08	2.05377e-07	-8.07021e-08	1.24675e-07	-1.83739e-08	6.45270e-09	-1.19212e-08
6.193	2.32839e-07	-9.03476e-08	1.42491e-07	2.10075e-06	5.84084e-07	2.68483e-06	2.92465e-07	-2.07932e-07	8.45334e-08	9.02538e-08	-3.41332e-08	5.61206e-08	9.47979e-08	-3.45846e-08	6.02133e-08	2.57506e-08	-7.10342e-09	1.86472e-08	2.05130e-07	-8.06051e-08	1.24525e-07	-1.91735e-08	6.73352e-09	-1.24400e-08
6.218	2.33351e-07	-9.05466e-08	1.42805e-07	2.10544e-06	5.86809e-07	2.69225e-06	2.92050e-07	-2.07637e-07	8.44136e-08	8.96942e-08	-3.39216e-08	5.57726e-08	9.54373e-08	-3.48179e-08	6.06194e-08	2.57780e-08	-7.11097e-09	1.86670e-08	2.04876e-07	-8.05052e-08	1.24371e-07	-1.99760e-08	7.01535e-09	-1.29607e-08
6.242	2.33858e-07	-9.07433e-08	1.43115e-07	2.11011e-06	5.89533e-07	2.69964e-06	2.91624e-07	-2.07334e-07	8.42904e-08	8.91271e-08	-3.37071e-08	5.54200e-08	9.60782e-08	-3.50517e-08	6.10265e-08	2.58065e-08	-7.11884e-09	1.86877e-08	2.04615e-07	-8.04025e-08	1.24212e-07	-2.07814e-08	7.29819e-09	-1.34832e-08
6.267	2.34359e-07	-9.09375e-08	1.43421e-07	2.11474e-06	5.92257e-07	2.70700e-06	2.91186e-07	-2.07022e-07	8.41637e-08	8.85524e-08	-3.34898e-08	5.50627e-08	9.67203e-08	-3.52860e-08	6.14344e-08	2.58363e-08	-7.12705e-09	1.87092e-08	2.04346e-07	-8.02970e-08	1.24049e-07	-2.15896e-08	7.58201e-09	-1.40076e-08
6.291	2.34853e-07	-9.11294e-08	1.43724e-07	2.11935e-06	5.94980e-07	2.71433e-06	2.90736e-07	-2.06702e-07	8.40336e-08	8.79703e-08	-3.32696e-08	5.47007e-08	9.73638e-08	-3.55207e-08	6.18431e-08	2.58672e-08	-7.13558e-09	1.87317e-08	2.04071e-07	-8.01886e-08	1.23882e-07	-2.24006e-08	7.86682e-09	-1.45337e-08
6.316	2.35341e-07	-9.13188e-08	1.44023e-07	2.12393e-06	5.97702e-07	2.72163e-06	2.90274e-07	-2.06374e-07	8.39001e-08	8.73807e-08	-3.30466e-08	5.43340e-08	9.80086e-08	-3.57560e-08	6.22527e-08	2.58994e-08	-7.14446e-09	1.87550e-08	2.03788e-07	-8.00774e-08	1.23710e-07	-2.32143e-08	8.15260e-09	-1.50617e-08
6.341	2.35823e-07	-9.15058e-08	1.44318e-07	2.12848e-06	6.00424e-07	2.72890e-06	2.89800e-07	-2.06037e-07	8.37631e-08	8.67835e-08	-3.28208e-08	5.39627e-08	9.86547e-08	-3.59917e-08	6.26630e-08	2.59328e-08	-7.15368e-09	1.87791e-08	2.03497e-07	-7.99633e-08	1.23534e-07	-2.40308e-08	8.43934e-09	-1.55915e-08
6.365	2.36299e-07	-9.16904e-08	1.44609e-07	2.13300e-06	6.03144e-07	2.73614e-06	2.89314e-07	-2.05691e-07	8.36227e-08	8.61788e-08	-3.25921e-08	5.35867e-08	9.93021e-08	-3.62279e-08	6.30742e-08	2.59675e-08	-7.16324e-09	1.88043e-08	2.03200e-07	-7.98465e-08	1.23353e-07	-2.48500e-08	8.72703e-09	-1.61230e-08
6.390	2.36768e-07	-9.18725e-08	1.44896e-07	2.13749e-06	6.05864e-07	2.74335e-06	2.88817e-07	-2.05338e-07	8.34789e-08	8.55666e-08	-3.23606e-08	5.32061e-08	9.99507e-08	-3.64645e-08	6.34862e-08	2.60034e-08	-7.17315e-09	1.88303e-08	2.02895e-07	-7.97268e-08	1.23169e-07	-2.56719e-08	9.01567e-09	-1.66562e-08
6.414	2.37232e-07	-9.20522e-08	1.45179e-07	2.14195e-06	6.08583e-07	2.75053e-06	2.88307e-07	-2.04975e-07	8.33316e-08	8.49469e-08	-3.21262e-08	5.28207e-08	1.00601e-07	-3.67016e-08	6.38990e-08	2.60407e-08	-7.18342e-09	1.88572e-08	2.02584e-07	-7.96043e-08	1.22979e-07	-2.64964e-08	9.30523e-09	-1.71912e-08
6.439	2.37688e-07	-9.22294e-08	1.45459e-07	2.14638e-06	6.11300e-07	2.75768e-06	2.87786e-07	-2.04605e-07	8.31810e-08	8.43197e-08	-3.18890e-08	5.24307e-08	1.01252e-07	-3.69391e-08	6.43125e-08	2.60792e-08	-7.19405e-09	1.88851e-08	2.02265e-07	-7.94790e-08	1.22786e-07	-2.73236e-08	9.59573e-09	-1.77279e-08
6.463	2.38139e-07	-9.24042e-08	1.45734e-07	2.15079e-06	6.14017e-07	2.76480e-06	2.87253e-07	-2.04226e-07	8.30269e-08	8.36850e-08	-3.16489e-08	5.20360e-08	1.01904e-07	-3.71770e-08	6.47268e-08	2.61190e-08	-7.20503e-09	1.89140e-08	2.01939e-07	-7.93509e-08	1.22588e-07	-2.81534e-08	9.88713e-09	-1.82662e-08
6.488	2.38582e-07	-9.25764e-08	1.46006e-07	2.15516e-06	6.16732e-07	2.77189e-06	2.86708e-07	-2.03839e-07	8.28694e-08	8.30427e-08	-3.14061e-08	5.16367e-08	1.02557e-07	-3.74154e-08	6.51418e-08	2.61602e-08	-7.21639e-09	1.89438e-08	2.01606e-07	-7.92200e-08	1.22386e-07	-2.89857e-08	1.01794e-08	-1.88063e-08
6.513	2.39020e-07	-9.27462e-08	1.46274e-07	2.15951e-06	6.19446e-07	2.77895e-06	2.86151e-07	-2.03443e-07	8.27085e-08	8.23930e-08	-3.11603e-08	5.12327e-08	1.03212e-07	-3.76542e-08	6.55575e-08	2.62026e-08	-7.22811e-09	1.89745e-08	2.01265e-07	-7.90863e-08	1.22179e-07	-2.98206e-08	1.04726e-08	-1.93479e-08
6.537	2.39451e-07	-9.29134e-08	1.46537e-07	2.16382e-06	6.22159e-07	2.78598e-06	2.85583e-07	-2.03039e-07	8.25442e-08	8.17358e-08	-3.09118e-08	5.08240e-08	1.03867e-07	-3.78934e-08	6.59740e-08	2.62465e-08	-7.24020e-09	1.90063e-08	2.00918e-07	-7.89498e-08	1.21968e-07	-3.06580e-08	1.07667e-08	-1.98912e-08
6.562	2.39875e-07	-9.30781e-08	1.46797e-07	2.16811e-06	6.24871e-07	2.79298e-06	2.85003e-07	-2.02626e-07	8.23765e-08	8.10710e-08	-3.06604e-08	5.04106e-08	1.04524e-07	-3.81330e-08	6.63911e-08	2.62917e-08	-7.25268e-09	1.90390e-08	2.00564e-07	-7.88106e-08	1.21753e-07	-3.14978e-08	1.10617e-08	-2.04362e-08
6.586	2.40293e-07	-9.32403e-08	1.47053e-07	2.17237e-06	6.27581e-07	2.79995e-06	2.84411e-07	-2.02205e-07	8.22054e-08	8.03987e-08	-3.04061e-08	4.99926e-08	1.05182e-07	-3.83730e-08	6.68090e-08	2.63383e-08	-7.26553e-09	1.90728e-08	2.00202e-07	-7.86685e-08	1.21534e-07	-3.23402e-08	1.13575e-08	-2.09827e-08
6.611	2.40705e-07	-9.33999e-08	1.47305e-07	2.17659e-06	6.30290e-07	2.80688e-06	2.83807e-07	-2.01776e-07	8.20309e-08	7.97190e-08	-3.01490e-08	4.95699e-08	1.05841e-07	-3.86134e-08	6.72275e-08	2.63863e-08	-7.27877e-09	1.91075e-08	1.99834e-07	-7.85237e-08	1.21310e-07	-3.31849e-08	1.16542e-08	-2.15308e-08
6.636	2.41110e-07	-9.35571e-08	1.47553e-07	2.18079e-06	6.32997e-07	2.81379e-06	2.83192e-07	-2.01339e-07	8.18531e-08	7.90317e-08	-2.98891e-08	4.91426e-08	1.06501e-07	-3.88541e-08	6.76466e-08	2.64357e-08	-7.29240e-09	1.91433e-08	1.99458e-07	-7.83761e-08	1.21082e-07	-3.40321e-08	1.19517e-08	-2.20804e-08
6.660	2.41508e-07	-9.37116e-08	1.47796e-07	2.18496e-06	6.35702e-07	2.82066e-06	2.82564e-07	-2.00893e-07	8.16718e-08	7.83370e-08	-2.96264e-08	4.87106e-08	1.07162e-07	-3.90952e-08	6.80664e-08	2.64865e-08	-7.30641e-09	1.91801e-08	1.99075e-07	-7.82257e-08	1.20850e-07	-3.48817e-08	1.22500e-08	-2.26316e-08
6.685	2.41900e-07	-9.38636e-08	1.48036e-07	2.18910e-06	6.38406e-07	2.82751e-06	2.81926e-07	-2.00439e-07	8.14872e-08	7.76348e-08	-2.93608e-08	4.82740e-08	1.07824e-07	-3.93367e-08	6.84869e-08	2.65388e-08	-7.32083e-09	1.92179e-08	1.98686e-07	-7.80726e-08	1.20613e-07	-3.57336e-08	1.25492e-08	-2.31843e-08
6.709	2.42285e-07	-9.40130e-08	1.48272e-07	2.19321e-06	6.41109e-07	2.83432e-06	2.81275e-07	-1.99976e-07	8.12992e-08	7.69250e-08	-2.90924e-08	4.78326e-08	1.08486e-07	-3.95786e-08	6.89079e-08	2.65925e-08	-7.33564e-09	1.92568e-08	1.98289e-07	-7.79167e-08	1.20372e-07	-3.65878e-08	1.28492e-08	-2.37386e-08
6.734	2.42663e-07	-9.41598e-08	1.48503e-07	2.19729e-06	6.43809e-07	2.84110e-06	2.80613e-07	-1.99505e-07	8.11078e-08	7.62078e-08	-2.88212e-08	4.73867e-08	1.09150e-07	-3.98207e-08	6.93296e-08	2.66476e-08	-7.35086e-09	1.92968e-08	1.97885e-07	-7.77581e-08	1.20127e-07	-3.74443e-08	1.31500e-08	-2.42943e-08
6.758	2.43035e-07	-9.43040e-08	1.48731e-07	2.20134e-06	6.46508e-07	2.84785e-06	2.79939e-07	-1.99026e-07	8.09130e-08	7.54832e-08	-2.85471e-08	4.69361e-08	1.09815e-07	-4.00632e-08	6.97518e-08	2.67042e-08	-7.36648e-09	1.93378e-08	1.97475e-07	-7.75967e-08	1.19878e-07	-3.83030e-08	1.34516e-08	-2.48515e-08
6.783	2.43400e-07	-9.44456e-08	1.48954e-07	2.20536e-06	6.49205e-07	2.85456e-06	2.79254e-07	-1.98539e-07	8.07149e-08	7.47510e-08	-2.82702e-08	4.64808e-08	1.10481e-07	-4.03061e-08	7.01746e-08	2.67624e-08	-7.38251e-09	1.93798e-08	1.97057e-07	-7.74326e-08	1.19624e-07	-3.91640e-08	1.37540e-08	-2.54101e-08
6.808	2.43758e-07	-9.45846e-08	1.49173e-07	2.20935e-06	6.51899e-07	2.86125e-06	2.78557e-07	-1.98043e-07	8.05135e-08	7.40114e-08	-2.79905e-08	4.60209e-08	1.11147e-07	-4.05493e-08	7.05979e-08	2.68220e-08	-7.39895e-09	1.94230e-08	1.96632e-07	-7.72658e-08	1.19367e-07	-4.00273e-08	1.40571e-08	-2.59701e-08
6.832	2.44109e-07	-9.47210e-08	1.49388e-07	2.21331e-06	6.54592e-07	2.86790e-06	2.77848e-07	-1.97540e-07	8.03087e-08	7.32643e-08	-2.77079e-08	4.55564e-08	1.11815e-07	-4.07927e-08	7.10219e-08	2.68831e-08	-7.41581e-09	1.94673e-08	1.96201e-07	-7.70962e-08	1.19105e-07	-4.08926e-08	1.43610e-08	-2.65316e-08
6.857	2.44454e-07	-9.48547e-08	1.49599e-07	2.21724e-06	6.57283e-07	2.87453e-06	2.77128e-07	-1.97028e-07	8.01005e-08	7.25098e-08	-2.74226e-08	4.50872e-08	1.12483e-07	-4.10365e-08	7.14463e-08	2.69457e-08	-7.43309e-09	1.95126e-08	1.95762e-07	-7.69240e-08	1.18839e-07	-4.17602e-08	1.46657e-08	-2.70945e-08
6.881	2.44792e-07	-9.49858e-08	1.49806e-07	2.22115e-06	6.59972e-07	2.88112e-06	2.76397e-07	-1.96507e-07	7.98890e-08	7.17479e-08	-2.71344e-08	4.46134e-08	1.13152e-07	-4.12806e-08	7.18712e-08	2.70099e-08	-7.45079e-09	1.95591e-08	1.95317e-07	-7.67490e-08	1.18568e-07	-4.26299e-08	1.49711e-08	-2.76587e-08
6.906	2.45123e-07	-9.51143e-08	1.50009e-07	2.22502e-06	6.62659e-07	2.88768e-06	2.75653e-07	-1.95979e-07	7.96742e-08	7.09784e-08	-2.68434e-08	4.41350e-08	1.13822e-07	-4.15250e-08	7.22967e-08	2.70756e-08	-7.46892e-09	1.96067e-08	1.94865e-07	-7.65713e-08	1.18294e-07	-4.35016e-08	1.52773e-08	-2.82244e-08
6.930	2.45447e-07	-9.52401e-08	1.50207e-07	2.22886e-06	6.65343e-07	2.89420e-06	2.74899e-07	-1.95443e-07	7.94561e-08	7.02016e-08	-2.65496e-08	4.36520e-08	1.14492e-07	-4.17696e-08	7.27226e-08	2.71429e-08	-7.48747e-09	1.96554e-08	1.94406e-07	-7.63908e-08	1.18015e-07	-4.43755e-08	1.55841e-08	-2.87913e-08
6.955	2.45764e-07	-9.53632e-08	1.50401e-07	2.23267e-06	6.68025e-07	2.90070e-06	2.74132e-07	-1.94898e-07	7.92346e-08	6.94173e-08	-2.62530e-08	4.31643e-08	1.15164e-07	-4.20145e-08	7.31490e-08	2.72117e-08	-7.50646e-09	1.97052e-08	1.93940e-07	-7.62077e-08	1.17732e-07	-4.52513e-08	1.58917e-08	-2.93596e-08
6.980	2.46075e-07	-9.54837e-08	1.50591e-07	2.23646e-06	6.70705e-07	2.90716e-06	2.73355e-07	-1.94345e-07	7.90098e-08	6.86256e-08	-2.59536e-08	4.26720e-08	1.15836e-07	-4.22597e-08	7.35759e-08	2.72821e-08	-7.52589e-09	1.97562e-08	1.93467e-07	-7.60220e-08	1.17445e-07	-4.61292e-08	1.62000e-08	-2.99292e-08
7.004	2.46378e-07	-9.56015e-08	1.50777e-07	2.24021e-06	6.73382e-07	2.91359e-06	2.72566e-07	-1.93784e-07	7.87818e-08	6.78265e-08	-2.56514e-08	4.21751e-08	1.16508e-07	-4.25051e-08	7.40032e-08	2.73541e-08	-7.54575e-09	1.98084e-08	1.92987e-07	-7.58335e-08	1.17154e-07	-4.70091e-08	1.65091e-08	-3.05001e-08
7.029	2.46675e-07	-9.57166e-08	1.50959e-07	2.24393e-06	6.76057e-07	2.91999e-06	2.71765e-07	-1.93215e-07	7.85504e-08	6.70200e-08	-2.53464e-08	4.16736e-08	1.17182e-07	-4.27508e-08	7.44310e-08	2.74277e-08	-7.56605e-09	1.98617e-08	1.92501e-07	-7.56423e-08	1.16859e-07	-4.78910e-08	1.68187e-08	-3.10722e-08
7.053	2.46965e-07	-9.58290e-08	1.51136e-07	2.24763e-06	6.78729e-07	2.92636e-06	2.70953e-07	-1.92638e-07	7.83157e-08	6.62061e-08	-2.50386e-08	4.11675e-08	1.17856e-07	-4.29967e-08	7.48591e-08	2.75030e-08	-7.58680e-09	1.99161e-08	1.92008e-07	-7.54485e-08	1.16559e-07	-4.87747e-08	1.71291e-08	-3.16456e-08
7.078	2.47248e-07	-9.59387e-08	1.51309e-07	2.25129e-06	6.81399e-07	2.93269e-06	2.70130e-07	-1.92052e-07	7.80778e-08	6.53848e-08	-2.47280e-08	4.06569e-08	1.18531e-07	-4.32429e-08	7.52877e-08	2.75798e-08	-7.60800e-09	1.99718e-08	1.91508e-07	-7.52521e-08	1.16256e-07	-4.96604e-08	1.74402e-08	-3.22203e-08
7.102	2.47523e-07	-9.60457e-08	1.51478e-07	2.25492e-06	6.84066e-07	2.93899e-06	2.69295e-07	-1.91459e-07	7.78365e-08	6.45562e-08	-2.44146e-08	4.01416e-08	1.19206e-07	-4.34893e-08	7.57166e-08	2.76583e-08	-7.62965e-09	2.00286e-08	1.91001e-07	-7.50529e-08	1.15948e-07	-5.05480e-08	1.77519e-08	-3.27961e-08
7.127	2.47792e-07	-9.61500e-08	1.51642e-07	2.25853e-06	6.86731e-07	2.94526e-06	2.68449e-07	-1.90857e-07	7.75920e-08	6.37201e-08	-2.40984e-08	3.96217e-08	1.19882e-07	-4.37358e-08	7.61459e-08	2.77384e-08	-7.65175e-09	2.00866e-08	1.90487e-07	-7.48511e-08	1.15636e-07	-5.14374e-08	1.80642e-08	-3.33732e-08
7.152	2.48054e-07	-9.62515e-08	1.51802e-07	2.26210e-06	6.89393e-07	2.95149e-06	2.67592e-07	-1.90248e-07	7.73443e-08	6.28768e-08	-2.37795e-08	3.90973e-08	1.20558e-07	-4.39826e-08	7.65756e-08	2.78201e-08	-7.67430e-09	2.01458e-08	1.89967e-07	-7.46467e-08	1.15320e-07	-5.23286e-08	1.83772e-08	-3.39514e-08
7.176	2.48308e-07	-9.63503e-08	1.51958e-07	2.26564e-06	6.92051e-07	2.95770e-06	2.66724e-07	-1.89631e-07	7.70932e-08	6.20260e-08	-2.34577e-08	3.85683e-08	1.21235e-07	-4.42296e-08	7.70056e-08	2.79036e-08	-7.69732e-09	2.02063e-08	1.89440e-07	-7.44397e-08	1.15001e-07	-5.32216e-08	1.86908e-08	-3.45308e-08
7.201	2.48556e-07	-9.64464e-08	1.52110e-07	2.26916e-06	6.94708e-07	2.96387e-06	2.65844e-07	-1.89005e-07	7.68390e-08	6.11679e-08	-2.31332e-08	3.80348e-08	1.21913e-07	-4.44768e-08	7.74360e-08	2.79887e-08	-7.72079e-09	2.02679e-08	1.88907e-07	-7.42300e-08	1.14677e-07	-5.41164e-08	1.90051e-08	-3.51114e-08
7.225	2.48797e-07	-9.65398e-08	1.52257e-07	2.27264e-06	6.97361e-07	2.97000e-06	2.64953e-07	-1.88372e-07	7.65815e-08	6.03025e-08	-2.28059e-08	3.74966e-08	1.22591e-07	-4.47242e-08	7.78666e-08	2.80755e-08	-7.74473e-09	2.03307e-08	1.88366e-07	-7.40177e-08	1.14349e-07	-5.50130e-08	1.93199e-08	-3.56931e-08
7.250	2.49030e-07	-9.66304e-08	1.52400e-07	2.27610e-06	7.00011e-07	2.97611e-06	2.64051e-07	-1.87730e-07	7.63207e-08	5.94298e-08	-2.24759e-08	3.69540e-08	1.23269e-07	-4.49717e-08	7.82976e-08	2.81640e-08	-7.76914e-09	2.03948e-08	1.87819e-07	-7.38028e-08	1.14017e-07	-5.59112e-08	1.96354e-08	-3.62758e-08
7.274	2.49256e-07	-9.67182e-08	1.52538e-07	2.27952e-06	7.02658e-07	2.98218e-06	2.63138e-07	-1.87081e-07	7.60568e-08	5.85498e-08	-2.21430e-08	3.64068e-08	1.23948e-07	-4.52194e-08	7.87288e-08	2.82541e-08	-7.79402e-09	2.04601e-08	1.87266e-07	-7.35853e-08	1.13681e-07	-5.68111e-08	1.99514e-08	-3.68597e-08
7.299	2.49476e-07	-9.68032e-08	1.52672e-07	2.28291e-06	7.05302e-07	2.98822e-06	2.62213e-07	-1.86424e-07	7.57896e-08	5.76625e-08	-2.18075e-08	3.58550e-08	1.24628e-07	-4.54672e-08	7.91603e-08	2.83460e-08	-7.81937e-09	2.05267e-08	1.86706e-07	-7.33651e-08	1.13341e-07	-5.77127e-08	2.02680e-08	-3.74447e-08
7.324	2.49688e-07	-9.68855e-08	1.52802e-07	2.28628e-06	7.07943e-07	2.99422e-06	2.61278e-07	-1.85759e-07	7.55192e-08	5.67679e-08	-2.14691e-08	3.52988e-08	1.25307e-07	-4.57152e-08	7.95921e-08	2.84397e-08	-7.84520e-09	2.05945e-08	1.86139e-07	-7.31424e-08	1.12997e-07	-5.86160e-08	2.05852e-08	-3.80307e-08
7.348	2.49893e-07	-9.69651e-08	1.52928e-07	2.28961e-06	7.10580e-07	3.00019e-06	2.60331e-07	-1.85086e-07	7.52456e-08	5.58661e-08	-2.11281e-08	3.47380e-08	1.25987e-07	-4.59634e-08	8.00241e-08	2.85350e-08	-7.87150e-09	2.06635e-08	1.85566e-07	-7.29171e-08	1.12648e-07	-5.95208e-08	2.09030e-08	-3.86178e-08
7.373	2.50090e-07	-9.70418e-08	1.53049e-07	2.29292e-06	7.13215e-07	3.00613e-06	2.59374e-07	-1.84405e-07	7.49688e-08	5.49569e-08	-2.07842e-08	3.41727e-08	1.26668e-07	-4.62116e-08	8.04563e-08	2.86321e-08	-7.89828e-09	2.07338e-08	1.84986e-07	-7.26893e-08	1.12296e-07	-6.04272e-08	2.12213e-08	-3.92059e-08
7.397	2.50281e-07	-9.71157e-08	1.53165e-07	2.29619e-06	7.15846e-07	3.01204e-06	2.58405e-07	-1.83716e-07	7.46888e-08	5.40406e-08	-2.04377e-08	3.36029e-08	1.27349e-07	-4.64600e-08	8.08888e-08	2.87309e-08	-7.92554e-09	2.08054e-08	1.84399e-07	-7.24589e-08	1.11940e-07	-6.13351e-08	2.15402e-08	-3.97950e-08
7.422	2.50464e-07	-9.71869e-08	1.53277e-07	2.29944e-06	7.18473e-07	3.01791e-06	2.57426e-07	-1.83020e-07	7.44057e-08	5.31170e-08	-2.00884e-08	3.30286e-08	1.28030e-07	-4.67085e-08	8.13214e-08	2.88315e-08	-7.95329e-09	2.08782e-08	1.83806e-07	-7.22259e-08	1.11581e-07	-6.22446e-08	2.18596e-08	-4.03850e-08
7.447	2.50640e-07	-9.72552e-08	1.53385e-07	2.30265e-06	7.21097e-07	3.02375e-06	2.56435e-07	-1.82316e-07	7.41194e-08	5.21862e-08	-1.97364e-08	3.24498e-08	1.28711e-07	-4.69571e-08	8.17543e-08	2.89339e-08	-7.98153e-09	2.09523e-08	1.83207e-07	-7.19903e-08	1.11217e-07	-6.31556e-08	2.21795e-08	-4.09761e-08
7.471	2.50809e-07	-9.73208e-08	1.53489e-07	2.30583e-06	7.23718e-07	3.02955e-06	2.55434e-07	-1.81604e-07	7.38300e-08	5.12482e-08	-1.93816e-08	3.18666e-08	1.29393e-07	-4.72058e-08	8.21872e-08	2.90380e-08	-8.01025e-09	2.10278e-08	1.82601e-07	-7.17523e-08	1.10849e-07	-6.40680e-08	2.24999e-08	-4.15681e-08
7.496	2.50971e-07	-9.73835e-08	1.53588e-07	2.30899e-06	7.26335e-07	3.03532e-06	2.54421e-07	-1.80884e-07	7.35374e-08	5.03030e-08	-1.90242e-08	3.12788e-08	1.30075e-07	-4.74546e-08	8.26204e-08	2.91439e-08	-8.03947e-09	2.11044e-08	1.81989e-07	-7.15116e-08	1.10477e-07	-6.49819e-08	2.28209e-08	-4.21610e-08
7.520	2.51125e-07	-9.74435e-08	1.53682e-07	2.31211e-06	7.28949e-07	3.04106e-06	2.53398e-07	-1.80156e-07	7.32416e-08	4.93507e-08	-1.86640e-08	3.06867e-08	1.30757e-07	-4.77034e-08	8.30537e-08	2.92516e-08	-8.06918e-09	2.11824e-08	1.81370e-07	-7.12685e-08	1.10101e-07	-6.58972e-08	2.31423e-08	-4.27549e-08
7.545	2.51273e-07	-9.75006e-08	1.53772e-07	2.31521e-06	7.31558e-07	3.04677e-06	2.52364e-07	-1.79421e-07	7.29428e-08	4.83911e-08	-1.83011e-08	3.00900e-08	1.31439e-07	-4.79524e-08	8.34871e-08	2.93611e-08	-8.09939e-09	2.12617e-08	1.80745e-07	-7.10228e-08	1.09722e-07	-6.68139e-08	2.34643e-08	-4.33496e-08
7.569	2.51413e-07	-9.75548e-08	1.53858e-07	2.31827e-06	7.34164e-07	3.05244e-06	2.51319e-07	-1.78679e-07	7.26408e-08	4.74245e-08	-1.79355e-08	2.94890e-08	1.32122e-07	-4.82014e-08	8.39206e-08	2.94724e-08	-8.13009e-09	2.13423e-08	1.80113e-07	-7.07747e-08	1.09339e-07	-6.77319e-08	2.37867e-08	-4.39453e-08
7.594	2.51545e-07	-9.76063e-08	1.53939e-07	2.32131e-06	7.36767e-07	3.05807e-06	2.50264e-07	-1.77928e-07	7.23357e-08	4.64507e-08	-1.75673e-08	2.88834e-08	1.32805e-07	-4.84504e-08	8.43542e-08	2.95856e-08	-8.16130e-09	2.14243e-08	1.79475e-07	-7.05240e-08	1.08951e-07	-6.86513e-08	2.41095e-08	-4.45418e-08
7.619	2.51670e-07	-9.76549e-08	1.54015e-07	2.32431e-06	7.39365e-07	3.06368e-06	2.49198e-07	-1.77170e-07	7.20275e-08	4.54698e-08	-1.71963e-08	2.82735e-08	1.33487e-07	-4.86995e-08	8.47879e-08	2.97005e-08	-8.19301e-09	2.15075e-08	1.78831e-07	-7.02709e-08	1.08560e-07	-6.95720e-08	2.44329e-08	-4.51391e-08
7.643	2.51788e-07	-9.77007e-08	1.54088e-07	2.32729e-06	7.41960e-07	3.06925e-06	2.48121e-07	-1.76404e-07	7.17162e-08	4.44818e-08	-1.68226e-08	2.76592e-08	1.34170e-07	-4.89487e-08	8.52217e-08	2.98173e-08	-8.22522e-09	2.15921e-08	1.78181e-07	-7.00152e-08	1.08165e-07	-7.04939e-08	2.47567e-08	-4.57373e-08
7.668	2.51899e-07	-9.77436e-08	1.54155e-07	2.33023e-06	7.44550e-07	3.07478e-06	2.47033e-07	-1.75631e-07	7.14019e-08	4.34868e-08	-1.64463e-08	2.70404e-08	1.34853e-07	-4.91979e-08	8.56555e-08	2.99359e-08	-8.25794e-09	2.16780e-08	1.77524e-07	-6.97571e-08	1.07767e-07	-7.14172e-08	2.50809e-08	-4.63363e-08
7.692	2.52002e-07	-9.77837e-08	1.54219e-07	2.33315e-06	7.47137e-07	3.08028e-06	2.45935e-07	-1.74850e-07	7.10845e-08	4.24846e-08	-1.60673e-08	2.64173e-08	1.35536e-07	-4.94470e-08	8.60894e-08	3.00564e-08	-8.29117e-09	2.17652e-08	1.76861e-07	-6.94965e-08	1.07364e-07	-7.23416e-08	2.54055e-08	-4.69361e-08
7.717	2.52098e-07	-9.78209e-08	1.54277e-07	2.33603e-06	7.49719e-07	3.08575e-06	2.44826e-07	-1.74062e-07	7.07640e-08	4.14755e-08	-1.56857e-08	2.57898e-08	1.36219e-07	-4.96962e-08	8.65232e-08	3.01787e-08	-8.32491e-09	2.18537e-08	1.76191e-07	-6.92335e-08	1.06958e-07	-7.32672e-08	2.57306e-08	-4.75366e-08
7.741	2.52187e-07	-9.78553e-08	1.54331e-07	2.33889e-06	7.52297e-07	3.09118e-06	2.43707e-07	-1.73266e-07	7.04405e-08	4.04593e-08	-1.53014e-08	2.51579e-08	1.36903e-07	-4.99455e-08	8.69571e-08	3.03028e-08	-8.35916e-09	2.19437e-08	1.75516e-07	-6.89680e-08	1.06548e-07	-7.41940e-08	2.60561e-08	-4.81380e-08
7.766	2.52268e-07	-9.78868e-08	1.54381e-07	2.34171e-06	7.54871e-07	3.09658e-06	2.42577e-07	-1.72463e-07	7.01140e-08	3.94361e-08	-1.49144e-08	2.45217e-08	1.37586e-07	-5.01947e-08	8.73910e-08	3.04288e-08	-8.39392e-09	2.20349e-08	1.74834e-07	-6.87001e-08	1.06134e-07	-7.51220e-08	2.63820e-08	-4.87400e-08
7.791	2.52342e-07	-9.79154e-08	1.54426e-07	2.34451e-06	7.57441e-07	3.10195e-06	2.41437e-07	-1.71653e-07	6.97844e-08	3.84059e-08	-1.45248e-08	2.38811e-08	1.38269e-07	-5.04439e-08	8.78249e-08	3.05567e-08	-8.42920e-09	2.21275e-08	1.74146e-07	-6.84297e-08	1.05716e-07	-7.60510e-08	2.67082e-08	-4.93428e-08
7.815	2.52408e-07	-9.79412e-08	1.54467e-07	2.34727e-06	7.60007e-07	3.10728e-06	2.40286e-07	-1.70835e-07	6.94518e-08	3.73688e-08	-1.41325e-08	2.32362e-08	1.38952e-07	-5.06930e-08	8.82587e-08	3.06865e-08	-8.46500e-09	2.22215e-08	1.73452e-07	-6.81570e-08	1.05295e-07	-7.69812e-08	2.70349e-08	-4.99463e-08
7.840	2.52467e-07	-9.79641e-08	1.54503e-07	2.35001e-06	7.62568e-07	3.11258e-06	2.39125e-07	-1.70009e-07	6.91163e-08	3.63247e-08	-1.37377e-08	2.25870e-08	1.39635e-07	-5.09422e-08	8.86925e-08	3.08182e-08	-8.50132e-09	2.23169e-08	1.72751e-07	-6.78818e-08	1.04869e-07	-7.79124e-08	2.73619e-08	-5.05505e-08
7.864	2.52519e-07	-9.79841e-08	1.54535e-07	2.35271e-06	7.65125e-07	3.11784e-06	2.37954e-07	-1.69176e-07	6.87777e-08	3.52736e-08	-1.33402e-08	2.19334e-08	1.40318e-07	-5.11913e-08	8.91262e-08	3.09517e-08	-8.53816e-09	2.24136e-08	1.72045e-07	-6.76042e-08	1.04441e-07	-7.88447e-08	2.76893e-08	-5.11553e-08
7.889	2.52563e-07	-9.80013e-08	1.54562e-07	2.35539e-06	7.67677e-07	3.12307e-06	2.36772e-07	-1.68336e-07	6.84362e-08	3.42157e-08	-1.29401e-08	2.12756e-08	1.41000e-07	-5.14404e-08	8.95598e-08	3.10872e-08	-8.57553e-09	2.25117e-08	1.71332e-07	-6.73243e-08	1.04008e-07	-7.97779e-08	2.80171e-08	-5.17608e-08
7.913	2.52600e-07	-9.80155e-08	1.54584e-07	2.35804e-06	7.70225e-07	3.12826e-06	2.35580e-07	-1.67489e-07	6.80917e-08	3.31508e-08	-1.25374e-08	2.06135e-08	1.41683e-07	-5.16894e-08	8.99934e-08	3.12245e-08	-8.61342e-09	2.26111e-08	1.70614e-07	-6.70419e-08	1.03572e-07	-8.07122e-08	2.83452e-08	-5.23670e-08
7.938	2.52629e-07	-9.80269e-08	1.54602e-07	2.36065e-06	7.72768e-07	3.13342e-06	2.34378e-07	-1.66634e-07	6.77442e-08	3.20791e-08	-1.21321e-08	1.99471e-08	1.42365e-07	-5.19384e-08	9.04268e-08	3.13638e-08	-8.65183e-09	2.27120e-08	1.69889e-07	-6.67572e-08	1.03132e-07	-8.16474e-08	2.86736e-08	-5.29738e-08
7.963	2.52651e-07	-9.80354e-08	1.54616e-07	2.36324e-06	7.75306e-07	3.13855e-06	2.33166e-07	-1.65772e-07	6.73938e-08	3.10006e-08	-1.17242e-08	1.92764e-08	1.43047e-07	-5.21872e-08	9.08602e-08	3.15050e-08	-8.69077e-09	2.28142e-08	1.69159e-07	-6.64701e-08	1.02689e-07	-8.25835e-08	2.90024e-08	-5.35811e-08
7.987	2.52666e-07	-9.80410e-08	1.54624e-07	2.36580e-06	7.77840e-07	3.14364e-06	2.31944e-07	-1.64903e-07	6.70405e-08	2.99152e-08	-1.13137e-08	1.86015e-08	1.43729e-07	-5.24361e-08	9.12934e-08	3.16481e-08	-8.73025e-09	2.29178e-08	1.68422e-07	-6.61807e-08	1.02241e-07	-8.35205e-08	2.93314e-08	-5.41891e-08
8.012	2.52672e-07	-9.80437e-08	1.54629e-07	2.36832e-06	7.80369e-07	3.14869e-06	2.30711e-07	-1.64027e-07	6.66842e-08	2.88230e-08	-1.09006e-08	1.79224e-08	1.44411e-07	-5.26848e-08	9.17264e-08	3.17931e-08	-8.77025e-09	2.30228e-08	1.67680e-07	-6.58889e-08	1.01791e-07	-8.44584e-08	2.96608e-08	-5.47976e-08
8.036	2.52672e-07	-9.80436e-08	1.54628e-07	2.37082e-06	7.82893e-07	3.15371e-06	2.29469e-07	-1.63143e-07	6.63251e-08	2.77240e-08	-1.04850e-08	1.72390e-08	1.45093e-07	-5.29334e-08	9.21593e-08	3.19400e-08	-8.81079e-09	2.31292e-08	1.66931e-07	-6.55948e-08	1.01336e-07	-8.53971e-08	2.99905e-08	-5.54067e-08
8.061	2.52664e-07	-9.80405e-08	1.54624e-07	2.37329e-06	7.85412e-07	3.15870e-06	2.28216e-07	-1.62253e-07	6.59630e-08	2.66183e-08	-1.00668e-08	1.65515e-08	1.45774e-07	-5.31820e-08	9.25920e-08	3.20889e-08	-8.85186e-09	2.32370e-08	1.66177e-07	-6.52984e-08	1.00878e-07	-8.63367e-08	3.03204e-08	-5.60162e-08
8.086	2.52649e-07	-9.80345e-08	1.54614e-07	2.37573e-06	7.87927e-07	3.16365e-06	2.26953e-07	-1.61355e-07	6.55981e-08	2.55058e-08	-9.64607e-09	1.58597e-08	1.46455e-07	-5.34304e-08	9.30245e-08	3.22397e-08	-8.89346e-09	2.33463e-08	1.65417e-07	-6.49997e-08	1.00417e-07	-8.72770e-08	3.06507e-08	-5.66264e-08
8.110	2.52626e-07	-9.80256e-08	1.54600e-07	2.37814e-06	7.90436e-07	3.16857e-06	2.25681e-07	-1.60451e-07	6.52303e-08	2.43866e-08	-9.22280e-09	1.51638e-08	1.47136e-07	-5.36787e-08	9.34569e-08	3.23925e-08	-8.93560e-09	2.34569e-08	1.64650e-07	-6.46986e-08	9.99518e-08	-8.82181e-08	3.09812e-08	-5.72370e-08
8.135	2.52595e-07	-9.80138e-08	1.54582e-07	2.38052e-06	7.92940e-07	3.17346e-06	2.24399e-07	-1.59539e-07	6.48597e-08	2.32607e-08	-8.79699e-09	1.44637e-08	1.47816e-07	-5.39269e-08	9.38890e-08	3.25472e-08	-8.97828e-09	2.35689e-08	1.63878e-07	-6.43953e-08	9.94832e-08	-8.91600e-08	3.13119e-08	-5.78480e-08
8.159	2.52557e-07	-9.79991e-08	1.54558e-07	2.38286e-06	7.95440e-07	3.17830e-06	2.23106e-07	-1.58620e-07	6.44862e-08	2.21281e-08	-8.36866e-09	1.37594e-08	1.48496e-07	-5.41750e-08	9.43209e-08	3.27039e-08	-9.02150e-09	2.36824e-08	1.63101e-07	-6.40897e-08	9.90111e-08	-9.01026e-08	3.16430e-08	-5.84596e-08
8.184	2.52512e-07	-9.79815e-08	1.54531e-07	2.38518e-06	7.97934e-07	3.18312e-06	2.21805e-07	-1.57695e-07	6.41099e-08	2.09889e-08	-7.93782e-09	1.30511e-08	1.49175e-07	-5.44229e-08	9.47525e-08	3.28625e-08	-9.06526e-09	2.37973e-08	1.62317e-07	-6.37818e-08	9.85354e-08	-9.10458e-08	3.19742e-08	-5.90716e-08
8.208	2.52459e-07	-9.79610e-08	1.54498e-07	2.38748e-06	8.00423e-07	3.18790e-06	2.20493e-07	-1.56762e-07	6.37307e-08	1.98430e-08	-7.50447e-09	1.23386e-08	1.49855e-07	-5.46706e-08	9.51839e-08	3.30231e-08	-9.10956e-09	2.39136e-08	1.61528e-07	-6.34717e-08	9.80563e-08	-9.19897e-08	3.23057e-08	-5.96840e-08
8.233	2.52399e-07	-9.79375e-08	1.54461e-07	2.38974e-06	8.02906e-07	3.19264e-06	2.19171e-07	-1.55823e-07	6.33488e-08	1.86906e-08	-7.06862e-09	1.16220e-08	1.50533e-07	-5.49183e-08	9.56150e-08	3.31857e-08	-9.15441e-09	2.40313e-08	1.60733e-07	-6.31593e-08	9.75738e-08	-9.29342e-08	3.26374e-08	-6.02968e-08
8.258	2.52331e-07	-9.79112e-08	1.54420e-07	2.39197e-06	8.05385e-07	3.19735e-06	2.17840e-07	-1.54876e-07	6.29641e-08	1.75316e-08	-6.63029e-09	1.09013e-08	1.51212e-07	-5.51657e-08	9.60458e-08	3.33502e-08	-9.19980e-09	2.41504e-08	1.59932e-07	-6.28447e-08	9.70877e-08	-9.38794e-08	3.29693e-08	-6.09100e-08
8.282	2.52255e-07	-9.78819e-08	1.54374e-07	2.39417e-06	8.07858e-07	3.20203e-06	2.16500e-07	-1.53923e-07	6.25766e-08	1.63660e-08	-6.18948e-09	1.01765e-08	1.51889e-07	-5.54130e-08	9.64764e-08	3.35167e-08	-9.24573e-09	2.42710e-08	1.59126e-07	-6.25279e-08	9.65982e-08	-9.48251e-08	3.33015e-08	-6.15236e-08
8.307	2.52172e-07	-9.78497e-08	1.54323e-07	2.39634e-06	8.10325e-07	3.20667e-06	2.15150e-07	-1.52963e-07	6.21864e-08	1.51939e-08	-5.74621e-09	9.44771e-09	1.52567e-07	-5.56601e-08	9.69066e-08	3.36852e-08	-9.29221e-09	2.43930e-08	1.58314e-07	-6.22088e-08	9.61053e-08	-9.57713e-08	3.36338e-08	-6.21375e-08
8.331	2.52082e-07	-9.78146e-08	1.54267e-07	2.39849e-06	8.12787e-07	3.21127e-06	2.13790e-07	-1.51997e-07	6.17934e-08	1.40153e-08	-5.30047e-09	8.71485e-09	1.53244e-07	-5.59070e-08	9.73365e-08	3.38557e-08	-9.33924e-09	2.45165e-08	1.57497e-07	-6.18876e-08	9.56090e-08	-9.67181e-08	3.39663e-08	-6.27518e-08
8.356	2.51984e-07	-9.77766e-08	1.54207e-07	2.40060e-06	8.15244e-07	3.21584e-06	2.12421e-07	-1.51023e-07	6.13976e-08	1.28303e-08	-4.85229e-09	7.97796e-09	1.53920e-07	-5.61538e-08	9.77660e-08	3.40282e-08	-9.38682e-09	2.46414e-08	1.56673e-07	-6.15641e-08	9.51094e-08	-9.76654e-08	3.42989e-08	-6.33664e-08
8.380	2.51879e-07	-9.77357e-08	1.54143e-07	2.40269e-06	8.17694e-07	3.22038e-06	2.11042e-07	-1.50043e-07	6.09992e-08	1.16387e-08	-4.40167e-09	7.23707e-09	1.54596e-07	-5.64003e-08	9.81953e-08	3.42027e-08	-9.43494e-09	2.47677e-08	1.55845e-07	-6.12385e-08	9.46063e-08	-9.86131e-08	3.46318e-08	-6.39813e-08
8.405	2.51765e-07	-9.76918e-08	1.54074e-07	2.40474e-06	8.20140e-07	3.22488e-06	2.09654e-07	-1.49056e-07	6.05980e-08	1.04408e-08	-3.94862e-09	6.49218e-09	1.55271e-07	-5.66466e-08	9.86241e-08	3.43791e-08	-9.48362e-09	2.48955e-08	1.55011e-07	-6.09107e-08	9.40999e-08	-9.95612e-08	3.49647e-08	-6.45965e-08
8.430	2.51645e-07	-9.76450e-08	1.54000e-07	2.40677e-06	8.22579e-07	3.22935e-06	2.08257e-07	-1.48063e-07	6.01942e-08	9.23648e-09	-3.49316e-09	5.74332e-09	1.55945e-07	-5.68927e-08	9.90526e-08	3.45576e-08	-9.53285e-09	2.50247e-08	1.54171e-07	-6.05807e-08	9.35902e-08	-1.00510e-07	3.52979e-08	-6.52119e-08
8.454	2.51517e-07	-9.75953e-08	1.53921e-07	2.40877e-06	8.25013e-07	3.23378e-06	2.06851e-07	-1.47063e-07	5.97877e-08	8.02579e-09	-3.03529e-09	4.99051e-09	1.56619e-07	-5.71386e-08	9.94807e-08	3.47380e-08	-9.58263e-09	2.51554e-08	1.53326e-07	-6.02486e-08	9.30771e-08	-1.01459e-07	3.56311e-08	-6.58276e-08
8.479	2.51381e-07	-9.75427e-08	1.53838e-07	2.41073e-06	8.27441e-07	3.23817e-06	2.05435e-07	-1.46057e-07	5.93785e-08	6.80877e-09	-2.57502e-09	4.23375e-09	1.57293e-07	-5.73842e-08	9.99084e-08	3.49205e-08	-9.63297e-09	2.52875e-08	1.52475e-07	-5.99144e-08	9.25608e-08	-1.02408e-07	3.59645e-08	-6.64436e-08
8.503	2.51238e-07	-9.74871e-08	1.53751e-07	2.41267e-06	8.29863e-07	3.24254e-06	2.04010e-07	-1.45044e-07	5.89667e-08	5.58543e-09	-2.11236e-09	3.47307e-09	1.57965e-07	-5.76297e-08	1.00336e-07	3.51050e-08	-9.68385e-09	2.54211e-08	1.51619e-07	-5.95781e-08	9.20411e-08	-1.03358e-07	3.62980e-08	-6.70597e-08
8.528	2.51087e-07	-9.74286e-08	1.53659e-07	2.41458e-06	8.32279e-07	3.24686e-06	2.02576e-07	-1.44024e-07	5.85522e-08	4.35581e-09	-1.64733e-09	2.70848e-09	1.58637e-07	-5.78748e-08	1.00762e-07	3.52915e-08	-9.73530e-09	2.55562e-08	1.50758e-07	-5.92396e-08	9.15182e-08	-1.04308e-07	3.66316e-08	-6.76760e-08
8.552	2.50929e-07	-9.73672e-08	1.53562e-07	2.41646e-06	8.34690e-07	3.25115e-06	2.01134e-07	-1.42998e-07	5.81352e-08	3.11995e-09	-1.17994e-09	1.94001e-09	1.59309e-07	-5.81197e-08	1.01189e-07	3.54800e-08	-9.78730e-09	2.56927e-08	1.49891e-07	-5.88990e-08	9.09921e-08	-1.05258e-07	3.69653e-08	-6.82926e-08
8.577	2.50763e-07	-9.73029e-08	1.53460e-07	2.41832e-06	8.37094e-07	3.25541e-06	1.99682e-07	-1.41966e-07	5.77155e-08	1.87786e-09	-7.10189e-10	1.16767e-09	1.59979e-07	-5.83644e-08	1.01615e-07	3.56705e-08	-9.83985e-09	2.58306e-08	1.49019e-07	-5.85564e-08	9.04628e-08	-1.06208e-07	3.72991e-08	-6.89092e-08
8.602	2.50590e-07	-9.72356e-08	1.53354e-07	2.42014e-06	8.39492e-07	3.25963e-06	1.98221e-07	-1.40927e-07	5.72933e-08	6.29574e-10	-2.38100e-10	3.91475e-10	1.60649e-07	-5.86088e-08	1.02040e-07	3.58630e-08	-9.89297e-09	2.59701e-08	1.48142e-07	-5.82117e-08	8.99302e-08	-1.07159e-07	3.76330e-08	-6.95260e-08
8.626	2.50409e-07	-9.71655e-08	1.53244e-07	2.42193e-06	8.41884e-07	3.26382e-06	1.96751e-07	-1.39882e-07	5.68684e-08	-6.24872e-10	2.36321e-10	-3.88551e-10	1.61318e-07	-5.88529e-08	1.02465e-07	3.60576e-08	-9.94664e-09	2.61110e-08	1.47259e-07	-5.78649e-08	8.93945e-08	-1.08110e-07	3.79669e-08	-7.01430e-08
8.651	2.50221e-07	-9.70924e-08	1.53128e-07	2.42370e-06	8.44270e-07	3.26797e-06	1.95272e-07	-1.38831e-07	5.64411e-08	-1.88545e-09	7.13061e-10	-1.17239e-09	1.61987e-07	-5.90967e-08	1.02890e-07	3.62542e-08	-1.00009e-08	2.62533e-08	1.46372e-07	-5.75160e-08	8.88556e-08	-1.09061e-07	3.83009e-08	-7.07600e-08
8.675	2.50025e-07	-9.70163e-08	1.53008e-07	2.42544e-06	8.46650e-07	3.27209e-06	1.93785e-07	-1.37774e-07	5.60111e-08	-3.15213e-09	1.19211e-09	-1.96002e-09	1.62654e-07	-5.93403e-08	1.03314e-07	3.64528e-08	-1.00557e-08	2.63971e-08	1.45479e-07	-5.71652e-08	8.83135e-08	-1.10012e-07	3.86350e-08	-7.13771e-08
8.700	2.49821e-07	-9.69374e-08	1.52884e-07	2.42714e-06	8.49023e-07	3.27617e-06	1.92289e-07	-1.36710e-07	5.55787e-08	-4.42489e-09	1.67345e-09	-2.75143e-09	1.63321e-07	-5.95835e-08	1.03737e-07	3.66534e-08	-1.01110e-08	2.65424e-08	1.44581e-07	-5.68123e-08	8.77683e-08	-1.10963e-07	3.89690e-08	-7.19943e-08
8.724	2.49610e-07	-9.68555e-08	1.52755e-07	2.42882e-06	8.51390e-07	3.28021e-06	1.90784e-07	-1.35640e-07	5.51438e-08	-5.70368e-09	2.15708e-09	-3.54660e-09	1.63987e-07	-5.98265e-08	1.04160e-07	3.68561e-08	-1.01669e-08	2.66892e-08	1.43677e-07	-5.64574e-08	8.72200e-08	-1.11915e-07	3.93032e-08	-7.26116e-08
8.749	2.49392e-07	-9.67707e-08	1.52621e-07	2.43047e-06	8.53751e-07	3.28422e-06	1.89270e-07	-1.34564e-07	5.47063e-08	-6.98848e-09	2.64298e-09	-4.34550e-09	1.64652e-07	-6.00691e-08	1.04583e-07	3.70608e-08	-1.02234e-08	2.68374e-08	1.42769e-07	-5.61005e-08	8.66686e-08	-1.12866e-07	3.96373e-08	-7.32289e-08
8.774	2.49166e-07	-9.66830e-08	1.52483e-07	2.43210e-06	8.56105e-07	3.28820e-06	1.87748e-07	-1.33482e-07	5.42664e-08	-8.27926e-09	3.13115e-09	-5.14812e-09	1.65316e-07	-6.03114e-08	1.05005e-07	3.72676e-08	-1.02804e-08	2.69872e-08	1.41856e-07	-5.57416e-08	8.61142e-08	-1.13818e-07	3.99714e-08	-7.38462e-08
8.798	2.48932e-07	-9.65924e-08	1.52340e-07	2.43369e-06	8.58453e-07	3.29214e-06	1.86218e-07	-1.32394e-07	5.38240e-08	-9.57599e-09	3.62156e-09	-5.95443e-09	1.65980e-07	-6.05534e-08	1.05426e-07	3.74763e-08	-1.03380e-08	2.71383e-08	1.40937e-07	-5.53807e-08	8.55567e-08	-1.14769e-07	4.03055e-08	-7.44635e-08
8.823	2.48691e-07	-9.64988e-08	1.52192e-07	2.43525e-06	8.60794e-07	3.29605e-06	1.84679e-07	-1.31300e-07	5.33792e-08	-1.08786e-08	4.11420e-09	-6.76442e-09	1.66642e-07	-6.07951e-08	1.05847e-07	3.76872e-08	-1.03962e-08	2.72910e-08	1.40014e-07	-5.50178e-08	8.49961e-08	-1.15720e-07	4.06397e-08	-7.50808e-08
8.847	2.48442e-07	-9.64023e-08	1.52040e-07	2.43679e-06	8.63129e-07	3.29992e-06	1.83132e-07	-1.30200e-07	5.29320e-08	-1.21871e-08	4.60907e-09	-7.57807e-09	1.67303e-07	-6.10365e-08	1.06267e-07	3.79000e-08	-1.04549e-08	2.74452e-08	1.39086e-07	-5.46531e-08	8.44326e-08	-1.16672e-07	4.09738e-08	-7.56980e-08
8.872	2.48186e-07	-9.63030e-08	1.51883e-07	2.43830e-06	8.65457e-07	3.30375e-06	1.81576e-07	-1.29094e-07	5.24823e-08	-1.35015e-08	5.10615e-09	-8.39535e-09	1.67964e-07	-6.12775e-08	1.06687e-07	3.81149e-08	-1.05142e-08	2.76008e-08	1.38152e-07	-5.42863e-08	8.38661e-08	-1.17623e-07	4.13078e-08	-7.63152e-08
8.897	2.47923e-07	-9.62006e-08	1.51722e-07	2.43978e-06	8.67778e-07	3.30756e-06	1.80012e-07	-1.27982e-07	5.20302e-08	-1.48217e-08	5.60543e-09	-9.21625e-09	1.68624e-07	-6.15181e-08	1.07106e-07	3.83319e-08	-1.05740e-08	2.77579e-08	1.37214e-07	-5.39177e-08	8.32966e-08	-1.18574e-07	4.16418e-08	-7.69323e-08
8.921	2.47651e-07	-9.60954e-08	1.51556e-07	2.44123e-06	8.70093e-07	3.31132e-06	1.78440e-07	-1.26864e-07	5.15758e-08	-1.61476e-08	6.10690e-09	-1.00407e-08	1.69282e-07	-6.17584e-08	1.07524e-07	3.85509e-08	-1.06344e-08	2.79165e-08	1.36271e-07	-5.35472e-08	8.27241e-08	-1.19525e-07	4.19758e-08	-7.75493e-08
8.946	2.47373e-07	-9.59873e-08	1.51385e-07	2.44265e-06	8.72400e-07	3.31505e-06	1.76859e-07	-1.25740e-07	5.11190e-08	-1.74793e-08	6.61054e-09	-1.08688e-08	1.69940e-07	-6.19983e-08	1.07942e-07	3.87719e-08	-1.06954e-08	2.80765e-08	1.35323e-07	-5.31747e-08	8.21487e-08	-1.20476e-07	4.23097e-08	-7.81662e-08
8.970	2.47087e-07	-9.58763e-08	1.51210e-07	2.44405e-06	8.74701e-07	3.31875e-06	1.75271e-07	-1.24611e-07	5.06599e-08	-1.88168e-08	7.11634e-09	-1.17004e-08	1.70597e-07	-6.22379e-08	1.08359e-07	3.89950e-08	-1.07569e-08	2.82381e-08	1.34371e-07	-5.28004e-08	8.15704e-08	-1.21427e-07	4.26436e-08	-7.87830e-08
8.995	2.46793e-07	-9.57623e-08	1.51031e-07	2.44541e-06	8.76995e-07	3.32241e-06	1.73674e-07	-1.23476e-07	5.01984e-08	-2.01598e-08	7.62428e-09	-1.25356e-08	1.71252e-07	-6.24771e-08	1.08775e-07	3.92201e-08	-1.08190e-08	2.84011e-08	1.33413e-07	-5.24242e-08	8.09892e-08	-1.22377e-07	4.29774e-08	-7.93996e-08
9.019	2.46492e-07	-9.56454e-08	1.50846e-07	2.44675e-06	8.79283e-07	3.32603e-06	1.72070e-07	-1.22335e-07	4.97347e-08	-2.15086e-08	8.13436e-09	-1.33742e-08	1.71907e-07	-6.27159e-08	1.09191e-07	3.94473e-08	-1.08817e-08	2.85656e-08	1.32451e-07	-5.20461e-08	8.04052e-08	-1.23327e-07	4.33110e-08	-8.00160e-08
9.044	2.46183e-07	-9.55257e-08	1.50657e-07	2.44806e-06	8.81563e-07	3.32963e-06	1.70457e-07	-1.21189e-07	4.92686e-08	-2.28629e-08	8.64656e-09	-1.42164e-08	1.72560e-07	-6.29543e-08	1.09606e-07	3.96765e-08	-1.09449e-08	2.87316e-08	1.31485e-07	-5.16662e-08	7.98183e-08	-1.24277e-07	4.36446e-08	-8.06323e-08
9.069	2.45867e-07	-9.54030e-08	1.50464e-07	2.44935e-06	8.83836e-07	3.33318e-06	1.68837e-07	-1.20037e-07	4.88003e-08	-2.42228e-08	9.16086e-09	-1.50620e-08	1.73213e-07	-6.31924e-08	1.10021e-07	3.99078e-08	-1.10087e-08	2.88991e-08	1.30513e-07	-5.12845e-08	7.92286e-08	-1.25226e-07	4.39781e-08	-8.12484e-08
9.093	2.45543e-07	-9.52774e-08	1.50266e-07	2.45060e-06	8.86102e-07	3.33670e-06	1.67209e-07	-1.18879e-07	4.83297e-08	-2.55882e-08	9.67726e-09	-1.59110e-08	1.73864e-07	-6.34300e-08	1.10434e-07	4.01411e-08	-1.10731e-08	2.90680e-08	1.29537e-07	-5.09010e-08	7.86360e-08	-1.26176e-07	4.43114e-08	-8.18642e-08
9.118	2.45212e-07	-9.51490e-08	1.50063e-07	2.45183e-06	8.88361e-07	3.34019e-06	1.65573e-07	-1.17716e-07	4.78569e-08	-2.69592e-08	1.01957e-08	-1.67634e-08	1.74514e-07	-6.36672e-08	1.10847e-07	4.03765e-08	-1.11380e-08	2.92385e-08	1.28556e-07	-5.05156e-08	7.80407e-08	-1.27124e-07	4.46446e-08	-8.24798e-08
9.142	2.44874e-07	-9.50176e-08	1.49856e-07	2.45303e-06	8.90612e-07	3.34364e-06	1.63929e-07	-1.16548e-07	4.73818e-08	-2.83356e-08	1.07163e-08	-1.76193e-08	1.75164e-07	-6.39040e-08	1.11260e-07	4.06140e-08	-1.12035e-08	2.94104e-08	1.27571e-07	-5.01285e-08	7.74427e-08	-1.28073e-07	4.49777e-08	-8.30952e-08
9.167	2.44528e-07	-9.48834e-08	1.49644e-07	2.45420e-06	8.92857e-07	3.34705e-06	1.62278e-07	-1.15374e-07	4.69045e-08	-2.97174e-08	1.12389e-08	-1.84785e-08	1.75812e-07	-6.41404e-08	1.11671e-07	4.08535e-08	-1.12696e-08	2.95839e-08	1.26581e-07	-4.97396e-08	7.68419e-08	-1.29021e-07	4.53106e-08	-8.37102e-08
9.191	2.44174e-07	-9.47462e-08	1.49428e-07	2.45534e-06	8.95094e-07	3.35044e-06	1.60619e-07	-1.14194e-07	4.64251e-08	-3.11046e-08	1.17635e-08	-1.93411e-08	1.76458e-07	-6.43764e-08	1.12082e-07	4.10950e-08	-1.13362e-08	2.97588e-08	1.25587e-07	-4.93489e-08	7.62383e-08	-1.29968e-07	4.56434e-08	-8.43250e-08
9.216	2.43813e-07	-9.46062e-08	1.49207e-07	2.45646e-06	8.97324e-07	3.35378e-06	1.58953e-07	-1.13010e-07	4.59435e-08	-3.24971e-08	1.22901e-08	-2.02070e-08	1.77104e-07	-6.46119e-08	1.12492e-07	4.13386e-08	-1.14034e-08	2.99352e-08	1.24589e-07	-4.89565e-08	7.56321e-08	-1.30915e-07	4.59760e-08	-8.49395e-08
9.241	2.43445e-07	-9.44633e-08	1.48982e-07	2.45755e-06	8.99546e-07	3.35709e-06	1.57280e-07	-1.11820e-07	4.54597e-08	-3.38950e-08	1.28188e-08	-2.10762e-08	1.77748e-07	-6.48470e-08	1.12901e-07	4.15842e-08	-1.14712e-08	3.01130e-08	1.23586e-07	-4.85624e-08	7.50232e-08	-1.31862e-07	4.63084e-08	-8.55536e-08
9.265	2.43069e-07	-9.43175e-08	1.48752e-07	2.45861e-06	9.01762e-07	3.36037e-06	1.55598e-07	-1.10625e-07	4.49738e-08	-3.52981e-08	1.33494e-08	-2.19487e-08	1.78392e-07	-6.50817e-08	1.13310e-07	4.18319e-08	-1.15395e-08	3.02924e-08	1.22578e-07	-4.81665e-08	7.44117e-08	-1.32808e-07	4.66406e-08	-8.61674e-08
9.290	2.42686e-07	-9.41688e-08	1.48517e-07	2.45964e-06	9.03969e-07	3.36361e-06	1.53910e-07	-1.09424e-07	4.44858e-08	-3.67065e-08	1.38821e-08	-2.28244e-08	1.79034e-07	-6.53159e-08	1.13718e-07	4.20817e-08	-1.16084e-08	3.04733e-08	1.21566e-07	-4.77690e-08	7.37975e-08	-1.33753e-07	4.69726e-08	-8.67808e-08
9.314	2.42296e-07	-9.40172e-08	1.48278e-07	2.46065e-06	9.06169e-07	3.36682e-06	1.52214e-07	-1.08219e-07	4.39957e-08	-3.81200e-08	1.44167e-08	-2.37034e-08	1.79675e-07	-6.55497e-08	1.14125e-07	4.23335e-08	-1.16779e-08	3.06556e-08	1.20550e-07	-4.73697e-08	7.31807e-08	-1.34698e-07	4.73045e-08	-8.73938e-08
9.339	2.41898e-07	-9.38628e-08	1.48035e-07	2.46163e-06	9.08362e-07	3.36999e-06	1.50512e-07	-1.07008e-07	4.35035e-08	-3.95388e-08	1.49532e-08	-2.45855e-08	1.80314e-07	-6.57830e-08	1.14531e-07	4.25873e-08	-1.17479e-08	3.08394e-08	1.19530e-07	-4.69688e-08	7.25613e-08	-1.35642e-07	4.76360e-08	-8.80064e-08
9.363	2.41492e-07	-9.37055e-08	1.47787e-07	2.46258e-06	9.10547e-07	3.37312e-06	1.48802e-07	-1.05792e-07	4.30093e-08	-4.09626e-08	1.54917e-08	-2.54709e-08	1.80952e-07	-6.60159e-08	1.14936e-07	4.28432e-08	-1.18185e-08	3.10248e-08	1.18506e-07	-4.65662e-08	7.19394e-08	-1.36586e-07	4.79674e-08	-8.86186e-08
9.388	2.41079e-07	-9.35453e-08	1.47534e-07	2.46350e-06	9.12724e-07	3.37623e-06	1.47085e-07	-1.04572e-07	4.25130e-08	-4.23915e-08	1.60321e-08	-2.63594e-08	1.81589e-07	-6.62483e-08	1.15341e-07	4.31012e-08	-1.18896e-08	3.12116e-08	1.17477e-07	-4.61620e-08	7.13149e-08	-1.37529e-07	4.82985e-08	-8.92303e-08
9.413	2.40659e-07	-9.33823e-08	1.47277e-07	2.46440e-06	9.14894e-07	3.37929e-06	1.45360e-07	-1.03346e-07	4.20147e-08	-4.38254e-08	1.65744e-08	-2.72510e-08	1.82225e-07	-6.64802e-08	1.15745e-07	4.33612e-08	-1.19614e-08	3.13998e-08	1.16444e-07	-4.57562e-08	7.06879e-08	-1.38471e-07	4.86294e-08	-8.98416e-08
9.437	2.40232e-07	-9.32164e-08	1.47015e-07	2.46527e-06	9.17056e-07	3.38233e-06	1.43630e-07	-1.02115e-07	4.15143e-08	-4.52643e-08	1.71186e-08	-2.81457e-08	1.82859e-07	-6.67116e-08	1.16148e-07	4.36233e-08	-1.20337e-08	3.15896e-08	1.15407e-07	-4.53487e-08	7.00584e-08	-1.39412e-07	4.89600e-08	-9.04524e-08
9.462	2.39797e-07	-9.30476e-08	1.46749e-07	2.46611e-06	9.19210e-07	3.38532e-06	1.41892e-07	-1.00880e-07	4.10121e-08	-4.67082e-08	1.76646e-08	-2.90436e-08	1.83492e-07	-6.69426e-08	1.16550e-07	4.38874e-08	-1.21065e-08	3.17809e-08	1.14366e-07	-4.49396e-08	6.94265e-08	-1.40353e-07	4.92903e-08	-9.10627e-08
9.486	2.39355e-07	-9.28760e-08	1.46479e-07	2.46693e-06	9.21356e-07	3.38829e-06	1.40147e-07	-9.96393e-08	4.05078e-08	-4.81570e-08	1.82126e-08	-2.99444e-08	1.84124e-07	-6.71730e-08	1.16951e-07	4.41535e-08	-1.21799e-08	3.19736e-08	1.13321e-07	-4.45290e-08	6.87921e-08	-1.41293e-07	4.96204e-08	-9.16724e-08
9.511	2.38905e-07	-9.27016e-08	1.46203e-07	2.46772e-06	9.23494e-07	3.39121e-06	1.38396e-07	-9.83941e-08	4.00016e-08	-4.96106e-08	1.87623e-08	-3.08483e-08	1.84754e-07	-6.74030e-08	1.17351e-07	4.44218e-08	-1.22539e-08	3.21678e-08	1.12272e-07	-4.41168e-08	6.81552e-08	-1.42232e-07	4.99501e-08	-9.22816e-08
9.535	2.38448e-07	-9.25243e-08	1.45924e-07	2.46848e-06	9.25625e-07	3.39411e-06	1.36638e-07	-9.71442e-08	3.94934e-08	-5.10691e-08	1.93139e-08	-3.17552e-08	1.85383e-07	-6.76325e-08	1.17751e-07	4.46920e-08	-1.23285e-08	3.23635e-08	1.11219e-07	-4.37030e-08	6.75160e-08	-1.43170e-07	5.02796e-08	-9.28903e-08
9.560	2.37984e-07	-9.23441e-08	1.45640e-07	2.46922e-06	9.27747e-07	3.39697e-06	1.34873e-07	-9.58896e-08	3.89834e-08	-5.25324e-08	1.98673e-08	-3.26651e-08	1.86011e-07	-6.78614e-08	1.18150e-07	4.49643e-08	-1.24036e-08	3.25607e-08	1.10162e-07	-4.32877e-08	6.68744e-08	-1.44107e-07	5.06087e-08	-9.34984e-08
9.585	2.37512e-07	-9.21612e-08	1.45351e-07	2.46993e-06	9.29862e-07	3.39979e-06	1.33102e-07	-9.46304e-08	3.84715e-08	-5.40004e-08	2.04225e-08	-3.35779e-08	1.86637e-07	-6.80899e-08	1.18547e-07	4.52387e-08	-1.24793e-08	3.27594e-08	1.09101e-07	-4.28708e-08	6.62304e-08	-1.45043e-07	5.09376e-08	-9.41059e-08
9.609	2.37033e-07	-9.19754e-08	1.45058e-07	2.47061e-06	9.31968e-07	3.40258e-06	1.31324e-07	-9.33666e-08	3.79577e-08	-5.54731e-08	2.09794e-08	-3.44936e-08	1.87262e-07	-6.83178e-08	1.18944e-07	4.55151e-08	-1.25555e-08	3.29595e-08	1.08037e-07	-4.24525e-08	6.55841e-08	-1.45979e-07	5.12660e-08	-9.47127e-08
9.634	2.36547e-07	-9.17867e-08	1.44761e-07	2.47127e-06	9.34066e-07	3.40534e-06	1.29540e-07	-9.20982e-08	3.74420e-08	-5.69504e-08	2.15382e-08	-3.54123e-08	1.87885e-07	-6.85453e-08	1.19340e-07	4.57935e-08	-1.26323e-08	3.31612e-08	1.06968e-07	-4.20327e-08	6.49355e-08	-1.46913e-07	5.15942e-08	-9.53190e-08
9.658	2.36054e-07	-9.15953e-08	1.44459e-07	2.47190e-06	9.36157e-07	3.40806e-06	1.27750e-07	-9.08253e-08	3.69245e-08	-5.84324e-08	2.20986e-08	-3.63338e-08	1.88507e-07	-6.87722e-08	1.19735e-07	4.60740e-08	-1.27097e-08	3.33643e-08	1.05896e-07	-4.16113e-08	6.42846e-08	-1.47846e-07	5.19220e-08	-9.59245e-08
9.683	2.35553e-07	-9.14010e-08	1.44152e-07	2.47251e-06	9.38239e-07	3.41074e-06	1.25953e-07	-8.95479e-08	3.64052e-08	-5.99189e-08	2.26608e-08	-3.72581e-08	1.89128e-07	-6.89985e-08	1.20129e-07	4.63565e-08	-1.27876e-08	3.35688e-08	1.04820e-07	-4.11886e-08	6.36315e-08	-1.48779e-07	5.22494e-08	-9.65294e-08
9.708	2.35045e-07	-9.12039e-08	1.43841e-07	2.47308e-06	9.40312e-07	3.41340e-06	1.24150e-07	-8.82662e-08	3.58841e-08	-6.14100e-08	2.32247e-08	-3.81853e-08	1.89747e-07	-6.92244e-08	1.20523e-07	4.66410e-08	-1.28661e-08	3.37749e-08	1.03740e-07	-4.07643e-08	6.29761e-08	-1.49710e-07	5.25764e-08	-9.71336e-08
9.732	2.34530e-07	-9.10040e-08	1.43526e-07	2.47363e-06	9.42378e-07	3.41601e-06	1.22341e-07	-8.69801e-08	3.53613e-08	-6.29055e-08	2.37903e-08	-3.91152e-08	1.90364e-07	-6.94497e-08	1.20915e-07	4.69276e-08	-1.29452e-08	3.39824e-08	1.02657e-07	-4.03387e-08	6.23185e-08	-1.50640e-07	5.29031e-08	-9.77371e-08
9.757	2.34008e-07	-9.08013e-08	1.43206e-07	2.47416e-06	9.44435e-07	3.41860e-06	1.20526e-07	-8.56897e-08	3.48367e-08	-6.44055e-08	2.43576e-08	-4.00479e-08	1.90981e-07	-6.96744e-08	1.21306e-07	4.72163e-08	-1.30248e-08	3.41915e-08	1.01570e-07	-3.99116e-08	6.16587e-08	-1.51569e-07	5.32293e-08	-9.83399e-08
9.781	2.33478e-07	-9.05958e-08	1.42882e-07	2.47466e-06	9.46484e-07	3.42114e-06	1.18705e-07	-8.43950e-08	3.43103e-08	-6.59099e-08	2.49265e-08	-4.09833e-08	1.91595e-07	-6.98987e-08	1.21696e-07	4.75069e-08	-1.31050e-08	3.44019e-08	1.00480e-07	-3.94831e-08	6.09968e-08	-1.52497e-07	5.35552e-08	-9.89419e-08
9.806	2.32941e-07	-9.03876e-08	1.42554e-07	2.47513e-06	9.48525e-07	3.42366e-06	1.16878e-07	-8.30961e-08	3.37823e-08	-6.74186e-08	2.54971e-08	-4.19214e-08	1.92208e-07	-7.01223e-08	1.22086e-07	4.77996e-08	-1.31857e-08	3.46139e-08	9.93860e-08	-3.90533e-08	6.03327e-08	-1.53424e-07	5.38806e-08	-9.95431e-08
9.830	2.32397e-07	-9.01765e-08	1.42221e-07	2.47558e-06	9.50557e-07	3.42614e-06	1.15046e-07	-8.17931e-08	3.32525e-08	-6.89316e-08	2.60693e-08	-4.28622e-08	1.92820e-07	-7.03455e-08	1.22474e-07	4.80943e-08	-1.32670e-08	3.48273e-08	9.82886e-08	-3.86220e-08	5.96665e-08	-1.54349e-07	5.42056e-08	-1.00144e-07
9.855	2.31846e-07	-8.99626e-08	1.41884e-07	2.47600e-06	9.52580e-07	3.42858e-06	1.13207e-07	-8.04859e-08	3.27211e-08	-7.04488e-08	2.66431e-08	-4.38057e-08	1.93430e-07	-7.05680e-08	1.22862e-07	4.83911e-08	-1.33489e-08	3.50422e-08	9.71877e-08	-3.81895e-08	5.89982e-08	-1.55273e-07	5.45302e-08	-1.00743e-07
9.880	2.31288e-07	-8.97460e-08	1.41542e-07	2.47640e-06	9.54595e-07	3.43100e-06	1.11363e-07	-7.91747e-08	3.21880e-08	-7.19703e-08	2.72185e-08	-4.47517e-08	1.94038e-07	-7.07900e-08	1.23248e-07	4.86899e-08	-1.34313e-08	3.52586e-08	9.60834e-08	-3.77555e-08	5.83279e-08	-1.56196e-07	5.48543e-08	-1.01342e-07
9.904	2.30723e-07	-8.95266e-08	1.41196e-07	2.47677e-06	9.56602e-07	3.43337e-06	1.09513e-07	-7.78594e-08	3.16533e-08	-7.34959e-08	2.77955e-08	-4.57004e-08	1.94645e-07	-7.10115e-08	1.23634e-07	4.89907e-08	-1.35143e-08	3.54764e-08	9.49758e-08	-3.73203e-08	5.76555e-08	-1.57118e-07	5.51779e-08	-1.01940e-07
9.929	2.30150e-07	-8.93044e-08	1.40846e-07	2.47712e-06	9.58600e-07	3.43572e-06	1.07657e-07	-7.65403e-08	3.11170e-08	-7.50256e-08	2.83740e-08	-4.66516e-08	1.95251e-07	-7.12323e-08	1.24018e-07	4.92935e-08	-1.35978e-08	3.56957e-08	9.38649e-08	-3.68838e-08	5.69811e-08	-1.58038e-07	5.55011e-08	-1.02537e-07
9.953	2.29570e-07	-8.90795e-08	1.40491e-07	2.47744e-06	9.60589e-07	3.43803e-06	1.05796e-07	-7.52171e-08	3.05791e-08	-7.65594e-08	2.89541e-08	-4.76053e-08	1.95855e-07	-7.14526e-08	1.24402e-07	4.95984e-08	-1.36819e-08	3.59164e-08	9.27507e-08	-3.64460e-08	5.63047e-08	-1.58957e-07	5.58238e-08	-1.03133e-07
9.978	2.28983e-07	-8.88518e-08	1.40132e-07	2.47773e-06	9.62570e-07	3.44030e-06	1.03930e-07	-7.38902e-08	3.00396e-08	-7.80972e-08	2.95357e-08	-4.85615e-08	1.96457e-07	-7.16723e-08	1.24785e-07	4.99052e-08	-1.37666e-08	3.61387e-08	9.16333e-08	-3.60069e-08	5.56264e-08	-1.59874e-07	5.61460e-08	-1.03728e-07
10.002	2.28390e-07	-8.86213e-08	1.39768e-07	2.47800e-06	9.64542e-07	3.44254e-06	1.02058e-07	-7.25594e-08	2.94986e-08	-7.96390e-08	3.01188e-08	-4.95202e-08	1.97058e-07	-7.18915e-08	1.25166e-07	5.02141e-08	-1.38518e-08	3.63623e-08	9.05126e-08	-3.55665e-08	5.49461e-08	-1.60790e-07	5.64677e-08	-1.04323e-07
10.027	2.27789e-07	-8.83881e-08	1.39400e-07	2.47825e-06	9.66505e-07	3.44475e-06	1.00181e-07	-7.12249e-08	2.89561e-08	-8.11847e-08	3.07033e-08	-5.04813e-08	1.97657e-07	-7.21100e-08	1.25547e-07	5.05250e-08	-1.39375e-08	3.65875e-08	8.93888e-08	-3.51249e-08	5.42639e-08	-1.61705e-07	5.67889e-08	-1.04916e-07
10.052	2.27181e-07	-8.81522e-08	1.39028e-07	2.47846e-06	9.68459e-07	3.44692e-06	9.82986e-08	-6.98866e-08	2.84120e-08	-8.27342e-08	3.12894e-08	-5.14449e-08	1.98254e-07	-7.23280e-08	1.25926e-07	5.08379e-08	-1.40239e-08	3.68141e-08	8.82620e-08	-3.46821e-08	5.35798e-08	-1.62618e-07	5.71096e-08	-1.05508e-07
10.076	2.26566e-07	-8.79135e-08	1.38652e-07	2.47866e-06	9.70405e-07	3.44906e-06	9.64112e-08	-6.85447e-08	2.78665e-08	-8.42876e-08	3.18769e-08	-5.24108e-08	1.98850e-07	-7.25454e-08	1.26304e-07	5.11529e-08	-1.41107e-08	3.70421e-08	8.71320e-08	-3.42381e-08	5.28939e-08	-1.63530e-07	5.74297e-08	-1.06100e-07
10.101	2.25943e-07	-8.76722e-08	1.38271e-07	2.47883e-06	9.72341e-07	3.45117e-06	9.45187e-08	-6.71992e-08	2.73195e-08	-8.58448e-08	3.24658e-08	-5.33790e-08	1.99444e-07	-7.27621e-08	1.26682e-07	5.14698e-08	-1.41982e-08	3.72716e-08	8.59990e-08	-3.37929e-08	5.22061e-08	-1.64440e-07	5.77492e-08	-1.06690e-07
10.125	2.25314e-07	-8.74281e-08	1.37886e-07	2.47897e-06	9.74269e-07	3.45324e-06	9.26211e-08	-6.58501e-08	2.67710e-08	-8.74056e-08	3.30561e-08	-5.43496e-08	2.00037e-07	-7.29783e-08	1.27058e-07	5.17887e-08	-1.42861e-08	3.75026e-08	8.48631e-08	-3.33466e-08	5.15165e-08	-1.65348e-07	5.80683e-08	-1.07280e-07
10.150	2.24678e-07	-8.71813e-08	1.37497e-07	2.47909e-06	9.76188e-07	3.45528e-06	9.07187e-08	-6.44976e-08	2.62211e-08	-8.89702e-08	3.36478e-08	-5.53224e-08	2.00628e-07	-7.31939e-08	1.27434e-07	5.21097e-08	-1.43747e-08	3.77350e-08	8.37242e-08	-3.28990e-08	5.08252e-08	-1.66255e-07	5.83867e-08	-1.07868e-07
10.174	2.24035e-07	-8.69317e-08	1.37104e-07	2.47919e-06	9.78098e-07	3.45728e-06	8.88114e-08	-6.31415e-08	2.56698e-08	-9.05383e-08	3.42408e-08	-5.62975e-08	2.01217e-07	-7.34089e-08	1.27808e-07	5.24326e-08	-1.44638e-08	3.79689e-08	8.25824e-08	-3.24504e-08	5.01320e-08	-1.67160e-07	5.87046e-08	-1.08455e-07
10.199	2.23385e-07	-8.66795e-08	1.36706e-07	2.47926e-06	9.79999e-07	3.45926e-06	8.68993e-08	-6.17821e-08	2.51172e-08	-9.21101e-08	3.48352e-08	-5.72748e-08	2.01804e-07	-7.36232e-08	1.28181e-07	5.27576e-08	-1.45534e-08	3.82042e-08	8.14378e-08	-3.20006e-08	4.94372e-08	-1.68063e-07	5.90218e-08	-1.09041e-07
10.224	2.22728e-07	-8.64246e-08	1.36304e-07	2.47930e-06	9.81891e-07	3.46119e-06	8.49825e-08	-6.04193e-08	2.45631e-08	-9.36854e-08	3.54310e-08	-5.82544e-08	2.02390e-07	-7.38370e-08	1.28553e-07	5.30845e-08	-1.46436e-08	3.84409e-08	8.02903e-08	-3.15497e-08	4.87406e-08	-1.68965e-07	5.93385e-08	-1.09626e-07
10.248	2.22064e-07	-8.61670e-08	1.35897e-07	2.47932e-06	9.83774e-07	3.46310e-06	8.30611e-08	-5.90533e-08	2.40078e-08	-9.52641e-08	3.60281e-08	-5.92360e-08	2.02975e-07	-7.40502e-08	1.28924e-07	5.34134e-08	-1.47343e-08	3.86791e-08	7.91401e-08	-3.10977e-08	4.80424e-08	-1.69865e-07	5.96545e-08	-1.10210e-07
10.273	2.21394e-07	-8.59067e-08	1.35487e-07	2.47932e-06	9.85647e-07	3.46497e-06	8.11351e-08	-5.76840e-08	2.34511e-08	-9.68462e-08	3.66264e-08	-6.02198e-08	2.03557e-07	-7.42627e-08	1.29294e-07	5.37443e-08	-1.48256e-08	3.89187e-08	7.79872e-08	-3.06447e-08	4.73425e-08	-1.70763e-07	5.99700e-08	-1.10793e-07
10.297	2.20716e-07	-8.56438e-08	1.35072e-07	2.47929e-06	9.87512e-07	3.46681e-06	7.92046e-08	-5.63115e-08	2.28931e-08	-9.84318e-08	3.72260e-08	-6.12057e-08	2.04138e-07	-7.44746e-08	1.29663e-07	5.40772e-08	-1.49174e-08	3.91598e-08	7.68316e-08	-3.01906e-08	4.66409e-08	-1.71659e-07	6.02848e-08	-1.11375e-07
10.322	2.20032e-07	-8.53782e-08	1.34653e-07	2.47924e-06	9.89367e-07	3.46861e-06	7.72697e-08	-5.49358e-08	2.23339e-08	-1.00021e-07	3.78269e-08	-6.21937e-08	2.04717e-07	-7.46859e-08	1.30031e-07	5.44121e-08	-1.50098e-08	3.94023e-08	7.56733e-08	-2.97355e-08	4.59378e-08	-1.72554e-07	6.05989e-08	-1.11955e-07
10.346	2.19340e-07	-8.51099e-08	1.34230e-07	2.47917e-06	9.91213e-07	3.47038e-06	7.53304e-08	-5.35571e-08	2.17733e-08	-1.01613e-07	3.84291e-08	-6.31836e-08	2.05295e-07	-7.48966e-08	1.30398e-07	5.47490e-08	-1.51027e-08	3.96463e-08	7.45125e-08	-2.92793e-08	4.52331e-08	-1.73447e-07	6.09124e-08	-1.12534e-07
10.371	2.18642e-07	-8.48390e-08	1.33803e-07	2.47907e-06	9.93050e-07	3.47212e-06	7.33869e-08	-5.21753e-08	2.12116e-08	-1.03208e-07	3.90324e-08	-6.41756e-08	2.05870e-07	-7.51066e-08	1.30764e-07	5.50878e-08	-1.51962e-08	3.98916e-08	7.33491e-08	-2.88222e-08	4.45269e-08	-1.74337e-07	6.12252e-08	-1.13112e-07
10.396	2.17937e-07	-8.45654e-08	1.33372e-07	2.47895e-06	9.94878e-07	3.47382e-06	7.14392e-08	-5.07906e-08	2.06486e-08	-1.04806e-07	3.96369e-08	-6.51696e-08	2.06444e-07	-7.53160e-08	1.31128e-07	5.54287e-08	-1.52902e-08	4.01384e-08	7.21832e-08	-2.83641e-08	4.38192e-08	-1.75226e-07	6.15373e-08	-1.13689e-07
10.420	2.17225e-07	-8.42892e-08	1.32936e-07	2.47880e-06	9.96696e-07	3.47549e-06	6.94874e-08	-4.94029e-08	2.00845e-08	-1.06408e-07	4.02426e-08	-6.61654e-08	2.07017e-07	-7.55248e-08	1.31492e-07	5.57714e-08	-1.53848e-08	4.03867e-08	7.10149e-08	-2.79050e-08	4.31099e-08	-1.76113e-07	6.18488e-08	-1.14264e-07
10.445	2.16507e-07	-8.40104e-08	1.32496e-07	2.47863e-06	9.98505e-07	3.47713e-06	6.75316e-08	-4.80124e-08	1.95192e-08	-1.08013e-07	4.08495e-08	-6.71632e-08	2.07587e-07	-7.57329e-08	1.31854e-07	5.61162e-08	-1.54799e-08	4.06363e-08	6.98441e-08	-2.74449e-08	4.23992e-08	-1.76998e-07	6.21595e-08	-1.14838e-07
10.469	2.15781e-07	-8.37289e-08	1.32052e-07	2.47843e-06	1.00030e-06	3.47874e-06	6.55717e-08	-4.66190e-08	1.89527e-08	-1.09620e-07	4.14575e-08	-6.81628e-08	2.08156e-07	-7.59404e-08	1.32215e-07	5.64629e-08	-1.55755e-08	4.08874e-08	6.86710e-08	-2.69840e-08	4.16871e-08	-1.77880e-07	6.24695e-08	-1.15411e-07
10.494	2.15049e-07	-8.34449e-08	1.31604e-07	2.47822e-06	1.00209e-06	3.48031e-06	6.36080e-08	-4.52229e-08	1.83851e-08	-1.11231e-07	4.20666e-08	-6.91643e-08	2.08723e-07	-7.61473e-08	1.32576e-07	5.68116e-08	-1.56717e-08	4.11399e-08	6.74956e-08	-2.65221e-08	4.09735e-08	-1.78761e-07	6.27788e-08	-1.15982e-07
10.519	2.14310e-07	-8.31582e-08	1.31152e-07	2.47798e-06	1.00388e-06	3.48185e-06	6.16405e-08	-4.38241e-08	1.78164e-08	-1.12844e-07	4.26768e-08	-7.01676e-08	2.09288e-07	-7.63536e-08	1.32935e-07	5.71623e-08	-1.57685e-08	4.13938e-08	6.63179e-08	-2.60593e-08	4.02586e-08	-1.79640e-07	6.30874e-08	-1.16552e-07
10.543	2.13565e-07	-8.28689e-08	1.30696e-07	2.47771e-06	1.00565e-06	3.48336e-06	5.96692e-08	-4.24225e-08	1.72467e-08	-1.14461e-07	4.32880e-08	-7.11726e-08	2.09852e-07	-7.65591e-08	1.33293e-07	5.75149e-08	-1.58657e-08	4.16492e-08	6.51379e-08	-2.55956e-08	3.95423e-08	-1.80516e-07	6.33952e-08	-1.17121e-07
10.568	2.12813e-07	-8.25771e-08	1.30236e-07	2.47742e-06	1.00741e-06	3.48483e-06	5.76943e-08	-4.10184e-08	1.66758e-08	-1.16080e-07	4.39003e-08	-7.21793e-08	2.10414e-07	-7.67641e-08	1.33649e-07	5.78694e-08	-1.59635e-08	4.19059e-08	6.39558e-08	-2.51311e-08	3.88247e-08	-1.81390e-07	6.37022e-08	-1.17688e-07
10.592	2.12054e-07	-8.22826e-08	1.29771e-07	2.47711e-06	1.00916e-06	3.48627e-06	5.57157e-08	-3.96118e-08	1.61039e-08	-1.17701e-07	4.45137e-08	-7.31878e-08	2.10974e-07	-7.69684e-08	1.34005e-07	5.82260e-08	-1.60619e-08	4.21641e-08	6.27715e-08	-2.46658e-08	3.81057e-08	-1.82263e-07	6.40085e-08	-1.18254e-07
10.617	2.11288e-07	-8.19856e-08	1.29303e-07	2.47678e-06	1.01090e-06	3.48768e-06	5.37337e-08	-3.82026e-08	1.55311e-08	-1.19326e-07	4.51281e-08	-7.41979e-08	2.11532e-07	-7.71720e-08	1.34360e-07	5.85844e-08	-1.61608e-08	4.24237e-08	6.15851e-08	-2.41996e-08	3.73855e-08	-1.83132e-07	6.43140e-08	-1.18818e-07
10.641	2.10516e-07	-8.16860e-08	1.28830e-07	2.47643e-06	1.01264e-06	3.48906e-06	5.17482e-08	-3.67910e-08	1.49572e-08	-1.20953e-07	4.57434e-08	-7.52096e-08	2.12088e-07	-7.73750e-08	1.34713e-07	5.89448e-08	-1.62602e-08	4.26846e-08	6.03967e-08	-2.37326e-08	3.66641e-08	-1.84000e-07	6.46187e-08	-1.19381e-07
10.666	2.09738e-07	-8.13839e-08	1.28354e-07	2.47605e-06	1.01436e-06	3.49040e-06	4.97594e-08	-3.53770e-08	1.43823e-08	-1.22583e-07	4.63597e-08	-7.62230e-08	2.12643e-07	-7.75774e-08	1.35065e-07	5.93072e-08	-1.63601e-08	4.29470e-08	5.92063e-08	-2.32648e-08	3.59414e-08	-1.84865e-07	6.49226e-08	-1.19943e-07
10.691	2.08953e-07	-8.10792e-08	1.27873e-07	2.47564e-06	1.01607e-06	3.49172e-06	4.77672e-08	-3.39607e-08	1.38065e-08	-1.24215e-07	4.69770e-08	-7.72379e-08	2.13196e-07	-7.77791e-08	1.35417e-07	5.96714e-08	-1.64606e-08	4.32108e-08	5.80139e-08	-2.27963e-08	3.52176e-08	-1.85728e-07	6.52256e-08	-1.20503e-07
10.715	2.08161e-07	-8.07720e-08	1.27389e-07	2.47522e-06	1.01778e-06	3.49300e-06	4.57719e-08	-3.25421e-08	1.32298e-08	-1.25849e-07	4.75952e-08	-7.82543e-08	2.13747e-07	-7.79801e-08	1.35767e-07	6.00376e-08	-1.65616e-08	4.34760e-08	5.68196e-08	-2.23270e-08	3.44926e-08	-1.86589e-07	6.55279e-08	-1.21061e-07
10.740	2.07363e-07	-8.04623e-08	1.26900e-07	2.47477e-06	1.01947e-06	3.49424e-06	4.37734e-08	-3.11212e-08	1.26522e-08	-1.27486e-07	4.82143e-08	-7.92722e-08	2.14296e-07	-7.81805e-08	1.36116e-07	6.04058e-08	-1.66632e-08	4.37426e-08	5.56234e-08	-2.18570e-08	3.37665e-08	-1.87447e-07	6.58293e-08	-1.21618e-07
10.764	2.06558e-07	-8.01500e-08	1.26408e-07	2.47430e-06	1.02116e-06	3.49546e-06	4.17719e-08	-2.96982e-08	1.20737e-08	-1.29126e-07	4.88343e-08	-8.02915e-08	2.14844e-07	-7.83802e-08	1.36463e-07	6.07758e-08	-1.67653e-08	4.40106e-08	5.44254e-08	-2.13862e-08	3.30392e-08	-1.88303e-07	6.61298e-08	-1.22173e-07
10.789	2.05747e-07	-7.98352e-08	1.25911e-07	2.47381e-06	1.02283e-06	3.49664e-06	3.97674e-08	-2.82731e-08	1.14943e-08	-1.30767e-07	4.94551e-08	-8.13123e-08	2.15389e-07	-7.85793e-08	1.36810e-07	6.11478e-08	-1.68679e-08	4.42799e-08	5.32257e-08	-2.09148e-08	3.23109e-08	-1.89156e-07	6.64295e-08	-1.22727e-07
10.813	2.04929e-07	-7.95179e-08	1.25411e-07	2.47330e-06	1.02449e-06	3.49779e-06	3.77600e-08	-2.68459e-08	1.09141e-08	-1.32411e-07	5.00768e-08	-8.23344e-08	2.15933e-07	-7.87777e-08	1.37155e-07	6.15217e-08	-1.69710e-08	4.45507e-08	5.20242e-08	-2.04427e-08	3.15815e-08	-1.90007e-07	6.67283e-08	-1.23279e-07
10.838	2.04105e-07	-7.91981e-08	1.24907e-07	2.47276e-06	1.02615e-06	3.49891e-06	3.57497e-08	-2.54167e-08	1.03330e-08	-1.34057e-07	5.06993e-08	-8.33579e-08	2.16475e-07	-7.89755e-08	1.37500e-07	6.18976e-08	-1.70747e-08	4.48229e-08	5.08210e-08	-1.99699e-08	3.08511e-08	-1.90855e-07	6.70262e-08	-1.23829e-07
10.863	2.03274e-07	-7.88758e-08	1.24398e-07	2.47221e-06	1.02780e-06	3.50000e-06	3.37367e-08	-2.39856e-08	9.75119e-09	-1.35705e-07	5.13226e-08	-8.43827e-08	2.17015e-07	-7.91726e-08	1.37843e-07	6.22753e-08	-1.71789e-08	4.50964e-08	4.96162e-08	-1.94965e-08	3.01198e-08	-1.91701e-07	6.73232e-08	-1.24378e-07
10.887	2.02437e-07	-7.85511e-08	1.23886e-07	2.47163e-06	1.02943e-06	3.50106e-06	3.17211e-08	-2.25525e-08	9.16859e-09	-1.37355e-07	5.19466e-08	-8.54087e-08	2.17554e-07	-7.93690e-08	1.38185e-07	6.26549e-08	-1.72836e-08	4.53713e-08	4.84098e-08	-1.90224e-08	2.93874e-08	-1.92544e-07	6.76193e-08	-1.24925e-07
10.912	2.01594e-07	-7.82239e-08	1.23370e-07	2.47103e-06	1.03106e-06	3.50208e-06	2.97028e-08	-2.11176e-08	8.58524e-09	-1.39007e-07	5.25714e-08	-8.64360e-08	2.18090e-07	-7.95647e-08	1.38526e-07	6.30365e-08	-1.73889e-08	4.56476e-08	4.72019e-08	-1.85478e-08	2.86541e-08	-1.93385e-07	6.79145e-08	-1.25470e-07
10.936	2.00744e-07	-7.78942e-08	1.22850e-07	2.47040e-06	1.03267e-06	3.50307e-06	2.76821e-08	-1.96809e-08	8.00117e-09	-1.40662e-07	5.31970e-08	-8.74645e-08	2.18625e-07	-7.97598e-08	1.38865e-07	6.34199e-08	-1.74946e-08	4.59253e-08	4.59925e-08	-1.80725e-08	2.79199e-08	-1.94223e-07	6.82087e-08	-1.26014e-07
10.961	1.99888e-07	-7.75621e-08	1.22326e-07	2.46976e-06	1.03428e-06	3.50403e-06	2.56589e-08	-1.82425e-08	7.41639e-09	-1.42317e-07	5.38232e-08	-8.84942e-08	2.19158e-07	-7.99543e-08	1.39204e-07	6.38053e-08	-1.76009e-08	4.62043e-08	4.47816e-08	-1.75967e-08	2.71849e-08	-1.95058e-07	6.85020e-08	-1.26556e-07
10.985	1.99026e-07	-7.72275e-08	1.21799e-07	2.46909e-06	1.03587e-06	3.50496e-06	2.36333e-08	-1.68024e-08	6.83092e-09	-1.43975e-07	5.44502e-08	-8.95250e-08	2.19689e-07	-8.01480e-08	1.39541e-07	6.41925e-08	-1.77078e-08	4.64847e-08	4.35693e-08	-1.71204e-08	2.64490e-08	-1.95890e-07	6.87943e-08	-1.27096e-07
11.010	1.98158e-07	-7.68905e-08	1.21267e-07	2.46840e-06	1.03746e-06	3.50586e-06	2.16055e-08	-1.53607e-08	6.24480e-09	-1.45635e-07	5.50778e-08	-9.05569e-08	2.20218e-07	-8.03411e-08	1.39877e-07	6.45816e-08	-1.78151e-08	4.67665e-08	4.23557e-08	-1.66435e-08	2.57122e-08	-1.96720e-07	6.90857e-08	-1.27634e-07
11.035	1.97283e-07	-7.65511e-08	1.20732e-07	2.46770e-06	1.03903e-06	3.50673e-06	1.95754e-08	-1.39174e-08	5.65804e-09	-1.47296e-07	5.57060e-08	-9.15898e-08	2.20746e-07	-8.05335e-08	1.40212e-07	6.49726e-08	-1.79230e-08	4.70497e-08	4.11408e-08	-1.61661e-08	2.49747e-08	-1.97547e-07	6.93761e-08	-1.28171e-07
11.059	1.96402e-07	-7.62093e-08	1.20193e-07	2.46697e-06	1.04060e-06	3.50757e-06	1.75433e-08	-1.24726e-08	5.07066e-09	-1.48959e-07	5.63349e-08	-9.26238e-08	2.21271e-07	-8.07253e-08	1.40546e-07	6.53655e-08	-1.80314e-08	4.73342e-08	3.99246e-08	-1.56882e-08	2.42364e-08	-1.98371e-07	6.96655e-08	-1.28705e-07
11.084	1.95515e-07	-7.58650e-08	1.19650e-07	2.46622e-06	1.04215e-06	3.50837e-06	1.55090e-08	-1.10263e-08	4.48270e-09	-1.50623e-07	5.69643e-08	-9.36587e-08	2.21795e-07	-8.09164e-08	1.40879e-07	6.57603e-08	-1.81402e-08	4.76200e-08	3.87072e-08	-1.52098e-08	2.34974e-08	-1.99192e-07	6.99539e-08	-1.29238e-07
11.108	1.94622e-07	-7.55184e-08	1.19103e-07	2.46544e-06	1.04370e-06	3.50914e-06	1.34728e-08	-9.57868e-09	3.89416e-09	-1.52289e-07	5.75944e-08	-9.46946e-08	2.22317e-07	-8.11068e-08	1.41210e-07	6.61569e-08	-1.82497e-08	4.79073e-08	3.74886e-08	-1.47310e-08	2.27576e-08	-2.00010e-07	7.02412e-08	-1.29769e-07
11.133	1.93722e-07	-7.51694e-08	1.18553e-07	2.46465e-06	1.04523e-06	3.50989e-06	1.14347e-08	-8.12967e-09	3.30507e-09	-1.53956e-07	5.82250e-08	-9.57314e-08	2.22837e-07	-8.12965e-08	1.41541e-07	6.65554e-08	-1.83596e-08	4.81959e-08	3.62690e-08	-1.42517e-08	2.20172e-08	-2.00825e-07	7.05276e-08	-1.30298e-07
11.158	1.92817e-07	-7.48181e-08	1.17999e-07	2.46384e-06	1.04676e-06	3.51060e-06	9.39484e-09	-6.67938e-09	2.71546e-09	-1.55625e-07	5.88561e-08	-9.67690e-08	2.23355e-07	-8.14856e-08	1.41870e-07	6.69558e-08	-1.84700e-08	4.84858e-08	3.50482e-08	-1.37720e-08	2.12762e-08	-2.01638e-07	7.08128e-08	-1.30825e-07
11.182	1.91905e-07	-7.44643e-08	1.17441e-07	2.46301e-06	1.04827e-06	3.51128e-06	7.35320e-09	-5.22785e-09	2.12535e-09	-1.57295e-07	5.94877e-08	-9.78075e-08	2.23872e-07	-8.16740e-08	1.42198e-07	6.73581e-08	-1.85810e-08	4.87771e-08	3.38265e-08	-1.32920e-08	2.05345e-08	-2.02447e-07	7.10971e-08	-1.31350e-07
11.207	1.90987e-07	-7.41082e-08	1.16879e-07	2.46215e-06	1.04978e-06	3.51193e-06	5.30990e-09	-3.77514e-09	1.53476e-09	-1.58967e-07	6.01198e-08	-9.88467e-08	2.24386e-07	-8.18618e-08	1.42525e-07	6.77622e-08	-1.86925e-08	4.90697e-08	3.26037e-08	-1.28115e-08	1.97922e-08	-2.03253e-07	7.13802e-08	-1.31873e-07
11.231	1.90064e-07	-7.37498e-08	1.16314e-07	2.46128e-06	1.05127e-06	3.51255e-06	3.26503e-09	-2.32131e-09	9.43716e-10	-1.60639e-07	6.07523e-08	-9.98868e-08	2.24899e-07	-8.20488e-08	1.42850e-07	6.81681e-08	-1.88045e-08	4.93636e-08	3.13801e-08	-1.23307e-08	1.90494e-08	-2.04057e-07	7.16623e-08	-1.32394e-07
11.256	1.89134e-07	-7.33891e-08	1.15745e-07	2.46038e-06	1.05276e-06	3.51314e-06	1.21865e-09	-8.66411e-10	3.52235e-10	-1.62313e-07	6.13853e-08	-1.00927e-07	2.25410e-07	-8.22352e-08	1.43175e-07	6.85759e-08	-1.89169e-08	4.96590e-08	3.01556e-08	-1.18495e-08	1.83061e-08	-2.04857e-07	7.19433e-08	-1.32914e-07
11.280	1.88198e-07	-7.30260e-08	1.15172e-07	2.45947e-06	1.05423e-06	3.51370e-06	-8.29158e-10	5.89500e-10	-2.39658e-10	-1.63988e-07	6.20187e-08	-1.01969e-07	2.25919e-07	-8.24209e-08	1.43498e-07	6.89855e-08	-1.90299e-08	4.99556e-08	2.89302e-08	-1.13680e-08	1.75622e-08	-2.05654e-07	7.22232e-08	-1.33431e-07
11.305	1.87257e-07	-7.26606e-08	1.14596e-07	2.45853e-06	1.05569e-06	3.51423e-06	-2.87831e-09	2.04637e-09	-8.31939e-10	-1.65663e-07	6.26525e-08	-1.03011e-07	2.26426e-07	-8.26060e-08	1.43820e-07	6.93970e-08	-1.91435e-08	5.02536e-08	2.77041e-08	-1.08862e-08	1.68179e-08	-2.06448e-07	7.25020e-08	-1.33946e-07
11.330	1.86309e-07	-7.22930e-08	1.14016e-07	2.45758e-06	1.05715e-06	3.51473e-06	-4.92872e-09	3.50414e-09	-1.42459e-09	-1.67340e-07	6.32866e-08	-1.04054e-07	2.26932e-07	-8.27904e-08	1.44141e-07	6.98103e-08	-1.92575e-08	5.05529e-08	2.64772e-08	-1.04041e-08	1.60731e-08	-2.07238e-07	7.27797e-08	-1.34459e-07
11.354	1.85356e-07	-7.19230e-08	1.13433e-07	2.45660e-06	1.05859e-06	3.51519e-06	-6.98032e-09	4.96275e-09	-2.01758e-09	-1.69018e-07	6.39211e-08	-1.05097e-07	2.27435e-07	-8.29741e-08	1.44461e-07	7.02255e-08	-1.93720e-08	5.08535e-08	2.52497e-08	-9.92175e-09	1.53279e-08	-2.08026e-07	7.30562e-08	-1.34970e-07
11.379	1.84396e-07	-7.15508e-08	1.12846e-07	2.45561e-06	1.06002e-06	3.51563e-06	-9.03304e-09	6.42215e-09	-2.61089e-09	-1.70696e-07	6.45560e-08	-1.06141e-07	2.27937e-07	-8.31571e-08	1.44780e-07	7.06425e-08	-1.94870e-08	5.11555e-08	2.40215e-08	-9.43915e-09	1.45824e-08	-2.08810e-07	7.33316e-08	-1.35478e-07
11.403	1.83431e-07	-7.11763e-08	1.12255e-07	2.45460e-06	1.06145e-06	3.51604e-06	-1.10868e-08	7.88228e-09	-3.20450e-09	-1.72376e-07	6.51911e-08	-1.07185e-07	2.28437e-07	-8.33395e-08	1.45097e-07	7.10613e-08	-1.96025e-08	5.14587e-08	2.27928e-08	-8.95631e-09	1.38365e-08	-2.09591e-07	7.36058e-08	-1.35985e-07
11.428	1.82460e-07	-7.07995e-08	1.11661e-07	2.45356e-06	1.06286e-06	3.51642e-06	-1.31415e-08	9.34309e-09	-3.79838e-09	-1.74056e-07	6.58264e-08	-1.08229e-07	2.28935e-07	-8.35212e-08	1.45414e-07	7.14819e-08	-1.97186e-08	5.17633e-08	2.15635e-08	-8.47327e-09	1.30902e-08	-2.10368e-07	7.38788e-08	-1.36489e-07
11.452	1.81484e-07	-7.04206e-08	1.11063e-07	2.45251e-06	1.06426e-06	3.51677e-06	-1.51970e-08	1.08045e-08	-4.39252e-09	-1.75737e-07	6.64621e-08	-1.09274e-07	2.29431e-07	-8.37022e-08	1.45729e-07	7.19043e-08	-1.98351e-08	5.20692e-08	2.03337e-08	-7.99003e-09	1.23437e-08	-2.11142e-07	7.41507e-08	-1.36992e-07
11.477	1.80501e-07	-7.00393e-08	1.10462e-07	2.45144e-06	1.06565e-06	3.51709e-06	-1.72534e-08	1.22665e-08	-4.98689e-09	-1.77418e-07	6.70979e-08	-1.10320e-07	2.29926e-07	-8.38825e-08	1.46043e-07	7.23286e-08	-1.99521e-08	5.23765e-08	1.91035e-08	-7.50663e-09	1.15969e-08	-2.11913e-07	7.44213e-08	-1.37492e-07
11.502	1.79513e-07	-6.96559e-08	1.09857e-07	2.45035e-06	1.06703e-06	3.51738e-06	-1.93105e-08	1.37290e-08	-5.58146e-09	-1.79100e-07	6.77340e-08	-1.11366e-07	2.30418e-07	-8.40622e-08	1.46356e-07	7.27546e-08	-2.00697e-08	5.26850e-08	1.78729e-08	-7.02307e-09	1.08498e-08	-2.12680e-07	7.46908e-08	-1.37989e-07
11.526	1.78519e-07	-6.92703e-08	1.09249e-07	2.44924e-06	1.06840e-06	3.51764e-06	-2.13682e-08	1.51920e-08	-6.17622e-09	-1.80782e-07	6.83702e-08	-1.12412e-07	2.30909e-07	-8.42413e-08	1.46668e-07	7.31825e-08	-2.01877e-08	5.29948e-08	1.66419e-08	-6.53937e-09	1.01026e-08	-2.13444e-07	7.49590e-08	-1.38485e-07
11.551	1.77520e-07	-6.88824e-08	1.08637e-07	2.44811e-06	1.06976e-06	3.51787e-06	-2.34265e-08	1.66553e-08	-6.77114e-09	-1.82465e-07	6.90066e-08	-1.13458e-07	2.31398e-07	-8.44196e-08	1.46978e-07	7.36122e-08	-2.03062e-08	5.33059e-08	1.54107e-08	-6.05556e-09	9.35514e-09	-2.14204e-07	7.52260e-08	-1.38978e-07
11.575	1.76515e-07	-6.84924e-08	1.08022e-07	2.44696e-06	1.07111e-06	3.51807e-06	-2.54852e-08	1.81190e-08	-7.36620e-09	-1.84148e-07	6.96431e-08	-1.14505e-07	2.31885e-07	-8.45973e-08	1.47287e-07	7.40436e-08	-2.04252e-08	5.36184e-08	1.41792e-08	-5.57166e-09	8.60756e-09	-2.14961e-07	7.54917e-08	-1.39469e-07
11.600	1.75504e-07	-6.81002e-08	1.07404e-07	2.44579e-06	1.07245e-06	3.51824e-06	-2.75444e-08	1.95830e-08	-7.96137e-09	-1.85831e-07	7.02797e-08	-1.15551e-07	2.32370e-07	-8.47743e-08	1.47596e-07	7.44768e-08	-2.05447e-08	5.39321e-08	1.29475e-08	-5.08768e-09	7.85987e-09	-2.15714e-07	7.57562e-08	-1.39958e-07
11.624	1.74488e-07	-6.77059e-08	1.06782e-07	2.44461e-06	1.07378e-06	3.51839e-06	-2.96039e-08	2.10472e-08	-8.55664e-09	-1.87514e-07	7.09164e-08	-1.16598e-07	2.32853e-07	-8.49507e-08	1.47903e-07	7.49119e-08	-2.06647e-08	5.42471e-08	1.17157e-08	-4.60364e-09	7.11208e-09	-2.16463e-07	7.60194e-08	-1.40444e-07
11.649	1.73466e-07	-6.73094e-08	1.06156e-07	2.44341e-06	1.07509e-06	3.51850e-06	-3.16636e-08	2.25116e-08	-9.15198e-09	-1.89198e-07	7.15531e-08	-1.17645e-07	2.33335e-07	-8.51264e-08	1.48209e-07	7.53487e-08	-2.07852e-08	5.45634e-08	1.04838e-08	-4.11956e-09	6.36424e-09	-2.17209e-07	7.62813e-08	-1.40928e-07
11.674	1.72438e-07	-6.69107e-08	1.05528e-07	2.44218e-06	1.07640e-06	3.51859e-06	-3.37235e-08	2.39761e-08	-9.74736e-09	-1.90882e-07	7.21899e-08	-1.18692e-07	2.33815e-07	-8.53014e-08	1.48513e-07	7.57872e-08	-2.09062e-08	5.48810e-08	9.25185e-09	-3.63547e-09	5.61638e-09	-2.17951e-07	7.65419e-08	-1.41409e-07
11.698	1.71406e-07	-6.65100e-08	1.04896e-07	2.44095e-06	1.07770e-06	3.51864e-06	-3.57835e-08	2.54407e-08	-1.03428e-08	-1.92566e-07	7.28267e-08	-1.19739e-07	2.34293e-07	-8.54758e-08	1.48817e-07	7.62276e-08	-2.10277e-08	5.51999e-08	8.01988e-09	-3.15138e-09	4.86851e-09	-2.18690e-07	7.68013e-08	-1.41888e-07
11.723	1.70367e-07	-6.61071e-08	1.04260e-07	2.43969e-06	1.07898e-06	3.51867e-06	-3.78435e-08	2.69053e-08	-1.09382e-08	-1.94249e-07	7.34634e-08	-1.20786e-07	2.34769e-07	-8.56495e-08	1.49119e-07	7.66697e-08	-2.11497e-08	5.55201e-08	6.78797e-09	-2.66730e-09	4.12067e-09	-2.19424e-07	7.70593e-08	-1.42365e-07
11.747	1.69324e-07	-6.57021e-08	1.03621e-07	2.43841e-06	1.08026e-06	3.51867e-06	-3.99034e-08	2.83698e-08	-1.15336e-08	-1.95933e-07	7.41001e-08	-1.21833e-07	2.35243e-07	-8.58225e-08	1.49421e-07	7.71136e-08	-2.12721e-08	5.58415e-08	5.55616e-09	-2.18327e-09	3.37289e-09	-2.20155e-07	7.73159e-08	-1.42839e-07
11.772	1.68275e-07	-6.52951e-08	1.02979e-07	2.43712e-06	1.08152e-06	3.51864e-06	-4.19632e-08	2.98342e-08	-1.21289e-08	-1.97616e-07	7.47368e-08	-1.22880e-07	2.35716e-07	-8.59949e-08	1.49721e-07	7.75592e-08	-2.13950e-08	5.61642e-08	4.32450e-09	-1.69929e-09	2.62521e-09	-2.20882e-07	7.75713e-08	-1.43311e-07
11.796	1.67220e-07	-6.48859e-08	1.02334e-07	2.43581e-06	1.08278e-06	3.51859e-06	-4.40227e-08	3.12985e-08	-1.27242e-08	-1.99300e-07	7.53734e-08	-1.23926e-07	2.36186e-07	-8.61666e-08	1.50020e-07	7.80066e-08	-2.15184e-08	5.64882e-08	3.09303e-09	-1.21539e-09	1.87764e-09	-2.21605e-07	7.78252e-08	-1.43780e-07
11.821	1.66160e-07	-6.44747e-08	1.01686e-07	2.43448e-06	1.08402e-06	3.51850e-06	-4.60820e-08	3.27625e-08	-1.33194e-08	-2.00982e-07	7.60098e-08	-1.24973e-07	2.36655e-07	-8.63377e-08	1.50318e-07	7.84557e-08	-2.16423e-08	5.68134e-08	1.86182e-09	-7.31592e-10	1.13022e-09	-2.22325e-07	7.80778e-08	-1.44247e-07
11.846	1.65095e-07	-6.40615e-08	1.01034e-07	2.43313e-06	1.08526e-06	3.51839e-06	-4.81408e-08	3.42263e-08	-1.39145e-08	-2.02665e-07	7.66461e-08	-1.26019e-07	2.37122e-07	-8.65081e-08	1.50614e-07	7.89066e-08	-2.17667e-08	5.71399e-08	6.30894e-10	-2.47907e-10	3.82987e-10	-2.23040e-07	7.83291e-08	-1.44711e-07
11.870	1.64025e-07	-6.36462e-08	1.00379e-07	2.43177e-06	1.08648e-06	3.51825e-06	-5.01992e-08	3.56898e-08	-1.45095e-08	-2.04347e-07	7.72823e-08	-1.27065e-07	2.37588e-07	-8.66779e-08	1.50910e-07	7.93592e-08	-2.18916e-08	5.74676e-08	-5.99683e-10	2.35643e-10	-3.64040e-10	-2.23752e-07	7.85789e-08	-1.45173e-07
11.895	1.62950e-07	-6.32289e-08	9.97209e-08	2.43039e-06	1.08769e-06	3.51808e-06	-5.22571e-08	3.71528e-08	-1.51043e-08	-2.06029e-07	7.79183e-08	-1.28110e-07	2.38051e-07	-8.68470e-08	1.51204e-07	7.98135e-08	-2.20169e-08	5.77966e-08	-1.82987e-09	7.19037e-10	-1.11083e-09	-2.24459e-07	7.88274e-08	-1.45632e-07
11.919	1.61869e-07	-6.28096e-08	9.90595e-08	2.42899e-06	1.08889e-06	3.51788e-06	-5.43143e-08	3.86154e-08	-1.56989e-08	-2.07710e-07	7.85540e-08	-1.29156e-07	2.38513e-07	-8.70155e-08	1.51498e-07	8.02696e-08	-2.21427e-08	5.81269e-08	-3.05960e-09	1.20226e-09	-1.85735e-09	-2.25162e-07	7.90744e-08	-1.46088e-07
11.944	1.60783e-07	-6.23883e-08	9.83951e-08	2.42757e-06	1.09008e-06	3.51766e-06	-5.63709e-08	4.00776e-08	-1.62933e-08	-2.09390e-07	7.91895e-08	-1.30201e-07	2.38973e-07	-8.71833e-08	1.51790e-07	8.07274e-08	-2.22690e-08	5.84584e-08	-4.28885e-09	1.68528e-09	-2.60357e-09	-2.25862e-07	7.93200e-08	-1.46542e-07
11.969	1.59692e-07	-6.19650e-08	9.77275e-08	2.42614e-06	1.09126e-06	3.51740e-06	-5.84267e-08	4.15391e-08	-1.68875e-08	-2.11070e-07	7.98248e-08	-1.31245e-07	2.39431e-07	-8.73505e-08	1.52081e-07	8.11869e-08	-2.23957e-08	5.87912e-08	-5.51756e-09	2.16810e-09	-3.34946e-09	-2.26557e-07	7.95641e-08	-1.46993e-07
11.993	1.58596e-07	-6.15397e-08	9.70568e-08	2.42469e-06	1.09243e-06	3.51712e-06	-6.04816e-08	4.30001e-08	-1.74815e-08	-2.12749e-07	8.04597e-08	-1.32289e-07	2.39888e-07	-8.75170e-08	1.52371e-07	8.16481e-08	-2.25230e-08	5.91252e-08	-6.74567e-09	2.65068e-09	-4.09499e-09	-2.27248e-07	7.98068e-08	-1.47441e-07
12.018	1.57495e-07	-6.11125e-08	9.63830e-08	2.42323e-06	1.09359e-06	3.51682e-06	-6.25356e-08	4.44604e-08	-1.80751e-08	-2.14427e-07	8.10944e-08	-1.33332e-07	2.40342e-07	-8.76828e-08	1.52659e-07	8.21111e-08	-2.26507e-08	5.94604e-08	-7.97315e-09	3.13301e-09	-4.84014e-09	-2.27935e-07	8.00481e-08	-1.47887e-07
12.042	1.56389e-07	-6.06833e-08	9.57061e-08	2.42175e-06	1.09474e-06	3.51648e-06	-6.45886e-08	4.59200e-08	-1.86685e-08	-2.16104e-07	8.17287e-08	-1.34375e-07	2.40795e-07	-8.78481e-08	1.52947e-07	8.25757e-08	-2.27788e-08	5.97969e-08	-9.19993e-09	3.61507e-09	-5.58486e-09	-2.28618e-07	8.02878e-08	-1.48330e-07
12.067	1.55278e-07	-6.02522e-08	9.50262e-08	2.42025e-06	1.09587e-06	3.51612e-06	-6.66405e-08	4.73789e-08	-1.92616e-08	-2.17780e-07	8.23627e-08	-1.35418e-07	2.41246e-07	-8.80127e-08	1.53234e-07	8.30420e-08	-2.29075e-08	6.01345e-08	-1.04260e-08	4.09684e-09	-6.32914e-09	-2.29296e-07	8.05261e-08	-1.48770e-07
12.091	1.54162e-07	-5.98192e-08	9.43433e-08	2.41874e-06	1.09700e-06	3.51573e-06	-6.86912e-08	4.88369e-08	-1.98544e-08	-2.19456e-07	8.29962e-08	-1.36459e-07	2.41696e-07	-8.81766e-08	1.53519e-07	8.35101e-08	-2.30366e-08	6.04735e-08	-1.16512e-08	4.57830e-09	-7.07294e-09	-2.29970e-07	8.07629e-08	-1.49207e-07
12.116	1.53042e-07	-5.93843e-08	9.36573e-08	2.41721e-06	1.09811e-06	3.51532e-06	-7.07407e-08	5.02940e-08	-2.04467e-08	-2.21130e-07	8.36294e-08	-1.37500e-07	2.42143e-07	-8.83399e-08	1.53803e-07	8.39798e-08	-2.31662e-08	6.08136e-08	-1.28757e-08	5.05944e-09	-7.81624e-09	-2.30640e-07	8.09982e-08	-1.49642e-07
12.141	1.51916e-07	-5.89474e-08	9.29684e-08	2.41566e-06	1.09922e-06	3.51488e-06	-7.27889e-08	5.17502e-08	-2.10387e-08	-2.22803e-07	8.42621e-08	-1.38541e-07	2.42589e-07	-8.85026e-08	1.54087e-07	8.44512e-08	-2.32962e-08	6.11550e-08	-1.40992e-08	5.54022e-09	-8.55899e-09	-2.31306e-07	8.12319e-08	-1.50074e-07
12.165	1.50785e-07	-5.85087e-08	9.22765e-08	2.41410e-06	1.10031e-06	3.51441e-06	-7.48357e-08	5.32054e-08	-2.16304e-08	-2.24475e-07	8.48944e-08	-1.39580e-07	2.43033e-07	-8.86646e-08	1.54369e-07	8.49242e-08	-2.34267e-08	6.14975e-08	-1.53218e-08	6.02064e-09	-9.30118e-09	-2.31967e-07	8.14641e-08	-1.50503e-07
12.190	1.49650e-07	-5.80682e-08	9.15817e-08	2.41252e-06	1.10140e-06	3.51391e-06	-7.68811e-08	5.46595e-08	-2.22215e-08	-2.26145e-07	8.55262e-08	-1.40619e-07	2.43476e-07	-8.88260e-08	1.54650e-07	8.53990e-08	-2.35577e-08	6.18413e-08	-1.65435e-08	6.50067e-09	-1.00428e-08	-2.32624e-07	8.16948e-08	-1.50929e-07
12.214	1.48510e-07	-5.76258e-08	9.08840e-08	2.41092e-06	1.10247e-06	3.51339e-06	-7.89248e-08	5.61126e-08	-2.28123e-08	-2.27814e-07	8.61575e-08	-1.41657e-07	2.43917e-07	-8.89868e-08	1.54930e-07	8.58754e-08	-2.36891e-08	6.21863e-08	-1.77640e-08	6.98030e-09	-1.07837e-08	-2.33276e-07	8.19239e-08	-1.51352e-07
12.239	1.47365e-07	-5.71815e-08	9.01833e-08	2.40932e-06	1.10353e-06	3.51285e-06	-8.09670e-08	5.75645e-08	-2.34025e-08	-2.29482e-07	8.67882e-08	-1.42694e-07	2.44356e-07	-8.91470e-08	1.55209e-07	8.63534e-08	-2.38210e-08	6.25325e-08	-1.89836e-08	7.45950e-09	-1.15241e-08	-2.33924e-07	8.21515e-08	-1.51773e-07
12.263	1.46215e-07	-5.67355e-08	8.94798e-08	2.40769e-06	1.10458e-06	3.51227e-06	-8.30075e-08	5.90152e-08	-2.39923e-08	-2.31149e-07	8.74184e-08	-1.43730e-07	2.44793e-07	-8.93065e-08	1.55486e-07	8.68332e-08	-2.39533e-08	6.28799e-08	-2.02019e-08	7.93826e-09	-1.22637e-08	-2.34568e-07	8.23774e-08	-1.52190e-07
12.288	1.45061e-07	-5.62876e-08	8.87735e-08	2.40605e-06	1.10562e-06	3.51167e-06	-8.50461e-08	6.04646e-08	-2.45815e-08	-2.32813e-07	8.80480e-08	-1.44765e-07	2.45228e-07	-8.94654e-08	1.55763e-07	8.73145e-08	-2.40861e-08	6.32285e-08	-2.14192e-08	8.41656e-09	-1.30026e-08	-2.35207e-07	8.26018e-08	-1.52605e-07
12.313	1.43902e-07	-5.58379e-08	8.80643e-08	2.40440e-06	1.10665e-06	3.51105e-06	-8.70830e-08	6.19127e-08	-2.51703e-08	-2.34476e-07	8.86770e-08	-1.45799e-07	2.45662e-07	-8.96236e-08	1.56038e-07	8.77976e-08	-2.42193e-08	6.35782e-08	-2.26351e-08	8.89437e-09	-1.37408e-08	-2.35841e-07	8.28246e-08	-1.53016e-07
12.337	1.42739e-07	-5.53865e-08	8.73523e-08	2.40273e-06	1.10767e-06	3.51040e-06	-8.91179e-08	6.33594e-08	-2.57584e-08	-2.36138e-07	8.93053e-08	-1.46833e-07	2.46094e-07	-8.97813e-08	1.56313e-07	8.82822e-08	-2.43530e-08	6.39292e-08	-2.38499e-08	9.37169e-09	-1.44782e-08	-2.36471e-07	8.30457e-08	-1.53425e-07
12.362	1.41571e-07	-5.49333e-08	8.66375e-08	2.40104e-06	1.10868e-06	3.50972e-06	-9.11508e-08	6.48047e-08	-2.63460e-08	-2.37798e-07	8.99330e-08	-1.47865e-07	2.46525e-07	-8.99383e-08	1.56586e-07	8.87685e-08	-2.44872e-08	6.42814e-08	-2.50632e-08	9.84848e-09	-1.52148e-08	-2.37096e-07	8.32653e-08	-1.53830e-07
12.386	1.40398e-07	-5.44784e-08	8.59200e-08	2.39934e-06	1.10967e-06	3.50902e-06	-9.31816e-08	6.62486e-08	-2.69330e-08	-2.39456e-07	9.05600e-08	-1.48895e-07	2.46953e-07	-9.00947e-08	1.56859e-07	8.92564e-08	-2.46218e-08	6.46347e-08	-2.62752e-08	1.03247e-08	-1.59505e-08	-2.37716e-07	8.34832e-08	-1.54233e-07
12.411	1.39221e-07	-5.40217e-08	8.51997e-08	2.39763e-06	1.11066e-06	3.50829e-06	-9.52102e-08	6.76909e-08	-2.75193e-08	-2.41112e-07	9.11863e-08	-1.49925e-07	2.47381e-07	-9.02505e-08	1.57130e-07	8.97460e-08	-2.47568e-08	6.49892e-08	-2.74858e-08	1.08004e-08	-1.66854e-08	-2.38332e-07	8.36994e-08	-1.54633e-07
12.435	1.38040e-07	-5.35633e-08	8.44768e-08	2.39590e-06	1.11164e-06	3.50753e-06	-9.72366e-08	6.91316e-08	-2.81051e-08	-2.42766e-07	9.18119e-08	-1.50954e-07	2.47806e-07	-9.04057e-08	1.57400e-07	9.02371e-08	-2.48923e-08	6.53449e-08	-2.86950e-08	1.12756e-08	-1.74194e-08	-2.38943e-07	8.39140e-08	-1.55029e-07
12.460	1.36854e-07	-5.31031e-08	8.37511e-08	2.39416e-06	1.11260e-06	3.50676e-06	-9.92607e-08	7.05706e-08	-2.86901e-08	-2.44418e-07	9.24367e-08	-1.51981e-07	2.48230e-07	-9.05603e-08	1.57669e-07	9.07299e-08	-2.50282e-08	6.57017e-08	-2.99026e-08	1.17501e-08	-1.81525e-08	-2.39549e-07	8.41269e-08	-1.55422e-07
12.485	1.35664e-07	-5.26413e-08	8.30228e-08	2.39240e-06	1.11355e-06	3.50595e-06	-1.01282e-07	7.20080e-08	-2.92745e-08	-2.46068e-07	9.30607e-08	-1.53007e-07	2.48652e-07	-9.07143e-08	1.57937e-07	9.12243e-08	-2.51646e-08	6.60597e-08	-3.11086e-08	1.22240e-08	-1.88846e-08	-2.40151e-07	8.43381e-08	-1.55813e-07
12.509	1.34470e-07	-5.21779e-08	8.22918e-08	2.39063e-06	1.11450e-06	3.50512e-06	-1.03302e-07	7.34436e-08	-2.98581e-08	-2.47716e-07	9.36840e-08	-1.54032e-07	2.49072e-07	-9.08677e-08	1.58204e-07	9.17203e-08	-2.53014e-08	6.64189e-08	-3.23130e-08	1.26973e-08	-1.96158e-08	-2.40747e-07	8.45476e-08	-1.56200e-07
12.534	1.33271e-07	-5.17127e-08	8.15582e-08	2.38884e-06	1.11543e-06	3.50427e-06	-1.05318e-07	7.48774e-08	-3.04410e-08	-2.49361e-07	9.43063e-08	-1.55055e-07	2.49491e-07	-9.10204e-08	1.58470e-07	9.22178e-08	-2.54387e-08	6.67792e-08	-3.35158e-08	1.31699e-08	-2.03459e-08	-2.41339e-07	8.47555e-08	-1.56584e-07
12.558	1.32068e-07	-5.12459e-08	8.08220e-08	2.38704e-06	1.11635e-06	3.50339e-06	-1.07333e-07	7.63094e-08	-3.10232e-08	-2.51005e-07	9.49279e-08	-1.56077e-07	2.49908e-07	-9.11726e-08	1.58735e-07	9.27170e-08	-2.55764e-08	6.71406e-08	-3.47169e-08	1.36418e-08	-2.10750e-08	-2.41926e-07	8.49616e-08	-1.56964e-07
12.583	1.30861e-07	-5.07775e-08	8.00833e-08	2.38523e-06	1.11726e-06	3.50249e-06	-1.09344e-07	7.77395e-08	-3.16045e-08	-2.52646e-07	9.55485e-08	-1.57097e-07	2.50323e-07	-9.13242e-08	1.58999e-07	9.32177e-08	-2.57145e-08	6.75032e-08	-3.59162e-08	1.41131e-08	-2.18031e-08	-2.42508e-07	8.51660e-08	-1.57342e-07
12.607	1.29649e-07	-5.03075e-08	7.93419e-08	2.38340e-06	1.11816e-06	3.50156e-06	-1.11353e-07	7.91676e-08	-3.21851e-08	-2.54285e-07	9.61683e-08	-1.58116e-07	2.50737e-07	-9.14751e-08	1.59262e-07	9.37201e-08	-2.58531e-08	6.78670e-08	-3.71137e-08	1.45836e-08	-2.25300e-08	-2.43085e-07	8.53686e-08	-1.57716e-07
12.632	1.28434e-07	-4.98358e-08	7.85981e-08	2.38156e-06	1.11905e-06	3.50061e-06	-1.13359e-07	8.05936e-08	-3.27649e-08	-2.55921e-07	9.67871e-08	-1.59134e-07	2.51149e-07	-9.16255e-08	1.59524e-07	9.42240e-08	-2.59921e-08	6.82319e-08	-3.83093e-08	1.50535e-08	-2.32559e-08	-2.43657e-07	8.55695e-08	-1.58088e-07
12.657	1.27214e-07	-4.93626e-08	7.78518e-08	2.37971e-06	1.11993e-06	3.49963e-06	-1.15361e-07	8.20176e-08	-3.33438e-08	-2.57555e-07	9.74049e-08	-1.60150e-07	2.51560e-07	-9.17753e-08	1.59785e-07	9.47294e-08	-2.61315e-08	6.85979e-08	-3.95031e-08	1.55225e-08	-2.39805e-08	-2.44224e-07	8.57686e-08	-1.58455e-07
12.681	1.25991e-07	-4.88878e-08	7.71030e-08	2.37784e-06	1.12079e-06	3.49863e-06	-1.17361e-07	8.34395e-08	-3.39219e-08	-2.59186e-07	9.80218e-08	-1.61164e-07	2.51969e-07	-9.19245e-08	1.60044e-07	9.52364e-08	-2.62714e-08	6.89651e-08	-4.06949e-08	1.59909e-08	-2.47040e-08	-2.44786e-07	8.59660e-08	-1.58820e-07
12.706	1.24763e-07	-4.84115e-08	7.63517e-08	2.37596e-06	1.12165e-06	3.49761e-06	-1.19358e-07	8.48592e-08	-3.44991e-08	-2.60814e-07	9.86376e-08	-1.62176e-07	2.52376e-07	-9.20731e-08	1.60303e-07	9.57450e-08	-2.64116e-08	6.93333e-08	-4.18847e-08	1.64584e-08	-2.54263e-08	-2.45343e-07	8.61616e-08	-1.59181e-07
12.730	1.23532e-07	-4.79336e-08	7.55980e-08	2.37407e-06	1.12249e-06	3.49656e-06	-1.21352e-07	8.62767e-08	-3.50753e-08	-2.62440e-07	9.92525e-08	-1.63187e-07	2.52782e-07	-9.22212e-08	1.60561e-07	9.62551e-08	-2.65524e-08	6.97027e-08	-4.30724e-08	1.69251e-08	-2.61473e-08	-2.45895e-07	8.63553e-08	-1.59539e-07
12.755	1.22296e-07	-4.74542e-08	7.48419e-08	2.37216e-06	1.12333e-06	3.49549e-06	-1.23343e-07	8.76920e-08	-3.56507e-08	-2.64063e-07	9.98663e-08	-1.64196e-07	2.53186e-07	-9.23686e-08	1.60818e-07	9.67667e-08	-2.66935e-08	7.00732e-08	-4.42581e-08	1.73910e-08	-2.68671e-08	-2.46441e-07	8.65473e-08	-1.59894e-07
12.780	1.21057e-07	-4.69733e-08	7.40835e-08	2.37024e-06	1.12415e-06	3.49440e-06	-1.25330e-07	8.91048e-08	-3.62251e-08	-2.65683e-07	1.00479e-07	-1.65204e-07	2.53589e-07	-9.25155e-08	1.61073e-07	9.72799e-08	-2.68351e-08	7.04449e-08	-4.54416e-08	1.78561e-08	-2.75856e-08	-2.46983e-07	8.67375e-08	-1.60245e-07
12.804	1.19814e-07	-4.64909e-08	7.33226e-08	2.36831e-06	1.12497e-06	3.49328e-06	-1.27314e-07	9.05154e-08	-3.67985e-08	-2.67300e-07	1.01091e-07	-1.66209e-07	2.53990e-07	-9.26618e-08	1.61328e-07	9.77946e-08	-2.69771e-08	7.08176e-08	-4.66230e-08	1.83203e-08	-2.83027e-08	-2.47519e-07	8.69258e-08	-1.60593e-07
12.829	1.18566e-07	-4.60070e-08	7.25595e-08	2.36637e-06	1.12577e-06	3.49214e-06	-1.29294e-07	9.19234e-08	-3.73710e-08	-2.68914e-07	1.01701e-07	-1.67213e-07	2.54389e-07	-9.28075e-08	1.61582e-07	9.83109e-08	-2.71195e-08	7.11914e-08	-4.78021e-08	1.87836e-08	-2.90185e-08	-2.48050e-07	8.71123e-08	-1.60938e-07
12.853	1.17316e-07	-4.55217e-08	7.17940e-08	2.36441e-06	1.12656e-06	3.49097e-06	-1.31271e-07	9.33290e-08	-3.79424e-08	-2.70525e-07	1.02310e-07	-1.68215e-07	2.54787e-07	-9.29527e-08	1.61834e-07	9.88286e-08	-2.72623e-08	7.15663e-08	-4.89790e-08	1.92461e-08	-2.97329e-08	-2.48576e-07	8.72970e-08	-1.61279e-07
12.878	1.16061e-07	-4.50349e-08	7.10263e-08	2.36244e-06	1.12734e-06	3.48978e-06	-1.33245e-07	9.47321e-08	-3.85128e-08	-2.72133e-07	1.02918e-07	-1.69215e-07	2.55184e-07	-9.30973e-08	1.62086e-07	9.93478e-08	-2.74055e-08	7.19423e-08	-5.01535e-08	1.97076e-08	-3.04459e-08	-2.49096e-07	8.74798e-08	-1.61617e-07
12.902	1.14803e-07	-4.45467e-08	7.02563e-08	2.36046e-06	1.12811e-06	3.48857e-06	-1.35215e-07	9.61326e-08	-3.90822e-08	-2.73738e-07	1.03525e-07	-1.70213e-07	2.55578e-07	-9.32413e-08	1.62337e-07	9.98686e-08	-2.75492e-08	7.23194e-08	-5.13256e-08	2.01682e-08	-3.11575e-08	-2.49612e-07	8.76607e-08	-1.61951e-07
12.927	1.13541e-07	-4.40570e-08	6.94841e-08	2.35847e-06	1.12887e-06	3.48734e-06	-1.37181e-07	9.75304e-08	-3.96504e-08	-2.75340e-07	1.04131e-07	-1.71208e-07	2.55972e-07	-9.33848e-08	1.62587e-07	1.00391e-07	-2.76932e-08	7.26976e-08	-5.24954e-08	2.06278e-08	-3.18676e-08	-2.50121e-07	8.78397e-08	-1.62282e-07
12.952	1.12276e-07	-4.35660e-08	6.87097e-08	2.35646e-06	1.12962e-06	3.48608e-06	-1.39143e-07	9.89255e-08	-4.02176e-08	-2.76938e-07	1.04736e-07	-1.72202e-07	2.56363e-07	-9.35277e-08	1.62836e-07	1.00915e-07	-2.78377e-08	7.30769e-08	-5.36626e-08	2.10865e-08	-3.25762e-08	-2.50626e-07	8.80169e-08	-1.62609e-07
12.976	1.11007e-07	-4.30736e-08	6.79331e-08	2.35445e-06	1.13035e-06	3.48480e-06	-1.41102e-07	1.00318e-07	-4.07837e-08	-2.78533e-07	1.05339e-07	-1.73194e-07	2.56753e-07	-9.36700e-08	1.63083e-07	1.01440e-07	-2.79826e-08	7.34572e-08	-5.48274e-08	2.15442e-08	-3.32832e-08	-2.51125e-07	8.81922e-08	-1.62933e-07
13.001	1.09734e-07	-4.25799e-08	6.71544e-08	2.35242e-06	1.13108e-06	3.48350e-06	-1.43056e-07	1.01708e-07	-4.13486e-08	-2.80124e-07	1.05941e-07	-1.74184e-07	2.57142e-07	-9.38118e-08	1.63330e-07	1.01966e-07	-2.81279e-08	7.38386e-08	-5.59896e-08	2.20009e-08	-3.39888e-08	-2.51619e-07	8.83655e-08	-1.63253e-07
13.025	1.08458e-07	-4.20847e-08	6.63735e-08	2.35038e-06	1.13180e-06	3.48218e-06	-1.45007e-07	1.03094e-07	-4.19124e-08	-2.81712e-07	1.06541e-07	-1.75171e-07	2.57529e-07	-9.39531e-08	1.63576e-07	1.02495e-07	-2.82736e-08	7.42210e-08	-5.71492e-08	2.24565e-08	-3.46927e-08	-2.52107e-07	8.85369e-08	-1.63570e-07
13.050	1.07179e-07	-4.15883e-08	6.55906e-08	2.34833e-06	1.13250e-06	3.48083e-06	-1.46953e-07	1.04478e-07	-4.24750e-08	-2.83296e-07	1.07140e-07	-1.76156e-07	2.57915e-07	-9.40938e-08	1.63821e-07	1.03024e-07	-2.84196e-08	7.46045e-08	-5.83062e-08	2.29112e-08	-3.53951e-08	-2.52589e-07	8.87065e-08	-1.63883e-07
13.074	1.05896e-07	-4.10905e-08	6.48056e-08	2.34627e-06	1.13320e-06	3.47947e-06	-1.48896e-07	1.05859e-07	-4.30365e-08	-2.84877e-07	1.07738e-07	-1.77139e-07	2.58299e-07	-9.42339e-08	1.64065e-07	1.03555e-07	-2.85661e-08	7.49891e-08	-5.94605e-08	2.33647e-08	-3.60958e-08	-2.53067e-07	8.88740e-08	-1.64193e-07
13.099	1.04610e-07	-4.05915e-08	6.40185e-08	2.34420e-06	1.13388e-06	3.47808e-06	-1.50834e-07	1.07237e-07	-4.35967e-08	-2.86454e-07	1.08335e-07	-1.78120e-07	2.58682e-07	-9.43735e-08	1.64308e-07	1.04088e-07	-2.87130e-08	7.53747e-08	-6.06120e-08	2.38172e-08	-3.67948e-08	-2.53538e-07	8.90397e-08	-1.64499e-07
13.124	1.03321e-07	-4.00912e-08	6.32294e-08	2.34211e-06	1.13455e-06	3.47666e-06	-1.52768e-07	1.08612e-07	-4.41556e-08	-2.88028e-07	1.08930e-07	-1.79098e-07	2.59063e-07	-9.45126e-08	1.64550e-07	1.04622e-07	-2.88603e-08	7.57613e-08	-6.17608e-08	2.42686e-08	-3.74922e-08	-2.54004e-07	8.92033e-08	-1.64801e-07
13.148	1.02028e-07	-3.95896e-08	6.24383e-08	2.34002e-06	1.13521e-06	3.47523e-06	-1.54697e-07	1.09984e-07	-4.47134e-08	-2.89597e-07	1.09523e-07	-1.80074e-07	2.59443e-07	-9.46511e-08	1.64792e-07	1.05157e-07	-2.90080e-08	7.61490e-08	-6.29067e-08	2.47189e-08	-3.81878e-08	-2.54465e-07	8.93650e-08	-1.65100e-07
13.173	1.00732e-07	-3.90867e-08	6.16452e-08	2.33791e-06	1.13587e-06	3.47378e-06	-1.56622e-07	1.11353e-07	-4.52698e-08	-2.91163e-07	1.10115e-07	-1.81047e-07	2.59821e-07	-9.47891e-08	1.65032e-07	1.05694e-07	-2.91561e-08	7.65377e-08	-6.40498e-08	2.51681e-08	-3.88817e-08	-2.54919e-07	8.95247e-08	-1.65395e-07
13.197	9.94329e-08	-3.85826e-08	6.08502e-08	2.33580e-06	1.13651e-06	3.47230e-06	-1.58543e-07	1.12718e-07	-4.58249e-08	-2.92724e-07	1.10706e-07	-1.82019e-07	2.60198e-07	-9.49266e-08	1.65271e-07	1.06232e-07	-2.93045e-08	7.69275e-08	-6.51899e-08	2.56161e-08	-3.95739e-08	-2.55369e-07	8.96825e-08	-1.65686e-07
13.222	9.81307e-08	-3.80774e-08	6.00533e-08	2.33367e-06	1.13714e-06	3.47080e-06	-1.60459e-07	1.14080e-07	-4.63788e-08	-2.94282e-07	1.11295e-07	-1.82987e-07	2.60573e-07	-9.50635e-08	1.65510e-07	1.06772e-07	-2.94534e-08	7.73182e-08	-6.63271e-08	2.60629e-08	-4.02642e-08	-2.55812e-07	8.98382e-08	-1.65974e-07
13.246	9.68254e-08	-3.75709e-08	5.92545e-08	2.33153e-06	1.13775e-06	3.46929e-06	-1.62371e-07	1.15439e-07	-4.69313e-08	-2.95836e-07	1.11882e-07	-1.83953e-07	2.60947e-07	-9.51999e-08	1.65747e-07	1.07313e-07	-2.96026e-08	7.77100e-08	-6.74613e-08	2.65086e-08	-4.09527e-08	-2.56250e-07	8.99920e-08	-1.66258e-07
13.271	9.55171e-08	-3.70632e-08	5.84539e-08	2.32938e-06	1.13836e-06	3.46775e-06	-1.64278e-07	1.16795e-07	-4.74824e-08	-2.97385e-07	1.12468e-07	-1.84917e-07	2.61319e-07	-9.53358e-08	1.65984e-07	1.07855e-07	-2.97522e-08	7.81028e-08	-6.85925e-08	2.69531e-08	-4.16394e-08	-2.56682e-07	9.01437e-08	-1.66538e-07
13.296	9.42057e-08	-3.65544e-08	5.76514e-08	2.32723e-06	1.13896e-06	3.46619e-06	-1.66180e-07	1.18147e-07	-4.80322e-08	-2.98930e-07	1.13053e-07	-1.85877e-07	2.61690e-07	-9.54712e-08	1.66219e-07	1.08399e-07	-2.99023e-08	7.84965e-08	-6.97205e-08	2.73964e-08	-4.23242e-08	-2.57108e-07	9.02934e-08	-1.66815e-07
13.320	9.28915e-08	-3.60444e-08	5.68471e-08	2.32506e-06	1.13955e-06	3.46461e-06	-1.68077e-07	1.19496e-07	-4.85806e-08	-3.00471e-07	1.13636e-07	-1.86836e-07	2.62060e-07	-9.56060e-08	1.66454e-07	1.08944e-07	-3.00526e-08	7.88913e-08	-7.08454e-08	2.78384e-08	-4.30070e-08	-2.57529e-07	9.04410e-08	-1.67088e-07
13.345	9.15743e-08	-3.55333e-08	5.60410e-08	2.32288e-06	1.14012e-06	3.46301e-06	-1.69969e-07	1.20842e-07	-4.91275e-08	-3.02008e-07	1.14217e-07	-1.87791e-07	2.62428e-07	-9.57404e-08	1.66688e-07	1.09490e-07	-3.02034e-08	7.92871e-08	-7.19672e-08	2.82792e-08	-4.36880e-08	-2.57943e-07	9.05867e-08	-1.67357e-07
13.369	9.02542e-08	-3.50211e-08	5.52332e-08	2.32070e-06	1.14069e-06	3.46138e-06	-1.71857e-07	1.22184e-07	-4.96731e-08	-3.03540e-07	1.14796e-07	-1.88744e-07	2.62795e-07	-9.58742e-08	1.66921e-07	1.10038e-07	-3.03545e-08	7.96838e-08	-7.30857e-08	2.87187e-08	-4.43670e-08	-2.58352e-07	9.07302e-08	-1.67622e-07
13.394	8.89313e-08	-3.45078e-08	5.44236e-08	2.31850e-06	1.14124e-06	3.45974e-06	-1.73739e-07	1.23522e-07	-5.02171e-08	-3.05068e-07	1.15374e-07	-1.89694e-07	2.63161e-07	-9.60075e-08	1.67153e-07	1.10588e-07	-3.05060e-08	8.00815e-08	-7.42009e-08	2.91569e-08	-4.50440e-08	-2.58755e-07	9.08718e-08	-1.67883e-07
13.418	8.76057e-08	-3.39934e-08	5.36123e-08	2.31629e-06	1.14179e-06	3.45808e-06	-1.75616e-07	1.24857e-07	-5.07597e-08	-3.06591e-07	1.15950e-07	-1.90641e-07	2.63525e-07	-9.61403e-08	1.67384e-07	1.11138e-07	-3.06579e-08	8.04802e-08	-7.53129e-08	2.95939e-08	-4.57190e-08	-2.59152e-07	9.10112e-08	-1.68141e-07
13.443	8.62773e-08	-3.34779e-08	5.27994e-08	2.31408e-06	1.14232e-06	3.45640e-06	-1.77488e-07	1.26188e-07	-5.13009e-08	-3.08110e-07	1.16525e-07	-1.91586e-07	2.63887e-07	-9.62726e-08	1.67615e-07	1.11690e-07	-3.08102e-08	8.08799e-08	-7.64215e-08	3.00295e-08	-4.63920e-08	-2.59543e-07	9.11486e-08	-1.68395e-07
13.468	8.49462e-08	-3.29614e-08	5.19848e-08	2.31185e-06	1.14284e-06	3.45470e-06	-1.79355e-07	1.27515e-07	-5.18405e-08	-3.09624e-07	1.17097e-07	-1.92527e-07	2.64249e-07	-9.64044e-08	1.67844e-07	1.12243e-07	-3.09628e-08	8.12805e-08	-7.75267e-08	3.04638e-08	-4.70629e-08	-2.59929e-07	9.12839e-08	-1.68645e-07
13.492	8.36125e-08	-3.24439e-08	5.11686e-08	2.30962e-06	1.14335e-06	3.45298e-06	-1.81217e-07	1.28839e-07	-5.23786e-08	-3.11134e-07	1.17668e-07	-1.93466e-07	2.64608e-07	-9.65357e-08	1.68073e-07	1.12798e-07	-3.11157e-08	8.16821e-08	-7.86285e-08	3.08967e-08	-4.77318e-08	-2.60308e-07	9.14171e-08	-1.68891e-07
13.517	8.22762e-08	-3.19254e-08	5.03508e-08	2.30738e-06	1.14386e-06	3.45123e-06	-1.83073e-07	1.30158e-07	-5.29151e-08	-3.12639e-07	1.18237e-07	-1.94401e-07	2.64967e-07	-9.66665e-08	1.68300e-07	1.13354e-07	-3.12691e-08	8.20846e-08	-7.97268e-08	3.13283e-08	-4.83985e-08	-2.60681e-07	9.15482e-08	-1.69133e-07
13.541	8.09374e-08	-3.14059e-08	4.95315e-08	2.30513e-06	1.14435e-06	3.44947e-06	-1.84924e-07	1.31474e-07	-5.34501e-08	-3.14139e-07	1.18805e-07	-1.95334e-07	2.65324e-07	-9.67969e-08	1.68527e-07	1.13911e-07	-3.14228e-08	8.24880e-08	-8.08215e-08	3.17585e-08	-4.90631e-08	-2.61048e-07	9.16772e-08	-1.69371e-07
13.566	7.95960e-08	-3.08854e-08	4.87106e-08	2.30287e-06	1.14483e-06	3.44769e-06	-1.86770e-07	1.32786e-07	-5.39835e-08	-3.15634e-07	1.19370e-07	-1.96264e-07	2.65680e-07	-9.69267e-08	1.68753e-07	1.14469e-07	-3.15768e-08	8.28924e-08	-8.19128e-08	3.21872e-08	-4.97255e-08	-2.61410e-07	9.18041e-08	-1.69606e-07
13.591	7.82522e-08	-3.03639e-08	4.78882e-08	2.30060e-06	1.14530e-06	3.44589e-06	-1.88610e-07	1.34094e-07	-5.45153e-08	-3.17124e-07	1.19934e-07	-1.97190e-07	2.66035e-07	-9.70560e-08	1.68979e-07	1.15029e-07	-3.17312e-08	8.32978e-08	-8.30004e-08	3.26146e-08	-5.03858e-08	-2.61765e-07	9.19288e-08	-1.69836e-07
13.615	7.69059e-08	-2.98416e-08	4.70643e-08	2.29832e-06	1.14576e-06	3.44408e-06	-1.90444e-07	1.35398e-07	-5.50455e-08	-3.18609e-07	1.20495e-07	-1.98114e-07	2.66388e-07	-9.71849e-08	1.69203e-07	1.15590e-07	-3.18860e-08	8.37040e-08	-8.40844e-08	3.30406e-08	-5.10438e-08	-2.62114e-07	9.20514e-08	-1.70063e-07
13.640	7.55573e-08	-2.93183e-08	4.62390e-08	2.29604e-06	1.14620e-06	3.44224e-06	-1.92273e-07	1.36699e-07	-5.55740e-08	-3.20089e-07	1.21055e-07	-1.99034e-07	2.66740e-07	-9.73133e-08	1.69426e-07	1.16152e-07	-3.20411e-08	8.41112e-08	-8.51647e-08	3.34651e-08	-5.16996e-08	-2.62457e-07	9.21719e-08	-1.70285e-07
13.664	7.42063e-08	-2.87941e-08	4.54123e-08	2.29374e-06	1.14664e-06	3.44038e-06	-1.94095e-07	1.37995e-07	-5.61009e-08	-3.21564e-07	1.21613e-07	-1.99951e-07	2.67090e-07	-9.74412e-08	1.69649e-07	1.16716e-07	-3.21965e-08	8.45192e-08	-8.62412e-08	3.38881e-08	-5.23531e-08	-2.62794e-07	9.22903e-08	-1.70504e-07
13.689	7.28531e-08	-2.82690e-08	4.45841e-08	2.29144e-06	1.14707e-06	3.43851e-06	-1.95913e-07	1.39286e-07	-5.66261e-08	-3.23034e-07	1.22169e-07	-2.00865e-07	2.67440e-07	-9.75686e-08	1.69871e-07	1.17280e-07	-3.23523e-08	8.49282e-08	-8.73141e-08	3.43097e-08	-5.30044e-08	-2.63125e-07	9.24064e-08	-1.70719e-07
13.713	7.14977e-08	-2.77430e-08	4.37546e-08	2.28913e-06	1.14749e-06	3.43661e-06	-1.97724e-07	1.40574e-07	-5.71497e-08	-3.24499e-07	1.22723e-07	-2.01776e-07	2.67788e-07	-9.76956e-08	1.70092e-07	1.17846e-07	-3.25084e-08	8.53380e-08	-8.83831e-08	3.47297e-08	-5.36534e-08	-2.63450e-07	9.25205e-08	-1.70929e-07
13.738	7.01400e-08	-2.72162e-08	4.29238e-08	2.28681e-06	1.14789e-06	3.43470e-06	-1.99529e-07	1.41858e-07	-5.76715e-08	-3.25958e-07	1.23275e-07	-2.02684e-07	2.68134e-07	-9.78220e-08	1.70312e-07	1.18414e-07	-3.26649e-08	8.57488e-08	-8.94482e-08	3.51483e-08	-5.43000e-08	-2.63768e-07	9.26323e-08	-1.71136e-07
13.763	6.87802e-08	-2.66886e-08	4.20916e-08	2.28449e-06	1.14829e-06	3.43277e-06	-2.01329e-07	1.43137e-07	-5.81916e-08	-3.27412e-07	1.23824e-07	-2.03588e-07	2.68480e-07	-9.79481e-08	1.70532e-07	1.18982e-07	-3.28217e-08	8.61604e-08	-9.05095e-08	3.55653e-08	-5.49442e-08	-2.64080e-07	9.27420e-08	-1.71338e-07
13.787	6.74184e-08	-2.61601e-08	4.12582e-08	2.28215e-06	1.14867e-06	3.43083e-06	-2.03122e-07	1.44412e-07	-5.87099e-08	-3.28861e-07	1.24372e-07	-2.04488e-07	2.68824e-07	-9.80736e-08	1.70750e-07	1.19552e-07	-3.29788e-08	8.65729e-08	-9.15669e-08	3.59808e-08	-5.55861e-08	-2.64387e-07	9.28495e-08	-1.71537e-07
13.812	6.60544e-08	-2.56309e-08	4.04235e-08	2.27981e-06	1.14905e-06	3.42886e-06	-2.04909e-07	1.45683e-07	-5.92265e-08	-3.30304e-07	1.24918e-07	-2.05386e-07	2.69167e-07	-9.81987e-08	1.70968e-07	1.20123e-07	-3.31363e-08	8.69863e-08	-9.26203e-08	3.63947e-08	-5.62256e-08	-2.64686e-07	9.29548e-08	-1.71732e-07
13.836	6.46885e-08	-2.51009e-08	3.95876e-08	2.27746e-06	1.14941e-06	3.42688e-06	-2.06690e-07	1.46949e-07	-5.97413e-08	-3.31742e-07	1.25462e-07	-2.06280e-07	2.69508e-07	-9.83233e-08	1.71185e-07	1.20695e-07	-3.32941e-08	8.74005e-08	-9.36697e-08	3.68071e-08	-5.68626e-08	-2.64980e-07	9.30579e-08	-1.71922e-07
13.861	6.33206e-08	-2.45701e-08	3.87505e-08	2.27511e-06	1.14976e-06	3.42487e-06	-2.08465e-07	1.48211e-07	-6.02543e-08	-3.33174e-07	1.26004e-07	-2.07170e-07	2.69849e-07	-9.84475e-08	1.71401e-07	1.21268e-07	-3.34522e-08	8.78156e-08	-9.47151e-08	3.72179e-08	-5.74972e-08	-2.65267e-07	9.31588e-08	-1.72109e-07
13.885	6.19508e-08	-2.40386e-08	3.79122e-08	2.27275e-06	1.15011e-06	3.42285e-06	-2.10234e-07	1.49468e-07	-6.07655e-08	-3.34600e-07	1.26543e-07	-2.08057e-07	2.70188e-07	-9.85712e-08	1.71617e-07	1.21842e-07	-3.36107e-08	8.82315e-08	-9.57564e-08	3.76270e-08	-5.81294e-08	-2.65548e-07	9.32575e-08	-1.72291e-07
13.910	6.05792e-08	-2.35063e-08	3.70728e-08	2.27038e-06	1.15044e-06	3.42082e-06	-2.11996e-07	1.50721e-07	-6.12749e-08	-3.36021e-07	1.27080e-07	-2.08941e-07	2.70526e-07	-9.86945e-08	1.71831e-07	1.22418e-07	-3.37694e-08	8.86482e-08	-9.67936e-08	3.80346e-08	-5.87590e-08	-2.65823e-07	9.33540e-08	-1.72469e-07
13.935	5.92057e-08	-2.29734e-08	3.62323e-08	2.26800e-06	1.15076e-06	3.41876e-06	-2.13752e-07	1.51970e-07	-6.17824e-08	-3.37436e-07	1.27616e-07	-2.09821e-07	2.70862e-07	-9.88173e-08	1.72045e-07	1.22994e-07	-3.39285e-08	8.90658e-08	-9.78266e-08	3.84405e-08	-5.93861e-08	-2.66091e-07	9.34482e-08	-1.72643e-07
13.959	5.78304e-08	-2.24398e-08	3.53907e-08	2.26562e-06	1.15107e-06	3.41669e-06	-2.15502e-07	1.53214e-07	-6.22881e-08	-3.38846e-07	1.28149e-07	-2.10697e-07	2.71198e-07	-9.89397e-08	1.72258e-07	1.23572e-07	-3.40879e-08	8.94842e-08	-9.88555e-08	3.88448e-08	-6.00107e-08	-2.66354e-07	9.35402e-08	-1.72813e-07
13.984	5.64535e-08	-2.19055e-08	3.45480e-08	2.26323e-06	1.15138e-06	3.41460e-06	-2.17245e-07	1.54453e-07	-6.27919e-08	-3.40249e-07	1.28679e-07	-2.11570e-07	2.71532e-07	-9.90617e-08	1.72470e-07	1.24151e-07	-3.42476e-08	8.99034e-08	-9.98801e-08	3.92474e-08	-6.06327e-08	-2.66609e-07	9.36300e-08	-1.72979e-07
14.008	5.50748e-08	-2.13705e-08	3.37043e-08	2.26083e-06	1.15167e-06	3.41250e-06	-2.18981e-07	1.55687e-07	-6.32938e-08	-3.41647e-07	1.29208e-07	-2.12439e-07	2.71865e-07	-9.91832e-08	1.72682e-07	1.24731e-07	-3.44076e-08	9.03235e-08	-1.00900e-07	3.96484e-08	-6.12521e-08	-2.66859e-07	9.37176e-08	-1.73141e-07
14.033	5.36946e-08	-2.08349e-08	3.28596e-08	2.25843e-06	1.15195e-06	3.41038e-06	-2.20711e-07	1.56917e-07	-6.37938e-08	-3.43039e-07	1.29734e-07	-2.13304e-07	2.72197e-07	-9.93042e-08	1.72893e-07	1.25312e-07	-3.45679e-08	9.07443e-08	-1.01917e-07	4.00476e-08	-6.18689e-08	-2.67101e-07	9.38029e-08	-1.73299e-07
14.057	5.23127e-08	-2.02987e-08	3.20140e-08	2.25602e-06	1.15222e-06	3.40824e-06	-2.22434e-07	1.58142e-07	-6.42918e-08	-3.44424e-07	1.30258e-07	-2.14166e-07	2.72528e-07	-9.94248e-08	1.73103e-07	1.25894e-07	-3.47285e-08	9.11659e-08	-1.02928e-07	4.04452e-08	-6.24831e-08	-2.67338e-07	9.38860e-08	-1.73452e-07
14.082	5.09293e-08	-1.97620e-08	3.11674e-08	2.25360e-06	1.15248e-06	3.40608e-06	-2.24150e-07	1.59363e-07	-6.47879e-08	-3.45804e-07	1.30780e-07	-2.15024e-07	2.72857e-07	-9.95450e-08	1.73312e-07	1.26478e-07	-3.48894e-08	9.15883e-08	-1.03936e-07	4.08410e-08	-6.30946e-08	-2.67568e-07	9.39668e-08	-1.73601e-07
14.107	4.95445e-08	-1.92246e-08	3.03199e-08	2.25118e-06	1.15273e-06	3.40391e-06	-2.25860e-07	1.60578e-07	-6.52821e-08	-3.47178e-07	1.31300e-07	-2.15878e-07	2.73185e-07	-9.96648e-08	1.73521e-07	1.27062e-07	-3.50506e-08	9.20114e-08	-1.04939e-07	4.12352e-08	-6.37035e-08	-2.67792e-07	9.40453e-08	-1.73746e-07
14.131	4.81581e-08	-1.86867e-08	2.94715e-08	2.24876e-06	1.15297e-06	3.40172e-06	-2.27563e-07	1.61789e-07	-6.57743e-08	-3.48545e-07	1.31817e-07	-2.16728e-07	2.73512e-07	-9.97841e-08	1.73728e-07	1.27647e-07	-3.52121e-08	9.24353e-08	-1.05937e-07	4.16275e-08	-6.43097e-08	-2.68009e-07	9.41216e-08	-1.73887e-07
14.156	4.67704e-08	-1.81482e-08	2.86222e-08	2.24632e-06	1.15320e-06	3.39952e-06	-2.29259e-07	1.62994e-07	-6.62644e-08	-3.49906e-07	1.32332e-07	-2.17575e-07	2.73838e-07	-9.99030e-08	1.73935e-07	1.28234e-07	-3.53738e-08	9.28600e-08	-1.06931e-07	4.20181e-08	-6.49131e-08	-2.68220e-07	9.41956e-08	-1.74024e-07
14.180	4.53814e-08	-1.76092e-08	2.77722e-08	2.24388e-06	1.15342e-06	3.39730e-06	-2.30948e-07	1.64195e-07	-6.67526e-08	-3.51261e-07	1.32844e-07	-2.18417e-07	2.74163e-07	-1.00022e-07	1.74142e-07	1.28821e-07	-3.55359e-08	9.32854e-08	-1.07921e-07	4.24070e-08	-6.55138e-08	-2.68424e-07	9.42673e-08	-1.74157e-07
14.205	4.39910e-08	-1.70697e-08	2.69213e-08	2.24144e-06	1.15362e-06	3.39506e-06	-2.32630e-07	1.65391e-07	-6.72388e-08	-3.52610e-07	1.33354e-07	-2.19256e-07	2.74487e-07	-1.00140e-07	1.74347e-07	1.29410e-07	-3.56982e-08	9.37116e-08	-1.08906e-07	4.27940e-08	-6.61118e-08	-2.68622e-07	9.43368e-08	-1.74285e-07
14.230	4.25994e-08	-1.65297e-08	2.60697e-08	2.23899e-06	1.15382e-06	3.39281e-06	-2.34305e-07	1.66582e-07	-6.77229e-08	-3.53952e-07	1.33862e-07	-2.20090e-07	2.74809e-07	-1.00257e-07	1.74552e-07	1.29999e-07	-3.58609e-08	9.41385e-08	-1.09886e-07	4.31793e-08	-6.67069e-08	-2.68813e-07	9.44040e-08	-1.74409e-07
14.254	4.12066e-08	-1.59893e-08	2.52174e-08	2.23653e-06	1.15401e-06	3.39055e-06	-2.35972e-07	1.67767e-07	-6.82049e-08	-3.55288e-07	1.34367e-07	-2.20921e-07	2.75131e-07	-1.00374e-07	1.74756e-07	1.30590e-07	-3.60237e-08	9.45661e-08	-1.10862e-07	4.35627e-08	-6.72993e-08	-2.68998e-07	9.44688e-08	-1.74529e-07
14.279	3.98127e-08	-1.54484e-08	2.43643e-08	2.23407e-06	1.15419e-06	3.38826e-06	-2.37633e-07	1.68948e-07	-6.86849e-08	-3.56617e-07	1.34870e-07	-2.21748e-07	2.75451e-07	-1.00491e-07	1.74959e-07	1.31181e-07	-3.61869e-08	9.49944e-08	-1.11833e-07	4.39443e-08	-6.78889e-08	-2.69176e-07	9.45314e-08	-1.74644e-07
14.303	3.84176e-08	-1.49071e-08	2.35105e-08	2.23161e-06	1.15436e-06	3.38596e-06	-2.39287e-07	1.70124e-07	-6.91628e-08	-3.57940e-07	1.35370e-07	-2.22570e-07	2.75770e-07	-1.00608e-07	1.75162e-07	1.31774e-07	-3.63503e-08	9.54234e-08	-1.12800e-07	4.43241e-08	-6.84756e-08	-2.69348e-07	9.45917e-08	-1.74756e-07
14.328	3.70215e-08	-1.43653e-08	2.26562e-08	2.22914e-06	1.15451e-06	3.38365e-06	-2.40933e-07	1.71294e-07	-6.96386e-08	-3.59257e-07	1.35868e-07	-2.23389e-07	2.76088e-07	-1.00724e-07	1.75364e-07	1.32367e-07	-3.65140e-08	9.58531e-08	-1.13761e-07	4.47020e-08	-6.90594e-08	-2.69513e-07	9.46497e-08	-1.74863e-07
14.352	3.56244e-08	-1.38232e-08	2.18012e-08	2.22666e-06	1.15466e-06	3.38132e-06	-2.42572e-07	1.72459e-07	-7.01123e-08	-3.60566e-07	1.36363e-07	-2.24203e-07	2.76405e-07	-1.00839e-07	1.75565e-07	1.32962e-07	-3.66780e-08	9.62836e-08	-1.14719e-07	4.50781e-08	-6.96404e-08	-2.69671e-07	9.47054e-08	-1.74966e-07
14.377	3.42263e-08	-1.32807e-08	2.09456e-08	2.22418e-06	1.15480e-06	3.37898e-06	-2.44203e-07	1.73619e-07	-7.05839e-08	-3.61869e-07	1.36856e-07	-2.25013e-07	2.76720e-07	-1.00954e-07	1.75766e-07	1.33557e-07	-3.68422e-08	9.67146e-08	-1.15671e-07	4.54523e-08	-7.02185e-08	-2.69823e-07	9.47587e-08	-1.75064e-07
14.402	3.28273e-08	-1.27379e-08	2.00894e-08	2.22170e-06	1.15493e-06	3.37662e-06	-2.45827e-07	1.74774e-07	-7.10533e-08	-3.63166e-07	1.37346e-07	-2.25819e-07	2.77035e-07	-1.01069e-07	1.75966e-07	1.34153e-07	-3.70067e-08	9.71464e-08	-1.16618e-07	4.58246e-08	-7.07937e-08	-2.69969e-07	9.48098e-08	-1.75159e-07
14.426	3.14274e-08	-1.21947e-08	1.92327e-08	2.21921e-06	1.15504e-06	3.37425e-06	-2.47444e-07	1.75923e-07	-7.15206e-08	-3.64455e-07	1.37834e-07	-2.26621e-07	2.77349e-07	-1.01184e-07	1.76165e-07	1.34750e-07	-3.71714e-08	9.75788e-08	-1.17561e-07	4.61950e-08	-7.13659e-08	-2.70107e-07	9.48585e-08	-1.75249e-07
14.451	3.00267e-08	-1.16512e-08	1.83755e-08	2.21671e-06	1.15515e-06	3.37186e-06	-2.49053e-07	1.77067e-07	-7.19857e-08	-3.65738e-07	1.38319e-07	-2.27419e-07	2.77661e-07	-1.01298e-07	1.76363e-07	1.35348e-07	-3.73364e-08	9.80118e-08	-1.18499e-07	4.65635e-08	-7.19352e-08	-2.70240e-07	9.49050e-08	-1.75335e-07
14.475	2.86252e-08	-1.11073e-08	1.75178e-08	2.21421e-06	1.15525e-06	3.36946e-06	-2.50655e-07	1.78206e-07	-7.24486e-08	-3.67014e-07	1.38802e-07	-2.28212e-07	2.77972e-07	-1.01411e-07	1.76561e-07	1.35947e-07	-3.75016e-08	9.84455e-08	-1.19432e-07	4.69301e-08	-7.25015e-08	-2.70365e-07	9.49491e-08	-1.75416e-07
14.500	2.72230e-08	-1.05633e-08	1.66597e-08	2.21171e-06	1.15533e-06	3.36704e-06	-2.52249e-07	1.79339e-07	-7.29094e-08	-3.68283e-07	1.39281e-07	-2.29001e-07	2.78283e-07	-1.01524e-07	1.76758e-07	1.36547e-07	-3.76670e-08	9.88798e-08	-1.20359e-07	4.72947e-08	-7.30648e-08	-2.70484e-07	9.49908e-08	-1.75493e-07
14.524	2.58201e-08	-1.00189e-08	1.58012e-08	2.20920e-06	1.15541e-06	3.36461e-06	-2.53835e-07	1.80467e-07	-7.33679e-08	-3.69545e-07	1.39759e-07	-2.29786e-07	2.78592e-07	-1.01637e-07	1.76955e-07	1.37147e-07	-3.78327e-08	9.93147e-08	-1.21282e-07	4.76574e-08	-7.36251e-08	-2.70596e-07	9.50303e-08	-1.75566e-07
14.549	2.44166e-08	-9.47430e-09	1.49423e-08	2.20669e-06	1.15548e-06	3.36217e-06	-2.55414e-07	1.81589e-07	-7.38242e-08	-3.70800e-07	1.40233e-07	-2.30567e-07	2.78900e-07	-1.01750e-07	1.77150e-07	1.37749e-07	-3.79986e-08	9.97503e-08	-1.22200e-07	4.80181e-08	-7.41823e-08	-2.70702e-07	9.50674e-08	-1.75635e-07
14.574	2.30125e-08	-8.92947e-09	1.40830e-08	2.20418e-06	1.15554e-06	3.35971e-06	-2.56984e-07	1.82706e-07	-7.42782e-08	-3.72048e-07	1.40705e-07	-2.31343e-07	2.79207e-07	-1.01862e-07	1.77345e-07	1.38351e-07	-3.81647e-08	1.00186e-07	-1.23113e-07	4.83769e-08	-7.47366e-08	-2.70801e-07	9.51022e-08	-1.75699e-07
14.598	2.16079e-08	-8.38444e-09	1.32234e-08	2.20166e-06	1.15558e-06	3.35724e-06	-2.58548e-07	1.83818e-07	-7.47300e-08	-3.73289e-07	1.41175e-07	-2.32114e-07	2.79513e-07	-1.01973e-07	1.77540e-07	1.38954e-07	-3.83311e-08	1.00623e-07	-1.24021e-07	4.87336e-08	-7.52877e-08	-2.70894e-07	9.51346e-08	-1.75759e-07
14.623	2.02028e-08	-7.83921e-09	1.23635e-08	2.19914e-06	1.15562e-06	3.35476e-06	-2.60103e-07	1.84923e-07	-7.51795e-08	-3.74523e-07	1.41641e-07	-2.32882e-07	2.79818e-07	-1.02085e-07	1.77734e-07	1.39558e-07	-3.84977e-08	1.01060e-07	-1.24924e-07	4.90884e-08	-7.58358e-08	-2.70979e-07	9.51648e-08	-1.75815e-07
14.647	1.87972e-08	-7.29382e-09	1.15034e-08	2.19661e-06	1.15565e-06	3.35226e-06	-2.61650e-07	1.86023e-07	-7.56268e-08	-3.75750e-07	1.42105e-07	-2.33644e-07	2.80122e-07	-1.02195e-07	1.77927e-07	1.40163e-07	-3.86645e-08	1.01498e-07	-1.25822e-07	4.94412e-08	-7.63808e-08	-2.71058e-07	9.51925e-08	-1.75866e-07
14.672	1.73913e-08	-6.74828e-09	1.06430e-08	2.19408e-06	1.15566e-06	3.34974e-06	-2.63190e-07	1.87118e-07	-7.60718e-08	-3.76969e-07	1.42566e-07	-2.34403e-07	2.80425e-07	-1.02306e-07	1.78119e-07	1.40768e-07	-3.88315e-08	1.01937e-07	-1.26715e-07	4.97919e-08	-7.69227e-08	-2.71131e-07	9.52180e-08	-1.75913e-07
14.696	1.59850e-08	-6.20260e-09	9.78238e-09	2.19155e-06	1.15567e-06	3.34722e-06	-2.64721e-07	1.88207e-07	-7.65144e-08	-3.78181e-07	1.43025e-07	-2.35156e-07	2.80727e-07	-1.02416e-07	1.78311e-07	1.41374e-07	-3.89987e-08	1.02376e-07	-1.27602e-07	5.01407e-08	-7.74615e-08	-2.71197e-07	9.52411e-08	-1.75955e-07
14.721	1.45784e-08	-5.65681e-09	8.92159e-09	2.18901e-06	1.15567e-06	3.34468e-06	-2.66245e-07	1.89290e-07	-7.69548e-08	-3.79386e-07	1.43481e-07	-2.35906e-07	2.81028e-07	-1.02526e-07	1.78502e-07	1.41981e-07	-3.91661e-08	1.02815e-07	-1.28484e-07	5.04874e-08	-7.79971e-08	-2.71256e-07	9.52618e-08	-1.75994e-07
14.746	1.31716e-08	-5.11093e-09	8.06065e-09	2.18647e-06	1.15566e-06	3.34213e-06	-2.67760e-07	1.90367e-07	-7.73928e-08	-3.80584e-07	1.43934e-07	-2.36650e-07	2.81328e-07	-1.02635e-07	1.78692e-07	1.42589e-07	-3.93338e-08	1.03255e-07	-1.29362e-07	5.08320e-08	-7.85295e-08	-2.71308e-07	9.52802e-08	-1.76028e-07
14.770	1.17645e-08	-4.56496e-09	7.19959e-09	2.18393e-06	1.15563e-06	3.33956e-06	-2.69267e-07	1.91439e-07	-7.78285e-08	-3.81774e-07	1.44384e-07	-2.37390e-07	2.81626e-07	-1.02744e-07	1.78882e-07	1.43197e-07	-3.95016e-08	1.03696e-07	-1.30233e-07	5.11746e-08	-7.90588e-08	-2.71354e-07	9.52963e-08	-1.76057e-07
14.795	1.03574e-08	-4.01894e-09	6.33843e-09	2.18138e-06	1.15560e-06	3.33699e-06	-2.70767e-07	1.92505e-07	-7.82618e-08	-3.82957e-07	1.44831e-07	-2.38126e-07	2.81924e-07	-1.02853e-07	1.79071e-07	1.43806e-07	-3.96696e-08	1.04137e-07	-1.31100e-07	5.15151e-08	-7.95848e-08	-2.71393e-07	9.53100e-08	-1.76083e-07
14.819	8.95009e-09	-3.47288e-09	5.47721e-09	2.17884e-06	1.15556e-06	3.33440e-06	-2.72258e-07	1.93565e-07	-7.86928e-08	-3.84132e-07	1.45275e-07	-2.38857e-07	2.82221e-07	-1.02961e-07	1.79260e-07	1.44416e-07	-3.98378e-08	1.04578e-07	-1.31961e-07	5.18536e-08	-8.01077e-08	-2.71425e-07	9.53214e-08	-1.76104e-07
14.844	7.54276e-09	-2.92679e-09	4.61596e-09	2.17628e-06	1.15551e-06	3.33179e-06	-2.73741e-07	1.94619e-07	-7.91213e-08	-3.85300e-07	1.45717e-07	-2.39583e-07	2.82517e-07	-1.03069e-07	1.79448e-07	1.45026e-07	-4.00061e-08	1.05020e-07	-1.32817e-07	5.21899e-08	-8.06273e-08	-2.71451e-07	9.53304e-08	-1.76120e-07
14.868	6.13541e-09	-2.38071e-09	3.75471e-09	2.17373e-06	1.15545e-06	3.32918e-06	-2.75215e-07	1.95668e-07	-7.95475e-08	-3.86460e-07	1.46156e-07	-2.40304e-07	2.82811e-07	-1.03177e-07	1.79635e-07	1.45637e-07	-4.01747e-08	1.05463e-07	-1.33668e-07	5.25242e-08	-8.11437e-08	-2.71470e-07	9.53370e-08	-1.76133e-07
14.893	4.72811e-09	-1.83463e-09	2.89348e-09	2.17117e-06	1.15538e-06	3.32655e-06	-2.76681e-07	1.96710e-07	-7.99713e-08	-3.87613e-07	1.46592e-07	-2.41021e-07	2.83105e-07	-1.03284e-07	1.79821e-07	1.46249e-07	-4.03434e-08	1.05906e-07	-1.34513e-07	5.28564e-08	-8.16569e-08	-2.71482e-07	9.53414e-08	-1.76141e-07
14.918	3.32089e-09	-1.28860e-09	2.03230e-09	2.16862e-06	1.15530e-06	3.32391e-06	-2.78139e-07	1.97746e-07	-8.03927e-08	-3.88758e-07	1.47025e-07	-2.41733e-07	2.83398e-07	-1.03391e-07	1.80007e-07	1.46861e-07	-4.05123e-08	1.06349e-07	-1.35353e-07	5.31864e-08	-8.21668e-08	-2.71488e-07	9.53433e-08	-1.76144e-07
14.942	1.91381e-09	-7.42611e-10	1.17120e-09	2.16606e-06	1.15521e-06	3.32126e-06	-2.79589e-07	1.98777e-07	-8.08117e-08	-3.89895e-07	1.47455e-07	-2.42440e-07	2.83690e-07	-1.03497e-07	1.80193e-07	1.47474e-07	-4.06814e-08	1.06793e-07	-1.36188e-07	5.35143e-08	-8.26734e-08	-2.71487e-07	9.53430e-08	-1.76144e-07
14.967	5.06915e-10	-1.96697e-10	3.10218e-10	2.16349e-06	1.15511e-06	3.31860e-06	-2.81030e-07	1.99802e-07	-8.12282e-08	-3.91025e-07	1.47882e-07	-2.43143e-07	2.83980e-07	-1.03603e-07	1.80377e-07	1.48088e-07	-4.08506e-08	1.07237e-07	-1.37017e-07	5.38401e-08	-8.31767e-08	-2.71479e-07	9.53402e-08	-1.76139e-07
14.991	-8.99752e-10	3.49128e-10	-5.50624e-10	2.16093e-06	1.15500e-06	3.31592e-06	-2.82462e-07	2.00820e-07	-8.16423e-08	-3.92147e-07	1.48307e-07	-2.43840e-07	2.84270e-07	-1.03709e-07	1.80561e-07	1.48702e-07	-4.10200e-08	1.07682e-07	-1.37840e-07	5.41638e-08	-8.36767e-08	-2.71465e-07	9.53352e-08	-1.76129e-07
15.016	-2.30614e-09	8.94845e-10	-1.41130e-09	2.15836e-06	1.15488e-06	3.31324e-06	-2.83887e-07	2.01833e-07	-8.20539e-08	-3.93261e-07	1.48728e-07	-2.44533e-07	2.84559e-07	-1.03814e-07	1.80745e-07	1.49316e-07	-4.11895e-08	1.08127e-07	-1.38659e-07	5.44853e-08	-8.41733e-08	-2.71443e-07	9.53278e-08	-1.76116e-07
15.041	-3.71220e-09	1.44044e-09	-2.27177e-09	2.15579e-06	1.15475e-06	3.31054e-06	-2.85302e-07	2.02839e-07	-8.24631e-08	-3.94367e-07	1.49146e-07	-2.45221e-07	2.84847e-07	-1.03919e-07	1.80928e-07	1.49931e-07	-4.13592e-08	1.08572e-07	-1.39471e-07	5.48046e-08	-8.46667e-08	-2.71416e-07	9.53180e-08	-1.76098e-07
15.065	-5.11790e-09	1.98588e-09	-3.13201e-09	2.15322e-06	1.15461e-06	3.30783e-06	-2.86709e-07	2.03839e-07	-8.28698e-08	-3.95466e-07	1.49562e-07	-2.45904e-07	2.85134e-07	-1.04024e-07	1.81110e-07	1.50547e-07	-4.15290e-08	1.09018e-07	-1.40278e-07	5.51218e-08	-8.51567e-08	-2.71381e-07	9.53059e-08	-1.76075e-07
15.090	-6.52317e-09	2.53116e-09	-3.99200e-09	2.15065e-06	1.15446e-06	3.30511e-06	-2.88108e-07	2.04834e-07	-8.32740e-08	-3.96556e-07	1.49974e-07	-2.46582e-07	2.85420e-07	-1.04128e-07	1.81292e-07	1.51163e-07	-4.16990e-08	1.09464e-07	-1.41080e-07	5.54367e-08	-8.56433e-08	-2.71340e-07	9.52914e-08	-1.76049e-07
15.114	-7.92797e-09	3.07627e-09	-4.85170e-09	2.14807e-06	1.15430e-06	3.30237e-06	-2.89497e-07	2.05822e-07	-8.36757e-08	-3.97639e-07	1.50384e-07	-2.47255e-07	2.85705e-07	-1.04232e-07	1.81473e-07	1.51780e-07	-4.18691e-08	1.09911e-07	-1.41876e-07	5.57496e-08	-8.61265e-08	-2.71292e-07	9.52746e-08	-1.76018e-07
15.139	-9.33226e-09	3.62117e-09	-5.71109e-09	2.14549e-06	1.15414e-06	3.29963e-06	-2.90879e-07	2.06804e-07	-8.40749e-08	-3.98714e-07	1.50790e-07	-2.47924e-07	2.85989e-07	-1.04336e-07	1.81653e-07	1.52397e-07	-4.20393e-08	1.10358e-07	-1.42667e-07	5.60602e-08	-8.66064e-08	-2.71238e-07	9.52555e-08	-1.75982e-07
15.163	-1.07360e-08	4.16585e-09	-6.57013e-09	2.14292e-06	1.15396e-06	3.29688e-06	-2.92251e-07	2.07779e-07	-8.44716e-08	-3.99781e-07	1.51194e-07	-2.48587e-07	2.86272e-07	-1.04439e-07	1.81833e-07	1.53014e-07	-4.22096e-08	1.10805e-07	-1.43451e-07	5.63686e-08	-8.70829e-08	-2.71177e-07	9.52340e-08	-1.75942e-07
15.188	-1.21391e-08	4.71030e-09	-7.42880e-09	2.14034e-06	1.15377e-06	3.29411e-06	-2.93615e-07	2.08749e-07	-8.48657e-08	-4.00839e-07	1.51594e-07	-2.49245e-07	2.86554e-07	-1.04542e-07	1.82012e-07	1.53632e-07	-4.23801e-08	1.11252e-07	-1.44231e-07	5.66748e-08	-8.75559e-08	-2.71109e-07	9.52102e-08	-1.75899e-07
15.213	-1.35416e-08	5.25449e-09	-8.28707e-09	2.13776e-06	1.15358e-06	3.29134e-06	-2.94970e-07	2.09712e-07	-8.52574e-08	-4.01890e-07	1.51991e-07	-2.49899e-07	2.86835e-07	-1.04644e-07	1.82190e-07	1.54251e-07	-4.25507e-08	1.11700e-07	-1.45004e-07	5.69788e-08	-8.80256e-08	-2.71034e-07	9.51841e-08	-1.75850e-07
15.237	-1.49433e-08	5.79841e-09	-9.14490e-09	2.13518e-06	1.15337e-06	3.28855e-06	-2.96316e-07	2.10669e-07	-8.56464e-08	-4.02933e-07	1.52386e-07	-2.50547e-07	2.87115e-07	-1.04747e-07	1.82368e-07	1.54869e-07	-4.27214e-08	1.12148e-07	-1.45772e-07	5.72806e-08	-8.84918e-08	-2.70953e-07	9.51556e-08	-1.75798e-07
15.262	-1.63443e-08	6.34203e-09	-1.00023e-08	2.13259e-06	1.15316e-06	3.28575e-06	-2.97653e-07	2.11620e-07	-8.60330e-08	-4.03967e-07	1.52777e-07	-2.51190e-07	2.87394e-07	-1.04849e-07	1.82546e-07	1.55488e-07	-4.28921e-08	1.12596e-07	-1.46535e-07	5.75801e-08	-8.89545e-08	-2.70865e-07	9.51248e-08	-1.75741e-07
15.286	-1.77445e-08	6.88535e-09	-1.08592e-08	2.13001e-06	1.15294e-06	3.28295e-06	-2.98981e-07	2.12565e-07	-8.64169e-08	-4.04993e-07	1.53165e-07	-2.51828e-07	2.87672e-07	-1.04950e-07	1.82722e-07	1.56108e-07	-4.30630e-08	1.13045e-07	-1.47291e-07	5.78774e-08	-8.94138e-08	-2.70771e-07	9.50916e-08	-1.75679e-07
15.311	-1.91439e-08	7.42834e-09	-1.17155e-08	2.12742e-06	1.15270e-06	3.28013e-06	-3.00301e-07	2.13503e-07	-8.67983e-08	-4.06012e-07	1.53550e-07	-2.52461e-07	2.87950e-07	-1.05051e-07	1.82899e-07	1.56728e-07	-4.32340e-08	1.13494e-07	-1.48042e-07	5.81725e-08	-8.98697e-08	-2.70670e-07	9.50562e-08	-1.75614e-07
15.335	-2.05423e-08	7.97098e-09	-1.25714e-08	2.12484e-06	1.15246e-06	3.27730e-06	-3.01612e-07	2.14434e-07	-8.71771e-08	-4.07021e-07	1.53932e-07	-2.53089e-07	2.88226e-07	-1.05152e-07	1.83074e-07	1.57348e-07	-4.34051e-08	1.13943e-07	-1.48787e-07	5.84653e-08	-9.03221e-08	-2.70562e-07	9.50184e-08	-1.75544e-07
15.360	-2.19399e-08	8.51326e-09	-1.34266e-08	2.12225e-06	1.15221e-06	3.27446e-06	-3.02913e-07	2.15360e-07	-8.75534e-08	-4.08023e-07	1.54311e-07	-2.53712e-07	2.88502e-07	-1.05253e-07	1.83249e-07	1.57968e-07	-4.35762e-08	1.14392e-07	-1.49527e-07	5.87559e-08	-9.07709e-08	-2.70448e-07	9.49783e-08	-1.75470e-07
15.385	-2.33364e-08	9.05516e-09	-1.42813e-08	2.11967e-06	1.15195e-06	3.27162e-06	-3.04206e-07	2.16279e-07	-8.79270e-08	-4.09017e-07	1.54687e-07	-2.54330e-07	2.88776e-07	-1.05353e-07	1.83423e-07	1.58589e-07	-4.37474e-08	1.14842e-07	-1.50261e-07	5.90442e-08	-9.12163e-08	-2.70328e-07	9.49359e-08	-1.75392e-07
15.409	-2.47319e-08	9.59666e-09	-1.51353e-08	2.11708e-06	1.15168e-06	3.26876e-06	-3.05490e-07	2.17192e-07	-8.82980e-08	-4.10002e-07	1.55059e-07	-2.54943e-07	2.89050e-07	-1.05453e-07	1.83597e-07	1.59210e-07	-4.39187e-08	1.15291e-07	-1.50988e-07	5.93302e-08	-9.16582e-08	-2.70200e-07	9.48911e-08	-1.75309e-07
15.434	-2.61264e-08	1.01377e-08	-1.59886e-08	2.11449e-06	1.15140e-06	3.26589e-06	-3.06764e-07	2.18098e-07	-8.86664e-08	-4.10978e-07	1.55428e-07	-2.55550e-07	2.89322e-07	-1.05552e-07	1.83770e-07	1.59831e-07	-4.40901e-08	1.15741e-07	-1.51711e-07	5.96140e-08	-9.20966e-08	-2.70066e-07	9.48441e-08	-1.75222e-07
15.458	-2.75197e-08	1.06784e-08	-1.68413e-08	2.11190e-06	1.15111e-06	3.26302e-06	-3.08030e-07	2.18997e-07	-8.90322e-08	-4.11947e-07	1.55795e-07	-2.56152e-07	2.89594e-07	-1.05651e-07	1.83943e-07	1.60453e-07	-4.42615e-08	1.16191e-07	-1.52427e-07	5.98954e-08	-9.25315e-08	-2.69926e-07	9.47947e-08	-1.75131e-07
15.483	-2.89118e-08	1.12186e-08	-1.76933e-08	2.10932e-06	1.15082e-06	3.26013e-06	-3.09286e-07	2.19891e-07	-8.93953e-08	-4.12907e-07	1.56158e-07	-2.56749e-07	2.89865e-07	-1.05750e-07	1.84115e-07	1.61074e-07	-4.44330e-08	1.16641e-07	-1.53137e-07	6.01746e-08	-9.29628e-08	-2.69779e-07	9.47431e-08	-1.75035e-07
15.507	-3.03027e-08	1.17583e-08	-1.85445e-08	2.10673e-06	1.15051e-06	3.25724e-06	-3.10533e-07	2.20777e-07	-8.97559e-08	-4.13858e-07	1.56518e-07	-2.57341e-07	2.90135e-07	-1.05848e-07	1.84286e-07	1.61696e-07	-4.46046e-08	1.17092e-07	-1.53842e-07	6.04516e-08	-9.33906e-08	-2.69625e-07	9.46891e-08	-1.74936e-07
15.532	-3.16924e-08	1.22975e-08	-1.93949e-08	2.10414e-06	1.15019e-06	3.25433e-06	-3.11771e-07	2.21658e-07	-9.01137e-08	-4.14802e-07	1.56874e-07	-2.57927e-07	2.90404e-07	-1.05946e-07	1.84457e-07	1.62318e-07	-4.47761e-08	1.17542e-07	-1.54541e-07	6.07262e-08	-9.38148e-08	-2.69465e-07	9.46329e-08	-1.74832e-07
15.557	-3.30808e-08	1.28362e-08	-2.02445e-08	2.10155e-06	1.14987e-06	3.25142e-06	-3.13000e-07	2.22532e-07	-9.04689e-08	-4.15736e-07	1.57228e-07	-2.58508e-07	2.90672e-07	-1.06044e-07	1.84627e-07	1.62940e-07	-4.49478e-08	1.17993e-07	-1.55234e-07	6.09985e-08	-9.42355e-08	-2.69298e-07	9.45744e-08	-1.74724e-07
15.581	-3.44678e-08	1.33744e-08	-2.10933e-08	2.09896e-06	1.14954e-06	3.24850e-06	-3.14220e-07	2.23399e-07	-9.08215e-08	-4.16662e-07	1.57578e-07	-2.59084e-07	2.90939e-07	-1.06142e-07	1.84797e-07	1.63563e-07	-4.51194e-08	1.18443e-07	-1.55921e-07	6.12685e-08	-9.46526e-08	-2.69125e-07	9.45136e-08	-1.74611e-07
15.606	-3.58533e-08	1.39121e-08	-2.19413e-08	2.09637e-06	1.14919e-06	3.24557e-06	-3.15431e-07	2.24259e-07	-9.11714e-08	-4.17580e-07	1.57925e-07	-2.59655e-07	2.91205e-07	-1.06239e-07	1.84966e-07	1.64185e-07	-4.52911e-08	1.18894e-07	-1.56602e-07	6.15362e-08	-9.50662e-08	-2.68945e-07	9.44505e-08	-1.74495e-07
15.630	-3.72375e-08	1.44492e-08	-2.27883e-08	2.09378e-06	1.14884e-06	3.24263e-06	-3.16632e-07	2.25113e-07	-9.15186e-08	-4.18489e-07	1.58269e-07	-2.60220e-07	2.91470e-07	-1.06335e-07	1.85134e-07	1.64808e-07	-4.54628e-08	1.19345e-07	-1.57278e-07	6.18016e-08	-9.54762e-08	-2.68759e-07	9.43851e-08	-1.74374e-07
15.655	-3.86201e-08	1.49857e-08	-2.36345e-08	2.09120e-06	1.14848e-06	3.23968e-06	-3.17824e-07	2.25961e-07	-9.18632e-08	-4.19390e-07	1.58610e-07	-2.60780e-07	2.91734e-07	-1.06432e-07	1.85302e-07	1.65430e-07	-4.56346e-08	1.19795e-07	-1.57947e-07	6.20646e-08	-9.58826e-08	-2.68567e-07	9.43175e-08	-1.74249e-07
15.679	-4.00013e-08	1.55216e-08	-2.44797e-08	2.08861e-06	1.14811e-06	3.23672e-06	-3.19007e-07	2.26802e-07	-9.22050e-08	-4.20282e-07	1.58947e-07	-2.61335e-07	2.91998e-07	-1.06528e-07	1.85470e-07	1.66053e-07	-4.58063e-08	1.20246e-07	-1.58611e-07	6.23254e-08	-9.62854e-08	-2.68368e-07	9.42476e-08	-1.74120e-07
15.704	-4.13808e-08	1.60569e-08	-2.53239e-08	2.08602e-06	1.14773e-06	3.23375e-06	-3.20180e-07	2.27636e-07	-9.25442e-08	-4.21165e-07	1.59281e-07	-2.61884e-07	2.92260e-07	-1.06624e-07	1.85636e-07	1.66675e-07	-4.59781e-08	1.20697e-07	-1.59268e-07	6.25838e-08	-9.66846e-08	-2.68162e-07	9.41754e-08	-1.73987e-07
15.729	-4.27587e-08	1.65915e-08	-2.61672e-08	2.08344e-06	1.14734e-06	3.23078e-06	-3.21344e-07	2.28464e-07	-9.28807e-08	-4.22040e-07	1.59612e-07	-2.62428e-07	2.92522e-07	-1.06719e-07	1.85802e-07	1.67298e-07	-4.61498e-08	1.21148e-07	-1.59920e-07	6.28399e-08	-9.70802e-08	-2.67950e-07	9.41010e-08	-1.73849e-07
15.753	-4.41349e-08	1.71255e-08	-2.70094e-08	2.08085e-06	1.14695e-06	3.22780e-06	-3.22499e-07	2.29285e-07	-9.32144e-08	-4.22906e-07	1.59939e-07	-2.62966e-07	2.92782e-07	-1.06814e-07	1.85968e-07	1.67921e-07	-4.63216e-08	1.21599e-07	-1.60566e-07	6.30936e-08	-9.74723e-08	-2.67732e-07	9.40244e-08	-1.73708e-07
15.778	-4.55094e-08	1.76589e-08	-2.78505e-08	2.07827e-06	1.14654e-06	3.22481e-06	-3.23645e-07	2.30099e-07	-9.35455e-08	-4.23763e-07	1.60264e-07	-2.63500e-07	2.93042e-07	-1.06909e-07	1.86133e-07	1.68543e-07	-4.64933e-08	1.22050e-07	-1.61206e-07	6.33450e-08	-9.78607e-08	-2.67508e-07	9.39455e-08	-1.73562e-07
15.802	-4.68822e-08	1.81915e-08	-2.86906e-08	2.07568e-06	1.14613e-06	3.22181e-06	-3.24781e-07	2.30907e-07	-9.38738e-08	-4.24612e-07	1.60585e-07	-2.64027e-07	2.93301e-07	-1.07003e-07	1.86297e-07	1.69166e-07	-4.66650e-08	1.22501e-07	-1.61840e-07	6.35941e-08	-9.82455e-08	-2.67277e-07	9.38644e-08	-1.73412e-07
15.827	-4.82531e-08	1.87235e-08	-2.95296e-08	2.07310e-06	1.14570e-06	3.21880e-06	-3.25907e-07	2.31708e-07	-9.41994e-08	-4.25452e-07	1.60902e-07	-2.64550e-07	2.93558e-07	-1.07097e-07	1.86461e-07	1.69788e-07	-4.68367e-08	1.22951e-07	-1.62467e-07	6.38408e-08	-9.86266e-08	-2.67039e-07	9.37811e-08	-1.73258e-07
15.852	-4.96222e-08	1.92547e-08	-3.03674e-08	2.07052e-06	1.14527e-06	3.21579e-06	-3.27024e-07	2.32502e-07	-9.45223e-08	-4.26283e-07	1.61217e-07	-2.65066e-07	2.93815e-07	-1.07191e-07	1.86624e-07	1.70410e-07	-4.70084e-08	1.23402e-07	-1.63089e-07	6.40852e-08	-9.90042e-08	-2.66796e-07	9.36955e-08	-1.73100e-07
15.876	-5.09894e-08	1.97852e-08	-3.12041e-08	2.06794e-06	1.14483e-06	3.21277e-06	-3.28132e-07	2.33289e-07	-9.48425e-08	-4.27105e-07	1.61528e-07	-2.65578e-07	2.94071e-07	-1.07285e-07	1.86787e-07	1.71033e-07	-4.71800e-08	1.23853e-07	-1.63705e-07	6.43272e-08	-9.93781e-08	-2.66546e-07	9.36077e-08	-1.72938e-07
15.901	-5.23546e-08	2.03150e-08	-3.20396e-08	2.06536e-06	1.14438e-06	3.20974e-06	-3.29230e-07	2.34070e-07	-9.51599e-08	-4.27919e-07	1.61835e-07	-2.66084e-07	2.94326e-07	-1.07378e-07	1.86949e-07	1.71655e-07	-4.73516e-08	1.24303e-07	-1.64315e-07	6.45669e-08	-9.97483e-08	-2.66289e-07	9.35177e-08	-1.72772e-07
15.925	-5.37178e-08	2.08440e-08	-3.28739e-08	2.06278e-06	1.14392e-06	3.20670e-06	-3.30319e-07	2.34844e-07	-9.54746e-08	-4.28724e-07	1.62140e-07	-2.66584e-07	2.94580e-07	-1.07470e-07	1.87110e-07	1.72277e-07	-4.75232e-08	1.24753e-07	-1.64919e-07	6.48042e-08	-1.00115e-07	-2.66027e-07	9.34256e-08	-1.72601e-07
15.950	-5.50791e-08	2.13722e-08	-3.37069e-08	2.06020e-06	1.14346e-06	3.20366e-06	-3.31398e-07	2.35611e-07	-9.57865e-08	-4.29520e-07	1.62441e-07	-2.67079e-07	2.94834e-07	-1.07563e-07	1.87271e-07	1.72898e-07	-4.76947e-08	1.25204e-07	-1.65517e-07	6.50392e-08	-1.00478e-07	-2.65758e-07	9.33312e-08	-1.72427e-07
15.974	-5.64382e-08	2.18995e-08	-3.45387e-08	2.05762e-06	1.14298e-06	3.20060e-06	-3.32468e-07	2.36372e-07	-9.60957e-08	-4.30307e-07	1.62739e-07	-2.67569e-07	2.95086e-07	-1.07655e-07	1.87431e-07	1.73520e-07	-4.78661e-08	1.25654e-07	-1.66109e-07	6.52718e-08	-1.00837e-07	-2.65483e-07	9.32346e-08	-1.72249e-07
15.999	-5.77952e-08	2.24261e-08	-3.53691e-08	2.05505e-06	1.14250e-06	3.19755e-06	-3.33528e-07	2.37126e-07	-9.64022e-08	-4.31086e-07	1.63033e-07	-2.68053e-07	2.95337e-07	-1.07746e-07	1.87591e-07	1.74141e-07	-4.80375e-08	1.26104e-07	-1.66695e-07	6.55021e-08	-1.01193e-07	-2.65202e-07	9.31359e-08	-1.72066e-07
16.024	-5.91501e-08	2.29518e-08	-3.61982e-08	2.05248e-06	1.14200e-06	3.19448e-06	-3.34579e-07	2.37873e-07	-9.67058e-08	-4.31855e-07	1.63324e-07	-2.68531e-07	2.95588e-07	-1.07838e-07	1.87750e-07	1.74762e-07	-4.82088e-08	1.26553e-07	-1.67275e-07	6.57299e-08	-1.01545e-07	-2.64915e-07	9.30350e-08	-1.71880e-07
16.048	-6.05027e-08	2.34767e-08	-3.70260e-08	2.04990e-06	1.14150e-06	3.19141e-06	-3.35620e-07	2.38613e-07	-9.70067e-08	-4.32616e-07	1.63612e-07	-2.69004e-07	2.95837e-07	-1.07929e-07	1.87908e-07	1.75383e-07	-4.83801e-08	1.27003e-07	-1.67849e-07	6.59554e-08	-1.01893e-07	-2.64621e-07	9.29319e-08	-1.71689e-07
16.073	-6.18531e-08	2.40007e-08	-3.78524e-08	2.04733e-06	1.14099e-06	3.18833e-06	-3.36651e-07	2.39346e-07	-9.73049e-08	-4.33368e-07	1.63896e-07	-2.69472e-07	2.96086e-07	-1.08019e-07	1.88066e-07	1.76003e-07	-4.85512e-08	1.27452e-07	-1.68417e-07	6.61786e-08	-1.02238e-07	-2.64322e-07	9.28267e-08	-1.71495e-07
16.097	-6.32012e-08	2.45238e-08	-3.86774e-08	2.04477e-06	1.14047e-06	3.18524e-06	-3.37673e-07	2.40073e-07	-9.76002e-08	-4.34110e-07	1.64177e-07	-2.69934e-07	2.96333e-07	-1.08110e-07	1.88224e-07	1.76623e-07	-4.87223e-08	1.27901e-07	-1.68979e-07	6.63994e-08	-1.02579e-07	-2.64016e-07	9.27194e-08	-1.71297e-07
16.122	-6.45469e-08	2.50460e-08	-3.95010e-08	2.04220e-06	1.13995e-06	3.18215e-06	-3.38685e-07	2.40792e-07	-9.78928e-08	-4.34844e-07	1.64454e-07	-2.70390e-07	2.96580e-07	-1.08200e-07	1.88380e-07	1.77243e-07	-4.88933e-08	1.28350e-07	-1.69534e-07	6.66178e-08	-1.02917e-07	-2.63704e-07	9.26099e-08	-1.71094e-07
16.146	-6.58903e-08	2.55672e-08	-4.03231e-08	2.03963e-06	1.13941e-06	3.17905e-06	-3.39688e-07	2.41505e-07	-9.81827e-08	-4.35569e-07	1.64729e-07	-2.70841e-07	2.96826e-07	-1.08289e-07	1.88536e-07	1.77863e-07	-4.90642e-08	1.28799e-07	-1.70084e-07	6.68338e-08	-1.03250e-07	-2.63386e-07	9.24982e-08	-1.70888e-07
16.171	-6.72312e-08	2.60875e-08	-4.11437e-08	2.03707e-06	1.13887e-06	3.17594e-06	-3.40681e-07	2.42211e-07	-9.84697e-08	-4.36285e-07	1.64999e-07	-2.71286e-07	2.97071e-07	-1.08379e-07	1.88692e-07	1.78482e-07	-4.92349e-08	1.29247e-07	-1.70628e-07	6.70475e-08	-1.03581e-07	-2.63063e-07	9.23845e-08	-1.70678e-07
16.196	-6.85697e-08	2.66069e-08	-4.19628e-08	2.03451e-06	1.13832e-06	3.17283e-06	-3.41665e-07	2.42911e-07	-9.87540e-08	-4.36992e-07	1.65267e-07	-2.71726e-07	2.97314e-07	-1.08468e-07	1.88847e-07	1.79100e-07	-4.94056e-08	1.29695e-07	-1.71166e-07	6.72588e-08	-1.03907e-07	-2.62733e-07	9.22687e-08	-1.70464e-07
16.220	-6.99057e-08	2.71253e-08	-4.27804e-08	2.03195e-06	1.13776e-06	3.16971e-06	-3.42638e-07	2.43603e-07	-9.90354e-08	-4.37690e-07	1.65531e-07	-2.72160e-07	2.97557e-07	-1.08556e-07	1.89001e-07	1.79719e-07	-4.95761e-08	1.30142e-07	-1.71697e-07	6.74677e-08	-1.04230e-07	-2.62397e-07	9.21507e-08	-1.70246e-07
16.245	-7.12391e-08	2.76427e-08	-4.35964e-08	2.02940e-06	1.13719e-06	3.16658e-06	-3.43603e-07	2.44288e-07	-9.93141e-08	-4.38379e-07	1.65791e-07	-2.72588e-07	2.97799e-07	-1.08645e-07	1.89155e-07	1.80336e-07	-4.97465e-08	1.30590e-07	-1.72223e-07	6.76743e-08	-1.04549e-07	-2.62055e-07	9.20307e-08	-1.70024e-07
16.269	-7.25699e-08	2.81591e-08	-4.44108e-08	2.02684e-06	1.13661e-06	3.16345e-06	-3.44557e-07	2.44967e-07	-9.95900e-08	-4.39059e-07	1.66049e-07	-2.73011e-07	2.98040e-07	-1.08733e-07	1.89308e-07	1.80954e-07	-4.99168e-08	1.31037e-07	-1.72743e-07	6.78785e-08	-1.04864e-07	-2.61707e-07	9.19086e-08	-1.69799e-07
16.294	-7.38981e-08	2.86744e-08	-4.52236e-08	2.02429e-06	1.13602e-06	3.16031e-06	-3.45502e-07	2.45639e-07	-9.98631e-08	-4.39731e-07	1.66302e-07	-2.73428e-07	2.98281e-07	-1.08820e-07	1.89460e-07	1.81570e-07	-5.00869e-08	1.31483e-07	-1.73256e-07	6.80803e-08	-1.05176e-07	-2.61354e-07	9.17844e-08	-1.69569e-07
16.318	-7.52236e-08	2.91888e-08	-4.60348e-08	2.02174e-06	1.13543e-06	3.15717e-06	-3.46437e-07	2.46304e-07	-1.00133e-07	-4.40393e-07	1.66553e-07	-2.73840e-07	2.98520e-07	-1.08907e-07	1.89612e-07	1.82187e-07	-5.02569e-08	1.31930e-07	-1.73764e-07	6.82797e-08	-1.05484e-07	-2.60994e-07	9.16581e-08	-1.69336e-07
16.343	-7.65463e-08	2.97020e-08	-4.68443e-08	2.01919e-06	1.13483e-06	3.15402e-06	-3.47362e-07	2.46962e-07	-1.00401e-07	-4.41046e-07	1.66800e-07	-2.74246e-07	2.98758e-07	-1.08994e-07	1.89764e-07	1.82802e-07	-5.04268e-08	1.32376e-07	-1.74265e-07	6.84768e-08	-1.05789e-07	-2.60629e-07	9.15298e-08	-1.69099e-07
16.368	-7.78663e-08	3.02142e-08	-4.76521e-08	2.01665e-06	1.13422e-06	3.15087e-06	-3.48278e-07	2.47613e-07	-1.00666e-07	-4.41690e-07	1.67043e-07	-2.74646e-07	2.98995e-07	-1.09081e-07	1.89914e-07	1.83417e-07	-5.05965e-08	1.32821e-07	-1.74761e-07	6.86715e-08	-1.06089e-07	-2.60258e-07	9.13994e-08	-1.68858e-07
16.392	-7.91835e-08	3.07253e-08	-4.84582e-08	2.01411e-06	1.13360e-06	3.14771e-06	-3.49184e-07	2.48257e-07	-1.00927e-07	-4.42324e-07	1.67283e-07	-2.75041e-07	2.99231e-07	-1.09167e-07	1.90064e-07	1.84032e-07	-5.07660e-08	1.33266e-07	-1.75250e-07	6.88638e-08	-1.06387e-07	-2.59881e-07	9.12671e-08	-1.68614e-07
16.417	-8.04978e-08	3.12353e-08	-4.92625e-08	2.01157e-06	1.13297e-06	3.14454e-06	-3.50081e-07	2.48894e-07	-1.01187e-07	-4.42950e-07	1.67520e-07	-2.75430e-07	2.99467e-07	-1.09253e-07	1.90214e-07	1.84646e-07	-5.09353e-08	1.33711e-07	-1.75734e-07	6.90538e-08	-1.06680e-07	-2.59498e-07	9.11327e-08	-1.68365e-07
16.441	-8.18093e-08	3.17442e-08	-5.00651e-08	2.00903e-06	1.13234e-06	3.14137e-06	-3.50967e-07	2.49525e-07	-1.01443e-07	-4.43567e-07	1.67753e-07	-2.75814e-07	2.99701e-07	-1.09338e-07	1.90363e-07	1.85259e-07	-5.11045e-08	1.34155e-07	-1.76211e-07	6.92413e-08	-1.06970e-07	-2.59110e-07	9.09963e-08	-1.68113e-07
16.466	-8.31178e-08	3.22519e-08	-5.08658e-08	2.00650e-06	1.13169e-06	3.13819e-06	-3.51844e-07	2.50148e-07	-1.01696e-07	-4.44175e-07	1.67983e-07	-2.76192e-07	2.99934e-07	-1.09423e-07	1.90511e-07	1.85872e-07	-5.12735e-08	1.34598e-07	-1.76682e-07	6.94266e-08	-1.07256e-07	-2.58715e-07	9.08578e-08	-1.67858e-07
16.490	-8.44233e-08	3.27585e-08	-5.16648e-08	2.00397e-06	1.13104e-06	3.13501e-06	-3.52711e-07	2.50765e-07	-1.01947e-07	-4.44774e-07	1.68210e-07	-2.76564e-07	3.00167e-07	-1.09508e-07	1.90658e-07	1.86484e-07	-5.14423e-08	1.35041e-07	-1.77148e-07	6.96094e-08	-1.07538e-07	-2.58316e-07	9.07174e-08	-1.67598e-07
16.515	-8.57258e-08	3.32639e-08	-5.24619e-08	2.00144e-06	1.13038e-06	3.13182e-06	-3.53569e-07	2.51374e-07	-1.02195e-07	-4.45363e-07	1.68433e-07	-2.76931e-07	3.00398e-07	-1.09593e-07	1.90805e-07	1.87095e-07	-5.16109e-08	1.35484e-07	-1.77607e-07	6.97899e-08	-1.07817e-07	-2.57910e-07	9.05750e-08	-1.67335e-07
16.540	-8.70253e-08	3.37682e-08	-5.32571e-08	1.99891e-06	1.12972e-06	3.12863e-06	-3.54417e-07	2.51977e-07	-1.02440e-07	-4.45944e-07	1.68652e-07	-2.77292e-07	3.00629e-07	-1.09677e-07	1.90952e-07	1.87705e-07	-5.17793e-08	1.35926e-07	-1.78060e-07	6.99680e-08	-1.08092e-07	-2.57499e-07	9.04307e-08	-1.67068e-07
16.564	-8.83217e-08	3.42712e-08	-5.40505e-08	1.99639e-06	1.12904e-06	3.12543e-06	-3.55255e-07	2.52573e-07	-1.02682e-07	-4.46515e-07	1.68868e-07	-2.77647e-07	3.00858e-07	-1.09760e-07	1.91098e-07	1.88315e-07	-5.19475e-08	1.36368e-07	-1.78508e-07	7.01438e-08	-1.08364e-07	-2.57083e-07	9.02844e-08	-1.66798e-07
16.589	-8.96149e-08	3.47730e-08	-5.48419e-08	1.99387e-06	1.12836e-06	3.12223e-06	-3.56083e-07	2.53162e-07	-1.02921e-07	-4.47077e-07	1.69081e-07	-2.77997e-07	3.01087e-07	-1.09844e-07	1.91243e-07	1.88924e-07	-5.21154e-08	1.36808e-07	-1.78949e-07	7.03172e-08	-1.08632e-07	-2.56660e-07	9.01361e-08	-1.66524e-07
16.613	-9.09050e-08	3.52736e-08	-5.56314e-08	1.99136e-06	1.12767e-06	3.11902e-06	-3.56902e-07	2.53744e-07	-1.03158e-07	-4.47631e-07	1.69290e-07	-2.78341e-07	3.01314e-07	-1.09927e-07	1.91387e-07	1.89532e-07	-5.22832e-08	1.37249e-07	-1.79384e-07	7.04882e-08	-1.08896e-07	-2.56233e-07	8.99859e-08	-1.66247e-07
16.638	-9.21918e-08	3.57729e-08	-5.64189e-08	1.98884e-06	1.12697e-06	3.11581e-06	-3.57711e-07	2.54319e-07	-1.03392e-07	-4.48175e-07	1.69496e-07	-2.78679e-07	3.01540e-07	-1.10009e-07	1.91531e-07	1.90139e-07	-5.24507e-08	1.37689e-07	-1.79814e-07	7.06569e-08	-1.09157e-07	-2.55800e-07	8.98338e-08	-1.65966e-07
16.663	-9.34754e-08	3.62710e-08	-5.72044e-08	1.98633e-06	1.12626e-06	3.11259e-06	-3.58510e-07	2.54887e-07	-1.03623e-07	-4.48710e-07	1.69698e-07	-2.79012e-07	3.01766e-07	-1.10092e-07	1.91674e-07	1.90746e-07	-5.26180e-08	1.38128e-07	-1.80237e-07	7.08232e-08	-1.09414e-07	-2.55361e-07	8.96798e-08	-1.65681e-07
16.687	-9.47556e-08	3.67677e-08	-5.79879e-08	1.98383e-06	1.12555e-06	3.10937e-06	-3.59299e-07	2.55448e-07	-1.03851e-07	-4.49236e-07	1.69897e-07	-2.79339e-07	3.01990e-07	-1.10174e-07	1.91817e-07	1.91351e-07	-5.27850e-08	1.38566e-07	-1.80654e-07	7.09872e-08	-1.09667e-07	-2.54917e-07	8.95239e-08	-1.65393e-07
16.712	-9.60326e-08	3.72632e-08	-5.87693e-08	1.98132e-06	1.12482e-06	3.10615e-06	-3.60079e-07	2.56003e-07	-1.04076e-07	-4.49752e-07	1.70092e-07	-2.79660e-07	3.02214e-07	-1.10255e-07	1.91959e-07	1.91956e-07	-5.29518e-08	1.39004e-07	-1.81066e-07	7.11489e-08	-1.09917e-07	-2.54468e-07	8.93661e-08	-1.65102e-07
16.736	-9.73061e-08	3.77574e-08	-5.95487e-08	1.97882e-06	1.12409e-06	3.10292e-06	-3.60849e-07	2.56550e-07	-1.04299e-07	-4.50260e-07	1.70284e-07	-2.79976e-07	3.02436e-07	-1.10336e-07	1.92100e-07	1.92560e-07	-5.31184e-08	1.39441e-07	-1.81471e-07	7.13082e-08	-1.10163e-07	-2.54013e-07	8.92064e-08	-1.64807e-07
16.761	-9.85763e-08	3.82503e-08	-6.03260e-08	1.97633e-06	1.12335e-06	3.09968e-06	-3.61609e-07	2.57090e-07	-1.04519e-07	-4.50759e-07	1.70473e-07	-2.80286e-07	3.02658e-07	-1.10417e-07	1.92241e-07	1.93162e-07	-5.32846e-08	1.39878e-07	-1.81870e-07	7.14651e-08	-1.10405e-07	-2.53553e-07	8.90449e-08	-1.64508e-07
16.785	-9.98430e-08	3.87418e-08	-6.11012e-08	1.97384e-06	1.12261e-06	3.09644e-06	-3.62360e-07	2.57624e-07	-1.04736e-07	-4.51248e-07	1.70658e-07	-2.80590e-07	3.02878e-07	-1.10498e-07	1.92381e-07	1.93764e-07	-5.34506e-08	1.40314e-07	-1.82264e-07	7.16197e-08	-1.10644e-07	-2.53088e-07	8.88815e-08	-1.64206e-07
16.810	-1.01106e-07	3.92319e-08	-6.18742e-08	1.97135e-06	1.12185e-06	3.09320e-06	-3.63100e-07	2.58151e-07	-1.04950e-07	-4.51728e-07	1.70840e-07	-2.80889e-07	3.03098e-07	-1.10578e-07	1.92520e-07	1.94365e-07	-5.36164e-08	1.40749e-07	-1.82651e-07	7.17720e-08	-1.10879e-07	-2.52617e-07	8.87162e-08	-1.63901e-07
16.835	-1.02366e-07	3.97207e-08	-6.26451e-08	1.96886e-06	1.12109e-06	3.08995e-06	-3.63831e-07	2.58670e-07	-1.05161e-07	-4.52200e-07	1.71018e-07	-2.81182e-07	3.03316e-07	-1.10657e-07	1.92659e-07	1.94965e-07	-5.37818e-08	1.41183e-07	-1.83033e-07	7.19219e-08	-1.11111e-07	-2.52142e-07	8.85492e-08	-1.63592e-07
16.859	-1.03622e-07	4.02081e-08	-6.34138e-08	1.96638e-06	1.12032e-06	3.08670e-06	-3.64553e-07	2.59183e-07	-1.05369e-07	-4.52662e-07	1.71193e-07	-2.81469e-07	3.03534e-07	-1.10737e-07	1.92797e-07	1.95563e-07	-5.39470e-08	1.41616e-07	-1.83409e-07	7.20695e-08	-1.11339e-07	-2.51661e-07	8.83803e-08	-1.63280e-07
16.884	-1.04874e-07	4.06941e-08	-6.41803e-08	1.96390e-06	1.11955e-06	3.08345e-06	-3.65264e-07	2.59689e-07	-1.05575e-07	-4.53115e-07	1.71364e-07	-2.81751e-07	3.03750e-07	-1.10815e-07	1.92934e-07	1.96161e-07	-5.41118e-08	1.42049e-07	-1.83778e-07	7.22148e-08	-1.11563e-07	-2.51175e-07	8.82097e-08	-1.62965e-07
16.908	-1.06123e-07	4.11787e-08	-6.49445e-08	1.96143e-06	1.11876e-06	3.08019e-06	-3.65966e-07	2.60188e-07	-1.05778e-07	-4.53559e-07	1.71532e-07	-2.82027e-07	3.03965e-07	-1.10894e-07	1.93071e-07	1.96758e-07	-5.42764e-08	1.42481e-07	-1.84142e-07	7.23578e-08	-1.11784e-07	-2.50684e-07	8.80372e-08	-1.62647e-07
16.933	-1.07368e-07	4.16618e-08	-6.57065e-08	1.95896e-06	1.11797e-06	3.07693e-06	-3.66658e-07	2.60680e-07	-1.05978e-07	-4.53993e-07	1.71696e-07	-2.82297e-07	3.04179e-07	-1.10972e-07	1.93207e-07	1.97353e-07	-5.44406e-08	1.42912e-07	-1.84500e-07	7.24984e-08	-1.12002e-07	-2.50188e-07	8.78630e-08	-1.62325e-07
16.957	-1.08610e-07	4.21435e-08	-6.64662e-08	1.95649e-06	1.11717e-06	3.07366e-06	-3.67341e-07	2.61166e-07	-1.06175e-07	-4.54419e-07	1.71857e-07	-2.82562e-07	3.04393e-07	-1.11050e-07	1.93343e-07	1.97947e-07	-5.46046e-08	1.43343e-07	-1.84852e-07	7.26368e-08	-1.12215e-07	-2.49687e-07	8.76870e-08	-1.62000e-07
16.982	-1.09847e-07	4.26237e-08	-6.72236e-08	1.95403e-06	1.11637e-06	3.07039e-06	-3.68014e-07	2.61644e-07	-1.06370e-07	-4.54836e-07	1.72015e-07	-2.82821e-07	3.04605e-07	-1.11127e-07	1.93477e-07	1.98540e-07	-5.47682e-08	1.43772e-07	-1.85198e-07	7.27728e-08	-1.12425e-07	-2.49180e-07	8.75093e-08	-1.61671e-07
17.007	-1.11081e-07	4.31025e-08	-6.79787e-08	1.95157e-06	1.11555e-06	3.06712e-06	-3.68677e-07	2.62115e-07	-1.06562e-07	-4.55243e-07	1.72169e-07	-2.83074e-07	3.04816e-07	-1.11204e-07	1.93611e-07	1.99132e-07	-5.49314e-08	1.44201e-07	-1.85539e-07	7.29065e-08	-1.12632e-07	-2.48669e-07	8.73298e-08	-1.61340e-07
17.031	-1.12311e-07	4.35798e-08	-6.87314e-08	1.94912e-06	1.11473e-06	3.06385e-06	-3.69330e-07	2.62580e-07	-1.06750e-07	-4.55642e-07	1.72320e-07	-2.83322e-07	3.05026e-07	-1.11281e-07	1.93745e-07	1.99723e-07	-5.50944e-08	1.44628e-07	-1.85873e-07	7.30379e-08	-1.12835e-07	-2.48153e-07	8.71486e-08	-1.61005e-07
17.056	-1.13537e-07	4.40555e-08	-6.94818e-08	1.94667e-06	1.11390e-06	3.06057e-06	-3.69974e-07	2.63038e-07	-1.06937e-07	-4.56031e-07	1.72467e-07	-2.83564e-07	3.05235e-07	-1.11357e-07	1.93878e-07	2.00312e-07	-5.52570e-08	1.45055e-07	-1.86202e-07	7.31671e-08	-1.13035e-07	-2.47633e-07	8.69657e-08	-1.60667e-07
17.080	-1.14760e-07	4.45298e-08	-7.02297e-08	1.94422e-06	1.11306e-06	3.05728e-06	-3.70608e-07	2.63489e-07	-1.07120e-07	-4.56411e-07	1.72611e-07	-2.83800e-07	3.05443e-07	-1.11433e-07	1.94010e-07	2.00900e-07	-5.54192e-08	1.45481e-07	-1.86524e-07	7.32939e-08	-1.13230e-07	-2.47107e-07	8.67811e-08	-1.60326e-07
17.105	-1.15978e-07	4.50025e-08	-7.09753e-08	1.94178e-06	1.11222e-06	3.05400e-06	-3.71233e-07	2.63933e-07	-1.07300e-07	-4.56782e-07	1.72751e-07	-2.84031e-07	3.05649e-07	-1.11509e-07	1.94141e-07	2.01487e-07	-5.55811e-08	1.45906e-07	-1.86841e-07	7.34184e-08	-1.13423e-07	-2.46577e-07	8.65949e-08	-1.59982e-07
17.129	-1.17192e-07	4.54737e-08	-7.17184e-08	1.93934e-06	1.11137e-06	3.05071e-06	-3.71848e-07	2.64370e-07	-1.07478e-07	-4.57144e-07	1.72888e-07	-2.84256e-07	3.05855e-07	-1.11584e-07	1.94272e-07	2.02073e-07	-5.57426e-08	1.46330e-07	-1.87152e-07	7.35407e-08	-1.13612e-07	-2.46042e-07	8.64069e-08	-1.59635e-07
17.154	-1.18402e-07	4.59433e-08	-7.24590e-08	1.93691e-06	1.11051e-06	3.04742e-06	-3.72453e-07	2.64800e-07	-1.07653e-07	-4.57497e-07	1.73022e-07	-2.84476e-07	3.06060e-07	-1.11658e-07	1.94402e-07	2.02657e-07	-5.59038e-08	1.46753e-07	-1.87458e-07	7.36607e-08	-1.13797e-07	-2.45502e-07	8.62174e-08	-1.59284e-07
17.179	-1.19608e-07	4.64113e-08	-7.31972e-08	1.93448e-06	1.10965e-06	3.04412e-06	-3.73049e-07	2.65223e-07	-1.07825e-07	-4.57841e-07	1.73152e-07	-2.84690e-07	3.06263e-07	-1.11732e-07	1.94531e-07	2.03240e-07	-5.60645e-08	1.47175e-07	-1.87757e-07	7.37784e-08	-1.13979e-07	-2.44957e-07	8.60261e-08	-1.58931e-07
17.203	-1.20811e-07	4.68778e-08	-7.39328e-08	1.93205e-06	1.10877e-06	3.04083e-06	-3.73634e-07	2.65640e-07	-1.07994e-07	-4.58176e-07	1.73278e-07	-2.84898e-07	3.06466e-07	-1.11806e-07	1.94659e-07	2.03821e-07	-5.62249e-08	1.47596e-07	-1.88051e-07	7.38938e-08	-1.14157e-07	-2.44408e-07	8.58333e-08	-1.58575e-07
17.228	-1.22009e-07	4.73426e-08	-7.46659e-08	1.92963e-06	1.10789e-06	3.03753e-06	-3.74211e-07	2.66050e-07	-1.08161e-07	-4.58502e-07	1.73402e-07	-2.85101e-07	3.06667e-07	-1.11880e-07	1.94787e-07	2.04401e-07	-5.63849e-08	1.48016e-07	-1.88339e-07	7.40070e-08	-1.14332e-07	-2.43855e-07	8.56389e-08	-1.58216e-07
17.252	-1.23202e-07	4.78058e-08	-7.53965e-08	1.92722e-06	1.10701e-06	3.03422e-06	-3.74778e-07	2.66453e-07	-1.08325e-07	-4.58819e-07	1.73521e-07	-2.85298e-07	3.06867e-07	-1.11953e-07	1.94914e-07	2.04980e-07	-5.65445e-08	1.48435e-07	-1.88622e-07	7.41179e-08	-1.14504e-07	-2.43296e-07	8.54428e-08	-1.57853e-07
17.277	-1.24392e-07	4.82674e-08	-7.61245e-08	1.92481e-06	1.10611e-06	3.03092e-06	-3.75335e-07	2.66849e-07	-1.08486e-07	-4.59127e-07	1.73638e-07	-2.85489e-07	3.07066e-07	-1.12025e-07	1.95041e-07	2.05557e-07	-5.67037e-08	1.48853e-07	-1.88898e-07	7.42266e-08	-1.14671e-07	-2.42734e-07	8.52452e-08	-1.57488e-07
17.302	-1.25577e-07	4.87274e-08	-7.68499e-08	1.92240e-06	1.10521e-06	3.02761e-06	-3.75882e-07	2.67238e-07	-1.08644e-07	-4.59426e-07	1.73751e-07	-2.85675e-07	3.07264e-07	-1.12098e-07	1.95167e-07	2.06133e-07	-5.68625e-08	1.49270e-07	-1.89169e-07	7.43331e-08	-1.14836e-07	-2.42166e-07	8.50460e-08	-1.57120e-07
17.326	-1.26758e-07	4.91857e-08	-7.75727e-08	1.92000e-06	1.10430e-06	3.02430e-06	-3.76421e-07	2.67621e-07	-1.08800e-07	-4.59715e-07	1.73860e-07	-2.85855e-07	3.07461e-07	-1.12169e-07	1.95292e-07	2.06707e-07	-5.70209e-08	1.49686e-07	-1.89434e-07	7.44373e-08	-1.14997e-07	-2.41595e-07	8.48453e-08	-1.56750e-07
17.351	-1.27935e-07	4.96423e-08	-7.82929e-08	1.91760e-06	1.10339e-06	3.02099e-06	-3.76949e-07	2.67997e-07	-1.08953e-07	-4.59996e-07	1.73967e-07	-2.86030e-07	3.07657e-07	-1.12241e-07	1.95416e-07	2.07279e-07	-5.71788e-08	1.50100e-07	-1.89694e-07	7.45392e-08	-1.15154e-07	-2.41019e-07	8.46430e-08	-1.56376e-07
17.375	-1.29108e-07	5.00972e-08	-7.90104e-08	1.91521e-06	1.10246e-06	3.01767e-06	-3.77468e-07	2.68366e-07	-1.09103e-07	-4.60268e-07	1.74069e-07	-2.86199e-07	3.07851e-07	-1.12312e-07	1.95540e-07	2.07850e-07	-5.73364e-08	1.50514e-07	-1.89947e-07	7.46390e-08	-1.15309e-07	-2.40439e-07	8.44392e-08	-1.55999e-07
17.400	-1.30276e-07	5.05505e-08	-7.97252e-08	1.91282e-06	1.10154e-06	3.01435e-06	-3.77978e-07	2.68728e-07	-1.09250e-07	-4.60531e-07	1.74169e-07	-2.86362e-07	3.08045e-07	-1.12382e-07	1.95662e-07	2.08420e-07	-5.74934e-08	1.50926e-07	-1.90196e-07	7.47365e-08	-1.15459e-07	-2.39854e-07	8.42339e-08	-1.55620e-07
17.424	-1.31439e-07	5.10020e-08	-8.04373e-08	1.91044e-06	1.10060e-06	3.01103e-06	-3.78478e-07	2.69083e-07	-1.09394e-07	-4.60785e-07	1.74265e-07	-2.86520e-07	3.08237e-07	-1.12452e-07	1.95784e-07	2.08988e-07	-5.76501e-08	1.51337e-07	-1.90438e-07	7.48318e-08	-1.15606e-07	-2.39265e-07	8.40272e-08	-1.55238e-07
17.449	-1.32599e-07	5.14518e-08	-8.11467e-08	1.90806e-06	1.09966e-06	3.00771e-06	-3.78968e-07	2.69432e-07	-1.09536e-07	-4.61030e-07	1.74358e-07	-2.86672e-07	3.08428e-07	-1.12522e-07	1.95906e-07	2.09554e-07	-5.78063e-08	1.51747e-07	-1.90675e-07	7.49249e-08	-1.15750e-07	-2.38672e-07	8.38189e-08	-1.54853e-07
17.474	-1.33753e-07	5.18999e-08	-8.18534e-08	1.90568e-06	1.09871e-06	3.00439e-06	-3.79449e-07	2.69774e-07	-1.09675e-07	-4.61266e-07	1.74447e-07	-2.86819e-07	3.08618e-07	-1.12591e-07	1.96026e-07	2.10118e-07	-5.79620e-08	1.52156e-07	-1.90907e-07	7.50158e-08	-1.15891e-07	-2.38075e-07	8.36092e-08	-1.54466e-07
17.498	-1.34903e-07	5.23462e-08	-8.25573e-08	1.90332e-06	1.09775e-06	3.00107e-06	-3.79921e-07	2.70109e-07	-1.09811e-07	-4.61493e-07	1.74533e-07	-2.86960e-07	3.08807e-07	-1.12660e-07	1.96146e-07	2.10681e-07	-5.81173e-08	1.52564e-07	-1.91132e-07	7.51046e-08	-1.16028e-07	-2.37474e-07	8.33980e-08	-1.54076e-07
17.523	-1.36049e-07	5.27907e-08	-8.32584e-08	1.90095e-06	1.09679e-06	2.99774e-06	-3.80383e-07	2.70438e-07	-1.09945e-07	-4.61711e-07	1.74615e-07	-2.87096e-07	3.08994e-07	-1.12729e-07	1.96265e-07	2.11242e-07	-5.82721e-08	1.52970e-07	-1.91353e-07	7.51911e-08	-1.16161e-07	-2.36868e-07	8.31854e-08	-1.53683e-07
17.547	-1.37190e-07	5.32335e-08	-8.39567e-08	1.89859e-06	1.09582e-06	2.99441e-06	-3.80836e-07	2.70760e-07	-1.10076e-07	-4.61920e-07	1.74694e-07	-2.87226e-07	3.09181e-07	-1.12797e-07	1.96384e-07	2.11802e-07	-5.84264e-08	1.53375e-07	-1.91567e-07	7.52754e-08	-1.16292e-07	-2.36259e-07	8.29714e-08	-1.53288e-07
17.572	-1.38327e-07	5.36745e-08	-8.46522e-08	1.89624e-06	1.09484e-06	2.99108e-06	-3.81279e-07	2.71075e-07	-1.10204e-07	-4.62121e-07	1.74770e-07	-2.87351e-07	3.09366e-07	-1.12864e-07	1.96501e-07	2.12359e-07	-5.85802e-08	1.53779e-07	-1.91776e-07	7.53576e-08	-1.16419e-07	-2.35646e-07	8.27560e-08	-1.52890e-07
17.596	-1.39459e-07	5.41137e-08	-8.53449e-08	1.89389e-06	1.09386e-06	2.98775e-06	-3.81713e-07	2.71384e-07	-1.10329e-07	-4.62312e-07	1.74843e-07	-2.87470e-07	3.09550e-07	-1.12931e-07	1.96618e-07	2.12915e-07	-5.87336e-08	1.54182e-07	-1.91980e-07	7.54376e-08	-1.16542e-07	-2.35028e-07	8.25392e-08	-1.52489e-07
17.621	-1.40586e-07	5.45510e-08	-8.60347e-08	1.89155e-06	1.09287e-06	2.98441e-06	-3.82138e-07	2.71685e-07	-1.10452e-07	-4.62495e-07	1.74912e-07	-2.87583e-07	3.09733e-07	-1.12998e-07	1.96734e-07	2.13469e-07	-5.88864e-08	1.54583e-07	-1.92178e-07	7.55155e-08	-1.16663e-07	-2.34407e-07	8.23211e-08	-1.52086e-07
17.646	-1.41708e-07	5.49866e-08	-8.67216e-08	1.88921e-06	1.09187e-06	2.98108e-06	-3.82553e-07	2.71981e-07	-1.10572e-07	-4.62669e-07	1.74977e-07	-2.87692e-07	3.09914e-07	-1.13064e-07	1.96850e-07	2.14022e-07	-5.90388e-08	1.54983e-07	-1.92371e-07	7.55912e-08	-1.16780e-07	-2.33782e-07	8.21015e-08	-1.51681e-07
17.670	-1.42826e-07	5.54203e-08	-8.74056e-08	1.88688e-06	1.09087e-06	2.97774e-06	-3.82959e-07	2.72269e-07	-1.10690e-07	-4.62834e-07	1.75040e-07	-2.87794e-07	3.10094e-07	-1.13130e-07	1.96964e-07	2.14572e-07	-5.91906e-08	1.55382e-07	-1.92558e-07	7.56648e-08	-1.16893e-07	-2.33153e-07	8.18807e-08	-1.51273e-07
17.695	-1.43939e-07	5.58521e-08	-8.80867e-08	1.88455e-06	1.08986e-06	2.97441e-06	-3.83356e-07	2.72551e-07	-1.10804e-07	-4.62990e-07	1.75099e-07	-2.87891e-07	3.10274e-07	-1.13196e-07	1.97078e-07	2.15121e-07	-5.93419e-08	1.55779e-07	-1.92740e-07	7.57362e-08	-1.17004e-07	-2.32521e-07	8.16585e-08	-1.50862e-07
17.719	-1.45047e-07	5.62821e-08	-8.87648e-08	1.88223e-06	1.08884e-06	2.97107e-06	-3.83743e-07	2.72827e-07	-1.10916e-07	-4.63138e-07	1.75155e-07	-2.87983e-07	3.10452e-07	-1.13260e-07	1.97191e-07	2.15667e-07	-5.94927e-08	1.56175e-07	-1.92916e-07	7.58055e-08	-1.17111e-07	-2.31884e-07	8.14351e-08	-1.50449e-07
17.744	-1.46150e-07	5.67102e-08	-8.94400e-08	1.87991e-06	1.08782e-06	2.96773e-06	-3.84121e-07	2.73095e-07	-1.11025e-07	-4.63277e-07	1.75207e-07	-2.88069e-07	3.10628e-07	-1.13325e-07	1.97303e-07	2.16212e-07	-5.96430e-08	1.56569e-07	-1.93087e-07	7.58727e-08	-1.17214e-07	-2.31244e-07	8.12103e-08	-1.50034e-07
17.768	-1.47249e-07	5.71364e-08	-9.01122e-08	1.87760e-06	1.08679e-06	2.96439e-06	-3.84490e-07	2.73358e-07	-1.11132e-07	-4.63407e-07	1.75256e-07	-2.88150e-07	3.10804e-07	-1.13389e-07	1.97415e-07	2.16755e-07	-5.97928e-08	1.56962e-07	-1.93253e-07	7.59378e-08	-1.17315e-07	-2.30601e-07	8.09843e-08	-1.49616e-07
17.793	-1.48342e-07	5.75608e-08	-9.07814e-08	1.87529e-06	1.08575e-06	2.96104e-06	-3.84849e-07	2.73613e-07	-1.11236e-07	-4.63528e-07	1.75302e-07	-2.88226e-07	3.10978e-07	-1.13452e-07	1.97525e-07	2.17296e-07	-5.99420e-08	1.57354e-07	-1.93413e-07	7.60008e-08	-1.17412e-07	-2.29954e-07	8.07570e-08	-1.49197e-07
17.818	-1.49431e-07	5.79832e-08	-9.14476e-08	1.87299e-06	1.08471e-06	2.95770e-06	-3.85200e-07	2.73862e-07	-1.11337e-07	-4.63640e-07	1.75345e-07	-2.88296e-07	3.11151e-07	-1.13515e-07	1.97635e-07	2.17835e-07	-6.00906e-08	1.57744e-07	-1.93568e-07	7.60616e-08	-1.17506e-07	-2.29303e-07	8.05285e-08	-1.48774e-07
17.842	-1.50514e-07	5.84037e-08	-9.21108e-08	1.87069e-06	1.08366e-06	2.95436e-06	-3.85541e-07	2.74105e-07	-1.11436e-07	-4.63744e-07	1.75384e-07	-2.88360e-07	3.11322e-07	-1.13578e-07	1.97744e-07	2.18372e-07	-6.02387e-08	1.58133e-07	-1.93718e-07	7.61204e-08	-1.17597e-07	-2.28649e-07	8.02987e-08	-1.48350e-07
17.867	-1.51593e-07	5.88222e-08	-9.27709e-08	1.86840e-06	1.08261e-06	2.95101e-06	-3.85873e-07	2.74341e-07	-1.11532e-07	-4.63839e-07	1.75420e-07	-2.88419e-07	3.11493e-07	-1.13640e-07	1.97852e-07	2.18906e-07	-6.03862e-08	1.58520e-07	-1.93862e-07	7.61771e-08	-1.17685e-07	-2.27991e-07	8.00678e-08	-1.47923e-07
17.891	-1.52667e-07	5.92388e-08	-9.34279e-08	1.86612e-06	1.08155e-06	2.94767e-06	-3.86196e-07	2.74571e-07	-1.11625e-07	-4.63926e-07	1.75453e-07	-2.88473e-07	3.11662e-07	-1.13702e-07	1.97960e-07	2.19439e-07	-6.05332e-08	1.58906e-07	-1.94001e-07	7.62318e-08	-1.17769e-07	-2.27330e-07	7.98356e-08	-1.47494e-07
17.916	-1.53735e-07	5.96534e-08	-9.40819e-08	1.86384e-06	1.08048e-06	2.94432e-06	-3.86510e-07	2.74794e-07	-1.11716e-07	-4.64004e-07	1.75482e-07	-2.88521e-07	3.11829e-07	-1.13763e-07	1.98066e-07	2.19970e-07	-6.06796e-08	1.59290e-07	-1.94135e-07	7.62844e-08	-1.17850e-07	-2.26665e-07	7.96023e-08	-1.47063e-07
17.940	-1.54799e-07	6.00661e-08	-9.47327e-08	1.86157e-06	1.07941e-06	2.94097e-06	-3.86814e-07	2.75010e-07	-1.11804e-07	-4.64073e-07	1.75508e-07	-2.88564e-07	3.11996e-07	-1.13824e-07	1.98172e-07	2.20499e-07	-6.08255e-08	1.59673e-07	-1.94263e-07	7.63349e-08	-1.17928e-07	-2.25998e-07	7.93678e-08	-1.46630e-07
17.965	-1.55857e-07	6.04768e-08	-9.53804e-08	1.85930e-06	1.07833e-06	2.93763e-06	-3.87110e-07	2.75221e-07	-1.11889e-07	-4.64133e-07	1.75531e-07	-2.88602e-07	3.12161e-07	-1.13884e-07	1.98277e-07	2.21025e-07	-6.09707e-08	1.60054e-07	-1.94387e-07	7.63834e-08	-1.18003e-07	-2.25327e-07	7.91321e-08	-1.46195e-07
17.990	-1.56910e-07	6.08855e-08	-9.60250e-08	1.85703e-06	1.07724e-06	2.93428e-06	-3.87397e-07	2.75424e-07	-1.11972e-07	-4.64186e-07	1.75551e-07	-2.88635e-07	3.12325e-07	-1.13944e-07	1.98381e-07	2.21550e-07	-6.11153e-08	1.60434e-07	-1.94505e-07	7.64298e-08	-1.18075e-07	-2.24653e-07	7.88954e-08	-1.45757e-07
18.014	-1.57959e-07	6.12922e-08	-9.66664e-08	1.85478e-06	1.07615e-06	2.93093e-06	-3.87674e-07	2.75622e-07	-1.12052e-07	-4.64229e-07	1.75567e-07	-2.88662e-07	3.12488e-07	-1.14003e-07	1.98484e-07	2.22072e-07	-6.12594e-08	1.60812e-07	-1.94618e-07	7.64742e-08	-1.18144e-07	-2.23975e-07	7.86575e-08	-1.45318e-07
18.039	-1.59001e-07	6.16969e-08	-9.73046e-08	1.85253e-06	1.07506e-06	2.92758e-06	-3.87943e-07	2.75813e-07	-1.12130e-07	-4.64264e-07	1.75581e-07	-2.88683e-07	3.12649e-07	-1.14062e-07	1.98587e-07	2.22592e-07	-6.14029e-08	1.61189e-07	-1.94726e-07	7.65166e-08	-1.18209e-07	-2.23295e-07	7.84186e-08	-1.44876e-07
18.063	-1.60039e-07	6.20995e-08	-9.79396e-08	1.85028e-06	1.07395e-06	2.92423e-06	-3.88202e-07	2.75997e-07	-1.12205e-07	-4.64291e-07	1.75591e-07	-2.88700e-07	3.12809e-07	-1.14120e-07	1.98688e-07	2.23110e-07	-6.15457e-08	1.61564e-07	-1.94829e-07	7.65570e-08	-1.18272e-07	-2.22611e-07	7.81785e-08	-1.44433e-07
18.088	-1.61072e-07	6.25001e-08	-9.85715e-08	1.84804e-06	1.07285e-06	2.92089e-06	-3.88453e-07	2.76175e-07	-1.12278e-07	-4.64309e-07	1.75597e-07	-2.88711e-07	3.12967e-07	-1.14178e-07	1.98789e-07	2.23625e-07	-6.16879e-08	1.61937e-07	-1.94926e-07	7.65954e-08	-1.18331e-07	-2.21925e-07	7.79374e-08	-1.43987e-07
18.113	-1.62099e-07	6.28987e-08	-9.92000e-08	1.84581e-06	1.07173e-06	2.91754e-06	-3.88695e-07	2.76347e-07	-1.12347e-07	-4.64318e-07	1.75601e-07	-2.88717e-07	3.13125e-07	-1.14236e-07	1.98889e-07	2.24139e-07	-6.18296e-08	1.62309e-07	-1.95019e-07	7.66318e-08	-1.18387e-07	-2.21235e-07	7.76953e-08	-1.43540e-07
18.137	-1.63121e-07	6.32952e-08	-9.98254e-08	1.84358e-06	1.07061e-06	2.91419e-06	-3.88928e-07	2.76513e-07	-1.12415e-07	-4.64319e-07	1.75602e-07	-2.88718e-07	3.13281e-07	-1.14293e-07	1.98988e-07	2.24650e-07	-6.19705e-08	1.62679e-07	-1.95107e-07	7.66662e-08	-1.18440e-07	-2.20543e-07	7.74521e-08	-1.43091e-07
18.162	-1.64137e-07	6.36896e-08	-1.00447e-07	1.84136e-06	1.06948e-06	2.91084e-06	-3.89152e-07	2.76672e-07	-1.12480e-07	-4.64312e-07	1.75599e-07	-2.88713e-07	3.13435e-07	-1.14349e-07	1.99086e-07	2.25158e-07	-6.21109e-08	1.63048e-07	-1.95189e-07	7.66987e-08	-1.18490e-07	-2.19848e-07	7.72079e-08	-1.42640e-07
18.186	-1.65148e-07	6.40819e-08	-1.01066e-07	1.83914e-06	1.06835e-06	2.90749e-06	-3.89367e-07	2.76825e-07	-1.12542e-07	-4.64296e-07	1.75593e-07	-2.88703e-07	3.13588e-07	-1.14405e-07	1.99184e-07	2.25665e-07	-6.22506e-08	1.63414e-07	-1.95267e-07	7.67291e-08	-1.18538e-07	-2.19149e-07	7.69627e-08	-1.42187e-07
18.211	-1.66154e-07	6.44722e-08	-1.01682e-07	1.83693e-06	1.06721e-06	2.90414e-06	-3.89573e-07	2.76972e-07	-1.12601e-07	-4.64272e-07	1.75584e-07	-2.88688e-07	3.13740e-07	-1.14460e-07	1.99280e-07	2.26169e-07	-6.23897e-08	1.63779e-07	-1.95339e-07	7.67577e-08	-1.18582e-07	-2.18449e-07	7.67166e-08	-1.41732e-07
18.235	-1.67154e-07	6.48604e-08	-1.02294e-07	1.83472e-06	1.06607e-06	2.90079e-06	-3.89771e-07	2.77112e-07	-1.12658e-07	-4.64240e-07	1.75571e-07	-2.88668e-07	3.13891e-07	-1.14515e-07	1.99375e-07	2.26671e-07	-6.25281e-08	1.64143e-07	-1.95407e-07	7.67842e-08	-1.18623e-07	-2.17745e-07	7.64694e-08	-1.41275e-07
18.260	-1.68149e-07	6.52464e-08	-1.02903e-07	1.83253e-06	1.06492e-06	2.89745e-06	-3.89959e-07	2.77246e-07	-1.12713e-07	-4.64199e-07	1.75556e-07	-2.88643e-07	3.14040e-07	-1.14569e-07	1.99470e-07	2.27170e-07	-6.26659e-08	1.64504e-07	-1.95470e-07	7.68089e-08	-1.18661e-07	-2.17038e-07	7.62214e-08	-1.40817e-07
18.285	-1.69139e-07	6.56303e-08	-1.03508e-07	1.83033e-06	1.06377e-06	2.89410e-06	-3.90140e-07	2.77375e-07	-1.12765e-07	-4.64150e-07	1.75537e-07	-2.88612e-07	3.14187e-07	-1.14623e-07	1.99564e-07	2.27667e-07	-6.28030e-08	1.64864e-07	-1.95527e-07	7.68316e-08	-1.18696e-07	-2.16329e-07	7.59724e-08	-1.40357e-07
18.309	-1.70122e-07	6.60121e-08	-1.04110e-07	1.82815e-06	1.06261e-06	2.89075e-06	-3.90311e-07	2.77496e-07	-1.12815e-07	-4.64092e-07	1.75516e-07	-2.88577e-07	3.14333e-07	-1.14677e-07	1.99657e-07	2.28162e-07	-6.29395e-08	1.65223e-07	-1.95580e-07	7.68524e-08	-1.18728e-07	-2.15618e-07	7.57225e-08	-1.39895e-07
18.334	-1.71101e-07	6.63918e-08	-1.04709e-07	1.82596e-06	1.06144e-06	2.88740e-06	-3.90474e-07	2.77612e-07	-1.12862e-07	-4.64027e-07	1.75491e-07	-2.88536e-07	3.14478e-07	-1.14729e-07	1.99749e-07	2.28654e-07	-6.30752e-08	1.65579e-07	-1.95628e-07	7.68713e-08	-1.18757e-07	-2.14904e-07	7.54717e-08	-1.39432e-07
18.358	-1.72074e-07	6.67692e-08	-1.05304e-07	1.82379e-06	1.06027e-06	2.88406e-06	-3.90628e-07	2.77722e-07	-1.12906e-07	-4.63953e-07	1.75463e-07	-2.88490e-07	3.14622e-07	-1.14782e-07	1.99840e-07	2.29144e-07	-6.32103e-08	1.65934e-07	-1.95672e-07	7.68883e-08	-1.18783e-07	-2.14187e-07	7.52200e-08	-1.38967e-07
18.383	-1.73041e-07	6.71446e-08	-1.05896e-07	1.82162e-06	1.05909e-06	2.88071e-06	-3.90773e-07	2.77825e-07	-1.12948e-07	-4.63871e-07	1.75432e-07	-2.88439e-07	3.14764e-07	-1.14834e-07	1.99930e-07	2.29631e-07	-6.33447e-08	1.66287e-07	-1.95710e-07	7.69034e-08	-1.18807e-07	-2.13468e-07	7.49675e-08	-1.38501e-07
18.407	-1.74003e-07	6.75177e-08	-1.06485e-07	1.81946e-06	1.05791e-06	2.87737e-06	-3.90910e-07	2.77922e-07	-1.12988e-07	-4.63781e-07	1.75398e-07	-2.88383e-07	3.14904e-07	-1.14885e-07	2.00019e-07	2.30116e-07	-6.34785e-08	1.66638e-07	-1.95744e-07	7.69166e-08	-1.18827e-07	-2.12747e-07	7.47141e-08	-1.38032e-07
18.432	-1.74959e-07	6.78887e-08	-1.07070e-07	1.81730e-06	1.05672e-06	2.87402e-06	-3.91039e-07	2.78014e-07	-1.13025e-07	-4.63683e-07	1.75361e-07	-2.88322e-07	3.15043e-07	-1.14936e-07	2.00108e-07	2.30598e-07	-6.36115e-08	1.66987e-07	-1.95773e-07	7.69280e-08	-1.18845e-07	-2.12023e-07	7.44599e-08	-1.37563e-07
18.457	-1.75909e-07	6.82575e-08	-1.07652e-07	1.81515e-06	1.05553e-06	2.87068e-06	-3.91158e-07	2.78099e-07	-1.13060e-07	-4.63576e-07	1.75321e-07	-2.88256e-07	3.15181e-07	-1.14986e-07	2.00195e-07	2.31078e-07	-6.37439e-08	1.67334e-07	-1.95797e-07	7.69375e-08	-1.18859e-07	-2.11297e-07	7.42049e-08	-1.37092e-07
18.481	-1.76854e-07	6.86241e-08	-1.08230e-07	1.81301e-06	1.05433e-06	2.86734e-06	-3.91270e-07	2.78178e-07	-1.13092e-07	-4.63462e-07	1.75277e-07	-2.88185e-07	3.15317e-07	-1.15036e-07	2.00282e-07	2.31555e-07	-6.38755e-08	1.67680e-07	-1.95816e-07	7.69452e-08	-1.18871e-07	-2.10568e-07	7.39491e-08	-1.36619e-07
18.506	-1.77793e-07	6.89884e-08	-1.08804e-07	1.81087e-06	1.05313e-06	2.86400e-06	-3.91373e-07	2.78251e-07	-1.13121e-07	-4.63340e-07	1.75231e-07	-2.88109e-07	3.15452e-07	-1.15085e-07	2.00367e-07	2.32030e-07	-6.40064e-08	1.68024e-07	-1.95831e-07	7.69510e-08	-1.18880e-07	-2.09838e-07	7.36925e-08	-1.36145e-07
18.530	-1.78726e-07	6.93506e-08	-1.09376e-07	1.80874e-06	1.05192e-06	2.86065e-06	-3.91467e-07	2.78318e-07	-1.13149e-07	-4.63209e-07	1.75182e-07	-2.88027e-07	3.15585e-07	-1.15133e-07	2.00452e-07	2.32502e-07	-6.41366e-08	1.68365e-07	-1.95841e-07	7.69550e-08	-1.18886e-07	-2.09105e-07	7.34352e-08	-1.35670e-07
18.555	-1.79654e-07	6.97105e-08	-1.09943e-07	1.80661e-06	1.05070e-06	2.85732e-06	-3.91553e-07	2.78380e-07	-1.13174e-07	-4.63071e-07	1.75129e-07	-2.87941e-07	3.15717e-07	-1.15181e-07	2.00536e-07	2.32971e-07	-6.42661e-08	1.68705e-07	-1.95847e-07	7.69572e-08	-1.18890e-07	-2.08370e-07	7.31771e-08	-1.35193e-07
18.579	-1.80576e-07	7.00682e-08	-1.10507e-07	1.80449e-06	1.04949e-06	2.85398e-06	-3.91631e-07	2.78435e-07	-1.13196e-07	-4.62924e-07	1.75074e-07	-2.87850e-07	3.15848e-07	-1.15229e-07	2.00619e-07	2.33438e-07	-6.43949e-08	1.69043e-07	-1.95848e-07	7.69576e-08	-1.18890e-07	-2.07633e-07	7.29183e-08	-1.34715e-07
18.604	-1.81492e-07	7.04237e-08	-1.11068e-07	1.80238e-06	1.04826e-06	2.85064e-06	-3.91700e-07	2.78484e-07	-1.13216e-07	-4.62770e-07	1.75016e-07	-2.87754e-07	3.15976e-07	-1.15276e-07	2.00700e-07	2.33902e-07	-6.45229e-08	1.69379e-07	-1.95844e-07	7.69561e-08	-1.18888e-07	-2.06894e-07	7.26588e-08	-1.34235e-07
18.629	-1.82402e-07	7.07768e-08	-1.11625e-07	1.80027e-06	1.04703e-06	2.84730e-06	-3.91762e-07	2.78528e-07	-1.13234e-07	-4.62608e-07	1.74954e-07	-2.87653e-07	3.16104e-07	-1.15322e-07	2.00781e-07	2.34364e-07	-6.46502e-08	1.69714e-07	-1.95836e-07	7.69530e-08	-1.18883e-07	-2.06153e-07	7.23986e-08	-1.33755e-07
18.653	-1.83306e-07	7.11278e-08	-1.12178e-07	1.79817e-06	1.04580e-06	2.84397e-06	-3.91815e-07	2.78565e-07	-1.13249e-07	-4.62437e-07	1.74890e-07	-2.87548e-07	3.16230e-07	-1.15368e-07	2.00861e-07	2.34823e-07	-6.47768e-08	1.70046e-07	-1.95824e-07	7.69480e-08	-1.18876e-07	-2.05410e-07	7.21377e-08	-1.33273e-07
18.678	-1.84205e-07	7.14764e-08	-1.12728e-07	1.79607e-06	1.04456e-06	2.84063e-06	-3.91859e-07	2.78597e-07	-1.13262e-07	-4.62260e-07	1.74823e-07	-2.87437e-07	3.16354e-07	-1.15414e-07	2.00940e-07	2.35279e-07	-6.49026e-08	1.70376e-07	-1.95806e-07	7.69412e-08	-1.18865e-07	-2.04666e-07	7.18762e-08	-1.32789e-07
18.702	-1.85097e-07	7.18228e-08	-1.13275e-07	1.79399e-06	1.04332e-06	2.83730e-06	-3.91896e-07	2.78623e-07	-1.13273e-07	-4.62074e-07	1.74752e-07	-2.87321e-07	3.16477e-07	-1.15459e-07	2.01018e-07	2.35732e-07	-6.50277e-08	1.70705e-07	-1.95785e-07	7.69328e-08	-1.18852e-07	-2.03919e-07	7.16140e-08	-1.32305e-07
18.727	-1.85984e-07	7.21668e-08	-1.13817e-07	1.79190e-06	1.04207e-06	2.83397e-06	-3.91924e-07	2.78643e-07	-1.13281e-07	-4.61880e-07	1.74679e-07	-2.87201e-07	3.16598e-07	-1.15503e-07	2.01095e-07	2.36183e-07	-6.51520e-08	1.71031e-07	-1.95759e-07	7.69225e-08	-1.18836e-07	-2.03171e-07	7.13512e-08	-1.31820e-07
18.751	-1.86865e-07	7.25086e-08	-1.14356e-07	1.78983e-06	1.04081e-06	2.83064e-06	-3.91944e-07	2.78658e-07	-1.13287e-07	-4.61679e-07	1.74603e-07	-2.87076e-07	3.16718e-07	-1.15546e-07	2.01171e-07	2.36631e-07	-6.52756e-08	1.71355e-07	-1.95728e-07	7.69106e-08	-1.18818e-07	-2.02421e-07	7.10878e-08	-1.31333e-07
18.776	-1.87740e-07	7.28481e-08	-1.14892e-07	1.78776e-06	1.03956e-06	2.82732e-06	-3.91956e-07	2.78666e-07	-1.13290e-07	-4.61470e-07	1.74524e-07	-2.86946e-07	3.16836e-07	-1.15590e-07	2.01246e-07	2.37076e-07	-6.53984e-08	1.71678e-07	-1.95694e-07	7.68969e-08	-1.18797e-07	-2.01669e-07	7.08238e-08	-1.30845e-07
18.801	-1.88609e-07	7.31852e-08	-1.15423e-07	1.78570e-06	1.03829e-06	2.82399e-06	-3.91961e-07	2.78669e-07	-1.13291e-07	-4.61253e-07	1.74442e-07	-2.86811e-07	3.16953e-07	-1.15632e-07	2.01320e-07	2.37518e-07	-6.55204e-08	1.71998e-07	-1.95654e-07	7.68815e-08	-1.18773e-07	-2.00916e-07	7.05593e-08	-1.30356e-07
18.825	-1.89472e-07	7.35201e-08	-1.15951e-07	1.78364e-06	1.03702e-06	2.82067e-06	-3.91957e-07	2.78666e-07	-1.13290e-07	-4.61029e-07	1.74357e-07	-2.86672e-07	3.17068e-07	-1.15674e-07	2.01394e-07	2.37958e-07	-6.56417e-08	1.72316e-07	-1.95611e-07	7.68644e-08	-1.18747e-07	-2.00161e-07	7.02942e-08	-1.29867e-07
18.850	-1.90328e-07	7.38526e-08	-1.16476e-07	1.78159e-06	1.03575e-06	2.81734e-06	-3.91945e-07	2.78658e-07	-1.13287e-07	-4.60797e-07	1.74270e-07	-2.86528e-07	3.17181e-07	-1.15716e-07	2.01466e-07	2.38395e-07	-6.57622e-08	1.72633e-07	-1.95563e-07	7.68456e-08	-1.18718e-07	-1.99404e-07	7.00285e-08	-1.29376e-07
18.874	-1.91179e-07	7.41827e-08	-1.16997e-07	1.77955e-06	1.03448e-06	2.81402e-06	-3.91925e-07	2.78644e-07	-1.13281e-07	-4.60558e-07	1.74179e-07	-2.86379e-07	3.17293e-07	-1.15756e-07	2.01537e-07	2.38829e-07	-6.58819e-08	1.72947e-07	-1.95511e-07	7.68252e-08	-1.18686e-07	-1.98647e-07	6.97623e-08	-1.28884e-07
18.899	-1.92024e-07	7.45106e-08	-1.17514e-07	1.77751e-06	1.03319e-06	2.81070e-06	-3.91897e-07	2.78624e-07	-1.13273e-07	-4.60311e-07	1.74086e-07	-2.86225e-07	3.17403e-07	-1.15797e-07	2.01607e-07	2.39260e-07	-6.60008e-08	1.73259e-07	-1.95455e-07	7.68031e-08	-1.18652e-07	-1.97887e-07	6.94957e-08	-1.28392e-07
18.924	-1.92863e-07	7.48360e-08	-1.18027e-07	1.77548e-06	1.03191e-06	2.80739e-06	-3.91862e-07	2.78599e-07	-1.13263e-07	-4.60056e-07	1.73989e-07	-2.86067e-07	3.17512e-07	-1.15836e-07	2.01676e-07	2.39688e-07	-6.61189e-08	1.73569e-07	-1.95394e-07	7.67793e-08	-1.18615e-07	-1.97126e-07	6.92285e-08	-1.27898e-07
18.948	-1.93696e-07	7.51591e-08	-1.18536e-07	1.77346e-06	1.03062e-06	2.80407e-06	-3.91818e-07	2.78568e-07	-1.13250e-07	-4.59794e-07	1.73890e-07	-2.85904e-07	3.17619e-07	-1.15875e-07	2.01744e-07	2.40113e-07	-6.62362e-08	1.73877e-07	-1.95330e-07	7.67539e-08	-1.18576e-07	-1.96364e-07	6.89609e-08	-1.27404e-07
18.973	-1.94522e-07	7.54798e-08	-1.19042e-07	1.77144e-06	1.02932e-06	2.80076e-06	-3.91767e-07	2.78532e-07	-1.13236e-07	-4.59525e-07	1.73788e-07	-2.85736e-07	3.17725e-07	-1.15914e-07	2.01811e-07	2.40536e-07	-6.63527e-08	1.74183e-07	-1.95261e-07	7.67268e-08	-1.18534e-07	-1.95601e-07	6.86928e-08	-1.26908e-07
18.997	-1.95343e-07	7.57982e-08	-1.19544e-07	1.76943e-06	1.02802e-06	2.79745e-06	-3.91708e-07	2.78490e-07	-1.13218e-07	-4.59248e-07	1.73684e-07	-2.85564e-07	3.17829e-07	-1.15952e-07	2.01877e-07	2.40955e-07	-6.64685e-08	1.74487e-07	-1.95188e-07	7.66982e-08	-1.18490e-07	-1.94836e-07	6.84243e-08	-1.26412e-07
19.022	-1.96157e-07	7.61142e-08	-1.20043e-07	1.76742e-06	1.02672e-06	2.79414e-06	-3.91642e-07	2.78442e-07	-1.13199e-07	-4.58964e-07	1.73576e-07	-2.85388e-07	3.17931e-07	-1.15989e-07	2.01942e-07	2.41372e-07	-6.65834e-08	1.74788e-07	-1.95111e-07	7.66679e-08	-1.18443e-07	-1.94071e-07	6.81554e-08	-1.25915e-07
19.046	-1.96965e-07	7.64277e-08	-1.20537e-07	1.76542e-06	1.02541e-06	2.79083e-06	-3.91567e-07	2.78390e-07	-1.13178e-07	-4.58672e-07	1.73466e-07	-2.85206e-07	3.18032e-07	-1.16026e-07	2.02006e-07	2.41785e-07	-6.66975e-08	1.75088e-07	-1.95030e-07	7.66360e-08	-1.18394e-07	-1.93304e-07	6.78860e-08	-1.25418e-07
19.071	-1.97767e-07	7.67389e-08	-1.21028e-07	1.76343e-06	1.02410e-06	2.78753e-06	-3.91485e-07	2.78331e-07	-1.13154e-07	-4.58373e-07	1.73353e-07	-2.85020e-07	3.18131e-07	-1.16062e-07	2.02069e-07	2.42196e-07	-6.68108e-08	1.75385e-07	-1.94945e-07	7.66026e-08	-1.18342e-07	-1.92536e-07	6.76163e-08	-1.24919e-07
19.096	-1.98563e-07	7.70477e-08	-1.21515e-07	1.76145e-06	1.02278e-06	2.78423e-06	-3.91396e-07	2.78268e-07	-1.13128e-07	-4.58067e-07	1.73237e-07	-2.84830e-07	3.18229e-07	-1.16098e-07	2.02131e-07	2.42604e-07	-6.69233e-08	1.75681e-07	-1.94855e-07	7.65675e-08	-1.18288e-07	-1.91767e-07	6.73462e-08	-1.24420e-07
19.120	-1.99352e-07	7.73540e-08	-1.21998e-07	1.75947e-06	1.02146e-06	2.78093e-06	-3.91299e-07	2.78199e-07	-1.13100e-07	-4.57754e-07	1.73119e-07	-2.84635e-07	3.18324e-07	-1.16133e-07	2.02192e-07	2.43008e-07	-6.70349e-08	1.75974e-07	-1.94762e-07	7.65309e-08	-1.18231e-07	-1.90997e-07	6.70758e-08	-1.23921e-07
19.145	-2.00135e-07	7.76580e-08	-1.22478e-07	1.75750e-06	1.02014e-06	2.77763e-06	-3.91194e-07	2.78124e-07	-1.13070e-07	-4.57433e-07	1.72997e-07	-2.84436e-07	3.18418e-07	-1.16167e-07	2.02252e-07	2.43410e-07	-6.71457e-08	1.76264e-07	-1.94665e-07	7.64928e-08	-1.18172e-07	-1.90226e-07	6.68050e-08	-1.23421e-07
19.169	-2.00913e-07	7.79595e-08	-1.22953e-07	1.75553e-06	1.01881e-06	2.77434e-06	-3.91082e-07	2.78045e-07	-1.13037e-07	-4.57106e-07	1.72873e-07	-2.84232e-07	3.18511e-07	-1.16201e-07	2.02310e-07	2.43809e-07	-6.72557e-08	1.76553e-07	-1.94564e-07	7.64531e-08	-1.18111e-07	-1.89454e-07	6.65339e-08	-1.22920e-07
19.194	-2.01683e-07	7.82586e-08	-1.23425e-07	1.75357e-06	1.01747e-06	2.77105e-06	-3.90963e-07	2.77960e-07	-1.13003e-07	-4.56771e-07	1.72747e-07	-2.84024e-07	3.18602e-07	-1.16234e-07	2.02368e-07	2.44205e-07	-6.73648e-08	1.76840e-07	-1.94459e-07	7.64119e-08	-1.18047e-07	-1.88681e-07	6.62626e-08	-1.22418e-07
19.218	-2.02448e-07	7.85552e-08	-1.23893e-07	1.75162e-06	1.01614e-06	2.76776e-06	-3.90836e-07	2.77869e-07	-1.12966e-07	-4.56429e-07	1.72618e-07	-2.83812e-07	3.18691e-07	-1.16266e-07	2.02425e-07	2.44597e-07	-6.74732e-08	1.77124e-07	-1.94351e-07	7.63691e-08	-1.17981e-07	-1.87907e-07	6.59909e-08	-1.21917e-07
19.243	-2.03206e-07	7.88494e-08	-1.24357e-07	1.74967e-06	1.01479e-06	2.76447e-06	-3.90701e-07	2.77774e-07	-1.12927e-07	-4.56080e-07	1.72486e-07	-2.83595e-07	3.18778e-07	-1.16298e-07	2.02480e-07	2.44987e-07	-6.75806e-08	1.77406e-07	-1.94238e-07	7.63249e-08	-1.17913e-07	-1.87133e-07	6.57190e-08	-1.21414e-07
19.268	-2.03958e-07	7.91411e-08	-1.24817e-07	1.74774e-06	1.01345e-06	2.76118e-06	-3.90560e-07	2.77673e-07	-1.12887e-07	-4.55724e-07	1.72351e-07	-2.83373e-07	3.18864e-07	-1.16330e-07	2.02535e-07	2.45373e-07	-6.76872e-08	1.77686e-07	-1.94122e-07	7.62792e-08	-1.17842e-07	-1.86358e-07	6.54468e-08	-1.20911e-07
19.292	-2.04703e-07	7.94304e-08	-1.25273e-07	1.74580e-06	1.01210e-06	2.75790e-06	-3.90411e-07	2.77567e-07	-1.12843e-07	-4.55362e-07	1.72214e-07	-2.83148e-07	3.18948e-07	-1.16360e-07	2.02588e-07	2.45757e-07	-6.77930e-08	1.77964e-07	-1.94001e-07	7.62319e-08	-1.17769e-07	-1.85582e-07	6.51744e-08	-1.20408e-07
19.317	-2.05443e-07	7.97173e-08	-1.25725e-07	1.74388e-06	1.01075e-06	2.75462e-06	-3.90255e-07	2.77456e-07	-1.12798e-07	-4.54992e-07	1.72074e-07	-2.82918e-07	3.19030e-07	-1.16390e-07	2.02640e-07	2.46137e-07	-6.78979e-08	1.78239e-07	-1.93877e-07	7.61833e-08	-1.17694e-07	-1.84806e-07	6.49017e-08	-1.19904e-07
19.341	-2.06175e-07	8.00016e-08	-1.26174e-07	1.74196e-06	1.00939e-06	2.75135e-06	-3.90092e-07	2.77340e-07	-1.12751e-07	-4.54615e-07	1.71932e-07	-2.82684e-07	3.19111e-07	-1.16420e-07	2.02691e-07	2.46514e-07	-6.80020e-08	1.78512e-07	-1.93750e-07	7.61331e-08	-1.17617e-07	-1.84029e-07	6.46289e-08	-1.19400e-07
19.366	-2.06902e-07	8.02835e-08	-1.26618e-07	1.74005e-06	1.00803e-06	2.74808e-06	-3.89921e-07	2.77219e-07	-1.12702e-07	-4.54232e-07	1.71787e-07	-2.82445e-07	3.19190e-07	-1.16448e-07	2.02742e-07	2.46888e-07	-6.81052e-08	1.78783e-07	-1.93619e-07	7.60815e-08	-1.17537e-07	-1.83252e-07	6.43559e-08	-1.18896e-07
19.390	-2.07622e-07	8.05629e-08	-1.27059e-07	1.73814e-06	1.00667e-06	2.74481e-06	-3.89744e-07	2.77093e-07	-1.12651e-07	-4.53841e-07	1.71639e-07	-2.82202e-07	3.19267e-07	-1.16477e-07	2.02791e-07	2.47259e-07	-6.82075e-08	1.79052e-07	-1.93484e-07	7.60285e-08	-1.17455e-07	-1.82474e-07	6.40827e-08	-1.18391e-07
19.415	-2.08336e-07	8.08398e-08	-1.27496e-07	1.73624e-06	1.00530e-06	2.74154e-06	-3.89559e-07	2.76962e-07	-1.12597e-07	-4.53444e-07	1.71489e-07	-2.81956e-07	3.19343e-07	-1.16504e-07	2.02838e-07	2.47627e-07	-6.83090e-08	1.79318e-07	-1.93345e-07	7.59740e-08	-1.17371e-07	-1.81696e-07	6.38094e-08	-1.17886e-07
19.440	-2.09043e-07	8.11142e-08	-1.27929e-07	1.73435e-06	1.00393e-06	2.73828e-06	-3.89367e-07	2.76826e-07	-1.12542e-07	-4.53041e-07	1.71336e-07	-2.81704e-07	3.19416e-07	-1.16531e-07	2.02885e-07	2.47992e-07	-6.84096e-08	1.79582e-07	-1.93203e-07	7.59181e-08	-1.17285e-07	-1.80917e-07	6.35360e-08	-1.17381e-07
19.464	-2.09744e-07	8.13861e-08	-1.28357e-07	1.73246e-06	1.00255e-06	2.73501e-06	-3.89169e-07	2.76684e-07	-1.12484e-07	-4.52630e-07	1.71181e-07	-2.81449e-07	3.19488e-07	-1.16557e-07	2.02931e-07	2.48353e-07	-6.85093e-08	1.79844e-07	-1.93057e-07	7.58609e-08	-1.17196e-07	-1.80138e-07	6.32624e-08	-1.16876e-07
19.489	-2.10438e-07	8.16556e-08	-1.28782e-07	1.73058e-06	1.00117e-06	2.73176e-06	-3.88963e-07	2.76538e-07	-1.12425e-07	-4.52213e-07	1.71023e-07	-2.81190e-07	3.19558e-07	-1.16583e-07	2.02976e-07	2.48712e-07	-6.86081e-08	1.80103e-07	-1.92908e-07	7.58022e-08	-1.17106e-07	-1.79359e-07	6.29887e-08	-1.16370e-07
19.513	-2.11126e-07	8.19225e-08	-1.29203e-07	1.72871e-06	9.99790e-07	2.72850e-06	-3.88751e-07	2.76387e-07	-1.12364e-07	-4.51789e-07	1.70863e-07	-2.80926e-07	3.19627e-07	-1.16608e-07	2.03019e-07	2.49067e-07	-6.87061e-08	1.80361e-07	-1.92755e-07	7.57422e-08	-1.17013e-07	-1.78579e-07	6.27150e-08	-1.15864e-07
19.538	-2.11807e-07	8.21869e-08	-1.29620e-07	1.72685e-06	9.98405e-07	2.72525e-06	-3.88532e-07	2.76231e-07	-1.12300e-07	-4.51359e-07	1.70700e-07	-2.80659e-07	3.19693e-07	-1.16632e-07	2.03061e-07	2.49419e-07	-6.88031e-08	1.80615e-07	-1.92599e-07	7.56808e-08	-1.16918e-07	-1.77800e-07	6.24412e-08	-1.15359e-07
19.562	-2.12482e-07	8.24488e-08	-1.30033e-07	1.72499e-06	9.97016e-07	2.72200e-06	-3.88306e-07	2.76071e-07	-1.12235e-07	-4.50922e-07	1.70535e-07	-2.80387e-07	3.19758e-07	-1.16656e-07	2.03103e-07	2.49767e-07	-6.88993e-08	1.80868e-07	-1.92439e-07	7.56180e-08	-1.16821e-07	-1.77020e-07	6.21673e-08	-1.14853e-07
19.587	-2.13150e-07	8.27081e-08	-1.30442e-07	1.72313e-06	9.95623e-07	2.71876e-06	-3.88073e-07	2.75905e-07	-1.12168e-07	-4.50479e-07	1.70367e-07	-2.80112e-07	3.19821e-07	-1.16679e-07	2.03143e-07	2.50113e-07	-6.89946e-08	1.81118e-07	-1.92276e-07	7.55539e-08	-1.16722e-07	-1.76240e-07	6.18934e-08	-1.14347e-07
19.612	-2.13812e-07	8.29650e-08	-1.30847e-07	1.72129e-06	9.94227e-07	2.71552e-06	-3.87833e-07	2.75735e-07	-1.12098e-07	-4.50029e-07	1.70197e-07	-2.79832e-07	3.19883e-07	-1.16701e-07	2.03182e-07	2.50455e-07	-6.90890e-08	1.81366e-07	-1.92109e-07	7.54885e-08	-1.16621e-07	-1.75460e-07	6.16195e-08	-1.13841e-07
19.636	-2.14468e-07	8.32193e-08	-1.31248e-07	1.71945e-06	9.92828e-07	2.71228e-06	-3.87587e-07	2.75560e-07	-1.12027e-07	-4.49573e-07	1.70025e-07	-2.79548e-07	3.19942e-07	-1.16723e-07	2.03219e-07	2.50794e-07	-6.91825e-08	1.81611e-07	-1.91940e-07	7.54218e-08	-1.16518e-07	-1.74680e-07	6.13456e-08	-1.13334e-07
19.661	-2.15117e-07	8.34710e-08	-1.31646e-07	1.71762e-06	9.91426e-07	2.70904e-06	-3.87334e-07	2.75380e-07	-1.11954e-07	-4.49111e-07	1.69850e-07	-2.79261e-07	3.20000e-07	-1.16744e-07	2.03256e-07	2.51130e-07	-6.92751e-08	1.81854e-07	-1.91766e-07	7.53537e-08	-1.16413e-07	-1.73900e-07	6.10717e-08	-1.12828e-07
19.685	-2.15759e-07	8.37203e-08	-1.32039e-07	1.71579e-06	9.90021e-07	2.70581e-06	-3.87075e-07	2.75195e-07	-1.11879e-07	-4.48642e-07	1.69673e-07	-2.78969e-07	3.20056e-07	-1.16764e-07	2.03291e-07	2.51462e-07	-6.93668e-08	1.82095e-07	-1.91590e-07	7.52844e-08	-1.16306e-07	-1.73120e-07	6.07979e-08	-1.12323e-07
19.710	-2.16395e-07	8.39669e-08	-1.32428e-07	1.71397e-06	9.88612e-07	2.70258e-06	-3.86809e-07	2.75006e-07	-1.11802e-07	-4.48167e-07	1.69493e-07	-2.78674e-07	3.20110e-07	-1.16784e-07	2.03326e-07	2.51791e-07	-6.94576e-08	1.82334e-07	-1.91410e-07	7.52138e-08	-1.16197e-07	-1.72341e-07	6.05241e-08	-1.11817e-07
19.735	-2.17024e-07	8.42111e-08	-1.32813e-07	1.71216e-06	9.87200e-07	2.69936e-06	-3.86536e-07	2.74813e-07	-1.11724e-07	-4.47686e-07	1.69311e-07	-2.78375e-07	3.20162e-07	-1.16803e-07	2.03359e-07	2.52117e-07	-6.95475e-08	1.82570e-07	-1.91227e-07	7.51419e-08	-1.16085e-07	-1.71561e-07	6.02503e-08	-1.11311e-07
19.759	-2.17646e-07	8.44527e-08	-1.33194e-07	1.71036e-06	9.85785e-07	2.69614e-06	-3.86257e-07	2.74614e-07	-1.11643e-07	-4.47198e-07	1.69127e-07	-2.78072e-07	3.20212e-07	-1.16821e-07	2.03391e-07	2.52440e-07	-6.96365e-08	1.82803e-07	-1.91041e-07	7.50688e-08	-1.15972e-07	-1.70782e-07	5.99767e-08	-1.10805e-07
19.784	-2.18262e-07	8.46917e-08	-1.33571e-07	1.70856e-06	9.84367e-07	2.69292e-06	-3.85972e-07	2.74411e-07	-1.11560e-07	-4.46705e-07	1.68940e-07	-2.77765e-07	3.20261e-07	-1.16839e-07	2.03422e-07	2.52759e-07	-6.97246e-08	1.83034e-07	-1.90852e-07	7.49944e-08	-1.15858e-07	-1.70003e-07	5.97031e-08	-1.10300e-07
19.808	-2.18872e-07	8.49282e-08	-1.33944e-07	1.70676e-06	9.82947e-07	2.68971e-06	-3.85680e-07	2.74204e-07	-1.11476e-07	-4.46205e-07	1.68751e-07	-2.77454e-07	3.20308e-07	-1.16856e-07	2.03451e-07	2.53075e-07	-6.98118e-08	1.83263e-07	-1.90660e-07	7.49188e-08	-1.15741e-07	-1.69224e-07	5.94296e-08	-1.09795e-07
19.833	-2.19475e-07	8.51621e-08	-1.34313e-07	1.70498e-06	9.81523e-07	2.68650e-06	-3.85382e-07	2.73992e-07	-1.11390e-07	-4.45699e-07	1.68560e-07	-2.77140e-07	3.20352e-07	-1.16873e-07	2.03480e-07	2.53388e-07	-6.98980e-08	1.83490e-07	-1.90464e-07	7.48419e-08	-1.15622e-07	-1.68446e-07	5.91563e-08	-1.09290e-07
19.857	-2.20071e-07	8.53934e-08	-1.34677e-07	1.70320e-06	9.80096e-07	2.68330e-06	-3.85078e-07	2.73776e-07	-1.11302e-07	-4.45188e-07	1.68366e-07	-2.76821e-07	3.20395e-07	-1.16888e-07	2.03507e-07	2.53697e-07	-6.99833e-08	1.83714e-07	-1.90265e-07	7.47639e-08	-1.15501e-07	-1.67668e-07	5.88832e-08	-1.08785e-07
19.882	-2.20660e-07	8.56222e-08	-1.35038e-07	1.70143e-06	9.78667e-07	2.68009e-06	-3.84767e-07	2.73555e-07	-1.11212e-07	-4.44670e-07	1.68170e-07	-2.76500e-07	3.20437e-07	-1.16903e-07	2.03533e-07	2.54003e-07	-7.00677e-08	1.83935e-07	-1.90064e-07	7.46847e-08	-1.15379e-07	-1.66891e-07	5.86101e-08	-1.08281e-07
19.907	-2.21243e-07	8.58483e-08	-1.35395e-07	1.69966e-06	9.77234e-07	2.67690e-06	-3.84451e-07	2.73330e-07	-1.11121e-07	-4.44146e-07	1.67972e-07	-2.76174e-07	3.20476e-07	-1.16918e-07	2.03558e-07	2.54305e-07	-7.01512e-08	1.84154e-07	-1.89859e-07	7.46042e-08	-1.15255e-07	-1.66114e-07	5.83373e-08	-1.07777e-07
19.931	-2.21820e-07	8.60720e-08	-1.35748e-07	1.69790e-06	9.75799e-07	2.67370e-06	-3.84128e-07	2.73101e-07	-1.11027e-07	-4.43617e-07	1.67772e-07	-2.75845e-07	3.20513e-07	-1.16931e-07	2.03582e-07	2.54605e-07	-7.02338e-08	1.84371e-07	-1.89651e-07	7.45227e-08	-1.15129e-07	-1.65338e-07	5.80647e-08	-1.07273e-07
19.956	-2.22389e-07	8.62930e-08	-1.36096e-07	1.69615e-06	9.74361e-07	2.67051e-06	-3.83799e-07	2.72867e-07	-1.10932e-07	-4.43081e-07	1.67570e-07	-2.75512e-07	3.20549e-07	-1.16944e-07	2.03605e-07	2.54901e-07	-7.03154e-08	1.84585e-07	-1.89441e-07	7.44399e-08	-1.15001e-07	-1.64562e-07	5.77922e-08	-1.06770e-07
19.980	-2.22952e-07	8.65114e-08	-1.36441e-07	1.69441e-06	9.72921e-07	2.66733e-06	-3.83464e-07	2.72629e-07	-1.10836e-07	-4.42540e-07	1.67365e-07	-2.75175e-07	3.20582e-07	-1.16956e-07	2.03626e-07	2.55193e-07	-7.03961e-08	1.84797e-07	-1.89227e-07	7.43560e-08	-1.14871e-07	-1.63787e-07	5.75200e-08	-1.06267e-07
20.005	-2.23508e-07	8.67273e-08	-1.36781e-07	1.69267e-06	9.71478e-07	2.66415e-06	-3.83123e-07	2.72386e-07	-1.10737e-07	-4.41994e-07	1.67158e-07	-2.74835e-07	3.20614e-07	-1.16968e-07	2.03646e-07	2.55482e-07	-7.04758e-08	1.85006e-07	-1.89011e-07	7.42710e-08	-1.14740e-07	-1.63013e-07	5.72481e-08	-1.05764e-07
20.029	-2.24058e-07	8.69406e-08	-1.37118e-07	1.69094e-06	9.70032e-07	2.66097e-06	-3.82776e-07	2.72140e-07	-1.10637e-07	-4.41441e-07	1.66949e-07	-2.74492e-07	3.20644e-07	-1.16979e-07	2.03665e-07	2.55768e-07	-7.05547e-08	1.85213e-07	-1.88792e-07	7.41848e-08	-1.14607e-07	-1.62239e-07	5.69764e-08	-1.05262e-07
20.054	-2.24601e-07	8.71513e-08	-1.37450e-07	1.68921e-06	9.68583e-07	2.65779e-06	-3.82424e-07	2.71889e-07	-1.10535e-07	-4.40883e-07	1.66738e-07	-2.74145e-07	3.20672e-07	-1.16989e-07	2.03683e-07	2.56050e-07	-7.06326e-08	1.85418e-07	-1.88570e-07	7.40975e-08	-1.14472e-07	-1.61466e-07	5.67050e-08	-1.04761e-07
20.079	-2.25137e-07	8.73594e-08	-1.37778e-07	1.68749e-06	9.67133e-07	2.65463e-06	-3.82065e-07	2.71634e-07	-1.10431e-07	-4.40319e-07	1.66525e-07	-2.73794e-07	3.20698e-07	-1.16998e-07	2.03699e-07	2.56329e-07	-7.07095e-08	1.85620e-07	-1.88345e-07	7.40092e-08	-1.14336e-07	-1.60694e-07	5.64338e-08	-1.04260e-07
20.103	-2.25667e-07	8.75649e-08	-1.38102e-07	1.68578e-06	9.65679e-07	2.65146e-06	-3.81701e-07	2.71375e-07	-1.10326e-07	-4.39750e-07	1.66310e-07	-2.73440e-07	3.20722e-07	-1.17007e-07	2.03714e-07	2.56605e-07	-7.07855e-08	1.85819e-07	-1.88117e-07	7.39197e-08	-1.14197e-07	-1.59923e-07	5.61630e-08	-1.03760e-07
20.128	-2.26190e-07	8.77678e-08	-1.38422e-07	1.68408e-06	9.64224e-07	2.64830e-06	-3.81331e-07	2.71112e-07	-1.10219e-07	-4.39175e-07	1.66092e-07	-2.73083e-07	3.20744e-07	-1.17015e-07	2.03728e-07	2.56877e-07	-7.08606e-08	1.86016e-07	-1.87887e-07	7.38292e-08	-1.14057e-07	-1.59152e-07	5.58925e-08	-1.03260e-07
20.152	-2.26706e-07	8.79681e-08	-1.38738e-07	1.68238e-06	9.62766e-07	2.64514e-06	-3.80955e-07	2.70844e-07	-1.10110e-07	-4.38595e-07	1.65873e-07	-2.72722e-07	3.20764e-07	-1.17023e-07	2.03741e-07	2.57146e-07	-7.09347e-08	1.86211e-07	-1.87654e-07	7.37376e-08	-1.13916e-07	-1.58383e-07	5.56223e-08	-1.02761e-07
20.177	-2.27216e-07	8.81657e-08	-1.39050e-07	1.68069e-06	9.61305e-07	2.64199e-06	-3.80573e-07	2.70573e-07	-1.10000e-07	-4.38009e-07	1.65651e-07	-2.72358e-07	3.20782e-07	-1.17029e-07	2.03753e-07	2.57411e-07	-7.10079e-08	1.86403e-07	-1.87418e-07	7.36450e-08	-1.13773e-07	-1.57615e-07	5.53524e-08	-1.02262e-07
20.201	-2.27718e-07	8.83608e-08	-1.39357e-07	1.67900e-06	9.59843e-07	2.63884e-06	-3.80186e-07	2.70298e-07	-1.09888e-07	-4.37418e-07	1.65428e-07	-2.71990e-07	3.20798e-07	-1.17035e-07	2.03763e-07	2.57673e-07	-7.10801e-08	1.86593e-07	-1.87179e-07	7.35513e-08	-1.13628e-07	-1.56847e-07	5.50830e-08	-1.01764e-07
20.226	-2.28214e-07	8.85533e-08	-1.39661e-07	1.67732e-06	9.58378e-07	2.63570e-06	-3.79794e-07	2.70019e-07	-1.09775e-07	-4.36821e-07	1.65202e-07	-2.71619e-07	3.20813e-07	-1.17040e-07	2.03772e-07	2.57931e-07	-7.11514e-08	1.86780e-07	-1.86938e-07	7.34566e-08	-1.13482e-07	-1.56081e-07	5.48139e-08	-1.01267e-07
20.251	-2.28704e-07	8.87432e-08	-1.39960e-07	1.67565e-06	9.56911e-07	2.63256e-06	-3.79395e-07	2.69736e-07	-1.09660e-07	-4.36220e-07	1.64975e-07	-2.71245e-07	3.20825e-07	-1.17045e-07	2.03780e-07	2.58186e-07	-7.12218e-08	1.86965e-07	-1.86695e-07	7.33609e-08	-1.13334e-07	-1.55316e-07	5.45452e-08	-1.00771e-07
20.275	-2.29186e-07	8.89305e-08	-1.40256e-07	1.67398e-06	9.55441e-07	2.62943e-06	-3.78992e-07	2.69449e-07	-1.09543e-07	-4.35613e-07	1.64745e-07	-2.70868e-07	3.20836e-07	-1.17049e-07	2.03787e-07	2.58438e-07	-7.12911e-08	1.87147e-07	-1.86449e-07	7.32642e-08	-1.13185e-07	-1.54552e-07	5.42769e-08	-1.00275e-07
20.300	-2.29662e-07	8.91151e-08	-1.40547e-07	1.67233e-06	9.53970e-07	2.62630e-06	-3.78583e-07	2.69158e-07	-1.09425e-07	-4.35001e-07	1.64514e-07	-2.70487e-07	3.20844e-07	-1.17052e-07	2.03792e-07	2.58686e-07	-7.13596e-08	1.87326e-07	-1.86200e-07	7.31665e-08	-1.13034e-07	-1.53789e-07	5.40091e-08	-9.97804e-08
20.324	-2.30131e-07	8.92972e-08	-1.40834e-07	1.67067e-06	9.52496e-07	2.62317e-06	-3.78168e-07	2.68863e-07	-1.09305e-07	-4.34383e-07	1.64280e-07	-2.70103e-07	3.20851e-07	-1.17054e-07	2.03796e-07	2.58931e-07	-7.14271e-08	1.87503e-07	-1.85949e-07	7.30678e-08	-1.12881e-07	-1.53028e-07	5.37416e-08	-9.92863e-08
20.349	-2.30594e-07	8.94766e-08	-1.41117e-07	1.66903e-06	9.51021e-07	2.62005e-06	-3.77748e-07	2.68565e-07	-1.09184e-07	-4.33761e-07	1.64045e-07	-2.69716e-07	3.20855e-07	-1.17056e-07	2.03799e-07	2.59172e-07	-7.14936e-08	1.87678e-07	-1.85695e-07	7.29681e-08	-1.12727e-07	-1.52268e-07	5.34747e-08	-9.87931e-08
20.374	-2.31049e-07	8.96534e-08	-1.41396e-07	1.66739e-06	9.49543e-07	2.61693e-06	-3.77323e-07	2.68263e-07	-1.09061e-07	-4.33134e-07	1.63807e-07	-2.69326e-07	3.20858e-07	-1.17057e-07	2.03801e-07	2.59409e-07	-7.15591e-08	1.87850e-07	-1.85439e-07	7.28675e-08	-1.12572e-07	-1.51509e-07	5.32082e-08	-9.83008e-08
20.398	-2.31498e-07	8.98276e-08	-1.41671e-07	1.66576e-06	9.48064e-07	2.61382e-06	-3.76893e-07	2.67957e-07	-1.08936e-07	-4.32501e-07	1.63568e-07	-2.68933e-07	3.20858e-07	-1.17057e-07	2.03801e-07	2.59644e-07	-7.16237e-08	1.88020e-07	-1.85181e-07	7.27660e-08	-1.12415e-07	-1.50752e-07	5.29422e-08	-9.78094e-08
20.423	-2.31941e-07	8.99992e-08	-1.41941e-07	1.66413e-06	9.46583e-07	2.61071e-06	-3.76458e-07	2.67647e-07	-1.08811e-07	-4.31864e-07	1.63327e-07	-2.68537e-07	3.20857e-07	-1.17056e-07	2.03800e-07	2.59874e-07	-7.16874e-08	1.88187e-07	-1.84920e-07	7.26635e-08	-1.12257e-07	-1.49996e-07	5.26767e-08	-9.73188e-08
20.447	-2.32376e-07	9.01682e-08	-1.42208e-07	1.66251e-06	9.45100e-07	2.60761e-06	-3.76017e-07	2.67334e-07	-1.08683e-07	-4.31222e-07	1.63084e-07	-2.68137e-07	3.20853e-07	-1.17055e-07	2.03798e-07	2.60102e-07	-7.17501e-08	1.88351e-07	-1.84657e-07	7.25601e-08	-1.12097e-07	-1.49241e-07	5.24117e-08	-9.68293e-08
20.472	-2.32805e-07	9.03346e-08	-1.42470e-07	1.66090e-06	9.43615e-07	2.60451e-06	-3.75572e-07	2.67017e-07	-1.08554e-07	-4.30575e-07	1.62840e-07	-2.67735e-07	3.20848e-07	-1.17053e-07	2.03794e-07	2.60325e-07	-7.18118e-08	1.88513e-07	-1.84392e-07	7.24559e-08	-1.11936e-07	-1.48488e-07	5.21472e-08	-9.63407e-08
20.496	-2.33227e-07	9.04983e-08	-1.42729e-07	1.65929e-06	9.42128e-07	2.60142e-06	-3.75121e-07	2.66697e-07	-1.08424e-07	-4.29923e-07	1.62593e-07	-2.67330e-07	3.20840e-07	-1.17050e-07	2.03790e-07	2.60546e-07	-7.18726e-08	1.88673e-07	-1.84124e-07	7.23507e-08	-1.11773e-07	-1.47736e-07	5.18833e-08	-9.58531e-08
20.521	-2.33642e-07	9.06594e-08	-1.42983e-07	1.65769e-06	9.40639e-07	2.59833e-06	-3.74665e-07	2.66373e-07	-1.08292e-07	-4.29266e-07	1.62345e-07	-2.66922e-07	3.20831e-07	-1.17047e-07	2.03784e-07	2.60762e-07	-7.19324e-08	1.88830e-07	-1.83854e-07	7.22446e-08	-1.11609e-07	-1.46987e-07	5.16199e-08	-9.53666e-08
20.546	-2.34051e-07	9.08179e-08	-1.43233e-07	1.65610e-06	9.39149e-07	2.59525e-06	-3.74205e-07	2.66046e-07	-1.08159e-07	-4.28605e-07	1.62095e-07	-2.66510e-07	3.20819e-07	-1.17043e-07	2.03776e-07	2.60976e-07	-7.19912e-08	1.88984e-07	-1.83582e-07	7.21377e-08	-1.11444e-07	-1.46238e-07	5.13572e-08	-9.48811e-08
20.570	-2.34452e-07	9.09738e-08	-1.43479e-07	1.65451e-06	9.37658e-07	2.59217e-06	-3.73739e-07	2.65715e-07	-1.08025e-07	-4.27939e-07	1.61843e-07	-2.66096e-07	3.20806e-07	-1.17038e-07	2.03768e-07	2.61185e-07	-7.20491e-08	1.89136e-07	-1.83308e-07	7.20299e-08	-1.11278e-07	-1.45492e-07	5.10950e-08	-9.43967e-08
20.595	-2.34847e-07	9.11271e-08	-1.43720e-07	1.65293e-06	9.36164e-07	2.58910e-06	-3.73269e-07	2.65380e-07	-1.07889e-07	-4.27269e-07	1.61589e-07	-2.65679e-07	3.20790e-07	-1.17032e-07	2.03758e-07	2.61392e-07	-7.21060e-08	1.89286e-07	-1.83031e-07	7.19213e-08	-1.11110e-07	-1.44747e-07	5.08334e-08	-9.39134e-08
20.619	-2.35236e-07	9.12778e-08	-1.43958e-07	1.65136e-06	9.34669e-07	2.58603e-06	-3.72794e-07	2.65043e-07	-1.07752e-07	-4.26594e-07	1.61334e-07	-2.65260e-07	3.20772e-07	-1.17026e-07	2.03747e-07	2.61594e-07	-7.21619e-08	1.89433e-07	-1.82753e-07	7.18118e-08	-1.10941e-07	-1.44004e-07	5.05724e-08	-9.34312e-08
20.644	-2.35617e-07	9.14258e-08	-1.44191e-07	1.64979e-06	9.33173e-07	2.58297e-06	-3.72314e-07	2.64702e-07	-1.07613e-07	-4.25914e-07	1.61077e-07	-2.64837e-07	3.20753e-07	-1.17019e-07	2.03734e-07	2.61794e-07	-7.22169e-08	1.89577e-07	-1.82472e-07	7.17015e-08	-1.10770e-07	-1.43262e-07	5.03120e-08	-9.29502e-08
20.668	-2.35992e-07	9.15712e-08	-1.44421e-07	1.64823e-06	9.31675e-07	2.57991e-06	-3.71830e-07	2.64357e-07	-1.07473e-07	-4.25230e-07	1.60818e-07	-2.64412e-07	3.20731e-07	-1.17011e-07	2.03720e-07	2.61989e-07	-7.22709e-08	1.89719e-07	-1.82189e-07	7.15904e-08	-1.10599e-07	-1.42523e-07	5.00523e-08	-9.24704e-08
20.693	-2.36360e-07	9.17140e-08	-1.44646e-07	1.64668e-06	9.30176e-07	2.57686e-06	-3.71341e-07	2.64009e-07	-1.07332e-07	-4.24541e-07	1.60558e-07	-2.63984e-07	3.20707e-07	-1.17002e-07	2.03705e-07	2.62182e-07	-7.23239e-08	1.89858e-07	-1.81905e-07	7.14785e-08	-1.10426e-07	-1.41785e-07	4.97933e-08	-9.19918e-08
20.718	-2.36721e-07	9.18542e-08	-1.44867e-07	1.64513e-06	9.28675e-07	2.57381e-06	-3.70847e-07	2.63658e-07	-1.07189e-07	-4.23849e-07	1.60296e-07	-2.63553e-07	3.20681e-07	-1.16993e-07	2.03689e-07	2.62370e-07	-7.23760e-08	1.89994e-07	-1.81618e-07	7.13659e-08	-1.10252e-07	-1.41049e-07	4.95349e-08	-9.15144e-08
20.742	-2.37076e-07	9.19918e-08	-1.45084e-07	1.64359e-06	9.27173e-07	2.57076e-06	-3.70349e-07	2.63304e-07	-1.07045e-07	-4.23152e-07	1.60032e-07	-2.63119e-07	3.20654e-07	-1.16982e-07	2.03671e-07	2.62556e-07	-7.24271e-08	1.90129e-07	-1.81329e-07	7.12524e-08	-1.10077e-07	-1.40316e-07	4.92772e-08	-9.10383e-08
20.767	-2.37424e-07	9.21268e-08	-1.45297e-07	1.64206e-06	9.25670e-07	2.56773e-06	-3.69847e-07	2.62947e-07	-1.06900e-07	-4.22450e-07	1.59767e-07	-2.62683e-07	3.20624e-07	-1.16971e-07	2.03652e-07	2.62737e-07	-7.24772e-08	1.90260e-07	-1.81038e-07	7.11382e-08	-1.09900e-07	-1.39584e-07	4.90202e-08	-9.05635e-08
20.791	-2.37765e-07	9.22591e-08	-1.45506e-07	1.64053e-06	9.24166e-07	2.56469e-06	-3.69339e-07	2.62586e-07	-1.06753e-07	-4.21745e-07	1.59500e-07	-2.62244e-07	3.20592e-07	-1.16960e-07	2.03632e-07	2.62916e-07	-7.25263e-08	1.90389e-07	-1.80746e-07	7.10233e-08	-1.09723e-07	-1.38854e-07	4.87639e-08	-9.00901e-08
20.816	-2.38099e-07	9.23889e-08	-1.45710e-07	1.63901e-06	9.22660e-07	2.56167e-06	-3.68828e-07	2.62223e-07	-1.06605e-07	-4.21035e-07	1.59232e-07	-2.61803e-07	3.20558e-07	-1.16947e-07	2.03610e-07	2.63090e-07	-7.25745e-08	1.90516e-07	-1.80451e-07	7.09076e-08	-1.09544e-07	-1.38126e-07	4.85083e-08	-8.96179e-08
20.840	-2.38427e-07	9.25160e-08	-1.45911e-07	1.63749e-06	9.21153e-07	2.55864e-06	-3.68312e-07	2.61856e-07	-1.06456e-07	-4.20321e-07	1.58962e-07	-2.61359e-07	3.20522e-07	-1.16934e-07	2.03587e-07	2.63261e-07	-7.26217e-08	1.90640e-07	-1.80155e-07	7.07912e-08	-1.09364e-07	-1.37401e-07	4.82535e-08	-8.91471e-08
20.865	-2.38748e-07	9.26405e-08	-1.46107e-07	1.63598e-06	9.19645e-07	2.55563e-06	-3.67792e-07	2.61486e-07	-1.06306e-07	-4.19603e-07	1.58690e-07	-2.60913e-07	3.20483e-07	-1.16920e-07	2.03563e-07	2.63429e-07	-7.26680e-08	1.90761e-07	-1.79857e-07	7.06740e-08	-1.09183e-07	-1.36677e-07	4.79994e-08	-8.86777e-08
20.890	-2.39062e-07	9.27624e-08	-1.46299e-07	1.63448e-06	9.18136e-07	2.55262e-06	-3.67268e-07	2.61114e-07	-1.06154e-07	-4.18881e-07	1.58417e-07	-2.60464e-07	3.20443e-07	-1.16906e-07	2.03537e-07	2.63593e-07	-7.27132e-08	1.90880e-07	-1.79557e-07	7.05562e-08	-1.09001e-07	-1.35956e-07	4.77461e-08	-8.82097e-08
20.914	-2.39369e-07	9.28817e-08	-1.46488e-07	1.63298e-06	9.16626e-07	2.54961e-06	-3.66739e-07	2.60738e-07	-1.06001e-07	-4.18155e-07	1.58143e-07	-2.60013e-07	3.20401e-07	-1.16890e-07	2.03511e-07	2.63754e-07	-7.27575e-08	1.90996e-07	-1.79256e-07	7.04377e-08	-1.08818e-07	-1.35237e-07	4.74936e-08	-8.77432e-08
20.939	-2.39670e-07	9.29985e-08	-1.46672e-07	1.63149e-06	9.15115e-07	2.54661e-06	-3.66207e-07	2.60359e-07	-1.05848e-07	-4.17426e-07	1.57867e-07	-2.59559e-07	3.20356e-07	-1.16874e-07	2.03482e-07	2.63911e-07	-7.28008e-08	1.91110e-07	-1.78952e-07	7.03185e-08	-1.08634e-07	-1.34520e-07	4.72418e-08	-8.72781e-08
20.963	-2.39964e-07	9.31126e-08	-1.46852e-07	1.63001e-06	9.13603e-07	2.54361e-06	-3.65670e-07	2.59978e-07	-1.05692e-07	-4.16692e-07	1.57589e-07	-2.59103e-07	3.20310e-07	-1.16857e-07	2.03453e-07	2.64064e-07	-7.28432e-08	1.91221e-07	-1.78647e-07	7.01986e-08	-1.08449e-07	-1.33805e-07	4.69909e-08	-8.68145e-08
20.988	-2.40252e-07	9.32241e-08	-1.47027e-07	1.62853e-06	9.12090e-07	2.54062e-06	-3.65129e-07	2.59593e-07	-1.05536e-07	-4.15955e-07	1.57311e-07	-2.58644e-07	3.20261e-07	-1.16839e-07	2.03422e-07	2.64214e-07	-7.28845e-08	1.91330e-07	-1.78341e-07	7.00781e-08	-1.08262e-07	-1.33093e-07	4.67408e-08	-8.63524e-08
21.012	-2.40532e-07	9.33330e-08	-1.47199e-07	1.62706e-06	9.10576e-07	2.53764e-06	-3.64585e-07	2.59206e-07	-1.05379e-07	-4.15214e-07	1.57030e-07	-2.58183e-07	3.20210e-07	-1.16821e-07	2.03390e-07	2.64360e-07	-7.29249e-08	1.91436e-07	-1.78032e-07	6.99569e-08	-1.08075e-07	-1.32383e-07	4.64915e-08	-8.58919e-08
21.037	-2.40806e-07	9.34393e-08	-1.47367e-07	1.62560e-06	9.09062e-07	2.53466e-06	-3.64036e-07	2.58816e-07	-1.05220e-07	-4.14469e-07	1.56749e-07	-2.57720e-07	3.20157e-07	-1.16801e-07	2.03356e-07	2.64503e-07	-7.29644e-08	1.91539e-07	-1.77722e-07	6.98351e-08	-1.07887e-07	-1.31676e-07	4.62431e-08	-8.54329e-08
21.062	-2.41074e-07	9.35430e-08	-1.47530e-07	1.62414e-06	9.07546e-07	2.53169e-06	-3.63483e-07	2.58423e-07	-1.05060e-07	-4.13720e-07	1.56465e-07	-2.57255e-07	3.20102e-07	-1.16781e-07	2.03321e-07	2.64643e-07	-7.30028e-08	1.91640e-07	-1.77411e-07	6.97127e-08	-1.07698e-07	-1.30971e-07	4.59955e-08	-8.49755e-08
21.086	-2.41334e-07	9.36442e-08	-1.47690e-07	1.62269e-06	9.06030e-07	2.52872e-06	-3.62927e-07	2.58027e-07	-1.04900e-07	-4.12968e-07	1.56181e-07	-2.56787e-07	3.20045e-07	-1.16760e-07	2.03285e-07	2.64779e-07	-7.30403e-08	1.91738e-07	-1.77098e-07	6.95897e-08	-1.07508e-07	-1.30268e-07	4.57488e-08	-8.45197e-08
21.111	-2.41588e-07	9.37427e-08	-1.47845e-07	1.62124e-06	9.04513e-07	2.52576e-06	-3.62367e-07	2.57629e-07	-1.04738e-07	-4.12213e-07	1.55895e-07	-2.56317e-07	3.19986e-07	-1.16739e-07	2.03247e-07	2.64911e-07	-7.30768e-08	1.91834e-07	-1.76783e-07	6.94660e-08	-1.07317e-07	-1.29568e-07	4.55029e-08	-8.40655e-08
21.135	-2.41835e-07	9.38387e-08	-1.47997e-07	1.61980e-06	9.02996e-07	2.52280e-06	-3.61803e-07	2.57228e-07	-1.04575e-07	-4.11454e-07	1.55608e-07	-2.55845e-07	3.19925e-07	-1.16716e-07	2.03208e-07	2.65040e-07	-7.31123e-08	1.91928e-07	-1.76467e-07	6.93418e-08	-1.07125e-07	-1.28871e-07	4.52580e-08	-8.36130e-08
21.160	-2.42076e-07	9.39321e-08	-1.48144e-07	1.61837e-06	9.01478e-07	2.51985e-06	-3.61235e-07	2.56825e-07	-1.04411e-07	-4.10691e-07	1.55320e-07	-2.55371e-07	3.19861e-07	-1.16693e-07	2.03168e-07	2.65165e-07	-7.31469e-08	1.92018e-07	-1.76149e-07	6.92170e-08	-1.06932e-07	-1.28176e-07	4.50139e-08	-8.31621e-08
21.185	-2.42310e-07	9.40229e-08	-1.48287e-07	1.61694e-06	8.99960e-07	2.51690e-06	-3.60664e-07	2.56419e-07	-1.04246e-07	-4.09925e-07	1.55030e-07	-2.54895e-07	3.19796e-07	-1.16669e-07	2.03126e-07	2.65287e-07	-7.31805e-08	1.92106e-07	-1.75830e-07	6.90917e-08	-1.06739e-07	-1.27484e-07	4.47708e-08	-8.27130e-08
21.209	-2.42537e-07	9.41111e-08	-1.48426e-07	1.61552e-06	8.98440e-07	2.51396e-06	-3.60090e-07	2.56010e-07	-1.04079e-07	-4.09156e-07	1.54739e-07	-2.54417e-07	3.19728e-07	-1.16645e-07	2.03083e-07	2.65405e-07	-7.32131e-08	1.92192e-07	-1.75510e-07	6.89658e-08	-1.06544e-07	-1.26794e-07	4.45286e-08	-8.22656e-08
21.234	-2.42758e-07	9.41967e-08	-1.48561e-07	1.61411e-06	8.96921e-07	2.51103e-06	-3.59511e-07	2.55599e-07	-1.03912e-07	-4.08383e-07	1.54447e-07	-2.53936e-07	3.19658e-07	-1.16619e-07	2.03039e-07	2.65520e-07	-7.32448e-08	1.92275e-07	-1.75188e-07	6.88393e-08	-1.06349e-07	-1.26107e-07	4.42874e-08	-8.18199e-08
21.258	-2.42972e-07	9.42798e-08	-1.48693e-07	1.61270e-06	8.95401e-07	2.50810e-06	-3.58930e-07	2.55185e-07	-1.03744e-07	-4.07607e-07	1.54154e-07	-2.53454e-07	3.19586e-07	-1.16593e-07	2.02993e-07	2.65631e-07	-7.32754e-08	1.92356e-07	-1.74865e-07	6.87124e-08	-1.06153e-07	-1.25423e-07	4.40471e-08	-8.13759e-08
21.283	-2.43180e-07	9.43604e-08	-1.48820e-07	1.61129e-06	8.93881e-07	2.50518e-06	-3.58344e-07	2.54769e-07	-1.03575e-07	-4.06828e-07	1.53859e-07	-2.52969e-07	3.19512e-07	-1.16566e-07	2.02946e-07	2.65739e-07	-7.33051e-08	1.92434e-07	-1.74541e-07	6.85849e-08	-1.05956e-07	-1.24742e-07	4.38078e-08	-8.09338e-08
21.307	-2.43381e-07	9.44383e-08	-1.48942e-07	1.60990e-06	8.92360e-07	2.50226e-06	-3.57756e-07	2.54351e-07	-1.03405e-07	-4.06046e-07	1.53563e-07	-2.52483e-07	3.19436e-07	-1.16538e-07	2.02898e-07	2.65843e-07	-7.33339e-08	1.92509e-07	-1.74215e-07	6.84569e-08	-1.05758e-07	-1.24063e-07	4.35694e-08	-8.04935e-08
21.332	-2.43575e-07	9.45137e-08	-1.49061e-07	1.60851e-06	8.90839e-07	2.49935e-06	-3.57164e-07	2.53930e-07	-1.03234e-07	-4.05261e-07	1.53266e-07	-2.51995e-07	3.19358e-07	-1.16510e-07	2.02848e-07	2.65944e-07	-7.33617e-08	1.92582e-07	-1.73888e-07	6.83284e-08	-1.05559e-07	-1.23387e-07	4.33321e-08	-8.00550e-08
21.357	-2.43763e-07	9.45866e-08	-1.49176e-07	1.60712e-06	8.89318e-07	2.49644e-06	-3.56569e-07	2.53507e-07	-1.03062e-07	-4.04473e-07	1.52968e-07	-2.51505e-07	3.19277e-07	-1.16480e-07	2.02797e-07	2.66041e-07	-7.33885e-08	1.92652e-07	-1.73560e-07	6.81994e-08	-1.05360e-07	-1.22714e-07	4.30957e-08	-7.96183e-08
21.381	-2.43944e-07	9.46569e-08	-1.49287e-07	1.60575e-06	8.87796e-07	2.49354e-06	-3.55970e-07	2.53081e-07	-1.02889e-07	-4.03682e-07	1.52669e-07	-2.51013e-07	3.19194e-07	-1.16450e-07	2.02744e-07	2.66134e-07	-7.34143e-08	1.92720e-07	-1.73230e-07	6.80700e-08	-1.05160e-07	-1.22044e-07	4.28604e-08	-7.91835e-08
21.406	-2.44119e-07	9.47246e-08	-1.49394e-07	1.60437e-06	8.86274e-07	2.49065e-06	-3.55369e-07	2.52654e-07	-1.02715e-07	-4.02888e-07	1.52369e-07	-2.50519e-07	3.19110e-07	-1.16419e-07	2.02691e-07	2.66225e-07	-7.34392e-08	1.92785e-07	-1.72899e-07	6.79401e-08	-1.04959e-07	-1.21377e-07	4.26261e-08	-7.87506e-08
21.430	-2.44287e-07	9.47898e-08	-1.49497e-07	1.60301e-06	8.84753e-07	2.48776e-06	-3.54764e-07	2.52224e-07	-1.02540e-07	-4.02091e-07	1.52067e-07	-2.50023e-07	3.19023e-07	-1.16387e-07	2.02635e-07	2.66311e-07	-7.34630e-08	1.92848e-07	-1.72568e-07	6.78097e-08	-1.04758e-07	-1.20712e-07	4.23928e-08	-7.83196e-08
21.455	-2.44448e-07	9.48525e-08	-1.49596e-07	1.60165e-06	8.83231e-07	2.48488e-06	-3.54156e-07	2.51792e-07	-1.02364e-07	-4.01291e-07	1.51765e-07	-2.49526e-07	3.18934e-07	-1.16355e-07	2.02579e-07	2.66394e-07	-7.34860e-08	1.92908e-07	-1.72235e-07	6.76789e-08	-1.04556e-07	-1.20051e-07	4.21606e-08	-7.78906e-08
21.479	-2.44603e-07	9.49127e-08	-1.49691e-07	1.60029e-06	8.81709e-07	2.48200e-06	-3.53545e-07	2.51357e-07	-1.02188e-07	-4.00488e-07	1.51461e-07	-2.49027e-07	3.18842e-07	-1.16322e-07	2.02521e-07	2.66474e-07	-7.35079e-08	1.92966e-07	-1.71901e-07	6.75476e-08	-1.04353e-07	-1.19393e-07	4.19294e-08	-7.74635e-08
21.504	-2.44752e-07	9.49703e-08	-1.49781e-07	1.59894e-06	8.80187e-07	2.47913e-06	-3.52931e-07	2.50921e-07	-1.02010e-07	-3.99683e-07	1.51157e-07	-2.48526e-07	3.18749e-07	-1.16288e-07	2.02461e-07	2.66550e-07	-7.35289e-08	1.93021e-07	-1.71566e-07	6.74160e-08	-1.04150e-07	-1.18738e-07	4.16993e-08	-7.70384e-08
21.529	-2.44894e-07	9.50254e-08	-1.49868e-07	1.59760e-06	8.78665e-07	2.47627e-06	-3.52315e-07	2.50482e-07	-1.01832e-07	-3.98875e-07	1.50851e-07	-2.48024e-07	3.18653e-07	-1.16253e-07	2.02401e-07	2.66623e-07	-7.35490e-08	1.93074e-07	-1.71230e-07	6.72839e-08	-1.03946e-07	-1.18086e-07	4.14703e-08	-7.66153e-08
21.553	-2.45029e-07	9.50779e-08	-1.49951e-07	1.59627e-06	8.77143e-07	2.47341e-06	-3.51695e-07	2.50042e-07	-1.01653e-07	-3.98065e-07	1.50545e-07	-2.47520e-07	3.18556e-07	-1.16217e-07	2.02339e-07	2.66692e-07	-7.35681e-08	1.93124e-07	-1.70893e-07	6.71515e-08	-1.03741e-07	-1.17436e-07	4.12423e-08	-7.61942e-08
21.578	-2.45158e-07	9.51280e-08	-1.50030e-07	1.59494e-06	8.75621e-07	2.47056e-06	-3.51072e-07	2.49599e-07	-1.01473e-07	-3.97251e-07	1.50237e-07	-2.47014e-07	3.18456e-07	-1.16181e-07	2.02275e-07	2.66758e-07	-7.35862e-08	1.93171e-07	-1.70555e-07	6.70186e-08	-1.03536e-07	-1.16791e-07	4.10155e-08	-7.57751e-08
21.602	-2.45281e-07	9.51755e-08	-1.50105e-07	1.59361e-06	8.74099e-07	2.46771e-06	-3.50447e-07	2.49155e-07	-1.01292e-07	-3.96436e-07	1.49929e-07	-2.46507e-07	3.18354e-07	-1.16143e-07	2.02210e-07	2.66820e-07	-7.36033e-08	1.93216e-07	-1.70216e-07	6.68854e-08	-1.03330e-07	-1.16148e-07	4.07898e-08	-7.53581e-08
21.627	-2.45397e-07	9.52206e-08	-1.50176e-07	1.59229e-06	8.72578e-07	2.46487e-06	-3.49819e-07	2.48708e-07	-1.01111e-07	-3.95618e-07	1.49619e-07	-2.45999e-07	3.18250e-07	-1.16105e-07	2.02144e-07	2.66878e-07	-7.36195e-08	1.93259e-07	-1.69876e-07	6.67518e-08	-1.03124e-07	-1.15508e-07	4.05652e-08	-7.49432e-08
21.651	-2.45506e-07	9.52631e-08	-1.50243e-07	1.59098e-06	8.71057e-07	2.46204e-06	-3.49188e-07	2.48260e-07	-1.00929e-07	-3.94797e-07	1.49309e-07	-2.45488e-07	3.18143e-07	-1.16067e-07	2.02077e-07	2.66934e-07	-7.36347e-08	1.93299e-07	-1.69535e-07	6.66179e-08	-1.02917e-07	-1.14872e-07	4.03417e-08	-7.45303e-08
21.676	-2.45610e-07	9.53032e-08	-1.50307e-07	1.58967e-06	8.69536e-07	2.45921e-06	-3.48555e-07	2.47810e-07	-1.00746e-07	-3.93975e-07	1.48998e-07	-2.44977e-07	3.18035e-07	-1.16027e-07	2.02008e-07	2.66985e-07	-7.36490e-08	1.93336e-07	-1.69193e-07	6.64836e-08	-1.02709e-07	-1.14239e-07	4.01194e-08	-7.41196e-08
21.701	-2.45707e-07	9.53407e-08	-1.50366e-07	1.58837e-06	8.68015e-07	2.45639e-06	-3.47919e-07	2.47357e-07	-1.00562e-07	-3.93149e-07	1.48686e-07	-2.44464e-07	3.17924e-07	-1.15987e-07	2.01937e-07	2.67034e-07	-7.36623e-08	1.93371e-07	-1.68850e-07	6.63490e-08	-1.02501e-07	-1.13609e-07	3.98982e-08	-7.37110e-08
21.725	-2.45797e-07	9.53758e-08	-1.50421e-07	1.58708e-06	8.66495e-07	2.45357e-06	-3.47281e-07	2.46904e-07	-1.00377e-07	-3.92322e-07	1.48373e-07	-2.43949e-07	3.17811e-07	-1.15945e-07	2.01866e-07	2.67078e-07	-7.36747e-08	1.93404e-07	-1.68507e-07	6.62140e-08	-1.02293e-07	-1.12983e-07	3.96782e-08	-7.33045e-08
21.750	-2.45881e-07	9.54084e-08	-1.50473e-07	1.58579e-06	8.64975e-07	2.45076e-06	-3.46640e-07	2.46448e-07	-1.00192e-07	-3.91493e-07	1.48059e-07	-2.43433e-07	3.17696e-07	-1.15903e-07	2.01793e-07	2.67120e-07	-7.36861e-08	1.93434e-07	-1.68163e-07	6.60788e-08	-1.02084e-07	-1.12360e-07	3.94594e-08	-7.29003e-08
21.774	-2.45959e-07	9.54386e-08	-1.50520e-07	1.58450e-06	8.63456e-07	2.44796e-06	-3.45996e-07	2.45990e-07	-1.00006e-07	-3.90661e-07	1.47745e-07	-2.42916e-07	3.17579e-07	-1.15861e-07	2.01718e-07	2.67158e-07	-7.36966e-08	1.93461e-07	-1.67818e-07	6.59432e-08	-1.01875e-07	-1.11740e-07	3.92418e-08	-7.24982e-08
21.799	-2.46030e-07	9.54662e-08	-1.50564e-07	1.58322e-06	8.61937e-07	2.44516e-06	-3.45351e-07	2.45531e-07	-9.98194e-08	-3.89827e-07	1.47429e-07	-2.42398e-07	3.17460e-07	-1.15817e-07	2.01643e-07	2.67192e-07	-7.37061e-08	1.93486e-07	-1.67472e-07	6.58074e-08	-1.01665e-07	-1.11124e-07	3.90253e-08	-7.20983e-08
21.823	-2.46095e-07	9.54915e-08	-1.50603e-07	1.58195e-06	8.60419e-07	2.44237e-06	-3.44702e-07	2.45070e-07	-9.96320e-08	-3.88991e-07	1.47113e-07	-2.41878e-07	3.17338e-07	-1.15773e-07	2.01565e-07	2.67223e-07	-7.37146e-08	1.93509e-07	-1.67126e-07	6.56713e-08	-1.01454e-07	-1.10511e-07	3.88101e-08	-7.17006e-08
21.848	-2.46154e-07	9.55142e-08	-1.50639e-07	1.58068e-06	8.58901e-07	2.43959e-06	-3.44052e-07	2.44608e-07	-9.94440e-08	-3.88154e-07	1.46796e-07	-2.41357e-07	3.17215e-07	-1.15728e-07	2.01487e-07	2.67251e-07	-7.37222e-08	1.93529e-07	-1.66779e-07	6.55349e-08	-1.01244e-07	-1.09901e-07	3.85960e-08	-7.13052e-08
21.873	-2.46206e-07	9.55345e-08	-1.50671e-07	1.57942e-06	8.57384e-07	2.43681e-06	-3.43399e-07	2.44144e-07	-9.92554e-08	-3.87314e-07	1.46479e-07	-2.40835e-07	3.17089e-07	-1.15682e-07	2.01407e-07	2.67275e-07	-7.37289e-08	1.93546e-07	-1.66431e-07	6.53982e-08	-1.01033e-07	-1.09295e-07	3.83832e-08	-7.09121e-08
21.897	-2.46252e-07	9.55524e-08	-1.50700e-07	1.57817e-06	8.55867e-07	2.43404e-06	-3.42744e-07	2.43678e-07	-9.90661e-08	-3.86472e-07	1.46160e-07	-2.40312e-07	3.16961e-07	-1.15635e-07	2.01326e-07	2.67296e-07	-7.37346e-08	1.93561e-07	-1.66082e-07	6.52613e-08	-1.00821e-07	-1.08693e-07	3.81717e-08	-7.05212e-08
21.922	-2.46292e-07	9.55679e-08	-1.50724e-07	1.57692e-06	8.54351e-07	2.43127e-06	-3.42087e-07	2.43211e-07	-9.88762e-08	-3.85629e-07	1.45842e-07	-2.39787e-07	3.16831e-07	-1.15588e-07	2.01243e-07	2.67313e-07	-7.37393e-08	1.93573e-07	-1.65733e-07	6.51241e-08	-1.00609e-07	-1.08094e-07	3.79613e-08	-7.01326e-08
21.946	-2.46325e-07	9.55809e-08	-1.50744e-07	1.57567e-06	8.52836e-07	2.42851e-06	-3.41428e-07	2.42743e-07	-9.86856e-08	-3.84784e-07	1.45522e-07	-2.39262e-07	3.16698e-07	-1.15539e-07	2.01159e-07	2.67327e-07	-7.37432e-08	1.93583e-07	-1.65384e-07	6.49867e-08	-1.00397e-07	-1.07499e-07	3.77523e-08	-6.97463e-08
21.971	-2.46353e-07	9.55915e-08	-1.50761e-07	1.57444e-06	8.51322e-07	2.42576e-06	-3.40767e-07	2.42272e-07	-9.84945e-08	-3.83937e-07	1.45202e-07	-2.38735e-07	3.16564e-07	-1.15490e-07	2.01073e-07	2.67337e-07	-7.37460e-08	1.93591e-07	-1.65033e-07	6.48491e-08	-1.00184e-07	-1.06907e-07	3.75444e-08	-6.93624e-08
21.996	-2.46374e-07	9.55996e-08	-1.50774e-07	1.57320e-06	8.49808e-07	2.42301e-06	-3.40104e-07	2.41801e-07	-9.83028e-08	-3.83088e-07	1.44881e-07	-2.38207e-07	3.16427e-07	-1.15440e-07	2.00987e-07	2.67344e-07	-7.37480e-08	1.93596e-07	-1.64683e-07	6.47113e-08	-9.99714e-08	-1.06319e-07	3.73379e-08	-6.89808e-08
22.020	-2.46389e-07	9.56054e-08	-1.50783e-07	1.57198e-06	8.48295e-07	2.42027e-06	-3.39439e-07	2.41328e-07	-9.81106e-08	-3.82238e-07	1.44559e-07	-2.37679e-07	3.16288e-07	-1.15390e-07	2.00898e-07	2.67348e-07	-7.37490e-08	1.93599e-07	-1.64332e-07	6.45733e-08	-9.97582e-08	-1.05734e-07	3.71326e-08	-6.86016e-08
22.045	-2.46397e-07	9.56088e-08	-1.50788e-07	1.57075e-06	8.46783e-07	2.41754e-06	-3.38771e-07	2.40854e-07	-9.79177e-08	-3.81386e-07	1.44237e-07	-2.37149e-07	3.16147e-07	-1.15338e-07	2.00809e-07	2.67348e-07	-7.37490e-08	1.93599e-07	-1.63980e-07	6.44351e-08	-9.95447e-08	-1.05153e-07	3.69286e-08	-6.82247e-08
22.069	-2.46400e-07	9.56098e-08	-1.50790e-07	1.56954e-06	8.45273e-07	2.41481e-06	-3.38103e-07	2.40378e-07	-9.77244e-08	-3.80533e-07	1.43914e-07	-2.36619e-07	3.16004e-07	-1.15286e-07	2.00718e-07	2.67345e-07	-7.37481e-08	1.93597e-07	-1.63628e-07	6.42967e-08	-9.93309e-08	-1.04576e-07	3.67259e-08	-6.78502e-08
22.094	-2.46396e-07	9.56084e-08	-1.50788e-07	1.56833e-06	8.43763e-07	2.41209e-06	-3.37432e-07	2.39901e-07	-9.75305e-08	-3.79678e-07	1.43591e-07	-2.36087e-07	3.15859e-07	-1.15233e-07	2.00626e-07	2.67338e-07	-7.37463e-08	1.93592e-07	-1.63275e-07	6.41582e-08	-9.91169e-08	-1.04003e-07	3.65245e-08	-6.74782e-08
22.118	-2.46386e-07	9.56046e-08	-1.50782e-07	1.56712e-06	8.42254e-07	2.40937e-06	-3.36759e-07	2.39423e-07	-9.73361e-08	-3.78822e-07	1.43267e-07	-2.35555e-07	3.15711e-07	-1.15179e-07	2.00532e-07	2.67328e-07	-7.37436e-08	1.93585e-07	-1.62922e-07	6.40194e-08	-9.89025e-08	-1.03433e-07	3.63245e-08	-6.71086e-08
22.143	-2.46371e-07	9.55984e-08	-1.50772e-07	1.56592e-06	8.40746e-07	2.40667e-06	-3.36085e-07	2.38944e-07	-9.71412e-08	-3.77965e-07	1.42943e-07	-2.35022e-07	3.15561e-07	-1.15125e-07	2.00437e-07	2.67315e-07	-7.37399e-08	1.93575e-07	-1.62569e-07	6.38806e-08	-9.86880e-08	-1.02867e-07	3.61257e-08	-6.67414e-08
22.168	-2.46349e-07	9.55899e-08	-1.50759e-07	1.56473e-06	8.39239e-07	2.40397e-06	-3.35409e-07	2.38463e-07	-9.69458e-08	-3.77106e-07	1.42618e-07	-2.34488e-07	3.15410e-07	-1.15069e-07	2.00340e-07	2.67298e-07	-7.37353e-08	1.93563e-07	-1.62215e-07	6.37415e-08	-9.84732e-08	-1.02305e-07	3.59283e-08	-6.63766e-08
22.192	-2.46321e-07	9.55791e-08	-1.50742e-07	1.56354e-06	8.37733e-07	2.40127e-06	-3.34731e-07	2.37981e-07	-9.67500e-08	-3.76246e-07	1.42293e-07	-2.33953e-07	3.15256e-07	-1.15013e-07	2.00243e-07	2.67278e-07	-7.37298e-08	1.93548e-07	-1.61861e-07	6.36024e-08	-9.82583e-08	-1.01747e-07	3.57322e-08	-6.60144e-08
22.217	-2.46287e-07	9.55659e-08	-1.50721e-07	1.56235e-06	8.36229e-07	2.39858e-06	-3.34052e-07	2.37498e-07	-9.65537e-08	-3.75384e-07	1.41967e-07	-2.33417e-07	3.15100e-07	-1.14956e-07	2.00143e-07	2.67255e-07	-7.37233e-08	1.93531e-07	-1.61506e-07	6.34631e-08	-9.80431e-08	-1.01192e-07	3.55375e-08	-6.56546e-08
22.241	-2.46247e-07	9.55503e-08	-1.50696e-07	1.56117e-06	8.34725e-07	2.39590e-06	-3.33371e-07	2.37014e-07	-9.63569e-08	-3.74522e-07	1.41641e-07	-2.32881e-07	3.14941e-07	-1.14898e-07	2.00043e-07	2.67228e-07	-7.37159e-08	1.93512e-07	-1.61151e-07	6.33237e-08	-9.78278e-08	-1.00641e-07	3.53441e-08	-6.52973e-08
22.266	-2.46200e-07	9.55324e-08	-1.50668e-07	1.56000e-06	8.33223e-07	2.39322e-06	-3.32689e-07	2.36529e-07	-9.61597e-08	-3.73658e-07	1.41314e-07	-2.32344e-07	3.14781e-07	-1.14840e-07	1.99941e-07	2.67198e-07	-7.37076e-08	1.93490e-07	-1.60796e-07	6.31842e-08	-9.76123e-08	-1.00095e-07	3.51521e-08	-6.49426e-08
22.290	-2.46148e-07	9.55122e-08	-1.50636e-07	1.55883e-06	8.31722e-07	2.39056e-06	-3.32005e-07	2.36043e-07	-9.59621e-08	-3.72794e-07	1.40987e-07	-2.31806e-07	3.14618e-07	-1.14781e-07	1.99838e-07	2.67164e-07	-7.36984e-08	1.93466e-07	-1.60441e-07	6.30446e-08	-9.73966e-08	-9.95517e-08	3.49614e-08	-6.45903e-08
22.315	-2.46090e-07	9.54897e-08	-1.50601e-07	1.55767e-06	8.30223e-07	2.38789e-06	-3.31320e-07	2.35556e-07	-9.57641e-08	-3.71928e-07	1.40660e-07	-2.31268e-07	3.14453e-07	-1.14720e-07	1.99733e-07	2.67128e-07	-7.36883e-08	1.93439e-07	-1.60086e-07	6.29050e-08	-9.71808e-08	-9.90127e-08	3.47721e-08	-6.42406e-08
22.340	-2.46026e-07	9.54648e-08	-1.50561e-07	1.55651e-06	8.28725e-07	2.38524e-06	-3.30634e-07	2.35068e-07	-9.55657e-08	-3.71062e-07	1.40332e-07	-2.30729e-07	3.14287e-07	-1.14660e-07	1.99627e-07	2.67088e-07	-7.36772e-08	1.93410e-07	-1.59730e-07	6.27652e-08	-9.69649e-08	-9.84777e-08	3.45842e-08	-6.38935e-08
22.364	-2.45956e-07	9.54377e-08	-1.50519e-07	1.55536e-06	8.27228e-07	2.38259e-06	-3.29946e-07	2.34579e-07	-9.53669e-08	-3.70194e-07	1.40004e-07	-2.30190e-07	3.14117e-07	-1.14598e-07	1.99520e-07	2.67044e-07	-7.36652e-08	1.93379e-07	-1.59374e-07	6.26254e-08	-9.67489e-08	-9.79466e-08	3.43977e-08	-6.35489e-08
22.389	-2.45881e-07	9.54083e-08	-1.50472e-07	1.55422e-06	8.25733e-07	2.37995e-06	-3.29257e-07	2.34089e-07	-9.51677e-08	-3.69326e-07	1.39676e-07	-2.29650e-07	3.13946e-07	-1.14535e-07	1.99411e-07	2.66997e-07	-7.36523e-08	1.93345e-07	-1.59018e-07	6.24855e-08	-9.65328e-08	-9.74196e-08	3.42126e-08	-6.32069e-08
22.413	-2.45799e-07	9.53766e-08	-1.50422e-07	1.55307e-06	8.24239e-07	2.37731e-06	-3.28567e-07	2.33599e-07	-9.49682e-08	-3.68457e-07	1.39347e-07	-2.29110e-07	3.13773e-07	-1.14472e-07	1.99301e-07	2.66947e-07	-7.36385e-08	1.93309e-07	-1.58662e-07	6.23456e-08	-9.63166e-08	-9.68965e-08	3.40289e-08	-6.28676e-08
22.438	-2.45711e-07	9.53426e-08	-1.50369e-07	1.55194e-06	8.22746e-07	2.37468e-06	-3.27875e-07	2.33107e-07	-9.47683e-08	-3.67587e-07	1.39018e-07	-2.28569e-07	3.13597e-07	-1.14408e-07	1.99189e-07	2.66894e-07	-7.36238e-08	1.93270e-07	-1.58306e-07	6.22056e-08	-9.61003e-08	-9.63774e-08	3.38466e-08	-6.25308e-08
22.462	-2.45618e-07	9.53064e-08	-1.50311e-07	1.55081e-06	8.21256e-07	2.37206e-06	-3.27183e-07	2.32615e-07	-9.45682e-08	-3.66717e-07	1.38689e-07	-2.28028e-07	3.13420e-07	-1.14343e-07	1.99077e-07	2.66838e-07	-7.36082e-08	1.93229e-07	-1.57950e-07	6.20656e-08	-9.58840e-08	-9.58624e-08	3.36657e-08	-6.21966e-08
22.487	-2.45519e-07	9.52678e-08	-1.50251e-07	1.54968e-06	8.19766e-07	2.36945e-06	-3.26489e-07	2.32121e-07	-9.43677e-08	-3.65846e-07	1.38360e-07	-2.27486e-07	3.13240e-07	-1.14278e-07	1.98962e-07	2.66778e-07	-7.35917e-08	1.93186e-07	-1.57593e-07	6.19255e-08	-9.56677e-08	-9.53514e-08	3.34863e-08	-6.18651e-08
22.512	-2.45414e-07	9.52271e-08	-1.50187e-07	1.54856e-06	8.18279e-07	2.36684e-06	-3.25794e-07	2.31627e-07	-9.41669e-08	-3.64974e-07	1.38030e-07	-2.26944e-07	3.13058e-07	-1.14211e-07	1.98847e-07	2.66715e-07	-7.35743e-08	1.93140e-07	-1.57237e-07	6.17855e-08	-9.54513e-08	-9.48445e-08	3.33083e-08	-6.15362e-08
22.536	-2.45303e-07	9.51841e-08	-1.50119e-07	1.54744e-06	8.16793e-07	2.36424e-06	-3.25099e-07	2.31133e-07	-9.39658e-08	-3.64102e-07	1.37700e-07	-2.26402e-07	3.12874e-07	-1.14144e-07	1.98730e-07	2.66648e-07	-7.35560e-08	1.93092e-07	-1.56880e-07	6.16454e-08	-9.52349e-08	-9.43417e-08	3.31317e-08	-6.12100e-08
22.561	-2.45186e-07	9.51389e-08	-1.50047e-07	1.54633e-06	8.15309e-07	2.36164e-06	-3.24402e-07	2.30638e-07	-9.37644e-08	-3.63229e-07	1.37370e-07	-2.25859e-07	3.12688e-07	-1.14076e-07	1.98612e-07	2.66578e-07	-7.35368e-08	1.93042e-07	-1.56524e-07	6.15053e-08	-9.50185e-08	-9.38431e-08	3.29566e-08	-6.08865e-08
22.585	-2.45064e-07	9.50915e-08	-1.49973e-07	1.54523e-06	8.13826e-07	2.35905e-06	-3.23704e-07	2.30142e-07	-9.35628e-08	-3.62356e-07	1.37040e-07	-2.25316e-07	3.12500e-07	-1.14008e-07	1.98492e-07	2.66506e-07	-7.35167e-08	1.92989e-07	-1.56167e-07	6.13653e-08	-9.48022e-08	-9.33485e-08	3.27829e-08	-6.05656e-08
22.610	-2.44936e-07	9.50418e-08	-1.49894e-07	1.54413e-06	8.12346e-07	2.35647e-06	-3.23006e-07	2.29645e-07	-9.33609e-08	-3.61482e-07	1.36710e-07	-2.24773e-07	3.12309e-07	-1.13938e-07	1.98371e-07	2.66429e-07	-7.34957e-08	1.92934e-07	-1.55811e-07	6.12252e-08	-9.45858e-08	-9.28582e-08	3.26107e-08	-6.02475e-08
22.634	-2.44802e-07	9.49900e-08	-1.49813e-07	1.54303e-06	8.10867e-07	2.35390e-06	-3.22307e-07	2.29148e-07	-9.31588e-08	-3.60609e-07	1.36379e-07	-2.24230e-07	3.12117e-07	-1.13868e-07	1.98249e-07	2.66350e-07	-7.34738e-08	1.92876e-07	-1.55455e-07	6.10852e-08	-9.43695e-08	-9.23719e-08	3.24399e-08	-5.99320e-08
22.659	-2.44663e-07	9.49359e-08	-1.49727e-07	1.54194e-06	8.09390e-07	2.35133e-06	-3.21607e-07	2.28650e-07	-9.29564e-08	-3.59734e-07	1.36048e-07	-2.23686e-07	3.11922e-07	-1.13797e-07	1.98125e-07	2.66268e-07	-7.34510e-08	1.92817e-07	-1.55099e-07	6.09453e-08	-9.41533e-08	-9.18899e-08	3.22707e-08	-5.96192e-08
22.684	-2.44518e-07	9.48797e-08	-1.49639e-07	1.54085e-06	8.07915e-07	2.34877e-06	-3.20906e-07	2.28152e-07	-9.27539e-08	-3.58860e-07	1.35718e-07	-2.23142e-07	3.11726e-07	-1.13725e-07	1.98000e-07	2.66182e-07	-7.34273e-08	1.92754e-07	-1.54742e-07	6.08053e-08	-9.39371e-08	-9.14121e-08	3.21029e-08	-5.93092e-08
22.708	-2.44368e-07	9.48213e-08	-1.49547e-07	1.53977e-06	8.06441e-07	2.34621e-06	-3.20204e-07	2.27653e-07	-9.25511e-08	-3.57985e-07	1.35387e-07	-2.22598e-07	3.11527e-07	-1.13653e-07	1.97874e-07	2.66093e-07	-7.34028e-08	1.92690e-07	-1.54386e-07	6.06654e-08	-9.37210e-08	-9.09385e-08	3.19365e-08	-5.90019e-08
22.733	-2.44212e-07	9.47607e-08	-1.49451e-07	1.53870e-06	8.04970e-07	2.34367e-06	-3.19502e-07	2.27154e-07	-9.23481e-08	-3.57111e-07	1.35056e-07	-2.22054e-07	3.11326e-07	-1.13579e-07	1.97746e-07	2.66001e-07	-7.33774e-08	1.92623e-07	-1.54031e-07	6.05256e-08	-9.35050e-08	-9.04691e-08	3.17717e-08	-5.86974e-08
22.757	-2.44050e-07	9.46980e-08	-1.49352e-07	1.53763e-06	8.03501e-07	2.34113e-06	-3.18799e-07	2.26654e-07	-9.21450e-08	-3.56236e-07	1.34725e-07	-2.21510e-07	3.11123e-07	-1.13505e-07	1.97618e-07	2.65905e-07	-7.33510e-08	1.92554e-07	-1.53675e-07	6.03859e-08	-9.32891e-08	-9.00040e-08	3.16083e-08	-5.83956e-08
22.782	-2.43883e-07	9.46332e-08	-1.49250e-07	1.53656e-06	8.02034e-07	2.33859e-06	-3.18096e-07	2.26154e-07	-9.19417e-08	-3.55361e-07	1.34394e-07	-2.20966e-07	3.10918e-07	-1.13431e-07	1.97487e-07	2.65807e-07	-7.33239e-08	1.92483e-07	-1.53319e-07	6.02462e-08	-9.30733e-08	-8.95431e-08	3.14465e-08	-5.80966e-08
22.807	-2.43710e-07	9.45662e-08	-1.49144e-07	1.53550e-06	8.00569e-07	2.33607e-06	-3.17392e-07	2.25654e-07	-9.17382e-08	-3.54486e-07	1.34064e-07	-2.20422e-07	3.10711e-07	-1.13355e-07	1.97356e-07	2.65705e-07	-7.32958e-08	1.92409e-07	-1.52964e-07	6.01066e-08	-9.28576e-08	-8.90865e-08	3.12862e-08	-5.78004e-08
22.831	-2.43532e-07	9.44971e-08	-1.49035e-07	1.53444e-06	7.99106e-07	2.33355e-06	-3.16688e-07	2.25153e-07	-9.15346e-08	-3.53611e-07	1.33733e-07	-2.19879e-07	3.10501e-07	-1.13279e-07	1.97223e-07	2.65600e-07	-7.32669e-08	1.92333e-07	-1.52609e-07	5.99671e-08	-9.26421e-08	-8.86343e-08	3.11273e-08	-5.75069e-08
22.856	-2.43349e-07	9.44258e-08	-1.48923e-07	1.53339e-06	7.97645e-07	2.33103e-06	-3.15983e-07	2.24652e-07	-9.13309e-08	-3.52737e-07	1.33402e-07	-2.19335e-07	3.10290e-07	-1.13201e-07	1.97088e-07	2.65492e-07	-7.32371e-08	1.92255e-07	-1.52254e-07	5.98276e-08	-9.24267e-08	-8.81863e-08	3.09700e-08	-5.72163e-08
22.880	-2.43160e-07	9.43525e-08	-1.48807e-07	1.53234e-06	7.96187e-07	2.32853e-06	-3.15277e-07	2.24150e-07	-9.11271e-08	-3.51862e-07	1.33071e-07	-2.18791e-07	3.10077e-07	-1.13124e-07	1.96953e-07	2.65381e-07	-7.32064e-08	1.92174e-07	-1.51900e-07	5.96883e-08	-9.22115e-08	-8.77426e-08	3.08142e-08	-5.69284e-08
22.905	-2.42965e-07	9.42771e-08	-1.48688e-07	1.53130e-06	7.94730e-07	2.32603e-06	-3.14572e-07	2.23649e-07	-9.09231e-08	-3.50988e-07	1.32741e-07	-2.18247e-07	3.09861e-07	-1.13045e-07	1.96816e-07	2.65267e-07	-7.31749e-08	1.92092e-07	-1.51546e-07	5.95491e-08	-9.19964e-08	-8.73033e-08	3.06599e-08	-5.66434e-08
22.929	-2.42765e-07	9.41996e-08	-1.48566e-07	1.53026e-06	7.93276e-07	2.32354e-06	-3.13866e-07	2.23147e-07	-9.07191e-08	-3.50114e-07	1.32410e-07	-2.17704e-07	3.09644e-07	-1.12966e-07	1.96678e-07	2.65149e-07	-7.31425e-08	1.92007e-07	-1.51192e-07	5.94101e-08	-9.17816e-08	-8.68683e-08	3.05071e-08	-5.63612e-08
22.954	-2.42560e-07	9.41200e-08	-1.48440e-07	1.52923e-06	7.91824e-07	2.32105e-06	-3.13160e-07	2.22645e-07	-9.05150e-08	-3.49240e-07	1.32080e-07	-2.17160e-07	3.09424e-07	-1.12886e-07	1.96538e-07	2.65029e-07	-7.31093e-08	1.91919e-07	-1.50838e-07	5.92711e-08	-9.15669e-08	-8.64377e-08	3.03559e-08	-5.60818e-08
22.979	-2.42350e-07	9.40383e-08	-1.48312e-07	1.52820e-06	7.90375e-07	2.31858e-06	-3.12453e-07	2.22142e-07	-9.03108e-08	-3.48366e-07	1.31749e-07	-2.16617e-07	3.09202e-07	-1.12805e-07	1.96398e-07	2.64905e-07	-7.30752e-08	1.91830e-07	-1.50485e-07	5.91323e-08	-9.13525e-08	-8.60115e-08	3.02062e-08	-5.58053e-08
23.003	-2.42134e-07	9.39546e-08	-1.48180e-07	1.52718e-06	7.88928e-07	2.31611e-06	-3.11746e-07	2.21640e-07	-9.01065e-08	-3.47493e-07	1.31419e-07	-2.16074e-07	3.08979e-07	-1.12723e-07	1.96256e-07	2.64778e-07	-7.30402e-08	1.91738e-07	-1.50132e-07	5.89936e-08	-9.11382e-08	-8.55896e-08	3.00581e-08	-5.55316e-08
23.028	-2.41913e-07	9.38689e-08	-1.48044e-07	1.52616e-06	7.87483e-07	2.31364e-06	-3.11040e-07	2.21137e-07	-8.99022e-08	-3.46621e-07	1.31089e-07	-2.15532e-07	3.08753e-07	-1.12641e-07	1.96112e-07	2.64649e-07	-7.30044e-08	1.91644e-07	-1.49779e-07	5.88551e-08	-9.09242e-08	-8.51722e-08	2.99115e-08	-5.52607e-08
23.052	-2.41687e-07	9.37811e-08	-1.47906e-07	1.52515e-06	7.86041e-07	2.31119e-06	-3.10333e-07	2.20635e-07	-8.96978e-08	-3.45749e-07	1.30759e-07	-2.14989e-07	3.08525e-07	-1.12558e-07	1.95967e-07	2.64516e-07	-7.29678e-08	1.91548e-07	-1.49427e-07	5.87167e-08	-9.07105e-08	-8.47592e-08	2.97664e-08	-5.49927e-08
23.077	-2.41456e-07	9.36913e-08	-1.47764e-07	1.52414e-06	7.84601e-07	2.30874e-06	-3.09626e-07	2.20132e-07	-8.94935e-08	-3.44877e-07	1.30430e-07	-2.14448e-07	3.08295e-07	-1.12474e-07	1.95821e-07	2.64380e-07	-7.29303e-08	1.91450e-07	-1.49075e-07	5.85785e-08	-9.04969e-08	-8.43505e-08	2.96229e-08	-5.47276e-08
23.101	-2.41219e-07	9.35995e-08	-1.47620e-07	1.52313e-06	7.83164e-07	2.30630e-06	-3.08918e-07	2.19629e-07	-8.92891e-08	-3.44006e-07	1.30100e-07	-2.13906e-07	3.08063e-07	-1.12389e-07	1.95674e-07	2.64241e-07	-7.28919e-08	1.91349e-07	-1.48724e-07	5.84405e-08	-9.02837e-08	-8.39463e-08	2.94810e-08	-5.44654e-08
23.126	-2.40977e-07	9.35057e-08	-1.47472e-07	1.52213e-06	7.81729e-07	2.30386e-06	-3.08211e-07	2.19127e-07	-8.90847e-08	-3.43136e-07	1.29771e-07	-2.13365e-07	3.07830e-07	-1.12304e-07	1.95526e-07	2.64099e-07	-7.28527e-08	1.91246e-07	-1.48373e-07	5.83026e-08	-9.00707e-08	-8.35466e-08	2.93406e-08	-5.42060e-08
23.151	-2.40731e-07	9.34099e-08	-1.47321e-07	1.52114e-06	7.80297e-07	2.30143e-06	-3.07504e-07	2.18624e-07	-8.88803e-08	-3.42266e-07	1.29442e-07	-2.12824e-07	3.07594e-07	-1.12218e-07	1.95376e-07	2.63954e-07	-7.28127e-08	1.91141e-07	-1.48023e-07	5.81649e-08	-8.98580e-08	-8.31513e-08	2.92018e-08	-5.39495e-08
23.175	-2.40479e-07	9.33122e-08	-1.47166e-07	1.52015e-06	7.78868e-07	2.29901e-06	-3.06797e-07	2.18121e-07	-8.86760e-08	-3.41397e-07	1.29113e-07	-2.12284e-07	3.07356e-07	-1.12131e-07	1.95225e-07	2.63806e-07	-7.27719e-08	1.91034e-07	-1.47673e-07	5.80275e-08	-8.96456e-08	-8.27605e-08	2.90645e-08	-5.36960e-08
23.200	-2.40222e-07	9.32124e-08	-1.47009e-07	1.51916e-06	7.77441e-07	2.29660e-06	-3.06090e-07	2.17619e-07	-8.84716e-08	-3.40529e-07	1.28785e-07	-2.11744e-07	3.07116e-07	-1.12044e-07	1.95073e-07	2.63655e-07	-7.27302e-08	1.90924e-07	-1.47324e-07	5.78902e-08	-8.94335e-08	-8.23741e-08	2.89288e-08	-5.34453e-08
23.224	-2.39959e-07	9.31108e-08	-1.46849e-07	1.51818e-06	7.76017e-07	2.29419e-06	-3.05383e-07	2.17116e-07	-8.82673e-08	-3.39661e-07	1.28457e-07	-2.11204e-07	3.06874e-07	-1.11955e-07	1.94919e-07	2.63501e-07	-7.26877e-08	1.90813e-07	-1.46975e-07	5.77531e-08	-8.92218e-08	-8.19922e-08	2.87947e-08	-5.31975e-08
23.249	-2.39692e-07	9.30071e-08	-1.46685e-07	1.51720e-06	7.74596e-07	2.29180e-06	-3.04677e-07	2.16614e-07	-8.80631e-08	-3.38795e-07	1.28129e-07	-2.10666e-07	3.06630e-07	-1.11866e-07	1.94764e-07	2.63343e-07	-7.26444e-08	1.90699e-07	-1.46626e-07	5.76162e-08	-8.90103e-08	-8.16148e-08	2.86622e-08	-5.29526e-08
23.273	-2.39420e-07	9.29016e-08	-1.46519e-07	1.51623e-06	7.73178e-07	2.28940e-06	-3.03970e-07	2.16111e-07	-8.78589e-08	-3.37929e-07	1.27802e-07	-2.10127e-07	3.06385e-07	-1.11777e-07	1.94608e-07	2.63183e-07	-7.26002e-08	1.90583e-07	-1.46279e-07	5.74795e-08	-8.87992e-08	-8.12419e-08	2.85312e-08	-5.27107e-08
23.298	-2.39143e-07	9.27941e-08	-1.46349e-07	1.51526e-06	7.71762e-07	2.28702e-06	-3.03264e-07	2.15609e-07	-8.76548e-08	-3.37065e-07	1.27475e-07	-2.09590e-07	3.06137e-07	-1.11686e-07	1.94451e-07	2.63020e-07	-7.25553e-08	1.90465e-07	-1.45932e-07	5.73431e-08	-8.85884e-08	-8.08735e-08	2.84018e-08	-5.24717e-08
23.323	-2.38861e-07	9.26847e-08	-1.46177e-07	1.51429e-06	7.70349e-07	2.28464e-06	-3.02558e-07	2.15108e-07	-8.74508e-08	-3.36201e-07	1.27148e-07	-2.09053e-07	3.05887e-07	-1.11595e-07	1.94292e-07	2.62854e-07	-7.25095e-08	1.90345e-07	-1.45585e-07	5.72069e-08	-8.83780e-08	-8.05096e-08	2.82740e-08	-5.22356e-08
23.347	-2.38575e-07	9.25734e-08	-1.46001e-07	1.51333e-06	7.68939e-07	2.28227e-06	-3.01853e-07	2.14606e-07	-8.72469e-08	-3.35339e-07	1.26822e-07	-2.08516e-07	3.05636e-07	-1.11503e-07	1.94132e-07	2.62686e-07	-7.24629e-08	1.90223e-07	-1.45239e-07	5.70709e-08	-8.81679e-08	-8.01503e-08	2.81478e-08	-5.20024e-08
23.372	-2.38283e-07	9.24602e-08	-1.45823e-07	1.51238e-06	7.67532e-07	2.27991e-06	-3.01148e-07	2.14105e-07	-8.70430e-08	-3.34477e-07	1.26496e-07	-2.07981e-07	3.05382e-07	-1.11411e-07	1.93971e-07	2.62514e-07	-7.24155e-08	1.90098e-07	-1.44893e-07	5.69352e-08	-8.79582e-08	-7.97954e-08	2.80232e-08	-5.17722e-08
23.396	-2.37987e-07	9.23452e-08	-1.45641e-07	1.51143e-06	7.66128e-07	2.27756e-06	-3.00443e-07	2.13604e-07	-8.68393e-08	-3.33617e-07	1.26171e-07	-2.07446e-07	3.05126e-07	-1.11318e-07	1.93809e-07	2.62339e-07	-7.23673e-08	1.89972e-07	-1.44549e-07	5.67997e-08	-8.77489e-08	-7.94451e-08	2.79002e-08	-5.15449e-08
23.421	-2.37685e-07	9.22283e-08	-1.45457e-07	1.51048e-06	7.64727e-07	2.27521e-06	-2.99738e-07	2.13103e-07	-8.66357e-08	-3.32757e-07	1.25846e-07	-2.06911e-07	3.04869e-07	-1.11224e-07	1.93645e-07	2.62161e-07	-7.23183e-08	1.89843e-07	-1.44204e-07	5.66645e-08	-8.75400e-08	-7.90993e-08	2.77788e-08	-5.13206e-08
23.446	-2.37379e-07	9.21095e-08	-1.45270e-07	1.50954e-06	7.63329e-07	2.27287e-06	-2.99035e-07	2.12602e-07	-8.64323e-08	-3.31899e-07	1.25522e-07	-2.06378e-07	3.04610e-07	-1.11129e-07	1.93480e-07	2.61981e-07	-7.22684e-08	1.89712e-07	-1.43861e-07	5.65295e-08	-8.73315e-08	-7.87581e-08	2.76589e-08	-5.10992e-08
23.470	-2.37068e-07	9.19889e-08	-1.45079e-07	1.50860e-06	7.61934e-07	2.27054e-06	-2.98331e-07	2.12102e-07	-8.62290e-08	-3.31043e-07	1.25198e-07	-2.05845e-07	3.04348e-07	-1.11034e-07	1.93315e-07	2.61797e-07	-7.22178e-08	1.89579e-07	-1.43518e-07	5.63948e-08	-8.71234e-08	-7.84214e-08	2.75407e-08	-5.08807e-08
23.495	-2.36753e-07	9.18665e-08	-1.44886e-07	1.50767e-06	7.60542e-07	2.26821e-06	-2.97628e-07	2.11602e-07	-8.60258e-08	-3.30187e-07	1.24874e-07	-2.05313e-07	3.04085e-07	-1.10938e-07	1.93147e-07	2.61611e-07	-7.21664e-08	1.89444e-07	-1.43176e-07	5.62604e-08	-8.69157e-08	-7.80893e-08	2.74241e-08	-5.06653e-08
23.519	-2.36433e-07	9.17422e-08	-1.44690e-07	1.50674e-06	7.59154e-07	2.26589e-06	-2.96926e-07	2.11103e-07	-8.58228e-08	-3.29333e-07	1.24551e-07	-2.04782e-07	3.03820e-07	-1.10841e-07	1.92979e-07	2.61422e-07	-7.21142e-08	1.89307e-07	-1.42835e-07	5.61262e-08	-8.67084e-08	-7.77618e-08	2.73090e-08	-5.04527e-08
23.544	-2.36108e-07	9.16162e-08	-1.44492e-07	1.50581e-06	7.57768e-07	2.26358e-06	-2.96224e-07	2.10604e-07	-8.56200e-08	-3.28481e-07	1.24229e-07	-2.04252e-07	3.03553e-07	-1.10744e-07	1.92809e-07	2.61230e-07	-7.20613e-08	1.89168e-07	-1.42494e-07	5.59923e-08	-8.65016e-08	-7.74388e-08	2.71956e-08	-5.02432e-08
23.568	-2.35778e-07	9.14883e-08	-1.44290e-07	1.50489e-06	7.56386e-07	2.26128e-06	-2.95523e-07	2.10106e-07	-8.54173e-08	-3.27630e-07	1.23907e-07	-2.03723e-07	3.03284e-07	-1.10646e-07	1.92639e-07	2.61035e-07	-7.20075e-08	1.89027e-07	-1.42154e-07	5.58587e-08	-8.62952e-08	-7.71203e-08	2.70838e-08	-5.00366e-08
23.593	-2.35444e-07	9.13587e-08	-1.44085e-07	1.50398e-06	7.55007e-07	2.25898e-06	-2.94823e-07	2.09608e-07	-8.52149e-08	-3.26780e-07	1.23585e-07	-2.03194e-07	3.03014e-07	-1.10547e-07	1.92467e-07	2.60837e-07	-7.19530e-08	1.88884e-07	-1.41815e-07	5.57254e-08	-8.60893e-08	-7.68065e-08	2.69735e-08	-4.98329e-08
23.618	-2.35106e-07	9.12273e-08	-1.43878e-07	1.50307e-06	7.53631e-07	2.25670e-06	-2.94123e-07	2.09110e-07	-8.50127e-08	-3.25932e-07	1.23265e-07	-2.02667e-07	3.02741e-07	-1.10447e-07	1.92294e-07	2.60636e-07	-7.18976e-08	1.88739e-07	-1.41476e-07	5.55924e-08	-8.58838e-08	-7.64972e-08	2.68649e-08	-4.96323e-08
23.642	-2.34762e-07	9.10942e-08	-1.43668e-07	1.50216e-06	7.52259e-07	2.25442e-06	-2.93424e-07	2.08613e-07	-8.48106e-08	-3.25085e-07	1.22944e-07	-2.02141e-07	3.02467e-07	-1.10347e-07	1.92119e-07	2.60433e-07	-7.18415e-08	1.88592e-07	-1.41139e-07	5.54597e-08	-8.56788e-08	-7.61925e-08	2.67579e-08	-4.94346e-08
23.667	-2.34415e-07	9.09593e-08	-1.43456e-07	1.50125e-06	7.50890e-07	2.25214e-06	-2.92726e-07	2.08117e-07	-8.46088e-08	-3.24240e-07	1.22625e-07	-2.01615e-07	3.02190e-07	-1.10247e-07	1.91944e-07	2.60227e-07	-7.17847e-08	1.88442e-07	-1.40802e-07	5.53274e-08	-8.54743e-08	-7.58924e-08	2.66525e-08	-4.92399e-08
23.691	-2.34063e-07	9.08226e-08	-1.43240e-07	1.50035e-06	7.49524e-07	2.24988e-06	-2.92028e-07	2.07621e-07	-8.44073e-08	-3.23397e-07	1.22306e-07	-2.01091e-07	3.01912e-07	-1.10145e-07	1.91767e-07	2.60018e-07	-7.17270e-08	1.88291e-07	-1.40466e-07	5.51953e-08	-8.52703e-08	-7.55969e-08	2.65487e-08	-4.90481e-08
23.716	-2.33706e-07	9.06843e-08	-1.43022e-07	1.49946e-06	7.48162e-07	2.24762e-06	-2.91332e-07	2.07126e-07	-8.42059e-08	-3.22555e-07	1.21988e-07	-2.00567e-07	3.01632e-07	-1.10043e-07	1.91589e-07	2.59806e-07	-7.16686e-08	1.88138e-07	-1.40130e-07	5.50635e-08	-8.50667e-08	-7.53059e-08	2.64466e-08	-4.88594e-08
23.740	-2.33345e-07	9.05442e-08	-1.42801e-07	1.49857e-06	7.46803e-07	2.24537e-06	-2.90636e-07	2.06631e-07	-8.40048e-08	-3.21715e-07	1.21670e-07	-2.00045e-07	3.01351e-07	-1.09940e-07	1.91410e-07	2.59592e-07	-7.16095e-08	1.87982e-07	-1.39796e-07	5.49321e-08	-8.48637e-08	-7.50196e-08	2.63460e-08	-4.86736e-08
23.765	-2.32980e-07	9.04025e-08	-1.42577e-07	1.49768e-06	7.45448e-07	2.24313e-06	-2.89941e-07	2.06137e-07	-8.38040e-08	-3.20877e-07	1.21353e-07	-1.99524e-07	3.01067e-07	-1.09837e-07	1.91230e-07	2.59375e-07	-7.15496e-08	1.87825e-07	-1.39462e-07	5.48010e-08	-8.46611e-08	-7.47378e-08	2.62470e-08	-4.84908e-08
23.790	-2.32610e-07	9.02590e-08	-1.42351e-07	1.49680e-06	7.44096e-07	2.24089e-06	-2.89247e-07	2.05644e-07	-8.36034e-08	-3.20041e-07	1.21037e-07	-1.99004e-07	3.00782e-07	-1.09733e-07	1.91049e-07	2.59155e-07	-7.14889e-08	1.87666e-07	-1.39129e-07	5.46702e-08	-8.44591e-08	-7.44606e-08	2.61497e-08	-4.83109e-08
23.814	-2.32236e-07	9.01139e-08	-1.42122e-07	1.49592e-06	7.42748e-07	2.23867e-06	-2.88555e-07	2.05151e-07	-8.34031e-08	-3.19206e-07	1.20721e-07	-1.98485e-07	3.00495e-07	-1.09628e-07	1.90867e-07	2.58932e-07	-7.14275e-08	1.87505e-07	-1.38797e-07	5.45398e-08	-8.42576e-08	-7.41880e-08	2.60540e-08	-4.81341e-08
23.839	-2.31858e-07	8.99672e-08	-1.41891e-07	1.49504e-06	7.41404e-07	2.23645e-06	-2.87863e-07	2.04659e-07	-8.32031e-08	-3.18374e-07	1.20406e-07	-1.97967e-07	3.00206e-07	-1.09523e-07	1.90683e-07	2.58707e-07	-7.13653e-08	1.87341e-07	-1.38466e-07	5.44097e-08	-8.40566e-08	-7.39200e-08	2.59599e-08	-4.79602e-08
23.863	-2.31476e-07	8.98188e-08	-1.41657e-07	1.49417e-06	7.40063e-07	2.23424e-06	-2.87172e-07	2.04168e-07	-8.30034e-08	-3.17543e-07	1.20092e-07	-1.97451e-07	2.99915e-07	-1.09416e-07	1.90499e-07	2.58479e-07	-7.13024e-08	1.87176e-07	-1.38136e-07	5.42799e-08	-8.38562e-08	-7.36566e-08	2.58674e-08	-4.77893e-08
23.888	-2.31089e-07	8.96687e-08	-1.41420e-07	1.49331e-06	7.38726e-07	2.23203e-06	-2.86482e-07	2.03678e-07	-8.28040e-08	-3.16714e-07	1.19779e-07	-1.96936e-07	2.99623e-07	-1.09310e-07	1.90313e-07	2.58248e-07	-7.12388e-08	1.87009e-07	-1.37807e-07	5.41505e-08	-8.36563e-08	-7.33978e-08	2.57765e-08	-4.76214e-08
23.912	-2.30698e-07	8.95170e-08	-1.41181e-07	1.49245e-06	7.37392e-07	2.22984e-06	-2.85793e-07	2.03188e-07	-8.26049e-08	-3.15888e-07	1.19466e-07	-1.96422e-07	2.99329e-07	-1.09203e-07	1.90126e-07	2.58015e-07	-7.11744e-08	1.86840e-07	-1.37478e-07	5.40215e-08	-8.34569e-08	-7.31436e-08	2.56872e-08	-4.74564e-08
23.937	-2.30303e-07	8.93638e-08	-1.40939e-07	1.49159e-06	7.36062e-07	2.22765e-06	-2.85105e-07	2.02699e-07	-8.24062e-08	-3.15063e-07	1.19154e-07	-1.95909e-07	2.99033e-07	-1.09095e-07	1.89938e-07	2.57778e-07	-7.11093e-08	1.86669e-07	-1.37151e-07	5.38928e-08	-8.32581e-08	-7.28940e-08	2.55995e-08	-4.72945e-08
23.962	-2.29904e-07	8.92089e-08	-1.40695e-07	1.49073e-06	7.34737e-07	2.22547e-06	-2.84419e-07	2.02211e-07	-8.22077e-08	-3.14241e-07	1.18843e-07	-1.95398e-07	2.98735e-07	-1.08986e-07	1.89749e-07	2.57540e-07	-7.10434e-08	1.86496e-07	-1.36824e-07	5.37645e-08	-8.30599e-08	-7.26490e-08	2.55135e-08	-4.71355e-08
23.986	-2.29501e-07	8.90524e-08	-1.40448e-07	1.48988e-06	7.33414e-07	2.22330e-06	-2.83733e-07	2.01724e-07	-8.20096e-08	-3.13420e-07	1.18533e-07	-1.94887e-07	2.98436e-07	-1.08877e-07	1.89559e-07	2.57298e-07	-7.09768e-08	1.86322e-07	-1.36499e-07	5.36366e-08	-8.28622e-08	-7.24085e-08	2.54290e-08	-4.69795e-08
24.011	-2.29093e-07	8.88944e-08	-1.40199e-07	1.48904e-06	7.32096e-07	2.22113e-06	-2.83049e-07	2.01237e-07	-8.18118e-08	-3.12602e-07	1.18223e-07	-1.94379e-07	2.98135e-07	-1.08767e-07	1.89368e-07	2.57055e-07	-7.09096e-08	1.86145e-07	-1.36174e-07	5.35090e-08	-8.26651e-08	-7.21726e-08	2.53462e-08	-4.68265e-08
24.035	-2.28682e-07	8.87348e-08	-1.39947e-07	1.48819e-06	7.30782e-07	2.21898e-06	-2.82366e-07	2.00751e-07	-8.16144e-08	-3.11786e-07	1.17915e-07	-1.93871e-07	2.97832e-07	-1.08657e-07	1.89176e-07	2.56808e-07	-7.08416e-08	1.85966e-07	-1.35850e-07	5.33818e-08	-8.24686e-08	-7.19414e-08	2.52650e-08	-4.66764e-08
24.060	-2.28267e-07	8.85737e-08	-1.39693e-07	1.48736e-06	7.29472e-07	2.21683e-06	-2.81684e-07	2.00267e-07	-8.14173e-08	-3.10973e-07	1.17607e-07	-1.93365e-07	2.97528e-07	-1.08546e-07	1.88983e-07	2.56559e-07	-7.07728e-08	1.85786e-07	-1.35528e-07	5.32550e-08	-8.22727e-08	-7.17147e-08	2.51854e-08	-4.65293e-08
24.084	-2.27848e-07	8.84111e-08	-1.39437e-07	1.48652e-06	7.28165e-07	2.21469e-06	-2.81004e-07	1.99783e-07	-8.12206e-08	-3.10161e-07	1.17300e-07	-1.92861e-07	2.97222e-07	-1.08434e-07	1.88788e-07	2.56307e-07	-7.07034e-08	1.85604e-07	-1.35206e-07	5.31285e-08	-8.20774e-08	-7.14925e-08	2.51073e-08	-4.63852e-08
24.109	-2.27425e-07	8.82469e-08	-1.39178e-07	1.48569e-06	7.26863e-07	2.21255e-06	-2.80324e-07	1.99300e-07	-8.10243e-08	-3.09352e-07	1.16994e-07	-1.92358e-07	2.96915e-07	-1.08322e-07	1.88593e-07	2.56053e-07	-7.06333e-08	1.85420e-07	-1.34885e-07	5.30025e-08	-8.18826e-08	-7.12750e-08	2.50309e-08	-4.62441e-08
24.134	-2.26998e-07	8.80812e-08	-1.38916e-07	1.48487e-06	7.25564e-07	2.21043e-06	-2.79647e-07	1.98818e-07	-8.08284e-08	-3.08546e-07	1.16689e-07	-1.91856e-07	2.96605e-07	-1.08209e-07	1.88396e-07	2.55796e-07	-7.05624e-08	1.85234e-07	-1.34565e-07	5.28768e-08	-8.16885e-08	-7.10620e-08	2.49562e-08	-4.61059e-08
24.158	-2.26567e-07	8.79140e-08	-1.38653e-07	1.48404e-06	7.24270e-07	2.20831e-06	-2.78970e-07	1.98337e-07	-8.06329e-08	-3.07741e-07	1.16385e-07	-1.91356e-07	2.96295e-07	-1.08096e-07	1.88199e-07	2.55537e-07	-7.04909e-08	1.85046e-07	-1.34247e-07	5.27516e-08	-8.14950e-08	-7.08536e-08	2.48830e-08	-4.59707e-08
24.183	-2.26132e-07	8.77453e-08	-1.38387e-07	1.48323e-06	7.22980e-07	2.20621e-06	-2.78295e-07	1.97857e-07	-8.04377e-08	-3.06939e-07	1.16082e-07	-1.90858e-07	2.95982e-07	-1.07982e-07	1.88000e-07	2.55275e-07	-7.04187e-08	1.84856e-07	-1.33929e-07	5.26267e-08	-8.13021e-08	-7.06498e-08	2.48114e-08	-4.58384e-08
24.207	-2.25694e-07	8.75752e-08	-1.38118e-07	1.48241e-06	7.21694e-07	2.20410e-06	-2.77621e-07	1.97378e-07	-8.02430e-08	-3.06140e-07	1.15780e-07	-1.90360e-07	2.95668e-07	-1.07867e-07	1.87801e-07	2.55011e-07	-7.03457e-08	1.84665e-07	-1.33612e-07	5.25023e-08	-8.11098e-08	-7.04505e-08	2.47414e-08	-4.57091e-08
24.232	-2.25251e-07	8.74036e-08	-1.37848e-07	1.48160e-06	7.20412e-07	2.20201e-06	-2.76949e-07	1.96900e-07	-8.00486e-08	-3.05343e-07	1.15478e-07	-1.89865e-07	2.95352e-07	-1.07752e-07	1.87601e-07	2.54744e-07	-7.02721e-08	1.84472e-07	-1.33296e-07	5.23782e-08	-8.09182e-08	-7.02558e-08	2.46730e-08	-4.55828e-08
24.257	-2.24805e-07	8.72306e-08	-1.37575e-07	1.48079e-06	7.19134e-07	2.19993e-06	-2.76278e-07	1.96423e-07	-7.98547e-08	-3.04549e-07	1.15178e-07	-1.89371e-07	2.95035e-07	-1.07636e-07	1.87399e-07	2.54474e-07	-7.01978e-08	1.84277e-07	-1.32982e-07	5.22546e-08	-8.07272e-08	-7.00656e-08	2.46062e-08	-4.54594e-08
24.281	-2.24356e-07	8.70561e-08	-1.37300e-07	1.47999e-06	7.17861e-07	2.19785e-06	-2.75609e-07	1.95947e-07	-7.96613e-08	-3.03757e-07	1.14878e-07	-1.88879e-07	2.94716e-07	-1.07520e-07	1.87197e-07	2.54203e-07	-7.01229e-08	1.84080e-07	-1.32668e-07	5.21313e-08	-8.05368e-08	-6.98800e-08	2.45410e-08	-4.53389e-08
24.306	-2.23903e-07	8.68803e-08	-1.37022e-07	1.47919e-06	7.16592e-07	2.19579e-06	-2.74941e-07	1.95472e-07	-7.94682e-08	-3.02968e-07	1.14580e-07	-1.88388e-07	2.94396e-07	-1.07403e-07	1.86993e-07	2.53928e-07	-7.00472e-08	1.83881e-07	-1.32356e-07	5.20085e-08	-8.03470e-08	-6.96989e-08	2.44774e-08	-4.52214e-08
24.330	-2.23446e-07	8.67030e-08	-1.36743e-07	1.47840e-06	7.15327e-07	2.19373e-06	-2.74274e-07	1.94999e-07	-7.92756e-08	-3.02182e-07	1.14282e-07	-1.87899e-07	2.94074e-07	-1.07286e-07	1.86789e-07	2.53652e-07	-6.99709e-08	1.83681e-07	-1.32044e-07	5.18861e-08	-8.01580e-08	-6.95223e-08	2.44154e-08	-4.51069e-08
24.355	-2.22985e-07	8.65243e-08	-1.36461e-07	1.47761e-06	7.14067e-07	2.19168e-06	-2.73609e-07	1.94526e-07	-7.90835e-08	-3.01398e-07	1.13986e-07	-1.87412e-07	2.93751e-07	-1.07168e-07	1.86583e-07	2.53373e-07	-6.98939e-08	1.83479e-07	-1.31734e-07	5.17641e-08	-7.99695e-08	-6.93503e-08	2.43550e-08	-4.49953e-08
24.379	-2.22521e-07	8.63442e-08	-1.36177e-07	1.47682e-06	7.12811e-07	2.18963e-06	-2.72946e-07	1.94054e-07	-7.88918e-08	-3.00617e-07	1.13691e-07	-1.86926e-07	2.93426e-07	-1.07049e-07	1.86377e-07	2.53091e-07	-6.98163e-08	1.83275e-07	-1.31424e-07	5.16426e-08	-7.97817e-08	-6.91827e-08	2.42962e-08	-4.48866e-08
24.404	-2.22054e-07	8.61628e-08	-1.35891e-07	1.47604e-06	7.11559e-07	2.18760e-06	-2.72285e-07	1.93584e-07	-7.87005e-08	-2.99838e-07	1.13396e-07	-1.86442e-07	2.93100e-07	-1.06930e-07	1.86170e-07	2.52807e-07	-6.97380e-08	1.83069e-07	-1.31116e-07	5.15214e-08	-7.95946e-08	-6.90197e-08	2.42389e-08	-4.47808e-08
24.429	-2.21583e-07	8.59801e-08	-1.35603e-07	1.47526e-06	7.10312e-07	2.18557e-06	-2.71625e-07	1.93115e-07	-7.85098e-08	-2.99063e-07	1.13103e-07	-1.85960e-07	2.92772e-07	-1.06810e-07	1.85961e-07	2.52521e-07	-6.96590e-08	1.82862e-07	-1.30809e-07	5.14007e-08	-7.94081e-08	-6.88612e-08	2.41833e-08	-4.46780e-08
24.453	-2.21108e-07	8.57960e-08	-1.35312e-07	1.47449e-06	7.09070e-07	2.18356e-06	-2.70966e-07	1.92647e-07	-7.83195e-08	-2.98290e-07	1.12811e-07	-1.85479e-07	2.92443e-07	-1.06690e-07	1.85752e-07	2.52233e-07	-6.95794e-08	1.82653e-07	-1.30503e-07	5.12805e-08	-7.92223e-08	-6.87072e-08	2.41292e-08	-4.45781e-08
24.478	-2.20630e-07	8.56105e-08	-1.35020e-07	1.47371e-06	7.07832e-07	2.18155e-06	-2.70310e-07	1.92180e-07	-7.81297e-08	-2.97520e-07	1.12520e-07	-1.85001e-07	2.92112e-07	-1.06570e-07	1.85542e-07	2.51942e-07	-6.94991e-08	1.82442e-07	-1.30198e-07	5.11606e-08	-7.90372e-08	-6.85577e-08	2.40767e-08	-4.44810e-08
24.502	-2.20149e-07	8.54238e-08	-1.34725e-07	1.47295e-06	7.06599e-07	2.17955e-06	-2.69655e-07	1.91714e-07	-7.79403e-08	-2.96753e-07	1.12230e-07	-1.84524e-07	2.91780e-07	-1.06448e-07	1.85331e-07	2.51648e-07	-6.94182e-08	1.82230e-07	-1.29894e-07	5.10412e-08	-7.88527e-08	-6.84127e-08	2.40257e-08	-4.43869e-08
24.527	-2.19664e-07	8.52357e-08	-1.34429e-07	1.47218e-06	7.05370e-07	2.17755e-06	-2.69001e-07	1.91250e-07	-7.77515e-08	-2.95989e-07	1.11941e-07	-1.84049e-07	2.91446e-07	-1.06327e-07	1.85119e-07	2.51353e-07	-6.93367e-08	1.82016e-07	-1.29591e-07	5.09223e-08	-7.86690e-08	-6.82721e-08	2.39764e-08	-4.42958e-08
24.551	-2.19177e-07	8.50464e-08	-1.34130e-07	1.47142e-06	7.04146e-07	2.17557e-06	-2.68350e-07	1.90787e-07	-7.75632e-08	-2.95228e-07	1.11653e-07	-1.83576e-07	2.91111e-07	-1.06205e-07	1.84907e-07	2.51055e-07	-6.92545e-08	1.81800e-07	-1.29290e-07	5.08038e-08	-7.84859e-08	-6.81360e-08	2.39286e-08	-4.42075e-08
24.576	-2.18685e-07	8.48558e-08	-1.33830e-07	1.47067e-06	7.02926e-07	2.17360e-06	-2.67700e-07	1.90325e-07	-7.73754e-08	-2.94470e-07	1.11366e-07	-1.83104e-07	2.90775e-07	-1.06082e-07	1.84693e-07	2.50755e-07	-6.91717e-08	1.81583e-07	-1.28989e-07	5.06857e-08	-7.83035e-08	-6.80044e-08	2.38823e-08	-4.41220e-08
24.601	-2.18191e-07	8.46639e-08	-1.33527e-07	1.46992e-06	7.01712e-07	2.17163e-06	-2.67052e-07	1.89864e-07	-7.71881e-08	-2.93715e-07	1.11081e-07	-1.82635e-07	2.90437e-07	-1.05959e-07	1.84478e-07	2.50452e-07	-6.90883e-08	1.81364e-07	-1.28690e-07	5.05681e-08	-7.81218e-08	-6.78772e-08	2.38377e-08	-4.40395e-08
24.625	-2.17693e-07	8.44708e-08	-1.33222e-07	1.46917e-06	7.00502e-07	2.16967e-06	-2.66406e-07	1.89404e-07	-7.70013e-08	-2.92963e-07	1.10796e-07	-1.82167e-07	2.90098e-07	-1.05835e-07	1.84263e-07	2.50148e-07	-6.90043e-08	1.81143e-07	-1.28392e-07	5.04509e-08	-7.79408e-08	-6.77544e-08	2.37946e-08	-4.39599e-08
24.650	-2.17192e-07	8.42765e-08	-1.32916e-07	1.46843e-06	6.99297e-07	2.16772e-06	-2.65761e-07	1.88946e-07	-7.68150e-08	-2.92214e-07	1.10513e-07	-1.81701e-07	2.89757e-07	-1.05711e-07	1.84047e-07	2.49841e-07	-6.89196e-08	1.80921e-07	-1.28095e-07	5.03342e-08	-7.77604e-08	-6.76361e-08	2.37530e-08	-4.38831e-08
24.674	-2.16688e-07	8.40809e-08	-1.32607e-07	1.46769e-06	6.98097e-07	2.16578e-06	-2.65119e-07	1.88489e-07	-7.66293e-08	-2.91469e-07	1.10231e-07	-1.81238e-07	2.89416e-07	-1.05586e-07	1.83830e-07	2.49532e-07	-6.88343e-08	1.80697e-07	-1.27799e-07	5.02179e-08	-7.75808e-08	-6.75222e-08	2.37130e-08	-4.38092e-08
24.699	-2.16181e-07	8.38841e-08	-1.32297e-07	1.46695e-06	6.96901e-07	2.16385e-06	-2.64478e-07	1.88034e-07	-7.64441e-08	-2.90726e-07	1.09950e-07	-1.80776e-07	2.89072e-07	-1.05461e-07	1.83612e-07	2.49220e-07	-6.87484e-08	1.80472e-07	-1.27504e-07	5.01021e-08	-7.74019e-08	-6.74127e-08	2.36745e-08	-4.37381e-08
24.723	-2.15671e-07	8.36862e-08	-1.31985e-07	1.46622e-06	6.95711e-07	2.16193e-06	-2.63839e-07	1.87580e-07	-7.62595e-08	-2.89987e-07	1.09670e-07	-1.80316e-07	2.88728e-07	-1.05335e-07	1.83393e-07	2.48907e-07	-6.86620e-08	1.80245e-07	-1.27210e-07	4.99868e-08	-7.72237e-08	-6.73076e-08	2.36376e-08	-4.36699e-08
24.748	-2.15158e-07	8.34870e-08	-1.31671e-07	1.46549e-06	6.94525e-07	2.16002e-06	-2.63202e-07	1.87127e-07	-7.60754e-08	-2.89250e-07	1.09392e-07	-1.79858e-07	2.88382e-07	-1.05209e-07	1.83173e-07	2.48591e-07	-6.85749e-08	1.80016e-07	-1.26918e-07	4.98719e-08	-7.70462e-08	-6.72068e-08	2.36022e-08	-4.36046e-08
24.773	-2.14641e-07	8.32867e-08	-1.31355e-07	1.46477e-06	6.93345e-07	2.15811e-06	-2.62567e-07	1.86675e-07	-7.58918e-08	-2.88517e-07	1.09115e-07	-1.79402e-07	2.88035e-07	-1.05082e-07	1.82953e-07	2.48273e-07	-6.84872e-08	1.79786e-07	-1.26627e-07	4.97574e-08	-7.68694e-08	-6.71105e-08	2.35684e-08	-4.35420e-08
24.797	-2.14122e-07	8.30852e-08	-1.31037e-07	1.46405e-06	6.92170e-07	2.15621e-06	-2.61934e-07	1.86225e-07	-7.57088e-08	-2.87787e-07	1.08839e-07	-1.78949e-07	2.87687e-07	-1.04955e-07	1.82732e-07	2.47953e-07	-6.83989e-08	1.79554e-07	-1.26337e-07	4.96435e-08	-7.66933e-08	-6.70185e-08	2.35361e-08	-4.34824e-08
24.822	-2.13600e-07	8.28826e-08	-1.30717e-07	1.46333e-06	6.90999e-07	2.15433e-06	-2.61303e-07	1.85776e-07	-7.55264e-08	-2.87061e-07	1.08564e-07	-1.78497e-07	2.87338e-07	-1.04828e-07	1.82510e-07	2.47631e-07	-6.83101e-08	1.79321e-07	-1.26048e-07	4.95300e-08	-7.65180e-08	-6.69308e-08	2.35053e-08	-4.34255e-08
24.846	-2.13075e-07	8.26788e-08	-1.30396e-07	1.46262e-06	6.89834e-07	2.15245e-06	-2.60674e-07	1.85329e-07	-7.53445e-08	-2.86338e-07	1.08290e-07	-1.78047e-07	2.86987e-07	-1.04700e-07	1.82287e-07	2.47307e-07	-6.82206e-08	1.79086e-07	-1.25760e-07	4.94169e-08	-7.63434e-08	-6.68475e-08	2.34761e-08	-4.33714e-08
24.871	-2.12547e-07	8.24740e-08	-1.30073e-07	1.46191e-06	6.88674e-07	2.15058e-06	-2.60047e-07	1.84883e-07	-7.51633e-08	-2.85618e-07	1.08018e-07	-1.77600e-07	2.86635e-07	-1.04572e-07	1.82064e-07	2.46981e-07	-6.81306e-08	1.78850e-07	-1.25474e-07	4.93043e-08	-7.61694e-08	-6.67685e-08	2.34483e-08	-4.33202e-08
24.895	-2.12016e-07	8.22680e-08	-1.29748e-07	1.46120e-06	6.87519e-07	2.14872e-06	-2.59421e-07	1.84439e-07	-7.49826e-08	-2.84901e-07	1.07747e-07	-1.77154e-07	2.86282e-07	-1.04443e-07	1.81839e-07	2.46652e-07	-6.80400e-08	1.78612e-07	-1.25188e-07	4.91922e-08	-7.59962e-08	-6.66938e-08	2.34221e-08	-4.32717e-08
24.920	-2.11483e-07	8.20609e-08	-1.29422e-07	1.46050e-06	6.86369e-07	2.14687e-06	-2.58798e-07	1.83996e-07	-7.48024e-08	-2.84188e-07	1.07478e-07	-1.76711e-07	2.85928e-07	-1.04314e-07	1.81614e-07	2.46322e-07	-6.79489e-08	1.78373e-07	-1.24904e-07	4.90806e-08	-7.58238e-08	-6.66234e-08	2.33974e-08	-4.32261e-08
24.945	-2.10946e-07	8.18528e-08	-1.29093e-07	1.45981e-06	6.85225e-07	2.14503e-06	-2.58177e-07	1.83554e-07	-7.46229e-08	-2.83479e-07	1.07209e-07	-1.76270e-07	2.85572e-07	-1.04184e-07	1.81388e-07	2.45989e-07	-6.78571e-08	1.78132e-07	-1.24621e-07	4.89694e-08	-7.56520e-08	-6.65573e-08	2.33742e-08	-4.31832e-08
24.969	-2.10407e-07	8.16436e-08	-1.28763e-07	1.45911e-06	6.84086e-07	2.14320e-06	-2.57558e-07	1.83114e-07	-7.44440e-08	-2.82773e-07	1.06942e-07	-1.75830e-07	2.85216e-07	-1.04054e-07	1.81162e-07	2.45655e-07	-6.77649e-08	1.77890e-07	-1.24340e-07	4.88587e-08	-7.54810e-08	-6.64955e-08	2.33524e-08	-4.31431e-08
24.994	-2.09865e-07	8.14334e-08	-1.28432e-07	1.45842e-06	6.82952e-07	2.14138e-06	-2.56941e-07	1.82675e-07	-7.42656e-08	-2.82070e-07	1.06676e-07	-1.75394e-07	2.84858e-07	-1.03923e-07	1.80935e-07	2.45318e-07	-6.76720e-08	1.77646e-07	-1.24059e-07	4.87485e-08	-7.53108e-08	-6.64379e-08	2.33322e-08	-4.31057e-08
25.018	-2.09321e-07	8.12221e-08	-1.28099e-07	1.45774e-06	6.81824e-07	2.13956e-06	-2.56326e-07	1.82238e-07	-7.40879e-08	-2.81371e-07	1.06412e-07	-1.74959e-07	2.84499e-07	-1.03792e-07	1.80707e-07	2.44980e-07	-6.75786e-08	1.77401e-07	-1.23780e-07	4.86388e-08	-7.51412e-08	-6.63846e-08	2.33135e-08	-4.30711e-08
25.043	-2.08774e-07	8.10098e-08	-1.27764e-07	1.45706e-06	6.80701e-07	2.13776e-06	-2.55713e-07	1.81802e-07	-7.39108e-08	-2.80675e-07	1.06149e-07	-1.74526e-07	2.84139e-07	-1.03661e-07	1.80478e-07	2.44639e-07	-6.74847e-08	1.77154e-07	-1.23502e-07	4.85295e-08	-7.49724e-08	-6.63355e-08	2.32963e-08	-4.30393e-08
25.068	-2.08224e-07	8.07964e-08	-1.27427e-07	1.45638e-06	6.79583e-07	2.13596e-06	-2.55103e-07	1.81368e-07	-7.37343e-08	-2.79983e-07	1.05887e-07	-1.74096e-07	2.83779e-07	-1.03529e-07	1.80249e-07	2.44297e-07	-6.73903e-08	1.76906e-07	-1.23225e-07	4.84207e-08	-7.48043e-08	-6.62906e-08	2.32805e-08	-4.30101e-08
25.092	-2.07671e-07	8.05821e-08	-1.27089e-07	1.45571e-06	6.78471e-07	2.13418e-06	-2.54494e-07	1.80936e-07	-7.35584e-08	-2.79295e-07	1.05627e-07	-1.73668e-07	2.83417e-07	-1.03397e-07	1.80019e-07	2.43952e-07	-6.72953e-08	1.76657e-07	-1.22949e-07	4.83124e-08	-7.46370e-08	-6.62500e-08	2.32662e-08	-4.29838e-08
25.117	-2.07117e-07	8.03668e-08	-1.26750e-07	1.45504e-06	6.77365e-07	2.13240e-06	-2.53888e-07	1.80504e-07	-7.33831e-08	-2.78610e-07	1.05368e-07	-1.73242e-07	2.83053e-07	-1.03265e-07	1.79789e-07	2.43606e-07	-6.71997e-08	1.76406e-07	-1.22675e-07	4.82046e-08	-7.44704e-08	-6.62135e-08	2.32534e-08	-4.29601e-08
25.141	-2.06559e-07	8.01505e-08	-1.26409e-07	1.45437e-06	6.76264e-07	2.13064e-06	-2.53283e-07	1.80075e-07	-7.32084e-08	-2.77929e-07	1.05110e-07	-1.72818e-07	2.82689e-07	-1.03132e-07	1.79557e-07	2.43258e-07	-6.71037e-08	1.76154e-07	-1.22402e-07	4.80972e-08	-7.43045e-08	-6.61812e-08	2.32420e-08	-4.29391e-08
25.166	-2.05999e-07	7.99333e-08	-1.26066e-07	1.45371e-06	6.75168e-07	2.12888e-06	-2.52681e-07	1.79647e-07	-7.30344e-08	-2.77251e-07	1.04854e-07	-1.72397e-07	2.82324e-07	-1.02999e-07	1.79325e-07	2.42908e-07	-6.70071e-08	1.75901e-07	-1.22130e-07	4.79903e-08	-7.41394e-08	-6.61530e-08	2.32322e-08	-4.29208e-08
25.190	-2.05437e-07	7.97151e-08	-1.25722e-07	1.45305e-06	6.74079e-07	2.12713e-06	-2.52081e-07	1.79220e-07	-7.28610e-08	-2.76577e-07	1.04599e-07	-1.71978e-07	2.81958e-07	-1.02865e-07	1.79093e-07	2.42556e-07	-6.69100e-08	1.75646e-07	-1.21859e-07	4.78839e-08	-7.39750e-08	-6.61289e-08	2.32237e-08	-4.29052e-08
25.215	-2.04872e-07	7.94960e-08	-1.25376e-07	1.45240e-06	6.72995e-07	2.12539e-06	-2.51484e-07	1.78795e-07	-7.26883e-08	-2.75907e-07	1.04346e-07	-1.71561e-07	2.81591e-07	-1.02731e-07	1.78860e-07	2.42202e-07	-6.68124e-08	1.75390e-07	-1.21589e-07	4.77780e-08	-7.38114e-08	-6.61090e-08	2.32167e-08	-4.28923e-08
25.240	-2.04305e-07	7.92760e-08	-1.25029e-07	1.45175e-06	6.71916e-07	2.12367e-06	-2.50888e-07	1.78372e-07	-7.25161e-08	-2.75241e-07	1.04094e-07	-1.71147e-07	2.81223e-07	-1.02597e-07	1.78626e-07	2.41846e-07	-6.67143e-08	1.75132e-07	-1.21321e-07	4.76725e-08	-7.36485e-08	-6.60932e-08	2.32112e-08	-4.28821e-08
25.264	-2.03736e-07	7.90550e-08	-1.24681e-07	1.45111e-06	6.70844e-07	2.12195e-06	-2.50295e-07	1.77950e-07	-7.23447e-08	-2.74578e-07	1.03843e-07	-1.70735e-07	2.80854e-07	-1.02463e-07	1.78392e-07	2.41489e-07	-6.66157e-08	1.74873e-07	-1.21054e-07	4.75676e-08	-7.34864e-08	-6.60815e-08	2.32071e-08	-4.28745e-08
25.289	-2.03164e-07	7.88332e-08	-1.24331e-07	1.45046e-06	6.69777e-07	2.12024e-06	-2.49704e-07	1.77530e-07	-7.21739e-08	-2.73919e-07	1.03594e-07	-1.70325e-07	2.80485e-07	-1.02328e-07	1.78157e-07	2.41130e-07	-6.65166e-08	1.74613e-07	-1.20788e-07	4.74631e-08	-7.33250e-08	-6.60739e-08	2.32044e-08	-4.28695e-08
25.313	-2.02590e-07	7.86105e-08	-1.23980e-07	1.44983e-06	6.68716e-07	2.11854e-06	-2.49115e-07	1.77112e-07	-7.20037e-08	-2.73264e-07	1.03346e-07	-1.69918e-07	2.80114e-07	-1.02193e-07	1.77921e-07	2.40768e-07	-6.64170e-08	1.74352e-07	-1.20523e-07	4.73591e-08	-7.31643e-08	-6.60703e-08	2.32031e-08	-4.28672e-08
25.338	-2.02014e-07	7.83869e-08	-1.23627e-07	1.44919e-06	6.67661e-07	2.11686e-06	-2.48529e-07	1.76695e-07	-7.18342e-08	-2.72613e-07	1.03100e-07	-1.69513e-07	2.79742e-07	-1.02057e-07	1.77685e-07	2.40406e-07	-6.63169e-08	1.74089e-07	-1.20260e-07	4.72556e-08	-7.30044e-08	-6.60707e-08	2.32033e-08	-4.28675e-08
25.362	-2.01436e-07	7.81624e-08	-1.23273e-07	1.44857e-06	6.66612e-07	2.11518e-06	-2.47945e-07	1.76279e-07	-7.16653e-08	-2.71965e-07	1.02855e-07	-1.69110e-07	2.79370e-07	-1.01921e-07	1.77449e-07	2.40041e-07	-6.62163e-08	1.73825e-07	-1.19998e-07	4.71526e-08	-7.28452e-08	-6.60752e-08	2.32048e-08	-4.28704e-08
25.387	-2.00855e-07	7.79372e-08	-1.22918e-07	1.44794e-06	6.65569e-07	2.11351e-06	-2.47363e-07	1.75866e-07	-7.14971e-08	-2.71322e-07	1.02612e-07	-1.68710e-07	2.78997e-07	-1.01785e-07	1.77212e-07	2.39675e-07	-6.61153e-08	1.73560e-07	-1.19737e-07	4.70500e-08	-7.26868e-08	-6.60837e-08	2.32078e-08	-4.28759e-08
25.412	-2.00272e-07	7.77110e-08	-1.22561e-07	1.44732e-06	6.64532e-07	2.11185e-06	-2.46783e-07	1.75453e-07	-7.13296e-08	-2.70682e-07	1.02370e-07	-1.68312e-07	2.78623e-07	-1.01648e-07	1.76974e-07	2.39307e-07	-6.60138e-08	1.73293e-07	-1.19477e-07	4.69480e-08	-7.25291e-08	-6.60961e-08	2.32122e-08	-4.28839e-08
25.436	-1.99687e-07	7.74841e-08	-1.22203e-07	1.44670e-06	6.63501e-07	2.11020e-06	-2.46206e-07	1.75043e-07	-7.11628e-08	-2.70046e-07	1.02129e-07	-1.67917e-07	2.78248e-07	-1.01512e-07	1.76736e-07	2.38937e-07	-6.59118e-08	1.73025e-07	-1.19219e-07	4.68464e-08	-7.23722e-08	-6.61126e-08	2.32180e-08	-4.28946e-08
25.461	-1.99101e-07	7.72564e-08	-1.21844e-07	1.44609e-06	6.62475e-07	2.10857e-06	-2.45631e-07	1.74634e-07	-7.09966e-08	-2.69415e-07	1.01890e-07	-1.67524e-07	2.77872e-07	-1.01375e-07	1.76497e-07	2.38566e-07	-6.58094e-08	1.72756e-07	-1.18961e-07	4.67453e-08	-7.22160e-08	-6.61329e-08	2.32251e-08	-4.29078e-08
25.485	-1.98512e-07	7.70278e-08	-1.21484e-07	1.44548e-06	6.61457e-07	2.10694e-06	-2.45058e-07	1.74227e-07	-7.08311e-08	-2.68787e-07	1.01653e-07	-1.67134e-07	2.77496e-07	-1.01237e-07	1.76258e-07	2.38193e-07	-6.57065e-08	1.72486e-07	-1.18705e-07	4.66447e-08	-7.20606e-08	-6.61572e-08	2.32336e-08	-4.29236e-08
25.510	-1.97921e-07	7.67985e-08	-1.21122e-07	1.44488e-06	6.60444e-07	2.10532e-06	-2.44488e-07	1.73822e-07	-7.06663e-08	-2.68163e-07	1.01417e-07	-1.66746e-07	2.77118e-07	-1.01100e-07	1.76019e-07	2.37818e-07	-6.56031e-08	1.72215e-07	-1.18450e-07	4.65445e-08	-7.19059e-08	-6.61854e-08	2.32436e-08	-4.29419e-08
25.534	-1.97328e-07	7.65685e-08	-1.20759e-07	1.44428e-06	6.59437e-07	2.10372e-06	-2.43920e-07	1.73418e-07	-7.05021e-08	-2.67543e-07	1.01182e-07	-1.66360e-07	2.76741e-07	-1.00962e-07	1.75779e-07	2.37442e-07	-6.54993e-08	1.71943e-07	-1.18197e-07	4.64449e-08	-7.17519e-08	-6.62175e-08	2.32548e-08	-4.29627e-08
25.559	-1.96733e-07	7.63376e-08	-1.20395e-07	1.44368e-06	6.58437e-07	2.10212e-06	-2.43355e-07	1.73016e-07	-7.03387e-08	-2.66927e-07	1.00949e-07	-1.65977e-07	2.76362e-07	-1.00824e-07	1.75538e-07	2.37064e-07	-6.53951e-08	1.71669e-07	-1.17944e-07	4.63457e-08	-7.15987e-08	-6.62535e-08	2.32675e-08	-4.29861e-08
25.584	-1.96136e-07	7.61061e-08	-1.20030e-07	1.44309e-06	6.57443e-07	2.10053e-06	-2.42791e-07	1.72616e-07	-7.01759e-08	-2.66315e-07	1.00718e-07	-1.65597e-07	2.75983e-07	-1.00685e-07	1.75297e-07	2.36685e-07	-6.52904e-08	1.71394e-07	-1.17693e-07	4.62470e-08	-7.14462e-08	-6.62933e-08	2.32814e-08	-4.30119e-08
25.608	-1.95537e-07	7.58738e-08	-1.19664e-07	1.44250e-06	6.56455e-07	2.09896e-06	-2.42231e-07	1.72217e-07	-7.00138e-08	-2.65707e-07	1.00488e-07	-1.65219e-07	2.75603e-07	-1.00547e-07	1.75056e-07	2.36304e-07	-6.51854e-08	1.71118e-07	-1.17443e-07	4.61488e-08	-7.12945e-08	-6.63370e-08	2.32968e-08	-4.30402e-08
25.633	-1.94937e-07	7.56408e-08	-1.19296e-07	1.44192e-06	6.55473e-07	2.09739e-06	-2.41672e-07	1.71820e-07	-6.98524e-08	-2.65104e-07	1.00260e-07	-1.64844e-07	2.75222e-07	-1.00408e-07	1.74814e-07	2.35921e-07	-6.50798e-08	1.70841e-07	-1.17195e-07	4.60511e-08	-7.11435e-08	-6.63845e-08	2.33135e-08	-4.30710e-08
25.657	-1.94335e-07	7.54071e-08	-1.18928e-07	1.44134e-06	6.54498e-07	2.09584e-06	-2.41116e-07	1.71425e-07	-6.96917e-08	-2.64504e-07	1.00033e-07	-1.64471e-07	2.74841e-07	-1.00269e-07	1.74572e-07	2.35537e-07	-6.49739e-08	1.70563e-07	-1.16947e-07	4.59538e-08	-7.09933e-08	-6.64357e-08	2.33315e-08	-4.31043e-08
25.682	-1.93731e-07	7.51727e-08	-1.18558e-07	1.44077e-06	6.53530e-07	2.09430e-06	-2.40563e-07	1.71031e-07	-6.95317e-08	-2.63908e-07	9.98078e-08	-1.64100e-07	2.74459e-07	-1.00129e-07	1.74330e-07	2.35152e-07	-6.48675e-08	1.70284e-07	-1.16701e-07	4.58571e-08	-7.08438e-08	-6.64908e-08	2.33508e-08	-4.31400e-08
25.706	-1.93125e-07	7.49376e-08	-1.18187e-07	1.44020e-06	6.52568e-07	2.09276e-06	-2.40012e-07	1.70639e-07	-6.93724e-08	-2.63317e-07	9.95842e-08	-1.63733e-07	2.74077e-07	-9.99900e-08	1.74087e-07	2.34765e-07	-6.47608e-08	1.70004e-07	-1.16456e-07	4.57608e-08	-7.06951e-08	-6.65496e-08	2.33714e-08	-4.31781e-08
25.731	-1.92517e-07	7.47018e-08	-1.17815e-07	1.43963e-06	6.51612e-07	2.09124e-06	-2.39463e-07	1.70249e-07	-6.92138e-08	-2.62730e-07	9.93620e-08	-1.63367e-07	2.73694e-07	-9.98503e-08	1.73843e-07	2.34376e-07	-6.46536e-08	1.69722e-07	-1.16212e-07	4.56650e-08	-7.05470e-08	-6.66121e-08	2.33934e-08	-4.32187e-08
25.756	-1.91908e-07	7.44654e-08	-1.17442e-07	1.43907e-06	6.50663e-07	2.08973e-06	-2.38917e-07	1.69861e-07	-6.90559e-08	-2.62146e-07	9.91415e-08	-1.63005e-07	2.73310e-07	-9.97103e-08	1.73600e-07	2.33986e-07	-6.45460e-08	1.69440e-07	-1.15969e-07	4.55696e-08	-7.03997e-08	-6.66783e-08	2.34167e-08	-4.32617e-08
25.780	-1.91297e-07	7.42284e-08	-1.17069e-07	1.43851e-06	6.49720e-07	2.08823e-06	-2.38373e-07	1.69474e-07	-6.88988e-08	-2.61567e-07	9.89225e-08	-1.62645e-07	2.72926e-07	-9.95702e-08	1.73356e-07	2.33595e-07	-6.44381e-08	1.69157e-07	-1.15728e-07	4.54748e-08	-7.02532e-08	-6.67483e-08	2.34412e-08	-4.33070e-08
25.805	-1.90685e-07	7.39908e-08	-1.16694e-07	1.43796e-06	6.48784e-07	2.08674e-06	-2.37832e-07	1.69089e-07	-6.87423e-08	-2.60993e-07	9.87051e-08	-1.62287e-07	2.72542e-07	-9.94299e-08	1.73112e-07	2.33202e-07	-6.43297e-08	1.68872e-07	-1.15488e-07	4.53804e-08	-7.01074e-08	-6.68218e-08	2.34671e-08	-4.33548e-08
25.829	-1.90070e-07	7.37525e-08	-1.16318e-07	1.43741e-06	6.47855e-07	2.08527e-06	-2.37293e-07	1.68706e-07	-6.85865e-08	-2.60422e-07	9.84893e-08	-1.61933e-07	2.72157e-07	-9.92895e-08	1.72867e-07	2.32808e-07	-6.42210e-08	1.68587e-07	-1.15249e-07	4.52865e-08	-6.99623e-08	-6.68991e-08	2.34942e-08	-4.34049e-08
25.854	-1.89455e-07	7.35136e-08	-1.15941e-07	1.43687e-06	6.46933e-07	2.08380e-06	-2.36756e-07	1.68325e-07	-6.84315e-08	-2.59855e-07	9.82751e-08	-1.61580e-07	2.71771e-07	-9.91488e-08	1.72622e-07	2.32412e-07	-6.41119e-08	1.68300e-07	-1.15011e-07	4.51930e-08	-6.98180e-08	-6.69799e-08	2.35226e-08	-4.34574e-08
25.879	-1.88838e-07	7.32741e-08	-1.15564e-07	1.43633e-06	6.46017e-07	2.08235e-06	-2.36222e-07	1.67945e-07	-6.82771e-08	-2.59293e-07	9.80625e-08	-1.61231e-07	2.71385e-07	-9.90080e-08	1.72377e-07	2.32016e-07	-6.40025e-08	1.68013e-07	-1.14774e-07	4.51001e-08	-6.96743e-08	-6.70644e-08	2.35522e-08	-4.35122e-08
25.903	-1.88219e-07	7.30341e-08	-1.15185e-07	1.43579e-06	6.45108e-07	2.08090e-06	-2.35691e-07	1.67567e-07	-6.81235e-08	-2.58735e-07	9.78515e-08	-1.60884e-07	2.70999e-07	-9.88671e-08	1.72132e-07	2.31617e-07	-6.38926e-08	1.67725e-07	-1.14539e-07	4.50076e-08	-6.95314e-08	-6.71524e-08	2.35832e-08	-4.35693e-08
25.928	-1.87599e-07	7.27935e-08	-1.14806e-07	1.43526e-06	6.44206e-07	2.07947e-06	-2.35162e-07	1.67191e-07	-6.79706e-08	-2.58182e-07	9.76421e-08	-1.60540e-07	2.70612e-07	-9.87260e-08	1.71886e-07	2.31218e-07	-6.37824e-08	1.67436e-07	-1.14305e-07	4.49156e-08	-6.93893e-08	-6.72440e-08	2.36153e-08	-4.36287e-08
25.952	-1.86977e-07	7.25523e-08	-1.14425e-07	1.43474e-06	6.43311e-07	2.07805e-06	-2.34635e-07	1.66817e-07	-6.78185e-08	-2.57632e-07	9.74343e-08	-1.60198e-07	2.70225e-07	-9.85848e-08	1.71640e-07	2.30817e-07	-6.36719e-08	1.67145e-07	-1.14072e-07	4.48240e-08	-6.92478e-08	-6.73392e-08	2.36487e-08	-4.36904e-08
25.977	-1.86355e-07	7.23106e-08	-1.14044e-07	1.43422e-06	6.42422e-07	2.07664e-06	-2.34111e-07	1.66444e-07	-6.76670e-08	-2.57087e-07	9.72281e-08	-1.59859e-07	2.69837e-07	-9.84434e-08	1.71394e-07	2.30415e-07	-6.35610e-08	1.66854e-07	-1.13840e-07	4.47329e-08	-6.91071e-08	-6.74378e-08	2.36834e-08	-4.37544e-08
26.001	-1.85730e-07	7.20684e-08	-1.13662e-07	1.43370e-06	6.41541e-07	2.07524e-06	-2.33590e-07	1.66074e-07	-6.75163e-08	-2.56546e-07	9.70236e-08	-1.59523e-07	2.69450e-07	-9.83019e-08	1.71148e-07	2.30012e-07	-6.34497e-08	1.66562e-07	-1.13609e-07	4.46423e-08	-6.89671e-08	-6.75399e-08	2.37192e-08	-4.38207e-08
26.026	-1.85105e-07	7.18256e-08	-1.13279e-07	1.43319e-06	6.40667e-07	2.07385e-06	-2.33071e-07	1.65705e-07	-6.73663e-08	-2.56010e-07	9.68207e-08	-1.59189e-07	2.69062e-07	-9.81603e-08	1.70901e-07	2.29607e-07	-6.33381e-08	1.66269e-07	-1.13380e-07	4.45521e-08	-6.88278e-08	-6.76455e-08	2.37563e-08	-4.38892e-08
26.051	-1.84478e-07	7.15823e-08	-1.12895e-07	1.43268e-06	6.39799e-07	2.07248e-06	-2.32554e-07	1.65337e-07	-6.72170e-08	-2.55478e-07	9.66194e-08	-1.58858e-07	2.68673e-07	-9.80186e-08	1.70654e-07	2.29202e-07	-6.32262e-08	1.65975e-07	-1.13152e-07	4.44624e-08	-6.86893e-08	-6.77546e-08	2.37946e-08	-4.39600e-08
26.075	-1.83850e-07	7.13386e-08	-1.12511e-07	1.43218e-06	6.38939e-07	2.07112e-06	-2.32040e-07	1.64972e-07	-6.70684e-08	-2.54950e-07	9.64198e-08	-1.58530e-07	2.68284e-07	-9.78768e-08	1.70408e-07	2.28795e-07	-6.31140e-08	1.65681e-07	-1.12925e-07	4.43732e-08	-6.85514e-08	-6.78671e-08	2.38341e-08	-4.40329e-08
26.100	-1.83220e-07	7.10943e-08	-1.12126e-07	1.43168e-06	6.38086e-07	2.06977e-06	-2.31529e-07	1.64608e-07	-6.69206e-08	-2.54426e-07	9.62218e-08	-1.58204e-07	2.67895e-07	-9.77349e-08	1.70161e-07	2.28387e-07	-6.30014e-08	1.65385e-07	-1.12699e-07	4.42845e-08	-6.84143e-08	-6.79829e-08	2.38748e-08	-4.41081e-08
26.124	-1.82589e-07	7.08496e-08	-1.11740e-07	1.43119e-06	6.37240e-07	2.06843e-06	-2.31020e-07	1.64247e-07	-6.67735e-08	-2.53907e-07	9.60255e-08	-1.57882e-07	2.67506e-07	-9.75929e-08	1.69913e-07	2.27978e-07	-6.28886e-08	1.65089e-07	-1.12474e-07	4.41961e-08	-6.82779e-08	-6.81022e-08	2.39167e-08	-4.41855e-08
26.149	-1.81958e-07	7.06045e-08	-1.11353e-07	1.43070e-06	6.36401e-07	2.06710e-06	-2.30514e-07	1.63887e-07	-6.66272e-08	-2.53392e-07	9.58308e-08	-1.57561e-07	2.67117e-07	-9.74509e-08	1.69666e-07	2.27567e-07	-6.27754e-08	1.64792e-07	-1.12250e-07	4.41083e-08	-6.81422e-08	-6.82247e-08	2.39597e-08	-4.42650e-08
26.173	-1.81325e-07	7.03589e-08	-1.10966e-07	1.43021e-06	6.35570e-07	2.06578e-06	-2.30010e-07	1.63528e-07	-6.64816e-08	-2.52882e-07	9.56377e-08	-1.57244e-07	2.66727e-07	-9.73088e-08	1.69419e-07	2.27156e-07	-6.26619e-08	1.64494e-07	-1.12028e-07	4.40209e-08	-6.80071e-08	-6.83507e-08	2.40040e-08	-4.43467e-08
26.198	-1.80691e-07	7.01128e-08	-1.10578e-07	1.42974e-06	6.34746e-07	2.06448e-06	-2.29509e-07	1.63172e-07	-6.63367e-08	-2.52376e-07	9.54464e-08	-1.56929e-07	2.66338e-07	-9.71666e-08	1.69171e-07	2.26743e-07	-6.25481e-08	1.64195e-07	-1.11807e-07	4.39340e-08	-6.78728e-08	-6.84799e-08	2.40493e-08	-4.44305e-08
26.223	-1.80055e-07	6.98664e-08	-1.10189e-07	1.42926e-06	6.33929e-07	2.06319e-06	-2.29010e-07	1.62817e-07	-6.61925e-08	-2.51874e-07	9.52567e-08	-1.56618e-07	2.65948e-07	-9.70244e-08	1.68923e-07	2.26330e-07	-6.24341e-08	1.63896e-07	-1.11587e-07	4.38475e-08	-6.77392e-08	-6.86123e-08	2.40959e-08	-4.45165e-08
26.247	-1.79419e-07	6.96195e-08	-1.09800e-07	1.42879e-06	6.33119e-07	2.06191e-06	-2.28514e-07	1.62465e-07	-6.60491e-08	-2.51377e-07	9.50686e-08	-1.56308e-07	2.65558e-07	-9.68821e-08	1.68676e-07	2.25915e-07	-6.23197e-08	1.63596e-07	-1.11368e-07	4.37614e-08	-6.76063e-08	-6.87481e-08	2.41435e-08	-4.46046e-08
26.272	-1.78782e-07	6.93722e-08	-1.09410e-07	1.42833e-06	6.32317e-07	2.06065e-06	-2.28020e-07	1.62114e-07	-6.59064e-08	-2.50884e-07	9.48823e-08	-1.56002e-07	2.65168e-07	-9.67398e-08	1.68428e-07	2.25500e-07	-6.22051e-08	1.63295e-07	-1.11150e-07	4.36759e-08	-6.74741e-08	-6.88870e-08	2.41923e-08	-4.46947e-08
26.296	-1.78144e-07	6.91246e-08	-1.09019e-07	1.42787e-06	6.31523e-07	2.05939e-06	-2.27529e-07	1.61765e-07	-6.57645e-08	-2.50396e-07	9.46976e-08	-1.55698e-07	2.64778e-07	-9.65975e-08	1.68180e-07	2.25083e-07	-6.20901e-08	1.62993e-07	-1.10933e-07	4.35907e-08	-6.73426e-08	-6.90292e-08	2.42423e-08	-4.47870e-08
26.321	-1.77505e-07	6.88766e-08	-1.08628e-07	1.42742e-06	6.30736e-07	2.05815e-06	-2.27040e-07	1.61417e-07	-6.56233e-08	-2.49912e-07	9.45145e-08	-1.55397e-07	2.64388e-07	-9.64552e-08	1.67932e-07	2.24666e-07	-6.19750e-08	1.62691e-07	-1.10718e-07	4.35060e-08	-6.72117e-08	-6.91746e-08	2.42933e-08	-4.48813e-08
26.345	-1.76864e-07	6.86282e-08	-1.08236e-07	1.42697e-06	6.29956e-07	2.05692e-06	-2.26554e-07	1.61072e-07	-6.54828e-08	-2.49432e-07	9.43332e-08	-1.55099e-07	2.63997e-07	-9.63128e-08	1.67685e-07	2.24247e-07	-6.18595e-08	1.62388e-07	-1.10503e-07	4.34218e-08	-6.70816e-08	-6.93231e-08	2.43454e-08	-4.49776e-08
26.370	-1.76223e-07	6.83794e-08	-1.07844e-07	1.42652e-06	6.29184e-07	2.05571e-06	-2.26071e-07	1.60728e-07	-6.53431e-08	-2.48957e-07	9.41536e-08	-1.54804e-07	2.63607e-07	-9.61705e-08	1.67437e-07	2.23828e-07	-6.17438e-08	1.62084e-07	-1.10290e-07	4.33380e-08	-6.69521e-08	-6.94747e-08	2.43987e-08	-4.50760e-08
26.395	-1.75581e-07	6.81303e-08	-1.07451e-07	1.42608e-06	6.28420e-07	2.05450e-06	-2.25590e-07	1.60386e-07	-6.52041e-08	-2.48487e-07	9.39756e-08	-1.54511e-07	2.63217e-07	-9.60281e-08	1.67189e-07	2.23407e-07	-6.16279e-08	1.61780e-07	-1.10078e-07	4.32546e-08	-6.68233e-08	-6.96294e-08	2.44530e-08	-4.51764e-08
26.419	-1.74939e-07	6.78809e-08	-1.07058e-07	1.42565e-06	6.27663e-07	2.05331e-06	-2.25112e-07	1.60046e-07	-6.50658e-08	-2.48021e-07	9.37993e-08	-1.54221e-07	2.62827e-07	-9.58858e-08	1.66941e-07	2.22986e-07	-6.15117e-08	1.61475e-07	-1.09867e-07	4.31717e-08	-6.66952e-08	-6.97872e-08	2.45084e-08	-4.52787e-08
26.444	-1.74295e-07	6.76312e-08	-1.06664e-07	1.42522e-06	6.26914e-07	2.05213e-06	-2.24636e-07	1.59708e-07	-6.49283e-08	-2.47559e-07	9.36247e-08	-1.53934e-07	2.62437e-07	-9.57435e-08	1.66693e-07	2.22564e-07	-6.13952e-08	1.61169e-07	-1.09657e-07	4.30892e-08	-6.65678e-08	-6.99480e-08	2.45649e-08	-4.53831e-08
26.468	-1.73651e-07	6.73812e-08	-1.06270e-07	1.42480e-06	6.26173e-07	2.05097e-06	-2.24163e-07	1.59371e-07	-6.47916e-08	-2.47102e-07	9.34519e-08	-1.53650e-07	2.62047e-07	-9.56012e-08	1.66446e-07	2.22141e-07	-6.12786e-08	1.60863e-07	-1.09448e-07	4.30071e-08	-6.64410e-08	-7.01119e-08	2.46225e-08	-4.54894e-08
26.493	-1.73006e-07	6.71308e-08	-1.05875e-07	1.42438e-06	6.25440e-07	2.04982e-06	-2.23692e-07	1.59037e-07	-6.46556e-08	-2.46649e-07	9.32807e-08	-1.53369e-07	2.61657e-07	-9.54590e-08	1.66198e-07	2.21717e-07	-6.11617e-08	1.60556e-07	-1.09240e-07	4.29255e-08	-6.63149e-08	-7.02788e-08	2.46811e-08	-4.55977e-08
26.518	-1.72360e-07	6.68802e-08	-1.05480e-07	1.42396e-06	6.24714e-07	2.04868e-06	-2.23224e-07	1.58704e-07	-6.45203e-08	-2.46201e-07	9.31112e-08	-1.53090e-07	2.61267e-07	-9.53168e-08	1.65951e-07	2.21293e-07	-6.10445e-08	1.60248e-07	-1.09034e-07	4.28443e-08	-6.61894e-08	-7.04486e-08	2.47407e-08	-4.57079e-08
26.542	-1.71713e-07	6.66293e-08	-1.05084e-07	1.42356e-06	6.23996e-07	2.04755e-06	-2.22759e-07	1.58373e-07	-6.43857e-08	-2.45758e-07	9.29434e-08	-1.52814e-07	2.60878e-07	-9.51747e-08	1.65703e-07	2.20868e-07	-6.09272e-08	1.59940e-07	-1.08828e-07	4.27635e-08	-6.60647e-08	-7.06214e-08	2.48014e-08	-4.58200e-08
26.567	-1.71066e-07	6.63782e-08	-1.04688e-07	1.42315e-06	6.23287e-07	2.04644e-06	-2.22296e-07	1.58044e-07	-6.42520e-08	-2.45318e-07	9.27773e-08	-1.52541e-07	2.60488e-07	-9.50326e-08	1.65456e-07	2.20441e-07	-6.08097e-08	1.59632e-07	-1.08624e-07	4.26832e-08	-6.59405e-08	-7.07971e-08	2.48631e-08	-4.59340e-08
26.591	-1.70418e-07	6.61268e-08	-1.04291e-07	1.42276e-06	6.22585e-07	2.04534e-06	-2.21836e-07	1.57717e-07	-6.41189e-08	-2.44884e-07	9.26130e-08	-1.52271e-07	2.60099e-07	-9.48907e-08	1.65209e-07	2.20015e-07	-6.06919e-08	1.59323e-07	-1.08420e-07	4.26033e-08	-6.58171e-08	-7.09757e-08	2.49258e-08	-4.60499e-08
26.616	-1.69770e-07	6.58752e-08	-1.03894e-07	1.42236e-06	6.21891e-07	2.04426e-06	-2.21378e-07	1.57391e-07	-6.39866e-08	-2.44454e-07	9.24503e-08	-1.52003e-07	2.59710e-07	-9.47488e-08	1.64962e-07	2.19587e-07	-6.05740e-08	1.59013e-07	-1.08218e-07	4.25238e-08	-6.56942e-08	-7.11572e-08	2.49896e-08	-4.61676e-08
26.640	-1.69120e-07	6.56233e-08	-1.03497e-07	1.42198e-06	6.21206e-07	2.04318e-06	-2.20923e-07	1.57068e-07	-6.38550e-08	-2.44028e-07	9.22894e-08	-1.51739e-07	2.59322e-07	-9.46070e-08	1.64715e-07	2.19159e-07	-6.04559e-08	1.58703e-07	-1.08017e-07	4.24447e-08	-6.55721e-08	-7.13415e-08	2.50543e-08	-4.62872e-08
26.665	-1.68471e-07	6.53712e-08	-1.03100e-07	1.42160e-06	6.20528e-07	2.04213e-06	-2.20470e-07	1.56746e-07	-6.37242e-08	-2.43607e-07	9.21301e-08	-1.51477e-07	2.58933e-07	-9.44653e-08	1.64468e-07	2.18730e-07	-6.03376e-08	1.58392e-07	-1.07817e-07	4.23660e-08	-6.54505e-08	-7.15286e-08	2.51200e-08	-4.64086e-08
26.690	-1.67821e-07	6.51189e-08	-1.02702e-07	1.42122e-06	6.19859e-07	2.04108e-06	-2.20020e-07	1.56426e-07	-6.35941e-08	-2.43191e-07	9.19726e-08	-1.51218e-07	2.58545e-07	-9.43237e-08	1.64221e-07	2.18300e-07	-6.02191e-08	1.58081e-07	-1.07617e-07	4.22878e-08	-6.53296e-08	-7.17185e-08	2.51867e-08	-4.65318e-08
26.714	-1.67170e-07	6.48665e-08	-1.02304e-07	1.42085e-06	6.19198e-07	2.04005e-06	-2.19573e-07	1.56108e-07	-6.34648e-08	-2.42779e-07	9.18168e-08	-1.50962e-07	2.58157e-07	-9.41822e-08	1.63975e-07	2.17870e-07	-6.01004e-08	1.57770e-07	-1.07419e-07	4.22099e-08	-6.52094e-08	-7.19112e-08	2.52544e-08	-4.66568e-08
26.739	-1.66519e-07	6.46138e-08	-1.01905e-07	1.42049e-06	6.18545e-07	2.03903e-06	-2.19128e-07	1.55792e-07	-6.33362e-08	-2.42371e-07	9.16627e-08	-1.50708e-07	2.57770e-07	-9.40409e-08	1.63729e-07	2.17439e-07	-5.99816e-08	1.57458e-07	-1.07222e-07	4.21325e-08	-6.50897e-08	-7.21066e-08	2.53230e-08	-4.67836e-08
26.763	-1.65867e-07	6.43610e-08	-1.01506e-07	1.42013e-06	6.17900e-07	2.03803e-06	-2.18685e-07	1.55477e-07	-6.32084e-08	-2.41968e-07	9.15103e-08	-1.50458e-07	2.57383e-07	-9.38997e-08	1.63483e-07	2.17008e-07	-5.98626e-08	1.57146e-07	-1.07026e-07	4.20554e-08	-6.49707e-08	-7.23047e-08	2.53926e-08	-4.69121e-08
26.788	-1.65215e-07	6.41080e-08	-1.01107e-07	1.41978e-06	6.17264e-07	2.03704e-06	-2.18246e-07	1.55164e-07	-6.30812e-08	-2.41570e-07	9.13597e-08	-1.50210e-07	2.56996e-07	-9.37586e-08	1.63238e-07	2.16576e-07	-5.97434e-08	1.56833e-07	-1.06831e-07	4.19788e-08	-6.48524e-08	-7.25055e-08	2.54631e-08	-4.70424e-08
26.812	-1.64563e-07	6.38548e-08	-1.00708e-07	1.41943e-06	6.16636e-07	2.03606e-06	-2.17809e-07	1.54854e-07	-6.29549e-08	-2.41176e-07	9.12107e-08	-1.49965e-07	2.56610e-07	-9.36177e-08	1.62992e-07	2.16144e-07	-5.96242e-08	1.56520e-07	-1.06637e-07	4.19026e-08	-6.47346e-08	-7.27089e-08	2.55345e-08	-4.71744e-08
26.837	-1.63910e-07	6.36015e-08	-1.00309e-07	1.41909e-06	6.16016e-07	2.03510e-06	-2.17374e-07	1.54545e-07	-6.28293e-08	-2.40787e-07	9.10635e-08	-1.49723e-07	2.56224e-07	-9.34770e-08	1.62747e-07	2.15711e-07	-5.95047e-08	1.56206e-07	-1.06444e-07	4.18268e-08	-6.46175e-08	-7.29150e-08	2.56069e-08	-4.73081e-08
26.862	-1.63257e-07	6.33481e-08	-9.99089e-08	1.41875e-06	6.15405e-07	2.03416e-06	-2.16942e-07	1.54237e-07	-6.27044e-08	-2.40402e-07	9.09180e-08	-1.49484e-07	2.55839e-07	-9.33364e-08	1.62503e-07	2.15277e-07	-5.93852e-08	1.55892e-07	-1.06252e-07	4.17513e-08	-6.45009e-08	-7.31236e-08	2.56802e-08	-4.74435e-08
26.886	-1.62604e-07	6.30946e-08	-9.95090e-08	1.41842e-06	6.14803e-07	2.03322e-06	-2.16512e-07	1.53932e-07	-6.25802e-08	-2.40022e-07	9.07742e-08	-1.49248e-07	2.55454e-07	-9.31961e-08	1.62258e-07	2.14843e-07	-5.92655e-08	1.55578e-07	-1.06061e-07	4.16763e-08	-6.43850e-08	-7.33348e-08	2.57543e-08	-4.75805e-08
26.911	-1.61950e-07	6.28409e-08	-9.91090e-08	1.41810e-06	6.14209e-07	2.03231e-06	-2.16085e-07	1.53629e-07	-6.24568e-08	-2.39646e-07	9.06322e-08	-1.49014e-07	2.55070e-07	-9.30559e-08	1.62014e-07	2.14409e-07	-5.91456e-08	1.55263e-07	-1.05871e-07	4.16016e-08	-6.42697e-08	-7.35486e-08	2.58294e-08	-4.77192e-08
26.935	-1.61296e-07	6.25872e-08	-9.87088e-08	1.41778e-06	6.13623e-07	2.03140e-06	-2.15661e-07	1.53327e-07	-6.23341e-08	-2.39275e-07	9.04919e-08	-1.48783e-07	2.54686e-07	-9.29159e-08	1.61770e-07	2.13974e-07	-5.90257e-08	1.54949e-07	-1.05682e-07	4.15274e-08	-6.41550e-08	-7.37649e-08	2.59054e-08	-4.78595e-08
26.960	-1.60642e-07	6.23333e-08	-9.83084e-08	1.41747e-06	6.13046e-07	2.03052e-06	-2.15239e-07	1.53027e-07	-6.22122e-08	-2.38909e-07	9.03532e-08	-1.48556e-07	2.54303e-07	-9.27761e-08	1.61527e-07	2.13539e-07	-5.89057e-08	1.54634e-07	-1.05494e-07	4.14535e-08	-6.40408e-08	-7.39836e-08	2.59822e-08	-4.80014e-08
26.984	-1.59987e-07	6.20794e-08	-9.79080e-08	1.41716e-06	6.12478e-07	2.02964e-06	-2.14820e-07	1.52729e-07	-6.20910e-08	-2.38547e-07	9.02164e-08	-1.48330e-07	2.53921e-07	-9.26365e-08	1.61284e-07	2.13104e-07	-5.87855e-08	1.54318e-07	-1.05307e-07	4.13800e-08	-6.39273e-08	-7.42048e-08	2.60599e-08	-4.81449e-08
27.009	-1.59333e-07	6.18254e-08	-9.75074e-08	1.41686e-06	6.11919e-07	2.02878e-06	-2.14403e-07	1.52432e-07	-6.19706e-08	-2.38189e-07	9.00812e-08	-1.48108e-07	2.53539e-07	-9.24972e-08	1.61041e-07	2.12668e-07	-5.86653e-08	1.54002e-07	-1.05121e-07	4.13069e-08	-6.38143e-08	-7.44284e-08	2.61384e-08	-4.82900e-08
27.034	-1.58678e-07	6.15714e-08	-9.71068e-08	1.41657e-06	6.11368e-07	2.02794e-06	-2.13989e-07	1.52138e-07	-6.18508e-08	-2.37837e-07	8.99477e-08	-1.47889e-07	2.53157e-07	-9.23581e-08	1.60799e-07	2.12232e-07	-5.85449e-08	1.53687e-07	-1.04936e-07	4.12342e-08	-6.37020e-08	-7.46545e-08	2.62178e-08	-4.84367e-08
27.058	-1.58023e-07	6.13173e-08	-9.67060e-08	1.41628e-06	6.10827e-07	2.02711e-06	-2.13577e-07	1.51845e-07	-6.17319e-08	-2.37488e-07	8.98160e-08	-1.47672e-07	2.52777e-07	-9.22192e-08	1.60557e-07	2.11795e-07	-5.84245e-08	1.53370e-07	-1.04752e-07	4.11618e-08	-6.35902e-08	-7.48829e-08	2.62980e-08	-4.85849e-08
27.083	-1.57368e-07	6.10632e-08	-9.63052e-08	1.41600e-06	6.10294e-07	2.02630e-06	-2.13168e-07	1.51554e-07	-6.16136e-08	-2.37145e-07	8.96860e-08	-1.47459e-07	2.52397e-07	-9.20806e-08	1.60316e-07	2.11358e-07	-5.83040e-08	1.53054e-07	-1.04569e-07	4.10898e-08	-6.34790e-08	-7.51136e-08	2.63790e-08	-4.87346e-08
27.107	-1.56713e-07	6.08090e-08	-9.59044e-08	1.41573e-06	6.09770e-07	2.02550e-06	-2.12761e-07	1.51265e-07	-6.14961e-08	-2.36805e-07	8.95578e-08	-1.47248e-07	2.52017e-07	-9.19422e-08	1.60075e-07	2.10921e-07	-5.81835e-08	1.52738e-07	-1.04386e-07	4.10182e-08	-6.33683e-08	-7.53467e-08	2.64609e-08	-4.88858e-08
27.132	-1.56058e-07	6.05549e-08	-9.55035e-08	1.41546e-06	6.09255e-07	2.02471e-06	-2.12357e-07	1.50978e-07	-6.13793e-08	-2.36471e-07	8.94312e-08	-1.47040e-07	2.51639e-07	-9.18042e-08	1.59835e-07	2.10484e-07	-5.80628e-08	1.52421e-07	-1.04205e-07	4.09469e-08	-6.32582e-08	-7.55820e-08	2.65435e-08	-4.90385e-08
27.156	-1.55403e-07	6.03007e-08	-9.51027e-08	1.41520e-06	6.08749e-07	2.02394e-06	-2.11956e-07	1.50693e-07	-6.12633e-08	-2.36141e-07	8.93064e-08	-1.46834e-07	2.51261e-07	-9.16664e-08	1.59595e-07	2.10046e-07	-5.79421e-08	1.52104e-07	-1.04025e-07	4.08760e-08	-6.31487e-08	-7.58196e-08	2.66270e-08	-4.91926e-08
27.181	-1.54748e-07	6.00465e-08	-9.47018e-08	1.41494e-06	6.08252e-07	2.02319e-06	-2.11557e-07	1.50409e-07	-6.11479e-08	-2.35815e-07	8.91832e-08	-1.46632e-07	2.50884e-07	-9.15288e-08	1.59356e-07	2.09609e-07	-5.78214e-08	1.51787e-07	-1.03845e-07	4.08055e-08	-6.30397e-08	-7.60594e-08	2.67112e-08	-4.93482e-08
27.206	-1.54093e-07	5.97924e-08	-9.43010e-08	1.41469e-06	6.07764e-07	2.02245e-06	-2.11160e-07	1.50127e-07	-6.10333e-08	-2.35494e-07	8.90618e-08	-1.46432e-07	2.50508e-07	-9.13916e-08	1.59117e-07	2.09171e-07	-5.77006e-08	1.51470e-07	-1.03667e-07	4.07353e-08	-6.29313e-08	-7.63015e-08	2.67962e-08	-4.95053e-08
27.230	-1.53438e-07	5.95382e-08	-9.39001e-08	1.41445e-06	6.07286e-07	2.02173e-06	-2.10766e-07	1.49847e-07	-6.09195e-08	-2.35178e-07	8.89421e-08	-1.46235e-07	2.50133e-07	-9.12547e-08	1.58878e-07	2.08733e-07	-5.75798e-08	1.51153e-07	-1.03489e-07	4.06655e-08	-6.28234e-08	-7.65457e-08	2.68819e-08	-4.96637e-08
27.255	-1.52784e-07	5.92841e-08	-9.34994e-08	1.41421e-06	6.06816e-07	2.02103e-06	-2.10375e-07	1.49569e-07	-6.08063e-08	-2.34866e-07	8.88242e-08	-1.46041e-07	2.49759e-07	-9.11181e-08	1.58640e-07	2.08295e-07	-5.74589e-08	1.50836e-07	-1.03312e-07	4.05960e-08	-6.27161e-08	-7.67920e-08	2.69685e-08	-4.98235e-08
27.279	-1.52129e-07	5.90301e-08	-9.30987e-08	1.41398e-06	6.06356e-07	2.02034e-06	-2.09986e-07	1.49292e-07	-6.06939e-08	-2.34558e-07	8.87079e-08	-1.45850e-07	2.49385e-07	-9.09819e-08	1.58403e-07	2.07856e-07	-5.73380e-08	1.50518e-07	-1.03136e-07	4.05269e-08	-6.26093e-08	-7.70405e-08	2.70557e-08	-4.99847e-08
27.304	-1.51474e-07	5.87760e-08	-9.26981e-08	1.41376e-06	6.05905e-07	2.01966e-06	-2.09600e-07	1.49017e-07	-6.05822e-08	-2.34255e-07	8.85934e-08	-1.45662e-07	2.49013e-07	-9.08460e-08	1.58167e-07	2.07418e-07	-5.72171e-08	1.50201e-07	-1.02961e-07	4.04581e-08	-6.25030e-08	-7.72910e-08	2.71437e-08	-5.01473e-08
27.329	-1.50820e-07	5.85221e-08	-9.22976e-08	1.41354e-06	6.05464e-07	2.01901e-06	-2.09216e-07	1.48744e-07	-6.04712e-08	-2.33957e-07	8.84806e-08	-1.45477e-07	2.48641e-07	-9.07104e-08	1.57931e-07	2.06980e-07	-5.70962e-08	1.49883e-07	-1.02787e-07	4.03896e-08	-6.23973e-08	-7.75436e-08	2.72324e-08	-5.03112e-08
27.353	-1.50165e-07	5.82682e-08	-9.18972e-08	1.41333e-06	6.05032e-07	2.01837e-06	-2.08834e-07	1.48473e-07	-6.03610e-08	-2.33663e-07	8.83694e-08	-1.45294e-07	2.48270e-07	-9.05751e-08	1.57695e-07	2.06541e-07	-5.69753e-08	1.49566e-07	-1.02614e-07	4.03215e-08	-6.22921e-08	-7.77982e-08	2.73218e-08	-5.04764e-08
27.378	-1.49511e-07	5.80144e-08	-9.14969e-08	1.41313e-06	6.04609e-07	2.01774e-06	-2.08455e-07	1.48204e-07	-6.02515e-08	-2.33374e-07	8.82600e-08	-1.45114e-07	2.47901e-07	-9.04403e-08	1.57460e-07	2.06103e-07	-5.68543e-08	1.49249e-07	-1.02441e-07	4.02538e-08	-6.21874e-08	-7.80548e-08	2.74119e-08	-5.06429e-08
27.402	-1.48857e-07	5.77607e-08	-9.10968e-08	1.41294e-06	6.04196e-07	2.01713e-06	-2.08079e-07	1.47936e-07	-6.01427e-08	-2.33089e-07	8.81523e-08	-1.44937e-07	2.47532e-07	-9.03058e-08	1.57226e-07	2.05664e-07	-5.67334e-08	1.48931e-07	-1.02270e-07	4.01863e-08	-6.20832e-08	-7.83134e-08	2.75028e-08	-5.08107e-08
27.427	-1.48204e-07	5.75071e-08	-9.06968e-08	1.41275e-06	6.03792e-07	2.01654e-06	-2.07705e-07	1.47670e-07	-6.00346e-08	-2.32809e-07	8.80463e-08	-1.44763e-07	2.47164e-07	-9.01717e-08	1.56993e-07	2.05226e-07	-5.66125e-08	1.48614e-07	-1.02099e-07	4.01192e-08	-6.19795e-08	-7.85740e-08	2.75943e-08	-5.09797e-08
27.451	-1.47551e-07	5.72536e-08	-9.02970e-08	1.41256e-06	6.03398e-07	2.01596e-06	-2.07333e-07	1.47406e-07	-5.99272e-08	-2.32533e-07	8.79420e-08	-1.44591e-07	2.46798e-07	-9.00380e-08	1.56760e-07	2.04788e-07	-5.64916e-08	1.48296e-07	-1.01929e-07	4.00525e-08	-6.18764e-08	-7.88364e-08	2.76864e-08	-5.11500e-08
27.476	-1.46898e-07	5.70002e-08	-8.98973e-08	1.41239e-06	6.03014e-07	2.01540e-06	-2.06964e-07	1.47144e-07	-5.98205e-08	-2.32262e-07	8.78395e-08	-1.44422e-07	2.46432e-07	-8.99046e-08	1.56528e-07	2.04350e-07	-5.63707e-08	1.47979e-07	-1.01760e-07	3.99860e-08	-6.17737e-08	-7.91007e-08	2.77793e-08	-5.13215e-08
27.501	-1.46245e-07	5.67470e-08	-8.94979e-08	1.41222e-06	6.02639e-07	2.01486e-06	-2.06598e-07	1.46883e-07	-5.97146e-08	-2.31995e-07	8.77386e-08	-1.44257e-07	2.46068e-07	-8.97717e-08	1.56296e-07	2.03912e-07	-5.62499e-08	1.47662e-07	-1.01591e-07	3.99199e-08	-6.16715e-08	-7.93669e-08	2.78727e-08	-5.14942e-08
27.525	-1.45593e-07	5.64938e-08	-8.90987e-08	1.41206e-06	6.02274e-07	2.01434e-06	-2.06234e-07	1.46624e-07	-5.96093e-08	-2.31733e-07	8.76394e-08	-1.44093e-07	2.45705e-07	-8.96392e-08	1.56066e-07	2.03474e-07	-5.61291e-08	1.47345e-07	-1.01424e-07	3.98540e-08	-6.15698e-08	-7.96349e-08	2.79669e-08	-5.16681e-08
27.550	-1.44941e-07	5.62409e-08	-8.86997e-08	1.41191e-06	6.01918e-07	2.01383e-06	-2.05872e-07	1.46367e-07	-5.95048e-08	-2.31475e-07	8.75419e-08	-1.43933e-07	2.45343e-07	-8.95072e-08	1.55836e-07	2.03036e-07	-5.60083e-08	1.47028e-07	-1.01257e-07	3.97885e-08	-6.14686e-08	-7.99047e-08	2.80616e-08	-5.18431e-08
27.574	-1.44289e-07	5.59880e-08	-8.83010e-08	1.41176e-06	6.01573e-07	2.01334e-06	-2.05513e-07	1.46112e-07	-5.94010e-08	-2.31222e-07	8.74461e-08	-1.43776e-07	2.44982e-07	-8.93755e-08	1.55607e-07	2.02599e-07	-5.58876e-08	1.46711e-07	-1.01091e-07	3.97233e-08	-6.13679e-08	-8.01763e-08	2.81570e-08	-5.20193e-08
27.599	-1.43638e-07	5.57354e-08	-8.79025e-08	1.41162e-06	6.01237e-07	2.01286e-06	-2.05156e-07	1.45858e-07	-5.92979e-08	-2.30973e-07	8.73519e-08	-1.43621e-07	2.44622e-07	-8.92443e-08	1.55378e-07	2.02161e-07	-5.57670e-08	1.46394e-07	-1.00926e-07	3.96585e-08	-6.12677e-08	-8.04496e-08	2.82530e-08	-5.21966e-08
27.623	-1.42987e-07	5.54829e-08	-8.75043e-08	1.41149e-06	6.00911e-07	2.01240e-06	-2.04802e-07	1.45606e-07	-5.91955e-08	-2.30728e-07	8.72595e-08	-1.43469e-07	2.44264e-07	-8.91136e-08	1.55151e-07	2.01724e-07	-5.56464e-08	1.46078e-07	-1.00762e-07	3.95939e-08	-6.11679e-08	-8.07246e-08	2.83495e-08	-5.23751e-08
27.648	-1.42337e-07	5.52306e-08	-8.71064e-08	1.41137e-06	6.00596e-07	2.01196e-06	-2.04450e-07	1.45356e-07	-5.90938e-08	-2.30488e-07	8.71688e-08	-1.43320e-07	2.43907e-07	-8.89833e-08	1.54924e-07	2.01287e-07	-5.55259e-08	1.45761e-07	-1.00598e-07	3.95296e-08	-6.10686e-08	-8.10013e-08	2.84467e-08	-5.25546e-08
27.673	-1.41687e-07	5.49785e-08	-8.67088e-08	1.41125e-06	6.00290e-07	2.01154e-06	-2.04101e-07	1.45108e-07	-5.89928e-08	-2.30253e-07	8.70797e-08	-1.43173e-07	2.43551e-07	-8.88536e-08	1.54698e-07	2.00851e-07	-5.54055e-08	1.45445e-07	-1.00435e-07	3.94656e-08	-6.09698e-08	-8.12796e-08	2.85445e-08	-5.27352e-08
27.697	-1.41038e-07	5.47265e-08	-8.63115e-08	1.41114e-06	5.99994e-07	2.01114e-06	-2.03753e-07	1.44861e-07	-5.88925e-08	-2.30022e-07	8.69923e-08	-1.43030e-07	2.43197e-07	-8.87242e-08	1.54473e-07	2.00414e-07	-5.52851e-08	1.45129e-07	-1.00273e-07	3.94019e-08	-6.08714e-08	-8.15596e-08	2.86428e-08	-5.29168e-08
27.722	-1.40389e-07	5.44748e-08	-8.59145e-08	1.41104e-06	5.99709e-07	2.01075e-06	-2.03409e-07	1.44616e-07	-5.87928e-08	-2.29795e-07	8.69066e-08	-1.42889e-07	2.42844e-07	-8.85954e-08	1.54248e-07	1.99978e-07	-5.51649e-08	1.44814e-07	-1.00112e-07	3.93385e-08	-6.07734e-08	-8.18412e-08	2.87417e-08	-5.30995e-08
27.746	-1.39741e-07	5.42233e-08	-8.55178e-08	1.41095e-06	5.99433e-07	2.01038e-06	-2.03067e-07	1.44373e-07	-5.86939e-08	-2.29573e-07	8.68226e-08	-1.42750e-07	2.42492e-07	-8.84671e-08	1.54025e-07	1.99543e-07	-5.50447e-08	1.44498e-07	-9.99514e-08	3.92754e-08	-6.06759e-08	-8.21243e-08	2.88411e-08	-5.32832e-08
27.771	-1.39094e-07	5.39721e-08	-8.51215e-08	1.41086e-06	5.99168e-07	2.01003e-06	-2.02727e-07	1.44131e-07	-5.85957e-08	-2.29355e-07	8.67402e-08	-1.42615e-07	2.42142e-07	-8.83393e-08	1.53802e-07	1.99108e-07	-5.49247e-08	1.44183e-07	-9.97915e-08	3.92126e-08	-6.05789e-08	-8.24090e-08	2.89411e-08	-5.34679e-08
27.795	-1.38447e-07	5.37210e-08	-8.47256e-08	1.41079e-06	5.98913e-07	2.00970e-06	-2.02389e-07	1.43891e-07	-5.84982e-08	-2.29142e-07	8.66595e-08	-1.42482e-07	2.41793e-07	-8.82120e-08	1.53581e-07	1.98673e-07	-5.48047e-08	1.43868e-07	-9.96324e-08	3.91501e-08	-6.04823e-08	-8.26951e-08	2.90416e-08	-5.36536e-08
27.820	-1.37800e-07	5.34702e-08	-8.43301e-08	1.41072e-06	5.98669e-07	2.00938e-06	-2.02054e-07	1.43653e-07	-5.84013e-08	-2.28933e-07	8.65805e-08	-1.42352e-07	2.41445e-07	-8.80853e-08	1.53360e-07	1.98239e-07	-5.46849e-08	1.43554e-07	-9.94739e-08	3.90878e-08	-6.03861e-08	-8.29828e-08	2.91426e-08	-5.38402e-08
27.845	-1.37155e-07	5.32197e-08	-8.39349e-08	1.41065e-06	5.98434e-07	2.00909e-06	-2.01722e-07	1.43416e-07	-5.83052e-08	-2.28728e-07	8.65031e-08	-1.42225e-07	2.41099e-07	-8.79591e-08	1.53140e-07	1.97805e-07	-5.45652e-08	1.43239e-07	-9.93162e-08	3.90258e-08	-6.02904e-08	-8.32719e-08	2.92441e-08	-5.40278e-08
27.869	-1.36510e-07	5.29694e-08	-8.35402e-08	1.41060e-06	5.98210e-07	2.00881e-06	-2.01391e-07	1.43182e-07	-5.82097e-08	-2.28528e-07	8.64274e-08	-1.42101e-07	2.40755e-07	-8.78334e-08	1.52922e-07	1.97371e-07	-5.44457e-08	1.42926e-07	-9.91592e-08	3.89641e-08	-6.01950e-08	-8.35624e-08	2.93461e-08	-5.42162e-08
27.894	-1.35865e-07	5.27194e-08	-8.31459e-08	1.41055e-06	5.97997e-07	2.00855e-06	-2.01063e-07	1.42949e-07	-5.81149e-08	-2.28332e-07	8.63533e-08	-1.41979e-07	2.40412e-07	-8.77083e-08	1.52704e-07	1.96938e-07	-5.43262e-08	1.42612e-07	-9.90028e-08	3.89027e-08	-6.01001e-08	-8.38543e-08	2.94486e-08	-5.44056e-08
27.918	-1.35222e-07	5.24696e-08	-8.27520e-08	1.41052e-06	5.97794e-07	2.00831e-06	-2.00738e-07	1.42717e-07	-5.80208e-08	-2.28141e-07	8.62809e-08	-1.41860e-07	2.40071e-07	-8.75837e-08	1.52487e-07	1.96506e-07	-5.42070e-08	1.42299e-07	-9.88471e-08	3.88415e-08	-6.00056e-08	-8.41475e-08	2.95516e-08	-5.45959e-08
27.943	-1.34579e-07	5.22202e-08	-8.23586e-08	1.41049e-06	5.97602e-07	2.00809e-06	-2.00415e-07	1.42487e-07	-5.79274e-08	-2.27954e-07	8.62101e-08	-1.41744e-07	2.39731e-07	-8.74598e-08	1.52271e-07	1.96074e-07	-5.40878e-08	1.41986e-07	-9.86921e-08	3.87806e-08	-5.99115e-08	-8.44421e-08	2.96551e-08	-5.47870e-08
27.967	-1.33937e-07	5.19710e-08	-8.19656e-08	1.41046e-06	5.97420e-07	2.00788e-06	-2.00094e-07	1.42259e-07	-5.78347e-08	-2.27771e-07	8.61410e-08	-1.41630e-07	2.39393e-07	-8.73364e-08	1.52056e-07	1.95643e-07	-5.39688e-08	1.41674e-07	-9.85378e-08	3.87200e-08	-5.98178e-08	-8.47380e-08	2.97590e-08	-5.49790e-08
27.992	-1.33295e-07	5.17221e-08	-8.15731e-08	1.41045e-06	5.97249e-07	2.00770e-06	-1.99775e-07	1.42033e-07	-5.77426e-08	-2.27592e-07	8.60735e-08	-1.41519e-07	2.39056e-07	-8.72136e-08	1.51843e-07	1.95212e-07	-5.38500e-08	1.41362e-07	-9.83841e-08	3.86596e-08	-5.97246e-08	-8.50352e-08	2.98634e-08	-5.51718e-08
28.017	-1.32655e-07	5.14736e-08	-8.11810e-08	1.41045e-06	5.97088e-07	2.00753e-06	-1.99459e-07	1.41808e-07	-5.76512e-08	-2.27418e-07	8.60076e-08	-1.41411e-07	2.38721e-07	-8.70914e-08	1.51630e-07	1.94782e-07	-5.37314e-08	1.41051e-07	-9.82311e-08	3.85995e-08	-5.96317e-08	-8.53336e-08	2.99682e-08	-5.53655e-08
28.041	-1.32015e-07	5.12253e-08	-8.07895e-08	1.41045e-06	5.96939e-07	2.00739e-06	-1.99145e-07	1.41585e-07	-5.75605e-08	-2.27248e-07	8.59434e-08	-1.41305e-07	2.38388e-07	-8.69699e-08	1.51418e-07	1.94352e-07	-5.36129e-08	1.40740e-07	-9.80787e-08	3.85396e-08	-5.95391e-08	-8.56333e-08	3.00734e-08	-5.55599e-08
28.066	-1.31376e-07	5.09774e-08	-8.03985e-08	1.41046e-06	5.96800e-07	2.00726e-06	-1.98834e-07	1.41363e-07	-5.74704e-08	-2.27083e-07	8.58808e-08	-1.41202e-07	2.38056e-07	-8.68489e-08	1.51208e-07	1.93924e-07	-5.34946e-08	1.40429e-07	-9.79270e-08	3.84800e-08	-5.94470e-08	-8.59341e-08	3.01791e-08	-5.57551e-08
28.090	-1.30738e-07	5.07298e-08	-8.00080e-08	1.41048e-06	5.96672e-07	2.00715e-06	-1.98524e-07	1.41143e-07	-5.73810e-08	-2.26922e-07	8.58198e-08	-1.41102e-07	2.37727e-07	-8.67286e-08	1.50998e-07	1.93496e-07	-5.33766e-08	1.40119e-07	-9.77759e-08	3.84206e-08	-5.93553e-08	-8.62361e-08	3.02851e-08	-5.59510e-08
28.115	-1.30101e-07	5.04825e-08	-7.96181e-08	1.41051e-06	5.96555e-07	2.00707e-06	-1.98217e-07	1.40925e-07	-5.72923e-08	-2.26765e-07	8.57604e-08	-1.41004e-07	2.37399e-07	-8.66089e-08	1.50790e-07	1.93068e-07	-5.32587e-08	1.39810e-07	-9.76253e-08	3.83614e-08	-5.92639e-08	-8.65393e-08	3.03916e-08	-5.61477e-08
28.140	-1.29464e-07	5.02356e-08	-7.92287e-08	1.41055e-06	5.96449e-07	2.00700e-06	-1.97913e-07	1.40708e-07	-5.72042e-08	-2.26612e-07	8.57027e-08	-1.40909e-07	2.37072e-07	-8.64899e-08	1.50582e-07	1.92642e-07	-5.31410e-08	1.39501e-07	-9.74754e-08	3.83025e-08	-5.91729e-08	-8.68435e-08	3.04984e-08	-5.63451e-08
28.164	-1.28829e-07	4.99891e-08	-7.88398e-08	1.41060e-06	5.96353e-07	2.00695e-06	-1.97610e-07	1.40493e-07	-5.71168e-08	-2.26463e-07	8.56465e-08	-1.40817e-07	2.36748e-07	-8.63715e-08	1.50376e-07	1.92216e-07	-5.30235e-08	1.39192e-07	-9.73261e-08	3.82439e-08	-5.90823e-08	-8.71488e-08	3.06057e-08	-5.65432e-08
28.189	-1.28194e-07	4.97429e-08	-7.84515e-08	1.41065e-06	5.96269e-07	2.00692e-06	-1.97310e-07	1.40280e-07	-5.70301e-08	-2.26319e-07	8.55920e-08	-1.40727e-07	2.36425e-07	-8.62538e-08	1.50171e-07	1.91791e-07	-5.29062e-08	1.38884e-07	-9.71774e-08	3.81854e-08	-5.89920e-08	-8.74552e-08	3.07132e-08	-5.67420e-08
28.213	-1.27561e-07	4.94971e-08	-7.80638e-08	1.41072e-06	5.96196e-07	2.00691e-06	-1.97012e-07	1.40068e-07	-5.69440e-08	-2.26179e-07	8.55391e-08	-1.40640e-07	2.36105e-07	-8.61368e-08	1.49968e-07	1.91366e-07	-5.27892e-08	1.38577e-07	-9.70293e-08	3.81272e-08	-5.89021e-08	-8.77626e-08	3.08212e-08	-5.69414e-08
28.238	-1.26928e-07	4.92516e-08	-7.76767e-08	1.41079e-06	5.96135e-07	2.00692e-06	-1.96717e-07	1.39858e-07	-5.68585e-08	-2.26044e-07	8.54877e-08	-1.40556e-07	2.35786e-07	-8.60205e-08	1.49765e-07	1.90943e-07	-5.26724e-08	1.38271e-07	-9.68818e-08	3.80692e-08	-5.88125e-08	-8.80710e-08	3.09295e-08	-5.71415e-08
28.262	-1.26297e-07	4.90066e-08	-7.72902e-08	1.41087e-06	5.96084e-07	2.00695e-06	-1.96423e-07	1.39649e-07	-5.67737e-08	-2.25912e-07	8.54380e-08	-1.40474e-07	2.35469e-07	-8.59048e-08	1.49564e-07	1.90520e-07	-5.25558e-08	1.37965e-07	-9.67348e-08	3.80115e-08	-5.87233e-08	-8.83803e-08	3.10381e-08	-5.73422e-08
28.287	-1.25666e-07	4.87619e-08	-7.69044e-08	1.41096e-06	5.96045e-07	2.00701e-06	-1.96132e-07	1.39443e-07	-5.66896e-08	-2.25785e-07	8.53898e-08	-1.40395e-07	2.35154e-07	-8.57899e-08	1.49364e-07	1.90099e-07	-5.24395e-08	1.37659e-07	-9.65884e-08	3.79540e-08	-5.86344e-08	-8.86906e-08	3.11471e-08	-5.75435e-08
28.312	-1.25037e-07	4.85176e-08	-7.65191e-08	1.41106e-06	5.96016e-07	2.00708e-06	-1.95843e-07	1.39237e-07	-5.66061e-08	-2.25661e-07	8.53432e-08	-1.40318e-07	2.34841e-07	-8.56757e-08	1.49165e-07	1.89678e-07	-5.23234e-08	1.37354e-07	-9.64425e-08	3.78966e-08	-5.85459e-08	-8.90018e-08	3.12564e-08	-5.77454e-08
28.336	-1.24408e-07	4.82738e-08	-7.61345e-08	1.41117e-06	5.96000e-07	2.00717e-06	-1.95557e-07	1.39033e-07	-5.65232e-08	-2.25542e-07	8.52982e-08	-1.40244e-07	2.34530e-07	-8.55622e-08	1.48967e-07	1.89258e-07	-5.22076e-08	1.37050e-07	-9.62972e-08	3.78395e-08	-5.84577e-08	-8.93139e-08	3.13660e-08	-5.79479e-08
28.361	-1.23781e-07	4.80303e-08	-7.57506e-08	1.41129e-06	5.95994e-07	2.00729e-06	-1.95272e-07	1.38831e-07	-5.64410e-08	-2.25428e-07	8.52548e-08	-1.40173e-07	2.34220e-07	-8.54494e-08	1.48771e-07	1.88839e-07	-5.20920e-08	1.36747e-07	-9.61524e-08	3.77827e-08	-5.83698e-08	-8.96268e-08	3.14759e-08	-5.81509e-08
28.385	-1.23155e-07	4.77873e-08	-7.53673e-08	1.41142e-06	5.96001e-07	2.00742e-06	-1.94990e-07	1.38630e-07	-5.63594e-08	-2.25317e-07	8.52129e-08	-1.40104e-07	2.33913e-07	-8.53374e-08	1.48576e-07	1.88421e-07	-5.19768e-08	1.36444e-07	-9.60082e-08	3.77260e-08	-5.82822e-08	-8.99406e-08	3.15861e-08	-5.83545e-08
28.410	-1.22529e-07	4.75447e-08	-7.49847e-08	1.41156e-06	5.96018e-07	2.00758e-06	-1.94710e-07	1.38431e-07	-5.62785e-08	-2.25210e-07	8.51726e-08	-1.40038e-07	2.33608e-07	-8.52261e-08	1.48382e-07	1.88004e-07	-5.18617e-08	1.36142e-07	-9.58645e-08	3.76695e-08	-5.81950e-08	-9.02552e-08	3.16966e-08	-5.85586e-08
28.434	-1.21905e-07	4.73025e-08	-7.46027e-08	1.41170e-06	5.96047e-07	2.00775e-06	-1.94432e-07	1.38234e-07	-5.61982e-08	-2.25108e-07	8.51339e-08	-1.39974e-07	2.33305e-07	-8.51156e-08	1.48190e-07	1.87588e-07	-5.17470e-08	1.35841e-07	-9.57213e-08	3.76132e-08	-5.81081e-08	-9.05705e-08	3.18073e-08	-5.87632e-08
28.459	-1.21282e-07	4.70608e-08	-7.42215e-08	1.41186e-06	5.96088e-07	2.00795e-06	-1.94156e-07	1.38038e-07	-5.61185e-08	-2.25010e-07	8.50967e-08	-1.39913e-07	2.33005e-07	-8.50059e-08	1.47999e-07	1.87173e-07	-5.16326e-08	1.35541e-07	-9.55786e-08	3.75572e-08	-5.80214e-08	-9.08866e-08	3.19183e-08	-5.89683e-08
28.484	-1.20661e-07	4.68196e-08	-7.38410e-08	1.41203e-06	5.96141e-07	2.00817e-06	-1.93883e-07	1.37843e-07	-5.60395e-08	-2.24915e-07	8.50611e-08	-1.39854e-07	2.32706e-07	-8.48969e-08	1.47809e-07	1.86760e-07	-5.15184e-08	1.35241e-07	-9.54364e-08	3.75013e-08	-5.79351e-08	-9.12034e-08	3.20296e-08	-5.91738e-08
28.508	-1.20040e-07	4.65787e-08	-7.34612e-08	1.41220e-06	5.96205e-07	2.00841e-06	-1.93612e-07	1.37651e-07	-5.59611e-08	-2.24825e-07	8.50269e-08	-1.39798e-07	2.32409e-07	-8.47887e-08	1.47621e-07	1.86347e-07	-5.14046e-08	1.34942e-07	-9.52948e-08	3.74456e-08	-5.78491e-08	-9.15209e-08	3.21411e-08	-5.93798e-08
28.533	-1.19421e-07	4.63384e-08	-7.30822e-08	1.41239e-06	5.96281e-07	2.00867e-06	-1.93343e-07	1.37459e-07	-5.58833e-08	-2.24739e-07	8.49944e-08	-1.39745e-07	2.32115e-07	-8.46813e-08	1.47434e-07	1.85935e-07	-5.12911e-08	1.34644e-07	-9.51536e-08	3.73902e-08	-5.77634e-08	-9.18391e-08	3.22528e-08	-5.95863e-08
28.557	-1.18802e-07	4.60985e-08	-7.27038e-08	1.41258e-06	5.96369e-07	2.00895e-06	-1.93076e-07	1.37269e-07	-5.58061e-08	-2.24657e-07	8.49634e-08	-1.39694e-07	2.31823e-07	-8.45748e-08	1.47248e-07	1.85525e-07	-5.11778e-08	1.34347e-07	-9.50129e-08	3.73349e-08	-5.76780e-08	-9.21579e-08	3.23648e-08	-5.97931e-08
28.582	-1.18185e-07	4.58591e-08	-7.23263e-08	1.41279e-06	5.96468e-07	2.00926e-06	-1.92811e-07	1.37081e-07	-5.57296e-08	-2.24579e-07	8.49338e-08	-1.39645e-07	2.31533e-07	-8.44690e-08	1.47064e-07	1.85116e-07	-5.10649e-08	1.34051e-07	-9.48726e-08	3.72798e-08	-5.75929e-08	-9.24773e-08	3.24769e-08	-6.00003e-08
28.606	-1.17570e-07	4.56202e-08	-7.19495e-08	1.41301e-06	5.96580e-07	2.00959e-06	-1.92548e-07	1.36894e-07	-5.56536e-08	-2.24505e-07	8.49059e-08	-1.39599e-07	2.31245e-07	-8.43641e-08	1.46881e-07	1.84708e-07	-5.09524e-08	1.33755e-07	-9.47328e-08	3.72248e-08	-5.75080e-08	-9.27973e-08	3.25893e-08	-6.02080e-08
28.631	-1.16955e-07	4.53818e-08	-7.15735e-08	1.41323e-06	5.96704e-07	2.00993e-06	-1.92287e-07	1.36709e-07	-5.55783e-08	-2.24435e-07	8.48794e-08	-1.39556e-07	2.30960e-07	-8.42600e-08	1.46700e-07	1.84301e-07	-5.08401e-08	1.33461e-07	-9.45935e-08	3.71701e-08	-5.74234e-08	-9.31178e-08	3.27019e-08	-6.04159e-08
28.656	-1.16342e-07	4.51439e-08	-7.11982e-08	1.41347e-06	5.96839e-07	2.01031e-06	-1.92029e-07	1.36525e-07	-5.55036e-08	-2.24369e-07	8.48544e-08	-1.39515e-07	2.30677e-07	-8.41567e-08	1.46520e-07	1.83895e-07	-5.07282e-08	1.33167e-07	-9.44547e-08	3.71155e-08	-5.73391e-08	-9.34389e-08	3.28147e-08	-6.06243e-08
28.680	-1.15730e-07	4.49064e-08	-7.08238e-08	1.41371e-06	5.96987e-07	2.01070e-06	-1.91773e-07	1.36343e-07	-5.54295e-08	-2.24307e-07	8.48310e-08	-1.39476e-07	2.30396e-07	-8.40543e-08	1.46342e-07	1.83491e-07	-5.06167e-08	1.32874e-07	-9.43162e-08	3.70611e-08	-5.72551e-08	-9.37605e-08	3.29276e-08	-6.08329e-08
28.705	-1.15120e-07	4.46695e-08	-7.04501e-08	1.41397e-06	5.97147e-07	2.01111e-06	-1.91518e-07	1.36162e-07	-5.53560e-08	-2.24249e-07	8.48090e-08	-1.39440e-07	2.30118e-07	-8.39527e-08	1.46165e-07	1.83088e-07	-5.05055e-08	1.32582e-07	-9.41783e-08	3.70069e-08	-5.71714e-08	-9.40826e-08	3.30407e-08	-6.10419e-08
28.729	-1.14510e-07	4.44331e-08	-7.00773e-08	1.41423e-06	5.97318e-07	2.01155e-06	-1.91266e-07	1.35983e-07	-5.52832e-08	-2.24195e-07	8.47886e-08	-1.39406e-07	2.29842e-07	-8.38520e-08	1.45990e-07	1.82686e-07	-5.03947e-08	1.32291e-07	-9.40407e-08	3.69529e-08	-5.70879e-08	-9.44052e-08	3.31540e-08	-6.12512e-08
28.754	-1.13903e-07	4.41973e-08	-6.97053e-08	1.41451e-06	5.97503e-07	2.01201e-06	-1.91016e-07	1.35805e-07	-5.52109e-08	-2.24145e-07	8.47696e-08	-1.39375e-07	2.29568e-07	-8.37522e-08	1.45816e-07	1.82286e-07	-5.02842e-08	1.32001e-07	-9.39036e-08	3.68990e-08	-5.70046e-08	-9.47281e-08	3.32674e-08	-6.14607e-08
28.778	-1.13296e-07	4.39619e-08	-6.93342e-08	1.41480e-06	5.97699e-07	2.01250e-06	-1.90768e-07	1.35629e-07	-5.51392e-08	-2.24098e-07	8.47521e-08	-1.39346e-07	2.29297e-07	-8.36533e-08	1.45644e-07	1.81886e-07	-5.01741e-08	1.31712e-07	-9.37669e-08	3.68453e-08	-5.69216e-08	-9.50515e-08	3.33810e-08	-6.16705e-08
28.803	-1.12691e-07	4.37272e-08	-6.89639e-08	1.41510e-06	5.97908e-07	2.01300e-06	-1.90522e-07	1.35454e-07	-5.50681e-08	-2.24056e-07	8.47361e-08	-1.39320e-07	2.29028e-07	-8.35552e-08	1.45473e-07	1.81489e-07	-5.00644e-08	1.31424e-07	-9.36306e-08	3.67917e-08	-5.68389e-08	-9.53753e-08	3.34947e-08	-6.18806e-08
28.828	-1.12087e-07	4.34929e-08	-6.85944e-08	1.41540e-06	5.98129e-07	2.01353e-06	-1.90278e-07	1.35281e-07	-5.49976e-08	-2.24018e-07	8.47216e-08	-1.39296e-07	2.28762e-07	-8.34581e-08	1.45304e-07	1.81092e-07	-4.99551e-08	1.31137e-07	-9.34947e-08	3.67383e-08	-5.67564e-08	-9.56994e-08	3.36085e-08	-6.20909e-08
28.852	-1.11485e-07	4.32592e-08	-6.82258e-08	1.41572e-06	5.98363e-07	2.01409e-06	-1.90036e-07	1.35109e-07	-5.49277e-08	-2.23983e-07	8.47085e-08	-1.39275e-07	2.28498e-07	-8.33619e-08	1.45136e-07	1.80697e-07	-4.98461e-08	1.30851e-07	-9.33592e-08	3.66851e-08	-5.66742e-08	-9.60238e-08	3.37224e-08	-6.23014e-08
28.877	-1.10884e-07	4.30260e-08	-6.78581e-08	1.41605e-06	5.98609e-07	2.01466e-06	-1.89797e-07	1.34938e-07	-5.48584e-08	-2.23952e-07	8.46969e-08	-1.39256e-07	2.28237e-07	-8.32666e-08	1.44971e-07	1.80304e-07	-4.97376e-08	1.30566e-07	-9.32242e-08	3.66320e-08	-5.65922e-08	-9.63486e-08	3.38365e-08	-6.25121e-08
28.901	-1.10285e-07	4.27935e-08	-6.74913e-08	1.41639e-06	5.98867e-07	2.01526e-06	-1.89559e-07	1.34769e-07	-5.47897e-08	-2.23926e-07	8.46868e-08	-1.39239e-07	2.27978e-07	-8.31722e-08	1.44806e-07	1.79912e-07	-4.96295e-08	1.30283e-07	-9.30895e-08	3.65791e-08	-5.65104e-08	-9.66736e-08	3.39506e-08	-6.27230e-08
28.926	-1.09687e-07	4.25614e-08	-6.71254e-08	1.41674e-06	5.99139e-07	2.01588e-06	-1.89323e-07	1.34602e-07	-5.47216e-08	-2.23903e-07	8.46781e-08	-1.39225e-07	2.27722e-07	-8.30787e-08	1.44644e-07	1.79521e-07	-4.95217e-08	1.30000e-07	-9.29551e-08	3.65263e-08	-5.64288e-08	-9.69989e-08	3.40649e-08	-6.29340e-08
28.951	-1.09090e-07	4.23300e-08	-6.67603e-08	1.41711e-06	5.99422e-07	2.01653e-06	-1.89090e-07	1.34436e-07	-5.46540e-08	-2.23883e-07	8.46708e-08	-1.39213e-07	2.27469e-07	-8.29862e-08	1.44483e-07	1.79132e-07	-4.94144e-08	1.29718e-07	-9.28212e-08	3.64736e-08	-5.63475e-08	-9.73244e-08	3.41792e-08	-6.31452e-08
28.975	-1.08495e-07	4.20991e-08	-6.63962e-08	1.41748e-06	5.99719e-07	2.01720e-06	-1.88858e-07	1.34271e-07	-5.45870e-08	-2.23868e-07	8.46650e-08	-1.39203e-07	2.27218e-07	-8.28947e-08	1.44323e-07	1.78745e-07	-4.93076e-08	1.29437e-07	-9.26876e-08	3.64212e-08	-5.62664e-08	-9.76501e-08	3.42936e-08	-6.33565e-08
29.000	-1.07902e-07	4.18689e-08	-6.60331e-08	1.41787e-06	6.00028e-07	2.01789e-06	-1.88628e-07	1.34107e-07	-5.45206e-08	-2.23857e-07	8.46606e-08	-1.39196e-07	2.26970e-07	-8.28041e-08	1.44165e-07	1.78359e-07	-4.92011e-08	1.29158e-07	-9.25544e-08	3.63688e-08	-5.61856e-08	-9.79760e-08	3.44080e-08	-6.35680e-08
29.024	-1.07310e-07	4.16392e-08	-6.56708e-08	1.41826e-06	6.00350e-07	2.01861e-06	-1.88400e-07	1.33946e-07	-5.44548e-08	-2.23849e-07	8.46577e-08	-1.39191e-07	2.26724e-07	-8.27145e-08	1.44009e-07	1.77975e-07	-4.90951e-08	1.28880e-07	-9.24215e-08	3.63166e-08	-5.61049e-08	-9.83021e-08	3.45225e-08	-6.37795e-08
29.049	-1.06720e-07	4.14101e-08	-6.53095e-08	1.41867e-06	6.00685e-07	2.01935e-06	-1.88175e-07	1.33785e-07	-5.43896e-08	-2.23845e-07	8.46561e-08	-1.39189e-07	2.26481e-07	-8.26259e-08	1.43855e-07	1.77592e-07	-4.89895e-08	1.28603e-07	-9.22890e-08	3.62645e-08	-5.60245e-08	-9.86282e-08	3.46371e-08	-6.39912e-08
29.073	-1.06131e-07	4.11816e-08	-6.49492e-08	1.41909e-06	6.01033e-07	2.02012e-06	-1.87951e-07	1.33626e-07	-5.43249e-08	-2.23844e-07	8.46560e-08	-1.39188e-07	2.26241e-07	-8.25383e-08	1.43703e-07	1.77211e-07	-4.88844e-08	1.28327e-07	-9.21568e-08	3.62126e-08	-5.59442e-08	-9.89546e-08	3.47517e-08	-6.42029e-08
29.098	-1.05544e-07	4.09537e-08	-6.45898e-08	1.41952e-06	6.01394e-07	2.02091e-06	-1.87729e-07	1.33468e-07	-5.42608e-08	-2.23848e-07	8.46573e-08	-1.39190e-07	2.26003e-07	-8.24516e-08	1.43552e-07	1.76832e-07	-4.87797e-08	1.28052e-07	-9.20250e-08	3.61608e-08	-5.58642e-08	-9.92809e-08	3.48663e-08	-6.44146e-08
29.123	-1.04958e-07	4.07265e-08	-6.42314e-08	1.41996e-06	6.01768e-07	2.02172e-06	-1.87509e-07	1.33312e-07	-5.41973e-08	-2.23855e-07	8.46600e-08	-1.39195e-07	2.25769e-07	-8.23660e-08	1.43403e-07	1.76454e-07	-4.86755e-08	1.27778e-07	-9.18935e-08	3.61091e-08	-5.57843e-08	-9.96074e-08	3.49810e-08	-6.46264e-08
29.147	-1.04374e-07	4.04999e-08	-6.38740e-08	1.42041e-06	6.02155e-07	2.02256e-06	-1.87291e-07	1.33157e-07	-5.41343e-08	-2.23866e-07	8.46641e-08	-1.39202e-07	2.25537e-07	-8.22813e-08	1.43255e-07	1.76078e-07	-4.85717e-08	1.27506e-07	-9.17623e-08	3.60576e-08	-5.57047e-08	-9.99339e-08	3.50956e-08	-6.48383e-08
29.172	-1.03791e-07	4.02739e-08	-6.35175e-08	1.42087e-06	6.02554e-07	2.02343e-06	-1.87075e-07	1.33004e-07	-5.40719e-08	-2.23880e-07	8.46696e-08	-1.39211e-07	2.25307e-07	-8.21977e-08	1.43110e-07	1.75703e-07	-4.84685e-08	1.27235e-07	-9.16314e-08	3.60061e-08	-5.56253e-08	-1.00260e-07	3.52103e-08	-6.50501e-08
29.196	-1.03211e-07	4.00485e-08	-6.31621e-08	1.42135e-06	6.02968e-07	2.02432e-06	-1.86861e-07	1.32851e-07	-5.40100e-08	-2.23899e-07	8.46765e-08	-1.39222e-07	2.25081e-07	-8.21152e-08	1.42966e-07	1.75331e-07	-4.83657e-08	1.26965e-07	-9.15009e-08	3.59548e-08	-5.55460e-08	-1.00587e-07	3.53250e-08	-6.52620e-08
29.221	-1.02631e-07	3.98238e-08	-6.28077e-08	1.42184e-06	6.03394e-07	2.02523e-06	-1.86649e-07	1.32701e-07	-5.39487e-08	-2.23920e-07	8.46848e-08	-1.39236e-07	2.24858e-07	-8.20336e-08	1.42824e-07	1.74960e-07	-4.82633e-08	1.26696e-07	-9.13706e-08	3.59037e-08	-5.54670e-08	-1.00913e-07	3.54396e-08	-6.54738e-08
29.245	-1.02054e-07	3.95997e-08	-6.24542e-08	1.42234e-06	6.03834e-07	2.02617e-06	-1.86439e-07	1.32551e-07	-5.38880e-08	-2.23946e-07	8.46944e-08	-1.39251e-07	2.24637e-07	-8.19531e-08	1.42684e-07	1.74590e-07	-4.81615e-08	1.26429e-07	-9.12407e-08	3.58526e-08	-5.53881e-08	-1.01240e-07	3.55543e-08	-6.56856e-08
29.270	-1.01478e-07	3.93762e-08	-6.21019e-08	1.42285e-06	6.04286e-07	2.02714e-06	-1.86231e-07	1.32403e-07	-5.38278e-08	-2.23975e-07	8.47054e-08	-1.39270e-07	2.24419e-07	-8.18737e-08	1.42546e-07	1.74223e-07	-4.80602e-08	1.26163e-07	-9.11111e-08	3.58017e-08	-5.53094e-08	-1.01566e-07	3.56689e-08	-6.58973e-08
29.295	-1.00904e-07	3.91535e-08	-6.17505e-08	1.42337e-06	6.04753e-07	2.02813e-06	-1.86025e-07	1.32256e-07	-5.37681e-08	-2.24008e-07	8.47178e-08	-1.39290e-07	2.24204e-07	-8.17953e-08	1.42409e-07	1.73858e-07	-4.79593e-08	1.25898e-07	-9.09817e-08	3.57509e-08	-5.52309e-08	-1.01892e-07	3.57835e-08	-6.61090e-08
29.319	-1.00332e-07	3.89313e-08	-6.14002e-08	1.42391e-06	6.05232e-07	2.02914e-06	-1.85820e-07	1.32111e-07	-5.37090e-08	-2.24044e-07	8.47316e-08	-1.39313e-07	2.23993e-07	-8.17180e-08	1.42275e-07	1.73494e-07	-4.78590e-08	1.25635e-07	-9.08527e-08	3.57001e-08	-5.51525e-08	-1.02219e-07	3.58980e-08	-6.63207e-08
29.344	-9.97608e-08	3.87099e-08	-6.10509e-08	1.42446e-06	6.05726e-07	2.03018e-06	-1.85618e-07	1.31967e-07	-5.36505e-08	-2.24084e-07	8.47467e-08	-1.39337e-07	2.23784e-07	-8.16418e-08	1.42142e-07	1.73132e-07	-4.77592e-08	1.25373e-07	-9.07239e-08	3.56495e-08	-5.50744e-08	-1.02545e-07	3.60125e-08	-6.65322e-08
29.368	-9.91919e-08	3.84891e-08	-6.07027e-08	1.42502e-06	6.06232e-07	2.03125e-06	-1.85417e-07	1.31824e-07	-5.35925e-08	-2.24128e-07	8.47631e-08	-1.39364e-07	2.23578e-07	-8.15667e-08	1.42011e-07	1.72772e-07	-4.76599e-08	1.25112e-07	-9.05954e-08	3.55991e-08	-5.49964e-08	-1.02871e-07	3.61269e-08	-6.67436e-08
29.393	-9.86246e-08	3.82690e-08	-6.03556e-08	1.42559e-06	6.06753e-07	2.03234e-06	-1.85218e-07	1.31683e-07	-5.35350e-08	-2.24175e-07	8.47809e-08	-1.39394e-07	2.23375e-07	-8.14927e-08	1.41882e-07	1.72414e-07	-4.75611e-08	1.24853e-07	-9.04672e-08	3.55487e-08	-5.49186e-08	-1.03196e-07	3.62413e-08	-6.69549e-08
29.417	-9.80592e-08	3.80496e-08	-6.00096e-08	1.42617e-06	6.07287e-07	2.03346e-06	-1.85021e-07	1.31543e-07	-5.34781e-08	-2.24225e-07	8.48000e-08	-1.39425e-07	2.23175e-07	-8.14197e-08	1.41755e-07	1.72058e-07	-4.74629e-08	1.24595e-07	-9.03393e-08	3.54984e-08	-5.48409e-08	-1.03522e-07	3.63556e-08	-6.71661e-08
29.442	-9.74955e-08	3.78309e-08	-5.96646e-08	1.42677e-06	6.07834e-07	2.03461e-06	-1.84826e-07	1.31404e-07	-5.34217e-08	-2.24279e-07	8.48205e-08	-1.39459e-07	2.22978e-07	-8.13479e-08	1.41630e-07	1.71704e-07	-4.73652e-08	1.24339e-07	-9.02116e-08	3.54482e-08	-5.47634e-08	-1.03847e-07	3.64698e-08	-6.73771e-08
29.467	-9.69336e-08	3.76128e-08	-5.93207e-08	1.42738e-06	6.08396e-07	2.03578e-06	-1.84633e-07	1.31267e-07	-5.33658e-08	-2.24337e-07	8.48423e-08	-1.39495e-07	2.22784e-07	-8.12772e-08	1.41507e-07	1.71352e-07	-4.72680e-08	1.24083e-07	-9.00842e-08	3.53982e-08	-5.46860e-08	-1.04172e-07	3.65840e-08	-6.75880e-08
29.491	-9.63735e-08	3.73955e-08	-5.89780e-08	1.42800e-06	6.08971e-07	2.03697e-06	-1.84441e-07	1.31131e-07	-5.33105e-08	-2.24398e-07	8.48654e-08	-1.39533e-07	2.22593e-07	-8.12076e-08	1.41386e-07	1.71001e-07	-4.71714e-08	1.23830e-07	-8.99570e-08	3.53482e-08	-5.46088e-08	-1.04497e-07	3.66980e-08	-6.77987e-08
29.516	-9.58152e-08	3.71789e-08	-5.86363e-08	1.42864e-06	6.09560e-07	2.03820e-06	-1.84252e-07	1.30996e-07	-5.32557e-08	-2.24463e-07	8.48898e-08	-1.39573e-07	2.22406e-07	-8.11392e-08	1.41267e-07	1.70653e-07	-4.70753e-08	1.23578e-07	-8.98301e-08	3.52983e-08	-5.45318e-08	-1.04821e-07	3.68120e-08	-6.80093e-08
29.540	-9.52588e-08	3.69630e-08	-5.82958e-08	1.42929e-06	6.10162e-07	2.03945e-06	-1.84064e-07	1.30863e-07	-5.32014e-08	-2.24531e-07	8.49155e-08	-1.39615e-07	2.22221e-07	-8.10719e-08	1.41149e-07	1.70307e-07	-4.69798e-08	1.23327e-07	-8.97035e-08	3.52486e-08	-5.44549e-08	-1.05145e-07	3.69259e-08	-6.82196e-08
29.565	-9.47041e-08	3.67478e-08	-5.79564e-08	1.42995e-06	6.10779e-07	2.04073e-06	-1.83878e-07	1.30730e-07	-5.31477e-08	-2.24602e-07	8.49426e-08	-1.39659e-07	2.22040e-07	-8.10057e-08	1.41034e-07	1.69963e-07	-4.68849e-08	1.23078e-07	-8.95770e-08	3.51989e-08	-5.43782e-08	-1.05469e-07	3.70396e-08	-6.84297e-08
29.590	-9.41514e-08	3.65333e-08	-5.76181e-08	1.43062e-06	6.11410e-07	2.04203e-06	-1.83694e-07	1.30599e-07	-5.30945e-08	-2.24677e-07	8.49709e-08	-1.39706e-07	2.21862e-07	-8.09407e-08	1.40921e-07	1.69620e-07	-4.67905e-08	1.22830e-07	-8.94509e-08	3.51493e-08	-5.43016e-08	-1.05793e-07	3.71532e-08	-6.86396e-08
29.614	-9.36005e-08	3.63195e-08	-5.72810e-08	1.43131e-06	6.12055e-07	2.04336e-06	-1.83512e-07	1.30470e-07	-5.30418e-08	-2.24755e-07	8.50006e-08	-1.39755e-07	2.21687e-07	-8.08769e-08	1.40810e-07	1.69280e-07	-4.66967e-08	1.22584e-07	-8.93249e-08	3.50998e-08	-5.42251e-08	-1.06116e-07	3.72667e-08	-6.88493e-08
29.639	-9.30515e-08	3.61065e-08	-5.69450e-08	1.43201e-06	6.12714e-07	2.04472e-06	-1.83331e-07	1.30341e-07	-5.29896e-08	-2.24837e-07	8.50315e-08	-1.39806e-07	2.21515e-07	-8.08142e-08	1.40701e-07	1.68942e-07	-4.66035e-08	1.22339e-07	-8.91992e-08	3.50504e-08	-5.41488e-08	-1.06439e-07	3.73801e-08	-6.90587e-08
29.663	-9.25044e-08	3.58942e-08	-5.66102e-08	1.43272e-06	6.13387e-07	2.04610e-06	-1.83152e-07	1.30214e-07	-5.29379e-08	-2.24922e-07	8.50637e-08	-1.39859e-07	2.21347e-07	-8.07527e-08	1.40594e-07	1.68607e-07	-4.65108e-08	1.22096e-07	-8.90737e-08	3.50011e-08	-5.40726e-08	-1.06761e-07	3.74933e-08	-6.92679e-08
29.688	-9.19592e-08	3.56826e-08	-5.62765e-08	1.43344e-06	6.14074e-07	2.04752e-06	-1.82975e-07	1.30089e-07	-5.28868e-08	-2.25011e-07	8.50972e-08	-1.39914e-07	2.21181e-07	-8.06924e-08	1.40489e-07	1.68273e-07	-4.64188e-08	1.21854e-07	-8.89484e-08	3.49519e-08	-5.39966e-08	-1.07083e-07	3.76064e-08	-6.94768e-08
29.712	-9.14159e-08	3.54718e-08	-5.59441e-08	1.43418e-06	6.14776e-07	2.04896e-06	-1.82800e-07	1.29964e-07	-5.28361e-08	-2.25103e-07	8.51319e-08	-1.39971e-07	2.21019e-07	-8.06333e-08	1.40386e-07	1.67941e-07	-4.63273e-08	1.21614e-07	-8.88234e-08	3.49027e-08	-5.39207e-08	-1.07405e-07	3.77193e-08	-6.96855e-08
29.737	-9.08745e-08	3.52618e-08	-5.56128e-08	1.43493e-06	6.15491e-07	2.05043e-06	-1.82627e-07	1.29841e-07	-5.27860e-08	-2.25198e-07	8.51680e-08	-1.40030e-07	2.20861e-07	-8.05755e-08	1.40285e-07	1.67612e-07	-4.62365e-08	1.21376e-07	-8.86986e-08	3.48537e-08	-5.38449e-08	-1.07726e-07	3.78321e-08	-6.98938e-08
29.762	-9.03351e-08	3.50525e-08	-5.52827e-08	1.43570e-06	6.16222e-07	2.05192e-06	-1.82455e-07	1.29719e-07	-5.27364e-08	-2.25297e-07	8.52053e-08	-1.40091e-07	2.20705e-07	-8.05188e-08	1.40187e-07	1.67285e-07	-4.61462e-08	1.21139e-07	-8.85740e-08	3.48047e-08	-5.37692e-08	-1.08046e-07	3.79447e-08	-7.01018e-08
29.786	-8.97977e-08	3.48439e-08	-5.49538e-08	1.43648e-06	6.16966e-07	2.05344e-06	-1.82285e-07	1.29598e-07	-5.26873e-08	-2.25399e-07	8.52438e-08	-1.40155e-07	2.20553e-07	-8.04633e-08	1.40090e-07	1.66960e-07	-4.60566e-08	1.20903e-07	-8.84496e-08	3.47558e-08	-5.36937e-08	-1.08367e-07	3.80571e-08	-7.03095e-08
29.811	-8.92622e-08	3.46361e-08	-5.46261e-08	1.43727e-06	6.17725e-07	2.05500e-06	-1.82117e-07	1.29478e-07	-5.26387e-08	-2.25504e-07	8.52836e-08	-1.40220e-07	2.20405e-07	-8.04091e-08	1.39996e-07	1.66637e-07	-4.59676e-08	1.20670e-07	-8.83254e-08	3.47070e-08	-5.36183e-08	-1.08686e-07	3.81693e-08	-7.05169e-08
29.835	-8.87287e-08	3.44291e-08	-5.42996e-08	1.43808e-06	6.18499e-07	2.05658e-06	-1.81951e-07	1.29360e-07	-5.25906e-08	-2.25612e-07	8.53247e-08	-1.40288e-07	2.20259e-07	-8.03560e-08	1.39903e-07	1.66317e-07	-4.58792e-08	1.20438e-07	-8.82014e-08	3.46583e-08	-5.35430e-08	-1.09005e-07	3.82814e-08	-7.07240e-08
[truncated: 7 more rows]
