# Supplementary material for: Effects of ischemic preconditioning on lower-limb anaerobic performance and neuromuscular adaptations
Source: PeerJ. 2026 Jun 8;14:e21296. doi: 10.7717/peerj.21296 (PMC13256049; doi:10.7717/peerj.21296)
Supplement: Supplemental Information 1 [file peerj-14-21296-s001.zip › Fnirs_hbo/30.csv]

	1	1	1	1	1	1	1	1	1	1	1	1	1	1	1	1	1	1	1	1	1	1	1	1
time	HRF HbO,1,1	HRF HbR,1,1	HRF HbT,1,1	HRF HbO,1,2	HRF HbR,1,2	HRF HbT,1,2	HRF HbO,1,3	HRF HbR,1,3	HRF HbT,1,3	HRF HbO,1,4	HRF HbR,1,4	HRF HbT,1,4	HRF HbO,2,5	HRF HbR,2,5	HRF HbT,2,5	HRF HbO,2,6	HRF HbR,2,6	HRF HbT,2,6	HRF HbO,2,7	HRF HbR,2,7	HRF HbT,2,7	HRF HbO,2,8	HRF HbR,2,8	HRF HbT,2,8
-1.991	-2.76607e-08	6.58398e-09	-2.10767e-08	-1.16999e-08	2.19575e-09	-9.50411e-09	-2.86286e-08	2.43482e-09	-2.61937e-08	-1.82271e-09	1.28228e-10	-1.69448e-09	-4.84203e-08	1.46139e-08	-3.38064e-08	-4.92454e-08	9.07777e-09	-4.01676e-08	-3.70400e-08	1.39489e-08	-2.30910e-08	-1.24282e-07	3.93258e-08	-8.49560e-08
-1.966	-2.71486e-08	6.46209e-09	-2.06865e-08	-1.14623e-08	2.15116e-09	-9.31111e-09	-2.79739e-08	2.37915e-09	-2.55948e-08	-2.30438e-09	1.62114e-10	-2.14226e-09	-4.75934e-08	1.43644e-08	-3.32291e-08	-4.81440e-08	8.87474e-09	-3.92692e-08	-3.62561e-08	1.36537e-08	-2.26024e-08	-1.21378e-07	3.84069e-08	-8.29710e-08
-1.942	-2.66300e-08	6.33866e-09	-2.02914e-08	-1.12231e-08	2.10626e-09	-9.11679e-09	-2.73172e-08	2.32329e-09	-2.49939e-08	-2.76749e-09	1.94694e-10	-2.57280e-09	-4.67521e-08	1.41105e-08	-3.26417e-08	-4.70375e-08	8.67077e-09	-3.83667e-08	-3.54668e-08	1.33565e-08	-2.21103e-08	-1.18465e-07	3.74853e-08	-8.09800e-08
-1.917	-2.61050e-08	6.21370e-09	-1.98913e-08	-1.09822e-08	2.06106e-09	-8.92112e-09	-2.66582e-08	2.26725e-09	-2.43909e-08	-3.21197e-09	2.25964e-10	-2.98601e-09	-4.58964e-08	1.38522e-08	-3.20442e-08	-4.59260e-08	8.46587e-09	-3.74601e-08	-3.46718e-08	1.30571e-08	-2.16147e-08	-1.15544e-07	3.65610e-08	-7.89833e-08
-1.892	-2.55736e-08	6.08719e-09	-1.94864e-08	-1.07396e-08	2.01554e-09	-8.72408e-09	-2.59970e-08	2.21101e-09	-2.37860e-08	-3.63774e-09	2.55917e-10	-3.38182e-09	-4.50262e-08	1.35896e-08	-3.14367e-08	-4.48094e-08	8.26005e-09	-3.65493e-08	-3.38714e-08	1.27557e-08	-2.11157e-08	-1.12615e-07	3.56341e-08	-7.69808e-08
-1.868	-2.50356e-08	5.95913e-09	-1.90764e-08	-1.04954e-08	1.96969e-09	-8.52566e-09	-2.53336e-08	2.15459e-09	-2.31790e-08	-4.04472e-09	2.84548e-10	-3.76017e-09	-4.41417e-08	1.33226e-08	-3.08191e-08	-4.36878e-08	8.05329e-09	-3.56345e-08	-3.30655e-08	1.24522e-08	-2.06133e-08	-1.09677e-07	3.47044e-08	-7.49725e-08
-1.843	-2.44910e-08	5.82952e-09	-1.86615e-08	-1.02494e-08	1.92353e-09	-8.32583e-09	-2.46680e-08	2.09798e-09	-2.25700e-08	-4.43282e-09	3.11851e-10	-4.12097e-09	-4.32426e-08	1.30512e-08	-3.01914e-08	-4.25611e-08	7.84561e-09	-3.47155e-08	-3.22540e-08	1.21466e-08	-2.01074e-08	-1.06731e-07	3.37721e-08	-7.29584e-08
-1.819	-2.39400e-08	5.69836e-09	-1.82416e-08	-1.00016e-08	1.87703e-09	-8.12458e-09	-2.40001e-08	2.04118e-09	-2.19589e-08	-4.80196e-09	3.37821e-10	-4.46414e-09	-4.23291e-08	1.27755e-08	-2.95536e-08	-4.14295e-08	7.63700e-09	-3.37925e-08	-3.14370e-08	1.18389e-08	-1.95981e-08	-1.03776e-07	3.28372e-08	-7.09387e-08
-1.794	-2.33824e-08	5.56563e-09	-1.78167e-08	-9.75209e-09	1.83020e-09	-7.92188e-09	-2.33301e-08	1.98419e-09	-2.13459e-08	-5.15208e-09	3.62452e-10	-4.78963e-09	-4.14011e-08	1.24955e-08	-2.89057e-08	-4.02928e-08	7.42747e-09	-3.28653e-08	-3.06146e-08	1.15292e-08	-1.90854e-08	-1.00813e-07	3.18996e-08	-6.89132e-08
-1.769	-2.28181e-08	5.43133e-09	-1.73868e-08	-9.50076e-09	1.78304e-09	-7.71772e-09	-2.26577e-08	1.92701e-09	-2.07307e-08	-5.48309e-09	3.85738e-10	-5.09735e-09	-4.04587e-08	1.22110e-08	-2.82477e-08	-3.91511e-08	7.21701e-09	-3.19341e-08	-2.97866e-08	1.12174e-08	-1.85692e-08	-9.78416e-08	3.09594e-08	-6.68821e-08
-1.745	-2.22473e-08	5.29546e-09	-1.69519e-08	-9.24761e-09	1.73553e-09	-7.51208e-09	-2.19832e-08	1.86964e-09	-2.01135e-08	-5.79491e-09	4.07675e-10	-5.38724e-09	-3.95017e-08	1.19222e-08	-2.75795e-08	-3.80044e-08	7.00563e-09	-3.09987e-08	-2.89531e-08	1.09035e-08	-1.80496e-08	-9.48621e-08	3.00167e-08	-6.48454e-08
-1.720	-2.16699e-08	5.15801e-09	-1.65119e-08	-8.99261e-09	1.68767e-09	-7.30494e-09	-2.13063e-08	1.81208e-09	-1.94943e-08	-6.08746e-09	4.28256e-10	-5.65921e-09	-3.85302e-08	1.16290e-08	-2.69013e-08	-3.68526e-08	6.79332e-09	-3.00593e-08	-2.81142e-08	1.05875e-08	-1.75266e-08	-9.18744e-08	2.90713e-08	-6.28031e-08
-1.696	-2.10858e-08	5.01898e-09	-1.60668e-08	-8.73573e-09	1.63946e-09	-7.09627e-09	-2.06272e-08	1.75432e-09	-1.88729e-08	-6.36068e-09	4.47477e-10	-5.91320e-09	-3.75442e-08	1.13314e-08	-2.62128e-08	-3.56959e-08	6.58009e-09	-2.91158e-08	-2.72698e-08	1.02695e-08	-1.70002e-08	-8.88785e-08	2.81233e-08	-6.07552e-08
-1.671	-2.04950e-08	4.87836e-09	-1.56167e-08	-8.47696e-09	1.59090e-09	-6.88607e-09	-1.99459e-08	1.69637e-09	-1.82495e-08	-6.61446e-09	4.65331e-10	-6.14913e-09	-3.65437e-08	1.10294e-08	-2.55143e-08	-3.45342e-08	6.36595e-09	-2.81683e-08	-2.64199e-08	9.94949e-09	-1.64704e-08	-8.58746e-08	2.71728e-08	-5.87018e-08
-1.647	-1.98976e-08	4.73616e-09	-1.51614e-08	-8.21627e-09	1.54197e-09	-6.67430e-09	-1.92622e-08	1.63823e-09	-1.76240e-08	-6.84876e-09	4.81814e-10	-6.36694e-09	-3.55286e-08	1.07230e-08	-2.48056e-08	-3.33675e-08	6.15088e-09	-2.72166e-08	-2.55645e-08	9.62737e-09	-1.59371e-08	-8.28626e-08	2.62197e-08	-5.66429e-08
-1.622	-1.92934e-08	4.59235e-09	-1.47011e-08	-7.95364e-09	1.49268e-09	-6.46096e-09	-1.85763e-08	1.57989e-09	-1.69964e-08	-7.06347e-09	4.96919e-10	-6.56655e-09	-3.44990e-08	1.04123e-08	-2.40867e-08	-3.21958e-08	5.93490e-09	-2.62609e-08	-2.47037e-08	9.30320e-09	-1.54005e-08	-7.98425e-08	2.52641e-08	-5.45784e-08
-1.597	-1.86826e-08	4.44695e-09	-1.42356e-08	-7.68904e-09	1.44302e-09	-6.24601e-09	-1.78881e-08	1.52136e-09	-1.63667e-08	-7.25854e-09	5.10642e-10	-6.74790e-09	-3.34548e-08	1.00971e-08	-2.33576e-08	-3.10192e-08	5.71800e-09	-2.53012e-08	-2.38374e-08	8.97697e-09	-1.48605e-08	-7.68145e-08	2.43060e-08	-5.25085e-08
-1.573	-1.80649e-08	4.29994e-09	-1.37650e-08	-7.42244e-09	1.39299e-09	-6.02945e-09	-1.71976e-08	1.46263e-09	-1.57349e-08	-7.43388e-09	5.22977e-10	-6.91090e-09	-3.23960e-08	9.77757e-09	-2.26184e-08	-2.98376e-08	5.50018e-09	-2.43374e-08	-2.29657e-08	8.64870e-09	-1.43171e-08	-7.37786e-08	2.33453e-08	-5.04332e-08
-1.548	-1.74405e-08	4.15131e-09	-1.32892e-08	-7.15384e-09	1.34258e-09	-5.81126e-09	-1.65047e-08	1.40371e-09	-1.51010e-08	-7.58941e-09	5.33919e-10	-7.05549e-09	-3.13227e-08	9.45362e-09	-2.18690e-08	-2.86510e-08	5.28145e-09	-2.33695e-08	-2.20886e-08	8.31838e-09	-1.37702e-08	-7.07347e-08	2.23822e-08	-4.83526e-08
-1.524	-1.68094e-08	4.00108e-09	-1.28083e-08	-6.88319e-09	1.29179e-09	-5.59140e-09	-1.58096e-08	1.34458e-09	-1.44650e-08	-7.72507e-09	5.43463e-10	-7.18161e-09	-3.02347e-08	9.12526e-09	-2.11094e-08	-2.74594e-08	5.06180e-09	-2.23976e-08	-2.12061e-08	7.98601e-09	-1.32200e-08	-6.76830e-08	2.14166e-08	-4.62665e-08
-1.499	-1.61714e-08	3.84922e-09	-1.23222e-08	-6.61049e-09	1.24061e-09	-5.36988e-09	-1.51121e-08	1.28527e-09	-1.38268e-08	-7.84078e-09	5.51603e-10	-7.28917e-09	-2.91322e-08	8.79250e-09	-2.03397e-08	-2.62630e-08	4.84125e-09	-2.14217e-08	-2.03181e-08	7.65161e-09	-1.26665e-08	-6.46235e-08	2.04485e-08	-4.41751e-08
-1.475	-1.55266e-08	3.69574e-09	-1.18309e-08	-6.33570e-09	1.18904e-09	-5.14666e-09	-1.44123e-08	1.22575e-09	-1.31865e-08	-7.93645e-09	5.58333e-10	-7.37812e-09	-2.80150e-08	8.45533e-09	-1.95597e-08	-2.50615e-08	4.61978e-09	-2.04418e-08	-1.94247e-08	7.31516e-09	-1.21095e-08	-6.15563e-08	1.94779e-08	-4.20784e-08
-1.450	-1.48750e-08	3.54064e-09	-1.13343e-08	-6.05880e-09	1.13707e-09	-4.92173e-09	-1.37101e-08	1.16603e-09	-1.25441e-08	-8.01202e-09	5.63650e-10	-7.44837e-09	-2.68833e-08	8.11375e-09	-1.87695e-08	-2.38552e-08	4.39741e-09	-1.94578e-08	-1.85259e-08	6.97668e-09	-1.15492e-08	-5.84813e-08	1.85049e-08	-3.99764e-08
-1.425	-1.42165e-08	3.38390e-09	-1.08326e-08	-5.77978e-09	1.08471e-09	-4.69507e-09	-1.30057e-08	1.10612e-09	-1.18995e-08	-8.06742e-09	5.67547e-10	-7.49987e-09	-2.57369e-08	7.76775e-09	-1.79691e-08	-2.26439e-08	4.17412e-09	-1.84698e-08	-1.76217e-08	6.63617e-09	-1.09855e-08	-5.53987e-08	1.75295e-08	-3.78692e-08
-1.401	-1.35511e-08	3.22552e-09	-1.03256e-08	-5.49860e-09	1.03194e-09	-4.46666e-09	-1.22988e-08	1.04600e-09	-1.12528e-08	-8.10257e-09	5.70020e-10	-7.53255e-09	-2.45759e-08	7.41734e-09	-1.71585e-08	-2.14277e-08	3.94993e-09	-1.74778e-08	-1.67121e-08	6.29362e-09	-1.04185e-08	-5.23084e-08	1.65516e-08	-3.57568e-08
-1.376	-1.28788e-08	3.06550e-09	-9.81332e-09	-5.21524e-09	9.78760e-10	-4.23648e-09	-1.15896e-08	9.85684e-10	-1.06039e-08	-8.11739e-09	5.71063e-10	-7.54633e-09	-2.34002e-08	7.06252e-09	-1.63377e-08	-2.02066e-08	3.72483e-09	-1.64818e-08	-1.57971e-08	5.94905e-09	-9.84806e-09	-4.92105e-08	1.55714e-08	-3.36391e-08
-1.352	-1.21996e-08	2.90384e-09	-9.29580e-09	-4.92969e-09	9.25169e-10	-4.00452e-09	-1.08781e-08	9.25168e-10	-9.95291e-09	-8.11181e-09	5.70670e-10	-7.54114e-09	-2.22099e-08	6.70327e-09	-1.55067e-08	-1.89806e-08	3.49883e-09	-1.54818e-08	-1.48768e-08	5.60246e-09	-9.27431e-09	-4.61051e-08	1.45888e-08	-3.15164e-08
-1.327	-1.15135e-08	2.74053e-09	-8.77300e-09	-4.64192e-09	8.71162e-10	-3.77075e-09	-1.01642e-08	8.64450e-10	-9.29971e-09	-8.08577e-09	5.68838e-10	-7.51693e-09	-2.10050e-08	6.33961e-09	-1.46654e-08	-1.77497e-08	3.27193e-09	-1.44778e-08	-1.39511e-08	5.25384e-09	-8.69721e-09	-4.29923e-08	1.36038e-08	-2.93885e-08
-1.303	-1.08205e-08	2.57556e-09	-8.24491e-09	-4.35190e-09	8.16734e-10	-3.53517e-09	-9.44786e-09	8.03530e-10	-8.64433e-09	-8.03919e-09	5.65561e-10	-7.47362e-09	-1.97854e-08	5.97152e-09	-1.38139e-08	-1.65139e-08	3.04413e-09	-1.34698e-08	-1.30200e-08	4.90321e-09	-8.11677e-09	-3.98719e-08	1.26164e-08	-2.72555e-08
-1.278	-1.01204e-08	2.40893e-09	-7.71150e-09	-4.05962e-09	7.61880e-10	-3.29774e-09	-8.72919e-09	7.42407e-10	-7.98678e-09	-7.97199e-09	5.60833e-10	-7.41115e-09	-1.85512e-08	5.59901e-09	-1.29522e-08	-1.52732e-08	2.81542e-09	-1.24578e-08	-1.20836e-08	4.55056e-09	-7.53300e-09	-3.67442e-08	1.16268e-08	-2.51174e-08
-1.253	-9.41342e-09	2.24064e-09	-7.17277e-09	-3.76505e-09	7.06597e-10	-3.05845e-09	-8.00813e-09	6.81082e-10	-7.32705e-09	-7.88410e-09	5.54651e-10	-7.32945e-09	-1.73023e-08	5.22207e-09	-1.20802e-08	-1.40276e-08	2.58582e-09	-1.14418e-08	-1.11418e-08	4.19590e-09	-6.94590e-09	-3.36091e-08	1.06347e-08	-2.29744e-08
-1.229	-8.69940e-09	2.07069e-09	-6.62871e-09	-3.46816e-09	6.50881e-10	-2.81728e-09	-7.28468e-09	6.19553e-10	-6.66513e-09	-7.77546e-09	5.47008e-10	-7.22845e-09	-1.60387e-08	4.84071e-09	-1.11980e-08	-1.27772e-08	2.35532e-09	-1.04219e-08	-1.01947e-08	3.83923e-09	-6.35547e-09	-3.04667e-08	9.64041e-09	-2.08263e-08
-1.204	-7.97836e-09	1.89906e-09	-6.07930e-09	-3.16895e-09	5.94726e-10	-2.57422e-09	-6.55883e-09	5.57821e-10	-6.00101e-09	-7.64600e-09	5.37900e-10	-7.10810e-09	-1.47605e-08	4.45492e-09	-1.03055e-08	-1.15219e-08	2.12392e-09	-9.39801e-09	-9.24227e-09	3.48056e-09	-5.76172e-09	-2.73171e-08	8.64378e-09	-1.86733e-08
-1.180	-7.25029e-09	1.72576e-09	-5.52453e-09	-2.86738e-09	5.38130e-10	-2.32925e-09	-5.83058e-09	4.95884e-10	-5.33470e-09	-7.49563e-09	5.27322e-10	-6.96831e-09	-1.34676e-08	4.06470e-09	-9.40286e-09	-1.02618e-08	1.89163e-09	-8.37016e-09	-8.28453e-09	3.11988e-09	-5.16465e-09	-2.41602e-08	7.64486e-09	-1.65153e-08
-1.155	-6.51516e-09	1.55078e-09	-4.96438e-09	-2.56344e-09	4.81088e-10	-2.08235e-09	-5.09992e-09	4.33743e-10	-4.66618e-09	-7.32430e-09	5.15268e-10	-6.80903e-09	-1.21600e-08	3.67005e-09	-8.48992e-09	-8.99682e-09	1.65845e-09	-7.33837e-09	-7.32148e-09	2.75720e-09	-4.56428e-09	-2.09961e-08	6.64368e-09	-1.43524e-08
-1.130	-5.77296e-09	1.37412e-09	-4.39884e-09	-2.25709e-09	4.23595e-10	-1.83350e-09	-4.36685e-09	3.71396e-10	-3.99546e-09	-7.13193e-09	5.01735e-10	-6.63020e-09	-1.08377e-08	3.27097e-09	-7.56673e-09	-7.72701e-09	1.42438e-09	-6.30263e-09	-6.35313e-09	2.39253e-09	-3.96060e-09	-1.78250e-08	5.64025e-09	-1.21847e-08
-1.106	-5.02368e-09	1.19577e-09	-3.82791e-09	-1.94833e-09	3.65648e-10	-1.58268e-09	-3.63136e-09	3.08843e-10	-3.32252e-09	-6.91846e-09	4.86717e-10	-6.43174e-09	-9.50076e-09	2.86747e-09	-6.63330e-09	-6.45237e-09	1.18941e-09	-5.26296e-09	-5.37948e-09	2.02587e-09	-3.35362e-09	-1.46467e-08	4.63458e-09	-1.00121e-08
-1.081	-4.26729e-09	1.01573e-09	-3.25156e-09	-1.63712e-09	3.07243e-10	-1.32988e-09	-2.89345e-09	2.46085e-10	-2.64737e-09	-6.68381e-09	4.70209e-10	-6.21360e-09	-8.14913e-09	2.45952e-09	-5.68961e-09	-5.17291e-09	9.53562e-10	-4.21935e-09	-4.40056e-09	1.65721e-09	-2.74335e-09	-1.14614e-08	3.62668e-09	-7.83477e-09
-1.057	-3.50378e-09	8.33994e-10	-2.66979e-09	-1.32345e-09	2.48376e-10	-1.07507e-09	-2.15311e-09	1.83120e-10	-1.96999e-09	-6.42792e-09	4.52207e-10	-5.97571e-09	-6.78282e-09	2.04715e-09	-4.73567e-09	-3.88865e-09	7.16823e-10	-3.17182e-09	-3.41636e-09	1.28657e-09	-2.12979e-09	-8.26920e-09	2.61657e-09	-5.65262e-09
-1.032	-2.73314e-09	6.50560e-10	-2.08258e-09	-1.00730e-09	1.89042e-10	-8.18253e-10	-1.41034e-09	1.19947e-10	-1.29039e-09	-6.15071e-09	4.32706e-10	-5.71801e-09	-5.40182e-09	1.63035e-09	-3.77148e-09	-2.59958e-09	4.79199e-10	-2.12038e-09	-2.42689e-09	9.13946e-10	-1.51295e-09	-5.07001e-09	1.60427e-09	-3.46574e-09
-1.008	-1.95534e-09	4.65424e-10	-1.48992e-09	-6.88633e-10	1.29238e-10	-5.59395e-10	-6.65124e-10	5.65680e-11	-6.08556e-10	-5.85213e-09	4.11700e-10	-5.44043e-09	-4.00614e-09	1.20911e-09	-2.79703e-09	-1.30572e-09	2.40692e-10	-1.06502e-09	-1.43217e-09	5.39343e-10	-8.92829e-10	-1.86394e-09	5.89797e-10	-1.27415e-09
-0.983	-1.17038e-09	2.78582e-10	-8.91799e-10	-3.67443e-10	6.89592e-11	-2.98484e-10	8.25309e-11	-7.01916e-12	7.55118e-11	-5.53210e-09	3.89186e-10	-5.14292e-09	-2.59576e-09	7.83438e-10	-1.81232e-09	-7.06933e-12	1.30314e-12	-5.76619e-12	-4.32204e-10	1.62764e-10	-2.69440e-10	1.34896e-09	-4.26843e-10	9.22116e-10
-0.958	-3.78235e-10	9.00300e-11	-2.88205e-10	-4.37041e-11	8.20207e-12	-3.55020e-11	8.32633e-10	-7.08145e-11	7.61819e-10	-5.19057e-09	3.65159e-10	-4.82541e-09	-1.17070e-09	3.53334e-10	-8.17367e-10	1.29635e-09	-2.38966e-10	1.05739e-09	5.73002e-10	-2.15787e-10	3.57214e-10	4.56865e-09	-1.44563e-09	3.12302e-09
-0.934	4.21110e-10	-1.00235e-10	3.20874e-10	2.82605e-10	-5.30374e-11	2.29568e-10	1.58519e-09	-1.34818e-10	1.45037e-09	-4.82745e-09	3.39613e-10	-4.48783e-09	2.69048e-10	-8.12025e-11	1.87845e-10	2.60454e-09	-4.80114e-10	2.12443e-09	1.58344e-09	-5.96308e-10	9.87128e-10	7.79508e-09	-2.46655e-09	5.32853e-09
-0.909	1.22767e-09	-2.92218e-10	9.35450e-10	6.11506e-10	-1.14763e-10	4.96743e-10	2.34020e-09	-1.99031e-10	2.14117e-09	-4.44269e-09	3.12545e-10	-4.13014e-09	1.72348e-09	-5.20172e-10	1.20331e-09	3.91749e-09	-7.22140e-10	3.19535e-09	2.59909e-09	-9.78794e-10	1.62029e-09	1.10282e-08	-3.48959e-09	7.53861e-09
-0.885	2.04146e-09	-4.85921e-10	1.55553e-09	9.43018e-10	-1.76979e-10	7.66039e-10	3.09767e-09	-2.63453e-10	2.83421e-09	-4.03622e-09	2.83950e-10	-3.75227e-09	3.19261e-09	-9.63574e-10	2.22903e-09	5.23518e-09	-9.65040e-10	4.27014e-09	3.61995e-09	-1.36324e-09	2.25671e-09	1.42680e-08	-4.51473e-09	9.75324e-09
-0.860	2.86249e-09	-6.81348e-10	2.18114e-09	1.27716e-09	-2.39689e-10	1.03747e-09	3.85760e-09	-3.28084e-10	3.52952e-09	-3.60797e-09	2.53823e-10	-3.35415e-09	4.67641e-09	-1.41141e-09	3.26500e-09	6.55762e-09	-1.20881e-09	5.34880e-09	4.64601e-09	-1.74965e-09	2.89637e-09	1.75143e-08	-5.54195e-09	1.19724e-08
-0.836	3.69078e-09	-8.78503e-10	2.81227e-09	1.61396e-09	-3.02897e-10	1.31107e-09	4.62000e-09	-3.92926e-10	4.22708e-09	-3.15789e-09	2.22159e-10	-2.93573e-09	6.17490e-09	-1.86367e-09	4.31123e-09	7.88479e-09	-1.45346e-09	6.43132e-09	5.67726e-09	-2.13801e-09	3.53926e-09	2.07672e-08	-6.57125e-09	1.41960e-08
-0.811	4.52634e-09	-1.07739e-09	3.44895e-09	1.95344e-09	-3.66607e-10	1.58683e-09	5.38487e-09	-4.57977e-10	4.92690e-09	-2.68590e-09	1.88954e-10	-2.49694e-09	7.68807e-09	-2.32037e-09	5.36770e-09	9.21667e-09	-1.69898e-09	7.51770e-09	6.71370e-09	-2.52832e-09	4.18538e-09	2.40266e-08	-7.60260e-09	1.64240e-08
-0.786	5.36919e-09	-1.27801e-09	4.09118e-09	2.29560e-09	-4.30822e-10	1.86478e-09	6.15222e-09	-5.23239e-10	5.62898e-09	-2.19195e-09	1.54204e-10	-2.03774e-09	9.21592e-09	-2.78150e-09	6.43442e-09	1.05533e-08	-1.94536e-09	8.60791e-09	7.75530e-09	-2.92058e-09	4.83472e-09	2.72924e-08	-8.63599e-09	1.86565e-08
-0.762	6.21934e-09	-1.48037e-09	4.73897e-09	2.64048e-09	-4.95547e-10	2.14494e-09	6.92205e-09	-5.88712e-10	6.33334e-09	-1.67596e-09	1.17905e-10	-1.55806e-09	1.07584e-08	-3.24705e-09	7.51139e-09	1.18946e-08	-2.19262e-09	9.70196e-09	8.80206e-09	-3.31478e-09	5.48728e-09	3.05647e-08	-9.67140e-09	2.08933e-08
-0.737	7.07681e-09	-1.68447e-09	5.39234e-09	2.98810e-09	-5.60786e-10	2.42732e-09	7.69436e-09	-6.54396e-10	7.03996e-09	-1.13789e-09	8.00510e-11	-1.05784e-09	1.23156e-08	-3.71703e-09	8.59860e-09	1.32406e-08	-2.44073e-09	1.07998e-08	9.85398e-09	-3.71092e-09	6.14306e-09	3.38432e-08	-1.07088e-08	2.31344e-08
-0.713	7.94161e-09	-1.89031e-09	6.05129e-09	3.33847e-09	-6.26541e-10	2.71193e-09	8.46916e-09	-7.20292e-10	7.74887e-09	-5.77660e-10	4.06387e-11	-5.37022e-10	1.38875e-08	-4.19144e-09	9.69605e-09	1.45912e-08	-2.68971e-09	1.19015e-08	1.09110e-08	-4.10900e-09	6.80203e-09	3.71281e-08	-1.17482e-08	2.53799e-08
-0.688	8.81375e-09	-2.09791e-09	6.71584e-09	3.69162e-09	-6.92817e-10	2.99880e-09	9.24644e-09	-7.86399e-10	8.46004e-09	4.78357e-12	-3.36527e-13	4.44705e-12	1.54740e-08	-4.67028e-09	1.08037e-08	1.59466e-08	-2.93956e-09	1.30070e-08	1.19732e-08	-4.50901e-09	7.46421e-09	4.04192e-08	-1.27896e-08	2.76296e-08
-0.664	9.69325e-09	-2.30725e-09	7.38600e-09	4.04756e-09	-7.59618e-10	3.28794e-09	1.00262e-08	-8.52718e-10	9.17350e-09	6.09504e-10	-4.28789e-11	5.66625e-10	1.70752e-08	-5.15354e-09	1.19217e-08	1.73066e-08	-3.19026e-09	1.41164e-08	1.30405e-08	-4.91095e-09	8.12958e-09	4.37165e-08	-1.38330e-08	2.98835e-08
-0.639	1.05801e-08	-2.51835e-09	8.06177e-09	4.40632e-09	-8.26947e-10	3.57937e-09	1.08085e-08	-9.19250e-10	9.88924e-09	1.23656e-09	-8.69928e-11	1.14957e-09	1.86911e-08	-5.64123e-09	1.30498e-08	1.86713e-08	-3.44182e-09	1.52295e-08	1.41129e-08	-5.31481e-09	8.79813e-09	4.70199e-08	-1.48782e-08	3.21417e-08
-0.614	1.14744e-08	-2.73121e-09	8.74316e-09	4.76791e-09	-8.94807e-10	3.87310e-09	1.15933e-08	-9.85994e-10	1.06073e-08	1.88602e-09	-1.32682e-10	1.75333e-09	2.03215e-08	-6.13333e-09	1.41882e-08	2.00406e-08	-3.69423e-09	1.63464e-08	1.51905e-08	-5.72059e-09	9.46986e-09	5.03294e-08	-1.59255e-08	3.44040e-08
-0.590	1.23760e-08	-2.94582e-09	9.43020e-09	5.13235e-09	-9.63204e-10	4.16915e-09	1.23805e-08	-1.05295e-09	1.13276e-08	2.55793e-09	-1.79952e-10	2.37798e-09	2.19667e-08	-6.62986e-09	1.53368e-08	2.14146e-08	-3.94750e-09	1.74670e-08	1.62731e-08	-6.12829e-09	1.01448e-08	5.36450e-08	-1.69746e-08	3.66704e-08
-0.565	1.32851e-08	-3.16220e-09	1.01229e-08	5.49967e-09	-1.03214e-09	4.46753e-09	1.31703e-08	-1.12012e-09	1.20502e-08	3.25236e-09	-2.28805e-10	3.02355e-09	2.36265e-08	-7.13080e-09	1.64957e-08	2.27931e-08	-4.20163e-09	1.85915e-08	1.73607e-08	-6.53790e-09	1.08228e-08	5.69665e-08	-1.80256e-08	3.89409e-08
-0.541	1.42016e-08	-3.38035e-09	1.08212e-08	5.86988e-09	-1.10162e-09	4.76826e-09	1.39626e-08	-1.18750e-09	1.27751e-08	3.96936e-09	-2.79247e-10	3.69011e-09	2.53009e-08	-7.63616e-09	1.76647e-08	2.41763e-08	-4.45660e-09	1.97197e-08	1.84535e-08	-6.94942e-09	1.15041e-08	6.02940e-08	-1.90785e-08	4.12155e-08
-0.516	1.51255e-08	-3.60026e-09	1.15252e-08	6.24300e-09	-1.17164e-09	5.07136e-09	1.47574e-08	-1.25510e-09	1.35023e-08	4.70900e-09	-3.31280e-10	4.37772e-09	2.69899e-08	-8.14593e-09	1.88440e-08	2.55641e-08	-4.71242e-09	2.08517e-08	1.95513e-08	-7.36284e-09	1.21884e-08	6.36274e-08	-2.01332e-08	4.34941e-08
-0.492	1.60568e-08	-3.82195e-09	1.22349e-08	6.61905e-09	-1.24222e-09	5.37683e-09	1.55547e-08	-1.32291e-09	1.42318e-08	5.47132e-09	-3.84910e-10	5.08641e-09	2.86935e-08	-8.66012e-09	2.00334e-08	2.69565e-08	-4.96909e-09	2.19874e-08	2.06541e-08	-7.77817e-09	1.28760e-08	6.69666e-08	-2.11898e-08	4.57767e-08
-0.467	1.69956e-08	-4.04542e-09	1.29502e-08	6.99805e-09	-1.31335e-09	5.68471e-09	1.63545e-08	-1.39093e-09	1.49636e-08	6.25640e-09	-4.40141e-10	5.81626e-09	3.04118e-08	-9.17871e-09	2.12331e-08	2.83534e-08	-5.22660e-09	2.31268e-08	2.17620e-08	-8.19539e-09	1.35666e-08	7.03115e-08	-2.22483e-08	4.80633e-08
-0.442	1.79419e-08	-4.27066e-09	1.36713e-08	7.38002e-09	-1.38503e-09	5.99499e-09	1.71568e-08	-1.45917e-09	1.56977e-08	7.06428e-09	-4.96976e-10	6.56730e-09	3.21446e-08	-9.70171e-09	2.24429e-08	2.97550e-08	-5.48496e-09	2.42700e-08	2.28749e-08	-8.61450e-09	1.42604e-08	7.36622e-08	-2.33085e-08	5.03537e-08
-0.418	1.88957e-08	-4.49768e-09	1.43980e-08	7.76498e-09	-1.45728e-09	6.30770e-09	1.79617e-08	-1.52762e-09	1.64340e-08	7.89502e-09	-5.55418e-10	7.33960e-09	3.38921e-08	-1.02291e-08	2.36630e-08	3.11611e-08	-5.74415e-09	2.54169e-08	2.39929e-08	-9.03550e-09	1.49574e-08	7.70186e-08	-2.43705e-08	5.26480e-08
-0.393	1.98570e-08	-4.72649e-09	1.51305e-08	8.15294e-09	-1.53009e-09	6.62285e-09	1.87690e-08	-1.59628e-09	1.71727e-08	8.74867e-09	-6.15473e-10	8.13320e-09	3.56541e-08	-1.07609e-08	2.48932e-08	3.25717e-08	-6.00419e-09	2.65675e-08	2.51158e-08	-9.45838e-09	1.56574e-08	8.03806e-08	-2.54344e-08	5.49462e-08
-0.369	2.08257e-08	-4.95708e-09	1.58686e-08	8.54392e-09	-1.60346e-09	6.94046e-09	1.95789e-08	-1.66516e-09	1.79137e-08	9.62529e-09	-6.77144e-10	8.94815e-09	3.74307e-08	-1.12971e-08	2.61336e-08	3.39869e-08	-6.26506e-09	2.77218e-08	2.62437e-08	-9.88314e-09	1.63606e-08	8.37481e-08	-2.64999e-08	5.72482e-08
-0.344	2.18020e-08	-5.18946e-09	1.66125e-08	8.93794e-09	-1.67741e-09	7.26053e-09	2.03913e-08	-1.73426e-09	1.86571e-08	1.05249e-08	-7.40435e-10	9.78451e-09	3.92219e-08	-1.18377e-08	2.73842e-08	3.54066e-08	-6.52676e-09	2.88798e-08	2.73766e-08	-1.03098e-08	1.70668e-08	8.71212e-08	-2.75672e-08	5.95539e-08
-0.319	2.27858e-08	-5.42363e-09	1.73622e-08	9.33503e-09	-1.75193e-09	7.58310e-09	2.12062e-08	-1.80357e-09	1.94027e-08	1.14477e-08	-8.05350e-10	1.06423e-08	4.10277e-08	-1.23827e-08	2.86449e-08	3.68308e-08	-6.78930e-09	3.00415e-08	2.85144e-08	-1.07383e-08	1.77762e-08	9.04997e-08	-2.86363e-08	6.18634e-08
-0.295	2.37771e-08	-5.65959e-09	1.81175e-08	9.73519e-09	-1.82703e-09	7.90816e-09	2.20237e-08	-1.87309e-09	2.01506e-08	1.23935e-08	-8.71891e-10	1.15216e-08	4.28479e-08	-1.29321e-08	2.99158e-08	3.82596e-08	-7.05267e-09	3.12069e-08	2.96573e-08	-1.11687e-08	1.84886e-08	9.38836e-08	-2.97070e-08	6.41766e-08
-0.270	2.47760e-08	-5.89736e-09	1.88787e-08	1.01384e-08	-1.90271e-09	8.23573e-09	2.28437e-08	-1.94283e-09	2.09008e-08	1.33626e-08	-9.40064e-10	1.24225e-08	4.46827e-08	-1.34859e-08	3.11969e-08	3.96928e-08	-7.31687e-09	3.23759e-08	3.08050e-08	-1.16009e-08	1.92041e-08	9.72729e-08	-3.07795e-08	6.64934e-08
-0.246	2.57825e-08	-6.13692e-09	1.96456e-08	1.05448e-08	-1.97898e-09	8.56584e-09	2.36662e-08	-2.01278e-09	2.16534e-08	1.43549e-08	-1.00987e-09	1.33450e-08	4.65321e-08	-1.40440e-08	3.24880e-08	4.11305e-08	-7.58189e-09	3.35486e-08	3.19577e-08	-1.20350e-08	1.99227e-08	1.00667e-07	-3.18536e-08	6.88138e-08
-0.221	2.67965e-08	-6.37828e-09	2.04182e-08	1.09543e-08	-2.05583e-09	8.89849e-09	2.44912e-08	-2.08295e-09	2.24082e-08	1.53704e-08	-1.08132e-09	1.42891e-08	4.83959e-08	-1.46066e-08	3.37893e-08	4.25727e-08	-7.84774e-09	3.47250e-08	3.31153e-08	-1.24709e-08	2.06444e-08	1.04067e-07	-3.29294e-08	7.11379e-08
-0.197	2.78181e-08	-6.62144e-09	2.11966e-08	1.13670e-08	-2.13327e-09	9.23369e-09	2.53188e-08	-2.15333e-09	2.31654e-08	1.64093e-08	-1.15441e-09	1.52549e-08	5.02743e-08	-1.51735e-08	3.51008e-08	4.40193e-08	-8.11441e-09	3.59049e-08	3.42778e-08	-1.29087e-08	2.13691e-08	1.07472e-07	-3.40068e-08	7.34654e-08
-0.172	2.88472e-08	-6.86641e-09	2.19808e-08	1.17828e-08	-2.21131e-09	9.57147e-09	2.61488e-08	-2.22393e-09	2.39249e-08	1.74716e-08	-1.22914e-09	1.62425e-08	5.21671e-08	-1.57448e-08	3.64223e-08	4.54704e-08	-8.38190e-09	3.70885e-08	3.54452e-08	-1.33484e-08	2.20969e-08	1.10882e-07	-3.50859e-08	7.57965e-08
-0.147	2.98840e-08	-7.11319e-09	2.27708e-08	1.22018e-08	-2.28994e-09	9.91183e-09	2.69815e-08	-2.29474e-09	2.46867e-08	1.85574e-08	-1.30552e-09	1.72519e-08	5.40744e-08	-1.63204e-08	3.77540e-08	4.69260e-08	-8.65021e-09	3.82758e-08	3.66175e-08	-1.37898e-08	2.28277e-08	1.14298e-07	-3.61665e-08	7.81311e-08
-0.123	3.09284e-08	-7.36178e-09	2.35666e-08	1.26240e-08	-2.36918e-09	1.02548e-08	2.78166e-08	-2.36577e-09	2.54508e-08	1.96666e-08	-1.38356e-09	1.82831e-08	5.59962e-08	-1.69004e-08	3.90957e-08	4.83859e-08	-8.91934e-09	3.94666e-08	3.77947e-08	-1.42332e-08	2.35616e-08	1.17718e-07	-3.72488e-08	8.04691e-08
-0.098	3.19804e-08	-7.61218e-09	2.43682e-08	1.30494e-08	-2.44902e-09	1.06004e-08	2.86543e-08	-2.43701e-09	2.62173e-08	2.07994e-08	-1.46325e-09	1.93361e-08	5.79324e-08	-1.74848e-08	4.04476e-08	4.98503e-08	-9.18927e-09	4.06610e-08	3.89767e-08	-1.46783e-08	2.42984e-08	1.21143e-07	-3.83326e-08	8.28105e-08
-0.074	3.30400e-08	-7.86439e-09	2.51756e-08	1.34780e-08	-2.52946e-09	1.09486e-08	2.94945e-08	-2.50847e-09	2.69860e-08	2.19557e-08	-1.54460e-09	2.04111e-08	5.98830e-08	-1.80736e-08	4.18095e-08	5.13191e-08	-9.46002e-09	4.18590e-08	4.01636e-08	-1.51253e-08	2.50384e-08	1.24573e-07	-3.94180e-08	8.51552e-08
-0.049	3.41072e-08	-8.11842e-09	2.59888e-08	1.39099e-08	-2.61052e-09	1.12994e-08	3.03372e-08	-2.58014e-09	2.77571e-08	2.31357e-08	-1.62761e-09	2.15081e-08	6.18481e-08	-1.86666e-08	4.31815e-08	5.27922e-08	-9.73158e-09	4.30606e-08	4.13553e-08	-1.55740e-08	2.57813e-08	1.28008e-07	-4.05049e-08	8.75033e-08
-0.025	3.51821e-08	-8.37427e-09	2.68078e-08	1.43451e-08	-2.69218e-09	1.16529e-08	3.11825e-08	-2.65203e-09	2.85304e-08	2.43394e-08	-1.71229e-09	2.26271e-08	6.38276e-08	-1.92641e-08	4.45635e-08	5.42697e-08	-1.00039e-08	4.42658e-08	4.25519e-08	-1.60246e-08	2.65272e-08	1.31448e-07	-4.15933e-08	8.98546e-08
0.000	3.62646e-08	-8.63194e-09	2.76326e-08	1.47835e-08	-2.77447e-09	1.20090e-08	3.20302e-08	-2.72414e-09	2.93061e-08	2.55668e-08	-1.79864e-09	2.37681e-08	6.58214e-08	-1.98658e-08	4.59556e-08	5.57516e-08	-1.02771e-08	4.54745e-08	4.37532e-08	-1.64771e-08	2.72761e-08	1.34892e-07	-4.26832e-08	9.22092e-08
0.025	3.73547e-08	-8.89142e-09	2.84633e-08	1.52252e-08	-2.85737e-09	1.23679e-08	3.28806e-08	-2.79645e-09	3.00841e-08	2.68179e-08	-1.88666e-09	2.49313e-08	6.78297e-08	-2.04720e-08	4.73577e-08	5.72379e-08	-1.05511e-08	4.66868e-08	4.49593e-08	-1.69313e-08	2.80280e-08	1.38342e-07	-4.37747e-08	9.45670e-08
0.049	3.84526e-08	-9.15274e-09	2.92998e-08	1.56703e-08	-2.94089e-09	1.27294e-08	3.37334e-08	-2.86899e-09	3.08644e-08	2.80929e-08	-1.97635e-09	2.61166e-08	6.98522e-08	-2.10824e-08	4.87698e-08	5.87285e-08	-1.08259e-08	4.79026e-08	4.61702e-08	-1.73873e-08	2.87829e-08	1.41796e-07	-4.48675e-08	9.69280e-08
0.074	3.95581e-08	-9.41587e-09	3.01422e-08	1.61187e-08	-3.02504e-09	1.30936e-08	3.45888e-08	-2.94174e-09	3.16470e-08	2.93918e-08	-2.06772e-09	2.73240e-08	7.18892e-08	-2.16972e-08	5.01920e-08	6.02234e-08	-1.11014e-08	4.91220e-08	4.73859e-08	-1.78451e-08	2.95408e-08	1.45254e-07	-4.59619e-08	9.92921e-08
0.098	4.06712e-08	-9.68084e-09	3.09904e-08	1.65704e-08	-3.10982e-09	1.34606e-08	3.54467e-08	-3.01470e-09	3.24320e-08	3.07145e-08	-2.16078e-09	2.85537e-08	7.39404e-08	-2.23163e-08	5.16241e-08	6.17226e-08	-1.13778e-08	5.03448e-08	4.86064e-08	-1.83047e-08	3.03016e-08	1.48717e-07	-4.70576e-08	1.01659e-07
0.123	4.17921e-08	-9.94763e-09	3.18444e-08	1.70255e-08	-3.19522e-09	1.38303e-08	3.63071e-08	-3.08788e-09	3.32192e-08	3.20612e-08	-2.25552e-09	2.98057e-08	7.60060e-08	-2.29397e-08	5.30663e-08	6.32262e-08	-1.16549e-08	5.15712e-08	4.98316e-08	-1.87661e-08	3.10654e-08	1.52184e-07	-4.81548e-08	1.04030e-07
0.147	4.29206e-08	-1.02163e-08	3.27044e-08	1.74839e-08	-3.28126e-09	1.42027e-08	3.71701e-08	-3.16127e-09	3.40088e-08	3.34319e-08	-2.35195e-09	3.10799e-08	7.80858e-08	-2.35674e-08	5.45184e-08	6.47340e-08	-1.19329e-08	5.28011e-08	5.10615e-08	-1.92293e-08	3.18322e-08	1.55656e-07	-4.92534e-08	1.06403e-07
0.172	4.40568e-08	-1.04867e-08	3.35701e-08	1.79458e-08	-3.36794e-09	1.45779e-08	3.80355e-08	-3.23488e-09	3.48006e-08	3.48266e-08	-2.45007e-09	3.23765e-08	8.01799e-08	-2.41994e-08	5.59805e-08	6.62461e-08	-1.22116e-08	5.40344e-08	5.22961e-08	-1.96943e-08	3.26019e-08	1.59132e-07	-5.03533e-08	1.08779e-07
0.197	4.52008e-08	-1.07590e-08	3.44418e-08	1.84110e-08	-3.45526e-09	1.49558e-08	3.89035e-08	-3.30870e-09	3.55948e-08	3.62454e-08	-2.54988e-09	3.36955e-08	8.22882e-08	-2.48358e-08	5.74525e-08	6.77624e-08	-1.24912e-08	5.52713e-08	5.35355e-08	-2.01610e-08	3.33745e-08	1.62613e-07	-5.14546e-08	1.11158e-07
0.221	4.63524e-08	-1.10331e-08	3.53193e-08	1.88797e-08	-3.54321e-09	1.53365e-08	3.97740e-08	-3.38273e-09	3.63913e-08	3.76883e-08	-2.65139e-09	3.50369e-08	8.44108e-08	-2.54764e-08	5.89344e-08	6.92830e-08	-1.27715e-08	5.65116e-08	5.47795e-08	-2.06295e-08	3.41500e-08	1.66098e-07	-5.25573e-08	1.13540e-07
0.246	4.75118e-08	-1.13091e-08	3.62027e-08	1.93518e-08	-3.63182e-09	1.57200e-08	4.06471e-08	-3.45699e-09	3.71901e-08	3.91553e-08	-2.75460e-09	3.64007e-08	8.65476e-08	-2.61213e-08	6.04263e-08	7.08079e-08	-1.30525e-08	5.77553e-08	5.60282e-08	-2.10997e-08	3.49285e-08	1.69586e-07	-5.36612e-08	1.15925e-07
0.270	4.86788e-08	-1.15869e-08	3.70920e-08	1.98274e-08	-3.72106e-09	1.61063e-08	4.15226e-08	-3.53145e-09	3.79912e-08	4.06466e-08	-2.85951e-09	3.77871e-08	8.86986e-08	-2.67705e-08	6.19281e-08	7.23369e-08	-1.33344e-08	5.90025e-08	5.72816e-08	-2.15717e-08	3.57098e-08	1.73079e-07	-5.47665e-08	1.18313e-07
0.295	4.98536e-08	-1.18665e-08	3.79871e-08	2.03064e-08	-3.81096e-09	1.64954e-08	4.24007e-08	-3.60613e-09	3.87945e-08	4.21621e-08	-2.96612e-09	3.91960e-08	9.08638e-08	-2.74240e-08	6.34398e-08	7.38702e-08	-1.36170e-08	6.02532e-08	5.85396e-08	-2.20455e-08	3.64941e-08	1.76577e-07	-5.58731e-08	1.20703e-07
0.319	5.10361e-08	-1.21480e-08	3.88882e-08	2.07889e-08	-3.90152e-09	1.68874e-08	4.32813e-08	-3.68102e-09	3.96002e-08	4.37018e-08	-3.07445e-09	4.06274e-08	9.30431e-08	-2.80817e-08	6.49614e-08	7.54077e-08	-1.39005e-08	6.15072e-08	5.98022e-08	-2.25210e-08	3.72812e-08	1.80078e-07	-5.69809e-08	1.23097e-07
0.344	5.22264e-08	-1.24313e-08	3.97951e-08	2.12749e-08	-3.99272e-09	1.72822e-08	4.41643e-08	-3.75613e-09	4.04082e-08	4.52659e-08	-3.18448e-09	4.20814e-08	9.52365e-08	-2.87437e-08	6.64928e-08	7.69493e-08	-1.41846e-08	6.27647e-08	6.10695e-08	-2.29982e-08	3.80713e-08	1.83583e-07	-5.80900e-08	1.25493e-07
0.369	5.34243e-08	-1.27164e-08	4.07079e-08	2.17644e-08	-4.08459e-09	1.76798e-08	4.50499e-08	-3.83144e-09	4.12185e-08	4.68543e-08	-3.29622e-09	4.35581e-08	9.74441e-08	-2.94100e-08	6.80341e-08	7.84951e-08	-1.44696e-08	6.40255e-08	6.23414e-08	-2.34772e-08	3.88642e-08	1.87092e-07	-5.92003e-08	1.27891e-07
0.393	5.46301e-08	-1.30034e-08	4.16267e-08	2.22574e-08	-4.17711e-09	1.80803e-08	4.59380e-08	-3.90698e-09	4.20311e-08	4.84671e-08	-3.40968e-09	4.50574e-08	9.96657e-08	-3.00805e-08	6.95852e-08	8.00451e-08	-1.47553e-08	6.52898e-08	6.36179e-08	-2.39579e-08	3.96599e-08	1.90604e-07	-6.03118e-08	1.30292e-07
0.418	5.58435e-08	-1.32922e-08	4.25513e-08	2.27540e-08	-4.27030e-09	1.84837e-08	4.68286e-08	-3.98272e-09	4.28459e-08	5.01043e-08	-3.52486e-09	4.65794e-08	1.01901e-07	-3.07553e-08	7.11461e-08	8.15992e-08	-1.50418e-08	6.65574e-08	6.48989e-08	-2.44404e-08	4.04586e-08	1.94121e-07	-6.14245e-08	1.32696e-07
0.442	5.70647e-08	-1.35829e-08	4.34818e-08	2.32540e-08	-4.36416e-09	1.88899e-08	4.77217e-08	-4.05868e-09	4.36631e-08	5.17659e-08	-3.64176e-09	4.81242e-08	1.04151e-07	-3.14343e-08	7.27168e-08	8.31574e-08	-1.53290e-08	6.78284e-08	6.61845e-08	-2.49245e-08	4.12600e-08	1.97641e-07	-6.25384e-08	1.35103e-07
0.467	5.82937e-08	-1.38755e-08	4.44182e-08	2.37577e-08	-4.45868e-09	1.92990e-08	4.86173e-08	-4.13485e-09	4.44825e-08	5.34520e-08	-3.76038e-09	4.96917e-08	1.06415e-07	-3.21175e-08	7.42973e-08	8.47198e-08	-1.56170e-08	6.91028e-08	6.74747e-08	-2.54104e-08	4.20643e-08	2.01165e-07	-6.36535e-08	1.37511e-07
0.492	5.95304e-08	-1.41698e-08	4.53606e-08	2.42649e-08	-4.55387e-09	1.97111e-08	4.95154e-08	-4.21123e-09	4.53042e-08	5.51627e-08	-3.88072e-09	5.12820e-08	1.08693e-07	-3.28050e-08	7.58876e-08	8.62862e-08	-1.59058e-08	7.03804e-08	6.87694e-08	-2.58979e-08	4.28714e-08	2.04692e-07	-6.47696e-08	1.39923e-07
0.516	6.07748e-08	-1.44660e-08	4.63088e-08	2.47757e-08	-4.64973e-09	2.01260e-08	5.04160e-08	-4.28782e-09	4.61282e-08	5.68979e-08	-4.00279e-09	5.28951e-08	1.10984e-07	-3.34966e-08	7.74876e-08	8.78567e-08	-1.61953e-08	7.16615e-08	7.00686e-08	-2.63872e-08	4.36814e-08	2.08223e-07	-6.58869e-08	1.42337e-07
0.541	6.20271e-08	-1.47641e-08	4.72630e-08	2.52901e-08	-4.74627e-09	2.05439e-08	5.13191e-08	-4.36463e-09	4.69545e-08	5.86576e-08	-4.12660e-09	5.45310e-08	1.13290e-07	-3.41925e-08	7.90974e-08	8.94313e-08	-1.64855e-08	7.29458e-08	7.13723e-08	-2.68782e-08	4.44941e-08	2.11758e-07	-6.70053e-08	1.44753e-07
0.565	6.32870e-08	-1.50640e-08	4.82230e-08	2.58081e-08	-4.84349e-09	2.09646e-08	5.22247e-08	-4.44165e-09	4.77830e-08	6.04420e-08	-4.25213e-09	5.61899e-08	1.15609e-07	-3.48926e-08	8.07169e-08	9.10100e-08	-1.67765e-08	7.42334e-08	7.26805e-08	-2.73708e-08	4.53097e-08	2.15296e-07	-6.81248e-08	1.47171e-07
0.590	6.45548e-08	-1.53658e-08	4.91890e-08	2.63298e-08	-4.94139e-09	2.13884e-08	5.31327e-08	-4.51888e-09	4.86138e-08	6.22510e-08	-4.37939e-09	5.78716e-08	1.17943e-07	-3.55969e-08	8.23461e-08	9.25927e-08	-1.70683e-08	7.55244e-08	7.39932e-08	-2.78652e-08	4.61280e-08	2.18837e-07	-6.92454e-08	1.49592e-07
0.614	6.58303e-08	-1.56694e-08	5.01609e-08	2.68550e-08	-5.03996e-09	2.18151e-08	5.40432e-08	-4.59631e-09	4.94469e-08	6.40847e-08	-4.50839e-09	5.95763e-08	1.20290e-07	-3.63053e-08	8.39849e-08	9.41794e-08	-1.73608e-08	7.68186e-08	7.53104e-08	-2.83612e-08	4.69491e-08	2.22382e-07	-7.03669e-08	1.52015e-07
0.639	6.71135e-08	-1.59748e-08	5.11387e-08	2.73839e-08	-5.13923e-09	2.22447e-08	5.49562e-08	-4.67396e-09	5.02823e-08	6.59431e-08	-4.63913e-09	6.13040e-08	1.22651e-07	-3.70179e-08	8.56335e-08	9.57701e-08	-1.76540e-08	7.81161e-08	7.66319e-08	-2.88589e-08	4.77730e-08	2.25929e-07	-7.14896e-08	1.54440e-07
0.664	6.84046e-08	-1.62821e-08	5.21225e-08	2.79165e-08	-5.23918e-09	2.26773e-08	5.58717e-08	-4.75182e-09	5.11199e-08	6.78262e-08	-4.77161e-09	6.30546e-08	1.25026e-07	-3.77347e-08	8.72916e-08	9.73648e-08	-1.79480e-08	7.94168e-08	7.79580e-08	-2.93583e-08	4.85997e-08	2.29480e-07	-7.26132e-08	1.56867e-07
0.688	6.97034e-08	-1.65913e-08	5.31121e-08	2.84528e-08	-5.33981e-09	2.31129e-08	5.67896e-08	-4.82989e-09	5.19597e-08	6.97341e-08	-4.90583e-09	6.48283e-08	1.27415e-07	-3.84557e-08	8.89594e-08	9.89635e-08	-1.82427e-08	8.07208e-08	7.92884e-08	-2.98593e-08	4.94291e-08	2.33035e-07	-7.37378e-08	1.59297e-07
0.713	7.10099e-08	-1.69023e-08	5.41077e-08	2.89927e-08	-5.44114e-09	2.35515e-08	5.77100e-08	-4.90817e-09	5.28018e-08	7.16667e-08	-5.04179e-09	6.66249e-08	1.29818e-07	-3.91808e-08	9.06368e-08	1.00566e-07	-1.85381e-08	8.20281e-08	8.06232e-08	-3.03620e-08	5.02612e-08	2.36592e-07	-7.48634e-08	1.61728e-07
0.737	7.23242e-08	-1.72151e-08	5.51091e-08	2.95363e-08	-5.54316e-09	2.39931e-08	5.86329e-08	-4.98666e-09	5.36462e-08	7.36242e-08	-5.17950e-09	6.84447e-08	1.32234e-07	-3.99101e-08	9.23238e-08	1.02173e-07	-1.88343e-08	8.33385e-08	8.19624e-08	-3.08663e-08	5.10961e-08	2.40152e-07	-7.59899e-08	1.64162e-07
0.762	7.36463e-08	-1.75298e-08	5.61165e-08	3.00836e-08	-5.64587e-09	2.44377e-08	5.95582e-08	-5.06535e-09	5.44928e-08	7.56065e-08	-5.31895e-09	7.02875e-08	1.34664e-07	-4.06434e-08	9.40203e-08	1.03783e-07	-1.91311e-08	8.46522e-08	8.33060e-08	-3.13723e-08	5.19337e-08	2.43715e-07	-7.71173e-08	1.66598e-07
0.786	7.49762e-08	-1.78463e-08	5.71299e-08	3.06346e-08	-5.74928e-09	2.48853e-08	6.04859e-08	-5.14426e-09	5.53417e-08	7.76136e-08	-5.46016e-09	7.21534e-08	1.37107e-07	-4.13810e-08	9.57264e-08	1.05398e-07	-1.94288e-08	8.59690e-08	8.46539e-08	-3.18799e-08	5.27740e-08	2.47281e-07	-7.82457e-08	1.69035e-07
0.811	7.63138e-08	-1.81647e-08	5.81491e-08	3.11893e-08	-5.85339e-09	2.53359e-08	6.14161e-08	-5.22337e-09	5.61927e-08	7.96456e-08	-5.60311e-09	7.40425e-08	1.39565e-07	-4.21226e-08	9.74420e-08	1.07016e-07	-1.97271e-08	8.72890e-08	8.60062e-08	-3.23892e-08	5.36170e-08	2.50850e-07	-7.93749e-08	1.71475e-07
0.836	7.76592e-08	-1.84850e-08	5.91742e-08	3.17478e-08	-5.95820e-09	2.57896e-08	6.23487e-08	-5.30269e-09	5.70461e-08	8.17025e-08	-5.74782e-09	7.59547e-08	1.42035e-07	-4.28683e-08	9.91672e-08	1.08638e-07	-2.00261e-08	8.86122e-08	8.73628e-08	-3.29000e-08	5.44627e-08	2.54421e-07	-8.05050e-08	1.73916e-07
0.860	7.90124e-08	-1.88070e-08	6.02053e-08	3.23100e-08	-6.06372e-09	2.62463e-08	6.32838e-08	-5.38221e-09	5.79016e-08	8.37844e-08	-5.89427e-09	7.78901e-08	1.44520e-07	-4.36182e-08	1.00902e-07	1.10264e-07	-2.03259e-08	8.99386e-08	8.87236e-08	-3.34125e-08	5.53111e-08	2.57995e-07	-8.16360e-08	1.76359e-07
0.885	8.03733e-08	-1.91310e-08	6.12423e-08	3.28760e-08	-6.16993e-09	2.67061e-08	6.42213e-08	-5.46195e-09	5.87594e-08	8.58912e-08	-6.04249e-09	7.98487e-08	1.47018e-07	-4.43721e-08	1.02646e-07	1.11894e-07	-2.06263e-08	9.12681e-08	9.00888e-08	-3.39266e-08	5.61622e-08	2.61572e-07	-8.27678e-08	1.78804e-07
0.909	8.17419e-08	-1.94568e-08	6.22852e-08	3.34457e-08	-6.27686e-09	2.71689e-08	6.51612e-08	-5.54189e-09	5.96193e-08	8.80229e-08	-6.19246e-09	8.18304e-08	1.49529e-07	-4.51301e-08	1.04399e-07	1.13528e-07	-2.09275e-08	9.26007e-08	9.14582e-08	-3.44424e-08	5.70159e-08	2.65152e-07	-8.39004e-08	1.81251e-07
0.934	8.31184e-08	-1.97844e-08	6.33340e-08	3.40192e-08	-6.38449e-09	2.76347e-08	6.61036e-08	-5.62203e-09	6.04815e-08	9.01796e-08	-6.34418e-09	8.38354e-08	1.52054e-07	-4.58922e-08	1.06162e-07	1.15166e-07	-2.12294e-08	9.39365e-08	9.28319e-08	-3.49597e-08	5.78722e-08	2.68734e-07	-8.50338e-08	1.83700e-07
0.958	8.45025e-08	-2.01139e-08	6.43887e-08	3.45965e-08	-6.49283e-09	2.81037e-08	6.70483e-08	-5.70238e-09	6.13459e-08	9.23614e-08	-6.49767e-09	8.58637e-08	1.54593e-07	-4.66583e-08	1.07935e-07	1.16807e-07	-2.15320e-08	9.52753e-08	9.42098e-08	-3.54786e-08	5.87312e-08	2.72318e-07	-8.61680e-08	1.86150e-07
0.983	8.58945e-08	-2.04452e-08	6.54493e-08	3.51776e-08	-6.60188e-09	2.85757e-08	6.79955e-08	-5.78293e-09	6.22125e-08	9.45681e-08	-6.65292e-09	8.79152e-08	1.57145e-07	-4.74285e-08	1.09716e-07	1.18453e-07	-2.18352e-08	9.66173e-08	9.55920e-08	-3.59991e-08	5.95929e-08	2.75905e-07	-8.73029e-08	1.88602e-07
1.008	8.72942e-08	-2.07783e-08	6.65158e-08	3.57624e-08	-6.71164e-09	2.90508e-08	6.89450e-08	-5.86369e-09	6.30813e-08	9.67999e-08	-6.80992e-09	8.99900e-08	1.59710e-07	-4.82027e-08	1.11507e-07	1.20102e-07	-2.21392e-08	9.79623e-08	9.69783e-08	-3.65212e-08	6.04571e-08	2.79494e-07	-8.84386e-08	1.91055e-07
1.032	8.87016e-08	-2.11133e-08	6.75882e-08	3.63511e-08	-6.82212e-09	2.95290e-08	6.98970e-08	-5.94465e-09	6.39523e-08	9.90567e-08	-6.96869e-09	9.20881e-08	1.62289e-07	-4.89810e-08	1.13308e-07	1.21754e-07	-2.24439e-08	9.93104e-08	9.83688e-08	-3.70448e-08	6.13240e-08	2.83085e-07	-8.95750e-08	1.93510e-07
1.057	9.01168e-08	-2.14502e-08	6.86666e-08	3.69436e-08	-6.93332e-09	3.00103e-08	7.08513e-08	-6.02582e-09	6.48255e-08	1.01339e-07	-7.12923e-09	9.42094e-08	1.64880e-07	-4.97633e-08	1.15117e-07	1.23411e-07	-2.27492e-08	1.00662e-07	9.97635e-08	-3.75700e-08	6.21934e-08	2.86679e-07	-9.07121e-08	1.95967e-07
1.081	9.15397e-08	-2.17889e-08	6.97508e-08	3.75399e-08	-7.04523e-09	3.04947e-08	7.18080e-08	-6.10719e-09	6.57008e-08	1.03646e-07	-7.29153e-09	9.63541e-08	1.67486e-07	-5.05496e-08	1.16936e-07	1.25071e-07	-2.30553e-08	1.02016e-07	1.01162e-07	-3.80968e-08	6.30655e-08	2.90274e-07	-9.18498e-08	1.98424e-07
1.106	9.29703e-08	-2.21294e-08	7.08409e-08	3.81401e-08	-7.15787e-09	3.09822e-08	7.27671e-08	-6.18876e-09	6.65784e-08	1.05978e-07	-7.45559e-09	9.85222e-08	1.70104e-07	-5.13398e-08	1.18764e-07	1.26735e-07	-2.33620e-08	1.03373e-07	1.02565e-07	-3.86252e-08	6.39401e-08	2.93872e-07	-9.29882e-08	2.00884e-07
1.130	9.44087e-08	-2.24718e-08	7.19369e-08	3.87441e-08	-7.27122e-09	3.14729e-08	7.37286e-08	-6.27053e-09	6.74580e-08	1.08335e-07	-7.62142e-09	1.00714e-07	1.72736e-07	-5.21341e-08	1.20602e-07	1.28402e-07	-2.36694e-08	1.04733e-07	1.03972e-07	-3.91551e-08	6.48173e-08	2.97472e-07	-9.41272e-08	2.03344e-07
1.155	9.58548e-08	-2.28160e-08	7.30388e-08	3.93519e-08	-7.38529e-09	3.19666e-08	7.46924e-08	-6.35250e-09	6.83399e-08	1.10717e-07	-7.78902e-09	1.02928e-07	1.75381e-07	-5.29324e-08	1.22448e-07	1.30074e-07	-2.39775e-08	1.06096e-07	1.05384e-07	-3.96865e-08	6.56970e-08	3.01073e-07	-9.52669e-08	2.05806e-07
1.180	9.73086e-08	-2.31620e-08	7.41466e-08	3.99636e-08	-7.50009e-09	3.24635e-08	7.56586e-08	-6.43467e-09	6.92239e-08	1.13125e-07	-7.95839e-09	1.05166e-07	1.78039e-07	-5.37346e-08	1.24304e-07	1.31749e-07	-2.42862e-08	1.07462e-07	1.06799e-07	-4.02195e-08	6.65793e-08	3.04677e-07	-9.64071e-08	2.08270e-07
1.204	9.87701e-08	-2.35099e-08	7.52602e-08	4.05792e-08	-7.61562e-09	3.29636e-08	7.66271e-08	-6.51705e-09	7.01101e-08	1.15557e-07	-8.12952e-09	1.07428e-07	1.80710e-07	-5.45408e-08	1.26169e-07	1.33427e-07	-2.45956e-08	1.08832e-07	1.08218e-07	-4.07540e-08	6.74642e-08	3.08282e-07	-9.75480e-08	2.10734e-07
1.229	1.00239e-07	-2.38596e-08	7.63797e-08	4.11986e-08	-7.73187e-09	3.34668e-08	7.75980e-08	-6.59962e-09	7.09984e-08	1.18015e-07	-8.30243e-09	1.09713e-07	1.83394e-07	-5.53509e-08	1.28043e-07	1.35109e-07	-2.49057e-08	1.10204e-07	1.09642e-07	-4.12900e-08	6.83515e-08	3.11889e-07	-9.86893e-08	2.13200e-07
1.253	1.01716e-07	-2.42112e-08	7.75051e-08	4.18219e-08	-7.84885e-09	3.39731e-08	7.85712e-08	-6.68239e-09	7.18888e-08	1.20498e-07	-8.47710e-09	1.12021e-07	1.86091e-07	-5.61649e-08	1.29926e-07	1.36795e-07	-2.52165e-08	1.11579e-07	1.11069e-07	-4.18276e-08	6.92413e-08	3.15498e-07	-9.98312e-08	2.15667e-07
1.278	1.03201e-07	-2.45646e-08	7.86364e-08	4.24491e-08	-7.96655e-09	3.44826e-08	7.95467e-08	-6.76535e-09	7.27814e-08	1.23006e-07	-8.65355e-09	1.14353e-07	1.88801e-07	-5.69829e-08	1.31818e-07	1.38485e-07	-2.55279e-08	1.12957e-07	1.12500e-07	-4.23666e-08	7.01337e-08	3.19109e-07	-1.00974e-07	2.18135e-07
1.303	1.04693e-07	-2.49198e-08	7.97735e-08	4.30802e-08	-8.08499e-09	3.49952e-08	8.05246e-08	-6.84852e-09	7.36760e-08	1.25539e-07	-8.83177e-09	1.16708e-07	1.91524e-07	-5.78048e-08	1.33720e-07	1.40177e-07	-2.58400e-08	1.14338e-07	1.13936e-07	-4.29072e-08	7.10285e-08	3.22721e-07	-1.02117e-07	2.20604e-07
1.327	1.06193e-07	-2.52768e-08	8.09164e-08	4.37152e-08	-8.20416e-09	3.55110e-08	8.15047e-08	-6.93188e-09	7.45728e-08	1.28098e-07	-9.01176e-09	1.19086e-07	1.94260e-07	-5.86306e-08	1.35630e-07	1.41874e-07	-2.61527e-08	1.15721e-07	1.15375e-07	-4.34492e-08	7.19258e-08	3.26334e-07	-1.03260e-07	2.23074e-07
1.352	1.07701e-07	-2.56357e-08	8.20652e-08	4.43541e-08	-8.32406e-09	3.60300e-08	8.24872e-08	-7.01544e-09	7.54717e-08	1.30682e-07	-9.19352e-09	1.21488e-07	1.97009e-07	-5.94602e-08	1.37549e-07	1.43574e-07	-2.64661e-08	1.17108e-07	1.16818e-07	-4.39928e-08	7.28256e-08	3.29949e-07	-1.04404e-07	2.25545e-07
1.376	1.09216e-07	-2.59964e-08	8.32199e-08	4.49969e-08	-8.44469e-09	3.65522e-08	8.34719e-08	-7.09919e-09	7.63727e-08	1.33290e-07	-9.37705e-09	1.23913e-07	1.99771e-07	-6.02938e-08	1.39477e-07	1.45277e-07	-2.67801e-08	1.18497e-07	1.18266e-07	-4.45378e-08	7.37278e-08	3.33565e-07	-1.05548e-07	2.28017e-07
1.401	1.10739e-07	-2.63589e-08	8.43804e-08	4.56435e-08	-8.56606e-09	3.70775e-08	8.44590e-08	-7.18314e-09	7.72758e-08	1.35925e-07	-9.56236e-09	1.26362e-07	2.02546e-07	-6.11312e-08	1.41414e-07	1.46984e-07	-2.70947e-08	1.19890e-07	1.19717e-07	-4.50843e-08	7.46325e-08	3.37183e-07	-1.06693e-07	2.30490e-07
1.425	1.12270e-07	-2.67232e-08	8.55467e-08	4.62942e-08	-8.68816e-09	3.76060e-08	8.54483e-08	-7.26728e-09	7.81810e-08	1.38584e-07	-9.74944e-09	1.28834e-07	2.05333e-07	-6.19724e-08	1.43361e-07	1.48695e-07	-2.74100e-08	1.21285e-07	1.21172e-07	-4.56322e-08	7.55396e-08	3.40802e-07	-1.07838e-07	2.32964e-07
1.450	1.13808e-07	-2.70894e-08	8.67188e-08	4.69487e-08	-8.81100e-09	3.81377e-08	8.64399e-08	-7.35161e-09	7.90883e-08	1.41268e-07	-9.93829e-09	1.31330e-07	2.08133e-07	-6.28175e-08	1.45315e-07	1.50409e-07	-2.77260e-08	1.22683e-07	1.22631e-07	-4.61816e-08	7.64491e-08	3.44422e-07	-1.08983e-07	2.35438e-07
1.475	1.15354e-07	-2.74574e-08	8.78968e-08	4.76072e-08	-8.93458e-09	3.86726e-08	8.74338e-08	-7.43614e-09	7.99976e-08	1.43978e-07	-1.01289e-08	1.33849e-07	2.10946e-07	-6.36664e-08	1.47279e-07	1.52126e-07	-2.80426e-08	1.24084e-07	1.24093e-07	-4.67325e-08	7.73610e-08	3.48043e-07	-1.10129e-07	2.37914e-07
1.499	1.16908e-07	-2.78271e-08	8.90805e-08	4.82696e-08	-9.05890e-09	3.92107e-08	8.84299e-08	-7.52086e-09	8.09090e-08	1.46713e-07	-1.03213e-08	1.36391e-07	2.13771e-07	-6.45191e-08	1.49252e-07	1.53847e-07	-2.83598e-08	1.25487e-07	1.25560e-07	-4.72848e-08	7.82753e-08	3.51665e-07	-1.11275e-07	2.40390e-07
1.524	1.18469e-07	-2.81987e-08	9.02701e-08	4.89359e-08	-9.18395e-09	3.97520e-08	8.94282e-08	-7.60577e-09	8.18225e-08	1.49473e-07	-1.05155e-08	1.38957e-07	2.16609e-07	-6.53756e-08	1.51233e-07	1.55571e-07	-2.86776e-08	1.26894e-07	1.27031e-07	-4.78386e-08	7.91920e-08	3.55288e-07	-1.12422e-07	2.42866e-07
1.548	1.20038e-07	-2.85721e-08	9.14654e-08	4.96062e-08	-9.30974e-09	4.02965e-08	9.04288e-08	-7.69086e-09	8.27379e-08	1.52258e-07	-1.07114e-08	1.41547e-07	2.19459e-07	-6.62359e-08	1.53223e-07	1.57299e-07	-2.89960e-08	1.28303e-07	1.28505e-07	-4.83938e-08	8.01110e-08	3.58912e-07	-1.13568e-07	2.45344e-07
1.573	1.21614e-07	-2.89474e-08	9.26665e-08	5.02804e-08	-9.43628e-09	4.08442e-08	9.14316e-08	-7.77615e-09	8.36555e-08	1.55069e-07	-1.09092e-08	1.44159e-07	2.22322e-07	-6.71000e-08	1.55222e-07	1.59030e-07	-2.93151e-08	1.29715e-07	1.29983e-07	-4.89504e-08	8.10324e-08	3.62537e-07	-1.14715e-07	2.47821e-07
1.597	1.23198e-07	-2.93244e-08	9.38735e-08	5.09586e-08	-9.56355e-09	4.13951e-08	9.24367e-08	-7.86163e-09	8.45750e-08	1.57904e-07	-1.11087e-08	1.46796e-07	2.25198e-07	-6.79678e-08	1.57230e-07	1.60764e-07	-2.96348e-08	1.31129e-07	1.31465e-07	-4.95084e-08	8.19562e-08	3.66163e-07	-1.15863e-07	2.50300e-07
1.622	1.24789e-07	-2.97032e-08	9.50861e-08	5.16407e-08	-9.69157e-09	4.19492e-08	9.34439e-08	-7.94729e-09	8.54966e-08	1.60765e-07	-1.13099e-08	1.49455e-07	2.28085e-07	-6.88394e-08	1.59246e-07	1.62501e-07	-2.99551e-08	1.32546e-07	1.32950e-07	-5.00678e-08	8.28822e-08	3.69789e-07	-1.17010e-07	2.52779e-07
1.647	1.26388e-07	-3.00838e-08	9.63046e-08	5.23268e-08	-9.82033e-09	4.25065e-08	9.44533e-08	-8.03315e-09	8.64202e-08	1.63651e-07	-1.15130e-08	1.52138e-07	2.30985e-07	-6.97147e-08	1.61271e-07	1.64242e-07	-3.02760e-08	1.33966e-07	1.34439e-07	-5.06286e-08	8.38106e-08	3.73416e-07	-1.18158e-07	2.55258e-07
1.671	1.27995e-07	-3.04662e-08	9.75287e-08	5.30169e-08	-9.94983e-09	4.30670e-08	9.54650e-08	-8.11918e-09	8.73458e-08	1.66563e-07	-1.17178e-08	1.54845e-07	2.33898e-07	-7.05937e-08	1.63304e-07	1.65986e-07	-3.05975e-08	1.35389e-07	1.35932e-07	-5.11908e-08	8.47413e-08	3.77044e-07	-1.19306e-07	2.57738e-07
1.696	1.29609e-07	-3.08504e-08	9.87587e-08	5.37109e-08	-1.00801e-08	4.36308e-08	9.64788e-08	-8.20541e-09	8.82734e-08	1.69499e-07	-1.19243e-08	1.57575e-07	2.36823e-07	-7.14764e-08	1.65346e-07	1.67734e-07	-3.09196e-08	1.36814e-07	1.37429e-07	-5.17545e-08	8.56743e-08	3.80672e-07	-1.20454e-07	2.60218e-07
1.720	1.31231e-07	-3.12364e-08	9.99943e-08	5.44088e-08	-1.02111e-08	4.41978e-08	9.74947e-08	-8.29181e-09	8.92029e-08	1.72461e-07	-1.21327e-08	1.60328e-07	2.39760e-07	-7.23629e-08	1.67397e-07	1.69484e-07	-3.12423e-08	1.38242e-07	1.38929e-07	-5.23194e-08	8.66096e-08	3.84301e-07	-1.21602e-07	2.62699e-07
1.745	1.32860e-07	-3.16242e-08	1.01236e-07	5.51108e-08	-1.03428e-08	4.47680e-08	9.85129e-08	-8.37840e-09	9.01345e-08	1.75447e-07	-1.23428e-08	1.63105e-07	2.42709e-07	-7.32529e-08	1.69456e-07	1.71238e-07	-3.15656e-08	1.39673e-07	1.40433e-07	-5.28858e-08	8.75471e-08	3.87930e-07	-1.22750e-07	2.65179e-07
1.769	1.34497e-07	-3.20138e-08	1.02483e-07	5.58167e-08	-1.04753e-08	4.53414e-08	9.95332e-08	-8.46518e-09	9.10680e-08	1.78459e-07	-1.25547e-08	1.65905e-07	2.45670e-07	-7.41467e-08	1.71523e-07	1.72995e-07	-3.18895e-08	1.41106e-07	1.41940e-07	-5.34535e-08	8.84869e-08	3.91559e-07	-1.23899e-07	2.67660e-07
1.794	1.36141e-07	-3.24051e-08	1.03736e-07	5.65265e-08	-1.06085e-08	4.59180e-08	1.00556e-07	-8.55213e-09	9.20034e-08	1.81496e-07	-1.27684e-08	1.68728e-07	2.48643e-07	-7.50441e-08	1.73599e-07	1.74756e-07	-3.22140e-08	1.42542e-07	1.43451e-07	-5.40226e-08	8.94289e-08	3.95188e-07	-1.25047e-07	2.70141e-07
1.819	1.37792e-07	-3.27982e-08	1.04994e-07	5.72404e-08	-1.07425e-08	4.64979e-08	1.01580e-07	-8.63927e-09	9.29408e-08	1.84558e-07	-1.29838e-08	1.71575e-07	2.51629e-07	-7.59451e-08	1.75684e-07	1.76519e-07	-3.25391e-08	1.43980e-07	1.44966e-07	-5.45930e-08	9.03732e-08	3.98818e-07	-1.26196e-07	2.72623e-07
1.843	1.39451e-07	-3.31931e-08	1.06258e-07	5.79582e-08	-1.08772e-08	4.70810e-08	1.02607e-07	-8.72659e-09	9.38802e-08	1.87646e-07	-1.32010e-08	1.74445e-07	2.54626e-07	-7.68498e-08	1.77776e-07	1.78286e-07	-3.28647e-08	1.45421e-07	1.46484e-07	-5.51647e-08	9.13197e-08	4.02448e-07	-1.27344e-07	2.75104e-07
1.868	1.41118e-07	-3.35898e-08	1.07528e-07	5.86800e-08	-1.10126e-08	4.76673e-08	1.03636e-07	-8.81408e-09	9.48215e-08	1.90758e-07	-1.34199e-08	1.77338e-07	2.57635e-07	-7.77580e-08	1.79877e-07	1.80055e-07	-3.31909e-08	1.46864e-07	1.48006e-07	-5.57378e-08	9.22683e-08	4.06078e-07	-1.28493e-07	2.77585e-07
1.892	1.42792e-07	-3.39883e-08	1.08804e-07	5.94058e-08	-1.11489e-08	4.82569e-08	1.04666e-07	-8.90176e-09	9.57647e-08	1.93896e-07	-1.36407e-08	1.80255e-07	2.60656e-07	-7.86698e-08	1.81987e-07	1.81828e-07	-3.35177e-08	1.48310e-07	1.49531e-07	-5.63122e-08	9.32192e-08	4.09708e-07	-1.29642e-07	2.80067e-07
1.917	1.44473e-07	-3.43885e-08	1.10085e-07	6.01355e-08	-1.12858e-08	4.88497e-08	1.05699e-07	-8.98961e-09	9.67097e-08	1.97058e-07	-1.38631e-08	1.83195e-07	2.63689e-07	-7.95852e-08	1.84104e-07	1.83604e-07	-3.38450e-08	1.49759e-07	1.51060e-07	-5.68879e-08	9.41722e-08	4.13338e-07	-1.30790e-07	2.82548e-07
1.942	1.46162e-07	-3.47904e-08	1.11371e-07	6.08692e-08	-1.14235e-08	4.94457e-08	1.06734e-07	-9.07763e-09	9.76567e-08	2.00246e-07	-1.40874e-08	1.86158e-07	2.66734e-07	-8.05042e-08	1.86230e-07	1.85383e-07	-3.41729e-08	1.51210e-07	1.52592e-07	-5.74649e-08	9.51274e-08	4.16968e-07	-1.31939e-07	2.85029e-07
1.966	1.47858e-07	-3.51941e-08	1.12664e-07	6.16069e-08	-1.15620e-08	5.00450e-08	1.07771e-07	-9.16584e-09	9.86056e-08	2.03458e-07	-1.43134e-08	1.89145e-07	2.69791e-07	-8.14267e-08	1.88364e-07	1.87164e-07	-3.45014e-08	1.52663e-07	1.54128e-07	-5.80432e-08	9.60847e-08	4.20597e-07	-1.33087e-07	2.87510e-07
1.991	1.49561e-07	-3.55996e-08	1.13962e-07	6.23486e-08	-1.17011e-08	5.06474e-08	1.08811e-07	-9.25421e-09	9.95564e-08	2.06696e-07	-1.45412e-08	1.92155e-07	2.72859e-07	-8.23527e-08	1.90506e-07	1.88949e-07	-3.48304e-08	1.54119e-07	1.55667e-07	-5.86228e-08	9.70442e-08	4.24226e-07	-1.34236e-07	2.89991e-07
2.015	1.51272e-07	-3.60068e-08	1.15265e-07	6.30942e-08	-1.18411e-08	5.12532e-08	1.09852e-07	-9.34276e-09	1.00509e-07	2.09959e-07	-1.47707e-08	1.95188e-07	2.75939e-07	-8.32822e-08	1.92656e-07	1.90737e-07	-3.51600e-08	1.55577e-07	1.57210e-07	-5.92037e-08	9.80058e-08	4.27855e-07	-1.35384e-07	2.92472e-07
2.040	1.52990e-07	-3.64158e-08	1.16575e-07	6.38439e-08	-1.19818e-08	5.18621e-08	1.10895e-07	-9.43148e-09	1.01463e-07	2.13246e-07	-1.50020e-08	1.98244e-07	2.79030e-07	-8.42152e-08	1.94815e-07	1.92528e-07	-3.54901e-08	1.57038e-07	1.58755e-07	-5.97859e-08	9.89695e-08	4.31484e-07	-1.36532e-07	2.94952e-07
2.064	1.54716e-07	-3.68265e-08	1.17889e-07	6.45974e-08	-1.21232e-08	5.24743e-08	1.11940e-07	-9.52038e-09	1.02420e-07	2.16559e-07	-1.52350e-08	2.01324e-07	2.82133e-07	-8.51517e-08	1.96981e-07	1.94322e-07	-3.58208e-08	1.58501e-07	1.60305e-07	-6.03693e-08	9.99353e-08	4.35112e-07	-1.37680e-07	2.97432e-07
2.089	1.56448e-07	-3.72389e-08	1.19210e-07	6.53550e-08	-1.22654e-08	5.30896e-08	1.12987e-07	-9.60944e-09	1.03378e-07	2.19897e-07	-1.54698e-08	2.04427e-07	2.85247e-07	-8.60917e-08	1.99156e-07	1.96119e-07	-3.61520e-08	1.59967e-07	1.61857e-07	-6.09539e-08	1.00903e-07	4.38739e-07	-1.38828e-07	2.99912e-07
2.114	1.58188e-07	-3.76531e-08	1.20535e-07	6.61166e-08	-1.24083e-08	5.37083e-08	1.14037e-07	-9.69867e-09	1.04338e-07	2.23259e-07	-1.57064e-08	2.07553e-07	2.88373e-07	-8.70351e-08	2.01338e-07	1.97918e-07	-3.64837e-08	1.61434e-07	1.63413e-07	-6.15398e-08	1.01873e-07	4.42366e-07	-1.39975e-07	3.02391e-07
2.138	1.59936e-07	-3.80690e-08	1.21867e-07	6.68821e-08	-1.25520e-08	5.43301e-08	1.15088e-07	-9.78807e-09	1.05300e-07	2.26646e-07	-1.59447e-08	2.10702e-07	2.91510e-07	-8.79819e-08	2.03528e-07	1.99721e-07	-3.68160e-08	1.62905e-07	1.64972e-07	-6.21270e-08	1.02845e-07	4.45992e-07	-1.41123e-07	3.04870e-07
2.163	1.61690e-07	-3.84866e-08	1.23204e-07	6.76515e-08	-1.26964e-08	5.49552e-08	1.16141e-07	-9.87764e-09	1.06263e-07	2.30059e-07	-1.61847e-08	2.13874e-07	2.94659e-07	-8.89322e-08	2.05726e-07	2.01526e-07	-3.71488e-08	1.64377e-07	1.66534e-07	-6.27154e-08	1.03819e-07	4.49618e-07	-1.42270e-07	3.07348e-07
2.187	1.63452e-07	-3.89059e-08	1.24546e-07	6.84250e-08	-1.28415e-08	5.55835e-08	1.17196e-07	-9.96738e-09	1.07229e-07	2.33496e-07	-1.64265e-08	2.17069e-07	2.97818e-07	-8.98858e-08	2.07933e-07	2.03334e-07	-3.74821e-08	1.65852e-07	1.68100e-07	-6.33050e-08	1.04795e-07	4.53242e-07	-1.43417e-07	3.09825e-07
2.212	1.65221e-07	-3.93269e-08	1.25894e-07	6.92024e-08	-1.29874e-08	5.62150e-08	1.18253e-07	-1.00573e-08	1.08196e-07	2.36958e-07	-1.66701e-08	2.20287e-07	3.00989e-07	-9.08428e-08	2.10146e-07	2.05145e-07	-3.78159e-08	1.67329e-07	1.69669e-07	-6.38958e-08	1.05773e-07	4.56866e-07	-1.44563e-07	3.12303e-07
2.236	1.66997e-07	-3.97497e-08	1.27247e-07	6.99838e-08	-1.31341e-08	5.68497e-08	1.19312e-07	-1.01473e-08	1.09165e-07	2.40444e-07	-1.69154e-08	2.23529e-07	3.04171e-07	-9.18032e-08	2.12368e-07	2.06959e-07	-3.81503e-08	1.68809e-07	1.71241e-07	-6.44878e-08	1.06753e-07	4.60489e-07	-1.45710e-07	3.14779e-07
2.261	1.68780e-07	-4.01741e-08	1.28606e-07	7.07691e-08	-1.32814e-08	5.74876e-08	1.20373e-07	-1.02376e-08	1.10135e-07	2.43956e-07	-1.71624e-08	2.26793e-07	3.07364e-07	-9.27669e-08	2.14597e-07	2.08775e-07	-3.84851e-08	1.70290e-07	1.72816e-07	-6.50810e-08	1.07735e-07	4.64110e-07	-1.46856e-07	3.17255e-07
2.286	1.70570e-07	-4.06003e-08	1.29970e-07	7.15584e-08	-1.34296e-08	5.81288e-08	1.21436e-07	-1.03279e-08	1.11108e-07	2.47492e-07	-1.74112e-08	2.30081e-07	3.10568e-07	-9.37339e-08	2.16834e-07	2.10595e-07	-3.88204e-08	1.71774e-07	1.74394e-07	-6.56754e-08	1.08719e-07	4.67731e-07	-1.48001e-07	3.19730e-07
2.310	1.72368e-07	-4.10281e-08	1.31340e-07	7.23516e-08	-1.35784e-08	5.87732e-08	1.22500e-07	-1.04185e-08	1.12082e-07	2.51053e-07	-1.76617e-08	2.33391e-07	3.13783e-07	-9.47043e-08	2.19079e-07	2.12416e-07	-3.91563e-08	1.73260e-07	1.75976e-07	-6.62709e-08	1.09705e-07	4.71350e-07	-1.49147e-07	3.22204e-07
2.335	1.74172e-07	-4.14577e-08	1.32715e-07	7.31488e-08	-1.37281e-08	5.94207e-08	1.23567e-07	-1.05092e-08	1.13057e-07	2.54638e-07	-1.79139e-08	2.36724e-07	3.17009e-07	-9.56779e-08	2.21331e-07	2.14241e-07	-3.94926e-08	1.74748e-07	1.77560e-07	-6.68677e-08	1.10693e-07	4.74969e-07	-1.50292e-07	3.24677e-07
2.359	1.75984e-07	-4.18889e-08	1.34095e-07	7.39499e-08	-1.38784e-08	6.00715e-08	1.24635e-07	-1.06001e-08	1.14035e-07	2.58248e-07	-1.81679e-08	2.40080e-07	3.20246e-07	-9.66548e-08	2.23591e-07	2.16068e-07	-3.98295e-08	1.76239e-07	1.79148e-07	-6.74655e-08	1.11682e-07	4.78586e-07	-1.51436e-07	3.27150e-07
2.384	1.77803e-07	-4.23218e-08	1.35481e-07	7.47550e-08	-1.40295e-08	6.07255e-08	1.25705e-07	-1.06911e-08	1.15014e-07	2.61883e-07	-1.84236e-08	2.43459e-07	3.23494e-07	-9.76350e-08	2.25859e-07	2.17898e-07	-4.01668e-08	1.77731e-07	1.80739e-07	-6.80646e-08	1.12674e-07	4.82201e-07	-1.52580e-07	3.29621e-07
2.408	1.79628e-07	-4.27563e-08	1.36872e-07	7.55640e-08	-1.41813e-08	6.13827e-08	1.26777e-07	-1.07823e-08	1.15995e-07	2.65542e-07	-1.86810e-08	2.46861e-07	3.26752e-07	-9.86184e-08	2.28134e-07	2.19731e-07	-4.05046e-08	1.79226e-07	1.82332e-07	-6.86647e-08	1.13668e-07	4.85815e-07	-1.53724e-07	3.32092e-07
2.433	1.81461e-07	-4.31925e-08	1.38268e-07	7.63769e-08	-1.43339e-08	6.20430e-08	1.27851e-07	-1.08736e-08	1.16978e-07	2.69226e-07	-1.89402e-08	2.50286e-07	3.30021e-07	-9.96050e-08	2.30416e-07	2.21566e-07	-4.08429e-08	1.80723e-07	1.83929e-07	-6.92660e-08	1.14663e-07	4.89428e-07	-1.54867e-07	3.34561e-07
2.458	1.83301e-07	-4.36304e-08	1.39670e-07	7.71938e-08	-1.44872e-08	6.27066e-08	1.28927e-07	-1.09651e-08	1.17962e-07	2.72934e-07	-1.92011e-08	2.53733e-07	3.33301e-07	-1.00595e-07	2.32706e-07	2.23404e-07	-4.11817e-08	1.82222e-07	1.85529e-07	-6.98684e-08	1.15660e-07	4.93039e-07	-1.56009e-07	3.37029e-07
2.482	1.85147e-07	-4.40700e-08	1.41077e-07	7.80145e-08	-1.46412e-08	6.33733e-08	1.30004e-07	-1.10567e-08	1.18948e-07	2.76667e-07	-1.94637e-08	2.57203e-07	3.36591e-07	-1.01588e-07	2.35003e-07	2.25244e-07	-4.15209e-08	1.83723e-07	1.87131e-07	-7.04720e-08	1.16659e-07	4.96648e-07	-1.57152e-07	3.39497e-07
2.507	1.87001e-07	-4.45112e-08	1.42490e-07	7.88392e-08	-1.47960e-08	6.40432e-08	1.31084e-07	-1.11485e-08	1.19935e-07	2.80424e-07	-1.97280e-08	2.60696e-07	3.39891e-07	-1.02584e-07	2.37307e-07	2.27087e-07	-4.18606e-08	1.85226e-07	1.88737e-07	-7.10766e-08	1.17660e-07	5.00256e-07	-1.58293e-07	3.41963e-07
2.531	1.88861e-07	-4.49540e-08	1.43907e-07	7.96678e-08	-1.49515e-08	6.47163e-08	1.32165e-07	-1.12404e-08	1.20924e-07	2.84206e-07	-1.99940e-08	2.64212e-07	3.43202e-07	-1.03583e-07	2.39619e-07	2.28932e-07	-4.22007e-08	1.86731e-07	1.90345e-07	-7.16823e-08	1.18663e-07	5.03862e-07	-1.59434e-07	3.44428e-07
2.556	1.90728e-07	-4.53985e-08	1.45330e-07	8.05003e-08	-1.51077e-08	6.53926e-08	1.33247e-07	-1.13325e-08	1.21915e-07	2.88012e-07	-2.02618e-08	2.67750e-07	3.46524e-07	-1.04586e-07	2.41938e-07	2.30780e-07	-4.25413e-08	1.88238e-07	1.91956e-07	-7.22891e-08	1.19667e-07	5.07466e-07	-1.60574e-07	3.46891e-07
2.580	1.92603e-07	-4.58446e-08	1.46758e-07	8.13367e-08	-1.52647e-08	6.60720e-08	1.34332e-07	-1.14248e-08	1.22907e-07	2.91842e-07	-2.05312e-08	2.71311e-07	3.49855e-07	-1.05591e-07	2.44264e-07	2.32630e-07	-4.28824e-08	1.89747e-07	1.93571e-07	-7.28969e-08	1.20674e-07	5.11068e-07	-1.61714e-07	3.49354e-07
2.605	1.94484e-07	-4.62923e-08	1.48191e-07	8.21770e-08	-1.54224e-08	6.67546e-08	1.35418e-07	-1.15171e-08	1.23901e-07	2.95696e-07	-2.08024e-08	2.74894e-07	3.53197e-07	-1.06600e-07	2.46597e-07	2.34482e-07	-4.32239e-08	1.91258e-07	1.95187e-07	-7.35059e-08	1.21682e-07	5.14668e-07	-1.62853e-07	3.51815e-07
2.630	1.96371e-07	-4.67416e-08	1.49630e-07	8.30212e-08	-1.55808e-08	6.74404e-08	1.36506e-07	-1.16097e-08	1.24896e-07	2.99575e-07	-2.10752e-08	2.78499e-07	3.56549e-07	-1.07612e-07	2.48937e-07	2.36337e-07	-4.35658e-08	1.92771e-07	1.96807e-07	-7.41158e-08	1.22691e-07	5.18266e-07	-1.63992e-07	3.54274e-07
2.654	1.98266e-07	-4.71926e-08	1.51073e-07	8.38692e-08	-1.57400e-08	6.81293e-08	1.37595e-07	-1.17023e-08	1.25893e-07	3.03477e-07	-2.13498e-08	2.82128e-07	3.59911e-07	-1.08626e-07	2.51285e-07	2.38194e-07	-4.39082e-08	1.94286e-07	1.98430e-07	-7.47269e-08	1.23703e-07	5.21862e-07	-1.65130e-07	3.56732e-07
2.679	2.00167e-07	-4.76451e-08	1.52522e-07	8.47212e-08	-1.58999e-08	6.88213e-08	1.38686e-07	-1.17951e-08	1.26891e-07	3.07404e-07	-2.16261e-08	2.85778e-07	3.63283e-07	-1.09644e-07	2.53639e-07	2.40054e-07	-4.42510e-08	1.95803e-07	2.00055e-07	-7.53389e-08	1.24716e-07	5.25456e-07	-1.66267e-07	3.59189e-07
2.703	2.02075e-07	-4.80993e-08	1.53976e-07	8.55769e-08	-1.60605e-08	6.95165e-08	1.39779e-07	-1.18881e-08	1.27891e-07	3.11355e-07	-2.19040e-08	2.89451e-07	3.66665e-07	-1.10665e-07	2.56001e-07	2.41916e-07	-4.45942e-08	1.97322e-07	2.01683e-07	-7.59520e-08	1.25731e-07	5.29047e-07	-1.67403e-07	3.61644e-07
2.728	2.03990e-07	-4.85550e-08	1.55435e-07	8.64366e-08	-1.62218e-08	7.02148e-08	1.40874e-07	-1.19812e-08	1.28893e-07	3.15330e-07	-2.21836e-08	2.93147e-07	3.70057e-07	-1.11689e-07	2.58369e-07	2.43780e-07	-4.49378e-08	1.98842e-07	2.03314e-07	-7.65661e-08	1.26747e-07	5.32636e-07	-1.68539e-07	3.64097e-07
2.753	2.05911e-07	-4.90124e-08	1.56899e-07	8.73000e-08	-1.63839e-08	7.09162e-08	1.41970e-07	-1.20744e-08	1.29896e-07	3.19329e-07	-2.24650e-08	2.96864e-07	3.73459e-07	-1.12715e-07	2.60744e-07	2.45647e-07	-4.52819e-08	2.00365e-07	2.04947e-07	-7.71811e-08	1.27766e-07	5.36223e-07	-1.69674e-07	3.66549e-07
2.777	2.07839e-07	-4.94713e-08	1.58368e-07	8.81674e-08	-1.65466e-08	7.16207e-08	1.43068e-07	-1.21677e-08	1.30900e-07	3.23352e-07	-2.27480e-08	3.00604e-07	3.76871e-07	-1.13745e-07	2.63126e-07	2.47516e-07	-4.56264e-08	2.01889e-07	2.06583e-07	-7.77972e-08	1.28786e-07	5.39807e-07	-1.70808e-07	3.68999e-07
2.802	2.09774e-07	-4.99318e-08	1.59842e-07	8.90385e-08	-1.67101e-08	7.23284e-08	1.44167e-07	-1.22612e-08	1.31906e-07	3.27399e-07	-2.30327e-08	3.04366e-07	3.80292e-07	-1.14778e-07	2.65515e-07	2.49386e-07	-4.59713e-08	2.03415e-07	2.08221e-07	-7.84143e-08	1.29807e-07	5.43388e-07	-1.71941e-07	3.71447e-07
2.826	2.11715e-07	-5.03938e-08	1.61321e-07	8.99135e-08	-1.68743e-08	7.30391e-08	1.45268e-07	-1.23549e-08	1.32913e-07	3.31469e-07	-2.33190e-08	3.08150e-07	3.83723e-07	-1.15813e-07	2.67910e-07	2.51260e-07	-4.63165e-08	2.04943e-07	2.09862e-07	-7.90323e-08	1.30830e-07	5.46967e-07	-1.73074e-07	3.73894e-07
2.851	2.13663e-07	-5.08574e-08	1.62805e-07	9.07922e-08	-1.70392e-08	7.37530e-08	1.46370e-07	-1.24486e-08	1.33922e-07	3.35563e-07	-2.36070e-08	3.11956e-07	3.87164e-07	-1.16851e-07	2.70312e-07	2.53135e-07	-4.66622e-08	2.06473e-07	2.11506e-07	-7.96513e-08	1.31855e-07	5.50544e-07	-1.74205e-07	3.76338e-07
2.875	2.15617e-07	-5.13226e-08	1.64294e-07	9.16748e-08	-1.72049e-08	7.44699e-08	1.47474e-07	-1.25425e-08	1.34932e-07	3.39681e-07	-2.38967e-08	3.15784e-07	3.90614e-07	-1.17893e-07	2.72721e-07	2.55012e-07	-4.70083e-08	2.08004e-07	2.13152e-07	-8.02712e-08	1.32881e-07	5.54117e-07	-1.75336e-07	3.78781e-07
2.900	2.17578e-07	-5.17893e-08	1.65788e-07	9.25612e-08	-1.73712e-08	7.51899e-08	1.48580e-07	-1.26365e-08	1.35943e-07	3.43823e-07	-2.41881e-08	3.19635e-07	3.94073e-07	-1.18937e-07	2.75136e-07	2.56892e-07	-4.73547e-08	2.09537e-07	2.14801e-07	-8.08921e-08	1.33909e-07	5.57688e-07	-1.76466e-07	3.81222e-07
2.925	2.19545e-07	-5.22575e-08	1.67287e-07	9.34513e-08	-1.75383e-08	7.59130e-08	1.49687e-07	-1.27307e-08	1.36956e-07	3.47988e-07	-2.44811e-08	3.23507e-07	3.97542e-07	-1.19984e-07	2.77558e-07	2.58773e-07	-4.77016e-08	2.11072e-07	2.16452e-07	-8.15139e-08	1.34938e-07	5.61256e-07	-1.77595e-07	3.83661e-07
2.949	2.21518e-07	-5.27273e-08	1.68791e-07	9.43452e-08	-1.77060e-08	7.66392e-08	1.50795e-07	-1.28249e-08	1.37970e-07	3.52177e-07	-2.47758e-08	3.27401e-07	4.01020e-07	-1.21033e-07	2.79986e-07	2.60657e-07	-4.80488e-08	2.12608e-07	2.18106e-07	-8.21366e-08	1.35969e-07	5.64820e-07	-1.78723e-07	3.86097e-07
2.974	2.23498e-07	-5.31985e-08	1.70300e-07	9.52429e-08	-1.78745e-08	7.73684e-08	1.51905e-07	-1.29193e-08	1.38986e-07	3.56389e-07	-2.50721e-08	3.31317e-07	4.04507e-07	-1.22086e-07	2.82421e-07	2.62542e-07	-4.83964e-08	2.14146e-07	2.19762e-07	-8.27602e-08	1.37001e-07	5.68382e-07	-1.79850e-07	3.88532e-07
2.998	2.25485e-07	-5.36713e-08	1.71813e-07	9.61443e-08	-1.80437e-08	7.81006e-08	1.53016e-07	-1.30139e-08	1.40003e-07	3.60624e-07	-2.53701e-08	3.35254e-07	4.08003e-07	-1.23141e-07	2.84862e-07	2.64430e-07	-4.87443e-08	2.15685e-07	2.21420e-07	-8.33848e-08	1.38035e-07	5.71941e-07	-1.80976e-07	3.90965e-07
3.023	2.27477e-07	-5.41456e-08	1.73332e-07	9.70494e-08	-1.82136e-08	7.88359e-08	1.54129e-07	-1.31085e-08	1.41021e-07	3.64883e-07	-2.56697e-08	3.39214e-07	4.11509e-07	-1.24199e-07	2.87310e-07	2.66319e-07	-4.90926e-08	2.17227e-07	2.23081e-07	-8.40102e-08	1.39070e-07	5.75496e-07	-1.82101e-07	3.93395e-07
3.047	2.29476e-07	-5.46214e-08	1.74855e-07	9.79583e-08	-1.83841e-08	7.95742e-08	1.55243e-07	-1.32033e-08	1.42040e-07	3.69166e-07	-2.59710e-08	3.43195e-07	4.15023e-07	-1.25260e-07	2.89763e-07	2.68211e-07	-4.94413e-08	2.18769e-07	2.24744e-07	-8.46365e-08	1.40107e-07	5.79048e-07	-1.83225e-07	3.95823e-07
3.072	2.31481e-07	-5.50987e-08	1.76383e-07	9.88709e-08	-1.85554e-08	8.03155e-08	1.56359e-07	-1.32982e-08	1.43061e-07	3.73471e-07	-2.62739e-08	3.47197e-07	4.18547e-07	-1.26323e-07	2.92223e-07	2.70104e-07	-4.97903e-08	2.20314e-07	2.26409e-07	-8.52636e-08	1.41145e-07	5.82597e-07	-1.84348e-07	3.98249e-07
3.097	2.33493e-07	-5.55775e-08	1.77915e-07	9.97872e-08	-1.87274e-08	8.10598e-08	1.57476e-07	-1.33932e-08	1.44083e-07	3.77800e-07	-2.65784e-08	3.51221e-07	4.22079e-07	-1.27389e-07	2.94689e-07	2.71999e-07	-5.01396e-08	2.21859e-07	2.28077e-07	-8.58916e-08	1.42185e-07	5.86142e-07	-1.85470e-07	4.00673e-07
3.121	2.35510e-07	-5.60577e-08	1.79452e-07	1.00707e-07	-1.89000e-08	8.18072e-08	1.58594e-07	-1.34883e-08	1.45106e-07	3.82151e-07	-2.68845e-08	3.55267e-07	4.25620e-07	-1.28458e-07	2.97162e-07	2.73896e-07	-5.04893e-08	2.23407e-07	2.29746e-07	-8.65204e-08	1.43226e-07	5.89684e-07	-1.86590e-07	4.03094e-07
3.146	2.37534e-07	-5.65394e-08	1.80994e-07	1.01631e-07	-1.90734e-08	8.25575e-08	1.59714e-07	-1.35835e-08	1.46131e-07	3.86526e-07	-2.71923e-08	3.59334e-07	4.29169e-07	-1.29529e-07	2.99640e-07	2.75795e-07	-5.08393e-08	2.24956e-07	2.31418e-07	-8.71501e-08	1.44268e-07	5.93222e-07	-1.87710e-07	4.05513e-07
3.170	2.39564e-07	-5.70226e-08	1.82541e-07	1.02558e-07	-1.92474e-08	8.33108e-08	1.60835e-07	-1.36788e-08	1.47156e-07	3.90924e-07	-2.75017e-08	3.63422e-07	4.32728e-07	-1.30603e-07	3.02124e-07	2.77695e-07	-5.11897e-08	2.26506e-07	2.33093e-07	-8.77806e-08	1.45312e-07	5.96757e-07	-1.88828e-07	4.07929e-07
3.195	2.41600e-07	-5.75072e-08	1.84092e-07	1.03489e-07	-1.94221e-08	8.40670e-08	1.61957e-07	-1.37743e-08	1.48183e-07	3.95344e-07	-2.78127e-08	3.67532e-07	4.36295e-07	-1.31680e-07	3.04615e-07	2.79598e-07	-5.15403e-08	2.28057e-07	2.34769e-07	-8.84119e-08	1.46357e-07	6.00288e-07	-1.89946e-07	4.10342e-07
3.219	2.43642e-07	-5.79932e-08	1.85648e-07	1.04424e-07	-1.95975e-08	8.48262e-08	1.63081e-07	-1.38699e-08	1.49211e-07	3.99788e-07	-2.81253e-08	3.71663e-07	4.39870e-07	-1.32759e-07	3.07111e-07	2.81502e-07	-5.18913e-08	2.29610e-07	2.36447e-07	-8.90440e-08	1.47403e-07	6.03815e-07	-1.91062e-07	4.12754e-07
3.244	2.45690e-07	-5.84807e-08	1.87209e-07	1.05362e-07	-1.97736e-08	8.55884e-08	1.64206e-07	-1.39655e-08	1.50240e-07	4.04254e-07	-2.84395e-08	3.75815e-07	4.43454e-07	-1.33841e-07	3.09613e-07	2.83408e-07	-5.22426e-08	2.31165e-07	2.38128e-07	-8.96769e-08	1.48451e-07	6.07339e-07	-1.92177e-07	4.15162e-07
3.269	2.47743e-07	-5.89696e-08	1.88774e-07	1.06304e-07	-1.99504e-08	8.63535e-08	1.65332e-07	-1.40613e-08	1.51271e-07	4.08743e-07	-2.87553e-08	3.79988e-07	4.47046e-07	-1.34925e-07	3.12121e-07	2.85315e-07	-5.25942e-08	2.32721e-07	2.39811e-07	-9.03105e-08	1.49500e-07	6.10858e-07	-1.93290e-07	4.17568e-07
3.293	2.49803e-07	-5.94599e-08	1.90343e-07	1.07249e-07	-2.01278e-08	8.71215e-08	1.66459e-07	-1.41572e-08	1.52302e-07	4.13254e-07	-2.90727e-08	3.84182e-07	4.50646e-07	-1.36011e-07	3.14635e-07	2.87224e-07	-5.29461e-08	2.34278e-07	2.41495e-07	-9.09449e-08	1.50550e-07	6.14374e-07	-1.94403e-07	4.19971e-07
3.318	2.51869e-07	-5.99516e-08	1.91918e-07	1.08198e-07	-2.03059e-08	8.78924e-08	1.67588e-07	-1.42532e-08	1.53335e-07	4.17788e-07	-2.93916e-08	3.88397e-07	4.54255e-07	-1.37101e-07	3.17154e-07	2.89135e-07	-5.32983e-08	2.35836e-07	2.43182e-07	-9.15801e-08	1.51602e-07	6.17885e-07	-1.95514e-07	4.22371e-07
3.342	2.53941e-07	-6.04447e-08	1.93496e-07	1.09151e-07	-2.04847e-08	8.86662e-08	1.68718e-07	-1.43492e-08	1.54368e-07	4.22345e-07	-2.97122e-08	3.92633e-07	4.57871e-07	-1.38192e-07	3.19679e-07	2.91047e-07	-5.36508e-08	2.37396e-07	2.44870e-07	-9.22160e-08	1.52654e-07	6.21393e-07	-1.96624e-07	4.24769e-07
3.367	2.56018e-07	-6.09392e-08	1.95079e-07	1.10107e-07	-2.06641e-08	8.94429e-08	1.69849e-07	-1.44454e-08	1.55403e-07	4.26924e-07	-3.00343e-08	3.96889e-07	4.61496e-07	-1.39286e-07	3.22210e-07	2.92960e-07	-5.40036e-08	2.38957e-07	2.46561e-07	-9.28526e-08	1.53708e-07	6.24896e-07	-1.97732e-07	4.27164e-07
3.391	2.58101e-07	-6.14350e-08	1.96666e-07	1.11067e-07	-2.08442e-08	9.02224e-08	1.70981e-07	-1.45417e-08	1.56439e-07	4.31525e-07	-3.03580e-08	4.01167e-07	4.65128e-07	-1.40382e-07	3.24746e-07	2.94876e-07	-5.43566e-08	2.40519e-07	2.48253e-07	-9.34900e-08	1.54763e-07	6.28394e-07	-1.98839e-07	4.29555e-07
3.416	2.60190e-07	-6.19323e-08	1.98258e-07	1.12030e-07	-2.10250e-08	9.10049e-08	1.72114e-07	-1.46381e-08	1.57476e-07	4.36148e-07	-3.06833e-08	4.05465e-07	4.68769e-07	-1.41481e-07	3.27288e-07	2.96792e-07	-5.47099e-08	2.42082e-07	2.49948e-07	-9.41280e-08	1.55820e-07	6.31889e-07	-1.99945e-07	4.31944e-07
3.441	2.62285e-07	-6.24308e-08	1.99854e-07	1.12997e-07	-2.12064e-08	9.17901e-08	1.73248e-07	-1.47346e-08	1.58514e-07	4.40794e-07	-3.10101e-08	4.09784e-07	4.72417e-07	-1.42582e-07	3.29835e-07	2.98710e-07	-5.50635e-08	2.43647e-07	2.51644e-07	-9.47668e-08	1.56877e-07	6.35379e-07	-2.01049e-07	4.34330e-07
3.465	2.64385e-07	-6.29308e-08	2.01455e-07	1.13967e-07	-2.13885e-08	9.25782e-08	1.74384e-07	-1.48311e-08	1.59552e-07	4.45462e-07	-3.13385e-08	4.14123e-07	4.76073e-07	-1.43686e-07	3.32387e-07	3.00630e-07	-5.54173e-08	2.45212e-07	2.53342e-07	-9.54062e-08	1.57935e-07	6.38865e-07	-2.02152e-07	4.36712e-07
3.490	2.66491e-07	-6.34320e-08	2.03059e-07	1.14940e-07	-2.15712e-08	9.33692e-08	1.75520e-07	-1.49278e-08	1.60592e-07	4.50151e-07	-3.16684e-08	4.18483e-07	4.79736e-07	-1.44791e-07	3.34945e-07	3.02551e-07	-5.57714e-08	2.46779e-07	2.55041e-07	-9.60463e-08	1.58995e-07	6.42346e-07	-2.03254e-07	4.39092e-07
3.514	2.68603e-07	-6.39346e-08	2.04668e-07	1.15917e-07	-2.17546e-08	9.41629e-08	1.76658e-07	-1.50245e-08	1.61633e-07	4.54863e-07	-3.19998e-08	4.22863e-07	4.83407e-07	-1.45899e-07	3.37508e-07	3.04473e-07	-5.61257e-08	2.48347e-07	2.56743e-07	-9.66870e-08	1.60056e-07	6.45822e-07	-2.04354e-07	4.41468e-07
3.539	2.70720e-07	-6.44386e-08	2.06281e-07	1.16898e-07	-2.19386e-08	9.49594e-08	1.77796e-07	-1.51213e-08	1.62675e-07	4.59596e-07	-3.23328e-08	4.27263e-07	4.87086e-07	-1.47009e-07	3.40076e-07	3.06396e-07	-5.64803e-08	2.49916e-07	2.58446e-07	-9.73284e-08	1.61117e-07	6.49294e-07	-2.05452e-07	4.43841e-07
3.564	2.72842e-07	-6.49438e-08	2.07899e-07	1.17882e-07	-2.21233e-08	9.57587e-08	1.78936e-07	-1.52183e-08	1.63717e-07	4.64351e-07	-3.26673e-08	4.31684e-07	4.90771e-07	-1.48122e-07	3.42650e-07	3.08321e-07	-5.68351e-08	2.51486e-07	2.60151e-07	-9.79705e-08	1.62180e-07	6.52760e-07	-2.06549e-07	4.46211e-07
3.588	2.74970e-07	-6.54503e-08	2.09520e-07	1.18869e-07	-2.23086e-08	9.65608e-08	1.80076e-07	-1.53153e-08	1.64761e-07	4.69128e-07	-3.30034e-08	4.36124e-07	4.94464e-07	-1.49236e-07	3.45228e-07	3.10247e-07	-5.71902e-08	2.53057e-07	2.61857e-07	-9.86131e-08	1.63244e-07	6.56222e-07	-2.07645e-07	4.48578e-07
3.613	2.77104e-07	-6.59581e-08	2.11146e-07	1.19860e-07	-2.24945e-08	9.73656e-08	1.81218e-07	-1.54123e-08	1.65805e-07	4.73926e-07	-3.33409e-08	4.40585e-07	4.98165e-07	-1.50353e-07	3.47812e-07	3.12174e-07	-5.75454e-08	2.54629e-07	2.63565e-07	-9.92563e-08	1.64309e-07	6.59679e-07	-2.08739e-07	4.50941e-07
3.637	2.79243e-07	-6.64672e-08	2.12775e-07	1.20854e-07	-2.26811e-08	9.81731e-08	1.82360e-07	-1.55095e-08	1.66851e-07	4.78746e-07	-3.36800e-08	4.45066e-07	5.01872e-07	-1.51472e-07	3.50400e-07	3.14103e-07	-5.79009e-08	2.56202e-07	2.65275e-07	-9.99002e-08	1.65375e-07	6.63132e-07	-2.09831e-07	4.53301e-07
3.662	2.81387e-07	-6.69776e-08	2.14409e-07	1.21852e-07	-2.28683e-08	9.89834e-08	1.83503e-07	-1.56067e-08	1.67897e-07	4.83587e-07	-3.40206e-08	4.49566e-07	5.05587e-07	-1.52593e-07	3.52993e-07	3.16032e-07	-5.82566e-08	2.57776e-07	2.66986e-07	-1.00545e-07	1.66441e-07	6.66579e-07	-2.10922e-07	4.55657e-07
3.686	2.83536e-07	-6.74892e-08	2.16047e-07	1.22852e-07	-2.30561e-08	9.97964e-08	1.84648e-07	-1.57041e-08	1.68944e-07	4.88450e-07	-3.43627e-08	4.54087e-07	5.09308e-07	-1.53716e-07	3.55592e-07	3.17963e-07	-5.86125e-08	2.59350e-07	2.68699e-07	-1.01190e-07	1.67509e-07	6.70020e-07	-2.12011e-07	4.58010e-07
3.711	2.85691e-07	-6.80021e-08	2.17689e-07	1.23857e-07	-2.32445e-08	1.00612e-07	1.85793e-07	-1.58015e-08	1.69991e-07	4.93333e-07	-3.47062e-08	4.58627e-07	5.13036e-07	-1.54842e-07	3.58195e-07	3.19895e-07	-5.89686e-08	2.60926e-07	2.70413e-07	-1.01835e-07	1.68578e-07	6.73457e-07	-2.13098e-07	4.60359e-07
3.736	2.87851e-07	-6.85161e-08	2.19335e-07	1.24864e-07	-2.34336e-08	1.01430e-07	1.86939e-07	-1.58989e-08	1.71040e-07	4.98238e-07	-3.50513e-08	4.63187e-07	5.16771e-07	-1.55969e-07	3.60802e-07	3.21827e-07	-5.93248e-08	2.62503e-07	2.72129e-07	-1.02481e-07	1.69647e-07	6.76888e-07	-2.14184e-07	4.62705e-07
3.760	2.90016e-07	-6.90315e-08	2.20984e-07	1.25875e-07	-2.36233e-08	1.02251e-07	1.88086e-07	-1.59965e-08	1.72089e-07	5.03164e-07	-3.53978e-08	4.67766e-07	5.20513e-07	-1.57098e-07	3.63415e-07	3.23761e-07	-5.96813e-08	2.64080e-07	2.73846e-07	-1.03128e-07	1.70718e-07	6.80314e-07	-2.15268e-07	4.65046e-07
3.785	2.92186e-07	-6.95480e-08	2.22638e-07	1.26888e-07	-2.38135e-08	1.03075e-07	1.89233e-07	-1.60941e-08	1.73139e-07	5.08110e-07	-3.57458e-08	4.72365e-07	5.24262e-07	-1.58230e-07	3.66032e-07	3.25696e-07	-6.00379e-08	2.65658e-07	2.75564e-07	-1.03775e-07	1.71789e-07	6.83735e-07	-2.16350e-07	4.67385e-07
3.809	2.94361e-07	-7.00658e-08	2.24295e-07	1.27906e-07	-2.40044e-08	1.03901e-07	1.90382e-07	-1.61917e-08	1.74190e-07	5.13078e-07	-3.60953e-08	4.76983e-07	5.28016e-07	-1.59363e-07	3.68654e-07	3.27632e-07	-6.03948e-08	2.67237e-07	2.77284e-07	-1.04423e-07	1.72861e-07	6.87150e-07	-2.17431e-07	4.69719e-07
3.834	2.96541e-07	-7.05847e-08	2.25956e-07	1.28926e-07	-2.41959e-08	1.04730e-07	1.91531e-07	-1.62895e-08	1.75241e-07	5.18066e-07	-3.64462e-08	4.81620e-07	5.31778e-07	-1.60498e-07	3.71280e-07	3.29568e-07	-6.07517e-08	2.68816e-07	2.79005e-07	-1.05071e-07	1.73934e-07	6.90559e-07	-2.18510e-07	4.72050e-07
3.858	2.98726e-07	-7.11048e-08	2.27621e-07	1.29950e-07	-2.43880e-08	1.05561e-07	1.92681e-07	-1.63873e-08	1.76293e-07	5.23075e-07	-3.67986e-08	4.86277e-07	5.35546e-07	-1.61635e-07	3.73910e-07	3.31506e-07	-6.11089e-08	2.70397e-07	2.80727e-07	-1.05719e-07	1.75008e-07	6.93963e-07	-2.19587e-07	4.74376e-07
3.883	3.00916e-07	-7.16261e-08	2.29290e-07	1.30976e-07	-2.45807e-08	1.06396e-07	1.93831e-07	-1.64851e-08	1.77346e-07	5.28105e-07	-3.71524e-08	4.90952e-07	5.39319e-07	-1.62774e-07	3.76545e-07	3.33444e-07	-6.14662e-08	2.71978e-07	2.82451e-07	-1.06368e-07	1.76082e-07	6.97361e-07	-2.20662e-07	4.76699e-07
3.908	3.03111e-07	-7.21485e-08	2.30963e-07	1.32006e-07	-2.47740e-08	1.07232e-07	1.94983e-07	-1.65831e-08	1.78400e-07	5.33155e-07	-3.75077e-08	4.95647e-07	5.43100e-07	-1.63915e-07	3.79184e-07	3.35383e-07	-6.18236e-08	2.73559e-07	2.84175e-07	-1.07018e-07	1.77158e-07	7.00753e-07	-2.21735e-07	4.79018e-07
3.932	3.05311e-07	-7.26721e-08	2.32639e-07	1.33039e-07	-2.49678e-08	1.08071e-07	1.96135e-07	-1.66810e-08	1.79454e-07	5.38225e-07	-3.78644e-08	5.00360e-07	5.46886e-07	-1.65058e-07	3.81828e-07	3.37323e-07	-6.21812e-08	2.75142e-07	2.85901e-07	-1.07668e-07	1.78233e-07	7.04140e-07	-2.22807e-07	4.81333e-07
3.957	3.07515e-07	-7.31969e-08	2.34319e-07	1.34075e-07	-2.51623e-08	1.08913e-07	1.97287e-07	-1.67791e-08	1.80508e-07	5.43315e-07	-3.82225e-08	5.05093e-07	5.50678e-07	-1.66202e-07	3.84476e-07	3.39263e-07	-6.25389e-08	2.76724e-07	2.87628e-07	-1.08318e-07	1.79310e-07	7.07520e-07	-2.23876e-07	4.83644e-07
3.981	3.09725e-07	-7.37227e-08	2.36002e-07	1.35114e-07	-2.53573e-08	1.09757e-07	1.98441e-07	-1.68772e-08	1.81564e-07	5.48426e-07	-3.85820e-08	5.09844e-07	5.54476e-07	-1.67349e-07	3.87127e-07	3.41205e-07	-6.28968e-08	2.78308e-07	2.89357e-07	-1.08969e-07	1.80387e-07	7.10894e-07	-2.24944e-07	4.85950e-07
4.006	3.11939e-07	-7.42497e-08	2.37689e-07	1.36156e-07	-2.55529e-08	1.10604e-07	1.99595e-07	-1.69753e-08	1.82619e-07	5.53557e-07	-3.89430e-08	5.14614e-07	5.58280e-07	-1.68497e-07	3.89783e-07	3.43146e-07	-6.32547e-08	2.79892e-07	2.91086e-07	-1.09620e-07	1.81465e-07	7.14263e-07	-2.26010e-07	4.88253e-07
4.030	3.14157e-07	-7.47778e-08	2.39379e-07	1.37202e-07	-2.57491e-08	1.11453e-07	2.00749e-07	-1.70735e-08	1.83676e-07	5.58707e-07	-3.93053e-08	5.19402e-07	5.62090e-07	-1.69647e-07	3.92443e-07	3.45089e-07	-6.36128e-08	2.81476e-07	2.92816e-07	-1.10272e-07	1.82544e-07	7.17625e-07	-2.27074e-07	4.90551e-07
4.055	3.16380e-07	-7.53069e-08	2.41073e-07	1.38250e-07	-2.59458e-08	1.12304e-07	2.01904e-07	-1.71717e-08	1.84733e-07	5.63877e-07	-3.96691e-08	5.24208e-07	5.65905e-07	-1.70798e-07	3.95107e-07	3.47032e-07	-6.39710e-08	2.83061e-07	2.94547e-07	-1.10924e-07	1.83623e-07	7.20981e-07	-2.28136e-07	4.92845e-07
4.080	3.18608e-07	-7.58372e-08	2.42771e-07	1.39301e-07	-2.61431e-08	1.13158e-07	2.03060e-07	-1.72700e-08	1.85790e-07	5.69067e-07	-4.00342e-08	5.29033e-07	5.69726e-07	-1.71951e-07	3.97775e-07	3.48976e-07	-6.43293e-08	2.84646e-07	2.96280e-07	-1.11576e-07	1.84703e-07	7.24330e-07	-2.29196e-07	4.95135e-07
4.104	3.20840e-07	-7.63685e-08	2.44472e-07	1.40355e-07	-2.63409e-08	1.14015e-07	2.04216e-07	-1.73683e-08	1.86848e-07	5.74277e-07	-4.04007e-08	5.33876e-07	5.73553e-07	-1.73106e-07	4.00446e-07	3.50920e-07	-6.46876e-08	2.86232e-07	2.98013e-07	-1.12229e-07	1.85784e-07	7.27673e-07	-2.30253e-07	4.97420e-07
4.129	3.23077e-07	-7.69008e-08	2.46176e-07	1.41413e-07	-2.65393e-08	1.14873e-07	2.05373e-07	-1.74667e-08	1.87906e-07	5.79506e-07	-4.07686e-08	5.38738e-07	5.77384e-07	-1.74263e-07	4.03121e-07	3.52864e-07	-6.50461e-08	2.87818e-07	2.99747e-07	-1.12882e-07	1.86865e-07	7.31010e-07	-2.31309e-07	4.99701e-07
4.153	3.25317e-07	-7.74342e-08	2.47883e-07	1.42473e-07	-2.67383e-08	1.15734e-07	2.06530e-07	-1.75651e-08	1.88964e-07	5.84755e-07	-4.11378e-08	5.43617e-07	5.81221e-07	-1.75421e-07	4.05800e-07	3.54809e-07	-6.54046e-08	2.89405e-07	3.01481e-07	-1.13535e-07	1.87946e-07	7.34340e-07	-2.32363e-07	5.01977e-07
4.178	3.27563e-07	-7.79687e-08	2.49594e-07	1.43536e-07	-2.69378e-08	1.16598e-07	2.07687e-07	-1.76635e-08	1.90024e-07	5.90023e-07	-4.15084e-08	5.48514e-07	5.85063e-07	-1.76580e-07	4.08483e-07	3.56755e-07	-6.57632e-08	2.90991e-07	3.03217e-07	-1.14189e-07	1.89028e-07	7.37664e-07	-2.33415e-07	5.04249e-07
4.202	3.29812e-07	-7.85041e-08	2.51308e-07	1.44602e-07	-2.71378e-08	1.17464e-07	2.08845e-07	-1.77620e-08	1.91083e-07	5.95310e-07	-4.18803e-08	5.53429e-07	5.88911e-07	-1.77742e-07	4.11169e-07	3.58700e-07	-6.61219e-08	2.92579e-07	3.04953e-07	-1.14843e-07	1.90111e-07	7.40981e-07	-2.34464e-07	5.06516e-07
4.227	3.32066e-07	-7.90406e-08	2.53025e-07	1.45670e-07	-2.73384e-08	1.18332e-07	2.10003e-07	-1.78605e-08	1.92143e-07	6.00616e-07	-4.22536e-08	5.58362e-07	5.92763e-07	-1.78904e-07	4.13859e-07	3.60647e-07	-6.64807e-08	2.94166e-07	3.06691e-07	-1.15497e-07	1.91194e-07	7.44291e-07	-2.35512e-07	5.08779e-07
4.252	3.34324e-07	-7.95780e-08	2.54746e-07	1.46742e-07	-2.75395e-08	1.19202e-07	2.11162e-07	-1.79591e-08	1.93203e-07	6.05940e-07	-4.26282e-08	5.63312e-07	5.96620e-07	-1.80068e-07	4.16552e-07	3.62593e-07	-6.68394e-08	2.95753e-07	3.08428e-07	-1.16151e-07	1.92277e-07	7.47594e-07	-2.36557e-07	5.11037e-07
4.276	3.36586e-07	-8.01164e-08	2.56469e-07	1.47816e-07	-2.77411e-08	1.20075e-07	2.12321e-07	-1.80576e-08	1.94263e-07	6.11284e-07	-4.30042e-08	5.68280e-07	6.00482e-07	-1.81234e-07	4.19248e-07	3.64539e-07	-6.71983e-08	2.97341e-07	3.10167e-07	-1.16806e-07	1.93361e-07	7.50890e-07	-2.37600e-07	5.13290e-07
4.301	3.38852e-07	-8.06558e-08	2.58196e-07	1.48893e-07	-2.79432e-08	1.20950e-07	2.13480e-07	-1.81562e-08	1.95324e-07	6.16647e-07	-4.33814e-08	5.73265e-07	6.04349e-07	-1.82401e-07	4.21948e-07	3.66486e-07	-6.75571e-08	2.98929e-07	3.11906e-07	-1.17461e-07	1.94445e-07	7.54180e-07	-2.38641e-07	5.15539e-07
4.325	3.41122e-07	-8.11962e-08	2.59926e-07	1.49973e-07	-2.81459e-08	1.21827e-07	2.14640e-07	-1.82549e-08	1.96385e-07	6.22028e-07	-4.37600e-08	5.78268e-07	6.08220e-07	-1.83569e-07	4.24651e-07	3.68433e-07	-6.79160e-08	3.00517e-07	3.13646e-07	-1.18116e-07	1.95529e-07	7.57462e-07	-2.39679e-07	5.17783e-07
4.350	3.43396e-07	-8.17374e-08	2.61659e-07	1.51055e-07	-2.83490e-08	1.22706e-07	2.15800e-07	-1.83535e-08	1.97446e-07	6.27427e-07	-4.41398e-08	5.83287e-07	6.12096e-07	-1.84739e-07	4.27357e-07	3.70380e-07	-6.82749e-08	3.02105e-07	3.15386e-07	-1.18772e-07	1.96614e-07	7.60737e-07	-2.40716e-07	5.20021e-07
4.375	3.45674e-07	-8.22796e-08	2.63394e-07	1.52141e-07	-2.85527e-08	1.23588e-07	2.16960e-07	-1.84522e-08	1.98508e-07	6.32845e-07	-4.45210e-08	5.88324e-07	6.15976e-07	-1.85910e-07	4.30066e-07	3.72327e-07	-6.86339e-08	3.03694e-07	3.17127e-07	-1.19427e-07	1.97700e-07	7.64005e-07	-2.41750e-07	5.22255e-07
4.399	3.47956e-07	-8.28228e-08	2.65133e-07	1.53228e-07	-2.87568e-08	1.24472e-07	2.18120e-07	-1.85509e-08	1.99569e-07	6.38281e-07	-4.49034e-08	5.93377e-07	6.19861e-07	-1.87083e-07	4.32778e-07	3.74275e-07	-6.89928e-08	3.05282e-07	3.18868e-07	-1.20083e-07	1.98785e-07	7.67266e-07	-2.42781e-07	5.24484e-07
4.424	3.50241e-07	-8.33668e-08	2.66875e-07	1.54319e-07	-2.89615e-08	1.25357e-07	2.19281e-07	-1.86496e-08	2.00631e-07	6.43735e-07	-4.52871e-08	5.98448e-07	6.23750e-07	-1.88257e-07	4.35493e-07	3.76222e-07	-6.93518e-08	3.06870e-07	3.20609e-07	-1.20739e-07	1.99871e-07	7.70519e-07	-2.43811e-07	5.26708e-07
4.448	3.52531e-07	-8.39117e-08	2.68619e-07	1.55412e-07	-2.91666e-08	1.26245e-07	2.20441e-07	-1.87483e-08	2.01693e-07	6.49207e-07	-4.56720e-08	6.03535e-07	6.27643e-07	-1.89431e-07	4.38211e-07	3.78169e-07	-6.97107e-08	3.08458e-07	3.22351e-07	-1.21395e-07	2.00957e-07	7.73765e-07	-2.44838e-07	5.28927e-07
4.473	3.54824e-07	-8.44575e-08	2.70366e-07	1.56508e-07	-2.93723e-08	1.27135e-07	2.21602e-07	-1.88470e-08	2.02755e-07	6.54697e-07	-4.60583e-08	6.08638e-07	6.31540e-07	-1.90608e-07	4.40932e-07	3.80116e-07	-7.00696e-08	3.10046e-07	3.24094e-07	-1.22051e-07	2.02043e-07	7.77003e-07	-2.45863e-07	5.31141e-07
4.497	3.57120e-07	-8.50041e-08	2.72116e-07	1.57606e-07	-2.95784e-08	1.28028e-07	2.22763e-07	-1.89457e-08	2.03817e-07	6.60204e-07	-4.64457e-08	6.13759e-07	6.35441e-07	-1.91785e-07	4.43656e-07	3.82063e-07	-7.04285e-08	3.11635e-07	3.25836e-07	-1.22707e-07	2.03129e-07	7.80234e-07	-2.46885e-07	5.33349e-07
4.522	3.59420e-07	-8.55516e-08	2.73869e-07	1.58707e-07	-2.97850e-08	1.28922e-07	2.23924e-07	-1.90445e-08	2.04879e-07	6.65729e-07	-4.68344e-08	6.18895e-07	6.39345e-07	-1.92964e-07	4.46382e-07	3.84010e-07	-7.07874e-08	3.13222e-07	3.27579e-07	-1.23363e-07	2.04216e-07	7.83457e-07	-2.47905e-07	5.35552e-07
4.547	3.61724e-07	-8.61000e-08	2.75624e-07	1.59810e-07	-2.99920e-08	1.29818e-07	2.25085e-07	-1.91432e-08	2.05942e-07	6.71272e-07	-4.72243e-08	6.24048e-07	6.43254e-07	-1.94143e-07	4.49111e-07	3.85956e-07	-7.11462e-08	3.14810e-07	3.29323e-07	-1.24020e-07	2.05303e-07	7.86673e-07	-2.48922e-07	5.37750e-07
4.571	3.64031e-07	-8.66491e-08	2.77382e-07	1.60916e-07	-3.01995e-08	1.30716e-07	2.26246e-07	-1.92420e-08	2.07004e-07	6.76832e-07	-4.76155e-08	6.29217e-07	6.47166e-07	-1.95324e-07	4.51842e-07	3.87903e-07	-7.15050e-08	3.16398e-07	3.31066e-07	-1.24676e-07	2.06389e-07	7.89880e-07	-2.49937e-07	5.39943e-07
4.596	3.66342e-07	-8.71991e-08	2.79143e-07	1.62024e-07	-3.04075e-08	1.31616e-07	2.27407e-07	-1.93407e-08	2.08066e-07	6.82409e-07	-4.80078e-08	6.34401e-07	6.51082e-07	-1.96506e-07	4.54576e-07	3.89849e-07	-7.18638e-08	3.17985e-07	3.32809e-07	-1.25333e-07	2.07476e-07	7.93080e-07	-2.50950e-07	5.42130e-07
4.620	3.68655e-07	-8.77498e-08	2.80906e-07	1.63134e-07	-3.06159e-08	1.32518e-07	2.28568e-07	-1.94395e-08	2.09129e-07	6.88003e-07	-4.84014e-08	6.39602e-07	6.55001e-07	-1.97689e-07	4.57313e-07	3.91795e-07	-7.22224e-08	3.19572e-07	3.34553e-07	-1.25990e-07	2.08563e-07	7.96272e-07	-2.51960e-07	5.44312e-07
4.645	3.70972e-07	-8.83014e-08	2.82671e-07	1.64247e-07	-3.08248e-08	1.33423e-07	2.29729e-07	-1.95382e-08	2.10191e-07	6.93615e-07	-4.87961e-08	6.44818e-07	6.58924e-07	-1.98873e-07	4.60051e-07	3.93740e-07	-7.25810e-08	3.21159e-07	3.36297e-07	-1.26646e-07	2.09650e-07	7.99456e-07	-2.52967e-07	5.46489e-07
4.669	3.73293e-07	-8.88536e-08	2.84439e-07	1.65363e-07	-3.10341e-08	1.34328e-07	2.30890e-07	-1.96369e-08	2.11253e-07	6.99243e-07	-4.91921e-08	6.50050e-07	6.62850e-07	-2.00057e-07	4.62792e-07	3.95685e-07	-7.29396e-08	3.22746e-07	3.38040e-07	-1.27303e-07	2.10737e-07	8.02632e-07	-2.53972e-07	5.48660e-07
4.694	3.75616e-07	-8.94067e-08	2.86210e-07	1.66480e-07	-3.12438e-08	1.35236e-07	2.32051e-07	-1.97357e-08	2.12315e-07	7.04887e-07	-4.95892e-08	6.55298e-07	6.66779e-07	-2.01243e-07	4.65535e-07	3.97630e-07	-7.32980e-08	3.24332e-07	3.39784e-07	-1.27960e-07	2.11824e-07	8.05799e-07	-2.54974e-07	5.50825e-07
4.719	3.77943e-07	-8.99605e-08	2.87982e-07	1.67600e-07	-3.14540e-08	1.36146e-07	2.33211e-07	-1.98344e-08	2.13377e-07	7.10548e-07	-4.99874e-08	6.60561e-07	6.70711e-07	-2.02430e-07	4.68281e-07	3.99574e-07	-7.36564e-08	3.25917e-07	3.41528e-07	-1.28616e-07	2.12912e-07	8.08959e-07	-2.55974e-07	5.52985e-07
4.743	3.80272e-07	-9.05150e-08	2.89757e-07	1.68722e-07	-3.16646e-08	1.37058e-07	2.34372e-07	-1.99331e-08	2.14439e-07	7.16226e-07	-5.03869e-08	6.65839e-07	6.74646e-07	-2.03618e-07	4.71028e-07	4.01517e-07	-7.40147e-08	3.27503e-07	3.43271e-07	-1.29273e-07	2.13998e-07	8.12110e-07	-2.56971e-07	5.55139e-07
4.768	3.82605e-07	-9.10702e-08	2.91535e-07	1.69846e-07	-3.18756e-08	1.37971e-07	2.35532e-07	-2.00317e-08	2.15501e-07	7.21920e-07	-5.07874e-08	6.71132e-07	6.78584e-07	-2.04806e-07	4.73777e-07	4.03460e-07	-7.43728e-08	3.29087e-07	3.45015e-07	-1.29930e-07	2.15085e-07	8.15253e-07	-2.57966e-07	5.57287e-07
4.792	3.84940e-07	-9.16261e-08	2.93314e-07	1.70973e-07	-3.20870e-08	1.38886e-07	2.36692e-07	-2.01304e-08	2.16562e-07	7.27630e-07	-5.11891e-08	6.76441e-07	6.82524e-07	-2.05995e-07	4.76529e-07	4.05403e-07	-7.47309e-08	3.30672e-07	3.46758e-07	-1.30586e-07	2.16172e-07	8.18387e-07	-2.58957e-07	5.59429e-07
4.817	3.87279e-07	-9.21826e-08	2.95096e-07	1.72102e-07	-3.22988e-08	1.39803e-07	2.37852e-07	-2.02291e-08	2.17623e-07	7.33356e-07	-5.15920e-08	6.81764e-07	6.86467e-07	-2.07186e-07	4.79282e-07	4.07344e-07	-7.50888e-08	3.32256e-07	3.48501e-07	-1.31243e-07	2.17259e-07	8.21513e-07	-2.59946e-07	5.61566e-07
4.841	3.89620e-07	-9.27399e-08	2.96880e-07	1.73233e-07	-3.25111e-08	1.40722e-07	2.39012e-07	-2.03277e-08	2.18684e-07	7.39098e-07	-5.19959e-08	6.87102e-07	6.90413e-07	-2.08377e-07	4.82037e-07	4.09285e-07	-7.54466e-08	3.33839e-07	3.50244e-07	-1.31899e-07	2.18345e-07	8.24630e-07	-2.60933e-07	5.63697e-07
4.866	3.91963e-07	-9.32978e-08	2.98666e-07	1.74366e-07	-3.27237e-08	1.41642e-07	2.40171e-07	-2.04263e-08	2.19745e-07	7.44855e-07	-5.24009e-08	6.92454e-07	6.94361e-07	-2.09568e-07	4.84793e-07	4.11226e-07	-7.58043e-08	3.35421e-07	3.51987e-07	-1.32555e-07	2.19432e-07	8.27738e-07	-2.61916e-07	5.65822e-07
4.891	3.94310e-07	-9.38563e-08	3.00454e-07	1.75500e-07	-3.29367e-08	1.42564e-07	2.41330e-07	-2.05248e-08	2.20805e-07	7.50628e-07	-5.28071e-08	6.97821e-07	6.98312e-07	-2.10760e-07	4.87551e-07	4.13165e-07	-7.61618e-08	3.37003e-07	3.53729e-07	-1.33211e-07	2.20518e-07	8.30838e-07	-2.62897e-07	5.67941e-07
4.915	3.96659e-07	-9.44154e-08	3.02244e-07	1.76638e-07	-3.31501e-08	1.43487e-07	2.42489e-07	-2.06234e-08	2.21865e-07	7.56417e-07	-5.32143e-08	7.03202e-07	7.02265e-07	-2.11954e-07	4.90311e-07	4.15104e-07	-7.65192e-08	3.38585e-07	3.55471e-07	-1.33867e-07	2.21604e-07	8.33929e-07	-2.63875e-07	5.70054e-07
4.940	3.99011e-07	-9.49752e-08	3.04035e-07	1.77777e-07	-3.33639e-08	1.44413e-07	2.43647e-07	-2.07219e-08	2.22925e-07	7.62220e-07	-5.36226e-08	7.08598e-07	7.06220e-07	-2.13147e-07	4.93073e-07	4.17042e-07	-7.68764e-08	3.40165e-07	3.57212e-07	-1.34523e-07	2.22689e-07	8.37011e-07	-2.64850e-07	5.72160e-07
4.964	4.01365e-07	-9.55355e-08	3.05829e-07	1.78918e-07	-3.35780e-08	1.45340e-07	2.44805e-07	-2.08203e-08	2.23984e-07	7.68039e-07	-5.40320e-08	7.14007e-07	7.10177e-07	-2.14341e-07	4.95835e-07	4.18978e-07	-7.72334e-08	3.41745e-07	3.58953e-07	-1.35179e-07	2.23774e-07	8.40084e-07	-2.65823e-07	5.74261e-07
4.989	4.03721e-07	-9.60964e-08	3.07625e-07	1.80060e-07	-3.37925e-08	1.46268e-07	2.45962e-07	-2.09188e-08	2.25043e-07	7.73873e-07	-5.44424e-08	7.19431e-07	7.14136e-07	-2.15536e-07	4.98599e-07	4.20914e-07	-7.75902e-08	3.43324e-07	3.60693e-07	-1.35834e-07	2.24859e-07	8.43148e-07	-2.66792e-07	5.76355e-07
5.014	4.06080e-07	-9.66579e-08	3.09422e-07	1.81205e-07	-3.40073e-08	1.47198e-07	2.47119e-07	-2.10172e-08	2.26102e-07	7.79722e-07	-5.48538e-08	7.24868e-07	7.18096e-07	-2.16732e-07	5.01365e-07	4.22849e-07	-7.79469e-08	3.44902e-07	3.62433e-07	-1.36489e-07	2.25944e-07	8.46203e-07	-2.67759e-07	5.78444e-07
5.038	4.08441e-07	-9.72199e-08	3.11221e-07	1.82352e-07	-3.42225e-08	1.48129e-07	2.48275e-07	-2.11155e-08	2.27160e-07	7.85585e-07	-5.52663e-08	7.30319e-07	7.22059e-07	-2.17928e-07	5.04131e-07	4.24783e-07	-7.83034e-08	3.46480e-07	3.64173e-07	-1.37144e-07	2.27028e-07	8.49248e-07	-2.68723e-07	5.80526e-07
5.063	4.10804e-07	-9.77824e-08	3.13022e-07	1.83500e-07	-3.44381e-08	1.49062e-07	2.49431e-07	-2.12138e-08	2.28217e-07	7.91463e-07	-5.56798e-08	7.35783e-07	7.26023e-07	-2.19124e-07	5.06899e-07	4.26716e-07	-7.86597e-08	3.48056e-07	3.65911e-07	-1.37799e-07	2.28112e-07	8.52285e-07	-2.69684e-07	5.82601e-07
5.087	4.13170e-07	-9.83454e-08	3.14824e-07	1.84651e-07	-3.46540e-08	1.49997e-07	2.50586e-07	-2.13121e-08	2.29274e-07	7.97355e-07	-5.60944e-08	7.41261e-07	7.29988e-07	-2.20321e-07	5.09668e-07	4.28647e-07	-7.90157e-08	3.49632e-07	3.67649e-07	-1.38453e-07	2.29196e-07	8.55312e-07	-2.70641e-07	5.84671e-07
5.112	4.15537e-07	-9.89090e-08	3.16628e-07	1.85803e-07	-3.48702e-08	1.50933e-07	2.51741e-07	-2.14103e-08	2.30331e-07	8.03262e-07	-5.65099e-08	7.46752e-07	7.33955e-07	-2.21518e-07	5.12437e-07	4.30578e-07	-7.93716e-08	3.51206e-07	3.69387e-07	-1.39108e-07	2.30279e-07	8.58330e-07	-2.71596e-07	5.86733e-07
5.136	4.17907e-07	-9.94730e-08	3.18434e-07	1.86957e-07	-3.50867e-08	1.51870e-07	2.52895e-07	-2.15084e-08	2.31387e-07	8.09183e-07	-5.69264e-08	7.52256e-07	7.37924e-07	-2.22716e-07	5.15208e-07	4.32507e-07	-7.97272e-08	3.52780e-07	3.71123e-07	-1.39762e-07	2.31361e-07	8.61338e-07	-2.72548e-07	5.88790e-07
5.161	4.20278e-07	-1.00037e-07	3.20241e-07	1.88112e-07	-3.53036e-08	1.52809e-07	2.54048e-07	-2.16065e-08	2.32442e-07	8.15117e-07	-5.73439e-08	7.57773e-07	7.41893e-07	-2.23914e-07	5.17979e-07	4.34435e-07	-8.00826e-08	3.54352e-07	3.72859e-07	-1.40415e-07	2.32443e-07	8.64337e-07	-2.73497e-07	5.90840e-07
5.186	4.22652e-07	-1.00602e-07	3.22049e-07	1.89269e-07	-3.55207e-08	1.53749e-07	2.55201e-07	-2.17046e-08	2.33497e-07	8.21066e-07	-5.77624e-08	7.63303e-07	7.45864e-07	-2.25112e-07	5.20751e-07	4.36361e-07	-8.04377e-08	3.55924e-07	3.74594e-07	-1.41069e-07	2.33525e-07	8.67326e-07	-2.74443e-07	5.92883e-07
5.210	4.25027e-07	-1.01168e-07	3.23859e-07	1.90428e-07	-3.57382e-08	1.54690e-07	2.56353e-07	-2.18025e-08	2.34551e-07	8.27028e-07	-5.81818e-08	7.68846e-07	7.49835e-07	-2.26311e-07	5.23524e-07	4.38286e-07	-8.07926e-08	3.57494e-07	3.76327e-07	-1.41722e-07	2.34606e-07	8.70305e-07	-2.75386e-07	5.94920e-07
5.235	4.27404e-07	-1.01734e-07	3.25670e-07	1.91588e-07	-3.59560e-08	1.55632e-07	2.57504e-07	-2.19005e-08	2.35604e-07	8.33003e-07	-5.86022e-08	7.74401e-07	7.53808e-07	-2.27510e-07	5.26298e-07	4.40210e-07	-8.11472e-08	3.59063e-07	3.78061e-07	-1.42374e-07	2.35686e-07	8.73275e-07	-2.76325e-07	5.96950e-07
5.259	4.29783e-07	-1.02300e-07	3.27483e-07	1.92750e-07	-3.61740e-08	1.56576e-07	2.58655e-07	-2.19983e-08	2.36657e-07	8.38992e-07	-5.90235e-08	7.79968e-07	7.57781e-07	-2.28709e-07	5.29072e-07	4.42133e-07	-8.15016e-08	3.60631e-07	3.79793e-07	-1.43027e-07	2.36766e-07	8.76235e-07	-2.77262e-07	5.98973e-07
5.284	4.32163e-07	-1.02866e-07	3.29297e-07	1.93914e-07	-3.63924e-08	1.57521e-07	2.59805e-07	-2.20961e-08	2.37709e-07	8.44994e-07	-5.94457e-08	7.85548e-07	7.61755e-07	-2.29908e-07	5.31846e-07	4.44053e-07	-8.18557e-08	3.62198e-07	3.81524e-07	-1.43678e-07	2.37845e-07	8.79184e-07	-2.78195e-07	6.00989e-07
5.308	4.34545e-07	-1.03433e-07	3.31112e-07	1.95079e-07	-3.66110e-08	1.58468e-07	2.60954e-07	-2.21938e-08	2.38760e-07	8.51009e-07	-5.98689e-08	7.91140e-07	7.65729e-07	-2.31108e-07	5.34621e-07	4.45973e-07	-8.22095e-08	3.63763e-07	3.83253e-07	-1.44330e-07	2.38924e-07	8.82124e-07	-2.79125e-07	6.02999e-07
5.333	4.36928e-07	-1.04001e-07	3.32928e-07	1.96245e-07	-3.68299e-08	1.59415e-07	2.62102e-07	-2.22914e-08	2.39810e-07	8.57036e-07	-6.02930e-08	7.96743e-07	7.69704e-07	-2.32308e-07	5.37396e-07	4.47890e-07	-8.25630e-08	3.65327e-07	3.84982e-07	-1.44981e-07	2.40001e-07	8.85054e-07	-2.80053e-07	6.05002e-07
5.358	4.39313e-07	-1.04568e-07	3.34745e-07	1.97413e-07	-3.70490e-08	1.60364e-07	2.63249e-07	-2.23890e-08	2.40860e-07	8.63077e-07	-6.07179e-08	8.02359e-07	7.73679e-07	-2.33507e-07	5.40172e-07	4.49806e-07	-8.29162e-08	3.66890e-07	3.86710e-07	-1.45632e-07	2.41078e-07	8.87974e-07	-2.80976e-07	6.06997e-07
5.382	4.41699e-07	-1.05136e-07	3.36563e-07	1.98582e-07	-3.72684e-08	1.61313e-07	2.64395e-07	-2.24865e-08	2.41908e-07	8.69130e-07	-6.11437e-08	8.07986e-07	7.77654e-07	-2.34707e-07	5.42947e-07	4.51721e-07	-8.32690e-08	3.68452e-07	3.88436e-07	-1.46282e-07	2.42155e-07	8.90883e-07	-2.81897e-07	6.08986e-07
5.407	4.44086e-07	-1.05704e-07	3.38382e-07	1.99752e-07	-3.74881e-08	1.62264e-07	2.65540e-07	-2.25839e-08	2.42956e-07	8.75195e-07	-6.15704e-08	8.13625e-07	7.81630e-07	-2.35907e-07	5.45723e-07	4.53633e-07	-8.36216e-08	3.70012e-07	3.90162e-07	-1.46931e-07	2.43230e-07	8.93783e-07	-2.82814e-07	6.10968e-07
5.431	4.46475e-07	-1.06273e-07	3.40202e-07	2.00924e-07	-3.77080e-08	1.63216e-07	2.66684e-07	-2.26812e-08	2.44003e-07	8.81273e-07	-6.19980e-08	8.19275e-07	7.85605e-07	-2.37107e-07	5.48498e-07	4.55544e-07	-8.39738e-08	3.71570e-07	3.91886e-07	-1.47581e-07	2.44305e-07	8.96672e-07	-2.83729e-07	6.12943e-07
5.456	4.48865e-07	-1.06842e-07	3.42023e-07	2.02097e-07	-3.79281e-08	1.64169e-07	2.67828e-07	-2.27784e-08	2.45049e-07	8.87362e-07	-6.24264e-08	8.24936e-07	7.89581e-07	-2.38307e-07	5.51274e-07	4.57453e-07	-8.43257e-08	3.73127e-07	3.93608e-07	-1.48229e-07	2.45379e-07	8.99550e-07	-2.84639e-07	6.14911e-07
5.480	4.51255e-07	-1.07411e-07	3.43845e-07	2.03271e-07	-3.81485e-08	1.65122e-07	2.68970e-07	-2.28756e-08	2.46094e-07	8.93463e-07	-6.28556e-08	8.30608e-07	7.93556e-07	-2.39506e-07	5.54049e-07	4.59360e-07	-8.46773e-08	3.74683e-07	3.95329e-07	-1.48878e-07	2.46452e-07	9.02418e-07	-2.85547e-07	6.16871e-07
5.505	4.53647e-07	-1.07980e-07	3.45667e-07	2.04446e-07	-3.83690e-08	1.66077e-07	2.70111e-07	-2.29726e-08	2.47138e-07	8.99577e-07	-6.32857e-08	8.36291e-07	7.97531e-07	-2.40706e-07	5.56824e-07	4.61265e-07	-8.50285e-08	3.76237e-07	3.97049e-07	-1.49525e-07	2.47524e-07	9.05275e-07	-2.86451e-07	6.18824e-07
5.530	4.56040e-07	-1.08550e-07	3.47490e-07	2.05623e-07	-3.85898e-08	1.67033e-07	2.71251e-07	-2.30696e-08	2.48181e-07	9.05701e-07	-6.37165e-08	8.41985e-07	8.01505e-07	-2.41906e-07	5.59599e-07	4.63168e-07	-8.53793e-08	3.77789e-07	3.98768e-07	-1.50172e-07	2.48595e-07	9.08122e-07	-2.87352e-07	6.20770e-07
5.554	4.58433e-07	-1.09119e-07	3.49314e-07	2.06800e-07	-3.88108e-08	1.67989e-07	2.72390e-07	-2.31664e-08	2.49223e-07	9.11837e-07	-6.41482e-08	8.47689e-07	8.05479e-07	-2.43105e-07	5.62374e-07	4.65070e-07	-8.57297e-08	3.79340e-07	4.00484e-07	-1.50819e-07	2.49665e-07	9.10958e-07	-2.88249e-07	6.22709e-07
5.579	4.60828e-07	-1.09689e-07	3.51138e-07	2.07979e-07	-3.90320e-08	1.68947e-07	2.73527e-07	-2.32632e-08	2.50264e-07	9.17984e-07	-6.45807e-08	8.53404e-07	8.09452e-07	-2.44304e-07	5.65148e-07	4.66969e-07	-8.60798e-08	3.80889e-07	4.02200e-07	-1.51465e-07	2.50735e-07	9.13784e-07	-2.89143e-07	6.24640e-07
5.603	4.63223e-07	-1.10259e-07	3.52963e-07	2.09159e-07	-3.92534e-08	1.69905e-07	2.74664e-07	-2.33598e-08	2.51304e-07	9.24142e-07	-6.50139e-08	8.59129e-07	8.13424e-07	-2.45503e-07	5.67921e-07	4.68866e-07	-8.64295e-08	3.82436e-07	4.03913e-07	-1.52110e-07	2.51803e-07	9.16598e-07	-2.90034e-07	6.26564e-07
5.628	4.65618e-07	-1.10830e-07	3.54789e-07	2.10339e-07	-3.94750e-08	1.70864e-07	2.75799e-07	-2.34564e-08	2.52343e-07	9.30311e-07	-6.54479e-08	8.64864e-07	8.17396e-07	-2.46702e-07	5.70694e-07	4.70760e-07	-8.67787e-08	3.83982e-07	4.05625e-07	-1.52755e-07	2.52870e-07	9.19402e-07	-2.90921e-07	6.28481e-07
5.652	4.68015e-07	-1.11400e-07	3.56615e-07	2.11521e-07	-3.96967e-08	1.71824e-07	2.76933e-07	-2.35528e-08	2.53380e-07	9.36491e-07	-6.58826e-08	8.70609e-07	8.21367e-07	-2.47900e-07	5.73467e-07	4.72653e-07	-8.71276e-08	3.85525e-07	4.07335e-07	-1.53399e-07	2.53936e-07	9.22194e-07	-2.91805e-07	6.30390e-07
5.677	4.70411e-07	-1.11970e-07	3.58441e-07	2.12703e-07	-3.99186e-08	1.72785e-07	2.78066e-07	-2.36492e-08	2.54417e-07	9.42681e-07	-6.63181e-08	8.76363e-07	8.25336e-07	-2.49098e-07	5.76238e-07	4.74543e-07	-8.74761e-08	3.87067e-07	4.09044e-07	-1.54042e-07	2.55002e-07	9.24976e-07	-2.92685e-07	6.32291e-07
5.702	4.72808e-07	-1.12541e-07	3.60267e-07	2.13886e-07	-4.01407e-08	1.73746e-07	2.79197e-07	-2.37454e-08	2.55452e-07	9.48882e-07	-6.67543e-08	8.82128e-07	8.29304e-07	-2.50296e-07	5.79009e-07	4.76431e-07	-8.78241e-08	3.88607e-07	4.10751e-07	-1.54685e-07	2.56066e-07	9.27746e-07	-2.93561e-07	6.34185e-07
5.726	4.75206e-07	-1.13112e-07	3.62094e-07	2.15071e-07	-4.03629e-08	1.74708e-07	2.80327e-07	-2.38415e-08	2.56486e-07	9.55093e-07	-6.71913e-08	8.87901e-07	8.33271e-07	-2.51493e-07	5.81778e-07	4.78317e-07	-8.81717e-08	3.90145e-07	4.12455e-07	-1.55327e-07	2.57128e-07	9.30505e-07	-2.94434e-07	6.36071e-07
5.751	4.77604e-07	-1.13682e-07	3.63921e-07	2.16255e-07	-4.05853e-08	1.75670e-07	2.81456e-07	-2.39375e-08	2.57518e-07	9.61313e-07	-6.76289e-08	8.93684e-07	8.37237e-07	-2.52690e-07	5.84547e-07	4.80200e-07	-8.85188e-08	3.91681e-07	4.14158e-07	-1.55968e-07	2.58190e-07	9.33253e-07	-2.95304e-07	6.37949e-07
5.775	4.80002e-07	-1.14253e-07	3.65748e-07	2.17441e-07	-4.08078e-08	1.76633e-07	2.82583e-07	-2.40333e-08	2.58549e-07	9.67544e-07	-6.80672e-08	8.99477e-07	8.41201e-07	-2.53886e-07	5.87315e-07	4.82080e-07	-8.88655e-08	3.93215e-07	4.15860e-07	-1.56609e-07	2.59251e-07	9.35990e-07	-2.96170e-07	6.39820e-07
5.800	4.82400e-07	-1.14824e-07	3.67576e-07	2.18627e-07	-4.10305e-08	1.77597e-07	2.83708e-07	-2.41291e-08	2.59579e-07	9.73784e-07	-6.85062e-08	9.05278e-07	8.45163e-07	-2.55082e-07	5.90081e-07	4.83959e-07	-8.92117e-08	3.94747e-07	4.17559e-07	-1.57249e-07	2.60310e-07	9.38715e-07	-2.97032e-07	6.41683e-07
5.825	4.84798e-07	-1.15395e-07	3.69403e-07	2.19814e-07	-4.12532e-08	1.78561e-07	2.84833e-07	-2.42247e-08	2.60608e-07	9.80034e-07	-6.89459e-08	9.11088e-07	8.49124e-07	-2.56278e-07	5.92846e-07	4.85834e-07	-8.95574e-08	3.96277e-07	4.19256e-07	-1.57888e-07	2.61368e-07	9.41429e-07	-2.97891e-07	6.43538e-07
5.849	4.87196e-07	-1.15966e-07	3.71230e-07	2.21002e-07	-4.14761e-08	1.79526e-07	2.85955e-07	-2.43202e-08	2.61635e-07	9.86293e-07	-6.93862e-08	9.16906e-07	8.53083e-07	-2.57472e-07	5.95610e-07	4.87707e-07	-8.99027e-08	3.97805e-07	4.20951e-07	-1.58526e-07	2.62424e-07	9.44131e-07	-2.98746e-07	6.45385e-07
5.874	4.89594e-07	-1.16536e-07	3.73058e-07	2.22190e-07	-4.16991e-08	1.80491e-07	2.87076e-07	-2.44155e-08	2.62661e-07	9.92561e-07	-6.98271e-08	9.22733e-07	8.57039e-07	-2.58667e-07	5.98373e-07	4.89578e-07	-9.02475e-08	3.99330e-07	4.22644e-07	-1.59164e-07	2.63480e-07	9.46822e-07	-2.99597e-07	6.47224e-07
5.898	4.91992e-07	-1.17107e-07	3.74885e-07	2.23379e-07	-4.19222e-08	1.81457e-07	2.88196e-07	-2.45107e-08	2.63685e-07	9.98837e-07	-7.02687e-08	9.28569e-07	8.60994e-07	-2.59860e-07	6.01134e-07	4.91445e-07	-9.05917e-08	4.00853e-07	4.24334e-07	-1.59801e-07	2.64534e-07	9.49500e-07	-3.00445e-07	6.49056e-07
5.923	4.94390e-07	-1.17678e-07	3.76712e-07	2.24568e-07	-4.21453e-08	1.82423e-07	2.89314e-07	-2.46058e-08	2.64708e-07	1.00512e-06	-7.07109e-08	9.34412e-07	8.64946e-07	-2.61053e-07	6.03893e-07	4.93310e-07	-9.09355e-08	4.02374e-07	4.26023e-07	-1.60436e-07	2.65586e-07	9.52168e-07	-3.01289e-07	6.50879e-07
5.947	4.96787e-07	-1.18249e-07	3.78539e-07	2.25757e-07	-4.23686e-08	1.83389e-07	2.90430e-07	-2.47007e-08	2.65729e-07	1.01142e-06	-7.11537e-08	9.40264e-07	8.68897e-07	-2.62245e-07	6.06651e-07	4.95172e-07	-9.12787e-08	4.03893e-07	4.27709e-07	-1.61071e-07	2.66638e-07	9.54823e-07	-3.02129e-07	6.52694e-07
5.972	4.99184e-07	-1.18819e-07	3.80365e-07	2.26947e-07	-4.25919e-08	1.84356e-07	2.91544e-07	-2.47955e-08	2.66749e-07	1.01772e-06	-7.15971e-08	9.46123e-07	8.72844e-07	-2.63437e-07	6.09407e-07	4.97031e-07	-9.16214e-08	4.05410e-07	4.29393e-07	-1.61706e-07	2.67687e-07	9.57466e-07	-3.02965e-07	6.54501e-07
5.997	5.01581e-07	-1.19390e-07	3.82191e-07	2.28138e-07	-4.28153e-08	1.85323e-07	2.92657e-07	-2.48901e-08	2.67767e-07	1.02403e-06	-7.20411e-08	9.51990e-07	8.76789e-07	-2.64627e-07	6.12162e-07	4.98887e-07	-9.19636e-08	4.06924e-07	4.31074e-07	-1.62339e-07	2.68736e-07	9.60098e-07	-3.03798e-07	6.56299e-07
6.021	5.03976e-07	-1.19960e-07	3.84017e-07	2.29328e-07	-4.30388e-08	1.86290e-07	2.93768e-07	-2.49846e-08	2.68783e-07	1.03035e-06	-7.24856e-08	9.57864e-07	8.80732e-07	-2.65817e-07	6.14914e-07	5.00741e-07	-9.23052e-08	4.08435e-07	4.32753e-07	-1.62971e-07	2.69782e-07	9.62717e-07	-3.04627e-07	6.58090e-07
6.046	5.06372e-07	-1.20530e-07	3.85842e-07	2.30519e-07	-4.32623e-08	1.87257e-07	2.94877e-07	-2.50789e-08	2.69798e-07	1.03668e-06	-7.29307e-08	9.63746e-07	8.84671e-07	-2.67006e-07	6.17665e-07	5.02591e-07	-9.26463e-08	4.09944e-07	4.34430e-07	-1.63603e-07	2.70828e-07	9.65324e-07	-3.05452e-07	6.59872e-07
6.070	5.08766e-07	-1.21100e-07	3.87666e-07	2.31711e-07	-4.34858e-08	1.88225e-07	2.95984e-07	-2.51731e-08	2.70811e-07	1.04301e-06	-7.33763e-08	9.69634e-07	8.88608e-07	-2.68195e-07	6.20413e-07	5.04438e-07	-9.29868e-08	4.11451e-07	4.36104e-07	-1.64233e-07	2.71871e-07	9.67919e-07	-3.06273e-07	6.61646e-07
6.095	5.11160e-07	-1.21670e-07	3.89491e-07	2.32902e-07	-4.37094e-08	1.89192e-07	2.97090e-07	-2.52671e-08	2.71823e-07	1.04935e-06	-7.38225e-08	9.75530e-07	8.92542e-07	-2.69382e-07	6.23160e-07	5.06282e-07	-9.33267e-08	4.12955e-07	4.37776e-07	-1.64863e-07	2.72913e-07	9.70502e-07	-3.07090e-07	6.63412e-07
6.119	5.13553e-07	-1.22239e-07	3.91314e-07	2.34093e-07	-4.39330e-08	1.90160e-07	2.98193e-07	-2.53610e-08	2.72832e-07	1.05570e-06	-7.42691e-08	9.81432e-07	8.96472e-07	-2.70568e-07	6.25904e-07	5.08123e-07	-9.36660e-08	4.14457e-07	4.39445e-07	-1.65491e-07	2.73954e-07	9.73072e-07	-3.07904e-07	6.65169e-07
6.144	5.15945e-07	-1.22809e-07	3.93137e-07	2.35285e-07	-4.41566e-08	1.91128e-07	2.99295e-07	-2.54547e-08	2.73840e-07	1.06206e-06	-7.47163e-08	9.87341e-07	9.00400e-07	-2.71753e-07	6.28646e-07	5.09960e-07	-9.40048e-08	4.15955e-07	4.41111e-07	-1.66119e-07	2.74993e-07	9.75631e-07	-3.08713e-07	6.66917e-07
6.169	5.18336e-07	-1.23378e-07	3.94959e-07	2.36476e-07	-4.43802e-08	1.92096e-07	3.00395e-07	-2.55482e-08	2.74847e-07	1.06842e-06	-7.51639e-08	9.93257e-07	9.04324e-07	-2.72938e-07	6.31386e-07	5.11795e-07	-9.43429e-08	4.17452e-07	4.42775e-07	-1.66745e-07	2.76030e-07	9.78176e-07	-3.09519e-07	6.68658e-07
6.193	5.20727e-07	-1.23947e-07	3.96780e-07	2.37668e-07	-4.46039e-08	1.93064e-07	3.01492e-07	-2.56416e-08	2.75851e-07	1.07479e-06	-7.56121e-08	9.99178e-07	9.08244e-07	-2.74121e-07	6.34123e-07	5.13626e-07	-9.46804e-08	4.18945e-07	4.44436e-07	-1.67371e-07	2.77065e-07	9.80709e-07	-3.10320e-07	6.70389e-07
6.218	5.23115e-07	-1.24515e-07	3.98600e-07	2.38860e-07	-4.48275e-08	1.94032e-07	3.02588e-07	-2.57348e-08	2.76853e-07	1.08117e-06	-7.60606e-08	1.00511e-06	9.12161e-07	-2.75303e-07	6.36858e-07	5.15453e-07	-9.50173e-08	4.20436e-07	4.46094e-07	-1.67995e-07	2.78099e-07	9.83230e-07	-3.11118e-07	6.72112e-07
6.242	5.25503e-07	-1.25084e-07	4.00419e-07	2.40051e-07	-4.50511e-08	1.95000e-07	3.03682e-07	-2.58278e-08	2.77854e-07	1.08755e-06	-7.65097e-08	1.01104e-06	9.16075e-07	-2.76484e-07	6.39590e-07	5.17277e-07	-9.53536e-08	4.21924e-07	4.47750e-07	-1.68619e-07	2.79131e-07	9.85738e-07	-3.11911e-07	6.73827e-07
6.267	5.27889e-07	-1.25652e-07	4.02238e-07	2.41242e-07	-4.52747e-08	1.95968e-07	3.04773e-07	-2.59206e-08	2.78852e-07	1.09394e-06	-7.69591e-08	1.01698e-06	9.19984e-07	-2.77664e-07	6.42320e-07	5.19098e-07	-9.56892e-08	4.23409e-07	4.49402e-07	-1.69241e-07	2.80161e-07	9.88233e-07	-3.12701e-07	6.75532e-07
6.291	5.30274e-07	-1.26219e-07	4.04055e-07	2.42434e-07	-4.54982e-08	1.96935e-07	3.05862e-07	-2.60132e-08	2.79849e-07	1.10033e-06	-7.74090e-08	1.02292e-06	9.23890e-07	-2.78843e-07	6.45047e-07	5.20915e-07	-9.60241e-08	4.24891e-07	4.51052e-07	-1.69862e-07	2.81190e-07	9.90715e-07	-3.13486e-07	6.77229e-07
6.316	5.32658e-07	-1.26787e-07	4.05871e-07	2.43625e-07	-4.57217e-08	1.97903e-07	3.06950e-07	-2.61057e-08	2.80844e-07	1.10673e-06	-7.78593e-08	1.02887e-06	9.27791e-07	-2.80021e-07	6.47771e-07	5.22728e-07	-9.63584e-08	4.26370e-07	4.52698e-07	-1.70482e-07	2.82216e-07	9.93185e-07	-3.14268e-07	6.78917e-07
6.341	5.35040e-07	-1.27354e-07	4.07686e-07	2.44815e-07	-4.59452e-08	1.98870e-07	3.08034e-07	-2.61980e-08	2.81837e-07	1.11314e-06	-7.83099e-08	1.03483e-06	9.31689e-07	-2.81197e-07	6.50492e-07	5.24538e-07	-9.66920e-08	4.27846e-07	4.54342e-07	-1.71101e-07	2.83241e-07	9.95642e-07	-3.15045e-07	6.80597e-07
6.365	5.37420e-07	-1.27920e-07	4.09500e-07	2.46006e-07	-4.61686e-08	1.99837e-07	3.09117e-07	-2.62901e-08	2.82827e-07	1.11955e-06	-7.87610e-08	1.04079e-06	9.35582e-07	-2.82372e-07	6.53210e-07	5.26344e-07	-9.70250e-08	4.29319e-07	4.55982e-07	-1.71719e-07	2.84263e-07	9.98085e-07	-3.15818e-07	6.82267e-07
6.390	5.39799e-07	-1.28486e-07	4.11312e-07	2.47196e-07	-4.63919e-08	2.00804e-07	3.10198e-07	-2.63819e-08	2.83816e-07	1.12597e-06	-7.92124e-08	1.04676e-06	9.39471e-07	-2.83546e-07	6.55925e-07	5.28147e-07	-9.73572e-08	4.30790e-07	4.57619e-07	-1.72335e-07	2.85284e-07	1.00052e-06	-3.16587e-07	6.83928e-07
6.414	5.42175e-07	-1.29052e-07	4.13123e-07	2.48385e-07	-4.66152e-08	2.01770e-07	3.11276e-07	-2.64736e-08	2.84802e-07	1.13239e-06	-7.96642e-08	1.05272e-06	9.43355e-07	-2.84718e-07	6.58637e-07	5.29945e-07	-9.76888e-08	4.32257e-07	4.59253e-07	-1.72951e-07	2.86303e-07	1.00293e-06	-3.17352e-07	6.85581e-07
6.439	5.44550e-07	-1.29617e-07	4.14933e-07	2.49574e-07	-4.68384e-08	2.02736e-07	3.12351e-07	-2.65651e-08	2.85786e-07	1.13882e-06	-8.01163e-08	1.05870e-06	9.47235e-07	-2.85889e-07	6.61346e-07	5.31740e-07	-9.80196e-08	4.33721e-07	4.60884e-07	-1.73565e-07	2.87319e-07	1.00534e-06	-3.18113e-07	6.87224e-07
6.463	5.46923e-07	-1.30182e-07	4.16741e-07	2.50763e-07	-4.70615e-08	2.03702e-07	3.13425e-07	-2.66564e-08	2.86768e-07	1.14525e-06	-8.05687e-08	1.06468e-06	9.51110e-07	-2.87058e-07	6.64051e-07	5.33531e-07	-9.83497e-08	4.35181e-07	4.62512e-07	-1.74178e-07	2.88334e-07	1.00773e-06	-3.18870e-07	6.88859e-07
6.488	5.49294e-07	-1.30747e-07	4.18548e-07	2.51951e-07	-4.72844e-08	2.04667e-07	3.14496e-07	-2.67475e-08	2.87748e-07	1.15168e-06	-8.10214e-08	1.07066e-06	9.54980e-07	-2.88226e-07	6.66753e-07	5.35318e-07	-9.86791e-08	4.36639e-07	4.64136e-07	-1.74790e-07	2.89347e-07	1.01011e-06	-3.19622e-07	6.90484e-07
6.513	5.51663e-07	-1.31311e-07	4.20353e-07	2.53139e-07	-4.75073e-08	2.05631e-07	3.15564e-07	-2.68384e-08	2.88726e-07	1.15812e-06	-8.14744e-08	1.07665e-06	9.58845e-07	-2.89393e-07	6.69452e-07	5.37101e-07	-9.90078e-08	4.38093e-07	4.65757e-07	-1.75400e-07	2.90357e-07	1.01247e-06	-3.20370e-07	6.92100e-07
6.537	5.54030e-07	-1.31874e-07	4.22156e-07	2.54326e-07	-4.77300e-08	2.06596e-07	3.16630e-07	-2.69290e-08	2.89701e-07	1.16456e-06	-8.19277e-08	1.08264e-06	9.62705e-07	-2.90558e-07	6.72147e-07	5.38879e-07	-9.93356e-08	4.39544e-07	4.67375e-07	-1.76009e-07	2.91365e-07	1.01482e-06	-3.21114e-07	6.93707e-07
6.562	5.56394e-07	-1.32437e-07	4.23958e-07	2.55512e-07	-4.79527e-08	2.07559e-07	3.17694e-07	-2.70195e-08	2.90674e-07	1.17101e-06	-8.23813e-08	1.08863e-06	9.66560e-07	-2.91722e-07	6.74838e-07	5.40654e-07	-9.96628e-08	4.40991e-07	4.68989e-07	-1.76617e-07	2.92372e-07	1.01716e-06	-3.21854e-07	6.95305e-07
6.586	5.58757e-07	-1.32999e-07	4.25758e-07	2.56697e-07	-4.81751e-08	2.08522e-07	3.18755e-07	-2.71097e-08	2.91645e-07	1.17746e-06	-8.28352e-08	1.09463e-06	9.70410e-07	-2.92883e-07	6.77526e-07	5.42424e-07	-9.99891e-08	4.42435e-07	4.70599e-07	-1.77223e-07	2.93376e-07	1.01948e-06	-3.22589e-07	6.96893e-07
6.611	5.61116e-07	-1.33561e-07	4.27556e-07	2.57882e-07	-4.83975e-08	2.09485e-07	3.19813e-07	-2.71997e-08	2.92613e-07	1.18392e-06	-8.32892e-08	1.10063e-06	9.74254e-07	-2.94044e-07	6.80210e-07	5.44191e-07	-1.00315e-07	4.43876e-07	4.72206e-07	-1.77829e-07	2.94377e-07	1.02179e-06	-3.23320e-07	6.98472e-07
6.636	5.63474e-07	-1.34122e-07	4.29352e-07	2.59066e-07	-4.86197e-08	2.10446e-07	3.20869e-07	-2.72895e-08	2.93579e-07	1.19038e-06	-8.37435e-08	1.10663e-06	9.78092e-07	-2.95202e-07	6.82890e-07	5.45952e-07	-1.00639e-07	4.45313e-07	4.73809e-07	-1.78432e-07	2.95377e-07	1.02409e-06	-3.24046e-07	7.00042e-07
6.660	5.65828e-07	-1.34682e-07	4.31146e-07	2.60249e-07	-4.88417e-08	2.11407e-07	3.21922e-07	-2.73791e-08	2.94543e-07	1.19684e-06	-8.41980e-08	1.11264e-06	9.81925e-07	-2.96359e-07	6.85566e-07	5.47710e-07	-1.00963e-07	4.46747e-07	4.75409e-07	-1.79035e-07	2.96374e-07	1.02637e-06	-3.24769e-07	7.01602e-07
6.685	5.68180e-07	-1.35242e-07	4.32938e-07	2.61431e-07	-4.90635e-08	2.12367e-07	3.22972e-07	-2.74684e-08	2.95504e-07	1.20330e-06	-8.46527e-08	1.11865e-06	9.85753e-07	-2.97514e-07	6.88239e-07	5.49463e-07	-1.01287e-07	4.48177e-07	4.77005e-07	-1.79636e-07	2.97369e-07	1.02864e-06	-3.25486e-07	7.03153e-07
6.709	5.70529e-07	-1.35801e-07	4.34728e-07	2.62612e-07	-4.92852e-08	2.13327e-07	3.24019e-07	-2.75575e-08	2.96462e-07	1.20977e-06	-8.51076e-08	1.12466e-06	9.89574e-07	-2.98668e-07	6.90907e-07	5.51212e-07	-1.01609e-07	4.49603e-07	4.78597e-07	-1.80235e-07	2.98362e-07	1.03089e-06	-3.26200e-07	7.04695e-07
6.734	5.72876e-07	-1.36360e-07	4.36516e-07	2.63792e-07	-4.95067e-08	2.14285e-07	3.25064e-07	-2.76463e-08	2.97418e-07	1.21623e-06	-8.55627e-08	1.13067e-06	9.93390e-07	-2.99819e-07	6.93570e-07	5.52956e-07	-1.01931e-07	4.51026e-07	4.80185e-07	-1.80834e-07	2.99352e-07	1.03314e-06	-3.26909e-07	7.06226e-07
6.758	5.75219e-07	-1.36918e-07	4.38302e-07	2.64971e-07	-4.97279e-08	2.15243e-07	3.26106e-07	-2.77350e-08	2.98371e-07	1.22270e-06	-8.60179e-08	1.13669e-06	9.97199e-07	-3.00969e-07	6.96230e-07	5.54696e-07	-1.02251e-07	4.52445e-07	4.81770e-07	-1.81430e-07	3.00340e-07	1.03536e-06	-3.27614e-07	7.07748e-07
6.783	5.77560e-07	-1.37475e-07	4.40085e-07	2.66149e-07	-4.99490e-08	2.16200e-07	3.27145e-07	-2.78233e-08	2.99322e-07	1.22918e-06	-8.64733e-08	1.14270e-06	1.00100e-06	-3.02117e-07	6.98885e-07	5.56431e-07	-1.02571e-07	4.53860e-07	4.83350e-07	-1.82025e-07	3.01325e-07	1.03757e-06	-3.28314e-07	7.09261e-07
6.808	5.79898e-07	-1.38031e-07	4.41866e-07	2.67326e-07	-5.01698e-08	2.17156e-07	3.28182e-07	-2.79115e-08	3.00270e-07	1.23565e-06	-8.69287e-08	1.14872e-06	1.00480e-06	-3.03263e-07	7.01536e-07	5.58161e-07	-1.02890e-07	4.55271e-07	4.84927e-07	-1.82619e-07	3.02308e-07	1.03977e-06	-3.29009e-07	7.10764e-07
6.832	5.82232e-07	-1.38587e-07	4.43645e-07	2.68501e-07	-5.03904e-08	2.18111e-07	3.29215e-07	-2.79993e-08	3.01216e-07	1.24213e-06	-8.73843e-08	1.15474e-06	1.00859e-06	-3.04407e-07	7.04183e-07	5.59887e-07	-1.03208e-07	4.56679e-07	4.86500e-07	-1.83211e-07	3.03288e-07	1.04196e-06	-3.29701e-07	7.12257e-07
6.857	5.84563e-07	-1.39142e-07	4.45421e-07	2.69676e-07	-5.06108e-08	2.19065e-07	3.30245e-07	-2.80870e-08	3.02158e-07	1.24861e-06	-8.78400e-08	1.16077e-06	1.01237e-06	-3.05549e-07	7.06824e-07	5.61608e-07	-1.03525e-07	4.58082e-07	4.88068e-07	-1.83802e-07	3.04266e-07	1.04413e-06	-3.30387e-07	7.13740e-07
6.881	5.86891e-07	-1.39696e-07	4.47195e-07	2.70849e-07	-5.08310e-08	2.20018e-07	3.31273e-07	-2.81744e-08	3.03098e-07	1.25508e-06	-8.82958e-08	1.16679e-06	1.01615e-06	-3.06689e-07	7.09461e-07	5.63324e-07	-1.03842e-07	4.59482e-07	4.89632e-07	-1.84391e-07	3.05241e-07	1.04628e-06	-3.31069e-07	7.15214e-07
6.906	5.89215e-07	-1.40249e-07	4.48966e-07	2.72020e-07	-5.10508e-08	2.20969e-07	3.32297e-07	-2.82615e-08	3.04036e-07	1.26156e-06	-8.87516e-08	1.17281e-06	1.01992e-06	-3.07826e-07	7.12094e-07	5.65035e-07	-1.04157e-07	4.60878e-07	4.91193e-07	-1.84979e-07	3.06214e-07	1.04842e-06	-3.31747e-07	7.16677e-07
6.930	5.91536e-07	-1.40801e-07	4.50735e-07	2.73190e-07	-5.12705e-08	2.21920e-07	3.33318e-07	-2.83483e-08	3.04970e-07	1.26804e-06	-8.92075e-08	1.17884e-06	1.02368e-06	-3.08962e-07	7.14721e-07	5.66741e-07	-1.04472e-07	4.62269e-07	4.92749e-07	-1.85565e-07	3.07184e-07	1.05055e-06	-3.32420e-07	7.18131e-07
6.955	5.93854e-07	-1.41353e-07	4.52501e-07	2.74359e-07	-5.14898e-08	2.22869e-07	3.34337e-07	-2.84349e-08	3.05902e-07	1.27452e-06	-8.96635e-08	1.18486e-06	1.02744e-06	-3.10096e-07	7.17344e-07	5.68442e-07	-1.04785e-07	4.63657e-07	4.94300e-07	-1.86149e-07	3.08151e-07	1.05266e-06	-3.33088e-07	7.19575e-07
6.980	5.96168e-07	-1.41904e-07	4.54264e-07	2.75526e-07	-5.17089e-08	2.23818e-07	3.35352e-07	-2.85213e-08	3.06830e-07	1.28101e-06	-9.01194e-08	1.19089e-06	1.03119e-06	-3.11228e-07	7.19962e-07	5.70138e-07	-1.05098e-07	4.65040e-07	4.95848e-07	-1.86732e-07	3.09116e-07	1.05476e-06	-3.33752e-07	7.21009e-07
7.004	5.98478e-07	-1.42454e-07	4.56024e-07	2.76692e-07	-5.19276e-08	2.24765e-07	3.36364e-07	-2.86073e-08	3.07756e-07	1.28749e-06	-9.05754e-08	1.19691e-06	1.03493e-06	-3.12357e-07	7.22574e-07	5.71829e-07	-1.05409e-07	4.66420e-07	4.97391e-07	-1.87313e-07	3.10078e-07	1.05684e-06	-3.34411e-07	7.22433e-07
7.029	6.00784e-07	-1.43003e-07	4.57782e-07	2.77856e-07	-5.21461e-08	2.25710e-07	3.37372e-07	-2.86931e-08	3.08679e-07	1.29397e-06	-9.10313e-08	1.20294e-06	1.03867e-06	-3.13484e-07	7.25182e-07	5.73515e-07	-1.05720e-07	4.67795e-07	4.98930e-07	-1.87892e-07	3.11037e-07	1.05891e-06	-3.35065e-07	7.23846e-07
7.053	6.03087e-07	-1.43551e-07	4.59536e-07	2.79019e-07	-5.23643e-08	2.26654e-07	3.38378e-07	-2.87786e-08	3.09599e-07	1.30045e-06	-9.14873e-08	1.20896e-06	1.04239e-06	-3.14609e-07	7.27784e-07	5.75196e-07	-1.06030e-07	4.69165e-07	5.00464e-07	-1.88470e-07	3.11994e-07	1.06096e-06	-3.35715e-07	7.25250e-07
7.078	6.05385e-07	-1.44098e-07	4.61287e-07	2.80179e-07	-5.25821e-08	2.27597e-07	3.39380e-07	-2.88639e-08	3.10516e-07	1.30693e-06	-9.19432e-08	1.21499e-06	1.04611e-06	-3.15732e-07	7.30381e-07	5.76871e-07	-1.06339e-07	4.70532e-07	5.01993e-07	-1.89046e-07	3.12947e-07	1.06300e-06	-3.36360e-07	7.26643e-07
7.102	6.07680e-07	-1.44644e-07	4.63036e-07	2.81338e-07	-5.27996e-08	2.28539e-07	3.40379e-07	-2.89488e-08	3.11430e-07	1.31341e-06	-9.23991e-08	1.22101e-06	1.04982e-06	-3.16852e-07	7.32973e-07	5.78541e-07	-1.06647e-07	4.71894e-07	5.03519e-07	-1.89621e-07	3.13898e-07	1.06503e-06	-3.37000e-07	7.28027e-07
7.127	6.09970e-07	-1.45189e-07	4.64781e-07	2.82496e-07	-5.30168e-08	2.29479e-07	3.41374e-07	-2.90335e-08	3.12341e-07	1.31989e-06	-9.28549e-08	1.22703e-06	1.05353e-06	-3.17970e-07	7.35559e-07	5.80205e-07	-1.06954e-07	4.73252e-07	5.05039e-07	-1.90193e-07	3.14846e-07	1.06704e-06	-3.37636e-07	7.29400e-07
7.152	6.12256e-07	-1.45733e-07	4.66523e-07	2.83651e-07	-5.32336e-08	2.30417e-07	3.42366e-07	-2.91178e-08	3.13248e-07	1.32637e-06	-9.33106e-08	1.23306e-06	1.05722e-06	-3.19086e-07	7.38139e-07	5.81865e-07	-1.07259e-07	4.74605e-07	5.06555e-07	-1.90764e-07	3.15791e-07	1.06903e-06	-3.38267e-07	7.30763e-07
7.176	6.14538e-07	-1.46276e-07	4.68262e-07	2.84804e-07	-5.34501e-08	2.31354e-07	3.43355e-07	-2.92019e-08	3.14153e-07	1.33284e-06	-9.37662e-08	1.23908e-06	1.06091e-06	-3.20199e-07	7.40714e-07	5.83518e-07	-1.07564e-07	4.75954e-07	5.08066e-07	-1.91333e-07	3.16733e-07	1.07101e-06	-3.38893e-07	7.32115e-07
7.201	6.16816e-07	-1.46819e-07	4.69997e-07	2.85956e-07	-5.36662e-08	2.32290e-07	3.44340e-07	-2.92857e-08	3.15054e-07	1.33932e-06	-9.42217e-08	1.24510e-06	1.06459e-06	-3.21309e-07	7.43284e-07	5.85167e-07	-1.07868e-07	4.77298e-07	5.09573e-07	-1.91900e-07	3.17672e-07	1.07297e-06	-3.39514e-07	7.33457e-07
7.225	6.19089e-07	-1.47360e-07	4.71729e-07	2.87105e-07	-5.38819e-08	2.33223e-07	3.45322e-07	-2.93692e-08	3.15953e-07	1.34579e-06	-9.46771e-08	1.25111e-06	1.06826e-06	-3.22417e-07	7.45847e-07	5.86809e-07	-1.08171e-07	4.78638e-07	5.11074e-07	-1.92466e-07	3.18608e-07	1.07492e-06	-3.40130e-07	7.34789e-07
7.250	6.21357e-07	-1.47900e-07	4.73458e-07	2.88253e-07	-5.40972e-08	2.34155e-07	3.46300e-07	-2.94524e-08	3.16848e-07	1.35226e-06	-9.51324e-08	1.25713e-06	1.07193e-06	-3.23523e-07	7.48405e-07	5.88446e-07	-1.08473e-07	4.79973e-07	5.12571e-07	-1.93030e-07	3.19541e-07	1.07685e-06	-3.40742e-07	7.36110e-07
7.274	6.23621e-07	-1.48438e-07	4.75183e-07	2.89398e-07	-5.43122e-08	2.35086e-07	3.47275e-07	-2.95353e-08	3.17739e-07	1.35873e-06	-9.55875e-08	1.26314e-06	1.07558e-06	-3.24626e-07	7.50957e-07	5.90077e-07	-1.08773e-07	4.81304e-07	5.14063e-07	-1.93591e-07	3.20471e-07	1.07877e-06	-3.41349e-07	7.37421e-07
7.299	6.25880e-07	-1.48976e-07	4.76904e-07	2.90541e-07	-5.45267e-08	2.36014e-07	3.48246e-07	-2.96179e-08	3.18628e-07	1.36520e-06	-9.60425e-08	1.26916e-06	1.07923e-06	-3.25727e-07	7.53502e-07	5.91702e-07	-1.09073e-07	4.82630e-07	5.15549e-07	-1.94151e-07	3.21398e-07	1.08067e-06	-3.41951e-07	7.38721e-07
7.324	6.28135e-07	-1.49513e-07	4.78622e-07	2.91682e-07	-5.47409e-08	2.36941e-07	3.49213e-07	-2.97001e-08	3.19513e-07	1.37166e-06	-9.64972e-08	1.27517e-06	1.08287e-06	-3.26824e-07	7.56042e-07	5.93322e-07	-1.09371e-07	4.83951e-07	5.17031e-07	-1.94709e-07	3.22322e-07	1.08256e-06	-3.42548e-07	7.40011e-07
7.348	6.30385e-07	-1.50048e-07	4.80336e-07	2.92821e-07	-5.49546e-08	2.37866e-07	3.50177e-07	-2.97821e-08	3.20394e-07	1.37812e-06	-9.69518e-08	1.28117e-06	1.08649e-06	-3.27920e-07	7.58575e-07	5.94936e-07	-1.09669e-07	4.85267e-07	5.18508e-07	-1.95266e-07	3.23243e-07	1.08443e-06	-3.43140e-07	7.41290e-07
7.373	6.32629e-07	-1.50583e-07	4.82047e-07	2.93957e-07	-5.51678e-08	2.38789e-07	3.51136e-07	-2.98637e-08	3.21273e-07	1.38458e-06	-9.74061e-08	1.28718e-06	1.09011e-06	-3.29012e-07	7.61102e-07	5.96543e-07	-1.09965e-07	4.86578e-07	5.19980e-07	-1.95820e-07	3.24160e-07	1.08629e-06	-3.43727e-07	7.42558e-07
7.397	6.34869e-07	-1.51116e-07	4.83753e-07	2.95091e-07	-5.53807e-08	2.39711e-07	3.52093e-07	-2.99451e-08	3.22148e-07	1.39104e-06	-9.78603e-08	1.29318e-06	1.09373e-06	-3.30102e-07	7.63623e-07	5.98145e-07	-1.10261e-07	4.87885e-07	5.21446e-07	-1.96372e-07	3.25074e-07	1.08813e-06	-3.44309e-07	7.43816e-07
7.422	6.37103e-07	-1.51648e-07	4.85456e-07	2.96223e-07	-5.55930e-08	2.40630e-07	3.53045e-07	-3.00261e-08	3.23019e-07	1.39749e-06	-9.83141e-08	1.29918e-06	1.09733e-06	-3.31189e-07	7.66138e-07	5.99741e-07	-1.10555e-07	4.89186e-07	5.22908e-07	-1.96922e-07	3.25985e-07	1.08995e-06	-3.44886e-07	7.45063e-07
7.447	6.39333e-07	-1.52178e-07	4.87155e-07	2.97352e-07	-5.58050e-08	2.41547e-07	3.53994e-07	-3.01067e-08	3.23887e-07	1.40394e-06	-9.87678e-08	1.30517e-06	1.10092e-06	-3.32273e-07	7.68646e-07	6.01331e-07	-1.10848e-07	4.90483e-07	5.24364e-07	-1.97471e-07	3.26893e-07	1.09176e-06	-3.45459e-07	7.46299e-07
7.471	6.41557e-07	-1.52708e-07	4.88849e-07	2.98479e-07	-5.60164e-08	2.42462e-07	3.54938e-07	-3.01871e-08	3.24751e-07	1.41038e-06	-9.92211e-08	1.31116e-06	1.10450e-06	-3.33354e-07	7.71147e-07	6.02914e-07	-1.11140e-07	4.91774e-07	5.25815e-07	-1.98017e-07	3.27797e-07	1.09355e-06	-3.46026e-07	7.47525e-07
7.496	6.43776e-07	-1.53236e-07	4.90540e-07	2.99603e-07	-5.62274e-08	2.43376e-07	3.55879e-07	-3.02671e-08	3.25612e-07	1.41682e-06	-9.96742e-08	1.31715e-06	1.10807e-06	-3.34433e-07	7.73642e-07	6.04491e-07	-1.11430e-07	4.93061e-07	5.27260e-07	-1.98561e-07	3.28699e-07	1.09533e-06	-3.46588e-07	7.48740e-07
7.520	6.45989e-07	-1.53763e-07	4.92226e-07	3.00724e-07	-5.64378e-08	2.44287e-07	3.56816e-07	-3.03468e-08	3.26469e-07	1.42326e-06	-1.00127e-07	1.32313e-06	1.11164e-06	-3.35508e-07	7.76130e-07	6.06062e-07	-1.11720e-07	4.94342e-07	5.28700e-07	-1.99104e-07	3.29596e-07	1.09709e-06	-3.47145e-07	7.49943e-07
7.545	6.48197e-07	-1.54288e-07	4.93909e-07	3.01843e-07	-5.66478e-08	2.45195e-07	3.57749e-07	-3.04261e-08	3.27323e-07	1.42969e-06	-1.00579e-07	1.32911e-06	1.11519e-06	-3.36581e-07	7.78611e-07	6.07627e-07	-1.12008e-07	4.95618e-07	5.30135e-07	-1.99644e-07	3.30491e-07	1.09883e-06	-3.47698e-07	7.51136e-07
7.569	6.50399e-07	-1.54812e-07	4.95587e-07	3.02959e-07	-5.68573e-08	2.46102e-07	3.58677e-07	-3.05051e-08	3.28172e-07	1.43612e-06	-1.01032e-07	1.33508e-06	1.11874e-06	-3.37650e-07	7.81086e-07	6.09185e-07	-1.12296e-07	4.96889e-07	5.31564e-07	-2.00182e-07	3.31381e-07	1.10056e-06	-3.48245e-07	7.52318e-07
7.594	6.52596e-07	-1.55335e-07	4.97261e-07	3.04073e-07	-5.70662e-08	2.47007e-07	3.59602e-07	-3.05837e-08	3.29018e-07	1.44254e-06	-1.01483e-07	1.34105e-06	1.12227e-06	-3.38717e-07	7.83553e-07	6.10737e-07	-1.12582e-07	4.98155e-07	5.32987e-07	-2.00718e-07	3.32269e-07	1.10228e-06	-3.48787e-07	7.53489e-07
7.619	6.54787e-07	-1.55857e-07	4.98930e-07	3.05183e-07	-5.72747e-08	2.47909e-07	3.60523e-07	-3.06621e-08	3.29861e-07	1.44895e-06	-1.01935e-07	1.34702e-06	1.12579e-06	-3.39781e-07	7.86013e-07	6.12282e-07	-1.12867e-07	4.99416e-07	5.34405e-07	-2.01252e-07	3.33153e-07	1.10397e-06	-3.49324e-07	7.54649e-07
7.643	6.56972e-07	-1.56377e-07	5.00595e-07	3.06291e-07	-5.74825e-08	2.48808e-07	3.61439e-07	-3.07400e-08	3.30699e-07	1.45537e-06	-1.02386e-07	1.35298e-06	1.12931e-06	-3.40841e-07	7.88467e-07	6.13821e-07	-1.13150e-07	5.00671e-07	5.35817e-07	-2.01784e-07	3.34033e-07	1.10565e-06	-3.49856e-07	7.55798e-07
7.668	6.59151e-07	-1.56895e-07	5.02255e-07	3.07396e-07	-5.76899e-08	2.49706e-07	3.62352e-07	-3.08176e-08	3.31534e-07	1.46177e-06	-1.02836e-07	1.35893e-06	1.13281e-06	-3.41899e-07	7.90913e-07	6.15353e-07	-1.13433e-07	5.01920e-07	5.37224e-07	-2.02314e-07	3.34910e-07	1.10732e-06	-3.50382e-07	7.56936e-07
7.692	6.61324e-07	-1.57413e-07	5.03911e-07	3.08498e-07	-5.78966e-08	2.50601e-07	3.63260e-07	-3.08948e-08	3.32365e-07	1.46817e-06	-1.03287e-07	1.36488e-06	1.13630e-06	-3.42953e-07	7.93352e-07	6.16879e-07	-1.13714e-07	5.03165e-07	5.38625e-07	-2.02841e-07	3.35783e-07	1.10897e-06	-3.50904e-07	7.58063e-07
7.717	6.63491e-07	-1.57928e-07	5.05562e-07	3.09596e-07	-5.81029e-08	2.51493e-07	3.64164e-07	-3.09717e-08	3.33192e-07	1.47456e-06	-1.03736e-07	1.37083e-06	1.13979e-06	-3.44004e-07	7.95783e-07	6.18397e-07	-1.13994e-07	5.04404e-07	5.40020e-07	-2.03367e-07	3.36653e-07	1.11060e-06	-3.51420e-07	7.59178e-07
7.741	6.65651e-07	-1.58443e-07	5.07209e-07	3.10692e-07	-5.83085e-08	2.52384e-07	3.65064e-07	-3.10482e-08	3.34015e-07	1.48095e-06	-1.04186e-07	1.37677e-06	1.14326e-06	-3.45052e-07	7.98207e-07	6.19909e-07	-1.14272e-07	5.05637e-07	5.41409e-07	-2.03890e-07	3.37519e-07	1.11221e-06	-3.51931e-07	7.60282e-07
7.766	6.67806e-07	-1.58956e-07	5.08850e-07	3.11785e-07	-5.85135e-08	2.53271e-07	3.65959e-07	-3.11244e-08	3.34835e-07	1.48733e-06	-1.04635e-07	1.38270e-06	1.14672e-06	-3.46096e-07	8.00624e-07	6.21415e-07	-1.14550e-07	5.06865e-07	5.42792e-07	-2.04411e-07	3.38382e-07	1.11381e-06	-3.52437e-07	7.61375e-07
7.791	6.69954e-07	-1.59467e-07	5.10487e-07	3.12874e-07	-5.87180e-08	2.54156e-07	3.66850e-07	-3.12002e-08	3.35650e-07	1.49371e-06	-1.05083e-07	1.38862e-06	1.15017e-06	-3.47138e-07	8.03033e-07	6.22913e-07	-1.14826e-07	5.08087e-07	5.44170e-07	-2.04930e-07	3.39240e-07	1.11540e-06	-3.52938e-07	7.62457e-07
7.815	6.72096e-07	-1.59977e-07	5.12119e-07	3.13960e-07	-5.89218e-08	2.55038e-07	3.67737e-07	-3.12756e-08	3.36461e-07	1.50007e-06	-1.05531e-07	1.39454e-06	1.15361e-06	-3.48176e-07	8.05434e-07	6.24404e-07	-1.15101e-07	5.09303e-07	5.45541e-07	-2.05446e-07	3.40095e-07	1.11696e-06	-3.53434e-07	7.63528e-07
7.840	6.74231e-07	-1.60485e-07	5.13746e-07	3.15043e-07	-5.91251e-08	2.55918e-07	3.68619e-07	-3.13506e-08	3.37268e-07	1.50643e-06	-1.05978e-07	1.40046e-06	1.15704e-06	-3.49211e-07	8.07828e-07	6.25889e-07	-1.15375e-07	5.10514e-07	5.46907e-07	-2.05960e-07	3.40946e-07	1.11851e-06	-3.53924e-07	7.64587e-07
7.864	6.76360e-07	-1.60992e-07	5.15368e-07	3.16123e-07	-5.93277e-08	2.56795e-07	3.69497e-07	-3.14253e-08	3.38071e-07	1.51279e-06	-1.06425e-07	1.40636e-06	1.16046e-06	-3.50242e-07	8.10214e-07	6.27366e-07	-1.15647e-07	5.11719e-07	5.48266e-07	-2.06472e-07	3.41794e-07	1.12004e-06	-3.54409e-07	7.65634e-07
7.889	6.78482e-07	-1.61497e-07	5.16985e-07	3.17199e-07	-5.95296e-08	2.57669e-07	3.70370e-07	-3.14995e-08	3.38870e-07	1.51913e-06	-1.06872e-07	1.41226e-06	1.16386e-06	-3.51270e-07	8.12592e-07	6.28836e-07	-1.15918e-07	5.12918e-07	5.49619e-07	-2.06982e-07	3.42637e-07	1.12156e-06	-3.54888e-07	7.66671e-07
7.913	6.80597e-07	-1.62000e-07	5.18597e-07	3.18272e-07	-5.97310e-08	2.58541e-07	3.71239e-07	-3.15734e-08	3.39665e-07	1.52547e-06	-1.07318e-07	1.41815e-06	1.16726e-06	-3.52295e-07	8.14962e-07	6.30299e-07	-1.16188e-07	5.14112e-07	5.50966e-07	-2.07489e-07	3.43477e-07	1.12306e-06	-3.55363e-07	7.67696e-07
7.938	6.82706e-07	-1.62502e-07	5.20204e-07	3.19341e-07	-5.99316e-08	2.59409e-07	3.72103e-07	-3.16469e-08	3.40456e-07	1.53180e-06	-1.07763e-07	1.42404e-06	1.17064e-06	-3.53316e-07	8.17324e-07	6.31755e-07	-1.16456e-07	5.15299e-07	5.52307e-07	-2.07994e-07	3.44313e-07	1.12454e-06	-3.55832e-07	7.68709e-07
7.963	6.84808e-07	-1.63002e-07	5.21805e-07	3.20407e-07	-6.01317e-08	2.60275e-07	3.72962e-07	-3.17200e-08	3.41242e-07	1.53812e-06	-1.08208e-07	1.42991e-06	1.17401e-06	-3.54333e-07	8.19678e-07	6.33204e-07	-1.16723e-07	5.16481e-07	5.53641e-07	-2.08496e-07	3.45145e-07	1.12601e-06	-3.56296e-07	7.69711e-07
7.987	6.86902e-07	-1.63501e-07	5.23401e-07	3.21469e-07	-6.03310e-08	2.61138e-07	3.73817e-07	-3.17927e-08	3.42025e-07	1.54443e-06	-1.08652e-07	1.43578e-06	1.17737e-06	-3.55347e-07	8.22023e-07	6.34645e-07	-1.16989e-07	5.17656e-07	5.54970e-07	-2.08997e-07	3.45973e-07	1.12746e-06	-3.56754e-07	7.70701e-07
8.012	6.88990e-07	-1.63998e-07	5.24992e-07	3.22527e-07	-6.05296e-08	2.61998e-07	3.74668e-07	-3.18650e-08	3.42803e-07	1.55074e-06	-1.09095e-07	1.44164e-06	1.18072e-06	-3.56358e-07	8.24361e-07	6.36079e-07	-1.17253e-07	5.18826e-07	5.56292e-07	-2.09494e-07	3.46797e-07	1.12889e-06	-3.57207e-07	7.71680e-07
8.036	6.91070e-07	-1.64493e-07	5.26577e-07	3.23582e-07	-6.07276e-08	2.62854e-07	3.75513e-07	-3.19370e-08	3.43576e-07	1.55703e-06	-1.09538e-07	1.44750e-06	1.18405e-06	-3.57365e-07	8.26690e-07	6.37505e-07	-1.17516e-07	5.19989e-07	5.57607e-07	-2.09990e-07	3.47617e-07	1.13030e-06	-3.57655e-07	7.72647e-07
8.061	6.93143e-07	-1.64987e-07	5.28157e-07	3.24633e-07	-6.09249e-08	2.63708e-07	3.76354e-07	-3.20085e-08	3.44345e-07	1.56332e-06	-1.09980e-07	1.45334e-06	1.18738e-06	-3.58368e-07	8.29011e-07	6.38925e-07	-1.17778e-07	5.21147e-07	5.58916e-07	-2.10483e-07	3.48433e-07	1.13170e-06	-3.58097e-07	7.73602e-07
8.086	6.95209e-07	-1.65478e-07	5.29731e-07	3.25680e-07	-6.11214e-08	2.64559e-07	3.77190e-07	-3.20796e-08	3.45110e-07	1.56960e-06	-1.10422e-07	1.45918e-06	1.19069e-06	-3.59367e-07	8.31323e-07	6.40336e-07	-1.18038e-07	5.22298e-07	5.60218e-07	-2.10973e-07	3.49245e-07	1.13308e-06	-3.58534e-07	7.74546e-07
8.110	6.97268e-07	-1.65968e-07	5.31300e-07	3.26724e-07	-6.13172e-08	2.65407e-07	3.78021e-07	-3.21503e-08	3.45871e-07	1.57587e-06	-1.10863e-07	1.46500e-06	1.19399e-06	-3.60363e-07	8.33627e-07	6.41740e-07	-1.18297e-07	5.23443e-07	5.61514e-07	-2.11461e-07	3.50053e-07	1.13444e-06	-3.58965e-07	7.75478e-07
8.135	6.99319e-07	-1.66457e-07	5.32862e-07	3.27763e-07	-6.15123e-08	2.66251e-07	3.78847e-07	-3.22205e-08	3.46627e-07	1.58212e-06	-1.11303e-07	1.47082e-06	1.19728e-06	-3.61355e-07	8.35922e-07	6.43136e-07	-1.18554e-07	5.24582e-07	5.62804e-07	-2.11947e-07	3.50857e-07	1.13579e-06	-3.59391e-07	7.76398e-07
8.159	7.01363e-07	-1.66943e-07	5.34420e-07	3.28799e-07	-6.17067e-08	2.67092e-07	3.79669e-07	-3.22904e-08	3.47378e-07	1.58837e-06	-1.11743e-07	1.47663e-06	1.20055e-06	-3.62344e-07	8.38209e-07	6.44525e-07	-1.18810e-07	5.25715e-07	5.64086e-07	-2.12430e-07	3.51656e-07	1.13712e-06	-3.59812e-07	7.77307e-07
8.184	7.03398e-07	-1.67428e-07	5.35971e-07	3.29831e-07	-6.19003e-08	2.67930e-07	3.80485e-07	-3.23598e-08	3.48125e-07	1.59461e-06	-1.12182e-07	1.48243e-06	1.20381e-06	-3.63328e-07	8.40486e-07	6.45905e-07	-1.19065e-07	5.26841e-07	5.65362e-07	-2.12910e-07	3.52452e-07	1.13843e-06	-3.60227e-07	7.78203e-07
8.208	7.05427e-07	-1.67910e-07	5.37516e-07	3.30858e-07	-6.20931e-08	2.68765e-07	3.81297e-07	-3.24288e-08	3.48868e-07	1.60084e-06	-1.12620e-07	1.48822e-06	1.20706e-06	-3.64309e-07	8.42755e-07	6.47278e-07	-1.19318e-07	5.27961e-07	5.66631e-07	-2.13388e-07	3.53243e-07	1.13972e-06	-3.60636e-07	7.79088e-07
8.233	7.07447e-07	-1.68391e-07	5.39056e-07	3.31882e-07	-6.22852e-08	2.69596e-07	3.82103e-07	-3.24974e-08	3.49606e-07	1.60706e-06	-1.13057e-07	1.49400e-06	1.21030e-06	-3.65286e-07	8.45015e-07	6.48643e-07	-1.19569e-07	5.29074e-07	5.67894e-07	-2.13864e-07	3.54030e-07	1.14100e-06	-3.61040e-07	7.79961e-07
8.258	7.09460e-07	-1.68870e-07	5.40589e-07	3.32901e-07	-6.24765e-08	2.70424e-07	3.82905e-07	-3.25656e-08	3.50339e-07	1.61326e-06	-1.13494e-07	1.49977e-06	1.21353e-06	-3.66259e-07	8.47266e-07	6.50001e-07	-1.19819e-07	5.30181e-07	5.69149e-07	-2.14337e-07	3.54813e-07	1.14226e-06	-3.61439e-07	7.80822e-07
8.282	7.11464e-07	-1.69347e-07	5.42117e-07	3.33916e-07	-6.26670e-08	2.71249e-07	3.83701e-07	-3.26333e-08	3.51068e-07	1.61946e-06	-1.13930e-07	1.50553e-06	1.21674e-06	-3.67228e-07	8.49508e-07	6.51350e-07	-1.20068e-07	5.31282e-07	5.70398e-07	-2.14807e-07	3.55591e-07	1.14350e-06	-3.61832e-07	7.81671e-07
8.307	7.13461e-07	-1.69823e-07	5.43638e-07	3.34927e-07	-6.28567e-08	2.72070e-07	3.84492e-07	-3.27006e-08	3.51792e-07	1.62564e-06	-1.14365e-07	1.51128e-06	1.21993e-06	-3.68194e-07	8.51741e-07	6.52691e-07	-1.20315e-07	5.32376e-07	5.71640e-07	-2.15275e-07	3.56365e-07	1.14473e-06	-3.62220e-07	7.82508e-07
8.331	7.15449e-07	-1.70296e-07	5.45153e-07	3.35934e-07	-6.30456e-08	2.72888e-07	3.85278e-07	-3.27675e-08	3.52511e-07	1.63181e-06	-1.14799e-07	1.51701e-06	1.22312e-06	-3.69155e-07	8.53964e-07	6.54024e-07	-1.20561e-07	5.33463e-07	5.72875e-07	-2.15740e-07	3.57135e-07	1.14593e-06	-3.62601e-07	7.83333e-07
8.356	7.17430e-07	-1.70767e-07	5.46662e-07	3.36936e-07	-6.32337e-08	2.73702e-07	3.86059e-07	-3.28339e-08	3.53225e-07	1.63797e-06	-1.15232e-07	1.52274e-06	1.22629e-06	-3.70112e-07	8.56179e-07	6.55349e-07	-1.20805e-07	5.34544e-07	5.74103e-07	-2.16202e-07	3.57901e-07	1.14712e-06	-3.62978e-07	7.84146e-07
8.380	7.19402e-07	-1.71237e-07	5.48165e-07	3.37933e-07	-6.34210e-08	2.74513e-07	3.86835e-07	-3.28999e-08	3.53935e-07	1.64412e-06	-1.15665e-07	1.52846e-06	1.22945e-06	-3.71065e-07	8.58384e-07	6.56666e-07	-1.21048e-07	5.35618e-07	5.75323e-07	-2.16662e-07	3.58662e-07	1.14830e-06	-3.63349e-07	7.84947e-07
8.405	7.21366e-07	-1.71704e-07	5.49661e-07	3.38927e-07	-6.36074e-08	2.75319e-07	3.87606e-07	-3.29654e-08	3.54640e-07	1.65026e-06	-1.16097e-07	1.53416e-06	1.23259e-06	-3.72014e-07	8.60579e-07	6.57974e-07	-1.21289e-07	5.36685e-07	5.76537e-07	-2.17119e-07	3.59418e-07	1.14945e-06	-3.63714e-07	7.85736e-07
8.430	7.23321e-07	-1.72170e-07	5.51151e-07	3.39916e-07	-6.37930e-08	2.76123e-07	3.88371e-07	-3.30305e-08	3.55340e-07	1.65638e-06	-1.16527e-07	1.53986e-06	1.23572e-06	-3.72959e-07	8.62765e-07	6.59275e-07	-1.21529e-07	5.37746e-07	5.77744e-07	-2.17573e-07	3.60170e-07	1.15059e-06	-3.64073e-07	7.86513e-07
8.454	7.25268e-07	-1.72633e-07	5.52635e-07	3.40900e-07	-6.39777e-08	2.76922e-07	3.89130e-07	-3.30951e-08	3.56035e-07	1.66250e-06	-1.16957e-07	1.54554e-06	1.23884e-06	-3.73900e-07	8.64942e-07	6.60567e-07	-1.21767e-07	5.38799e-07	5.78943e-07	-2.18025e-07	3.60918e-07	1.15170e-06	-3.64427e-07	7.87277e-07
8.479	7.27206e-07	-1.73094e-07	5.54112e-07	3.41880e-07	-6.41615e-08	2.77718e-07	3.89885e-07	-3.31593e-08	3.56726e-07	1.66860e-06	-1.17387e-07	1.55121e-06	1.24195e-06	-3.74837e-07	8.67109e-07	6.61850e-07	-1.22004e-07	5.39846e-07	5.80135e-07	-2.18474e-07	3.61661e-07	1.15281e-06	-3.64775e-07	7.88030e-07
8.503	7.29136e-07	-1.73554e-07	5.55582e-07	3.42854e-07	-6.43445e-08	2.78510e-07	3.90634e-07	-3.32230e-08	3.57411e-07	1.67468e-06	-1.17815e-07	1.55687e-06	1.24504e-06	-3.75769e-07	8.69266e-07	6.63125e-07	-1.22239e-07	5.40886e-07	5.81320e-07	-2.18920e-07	3.62400e-07	1.15389e-06	-3.65118e-07	7.88770e-07
8.528	7.31057e-07	-1.74011e-07	5.57046e-07	3.43825e-07	-6.45266e-08	2.79298e-07	3.91378e-07	-3.32862e-08	3.58091e-07	1.68076e-06	-1.18242e-07	1.56251e-06	1.24811e-06	-3.76698e-07	8.71413e-07	6.64392e-07	-1.22472e-07	5.41919e-07	5.82497e-07	-2.19363e-07	3.63134e-07	1.15495e-06	-3.65455e-07	7.89498e-07
8.552	7.32969e-07	-1.74466e-07	5.58503e-07	3.44790e-07	-6.47078e-08	2.80082e-07	3.92116e-07	-3.33490e-08	3.58767e-07	1.68681e-06	-1.18668e-07	1.56815e-06	1.25117e-06	-3.77622e-07	8.73551e-07	6.65650e-07	-1.22704e-07	5.42946e-07	5.83667e-07	-2.19804e-07	3.63863e-07	1.15600e-06	-3.65786e-07	7.90213e-07
8.577	7.34872e-07	-1.74919e-07	5.59953e-07	3.45751e-07	-6.48881e-08	2.80863e-07	3.92848e-07	-3.34113e-08	3.59437e-07	1.69286e-06	-1.19094e-07	1.57377e-06	1.25422e-06	-3.78542e-07	8.75679e-07	6.66899e-07	-1.22934e-07	5.43965e-07	5.84830e-07	-2.20242e-07	3.64588e-07	1.15703e-06	-3.66112e-07	7.90917e-07
8.602	7.36766e-07	-1.75370e-07	5.61396e-07	3.46707e-07	-6.50675e-08	2.81639e-07	3.93575e-07	-3.34731e-08	3.60102e-07	1.69889e-06	-1.19518e-07	1.57938e-06	1.25725e-06	-3.79457e-07	8.77797e-07	6.68140e-07	-1.23163e-07	5.44977e-07	5.85985e-07	-2.20677e-07	3.65308e-07	1.15804e-06	-3.66432e-07	7.91608e-07
8.626	7.38651e-07	-1.75819e-07	5.62833e-07	3.47658e-07	-6.52460e-08	2.82412e-07	3.94297e-07	-3.35345e-08	3.60762e-07	1.70491e-06	-1.19941e-07	1.58497e-06	1.26027e-06	-3.80368e-07	8.79904e-07	6.69372e-07	-1.23390e-07	5.45981e-07	5.87133e-07	-2.21109e-07	3.66024e-07	1.15903e-06	-3.66746e-07	7.92287e-07
8.651	7.40528e-07	-1.76265e-07	5.64262e-07	3.48604e-07	-6.54235e-08	2.83180e-07	3.95013e-07	-3.35954e-08	3.61417e-07	1.71092e-06	-1.20364e-07	1.59055e-06	1.26328e-06	-3.81275e-07	8.82002e-07	6.70595e-07	-1.23616e-07	5.46979e-07	5.88273e-07	-2.21538e-07	3.66735e-07	1.16001e-06	-3.67054e-07	7.92953e-07
8.675	7.42395e-07	-1.76710e-07	5.65685e-07	3.49545e-07	-6.56001e-08	2.83945e-07	3.95723e-07	-3.36558e-08	3.62067e-07	1.71691e-06	-1.20785e-07	1.59612e-06	1.26627e-06	-3.82177e-07	8.84089e-07	6.71809e-07	-1.23840e-07	5.47970e-07	5.89406e-07	-2.21965e-07	3.67441e-07	1.16096e-06	-3.67357e-07	7.93607e-07
8.700	7.44252e-07	-1.77152e-07	5.67100e-07	3.50480e-07	-6.57757e-08	2.84705e-07	3.96428e-07	-3.37157e-08	3.62712e-07	1.72288e-06	-1.21206e-07	1.60167e-06	1.26924e-06	-3.83075e-07	8.86167e-07	6.73015e-07	-1.24062e-07	5.48953e-07	5.90531e-07	-2.22389e-07	3.68142e-07	1.16190e-06	-3.67654e-07	7.94248e-07
8.724	7.46101e-07	-1.77592e-07	5.68509e-07	3.51411e-07	-6.59504e-08	2.85461e-07	3.97126e-07	-3.37751e-08	3.63351e-07	1.72884e-06	-1.21625e-07	1.60722e-06	1.27220e-06	-3.83969e-07	8.88234e-07	6.74212e-07	-1.24282e-07	5.49929e-07	5.91648e-07	-2.22809e-07	3.68839e-07	1.16282e-06	-3.67945e-07	7.94877e-07
8.749	7.47939e-07	-1.78030e-07	5.69910e-07	3.52337e-07	-6.61241e-08	2.86213e-07	3.97819e-07	-3.38341e-08	3.63985e-07	1.73478e-06	-1.22043e-07	1.61274e-06	1.27515e-06	-3.84858e-07	8.90290e-07	6.75399e-07	-1.24501e-07	5.50898e-07	5.92757e-07	-2.23227e-07	3.69530e-07	1.16372e-06	-3.68231e-07	7.95494e-07
8.774	7.49769e-07	-1.78465e-07	5.71304e-07	3.53257e-07	-6.62968e-08	2.86960e-07	3.98507e-07	-3.38925e-08	3.64614e-07	1.74071e-06	-1.22460e-07	1.61825e-06	1.27808e-06	-3.85742e-07	8.92336e-07	6.76578e-07	-1.24719e-07	5.51859e-07	5.93859e-07	-2.23642e-07	3.70217e-07	1.16461e-06	-3.68510e-07	7.96098e-07
8.798	7.51589e-07	-1.78898e-07	5.72691e-07	3.54172e-07	-6.64686e-08	2.87704e-07	3.99188e-07	-3.39505e-08	3.65238e-07	1.74663e-06	-1.22876e-07	1.62375e-06	1.28099e-06	-3.86622e-07	8.94372e-07	6.77747e-07	-1.24934e-07	5.52813e-07	5.94953e-07	-2.24054e-07	3.70899e-07	1.16547e-06	-3.68784e-07	7.96689e-07
8.823	7.53399e-07	-1.79329e-07	5.74070e-07	3.55082e-07	-6.66393e-08	2.88443e-07	3.99864e-07	-3.40079e-08	3.65856e-07	1.75253e-06	-1.23291e-07	1.62924e-06	1.28389e-06	-3.87498e-07	8.96397e-07	6.78908e-07	-1.25148e-07	5.53760e-07	5.96039e-07	-2.24463e-07	3.71576e-07	1.16632e-06	-3.69052e-07	7.97268e-07
8.847	7.55200e-07	-1.79758e-07	5.75442e-07	3.55987e-07	-6.68091e-08	2.89178e-07	4.00533e-07	-3.40649e-08	3.66469e-07	1.75841e-06	-1.23705e-07	1.63470e-06	1.28678e-06	-3.88368e-07	8.98411e-07	6.80059e-07	-1.25360e-07	5.54699e-07	5.97118e-07	-2.24869e-07	3.72248e-07	1.16715e-06	-3.69314e-07	7.97835e-07
8.872	7.56990e-07	-1.80184e-07	5.76806e-07	3.56886e-07	-6.69778e-08	2.89908e-07	4.01197e-07	-3.41214e-08	3.67076e-07	1.76428e-06	-1.24118e-07	1.64016e-06	1.28965e-06	-3.89234e-07	9.00415e-07	6.81201e-07	-1.25571e-07	5.55630e-07	5.98188e-07	-2.25272e-07	3.72916e-07	1.16796e-06	-3.69570e-07	7.98388e-07
8.897	7.58771e-07	-1.80608e-07	5.78163e-07	3.57779e-07	-6.71455e-08	2.90634e-07	4.01855e-07	-3.41773e-08	3.67678e-07	1.77013e-06	-1.24529e-07	1.64560e-06	1.29250e-06	-3.90096e-07	9.02408e-07	6.82334e-07	-1.25780e-07	5.56554e-07	5.99250e-07	-2.25672e-07	3.73578e-07	1.16875e-06	-3.69821e-07	7.98930e-07
8.921	7.60542e-07	-1.81029e-07	5.79513e-07	3.58667e-07	-6.73121e-08	2.91355e-07	4.02507e-07	-3.42327e-08	3.68274e-07	1.77596e-06	-1.24940e-07	1.65102e-06	1.29534e-06	-3.90953e-07	9.04390e-07	6.83457e-07	-1.25987e-07	5.57470e-07	6.00305e-07	-2.26069e-07	3.74235e-07	1.16952e-06	-3.70066e-07	7.99458e-07
8.946	7.62303e-07	-1.81449e-07	5.80855e-07	3.59550e-07	-6.74778e-08	2.92072e-07	4.03153e-07	-3.42877e-08	3.68865e-07	1.78178e-06	-1.25349e-07	1.65643e-06	1.29817e-06	-3.91805e-07	9.06361e-07	6.84571e-07	-1.26192e-07	5.58379e-07	6.01351e-07	-2.26463e-07	3.74887e-07	1.17028e-06	-3.70304e-07	7.99974e-07
8.970	7.64054e-07	-1.81865e-07	5.82189e-07	3.60427e-07	-6.76423e-08	2.92784e-07	4.03792e-07	-3.43421e-08	3.69450e-07	1.78757e-06	-1.25757e-07	1.66182e-06	1.30097e-06	-3.92652e-07	9.08321e-07	6.85676e-07	-1.26396e-07	5.59280e-07	6.02389e-07	-2.26854e-07	3.75535e-07	1.17101e-06	-3.70537e-07	8.00477e-07
8.995	7.65795e-07	-1.82280e-07	5.83515e-07	3.61298e-07	-6.78058e-08	2.93492e-07	4.04426e-07	-3.43959e-08	3.70030e-07	1.79336e-06	-1.26164e-07	1.66719e-06	1.30376e-06	-3.93495e-07	9.10270e-07	6.86771e-07	-1.26598e-07	5.60173e-07	6.03419e-07	-2.27242e-07	3.76177e-07	1.17173e-06	-3.70764e-07	8.00967e-07
9.019	7.67525e-07	-1.82692e-07	5.84834e-07	3.62163e-07	-6.79683e-08	2.94195e-07	4.05053e-07	-3.44493e-08	3.70604e-07	1.79912e-06	-1.26569e-07	1.67255e-06	1.30654e-06	-3.94333e-07	9.12208e-07	6.87857e-07	-1.26798e-07	5.61059e-07	6.04441e-07	-2.27627e-07	3.76814e-07	1.17243e-06	-3.70985e-07	8.01445e-07
9.044	7.69246e-07	-1.83101e-07	5.86145e-07	3.63023e-07	-6.81296e-08	2.94894e-07	4.05675e-07	-3.45022e-08	3.71172e-07	1.80487e-06	-1.26973e-07	1.67790e-06	1.30930e-06	-3.95166e-07	9.14135e-07	6.88933e-07	-1.26996e-07	5.61936e-07	6.05455e-07	-2.28009e-07	3.77446e-07	1.17311e-06	-3.71200e-07	8.01910e-07
9.069	7.70955e-07	-1.83508e-07	5.87447e-07	3.63877e-07	-6.82899e-08	2.95587e-07	4.06290e-07	-3.45545e-08	3.71735e-07	1.81060e-06	-1.27377e-07	1.68322e-06	1.31204e-06	-3.95994e-07	9.16051e-07	6.89999e-07	-1.27193e-07	5.62806e-07	6.06460e-07	-2.28388e-07	3.78073e-07	1.17377e-06	-3.71410e-07	8.02362e-07
9.093	7.72655e-07	-1.83912e-07	5.88742e-07	3.64725e-07	-6.84491e-08	2.96276e-07	4.06899e-07	-3.46063e-08	3.72292e-07	1.81631e-06	-1.27778e-07	1.68853e-06	1.31477e-06	-3.96817e-07	9.17955e-07	6.91056e-07	-1.27387e-07	5.63668e-07	6.07457e-07	-2.28763e-07	3.78694e-07	1.17441e-06	-3.71613e-07	8.02801e-07
9.118	7.74344e-07	-1.84314e-07	5.90029e-07	3.65568e-07	-6.86071e-08	2.96960e-07	4.07501e-07	-3.46575e-08	3.72844e-07	1.82200e-06	-1.28179e-07	1.69382e-06	1.31748e-06	-3.97635e-07	9.19848e-07	6.92103e-07	-1.27580e-07	5.64522e-07	6.08446e-07	-2.29135e-07	3.79311e-07	1.17504e-06	-3.71810e-07	8.03227e-07
9.142	7.76022e-07	-1.84714e-07	5.91308e-07	3.66404e-07	-6.87641e-08	2.97640e-07	4.08098e-07	-3.47082e-08	3.73389e-07	1.82768e-06	-1.28578e-07	1.69910e-06	1.32018e-06	-3.98449e-07	9.21730e-07	6.93140e-07	-1.27772e-07	5.65368e-07	6.09426e-07	-2.29505e-07	3.79922e-07	1.17564e-06	-3.72002e-07	8.03641e-07
9.167	7.77690e-07	-1.85111e-07	5.92579e-07	3.67234e-07	-6.89199e-08	2.98314e-07	4.08687e-07	-3.47584e-08	3.73929e-07	1.83333e-06	-1.28976e-07	1.70436e-06	1.32286e-06	-3.99257e-07	9.23600e-07	6.94167e-07	-1.27961e-07	5.66206e-07	6.10399e-07	-2.29871e-07	3.80528e-07	1.17623e-06	-3.72187e-07	8.04042e-07
9.191	7.79346e-07	-1.85505e-07	5.93841e-07	3.68058e-07	-6.90746e-08	2.98984e-07	4.09271e-07	-3.48080e-08	3.74463e-07	1.83897e-06	-1.29373e-07	1.70960e-06	1.32552e-06	-4.00061e-07	9.25459e-07	6.95185e-07	-1.28149e-07	5.67036e-07	6.11362e-07	-2.30234e-07	3.81129e-07	1.17680e-06	-3.72367e-07	8.04429e-07
9.216	7.80993e-07	-1.85897e-07	5.95096e-07	3.68877e-07	-6.92281e-08	2.99648e-07	4.09848e-07	-3.48571e-08	3.74991e-07	1.84459e-06	-1.29768e-07	1.71482e-06	1.32816e-06	-4.00859e-07	9.27306e-07	6.96192e-07	-1.28334e-07	5.67858e-07	6.12317e-07	-2.30593e-07	3.81724e-07	1.17734e-06	-3.72540e-07	8.04804e-07
9.241	7.82628e-07	-1.86286e-07	5.96342e-07	3.69689e-07	-6.93805e-08	3.00308e-07	4.10419e-07	-3.49057e-08	3.75513e-07	1.85019e-06	-1.30162e-07	1.72003e-06	1.33079e-06	-4.01652e-07	9.29141e-07	6.97190e-07	-1.28518e-07	5.68672e-07	6.13264e-07	-2.30950e-07	3.82314e-07	1.17787e-06	-3.72708e-07	8.05166e-07
9.265	7.84252e-07	-1.86673e-07	5.97579e-07	3.70494e-07	-6.95318e-08	3.00963e-07	4.10983e-07	-3.49537e-08	3.76030e-07	1.85577e-06	-1.30554e-07	1.72521e-06	1.33341e-06	-4.02441e-07	9.30965e-07	6.98178e-07	-1.28700e-07	5.69477e-07	6.14202e-07	-2.31303e-07	3.82899e-07	1.17838e-06	-3.72869e-07	8.05515e-07
9.290	7.85865e-07	-1.87057e-07	5.98809e-07	3.71294e-07	-6.96818e-08	3.01612e-07	4.11541e-07	-3.50011e-08	3.76540e-07	1.86133e-06	-1.30945e-07	1.73038e-06	1.33600e-06	-4.03224e-07	9.32777e-07	6.99155e-07	-1.28880e-07	5.70275e-07	6.15131e-07	-2.31653e-07	3.83478e-07	1.17888e-06	-3.73025e-07	8.05851e-07
9.314	7.87468e-07	-1.87438e-07	6.00029e-07	3.72087e-07	-6.98307e-08	3.02257e-07	4.12092e-07	-3.50480e-08	3.77044e-07	1.86687e-06	-1.31335e-07	1.73553e-06	1.33858e-06	-4.04002e-07	9.34577e-07	7.00123e-07	-1.29059e-07	5.71064e-07	6.16052e-07	-2.32000e-07	3.84052e-07	1.17935e-06	-3.73174e-07	8.06174e-07
9.339	7.89059e-07	-1.87817e-07	6.01242e-07	3.72874e-07	-6.99784e-08	3.02896e-07	4.12637e-07	-3.50943e-08	3.77543e-07	1.87238e-06	-1.31723e-07	1.74066e-06	1.34114e-06	-4.04775e-07	9.36365e-07	7.01080e-07	-1.29235e-07	5.71845e-07	6.16964e-07	-2.32343e-07	3.84621e-07	1.17980e-06	-3.73318e-07	8.06484e-07
9.363	7.90639e-07	-1.88193e-07	6.02446e-07	3.73655e-07	-7.01249e-08	3.03530e-07	4.13175e-07	-3.51401e-08	3.78035e-07	1.87788e-06	-1.32110e-07	1.74577e-06	1.34368e-06	-4.05543e-07	9.38142e-07	7.02027e-07	-1.29410e-07	5.72617e-07	6.17867e-07	-2.32683e-07	3.85184e-07	1.18024e-06	-3.73455e-07	8.06781e-07
9.388	7.92207e-07	-1.88566e-07	6.03641e-07	3.74429e-07	-7.02702e-08	3.04159e-07	4.13707e-07	-3.51853e-08	3.78521e-07	1.88336e-06	-1.32496e-07	1.75087e-06	1.34621e-06	-4.06306e-07	9.39906e-07	7.02964e-07	-1.29583e-07	5.73381e-07	6.18762e-07	-2.33020e-07	3.85742e-07	1.18065e-06	-3.73587e-07	8.07065e-07
9.413	7.93765e-07	-1.88937e-07	6.04827e-07	3.75197e-07	-7.04143e-08	3.04783e-07	4.14232e-07	-3.52299e-08	3.79002e-07	1.88882e-06	-1.32880e-07	1.75594e-06	1.34872e-06	-4.07063e-07	9.41658e-07	7.03890e-07	-1.29753e-07	5.74137e-07	6.19648e-07	-2.33354e-07	3.86294e-07	1.18105e-06	-3.73712e-07	8.07336e-07
9.437	7.95310e-07	-1.89305e-07	6.06005e-07	3.75958e-07	-7.05572e-08	3.05401e-07	4.14750e-07	-3.52740e-08	3.79476e-07	1.89426e-06	-1.33262e-07	1.76100e-06	1.35121e-06	-4.07816e-07	9.43398e-07	7.04806e-07	-1.29922e-07	5.74884e-07	6.20525e-07	-2.33684e-07	3.86841e-07	1.18143e-06	-3.73832e-07	8.07594e-07
9.462	7.96845e-07	-1.89670e-07	6.07174e-07	3.76713e-07	-7.06988e-08	3.06014e-07	4.15261e-07	-3.53175e-08	3.79944e-07	1.89967e-06	-1.33643e-07	1.76603e-06	1.35369e-06	-4.08563e-07	9.45126e-07	7.05712e-07	-1.30089e-07	5.75623e-07	6.21393e-07	-2.34011e-07	3.87382e-07	1.18178e-06	-3.73945e-07	8.07839e-07
9.486	7.98368e-07	-1.90033e-07	6.08335e-07	3.77461e-07	-7.08392e-08	3.06622e-07	4.15766e-07	-3.53604e-08	3.80405e-07	1.90507e-06	-1.34023e-07	1.77105e-06	1.35615e-06	-4.09304e-07	9.46842e-07	7.06608e-07	-1.30254e-07	5.76353e-07	6.22252e-07	-2.34335e-07	3.87918e-07	1.18212e-06	-3.74052e-07	8.08070e-07
9.511	7.99879e-07	-1.90392e-07	6.09486e-07	3.78203e-07	-7.09784e-08	3.07224e-07	4.16264e-07	-3.54027e-08	3.80861e-07	1.91044e-06	-1.34401e-07	1.77604e-06	1.35859e-06	-4.10041e-07	9.48545e-07	7.07493e-07	-1.30417e-07	5.77075e-07	6.23102e-07	-2.34655e-07	3.88448e-07	1.18244e-06	-3.74153e-07	8.08289e-07
9.535	8.01378e-07	-1.90749e-07	6.10629e-07	3.78937e-07	-7.11163e-08	3.07821e-07	4.16755e-07	-3.54445e-08	3.81310e-07	1.91579e-06	-1.34777e-07	1.78102e-06	1.36101e-06	-4.10772e-07	9.50237e-07	7.08367e-07	-1.30579e-07	5.77788e-07	6.23944e-07	-2.34972e-07	3.88972e-07	1.18274e-06	-3.74248e-07	8.08494e-07
9.560	8.02866e-07	-1.91104e-07	6.11763e-07	3.79665e-07	-7.12529e-08	3.08412e-07	4.17239e-07	-3.54857e-08	3.81753e-07	1.92112e-06	-1.35152e-07	1.78597e-06	1.36341e-06	-4.11497e-07	9.51915e-07	7.09231e-07	-1.30738e-07	5.78493e-07	6.24776e-07	-2.35285e-07	3.89491e-07	1.18302e-06	-3.74337e-07	8.08686e-07
9.585	8.04342e-07	-1.91455e-07	6.12887e-07	3.80387e-07	-7.13883e-08	3.08998e-07	4.17716e-07	-3.55263e-08	3.82190e-07	1.92643e-06	-1.35525e-07	1.79091e-06	1.36580e-06	-4.12218e-07	9.53582e-07	7.10084e-07	-1.30895e-07	5.79189e-07	6.25600e-07	-2.35595e-07	3.90004e-07	1.18329e-06	-3.74420e-07	8.08865e-07
9.609	8.05806e-07	-1.91803e-07	6.14003e-07	3.81101e-07	-7.15224e-08	3.09579e-07	4.18187e-07	-3.55663e-08	3.82620e-07	1.93172e-06	-1.35897e-07	1.79582e-06	1.36817e-06	-4.12933e-07	9.55235e-07	7.10926e-07	-1.31050e-07	5.79876e-07	6.26414e-07	-2.35902e-07	3.90512e-07	1.18353e-06	-3.74497e-07	8.09031e-07
9.634	8.07258e-07	-1.92149e-07	6.15109e-07	3.81809e-07	-7.16552e-08	3.10153e-07	4.18650e-07	-3.56057e-08	3.83044e-07	1.93698e-06	-1.36268e-07	1.80071e-06	1.37052e-06	-4.13642e-07	9.56877e-07	7.11758e-07	-1.31204e-07	5.80555e-07	6.27219e-07	-2.36205e-07	3.91014e-07	1.18375e-06	-3.74567e-07	8.09183e-07
9.658	8.08698e-07	-1.92492e-07	6.16207e-07	3.82509e-07	-7.17867e-08	3.10723e-07	4.19107e-07	-3.56445e-08	3.83462e-07	1.94222e-06	-1.36636e-07	1.80558e-06	1.37285e-06	-4.14346e-07	9.58505e-07	7.12579e-07	-1.31355e-07	5.81224e-07	6.28015e-07	-2.36505e-07	3.91510e-07	1.18395e-06	-3.74632e-07	8.09323e-07
9.683	8.10127e-07	-1.92832e-07	6.17295e-07	3.83203e-07	-7.19168e-08	3.11286e-07	4.19556e-07	-3.56828e-08	3.83873e-07	1.94744e-06	-1.37003e-07	1.81043e-06	1.37517e-06	-4.15045e-07	9.60121e-07	7.13390e-07	-1.31504e-07	5.81885e-07	6.28802e-07	-2.36801e-07	3.92001e-07	1.18414e-06	-3.74690e-07	8.09449e-07
9.708	8.11543e-07	-1.93169e-07	6.18374e-07	3.83890e-07	-7.20457e-08	3.11844e-07	4.19999e-07	-3.57204e-08	3.84278e-07	1.95263e-06	-1.37369e-07	1.81526e-06	1.37746e-06	-4.15738e-07	9.61724e-07	7.14189e-07	-1.31652e-07	5.82537e-07	6.29580e-07	-2.37094e-07	3.92486e-07	1.18430e-06	-3.74743e-07	8.09562e-07
9.732	8.12946e-07	-1.93503e-07	6.19443e-07	3.84569e-07	-7.21733e-08	3.12396e-07	4.20434e-07	-3.57574e-08	3.84677e-07	1.95780e-06	-1.37732e-07	1.82007e-06	1.37974e-06	-4.16425e-07	9.63315e-07	7.14978e-07	-1.31797e-07	5.83181e-07	6.30348e-07	-2.37384e-07	3.92965e-07	1.18445e-06	-3.74789e-07	8.09661e-07
9.757	8.14338e-07	-1.93834e-07	6.20504e-07	3.85242e-07	-7.22995e-08	3.12942e-07	4.20863e-07	-3.57939e-08	3.85069e-07	1.96295e-06	-1.38095e-07	1.82486e-06	1.38200e-06	-4.17107e-07	9.64892e-07	7.15756e-07	-1.31941e-07	5.83815e-07	6.31107e-07	-2.37669e-07	3.93438e-07	1.18458e-06	-3.74829e-07	8.09748e-07
9.781	8.15717e-07	-1.94162e-07	6.21555e-07	3.85907e-07	-7.24244e-08	3.13483e-07	4.21284e-07	-3.58297e-08	3.85454e-07	1.96807e-06	-1.38455e-07	1.82962e-06	1.38424e-06	-4.17784e-07	9.66457e-07	7.16522e-07	-1.32082e-07	5.84440e-07	6.31857e-07	-2.37952e-07	3.93905e-07	1.18468e-06	-3.74862e-07	8.09821e-07
9.806	8.17084e-07	-1.94488e-07	6.22596e-07	3.86566e-07	-7.25479e-08	3.14018e-07	4.21698e-07	-3.58649e-08	3.85833e-07	1.97317e-06	-1.38814e-07	1.83436e-06	1.38646e-06	-4.18454e-07	9.68009e-07	7.17278e-07	-1.32221e-07	5.85057e-07	6.32598e-07	-2.38231e-07	3.94367e-07	1.18477e-06	-3.74890e-07	8.09880e-07
9.830	8.18438e-07	-1.94810e-07	6.23628e-07	3.87217e-07	-7.26701e-08	3.14547e-07	4.22105e-07	-3.58995e-08	3.86205e-07	1.97825e-06	-1.39171e-07	1.83908e-06	1.38867e-06	-4.19120e-07	9.69548e-07	7.18023e-07	-1.32358e-07	5.85664e-07	6.33329e-07	-2.38506e-07	3.94823e-07	1.18484e-06	-3.74912e-07	8.09927e-07
9.855	8.19780e-07	-1.95130e-07	6.24651e-07	3.87861e-07	-7.27910e-08	3.15070e-07	4.22504e-07	-3.59335e-08	3.86571e-07	1.98330e-06	-1.39526e-07	1.84378e-06	1.39085e-06	-4.19779e-07	9.71074e-07	7.18756e-07	-1.32494e-07	5.86263e-07	6.34051e-07	-2.38778e-07	3.95273e-07	1.18489e-06	-3.74927e-07	8.09960e-07
9.880	8.21109e-07	-1.95446e-07	6.25663e-07	3.88497e-07	-7.29104e-08	3.15587e-07	4.22897e-07	-3.59669e-08	3.86930e-07	1.98833e-06	-1.39880e-07	1.84845e-06	1.39302e-06	-4.20433e-07	9.72586e-07	7.19479e-07	-1.32627e-07	5.86852e-07	6.34763e-07	-2.39046e-07	3.95717e-07	1.18492e-06	-3.74936e-07	8.09980e-07
9.904	8.22426e-07	-1.95759e-07	6.26667e-07	3.89126e-07	-7.30285e-08	3.16098e-07	4.23282e-07	-3.59997e-08	3.87282e-07	1.99333e-06	-1.40232e-07	1.85310e-06	1.39517e-06	-4.21081e-07	9.74086e-07	7.20190e-07	-1.32758e-07	5.87432e-07	6.35466e-07	-2.39311e-07	3.96155e-07	1.18493e-06	-3.74939e-07	8.09986e-07
9.929	8.23730e-07	-1.96070e-07	6.27660e-07	3.89748e-07	-7.31452e-08	3.16603e-07	4.23660e-07	-3.60318e-08	3.87628e-07	1.99831e-06	-1.40582e-07	1.85773e-06	1.39730e-06	-4.21724e-07	9.75572e-07	7.20890e-07	-1.32887e-07	5.88003e-07	6.36160e-07	-2.39572e-07	3.96588e-07	1.18492e-06	-3.74936e-07	8.09980e-07
9.953	8.25021e-07	-1.96377e-07	6.28644e-07	3.90363e-07	-7.32605e-08	3.17102e-07	4.24031e-07	-3.60633e-08	3.87967e-07	2.00326e-06	-1.40931e-07	1.86233e-06	1.39941e-06	-4.22361e-07	9.77046e-07	7.21579e-07	-1.33014e-07	5.88565e-07	6.36844e-07	-2.39830e-07	3.97014e-07	1.18489e-06	-3.74927e-07	8.09959e-07
9.978	8.26300e-07	-1.96681e-07	6.29618e-07	3.90969e-07	-7.33744e-08	3.17595e-07	4.24394e-07	-3.60942e-08	3.88300e-07	2.00819e-06	-1.41277e-07	1.86692e-06	1.40150e-06	-4.22992e-07	9.78506e-07	7.22257e-07	-1.33139e-07	5.89118e-07	6.37518e-07	-2.40084e-07	3.97434e-07	1.18484e-06	-3.74911e-07	8.09926e-07
10.002	8.27566e-07	-1.96983e-07	6.30583e-07	3.91569e-07	-7.34869e-08	3.18082e-07	4.24750e-07	-3.61245e-08	3.88625e-07	2.01310e-06	-1.41622e-07	1.87147e-06	1.40357e-06	-4.23617e-07	9.79952e-07	7.22923e-07	-1.33262e-07	5.89661e-07	6.38183e-07	-2.40334e-07	3.97849e-07	1.18477e-06	-3.74889e-07	8.09879e-07
10.027	8.28818e-07	-1.97281e-07	6.31537e-07	3.92161e-07	-7.35980e-08	3.18563e-07	4.25098e-07	-3.61541e-08	3.88944e-07	2.01797e-06	-1.41965e-07	1.87601e-06	1.40562e-06	-4.24237e-07	9.81386e-07	7.23578e-07	-1.33383e-07	5.90196e-07	6.38838e-07	-2.40581e-07	3.98257e-07	1.18468e-06	-3.74861e-07	8.09818e-07
10.052	8.30058e-07	-1.97576e-07	6.32482e-07	3.92745e-07	-7.37076e-08	3.19037e-07	4.25439e-07	-3.61831e-08	3.89256e-07	2.02282e-06	-1.42307e-07	1.88052e-06	1.40766e-06	-4.24851e-07	9.82805e-07	7.24222e-07	-1.33501e-07	5.90720e-07	6.39484e-07	-2.40824e-07	3.98660e-07	1.18457e-06	-3.74827e-07	8.09745e-07
10.076	8.31285e-07	-1.97868e-07	6.33417e-07	3.93322e-07	-7.38159e-08	3.19506e-07	4.25773e-07	-3.62115e-08	3.89561e-07	2.02765e-06	-1.42646e-07	1.88500e-06	1.40967e-06	-4.25459e-07	9.84212e-07	7.24854e-07	-1.33618e-07	5.91236e-07	6.40120e-07	-2.41063e-07	3.99056e-07	1.18444e-06	-3.74787e-07	8.09657e-07
10.101	8.32498e-07	-1.98157e-07	6.34342e-07	3.93891e-07	-7.39226e-08	3.19968e-07	4.26099e-07	-3.62392e-08	3.89860e-07	2.03245e-06	-1.42984e-07	1.88947e-06	1.41167e-06	-4.26061e-07	9.85605e-07	7.25474e-07	-1.33732e-07	5.91742e-07	6.40746e-07	-2.41299e-07	3.99447e-07	1.18430e-06	-3.74740e-07	8.09557e-07
10.125	8.33699e-07	-1.98443e-07	6.35256e-07	3.94452e-07	-7.40280e-08	3.20424e-07	4.26418e-07	-3.62663e-08	3.90151e-07	2.03722e-06	-1.43320e-07	1.89390e-06	1.41364e-06	-4.26657e-07	9.86984e-07	7.26083e-07	-1.33844e-07	5.92239e-07	6.41363e-07	-2.41532e-07	3.99831e-07	1.18413e-06	-3.74687e-07	8.09443e-07
10.150	8.34886e-07	-1.98725e-07	6.36161e-07	3.95006e-07	-7.41319e-08	3.20874e-07	4.26729e-07	-3.62928e-08	3.90436e-07	2.04197e-06	-1.43654e-07	1.89832e-06	1.41560e-06	-4.27247e-07	9.88350e-07	7.26681e-07	-1.33954e-07	5.92726e-07	6.41970e-07	-2.41760e-07	4.00210e-07	1.18394e-06	-3.74628e-07	8.09315e-07
10.174	8.36060e-07	-1.99005e-07	6.37056e-07	3.95551e-07	-7.42343e-08	3.21317e-07	4.27032e-07	-3.63186e-08	3.90714e-07	2.04669e-06	-1.43986e-07	1.90271e-06	1.41753e-06	-4.27832e-07	9.89702e-07	7.27267e-07	-1.34062e-07	5.93204e-07	6.42567e-07	-2.41985e-07	4.00582e-07	1.18374e-06	-3.74563e-07	8.09174e-07
10.199	8.37221e-07	-1.99281e-07	6.37940e-07	3.96089e-07	-7.43353e-08	3.21754e-07	4.27328e-07	-3.63438e-08	3.90984e-07	2.05139e-06	-1.44316e-07	1.90707e-06	1.41945e-06	-4.28411e-07	9.91040e-07	7.27841e-07	-1.34168e-07	5.93673e-07	6.43154e-07	-2.42206e-07	4.00948e-07	1.18351e-06	-3.74492e-07	8.09020e-07
10.224	8.38368e-07	-1.99554e-07	6.38814e-07	3.96619e-07	-7.44348e-08	3.22185e-07	4.27616e-07	-3.63683e-08	3.91248e-07	2.05605e-06	-1.44644e-07	1.91141e-06	1.42135e-06	-4.28983e-07	9.92365e-07	7.28404e-07	-1.34272e-07	5.94132e-07	6.43732e-07	-2.42424e-07	4.01308e-07	1.18327e-06	-3.74414e-07	8.08852e-07
10.248	8.39502e-07	-1.99824e-07	6.39678e-07	3.97142e-07	-7.45328e-08	3.22609e-07	4.27897e-07	-3.63921e-08	3.91505e-07	2.06069e-06	-1.44971e-07	1.91572e-06	1.42323e-06	-4.29550e-07	9.93676e-07	7.28955e-07	-1.34374e-07	5.94581e-07	6.44299e-07	-2.42637e-07	4.01662e-07	1.18300e-06	-3.74330e-07	8.08671e-07
10.273	8.40623e-07	-2.00091e-07	6.40532e-07	3.97656e-07	-7.46293e-08	3.23027e-07	4.28170e-07	-3.64154e-08	3.91755e-07	2.06531e-06	-1.45295e-07	1.92001e-06	1.42508e-06	-4.30111e-07	9.94973e-07	7.29494e-07	-1.34473e-07	5.95021e-07	6.44857e-07	-2.42847e-07	4.02010e-07	1.18272e-06	-3.74240e-07	8.08477e-07
10.297	8.41730e-07	-2.00354e-07	6.41376e-07	3.98162e-07	-7.47243e-08	3.23438e-07	4.28435e-07	-3.64379e-08	3.91997e-07	2.06989e-06	-1.45618e-07	1.92427e-06	1.42692e-06	-4.30665e-07	9.96257e-07	7.30021e-07	-1.34570e-07	5.95451e-07	6.45405e-07	-2.43054e-07	4.02351e-07	1.18241e-06	-3.74144e-07	8.08268e-07
10.322	8.42823e-07	-2.00614e-07	6.42209e-07	3.98661e-07	-7.48178e-08	3.23843e-07	4.28693e-07	-3.64598e-08	3.92233e-07	2.07445e-06	-1.45939e-07	1.92851e-06	1.42874e-06	-4.31214e-07	9.97526e-07	7.30537e-07	-1.34665e-07	5.95872e-07	6.45943e-07	-2.43256e-07	4.02687e-07	1.18209e-06	-3.74041e-07	8.08047e-07
10.346	8.43903e-07	-2.00871e-07	6.43032e-07	3.99151e-07	-7.49098e-08	3.24241e-07	4.28943e-07	-3.64811e-08	3.92462e-07	2.07898e-06	-1.46257e-07	1.93272e-06	1.43054e-06	-4.31757e-07	9.98781e-07	7.31041e-07	-1.34758e-07	5.96282e-07	6.46471e-07	-2.43455e-07	4.03016e-07	1.18174e-06	-3.73932e-07	8.07812e-07
10.371	8.44969e-07	-2.01125e-07	6.43844e-07	3.99633e-07	-7.50003e-08	3.24633e-07	4.29185e-07	-3.65017e-08	3.92683e-07	2.08348e-06	-1.46574e-07	1.93691e-06	1.43232e-06	-4.32293e-07	1.00002e-06	7.31532e-07	-1.34849e-07	5.96684e-07	6.46989e-07	-2.43650e-07	4.03339e-07	1.18138e-06	-3.73817e-07	8.07563e-07
10.396	8.46022e-07	-2.01376e-07	6.44646e-07	4.00107e-07	-7.50893e-08	3.25018e-07	4.29419e-07	-3.65216e-08	3.92897e-07	2.08795e-06	-1.46889e-07	1.94107e-06	1.43407e-06	-4.32824e-07	1.00125e-06	7.32012e-07	-1.34937e-07	5.97075e-07	6.47497e-07	-2.43842e-07	4.03656e-07	1.18100e-06	-3.73696e-07	8.07301e-07
10.420	8.47060e-07	-2.01623e-07	6.45437e-07	4.00573e-07	-7.51767e-08	3.25396e-07	4.29645e-07	-3.65408e-08	3.93105e-07	2.09240e-06	-1.47201e-07	1.94520e-06	1.43581e-06	-4.33349e-07	1.00246e-06	7.32480e-07	-1.35024e-07	5.97457e-07	6.47995e-07	-2.44029e-07	4.03966e-07	1.18059e-06	-3.73569e-07	8.07026e-07
10.445	8.48085e-07	-2.01867e-07	6.46218e-07	4.01031e-07	-7.52626e-08	3.25768e-07	4.29864e-07	-3.65594e-08	3.93305e-07	2.09682e-06	-1.47512e-07	1.94930e-06	1.43753e-06	-4.33867e-07	1.00366e-06	7.32936e-07	-1.35108e-07	5.97829e-07	6.48483e-07	-2.44213e-07	4.04270e-07	1.18017e-06	-3.73435e-07	8.06737e-07
10.469	8.49096e-07	-2.02108e-07	6.46989e-07	4.01480e-07	-7.53470e-08	3.26133e-07	4.30075e-07	-3.65774e-08	3.93497e-07	2.10120e-06	-1.47821e-07	1.95338e-06	1.43923e-06	-4.34379e-07	1.00485e-06	7.33381e-07	-1.35189e-07	5.98191e-07	6.48961e-07	-2.44393e-07	4.04568e-07	1.17973e-06	-3.73295e-07	8.06434e-07
10.494	8.50093e-07	-2.02345e-07	6.47748e-07	4.01921e-07	-7.54298e-08	3.26492e-07	4.30278e-07	-3.65946e-08	3.93683e-07	2.10556e-06	-1.48128e-07	1.95744e-06	1.44090e-06	-4.34886e-07	1.00602e-06	7.33812e-07	-1.35269e-07	5.98543e-07	6.49429e-07	-2.44569e-07	4.04860e-07	1.17927e-06	-3.73149e-07	8.06118e-07
10.519	8.51076e-07	-2.02579e-07	6.48497e-07	4.02354e-07	-7.55110e-08	3.26843e-07	4.30473e-07	-3.66112e-08	3.93861e-07	2.10989e-06	-1.48432e-07	1.96146e-06	1.44256e-06	-4.35386e-07	1.00718e-06	7.34232e-07	-1.35347e-07	5.98886e-07	6.49887e-07	-2.44742e-07	4.05145e-07	1.17878e-06	-3.72996e-07	8.05789e-07
10.543	8.52045e-07	-2.02809e-07	6.49236e-07	4.02779e-07	-7.55907e-08	3.27188e-07	4.30660e-07	-3.66271e-08	3.94032e-07	2.11420e-06	-1.48735e-07	1.96546e-06	1.44420e-06	-4.35880e-07	1.00832e-06	7.34640e-07	-1.35422e-07	5.99218e-07	6.50335e-07	-2.44910e-07	4.05425e-07	1.17828e-06	-3.72837e-07	8.05446e-07
10.568	8.53000e-07	-2.03037e-07	6.49963e-07	4.03195e-07	-7.56688e-08	3.27526e-07	4.30839e-07	-3.66423e-08	3.94196e-07	2.11847e-06	-1.49035e-07	1.96943e-06	1.44581e-06	-4.36367e-07	1.00945e-06	7.35036e-07	-1.35495e-07	5.99541e-07	6.50772e-07	-2.45075e-07	4.05697e-07	1.17776e-06	-3.72672e-07	8.05090e-07
10.592	8.53941e-07	-2.03261e-07	6.50680e-07	4.03603e-07	-7.57453e-08	3.27857e-07	4.31010e-07	-3.66569e-08	3.94353e-07	2.12271e-06	-1.49334e-07	1.97338e-06	1.44741e-06	-4.36849e-07	1.01056e-06	7.35419e-07	-1.35565e-07	5.99854e-07	6.51200e-07	-2.45236e-07	4.05964e-07	1.17722e-06	-3.72501e-07	8.04720e-07
10.617	8.54868e-07	-2.03481e-07	6.51386e-07	4.04002e-07	-7.58203e-08	3.28182e-07	4.31173e-07	-3.66707e-08	3.94502e-07	2.12692e-06	-1.49630e-07	1.97729e-06	1.44898e-06	-4.37324e-07	1.01166e-06	7.35790e-07	-1.35634e-07	6.00157e-07	6.51617e-07	-2.45393e-07	4.06224e-07	1.17666e-06	-3.72324e-07	8.04336e-07
10.641	8.55780e-07	-2.03698e-07	6.52082e-07	4.04393e-07	-7.58937e-08	3.28499e-07	4.31328e-07	-3.66839e-08	3.94644e-07	2.13111e-06	-1.49925e-07	1.98118e-06	1.45054e-06	-4.37793e-07	1.01275e-06	7.36149e-07	-1.35700e-07	6.00450e-07	6.52024e-07	-2.45546e-07	4.06478e-07	1.17608e-06	-3.72140e-07	8.03939e-07
10.666	8.56678e-07	-2.03912e-07	6.52766e-07	4.04776e-07	-7.59654e-08	3.28810e-07	4.31475e-07	-3.66964e-08	3.94778e-07	2.13526e-06	-1.50217e-07	1.98504e-06	1.45207e-06	-4.38256e-07	1.01382e-06	7.36496e-07	-1.35764e-07	6.00732e-07	6.52421e-07	-2.45696e-07	4.06725e-07	1.17548e-06	-3.71950e-07	8.03529e-07
10.691	8.57562e-07	-2.04123e-07	6.53440e-07	4.05149e-07	-7.60356e-08	3.29114e-07	4.31613e-07	-3.67082e-08	3.94905e-07	2.13938e-06	-1.50507e-07	1.98888e-06	1.45359e-06	-4.38713e-07	1.01487e-06	7.36831e-07	-1.35825e-07	6.01005e-07	6.52807e-07	-2.45841e-07	4.06966e-07	1.17486e-06	-3.71754e-07	8.03105e-07
10.715	8.58432e-07	-2.04330e-07	6.54102e-07	4.05515e-07	-7.61042e-08	3.29411e-07	4.31744e-07	-3.67193e-08	3.95025e-07	2.14348e-06	-1.50795e-07	1.99268e-06	1.45508e-06	-4.39163e-07	1.01591e-06	7.37153e-07	-1.35885e-07	6.01268e-07	6.53184e-07	-2.45983e-07	4.07200e-07	1.17422e-06	-3.71551e-07	8.02668e-07
10.740	8.59287e-07	-2.04533e-07	6.54754e-07	4.05872e-07	-7.61711e-08	3.29700e-07	4.31867e-07	-3.67298e-08	3.95137e-07	2.14754e-06	-1.51081e-07	1.99646e-06	1.45655e-06	-4.39607e-07	1.01694e-06	7.37463e-07	-1.35942e-07	6.01521e-07	6.53550e-07	-2.46121e-07	4.07429e-07	1.17356e-06	-3.71343e-07	8.02217e-07
10.764	8.60128e-07	-2.04733e-07	6.55394e-07	4.06220e-07	-7.62364e-08	3.29983e-07	4.31981e-07	-3.67395e-08	3.95242e-07	2.15157e-06	-1.51364e-07	2.00021e-06	1.45800e-06	-4.40045e-07	1.01795e-06	7.37760e-07	-1.35997e-07	6.01763e-07	6.53905e-07	-2.46255e-07	4.07650e-07	1.17288e-06	-3.71128e-07	8.01753e-07
10.789	8.60954e-07	-2.04930e-07	6.56024e-07	4.06559e-07	-7.63001e-08	3.30259e-07	4.32088e-07	-3.67486e-08	3.95339e-07	2.15557e-06	-1.51646e-07	2.00393e-06	1.45943e-06	-4.40477e-07	1.01895e-06	7.38045e-07	-1.36049e-07	6.01996e-07	6.54251e-07	-2.46385e-07	4.07866e-07	1.17218e-06	-3.70907e-07	8.01275e-07
10.813	8.61766e-07	-2.05123e-07	6.56643e-07	4.06890e-07	-7.63622e-08	3.30528e-07	4.32186e-07	-3.67569e-08	3.95429e-07	2.15954e-06	-1.51925e-07	2.00762e-06	1.46084e-06	-4.40902e-07	1.01994e-06	7.38317e-07	-1.36100e-07	6.02218e-07	6.54586e-07	-2.46511e-07	4.08075e-07	1.17146e-06	-3.70679e-07	8.00783e-07
10.838	8.62563e-07	-2.05313e-07	6.57250e-07	4.07212e-07	-7.64226e-08	3.30789e-07	4.32276e-07	-3.67646e-08	3.95511e-07	2.16348e-06	-1.52202e-07	2.01128e-06	1.46223e-06	-4.41321e-07	1.02091e-06	7.38577e-07	-1.36147e-07	6.02430e-07	6.54910e-07	-2.46633e-07	4.08277e-07	1.17072e-06	-3.70445e-07	8.00279e-07
10.863	8.63346e-07	-2.05499e-07	6.57846e-07	4.07525e-07	-7.64814e-08	3.31044e-07	4.32358e-07	-3.67715e-08	3.95586e-07	2.16739e-06	-1.52477e-07	2.01492e-06	1.46359e-06	-4.41733e-07	1.02186e-06	7.38825e-07	-1.36193e-07	6.02632e-07	6.55225e-07	-2.46752e-07	4.08473e-07	1.16997e-06	-3.70206e-07	7.99760e-07
10.887	8.64114e-07	-2.05682e-07	6.58432e-07	4.07830e-07	-7.65386e-08	3.31291e-07	4.32431e-07	-3.67778e-08	3.95653e-07	2.17127e-06	-1.52750e-07	2.01852e-06	1.46494e-06	-4.42139e-07	1.02280e-06	7.39060e-07	-1.36236e-07	6.02824e-07	6.55529e-07	-2.46866e-07	4.08662e-07	1.16919e-06	-3.69959e-07	7.99229e-07
10.912	8.64867e-07	-2.05861e-07	6.59006e-07	4.08125e-07	-7.65941e-08	3.31531e-07	4.32496e-07	-3.67833e-08	3.95713e-07	2.17512e-06	-1.53021e-07	2.02210e-06	1.46626e-06	-4.42539e-07	1.02372e-06	7.39282e-07	-1.36277e-07	6.03005e-07	6.55822e-07	-2.46977e-07	4.08845e-07	1.16839e-06	-3.69707e-07	7.98684e-07
10.936	8.65606e-07	-2.06037e-07	6.59568e-07	4.08412e-07	-7.66479e-08	3.31764e-07	4.32553e-07	-3.67882e-08	3.95765e-07	2.17893e-06	-1.53289e-07	2.02564e-06	1.46757e-06	-4.42932e-07	1.02463e-06	7.39492e-07	-1.36316e-07	6.03176e-07	6.56105e-07	-2.47083e-07	4.09022e-07	1.16757e-06	-3.69448e-07	7.98125e-07
10.961	8.66330e-07	-2.06210e-07	6.60120e-07	4.08690e-07	-7.67001e-08	3.31990e-07	4.32602e-07	-3.67923e-08	3.95810e-07	2.18271e-06	-1.53555e-07	2.02916e-06	1.46885e-06	-4.43319e-07	1.02553e-06	7.39690e-07	-1.36352e-07	6.03337e-07	6.56378e-07	-2.47186e-07	4.09192e-07	1.16674e-06	-3.69184e-07	7.97553e-07
10.985	8.67039e-07	-2.06378e-07	6.60660e-07	4.08959e-07	-7.67506e-08	3.32209e-07	4.32642e-07	-3.67957e-08	3.95847e-07	2.18646e-06	-1.53819e-07	2.03264e-06	1.47011e-06	-4.43700e-07	1.02641e-06	7.39874e-07	-1.36387e-07	6.03488e-07	6.56640e-07	-2.47285e-07	4.09355e-07	1.16588e-06	-3.68913e-07	7.96967e-07
11.010	8.67733e-07	-2.06544e-07	6.61189e-07	4.09219e-07	-7.67994e-08	3.32420e-07	4.32674e-07	-3.67984e-08	3.95876e-07	2.19018e-06	-1.54080e-07	2.03610e-06	1.47135e-06	-4.44074e-07	1.02727e-06	7.40046e-07	-1.36418e-07	6.03628e-07	6.56892e-07	-2.47380e-07	4.09512e-07	1.16500e-06	-3.68635e-07	7.96368e-07
11.035	8.68412e-07	-2.06705e-07	6.61707e-07	4.09470e-07	-7.68465e-08	3.32624e-07	4.32698e-07	-3.68004e-08	3.95897e-07	2.19387e-06	-1.54340e-07	2.03953e-06	1.47257e-06	-4.44442e-07	1.02813e-06	7.40205e-07	-1.36448e-07	6.03758e-07	6.57133e-07	-2.47471e-07	4.09663e-07	1.16411e-06	-3.68352e-07	7.95756e-07
11.059	8.69077e-07	-2.06863e-07	6.62213e-07	4.09713e-07	-7.68920e-08	3.32821e-07	4.32713e-07	-3.68017e-08	3.95911e-07	2.19752e-06	-1.54597e-07	2.04293e-06	1.47376e-06	-4.44803e-07	1.02896e-06	7.40352e-07	-1.36475e-07	6.03877e-07	6.57364e-07	-2.47558e-07	4.09807e-07	1.16319e-06	-3.68062e-07	7.95130e-07
11.084	8.69726e-07	-2.07018e-07	6.62708e-07	4.09946e-07	-7.69358e-08	3.33010e-07	4.32720e-07	-3.68023e-08	3.95918e-07	2.20114e-06	-1.54852e-07	2.04629e-06	1.47494e-06	-4.45158e-07	1.02978e-06	7.40486e-07	-1.36499e-07	6.03987e-07	6.57585e-07	-2.47641e-07	4.09944e-07	1.16226e-06	-3.67766e-07	7.94491e-07
11.108	8.70361e-07	-2.07169e-07	6.63192e-07	4.10170e-07	-7.69778e-08	3.33192e-07	4.32718e-07	-3.68022e-08	3.95916e-07	2.20473e-06	-1.55104e-07	2.04963e-06	1.47609e-06	-4.45506e-07	1.03059e-06	7.40607e-07	-1.36522e-07	6.04085e-07	6.57794e-07	-2.47720e-07	4.10075e-07	1.16130e-06	-3.67464e-07	7.93838e-07
11.133	8.70980e-07	-2.07317e-07	6.63664e-07	4.10385e-07	-7.70182e-08	3.33367e-07	4.32708e-07	-3.68013e-08	3.95907e-07	2.20829e-06	-1.55354e-07	2.05293e-06	1.47723e-06	-4.45848e-07	1.03138e-06	7.40715e-07	-1.36542e-07	6.04174e-07	6.57994e-07	-2.47795e-07	4.10199e-07	1.16033e-06	-3.67156e-07	7.93172e-07
11.158	8.71585e-07	-2.07460e-07	6.64124e-07	4.10591e-07	-7.70568e-08	3.33534e-07	4.32690e-07	-3.67998e-08	3.95890e-07	2.21181e-06	-1.55602e-07	2.05621e-06	1.47834e-06	-4.46183e-07	1.03215e-06	7.40811e-07	-1.36559e-07	6.04252e-07	6.58183e-07	-2.47866e-07	4.10317e-07	1.15933e-06	-3.66841e-07	7.92492e-07
11.182	8.72174e-07	-2.07601e-07	6.64574e-07	4.10788e-07	-7.70938e-08	3.33694e-07	4.32663e-07	-3.67975e-08	3.95865e-07	2.21530e-06	-1.55848e-07	2.05946e-06	1.47943e-06	-4.46512e-07	1.03291e-06	7.40894e-07	-1.36574e-07	6.04319e-07	6.58361e-07	-2.47933e-07	4.10428e-07	1.15832e-06	-3.66520e-07	7.91800e-07
11.207	8.72749e-07	-2.07737e-07	6.65011e-07	4.10976e-07	-7.71290e-08	3.33847e-07	4.32627e-07	-3.67945e-08	3.95833e-07	2.21876e-06	-1.56091e-07	2.06267e-06	1.48049e-06	-4.46834e-07	1.03366e-06	7.40964e-07	-1.36587e-07	6.04376e-07	6.58528e-07	-2.47996e-07	4.10532e-07	1.15729e-06	-3.66194e-07	7.91093e-07
11.231	8.73308e-07	-2.07871e-07	6.65437e-07	4.11154e-07	-7.71625e-08	3.33992e-07	4.32583e-07	-3.67907e-08	3.95793e-07	2.22218e-06	-1.56332e-07	2.06585e-06	1.48154e-06	-4.47150e-07	1.03439e-06	7.41021e-07	-1.36598e-07	6.04423e-07	6.58685e-07	-2.48055e-07	4.10630e-07	1.15623e-06	-3.65860e-07	7.90374e-07
11.256	8.73852e-07	-2.08000e-07	6.65852e-07	4.11324e-07	-7.71943e-08	3.34129e-07	4.32531e-07	-3.67863e-08	3.95745e-07	2.22558e-06	-1.56570e-07	2.06901e-06	1.48257e-06	-4.47459e-07	1.03511e-06	7.41065e-07	-1.36606e-07	6.04459e-07	6.58832e-07	-2.48110e-07	4.10722e-07	1.15516e-06	-3.65521e-07	7.89641e-07
11.280	8.74381e-07	-2.08126e-07	6.66255e-07	4.11484e-07	-7.72244e-08	3.34259e-07	4.32470e-07	-3.67811e-08	3.95689e-07	2.22893e-06	-1.56807e-07	2.07213e-06	1.48357e-06	-4.47762e-07	1.03581e-06	7.41096e-07	-1.36612e-07	6.04484e-07	6.58968e-07	-2.48161e-07	4.10806e-07	1.15407e-06	-3.65176e-07	7.88894e-07
11.305	8.74894e-07	-2.08248e-07	6.66646e-07	4.11635e-07	-7.72527e-08	3.34382e-07	4.32400e-07	-3.67751e-08	3.95625e-07	2.23226e-06	-1.57040e-07	2.07522e-06	1.48455e-06	-4.48058e-07	1.03649e-06	7.41114e-07	-1.36615e-07	6.04499e-07	6.59093e-07	-2.48209e-07	4.10885e-07	1.15296e-06	-3.64824e-07	7.88135e-07
11.330	8.75392e-07	-2.08367e-07	6.67026e-07	4.11776e-07	-7.72793e-08	3.34497e-07	4.32322e-07	-3.67685e-08	3.95554e-07	2.23555e-06	-1.57272e-07	2.07827e-06	1.48551e-06	-4.48348e-07	1.03716e-06	7.41120e-07	-1.36616e-07	6.04504e-07	6.59208e-07	-2.48252e-07	4.10956e-07	1.15183e-06	-3.64466e-07	7.87362e-07
11.354	8.75875e-07	-2.08482e-07	6.67394e-07	4.11909e-07	-7.73041e-08	3.34605e-07	4.32235e-07	-3.67611e-08	3.95474e-07	2.23880e-06	-1.57501e-07	2.08130e-06	1.48645e-06	-4.48631e-07	1.03782e-06	7.41112e-07	-1.36615e-07	6.04498e-07	6.59312e-07	-2.48291e-07	4.11021e-07	1.15068e-06	-3.64102e-07	7.86575e-07
11.379	8.76343e-07	-2.08593e-07	6.67750e-07	4.12032e-07	-7.73272e-08	3.34705e-07	4.32140e-07	-3.67530e-08	3.95387e-07	2.24202e-06	-1.57728e-07	2.08430e-06	1.48736e-06	-4.48908e-07	1.03846e-06	7.41092e-07	-1.36611e-07	6.04481e-07	6.59405e-07	-2.48326e-07	4.11079e-07	1.14951e-06	-3.63732e-07	7.85776e-07
11.403	8.76795e-07	-2.08701e-07	6.68095e-07	4.12146e-07	-7.73486e-08	3.34797e-07	4.32036e-07	-3.67442e-08	3.95292e-07	2.24521e-06	-1.57952e-07	2.08726e-06	1.48826e-06	-4.49177e-07	1.03908e-06	7.41058e-07	-1.36605e-07	6.04453e-07	6.59488e-07	-2.48357e-07	4.11131e-07	1.14832e-06	-3.63356e-07	7.84963e-07
11.428	8.77232e-07	-2.08805e-07	6.68428e-07	4.12250e-07	-7.73682e-08	3.34882e-07	4.31924e-07	-3.67346e-08	3.95189e-07	2.24837e-06	-1.58174e-07	2.09019e-06	1.48913e-06	-4.49441e-07	1.03969e-06	7.41012e-07	-1.36596e-07	6.04415e-07	6.59560e-07	-2.48385e-07	4.11176e-07	1.14711e-06	-3.62973e-07	7.84136e-07
11.452	8.77654e-07	-2.08905e-07	6.68749e-07	4.12345e-07	-7.73860e-08	3.34959e-07	4.31802e-07	-3.67243e-08	3.95078e-07	2.25149e-06	-1.58393e-07	2.09309e-06	1.48998e-06	-4.49697e-07	1.04028e-06	7.40952e-07	-1.36585e-07	6.04367e-07	6.59622e-07	-2.48408e-07	4.11214e-07	1.14588e-06	-3.62585e-07	7.83297e-07
11.477	8.78060e-07	-2.09002e-07	6.69058e-07	4.12430e-07	-7.74020e-08	3.35028e-07	4.31672e-07	-3.67132e-08	3.94959e-07	2.25457e-06	-1.58610e-07	2.09596e-06	1.49081e-06	-4.49948e-07	1.04086e-06	7.40879e-07	-1.36572e-07	6.04308e-07	6.59673e-07	-2.48427e-07	4.11246e-07	1.14463e-06	-3.62190e-07	7.82444e-07
11.502	8.78451e-07	-2.09095e-07	6.69356e-07	4.12507e-07	-7.74163e-08	3.35090e-07	4.31534e-07	-3.67014e-08	3.94832e-07	2.25762e-06	-1.58825e-07	2.09880e-06	1.49162e-06	-4.50191e-07	1.04143e-06	7.40794e-07	-1.36556e-07	6.04238e-07	6.59713e-07	-2.48442e-07	4.11271e-07	1.14337e-06	-3.61789e-07	7.81578e-07
11.526	8.78826e-07	-2.09184e-07	6.69642e-07	4.12573e-07	-7.74289e-08	3.35144e-07	4.31386e-07	-3.66889e-08	3.94698e-07	2.26064e-06	-1.59037e-07	2.10160e-06	1.49240e-06	-4.50428e-07	1.04197e-06	7.40695e-07	-1.36538e-07	6.04157e-07	6.59743e-07	-2.48453e-07	4.11289e-07	1.14208e-06	-3.61382e-07	7.80699e-07
11.551	8.79185e-07	-2.09270e-07	6.69916e-07	4.12631e-07	-7.74396e-08	3.35191e-07	4.31230e-07	-3.66756e-08	3.94555e-07	2.26362e-06	-1.59247e-07	2.10437e-06	1.49316e-06	-4.50658e-07	1.04251e-06	7.40583e-07	-1.36517e-07	6.04066e-07	6.59761e-07	-2.48460e-07	4.11301e-07	1.14078e-06	-3.60969e-07	7.79806e-07
11.575	8.79529e-07	-2.09351e-07	6.70178e-07	4.12678e-07	-7.74486e-08	3.35230e-07	4.31066e-07	-3.66616e-08	3.94404e-07	2.26656e-06	-1.59454e-07	2.10711e-06	1.49391e-06	-4.50882e-07	1.04302e-06	7.40458e-07	-1.36494e-07	6.03964e-07	6.59770e-07	-2.48463e-07	4.11306e-07	1.13945e-06	-3.60550e-07	7.78901e-07
11.600	8.79858e-07	-2.09430e-07	6.70428e-07	4.12717e-07	-7.74558e-08	3.35261e-07	4.30892e-07	-3.66469e-08	3.94245e-07	2.26947e-06	-1.59659e-07	2.10981e-06	1.49462e-06	-4.51099e-07	1.04353e-06	7.40320e-07	-1.36469e-07	6.03851e-07	6.59767e-07	-2.48462e-07	4.11305e-07	1.13811e-06	-3.60124e-07	7.77982e-07
11.624	8.80171e-07	-2.09504e-07	6.70667e-07	4.12745e-07	-7.74611e-08	3.35284e-07	4.30710e-07	-3.66314e-08	3.94079e-07	2.27235e-06	-1.59861e-07	2.11249e-06	1.49532e-06	-4.51309e-07	1.04401e-06	7.40169e-07	-1.36441e-07	6.03728e-07	6.59754e-07	-2.48457e-07	4.11296e-07	1.13674e-06	-3.59693e-07	7.77050e-07
11.649	8.80468e-07	-2.09575e-07	6.70893e-07	4.12765e-07	-7.74648e-08	3.35300e-07	4.30519e-07	-3.66151e-08	3.93904e-07	2.27519e-06	-1.60061e-07	2.11513e-06	1.49600e-06	-4.51513e-07	1.04448e-06	7.40004e-07	-1.36410e-07	6.03594e-07	6.59730e-07	-2.48448e-07	4.11282e-07	1.13536e-06	-3.59255e-07	7.76105e-07
11.674	8.80750e-07	-2.09642e-07	6.71108e-07	4.12774e-07	-7.74666e-08	3.35308e-07	4.30319e-07	-3.65981e-08	3.93721e-07	2.27799e-06	-1.60258e-07	2.11773e-06	1.49665e-06	-4.51710e-07	1.04494e-06	7.39827e-07	-1.36378e-07	6.03449e-07	6.59696e-07	-2.48435e-07	4.11260e-07	1.13396e-06	-3.58812e-07	7.75146e-07
11.698	8.81016e-07	-2.09705e-07	6.71310e-07	4.12774e-07	-7.74666e-08	3.35308e-07	4.30111e-07	-3.65804e-08	3.93530e-07	2.28076e-06	-1.60453e-07	2.12031e-06	1.49728e-06	-4.51900e-07	1.04538e-06	7.39636e-07	-1.36343e-07	6.03293e-07	6.59650e-07	-2.48418e-07	4.11232e-07	1.13254e-06	-3.58362e-07	7.74175e-07
11.723	8.81266e-07	-2.09765e-07	6.71501e-07	4.12765e-07	-7.74648e-08	3.35300e-07	4.29893e-07	-3.65619e-08	3.93331e-07	2.28349e-06	-1.60645e-07	2.12285e-06	1.49789e-06	-4.52084e-07	1.04580e-06	7.39432e-07	-1.36305e-07	6.03127e-07	6.59594e-07	-2.48397e-07	4.11197e-07	1.13110e-06	-3.57906e-07	7.73190e-07
11.747	8.81501e-07	-2.09821e-07	6.71680e-07	4.12746e-07	-7.74612e-08	3.35284e-07	4.29667e-07	-3.65427e-08	3.93124e-07	2.28619e-06	-1.60835e-07	2.12536e-06	1.49847e-06	-4.52261e-07	1.04621e-06	7.39215e-07	-1.36265e-07	6.02950e-07	6.59528e-07	-2.48372e-07	4.11155e-07	1.12964e-06	-3.57445e-07	7.72193e-07
11.772	8.81720e-07	-2.09873e-07	6.71847e-07	4.12717e-07	-7.74558e-08	3.35261e-07	4.29432e-07	-3.65227e-08	3.92909e-07	2.28885e-06	-1.61022e-07	2.12783e-06	1.49904e-06	-4.52431e-07	1.04661e-06	7.38984e-07	-1.36222e-07	6.02762e-07	6.59450e-07	-2.48343e-07	4.11107e-07	1.12816e-06	-3.56977e-07	7.71182e-07
11.796	8.81923e-07	-2.09921e-07	6.72002e-07	4.12679e-07	-7.74486e-08	3.35230e-07	4.29188e-07	-3.65020e-08	3.92686e-07	2.29148e-06	-1.61207e-07	2.13027e-06	1.49958e-06	-4.52595e-07	1.04699e-06	7.38741e-07	-1.36178e-07	6.02563e-07	6.59362e-07	-2.48310e-07	4.11052e-07	1.12666e-06	-3.56503e-07	7.70158e-07
11.821	8.82110e-07	-2.09966e-07	6.72144e-07	4.12630e-07	-7.74396e-08	3.35191e-07	4.28936e-07	-3.64805e-08	3.92455e-07	2.29407e-06	-1.61389e-07	2.13268e-06	1.50010e-06	-4.52752e-07	1.04735e-06	7.38484e-07	-1.36130e-07	6.02354e-07	6.59263e-07	-2.48273e-07	4.10991e-07	1.12514e-06	-3.56023e-07	7.69121e-07
11.846	8.82282e-07	-2.10007e-07	6.72275e-07	4.12573e-07	-7.74287e-08	3.35144e-07	4.28674e-07	-3.64582e-08	3.92216e-07	2.29662e-06	-1.61569e-07	2.13506e-06	1.50060e-06	-4.52902e-07	1.04770e-06	7.38214e-07	-1.36080e-07	6.02133e-07	6.59154e-07	-2.48232e-07	4.10922e-07	1.12361e-06	-3.55537e-07	7.68072e-07
11.870	8.82438e-07	-2.10044e-07	6.72394e-07	4.12505e-07	-7.74161e-08	3.35089e-07	4.28404e-07	-3.64352e-08	3.91968e-07	2.29914e-06	-1.61746e-07	2.13740e-06	1.50107e-06	-4.53046e-07	1.04803e-06	7.37930e-07	-1.36028e-07	6.01902e-07	6.59034e-07	-2.48186e-07	4.10847e-07	1.12205e-06	-3.55045e-07	7.67009e-07
11.895	8.82578e-07	-2.10077e-07	6.72501e-07	4.12428e-07	-7.74016e-08	3.35027e-07	4.28124e-07	-3.64115e-08	3.91713e-07	2.30162e-06	-1.61920e-07	2.13970e-06	1.50153e-06	-4.53182e-07	1.04835e-06	7.37634e-07	-1.35973e-07	6.01660e-07	6.58903e-07	-2.48137e-07	4.10766e-07	1.12048e-06	-3.54547e-07	7.65933e-07
11.919	8.82702e-07	-2.10107e-07	6.72595e-07	4.12341e-07	-7.73853e-08	3.34956e-07	4.27836e-07	-3.63870e-08	3.91449e-07	2.30407e-06	-1.62092e-07	2.14198e-06	1.50196e-06	-4.53313e-07	1.04865e-06	7.37324e-07	-1.35916e-07	6.01407e-07	6.58761e-07	-2.48084e-07	4.10678e-07	1.11889e-06	-3.54043e-07	7.64844e-07
11.944	8.82810e-07	-2.10132e-07	6.72678e-07	4.12245e-07	-7.73672e-08	3.34878e-07	4.27539e-07	-3.63617e-08	3.91177e-07	2.30648e-06	-1.62262e-07	2.14421e-06	1.50237e-06	-4.53436e-07	1.04893e-06	7.37001e-07	-1.35857e-07	6.01144e-07	6.58609e-07	-2.48026e-07	4.10583e-07	1.11728e-06	-3.53533e-07	7.63742e-07
11.969	8.82903e-07	-2.10154e-07	6.72749e-07	4.12138e-07	-7.73472e-08	3.34791e-07	4.27233e-07	-3.63357e-08	3.90897e-07	2.30885e-06	-1.62429e-07	2.14642e-06	1.50275e-06	-4.53553e-07	1.04920e-06	7.36664e-07	-1.35795e-07	6.00869e-07	6.58446e-07	-2.47965e-07	4.10481e-07	1.11564e-06	-3.53017e-07	7.62628e-07
11.993	8.82980e-07	-2.10173e-07	6.72807e-07	4.12022e-07	-7.73254e-08	3.34697e-07	4.26918e-07	-3.63089e-08	3.90609e-07	2.31118e-06	-1.62593e-07	2.14859e-06	1.50312e-06	-4.53663e-07	1.04946e-06	7.36314e-07	-1.35730e-07	6.00584e-07	6.58272e-07	-2.47899e-07	4.10373e-07	1.11400e-06	-3.52495e-07	7.61500e-07
12.018	8.83041e-07	-2.10187e-07	6.72853e-07	4.11896e-07	-7.73018e-08	3.34595e-07	4.26594e-07	-3.62813e-08	3.90313e-07	2.31348e-06	-1.62755e-07	2.15073e-06	1.50346e-06	-4.53766e-07	1.04970e-06	7.35951e-07	-1.35663e-07	6.00288e-07	6.58088e-07	-2.47830e-07	4.10258e-07	1.11233e-06	-3.51967e-07	7.60360e-07
12.042	8.83086e-07	-2.10198e-07	6.72888e-07	4.11761e-07	-7.72764e-08	3.34484e-07	4.26261e-07	-3.62530e-08	3.90008e-07	2.31574e-06	-1.62914e-07	2.15283e-06	1.50378e-06	-4.53863e-07	1.04992e-06	7.35575e-07	-1.35594e-07	5.99981e-07	6.57893e-07	-2.47756e-07	4.10136e-07	1.11064e-06	-3.51433e-07	7.59207e-07
12.067	8.83115e-07	-2.10205e-07	6.72910e-07	4.11615e-07	-7.72491e-08	3.34366e-07	4.25920e-07	-3.62240e-08	3.89696e-07	2.31797e-06	-1.63070e-07	2.15490e-06	1.50408e-06	-4.53953e-07	1.05013e-06	7.35185e-07	-1.35522e-07	5.99663e-07	6.57687e-07	-2.47679e-07	4.10008e-07	1.10893e-06	-3.50894e-07	7.58041e-07
12.091	8.83128e-07	-2.10208e-07	6.72920e-07	4.11460e-07	-7.72199e-08	3.34240e-07	4.25569e-07	-3.61942e-08	3.89375e-07	2.32016e-06	-1.63224e-07	2.15693e-06	1.50436e-06	-4.54036e-07	1.05032e-06	7.34782e-07	-1.35448e-07	5.99334e-07	6.57470e-07	-2.47597e-07	4.09873e-07	1.10721e-06	-3.50348e-07	7.56862e-07
12.116	8.83125e-07	-2.10207e-07	6.72918e-07	4.11295e-07	-7.71889e-08	3.34106e-07	4.25209e-07	-3.61636e-08	3.89046e-07	2.32231e-06	-1.63375e-07	2.15893e-06	1.50461e-06	-4.54112e-07	1.05050e-06	7.34365e-07	-1.35371e-07	5.98994e-07	6.57243e-07	-2.47512e-07	4.09731e-07	1.10547e-06	-3.49796e-07	7.55670e-07
12.141	8.83106e-07	-2.10203e-07	6.72903e-07	4.11120e-07	-7.71561e-08	3.33964e-07	4.24841e-07	-3.61322e-08	3.88709e-07	2.32442e-06	-1.63524e-07	2.16089e-06	1.50484e-06	-4.54182e-07	1.05066e-06	7.33936e-07	-1.35292e-07	5.98644e-07	6.57005e-07	-2.47422e-07	4.09583e-07	1.10370e-06	-3.49239e-07	7.54466e-07
12.165	8.83072e-07	-2.10195e-07	6.72877e-07	4.10935e-07	-7.71214e-08	3.33814e-07	4.24463e-07	-3.61001e-08	3.88363e-07	2.32649e-06	-1.63670e-07	2.16282e-06	1.50505e-06	-4.54245e-07	1.05080e-06	7.33493e-07	-1.35210e-07	5.98282e-07	6.56757e-07	-2.47329e-07	4.09428e-07	1.10192e-06	-3.48675e-07	7.53249e-07
12.190	8.83021e-07	-2.10183e-07	6.72838e-07	4.10741e-07	-7.70849e-08	3.33656e-07	4.24077e-07	-3.60672e-08	3.88009e-07	2.32853e-06	-1.63814e-07	2.16472e-06	1.50523e-06	-4.54301e-07	1.05093e-06	7.33036e-07	-1.35126e-07	5.97910e-07	6.56497e-07	-2.47231e-07	4.09266e-07	1.10013e-06	-3.48106e-07	7.52019e-07
12.214	8.82955e-07	-2.10167e-07	6.72788e-07	4.10536e-07	-7.70465e-08	3.33490e-07	4.23681e-07	-3.60336e-08	3.87647e-07	2.33053e-06	-1.63954e-07	2.16658e-06	1.50540e-06	-4.54351e-07	1.05105e-06	7.32566e-07	-1.35039e-07	5.97527e-07	6.56227e-07	-2.47129e-07	4.09098e-07	1.09831e-06	-3.47531e-07	7.50776e-07
12.239	8.82872e-07	-2.10147e-07	6.72725e-07	4.10322e-07	-7.70063e-08	3.33315e-07	4.23276e-07	-3.59992e-08	3.87277e-07	2.33250e-06	-1.64092e-07	2.16841e-06	1.50554e-06	-4.54394e-07	1.05115e-06	7.32083e-07	-1.34950e-07	5.97133e-07	6.55947e-07	-2.47024e-07	4.08923e-07	1.09647e-06	-3.46950e-07	7.49521e-07
12.263	8.82773e-07	-2.10124e-07	6.72650e-07	4.10097e-07	-7.69642e-08	3.33133e-07	4.22863e-07	-3.59640e-08	3.86899e-07	2.33442e-06	-1.64228e-07	2.17020e-06	1.50566e-06	-4.54430e-07	1.05123e-06	7.31587e-07	-1.34859e-07	5.96728e-07	6.55656e-07	-2.46914e-07	4.08742e-07	1.09462e-06	-3.46363e-07	7.48253e-07
12.288	8.82659e-07	-2.10096e-07	6.72563e-07	4.09863e-07	-7.69203e-08	3.32943e-07	4.22440e-07	-3.59281e-08	3.86512e-07	2.33631e-06	-1.64361e-07	2.17195e-06	1.50576e-06	-4.54459e-07	1.05130e-06	7.31077e-07	-1.34765e-07	5.96312e-07	6.55354e-07	-2.46800e-07	4.08553e-07	1.09274e-06	-3.45770e-07	7.46973e-07
12.313	8.82529e-07	-2.10065e-07	6.72463e-07	4.09619e-07	-7.68745e-08	3.32745e-07	4.22009e-07	-3.58913e-08	3.86117e-07	2.33816e-06	-1.64491e-07	2.17367e-06	1.50583e-06	-4.54482e-07	1.05135e-06	7.30554e-07	-1.34668e-07	5.95885e-07	6.55041e-07	-2.46683e-07	4.08359e-07	1.09085e-06	-3.45172e-07	7.45680e-07
12.337	8.82382e-07	-2.10030e-07	6.72352e-07	4.09365e-07	-7.68268e-08	3.32539e-07	4.21568e-07	-3.58539e-08	3.85714e-07	2.33997e-06	-1.64618e-07	2.17536e-06	1.50589e-06	-4.54498e-07	1.05139e-06	7.30017e-07	-1.34569e-07	5.95448e-07	6.54718e-07	-2.46561e-07	4.08157e-07	1.08894e-06	-3.44568e-07	7.44374e-07
12.362	8.82220e-07	-2.09992e-07	6.72228e-07	4.09102e-07	-7.67773e-08	3.32324e-07	4.21118e-07	-3.58156e-08	3.85303e-07	2.34175e-06	-1.64743e-07	2.17701e-06	1.50592e-06	-4.54507e-07	1.05141e-06	7.29467e-07	-1.34468e-07	5.94999e-07	6.54384e-07	-2.46435e-07	4.07949e-07	1.08701e-06	-3.43957e-07	7.43056e-07
12.386	8.82041e-07	-2.09949e-07	6.72092e-07	4.08828e-07	-7.67259e-08	3.32102e-07	4.20660e-07	-3.57766e-08	3.84883e-07	2.34349e-06	-1.64866e-07	2.17862e-06	1.50592e-06	-4.54510e-07	1.05142e-06	7.28904e-07	-1.34364e-07	5.94540e-07	6.54040e-07	-2.46306e-07	4.07734e-07	1.08507e-06	-3.43342e-07	7.41726e-07
12.411	8.81847e-07	-2.09903e-07	6.71944e-07	4.08544e-07	-7.66727e-08	3.31871e-07	4.20192e-07	-3.57368e-08	3.84455e-07	2.34519e-06	-1.64985e-07	2.18020e-06	1.50591e-06	-4.54505e-07	1.05141e-06	7.28327e-07	-1.34258e-07	5.94069e-07	6.53685e-07	-2.46172e-07	4.07513e-07	1.08310e-06	-3.42720e-07	7.40383e-07
12.435	8.81636e-07	-2.09853e-07	6.71783e-07	4.08250e-07	-7.66176e-08	3.31633e-07	4.19715e-07	-3.56963e-08	3.84019e-07	2.34685e-06	-1.65102e-07	2.18174e-06	1.50587e-06	-4.54494e-07	1.05138e-06	7.27737e-07	-1.34149e-07	5.93588e-07	6.53320e-07	-2.46034e-07	4.07285e-07	1.08112e-06	-3.42092e-07	7.39027e-07
12.460	8.81410e-07	-2.09799e-07	6.71611e-07	4.07947e-07	-7.65606e-08	3.31386e-07	4.19229e-07	-3.56550e-08	3.83574e-07	2.34847e-06	-1.65216e-07	2.18325e-06	1.50582e-06	-4.54477e-07	1.05134e-06	7.27134e-07	-1.34038e-07	5.93096e-07	6.52943e-07	-2.45893e-07	4.07051e-07	1.07912e-06	-3.41459e-07	7.37659e-07
12.485	8.81167e-07	-2.09741e-07	6.71426e-07	4.07633e-07	-7.65018e-08	3.31132e-07	4.18734e-07	-3.56129e-08	3.83122e-07	2.35005e-06	-1.65327e-07	2.18473e-06	1.50574e-06	-4.54452e-07	1.05128e-06	7.26517e-07	-1.33924e-07	5.92593e-07	6.52557e-07	-2.45747e-07	4.06810e-07	1.07710e-06	-3.40820e-07	7.36279e-07
12.509	8.80909e-07	-2.09680e-07	6.71229e-07	4.07310e-07	-7.64411e-08	3.30869e-07	4.18231e-07	-3.55700e-08	3.82661e-07	2.35160e-06	-1.65436e-07	2.18616e-06	1.50563e-06	-4.54421e-07	1.05121e-06	7.25887e-07	-1.33808e-07	5.92079e-07	6.52159e-07	-2.45597e-07	4.06562e-07	1.07506e-06	-3.40175e-07	7.34886e-07
12.534	8.80634e-07	-2.09614e-07	6.71020e-07	4.06977e-07	-7.63785e-08	3.30598e-07	4.17718e-07	-3.55264e-08	3.82191e-07	2.35311e-06	-1.65542e-07	2.18757e-06	1.50551e-06	-4.54384e-07	1.05112e-06	7.25244e-07	-1.33690e-07	5.91554e-07	6.51752e-07	-2.45444e-07	4.06308e-07	1.07301e-06	-3.39525e-07	7.33481e-07
12.558	8.80344e-07	-2.09545e-07	6.70798e-07	4.06633e-07	-7.63140e-08	3.30319e-07	4.17196e-07	-3.54820e-08	3.81714e-07	2.35458e-06	-1.65646e-07	2.18893e-06	1.50536e-06	-4.54339e-07	1.05102e-06	7.24587e-07	-1.33569e-07	5.91019e-07	6.51333e-07	-2.45286e-07	4.06047e-07	1.07093e-06	-3.38869e-07	7.32064e-07
12.583	8.80037e-07	-2.09472e-07	6.70565e-07	4.06280e-07	-7.62477e-08	3.30032e-07	4.16664e-07	-3.54368e-08	3.81228e-07	2.35601e-06	-1.65746e-07	2.19026e-06	1.50519e-06	-4.54288e-07	1.05090e-06	7.23917e-07	-1.33445e-07	5.90472e-07	6.50904e-07	-2.45125e-07	4.05780e-07	1.06884e-06	-3.38207e-07	7.30634e-07
12.607	8.79715e-07	-2.09396e-07	6.70319e-07	4.05917e-07	-7.61796e-08	3.29737e-07	4.16124e-07	-3.53909e-08	3.80733e-07	2.35740e-06	-1.65844e-07	2.19156e-06	1.50500e-06	-4.54230e-07	1.05077e-06	7.23234e-07	-1.33319e-07	5.89915e-07	6.50465e-07	-2.44959e-07	4.05506e-07	1.06673e-06	-3.37540e-07	7.29192e-07
12.632	8.79376e-07	-2.09315e-07	6.70061e-07	4.05543e-07	-7.61095e-08	3.29434e-07	4.15575e-07	-3.53442e-08	3.80231e-07	2.35875e-06	-1.65940e-07	2.19281e-06	1.50478e-06	-4.54166e-07	1.05062e-06	7.22537e-07	-1.33191e-07	5.89347e-07	6.50015e-07	-2.44790e-07	4.05225e-07	1.06461e-06	-3.36867e-07	7.27738e-07
12.657	8.79022e-07	-2.09231e-07	6.69791e-07	4.05160e-07	-7.60376e-08	3.29123e-07	4.15017e-07	-3.52967e-08	3.79720e-07	2.36007e-06	-1.66032e-07	2.19404e-06	1.50455e-06	-4.54094e-07	1.05045e-06	7.21827e-07	-1.33060e-07	5.88768e-07	6.49554e-07	-2.44616e-07	4.04938e-07	1.06246e-06	-3.36188e-07	7.26272e-07
12.681	8.78651e-07	-2.09142e-07	6.69509e-07	4.04767e-07	-7.59638e-08	3.28803e-07	4.14449e-07	-3.52484e-08	3.79201e-07	2.36135e-06	-1.66122e-07	2.19522e-06	1.50429e-06	-4.54016e-07	1.05027e-06	7.21104e-07	-1.32926e-07	5.88178e-07	6.49084e-07	-2.44439e-07	4.04644e-07	1.06030e-06	-3.35504e-07	7.24794e-07
12.706	8.78264e-07	-2.09050e-07	6.69214e-07	4.04364e-07	-7.58882e-08	3.28476e-07	4.13873e-07	-3.51994e-08	3.78674e-07	2.36258e-06	-1.66209e-07	2.19638e-06	1.50401e-06	-4.53932e-07	1.05008e-06	7.20367e-07	-1.32791e-07	5.87577e-07	6.48602e-07	-2.44258e-07	4.04344e-07	1.05812e-06	-3.34814e-07	7.23303e-07
12.730	8.77862e-07	-2.08955e-07	6.68907e-07	4.03951e-07	-7.58106e-08	3.28140e-07	4.13287e-07	-3.51496e-08	3.78138e-07	2.36378e-06	-1.66293e-07	2.19749e-06	1.50371e-06	-4.53840e-07	1.04987e-06	7.19618e-07	-1.32652e-07	5.86965e-07	6.48110e-07	-2.44073e-07	4.04038e-07	1.05592e-06	-3.34118e-07	7.21801e-07
12.755	8.77443e-07	-2.08855e-07	6.68589e-07	4.03528e-07	-7.57312e-08	3.27796e-07	4.12693e-07	-3.50990e-08	3.77594e-07	2.36494e-06	-1.66375e-07	2.19857e-06	1.50338e-06	-4.53742e-07	1.04964e-06	7.18854e-07	-1.32512e-07	5.86343e-07	6.47608e-07	-2.43883e-07	4.03725e-07	1.05370e-06	-3.33417e-07	7.20286e-07
12.780	8.77009e-07	-2.08752e-07	6.68257e-07	4.03095e-07	-7.56500e-08	3.27445e-07	4.12089e-07	-3.50477e-08	3.77041e-07	2.36607e-06	-1.66454e-07	2.19961e-06	1.50304e-06	-4.53638e-07	1.04940e-06	7.18078e-07	-1.32369e-07	5.85709e-07	6.47095e-07	-2.43690e-07	4.03405e-07	1.05147e-06	-3.32711e-07	7.18759e-07
12.804	8.76559e-07	-2.08644e-07	6.67914e-07	4.02652e-07	-7.55668e-08	3.27085e-07	4.11476e-07	-3.49956e-08	3.76481e-07	2.36715e-06	-1.66530e-07	2.20062e-06	1.50267e-06	-4.53526e-07	1.04914e-06	7.17288e-07	-1.32223e-07	5.85065e-07	6.46572e-07	-2.43493e-07	4.03079e-07	1.04922e-06	-3.31998e-07	7.17221e-07
12.829	8.76092e-07	-2.08533e-07	6.67559e-07	4.02199e-07	-7.54818e-08	3.26717e-07	4.10855e-07	-3.49427e-08	3.75912e-07	2.36819e-06	-1.66604e-07	2.20159e-06	1.50228e-06	-4.53409e-07	1.04887e-06	7.16485e-07	-1.32075e-07	5.84410e-07	6.46039e-07	-2.43292e-07	4.02746e-07	1.04695e-06	-3.31281e-07	7.15670e-07
12.853	8.75610e-07	-2.08418e-07	6.67191e-07	4.01736e-07	-7.53950e-08	3.26341e-07	4.10224e-07	-3.48891e-08	3.75335e-07	2.36920e-06	-1.66674e-07	2.20252e-06	1.50186e-06	-4.53284e-07	1.04858e-06	7.15669e-07	-1.31925e-07	5.83744e-07	6.45495e-07	-2.43088e-07	4.02407e-07	1.04467e-06	-3.30557e-07	7.14108e-07
12.878	8.75111e-07	-2.08300e-07	6.66812e-07	4.01263e-07	-7.53062e-08	3.25957e-07	4.09584e-07	-3.48346e-08	3.74749e-07	2.37016e-06	-1.66742e-07	2.20342e-06	1.50143e-06	-4.53153e-07	1.04828e-06	7.14839e-07	-1.31772e-07	5.83068e-07	6.44941e-07	-2.42879e-07	4.02062e-07	1.04236e-06	-3.29829e-07	7.12533e-07
12.902	8.74597e-07	-2.08177e-07	6.66420e-07	4.00780e-07	-7.52156e-08	3.25565e-07	4.08935e-07	-3.47794e-08	3.74156e-07	2.37109e-06	-1.66807e-07	2.20428e-06	1.50097e-06	-4.53015e-07	1.04796e-06	7.13996e-07	-1.31616e-07	5.82380e-07	6.44376e-07	-2.42666e-07	4.01710e-07	1.04004e-06	-3.29094e-07	7.10947e-07
12.927	8.74067e-07	-2.08051e-07	6.66016e-07	4.00287e-07	-7.51231e-08	3.25164e-07	4.08277e-07	-3.47235e-08	3.73553e-07	2.37198e-06	-1.66870e-07	2.20511e-06	1.50049e-06	-4.52870e-07	1.04762e-06	7.13140e-07	-1.31458e-07	5.81682e-07	6.43801e-07	-2.42450e-07	4.01351e-07	1.03770e-06	-3.28355e-07	7.09349e-07
12.952	8.73521e-07	-2.07921e-07	6.65600e-07	3.99785e-07	-7.50287e-08	3.24756e-07	4.07610e-07	-3.46667e-08	3.72943e-07	2.37283e-06	-1.66930e-07	2.20590e-06	1.49999e-06	-4.52719e-07	1.04727e-06	7.12271e-07	-1.31298e-07	5.80973e-07	6.43216e-07	-2.42229e-07	4.00987e-07	1.03535e-06	-3.27609e-07	7.07740e-07
12.976	8.72959e-07	-2.07788e-07	6.65171e-07	3.99272e-07	-7.49325e-08	3.24339e-07	4.06934e-07	-3.46092e-08	3.72324e-07	2.37364e-06	-1.66987e-07	2.20665e-06	1.49947e-06	-4.52561e-07	1.04691e-06	7.11389e-07	-1.31136e-07	5.80253e-07	6.42621e-07	-2.42005e-07	4.00615e-07	1.03298e-06	-3.26859e-07	7.06118e-07
13.001	8.72381e-07	-2.07650e-07	6.64731e-07	3.98749e-07	-7.48344e-08	3.23915e-07	4.06248e-07	-3.45510e-08	3.71697e-07	2.37441e-06	-1.67041e-07	2.20737e-06	1.49893e-06	-4.52397e-07	1.04653e-06	7.10493e-07	-1.30971e-07	5.79523e-07	6.42015e-07	-2.41777e-07	4.00238e-07	1.03059e-06	-3.26103e-07	7.04485e-07
13.025	8.71787e-07	-2.07509e-07	6.64279e-07	3.98217e-07	-7.47345e-08	3.23482e-07	4.05554e-07	-3.44919e-08	3.71062e-07	2.37514e-06	-1.67092e-07	2.20805e-06	1.49836e-06	-4.52226e-07	1.04613e-06	7.09585e-07	-1.30803e-07	5.78782e-07	6.41399e-07	-2.41545e-07	3.99854e-07	1.02818e-06	-3.25342e-07	7.02840e-07
13.050	8.71178e-07	-2.07363e-07	6.63814e-07	3.97674e-07	-7.46327e-08	3.23041e-07	4.04851e-07	-3.44321e-08	3.70419e-07	2.37583e-06	-1.67141e-07	2.20869e-06	1.49777e-06	-4.52049e-07	1.04572e-06	7.08663e-07	-1.30633e-07	5.78030e-07	6.40773e-07	-2.41309e-07	3.99463e-07	1.02576e-06	-3.24575e-07	7.01184e-07
13.074	8.70552e-07	-2.07215e-07	6.63337e-07	3.97122e-07	-7.45290e-08	3.22593e-07	4.04138e-07	-3.43715e-08	3.69767e-07	2.37648e-06	-1.67187e-07	2.20930e-06	1.49716e-06	-4.51864e-07	1.04530e-06	7.07728e-07	-1.30461e-07	5.77267e-07	6.40136e-07	-2.41070e-07	3.99067e-07	1.02332e-06	-3.23803e-07	6.99515e-07
13.099	8.69911e-07	-2.07062e-07	6.62849e-07	3.96559e-07	-7.44234e-08	3.22136e-07	4.03417e-07	-3.43101e-08	3.69107e-07	2.37710e-06	-1.67230e-07	2.20987e-06	1.49653e-06	-4.51674e-07	1.04486e-06	7.06779e-07	-1.30286e-07	5.76494e-07	6.39489e-07	-2.40826e-07	3.98663e-07	1.02086e-06	-3.23025e-07	6.97836e-07
13.124	8.69254e-07	-2.06906e-07	6.62348e-07	3.95987e-07	-7.43160e-08	3.21671e-07	4.02687e-07	-3.42480e-08	3.68439e-07	2.37767e-06	-1.67270e-07	2.21040e-06	1.49587e-06	-4.51476e-07	1.04440e-06	7.05818e-07	-1.30109e-07	5.75709e-07	6.38833e-07	-2.40579e-07	3.98254e-07	1.01839e-06	-3.22242e-07	6.96145e-07
13.148	8.68581e-07	-2.06745e-07	6.61835e-07	3.95405e-07	-7.42068e-08	3.21198e-07	4.01947e-07	-3.41851e-08	3.67762e-07	2.37821e-06	-1.67308e-07	2.21090e-06	1.49520e-06	-4.51273e-07	1.04393e-06	7.04844e-07	-1.29929e-07	5.74915e-07	6.38166e-07	-2.40328e-07	3.97838e-07	1.01590e-06	-3.21454e-07	6.94442e-07
13.173	8.67892e-07	-2.06581e-07	6.61310e-07	3.94813e-07	-7.40956e-08	3.20717e-07	4.01199e-07	-3.41215e-08	3.67077e-07	2.37870e-06	-1.67343e-07	2.21136e-06	1.49450e-06	-4.51062e-07	1.04344e-06	7.03856e-07	-1.29747e-07	5.74109e-07	6.37489e-07	-2.40073e-07	3.97416e-07	1.01339e-06	-3.20661e-07	6.92728e-07
13.197	8.67187e-07	-2.06414e-07	6.60774e-07	3.94211e-07	-7.39827e-08	3.20228e-07	4.00441e-07	-3.40570e-08	3.66384e-07	2.37916e-06	-1.67375e-07	2.21178e-06	1.49378e-06	-4.50845e-07	1.04294e-06	7.02856e-07	-1.29563e-07	5.73293e-07	6.36801e-07	-2.39814e-07	3.96988e-07	1.01086e-06	-3.19862e-07	6.91003e-07
13.222	8.66467e-07	-2.06242e-07	6.60225e-07	3.93599e-07	-7.38678e-08	3.19731e-07	3.99675e-07	-3.39919e-08	3.65683e-07	2.37957e-06	-1.67404e-07	2.21217e-06	1.49304e-06	-4.50622e-07	1.04242e-06	7.01842e-07	-1.29376e-07	5.72466e-07	6.36104e-07	-2.39551e-07	3.96553e-07	1.00832e-06	-3.19058e-07	6.89266e-07
13.246	8.65731e-07	-2.06067e-07	6.59664e-07	3.92977e-07	-7.37511e-08	3.19226e-07	3.98899e-07	-3.39259e-08	3.64973e-07	2.37995e-06	-1.67431e-07	2.21252e-06	1.49228e-06	-4.50392e-07	1.04189e-06	7.00816e-07	-1.29187e-07	5.71629e-07	6.35397e-07	-2.39285e-07	3.96112e-07	1.00577e-06	-3.18249e-07	6.87518e-07
13.271	8.64979e-07	-2.05888e-07	6.59091e-07	3.92345e-07	-7.36326e-08	3.18713e-07	3.98114e-07	-3.38592e-08	3.64255e-07	2.38029e-06	-1.67455e-07	2.21284e-06	1.49150e-06	-4.50155e-07	1.04134e-06	6.99776e-07	-1.28995e-07	5.70781e-07	6.34680e-07	-2.39015e-07	3.95665e-07	1.00319e-06	-3.17435e-07	6.85759e-07
13.296	8.64212e-07	-2.05705e-07	6.58506e-07	3.91704e-07	-7.35122e-08	3.18191e-07	3.97321e-07	-3.37917e-08	3.63529e-07	2.38059e-06	-1.67476e-07	2.21311e-06	1.49069e-06	-4.49912e-07	1.04078e-06	6.98723e-07	-1.28801e-07	5.69923e-07	6.33952e-07	-2.38741e-07	3.95211e-07	1.00060e-06	-3.16615e-07	6.83988e-07
13.320	8.63428e-07	-2.05519e-07	6.57909e-07	3.91052e-07	-7.33899e-08	3.17662e-07	3.96518e-07	-3.37234e-08	3.62795e-07	2.38085e-06	-1.67494e-07	2.21335e-06	1.48987e-06	-4.49663e-07	1.04020e-06	6.97658e-07	-1.28604e-07	5.69053e-07	6.33215e-07	-2.38463e-07	3.94752e-07	9.97997e-07	-3.15790e-07	6.82206e-07
13.345	8.62630e-07	-2.05329e-07	6.57301e-07	3.90391e-07	-7.32658e-08	3.17125e-07	3.95707e-07	-3.36544e-08	3.62052e-07	2.38107e-06	-1.67509e-07	2.21356e-06	1.48902e-06	-4.49407e-07	1.03961e-06	6.96579e-07	-1.28406e-07	5.68174e-07	6.32467e-07	-2.38182e-07	3.94286e-07	9.95374e-07	-3.14960e-07	6.80413e-07
13.369	8.61815e-07	-2.05135e-07	6.56680e-07	3.89720e-07	-7.31399e-08	3.16580e-07	3.94886e-07	-3.35846e-08	3.61302e-07	2.38125e-06	-1.67522e-07	2.21373e-06	1.48815e-06	-4.49144e-07	1.03900e-06	6.95488e-07	-1.28204e-07	5.67283e-07	6.31710e-07	-2.37896e-07	3.93814e-07	9.92735e-07	-3.14125e-07	6.78609e-07
13.394	8.60985e-07	-2.04937e-07	6.56048e-07	3.89039e-07	-7.30121e-08	3.16027e-07	3.94057e-07	-3.35141e-08	3.60543e-07	2.38139e-06	-1.67532e-07	2.21386e-06	1.48726e-06	-4.48875e-07	1.03838e-06	6.94383e-07	-1.28001e-07	5.66383e-07	6.30943e-07	-2.37608e-07	3.93335e-07	9.90080e-07	-3.13285e-07	6.76794e-07
13.418	8.60139e-07	-2.04736e-07	6.55403e-07	3.88348e-07	-7.28825e-08	3.15466e-07	3.93219e-07	-3.34428e-08	3.59776e-07	2.38149e-06	-1.67539e-07	2.21395e-06	1.48634e-06	-4.48600e-07	1.03774e-06	6.93266e-07	-1.27795e-07	5.65471e-07	6.30166e-07	-2.37315e-07	3.92851e-07	9.87408e-07	-3.12440e-07	6.74968e-07
13.443	8.59278e-07	-2.04531e-07	6.54747e-07	3.87648e-07	-7.27510e-08	3.14897e-07	3.92371e-07	-3.33707e-08	3.59000e-07	2.38155e-06	-1.67544e-07	2.21401e-06	1.48541e-06	-4.48318e-07	1.03709e-06	6.92136e-07	-1.27587e-07	5.64549e-07	6.29379e-07	-2.37019e-07	3.92360e-07	9.84721e-07	-3.11589e-07	6.73131e-07
13.468	8.58401e-07	-2.04322e-07	6.54079e-07	3.86938e-07	-7.26177e-08	3.14320e-07	3.91515e-07	-3.32979e-08	3.58217e-07	2.38158e-06	-1.67545e-07	2.21403e-06	1.48446e-06	-4.48030e-07	1.03643e-06	6.90993e-07	-1.27376e-07	5.63617e-07	6.28582e-07	-2.36718e-07	3.91864e-07	9.82017e-07	-3.10734e-07	6.71283e-07
13.492	8.57509e-07	-2.04110e-07	6.53399e-07	3.86218e-07	-7.24826e-08	3.13735e-07	3.90650e-07	-3.32243e-08	3.57425e-07	2.38156e-06	-1.67544e-07	2.21402e-06	1.48348e-06	-4.47735e-07	1.03574e-06	6.89837e-07	-1.27163e-07	5.62674e-07	6.27775e-07	-2.36415e-07	3.91361e-07	9.79298e-07	-3.09874e-07	6.69424e-07
13.517	8.56601e-07	-2.03894e-07	6.52707e-07	3.85488e-07	-7.23457e-08	3.13142e-07	3.89776e-07	-3.31500e-08	3.56626e-07	2.38150e-06	-1.67540e-07	2.21396e-06	1.48248e-06	-4.47434e-07	1.03505e-06	6.88669e-07	-1.26947e-07	5.61721e-07	6.26959e-07	-2.36107e-07	3.90852e-07	9.76563e-07	-3.09008e-07	6.67555e-07
13.541	8.55678e-07	-2.03674e-07	6.52004e-07	3.84748e-07	-7.22069e-08	3.12541e-07	3.88893e-07	-3.30749e-08	3.55818e-07	2.38141e-06	-1.67533e-07	2.21387e-06	1.48146e-06	-4.47127e-07	1.03434e-06	6.87487e-07	-1.26730e-07	5.60758e-07	6.26133e-07	-2.35796e-07	3.90337e-07	9.73812e-07	-3.08138e-07	6.65674e-07
13.566	8.54739e-07	-2.03451e-07	6.51288e-07	3.83999e-07	-7.20662e-08	3.11933e-07	3.88001e-07	-3.29990e-08	3.55002e-07	2.38127e-06	-1.67524e-07	2.21375e-06	1.48042e-06	-4.46813e-07	1.03361e-06	6.86293e-07	-1.26510e-07	5.59784e-07	6.25297e-07	-2.35481e-07	3.89816e-07	9.71045e-07	-3.07262e-07	6.63783e-07
13.591	8.53785e-07	-2.03224e-07	6.50561e-07	3.83240e-07	-7.19238e-08	3.11316e-07	3.87100e-07	-3.29224e-08	3.54177e-07	2.38110e-06	-1.67512e-07	2.21359e-06	1.47936e-06	-4.46493e-07	1.03287e-06	6.85086e-07	-1.26287e-07	5.58799e-07	6.24451e-07	-2.35163e-07	3.89289e-07	9.68263e-07	-3.06382e-07	6.61881e-07
13.615	8.52815e-07	-2.02993e-07	6.49822e-07	3.82471e-07	-7.17795e-08	3.10692e-07	3.86190e-07	-3.28450e-08	3.53345e-07	2.38089e-06	-1.67497e-07	2.21339e-06	1.47828e-06	-4.46166e-07	1.03211e-06	6.83867e-07	-1.26062e-07	5.57805e-07	6.23596e-07	-2.34841e-07	3.88755e-07	9.65465e-07	-3.05496e-07	6.59968e-07
13.640	8.51830e-07	-2.02758e-07	6.49072e-07	3.81693e-07	-7.16335e-08	3.10060e-07	3.85272e-07	-3.27669e-08	3.52505e-07	2.38063e-06	-1.67479e-07	2.21315e-06	1.47718e-06	-4.45833e-07	1.03134e-06	6.82635e-07	-1.25835e-07	5.56800e-07	6.22731e-07	-2.34515e-07	3.88216e-07	9.62651e-07	-3.04606e-07	6.58045e-07
13.664	8.50830e-07	-2.02520e-07	6.48310e-07	3.80905e-07	-7.14856e-08	3.09419e-07	3.84344e-07	-3.26880e-08	3.51656e-07	2.38034e-06	-1.67458e-07	2.21288e-06	1.47605e-06	-4.45494e-07	1.03056e-06	6.81390e-07	-1.25606e-07	5.55784e-07	6.21857e-07	-2.34186e-07	3.87671e-07	9.59822e-07	-3.03711e-07	6.56111e-07
13.689	8.49814e-07	-2.02278e-07	6.47536e-07	3.80107e-07	-7.13359e-08	3.08771e-07	3.83408e-07	-3.26084e-08	3.50800e-07	2.38001e-06	-1.67435e-07	2.21257e-06	1.47491e-06	-4.45148e-07	1.02976e-06	6.80133e-07	-1.25374e-07	5.54759e-07	6.20972e-07	-2.33853e-07	3.87120e-07	9.56978e-07	-3.02811e-07	6.54167e-07
13.713	8.48783e-07	-2.02033e-07	6.46750e-07	3.79300e-07	-7.11843e-08	3.08116e-07	3.82463e-07	-3.25280e-08	3.49935e-07	2.37964e-06	-1.67409e-07	2.21223e-06	1.47374e-06	-4.44797e-07	1.02895e-06	6.78862e-07	-1.25140e-07	5.53723e-07	6.20079e-07	-2.33516e-07	3.86563e-07	9.54118e-07	-3.01906e-07	6.52212e-07
13.738	8.47737e-07	-2.01784e-07	6.45953e-07	3.78483e-07	-7.10310e-08	3.07452e-07	3.81509e-07	-3.24469e-08	3.49062e-07	2.37923e-06	-1.67380e-07	2.21185e-06	1.47256e-06	-4.44438e-07	1.02812e-06	6.77580e-07	-1.24903e-07	5.52677e-07	6.19176e-07	-2.33176e-07	3.85999e-07	9.51243e-07	-3.00996e-07	6.50247e-07
13.763	8.46676e-07	-2.01531e-07	6.45144e-07	3.77656e-07	-7.08759e-08	3.06780e-07	3.80546e-07	-3.23650e-08	3.48181e-07	2.37878e-06	-1.67348e-07	2.21143e-06	1.47135e-06	-4.44074e-07	1.02727e-06	6.76285e-07	-1.24665e-07	5.51620e-07	6.18263e-07	-2.32832e-07	3.85430e-07	9.48353e-07	-3.00082e-07	6.48271e-07
13.787	8.45599e-07	-2.01275e-07	6.44324e-07	3.76820e-07	-7.07190e-08	3.06101e-07	3.79575e-07	-3.22824e-08	3.47293e-07	2.37829e-06	-1.67314e-07	2.21097e-06	1.47012e-06	-4.43703e-07	1.02642e-06	6.74977e-07	-1.24424e-07	5.50554e-07	6.17341e-07	-2.32485e-07	3.84856e-07	9.45448e-07	-2.99163e-07	6.46285e-07
13.812	8.44507e-07	-2.01015e-07	6.43492e-07	3.75974e-07	-7.05602e-08	3.05414e-07	3.78595e-07	-3.21990e-08	3.46396e-07	2.37776e-06	-1.67277e-07	2.21048e-06	1.46887e-06	-4.43327e-07	1.02555e-06	6.73657e-07	-1.24180e-07	5.49477e-07	6.16409e-07	-2.32134e-07	3.84275e-07	9.42528e-07	-2.98239e-07	6.44289e-07
13.836	8.43400e-07	-2.00752e-07	6.42649e-07	3.75119e-07	-7.03997e-08	3.04719e-07	3.77606e-07	-3.21149e-08	3.45491e-07	2.37719e-06	-1.67237e-07	2.20995e-06	1.46760e-06	-4.42943e-07	1.02466e-06	6.72324e-07	-1.23935e-07	5.48390e-07	6.15468e-07	-2.31780e-07	3.83688e-07	9.39592e-07	-2.97310e-07	6.42283e-07
13.861	8.42279e-07	-2.00485e-07	6.41794e-07	3.74254e-07	-7.02374e-08	3.04017e-07	3.76608e-07	-3.20301e-08	3.44578e-07	2.37658e-06	-1.67194e-07	2.20939e-06	1.46631e-06	-4.42554e-07	1.02376e-06	6.70979e-07	-1.23687e-07	5.47293e-07	6.14517e-07	-2.31422e-07	3.83096e-07	9.36642e-07	-2.96376e-07	6.40266e-07
13.885	8.41141e-07	-2.00214e-07	6.40927e-07	3.73380e-07	-7.00734e-08	3.03307e-07	3.75602e-07	-3.19445e-08	3.43657e-07	2.37594e-06	-1.67148e-07	2.20879e-06	1.46500e-06	-4.42159e-07	1.02284e-06	6.69622e-07	-1.23436e-07	5.46186e-07	6.13558e-07	-2.31060e-07	3.82497e-07	9.33677e-07	-2.95438e-07	6.38239e-07
13.910	8.39989e-07	-1.99940e-07	6.40049e-07	3.72496e-07	-6.99075e-08	3.02589e-07	3.74587e-07	-3.18582e-08	3.42729e-07	2.37525e-06	-1.67100e-07	2.20815e-06	1.46367e-06	-4.41757e-07	1.02191e-06	6.68252e-07	-1.23184e-07	5.45068e-07	6.12588e-07	-2.30695e-07	3.81893e-07	9.30697e-07	-2.94495e-07	6.36202e-07
13.935	8.38822e-07	-1.99662e-07	6.39160e-07	3.71603e-07	-6.97398e-08	3.01863e-07	3.73563e-07	-3.17711e-08	3.41792e-07	2.37453e-06	-1.67049e-07	2.20748e-06	1.46232e-06	-4.41349e-07	1.02097e-06	6.66870e-07	-1.22929e-07	5.43941e-07	6.11610e-07	-2.30327e-07	3.81283e-07	9.27703e-07	-2.93548e-07	6.34155e-07
13.959	8.37640e-07	-1.99381e-07	6.38260e-07	3.70700e-07	-6.95704e-08	3.01130e-07	3.72530e-07	-3.16833e-08	3.40847e-07	2.37376e-06	-1.66995e-07	2.20677e-06	1.46095e-06	-4.40935e-07	1.02001e-06	6.65476e-07	-1.22672e-07	5.42804e-07	6.10622e-07	-2.29955e-07	3.80667e-07	9.24694e-07	-2.92596e-07	6.32098e-07
13.984	8.36443e-07	-1.99096e-07	6.37347e-07	3.69788e-07	-6.93992e-08	3.00389e-07	3.71489e-07	-3.15947e-08	3.39895e-07	2.37296e-06	-1.66939e-07	2.20602e-06	1.45956e-06	-4.40515e-07	1.01904e-06	6.64070e-07	-1.22413e-07	5.41657e-07	6.09626e-07	-2.29580e-07	3.80046e-07	9.21670e-07	-2.91639e-07	6.30031e-07
14.008	8.35231e-07	-1.98807e-07	6.36424e-07	3.68867e-07	-6.92263e-08	2.99640e-07	3.70439e-07	-3.15054e-08	3.38934e-07	2.37212e-06	-1.66880e-07	2.20524e-06	1.45814e-06	-4.40089e-07	1.01806e-06	6.62651e-07	-1.22151e-07	5.40499e-07	6.08620e-07	-2.29201e-07	3.79419e-07	9.18632e-07	-2.90677e-07	6.27955e-07
14.033	8.34005e-07	-1.98515e-07	6.35489e-07	3.67936e-07	-6.90516e-08	2.98884e-07	3.69381e-07	-3.14154e-08	3.37966e-07	2.37124e-06	-1.66818e-07	2.20442e-06	1.45671e-06	-4.39656e-07	1.01706e-06	6.61220e-07	-1.21888e-07	5.39332e-07	6.07604e-07	-2.28818e-07	3.78786e-07	9.15580e-07	-2.89712e-07	6.25868e-07
14.057	8.32763e-07	-1.98220e-07	6.34543e-07	3.66995e-07	-6.88751e-08	2.98120e-07	3.68314e-07	-3.13247e-08	3.36989e-07	2.37032e-06	-1.66753e-07	2.20357e-06	1.45526e-06	-4.39218e-07	1.01604e-06	6.59777e-07	-1.21622e-07	5.38155e-07	6.06580e-07	-2.28433e-07	3.78147e-07	9.12513e-07	-2.88741e-07	6.23772e-07
14.082	8.31507e-07	-1.97921e-07	6.33586e-07	3.66046e-07	-6.86969e-08	2.97349e-07	3.67239e-07	-3.12332e-08	3.36005e-07	2.36936e-06	-1.66686e-07	2.20267e-06	1.45379e-06	-4.38774e-07	1.01501e-06	6.58322e-07	-1.21353e-07	5.36968e-07	6.05547e-07	-2.28043e-07	3.77503e-07	9.09432e-07	-2.87766e-07	6.21666e-07
14.107	8.30236e-07	-1.97618e-07	6.32618e-07	3.65087e-07	-6.85169e-08	2.96570e-07	3.66154e-07	-3.11410e-08	3.35013e-07	2.36836e-06	-1.66615e-07	2.20175e-06	1.45229e-06	-4.38323e-07	1.01397e-06	6.56854e-07	-1.21083e-07	5.35771e-07	6.04504e-07	-2.27651e-07	3.76853e-07	9.06337e-07	-2.86787e-07	6.19550e-07
14.131	8.28950e-07	-1.97312e-07	6.31638e-07	3.64119e-07	-6.83352e-08	2.95783e-07	3.65062e-07	-3.10481e-08	3.34014e-07	2.36733e-06	-1.66543e-07	2.20078e-06	1.45078e-06	-4.37867e-07	1.01292e-06	6.55375e-07	-1.20810e-07	5.34565e-07	6.03453e-07	-2.27255e-07	3.76198e-07	9.03227e-07	-2.85803e-07	6.17424e-07
14.156	8.27650e-07	-1.97003e-07	6.30647e-07	3.63141e-07	-6.81518e-08	2.94989e-07	3.63961e-07	-3.09544e-08	3.33006e-07	2.36625e-06	-1.66467e-07	2.19978e-06	1.44925e-06	-4.37404e-07	1.01185e-06	6.53884e-07	-1.20535e-07	5.33348e-07	6.02392e-07	-2.26856e-07	3.75537e-07	9.00104e-07	-2.84815e-07	6.15289e-07
14.180	8.26335e-07	-1.96690e-07	6.29645e-07	3.62155e-07	-6.79666e-08	2.94188e-07	3.62851e-07	-3.08600e-08	3.31991e-07	2.36514e-06	-1.66389e-07	2.19875e-06	1.44770e-06	-4.36935e-07	1.01076e-06	6.52380e-07	-1.20258e-07	5.32122e-07	6.01323e-07	-2.26453e-07	3.74870e-07	8.96967e-07	-2.83822e-07	6.13145e-07
14.205	8.25005e-07	-1.96373e-07	6.28632e-07	3.61159e-07	-6.77797e-08	2.93379e-07	3.61733e-07	-3.07649e-08	3.30968e-07	2.36398e-06	-1.66307e-07	2.19768e-06	1.44612e-06	-4.36461e-07	1.00966e-06	6.50865e-07	-1.19979e-07	5.30886e-07	6.00245e-07	-2.26047e-07	3.74198e-07	8.93816e-07	-2.82825e-07	6.10991e-07
14.230	8.23661e-07	-1.96053e-07	6.27608e-07	3.60153e-07	-6.75911e-08	2.92562e-07	3.60606e-07	-3.06691e-08	3.29937e-07	2.36279e-06	-1.66224e-07	2.19657e-06	1.44453e-06	-4.35980e-07	1.00855e-06	6.49338e-07	-1.19697e-07	5.29641e-07	5.99158e-07	-2.25637e-07	3.73520e-07	8.90651e-07	-2.81824e-07	6.08828e-07
14.254	8.22302e-07	-1.95730e-07	6.26573e-07	3.59139e-07	-6.74007e-08	2.91738e-07	3.59471e-07	-3.05726e-08	3.28898e-07	2.36156e-06	-1.66137e-07	2.19542e-06	1.44292e-06	-4.35494e-07	1.00743e-06	6.47799e-07	-1.19414e-07	5.28385e-07	5.98062e-07	-2.25225e-07	3.72837e-07	8.87473e-07	-2.80818e-07	6.06655e-07
14.279	8.20929e-07	-1.95403e-07	6.25526e-07	3.58116e-07	-6.72086e-08	2.90907e-07	3.58327e-07	-3.04753e-08	3.27852e-07	2.36029e-06	-1.66048e-07	2.19424e-06	1.44129e-06	-4.35002e-07	1.00629e-06	6.46248e-07	-1.19128e-07	5.27120e-07	5.96957e-07	-2.24809e-07	3.72148e-07	8.84280e-07	-2.79808e-07	6.04473e-07
14.303	8.19542e-07	-1.95073e-07	6.24469e-07	3.57083e-07	-6.70149e-08	2.90068e-07	3.57175e-07	-3.03774e-08	3.26798e-07	2.35899e-06	-1.65956e-07	2.19303e-06	1.43964e-06	-4.34504e-07	1.00514e-06	6.44685e-07	-1.18840e-07	5.25846e-07	5.95843e-07	-2.24389e-07	3.71454e-07	8.81075e-07	-2.78793e-07	6.02281e-07
14.328	8.18140e-07	-1.94739e-07	6.23401e-07	3.56042e-07	-6.68194e-08	2.89222e-07	3.56015e-07	-3.02787e-08	3.25736e-07	2.35764e-06	-1.65861e-07	2.19178e-06	1.43797e-06	-4.33999e-07	1.00397e-06	6.43111e-07	-1.18549e-07	5.24562e-07	5.94721e-07	-2.23967e-07	3.70755e-07	8.77856e-07	-2.77775e-07	6.00081e-07
14.352	8.16724e-07	-1.94402e-07	6.22322e-07	3.54991e-07	-6.66222e-08	2.88369e-07	3.54846e-07	-3.01793e-08	3.24667e-07	2.35626e-06	-1.65764e-07	2.19049e-06	1.43628e-06	-4.33489e-07	1.00279e-06	6.41525e-07	-1.18257e-07	5.23268e-07	5.93590e-07	-2.23541e-07	3.70050e-07	8.74623e-07	-2.76752e-07	5.97871e-07
14.377	8.15293e-07	-1.94062e-07	6.21232e-07	3.53931e-07	-6.64233e-08	2.87508e-07	3.53669e-07	-3.00792e-08	3.23590e-07	2.35483e-06	-1.65664e-07	2.18917e-06	1.43457e-06	-4.32974e-07	1.00160e-06	6.39927e-07	-1.17963e-07	5.21965e-07	5.92451e-07	-2.23112e-07	3.69339e-07	8.71377e-07	-2.75725e-07	5.95652e-07
14.402	8.13849e-07	-1.93718e-07	6.20131e-07	3.52862e-07	-6.62227e-08	2.86640e-07	3.52484e-07	-2.99784e-08	3.22506e-07	2.35337e-06	-1.65561e-07	2.18781e-06	1.43284e-06	-4.32452e-07	1.00039e-06	6.38318e-07	-1.17666e-07	5.20652e-07	5.91303e-07	-2.22679e-07	3.68623e-07	8.68118e-07	-2.74694e-07	5.93425e-07
14.426	8.12390e-07	-1.93370e-07	6.19019e-07	3.51785e-07	-6.60205e-08	2.85764e-07	3.51291e-07	-2.98769e-08	3.21414e-07	2.35187e-06	-1.65456e-07	2.18642e-06	1.43109e-06	-4.31925e-07	9.99170e-07	6.36697e-07	-1.17367e-07	5.19330e-07	5.90146e-07	-2.22244e-07	3.67902e-07	8.64846e-07	-2.73658e-07	5.91188e-07
14.451	8.10917e-07	-1.93020e-07	6.17897e-07	3.50698e-07	-6.58166e-08	2.84882e-07	3.50089e-07	-2.97746e-08	3.20314e-07	2.35034e-06	-1.65347e-07	2.18499e-06	1.42933e-06	-4.31391e-07	9.97936e-07	6.35065e-07	-1.17066e-07	5.17999e-07	5.88981e-07	-2.21805e-07	3.67176e-07	8.61561e-07	-2.72619e-07	5.88942e-07
14.475	8.09430e-07	-1.92666e-07	6.16764e-07	3.49603e-07	-6.56110e-08	2.83992e-07	3.48879e-07	-2.96717e-08	3.19207e-07	2.34876e-06	-1.65237e-07	2.18352e-06	1.42754e-06	-4.30852e-07	9.96689e-07	6.33421e-07	-1.16763e-07	5.16658e-07	5.87807e-07	-2.21363e-07	3.66444e-07	8.58263e-07	-2.71575e-07	5.86688e-07
14.500	8.07929e-07	-1.92309e-07	6.15620e-07	3.48498e-07	-6.54037e-08	2.83095e-07	3.47660e-07	-2.95681e-08	3.18092e-07	2.34715e-06	-1.65123e-07	2.18202e-06	1.42574e-06	-4.30308e-07	9.95429e-07	6.31766e-07	-1.16458e-07	5.15308e-07	5.86625e-07	-2.20918e-07	3.65707e-07	8.54952e-07	-2.70527e-07	5.84424e-07
14.524	8.06413e-07	-1.91948e-07	6.14465e-07	3.47385e-07	-6.51948e-08	2.82190e-07	3.46434e-07	-2.94638e-08	3.16970e-07	2.34550e-06	-1.65007e-07	2.18049e-06	1.42391e-06	-4.29757e-07	9.94156e-07	6.30099e-07	-1.16151e-07	5.13948e-07	5.85434e-07	-2.20469e-07	3.64965e-07	8.51628e-07	-2.69476e-07	5.82152e-07
14.549	8.04884e-07	-1.91584e-07	6.13300e-07	3.46263e-07	-6.49842e-08	2.81279e-07	3.45199e-07	-2.93588e-08	3.15840e-07	2.34381e-06	-1.64888e-07	2.17892e-06	1.42207e-06	-4.29201e-07	9.92870e-07	6.28421e-07	-1.15842e-07	5.12580e-07	5.84236e-07	-2.20018e-07	3.64218e-07	8.48291e-07	-2.68420e-07	5.79871e-07
14.574	8.03341e-07	-1.91217e-07	6.12125e-07	3.45132e-07	-6.47720e-08	2.80360e-07	3.43956e-07	-2.92531e-08	3.14703e-07	2.34208e-06	-1.64767e-07	2.17731e-06	1.42021e-06	-4.28639e-07	9.91570e-07	6.26732e-07	-1.15530e-07	5.11202e-07	5.83028e-07	-2.19563e-07	3.63465e-07	8.44942e-07	-2.67360e-07	5.77582e-07
14.598	8.01784e-07	-1.90846e-07	6.10938e-07	3.43992e-07	-6.45581e-08	2.79434e-07	3.42706e-07	-2.91467e-08	3.13559e-07	2.34032e-06	-1.64642e-07	2.17567e-06	1.41833e-06	-4.28072e-07	9.90257e-07	6.25031e-07	-1.15217e-07	5.09814e-07	5.81813e-07	-2.19106e-07	3.62707e-07	8.41580e-07	-2.66296e-07	5.75284e-07
14.623	8.00214e-07	-1.90472e-07	6.09742e-07	3.42844e-07	-6.43426e-08	2.78502e-07	3.41447e-07	-2.90396e-08	3.12407e-07	2.33851e-06	-1.64516e-07	2.17400e-06	1.41643e-06	-4.27499e-07	9.88932e-07	6.23319e-07	-1.14901e-07	5.08418e-07	5.80589e-07	-2.18645e-07	3.61944e-07	8.38206e-07	-2.65229e-07	5.72977e-07
14.647	7.98629e-07	-1.90095e-07	6.08534e-07	3.41687e-07	-6.41254e-08	2.77562e-07	3.40180e-07	-2.89319e-08	3.11248e-07	2.33667e-06	-1.64386e-07	2.17229e-06	1.41451e-06	-4.26920e-07	9.87593e-07	6.21596e-07	-1.14583e-07	5.07013e-07	5.79357e-07	-2.18181e-07	3.61176e-07	8.34820e-07	-2.64157e-07	5.70662e-07
14.672	7.97031e-07	-1.89715e-07	6.07316e-07	3.40521e-07	-6.39067e-08	2.76615e-07	3.38905e-07	-2.88234e-08	3.10081e-07	2.33479e-06	-1.64254e-07	2.17054e-06	1.41258e-06	-4.26336e-07	9.86241e-07	6.19862e-07	-1.14264e-07	5.05598e-07	5.78117e-07	-2.17714e-07	3.60403e-07	8.31421e-07	-2.63082e-07	5.68339e-07
14.696	7.95419e-07	-1.89331e-07	6.06088e-07	3.39347e-07	-6.36863e-08	2.75661e-07	3.37621e-07	-2.87143e-08	3.08907e-07	2.33288e-06	-1.64119e-07	2.16876e-06	1.41062e-06	-4.25746e-07	9.84877e-07	6.18117e-07	-1.13942e-07	5.04175e-07	5.76869e-07	-2.17244e-07	3.59625e-07	8.28010e-07	-2.62002e-07	5.66007e-07
14.721	7.93794e-07	-1.88944e-07	6.04850e-07	3.38164e-07	-6.34643e-08	2.74700e-07	3.36330e-07	-2.86045e-08	3.07726e-07	2.33093e-06	-1.63982e-07	2.16695e-06	1.40865e-06	-4.25151e-07	9.83500e-07	6.16361e-07	-1.13618e-07	5.02742e-07	5.75613e-07	-2.16771e-07	3.58842e-07	8.24587e-07	-2.60919e-07	5.63667e-07
14.746	7.92155e-07	-1.88554e-07	6.03601e-07	3.36973e-07	-6.32407e-08	2.73732e-07	3.35031e-07	-2.84940e-08	3.06537e-07	2.32894e-06	-1.63842e-07	2.16510e-06	1.40666e-06	-4.24550e-07	9.82110e-07	6.14593e-07	-1.13293e-07	5.01301e-07	5.74348e-07	-2.16294e-07	3.58054e-07	8.21151e-07	-2.59832e-07	5.61319e-07
14.770	7.90503e-07	-1.88161e-07	6.02342e-07	3.35773e-07	-6.30155e-08	2.72757e-07	3.33725e-07	-2.83829e-08	3.05342e-07	2.32691e-06	-1.63699e-07	2.16321e-06	1.40465e-06	-4.23943e-07	9.80707e-07	6.12815e-07	-1.12965e-07	4.99850e-07	5.73076e-07	-2.15815e-07	3.57261e-07	8.17704e-07	-2.58741e-07	5.58963e-07
14.795	7.88837e-07	-1.87764e-07	6.01073e-07	3.34564e-07	-6.27887e-08	2.71776e-07	3.32410e-07	-2.82711e-08	3.04139e-07	2.32485e-06	-1.63554e-07	2.16129e-06	1.40262e-06	-4.23332e-07	9.79291e-07	6.11026e-07	-1.12635e-07	4.98391e-07	5.71796e-07	-2.15333e-07	3.56462e-07	8.14245e-07	-2.57647e-07	5.56598e-07
14.819	7.87158e-07	-1.87365e-07	5.99793e-07	3.33347e-07	-6.25603e-08	2.70787e-07	3.31087e-07	-2.81586e-08	3.02929e-07	2.32274e-06	-1.63406e-07	2.15934e-06	1.40058e-06	-4.22714e-07	9.77863e-07	6.09226e-07	-1.12303e-07	4.96923e-07	5.70507e-07	-2.14848e-07	3.55659e-07	8.10775e-07	-2.56549e-07	5.54226e-07
14.844	7.85465e-07	-1.86962e-07	5.98503e-07	3.32122e-07	-6.23303e-08	2.69792e-07	3.29757e-07	-2.80454e-08	3.01711e-07	2.32061e-06	-1.63256e-07	2.15735e-06	1.39851e-06	-4.22091e-07	9.76423e-07	6.07416e-07	-1.11969e-07	4.95446e-07	5.69211e-07	-2.14360e-07	3.54851e-07	8.07292e-07	-2.55447e-07	5.51845e-07
14.868	7.83759e-07	-1.86556e-07	5.97204e-07	3.30888e-07	-6.20988e-08	2.68789e-07	3.28418e-07	-2.79316e-08	3.00487e-07	2.31843e-06	-1.63103e-07	2.15533e-06	1.39643e-06	-4.21463e-07	9.74969e-07	6.05594e-07	-1.11634e-07	4.93960e-07	5.67908e-07	-2.13869e-07	3.54039e-07	8.03798e-07	-2.54341e-07	5.49457e-07
14.893	7.82040e-07	-1.86146e-07	5.95894e-07	3.29646e-07	-6.18657e-08	2.67780e-07	3.27072e-07	-2.78171e-08	2.99255e-07	2.31622e-06	-1.62947e-07	2.15327e-06	1.39433e-06	-4.20830e-07	9.73504e-07	6.03762e-07	-1.11296e-07	4.92466e-07	5.66596e-07	-2.13375e-07	3.53221e-07	8.00293e-07	-2.53232e-07	5.47061e-07
14.918	7.80308e-07	-1.85734e-07	5.94574e-07	3.28396e-07	-6.16310e-08	2.66765e-07	3.25719e-07	-2.77020e-08	2.98017e-07	2.31397e-06	-1.62789e-07	2.15118e-06	1.39222e-06	-4.20191e-07	9.72026e-07	6.01919e-07	-1.10956e-07	4.90963e-07	5.65277e-07	-2.12878e-07	3.52399e-07	7.96776e-07	-2.52119e-07	5.44657e-07
14.942	7.78562e-07	-1.85319e-07	5.93244e-07	3.27137e-07	-6.13948e-08	2.65742e-07	3.24357e-07	-2.75862e-08	2.96771e-07	2.31168e-06	-1.62628e-07	2.14906e-06	1.39008e-06	-4.19547e-07	9.70535e-07	6.00066e-07	-1.10615e-07	4.89451e-07	5.63950e-07	-2.12378e-07	3.51571e-07	7.93248e-07	-2.51003e-07	5.42245e-07
14.967	7.76804e-07	-1.84900e-07	5.91904e-07	3.25870e-07	-6.11570e-08	2.64713e-07	3.22988e-07	-2.74698e-08	2.95518e-07	2.30936e-06	-1.62465e-07	2.14690e-06	1.38793e-06	-4.18897e-07	9.69033e-07	5.98202e-07	-1.10271e-07	4.87931e-07	5.62615e-07	-2.11876e-07	3.50739e-07	7.89708e-07	-2.49883e-07	5.39825e-07
14.991	7.75033e-07	-1.84478e-07	5.90554e-07	3.24595e-07	-6.09177e-08	2.63677e-07	3.21611e-07	-2.73527e-08	2.94259e-07	2.30700e-06	-1.62299e-07	2.14471e-06	1.38576e-06	-4.18242e-07	9.67518e-07	5.96328e-07	-1.09926e-07	4.86402e-07	5.61273e-07	-2.11370e-07	3.49902e-07	7.86158e-07	-2.48759e-07	5.37398e-07
15.016	7.73248e-07	-1.84054e-07	5.89195e-07	3.23312e-07	-6.06769e-08	2.62635e-07	3.20227e-07	-2.72349e-08	2.92992e-07	2.30461e-06	-1.62130e-07	2.14248e-06	1.38357e-06	-4.17582e-07	9.65991e-07	5.94443e-07	-1.09578e-07	4.84865e-07	5.59923e-07	-2.10862e-07	3.49061e-07	7.82596e-07	-2.47632e-07	5.34964e-07
15.041	7.71451e-07	-1.83626e-07	5.87825e-07	3.22020e-07	-6.04345e-08	2.61586e-07	3.18835e-07	-2.71165e-08	2.91718e-07	2.30218e-06	-1.61959e-07	2.14022e-06	1.38137e-06	-4.16917e-07	9.64452e-07	5.92548e-07	-1.09229e-07	4.83319e-07	5.58566e-07	-2.10351e-07	3.48215e-07	7.79024e-07	-2.46502e-07	5.32522e-07
15.065	7.69641e-07	-1.83195e-07	5.86446e-07	3.20721e-07	-6.01907e-08	2.60530e-07	3.17436e-07	-2.69975e-08	2.90438e-07	2.29971e-06	-1.61786e-07	2.13793e-06	1.37915e-06	-4.16246e-07	9.62901e-07	5.90643e-07	-1.08878e-07	4.81765e-07	5.57201e-07	-2.09837e-07	3.47364e-07	7.75440e-07	-2.45368e-07	5.30072e-07
15.090	7.67818e-07	-1.82761e-07	5.85057e-07	3.19413e-07	-5.99453e-08	2.59468e-07	3.16029e-07	-2.68779e-08	2.89151e-07	2.29721e-06	-1.61610e-07	2.13560e-06	1.37691e-06	-4.15570e-07	9.61337e-07	5.88727e-07	-1.08524e-07	4.80202e-07	5.55829e-07	-2.09320e-07	3.46509e-07	7.71846e-07	-2.44231e-07	5.27615e-07
15.114	7.65983e-07	-1.82324e-07	5.83658e-07	3.18098e-07	-5.96984e-08	2.58400e-07	3.14614e-07	-2.67576e-08	2.87856e-07	2.29467e-06	-1.61431e-07	2.13324e-06	1.37465e-06	-4.14889e-07	9.59762e-07	5.86801e-07	-1.08169e-07	4.78632e-07	5.54450e-07	-2.08801e-07	3.45649e-07	7.68241e-07	-2.43090e-07	5.25151e-07
15.139	7.64135e-07	-1.81884e-07	5.82250e-07	3.16775e-07	-5.94500e-08	2.57325e-07	3.13192e-07	-2.66366e-08	2.86555e-07	2.29209e-06	-1.61250e-07	2.13084e-06	1.37238e-06	-4.14203e-07	9.58175e-07	5.84865e-07	-1.07812e-07	4.77052e-07	5.53063e-07	-2.08279e-07	3.44784e-07	7.64626e-07	-2.41946e-07	5.22680e-07
15.163	7.62274e-07	-1.81442e-07	5.80832e-07	3.15443e-07	-5.92001e-08	2.56243e-07	3.11763e-07	-2.65151e-08	2.85248e-07	2.28948e-06	-1.61066e-07	2.12842e-06	1.37009e-06	-4.13512e-07	9.56576e-07	5.82919e-07	-1.07454e-07	4.75465e-07	5.51669e-07	-2.07754e-07	3.43915e-07	7.61000e-07	-2.40799e-07	5.20201e-07
15.188	7.60401e-07	-1.80996e-07	5.79405e-07	3.14104e-07	-5.89488e-08	2.55155e-07	3.10326e-07	-2.63929e-08	2.83933e-07	2.28684e-06	-1.60880e-07	2.12596e-06	1.36778e-06	-4.12816e-07	9.54966e-07	5.80962e-07	-1.07093e-07	4.73869e-07	5.50267e-07	-2.07226e-07	3.43042e-07	7.57364e-07	-2.39648e-07	5.17715e-07
15.213	7.58515e-07	-1.80547e-07	5.77968e-07	3.12757e-07	-5.86960e-08	2.54061e-07	3.08882e-07	-2.62701e-08	2.82612e-07	2.28416e-06	-1.60692e-07	2.12346e-06	1.36546e-06	-4.12115e-07	9.53344e-07	5.78996e-07	-1.06731e-07	4.72266e-07	5.48859e-07	-2.06695e-07	3.42164e-07	7.53717e-07	-2.38494e-07	5.15223e-07
15.237	7.56617e-07	-1.80095e-07	5.76522e-07	3.11402e-07	-5.84417e-08	2.52960e-07	3.07431e-07	-2.61466e-08	2.81284e-07	2.28144e-06	-1.60500e-07	2.12094e-06	1.36312e-06	-4.11408e-07	9.51710e-07	5.77020e-07	-1.06366e-07	4.70654e-07	5.47443e-07	-2.06162e-07	3.41281e-07	7.50060e-07	-2.37337e-07	5.12723e-07
15.262	7.54706e-07	-1.79640e-07	5.75066e-07	3.10039e-07	-5.81860e-08	2.51853e-07	3.05972e-07	-2.60226e-08	2.79950e-07	2.27869e-06	-1.60307e-07	2.11838e-06	1.36076e-06	-4.10697e-07	9.50064e-07	5.75034e-07	-1.06000e-07	4.69034e-07	5.46021e-07	-2.05627e-07	3.40394e-07	7.46393e-07	-2.36177e-07	5.10217e-07
15.286	7.52784e-07	-1.79183e-07	5.73601e-07	3.08669e-07	-5.79288e-08	2.50740e-07	3.04506e-07	-2.58979e-08	2.78608e-07	2.27590e-06	-1.60111e-07	2.11579e-06	1.35839e-06	-4.09981e-07	9.48407e-07	5.73038e-07	-1.05632e-07	4.67406e-07	5.44591e-07	-2.05088e-07	3.39503e-07	7.42717e-07	-2.35013e-07	5.07703e-07
15.311	7.50849e-07	-1.78722e-07	5.72127e-07	3.07291e-07	-5.76702e-08	2.49621e-07	3.03033e-07	-2.57726e-08	2.77261e-07	2.27308e-06	-1.59912e-07	2.11316e-06	1.35600e-06	-4.09260e-07	9.46739e-07	5.71033e-07	-1.05263e-07	4.65770e-07	5.43154e-07	-2.04547e-07	3.38607e-07	7.39030e-07	-2.33847e-07	5.05183e-07
15.335	7.48902e-07	-1.78259e-07	5.70643e-07	3.05905e-07	-5.74101e-08	2.48495e-07	3.01553e-07	-2.56467e-08	2.75906e-07	2.27022e-06	-1.59711e-07	2.11051e-06	1.35359e-06	-4.08533e-07	9.45059e-07	5.69017e-07	-1.04891e-07	4.64126e-07	5.41711e-07	-2.04003e-07	3.37707e-07	7.35333e-07	-2.32677e-07	5.02656e-07
15.360	7.46943e-07	-1.77792e-07	5.69150e-07	3.04512e-07	-5.71486e-08	2.47363e-07	3.00066e-07	-2.55202e-08	2.74545e-07	2.26733e-06	-1.59508e-07	2.10782e-06	1.35117e-06	-4.07802e-07	9.43367e-07	5.66992e-07	-1.04518e-07	4.62474e-07	5.40260e-07	-2.03457e-07	3.36803e-07	7.31627e-07	-2.31504e-07	5.00122e-07
15.385	7.44971e-07	-1.77323e-07	5.67648e-07	3.03111e-07	-5.68857e-08	2.46225e-07	2.98571e-07	-2.53931e-08	2.73178e-07	2.26440e-06	-1.59302e-07	2.10510e-06	1.34873e-06	-4.07066e-07	9.41665e-07	5.64958e-07	-1.04143e-07	4.60815e-07	5.38803e-07	-2.02908e-07	3.35895e-07	7.27911e-07	-2.30329e-07	4.97582e-07
15.409	7.42988e-07	-1.76851e-07	5.66137e-07	3.01703e-07	-5.66214e-08	2.45081e-07	2.97070e-07	-2.52654e-08	2.71804e-07	2.26144e-06	-1.59093e-07	2.10234e-06	1.34628e-06	-4.06325e-07	9.39951e-07	5.62914e-07	-1.03766e-07	4.59148e-07	5.37339e-07	-2.02357e-07	3.34982e-07	7.24185e-07	-2.29150e-07	4.95036e-07
15.434	7.40993e-07	-1.76376e-07	5.64617e-07	3.00287e-07	-5.63557e-08	2.43931e-07	2.95561e-07	-2.51372e-08	2.70424e-07	2.25844e-06	-1.58883e-07	2.09956e-06	1.34381e-06	-4.05580e-07	9.38226e-07	5.60860e-07	-1.03388e-07	4.57473e-07	5.35868e-07	-2.01803e-07	3.34065e-07	7.20451e-07	-2.27968e-07	4.92483e-07
15.458	7.38987e-07	-1.75899e-07	5.63088e-07	2.98864e-07	-5.60886e-08	2.42775e-07	2.94046e-07	-2.50083e-08	2.69038e-07	2.25541e-06	-1.58669e-07	2.09674e-06	1.34132e-06	-4.04829e-07	9.36490e-07	5.58797e-07	-1.03007e-07	4.55790e-07	5.34390e-07	-2.01247e-07	3.33144e-07	7.16706e-07	-2.26783e-07	4.89923e-07
15.483	7.36968e-07	-1.75418e-07	5.61550e-07	2.97433e-07	-5.58201e-08	2.41613e-07	2.92524e-07	-2.48788e-08	2.67645e-07	2.25235e-06	-1.58454e-07	2.09389e-06	1.33882e-06	-4.04074e-07	9.34743e-07	5.56725e-07	-1.02625e-07	4.54100e-07	5.32906e-07	-2.00688e-07	3.32219e-07	7.12953e-07	-2.25596e-07	4.87357e-07
15.507	7.34938e-07	-1.74935e-07	5.60003e-07	2.95995e-07	-5.55503e-08	2.40445e-07	2.90995e-07	-2.47487e-08	2.66246e-07	2.24925e-06	-1.58236e-07	2.09101e-06	1.33630e-06	-4.03314e-07	9.32986e-07	5.54644e-07	-1.02242e-07	4.52402e-07	5.31416e-07	-2.00126e-07	3.31289e-07	7.09190e-07	-2.24405e-07	4.84785e-07
15.532	7.32896e-07	-1.74449e-07	5.58447e-07	2.94550e-07	-5.52791e-08	2.39271e-07	2.89458e-07	-2.46181e-08	2.64840e-07	2.24611e-06	-1.58015e-07	2.08810e-06	1.33377e-06	-4.02550e-07	9.31217e-07	5.52553e-07	-1.01856e-07	4.50697e-07	5.29918e-07	-1.99563e-07	3.30356e-07	7.05419e-07	-2.23211e-07	4.82207e-07
15.557	7.30842e-07	-1.73960e-07	5.56882e-07	2.93098e-07	-5.50065e-08	2.38091e-07	2.87916e-07	-2.44869e-08	2.63429e-07	2.24295e-06	-1.57793e-07	2.08516e-06	1.33122e-06	-4.01780e-07	9.29437e-07	5.50453e-07	-1.01469e-07	4.48984e-07	5.28415e-07	-1.98996e-07	3.29418e-07	7.01638e-07	-2.22015e-07	4.79623e-07
15.581	7.28778e-07	-1.73469e-07	5.55309e-07	2.91638e-07	-5.47326e-08	2.36905e-07	2.86366e-07	-2.43551e-08	2.62011e-07	2.23975e-06	-1.57567e-07	2.08218e-06	1.32865e-06	-4.01006e-07	9.27647e-07	5.48344e-07	-1.01080e-07	4.47264e-07	5.26904e-07	-1.98428e-07	3.28477e-07	6.97848e-07	-2.20816e-07	4.77032e-07
15.606	7.26701e-07	-1.72974e-07	5.53727e-07	2.90171e-07	-5.44573e-08	2.35714e-07	2.84810e-07	-2.42227e-08	2.60587e-07	2.23651e-06	-1.57340e-07	2.07917e-06	1.32607e-06	-4.00228e-07	9.25846e-07	5.46226e-07	-1.00690e-07	4.45536e-07	5.25388e-07	-1.97856e-07	3.27531e-07	6.94050e-07	-2.19614e-07	4.74436e-07
15.630	7.24614e-07	-1.72477e-07	5.52136e-07	2.88698e-07	-5.41807e-08	2.34517e-07	2.83246e-07	-2.40898e-08	2.59157e-07	2.23325e-06	-1.57110e-07	2.07614e-06	1.32348e-06	-3.99445e-07	9.24034e-07	5.44099e-07	-1.00298e-07	4.43801e-07	5.23865e-07	-1.97283e-07	3.26582e-07	6.90243e-07	-2.18410e-07	4.71834e-07
15.655	7.22515e-07	-1.71978e-07	5.50537e-07	2.87217e-07	-5.39028e-08	2.33314e-07	2.81677e-07	-2.39563e-08	2.57720e-07	2.22995e-06	-1.56878e-07	2.07307e-06	1.32087e-06	-3.98657e-07	9.22212e-07	5.41963e-07	-9.99040e-08	4.42059e-07	5.22336e-07	-1.96707e-07	3.25629e-07	6.86428e-07	-2.17202e-07	4.69226e-07
15.679	7.20405e-07	-1.71476e-07	5.48929e-07	2.85729e-07	-5.36236e-08	2.32105e-07	2.80100e-07	-2.38222e-08	2.56278e-07	2.22661e-06	-1.56643e-07	2.06997e-06	1.31824e-06	-3.97865e-07	9.20379e-07	5.39818e-07	-9.95087e-08	4.40309e-07	5.20800e-07	-1.96129e-07	3.24671e-07	6.82604e-07	-2.15993e-07	4.66612e-07
15.704	7.18283e-07	-1.70971e-07	5.47313e-07	2.84234e-07	-5.33430e-08	2.30891e-07	2.78518e-07	-2.36876e-08	2.54830e-07	2.22324e-06	-1.56406e-07	2.06684e-06	1.31560e-06	-3.97068e-07	9.18536e-07	5.37664e-07	-9.91117e-08	4.38553e-07	5.19259e-07	-1.95548e-07	3.23710e-07	6.78772e-07	-2.14780e-07	4.63992e-07
15.729	7.16151e-07	-1.70463e-07	5.45688e-07	2.82732e-07	-5.30612e-08	2.29671e-07	2.76928e-07	-2.35524e-08	2.53376e-07	2.21984e-06	-1.56167e-07	2.06368e-06	1.31295e-06	-3.96267e-07	9.16682e-07	5.35502e-07	-9.87131e-08	4.36789e-07	5.17711e-07	-1.94965e-07	3.22746e-07	6.74932e-07	-2.13565e-07	4.61367e-07
15.753	7.14008e-07	-1.69953e-07	5.44055e-07	2.81224e-07	-5.27781e-08	2.28446e-07	2.75332e-07	-2.34167e-08	2.51916e-07	2.21641e-06	-1.55926e-07	2.06049e-06	1.31028e-06	-3.95461e-07	9.14818e-07	5.33331e-07	-9.83129e-08	4.35018e-07	5.16157e-07	-1.94380e-07	3.21777e-07	6.71083e-07	-2.12347e-07	4.58736e-07
15.778	7.11854e-07	-1.69440e-07	5.42413e-07	2.79708e-07	-5.24937e-08	2.27215e-07	2.73730e-07	-2.32804e-08	2.50450e-07	2.21295e-06	-1.55682e-07	2.05726e-06	1.30760e-06	-3.94651e-07	9.12944e-07	5.31152e-07	-9.79111e-08	4.33241e-07	5.14597e-07	-1.93793e-07	3.20804e-07	6.67227e-07	-2.11127e-07	4.56100e-07
15.802	7.09688e-07	-1.68925e-07	5.40764e-07	2.78186e-07	-5.22081e-08	2.25978e-07	2.72121e-07	-2.31436e-08	2.48978e-07	2.20945e-06	-1.55436e-07	2.05401e-06	1.30490e-06	-3.93836e-07	9.11060e-07	5.28964e-07	-9.75078e-08	4.31456e-07	5.13031e-07	-1.93203e-07	3.19828e-07	6.63362e-07	-2.09904e-07	4.53458e-07
15.827	7.07513e-07	-1.68407e-07	5.39106e-07	2.76658e-07	-5.19211e-08	2.24736e-07	2.70506e-07	-2.30062e-08	2.47500e-07	2.20592e-06	-1.55187e-07	2.05073e-06	1.30218e-06	-3.93017e-07	9.09166e-07	5.26767e-07	-9.71029e-08	4.29664e-07	5.11460e-07	-1.92611e-07	3.18849e-07	6.59490e-07	-2.08679e-07	4.50811e-07
15.852	7.05326e-07	-1.67886e-07	5.37440e-07	2.75122e-07	-5.16330e-08	2.23489e-07	2.68885e-07	-2.28683e-08	2.46016e-07	2.20236e-06	-1.54937e-07	2.04742e-06	1.29946e-06	-3.92194e-07	9.07262e-07	5.24562e-07	-9.66965e-08	4.27866e-07	5.09882e-07	-1.92017e-07	3.17865e-07	6.55610e-07	-2.07451e-07	4.48159e-07
15.876	7.03129e-07	-1.67363e-07	5.35765e-07	2.73580e-07	-5.13436e-08	2.22236e-07	2.67257e-07	-2.27299e-08	2.44527e-07	2.19876e-06	-1.54684e-07	2.04408e-06	1.29671e-06	-3.91367e-07	9.05347e-07	5.22349e-07	-9.62885e-08	4.26061e-07	5.08299e-07	-1.91421e-07	3.16878e-07	6.51722e-07	-2.06221e-07	4.45501e-07
15.901	7.00921e-07	-1.66838e-07	5.34083e-07	2.72031e-07	-5.10529e-08	2.20978e-07	2.65623e-07	-2.25909e-08	2.43032e-07	2.19513e-06	-1.54429e-07	2.04071e-06	1.29396e-06	-3.90535e-07	9.03423e-07	5.20128e-07	-9.58790e-08	4.24249e-07	5.06709e-07	-1.90822e-07	3.15887e-07	6.47827e-07	-2.04988e-07	4.42839e-07
15.925	6.98703e-07	-1.66310e-07	5.32393e-07	2.70476e-07	-5.07611e-08	2.19715e-07	2.63983e-07	-2.24515e-08	2.41532e-07	2.19148e-06	-1.54171e-07	2.03730e-06	1.29119e-06	-3.89699e-07	9.01489e-07	5.17898e-07	-9.54680e-08	4.22430e-07	5.05115e-07	-1.90222e-07	3.14893e-07	6.43924e-07	-2.03753e-07	4.40171e-07
15.950	6.96474e-07	-1.65779e-07	5.30695e-07	2.68915e-07	-5.04680e-08	2.18447e-07	2.62337e-07	-2.23115e-08	2.40026e-07	2.18779e-06	-1.53912e-07	2.03387e-06	1.28840e-06	-3.88859e-07	8.99546e-07	5.15660e-07	-9.50555e-08	4.20605e-07	5.03514e-07	-1.89619e-07	3.13895e-07	6.40014e-07	-2.02516e-07	4.37498e-07
15.974	6.94235e-07	-1.65247e-07	5.28989e-07	2.67347e-07	-5.01737e-08	2.17173e-07	2.60685e-07	-2.21709e-08	2.38514e-07	2.18406e-06	-1.53650e-07	2.03041e-06	1.28561e-06	-3.88014e-07	8.97592e-07	5.13414e-07	-9.46415e-08	4.18773e-07	5.01908e-07	-1.89014e-07	3.12894e-07	6.36097e-07	-2.01276e-07	4.34820e-07
15.999	6.91986e-07	-1.64711e-07	5.27275e-07	2.65772e-07	-4.98783e-08	2.15894e-07	2.59027e-07	-2.20299e-08	2.36997e-07	2.18031e-06	-1.53386e-07	2.02693e-06	1.28280e-06	-3.87166e-07	8.95629e-07	5.11160e-07	-9.42260e-08	4.16934e-07	5.00296e-07	-1.88407e-07	3.11889e-07	6.32172e-07	-2.00035e-07	4.32138e-07
16.024	6.89727e-07	-1.64173e-07	5.25553e-07	2.64192e-07	-4.95816e-08	2.14610e-07	2.57362e-07	-2.18884e-08	2.35474e-07	2.17653e-06	-1.53120e-07	2.02341e-06	1.27997e-06	-3.86313e-07	8.93657e-07	5.08899e-07	-9.38091e-08	4.15090e-07	4.98679e-07	-1.87798e-07	3.10881e-07	6.28241e-07	-1.98791e-07	4.29450e-07
16.048	6.87457e-07	-1.63633e-07	5.23824e-07	2.62605e-07	-4.92838e-08	2.13321e-07	2.55692e-07	-2.17463e-08	2.33946e-07	2.17271e-06	-1.52852e-07	2.01986e-06	1.27713e-06	-3.85456e-07	8.91675e-07	5.06629e-07	-9.33907e-08	4.13238e-07	4.97056e-07	-1.87187e-07	3.09869e-07	6.24303e-07	-1.97544e-07	4.26758e-07
16.073	6.85178e-07	-1.63091e-07	5.22087e-07	2.61012e-07	-4.89848e-08	2.12027e-07	2.54016e-07	-2.16038e-08	2.32412e-07	2.16887e-06	-1.52581e-07	2.01629e-06	1.27428e-06	-3.84596e-07	8.89684e-07	5.04352e-07	-9.29709e-08	4.11381e-07	4.95428e-07	-1.86574e-07	3.08854e-07	6.20358e-07	-1.96296e-07	4.24061e-07
16.097	6.82888e-07	-1.62546e-07	5.20343e-07	2.59412e-07	-4.86847e-08	2.10728e-07	2.52334e-07	-2.14607e-08	2.30873e-07	2.16499e-06	-1.52308e-07	2.01268e-06	1.27141e-06	-3.83731e-07	8.87683e-07	5.02067e-07	-9.25497e-08	4.09517e-07	4.93795e-07	-1.85959e-07	3.07836e-07	6.16406e-07	-1.95046e-07	4.21360e-07
16.122	6.80589e-07	-1.61998e-07	5.18591e-07	2.57807e-07	-4.83834e-08	2.09424e-07	2.50646e-07	-2.13172e-08	2.29329e-07	2.16108e-06	-1.52033e-07	2.00905e-06	1.26854e-06	-3.82862e-07	8.85673e-07	4.99774e-07	-9.21270e-08	4.07647e-07	4.92156e-07	-1.85342e-07	3.06815e-07	6.12447e-07	-1.93793e-07	4.18654e-07
16.146	6.78280e-07	-1.61449e-07	5.16831e-07	2.56195e-07	-4.80810e-08	2.08115e-07	2.48953e-07	-2.11731e-08	2.27779e-07	2.15715e-06	-1.51756e-07	2.00539e-06	1.26564e-06	-3.81989e-07	8.83654e-07	4.97474e-07	-9.17030e-08	4.05771e-07	4.90513e-07	-1.84723e-07	3.05790e-07	6.08483e-07	-1.92539e-07	4.15944e-07
16.171	6.75961e-07	-1.60897e-07	5.15064e-07	2.54578e-07	-4.77774e-08	2.06801e-07	2.47253e-07	-2.10286e-08	2.26225e-07	2.15318e-06	-1.51477e-07	2.00170e-06	1.26274e-06	-3.81112e-07	8.81626e-07	4.95166e-07	-9.12776e-08	4.03888e-07	4.88864e-07	-1.84102e-07	3.04762e-07	6.04511e-07	-1.91282e-07	4.13229e-07
16.196	6.73632e-07	-1.60342e-07	5.13290e-07	2.52955e-07	-4.74728e-08	2.05482e-07	2.45548e-07	-2.08836e-08	2.24665e-07	2.14918e-06	-1.51196e-07	1.99798e-06	1.25982e-06	-3.80232e-07	8.79589e-07	4.92850e-07	-9.08508e-08	4.02000e-07	4.87209e-07	-1.83479e-07	3.03731e-07	6.00534e-07	-1.90023e-07	4.10510e-07
16.220	6.71294e-07	-1.59786e-07	5.11508e-07	2.51326e-07	-4.71670e-08	2.04159e-07	2.43838e-07	-2.07381e-08	2.23100e-07	2.14515e-06	-1.50913e-07	1.99424e-06	1.25689e-06	-3.79347e-07	8.77543e-07	4.90528e-07	-9.04226e-08	4.00105e-07	4.85550e-07	-1.82854e-07	3.02696e-07	5.96550e-07	-1.88763e-07	4.07787e-07
16.245	6.68947e-07	-1.59227e-07	5.09719e-07	2.49691e-07	-4.68602e-08	2.02830e-07	2.42122e-07	-2.05922e-08	2.21530e-07	2.14110e-06	-1.50627e-07	1.99047e-06	1.25395e-06	-3.78459e-07	8.75488e-07	4.88198e-07	-8.99931e-08	3.98205e-07	4.83886e-07	-1.82227e-07	3.01659e-07	5.92560e-07	-1.87500e-07	4.05060e-07
16.269	6.66590e-07	-1.58666e-07	5.07924e-07	2.48050e-07	-4.65522e-08	2.01497e-07	2.40400e-07	-2.04457e-08	2.19954e-07	2.13701e-06	-1.50340e-07	1.98667e-06	1.25099e-06	-3.77567e-07	8.73424e-07	4.85861e-07	-8.95623e-08	3.96298e-07	4.82217e-07	-1.81599e-07	3.00618e-07	5.88564e-07	-1.86236e-07	4.02328e-07
16.294	6.64223e-07	-1.58103e-07	5.06120e-07	2.46403e-07	-4.62432e-08	2.00160e-07	2.38673e-07	-2.02989e-08	2.18374e-07	2.13289e-06	-1.50050e-07	1.98284e-06	1.24802e-06	-3.76671e-07	8.71352e-07	4.83517e-07	-8.91302e-08	3.94386e-07	4.80543e-07	-1.80968e-07	2.99575e-07	5.84563e-07	-1.84970e-07	3.99593e-07
16.318	6.61848e-07	-1.57537e-07	5.04310e-07	2.44751e-07	-4.59331e-08	1.98818e-07	2.36940e-07	-2.01515e-08	2.16789e-07	2.12875e-06	-1.49758e-07	1.97899e-06	1.24504e-06	-3.75771e-07	8.69271e-07	4.81165e-07	-8.86968e-08	3.92468e-07	4.78864e-07	-1.80336e-07	2.98528e-07	5.80555e-07	-1.83702e-07	3.96854e-07
16.343	6.59463e-07	-1.56970e-07	5.02493e-07	2.43093e-07	-4.56220e-08	1.97471e-07	2.35203e-07	-2.00037e-08	2.15199e-07	2.12457e-06	-1.49465e-07	1.97511e-06	1.24205e-06	-3.74868e-07	8.67181e-07	4.78807e-07	-8.82620e-08	3.90545e-07	4.77180e-07	-1.79702e-07	2.97478e-07	5.76542e-07	-1.82432e-07	3.94110e-07
16.368	6.57069e-07	-1.56400e-07	5.00669e-07	2.41430e-07	-4.53098e-08	1.96120e-07	2.33459e-07	-1.98554e-08	2.13604e-07	2.12037e-06	-1.49169e-07	1.97120e-06	1.23904e-06	-3.73961e-07	8.65083e-07	4.76442e-07	-8.78260e-08	3.88616e-07	4.75492e-07	-1.79066e-07	2.96426e-07	5.72524e-07	-1.81160e-07	3.91363e-07
16.392	6.54666e-07	-1.55828e-07	4.98838e-07	2.39761e-07	-4.49966e-08	1.94764e-07	2.31711e-07	-1.97067e-08	2.12004e-07	2.11613e-06	-1.48871e-07	1.96726e-06	1.23603e-06	-3.73050e-07	8.62976e-07	4.74069e-07	-8.73887e-08	3.86681e-07	4.73799e-07	-1.78428e-07	2.95370e-07	5.68500e-07	-1.79887e-07	3.88613e-07
16.417	6.52255e-07	-1.55254e-07	4.97001e-07	2.38087e-07	-4.46824e-08	1.93404e-07	2.29957e-07	-1.95576e-08	2.10399e-07	2.11187e-06	-1.48571e-07	1.96330e-06	1.23300e-06	-3.72136e-07	8.60861e-07	4.71690e-07	-8.69502e-08	3.84740e-07	4.72101e-07	-1.77789e-07	2.94312e-07	5.64470e-07	-1.78612e-07	3.85858e-07
16.441	6.49834e-07	-1.54678e-07	4.95156e-07	2.36407e-07	-4.43672e-08	1.92040e-07	2.28198e-07	-1.94080e-08	2.08790e-07	2.10758e-06	-1.48270e-07	1.95931e-06	1.22996e-06	-3.71218e-07	8.58738e-07	4.69305e-07	-8.65105e-08	3.82794e-07	4.70399e-07	-1.77148e-07	2.93251e-07	5.60436e-07	-1.77335e-07	3.83100e-07
16.466	6.47405e-07	-1.54100e-07	4.93305e-07	2.34722e-07	-4.40509e-08	1.90671e-07	2.26434e-07	-1.92580e-08	2.07176e-07	2.10327e-06	-1.47966e-07	1.95530e-06	1.22690e-06	-3.70297e-07	8.56606e-07	4.66913e-07	-8.60695e-08	3.80843e-07	4.68692e-07	-1.76505e-07	2.92187e-07	5.56396e-07	-1.76057e-07	3.80339e-07
16.490	6.44966e-07	-1.53519e-07	4.91447e-07	2.33031e-07	-4.37337e-08	1.89298e-07	2.24665e-07	-1.91075e-08	2.05558e-07	2.09892e-06	-1.47660e-07	1.95126e-06	1.22384e-06	-3.69372e-07	8.54467e-07	4.64514e-07	-8.56273e-08	3.78886e-07	4.66981e-07	-1.75861e-07	2.91120e-07	5.52351e-07	-1.74777e-07	3.77574e-07
16.515	6.42520e-07	-1.52937e-07	4.89583e-07	2.31336e-07	-4.34155e-08	1.87920e-07	2.22891e-07	-1.89566e-08	2.03934e-07	2.09455e-06	-1.47352e-07	1.94719e-06	1.22076e-06	-3.68444e-07	8.52319e-07	4.62108e-07	-8.51839e-08	3.76925e-07	4.65265e-07	-1.75215e-07	2.90050e-07	5.48301e-07	-1.73496e-07	3.74806e-07
16.540	6.40065e-07	-1.52352e-07	4.87712e-07	2.29635e-07	-4.30963e-08	1.86539e-07	2.21112e-07	-1.88053e-08	2.02307e-07	2.09014e-06	-1.47043e-07	1.94310e-06	1.21768e-06	-3.67512e-07	8.50164e-07	4.59697e-07	-8.47393e-08	3.74957e-07	4.63545e-07	-1.74567e-07	2.88978e-07	5.44247e-07	-1.72213e-07	3.72034e-07
16.564	6.37601e-07	-1.51766e-07	4.85835e-07	2.27929e-07	-4.27762e-08	1.85153e-07	2.19328e-07	-1.86536e-08	2.00674e-07	2.08572e-06	-1.46731e-07	1.93898e-06	1.21458e-06	-3.66576e-07	8.48000e-07	4.57279e-07	-8.42936e-08	3.72985e-07	4.61821e-07	-1.73918e-07	2.87903e-07	5.40188e-07	-1.70928e-07	3.69259e-07
16.589	6.35129e-07	-1.51178e-07	4.83951e-07	2.26219e-07	-4.24551e-08	1.83763e-07	2.17539e-07	-1.85014e-08	1.99038e-07	2.08126e-06	-1.46418e-07	1.93484e-06	1.21147e-06	-3.65638e-07	8.45829e-07	4.54854e-07	-8.38467e-08	3.71008e-07	4.60092e-07	-1.73267e-07	2.86826e-07	5.36124e-07	-1.69643e-07	3.66481e-07
16.613	6.32649e-07	-1.50587e-07	4.82062e-07	2.24503e-07	-4.21331e-08	1.82370e-07	2.15745e-07	-1.83489e-08	1.97396e-07	2.07677e-06	-1.46102e-07	1.93067e-06	1.20835e-06	-3.64696e-07	8.43650e-07	4.52424e-07	-8.33986e-08	3.69025e-07	4.58360e-07	-1.72614e-07	2.85746e-07	5.32056e-07	-1.68355e-07	3.63701e-07
16.638	6.30160e-07	-1.49995e-07	4.80165e-07	2.22782e-07	-4.18101e-08	1.80972e-07	2.13947e-07	-1.81959e-08	1.95751e-07	2.07226e-06	-1.45785e-07	1.92648e-06	1.20521e-06	-3.63751e-07	8.41463e-07	4.49987e-07	-8.29495e-08	3.67038e-07	4.56623e-07	-1.71960e-07	2.84663e-07	5.27983e-07	-1.67067e-07	3.60917e-07
16.663	6.27664e-07	-1.49401e-07	4.78263e-07	2.21056e-07	-4.14863e-08	1.79570e-07	2.12144e-07	-1.80426e-08	1.94101e-07	2.06773e-06	-1.45466e-07	1.92226e-06	1.20207e-06	-3.62802e-07	8.39269e-07	4.47544e-07	-8.24992e-08	3.65045e-07	4.54882e-07	-1.71305e-07	2.83578e-07	5.23906e-07	-1.65777e-07	3.58130e-07
16.687	6.25159e-07	-1.48805e-07	4.76355e-07	2.19326e-07	-4.11615e-08	1.78164e-07	2.10336e-07	-1.78888e-08	1.92447e-07	2.06316e-06	-1.45145e-07	1.91802e-06	1.19892e-06	-3.61850e-07	8.37067e-07	4.45096e-07	-8.20478e-08	3.63048e-07	4.53137e-07	-1.70648e-07	2.82490e-07	5.19826e-07	-1.64485e-07	3.55340e-07
16.712	6.22647e-07	-1.48207e-07	4.74440e-07	2.17590e-07	-4.08358e-08	1.76755e-07	2.08523e-07	-1.77347e-08	1.90789e-07	2.05857e-06	-1.44822e-07	1.91375e-06	1.19575e-06	-3.60895e-07	8.34858e-07	4.42641e-07	-8.15954e-08	3.61046e-07	4.51389e-07	-1.69989e-07	2.81400e-07	5.15741e-07	-1.63193e-07	3.52548e-07
16.736	6.20126e-07	-1.47607e-07	4.72520e-07	2.15850e-07	-4.05093e-08	1.75341e-07	2.06707e-07	-1.75801e-08	1.89126e-07	2.05395e-06	-1.44497e-07	1.90946e-06	1.19258e-06	-3.59937e-07	8.32641e-07	4.40181e-07	-8.11418e-08	3.59039e-07	4.49636e-07	-1.69329e-07	2.80307e-07	5.11652e-07	-1.61899e-07	3.49753e-07
16.761	6.17598e-07	-1.47005e-07	4.70593e-07	2.14106e-07	-4.01818e-08	1.73924e-07	2.04885e-07	-1.74252e-08	1.87460e-07	2.04931e-06	-1.44170e-07	1.90514e-06	1.18939e-06	-3.58976e-07	8.30417e-07	4.37715e-07	-8.06872e-08	3.57028e-07	4.47880e-07	-1.68667e-07	2.79212e-07	5.07559e-07	-1.60604e-07	3.46955e-07
16.785	6.15063e-07	-1.46401e-07	4.68661e-07	2.12356e-07	-3.98536e-08	1.72503e-07	2.03059e-07	-1.72699e-08	1.85789e-07	2.04464e-06	-1.43842e-07	1.90080e-06	1.18620e-06	-3.58011e-07	8.28186e-07	4.35243e-07	-8.02316e-08	3.55012e-07	4.46119e-07	-1.68005e-07	2.78115e-07	5.03462e-07	-1.59308e-07	3.44155e-07
16.810	6.12519e-07	-1.45796e-07	4.66723e-07	2.10603e-07	-3.95244e-08	1.71078e-07	2.01229e-07	-1.71143e-08	1.84115e-07	2.03995e-06	-1.43511e-07	1.89644e-06	1.18299e-06	-3.57044e-07	8.25948e-07	4.32766e-07	-7.97750e-08	3.52991e-07	4.44355e-07	-1.67340e-07	2.77015e-07	4.99362e-07	-1.58010e-07	3.41352e-07
16.835	6.09968e-07	-1.45189e-07	4.64780e-07	2.08844e-07	-3.91945e-08	1.69650e-07	1.99394e-07	-1.69583e-08	1.82436e-07	2.03523e-06	-1.43179e-07	1.89205e-06	1.17978e-06	-3.56073e-07	8.23703e-07	4.30283e-07	-7.93173e-08	3.50966e-07	4.42588e-07	-1.66675e-07	2.75913e-07	4.95259e-07	-1.56712e-07	3.38547e-07
16.859	6.07410e-07	-1.44580e-07	4.62830e-07	2.07082e-07	-3.88637e-08	1.68218e-07	1.97555e-07	-1.68019e-08	1.80754e-07	2.03048e-06	-1.42845e-07	1.88764e-06	1.17655e-06	-3.55100e-07	8.21450e-07	4.27795e-07	-7.88586e-08	3.48936e-07	4.40817e-07	-1.66008e-07	2.74809e-07	4.91152e-07	-1.55412e-07	3.35739e-07
16.884	6.04844e-07	-1.43969e-07	4.60875e-07	2.05315e-07	-3.85320e-08	1.66783e-07	1.95712e-07	-1.66451e-08	1.79067e-07	2.02571e-06	-1.42510e-07	1.88320e-06	1.17331e-06	-3.54123e-07	8.19191e-07	4.25301e-07	-7.83990e-08	3.46902e-07	4.39042e-07	-1.65339e-07	2.73703e-07	4.87041e-07	-1.54112e-07	3.32930e-07
16.908	6.02272e-07	-1.43357e-07	4.58915e-07	2.03543e-07	-3.81996e-08	1.65344e-07	1.93865e-07	-1.64880e-08	1.77377e-07	2.02091e-06	-1.42172e-07	1.87874e-06	1.17007e-06	-3.53143e-07	8.16926e-07	4.22803e-07	-7.79383e-08	3.44864e-07	4.37264e-07	-1.64670e-07	2.72594e-07	4.82928e-07	-1.52810e-07	3.30118e-07
16.933	5.99692e-07	-1.42743e-07	4.56949e-07	2.01768e-07	-3.78664e-08	1.63902e-07	1.92014e-07	-1.63305e-08	1.75683e-07	2.01609e-06	-1.41833e-07	1.87426e-06	1.16681e-06	-3.52161e-07	8.14653e-07	4.20298e-07	-7.74767e-08	3.42822e-07	4.35482e-07	-1.63999e-07	2.71483e-07	4.78811e-07	-1.51508e-07	3.27304e-07
16.957	5.97104e-07	-1.42127e-07	4.54978e-07	1.99988e-07	-3.75324e-08	1.62456e-07	1.90158e-07	-1.61727e-08	1.73985e-07	2.01125e-06	-1.41492e-07	1.86976e-06	1.16355e-06	-3.51176e-07	8.12374e-07	4.17789e-07	-7.70142e-08	3.40775e-07	4.33697e-07	-1.63326e-07	2.70371e-07	4.74692e-07	-1.50204e-07	3.24488e-07
16.982	5.94510e-07	-1.41509e-07	4.53001e-07	1.98204e-07	-3.71976e-08	1.61007e-07	1.88299e-07	-1.60146e-08	1.72284e-07	2.00638e-06	-1.41150e-07	1.86523e-06	1.16028e-06	-3.50188e-07	8.10088e-07	4.15275e-07	-7.65508e-08	3.38724e-07	4.31909e-07	-1.62653e-07	2.69256e-07	4.70570e-07	-1.48900e-07	3.21670e-07
17.007	5.91909e-07	-1.40890e-07	4.51019e-07	1.96417e-07	-3.68621e-08	1.59554e-07	1.86435e-07	-1.58561e-08	1.70579e-07	2.00148e-06	-1.40805e-07	1.86068e-06	1.15699e-06	-3.49197e-07	8.07796e-07	4.12756e-07	-7.60864e-08	3.36670e-07	4.30117e-07	-1.61978e-07	2.68139e-07	4.66445e-07	-1.47594e-07	3.18850e-07
17.031	5.89302e-07	-1.40269e-07	4.49032e-07	1.94625e-07	-3.65258e-08	1.58099e-07	1.84568e-07	-1.56973e-08	1.68871e-07	1.99657e-06	-1.40459e-07	1.85611e-06	1.15370e-06	-3.48203e-07	8.05497e-07	4.10232e-07	-7.56211e-08	3.34611e-07	4.28322e-07	-1.61302e-07	2.67020e-07	4.62317e-07	-1.46288e-07	3.16029e-07
17.056	5.86687e-07	-1.39647e-07	4.47040e-07	1.92829e-07	-3.61887e-08	1.56640e-07	1.82697e-07	-1.55382e-08	1.67159e-07	1.99162e-06	-1.40112e-07	1.85151e-06	1.15040e-06	-3.47207e-07	8.03192e-07	4.07703e-07	-7.51550e-08	3.32548e-07	4.26525e-07	-1.60625e-07	2.65899e-07	4.58187e-07	-1.44981e-07	3.13205e-07
17.080	5.84066e-07	-1.39023e-07	4.45043e-07	1.91029e-07	-3.58510e-08	1.55178e-07	1.80822e-07	-1.53787e-08	1.65443e-07	1.98666e-06	-1.39762e-07	1.84690e-06	1.14709e-06	-3.46208e-07	8.00881e-07	4.05170e-07	-7.46880e-08	3.30482e-07	4.24724e-07	-1.59947e-07	2.64776e-07	4.54054e-07	-1.43674e-07	3.10380e-07
17.105	5.81438e-07	-1.38398e-07	4.43040e-07	1.89226e-07	-3.55125e-08	1.53713e-07	1.78943e-07	-1.52189e-08	1.63725e-07	1.98167e-06	-1.39411e-07	1.84226e-06	1.14377e-06	-3.45206e-07	7.98563e-07	4.02632e-07	-7.42201e-08	3.28412e-07	4.22920e-07	-1.59268e-07	2.63652e-07	4.49919e-07	-1.42365e-07	3.07554e-07
17.129	5.78804e-07	-1.37771e-07	4.41033e-07	1.87418e-07	-3.51733e-08	1.52245e-07	1.77061e-07	-1.50588e-08	1.62002e-07	1.97666e-06	-1.39059e-07	1.83760e-06	1.14044e-06	-3.44201e-07	7.96240e-07	4.00089e-07	-7.37514e-08	3.26338e-07	4.21113e-07	-1.58587e-07	2.62525e-07	4.45782e-07	-1.41056e-07	3.04726e-07
17.154	5.76163e-07	-1.37142e-07	4.39021e-07	1.85607e-07	-3.48335e-08	1.50774e-07	1.75175e-07	-1.48985e-08	1.60277e-07	1.97162e-06	-1.38705e-07	1.83292e-06	1.13710e-06	-3.43194e-07	7.93910e-07	3.97542e-07	-7.32818e-08	3.24260e-07	4.19303e-07	-1.57906e-07	2.61397e-07	4.41643e-07	-1.39747e-07	3.01897e-07
17.179	5.73517e-07	-1.36512e-07	4.37004e-07	1.83793e-07	-3.44929e-08	1.49300e-07	1.73286e-07	-1.47378e-08	1.58548e-07	1.96656e-06	-1.38349e-07	1.82822e-06	1.13376e-06	-3.42185e-07	7.91575e-07	3.94990e-07	-7.28115e-08	3.22179e-07	4.17490e-07	-1.57223e-07	2.60267e-07	4.37502e-07	-1.38436e-07	2.99066e-07
17.203	5.70864e-07	-1.35881e-07	4.34983e-07	1.81975e-07	-3.41517e-08	1.47823e-07	1.71393e-07	-1.45768e-08	1.56816e-07	1.96148e-06	-1.37991e-07	1.82349e-06	1.13041e-06	-3.41173e-07	7.89233e-07	3.92434e-07	-7.23403e-08	3.20094e-07	4.15675e-07	-1.56539e-07	2.59135e-07	4.33359e-07	-1.37125e-07	2.96234e-07
17.228	5.68205e-07	-1.35248e-07	4.32957e-07	1.80153e-07	-3.38098e-08	1.46343e-07	1.69497e-07	-1.44155e-08	1.55081e-07	1.95638e-06	-1.37632e-07	1.81875e-06	1.12704e-06	-3.40158e-07	7.86886e-07	3.89874e-07	-7.18684e-08	3.18006e-07	4.13856e-07	-1.55855e-07	2.58002e-07	4.29214e-07	-1.35814e-07	2.93401e-07
17.252	5.65539e-07	-1.34613e-07	4.30926e-07	1.78328e-07	-3.34673e-08	1.44860e-07	1.67597e-07	-1.42539e-08	1.53343e-07	1.95125e-06	-1.37272e-07	1.81398e-06	1.12367e-06	-3.39141e-07	7.84534e-07	3.87310e-07	-7.13957e-08	3.15914e-07	4.12036e-07	-1.55169e-07	2.56867e-07	4.25068e-07	-1.34502e-07	2.90566e-07
17.277	5.62868e-07	-1.33978e-07	4.28891e-07	1.76499e-07	-3.31241e-08	1.43375e-07	1.65694e-07	-1.40921e-08	1.51602e-07	1.94611e-06	-1.36910e-07	1.80920e-06	1.12030e-06	-3.38122e-07	7.82175e-07	3.84742e-07	-7.09223e-08	3.13819e-07	4.10212e-07	-1.54482e-07	2.55730e-07	4.20920e-07	-1.33189e-07	2.87731e-07
17.302	5.60191e-07	-1.33341e-07	4.26851e-07	1.74667e-07	-3.27803e-08	1.41887e-07	1.63788e-07	-1.39299e-08	1.49858e-07	1.94094e-06	-1.36546e-07	1.80439e-06	1.11691e-06	-3.37100e-07	7.79812e-07	3.82169e-07	-7.04481e-08	3.11721e-07	4.08386e-07	-1.53795e-07	2.54591e-07	4.16771e-07	-1.31876e-07	2.84895e-07
17.326	5.57509e-07	-1.32702e-07	4.24807e-07	1.72832e-07	-3.24359e-08	1.40396e-07	1.61878e-07	-1.37675e-08	1.48111e-07	1.93575e-06	-1.36181e-07	1.79957e-06	1.11352e-06	-3.36076e-07	7.77442e-07	3.79593e-07	-6.99732e-08	3.09620e-07	4.06558e-07	-1.53106e-07	2.53452e-07	4.12620e-07	-1.30563e-07	2.82057e-07
17.351	5.54821e-07	-1.32062e-07	4.22759e-07	1.70994e-07	-3.20909e-08	1.38903e-07	1.59966e-07	-1.36049e-08	1.46361e-07	1.93053e-06	-1.35814e-07	1.79472e-06	1.11012e-06	-3.35049e-07	7.75068e-07	3.77013e-07	-6.94976e-08	3.07515e-07	4.04727e-07	-1.52416e-07	2.52310e-07	4.08469e-07	-1.29249e-07	2.79219e-07
17.375	5.52127e-07	-1.31421e-07	4.20706e-07	1.69152e-07	-3.17453e-08	1.37407e-07	1.58050e-07	-1.34420e-08	1.44608e-07	1.92530e-06	-1.35446e-07	1.78985e-06	1.10671e-06	-3.34020e-07	7.72688e-07	3.74429e-07	-6.90213e-08	3.05408e-07	4.02893e-07	-1.51726e-07	2.51167e-07	4.04316e-07	-1.27935e-07	2.76381e-07
17.400	5.49428e-07	-1.30778e-07	4.18649e-07	1.67308e-07	-3.13992e-08	1.35909e-07	1.56131e-07	-1.32788e-08	1.42852e-07	1.92005e-06	-1.35076e-07	1.78497e-06	1.10329e-06	-3.32989e-07	7.70303e-07	3.71842e-07	-6.85444e-08	3.03297e-07	4.01058e-07	-1.51035e-07	2.50023e-07	4.00162e-07	-1.26621e-07	2.73541e-07
17.424	5.46723e-07	-1.30135e-07	4.16588e-07	1.65460e-07	-3.10524e-08	1.34408e-07	1.54209e-07	-1.31153e-08	1.41094e-07	1.91477e-06	-1.34705e-07	1.78006e-06	1.09987e-06	-3.31956e-07	7.67913e-07	3.69251e-07	-6.80667e-08	3.01184e-07	3.99220e-07	-1.50343e-07	2.48877e-07	3.96007e-07	-1.25306e-07	2.70701e-07
17.449	5.44013e-07	-1.29490e-07	4.14523e-07	1.63610e-07	-3.07051e-08	1.32905e-07	1.52285e-07	-1.29516e-08	1.39333e-07	1.90947e-06	-1.34332e-07	1.77514e-06	1.09644e-06	-3.30921e-07	7.65517e-07	3.66656e-07	-6.75885e-08	2.99068e-07	3.97380e-07	-1.49650e-07	2.47730e-07	3.91852e-07	-1.23991e-07	2.67860e-07
17.474	5.41298e-07	-1.28843e-07	4.12454e-07	1.61756e-07	-3.03573e-08	1.31399e-07	1.50357e-07	-1.27877e-08	1.37570e-07	1.90416e-06	-1.33958e-07	1.77020e-06	1.09300e-06	-3.29883e-07	7.63117e-07	3.64058e-07	-6.71095e-08	2.96949e-07	3.95537e-07	-1.48956e-07	2.46581e-07	3.87696e-07	-1.22676e-07	2.65020e-07
17.498	5.38577e-07	-1.28196e-07	4.10382e-07	1.59900e-07	-3.00089e-08	1.29891e-07	1.48427e-07	-1.26235e-08	1.35804e-07	1.89882e-06	-1.33583e-07	1.76524e-06	1.08956e-06	-3.28843e-07	7.60712e-07	3.61457e-07	-6.66300e-08	2.94827e-07	3.93693e-07	-1.48261e-07	2.45432e-07	3.83539e-07	-1.21361e-07	2.62178e-07
17.523	5.35852e-07	-1.27547e-07	4.08305e-07	1.58041e-07	-2.96601e-08	1.28381e-07	1.46494e-07	-1.24592e-08	1.34035e-07	1.89346e-06	-1.33206e-07	1.76026e-06	1.08610e-06	-3.27802e-07	7.58302e-07	3.58852e-07	-6.61499e-08	2.92702e-07	3.91847e-07	-1.47566e-07	2.44281e-07	3.79382e-07	-1.20046e-07	2.59337e-07
17.547	5.33122e-07	-1.26897e-07	4.06225e-07	1.56179e-07	-2.93107e-08	1.26869e-07	1.44558e-07	-1.22945e-08	1.32264e-07	1.88809e-06	-1.32828e-07	1.75526e-06	1.08265e-06	-3.26758e-07	7.55888e-07	3.56245e-07	-6.56692e-08	2.90575e-07	3.89998e-07	-1.46870e-07	2.43128e-07	3.75225e-07	-1.18730e-07	2.56495e-07
17.572	5.30387e-07	-1.26246e-07	4.04141e-07	1.54315e-07	-2.89608e-08	1.25354e-07	1.42620e-07	-1.21297e-08	1.30491e-07	1.88269e-06	-1.32448e-07	1.75024e-06	1.07918e-06	-3.25712e-07	7.53469e-07	3.53634e-07	-6.51879e-08	2.88446e-07	3.88148e-07	-1.46173e-07	2.41975e-07	3.71067e-07	-1.17415e-07	2.53653e-07
17.596	5.27647e-07	-1.25594e-07	4.02053e-07	1.52448e-07	-2.86104e-08	1.23838e-07	1.40679e-07	-1.19646e-08	1.28715e-07	1.87727e-06	-1.32067e-07	1.74521e-06	1.07571e-06	-3.24665e-07	7.51045e-07	3.51020e-07	-6.47061e-08	2.86314e-07	3.86296e-07	-1.45476e-07	2.40820e-07	3.66910e-07	-1.16099e-07	2.50811e-07
17.621	5.24903e-07	-1.24941e-07	3.99962e-07	1.50579e-07	-2.82596e-08	1.22319e-07	1.38736e-07	-1.17993e-08	1.26937e-07	1.87184e-06	-1.31685e-07	1.74015e-06	1.07223e-06	-3.23615e-07	7.48617e-07	3.48403e-07	-6.42237e-08	2.84179e-07	3.84442e-07	-1.44777e-07	2.39665e-07	3.62752e-07	-1.14784e-07	2.47969e-07
17.646	5.22154e-07	-1.24287e-07	3.97867e-07	1.48707e-07	-2.79083e-08	1.20799e-07	1.36790e-07	-1.16339e-08	1.25157e-07	1.86639e-06	-1.31301e-07	1.73508e-06	1.06875e-06	-3.22563e-07	7.46185e-07	3.45783e-07	-6.37408e-08	2.82043e-07	3.82586e-07	-1.44079e-07	2.38508e-07	3.58595e-07	-1.13468e-07	2.45127e-07
17.670	5.19401e-07	-1.23631e-07	3.95769e-07	1.46833e-07	-2.75565e-08	1.19276e-07	1.34842e-07	-1.14682e-08	1.23374e-07	1.86091e-06	-1.30916e-07	1.73000e-06	1.06526e-06	-3.21510e-07	7.43748e-07	3.43161e-07	-6.32574e-08	2.79904e-07	3.80729e-07	-1.43379e-07	2.37350e-07	3.54438e-07	-1.12153e-07	2.42285e-07
17.695	5.16643e-07	-1.22975e-07	3.93668e-07	1.44956e-07	-2.72043e-08	1.17752e-07	1.32892e-07	-1.13023e-08	1.21590e-07	1.85542e-06	-1.30530e-07	1.72489e-06	1.06176e-06	-3.20455e-07	7.41307e-07	3.40536e-07	-6.27735e-08	2.77762e-07	3.78870e-07	-1.42679e-07	2.36191e-07	3.50281e-07	-1.10837e-07	2.39443e-07
17.719	5.13881e-07	-1.22317e-07	3.91563e-07	1.43077e-07	-2.68517e-08	1.16225e-07	1.30939e-07	-1.11362e-08	1.19803e-07	1.84991e-06	-1.30142e-07	1.71977e-06	1.05826e-06	-3.19398e-07	7.38862e-07	3.37908e-07	-6.22891e-08	2.75619e-07	3.77010e-07	-1.41979e-07	2.35031e-07	3.46124e-07	-1.09522e-07	2.36602e-07
17.744	5.11115e-07	-1.21659e-07	3.89456e-07	1.41196e-07	-2.64987e-08	1.14697e-07	1.28985e-07	-1.09700e-08	1.18015e-07	1.84439e-06	-1.29753e-07	1.71463e-06	1.05475e-06	-3.18339e-07	7.36413e-07	3.35278e-07	-6.18043e-08	2.73474e-07	3.75148e-07	-1.41277e-07	2.33871e-07	3.41968e-07	-1.08207e-07	2.33761e-07
17.768	5.08344e-07	-1.20999e-07	3.87345e-07	1.39313e-07	-2.61453e-08	1.13168e-07	1.27028e-07	-1.08036e-08	1.16224e-07	1.83884e-06	-1.29363e-07	1.70948e-06	1.05124e-06	-3.17279e-07	7.33960e-07	3.32646e-07	-6.13190e-08	2.71327e-07	3.73285e-07	-1.40576e-07	2.32709e-07	3.37813e-07	-1.06892e-07	2.30921e-07
17.793	5.05570e-07	-1.20339e-07	3.85231e-07	1.37428e-07	-2.57914e-08	1.11636e-07	1.25069e-07	-1.06370e-08	1.14432e-07	1.83328e-06	-1.28972e-07	1.70430e-06	1.04772e-06	-3.16217e-07	7.31503e-07	3.30011e-07	-6.08333e-08	2.69177e-07	3.71420e-07	-1.39873e-07	2.31546e-07	3.33659e-07	-1.05578e-07	2.28081e-07
17.818	5.02792e-07	-1.19678e-07	3.83114e-07	1.35540e-07	-2.54373e-08	1.10103e-07	1.23108e-07	-1.04702e-08	1.12638e-07	1.82770e-06	-1.28579e-07	1.69912e-06	1.04420e-06	-3.15153e-07	7.29042e-07	3.27373e-07	-6.03472e-08	2.67026e-07	3.69554e-07	-1.39171e-07	2.30383e-07	3.29506e-07	-1.04264e-07	2.25242e-07
17.842	5.00010e-07	-1.19016e-07	3.80994e-07	1.33651e-07	-2.50827e-08	1.08568e-07	1.21145e-07	-1.03032e-08	1.10842e-07	1.82210e-06	-1.28186e-07	1.69391e-06	1.04067e-06	-3.14088e-07	7.26578e-07	3.24734e-07	-5.98606e-08	2.64873e-07	3.67687e-07	-1.38467e-07	2.29219e-07	3.25353e-07	-1.02950e-07	2.22404e-07
17.867	4.97224e-07	-1.18353e-07	3.78871e-07	1.31760e-07	-2.47278e-08	1.07032e-07	1.19180e-07	-1.01361e-08	1.09044e-07	1.81648e-06	-1.27791e-07	1.68869e-06	1.03713e-06	-3.13021e-07	7.24110e-07	3.22093e-07	-5.93737e-08	2.62719e-07	3.65818e-07	-1.37764e-07	2.28054e-07	3.21202e-07	-1.01636e-07	2.19566e-07
17.891	4.94435e-07	-1.17689e-07	3.76746e-07	1.29867e-07	-2.43725e-08	1.05495e-07	1.17214e-07	-9.96888e-09	1.07245e-07	1.81085e-06	-1.27394e-07	1.68346e-06	1.03359e-06	-3.11953e-07	7.21639e-07	3.19449e-07	-5.88864e-08	2.60563e-07	3.63948e-07	-1.37060e-07	2.26889e-07	3.17052e-07	-1.00323e-07	2.16729e-07
17.916	4.91642e-07	-1.17024e-07	3.74618e-07	1.27972e-07	-2.40170e-08	1.03955e-07	1.15245e-07	-9.80147e-09	1.05444e-07	1.80520e-06	-1.26997e-07	1.67821e-06	1.03005e-06	-3.10883e-07	7.19164e-07	3.16804e-07	-5.83988e-08	2.58405e-07	3.62078e-07	-1.36355e-07	2.25722e-07	3.12903e-07	-9.90101e-08	2.13893e-07
17.940	4.88846e-07	-1.16358e-07	3.72487e-07	1.26076e-07	-2.36611e-08	1.02415e-07	1.13275e-07	-9.63392e-09	1.03641e-07	1.79954e-06	-1.26599e-07	1.67294e-06	1.02650e-06	-3.09811e-07	7.16685e-07	3.14157e-07	-5.79108e-08	2.56246e-07	3.60206e-07	-1.35650e-07	2.24556e-07	3.08756e-07	-9.76979e-08	2.11058e-07
17.965	4.86046e-07	-1.15692e-07	3.70354e-07	1.24178e-07	-2.33049e-08	1.00873e-07	1.11304e-07	-9.46624e-09	1.01837e-07	1.79386e-06	-1.26199e-07	1.66766e-06	1.02294e-06	-3.08739e-07	7.14204e-07	3.11508e-07	-5.74225e-08	2.54085e-07	3.58333e-07	-1.34945e-07	2.23388e-07	3.04610e-07	-9.63861e-08	2.08224e-07
17.990	4.83243e-07	-1.15025e-07	3.68218e-07	1.22279e-07	-2.29484e-08	9.93301e-08	1.09330e-07	-9.29842e-09	1.00032e-07	1.78816e-06	-1.25798e-07	1.66236e-06	1.01938e-06	-3.07664e-07	7.11719e-07	3.08857e-07	-5.69339e-08	2.51923e-07	3.56460e-07	-1.34240e-07	2.22220e-07	3.00466e-07	-9.50748e-08	2.05391e-07
18.014	4.80437e-07	-1.14357e-07	3.66080e-07	1.20377e-07	-2.25916e-08	9.77859e-08	1.07356e-07	-9.13047e-09	9.82251e-08	1.78245e-06	-1.25396e-07	1.65705e-06	1.01582e-06	-3.06589e-07	7.09231e-07	3.06205e-07	-5.64450e-08	2.49760e-07	3.54585e-07	-1.33534e-07	2.21051e-07	2.96324e-07	-9.37641e-08	2.02560e-07
18.039	4.77628e-07	-1.13688e-07	3.63940e-07	1.18475e-07	-2.22345e-08	9.62404e-08	1.05379e-07	-8.96240e-09	9.64171e-08	1.77672e-06	-1.24993e-07	1.65173e-06	1.01225e-06	-3.05512e-07	7.06740e-07	3.03551e-07	-5.59558e-08	2.47595e-07	3.52710e-07	-1.32827e-07	2.19882e-07	2.92184e-07	-9.24540e-08	1.99730e-07
18.063	4.74816e-07	-1.13019e-07	3.61797e-07	1.16571e-07	-2.18772e-08	9.46939e-08	1.03402e-07	-8.79421e-09	9.46077e-08	1.77098e-06	-1.24589e-07	1.64639e-06	1.00868e-06	-3.04434e-07	7.04246e-07	3.00896e-07	-5.54663e-08	2.45429e-07	3.50834e-07	-1.32121e-07	2.18713e-07	2.88046e-07	-9.11446e-08	1.96901e-07
18.088	4.72001e-07	-1.12349e-07	3.59652e-07	1.14666e-07	-2.15197e-08	9.31463e-08	1.01423e-07	-8.62591e-09	9.27971e-08	1.76522e-06	-1.24184e-07	1.64104e-06	1.00510e-06	-3.03355e-07	7.01749e-07	2.98239e-07	-5.49766e-08	2.43263e-07	3.48957e-07	-1.31414e-07	2.17543e-07	2.83909e-07	-8.98358e-08	1.94074e-07
18.113	4.69183e-07	-1.11678e-07	3.57505e-07	1.12760e-07	-2.11619e-08	9.15976e-08	9.94430e-08	-8.45751e-09	9.09854e-08	1.75945e-06	-1.23778e-07	1.63567e-06	1.00152e-06	-3.02274e-07	6.99250e-07	2.95581e-07	-5.44867e-08	2.41095e-07	3.47080e-07	-1.30707e-07	2.16373e-07	2.79775e-07	-8.85277e-08	1.91248e-07
18.137	4.66363e-07	-1.11007e-07	3.55356e-07	1.10852e-07	-2.08039e-08	9.00481e-08	9.74617e-08	-8.28900e-09	8.91727e-08	1.75366e-06	-1.23371e-07	1.63029e-06	9.97940e-07	-3.01192e-07	6.96747e-07	2.92922e-07	-5.39966e-08	2.38926e-07	3.45202e-07	-1.30000e-07	2.15202e-07	2.75644e-07	-8.72204e-08	1.88423e-07
18.162	4.63540e-07	-1.10335e-07	3.53205e-07	1.08943e-07	-2.04457e-08	8.84976e-08	9.54792e-08	-8.12040e-09	8.73588e-08	1.74786e-06	-1.22963e-07	1.62490e-06	9.94352e-07	-3.00110e-07	6.94243e-07	2.90262e-07	-5.35062e-08	2.36756e-07	3.43324e-07	-1.29293e-07	2.14031e-07	2.71515e-07	-8.59138e-08	1.85601e-07
18.186	4.60715e-07	-1.09662e-07	3.51052e-07	1.07034e-07	-2.00873e-08	8.69463e-08	9.34958e-08	-7.95170e-09	8.55440e-08	1.74204e-06	-1.22554e-07	1.61949e-06	9.90761e-07	-2.99026e-07	6.91735e-07	2.87601e-07	-5.30157e-08	2.34586e-07	3.41445e-07	-1.28585e-07	2.12860e-07	2.67388e-07	-8.46081e-08	1.82780e-07
18.211	4.57887e-07	-1.08989e-07	3.48898e-07	1.05123e-07	-1.97287e-08	8.53942e-08	9.15113e-08	-7.78293e-09	8.37283e-08	1.73621e-06	-1.22143e-07	1.61407e-06	9.87166e-07	-2.97941e-07	6.89225e-07	2.84940e-07	-5.25250e-08	2.32415e-07	3.39566e-07	-1.27878e-07	2.11688e-07	2.63264e-07	-8.33032e-08	1.79961e-07
18.235	4.55057e-07	-1.08316e-07	3.46741e-07	1.03211e-07	-1.93700e-08	8.38413e-08	8.95258e-08	-7.61407e-09	8.19118e-08	1.73037e-06	-1.21732e-07	1.60864e-06	9.83568e-07	-2.96855e-07	6.86713e-07	2.82277e-07	-5.20342e-08	2.30243e-07	3.37687e-07	-1.27170e-07	2.10517e-07	2.59143e-07	-8.19992e-08	1.77144e-07
18.260	4.52225e-07	-1.07642e-07	3.44583e-07	1.01299e-07	-1.90110e-08	8.22877e-08	8.75396e-08	-7.44514e-09	8.00944e-08	1.72451e-06	-1.21320e-07	1.60319e-06	9.79966e-07	-2.95768e-07	6.84198e-07	2.79613e-07	-5.15432e-08	2.28070e-07	3.35807e-07	-1.26462e-07	2.09345e-07	2.55025e-07	-8.06960e-08	1.74329e-07
18.285	4.49390e-07	-1.06967e-07	3.42423e-07	9.93855e-08	-1.86520e-08	8.07335e-08	8.55524e-08	-7.27614e-09	7.82763e-08	1.71864e-06	-1.20907e-07	1.59773e-06	9.76362e-07	-2.94680e-07	6.81682e-07	2.76949e-07	-5.10521e-08	2.25897e-07	3.33927e-07	-1.25754e-07	2.08173e-07	2.50910e-07	-7.93939e-08	1.71516e-07
18.309	4.46554e-07	-1.06292e-07	3.40262e-07	9.74715e-08	-1.82928e-08	7.91787e-08	8.35646e-08	-7.10707e-09	7.64575e-08	1.71276e-06	-1.20493e-07	1.59226e-06	9.72754e-07	-2.93591e-07	6.79163e-07	2.74284e-07	-5.05609e-08	2.23724e-07	3.32047e-07	-1.25046e-07	2.07001e-07	2.46798e-07	-7.80927e-08	1.68705e-07
18.334	4.43716e-07	-1.05616e-07	3.38099e-07	9.55568e-08	-1.79334e-08	7.76234e-08	8.15761e-08	-6.93795e-09	7.46381e-08	1.70686e-06	-1.20078e-07	1.58678e-06	9.69143e-07	-2.92501e-07	6.76642e-07	2.71619e-07	-5.00696e-08	2.21550e-07	3.30167e-07	-1.24338e-07	2.05829e-07	2.42689e-07	-7.67925e-08	1.65896e-07
18.358	4.40875e-07	-1.04940e-07	3.35935e-07	9.36416e-08	-1.75740e-08	7.60676e-08	7.95869e-08	-6.76877e-09	7.28181e-08	1.70095e-06	-1.19663e-07	1.58129e-06	9.65530e-07	-2.91411e-07	6.74119e-07	2.68954e-07	-4.95782e-08	2.19375e-07	3.28287e-07	-1.23630e-07	2.04657e-07	2.38583e-07	-7.54934e-08	1.63090e-07
18.383	4.38034e-07	-1.04264e-07	3.33770e-07	9.17258e-08	-1.72144e-08	7.45113e-08	7.75972e-08	-6.59955e-09	7.09976e-08	1.69503e-06	-1.19246e-07	1.57578e-06	9.61914e-07	-2.90319e-07	6.71595e-07	2.66288e-07	-4.90868e-08	2.17201e-07	3.26407e-07	-1.22922e-07	2.03485e-07	2.34481e-07	-7.41954e-08	1.60285e-07
18.407	4.35190e-07	-1.03587e-07	3.31603e-07	8.98095e-08	-1.68548e-08	7.29547e-08	7.56070e-08	-6.43028e-09	6.91767e-08	1.68910e-06	-1.18829e-07	1.57027e-06	9.58295e-07	-2.89227e-07	6.69068e-07	2.63621e-07	-4.85953e-08	2.15026e-07	3.24526e-07	-1.22214e-07	2.02313e-07	2.30382e-07	-7.28985e-08	1.57484e-07
18.432	4.32345e-07	-1.02910e-07	3.29435e-07	8.78929e-08	-1.64951e-08	7.13978e-08	7.36163e-08	-6.26098e-09	6.73554e-08	1.68315e-06	-1.18410e-07	1.56474e-06	9.54674e-07	-2.88134e-07	6.66540e-07	2.60955e-07	-4.81038e-08	2.12851e-07	3.22647e-07	-1.21506e-07	2.01141e-07	2.26287e-07	-7.16028e-08	1.54684e-07
18.457	4.29499e-07	-1.02232e-07	3.27266e-07	8.59759e-08	-1.61353e-08	6.98405e-08	7.16253e-08	-6.09165e-09	6.55337e-08	1.67719e-06	-1.17991e-07	1.55920e-06	9.51051e-07	-2.87041e-07	6.64010e-07	2.58289e-07	-4.76123e-08	2.10676e-07	3.20767e-07	-1.20798e-07	1.99969e-07	2.22196e-07	-7.03082e-08	1.51888e-07
18.481	4.26651e-07	-1.01554e-07	3.25096e-07	8.40586e-08	-1.57755e-08	6.82831e-08	6.96340e-08	-5.92229e-09	6.37117e-08	1.67122e-06	-1.17571e-07	1.55365e-06	9.47425e-07	-2.85946e-07	6.61479e-07	2.55622e-07	-4.71208e-08	2.08502e-07	3.18888e-07	-1.20090e-07	1.98797e-07	2.18109e-07	-6.90149e-08	1.49094e-07
18.506	4.23802e-07	-1.00876e-07	3.22926e-07	8.21411e-08	-1.54157e-08	6.67255e-08	6.76425e-08	-5.75291e-09	6.18896e-08	1.66524e-06	-1.17151e-07	1.54809e-06	9.43798e-07	-2.84852e-07	6.58946e-07	2.52956e-07	-4.66293e-08	2.06327e-07	3.17008e-07	-1.19383e-07	1.97626e-07	2.14025e-07	-6.77228e-08	1.46303e-07
18.530	4.20951e-07	-1.00198e-07	3.20754e-07	8.02235e-08	-1.50558e-08	6.51677e-08	6.56508e-08	-5.58352e-09	6.00672e-08	1.65925e-06	-1.16729e-07	1.54252e-06	9.40168e-07	-2.83756e-07	6.56412e-07	2.50290e-07	-4.61378e-08	2.04152e-07	3.15130e-07	-1.18675e-07	1.96455e-07	2.09946e-07	-6.64320e-08	1.43514e-07
18.555	4.18100e-07	-9.95190e-08	3.18581e-07	7.83058e-08	-1.46959e-08	6.36099e-08	6.36589e-08	-5.41412e-09	5.82448e-08	1.65325e-06	-1.16307e-07	1.53694e-06	9.36537e-07	-2.82660e-07	6.53877e-07	2.47624e-07	-4.56464e-08	2.01978e-07	3.13252e-07	-1.17968e-07	1.95284e-07	2.05871e-07	-6.51426e-08	1.40728e-07
18.579	4.15248e-07	-9.88401e-08	3.16408e-07	7.63881e-08	-1.43360e-08	6.20521e-08	6.16671e-08	-5.24471e-09	5.64223e-08	1.64724e-06	-1.15884e-07	1.53135e-06	9.32904e-07	-2.81564e-07	6.51340e-07	2.44959e-07	-4.51551e-08	1.99804e-07	3.11374e-07	-1.17261e-07	1.94113e-07	2.01800e-07	-6.38545e-08	1.37946e-07
18.604	4.12395e-07	-9.81610e-08	3.14234e-07	7.44704e-08	-1.39761e-08	6.04943e-08	5.96752e-08	-5.07531e-09	5.45999e-08	1.64122e-06	-1.15460e-07	1.52576e-06	9.29269e-07	-2.80467e-07	6.48802e-07	2.42294e-07	-4.46638e-08	1.97630e-07	3.09497e-07	-1.16554e-07	1.92943e-07	1.97734e-07	-6.25678e-08	1.35166e-07
18.629	4.09541e-07	-9.74817e-08	3.12059e-07	7.25528e-08	-1.36162e-08	5.89366e-08	5.76834e-08	-4.90591e-09	5.27775e-08	1.63518e-06	-1.15036e-07	1.52015e-06	9.25633e-07	-2.79369e-07	6.46264e-07	2.39629e-07	-4.41726e-08	1.95457e-07	3.07620e-07	-1.15847e-07	1.91773e-07	1.93672e-07	-6.12825e-08	1.32390e-07
18.653	4.06686e-07	-9.68022e-08	3.09884e-07	7.06355e-08	-1.32564e-08	5.73791e-08	5.56918e-08	-4.73652e-09	5.09553e-08	1.62914e-06	-1.14611e-07	1.51453e-06	9.21995e-07	-2.78271e-07	6.43724e-07	2.36965e-07	-4.36816e-08	1.93284e-07	3.05744e-07	-1.15141e-07	1.90604e-07	1.89615e-07	-5.99987e-08	1.29616e-07
18.678	4.03831e-07	-9.61226e-08	3.07709e-07	6.87183e-08	-1.28966e-08	5.58217e-08	5.37004e-08	-4.56715e-09	4.91332e-08	1.62309e-06	-1.14185e-07	1.50890e-06	9.18357e-07	-2.77173e-07	6.41183e-07	2.34302e-07	-4.31907e-08	1.91112e-07	3.03869e-07	-1.14434e-07	1.89435e-07	1.85562e-07	-5.87164e-08	1.26846e-07
18.702	4.00976e-07	-9.54429e-08	3.05533e-07	6.68015e-08	-1.25368e-08	5.42646e-08	5.17092e-08	-4.39781e-09	4.73114e-08	1.61703e-06	-1.13759e-07	1.50327e-06	9.14717e-07	-2.76074e-07	6.38642e-07	2.31640e-07	-4.26999e-08	1.88940e-07	3.01995e-07	-1.13728e-07	1.88266e-07	1.81515e-07	-5.74356e-08	1.24079e-07
18.727	3.98120e-07	-9.47631e-08	3.03357e-07	6.48850e-08	-1.21772e-08	5.27079e-08	4.97184e-08	-4.22849e-09	4.54899e-08	1.61096e-06	-1.13332e-07	1.49762e-06	9.11076e-07	-2.74976e-07	6.36100e-07	2.28978e-07	-4.22093e-08	1.86769e-07	3.00121e-07	-1.13023e-07	1.87098e-07	1.77472e-07	-5.61564e-08	1.21316e-07
18.751	3.95263e-07	-9.40832e-08	3.01180e-07	6.29690e-08	-1.18176e-08	5.11514e-08	4.77280e-08	-4.05921e-09	4.36688e-08	1.60488e-06	-1.12904e-07	1.49197e-06	9.07434e-07	-2.73876e-07	6.33557e-07	2.26318e-07	-4.17188e-08	1.84599e-07	2.98248e-07	-1.12318e-07	1.85931e-07	1.73434e-07	-5.48788e-08	1.18556e-07
18.776	3.92407e-07	-9.34033e-08	2.99004e-07	6.10535e-08	-1.14581e-08	4.95954e-08	4.57381e-08	-3.88997e-09	4.18481e-08	1.59879e-06	-1.12475e-07	1.48631e-06	9.03791e-07	-2.72777e-07	6.31014e-07	2.23658e-07	-4.12286e-08	1.82430e-07	2.96377e-07	-1.11613e-07	1.84764e-07	1.69402e-07	-5.36028e-08	1.15799e-07
18.801	3.89550e-07	-9.27234e-08	2.96827e-07	5.91385e-08	-1.10987e-08	4.80398e-08	4.37486e-08	-3.72077e-09	4.00279e-08	1.59269e-06	-1.12047e-07	1.48064e-06	9.00148e-07	-2.71678e-07	6.28471e-07	2.21000e-07	-4.07385e-08	1.80261e-07	2.94506e-07	-1.10908e-07	1.83598e-07	1.65375e-07	-5.23285e-08	1.13046e-07
18.825	3.86694e-07	-9.20434e-08	2.94650e-07	5.72242e-08	-1.07394e-08	4.64847e-08	4.17598e-08	-3.55162e-09	3.82082e-08	1.58658e-06	-1.11617e-07	1.47497e-06	8.96505e-07	-2.70578e-07	6.25927e-07	2.18342e-07	-4.02487e-08	1.78094e-07	2.92636e-07	-1.10204e-07	1.82432e-07	1.61353e-07	-5.10559e-08	1.10297e-07
18.850	3.83837e-07	-9.13635e-08	2.92474e-07	5.53105e-08	-1.03803e-08	4.49302e-08	3.97717e-08	-3.38253e-09	3.63891e-08	1.58047e-06	-1.11187e-07	1.46928e-06	8.92860e-07	-2.69478e-07	6.23382e-07	2.15686e-07	-3.97591e-08	1.75927e-07	2.90768e-07	-1.09501e-07	1.81267e-07	1.57336e-07	-4.97851e-08	1.07551e-07
18.874	3.80981e-07	-9.06836e-08	2.90297e-07	5.33976e-08	-1.00213e-08	4.33763e-08	3.77842e-08	-3.21351e-09	3.45707e-08	1.57435e-06	-1.10756e-07	1.46359e-06	8.89216e-07	-2.68378e-07	6.20838e-07	2.13032e-07	-3.92698e-08	1.73762e-07	2.88901e-07	-1.08797e-07	1.80103e-07	1.53326e-07	-4.85160e-08	1.04810e-07
18.899	3.78125e-07	-9.00038e-08	2.88121e-07	5.14856e-08	-9.66245e-09	4.18231e-08	3.57976e-08	-3.04454e-09	3.27530e-08	1.56822e-06	-1.10325e-07	1.45790e-06	8.85571e-07	-2.67278e-07	6.18293e-07	2.10379e-07	-3.87807e-08	1.71598e-07	2.87035e-07	-1.08095e-07	1.78940e-07	1.49321e-07	-4.72487e-08	1.02072e-07
18.924	3.75269e-07	-8.93240e-08	2.85945e-07	4.95744e-08	-9.30377e-09	4.02706e-08	3.38118e-08	-2.87565e-09	3.09361e-08	1.56209e-06	-1.09894e-07	1.45219e-06	8.81927e-07	-2.66178e-07	6.15749e-07	2.07727e-07	-3.82919e-08	1.69435e-07	2.85170e-07	-1.07392e-07	1.77777e-07	1.45321e-07	-4.59832e-08	9.93382e-08
18.948	3.72414e-07	-8.86444e-08	2.83769e-07	4.76641e-08	-8.94527e-09	3.87189e-08	3.18269e-08	-2.70684e-09	2.91201e-08	1.55594e-06	-1.09461e-07	1.44648e-06	8.78282e-07	-2.65078e-07	6.13204e-07	2.05077e-07	-3.78034e-08	1.67274e-07	2.83306e-07	-1.06691e-07	1.76616e-07	1.41328e-07	-4.47196e-08	9.66084e-08
18.973	3.69559e-07	-8.79649e-08	2.81594e-07	4.57549e-08	-8.58696e-09	3.71679e-08	2.98430e-08	-2.53811e-09	2.73049e-08	1.54979e-06	-1.09029e-07	1.44076e-06	8.74638e-07	-2.63978e-07	6.10660e-07	2.02429e-07	-3.73152e-08	1.65114e-07	2.81444e-07	-1.05989e-07	1.75455e-07	1.37341e-07	-4.34579e-08	9.38827e-08
18.997	3.66705e-07	-8.72856e-08	2.79420e-07	4.38468e-08	-8.22885e-09	3.56179e-08	2.78602e-08	-2.36947e-09	2.54907e-08	1.54364e-06	-1.08596e-07	1.43504e-06	8.70994e-07	-2.62878e-07	6.08115e-07	1.99783e-07	-3.68274e-08	1.62955e-07	2.79584e-07	-1.05289e-07	1.74295e-07	1.33359e-07	-4.21981e-08	9.11613e-08
19.022	3.63852e-07	-8.66065e-08	2.77245e-07	4.19397e-08	-7.87096e-09	3.40688e-08	2.58784e-08	-2.20093e-09	2.36775e-08	1.53747e-06	-1.08162e-07	1.42931e-06	8.67350e-07	-2.61779e-07	6.05572e-07	1.97138e-07	-3.63399e-08	1.60798e-07	2.77725e-07	-1.04589e-07	1.73136e-07	1.29384e-07	-4.09403e-08	8.84440e-08
19.046	3.61000e-07	-8.59275e-08	2.75072e-07	4.00339e-08	-7.51329e-09	3.25207e-08	2.38979e-08	-2.03248e-09	2.18654e-08	1.53130e-06	-1.07728e-07	1.42357e-06	8.63707e-07	-2.60679e-07	6.03028e-07	1.94495e-07	-3.58528e-08	1.58643e-07	2.75868e-07	-1.03889e-07	1.71978e-07	1.25416e-07	-3.96846e-08	8.57311e-08
19.071	3.58148e-07	-8.52488e-08	2.72899e-07	3.81294e-08	-7.15586e-09	3.09735e-08	2.19185e-08	-1.86414e-09	2.00544e-08	1.52513e-06	-1.07294e-07	1.41783e-06	8.60065e-07	-2.59580e-07	6.00485e-07	1.91855e-07	-3.53660e-08	1.56489e-07	2.74012e-07	-1.03190e-07	1.70821e-07	1.21453e-07	-3.84308e-08	8.30226e-08
19.096	3.55298e-07	-8.45703e-08	2.70727e-07	3.62262e-08	-6.79868e-09	2.94275e-08	1.99405e-08	-1.69592e-09	1.82446e-08	1.51895e-06	-1.06859e-07	1.41209e-06	8.56423e-07	-2.58481e-07	5.97942e-07	1.89216e-07	-3.48797e-08	1.54337e-07	2.72158e-07	-1.02492e-07	1.69666e-07	1.17498e-07	-3.71791e-08	8.03186e-08
19.120	3.52448e-07	-8.38921e-08	2.68556e-07	3.43244e-08	-6.44176e-09	2.78826e-08	1.79638e-08	-1.52780e-09	1.64360e-08	1.51276e-06	-1.06423e-07	1.40634e-06	8.52782e-07	-2.57382e-07	5.95400e-07	1.86580e-07	-3.43937e-08	1.52186e-07	2.70306e-07	-1.01795e-07	1.68511e-07	1.13549e-07	-3.59295e-08	7.76191e-08
19.145	3.49600e-07	-8.32142e-08	2.66386e-07	3.24240e-08	-6.08512e-09	2.63389e-08	1.59886e-08	-1.35981e-09	1.46288e-08	1.50657e-06	-1.05988e-07	1.40058e-06	8.49142e-07	-2.56283e-07	5.92859e-07	1.83946e-07	-3.39082e-08	1.50038e-07	2.68455e-07	-1.01098e-07	1.67357e-07	1.09606e-07	-3.46821e-08	7.49242e-08
19.169	3.46754e-07	-8.25366e-08	2.64217e-07	3.05252e-08	-5.72876e-09	2.47965e-08	1.40148e-08	-1.19195e-09	1.28229e-08	1.50037e-06	-1.05552e-07	1.39482e-06	8.45504e-07	-2.55185e-07	5.90319e-07	1.81315e-07	-3.34231e-08	1.47892e-07	2.66606e-07	-1.00402e-07	1.66205e-07	1.05671e-07	-3.34368e-08	7.22340e-08
19.194	3.43908e-07	-8.18594e-08	2.62049e-07	2.86280e-08	-5.37270e-09	2.32553e-08	1.20427e-08	-1.02421e-09	1.10185e-08	1.49417e-06	-1.05116e-07	1.38905e-06	8.41866e-07	-2.54087e-07	5.87779e-07	1.78685e-07	-3.29384e-08	1.45747e-07	2.64760e-07	-9.97062e-08	1.65054e-07	1.01742e-07	-3.21937e-08	6.95486e-08
19.218	3.41065e-07	-8.11825e-08	2.59882e-07	2.67324e-08	-5.01694e-09	2.17154e-08	1.00721e-08	-8.56621e-10	9.21549e-09	1.48796e-06	-1.04679e-07	1.38329e-06	8.38230e-07	-2.52990e-07	5.85240e-07	1.76059e-07	-3.24543e-08	1.43605e-07	2.62915e-07	-9.90115e-08	1.63904e-07	9.78208e-08	-3.09529e-08	6.68679e-08
19.243	3.38222e-07	-8.05059e-08	2.57716e-07	2.48385e-08	-4.66151e-09	2.01770e-08	8.10324e-09	-6.89171e-10	7.41407e-09	1.48175e-06	-1.04242e-07	1.37751e-06	8.34596e-07	-2.51893e-07	5.82703e-07	1.73435e-07	-3.19706e-08	1.41464e-07	2.61072e-07	-9.83175e-08	1.62755e-07	9.39065e-08	-2.97143e-08	6.41922e-08
19.268	3.35382e-07	-7.98298e-08	2.55552e-07	2.29464e-08	-4.30642e-09	1.86400e-08	6.13612e-09	-5.21870e-10	5.61425e-09	1.47554e-06	-1.03805e-07	1.37173e-06	8.30963e-07	-2.50796e-07	5.80166e-07	1.70814e-07	-3.14874e-08	1.39326e-07	2.59232e-07	-9.76244e-08	1.61607e-07	8.99995e-08	-2.84780e-08	6.15214e-08
19.292	3.32543e-07	-7.91541e-08	2.53389e-07	2.10561e-08	-3.95166e-09	1.71045e-08	4.17082e-09	-3.54723e-10	3.81609e-09	1.46932e-06	-1.03368e-07	1.36595e-06	8.27331e-07	-2.49700e-07	5.77631e-07	1.68195e-07	-3.10047e-08	1.37191e-07	2.57393e-07	-9.69320e-08	1.60461e-07	8.60998e-08	-2.72440e-08	5.88557e-08
19.317	3.29706e-07	-7.84789e-08	2.51227e-07	1.91677e-08	-3.59727e-09	1.55705e-08	2.20739e-09	-1.87736e-10	2.01966e-09	1.46310e-06	-1.02930e-07	1.36017e-06	8.23702e-07	-2.48605e-07	5.75097e-07	1.65580e-07	-3.05225e-08	1.35057e-07	2.55557e-07	-9.62405e-08	1.59317e-07	8.22076e-08	-2.60125e-08	5.61951e-08
19.341	3.26871e-07	-7.78041e-08	2.49067e-07	1.72813e-08	-3.24324e-09	1.40381e-08	2.45911e-10	-2.09144e-11	2.24996e-10	1.45687e-06	-1.02492e-07	1.35438e-06	8.20074e-07	-2.47510e-07	5.72564e-07	1.62967e-07	-3.00409e-08	1.32926e-07	2.53723e-07	-9.55498e-08	1.58173e-07	7.83229e-08	-2.47833e-08	5.35396e-08
19.366	3.24039e-07	-7.71299e-08	2.46909e-07	1.53970e-08	-2.88960e-09	1.25074e-08	-1.71356e-09	1.45737e-10	-1.56783e-09	1.45065e-06	-1.02054e-07	1.34859e-06	8.16449e-07	-2.46416e-07	5.70033e-07	1.60358e-07	-2.95599e-08	1.30798e-07	2.51891e-07	-9.48600e-08	1.57031e-07	7.44459e-08	-2.35565e-08	5.08894e-08
19.390	3.21208e-07	-7.64561e-08	2.44752e-07	1.35147e-08	-2.53634e-09	1.09783e-08	-3.67096e-09	3.12211e-10	-3.35875e-09	1.44441e-06	-1.01615e-07	1.34280e-06	8.12826e-07	-2.45322e-07	5.67503e-07	1.57751e-07	-2.90794e-08	1.28672e-07	2.50062e-07	-9.41711e-08	1.55891e-07	7.05767e-08	-2.23322e-08	4.82446e-08
19.415	3.18380e-07	-7.57829e-08	2.42597e-07	1.16346e-08	-2.18349e-09	9.45106e-09	-5.62623e-09	4.78504e-10	-5.14773e-09	1.43818e-06	-1.01177e-07	1.33700e-06	8.09205e-07	-2.44229e-07	5.64975e-07	1.55148e-07	-2.85996e-08	1.26548e-07	2.48235e-07	-9.34831e-08	1.54752e-07	6.67154e-08	-2.11104e-08	4.56051e-08
19.440	3.15554e-07	-7.51103e-08	2.40444e-07	9.75663e-09	-1.83106e-09	7.92558e-09	-7.57930e-09	6.44611e-10	-6.93469e-09	1.43194e-06	-1.00738e-07	1.33121e-06	8.05586e-07	-2.43137e-07	5.62449e-07	1.52548e-07	-2.81203e-08	1.24428e-07	2.46411e-07	-9.27960e-08	1.53615e-07	6.28621e-08	-1.98911e-08	4.29710e-08
19.464	3.12730e-07	-7.44382e-08	2.38292e-07	7.88100e-09	-1.47905e-09	6.40195e-09	-9.53010e-09	8.10524e-10	-8.71958e-09	1.42570e-06	-1.00299e-07	1.32541e-06	8.01970e-07	-2.42046e-07	5.59924e-07	1.49951e-07	-2.76417e-08	1.22310e-07	2.44589e-07	-9.21099e-08	1.52479e-07	5.90168e-08	-1.86744e-08	4.03425e-08
19.489	3.09909e-07	-7.37667e-08	2.36143e-07	6.00770e-09	-1.12748e-09	4.88021e-09	-1.14786e-08	9.76240e-10	-1.05023e-08	1.41946e-06	-9.98600e-08	1.31960e-06	7.98356e-07	-2.40955e-07	5.57401e-07	1.47358e-07	-2.71636e-08	1.20195e-07	2.42769e-07	-9.14248e-08	1.51345e-07	5.51798e-08	-1.74602e-08	3.77195e-08
19.513	3.07091e-07	-7.30959e-08	2.33995e-07	4.13680e-09	-7.76365e-10	3.36043e-09	-1.34247e-08	1.14175e-09	-1.22829e-08	1.41322e-06	-9.94208e-08	1.31380e-06	7.94746e-07	-2.39866e-07	5.54880e-07	1.44769e-07	-2.66863e-08	1.18082e-07	2.40953e-07	-9.07406e-08	1.50212e-07	5.13510e-08	-1.62487e-08	3.51023e-08
19.538	3.04276e-07	-7.24257e-08	2.31850e-07	2.26837e-09	-4.25711e-10	1.84266e-09	-1.53683e-08	1.30706e-09	-1.40612e-08	1.40698e-06	-9.89816e-08	1.30800e-06	7.91138e-07	-2.38777e-07	5.52361e-07	1.42183e-07	-2.62096e-08	1.15973e-07	2.39139e-07	-9.00575e-08	1.49081e-07	4.75306e-08	-1.50398e-08	3.24907e-08
19.562	3.01463e-07	-7.17562e-08	2.29707e-07	4.02461e-10	-7.55311e-11	3.26930e-10	-1.73094e-08	1.47215e-09	-1.58373e-08	1.40073e-06	-9.85422e-08	1.30219e-06	7.87533e-07	-2.37689e-07	5.49844e-07	1.39600e-07	-2.57336e-08	1.13867e-07	2.37327e-07	-8.93754e-08	1.47952e-07	4.37186e-08	-1.38336e-08	2.98850e-08
19.587	2.98653e-07	-7.10874e-08	2.27566e-07	-1.46086e-09	2.74163e-10	-1.18669e-09	-1.92480e-08	1.63702e-09	-1.76109e-08	1.39449e-06	-9.81028e-08	1.29638e-06	7.83931e-07	-2.36602e-07	5.47329e-07	1.37022e-07	-2.52583e-08	1.11764e-07	2.35519e-07	-8.86943e-08	1.46825e-07	3.99153e-08	-1.26302e-08	2.72851e-08
19.612	2.95846e-07	-7.04193e-08	2.25427e-07	-3.32152e-09	6.23360e-10	-2.69816e-09	-2.11838e-08	1.80166e-09	-1.93822e-08	1.38824e-06	-9.76633e-08	1.29057e-06	7.80332e-07	-2.35515e-07	5.44817e-07	1.34447e-07	-2.47837e-08	1.09664e-07	2.33713e-07	-8.80143e-08	1.45699e-07	3.61206e-08	-1.14294e-08	2.46912e-08
19.636	2.93042e-07	-6.97519e-08	2.23290e-07	-5.17948e-09	9.72048e-10	-4.20743e-09	-2.31170e-08	1.96608e-09	-2.11510e-08	1.38199e-06	-9.72237e-08	1.28477e-06	7.76737e-07	-2.34430e-07	5.42307e-07	1.31877e-07	-2.43098e-08	1.07567e-07	2.31910e-07	-8.73354e-08	1.44575e-07	3.23348e-08	-1.02315e-08	2.21033e-08
19.661	2.90242e-07	-6.90853e-08	2.21157e-07	-7.03466e-09	1.32021e-09	-5.71444e-09	-2.50474e-08	2.13026e-09	-2.29172e-08	1.37574e-06	-9.67842e-08	1.27896e-06	7.73145e-07	-2.33346e-07	5.39799e-07	1.29310e-07	-2.38366e-08	1.05473e-07	2.30111e-07	-8.66576e-08	1.43453e-07	2.85578e-08	-9.03636e-09	1.95214e-08
19.685	2.87445e-07	-6.84195e-08	2.19025e-07	-8.88700e-09	1.66785e-09	-7.21915e-09	-2.69750e-08	2.29419e-09	-2.46808e-08	1.36949e-06	-9.63446e-08	1.27315e-06	7.69557e-07	-2.32263e-07	5.37294e-07	1.26747e-07	-2.33643e-08	1.03383e-07	2.28314e-07	-8.59810e-08	1.42333e-07	2.47897e-08	-7.84407e-09	1.69457e-08
19.710	2.84651e-07	-6.77545e-08	2.16896e-07	-1.07364e-08	2.01494e-09	-8.72151e-09	-2.88997e-08	2.45789e-09	-2.64418e-08	1.36325e-06	-9.59050e-08	1.26734e-06	7.65972e-07	-2.31181e-07	5.34791e-07	1.24189e-07	-2.28927e-08	1.01296e-07	2.26520e-07	-8.53055e-08	1.41215e-07	2.10308e-08	-6.65465e-09	1.43761e-08
19.735	2.81860e-07	-6.70903e-08	2.14770e-07	-1.25829e-08	2.36148e-09	-1.02215e-08	-3.08214e-08	2.62133e-09	-2.82001e-08	1.35700e-06	-9.54655e-08	1.26153e-06	7.62391e-07	-2.30101e-07	5.32291e-07	1.21635e-07	-2.24218e-08	9.92129e-08	2.24730e-07	-8.46312e-08	1.40098e-07	1.72810e-08	-5.46814e-09	1.18129e-08
19.759	2.79074e-07	-6.64269e-08	2.12647e-07	-1.44264e-08	2.70745e-09	-1.17190e-08	-3.27401e-08	2.78451e-09	-2.99556e-08	1.35075e-06	-9.50260e-08	1.25572e-06	7.58814e-07	-2.29021e-07	5.29793e-07	1.19085e-07	-2.19518e-08	9.71331e-08	2.22942e-07	-8.39581e-08	1.38984e-07	1.35406e-08	-4.28456e-09	9.25600e-09
19.784	2.76290e-07	-6.57645e-08	2.10526e-07	-1.62668e-08	3.05284e-09	-1.32140e-08	-3.46557e-08	2.94743e-09	-3.17083e-08	1.34450e-06	-9.45865e-08	1.24992e-06	7.55241e-07	-2.27943e-07	5.27299e-07	1.16540e-07	-2.14826e-08	9.50569e-08	2.21158e-07	-8.32862e-08	1.37872e-07	9.80945e-09	-3.10395e-09	6.70550e-09
19.808	2.73511e-07	-6.51029e-08	2.08408e-07	-1.81040e-08	3.39764e-09	-1.47064e-08	-3.65682e-08	3.11008e-09	-3.34581e-08	1.33826e-06	-9.41471e-08	1.24411e-06	7.51672e-07	-2.26865e-07	5.24807e-07	1.13999e-07	-2.10142e-08	9.29844e-08	2.19377e-07	-8.26155e-08	1.36762e-07	6.08781e-09	-1.92633e-09	4.16148e-09
19.833	2.70735e-07	-6.44422e-08	2.06293e-07	-1.99381e-08	3.74184e-09	-1.61963e-08	-3.84774e-08	3.27246e-09	-3.52050e-08	1.33201e-06	-9.37079e-08	1.23831e-06	7.48107e-07	-2.25789e-07	5.22318e-07	1.11462e-07	-2.05467e-08	9.09156e-08	2.17600e-07	-8.19461e-08	1.35654e-07	2.37574e-09	-7.51743e-10	1.62400e-09
19.857	2.67964e-07	-6.37825e-08	2.04181e-07	-2.17689e-08	4.08543e-09	-1.76835e-08	-4.03834e-08	3.43456e-09	-3.69488e-08	1.32577e-06	-9.32687e-08	1.23250e-06	7.44547e-07	-2.24715e-07	5.19832e-07	1.08931e-07	-2.00800e-08	8.88507e-08	2.15825e-07	-8.12779e-08	1.34547e-07	-1.32666e-09	4.19788e-10	-9.06874e-10
19.882	2.65196e-07	-6.31237e-08	2.02072e-07	-2.35963e-08	4.42840e-09	-1.91679e-08	-4.22860e-08	3.59638e-09	-3.86897e-08	1.31953e-06	-9.28296e-08	1.22670e-06	7.40991e-07	-2.23642e-07	5.17349e-07	1.06404e-07	-1.96142e-08	8.67896e-08	2.14055e-07	-8.06111e-08	1.33444e-07	-5.01930e-09	1.58823e-09	-3.43108e-09
19.907	2.62433e-07	-6.24660e-08	1.99967e-07	-2.54204e-08	4.77073e-09	-2.06497e-08	-4.41853e-08	3.75791e-09	-4.04274e-08	1.31329e-06	-9.23907e-08	1.22090e-06	7.37440e-07	-2.22570e-07	5.14870e-07	1.03882e-07	-1.91493e-08	8.47324e-08	2.12287e-07	-7.99455e-08	1.32342e-07	-8.70209e-09	2.75355e-09	-5.94854e-09
19.931	2.59673e-07	-6.18092e-08	1.97864e-07	-2.72411e-08	5.11241e-09	-2.21286e-08	-4.60811e-08	3.91914e-09	-4.21619e-08	1.30705e-06	-9.19519e-08	1.21510e-06	7.33893e-07	-2.21499e-07	5.12394e-07	1.01365e-07	-1.86853e-08	8.26793e-08	2.10524e-07	-7.92813e-08	1.31242e-07	-1.23749e-08	3.91572e-09	-8.45920e-09
19.956	2.56918e-07	-6.11534e-08	1.95765e-07	-2.90582e-08	5.45344e-09	-2.36048e-08	-4.79733e-08	4.08007e-09	-4.38932e-08	1.30082e-06	-9.15133e-08	1.20931e-06	7.30351e-07	-2.20430e-07	5.09921e-07	9.88524e-08	-1.82222e-08	8.06302e-08	2.08763e-07	-7.86184e-08	1.30145e-07	-1.60377e-08	5.07472e-09	-1.09630e-08
19.980	2.54168e-07	-6.04987e-08	1.93669e-07	-3.08718e-08	5.79380e-09	-2.50780e-08	-4.98620e-08	4.24070e-09	-4.56213e-08	1.29459e-06	-9.10749e-08	1.20351e-06	7.26814e-07	-2.19363e-07	5.07451e-07	9.63452e-08	-1.77600e-08	7.85852e-08	2.07007e-07	-7.79570e-08	1.29050e-07	-1.96903e-08	6.23050e-09	-1.34598e-08
20.005	2.51421e-07	-5.98450e-08	1.91576e-07	-3.26817e-08	6.13347e-09	-2.65482e-08	-5.17470e-08	4.40102e-09	-4.73460e-08	1.28836e-06	-9.06367e-08	1.19772e-06	7.23282e-07	-2.18297e-07	5.04985e-07	9.38432e-08	-1.72988e-08	7.65444e-08	2.05254e-07	-7.72969e-08	1.27957e-07	-2.33327e-08	7.38304e-09	-1.59497e-08
20.029	2.48680e-07	-5.91924e-08	1.89487e-07	-3.44880e-08	6.47246e-09	-2.80155e-08	-5.36283e-08	4.56102e-09	-4.90673e-08	1.28213e-06	-9.01987e-08	1.19193e-06	7.19755e-07	-2.17232e-07	5.02522e-07	9.13464e-08	-1.68386e-08	7.45079e-08	2.03505e-07	-7.66382e-08	1.26867e-07	-2.69648e-08	8.53231e-09	-1.84325e-08
20.054	2.45943e-07	-5.85410e-08	1.87402e-07	-3.62905e-08	6.81074e-09	-2.94798e-08	-5.55058e-08	4.72071e-09	-5.07851e-08	1.27591e-06	-8.97610e-08	1.18615e-06	7.16233e-07	-2.16169e-07	5.00064e-07	8.88549e-08	-1.63793e-08	7.24756e-08	2.01760e-07	-7.59809e-08	1.25779e-07	-3.05864e-08	9.67828e-09	-2.09081e-08
20.079	2.43211e-07	-5.78906e-08	1.85320e-07	-3.80892e-08	7.14832e-09	-3.09409e-08	-5.73795e-08	4.88006e-09	-5.24995e-08	1.26969e-06	-8.93234e-08	1.18037e-06	7.12716e-07	-2.15108e-07	4.97608e-07	8.63688e-08	-1.59210e-08	7.04478e-08	2.00018e-07	-7.53251e-08	1.24693e-07	-3.41975e-08	1.08209e-08	-2.33766e-08
20.103	2.40483e-07	-5.72414e-08	1.83242e-07	-3.98841e-08	7.48516e-09	-3.23989e-08	-5.92493e-08	5.03909e-09	-5.42103e-08	1.26348e-06	-8.88862e-08	1.17459e-06	7.09205e-07	-2.14048e-07	4.95157e-07	8.38881e-08	-1.54637e-08	6.84244e-08	1.98281e-07	-7.46707e-08	1.23610e-07	-3.77980e-08	1.19602e-08	-2.58378e-08
20.128	2.37761e-07	-5.65934e-08	1.81167e-07	-4.16750e-08	7.82127e-09	-3.38537e-08	-6.11152e-08	5.19778e-09	-5.59174e-08	1.25727e-06	-8.84493e-08	1.16882e-06	7.05700e-07	-2.12990e-07	4.92710e-07	8.14129e-08	-1.50075e-08	6.64055e-08	1.96547e-07	-7.40179e-08	1.22529e-07	-4.13878e-08	1.30961e-08	-2.82917e-08
20.152	2.35043e-07	-5.59466e-08	1.79097e-07	-4.34620e-08	8.15664e-09	-3.53053e-08	-6.29770e-08	5.35612e-09	-5.76209e-08	1.25106e-06	-8.80126e-08	1.16305e-06	7.02200e-07	-2.11934e-07	4.90266e-07	7.89434e-08	-1.45522e-08	6.43912e-08	1.94817e-07	-7.33665e-08	1.21451e-07	-4.49668e-08	1.42286e-08	-3.07382e-08
20.177	2.32331e-07	-5.53010e-08	1.77030e-07	-4.52449e-08	8.49125e-09	-3.67537e-08	-6.48348e-08	5.51412e-09	-5.93207e-08	1.24486e-06	-8.75763e-08	1.15728e-06	6.98706e-07	-2.10879e-07	4.87826e-07	7.64795e-08	-1.40980e-08	6.23815e-08	1.93092e-07	-7.27167e-08	1.20375e-07	-4.85349e-08	1.53576e-08	-3.31773e-08
20.201	2.29624e-07	-5.46566e-08	1.74967e-07	-4.70237e-08	8.82509e-09	-3.81987e-08	-6.66884e-08	5.67177e-09	-6.10166e-08	1.23866e-06	-8.71402e-08	1.15152e-06	6.95217e-07	-2.09827e-07	4.85391e-07	7.40214e-08	-1.36449e-08	6.03765e-08	1.91370e-07	-7.20684e-08	1.19302e-07	-5.20919e-08	1.64832e-08	-3.56088e-08
20.226	2.26922e-07	-5.40135e-08	1.72909e-07	-4.87984e-08	9.15814e-09	-3.96403e-08	-6.85378e-08	5.82906e-09	-6.27088e-08	1.23247e-06	-8.67046e-08	1.14576e-06	6.91735e-07	-2.08776e-07	4.82960e-07	7.15691e-08	-1.31929e-08	5.83762e-08	1.89653e-07	-7.14216e-08	1.18231e-07	-5.56380e-08	1.76052e-08	-3.80328e-08
20.251	2.24226e-07	-5.33717e-08	1.70854e-07	-5.05689e-08	9.49041e-09	-4.10785e-08	-7.03830e-08	5.98599e-09	-6.43970e-08	1.22628e-06	-8.62693e-08	1.14001e-06	6.88259e-07	-2.07726e-07	4.80533e-07	6.91227e-08	-1.27419e-08	5.63808e-08	1.87940e-07	-7.07765e-08	1.17163e-07	-5.91728e-08	1.87237e-08	-4.04491e-08
20.275	2.21534e-07	-5.27311e-08	1.68803e-07	-5.23351e-08	9.82188e-09	-4.25132e-08	-7.22238e-08	6.14255e-09	-6.60812e-08	1.22010e-06	-8.58344e-08	1.13426e-06	6.84789e-07	-2.06679e-07	4.78110e-07	6.66823e-08	-1.22920e-08	5.43902e-08	1.86231e-07	-7.01329e-08	1.16098e-07	-6.26964e-08	1.98386e-08	-4.28577e-08
20.300	2.18849e-07	-5.20919e-08	1.66757e-07	-5.40970e-08	1.01525e-08	-4.39444e-08	-7.40602e-08	6.29874e-09	-6.77615e-08	1.21392e-06	-8.53998e-08	1.12852e-06	6.81325e-07	-2.05634e-07	4.75692e-07	6.42479e-08	-1.18433e-08	5.24046e-08	1.84526e-07	-6.94910e-08	1.15035e-07	-6.62086e-08	2.09500e-08	-4.52586e-08
20.324	2.16169e-07	-5.14540e-08	1.64715e-07	-5.58544e-08	1.04824e-08	-4.53721e-08	-7.58922e-08	6.45455e-09	-6.94377e-08	1.20775e-06	-8.49657e-08	1.12278e-06	6.77868e-07	-2.04590e-07	4.73278e-07	6.18197e-08	-1.13957e-08	5.04240e-08	1.82826e-07	-6.88507e-08	1.13975e-07	-6.97093e-08	2.20577e-08	-4.76516e-08
20.349	2.13495e-07	-5.08175e-08	1.62677e-07	-5.76075e-08	1.08114e-08	-4.67961e-08	-7.77197e-08	6.60997e-09	-7.11098e-08	1.20158e-06	-8.45320e-08	1.11705e-06	6.74417e-07	-2.03549e-07	4.70868e-07	5.93977e-08	-1.09492e-08	4.84485e-08	1.81130e-07	-6.82120e-08	1.12918e-07	-7.31986e-08	2.31618e-08	-5.00368e-08
20.374	2.10826e-07	-5.01823e-08	1.60644e-07	-5.93560e-08	1.11395e-08	-4.82165e-08	-7.95427e-08	6.76501e-09	-7.27777e-08	1.19543e-06	-8.40988e-08	1.11133e-06	6.70973e-07	-2.02509e-07	4.68464e-07	5.69820e-08	-1.05039e-08	4.64781e-08	1.79439e-07	-6.75750e-08	1.11864e-07	-7.66762e-08	2.42622e-08	-5.24140e-08
20.398	2.08164e-07	-4.95486e-08	1.58615e-07	-6.11000e-08	1.14668e-08	-4.96332e-08	-8.13610e-08	6.91966e-09	-7.44413e-08	1.18927e-06	-8.36660e-08	1.10561e-06	6.67535e-07	-2.01472e-07	4.66063e-07	5.45727e-08	-1.00598e-08	4.45129e-08	1.77752e-07	-6.69397e-08	1.10812e-07	-8.01421e-08	2.53589e-08	-5.47832e-08
20.423	2.05507e-07	-4.89163e-08	1.56591e-07	-6.28394e-08	1.17933e-08	-5.10461e-08	-8.31746e-08	7.07391e-09	-7.61007e-08	1.18313e-06	-8.32337e-08	1.09990e-06	6.64104e-07	-2.00436e-07	4.63668e-07	5.21698e-08	-9.61684e-09	4.25529e-08	1.76069e-07	-6.63062e-08	1.09763e-07	-8.35962e-08	2.64519e-08	-5.71443e-08
20.447	2.02857e-07	-4.82854e-08	1.54572e-07	-6.45741e-08	1.21188e-08	-5.24553e-08	-8.49835e-08	7.22775e-09	-7.77558e-08	1.17699e-06	-8.28019e-08	1.09419e-06	6.60681e-07	-1.99403e-07	4.61278e-07	4.97733e-08	-9.17509e-09	4.05983e-08	1.74392e-07	-6.56743e-08	1.08717e-07	-8.70384e-08	2.75410e-08	-5.94973e-08
20.472	2.00213e-07	-4.76560e-08	1.52557e-07	-6.63041e-08	1.24435e-08	-5.38606e-08	-8.67876e-08	7.38119e-09	-7.94064e-08	1.17086e-06	-8.23706e-08	1.08849e-06	6.57264e-07	-1.98372e-07	4.58892e-07	4.73835e-08	-8.73456e-09	3.86490e-08	1.72718e-07	-6.50442e-08	1.07674e-07	-9.04686e-08	2.86264e-08	-6.18421e-08
20.496	1.97575e-07	-4.70280e-08	1.50547e-07	-6.80293e-08	1.27673e-08	-5.52620e-08	-8.85868e-08	7.53421e-09	-8.10526e-08	1.16474e-06	-8.19398e-08	1.08280e-06	6.53854e-07	-1.97342e-07	4.56512e-07	4.50004e-08	-8.29525e-09	3.67051e-08	1.71050e-07	-6.44158e-08	1.06634e-07	-9.38867e-08	2.97080e-08	-6.41787e-08
20.521	1.94943e-07	-4.64016e-08	1.48541e-07	-6.97497e-08	1.30901e-08	-5.66595e-08	-9.03812e-08	7.68681e-09	-8.26943e-08	1.15862e-06	-8.15096e-08	1.07711e-06	6.50452e-07	-1.96316e-07	4.54136e-07	4.26239e-08	-7.85719e-09	3.47667e-08	1.69386e-07	-6.37893e-08	1.05597e-07	-9.72927e-08	3.07858e-08	-6.65069e-08
20.546	1.92317e-07	-4.57767e-08	1.46541e-07	-7.14651e-08	1.34121e-08	-5.80531e-08	-9.21705e-08	7.83899e-09	-8.43315e-08	1.15251e-06	-8.10799e-08	1.07143e-06	6.47057e-07	-1.95291e-07	4.51766e-07	4.02543e-08	-7.42038e-09	3.28339e-08	1.67727e-07	-6.31645e-08	1.04562e-07	-1.00686e-07	3.18596e-08	-6.88268e-08
20.570	1.89699e-07	-4.51533e-08	1.44545e-07	-7.31756e-08	1.37331e-08	-5.94426e-08	-9.39548e-08	7.99074e-09	-8.59640e-08	1.14641e-06	-8.06507e-08	1.06576e-06	6.43669e-07	-1.94268e-07	4.49400e-07	3.78916e-08	-6.98483e-09	3.09067e-08	1.66073e-07	-6.25415e-08	1.03531e-07	-1.04068e-07	3.29296e-08	-7.11383e-08
20.595	1.87086e-07	-4.45315e-08	1.42555e-07	-7.48812e-08	1.40532e-08	-6.08280e-08	-9.57340e-08	8.14206e-09	-8.75919e-08	1.14032e-06	-8.02222e-08	1.06010e-06	6.40289e-07	-1.93248e-07	4.47041e-07	3.55358e-08	-6.55057e-09	2.89852e-08	1.64423e-07	-6.19204e-08	1.02503e-07	-1.07437e-07	3.39956e-08	-7.34412e-08
20.619	1.84481e-07	-4.39113e-08	1.40569e-07	-7.65816e-08	1.43723e-08	-6.22093e-08	-9.75080e-08	8.29294e-09	-8.92151e-08	1.13424e-06	-7.97943e-08	1.05444e-06	6.36916e-07	-1.92230e-07	4.44686e-07	3.31870e-08	-6.11760e-09	2.70694e-08	1.62779e-07	-6.13011e-08	1.01478e-07	-1.10793e-07	3.50577e-08	-7.57356e-08
20.644	1.81882e-07	-4.32927e-08	1.38589e-07	-7.82769e-08	1.46905e-08	-6.35865e-08	-9.92768e-08	8.44338e-09	-9.08335e-08	1.12816e-06	-7.93669e-08	1.04880e-06	6.33552e-07	-1.91215e-07	4.42337e-07	3.08453e-08	-5.68594e-09	2.51594e-08	1.61140e-07	-6.06837e-08	1.00456e-07	-1.14137e-07	3.61158e-08	-7.80214e-08
20.668	1.79290e-07	-4.26757e-08	1.36614e-07	-7.99671e-08	1.50077e-08	-6.49595e-08	-1.01040e-07	8.59337e-09	-9.24470e-08	1.12210e-06	-7.89403e-08	1.04316e-06	6.30195e-07	-1.90202e-07	4.39993e-07	2.85108e-08	-5.25561e-09	2.32552e-08	1.59505e-07	-6.00682e-08	9.94369e-08	-1.17468e-07	3.71699e-08	-8.02986e-08
20.693	1.76704e-07	-4.20603e-08	1.34644e-07	-8.16521e-08	1.53239e-08	-6.63282e-08	-1.02799e-07	8.74290e-09	-9.40557e-08	1.11604e-06	-7.85142e-08	1.03753e-06	6.26846e-07	-1.89191e-07	4.37655e-07	2.61835e-08	-4.82660e-09	2.13569e-08	1.57876e-07	-5.94546e-08	9.84211e-08	-1.20787e-07	3.82199e-08	-8.25670e-08
20.718	1.74126e-07	-4.14467e-08	1.32679e-07	-8.33317e-08	1.56391e-08	-6.76926e-08	-1.04551e-07	8.89198e-09	-9.56595e-08	1.11000e-06	-7.80888e-08	1.03191e-06	6.23505e-07	-1.88183e-07	4.35322e-07	2.38636e-08	-4.39895e-09	1.94646e-08	1.56251e-07	-5.88429e-08	9.74085e-08	-1.24093e-07	3.92659e-08	-8.48266e-08
20.742	1.71555e-07	-4.08347e-08	1.30720e-07	-8.50061e-08	1.59533e-08	-6.90527e-08	-1.06299e-07	9.04059e-09	-9.72583e-08	1.10396e-06	-7.76641e-08	1.02630e-06	6.20172e-07	-1.87177e-07	4.32995e-07	2.15510e-08	-3.97266e-09	1.75783e-08	1.54632e-07	-5.82332e-08	9.63991e-08	-1.27385e-07	4.03078e-08	-8.70774e-08
20.767	1.68991e-07	-4.02244e-08	1.28767e-07	-8.66750e-08	1.62666e-08	-7.04085e-08	-1.08041e-07	9.18874e-09	-9.88520e-08	1.09793e-06	-7.72401e-08	1.02069e-06	6.16848e-07	-1.86173e-07	4.30674e-07	1.92459e-08	-3.54773e-09	1.56981e-08	1.53018e-07	-5.76254e-08	9.53930e-08	-1.30665e-07	4.13455e-08	-8.93193e-08
20.791	1.66434e-07	-3.96158e-08	1.26818e-07	-8.83385e-08	1.65787e-08	-7.17598e-08	-1.09777e-07	9.33641e-09	-1.00441e-07	1.09192e-06	-7.68168e-08	1.01510e-06	6.13532e-07	-1.85173e-07	4.28359e-07	1.69483e-08	-3.12420e-09	1.38241e-08	1.51410e-07	-5.70195e-08	9.43901e-08	-1.33931e-07	4.23792e-08	-9.15523e-08
20.816	1.63885e-07	-3.90090e-08	1.24876e-07	-8.99965e-08	1.68899e-08	-7.31066e-08	-1.11508e-07	9.48361e-09	-1.02024e-07	1.08591e-06	-7.63943e-08	1.00951e-06	6.10224e-07	-1.84174e-07	4.26050e-07	1.46583e-08	-2.70207e-09	1.19562e-08	1.49806e-07	-5.64157e-08	9.33905e-08	-1.37185e-07	4.34086e-08	-9.37762e-08
20.840	1.61343e-07	-3.84039e-08	1.22939e-07	-9.16490e-08	1.72000e-08	-7.44490e-08	-1.13233e-07	9.63032e-09	-1.03603e-07	1.07991e-06	-7.59724e-08	1.00394e-06	6.06925e-07	-1.83179e-07	4.23746e-07	1.23759e-08	-2.28135e-09	1.00946e-08	1.48208e-07	-5.58138e-08	9.23942e-08	-1.40425e-07	4.44339e-08	-9.59911e-08
20.865	1.58808e-07	-3.78006e-08	1.21008e-07	-9.32959e-08	1.75091e-08	-7.57867e-08	-1.14952e-07	9.77655e-09	-1.05176e-07	1.07393e-06	-7.55513e-08	9.98376e-07	6.03634e-07	-1.82185e-07	4.21449e-07	1.01013e-08	-1.86205e-09	8.23928e-09	1.46615e-07	-5.52140e-08	9.14013e-08	-1.43652e-07	4.54549e-08	-9.81969e-08
20.890	1.56281e-07	-3.71991e-08	1.19082e-07	-9.49371e-08	1.78171e-08	-7.71199e-08	-1.16666e-07	9.92228e-09	-1.06743e-07	1.06795e-06	-7.51310e-08	9.92822e-07	6.00352e-07	-1.81195e-07	4.19158e-07	7.83453e-09	-1.44420e-09	6.39033e-09	1.45028e-07	-5.46163e-08	9.04117e-08	-1.46865e-07	4.64717e-08	-1.00393e-07
20.914	1.53762e-07	-3.65994e-08	1.17163e-07	-9.65726e-08	1.81241e-08	-7.84485e-08	-1.18373e-07	1.00675e-08	-1.08306e-07	1.06199e-06	-7.47115e-08	9.87278e-07	5.97080e-07	-1.80207e-07	4.16872e-07	5.57560e-09	-1.02779e-09	4.54781e-09	1.43446e-07	-5.40205e-08	8.94256e-08	-1.50065e-07	4.74842e-08	-1.02581e-07
20.939	1.51250e-07	-3.60016e-08	1.15249e-07	-9.82023e-08	1.84299e-08	-7.97724e-08	-1.20075e-07	1.02123e-08	-1.09863e-07	1.05604e-06	-7.42928e-08	9.81745e-07	5.93816e-07	-1.79222e-07	4.14594e-07	3.32462e-09	-6.12851e-10	2.71176e-09	1.41870e-07	-5.34269e-08	8.84429e-08	-1.53251e-07	4.84924e-08	-1.04759e-07
20.963	1.48747e-07	-3.54056e-08	1.13341e-07	-9.98263e-08	1.87347e-08	-8.10916e-08	-1.21771e-07	1.03565e-08	-1.11415e-07	1.05010e-06	-7.38749e-08	9.76222e-07	5.90561e-07	-1.78240e-07	4.12321e-07	1.08164e-09	-1.99387e-10	8.82255e-10	1.40299e-07	-5.28353e-08	8.74636e-08	-1.56424e-07	4.94963e-08	-1.06928e-07
20.988	1.46251e-07	-3.48115e-08	1.11439e-07	-1.01444e-07	1.90384e-08	-8.24060e-08	-1.23461e-07	1.05002e-08	-1.12961e-07	1.04417e-06	-7.34578e-08	9.70711e-07	5.87315e-07	-1.77260e-07	4.10055e-07	-1.15325e-09	2.12588e-10	-9.40666e-10	1.38734e-07	-5.22459e-08	8.64878e-08	-1.59583e-07	5.04958e-08	-1.09087e-07
21.012	1.43763e-07	-3.42193e-08	1.09543e-07	-1.03057e-07	1.93409e-08	-8.37156e-08	-1.25145e-07	1.06434e-08	-1.14501e-07	1.03825e-06	-7.30416e-08	9.65211e-07	5.84078e-07	-1.76283e-07	4.07795e-07	-3.38000e-09	6.23061e-10	-2.75694e-09	1.37174e-07	-5.16586e-08	8.55156e-08	-1.62728e-07	5.14910e-08	-1.11237e-07
21.037	1.41283e-07	-3.36290e-08	1.07654e-07	-1.04663e-07	1.96424e-08	-8.50204e-08	-1.26822e-07	1.07861e-08	-1.16036e-07	1.03235e-06	-7.26262e-08	9.59722e-07	5.80851e-07	-1.75309e-07	4.05542e-07	-5.59854e-09	1.03202e-09	-4.56652e-09	1.35620e-07	-5.10734e-08	8.45468e-08	-1.65859e-07	5.24818e-08	-1.13377e-07
21.062	1.38811e-07	-3.30407e-08	1.05770e-07	-1.06263e-07	1.99427e-08	-8.63202e-08	-1.28494e-07	1.09282e-08	-1.17566e-07	1.02646e-06	-7.22117e-08	9.54244e-07	5.77633e-07	-1.74338e-07	4.03295e-07	-7.80879e-09	1.43945e-09	-6.36934e-09	1.34072e-07	-5.04903e-08	8.35817e-08	-1.68976e-07	5.34681e-08	-1.15508e-07
21.086	1.36347e-07	-3.24543e-08	1.03893e-07	-1.07857e-07	2.02418e-08	-8.76152e-08	-1.30159e-07	1.10699e-08	-1.19089e-07	1.02058e-06	-7.17981e-08	9.48779e-07	5.74425e-07	-1.73370e-07	4.01055e-07	-1.00107e-08	1.84534e-09	-8.16535e-09	1.32530e-07	-4.99095e-08	8.26201e-08	-1.72079e-07	5.44500e-08	-1.17629e-07
21.111	1.33892e-07	-3.18698e-08	1.02022e-07	-1.09445e-07	2.05399e-08	-8.89052e-08	-1.31818e-07	1.12110e-08	-1.20607e-07	1.01471e-06	-7.13854e-08	9.43325e-07	5.71226e-07	-1.72404e-07	3.98822e-07	-1.22042e-08	2.24969e-09	-9.95449e-09	1.30993e-07	-4.93308e-08	8.16621e-08	-1.75168e-07	5.54274e-08	-1.19741e-07
21.135	1.31445e-07	-3.12874e-08	1.00157e-07	-1.11027e-07	2.08367e-08	-9.01901e-08	-1.33471e-07	1.13515e-08	-1.22119e-07	1.00886e-06	-7.09736e-08	9.37884e-07	5.68037e-07	-1.71442e-07	3.96595e-07	-1.43892e-08	2.65246e-09	-1.17367e-08	1.29462e-07	-4.87543e-08	8.07078e-08	-1.78243e-07	5.64003e-08	-1.21842e-07
21.160	1.29006e-07	-3.07069e-08	9.82994e-08	-1.12602e-07	2.11324e-08	-9.14700e-08	-1.35117e-07	1.14915e-08	-1.23625e-07	1.00302e-06	-7.05628e-08	9.32455e-07	5.64858e-07	-1.70482e-07	3.94376e-07	-1.65656e-08	3.05367e-09	-1.35120e-08	1.27937e-07	-4.81800e-08	7.97572e-08	-1.81303e-07	5.73687e-08	-1.23935e-07
21.185	1.26576e-07	-3.01285e-08	9.64477e-08	-1.14172e-07	2.14270e-08	-9.27449e-08	-1.36757e-07	1.16310e-08	-1.25126e-07	9.97191e-07	-7.01529e-08	9.27038e-07	5.61689e-07	-1.69526e-07	3.92163e-07	-1.87335e-08	3.45328e-09	-1.52802e-08	1.26418e-07	-4.76080e-08	7.88103e-08	-1.84349e-07	5.83326e-08	-1.26017e-07
21.209	1.24155e-07	-2.95522e-08	9.46026e-08	-1.15735e-07	2.17203e-08	-9.40146e-08	-1.38390e-07	1.17699e-08	-1.26620e-07	9.91378e-07	-6.97440e-08	9.21634e-07	5.58529e-07	-1.68572e-07	3.89957e-07	-2.08926e-08	3.85130e-09	-1.70413e-08	1.24905e-07	-4.70382e-08	7.78670e-08	-1.87381e-07	5.92919e-08	-1.28089e-07
21.234	1.21742e-07	-2.89778e-08	9.27641e-08	-1.17292e-07	2.20125e-08	-9.52791e-08	-1.40017e-07	1.19083e-08	-1.28109e-07	9.85580e-07	-6.93360e-08	9.16244e-07	5.55380e-07	-1.67622e-07	3.87758e-07	-2.30431e-08	4.24770e-09	-1.87954e-08	1.23398e-07	-4.64707e-08	7.69276e-08	-1.90398e-07	6.02465e-08	-1.30151e-07
21.258	1.19338e-07	-2.84056e-08	9.09323e-08	-1.18842e-07	2.23034e-08	-9.65384e-08	-1.41637e-07	1.20461e-08	-1.29591e-07	9.79795e-07	-6.89291e-08	9.10866e-07	5.52241e-07	-1.66674e-07	3.85567e-07	-2.51847e-08	4.64248e-09	-2.05422e-08	1.21897e-07	-4.59055e-08	7.59919e-08	-1.93401e-07	6.11966e-08	-1.32204e-07
21.283	1.16943e-07	-2.78355e-08	8.91072e-08	-1.20386e-07	2.25931e-08	-9.77925e-08	-1.43250e-07	1.21833e-08	-1.31067e-07	9.74025e-07	-6.85231e-08	9.05501e-07	5.49112e-07	-1.65730e-07	3.83382e-07	-2.73174e-08	5.03562e-09	-2.22818e-08	1.20402e-07	-4.53425e-08	7.50600e-08	-1.96388e-07	6.21420e-08	-1.34246e-07
21.307	1.14556e-07	-2.72674e-08	8.72888e-08	-1.21923e-07	2.28816e-08	-9.90413e-08	-1.44857e-07	1.23199e-08	-1.32537e-07	9.68269e-07	-6.81182e-08	9.00151e-07	5.45994e-07	-1.64789e-07	3.81205e-07	-2.94412e-08	5.42712e-09	-2.40141e-08	1.18914e-07	-4.47819e-08	7.41319e-08	-1.99361e-07	6.30828e-08	-1.36279e-07
21.332	1.12179e-07	-2.67016e-08	8.54773e-08	-1.23454e-07	2.31689e-08	-1.00285e-07	-1.46457e-07	1.24560e-08	-1.34001e-07	9.62528e-07	-6.77143e-08	8.94813e-07	5.42885e-07	-1.63851e-07	3.79035e-07	-3.15560e-08	5.81695e-09	-2.57390e-08	1.17431e-07	-4.42236e-08	7.32077e-08	-2.02320e-07	6.40188e-08	-1.38301e-07
21.357	1.09810e-07	-2.61378e-08	8.36726e-08	-1.24978e-07	2.34549e-08	-1.01523e-07	-1.48051e-07	1.25915e-08	-1.35459e-07	9.56802e-07	-6.73115e-08	8.89490e-07	5.39788e-07	-1.62916e-07	3.76872e-07	-3.36617e-08	6.20512e-09	-2.74566e-08	1.15955e-07	-4.36676e-08	7.22873e-08	-2.05263e-07	6.49502e-08	-1.40313e-07
21.381	1.07451e-07	-2.55762e-08	8.18749e-08	-1.26495e-07	2.37397e-08	-1.02755e-07	-1.49637e-07	1.27264e-08	-1.36910e-07	9.51091e-07	-6.69097e-08	8.84181e-07	5.36701e-07	-1.61984e-07	3.74717e-07	-3.57583e-08	6.59160e-09	-2.91667e-08	1.14485e-07	-4.31140e-08	7.13709e-08	-2.08191e-07	6.58768e-08	-1.42315e-07
21.406	1.05101e-07	-2.50169e-08	8.00842e-08	-1.28006e-07	2.40233e-08	-1.03983e-07	-1.51216e-07	1.28608e-08	-1.38356e-07	9.45395e-07	-6.65090e-08	8.78886e-07	5.33625e-07	-1.61056e-07	3.72569e-07	-3.78457e-08	6.97639e-09	-3.08694e-08	1.13021e-07	-4.25627e-08	7.04584e-08	-2.11105e-07	6.67987e-08	-1.44306e-07
21.430	1.02760e-07	-2.44597e-08	7.83006e-08	-1.29510e-07	2.43055e-08	-1.05204e-07	-1.52789e-07	1.29945e-08	-1.39794e-07	9.39715e-07	-6.61094e-08	8.73605e-07	5.30559e-07	-1.60130e-07	3.70429e-07	-3.99239e-08	7.35947e-09	-3.25644e-08	1.11564e-07	-4.20139e-08	6.95498e-08	-2.14003e-07	6.77158e-08	-1.46287e-07
21.455	1.00429e-07	-2.39047e-08	7.65240e-08	-1.31007e-07	2.45865e-08	-1.06421e-07	-1.54354e-07	1.31277e-08	-1.41227e-07	9.34050e-07	-6.57109e-08	8.68339e-07	5.27505e-07	-1.59209e-07	3.68296e-07	-4.19928e-08	7.74084e-09	-3.42519e-08	1.10113e-07	-4.14674e-08	6.86452e-08	-2.16886e-07	6.86280e-08	-1.48258e-07
21.479	9.81066e-08	-2.33520e-08	7.47546e-08	-1.32498e-07	2.48662e-08	-1.07631e-07	-1.55913e-07	1.32602e-08	-1.42653e-07	9.28402e-07	-6.53136e-08	8.63088e-07	5.24461e-07	-1.58290e-07	3.66172e-07	-4.40522e-08	8.12047e-09	-3.59317e-08	1.08668e-07	-4.09234e-08	6.77446e-08	-2.19754e-07	6.95355e-08	-1.50219e-07
21.504	9.57940e-08	-2.28015e-08	7.29925e-08	-1.33981e-07	2.51446e-08	-1.08836e-07	-1.57464e-07	1.33921e-08	-1.44072e-07	9.22770e-07	-6.49173e-08	8.57852e-07	5.21429e-07	-1.57375e-07	3.64054e-07	-4.61023e-08	8.49837e-09	-3.76039e-08	1.07230e-07	-4.03818e-08	6.68480e-08	-2.22607e-07	7.04381e-08	-1.52168e-07
21.529	9.34909e-08	-2.22533e-08	7.12376e-08	-1.35458e-07	2.54217e-08	-1.10036e-07	-1.59008e-07	1.35235e-08	-1.45485e-07	9.17154e-07	-6.45222e-08	8.52631e-07	5.18408e-07	-1.56463e-07	3.61945e-07	-4.81428e-08	8.87452e-09	-3.92683e-08	1.05798e-07	-3.98426e-08	6.59554e-08	-2.25444e-07	7.13358e-08	-1.54108e-07
21.553	9.11974e-08	-2.17074e-08	6.94900e-08	-1.36927e-07	2.56975e-08	-1.11230e-07	-1.60545e-07	1.36542e-08	-1.46891e-07	9.11554e-07	-6.41283e-08	8.47426e-07	5.15398e-07	-1.55554e-07	3.59843e-07	-5.01738e-08	9.24890e-09	-4.09249e-08	1.04373e-07	-3.93059e-08	6.50669e-08	-2.28265e-07	7.22287e-08	-1.56037e-07
21.578	8.89136e-08	-2.11638e-08	6.77498e-08	-1.38390e-07	2.59720e-08	-1.12418e-07	-1.62075e-07	1.37843e-08	-1.48290e-07	9.05972e-07	-6.37356e-08	8.42236e-07	5.12399e-07	-1.54649e-07	3.57750e-07	-5.21951e-08	9.62151e-09	-4.25736e-08	1.02954e-07	-3.87716e-08	6.41826e-08	-2.31072e-07	7.31166e-08	-1.57955e-07
21.602	8.66396e-08	-2.06225e-08	6.60170e-08	-1.39845e-07	2.62451e-08	-1.13600e-07	-1.63597e-07	1.39137e-08	-1.49683e-07	9.00406e-07	-6.33440e-08	8.37062e-07	5.09411e-07	-1.53748e-07	3.55664e-07	-5.42068e-08	9.99234e-09	-4.42144e-08	1.01542e-07	-3.82399e-08	6.33023e-08	-2.33862e-07	7.39996e-08	-1.59862e-07
21.627	8.43754e-08	-2.00836e-08	6.42918e-08	-1.41293e-07	2.65170e-08	-1.14776e-07	-1.65112e-07	1.40426e-08	-1.51069e-07	8.94857e-07	-6.29537e-08	8.31904e-07	5.06436e-07	-1.52849e-07	3.53586e-07	-5.62087e-08	1.03614e-08	-4.58473e-08	1.00137e-07	-3.77106e-08	6.24262e-08	-2.36637e-07	7.48777e-08	-1.61759e-07
21.651	8.21210e-08	-1.95470e-08	6.25740e-08	-1.42735e-07	2.67874e-08	-1.15947e-07	-1.66619e-07	1.41708e-08	-1.52449e-07	8.89326e-07	-6.25646e-08	8.26762e-07	5.03471e-07	-1.51955e-07	3.51516e-07	-5.82009e-08	1.07286e-08	-4.74723e-08	9.87381e-08	-3.71839e-08	6.15542e-08	-2.39396e-07	7.57507e-08	-1.63645e-07
21.676	7.98767e-08	-1.90128e-08	6.08639e-08	-1.44169e-07	2.70565e-08	-1.17112e-07	-1.68119e-07	1.42984e-08	-1.53821e-07	8.83812e-07	-6.21767e-08	8.21636e-07	5.00519e-07	-1.51064e-07	3.49455e-07	-6.01831e-08	1.10940e-08	-4.90891e-08	9.73461e-08	-3.66597e-08	6.06864e-08	-2.42140e-07	7.66188e-08	-1.65521e-07
21.701	7.76424e-08	-1.84810e-08	5.91614e-08	-1.45595e-07	2.73243e-08	-1.18271e-07	-1.69612e-07	1.44253e-08	-1.55187e-07	8.78316e-07	-6.17900e-08	8.16526e-07	4.97578e-07	-1.50176e-07	3.47402e-07	-6.21555e-08	1.14576e-08	-5.06979e-08	9.59608e-08	-3.61380e-08	5.98228e-08	-2.44867e-07	7.74819e-08	-1.67385e-07
21.725	7.54182e-08	-1.79515e-08	5.74666e-08	-1.47015e-07	2.75907e-08	-1.19424e-07	-1.71097e-07	1.45516e-08	-1.56545e-07	8.72838e-07	-6.14046e-08	8.11434e-07	4.94649e-07	-1.49292e-07	3.45357e-07	-6.41179e-08	1.18193e-08	-5.22986e-08	9.45823e-08	-3.56189e-08	5.89635e-08	-2.47579e-07	7.83399e-08	-1.69239e-07
21.750	7.32041e-08	-1.74245e-08	5.57796e-08	-1.48427e-07	2.78557e-08	-1.20571e-07	-1.72574e-07	1.46772e-08	-1.57897e-07	8.67378e-07	-6.10205e-08	8.06358e-07	4.91731e-07	-1.48412e-07	3.43320e-07	-6.60702e-08	1.21792e-08	-5.38910e-08	9.32107e-08	-3.51023e-08	5.81084e-08	-2.50274e-07	7.91928e-08	-1.71081e-07
21.774	7.10003e-08	-1.69000e-08	5.41003e-08	-1.49832e-07	2.81193e-08	-1.21712e-07	-1.74044e-07	1.48022e-08	-1.59242e-07	8.61936e-07	-6.06377e-08	8.01299e-07	4.88826e-07	-1.47535e-07	3.41292e-07	-6.80125e-08	1.25373e-08	-5.54753e-08	9.18459e-08	-3.45884e-08	5.72575e-08	-2.52954e-07	8.00407e-08	-1.72913e-07
21.799	6.88068e-08	-1.63779e-08	5.24290e-08	-1.51229e-07	2.83816e-08	-1.22847e-07	-1.75506e-07	1.49266e-08	-1.60580e-07	8.56513e-07	-6.02561e-08	7.96257e-07	4.85933e-07	-1.46662e-07	3.39272e-07	-6.99447e-08	1.28934e-08	-5.70512e-08	9.04880e-08	-3.40770e-08	5.64110e-08	-2.55617e-07	8.08834e-08	-1.74734e-07
21.823	6.66237e-08	-1.58582e-08	5.07655e-08	-1.52619e-07	2.86424e-08	-1.23976e-07	-1.76960e-07	1.50503e-08	-1.61910e-07	8.51108e-07	-5.98759e-08	7.91233e-07	4.83052e-07	-1.45792e-07	3.37260e-07	-7.18666e-08	1.32477e-08	-5.86189e-08	8.91370e-08	-3.35682e-08	5.55688e-08	-2.58264e-07	8.17211e-08	-1.76543e-07
21.848	6.44510e-08	-1.53411e-08	4.91099e-08	-1.54001e-07	2.89018e-08	-1.25099e-07	-1.78407e-07	1.51733e-08	-1.63234e-07	8.45723e-07	-5.94970e-08	7.86226e-07	4.80184e-07	-1.44926e-07	3.35257e-07	-7.37783e-08	1.36001e-08	-6.01782e-08	8.77930e-08	-3.30621e-08	5.47309e-08	-2.60895e-07	8.25536e-08	-1.78342e-07
21.873	6.22888e-08	-1.48264e-08	4.74624e-08	-1.55376e-07	2.91598e-08	-1.26216e-07	-1.79846e-07	1.52957e-08	-1.64550e-07	8.40356e-07	-5.91195e-08	7.81236e-07	4.77327e-07	-1.44064e-07	3.33263e-07	-7.56796e-08	1.39506e-08	-6.17290e-08	8.64560e-08	-3.25586e-08	5.38974e-08	-2.63510e-07	8.33809e-08	-1.80129e-07
21.897	6.01372e-08	-1.43143e-08	4.58229e-08	-1.56743e-07	2.94164e-08	-1.27327e-07	-1.81276e-07	1.54173e-08	-1.65859e-07	8.35008e-07	-5.87433e-08	7.76265e-07	4.74483e-07	-1.43206e-07	3.31277e-07	-7.75706e-08	1.42992e-08	-6.32714e-08	8.51260e-08	-3.20577e-08	5.30683e-08	-2.66108e-07	8.42031e-08	-1.81905e-07
21.922	5.79962e-08	-1.38046e-08	4.41916e-08	-1.58102e-07	2.96716e-08	-1.28431e-07	-1.82699e-07	1.55384e-08	-1.67161e-07	8.29680e-07	-5.83684e-08	7.71312e-07	4.71652e-07	-1.42351e-07	3.29300e-07	-7.94512e-08	1.46458e-08	-6.48053e-08	8.38031e-08	-3.15595e-08	5.22436e-08	-2.68690e-07	8.50201e-08	-1.83670e-07
21.946	5.58659e-08	-1.32976e-08	4.25683e-08	-1.59454e-07	2.99253e-08	-1.29529e-07	-1.84114e-07	1.56587e-08	-1.68455e-07	8.24372e-07	-5.79950e-08	7.66377e-07	4.68833e-07	-1.41500e-07	3.27332e-07	-8.13213e-08	1.49906e-08	-6.63307e-08	8.24872e-08	-3.10640e-08	5.14233e-08	-2.71255e-07	8.58318e-08	-1.85424e-07
21.971	5.37464e-08	-1.27931e-08	4.09533e-08	-1.60798e-07	3.01775e-08	-1.30621e-07	-1.85521e-07	1.57783e-08	-1.69743e-07	8.19083e-07	-5.76229e-08	7.61460e-07	4.66026e-07	-1.40653e-07	3.25373e-07	-8.31808e-08	1.53333e-08	-6.78475e-08	8.11785e-08	-3.05711e-08	5.06074e-08	-2.73804e-07	8.66383e-08	-1.87166e-07
21.996	5.16377e-08	-1.22911e-08	3.93465e-08	-1.62135e-07	3.04283e-08	-1.31707e-07	-1.86920e-07	1.58973e-08	-1.71022e-07	8.13814e-07	-5.72522e-08	7.56562e-07	4.63233e-07	-1.39810e-07	3.23422e-07	-8.50298e-08	1.56742e-08	-6.93556e-08	7.98770e-08	-3.00810e-08	4.97960e-08	-2.76336e-07	8.74395e-08	-1.88897e-07
22.020	4.95399e-08	-1.17918e-08	3.77480e-08	-1.63463e-07	3.06777e-08	-1.32786e-07	-1.88310e-07	1.60156e-08	-1.72295e-07	8.08565e-07	-5.68830e-08	7.51682e-07	4.60452e-07	-1.38971e-07	3.21481e-07	-8.68681e-08	1.60130e-08	-7.08551e-08	7.85827e-08	-2.95935e-08	4.89891e-08	-2.78852e-07	8.82355e-08	-1.90616e-07
22.045	4.74530e-08	-1.12951e-08	3.61579e-08	-1.64784e-07	3.09255e-08	-1.33859e-07	-1.89693e-07	1.61332e-08	-1.73560e-07	8.03337e-07	-5.65152e-08	7.46822e-07	4.57684e-07	-1.38135e-07	3.19548e-07	-8.86958e-08	1.63500e-08	-7.23458e-08	7.72956e-08	-2.91088e-08	4.81867e-08	-2.81351e-07	8.90262e-08	-1.92325e-07
22.069	4.53771e-08	-1.08010e-08	3.45762e-08	-1.66097e-07	3.11719e-08	-1.34925e-07	-1.91067e-07	1.62500e-08	-1.74817e-07	7.98129e-07	-5.61488e-08	7.41980e-07	4.54929e-07	-1.37304e-07	3.17625e-07	-9.05127e-08	1.66849e-08	-7.38278e-08	7.60157e-08	-2.86268e-08	4.73889e-08	-2.83833e-07	8.98115e-08	-1.94021e-07
22.094	4.33124e-08	-1.03095e-08	3.30029e-08	-1.67402e-07	3.14169e-08	-1.35985e-07	-1.92433e-07	1.63662e-08	-1.76067e-07	7.92942e-07	-5.57838e-08	7.37158e-07	4.52187e-07	-1.36476e-07	3.15710e-07	-9.23188e-08	1.70178e-08	-7.53010e-08	7.47432e-08	-2.81476e-08	4.65955e-08	-2.86298e-07	9.05915e-08	-1.95706e-07
22.118	4.12587e-08	-9.82068e-09	3.14380e-08	-1.68699e-07	3.16603e-08	-1.37039e-07	-1.93791e-07	1.64817e-08	-1.77309e-07	7.87775e-07	-5.54204e-08	7.32355e-07	4.49458e-07	-1.35653e-07	3.13805e-07	-9.41141e-08	1.73487e-08	-7.67653e-08	7.34779e-08	-2.76711e-08	4.58068e-08	-2.88746e-07	9.13662e-08	-1.97380e-07
22.143	3.92163e-08	-9.33452e-09	2.98818e-08	-1.69988e-07	3.19022e-08	-1.38086e-07	-1.95140e-07	1.65965e-08	-1.78544e-07	7.82630e-07	-5.50584e-08	7.27571e-07	4.46742e-07	-1.34833e-07	3.11909e-07	-9.58984e-08	1.76777e-08	-7.82208e-08	7.22201e-08	-2.71974e-08	4.50226e-08	-2.91177e-07	9.21355e-08	-1.99042e-07
22.168	3.71851e-08	-8.85105e-09	2.83341e-08	-1.71269e-07	3.21426e-08	-1.39127e-07	-1.96482e-07	1.67105e-08	-1.79771e-07	7.77505e-07	-5.46979e-08	7.22807e-07	4.44039e-07	-1.34017e-07	3.10022e-07	-9.76718e-08	1.80046e-08	-7.96673e-08	7.09696e-08	-2.67265e-08	4.42431e-08	-2.93591e-07	9.28994e-08	-2.00692e-07
22.192	3.51652e-08	-8.37026e-09	2.67950e-08	-1.72542e-07	3.23815e-08	-1.40161e-07	-1.97814e-07	1.68239e-08	-1.80990e-07	7.72402e-07	-5.43389e-08	7.18064e-07	4.41350e-07	-1.33206e-07	3.08144e-07	-9.94343e-08	1.83295e-08	-8.11048e-08	6.97265e-08	-2.62584e-08	4.34681e-08	-2.95989e-07	9.36580e-08	-2.02331e-07
22.217	3.31567e-08	-7.89219e-09	2.52645e-08	-1.73807e-07	3.26189e-08	-1.41188e-07	-1.99138e-07	1.69365e-08	-1.82202e-07	7.67321e-07	-5.39814e-08	7.13340e-07	4.38674e-07	-1.32398e-07	3.06276e-07	-1.01186e-07	1.86523e-08	-8.25333e-08	6.84909e-08	-2.57931e-08	4.26979e-08	-2.98369e-07	9.44111e-08	-2.03958e-07
22.241	3.11597e-08	-7.41683e-09	2.37428e-08	-1.75064e-07	3.28547e-08	-1.42209e-07	-2.00454e-07	1.70484e-08	-1.83406e-07	7.62261e-07	-5.36255e-08	7.08636e-07	4.36012e-07	-1.31595e-07	3.04417e-07	-1.02926e-07	1.89731e-08	-8.39528e-08	6.72628e-08	-2.53306e-08	4.19322e-08	-3.00731e-07	9.51587e-08	-2.05573e-07
22.266	2.91741e-08	-6.94422e-09	2.22299e-08	-1.76312e-07	3.30890e-08	-1.43223e-07	-2.01761e-07	1.71596e-08	-1.84602e-07	7.57224e-07	-5.32711e-08	7.03952e-07	4.33363e-07	-1.30795e-07	3.02568e-07	-1.04655e-07	1.92918e-08	-8.53632e-08	6.60422e-08	-2.48709e-08	4.11713e-08	-3.03077e-07	9.59009e-08	-2.07176e-07
22.290	2.72001e-08	-6.47435e-09	2.07258e-08	-1.77552e-07	3.33218e-08	-1.44231e-07	-2.03060e-07	1.72700e-08	-1.85790e-07	7.52208e-07	-5.29182e-08	6.99290e-07	4.30727e-07	-1.30000e-07	3.00728e-07	-1.06373e-07	1.96085e-08	-8.67644e-08	6.48291e-08	-2.44141e-08	4.04151e-08	-3.05405e-07	9.66376e-08	-2.08768e-07
22.315	2.52377e-08	-6.00725e-09	1.92305e-08	-1.78785e-07	3.35530e-08	-1.45232e-07	-2.04350e-07	1.73797e-08	-1.86970e-07	7.47214e-07	-5.25669e-08	6.94647e-07	4.28106e-07	-1.29208e-07	2.98897e-07	-1.08080e-07	1.99231e-08	-8.81565e-08	6.36236e-08	-2.39601e-08	3.96635e-08	-3.07716e-07	9.73689e-08	-2.10347e-07
22.340	2.32870e-08	-5.54292e-09	1.77440e-08	-1.80008e-07	3.37827e-08	-1.46226e-07	-2.05631e-07	1.74887e-08	-1.88143e-07	7.42243e-07	-5.22172e-08	6.90026e-07	4.25498e-07	-1.28421e-07	2.97077e-07	-1.09775e-07	2.02356e-08	-8.95394e-08	6.24257e-08	-2.35090e-08	3.89168e-08	-3.10010e-07	9.80946e-08	-2.11915e-07
22.364	2.13479e-08	-5.08138e-09	1.62666e-08	-1.81224e-07	3.40108e-08	-1.47213e-07	-2.06904e-07	1.75970e-08	-1.89307e-07	7.37294e-07	-5.18690e-08	6.85425e-07	4.22904e-07	-1.27638e-07	2.95265e-07	-1.11459e-07	2.05461e-08	-9.09130e-08	6.12355e-08	-2.30607e-08	3.81747e-08	-3.12286e-07	9.88148e-08	-2.13471e-07
22.389	1.94207e-08	-4.62265e-09	1.47981e-08	-1.82431e-07	3.42373e-08	-1.48193e-07	-2.08168e-07	1.77044e-08	-1.90464e-07	7.32368e-07	-5.15225e-08	6.80846e-07	4.20324e-07	-1.26860e-07	2.93464e-07	-1.13132e-07	2.08544e-08	-9.22773e-08	6.00529e-08	-2.26154e-08	3.74375e-08	-3.14544e-07	9.95295e-08	-2.15015e-07
22.413	1.75053e-08	-4.16673e-09	1.33386e-08	-1.83630e-07	3.44623e-08	-1.49167e-07	-2.09423e-07	1.78112e-08	-1.91612e-07	7.27465e-07	-5.11776e-08	6.76288e-07	4.17757e-07	-1.26085e-07	2.91672e-07	-1.14793e-07	2.11606e-08	-9.36323e-08	5.88779e-08	-2.21729e-08	3.67050e-08	-3.16785e-07	1.00239e-07	-2.16547e-07
22.438	1.56018e-08	-3.71364e-09	1.18882e-08	-1.84820e-07	3.46857e-08	-1.50134e-07	-2.10670e-07	1.79172e-08	-1.92752e-07	7.22585e-07	-5.08342e-08	6.71751e-07	4.15205e-07	-1.25315e-07	2.89890e-07	-1.16443e-07	2.14647e-08	-9.49780e-08	5.77107e-08	-2.17334e-08	3.59774e-08	-3.19009e-07	1.00942e-07	-2.18067e-07
22.462	1.37102e-08	-3.26340e-09	1.04468e-08	-1.86002e-07	3.49075e-08	-1.51094e-07	-2.11907e-07	1.80224e-08	-1.93885e-07	7.17728e-07	-5.04926e-08	6.67236e-07	4.12667e-07	-1.24549e-07	2.88118e-07	-1.18081e-07	2.17667e-08	-9.63142e-08	5.65513e-08	-2.12967e-08	3.52546e-08	-3.21215e-07	1.01640e-07	-2.19575e-07
22.487	1.18307e-08	-2.81601e-09	9.01464e-09	-1.87175e-07	3.51277e-08	-1.52047e-07	-2.13136e-07	1.81269e-08	-1.95009e-07	7.12895e-07	-5.01525e-08	6.62742e-07	4.10143e-07	-1.23787e-07	2.86356e-07	-1.19708e-07	2.20666e-08	-9.76410e-08	5.53996e-08	-2.08630e-08	3.45366e-08	-3.23403e-07	1.02332e-07	-2.21070e-07
22.512	9.96314e-09	-2.37149e-09	7.59164e-09	-1.88340e-07	3.53463e-08	-1.52993e-07	-2.14355e-07	1.82307e-08	-1.96125e-07	7.08085e-07	-4.98141e-08	6.58271e-07	4.07633e-07	-1.23029e-07	2.84603e-07	-1.21323e-07	2.23643e-08	-9.89583e-08	5.42557e-08	-2.04322e-08	3.38235e-08	-3.25573e-07	1.03019e-07	-2.22554e-07
22.536	8.10772e-09	-1.92985e-09	6.17787e-09	-1.89496e-07	3.55632e-08	-1.53933e-07	-2.15566e-07	1.83336e-08	-1.97232e-07	7.03299e-07	-4.94774e-08	6.53821e-07	4.05137e-07	-1.22276e-07	2.82861e-07	-1.22926e-07	2.26599e-08	-1.00266e-07	5.31196e-08	-2.00044e-08	3.31152e-08	-3.27725e-07	1.03700e-07	-2.24025e-07
22.561	6.26446e-09	-1.49111e-09	4.77335e-09	-1.90643e-07	3.57786e-08	-1.54865e-07	-2.16768e-07	1.84358e-08	-1.98332e-07	6.98536e-07	-4.91424e-08	6.49394e-07	4.02656e-07	-1.21527e-07	2.81129e-07	-1.24518e-07	2.29533e-08	-1.01564e-07	5.19914e-08	-1.95795e-08	3.24119e-08	-3.29860e-07	1.04376e-07	-2.25484e-07
22.585	4.43342e-09	-1.05527e-09	3.37814e-09	-1.91782e-07	3.59924e-08	-1.55790e-07	-2.17960e-07	1.85373e-08	-1.99423e-07	6.93797e-07	-4.88090e-08	6.44988e-07	4.00189e-07	-1.20783e-07	2.79406e-07	-1.26098e-07	2.32445e-08	-1.02853e-07	5.08711e-08	-1.91576e-08	3.17135e-08	-3.31977e-07	1.05045e-07	-2.26931e-07
22.610	2.61463e-09	-6.22351e-10	1.99228e-09	-1.92913e-07	3.62045e-08	-1.56708e-07	-2.19144e-07	1.86379e-08	-2.00506e-07	6.89083e-07	-4.84773e-08	6.40606e-07	3.97737e-07	-1.20043e-07	2.77694e-07	-1.27666e-07	2.35336e-08	-1.04132e-07	4.97586e-08	-1.87387e-08	3.10200e-08	-3.34076e-07	1.05710e-07	-2.28366e-07
22.634	8.08153e-10	-1.92362e-10	6.15791e-10	-1.94034e-07	3.64150e-08	-1.57619e-07	-2.20319e-07	1.87378e-08	-2.01581e-07	6.84393e-07	-4.81474e-08	6.36246e-07	3.95299e-07	-1.19307e-07	2.75992e-07	-1.29222e-07	2.38205e-08	-1.05402e-07	4.86541e-08	-1.83227e-08	3.03314e-08	-3.36156e-07	1.06368e-07	-2.29788e-07
22.659	-9.85960e-10	2.34685e-10	-7.51275e-10	-1.95147e-07	3.66239e-08	-1.58523e-07	-2.21484e-07	1.88370e-08	-2.02647e-07	6.79727e-07	-4.78192e-08	6.31908e-07	3.92876e-07	-1.18575e-07	2.74300e-07	-1.30767e-07	2.41052e-08	-1.06661e-07	4.75576e-08	-1.79098e-08	2.96478e-08	-3.38219e-07	1.07021e-07	-2.31198e-07
22.684	-2.76766e-09	6.58777e-10	-2.10888e-09	-1.96251e-07	3.68311e-08	-1.59420e-07	-2.22640e-07	1.89353e-08	-2.03705e-07	6.75086e-07	-4.74927e-08	6.27593e-07	3.90467e-07	-1.17848e-07	2.72618e-07	-1.32299e-07	2.43877e-08	-1.07911e-07	4.64690e-08	-1.74998e-08	2.89692e-08	-3.40264e-07	1.07668e-07	-2.32596e-07
22.708	-4.53690e-09	1.07990e-09	-3.45699e-09	-1.97347e-07	3.70367e-08	-1.60310e-07	-2.23787e-07	1.90328e-08	-2.04754e-07	6.70470e-07	-4.71679e-08	6.23302e-07	3.88073e-07	-1.17126e-07	2.70947e-07	-1.33820e-07	2.46680e-08	-1.09152e-07	4.53885e-08	-1.70929e-08	2.82956e-08	-3.42290e-07	1.08309e-07	-2.33981e-07
22.733	-6.29362e-09	1.49805e-09	-4.79557e-09	-1.98433e-07	3.72406e-08	-1.61193e-07	-2.24925e-07	1.91296e-08	-2.05795e-07	6.65878e-07	-4.68449e-08	6.19033e-07	3.85694e-07	-1.16408e-07	2.69286e-07	-1.35328e-07	2.49461e-08	-1.10382e-07	4.43159e-08	-1.66890e-08	2.76269e-08	-3.44299e-07	1.08944e-07	-2.35354e-07
22.757	-8.03779e-09	1.91321e-09	-6.12458e-09	-1.99511e-07	3.74428e-08	-1.62068e-07	-2.26053e-07	1.92256e-08	-2.06828e-07	6.61312e-07	-4.65236e-08	6.14788e-07	3.83330e-07	-1.15694e-07	2.67635e-07	-1.36825e-07	2.52219e-08	-1.11603e-07	4.32515e-08	-1.62881e-08	2.69633e-08	-3.46289e-07	1.09574e-07	-2.36715e-07
22.782	-9.76935e-09	2.32537e-09	-7.44398e-09	-2.00580e-07	3.76434e-08	-1.62936e-07	-2.27172e-07	1.93208e-08	-2.07852e-07	6.56770e-07	-4.62041e-08	6.10566e-07	3.80980e-07	-1.14985e-07	2.65995e-07	-1.38309e-07	2.54956e-08	-1.12814e-07	4.21951e-08	-1.58903e-08	2.63048e-08	-3.48261e-07	1.10198e-07	-2.38063e-07
22.807	-1.14883e-08	2.73451e-09	-8.75374e-09	-2.01640e-07	3.78423e-08	-1.63797e-07	-2.28282e-07	1.94151e-08	-2.08867e-07	6.52255e-07	-4.58864e-08	6.06368e-07	3.78646e-07	-1.14281e-07	2.64365e-07	-1.39782e-07	2.57670e-08	-1.14015e-07	4.11468e-08	-1.54955e-08	2.56513e-08	-3.50215e-07	1.10816e-07	-2.39398e-07
22.831	-1.31945e-08	3.14063e-09	-1.00538e-08	-2.02691e-07	3.80396e-08	-1.64651e-07	-2.29383e-07	1.95087e-08	-2.09874e-07	6.47764e-07	-4.55705e-08	6.02193e-07	3.76326e-07	-1.13581e-07	2.62746e-07	-1.41242e-07	2.60362e-08	-1.15206e-07	4.01066e-08	-1.51038e-08	2.50028e-08	-3.52150e-07	1.11429e-07	-2.40721e-07
22.856	-1.48879e-08	3.54372e-09	-1.13442e-08	-2.03733e-07	3.82351e-08	-1.65498e-07	-2.30474e-07	1.96015e-08	-2.10872e-07	6.43299e-07	-4.52564e-08	5.98043e-07	3.74022e-07	-1.12885e-07	2.61137e-07	-1.42690e-07	2.63031e-08	-1.16387e-07	3.90746e-08	-1.47151e-08	2.43595e-08	-3.54067e-07	1.12035e-07	-2.42032e-07
22.880	-1.65686e-08	3.94376e-09	-1.26248e-08	-2.04766e-07	3.84290e-08	-1.66337e-07	-2.31555e-07	1.96935e-08	-2.11862e-07	6.38860e-07	-4.49441e-08	5.93916e-07	3.71733e-07	-1.12194e-07	2.59538e-07	-1.44126e-07	2.65677e-08	-1.17558e-07	3.80508e-08	-1.43296e-08	2.37212e-08	-3.55965e-07	1.12636e-07	-2.43329e-07
22.905	-1.82364e-08	4.34074e-09	-1.38956e-08	-2.05790e-07	3.86212e-08	-1.67169e-07	-2.32627e-07	1.97847e-08	-2.12843e-07	6.34447e-07	-4.46337e-08	5.89813e-07	3.69459e-07	-1.11508e-07	2.57951e-07	-1.45549e-07	2.68301e-08	-1.18719e-07	3.70351e-08	-1.39471e-08	2.30880e-08	-3.57845e-07	1.13231e-07	-2.44614e-07
22.929	-1.98913e-08	4.73466e-09	-1.51566e-08	-2.06805e-07	3.88117e-08	-1.67993e-07	-2.33690e-07	1.98751e-08	-2.13815e-07	6.30059e-07	-4.43250e-08	5.85734e-07	3.67200e-07	-1.10826e-07	2.56374e-07	-1.46960e-07	2.70903e-08	-1.19870e-07	3.60277e-08	-1.35677e-08	2.24600e-08	-3.59707e-07	1.13820e-07	-2.45887e-07
22.954	-2.15333e-08	5.12550e-09	-1.64078e-08	-2.07811e-07	3.90004e-08	-1.68810e-07	-2.34743e-07	1.99646e-08	-2.14778e-07	6.25698e-07	-4.40182e-08	5.81680e-07	3.64956e-07	-1.10149e-07	2.54807e-07	-1.48359e-07	2.73481e-08	-1.21011e-07	3.50285e-08	-1.31914e-08	2.18371e-08	-3.61550e-07	1.14403e-07	-2.47147e-07
22.979	-2.31623e-08	5.51326e-09	-1.76491e-08	-2.08807e-07	3.91875e-08	-1.69620e-07	-2.35786e-07	2.00534e-08	-2.15733e-07	6.21364e-07	-4.37133e-08	5.77650e-07	3.62728e-07	-1.09477e-07	2.53252e-07	-1.49746e-07	2.76037e-08	-1.22142e-07	3.40376e-08	-1.28183e-08	2.12193e-08	-3.63374e-07	1.14980e-07	-2.48394e-07
23.003	-2.47784e-08	5.89791e-09	-1.88804e-08	-2.09795e-07	3.93728e-08	-1.70422e-07	-2.36820e-07	2.01413e-08	-2.16679e-07	6.17055e-07	-4.34102e-08	5.73645e-07	3.60515e-07	-1.08809e-07	2.51707e-07	-1.51120e-07	2.78570e-08	-1.23263e-07	3.30550e-08	-1.24482e-08	2.06068e-08	-3.65180e-07	1.15552e-07	-2.49628e-07
23.028	-2.63813e-08	6.27945e-09	-2.01018e-08	-2.10773e-07	3.95565e-08	-1.71217e-07	-2.37844e-07	2.02284e-08	-2.17616e-07	6.12774e-07	-4.31089e-08	5.69665e-07	3.58318e-07	-1.08146e-07	2.50173e-07	-1.52481e-07	2.81080e-08	-1.24373e-07	3.20806e-08	-1.20813e-08	1.99993e-08	-3.66967e-07	1.16117e-07	-2.50850e-07
23.052	-2.79712e-08	6.65788e-09	-2.13133e-08	-2.11743e-07	3.97384e-08	-1.72004e-07	-2.38859e-07	2.03147e-08	-2.18544e-07	6.08518e-07	-4.28096e-08	5.65709e-07	3.56136e-07	-1.07487e-07	2.48649e-07	-1.53831e-07	2.83567e-08	-1.25474e-07	3.11146e-08	-1.17175e-08	1.93971e-08	-3.68736e-07	1.16677e-07	-2.52059e-07
23.077	-2.95479e-08	7.03318e-09	-2.25147e-08	-2.12703e-07	3.99186e-08	-1.72784e-07	-2.39864e-07	2.04001e-08	-2.19464e-07	6.04290e-07	-4.25121e-08	5.61778e-07	3.53970e-07	-1.06833e-07	2.47137e-07	-1.55167e-07	2.86031e-08	-1.26564e-07	3.01570e-08	-1.13568e-08	1.88001e-08	-3.70486e-07	1.17231e-07	-2.53255e-07
23.101	-3.11114e-08	7.40534e-09	-2.37060e-08	-2.13654e-07	4.00970e-08	-1.73557e-07	-2.40859e-07	2.04848e-08	-2.20374e-07	6.00089e-07	-4.22166e-08	5.57872e-07	3.51819e-07	-1.06184e-07	2.45635e-07	-1.56491e-07	2.88472e-08	-1.27644e-07	2.92077e-08	-1.09993e-08	1.82083e-08	-3.72217e-07	1.17778e-07	-2.54438e-07
23.126	-3.26617e-08	7.77435e-09	-2.48873e-08	-2.14595e-07	4.02737e-08	-1.74322e-07	-2.41845e-07	2.05686e-08	-2.21276e-07	5.95915e-07	-4.19229e-08	5.53992e-07	3.49685e-07	-1.05540e-07	2.44145e-07	-1.57803e-07	2.90889e-08	-1.28714e-07	2.82667e-08	-1.06450e-08	1.76217e-08	-3.73929e-07	1.18320e-07	-2.55609e-07
23.151	-3.41987e-08	8.14020e-09	-2.60585e-08	-2.15528e-07	4.04487e-08	-1.75079e-07	-2.42820e-07	2.06516e-08	-2.22169e-07	5.91768e-07	-4.16312e-08	5.50137e-07	3.47565e-07	-1.04900e-07	2.42665e-07	-1.59102e-07	2.93284e-08	-1.29773e-07	2.73342e-08	-1.02938e-08	1.70404e-08	-3.75622e-07	1.18856e-07	-2.56766e-07
23.175	-3.57224e-08	8.50289e-09	-2.72195e-08	-2.16451e-07	4.06219e-08	-1.75829e-07	-2.43786e-07	2.07337e-08	-2.23052e-07	5.87648e-07	-4.13414e-08	5.46307e-07	3.45462e-07	-1.04265e-07	2.41197e-07	-1.60388e-07	2.95655e-08	-1.30822e-07	2.64102e-08	-9.94584e-09	1.64643e-08	-3.77297e-07	1.19386e-07	-2.57911e-07
23.200	-3.72328e-08	8.86240e-09	-2.83704e-08	-2.17364e-07	4.07934e-08	-1.76571e-07	-2.44742e-07	2.08150e-08	-2.23927e-07	5.83556e-07	-4.10535e-08	5.42503e-07	3.43374e-07	-1.03635e-07	2.39739e-07	-1.61661e-07	2.98002e-08	-1.31861e-07	2.54945e-08	-9.60102e-09	1.58935e-08	-3.78953e-07	1.19910e-07	-2.59043e-07
23.224	-3.87298e-08	9.21873e-09	-2.95111e-08	-2.18268e-07	4.09631e-08	-1.77305e-07	-2.45688e-07	2.08955e-08	-2.24793e-07	5.79491e-07	-4.07675e-08	5.38724e-07	3.41302e-07	-1.03010e-07	2.38293e-07	-1.62922e-07	3.00327e-08	-1.32890e-07	2.45874e-08	-9.25938e-09	1.53280e-08	-3.80589e-07	1.20428e-07	-2.60162e-07
23.249	-4.02134e-08	9.57186e-09	-3.06415e-08	-2.19163e-07	4.11310e-08	-1.78032e-07	-2.46625e-07	2.09751e-08	-2.25649e-07	5.75455e-07	-4.04835e-08	5.34971e-07	3.39247e-07	-1.02389e-07	2.36857e-07	-1.64170e-07	3.02627e-08	-1.33908e-07	2.36887e-08	-8.92095e-09	1.47677e-08	-3.82207e-07	1.20940e-07	-2.61268e-07
23.273	-4.16835e-08	9.92178e-09	-3.17617e-08	-2.20049e-07	4.12972e-08	-1.78752e-07	-2.47551e-07	2.10539e-08	-2.26497e-07	5.71446e-07	-4.02015e-08	5.31244e-07	3.37207e-07	-1.01774e-07	2.35433e-07	-1.65406e-07	3.04905e-08	-1.34915e-07	2.27985e-08	-8.58571e-09	1.42128e-08	-3.83806e-07	1.21446e-07	-2.62361e-07
23.298	-4.31401e-08	1.02685e-08	-3.28716e-08	-2.20925e-07	4.14616e-08	-1.79463e-07	-2.48467e-07	2.11319e-08	-2.27336e-07	5.67464e-07	-3.99214e-08	5.27543e-07	3.35183e-07	-1.01163e-07	2.34020e-07	-1.66628e-07	3.07158e-08	-1.35912e-07	2.19168e-08	-8.25368e-09	1.36631e-08	-3.85386e-07	1.21945e-07	-2.63441e-07
23.323	-4.45832e-08	1.06120e-08	-3.39712e-08	-2.21792e-07	4.16243e-08	-1.80167e-07	-2.49374e-07	2.12090e-08	-2.28165e-07	5.63511e-07	-3.96433e-08	5.23868e-07	3.33175e-07	-1.00557e-07	2.32618e-07	-1.67838e-07	3.09388e-08	-1.36899e-07	2.10437e-08	-7.92486e-09	1.31188e-08	-3.86947e-07	1.22439e-07	-2.64507e-07
23.347	-4.60127e-08	1.09523e-08	-3.50605e-08	-2.22649e-07	4.17852e-08	-1.80864e-07	-2.50270e-07	2.12852e-08	-2.28985e-07	5.59587e-07	-3.93672e-08	5.20219e-07	3.31183e-07	-9.99558e-08	2.31227e-07	-1.69035e-07	3.11594e-08	-1.37875e-07	2.01791e-08	-7.59927e-09	1.25798e-08	-3.88488e-07	1.22927e-07	-2.65561e-07
23.372	-4.74286e-08	1.12893e-08	-3.61394e-08	-2.23496e-07	4.19442e-08	-1.81552e-07	-2.51157e-07	2.13606e-08	-2.29796e-07	5.55690e-07	-3.90931e-08	5.16597e-07	3.29208e-07	-9.93596e-08	2.29848e-07	-1.70219e-07	3.13777e-08	-1.38841e-07	1.93231e-08	-7.27690e-09	1.20462e-08	-3.90011e-07	1.23409e-07	-2.66602e-07
23.396	-4.88309e-08	1.16231e-08	-3.72079e-08	-2.24335e-07	4.21015e-08	-1.82233e-07	-2.52033e-07	2.14351e-08	-2.30598e-07	5.51822e-07	-3.88210e-08	5.13001e-07	3.27248e-07	-9.87682e-08	2.28480e-07	-1.71390e-07	3.15936e-08	-1.39796e-07	1.84756e-08	-6.95776e-09	1.15179e-08	-3.91514e-07	1.23885e-07	-2.67630e-07
23.421	-5.02195e-08	1.19536e-08	-3.82659e-08	-2.25163e-07	4.22571e-08	-1.82906e-07	-2.52900e-07	2.15088e-08	-2.31391e-07	5.47982e-07	-3.85508e-08	5.09432e-07	3.25305e-07	-9.81817e-08	2.27123e-07	-1.72548e-07	3.18070e-08	-1.40741e-07	1.76368e-08	-6.64187e-09	1.09949e-08	-3.92999e-07	1.24354e-07	-2.68644e-07
23.446	-5.15944e-08	1.22809e-08	-3.93136e-08	-2.25982e-07	4.24108e-08	-1.83572e-07	-2.53756e-07	2.15817e-08	-2.32175e-07	5.44171e-07	-3.82827e-08	5.05889e-07	3.23378e-07	-9.76002e-08	2.25778e-07	-1.73693e-07	3.20181e-08	-1.41675e-07	1.68066e-08	-6.32922e-09	1.04774e-08	-3.94464e-07	1.24818e-07	-2.69646e-07
23.470	-5.29556e-08	1.26048e-08	-4.03508e-08	-2.26792e-07	4.25627e-08	-1.84229e-07	-2.54602e-07	2.16536e-08	-2.32949e-07	5.40389e-07	-3.80167e-08	5.02373e-07	3.21468e-07	-9.70235e-08	2.24444e-07	-1.74825e-07	3.22268e-08	-1.42598e-07	1.59850e-08	-6.01982e-09	9.96521e-09	-3.95910e-07	1.25275e-07	-2.70634e-07
23.495	-5.43030e-08	1.29256e-08	-4.13774e-08	-2.27592e-07	4.27128e-08	-1.84879e-07	-2.55439e-07	2.17248e-08	-2.33714e-07	5.36636e-07	-3.77526e-08	4.98883e-07	3.19574e-07	-9.64518e-08	2.23122e-07	-1.75944e-07	3.24331e-08	-1.43511e-07	1.51721e-08	-5.71368e-09	9.45842e-09	-3.97337e-07	1.25727e-07	-2.71610e-07
23.519	-5.56366e-08	1.32430e-08	-4.23936e-08	-2.28382e-07	4.28611e-08	-1.85521e-07	-2.56265e-07	2.17950e-08	-2.34470e-07	5.32912e-07	-3.74906e-08	4.95421e-07	3.17696e-07	-9.58851e-08	2.21811e-07	-1.77050e-07	3.26370e-08	-1.44413e-07	1.43678e-08	-5.41080e-09	8.95704e-09	-3.98744e-07	1.26172e-07	-2.72572e-07
23.544	-5.69563e-08	1.35571e-08	-4.33992e-08	-2.29163e-07	4.30076e-08	-1.86155e-07	-2.57080e-07	2.18644e-08	-2.35216e-07	5.29216e-07	-3.72306e-08	4.91986e-07	3.15834e-07	-9.53233e-08	2.20511e-07	-1.78143e-07	3.28385e-08	-1.45305e-07	1.35722e-08	-5.11119e-09	8.46106e-09	-4.00132e-07	1.26611e-07	-2.73521e-07
23.568	-5.82622e-08	1.38680e-08	-4.43943e-08	-2.29934e-07	4.31523e-08	-1.86781e-07	-2.57886e-07	2.19329e-08	-2.35953e-07	5.25550e-07	-3.69727e-08	4.88577e-07	3.13990e-07	-9.47665e-08	2.19223e-07	-1.79223e-07	3.30376e-08	-1.46186e-07	1.27854e-08	-4.81485e-09	7.97051e-09	-4.01501e-07	1.27045e-07	-2.74456e-07
23.593	-5.95542e-08	1.41755e-08	-4.53787e-08	-2.30695e-07	4.32952e-08	-1.87400e-07	-2.58681e-07	2.20006e-08	-2.36681e-07	5.21913e-07	-3.67169e-08	4.85196e-07	3.12161e-07	-9.42147e-08	2.17947e-07	-1.80290e-07	3.32342e-08	-1.47056e-07	1.20072e-08	-4.52179e-09	7.48538e-09	-4.02850e-07	1.27472e-07	-2.75379e-07
23.618	-6.08323e-08	1.44797e-08	-4.63526e-08	-2.31447e-07	4.34363e-08	-1.88010e-07	-2.59467e-07	2.20673e-08	-2.37399e-07	5.18306e-07	-3.64631e-08	4.81843e-07	3.10349e-07	-9.36679e-08	2.16682e-07	-1.81344e-07	3.34285e-08	-1.47915e-07	1.12377e-08	-4.23202e-09	7.00569e-09	-4.04181e-07	1.27893e-07	-2.76288e-07
23.642	-6.20964e-08	1.47806e-08	-4.73158e-08	-2.32189e-07	4.35755e-08	-1.88613e-07	-2.60242e-07	2.21332e-08	-2.38108e-07	5.14728e-07	-3.62114e-08	4.78516e-07	3.08554e-07	-9.31261e-08	2.15428e-07	-1.82384e-07	3.36203e-08	-1.48764e-07	1.04770e-08	-3.94554e-09	6.53144e-09	-4.05491e-07	1.28307e-07	-2.77184e-07
23.667	-6.33465e-08	1.50782e-08	-4.82684e-08	-2.32921e-07	4.37130e-08	-1.89208e-07	-2.61006e-07	2.21983e-08	-2.38808e-07	5.11179e-07	-3.59617e-08	4.75218e-07	3.06776e-07	-9.25893e-08	2.14186e-07	-1.83412e-07	3.38096e-08	-1.49602e-07	9.72500e-09	-3.66235e-09	6.06265e-09	-4.06783e-07	1.28716e-07	-2.78067e-07
23.691	-6.45827e-08	1.53724e-08	-4.92103e-08	-2.33643e-07	4.38485e-08	-1.89795e-07	-2.61761e-07	2.22624e-08	-2.39498e-07	5.07661e-07	-3.57142e-08	4.71946e-07	3.05014e-07	-9.20575e-08	2.12956e-07	-1.84426e-07	3.39966e-08	-1.50429e-07	8.98178e-09	-3.38246e-09	5.59932e-09	-4.08055e-07	1.29118e-07	-2.78936e-07
23.716	-6.58047e-08	1.56633e-08	-5.01414e-08	-2.34356e-07	4.39823e-08	-1.90374e-07	-2.62505e-07	2.23257e-08	-2.40179e-07	5.04172e-07	-3.54687e-08	4.68703e-07	3.03269e-07	-9.15308e-08	2.11738e-07	-1.85427e-07	3.41811e-08	-1.51246e-07	8.24733e-09	-3.10587e-09	5.14146e-09	-4.09307e-07	1.29515e-07	-2.79793e-07
23.740	-6.70127e-08	1.59508e-08	-5.10619e-08	-2.35059e-07	4.41142e-08	-1.90945e-07	-2.63238e-07	2.23881e-08	-2.40850e-07	5.00713e-07	-3.52254e-08	4.65487e-07	3.01540e-07	-9.10092e-08	2.10531e-07	-1.86414e-07	3.43631e-08	-1.52051e-07	7.52167e-09	-2.83260e-09	4.68908e-09	-4.10540e-07	1.29905e-07	-2.80635e-07
23.765	-6.82067e-08	1.62350e-08	-5.19717e-08	-2.35752e-07	4.42443e-08	-1.91508e-07	-2.63962e-07	2.24497e-08	-2.41512e-07	4.97283e-07	-3.49841e-08	4.62299e-07	2.99829e-07	-9.04926e-08	2.09336e-07	-1.87389e-07	3.45427e-08	-1.52846e-07	6.80481e-09	-2.56263e-09	4.24218e-09	-4.11754e-07	1.30289e-07	-2.81465e-07
23.790	-6.93865e-08	1.65158e-08	-5.28706e-08	-2.36436e-07	4.43726e-08	-1.92063e-07	-2.64675e-07	2.25103e-08	-2.42165e-07	4.93884e-07	-3.47450e-08	4.59139e-07	2.98134e-07	-8.99811e-08	2.08153e-07	-1.88350e-07	3.47199e-08	-1.53630e-07	6.09676e-09	-2.29599e-09	3.80077e-09	-4.12948e-07	1.30667e-07	-2.82281e-07
23.814	-7.05521e-08	1.67933e-08	-5.37588e-08	-2.37109e-07	4.44990e-08	-1.92610e-07	-2.65378e-07	2.25701e-08	-2.42808e-07	4.90515e-07	-3.45080e-08	4.56007e-07	2.96456e-07	-8.94747e-08	2.06981e-07	-1.89297e-07	3.48946e-08	-1.54403e-07	5.39753e-09	-2.03266e-09	3.36487e-09	-4.14123e-07	1.31038e-07	-2.83084e-07
23.839	-7.17036e-08	1.70674e-08	-5.46362e-08	-2.37773e-07	4.46236e-08	-1.93149e-07	-2.66070e-07	2.26289e-08	-2.43441e-07	4.87177e-07	-3.42731e-08	4.52904e-07	2.94795e-07	-8.89733e-08	2.05822e-07	-1.90232e-07	3.50669e-08	-1.55165e-07	4.70713e-09	-1.77266e-09	2.93446e-09	-4.15278e-07	1.31404e-07	-2.83874e-07
23.863	-7.28409e-08	1.73381e-08	-5.55028e-08	-2.38427e-07	4.47463e-08	-1.93681e-07	-2.66752e-07	2.26869e-08	-2.44065e-07	4.83868e-07	-3.40404e-08	4.49828e-07	2.93151e-07	-8.84771e-08	2.04674e-07	-1.91153e-07	3.52367e-08	-1.55916e-07	4.02557e-09	-1.51599e-09	2.50958e-09	-4.16413e-07	1.31763e-07	-2.84650e-07
23.888	-7.39640e-08	1.76054e-08	-5.63586e-08	-2.39071e-07	4.48671e-08	-1.94204e-07	-2.67423e-07	2.27440e-08	-2.44679e-07	4.80590e-07	-3.38098e-08	4.46781e-07	2.91524e-07	-8.79860e-08	2.03538e-07	-1.92061e-07	3.54040e-08	-1.56657e-07	3.35286e-09	-1.26266e-09	2.09021e-09	-4.17529e-07	1.32116e-07	-2.85413e-07
23.912	-7.50728e-08	1.78693e-08	-5.72035e-08	-2.39705e-07	4.49862e-08	-1.94719e-07	-2.68084e-07	2.28003e-08	-2.45284e-07	4.77343e-07	-3.35813e-08	4.43762e-07	2.89914e-07	-8.75000e-08	2.02413e-07	-1.92955e-07	3.55688e-08	-1.57386e-07	2.68902e-09	-1.01266e-09	1.67636e-09	-4.18626e-07	1.32463e-07	-2.86162e-07
23.937	-7.61674e-08	1.81299e-08	-5.80375e-08	-2.40329e-07	4.51033e-08	-1.95226e-07	-2.68735e-07	2.28556e-08	-2.45879e-07	4.74126e-07	-3.33550e-08	4.40771e-07	2.88320e-07	-8.70192e-08	2.01301e-07	-1.93836e-07	3.57312e-08	-1.58105e-07	2.03406e-09	-7.66007e-10	1.26805e-09	-4.19702e-07	1.32804e-07	-2.86898e-07
23.962	-7.72477e-08	1.83870e-08	-5.88607e-08	-2.40944e-07	4.52186e-08	-1.95725e-07	-2.69375e-07	2.29100e-08	-2.46465e-07	4.70940e-07	-3.31309e-08	4.37809e-07	2.86744e-07	-8.65435e-08	2.00201e-07	-1.94704e-07	3.58912e-08	-1.58812e-07	1.38797e-09	-5.22698e-10	8.65273e-10	-4.20760e-07	1.33139e-07	-2.87621e-07
23.986	-7.83136e-08	1.86407e-08	-5.96729e-08	-2.41548e-07	4.53321e-08	-1.96216e-07	-2.70005e-07	2.29636e-08	-2.47041e-07	4.67784e-07	-3.29089e-08	4.34875e-07	2.85185e-07	-8.60729e-08	1.99112e-07	-1.95558e-07	3.60486e-08	-1.59509e-07	7.50778e-10	-2.82736e-10	4.68041e-10	-4.21797e-07	1.33467e-07	-2.88330e-07
24.011	-7.93653e-08	1.88911e-08	-6.04742e-08	-2.42143e-07	4.54436e-08	-1.96699e-07	-2.70624e-07	2.30162e-08	-2.47608e-07	4.64660e-07	-3.26890e-08	4.31971e-07	2.83643e-07	-8.56075e-08	1.98036e-07	-1.96398e-07	3.62036e-08	-1.60195e-07	1.22485e-10	-4.61269e-11	7.63585e-11	-4.22815e-07	1.33789e-07	-2.89026e-07
24.035	-8.04026e-08	1.91380e-08	-6.12646e-08	-2.42727e-07	4.55534e-08	-1.97174e-07	-2.71232e-07	2.30680e-08	-2.48164e-07	4.61566e-07	-3.24714e-08	4.29094e-07	2.82118e-07	-8.51473e-08	1.96971e-07	-1.97226e-07	3.63561e-08	-1.60870e-07	-4.96897e-10	1.87127e-10	-3.09770e-10	-4.23813e-07	1.34105e-07	-2.89709e-07
24.060	-8.14255e-08	1.93815e-08	-6.20441e-08	-2.43302e-07	4.56612e-08	-1.97641e-07	-2.71830e-07	2.31189e-08	-2.48712e-07	4.58503e-07	-3.22559e-08	4.26247e-07	2.80611e-07	-8.46923e-08	1.95918e-07	-1.98039e-07	3.65061e-08	-1.61533e-07	-1.10736e-09	4.17023e-10	-6.90340e-10	-4.24792e-07	1.34414e-07	-2.90378e-07
24.084	-8.24341e-08	1.96215e-08	-6.28126e-08	-2.43867e-07	4.57672e-08	-1.98100e-07	-2.72418e-07	2.31688e-08	-2.49249e-07	4.55471e-07	-3.20426e-08	4.23429e-07	2.79120e-07	-8.42424e-08	1.94878e-07	-1.98840e-07	3.66536e-08	-1.62186e-07	-1.70890e-09	6.43557e-10	-1.06534e-09	-4.25751e-07	1.34718e-07	-2.91033e-07
24.109	-8.34283e-08	1.98582e-08	-6.35701e-08	-2.44421e-07	4.58713e-08	-1.98550e-07	-2.72995e-07	2.32179e-08	-2.49777e-07	4.52471e-07	-3.18316e-08	4.20639e-07	2.77647e-07	-8.37978e-08	1.93849e-07	-1.99626e-07	3.67986e-08	-1.62828e-07	-2.30151e-09	8.66728e-10	-1.43478e-09	-4.26690e-07	1.35015e-07	-2.91675e-07
24.134	-8.44080e-08	2.00914e-08	-6.43166e-08	-2.44966e-07	4.59735e-08	-1.98993e-07	-2.73561e-07	2.32661e-08	-2.50295e-07	4.49501e-07	-3.16227e-08	4.17879e-07	2.76191e-07	-8.33583e-08	1.92832e-07	-2.00400e-07	3.69412e-08	-1.63459e-07	-2.88517e-09	1.08653e-09	-1.79864e-09	-4.27610e-07	1.35306e-07	-2.92304e-07
24.158	-8.53733e-08	2.03211e-08	-6.50521e-08	-2.45501e-07	4.60739e-08	-1.99427e-07	-2.74117e-07	2.33134e-08	-2.50804e-07	4.46563e-07	-3.14160e-08	4.15147e-07	2.74752e-07	-8.29241e-08	1.91828e-07	-2.01159e-07	3.70812e-08	-1.64078e-07	-3.45989e-09	1.30296e-09	-2.15693e-09	-4.28510e-07	1.35591e-07	-2.92919e-07
24.183	-8.63241e-08	2.05474e-08	-6.57767e-08	-2.46026e-07	4.61724e-08	-1.99853e-07	-2.74663e-07	2.33597e-08	-2.51303e-07	4.43657e-07	-3.12115e-08	4.12445e-07	2.73331e-07	-8.24950e-08	1.90835e-07	-2.01906e-07	3.72188e-08	-1.64687e-07	-4.02565e-09	1.51603e-09	-2.50963e-09	-4.29390e-07	1.35869e-07	-2.93521e-07
24.207	-8.72604e-08	2.07703e-08	-6.64901e-08	-2.46541e-07	4.62690e-08	-2.00272e-07	-2.75197e-07	2.34052e-08	-2.51792e-07	4.40781e-07	-3.10092e-08	4.09772e-07	2.71926e-07	-8.20712e-08	1.89855e-07	-2.02638e-07	3.73538e-08	-1.65285e-07	-4.58246e-09	1.72571e-09	-2.85674e-09	-4.30251e-07	1.36142e-07	-2.94109e-07
24.232	-8.81823e-08	2.09897e-08	-6.71926e-08	-2.47045e-07	4.63637e-08	-2.00682e-07	-2.75721e-07	2.34498e-08	-2.52272e-07	4.37937e-07	-3.08091e-08	4.07128e-07	2.70539e-07	-8.16527e-08	1.88887e-07	-2.03357e-07	3.74864e-08	-1.65871e-07	-5.13029e-09	1.93202e-09	-3.19827e-09	-4.31091e-07	1.36408e-07	-2.94684e-07
24.257	-8.90897e-08	2.12057e-08	-6.78840e-08	-2.47540e-07	4.64566e-08	-2.01084e-07	-2.76235e-07	2.34935e-08	-2.52741e-07	4.35125e-07	-3.06113e-08	4.04514e-07	2.69170e-07	-8.12393e-08	1.87931e-07	-2.04063e-07	3.76165e-08	-1.66447e-07	-5.66915e-09	2.13495e-09	-3.53420e-09	-4.31912e-07	1.36668e-07	-2.95245e-07
24.281	-8.99825e-08	2.14182e-08	-6.85643e-08	-2.48025e-07	4.65476e-08	-2.01477e-07	-2.76738e-07	2.35362e-08	-2.53202e-07	4.32344e-07	-3.04156e-08	4.01929e-07	2.67818e-07	-8.08312e-08	1.86987e-07	-2.04755e-07	3.77440e-08	-1.67011e-07	-6.19904e-09	2.33450e-09	-3.86453e-09	-4.32714e-07	1.36921e-07	-2.95793e-07
24.306	-9.08608e-08	2.16273e-08	-6.92335e-08	-2.48500e-07	4.66366e-08	-2.01863e-07	-2.77230e-07	2.35781e-08	-2.53652e-07	4.29595e-07	-3.02222e-08	3.99373e-07	2.66483e-07	-8.04284e-08	1.86055e-07	-2.05433e-07	3.78691e-08	-1.67564e-07	-6.71994e-09	2.53067e-09	-4.18927e-09	-4.33495e-07	1.37168e-07	-2.96327e-07
24.330	-9.17246e-08	2.18329e-08	-6.98917e-08	-2.48964e-07	4.67239e-08	-2.02240e-07	-2.77712e-07	2.36190e-08	-2.54093e-07	4.26878e-07	-3.00311e-08	3.96847e-07	2.65166e-07	-8.00308e-08	1.85135e-07	-2.06098e-07	3.79916e-08	-1.68107e-07	-7.23185e-09	2.72345e-09	-4.50840e-09	-4.34257e-07	1.37410e-07	-2.96848e-07
24.355	-9.25738e-08	2.20350e-08	-7.05387e-08	-2.49419e-07	4.68092e-08	-2.02610e-07	-2.78183e-07	2.36591e-08	-2.54523e-07	4.24192e-07	-2.98421e-08	3.94350e-07	2.63866e-07	-7.96385e-08	1.84227e-07	-2.06749e-07	3.81117e-08	-1.68638e-07	-7.73476e-09	2.91284e-09	-4.82192e-09	-4.34999e-07	1.37644e-07	-2.97355e-07
24.379	-9.34084e-08	2.22337e-08	-7.11747e-08	-2.49863e-07	4.68926e-08	-2.02971e-07	-2.78643e-07	2.36983e-08	-2.54945e-07	4.21539e-07	-2.96555e-08	3.91883e-07	2.62584e-07	-7.92515e-08	1.83332e-07	-2.07387e-07	3.82292e-08	-1.69158e-07	-8.22869e-09	3.09885e-09	-5.12984e-09	-4.35722e-07	1.37873e-07	-2.97849e-07
24.404	-9.42284e-08	2.24289e-08	-7.17996e-08	-2.50298e-07	4.69741e-08	-2.03324e-07	-2.79093e-07	2.37365e-08	-2.55356e-07	4.18917e-07	-2.94710e-08	3.89446e-07	2.61319e-07	-7.88697e-08	1.82449e-07	-2.08011e-07	3.83442e-08	-1.69667e-07	-8.71360e-09	3.28147e-09	-5.43214e-09	-4.36424e-07	1.38095e-07	-2.98329e-07
24.429	-9.50339e-08	2.26206e-08	-7.24133e-08	-2.50722e-07	4.70538e-08	-2.03668e-07	-2.79532e-07	2.37738e-08	-2.55758e-07	4.16327e-07	-2.92888e-08	3.87038e-07	2.60071e-07	-7.84932e-08	1.81578e-07	-2.08621e-07	3.84567e-08	-1.70165e-07	-9.18952e-09	3.46069e-09	-5.72883e-09	-4.37107e-07	1.38311e-07	-2.98796e-07
24.453	-9.58247e-08	2.28088e-08	-7.30159e-08	-2.51137e-07	4.71316e-08	-2.04005e-07	-2.79960e-07	2.38103e-08	-2.56150e-07	4.13769e-07	-2.91089e-08	3.84660e-07	2.58841e-07	-7.81220e-08	1.80719e-07	-2.09218e-07	3.85667e-08	-1.70651e-07	-9.65642e-09	3.63652e-09	-6.01990e-09	-4.37770e-07	1.38521e-07	-2.99249e-07
24.478	-9.66009e-08	2.29936e-08	-7.36073e-08	-2.51541e-07	4.72074e-08	-2.04333e-07	-2.80377e-07	2.38458e-08	-2.56532e-07	4.11244e-07	-2.89312e-08	3.82312e-07	2.57629e-07	-7.77561e-08	1.79873e-07	-2.09801e-07	3.86742e-08	-1.71127e-07	-1.01143e-08	3.80896e-09	-6.30536e-09	-4.38414e-07	1.38725e-07	-2.99689e-07
24.502	-9.73625e-08	2.31749e-08	-7.41877e-08	-2.51935e-07	4.72814e-08	-2.04654e-07	-2.80784e-07	2.38804e-08	-2.56904e-07	4.08750e-07	-2.87558e-08	3.79994e-07	2.56434e-07	-7.73955e-08	1.79039e-07	-2.10371e-07	3.87792e-08	-1.71592e-07	-1.05632e-08	3.97801e-09	-6.58519e-09	-4.39037e-07	1.38922e-07	-3.00115e-07
24.527	-9.81095e-08	2.33527e-08	-7.47568e-08	-2.52319e-07	4.73535e-08	-2.04966e-07	-2.81181e-07	2.39141e-08	-2.57267e-07	4.06289e-07	-2.85826e-08	3.77706e-07	2.55257e-07	-7.70401e-08	1.78217e-07	-2.10927e-07	3.88817e-08	-1.72045e-07	-1.10031e-08	4.14365e-09	-6.85940e-09	-4.39641e-07	1.39113e-07	-3.00528e-07
24.551	-9.88418e-08	2.35270e-08	-7.53148e-08	-2.52693e-07	4.74237e-08	-2.05270e-07	-2.81566e-07	2.39469e-08	-2.57619e-07	4.03859e-07	-2.84117e-08	3.75448e-07	2.54097e-07	-7.66901e-08	1.77407e-07	-2.11469e-07	3.89816e-08	-1.72487e-07	-1.14339e-08	4.30591e-09	-7.12800e-09	-4.40225e-07	1.39298e-07	-3.00927e-07
24.576	-9.95595e-08	2.36978e-08	-7.58617e-08	-2.53057e-07	4.74920e-08	-2.05565e-07	-2.81941e-07	2.39788e-08	-2.57962e-07	4.01462e-07	-2.82431e-08	3.73219e-07	2.52955e-07	-7.63454e-08	1.76610e-07	-2.11997e-07	3.90791e-08	-1.72918e-07	-1.18557e-08	4.46476e-09	-7.39096e-09	-4.40790e-07	1.39477e-07	-3.01313e-07
24.601	-1.00262e-07	2.38651e-08	-7.63973e-08	-2.53411e-07	4.75584e-08	-2.05853e-07	-2.82305e-07	2.40097e-08	-2.58296e-07	3.99098e-07	-2.80767e-08	3.71021e-07	2.51831e-07	-7.60061e-08	1.75825e-07	-2.12512e-07	3.91740e-08	-1.73338e-07	-1.22685e-08	4.62022e-09	-7.64831e-09	-4.41334e-07	1.39649e-07	-3.01686e-07
24.625	-1.00951e-07	2.40290e-08	-7.69218e-08	-2.53755e-07	4.76229e-08	-2.06132e-07	-2.82659e-07	2.40398e-08	-2.58619e-07	3.96766e-07	-2.79127e-08	3.68853e-07	2.50724e-07	-7.56720e-08	1.75052e-07	-2.13014e-07	3.92664e-08	-1.73747e-07	-1.26723e-08	4.77228e-09	-7.90003e-09	-4.41859e-07	1.39815e-07	-3.02044e-07
24.650	-1.01624e-07	2.41893e-08	-7.74351e-08	-2.54088e-07	4.76855e-08	-2.06403e-07	-2.83002e-07	2.40690e-08	-2.58933e-07	3.94466e-07	-2.77509e-08	3.66715e-07	2.49634e-07	-7.53432e-08	1.74291e-07	-2.13501e-07	3.93563e-08	-1.74145e-07	-1.30671e-08	4.92094e-09	-8.14612e-09	-4.42364e-07	1.39975e-07	-3.02390e-07
24.674	-1.02283e-07	2.43462e-08	-7.79373e-08	-2.54412e-07	4.77462e-08	-2.06666e-07	-2.83334e-07	2.40972e-08	-2.59237e-07	3.92198e-07	-2.75914e-08	3.64607e-07	2.48563e-07	-7.50198e-08	1.73543e-07	-2.13975e-07	3.94436e-08	-1.74532e-07	-1.34528e-08	5.06620e-09	-8.38659e-09	-4.42850e-07	1.40128e-07	-3.02721e-07
24.699	-1.02928e-07	2.44996e-08	-7.84282e-08	-2.54725e-07	4.78051e-08	-2.06920e-07	-2.83655e-07	2.41245e-08	-2.59531e-07	3.89964e-07	-2.74341e-08	3.62529e-07	2.47509e-07	-7.47017e-08	1.72807e-07	-2.14436e-07	3.95285e-08	-1.74907e-07	-1.38295e-08	5.20806e-09	-8.62142e-09	-4.43316e-07	1.40276e-07	-3.03040e-07
24.723	-1.03557e-07	2.46494e-08	-7.89080e-08	-2.55029e-07	4.78620e-08	-2.07167e-07	-2.83966e-07	2.41510e-08	-2.59815e-07	3.87761e-07	-2.72792e-08	3.60482e-07	2.46473e-07	-7.43890e-08	1.72084e-07	-2.14882e-07	3.96108e-08	-1.75271e-07	-1.41972e-08	5.34653e-09	-8.85064e-09	-4.43761e-07	1.40417e-07	-3.03345e-07
24.748	-1.04172e-07	2.47958e-08	-7.93765e-08	-2.55322e-07	4.79170e-08	-2.07405e-07	-2.84266e-07	2.41765e-08	-2.60089e-07	3.85591e-07	-2.71266e-08	3.58465e-07	2.45454e-07	-7.40816e-08	1.71373e-07	-2.15315e-07	3.96907e-08	-1.75625e-07	-1.45558e-08	5.48159e-09	-9.07422e-09	-4.44188e-07	1.40552e-07	-3.03636e-07
24.773	-1.04773e-07	2.49387e-08	-7.98339e-08	-2.55605e-07	4.79702e-08	-2.07635e-07	-2.84555e-07	2.42011e-08	-2.60354e-07	3.83454e-07	-2.69762e-08	3.56478e-07	2.44453e-07	-7.37795e-08	1.70674e-07	-2.15735e-07	3.97680e-08	-1.75967e-07	-1.49054e-08	5.61326e-09	-9.29219e-09	-4.44594e-07	1.40680e-07	-3.03914e-07
24.797	-1.05358e-07	2.50780e-08	-8.02800e-08	-2.55878e-07	4.80214e-08	-2.07857e-07	-2.84834e-07	2.42248e-08	-2.60609e-07	3.81350e-07	-2.68281e-08	3.54522e-07	2.43470e-07	-7.34827e-08	1.69987e-07	-2.16140e-07	3.98428e-08	-1.76298e-07	-1.52460e-08	5.74153e-09	-9.50452e-09	-4.44981e-07	1.40803e-07	-3.04178e-07
24.822	-1.05929e-07	2.52139e-08	-8.07150e-08	-2.56141e-07	4.80708e-08	-2.08070e-07	-2.85101e-07	2.42475e-08	-2.60854e-07	3.79278e-07	-2.66824e-08	3.52595e-07	2.42505e-07	-7.31913e-08	1.69313e-07	-2.16532e-07	3.99150e-08	-1.76617e-07	-1.55776e-08	5.86640e-09	-9.71123e-09	-4.45348e-07	1.40919e-07	-3.04429e-07
24.846	-1.06485e-07	2.53463e-08	-8.11387e-08	-2.56394e-07	4.81182e-08	-2.08276e-07	-2.85359e-07	2.42694e-08	-2.61089e-07	3.77239e-07	-2.65389e-08	3.50700e-07	2.41557e-07	-7.29053e-08	1.68652e-07	-2.16911e-07	3.99848e-08	-1.76926e-07	-1.59002e-08	5.98787e-09	-9.91232e-09	-4.45695e-07	1.41029e-07	-3.04667e-07
24.871	-1.07026e-07	2.54751e-08	-8.15513e-08	-2.56637e-07	4.81638e-08	-2.08473e-07	-2.85605e-07	2.42904e-08	-2.61315e-07	3.75232e-07	-2.63978e-08	3.48834e-07	2.40627e-07	-7.26246e-08	1.68002e-07	-2.17276e-07	4.00520e-08	-1.77224e-07	-1.62137e-08	6.10595e-09	-1.01078e-08	-4.46023e-07	1.41133e-07	-3.04891e-07
24.895	-1.07553e-07	2.56005e-08	-8.19526e-08	-2.56869e-07	4.82074e-08	-2.08662e-07	-2.85841e-07	2.43104e-08	-2.61530e-07	3.73258e-07	-2.62589e-08	3.47000e-07	2.39714e-07	-7.23492e-08	1.67365e-07	-2.17627e-07	4.01168e-08	-1.77510e-07	-1.65183e-08	6.22063e-09	-1.02976e-08	-4.46331e-07	1.41230e-07	-3.05101e-07
24.920	-1.08065e-07	2.57224e-08	-8.23428e-08	-2.57092e-07	4.82492e-08	-2.08843e-07	-2.86066e-07	2.43296e-08	-2.61736e-07	3.71318e-07	-2.61224e-08	3.45195e-07	2.38820e-07	-7.20792e-08	1.66741e-07	-2.17964e-07	4.01790e-08	-1.77785e-07	-1.68138e-08	6.33191e-09	-1.04819e-08	-4.46620e-07	1.41321e-07	-3.05298e-07
24.945	-1.08562e-07	2.58408e-08	-8.27217e-08	-2.57304e-07	4.82891e-08	-2.09015e-07	-2.86280e-07	2.43478e-08	-2.61932e-07	3.69409e-07	-2.59881e-08	3.43421e-07	2.37943e-07	-7.18146e-08	1.66128e-07	-2.18288e-07	4.02387e-08	-1.78049e-07	-1.71003e-08	6.43981e-09	-1.06605e-08	-4.46888e-07	1.41406e-07	-3.05482e-07
24.969	-1.09045e-07	2.59556e-08	-8.30894e-08	-2.57507e-07	4.83270e-08	-2.09180e-07	-2.86484e-07	2.43651e-08	-2.62119e-07	3.67534e-07	-2.58562e-08	3.41678e-07	2.37084e-07	-7.15553e-08	1.65529e-07	-2.18598e-07	4.02959e-08	-1.78303e-07	-1.73778e-08	6.54431e-09	-1.08334e-08	-4.47137e-07	1.41485e-07	-3.05652e-07
24.994	-1.09513e-07	2.60670e-08	-8.34460e-08	-2.57699e-07	4.83631e-08	-2.09336e-07	-2.86677e-07	2.43815e-08	-2.62295e-07	3.65692e-07	-2.57266e-08	3.39965e-07	2.36242e-07	-7.13013e-08	1.64941e-07	-2.18895e-07	4.03506e-08	-1.78545e-07	-1.76462e-08	6.64542e-09	-1.10008e-08	-4.47367e-07	1.41558e-07	-3.05809e-07
25.018	-1.09966e-07	2.61749e-08	-8.37913e-08	-2.57881e-07	4.83973e-08	-2.09484e-07	-2.86859e-07	2.43970e-08	-2.62462e-07	3.63882e-07	-2.55993e-08	3.38283e-07	2.35419e-07	-7.10528e-08	1.64366e-07	-2.19178e-07	4.04027e-08	-1.78775e-07	-1.79057e-08	6.74313e-09	-1.11626e-08	-4.47577e-07	1.41624e-07	-3.05953e-07
25.043	-1.10405e-07	2.62793e-08	-8.41254e-08	-2.58053e-07	4.84296e-08	-2.09624e-07	-2.87031e-07	2.44116e-08	-2.62619e-07	3.62106e-07	-2.54743e-08	3.36631e-07	2.34613e-07	-7.08095e-08	1.63803e-07	-2.19448e-07	4.04524e-08	-1.78995e-07	-1.81562e-08	6.83746e-09	-1.13187e-08	-4.47767e-07	1.41684e-07	-3.06083e-07
25.068	-1.10828e-07	2.63801e-08	-8.44483e-08	-2.58215e-07	4.84600e-08	-2.09755e-07	-2.87192e-07	2.44253e-08	-2.62766e-07	3.60362e-07	-2.53517e-08	3.35010e-07	2.33825e-07	-7.05717e-08	1.63253e-07	-2.19703e-07	4.04996e-08	-1.79204e-07	-1.83977e-08	6.92841e-09	-1.14693e-08	-4.47938e-07	1.41738e-07	-3.06199e-07
25.092	-1.11238e-07	2.64775e-08	-8.47601e-08	-2.58367e-07	4.84886e-08	-2.09879e-07	-2.87342e-07	2.44381e-08	-2.62904e-07	3.58651e-07	-2.52313e-08	3.33420e-07	2.33055e-07	-7.03392e-08	1.62715e-07	-2.19946e-07	4.05442e-08	-1.79401e-07	-1.86302e-08	7.01596e-09	-1.16142e-08	-4.48089e-07	1.41786e-07	-3.06303e-07
25.117	-1.11632e-07	2.65714e-08	-8.50606e-08	-2.58509e-07	4.85152e-08	-2.09994e-07	-2.87481e-07	2.44499e-08	-2.63031e-07	3.56974e-07	-2.51133e-08	3.31860e-07	2.32302e-07	-7.01120e-08	1.62190e-07	-2.20174e-07	4.05864e-08	-1.79588e-07	-1.88537e-08	7.10014e-09	-1.17536e-08	-4.48220e-07	1.41828e-07	-3.06393e-07
25.141	-1.12012e-07	2.66618e-08	-8.53500e-08	-2.58641e-07	4.85399e-08	-2.10101e-07	-2.87610e-07	2.44609e-08	-2.63149e-07	3.55329e-07	-2.49976e-08	3.30331e-07	2.31567e-07	-6.98902e-08	1.61677e-07	-2.20389e-07	4.06260e-08	-1.79763e-07	-1.90682e-08	7.18093e-09	-1.18873e-08	-4.48332e-07	1.41863e-07	-3.06469e-07
25.166	-1.12377e-07	2.67487e-08	-8.56282e-08	-2.58763e-07	4.85628e-08	-2.10200e-07	-2.87728e-07	2.44710e-08	-2.63258e-07	3.53717e-07	-2.48842e-08	3.28833e-07	2.30850e-07	-6.96738e-08	1.61176e-07	-2.20591e-07	4.06632e-08	-1.79928e-07	-1.92738e-08	7.25834e-09	-1.20155e-08	-4.48425e-07	1.41892e-07	-3.06532e-07
25.190	-1.12727e-07	2.68321e-08	-8.58952e-08	-2.58875e-07	4.85838e-08	-2.10291e-07	-2.87836e-07	2.44801e-08	-2.63356e-07	3.52138e-07	-2.47731e-08	3.27365e-07	2.30151e-07	-6.94628e-08	1.60688e-07	-2.20779e-07	4.06978e-08	-1.80081e-07	-1.94704e-08	7.33238e-09	-1.21380e-08	-4.48498e-07	1.41916e-07	-3.06582e-07
25.215	-1.13063e-07	2.69120e-08	-8.61510e-08	-2.58976e-07	4.86029e-08	-2.10374e-07	-2.87933e-07	2.44884e-08	-2.63445e-07	3.50592e-07	-2.46643e-08	3.25928e-07	2.29469e-07	-6.92571e-08	1.60212e-07	-2.20953e-07	4.07300e-08	-1.80223e-07	-1.96580e-08	7.40304e-09	-1.22550e-08	-4.48551e-07	1.41932e-07	-3.06619e-07
25.240	-1.13384e-07	2.69885e-08	-8.63957e-08	-2.59068e-07	4.86201e-08	-2.10448e-07	-2.88019e-07	2.44957e-08	-2.63524e-07	3.49080e-07	-2.45579e-08	3.24522e-07	2.28805e-07	-6.90567e-08	1.59749e-07	-2.21114e-07	4.07596e-08	-1.80355e-07	-1.98367e-08	7.47033e-09	-1.23664e-08	-4.48585e-07	1.41943e-07	-3.06642e-07
25.264	-1.13691e-07	2.70614e-08	-8.66292e-08	-2.59150e-07	4.86354e-08	-2.10514e-07	-2.88095e-07	2.45022e-08	-2.63593e-07	3.47600e-07	-2.44538e-08	3.23146e-07	2.28159e-07	-6.88617e-08	1.59298e-07	-2.21262e-07	4.07868e-08	-1.80475e-07	-2.00064e-08	7.53425e-09	-1.24722e-08	-4.48600e-07	1.41948e-07	-3.06652e-07
25.289	-1.13982e-07	2.71309e-08	-8.68516e-08	-2.59222e-07	4.86489e-08	-2.10573e-07	-2.88160e-07	2.45077e-08	-2.63653e-07	3.46153e-07	-2.43520e-08	3.21801e-07	2.27531e-07	-6.86721e-08	1.58859e-07	-2.21395e-07	4.08115e-08	-1.80584e-07	-2.01672e-08	7.59480e-09	-1.25724e-08	-4.48595e-07	1.41946e-07	-3.06649e-07
25.313	-1.14260e-07	2.71968e-08	-8.70628e-08	-2.59283e-07	4.86604e-08	-2.10623e-07	-2.88215e-07	2.45123e-08	-2.63702e-07	3.44739e-07	-2.42526e-08	3.20487e-07	2.26920e-07	-6.84878e-08	1.58433e-07	-2.21516e-07	4.08336e-08	-1.80682e-07	-2.03191e-08	7.65198e-09	-1.26671e-08	-4.48571e-07	1.41939e-07	-3.06632e-07
25.338	-1.14522e-07	2.72593e-08	-8.72628e-08	-2.59335e-07	4.86701e-08	-2.10665e-07	-2.88259e-07	2.45161e-08	-2.63743e-07	3.43359e-07	-2.41555e-08	3.19203e-07	2.26328e-07	-6.83089e-08	1.58019e-07	-2.21623e-07	4.08533e-08	-1.80769e-07	-2.04620e-08	7.70580e-09	-1.27562e-08	-4.48527e-07	1.41925e-07	-3.06602e-07
25.362	-1.14770e-07	2.73183e-08	-8.74518e-08	-2.59377e-07	4.86780e-08	-2.10699e-07	-2.88292e-07	2.45189e-08	-2.63773e-07	3.42011e-07	-2.40607e-08	3.17950e-07	2.25752e-07	-6.81353e-08	1.57617e-07	-2.21716e-07	4.08706e-08	-1.80845e-07	-2.05960e-08	7.75627e-09	-1.28397e-08	-4.48464e-07	1.41905e-07	-3.06559e-07
25.387	-1.15003e-07	2.73739e-08	-8.76296e-08	-2.59408e-07	4.86839e-08	-2.10724e-07	-2.88315e-07	2.45208e-08	-2.63794e-07	3.40697e-07	-2.39682e-08	3.16728e-07	2.25195e-07	-6.79671e-08	1.57228e-07	-2.21796e-07	4.08853e-08	-1.80911e-07	-2.07211e-08	7.80337e-09	-1.29177e-08	-4.48382e-07	1.41879e-07	-3.06503e-07
25.412	-1.15222e-07	2.74260e-08	-8.77963e-08	-2.59430e-07	4.86880e-08	-2.10742e-07	-2.88327e-07	2.45219e-08	-2.63805e-07	3.39415e-07	-2.38780e-08	3.15537e-07	2.24655e-07	-6.78042e-08	1.56851e-07	-2.21862e-07	4.08976e-08	-1.80965e-07	-2.08373e-08	7.84713e-09	-1.29901e-08	-4.48280e-07	1.41847e-07	-3.06434e-07
25.436	-1.15426e-07	2.74746e-08	-8.79518e-08	-2.59442e-07	4.86902e-08	-2.10752e-07	-2.88329e-07	2.45220e-08	-2.63807e-07	3.38167e-07	-2.37902e-08	3.14376e-07	2.24134e-07	-6.76467e-08	1.56487e-07	-2.21916e-07	4.09073e-08	-1.81008e-07	-2.09445e-08	7.88753e-09	-1.30570e-08	-4.48159e-07	1.41808e-07	-3.06351e-07
25.461	-1.15616e-07	2.75197e-08	-8.80963e-08	-2.59444e-07	4.86906e-08	-2.10753e-07	-2.88320e-07	2.45212e-08	-2.63798e-07	3.36951e-07	-2.37047e-08	3.13247e-07	2.23629e-07	-6.74945e-08	1.56135e-07	-2.21955e-07	4.09147e-08	-1.81041e-07	-2.10430e-08	7.92459e-09	-1.31184e-08	-4.48019e-07	1.41764e-07	-3.06255e-07
25.485	-1.15791e-07	2.75614e-08	-8.82297e-08	-2.59436e-07	4.86891e-08	-2.10747e-07	-2.88300e-07	2.45196e-08	-2.63781e-07	3.35769e-07	-2.36215e-08	3.12147e-07	2.23143e-07	-6.73477e-08	1.55795e-07	-2.21981e-07	4.09195e-08	-1.81062e-07	-2.11325e-08	7.95830e-09	-1.31742e-08	-4.47860e-07	1.41714e-07	-3.06146e-07
25.510	-1.15952e-07	2.75996e-08	-8.83520e-08	-2.59418e-07	4.86857e-08	-2.10732e-07	-2.88270e-07	2.45171e-08	-2.63753e-07	3.34620e-07	-2.35407e-08	3.11079e-07	2.22674e-07	-6.72062e-08	1.55468e-07	-2.21994e-07	4.09219e-08	-1.81072e-07	-2.12131e-08	7.98868e-09	-1.32245e-08	-4.47681e-07	1.41657e-07	-3.06024e-07
25.534	-1.16098e-07	2.76343e-08	-8.84633e-08	-2.59390e-07	4.86804e-08	-2.10709e-07	-2.88230e-07	2.45136e-08	-2.63716e-07	3.33503e-07	-2.34621e-08	3.10041e-07	2.22223e-07	-6.70700e-08	1.55153e-07	-2.21994e-07	4.09218e-08	-1.81072e-07	-2.12849e-08	8.01572e-09	-1.32692e-08	-4.47483e-07	1.41594e-07	-3.05889e-07
25.559	-1.16229e-07	2.76656e-08	-8.85635e-08	-2.59352e-07	4.86733e-08	-2.10679e-07	-2.88179e-07	2.45093e-08	-2.63670e-07	3.32420e-07	-2.33859e-08	3.09034e-07	2.21789e-07	-6.69392e-08	1.54850e-07	-2.21980e-07	4.09192e-08	-1.81061e-07	-2.13479e-08	8.03943e-09	-1.33085e-08	-4.47266e-07	1.41526e-07	-3.05740e-07
25.584	-1.16346e-07	2.76935e-08	-8.86526e-08	-2.59304e-07	4.86644e-08	-2.10640e-07	-2.88118e-07	2.45041e-08	-2.63613e-07	3.31370e-07	-2.33120e-08	3.08058e-07	2.21374e-07	-6.68137e-08	1.54560e-07	-2.21953e-07	4.09142e-08	-1.81039e-07	-2.14020e-08	8.05981e-09	-1.33422e-08	-4.47030e-07	1.41451e-07	-3.05579e-07
25.608	-1.16449e-07	2.77179e-08	-8.87307e-08	-2.59247e-07	4.86536e-08	-2.10593e-07	-2.88046e-07	2.44979e-08	-2.63548e-07	3.30352e-07	-2.32405e-08	3.07112e-07	2.20975e-07	-6.66935e-08	1.54282e-07	-2.21912e-07	4.09068e-08	-1.81006e-07	-2.14473e-08	8.07686e-09	-1.33704e-08	-4.46774e-07	1.41370e-07	-3.05404e-07
25.633	-1.16537e-07	2.77388e-08	-8.87978e-08	-2.59179e-07	4.86409e-08	-2.10538e-07	-2.87963e-07	2.44909e-08	-2.63472e-07	3.29368e-07	-2.31712e-08	3.06197e-07	2.20595e-07	-6.65787e-08	1.54016e-07	-2.21859e-07	4.08969e-08	-1.80962e-07	-2.14838e-08	8.09060e-09	-1.33932e-08	-4.46500e-07	1.41283e-07	-3.05217e-07
25.657	-1.16610e-07	2.77563e-08	-8.88539e-08	-2.59102e-07	4.86264e-08	-2.10476e-07	-2.87871e-07	2.44831e-08	-2.63388e-07	3.28417e-07	-2.31043e-08	3.05313e-07	2.20232e-07	-6.64692e-08	1.53763e-07	-2.21792e-07	4.08845e-08	-1.80907e-07	-2.15114e-08	8.10102e-09	-1.34104e-08	-4.46207e-07	1.41191e-07	-3.05016e-07
25.682	-1.16669e-07	2.77704e-08	-8.88989e-08	-2.59015e-07	4.86101e-08	-2.10405e-07	-2.87767e-07	2.44743e-08	-2.63293e-07	3.27498e-07	-2.30397e-08	3.04459e-07	2.19887e-07	-6.63650e-08	1.53522e-07	-2.21711e-07	4.08697e-08	-1.80842e-07	-2.15303e-08	8.10813e-09	-1.34222e-08	-4.45894e-07	1.41092e-07	-3.04802e-07
25.706	-1.16714e-07	2.77811e-08	-8.89330e-08	-2.58918e-07	4.85919e-08	-2.10326e-07	-2.87654e-07	2.44646e-08	-2.63189e-07	3.26613e-07	-2.29774e-08	3.03636e-07	2.19559e-07	-6.62661e-08	1.53293e-07	-2.21618e-07	4.08525e-08	-1.80765e-07	-2.15404e-08	8.11193e-09	-1.34285e-08	-4.45563e-07	1.40987e-07	-3.04576e-07
25.731	-1.16744e-07	2.77883e-08	-8.89562e-08	-2.58811e-07	4.85719e-08	-2.10239e-07	-2.87530e-07	2.44541e-08	-2.63076e-07	3.25760e-07	-2.29174e-08	3.02843e-07	2.19249e-07	-6.61725e-08	1.53077e-07	-2.21511e-07	4.08328e-08	-1.80678e-07	-2.15417e-08	8.11243e-09	-1.34293e-08	-4.45212e-07	1.40876e-07	-3.04336e-07
25.756	-1.16760e-07	2.77921e-08	-8.89683e-08	-2.58695e-07	4.85500e-08	-2.10145e-07	-2.87396e-07	2.44427e-08	-2.62953e-07	3.24941e-07	-2.28598e-08	3.02081e-07	2.18957e-07	-6.60842e-08	1.52872e-07	-2.21391e-07	4.08107e-08	-1.80580e-07	-2.15343e-08	8.10963e-09	-1.34247e-08	-4.44843e-07	1.40759e-07	-3.04084e-07
25.780	-1.16762e-07	2.77925e-08	-8.89696e-08	-2.58569e-07	4.85263e-08	-2.10042e-07	-2.87251e-07	2.44304e-08	-2.62821e-07	3.24154e-07	-2.28044e-08	3.01350e-07	2.18682e-07	-6.60012e-08	1.52680e-07	-2.21258e-07	4.07861e-08	-1.80472e-07	-2.15181e-08	8.10354e-09	-1.34146e-08	-4.44455e-07	1.40636e-07	-3.03818e-07
25.805	-1.16749e-07	2.77895e-08	-8.89599e-08	-2.58433e-07	4.85008e-08	-2.09932e-07	-2.87096e-07	2.44172e-08	-2.62679e-07	3.23400e-07	-2.27514e-08	3.00649e-07	2.18424e-07	-6.59236e-08	1.52501e-07	-2.21112e-07	4.07592e-08	-1.80353e-07	-2.14932e-08	8.09416e-09	-1.33991e-08	-4.44048e-07	1.40507e-07	-3.03540e-07
25.829	-1.16722e-07	2.77830e-08	-8.89393e-08	-2.58287e-07	4.84735e-08	-2.09813e-07	-2.86931e-07	2.44031e-08	-2.62528e-07	3.22679e-07	-2.27006e-08	2.99979e-07	2.18184e-07	-6.58512e-08	1.52333e-07	-2.20952e-07	4.07298e-08	-1.80223e-07	-2.14596e-08	8.08150e-09	-1.33781e-08	-4.43622e-07	1.40373e-07	-3.03249e-07
25.854	-1.16681e-07	2.77732e-08	-8.89078e-08	-2.58131e-07	4.84443e-08	-2.09687e-07	-2.86755e-07	2.43882e-08	-2.62367e-07	3.21991e-07	-2.26522e-08	2.99339e-07	2.17962e-07	-6.57840e-08	1.52178e-07	-2.20780e-07	4.06980e-08	-1.80082e-07	-2.14173e-08	8.06556e-09	-1.33517e-08	-4.43177e-07	1.40232e-07	-3.02945e-07
25.879	-1.16625e-07	2.77599e-08	-8.88654e-08	-2.57966e-07	4.84133e-08	-2.09553e-07	-2.86569e-07	2.43724e-08	-2.62197e-07	3.21336e-07	-2.26061e-08	2.98729e-07	2.17757e-07	-6.57222e-08	1.52035e-07	-2.20594e-07	4.06638e-08	-1.79931e-07	-2.13663e-08	8.04635e-09	-1.33199e-08	-4.42713e-07	1.40085e-07	-3.02628e-07
25.903	-1.16555e-07	2.77433e-08	-8.88121e-08	-2.57791e-07	4.83805e-08	-2.09411e-07	-2.86373e-07	2.43557e-08	-2.62018e-07	3.20713e-07	-2.25623e-08	2.98151e-07	2.17570e-07	-6.56657e-08	1.51904e-07	-2.20396e-07	4.06272e-08	-1.79769e-07	-2.13066e-08	8.02387e-09	-1.32827e-08	-4.42231e-07	1.39933e-07	-3.02298e-07
25.928	-1.16471e-07	2.77233e-08	-8.87481e-08	-2.57607e-07	4.83458e-08	-2.09261e-07	-2.86167e-07	2.43382e-08	-2.61829e-07	3.20123e-07	-2.25208e-08	2.97602e-07	2.17400e-07	-6.56144e-08	1.51785e-07	-2.20184e-07	4.05882e-08	-1.79596e-07	-2.12382e-08	7.99812e-09	-1.32401e-08	-4.41730e-07	1.39774e-07	-3.01956e-07
25.952	-1.16373e-07	2.76999e-08	-8.86731e-08	-2.57413e-07	4.83094e-08	-2.09103e-07	-2.85950e-07	2.43197e-08	-2.61631e-07	3.19566e-07	-2.24816e-08	2.97084e-07	2.17247e-07	-6.55683e-08	1.51679e-07	-2.19960e-07	4.05468e-08	-1.79413e-07	-2.11612e-08	7.96913e-09	-1.31921e-08	-4.41211e-07	1.39610e-07	-3.01601e-07
25.977	-1.16261e-07	2.76731e-08	-8.85874e-08	-2.57209e-07	4.82712e-08	-2.08938e-07	-2.85724e-07	2.43005e-08	-2.61423e-07	3.19041e-07	-2.24447e-08	2.96596e-07	2.17112e-07	-6.55276e-08	1.51585e-07	-2.19722e-07	4.05030e-08	-1.79219e-07	-2.10756e-08	7.93688e-09	-1.31387e-08	-4.40672e-07	1.39439e-07	-3.01233e-07
26.001	-1.16134e-07	2.76430e-08	-8.84909e-08	-2.56996e-07	4.82311e-08	-2.08764e-07	-2.85487e-07	2.42803e-08	-2.61206e-07	3.18549e-07	-2.24101e-08	2.96139e-07	2.16995e-07	-6.54921e-08	1.51503e-07	-2.19471e-07	4.04568e-08	-1.79015e-07	-2.09813e-08	7.90138e-09	-1.30799e-08	-4.40116e-07	1.39263e-07	-3.00852e-07
26.026	-1.15993e-07	2.76094e-08	-8.83836e-08	-2.56773e-07	4.81893e-08	-2.08583e-07	-2.85240e-07	2.42593e-08	-2.60980e-07	3.18090e-07	-2.23778e-08	2.95712e-07	2.16894e-07	-6.54618e-08	1.51433e-07	-2.19208e-07	4.04082e-08	-1.78800e-07	-2.08785e-08	7.86265e-09	-1.30158e-08	-4.39540e-07	1.39081e-07	-3.00459e-07
26.051	-1.15838e-07	2.75726e-08	-8.82656e-08	-2.56540e-07	4.81456e-08	-2.08394e-07	-2.84982e-07	2.42374e-08	-2.60745e-07	3.17663e-07	-2.23477e-08	2.95315e-07	2.16811e-07	-6.54368e-08	1.51375e-07	-2.18931e-07	4.03573e-08	-1.78574e-07	-2.07670e-08	7.82068e-09	-1.29464e-08	-4.38947e-07	1.38893e-07	-3.00053e-07
26.075	-1.15669e-07	2.75324e-08	-8.81368e-08	-2.56298e-07	4.81002e-08	-2.08198e-07	-2.84715e-07	2.42147e-08	-2.60500e-07	3.17268e-07	-2.23200e-08	2.94948e-07	2.16746e-07	-6.54170e-08	1.51329e-07	-2.18642e-07	4.03039e-08	-1.78338e-07	-2.06470e-08	7.77549e-09	-1.28715e-08	-4.38334e-07	1.38700e-07	-2.99635e-07
26.100	-1.15486e-07	2.74888e-08	-8.79974e-08	-2.56046e-07	4.80530e-08	-2.07993e-07	-2.84438e-07	2.41911e-08	-2.60247e-07	3.16907e-07	-2.22945e-08	2.94612e-07	2.16697e-07	-6.54024e-08	1.51295e-07	-2.18340e-07	4.02483e-08	-1.78092e-07	-2.05185e-08	7.72707e-09	-1.27914e-08	-4.37704e-07	1.38500e-07	-2.99204e-07
26.124	-1.15289e-07	2.74419e-08	-8.78472e-08	-2.55785e-07	4.80040e-08	-2.07781e-07	-2.84150e-07	2.41667e-08	-2.59984e-07	3.16577e-07	-2.22714e-08	2.94306e-07	2.16666e-07	-6.53930e-08	1.51273e-07	-2.18025e-07	4.01902e-08	-1.77835e-07	-2.03814e-08	7.67544e-09	-1.27059e-08	-4.37054e-07	1.38295e-07	-2.98760e-07
26.149	-1.15078e-07	2.73916e-08	-8.76863e-08	-2.55515e-07	4.79532e-08	-2.07561e-07	-2.83853e-07	2.41414e-08	-2.59712e-07	3.16280e-07	-2.22505e-08	2.94030e-07	2.16653e-07	-6.53889e-08	1.51264e-07	-2.17697e-07	4.01298e-08	-1.77568e-07	-2.02357e-08	7.62060e-09	-1.26151e-08	-4.36387e-07	1.38083e-07	-2.98304e-07
26.173	-1.14853e-07	2.73381e-08	-8.75148e-08	-2.55235e-07	4.79006e-08	-2.07334e-07	-2.83545e-07	2.41152e-08	-2.59430e-07	3.16016e-07	-2.22319e-08	2.93784e-07	2.16656e-07	-6.53899e-08	1.51266e-07	-2.17357e-07	4.00670e-08	-1.77290e-07	-2.00816e-08	7.56256e-09	-1.25191e-08	-4.35701e-07	1.37866e-07	-2.97835e-07
26.198	-1.14614e-07	2.72812e-08	-8.73327e-08	-2.54945e-07	4.78463e-08	-2.07099e-07	-2.83228e-07	2.40882e-08	-2.59140e-07	3.15784e-07	-2.22155e-08	2.93568e-07	2.16677e-07	-6.53962e-08	1.51281e-07	-2.17004e-07	4.00019e-08	-1.77002e-07	-1.99190e-08	7.50132e-09	-1.24177e-08	-4.34997e-07	1.37644e-07	-2.97354e-07
26.223	-1.14361e-07	2.72210e-08	-8.71400e-08	-2.54646e-07	4.77902e-08	-2.06856e-07	-2.82900e-07	2.40603e-08	-2.58840e-07	3.15584e-07	-2.22015e-08	2.93382e-07	2.16715e-07	-6.54076e-08	1.51307e-07	-2.16638e-07	3.99345e-08	-1.76703e-07	-1.97479e-08	7.43689e-09	-1.23110e-08	-4.34275e-07	1.37415e-07	-2.96860e-07
26.247	-1.14094e-07	2.71574e-08	-8.69367e-08	-2.54338e-07	4.77323e-08	-2.06605e-07	-2.82563e-07	2.40317e-08	-2.58531e-07	3.15416e-07	-2.21897e-08	2.93226e-07	2.16770e-07	-6.54242e-08	1.51346e-07	-2.16259e-07	3.98647e-08	-1.76395e-07	-1.95684e-08	7.36928e-09	-1.21991e-08	-4.33535e-07	1.37181e-07	-2.96354e-07
26.272	-1.13813e-07	2.70906e-08	-8.67228e-08	-2.54020e-07	4.76727e-08	-2.06347e-07	-2.82216e-07	2.40021e-08	-2.58214e-07	3.15280e-07	-2.21801e-08	2.93100e-07	2.16842e-07	-6.54460e-08	1.51396e-07	-2.15868e-07	3.97926e-08	-1.76076e-07	-1.93804e-08	7.29850e-09	-1.20819e-08	-4.32776e-07	1.36941e-07	-2.95835e-07
26.296	-1.13519e-07	2.70205e-08	-8.64984e-08	-2.53693e-07	4.76113e-08	-2.06082e-07	-2.81858e-07	2.39717e-08	-2.57887e-07	3.15177e-07	-2.21729e-08	2.93004e-07	2.16931e-07	-6.54730e-08	1.51458e-07	-2.15464e-07	3.97182e-08	-1.75746e-07	-1.91841e-08	7.22454e-09	-1.19595e-08	-4.32000e-07	1.36695e-07	-2.95305e-07
26.321	-1.13211e-07	2.69471e-08	-8.62634e-08	-2.53357e-07	4.75482e-08	-2.05809e-07	-2.81491e-07	2.39405e-08	-2.57551e-07	3.15105e-07	-2.21678e-08	2.92938e-07	2.17038e-07	-6.55051e-08	1.51533e-07	-2.15048e-07	3.96414e-08	-1.75407e-07	-1.89793e-08	7.14743e-09	-1.18319e-08	-4.31205e-07	1.36444e-07	-2.94761e-07
26.345	-1.12888e-07	2.68705e-08	-8.60180e-08	-2.53011e-07	4.74833e-08	-2.05528e-07	-2.81114e-07	2.39085e-08	-2.57206e-07	3.15066e-07	-2.21651e-08	2.92901e-07	2.17161e-07	-6.55424e-08	1.51619e-07	-2.14619e-07	3.95624e-08	-1.75057e-07	-1.87661e-08	7.06716e-09	-1.16990e-08	-4.30393e-07	1.36187e-07	-2.94206e-07
26.370	-1.12553e-07	2.67905e-08	-8.57621e-08	-2.52656e-07	4.74167e-08	-2.05239e-07	-2.80728e-07	2.38756e-08	-2.56852e-07	3.15059e-07	-2.21646e-08	2.92894e-07	2.17302e-07	-6.55848e-08	1.51717e-07	-2.14178e-07	3.94810e-08	-1.74697e-07	-1.85446e-08	6.98374e-09	-1.15609e-08	-4.29562e-07	1.35924e-07	-2.93638e-07
26.395	-1.12203e-07	2.67073e-08	-8.54958e-08	-2.52292e-07	4.73484e-08	-2.04944e-07	-2.80331e-07	2.38418e-08	-2.56489e-07	3.15083e-07	-2.21663e-08	2.92917e-07	2.17459e-07	-6.56323e-08	1.51827e-07	-2.13724e-07	3.93973e-08	-1.74327e-07	-1.83148e-08	6.89719e-09	-1.14176e-08	-4.28714e-07	1.35655e-07	-2.93058e-07
26.419	-1.11840e-07	2.66209e-08	-8.52190e-08	-2.51919e-07	4.72783e-08	-2.04640e-07	-2.79925e-07	2.38073e-08	-2.56118e-07	3.15140e-07	-2.21703e-08	2.92970e-07	2.17634e-07	-6.56849e-08	1.51949e-07	-2.13258e-07	3.93114e-08	-1.73946e-07	-1.80766e-08	6.80750e-09	-1.12691e-08	-4.27848e-07	1.35381e-07	-2.92466e-07
26.444	-1.11463e-07	2.65312e-08	-8.49319e-08	-2.51536e-07	4.72065e-08	-2.04330e-07	-2.79509e-07	2.37719e-08	-2.55737e-07	3.15228e-07	-2.21765e-08	2.93052e-07	2.17825e-07	-6.57427e-08	1.52082e-07	-2.12779e-07	3.92231e-08	-1.73556e-07	-1.78302e-08	6.71469e-09	-1.11155e-08	-4.26964e-07	1.35102e-07	-2.91862e-07
26.468	-1.11073e-07	2.64382e-08	-8.46344e-08	-2.51144e-07	4.71330e-08	-2.04011e-07	-2.79083e-07	2.37357e-08	-2.55348e-07	3.15348e-07	-2.21849e-08	2.93163e-07	2.18033e-07	-6.58056e-08	1.52228e-07	-2.12288e-07	3.91326e-08	-1.73155e-07	-1.75754e-08	6.61876e-09	-1.09567e-08	-4.26062e-07	1.34816e-07	-2.91245e-07
26.493	-1.10669e-07	2.63421e-08	-8.43265e-08	-2.50743e-07	4.70578e-08	-2.03686e-07	-2.78648e-07	2.36987e-08	-2.54949e-07	3.15500e-07	-2.21956e-08	2.93304e-07	2.18259e-07	-6.58735e-08	1.52385e-07	-2.11784e-07	3.90398e-08	-1.72745e-07	-1.73125e-08	6.51972e-09	-1.07927e-08	-4.25142e-07	1.34525e-07	-2.90617e-07
26.518	-1.10251e-07	2.62427e-08	-8.40083e-08	-2.50333e-07	4.69808e-08	-2.03353e-07	-2.78203e-07	2.36608e-08	-2.54542e-07	3.15684e-07	-2.22085e-08	2.93475e-07	2.18501e-07	-6.59466e-08	1.52554e-07	-2.11269e-07	3.89447e-08	-1.72324e-07	-1.70412e-08	6.41758e-09	-1.06237e-08	-4.24205e-07	1.34229e-07	-2.89976e-07
26.542	-1.09820e-07	2.61401e-08	-8.36799e-08	-2.49914e-07	4.69022e-08	-2.03012e-07	-2.77748e-07	2.36222e-08	-2.54126e-07	3.15899e-07	-2.22236e-08	2.93675e-07	2.18759e-07	-6.60247e-08	1.52735e-07	-2.10741e-07	3.88474e-08	-1.71893e-07	-1.67618e-08	6.31234e-09	-1.04494e-08	-4.23250e-07	1.33927e-07	-2.89324e-07
26.567	-1.09375e-07	2.60343e-08	-8.33412e-08	-2.49486e-07	4.68218e-08	-2.02664e-07	-2.77284e-07	2.35827e-08	-2.53701e-07	3.16145e-07	-2.22410e-08	2.93904e-07	2.19035e-07	-6.61079e-08	1.52927e-07	-2.10201e-07	3.87478e-08	-1.71453e-07	-1.64742e-08	6.20402e-09	-1.02701e-08	-4.22278e-07	1.33619e-07	-2.88659e-07
26.591	-1.08918e-07	2.59253e-08	-8.29922e-08	-2.49049e-07	4.67398e-08	-2.02309e-07	-2.76810e-07	2.35424e-08	-2.53268e-07	3.16423e-07	-2.22605e-08	2.94163e-07	2.19327e-07	-6.61961e-08	1.53131e-07	-2.09648e-07	3.86460e-08	-1.71002e-07	-1.61783e-08	6.09262e-09	-1.00857e-08	-4.21288e-07	1.33306e-07	-2.87983e-07
26.616	-1.08446e-07	2.58131e-08	-8.26331e-08	-2.48603e-07	4.66560e-08	-2.01947e-07	-2.76327e-07	2.35013e-08	-2.52826e-07	3.16732e-07	-2.22823e-08	2.94450e-07	2.19636e-07	-6.62894e-08	1.53347e-07	-2.09084e-07	3.85419e-08	-1.70542e-07	-1.58744e-08	5.97815e-09	-9.89624e-09	-4.20281e-07	1.32987e-07	-2.87294e-07
26.640	-1.07961e-07	2.56977e-08	-8.22638e-08	-2.48148e-07	4.65706e-08	-2.01577e-07	-2.75834e-07	2.34594e-08	-2.52375e-07	3.17073e-07	-2.23063e-08	2.94767e-07	2.19962e-07	-6.63877e-08	1.53574e-07	-2.08507e-07	3.84356e-08	-1.70071e-07	-1.55623e-08	5.86063e-09	-9.70168e-09	-4.19257e-07	1.32663e-07	-2.86594e-07
26.665	-1.07463e-07	2.55792e-08	-8.18843e-08	-2.47684e-07	4.64835e-08	-2.01200e-07	-2.75332e-07	2.34167e-08	-2.51915e-07	3.17445e-07	-2.23324e-08	2.95113e-07	2.20305e-07	-6.64911e-08	1.53814e-07	-2.07918e-07	3.83271e-08	-1.69591e-07	-1.52421e-08	5.74005e-09	-9.50207e-09	-4.18215e-07	1.32333e-07	-2.85881e-07
26.690	-1.06952e-07	2.54575e-08	-8.14947e-08	-2.47211e-07	4.63947e-08	-2.00816e-07	-2.74820e-07	2.33731e-08	-2.51447e-07	3.17848e-07	-2.23608e-08	2.95487e-07	2.20664e-07	-6.65994e-08	1.54064e-07	-2.07318e-07	3.82164e-08	-1.69101e-07	-1.49138e-08	5.61642e-09	-9.29742e-09	-4.17155e-07	1.31998e-07	-2.85157e-07
26.714	-1.06428e-07	2.53326e-08	-8.10950e-08	-2.46729e-07	4.63043e-08	-2.00424e-07	-2.74299e-07	2.33288e-08	-2.50970e-07	3.18283e-07	-2.23913e-08	2.95891e-07	2.21039e-07	-6.67128e-08	1.54326e-07	-2.06705e-07	3.81034e-08	-1.68601e-07	-1.45775e-08	5.48976e-09	-9.08775e-09	-4.16079e-07	1.31657e-07	-2.84422e-07
26.739	-1.05890e-07	2.52046e-08	-8.06853e-08	-2.46238e-07	4.62122e-08	-2.00026e-07	-2.73769e-07	2.32837e-08	-2.50485e-07	3.18748e-07	-2.24241e-08	2.96324e-07	2.21431e-07	-6.68311e-08	1.54600e-07	-2.06080e-07	3.79883e-08	-1.68092e-07	-1.42331e-08	5.36007e-09	-8.87306e-09	-4.14985e-07	1.31311e-07	-2.83674e-07
26.763	-1.05339e-07	2.50735e-08	-8.02656e-08	-2.45738e-07	4.61184e-08	-1.99620e-07	-2.73229e-07	2.32378e-08	-2.49991e-07	3.19244e-07	-2.24590e-08	2.96785e-07	2.21840e-07	-6.69544e-08	1.54885e-07	-2.05443e-07	3.78709e-08	-1.67573e-07	-1.38807e-08	5.22737e-09	-8.65338e-09	-4.13875e-07	1.30960e-07	-2.82915e-07
26.788	-1.04775e-07	2.49393e-08	-7.98358e-08	-2.45230e-07	4.60230e-08	-1.99207e-07	-2.72680e-07	2.31911e-08	-2.49489e-07	3.19771e-07	-2.24961e-08	2.97275e-07	2.22265e-07	-6.70827e-08	1.55182e-07	-2.04795e-07	3.77514e-08	-1.67044e-07	-1.35204e-08	5.09165e-09	-8.42872e-09	-4.12747e-07	1.30603e-07	-2.82144e-07
26.812	-1.04198e-07	2.48019e-08	-7.93961e-08	-2.44713e-07	4.59260e-08	-1.98787e-07	-2.72122e-07	2.31436e-08	-2.48978e-07	3.20329e-07	-2.25353e-08	2.97794e-07	2.22706e-07	-6.72160e-08	1.55490e-07	-2.04135e-07	3.76297e-08	-1.66505e-07	-1.31520e-08	4.95294e-09	-8.19909e-09	-4.11602e-07	1.30241e-07	-2.81361e-07
26.837	-1.03608e-07	2.46614e-08	-7.89465e-08	-2.44187e-07	4.58273e-08	-1.98360e-07	-2.71554e-07	2.30954e-08	-2.48459e-07	3.20918e-07	-2.25768e-08	2.98341e-07	2.23164e-07	-6.73542e-08	1.55810e-07	-2.03463e-07	3.75058e-08	-1.65957e-07	-1.27757e-08	4.81123e-09	-7.96451e-09	-4.10440e-07	1.29873e-07	-2.80567e-07
26.862	-1.03005e-07	2.45179e-08	-7.84869e-08	-2.43652e-07	4.57270e-08	-1.97925e-07	-2.70977e-07	2.30463e-08	-2.47931e-07	3.21538e-07	-2.26203e-08	2.98917e-07	2.23639e-07	-6.74973e-08	1.56141e-07	-2.02779e-07	3.73797e-08	-1.65399e-07	-1.23915e-08	4.66654e-09	-7.72500e-09	-4.09262e-07	1.29500e-07	-2.79761e-07
26.886	-1.02389e-07	2.43713e-08	-7.80175e-08	-2.43109e-07	4.56250e-08	-1.97484e-07	-2.70392e-07	2.29965e-08	-2.47395e-07	3.22188e-07	-2.26661e-08	2.99522e-07	2.24129e-07	-6.76453e-08	1.56484e-07	-2.02083e-07	3.72515e-08	-1.64832e-07	-1.19994e-08	4.51888e-09	-7.48056e-09	-4.08066e-07	1.29122e-07	-2.78944e-07
26.911	-1.01760e-07	2.42216e-08	-7.75383e-08	-2.42557e-07	4.55215e-08	-1.97036e-07	-2.69797e-07	2.29459e-08	-2.46851e-07	3.22868e-07	-2.27140e-08	3.00155e-07	2.24636e-07	-6.77983e-08	1.56838e-07	-2.01376e-07	3.71211e-08	-1.64255e-07	-1.15995e-08	4.36826e-09	-7.23122e-09	-4.06854e-07	1.28738e-07	-2.78116e-07
26.935	-1.01118e-07	2.40688e-08	-7.70492e-08	-2.41997e-07	4.54163e-08	-1.96581e-07	-2.69192e-07	2.28945e-08	-2.46298e-07	3.23580e-07	-2.27640e-08	3.00816e-07	2.25159e-07	-6.79562e-08	1.57203e-07	-2.00657e-07	3.69886e-08	-1.63668e-07	-1.11917e-08	4.21468e-09	-6.97698e-09	-4.05625e-07	1.28350e-07	-2.77275e-07
26.960	-1.00463e-07	2.39130e-08	-7.65504e-08	-2.41428e-07	4.53095e-08	-1.96118e-07	-2.68579e-07	2.28423e-08	-2.45737e-07	3.24321e-07	-2.28161e-08	3.01505e-07	2.25698e-07	-6.81189e-08	1.57579e-07	-1.99927e-07	3.68539e-08	-1.63073e-07	-1.07760e-08	4.05816e-09	-6.71788e-09	-4.04379e-07	1.27955e-07	-2.76424e-07
26.984	-9.97959e-08	2.37541e-08	-7.60418e-08	-2.40850e-07	4.52011e-08	-1.95649e-07	-2.67957e-07	2.27894e-08	-2.45168e-07	3.25093e-07	-2.28704e-08	3.02222e-07	2.26253e-07	-6.82865e-08	1.57967e-07	-1.99185e-07	3.67172e-08	-1.62467e-07	-1.03526e-08	3.89870e-09	-6.45391e-09	-4.03117e-07	1.27556e-07	-2.75561e-07
27.009	-9.91158e-08	2.35922e-08	-7.55236e-08	-2.40264e-07	4.50911e-08	-1.95173e-07	-2.67326e-07	2.27357e-08	-2.44590e-07	3.25895e-07	-2.29269e-08	3.02968e-07	2.26825e-07	-6.84590e-08	1.58366e-07	-1.98431e-07	3.65783e-08	-1.61853e-07	-9.92142e-09	3.73632e-09	-6.18510e-09	-4.01839e-07	1.27151e-07	-2.74687e-07
27.034	-9.84229e-08	2.34273e-08	-7.49956e-08	-2.39670e-07	4.49795e-08	-1.94690e-07	-2.66686e-07	2.26813e-08	-2.44004e-07	3.26727e-07	-2.29854e-08	3.03741e-07	2.27412e-07	-6.86363e-08	1.58776e-07	-1.97666e-07	3.64373e-08	-1.61229e-07	-9.48248e-09	3.57102e-09	-5.91147e-09	-4.00543e-07	1.26742e-07	-2.73802e-07
27.058	-9.77174e-08	2.32594e-08	-7.44581e-08	-2.39067e-07	4.48664e-08	-1.94201e-07	-2.66037e-07	2.26261e-08	-2.43411e-07	3.27589e-07	-2.30460e-08	3.04543e-07	2.28016e-07	-6.88185e-08	1.59198e-07	-1.96890e-07	3.62942e-08	-1.60596e-07	-9.03584e-09	3.40282e-09	-5.63302e-09	-3.99232e-07	1.26327e-07	-2.72905e-07
27.083	-9.69994e-08	2.30884e-08	-7.39109e-08	-2.38456e-07	4.47517e-08	-1.93704e-07	-2.65379e-07	2.25701e-08	-2.42809e-07	3.28481e-07	-2.31088e-08	3.05372e-07	2.28635e-07	-6.90054e-08	1.59630e-07	-1.96102e-07	3.61490e-08	-1.59953e-07	-8.58150e-09	3.23172e-09	-5.34978e-09	-3.97904e-07	1.25906e-07	-2.71997e-07
27.107	-9.62687e-08	2.29145e-08	-7.33542e-08	-2.37836e-07	4.46354e-08	-1.93201e-07	-2.64712e-07	2.25134e-08	-2.42199e-07	3.29402e-07	-2.31736e-08	3.06229e-07	2.29271e-07	-6.91972e-08	1.60074e-07	-1.95303e-07	3.60017e-08	-1.59301e-07	-8.11949e-09	3.05773e-09	-5.06176e-09	-3.96560e-07	1.25481e-07	-2.71079e-07
27.132	-9.55256e-08	2.27376e-08	-7.27880e-08	-2.37208e-07	4.45175e-08	-1.92690e-07	-2.64036e-07	2.24560e-08	-2.41580e-07	3.30354e-07	-2.32406e-08	3.07114e-07	2.29922e-07	-6.93938e-08	1.60528e-07	-1.94493e-07	3.58523e-08	-1.58641e-07	-7.64986e-09	2.88087e-09	-4.76899e-09	-3.95199e-07	1.25051e-07	-2.70149e-07
27.156	-9.47700e-08	2.25578e-08	-7.22122e-08	-2.36572e-07	4.43981e-08	-1.92174e-07	-2.63352e-07	2.23978e-08	-2.40954e-07	3.31335e-07	-2.33096e-08	3.08026e-07	2.30589e-07	-6.95952e-08	1.60994e-07	-1.93671e-07	3.57009e-08	-1.57970e-07	-7.17261e-09	2.70114e-09	-4.47147e-09	-3.93823e-07	1.24615e-07	-2.69208e-07
27.181	-9.40020e-08	2.23750e-08	-7.16270e-08	-2.35927e-07	4.42771e-08	-1.91650e-07	-2.62659e-07	2.23388e-08	-2.40320e-07	3.32346e-07	-2.33807e-08	3.08965e-07	2.31272e-07	-6.98013e-08	1.61471e-07	-1.92839e-07	3.55474e-08	-1.57291e-07	-6.68778e-09	2.51856e-09	-4.16922e-09	-3.92430e-07	1.24174e-07	-2.68256e-07
27.206	-9.32217e-08	2.21892e-08	-7.10324e-08	-2.35274e-07	4.41546e-08	-1.91120e-07	-2.61957e-07	2.22792e-08	-2.39678e-07	3.33387e-07	-2.34539e-08	3.09933e-07	2.31971e-07	-7.00122e-08	1.61959e-07	-1.91995e-07	3.53919e-08	-1.56603e-07	-6.19540e-09	2.33313e-09	-3.86226e-09	-3.91021e-07	1.23729e-07	-2.67293e-07
27.230	-9.24290e-08	2.20006e-08	-7.04284e-08	-2.34614e-07	4.40306e-08	-1.90583e-07	-2.61247e-07	2.22188e-08	-2.39028e-07	3.34456e-07	-2.35292e-08	3.10927e-07	2.32686e-07	-7.02278e-08	1.62458e-07	-1.91140e-07	3.52343e-08	-1.55906e-07	-5.69549e-09	2.14487e-09	-3.55062e-09	-3.89597e-07	1.23278e-07	-2.66319e-07
27.255	-9.16241e-08	2.18090e-08	-6.98151e-08	-2.33944e-07	4.39051e-08	-1.90039e-07	-2.60528e-07	2.21576e-08	-2.38370e-07	3.35555e-07	-2.36065e-08	3.11949e-07	2.33416e-07	-7.04482e-08	1.62967e-07	-1.90274e-07	3.50747e-08	-1.55200e-07	-5.18808e-09	1.95378e-09	-3.23429e-09	-3.88156e-07	1.22822e-07	-2.65334e-07
27.279	-9.08069e-08	2.16145e-08	-6.91925e-08	-2.33267e-07	4.37780e-08	-1.89489e-07	-2.59801e-07	2.20957e-08	-2.37705e-07	3.36684e-07	-2.36859e-08	3.12998e-07	2.34161e-07	-7.06732e-08	1.63488e-07	-1.89397e-07	3.49130e-08	-1.54484e-07	-4.67320e-09	1.75988e-09	-2.91331e-09	-3.86700e-07	1.22361e-07	-2.64339e-07
27.304	-8.99776e-08	2.14171e-08	-6.85606e-08	-2.32582e-07	4.36494e-08	-1.88933e-07	-2.59064e-07	2.20331e-08	-2.37031e-07	3.37841e-07	-2.37673e-08	3.14074e-07	2.34923e-07	-7.09030e-08	1.64020e-07	-1.88510e-07	3.47494e-08	-1.53760e-07	-4.15088e-09	1.56318e-09	-2.58769e-09	-3.85228e-07	1.21895e-07	-2.63332e-07
27.329	-8.91362e-08	2.12168e-08	-6.79194e-08	-2.31889e-07	4.35193e-08	-1.88370e-07	-2.58320e-07	2.19698e-08	-2.36350e-07	3.39027e-07	-2.38507e-08	3.15177e-07	2.35699e-07	-7.11374e-08	1.64562e-07	-1.87611e-07	3.45837e-08	-1.53027e-07	-3.62114e-09	1.36369e-09	-2.25745e-09	-3.83740e-07	1.21425e-07	-2.62315e-07
27.353	-8.82828e-08	2.10137e-08	-6.72691e-08	-2.31188e-07	4.33877e-08	-1.87800e-07	-2.57567e-07	2.19058e-08	-2.35661e-07	3.40243e-07	-2.39362e-08	3.16306e-07	2.36492e-07	-7.13765e-08	1.65115e-07	-1.86701e-07	3.44161e-08	-1.52285e-07	-3.08402e-09	1.16141e-09	-1.92260e-09	-3.82236e-07	1.20949e-07	-2.61287e-07
27.378	-8.74173e-08	2.08076e-08	-6.66096e-08	-2.30479e-07	4.32546e-08	-1.87224e-07	-2.56806e-07	2.18410e-08	-2.34965e-07	3.41487e-07	-2.40238e-08	3.17463e-07	2.37299e-07	-7.16203e-08	1.65679e-07	-1.85781e-07	3.42464e-08	-1.51535e-07	-2.53954e-09	9.56368e-10	-1.58317e-09	-3.80717e-07	1.20468e-07	-2.60249e-07
27.402	-8.65398e-08	2.05988e-08	-6.59411e-08	-2.29762e-07	4.31200e-08	-1.86642e-07	-2.56036e-07	2.17756e-08	-2.34260e-07	3.42760e-07	-2.41133e-08	3.18646e-07	2.38122e-07	-7.18687e-08	1.66254e-07	-1.84850e-07	3.40748e-08	-1.50775e-07	-1.98774e-09	7.48564e-10	-1.23917e-09	-3.79183e-07	1.19983e-07	-2.59200e-07
27.427	-8.56505e-08	2.03871e-08	-6.52634e-08	-2.29037e-07	4.29840e-08	-1.86053e-07	-2.55258e-07	2.17094e-08	-2.33548e-07	3.44061e-07	-2.42049e-08	3.19856e-07	2.38961e-07	-7.21217e-08	1.66839e-07	-1.83908e-07	3.39012e-08	-1.50007e-07	-1.42863e-09	5.38010e-10	-8.90622e-10	-3.77633e-07	1.19492e-07	-2.58141e-07
27.451	-8.47493e-08	2.01726e-08	-6.45767e-08	-2.28304e-07	4.28465e-08	-1.85457e-07	-2.54472e-07	2.16425e-08	-2.32829e-07	3.45391e-07	-2.42984e-08	3.21092e-07	2.39814e-07	-7.23793e-08	1.67435e-07	-1.82956e-07	3.37256e-08	-1.49230e-07	-8.62262e-10	3.24720e-10	-5.37542e-10	-3.76067e-07	1.18997e-07	-2.57071e-07
27.476	-8.38363e-08	1.99553e-08	-6.38810e-08	-2.27563e-07	4.27075e-08	-1.84856e-07	-2.53677e-07	2.15749e-08	-2.32102e-07	3.46749e-07	-2.43940e-08	3.22355e-07	2.40683e-07	-7.26416e-08	1.68041e-07	-1.81993e-07	3.35481e-08	-1.48445e-07	-2.88652e-10	1.08704e-10	-1.79949e-10	-3.74487e-07	1.18497e-07	-2.55990e-07
27.501	-8.29116e-08	1.97352e-08	-6.31764e-08	-2.26815e-07	4.25671e-08	-1.84248e-07	-2.52874e-07	2.15067e-08	-2.31368e-07	3.48136e-07	-2.44915e-08	3.23644e-07	2.41567e-07	-7.29084e-08	1.68659e-07	-1.81020e-07	3.33687e-08	-1.47651e-07	2.92166e-10	-1.10027e-10	1.82139e-10	-3.72891e-07	1.17992e-07	-2.54899e-07
27.525	-8.19751e-08	1.95123e-08	-6.24629e-08	-2.26059e-07	4.24252e-08	-1.83634e-07	-2.52063e-07	2.14377e-08	-2.30626e-07	3.49551e-07	-2.45911e-08	3.24960e-07	2.42466e-07	-7.31797e-08	1.69286e-07	-1.80036e-07	3.31873e-08	-1.46848e-07	8.80162e-10	-3.31461e-10	5.48701e-10	-3.71280e-07	1.17482e-07	-2.53798e-07
27.550	-8.10271e-08	1.92866e-08	-6.17405e-08	-2.25296e-07	4.22819e-08	-1.83014e-07	-2.51244e-07	2.13680e-08	-2.29876e-07	3.50994e-07	-2.46926e-08	3.26301e-07	2.43380e-07	-7.34557e-08	1.69925e-07	-1.79041e-07	3.30040e-08	-1.46037e-07	1.47531e-09	-5.55588e-10	9.19720e-10	-3.69654e-07	1.16968e-07	-2.52687e-07
27.574	-8.00674e-08	1.90582e-08	-6.10092e-08	-2.24524e-07	4.21372e-08	-1.82387e-07	-2.50417e-07	2.12977e-08	-2.29120e-07	3.52465e-07	-2.47961e-08	3.27668e-07	2.44310e-07	-7.37361e-08	1.70573e-07	-1.78037e-07	3.28188e-08	-1.45218e-07	2.07757e-09	-7.82394e-10	1.29518e-09	-3.68013e-07	1.16448e-07	-2.51565e-07
27.599	-7.90962e-08	1.88270e-08	-6.02692e-08	-2.23746e-07	4.19910e-08	-1.81755e-07	-2.49582e-07	2.12267e-08	-2.28356e-07	3.53963e-07	-2.49015e-08	3.29062e-07	2.45254e-07	-7.40211e-08	1.71233e-07	-1.77022e-07	3.26317e-08	-1.44390e-07	2.68692e-09	-1.01187e-09	1.67505e-09	-3.66357e-07	1.15924e-07	-2.50433e-07
27.623	-7.81136e-08	1.85931e-08	-5.95204e-08	-2.22959e-07	4.18434e-08	-1.81116e-07	-2.48739e-07	2.11550e-08	-2.27584e-07	3.55490e-07	-2.50089e-08	3.30481e-07	2.46213e-07	-7.43105e-08	1.71902e-07	-1.75996e-07	3.24427e-08	-1.43554e-07	3.30333e-09	-1.24400e-09	2.05932e-09	-3.64687e-07	1.15396e-07	-2.49291e-07
27.648	-7.71195e-08	1.83565e-08	-5.87630e-08	-2.22165e-07	4.16945e-08	-1.80471e-07	-2.47888e-07	2.10826e-08	-2.26806e-07	3.57044e-07	-2.51182e-08	3.31926e-07	2.47187e-07	-7.46045e-08	1.72582e-07	-1.74961e-07	3.22518e-08	-1.42709e-07	3.92676e-09	-1.47878e-09	2.44798e-09	-3.63001e-07	1.14862e-07	-2.48139e-07
27.673	-7.61140e-08	1.81172e-08	-5.79969e-08	-2.21364e-07	4.15441e-08	-1.79820e-07	-2.47029e-07	2.10096e-08	-2.26020e-07	3.58626e-07	-2.52295e-08	3.33396e-07	2.48176e-07	-7.49029e-08	1.73273e-07	-1.73915e-07	3.20591e-08	-1.41856e-07	4.55718e-09	-1.71619e-09	2.84099e-09	-3.61301e-07	1.14324e-07	-2.46976e-07
27.697	-7.50973e-08	1.78752e-08	-5.72221e-08	-2.20556e-07	4.13923e-08	-1.79163e-07	-2.46163e-07	2.09358e-08	-2.25227e-07	3.60235e-07	-2.53427e-08	3.34892e-07	2.49179e-07	-7.52058e-08	1.73973e-07	-1.72859e-07	3.18645e-08	-1.40995e-07	5.19457e-09	-1.95623e-09	3.23834e-09	-3.59586e-07	1.13782e-07	-2.45804e-07
27.722	-7.40693e-08	1.76305e-08	-5.64388e-08	-2.19739e-07	4.12392e-08	-1.78500e-07	-2.45288e-07	2.08615e-08	-2.24427e-07	3.61871e-07	-2.54578e-08	3.36414e-07	2.50197e-07	-7.55131e-08	1.74684e-07	-1.71794e-07	3.16680e-08	-1.40126e-07	5.83889e-09	-2.19887e-09	3.64002e-09	-3.57856e-07	1.13234e-07	-2.44622e-07
27.746	-7.30301e-08	1.73831e-08	-5.56470e-08	-2.18916e-07	4.10846e-08	-1.77831e-07	-2.44406e-07	2.07864e-08	-2.23619e-07	3.63535e-07	-2.55749e-08	3.37960e-07	2.51230e-07	-7.58248e-08	1.75405e-07	-1.70718e-07	3.14697e-08	-1.39248e-07	6.49011e-09	-2.44412e-09	4.04599e-09	-3.56112e-07	1.12683e-07	-2.43430e-07
27.771	-7.19798e-08	1.71331e-08	-5.48467e-08	-2.18085e-07	4.09287e-08	-1.77157e-07	-2.43516e-07	2.07107e-08	-2.22805e-07	3.65226e-07	-2.56938e-08	3.39532e-07	2.52277e-07	-7.61409e-08	1.76137e-07	-1.69632e-07	3.12695e-08	-1.38363e-07	7.14820e-09	-2.69195e-09	4.45625e-09	-3.54354e-07	1.12126e-07	-2.42228e-07
27.795	-7.09184e-08	1.68805e-08	-5.40379e-08	-2.17248e-07	4.07715e-08	-1.76476e-07	-2.42618e-07	2.06344e-08	-2.21984e-07	3.66944e-07	-2.58147e-08	3.41129e-07	2.53339e-07	-7.64614e-08	1.76878e-07	-1.68536e-07	3.10676e-08	-1.37469e-07	7.81312e-09	-2.94235e-09	4.87077e-09	-3.52581e-07	1.11565e-07	-2.41016e-07
27.820	-6.98459e-08	1.66252e-08	-5.32207e-08	-2.16403e-07	4.06129e-08	-1.75790e-07	-2.41713e-07	2.05574e-08	-2.21156e-07	3.68688e-07	-2.59374e-08	3.42751e-07	2.54416e-07	-7.67863e-08	1.77629e-07	-1.67431e-07	3.08638e-08	-1.36567e-07	8.48484e-09	-3.19532e-09	5.28953e-09	-3.50795e-07	1.11000e-07	-2.39795e-07
27.845	-6.87626e-08	1.63673e-08	-5.23952e-08	-2.15550e-07	4.04530e-08	-1.75097e-07	-2.40800e-07	2.04798e-08	-2.20320e-07	3.70459e-07	-2.60620e-08	3.44397e-07	2.55507e-07	-7.71155e-08	1.78391e-07	-1.66316e-07	3.06582e-08	-1.35658e-07	9.16334e-09	-3.45083e-09	5.71251e-09	-3.48993e-07	1.10430e-07	-2.38563e-07
27.869	-6.76683e-08	1.61069e-08	-5.15614e-08	-2.14691e-07	4.02917e-08	-1.74399e-07	-2.39880e-07	2.04015e-08	-2.19478e-07	3.72257e-07	-2.61885e-08	3.46069e-07	2.56612e-07	-7.74491e-08	1.79163e-07	-1.65191e-07	3.04509e-08	-1.34740e-07	9.84857e-09	-3.70888e-09	6.13969e-09	-3.47178e-07	1.09856e-07	-2.37323e-07
27.894	-6.65631e-08	1.58438e-08	-5.07193e-08	-2.13825e-07	4.01291e-08	-1.73696e-07	-2.38952e-07	2.03226e-08	-2.18630e-07	3.74082e-07	-2.63168e-08	3.47765e-07	2.57731e-07	-7.77870e-08	1.79944e-07	-1.64056e-07	3.02417e-08	-1.33815e-07	1.05405e-08	-3.96946e-09	6.57105e-09	-3.45349e-07	1.09277e-07	-2.36072e-07
27.918	-6.54472e-08	1.55782e-08	-4.98690e-08	-2.12951e-07	3.99652e-08	-1.72986e-07	-2.38017e-07	2.02431e-08	-2.17774e-07	3.75933e-07	-2.64471e-08	3.49486e-07	2.58865e-07	-7.81292e-08	1.80736e-07	-1.62912e-07	3.00308e-08	-1.32881e-07	1.12391e-08	-4.23255e-09	7.00657e-09	-3.43506e-07	1.08694e-07	-2.34812e-07
27.943	-6.43206e-08	1.53100e-08	-4.90106e-08	-2.12071e-07	3.98000e-08	-1.72271e-07	-2.37074e-07	2.01629e-08	-2.16912e-07	3.77810e-07	-2.65791e-08	3.51231e-07	2.60013e-07	-7.84756e-08	1.81537e-07	-1.61758e-07	2.98181e-08	-1.31940e-07	1.19444e-08	-4.49815e-09	7.44623e-09	-3.41649e-07	1.08106e-07	-2.33543e-07
27.967	-6.31833e-08	1.50393e-08	-4.81440e-08	-2.11184e-07	3.96335e-08	-1.71550e-07	-2.36125e-07	2.00821e-08	-2.16042e-07	3.79713e-07	-2.67130e-08	3.53000e-07	2.61175e-07	-7.88263e-08	1.82349e-07	-1.60595e-07	2.96037e-08	-1.30991e-07	1.26562e-08	-4.76623e-09	7.89001e-09	-3.39778e-07	1.07514e-07	-2.32264e-07
27.992	-6.20354e-08	1.47661e-08	-4.72693e-08	-2.10290e-07	3.94657e-08	-1.70824e-07	-2.35167e-07	2.00007e-08	-2.15167e-07	3.81642e-07	-2.68487e-08	3.54793e-07	2.62351e-07	-7.91813e-08	1.83170e-07	-1.59422e-07	2.93875e-08	-1.30035e-07	1.33747e-08	-5.03678e-09	8.33788e-09	-3.37893e-07	1.06918e-07	-2.30976e-07
28.017	-6.08770e-08	1.44903e-08	-4.63866e-08	-2.09389e-07	3.92966e-08	-1.70092e-07	-2.34203e-07	1.99187e-08	-2.14284e-07	3.83597e-07	-2.69863e-08	3.56611e-07	2.63541e-07	-7.95405e-08	1.84001e-07	-1.58240e-07	2.91696e-08	-1.29071e-07	1.40996e-08	-5.30980e-09	8.78984e-09	-3.35995e-07	1.06317e-07	-2.29678e-07
28.041	-5.97081e-08	1.42121e-08	-4.54959e-08	-2.08481e-07	3.91263e-08	-1.69355e-07	-2.33231e-07	1.98361e-08	-2.13395e-07	3.85578e-07	-2.71256e-08	3.58452e-07	2.64745e-07	-7.99039e-08	1.84841e-07	-1.57049e-07	2.89500e-08	-1.28099e-07	1.48311e-08	-5.58527e-09	9.24585e-09	-3.34083e-07	1.05712e-07	-2.28371e-07
28.066	-5.85287e-08	1.39314e-08	-4.45973e-08	-2.07567e-07	3.89547e-08	-1.68612e-07	-2.32253e-07	1.97528e-08	-2.12500e-07	3.87584e-07	-2.72668e-08	3.60318e-07	2.65963e-07	-8.02716e-08	1.85692e-07	-1.55849e-07	2.87287e-08	-1.27120e-07	1.55691e-08	-5.86317e-09	9.70589e-09	-3.32158e-07	1.05103e-07	-2.27055e-07
28.090	-5.73390e-08	1.36482e-08	-4.36908e-08	-2.06646e-07	3.87818e-08	-1.67864e-07	-2.31267e-07	1.96690e-08	-2.11598e-07	3.89616e-07	-2.74097e-08	3.62207e-07	2.67195e-07	-8.06433e-08	1.86552e-07	-1.54639e-07	2.85057e-08	-1.26133e-07	1.63135e-08	-6.14350e-09	1.01700e-08	-3.30219e-07	1.04489e-07	-2.25730e-07
28.115	-5.61390e-08	1.33626e-08	-4.27764e-08	-2.05718e-07	3.86077e-08	-1.67110e-07	-2.30274e-07	1.95845e-08	-2.10689e-07	3.91674e-07	-2.75545e-08	3.64119e-07	2.68441e-07	-8.10193e-08	1.87422e-07	-1.53420e-07	2.82810e-08	-1.25139e-07	1.70642e-08	-6.42624e-09	1.06380e-08	-3.28267e-07	1.03872e-07	-2.24396e-07
28.140	-5.49288e-08	1.30745e-08	-4.18543e-08	-2.04784e-07	3.84323e-08	-1.66351e-07	-2.29274e-07	1.94995e-08	-2.09775e-07	3.93757e-07	-2.77010e-08	3.66056e-07	2.69700e-07	-8.13994e-08	1.88301e-07	-1.52192e-07	2.80547e-08	-1.24137e-07	1.78214e-08	-6.71139e-09	1.11100e-08	-3.26302e-07	1.03250e-07	-2.23052e-07
28.164	-5.37084e-08	1.27840e-08	-4.09244e-08	-2.03843e-07	3.82558e-08	-1.65587e-07	-2.28267e-07	1.94139e-08	-2.08853e-07	3.95864e-07	-2.78493e-08	3.68015e-07	2.70973e-07	-8.17836e-08	1.89190e-07	-1.50955e-07	2.78266e-08	-1.23128e-07	1.85849e-08	-6.99891e-09	1.15860e-08	-3.24324e-07	1.02624e-07	-2.21700e-07
28.189	-5.24779e-08	1.24911e-08	-3.99868e-08	-2.02895e-07	3.80780e-08	-1.64817e-07	-2.27254e-07	1.93277e-08	-2.07926e-07	3.97997e-07	-2.79993e-08	3.69998e-07	2.72260e-07	-8.21719e-08	1.90088e-07	-1.49709e-07	2.75970e-08	-1.22112e-07	1.93547e-08	-7.28881e-09	1.20659e-08	-3.22332e-07	1.01994e-07	-2.20338e-07
28.213	-5.12374e-08	1.21959e-08	-3.90415e-08	-2.01942e-07	3.78990e-08	-1.64043e-07	-2.26233e-07	1.92409e-08	-2.06992e-07	4.00155e-07	-2.81511e-08	3.72004e-07	2.73560e-07	-8.25643e-08	1.90996e-07	-1.48454e-07	2.73657e-08	-1.21088e-07	2.01308e-08	-7.58108e-09	1.25497e-08	-3.20328e-07	1.01359e-07	-2.18968e-07
28.238	-4.99868e-08	1.18982e-08	-3.80886e-08	-2.00981e-07	3.77188e-08	-1.63263e-07	-2.25206e-07	1.91535e-08	-2.06052e-07	4.02337e-07	-2.83046e-08	3.74033e-07	2.74874e-07	-8.29608e-08	1.91913e-07	-1.47190e-07	2.71327e-08	-1.20058e-07	2.09131e-08	-7.87568e-09	1.30374e-08	-3.18310e-07	1.00721e-07	-2.17589e-07
28.262	-4.87264e-08	1.15982e-08	-3.71282e-08	-2.00015e-07	3.75374e-08	-1.62478e-07	-2.24172e-07	1.90656e-08	-2.05106e-07	4.04544e-07	-2.84599e-08	3.76084e-07	2.76201e-07	-8.33613e-08	1.92839e-07	-1.45918e-07	2.68981e-08	-1.19020e-07	2.17016e-08	-8.17263e-09	1.35290e-08	-3.16280e-07	1.00079e-07	-2.16201e-07
28.287	-4.74561e-08	1.12958e-08	-3.61603e-08	-1.99042e-07	3.73548e-08	-1.61687e-07	-2.23131e-07	1.89770e-08	-2.04154e-07	4.06776e-07	-2.86169e-08	3.78159e-07	2.77541e-07	-8.37658e-08	1.93775e-07	-1.44637e-07	2.66620e-08	-1.17975e-07	2.24963e-08	-8.47189e-09	1.40244e-08	-3.14237e-07	9.94322e-08	-2.14805e-07
28.312	-4.61760e-08	1.09911e-08	-3.51849e-08	-1.98063e-07	3.71711e-08	-1.60892e-07	-2.22084e-07	1.88880e-08	-2.03196e-07	4.09032e-07	-2.87756e-08	3.80256e-07	2.78895e-07	-8.41744e-08	1.94720e-07	-1.43347e-07	2.64242e-08	-1.16923e-07	2.32970e-08	-8.77346e-09	1.45236e-08	-3.12181e-07	9.87817e-08	-2.13400e-07
28.336	-4.48862e-08	1.06841e-08	-3.42021e-08	-1.97078e-07	3.69862e-08	-1.60092e-07	-2.21030e-07	1.87983e-08	-2.02231e-07	4.11312e-07	-2.89360e-08	3.82376e-07	2.80262e-07	-8.45870e-08	1.95675e-07	-1.42049e-07	2.61849e-08	-1.15864e-07	2.41039e-08	-9.07733e-09	1.50266e-08	-3.10113e-07	9.81272e-08	-2.11986e-07
28.361	-4.35867e-08	1.03748e-08	-3.32119e-08	-1.96086e-07	3.68001e-08	-1.59286e-07	-2.19969e-07	1.87081e-08	-2.01261e-07	4.13616e-07	-2.90981e-08	3.84518e-07	2.81642e-07	-8.50035e-08	1.96638e-07	-1.40742e-07	2.59439e-08	-1.14798e-07	2.49169e-08	-9.38348e-09	1.55334e-08	-3.08032e-07	9.74688e-08	-2.10563e-07
28.385	-4.22777e-08	1.00632e-08	-3.22145e-08	-1.95089e-07	3.66129e-08	-1.58476e-07	-2.18902e-07	1.86174e-08	-2.00285e-07	4.15944e-07	-2.92619e-08	3.86682e-07	2.83035e-07	-8.54240e-08	1.97611e-07	-1.39426e-07	2.57015e-08	-1.13725e-07	2.57358e-08	-9.69189e-09	1.60440e-08	-3.05939e-07	9.68065e-08	-2.09132e-07
28.410	-4.09591e-08	9.74935e-09	-3.12097e-08	-1.94085e-07	3.64246e-08	-1.57661e-07	-2.17829e-07	1.85261e-08	-1.99303e-07	4.18296e-07	-2.94273e-08	3.88869e-07	2.84441e-07	-8.58484e-08	1.98593e-07	-1.38102e-07	2.54574e-08	-1.12645e-07	2.65608e-08	-1.00026e-08	1.65582e-08	-3.03833e-07	9.61402e-08	-2.07693e-07
28.434	-3.96310e-08	9.43324e-09	-3.01978e-08	-1.93076e-07	3.62351e-08	-1.56841e-07	-2.16749e-07	1.84343e-08	-1.98315e-07	4.20672e-07	-2.95945e-08	3.91077e-07	2.85860e-07	-8.62767e-08	1.99584e-07	-1.36770e-07	2.52119e-08	-1.11558e-07	2.73917e-08	-1.03155e-08	1.70762e-08	-3.01716e-07	9.54701e-08	-2.06245e-07
28.459	-3.82935e-08	9.11489e-09	-2.91787e-08	-1.92060e-07	3.60445e-08	-1.56016e-07	-2.15663e-07	1.83419e-08	-1.97321e-07	4.23071e-07	-2.97633e-08	3.93308e-07	2.87292e-07	-8.67089e-08	2.00583e-07	-1.35430e-07	2.49648e-08	-1.10465e-07	2.82285e-08	-1.06306e-08	1.75979e-08	-2.99586e-07	9.47961e-08	-2.04789e-07
28.484	-3.69468e-08	8.79431e-09	-2.81524e-08	-1.91039e-07	3.58528e-08	-1.55186e-07	-2.14571e-07	1.82490e-08	-1.96322e-07	4.25493e-07	-2.99337e-08	3.95560e-07	2.88737e-07	-8.71451e-08	2.01592e-07	-1.34081e-07	2.47162e-08	-1.09365e-07	2.90712e-08	-1.09480e-08	1.81233e-08	-2.97443e-07	9.41183e-08	-2.03325e-07
28.508	-3.55907e-08	8.47153e-09	-2.71192e-08	-1.90012e-07	3.56601e-08	-1.54352e-07	-2.13472e-07	1.81556e-08	-1.95317e-07	4.27939e-07	-3.01057e-08	3.97834e-07	2.90195e-07	-8.75850e-08	2.02610e-07	-1.32724e-07	2.44661e-08	-1.08258e-07	2.99198e-08	-1.12675e-08	1.86523e-08	-2.95289e-07	9.34367e-08	-2.01853e-07
28.533	-3.42254e-08	8.14657e-09	-2.60789e-08	-1.88979e-07	3.54662e-08	-1.53512e-07	-2.12367e-07	1.80616e-08	-1.94306e-07	4.30408e-07	-3.02794e-08	4.00129e-07	2.91666e-07	-8.80288e-08	2.03637e-07	-1.31359e-07	2.42144e-08	-1.07145e-07	3.07742e-08	-1.15893e-08	1.91849e-08	-2.93123e-07	9.27513e-08	-2.00372e-07
28.557	-3.28510e-08	7.81942e-09	-2.50316e-08	-1.87940e-07	3.52712e-08	-1.52669e-07	-2.11257e-07	1.79671e-08	-1.93289e-07	4.32900e-07	-3.04548e-08	4.02446e-07	2.93149e-07	-8.84765e-08	2.04672e-07	-1.29986e-07	2.39614e-08	-1.06025e-07	3.16343e-08	-1.19132e-08	1.97211e-08	-2.90945e-07	9.20622e-08	-1.98883e-07
28.582	-3.14676e-08	7.49012e-09	-2.39774e-08	-1.86895e-07	3.50752e-08	-1.51820e-07	-2.10140e-07	1.78721e-08	-1.92267e-07	4.35415e-07	-3.06317e-08	4.04783e-07	2.94645e-07	-8.89279e-08	2.05717e-07	-1.28605e-07	2.37068e-08	-1.04899e-07	3.25002e-08	-1.22393e-08	2.02609e-08	-2.88756e-07	9.13693e-08	-1.97386e-07
28.606	-3.00751e-08	7.15868e-09	-2.29164e-08	-1.85845e-07	3.48781e-08	-1.50967e-07	-2.09017e-07	1.77766e-08	-1.91240e-07	4.37953e-07	-3.08102e-08	4.07143e-07	2.96153e-07	-8.93831e-08	2.06770e-07	-1.27217e-07	2.34508e-08	-1.03766e-07	3.33717e-08	-1.25675e-08	2.08042e-08	-2.86554e-07	9.06728e-08	-1.95882e-07
28.631	-2.86737e-08	6.82510e-09	-2.18486e-08	-1.84790e-07	3.46800e-08	-1.50110e-07	-2.07888e-07	1.76806e-08	-1.90207e-07	4.40513e-07	-3.09903e-08	4.09523e-07	2.97674e-07	-8.98421e-08	2.07831e-07	-1.25820e-07	2.31933e-08	-1.02627e-07	3.42490e-08	-1.28979e-08	2.13511e-08	-2.84342e-07	8.99726e-08	-1.94369e-07
28.656	-2.72634e-08	6.48942e-09	-2.07740e-08	-1.83728e-07	3.44809e-08	-1.49248e-07	-2.06753e-07	1.75841e-08	-1.89169e-07	4.43096e-07	-3.11720e-08	4.11924e-07	2.99207e-07	-9.03048e-08	2.08902e-07	-1.24416e-07	2.29344e-08	-1.01481e-07	3.51319e-08	-1.32303e-08	2.19015e-08	-2.82117e-07	8.92687e-08	-1.92848e-07
28.680	-2.58444e-08	6.15165e-09	-1.96927e-08	-1.82662e-07	3.42807e-08	-1.48381e-07	-2.05612e-07	1.74871e-08	-1.88125e-07	4.45700e-07	-3.13553e-08	4.14345e-07	3.00752e-07	-9.07713e-08	2.09981e-07	-1.23003e-07	2.26741e-08	-1.00329e-07	3.60203e-08	-1.35649e-08	2.24554e-08	-2.79881e-07	8.85612e-08	-1.91320e-07
28.705	-2.44165e-08	5.81179e-09	-1.86048e-08	-1.81590e-07	3.40794e-08	-1.47510e-07	-2.04466e-07	1.73896e-08	-1.87076e-07	4.48328e-07	-3.15401e-08	4.16788e-07	3.02310e-07	-9.12414e-08	2.11069e-07	-1.21584e-07	2.24124e-08	-9.91711e-08	3.69143e-08	-1.39016e-08	2.30127e-08	-2.77634e-07	8.78502e-08	-1.89784e-07
28.729	-2.29801e-08	5.46987e-09	-1.75102e-08	-1.80512e-07	3.38772e-08	-1.46635e-07	-2.03313e-07	1.72916e-08	-1.86022e-07	4.50977e-07	-3.17264e-08	4.19250e-07	3.03880e-07	-9.17153e-08	2.12165e-07	-1.20156e-07	2.21493e-08	-9.80068e-08	3.78139e-08	-1.42404e-08	2.35735e-08	-2.75376e-07	8.71356e-08	-1.88240e-07
28.754	-2.15350e-08	5.12591e-09	-1.64091e-08	-1.79429e-07	3.36740e-08	-1.45755e-07	-2.02155e-07	1.71931e-08	-1.84962e-07	4.53648e-07	-3.19144e-08	4.21733e-07	3.05462e-07	-9.21928e-08	2.13269e-07	-1.18721e-07	2.18848e-08	-9.68364e-08	3.87189e-08	-1.45812e-08	2.41377e-08	-2.73106e-07	8.64174e-08	-1.86689e-07
28.778	-2.00814e-08	4.77991e-09	-1.53015e-08	-1.78341e-07	3.34698e-08	-1.44871e-07	-2.00992e-07	1.70941e-08	-1.83898e-07	4.56340e-07	-3.21038e-08	4.24237e-07	3.07056e-07	-9.26739e-08	2.14382e-07	-1.17279e-07	2.16189e-08	-9.56599e-08	3.96294e-08	-1.49241e-08	2.47053e-08	-2.70826e-07	8.56958e-08	-1.85130e-07
28.803	-1.86193e-08	4.43190e-09	-1.41874e-08	-1.77248e-07	3.32646e-08	-1.43983e-07	-1.99823e-07	1.69947e-08	-1.82828e-07	4.59055e-07	-3.22947e-08	4.26760e-07	3.08662e-07	-9.31587e-08	2.15504e-07	-1.15829e-07	2.13516e-08	-9.44773e-08	4.05453e-08	-1.52690e-08	2.52763e-08	-2.68534e-07	8.49706e-08	-1.83563e-07
28.828	-1.71489e-08	4.08189e-09	-1.30670e-08	-1.76149e-07	3.30584e-08	-1.43091e-07	-1.98648e-07	1.68948e-08	-1.81753e-07	4.61791e-07	-3.24872e-08	4.29303e-07	3.10281e-07	-9.36471e-08	2.16633e-07	-1.14372e-07	2.10830e-08	-9.32888e-08	4.14665e-08	-1.56159e-08	2.58506e-08	-2.66231e-07	8.42421e-08	-1.81989e-07
28.852	-1.56701e-08	3.72990e-09	-1.19402e-08	-1.75045e-07	3.28513e-08	-1.42194e-07	-1.97468e-07	1.67944e-08	-1.80673e-07	4.64548e-07	-3.26812e-08	4.31867e-07	3.11911e-07	-9.41391e-08	2.17772e-07	-1.12907e-07	2.08131e-08	-9.20944e-08	4.23931e-08	-1.59649e-08	2.64283e-08	-2.63918e-07	8.35101e-08	-1.80408e-07
28.877	-1.41831e-08	3.37595e-09	-1.08071e-08	-1.73937e-07	3.26432e-08	-1.41293e-07	-1.96282e-07	1.66936e-08	-1.79589e-07	4.67326e-07	-3.28766e-08	4.34449e-07	3.13552e-07	-9.46346e-08	2.18918e-07	-1.11436e-07	2.05418e-08	-9.08940e-08	4.33251e-08	-1.63158e-08	2.70092e-08	-2.61594e-07	8.27747e-08	-1.78819e-07
28.901	-1.26878e-08	3.02004e-09	-9.66780e-09	-1.72823e-07	3.24342e-08	-1.40389e-07	-1.95091e-07	1.65923e-08	-1.78499e-07	4.70125e-07	-3.30736e-08	4.37052e-07	3.15206e-07	-9.51337e-08	2.20072e-07	-1.09957e-07	2.02692e-08	-8.96879e-08	4.42622e-08	-1.66688e-08	2.75935e-08	-2.59259e-07	8.20359e-08	-1.77223e-07
28.926	-1.11845e-08	2.66221e-09	-8.52228e-09	-1.71704e-07	3.22242e-08	-1.39480e-07	-1.93895e-07	1.64906e-08	-1.77405e-07	4.72946e-07	-3.32720e-08	4.39674e-07	3.16871e-07	-9.56363e-08	2.21235e-07	-1.08471e-07	1.99953e-08	-8.84759e-08	4.52046e-08	-1.70237e-08	2.81810e-08	-2.56914e-07	8.12938e-08	-1.75620e-07
28.951	-9.67309e-09	2.30245e-09	-7.37063e-09	-1.70581e-07	3.20134e-08	-1.38567e-07	-1.92694e-07	1.63884e-08	-1.76305e-07	4.75787e-07	-3.34718e-08	4.42315e-07	3.18548e-07	-9.61424e-08	2.22406e-07	-1.06978e-07	1.97201e-08	-8.72583e-08	4.61522e-08	-1.73805e-08	2.87717e-08	-2.54558e-07	8.05484e-08	-1.74010e-07
28.975	-8.15370e-09	1.94080e-09	-6.21290e-09	-1.69452e-07	3.18016e-08	-1.37651e-07	-1.91487e-07	1.62857e-08	-1.75201e-07	4.78648e-07	-3.36731e-08	4.44975e-07	3.20237e-07	-9.66520e-08	2.23585e-07	-1.05479e-07	1.94437e-08	-8.60350e-08	4.71050e-08	-1.77393e-08	2.93657e-08	-2.52192e-07	7.97996e-08	-1.72392e-07
29.000	-6.62640e-09	1.57726e-09	-5.04914e-09	-1.68319e-07	3.15889e-08	-1.36730e-07	-1.90275e-07	1.61827e-08	-1.74092e-07	4.81530e-07	-3.38759e-08	4.47654e-07	3.21937e-07	-9.71650e-08	2.24772e-07	-1.03972e-07	1.91659e-08	-8.48061e-08	4.80629e-08	-1.81000e-08	2.99628e-08	-2.49816e-07	7.90477e-08	-1.70768e-07
29.024	-5.09125e-09	1.21185e-09	-3.87939e-09	-1.67181e-07	3.13753e-08	-1.35806e-07	-1.89058e-07	1.60792e-08	-1.72979e-07	4.84432e-07	-3.40801e-08	4.50352e-07	3.23648e-07	-9.76815e-08	2.25966e-07	-1.02459e-07	1.88869e-08	-8.35716e-08	4.90258e-08	-1.84627e-08	3.05631e-08	-2.47429e-07	7.82925e-08	-1.69136e-07
29.049	-3.54832e-09	8.44595e-10	-2.70372e-09	-1.66038e-07	3.11609e-08	-1.34877e-07	-1.87836e-07	1.59752e-08	-1.71861e-07	4.87355e-07	-3.42857e-08	4.53069e-07	3.25371e-07	-9.82015e-08	2.27169e-07	-1.00938e-07	1.86067e-08	-8.23316e-08	4.99938e-08	-1.88272e-08	3.11666e-08	-2.45032e-07	7.75341e-08	-1.67498e-07
29.073	-1.99768e-09	4.75502e-10	-1.52218e-09	-1.64891e-07	3.09455e-08	-1.33945e-07	-1.86609e-07	1.58709e-08	-1.70738e-07	4.90297e-07	-3.44927e-08	4.55805e-07	3.27105e-07	-9.87248e-08	2.28380e-07	-9.94114e-08	1.83252e-08	-8.10861e-08	5.09668e-08	-1.91937e-08	3.17732e-08	-2.42625e-07	7.67725e-08	-1.65853e-07
29.098	-4.39406e-10	1.04590e-10	-3.34816e-10	-1.63739e-07	3.07294e-08	-1.33009e-07	-1.85377e-07	1.57661e-08	-1.69611e-07	4.93260e-07	-3.47011e-08	4.58559e-07	3.28850e-07	-9.92515e-08	2.29598e-07	-9.78778e-08	1.80425e-08	-7.98353e-08	5.19448e-08	-1.95620e-08	3.23829e-08	-2.40208e-07	7.60077e-08	-1.64201e-07
29.123	1.12644e-09	-2.68123e-10	8.58319e-10	-1.62582e-07	3.05123e-08	-1.32070e-07	-1.84140e-07	1.56609e-08	-1.68479e-07	4.96242e-07	-3.49109e-08	4.61331e-07	3.30606e-07	-9.97816e-08	2.30824e-07	-9.63377e-08	1.77587e-08	-7.85791e-08	5.29277e-08	-1.99321e-08	3.29956e-08	-2.37782e-07	7.52399e-08	-1.62542e-07
29.147	2.69979e-09	-6.42623e-10	2.05717e-09	-1.61421e-07	3.02944e-08	-1.31127e-07	-1.82898e-07	1.55553e-08	-1.67343e-07	4.99244e-07	-3.51220e-08	4.64122e-07	3.32374e-07	-1.00315e-07	2.32058e-07	-9.47912e-08	1.74736e-08	-7.73176e-08	5.39156e-08	-2.03041e-08	3.36114e-08	-2.35345e-07	7.44689e-08	-1.60876e-07
29.172	4.28058e-09	-1.01889e-09	3.26168e-09	-1.60256e-07	3.00757e-08	-1.30180e-07	-1.81652e-07	1.54493e-08	-1.66203e-07	5.02265e-07	-3.53346e-08	4.66930e-07	3.34152e-07	-1.00852e-07	2.33300e-07	-9.32381e-08	1.71873e-08	-7.60509e-08	5.49082e-08	-2.06780e-08	3.42303e-08	-2.32899e-07	7.36949e-08	-1.59204e-07
29.196	5.86872e-09	-1.39691e-09	4.47181e-09	-1.59086e-07	2.98562e-08	-1.29230e-07	-1.80401e-07	1.53429e-08	-1.65058e-07	5.05305e-07	-3.55485e-08	4.69757e-07	3.35941e-07	-1.01392e-07	2.34549e-07	-9.16788e-08	1.68998e-08	-7.47789e-08	5.59058e-08	-2.10536e-08	3.48521e-08	-2.30443e-07	7.29178e-08	-1.57525e-07
29.221	7.46417e-09	-1.77667e-09	5.68750e-09	-1.57912e-07	2.96358e-08	-1.28276e-07	-1.79145e-07	1.52361e-08	-1.63909e-07	5.08365e-07	-3.57637e-08	4.72601e-07	3.37742e-07	-1.01935e-07	2.35806e-07	-9.01131e-08	1.66112e-08	-7.35019e-08	5.69081e-08	-2.14311e-08	3.54770e-08	-2.27978e-07	7.21378e-08	-1.55840e-07
29.245	9.06684e-09	-2.15815e-09	6.90869e-09	-1.56734e-07	2.94147e-08	-1.27319e-07	-1.77885e-07	1.51289e-08	-1.62756e-07	5.11443e-07	-3.59803e-08	4.75463e-07	3.39553e-07	-1.02482e-07	2.37071e-07	-8.85412e-08	1.63215e-08	-7.22197e-08	5.79151e-08	-2.18103e-08	3.61048e-08	-2.25503e-07	7.13547e-08	-1.54149e-07
29.270	1.06767e-08	-2.54133e-09	8.13533e-09	-1.55551e-07	2.91928e-08	-1.26358e-07	-1.76620e-07	1.50213e-08	-1.61598e-07	5.14541e-07	-3.61982e-08	4.78343e-07	3.41375e-07	-1.03032e-07	2.38343e-07	-8.69631e-08	1.60306e-08	-7.09326e-08	5.89269e-08	-2.21914e-08	3.67356e-08	-2.23019e-07	7.05687e-08	-1.52451e-07
29.295	1.22936e-08	-2.92620e-09	9.36738e-09	-1.54364e-07	2.89700e-08	-1.25394e-07	-1.75350e-07	1.49133e-08	-1.60437e-07	5.17657e-07	-3.64174e-08	4.81239e-07	3.43207e-07	-1.03585e-07	2.39622e-07	-8.53790e-08	1.57385e-08	-6.96404e-08	5.99434e-08	-2.25741e-08	3.73692e-08	-2.20526e-07	6.97797e-08	-1.50746e-07
29.319	1.39175e-08	-3.31274e-09	1.06048e-08	-1.53174e-07	2.87466e-08	-1.24427e-07	-1.74076e-07	1.48050e-08	-1.59271e-07	5.20792e-07	-3.66380e-08	4.84154e-07	3.45050e-07	-1.04141e-07	2.40909e-07	-8.37888e-08	1.54454e-08	-6.83433e-08	6.09645e-08	-2.29587e-08	3.80058e-08	-2.18023e-07	6.89879e-08	-1.49036e-07
29.344	1.55484e-08	-3.70093e-09	1.18475e-08	-1.51979e-07	2.85223e-08	-1.23456e-07	-1.72798e-07	1.46963e-08	-1.58102e-07	5.23945e-07	-3.68598e-08	4.87085e-07	3.46904e-07	-1.04701e-07	2.42204e-07	-8.21926e-08	1.51512e-08	-6.70414e-08	6.19902e-08	-2.33450e-08	3.86452e-08	-2.15512e-07	6.81931e-08	-1.47319e-07
29.368	1.71862e-08	-4.09077e-09	1.30954e-08	-1.50780e-07	2.82973e-08	-1.22483e-07	-1.71515e-07	1.45872e-08	-1.56928e-07	5.27116e-07	-3.70829e-08	4.90033e-07	3.48768e-07	-1.05263e-07	2.43505e-07	-8.05905e-08	1.48558e-08	-6.57346e-08	6.30205e-08	-2.37330e-08	3.92875e-08	-2.12991e-07	6.73956e-08	-1.45596e-07
29.393	1.88307e-08	-4.48222e-09	1.43485e-08	-1.49577e-07	2.80716e-08	-1.21505e-07	-1.70228e-07	1.44777e-08	-1.55751e-07	5.30306e-07	-3.73073e-08	4.92998e-07	3.50643e-07	-1.05829e-07	2.44814e-07	-7.89826e-08	1.45594e-08	-6.44231e-08	6.40553e-08	-2.41227e-08	3.99326e-08	-2.10462e-07	6.65952e-08	-1.43866e-07
29.417	2.04821e-08	-4.87528e-09	1.56068e-08	-1.48370e-07	2.78451e-08	-1.20525e-07	-1.68937e-07	1.43679e-08	-1.54569e-07	5.33513e-07	-3.75329e-08	4.95980e-07	3.52528e-07	-1.06398e-07	2.46130e-07	-7.73688e-08	1.42620e-08	-6.31069e-08	6.50946e-08	-2.45141e-08	4.05806e-08	-2.07923e-07	6.57920e-08	-1.42131e-07
29.442	2.21401e-08	-5.26993e-09	1.68701e-08	-1.47160e-07	2.76179e-08	-1.19542e-07	-1.67642e-07	1.42577e-08	-1.53384e-07	5.36739e-07	-3.77598e-08	4.98979e-07	3.54423e-07	-1.06970e-07	2.47453e-07	-7.57494e-08	1.39635e-08	-6.17860e-08	6.61384e-08	-2.49071e-08	4.12313e-08	-2.05376e-07	6.49860e-08	-1.40390e-07
29.467	2.38047e-08	-5.66615e-09	1.81385e-08	-1.45945e-07	2.73900e-08	-1.18555e-07	-1.66343e-07	1.41472e-08	-1.52195e-07	5.39982e-07	-3.79880e-08	5.01994e-07	3.56329e-07	-1.07545e-07	2.48784e-07	-7.41243e-08	1.36639e-08	-6.04605e-08	6.71866e-08	-2.53019e-08	4.18847e-08	-2.02820e-07	6.41773e-08	-1.38643e-07
29.491	2.54758e-08	-6.06392e-09	1.94119e-08	-1.44727e-07	2.71614e-08	-1.17566e-07	-1.65039e-07	1.40364e-08	-1.51003e-07	5.43242e-07	-3.82174e-08	5.05025e-07	3.58244e-07	-1.08123e-07	2.50121e-07	-7.24937e-08	1.33633e-08	-5.91304e-08	6.82392e-08	-2.56983e-08	4.25409e-08	-2.00256e-07	6.33659e-08	-1.36890e-07
29.516	2.71534e-08	-6.46324e-09	2.06902e-08	-1.43506e-07	2.69321e-08	-1.16573e-07	-1.63732e-07	1.39252e-08	-1.49806e-07	5.46520e-07	-3.84480e-08	5.08072e-07	3.60170e-07	-1.08704e-07	2.51466e-07	-7.08575e-08	1.30617e-08	-5.77958e-08	6.92962e-08	-2.60963e-08	4.31998e-08	-1.97683e-07	6.25518e-08	-1.35131e-07
29.540	2.88375e-08	-6.86408e-09	2.19734e-08	-1.42280e-07	2.67021e-08	-1.15578e-07	-1.62420e-07	1.38136e-08	-1.48607e-07	5.49815e-07	-3.86798e-08	5.11136e-07	3.62106e-07	-1.09289e-07	2.52817e-07	-6.92159e-08	1.27591e-08	-5.64568e-08	7.03575e-08	-2.64960e-08	4.38615e-08	-1.95102e-07	6.17350e-08	-1.33367e-07
29.565	3.05278e-08	-7.26643e-09	2.32614e-08	-1.41051e-07	2.64715e-08	-1.14580e-07	-1.61105e-07	1.37018e-08	-1.47403e-07	5.53128e-07	-3.89128e-08	5.14215e-07	3.64052e-07	-1.09876e-07	2.54176e-07	-6.75689e-08	1.24555e-08	-5.51134e-08	7.14230e-08	-2.68973e-08	4.45257e-08	-1.92512e-07	6.09156e-08	-1.31597e-07
29.590	3.22244e-08	-7.67027e-09	2.45541e-08	-1.39819e-07	2.62402e-08	-1.13579e-07	-1.59786e-07	1.35896e-08	-1.46196e-07	5.56457e-07	-3.91470e-08	5.17310e-07	3.66007e-07	-1.10466e-07	2.55541e-07	-6.59165e-08	1.21509e-08	-5.37656e-08	7.24928e-08	-2.73002e-08	4.51927e-08	-1.89915e-07	6.00936e-08	-1.29821e-07
29.614	3.39272e-08	-8.07559e-09	2.58516e-08	-1.38583e-07	2.60083e-08	-1.12575e-07	-1.58463e-07	1.34771e-08	-1.44986e-07	5.59803e-07	-3.93824e-08	5.20421e-07	3.67973e-07	-1.11059e-07	2.56913e-07	-6.42589e-08	1.18453e-08	-5.24136e-08	7.35669e-08	-2.77046e-08	4.58622e-08	-1.87309e-07	5.92690e-08	-1.28040e-07
29.639	3.56362e-08	-8.48236e-09	2.71538e-08	-1.37344e-07	2.57757e-08	-1.11568e-07	-1.57136e-07	1.33642e-08	-1.43772e-07	5.63166e-07	-3.96190e-08	5.23547e-07	3.69948e-07	-1.11656e-07	2.58292e-07	-6.25961e-08	1.15388e-08	-5.10573e-08	7.46451e-08	-2.81107e-08	4.65344e-08	-1.84695e-07	5.84419e-08	-1.26253e-07
29.663	3.73512e-08	-8.89058e-09	2.84606e-08	-1.36101e-07	2.55425e-08	-1.10558e-07	-1.55806e-07	1.32511e-08	-1.42555e-07	5.66545e-07	-3.98568e-08	5.26689e-07	3.71933e-07	-1.12255e-07	2.59678e-07	-6.09281e-08	1.12313e-08	-4.96968e-08	7.57274e-08	-2.85183e-08	4.72091e-08	-1.82073e-07	5.76122e-08	-1.24461e-07
29.688	3.90722e-08	-9.30022e-09	2.97720e-08	-1.34855e-07	2.53086e-08	-1.09546e-07	-1.54472e-07	1.31377e-08	-1.41334e-07	5.69941e-07	-4.00957e-08	5.29845e-07	3.73927e-07	-1.12857e-07	2.61071e-07	-5.92551e-08	1.09229e-08	-4.83322e-08	7.68139e-08	-2.89274e-08	4.78864e-08	-1.79443e-07	5.67801e-08	-1.22663e-07
29.712	4.07991e-08	-9.71127e-09	3.10878e-08	-1.33606e-07	2.50742e-08	-1.08531e-07	-1.53134e-07	1.30239e-08	-1.40110e-07	5.73353e-07	-4.03357e-08	5.33017e-07	3.75932e-07	-1.13461e-07	2.62470e-07	-5.75771e-08	1.06136e-08	-4.69635e-08	7.79044e-08	-2.93381e-08	4.85663e-08	-1.76805e-07	5.59455e-08	-1.20860e-07
29.737	4.25319e-08	-1.01237e-08	3.24082e-08	-1.32353e-07	2.48391e-08	-1.07514e-07	-1.51793e-07	1.29098e-08	-1.38883e-07	5.76781e-07	-4.05769e-08	5.36204e-07	3.77945e-07	-1.14069e-07	2.63876e-07	-5.58941e-08	1.03034e-08	-4.55907e-08	7.89989e-08	-2.97503e-08	4.92486e-08	-1.74160e-07	5.51084e-08	-1.19051e-07
29.762	4.42705e-08	-1.05376e-08	3.37329e-08	-1.31098e-07	2.46035e-08	-1.06494e-07	-1.50449e-07	1.27955e-08	-1.37653e-07	5.80225e-07	-4.08191e-08	5.39406e-07	3.79968e-07	-1.14680e-07	2.65288e-07	-5.42063e-08	9.99225e-09	-4.42140e-08	8.00975e-08	-3.01640e-08	4.99335e-08	-1.71507e-07	5.42689e-08	-1.17238e-07
29.786	4.60148e-08	-1.09527e-08	3.50620e-08	-1.29839e-07	2.43673e-08	-1.05472e-07	-1.49101e-07	1.26809e-08	-1.36420e-07	5.83685e-07	-4.10625e-08	5.42623e-07	3.82001e-07	-1.15293e-07	2.66707e-07	-5.25136e-08	9.68022e-09	-4.28334e-08	8.12000e-08	-3.05792e-08	5.06208e-08	-1.68846e-07	5.34270e-08	-1.15419e-07
29.811	4.77647e-08	-1.13693e-08	3.63954e-08	-1.28577e-07	2.41305e-08	-1.04447e-07	-1.47750e-07	1.25659e-08	-1.35184e-07	5.87161e-07	-4.13071e-08	5.45854e-07	3.84042e-07	-1.15909e-07	2.68133e-07	-5.08162e-08	9.36732e-09	-4.14489e-08	8.23065e-08	-3.09959e-08	5.13106e-08	-1.66178e-07	5.25828e-08	-1.13595e-07
29.835	4.95203e-08	-1.17871e-08	3.77331e-08	-1.27313e-07	2.38931e-08	-1.03419e-07	-1.46395e-07	1.24507e-08	-1.33944e-07	5.90652e-07	-4.15526e-08	5.49099e-07	3.86094e-07	-1.16529e-07	2.69565e-07	-4.91141e-08	9.05356e-09	-4.00605e-08	8.34168e-08	-3.14140e-08	5.20028e-08	-1.63503e-07	5.17362e-08	-1.11766e-07
29.860	5.12814e-08	-1.22063e-08	3.90750e-08	-1.26045e-07	2.36552e-08	-1.02390e-07	-1.45037e-07	1.23353e-08	-1.32702e-07	5.94158e-07	-4.17993e-08	5.52359e-07	3.88154e-07	-1.17150e-07	2.71003e-07	-4.74073e-08	8.73894e-09	-3.86684e-08	8.45311e-08	-3.18337e-08	5.26974e-08	-1.60820e-07	5.08873e-08	-1.09933e-07
29.884	5.30479e-08	-1.26268e-08	4.04211e-08	-1.24774e-07	2.34168e-08	-1.01358e-07	-1.43676e-07	1.22195e-08	-1.31457e-07	5.97680e-07	-4.20471e-08	5.55633e-07	3.90223e-07	-1.17775e-07	2.72448e-07	-4.56960e-08	8.42348e-09	-3.72725e-08	8.56491e-08	-3.22547e-08	5.33944e-08	-1.58130e-07	5.00361e-08	-1.08094e-07
[truncated: 5 more rows]
