# Supplementary material for: Effects of ischemic preconditioning on lower-limb anaerobic performance and neuromuscular adaptations
Source: PeerJ. 2026 Jun 8;14:e21296. doi: 10.7717/peerj.21296 (PMC13256049; doi:10.7717/peerj.21296)
Supplement: Supplemental Information 1 [file peerj-14-21296-s001.zip › Fnirs_hbo/31.csv]

	1	1	1	1	1	1	1	1	1	1	1	1	1	1	1	1	1	1	1	1	1	1	1	1
time	HRF HbO,1,1	HRF HbR,1,1	HRF HbT,1,1	HRF HbO,1,2	HRF HbR,1,2	HRF HbT,1,2	HRF HbO,1,3	HRF HbR,1,3	HRF HbT,1,3	HRF HbO,1,4	HRF HbR,1,4	HRF HbT,1,4	HRF HbO,2,5	HRF HbR,2,5	HRF HbT,2,5	HRF HbO,2,6	HRF HbR,2,6	HRF HbT,2,6	HRF HbO,2,7	HRF HbR,2,7	HRF HbT,2,7	HRF HbO,2,8	HRF HbR,2,8	HRF HbT,2,8
-1.991	-1.20318e-07	2.66743e-08	-9.36442e-08	-4.35664e-08	1.66370e-08	-2.69295e-08	-1.62654e-08	3.66800e-09	-1.25974e-08	-1.17140e-07	2.72861e-08	-8.98541e-08	-1.09020e-08	2.45606e-09	-8.44598e-09	-3.46355e-09	1.92785e-10	-3.27077e-09	-4.76867e-08	1.49453e-07	1.01766e-07	-8.05011e-08	1.88932e-08	-6.16079e-08
-1.966	-1.17293e-07	2.60036e-08	-9.12896e-08	-4.25364e-08	1.62436e-08	-2.62928e-08	-1.58667e-08	3.57809e-09	-1.22886e-08	-1.14229e-07	2.66081e-08	-8.76211e-08	-1.03623e-08	2.33448e-09	-8.02787e-09	-3.02799e-09	1.68541e-10	-2.85945e-09	-4.68672e-08	1.45549e-07	9.86816e-08	-7.83969e-08	1.83994e-08	-5.99975e-08
-1.942	-1.14268e-07	2.53328e-08	-8.89348e-08	-4.15038e-08	1.58493e-08	-2.56545e-08	-1.54675e-08	3.48805e-09	-1.19794e-08	-1.11316e-07	2.59295e-08	-8.53867e-08	-9.83268e-09	2.21515e-09	-7.61753e-09	-2.60558e-09	1.45029e-10	-2.46055e-09	-4.60327e-08	1.41649e-07	9.56163e-08	-7.62957e-08	1.79062e-08	-5.83895e-08
-1.917	-1.11242e-07	2.46620e-08	-8.65797e-08	-4.04687e-08	1.54540e-08	-2.50147e-08	-1.50676e-08	3.39788e-09	-1.16697e-08	-1.08401e-07	2.52506e-08	-8.31508e-08	-9.31306e-09	2.09809e-09	-7.21497e-09	-2.19631e-09	1.22249e-10	-2.07406e-09	-4.51833e-08	1.37754e-07	9.25705e-08	-7.41976e-08	1.74138e-08	-5.67837e-08
-1.892	-1.08216e-07	2.39911e-08	-8.42245e-08	-3.94310e-08	1.50577e-08	-2.43733e-08	-1.46672e-08	3.30759e-09	-1.13597e-08	-1.05485e-07	2.45712e-08	-8.09136e-08	-8.80349e-09	1.98329e-09	-6.82020e-09	-1.80021e-09	1.00202e-10	-1.70001e-09	-4.43190e-08	1.33863e-07	8.95442e-08	-7.21025e-08	1.69221e-08	-5.51803e-08
-1.868	-1.05189e-07	2.33201e-08	-8.18690e-08	-3.83909e-08	1.46605e-08	-2.37303e-08	-1.42663e-08	3.21719e-09	-1.10492e-08	-1.02566e-07	2.38914e-08	-7.86751e-08	-8.30398e-09	1.87076e-09	-6.43322e-09	-1.41729e-09	7.88878e-11	-1.33840e-09	-4.34398e-08	1.29977e-07	8.65376e-08	-7.00104e-08	1.64311e-08	-5.35793e-08
-1.843	-1.02163e-07	2.26492e-08	-7.95135e-08	-3.73482e-08	1.42624e-08	-2.30858e-08	-1.38649e-08	3.12666e-09	-1.07383e-08	-9.96465e-08	2.32112e-08	-7.64352e-08	-7.81452e-09	1.76049e-09	-6.05403e-09	-1.04755e-09	5.83077e-11	-9.89241e-10	-4.25459e-08	1.26096e-07	8.35506e-08	-6.79215e-08	1.59409e-08	-5.19806e-08
-1.819	-9.91361e-08	2.19782e-08	-7.71579e-08	-3.63031e-08	1.38633e-08	-2.24398e-08	-1.34630e-08	3.03603e-09	-1.04270e-08	-9.67248e-08	2.25307e-08	-7.41942e-08	-7.33514e-09	1.65249e-09	-5.68265e-09	-6.91004e-10	3.84620e-11	-6.52542e-10	-4.16371e-08	1.22220e-07	8.05833e-08	-6.58357e-08	1.54513e-08	-5.03843e-08
-1.794	-9.61094e-08	2.13072e-08	-7.48022e-08	-3.52555e-08	1.34632e-08	-2.17923e-08	-1.30606e-08	2.94529e-09	-1.01153e-08	-9.38017e-08	2.18498e-08	-7.19519e-08	-6.86584e-09	1.54677e-09	-5.31908e-09	-3.47663e-10	1.93513e-11	-3.28312e-10	-4.07136e-08	1.18349e-07	7.76358e-08	-6.37530e-08	1.49625e-08	-4.87904e-08
-1.769	-9.30828e-08	2.06362e-08	-7.24466e-08	-3.42054e-08	1.30622e-08	-2.11432e-08	-1.26578e-08	2.85443e-09	-9.80332e-09	-9.08771e-08	2.11685e-08	-6.97086e-08	-6.40663e-09	1.44331e-09	-4.96331e-09	-1.75354e-11	9.76042e-13	-1.65594e-11	-3.97755e-08	1.14484e-07	7.47082e-08	-6.16734e-08	1.44745e-08	-4.71990e-08
-1.745	-9.00562e-08	1.99652e-08	-7.00910e-08	-3.31530e-08	1.26603e-08	-2.04927e-08	-1.22544e-08	2.76348e-09	-9.49094e-09	-8.79510e-08	2.04869e-08	-6.74641e-08	-5.95750e-09	1.34213e-09	-4.61537e-09	2.99370e-10	-1.66632e-11	2.82707e-10	-3.88227e-08	1.10623e-07	7.18004e-08	-5.95971e-08	1.39872e-08	-4.56099e-08
-1.720	-8.70297e-08	1.92942e-08	-6.77355e-08	-3.20981e-08	1.22575e-08	-1.98406e-08	-1.18506e-08	2.67243e-09	-9.17822e-09	-8.50236e-08	1.98050e-08	-6.52186e-08	-5.51848e-09	1.24323e-09	-4.27525e-09	6.03044e-10	-3.35661e-11	5.69478e-10	-3.78553e-08	1.06768e-07	6.89126e-08	-5.75240e-08	1.35006e-08	-4.40234e-08
-1.696	-8.40034e-08	1.86233e-08	-6.53801e-08	-3.10408e-08	1.18537e-08	-1.91871e-08	-1.14464e-08	2.58127e-09	-8.86517e-09	-8.20949e-08	1.91228e-08	-6.29721e-08	-5.08956e-09	1.14660e-09	-3.94296e-09	8.93480e-10	-4.97321e-11	8.43748e-10	-3.68734e-08	1.02918e-07	6.60448e-08	-5.54541e-08	1.30148e-08	-4.24393e-08
-1.671	-8.09773e-08	1.79524e-08	-6.30248e-08	-2.99811e-08	1.14491e-08	-1.85321e-08	-1.10418e-08	2.49003e-09	-8.55179e-09	-7.91650e-08	1.84403e-08	-6.07246e-08	-4.67075e-09	1.05225e-09	-3.61850e-09	1.17067e-09	-6.51607e-11	1.10551e-09	-3.58769e-08	9.90740e-08	6.31971e-08	-5.33874e-08	1.25298e-08	-4.08577e-08
-1.647	-7.79514e-08	1.72816e-08	-6.06698e-08	-2.89191e-08	1.10435e-08	-1.78756e-08	-1.06368e-08	2.39869e-09	-8.23811e-09	-7.62339e-08	1.77576e-08	-5.84763e-08	-4.26206e-09	9.60176e-10	-3.30189e-09	1.43460e-09	-7.98516e-11	1.35475e-09	-3.48660e-08	9.52355e-08	6.03695e-08	-5.13241e-08	1.20455e-08	-3.92786e-08
-1.622	-7.49259e-08	1.66108e-08	-5.83150e-08	-2.78547e-08	1.06370e-08	-1.72176e-08	-1.02314e-08	2.30727e-09	-7.92412e-09	-7.33017e-08	1.70746e-08	-5.62271e-08	-3.86350e-09	8.70386e-10	-2.99311e-09	1.68528e-09	-9.38044e-11	1.59147e-09	-3.38407e-08	9.14027e-08	5.75620e-08	-4.92640e-08	1.15620e-08	-3.77020e-08
-1.597	-7.19007e-08	1.59402e-08	-5.59605e-08	-2.67879e-08	1.02297e-08	-1.65583e-08	-9.82560e-09	2.21576e-09	-7.60984e-09	-7.03684e-08	1.63913e-08	-5.39771e-08	-3.47506e-09	7.82877e-10	-2.69218e-09	1.92268e-09	-1.07019e-10	1.81567e-09	-3.28009e-08	8.75758e-08	5.47748e-08	-4.72073e-08	1.10793e-08	-3.61280e-08
-1.573	-6.88759e-08	1.52696e-08	-5.36063e-08	-2.57189e-08	9.82140e-09	-1.58975e-08	-9.41945e-09	2.12417e-09	-7.29528e-09	-6.74342e-08	1.57078e-08	-5.17264e-08	-3.09676e-09	6.97653e-10	-2.39911e-09	2.14682e-09	-1.19494e-10	2.02732e-09	-3.17469e-08	8.37548e-08	5.20079e-08	-4.51540e-08	1.05974e-08	-3.45565e-08
-1.548	-6.58516e-08	1.45991e-08	-5.12525e-08	-2.46475e-08	9.41227e-09	-1.52352e-08	-9.01295e-09	2.03250e-09	-6.98045e-09	-6.44991e-08	1.50241e-08	-4.94749e-08	-2.72861e-09	6.14713e-10	-2.11389e-09	2.35767e-09	-1.31230e-10	2.22644e-09	-3.06785e-08	7.99399e-08	4.92613e-08	-4.31040e-08	1.01163e-08	-3.29877e-08
-1.524	-6.28278e-08	1.39287e-08	-4.88991e-08	-2.35738e-08	9.00227e-09	-1.45716e-08	-8.60612e-09	1.94076e-09	-6.66537e-09	-6.15631e-08	1.43402e-08	-4.72228e-08	-2.37060e-09	5.34059e-10	-1.83654e-09	2.55524e-09	-1.42227e-10	2.41301e-09	-2.95959e-08	7.61311e-08	4.65351e-08	-4.10574e-08	9.63598e-09	-3.14214e-08
-1.499	-5.98046e-08	1.32585e-08	-4.65461e-08	-2.24979e-08	8.59139e-09	-1.39065e-08	-8.19897e-09	1.84894e-09	-6.35003e-09	-5.86263e-08	1.36562e-08	-4.49701e-08	-2.02274e-09	4.55692e-10	-1.56705e-09	2.73951e-09	-1.52484e-10	2.58703e-09	-2.84991e-08	7.23285e-08	4.38294e-08	-3.90142e-08	9.15646e-09	-2.98578e-08
-1.475	-5.67820e-08	1.25884e-08	-4.41936e-08	-2.14197e-08	8.17965e-09	-1.32400e-08	-7.79152e-09	1.75706e-09	-6.03446e-09	-5.56888e-08	1.29719e-08	-4.27169e-08	-1.68504e-09	3.79614e-10	-1.30543e-09	2.91049e-09	-1.62001e-10	2.74849e-09	-2.73881e-08	6.85323e-08	4.11442e-08	-3.69745e-08	8.67775e-09	-2.82968e-08
-1.450	-5.37601e-08	1.19185e-08	-4.18416e-08	-2.03392e-08	7.76706e-09	-1.25722e-08	-7.38377e-09	1.66510e-09	-5.71866e-09	-5.27507e-08	1.22875e-08	-4.04631e-08	-1.35751e-09	3.05826e-10	-1.05168e-09	3.06817e-09	-1.70778e-10	2.89739e-09	-2.62630e-08	6.47425e-08	3.84795e-08	-3.49383e-08	8.19986e-09	-2.67384e-08
-1.425	-5.07389e-08	1.12487e-08	-3.94902e-08	-1.92566e-08	7.35361e-09	-1.19029e-08	-6.97574e-09	1.57309e-09	-5.40265e-09	-4.98119e-08	1.16030e-08	-3.82089e-08	-1.04014e-09	2.34328e-10	-8.05816e-10	3.21255e-09	-1.78814e-10	3.03373e-09	-2.51238e-08	6.09593e-08	3.58355e-08	-3.29056e-08	7.72279e-09	-2.51828e-08
-1.401	-4.77185e-08	1.05791e-08	-3.71394e-08	-1.81717e-08	6.93932e-09	-1.12324e-08	-6.56744e-09	1.48102e-09	-5.08643e-09	-4.68727e-08	1.09183e-08	-3.59543e-08	-7.32952e-10	1.65123e-10	-5.67829e-10	3.34362e-09	-1.86109e-10	3.15751e-09	-2.39705e-08	5.71827e-08	3.32122e-08	-3.08764e-08	7.24654e-09	-2.36298e-08
-1.376	-4.46989e-08	9.90962e-09	-3.47893e-08	-1.70846e-08	6.52419e-09	-1.05604e-08	-6.15890e-09	1.38889e-09	-4.77001e-09	-4.39329e-08	1.02335e-08	-3.36994e-08	-4.35938e-10	9.82100e-11	-3.37728e-10	3.46137e-09	-1.92664e-10	3.26871e-09	-2.28033e-08	5.34128e-08	3.06096e-08	-2.88507e-08	6.77113e-09	-2.20796e-08
-1.352	-4.16802e-08	9.24038e-09	-3.24398e-08	-1.59953e-08	6.10823e-09	-9.88711e-09	-5.75011e-09	1.29670e-09	-4.45341e-09	-4.09928e-08	9.54869e-09	-3.14441e-08	-1.49107e-10	3.35915e-11	-1.15515e-10	3.56581e-09	-1.98477e-10	3.36734e-09	-2.16221e-08	4.96498e-08	2.80277e-08	-2.68287e-08	6.29657e-09	-2.05321e-08
-1.327	-3.86624e-08	8.57135e-09	-3.00911e-08	-1.49039e-08	5.69144e-09	-9.21247e-09	-5.34111e-09	1.20447e-09	-4.13664e-09	-3.80524e-08	8.86375e-09	-2.91886e-08	1.27536e-10	-2.87320e-11	9.88045e-11	3.65694e-09	-2.03549e-10	3.45339e-09	-2.04269e-08	4.58937e-08	2.54667e-08	-2.48102e-08	5.82284e-09	-1.89874e-08
-1.303	-3.56456e-08	7.90254e-09	-2.77431e-08	-1.38103e-08	5.27383e-09	-8.53651e-09	-4.93189e-09	1.11218e-09	-3.81970e-09	-3.51117e-08	8.17876e-09	-2.69329e-08	3.93988e-10	-8.87594e-11	3.05229e-10	3.73475e-09	-2.07880e-10	3.52687e-09	-1.92180e-08	4.21446e-08	2.29267e-08	-2.27954e-08	5.34997e-09	-1.74454e-08
-1.278	-3.26299e-08	7.23396e-09	-2.53959e-08	-1.27146e-08	4.85541e-09	-7.85923e-09	-4.52247e-09	1.01986e-09	-3.50261e-09	-3.21708e-08	7.49372e-09	-2.46770e-08	6.50243e-10	-1.46490e-10	5.03754e-10	3.79923e-09	-2.11469e-10	3.58776e-09	-1.79951e-08	3.84027e-08	2.04075e-08	-2.07842e-08	4.87796e-09	-1.59063e-08
-1.253	-2.96152e-08	6.56562e-09	-2.30496e-08	-1.16168e-08	4.43618e-09	-7.18064e-09	-4.11287e-09	9.27489e-10	-3.18538e-09	-2.92297e-08	6.80865e-09	-2.24211e-08	8.96299e-10	-2.01922e-10	6.94377e-10	3.85039e-09	-2.14317e-10	3.63608e-09	-1.67585e-08	3.46679e-08	1.79094e-08	-1.87767e-08	4.40681e-09	-1.43699e-08
-1.229	-2.66017e-08	5.89753e-09	-2.07042e-08	-1.05169e-08	4.01615e-09	-6.50076e-09	-3.70310e-09	8.35083e-10	-2.86802e-09	-2.62887e-08	6.12356e-09	-2.01651e-08	1.13215e-09	-2.55056e-10	8.77094e-10	3.88823e-09	-2.16423e-10	3.67181e-09	-1.55082e-08	3.09405e-08	1.54324e-08	-1.67729e-08	3.93653e-09	-1.28364e-08
-1.204	-2.35894e-08	5.22971e-09	-1.83597e-08	-9.41492e-09	3.59533e-09	-5.81959e-09	-3.29318e-09	7.42641e-10	-2.55054e-09	-2.33476e-08	5.43848e-09	-1.79091e-08	1.35779e-09	-3.05890e-10	1.05190e-09	3.91275e-09	-2.17788e-10	3.69496e-09	-1.42441e-08	2.72206e-08	1.29764e-08	-1.47729e-08	3.46713e-09	-1.13058e-08
-1.180	-2.05784e-08	4.56217e-09	-1.60162e-08	-8.31086e-09	3.17372e-09	-5.13715e-09	-2.88311e-09	6.50167e-10	-2.23295e-09	-2.04066e-08	4.75342e-09	-1.56531e-08	1.57322e-09	-3.54423e-10	1.21880e-09	3.92394e-09	-2.18411e-10	3.70553e-09	-1.29664e-08	2.35081e-08	1.05417e-08	-1.27766e-08	2.99861e-09	-9.77800e-09
-1.155	-1.75686e-08	3.89491e-09	-1.36737e-08	-7.20476e-09	2.75132e-09	-4.45344e-09	-2.47292e-09	5.57664e-10	-1.91525e-09	-1.74657e-08	4.06838e-09	-1.33973e-08	1.77844e-09	-4.00655e-10	1.37779e-09	3.92181e-09	-2.18292e-10	3.70352e-09	-1.16751e-08	1.98032e-08	8.12813e-09	-1.07841e-08	2.53098e-09	-8.25312e-09
-1.130	-1.45602e-08	3.22796e-09	-1.13323e-08	-6.09662e-09	2.32815e-09	-3.76847e-09	-2.06261e-09	4.65136e-10	-1.59747e-09	-1.45250e-08	3.38340e-09	-1.11416e-08	1.97344e-09	-4.44585e-10	1.52885e-09	3.90635e-09	-2.17432e-10	3.68892e-09	-1.03702e-08	1.61060e-08	5.73588e-09	-8.79542e-09	2.06424e-09	-6.73117e-09
-1.106	-1.15532e-08	2.56132e-09	-8.99192e-09	-4.98647e-09	1.90421e-09	-3.08226e-09	-1.65219e-09	3.72584e-10	-1.27961e-09	-1.15846e-08	2.69848e-09	-8.88616e-09	2.15821e-09	-4.86212e-10	1.67200e-09	3.87757e-09	-2.15830e-10	3.66174e-09	-9.05172e-09	1.24167e-08	3.36497e-09	-6.81057e-09	1.59841e-09	-5.21216e-09
-1.081	-8.54771e-09	1.89500e-09	-6.65271e-09	-3.87433e-09	1.47951e-09	-2.39482e-09	-1.24169e-09	2.80012e-10	-9.61678e-10	-8.64460e-09	2.01364e-09	-6.63096e-09	2.33276e-09	-5.25535e-10	1.80723e-09	3.83547e-09	-2.13486e-10	3.62198e-09	-7.71978e-09	8.73524e-09	1.01545e-09	-4.82959e-09	1.13348e-09	-3.69611e-09
-1.057	-5.54370e-09	1.22902e-09	-4.31468e-09	-2.76020e-09	1.05405e-09	-1.70615e-09	-8.31112e-10	1.87423e-10	-6.43689e-10	-5.70497e-09	1.32889e-09	-4.37608e-09	2.49709e-09	-5.62554e-10	1.93453e-09	3.78005e-09	-2.10402e-10	3.56965e-09	-6.37439e-09	5.06178e-09	-1.31262e-09	-2.85250e-09	6.69470e-10	-2.18304e-09
-1.032	-2.54126e-09	5.63390e-10	-1.97787e-09	-1.64411e-09	6.27847e-10	-1.01627e-09	-4.20474e-10	9.48206e-11	-3.25653e-10	-2.76582e-09	6.44257e-10	-2.12156e-09	2.65118e-09	-5.97269e-10	2.05391e-09	3.71131e-09	-2.06576e-10	3.50474e-09	-5.01559e-09	1.39641e-09	-3.61919e-09	-8.79342e-10	2.06377e-10	-6.72964e-10
-1.008	4.59557e-10	-1.01882e-10	3.57674e-10	-5.26080e-10	2.00897e-10	-3.25183e-10	-9.78747e-12	2.20716e-12	-7.58031e-12	1.72786e-10	-4.02480e-11	1.32538e-10	2.79503e-09	-6.29677e-10	2.16536e-09	3.62926e-09	-2.02009e-10	3.42725e-09	-3.64343e-09	-2.26077e-09	-5.90420e-09	1.08987e-09	-2.55788e-10	8.34084e-10
-0.983	3.45870e-09	-7.66784e-10	2.69192e-09	5.93884e-10	-2.26790e-10	3.67094e-10	4.00934e-10	-9.04140e-11	3.10519e-10	3.11077e-09	-7.24609e-10	2.38616e-09	2.92865e-09	-6.59780e-10	2.26887e-09	3.53390e-09	-1.96700e-10	3.33720e-09	-2.25793e-09	-5.90967e-09	-8.16760e-09	3.05511e-09	-7.17020e-10	2.33809e-09
-0.958	6.45611e-09	-1.43130e-09	5.02481e-09	1.71576e-09	-6.55207e-10	1.06055e-09	8.11676e-10	-1.83040e-10	6.28636e-10	6.04807e-09	-1.40881e-09	4.63926e-09	3.05203e-09	-6.87576e-10	2.36446e-09	3.42522e-09	-1.90652e-10	3.23457e-09	-8.59157e-10	-9.55019e-09	-1.04093e-08	5.01634e-09	-1.17731e-09	3.83903e-09
-0.934	9.45174e-09	-2.09542e-09	7.35632e-09	2.83953e-09	-1.08435e-09	1.75518e-09	1.22243e-09	-2.75668e-10	9.46758e-10	8.98461e-09	-2.09284e-09	6.89177e-09	3.16517e-09	-7.13065e-10	2.45211e-09	3.30325e-09	-1.83862e-10	3.11938e-09	5.52861e-10	-1.31822e-08	-1.26294e-08	6.97354e-09	-1.63666e-09	5.33689e-09
-0.909	1.24455e-08	-2.75914e-09	9.68639e-09	3.96518e-09	-1.51420e-09	2.45097e-09	1.63317e-09	-3.68294e-10	1.26488e-09	1.19203e-08	-2.77667e-09	9.14366e-09	3.26807e-09	-7.36246e-10	2.53183e-09	3.16797e-09	-1.76333e-10	2.99164e-09	1.97808e-09	-1.68057e-08	-1.48276e-08	8.92669e-09	-2.09505e-09	6.83163e-09
-0.885	1.54374e-08	-3.42244e-09	1.20150e-08	5.09269e-09	-1.94477e-09	3.14791e-09	2.04389e-09	-4.60916e-10	1.58298e-09	1.48551e-08	-3.46029e-09	1.13949e-08	3.36072e-09	-7.57118e-10	2.60360e-09	3.01940e-09	-1.68063e-10	2.85133e-09	3.41646e-09	-2.04205e-08	-1.70041e-08	1.08757e-08	-2.55249e-09	8.32325e-09
-0.860	1.84274e-08	-4.08530e-09	1.43421e-08	6.22204e-09	-2.37604e-09	3.84599e-09	2.45459e-09	-5.53531e-10	1.90106e-09	1.77890e-08	-4.14369e-09	1.36453e-08	3.44312e-09	-7.75682e-10	2.66744e-09	2.85753e-09	-1.59053e-10	2.69848e-09	4.86795e-09	-2.40266e-08	-1.91586e-08	1.28207e-08	-3.00895e-09	9.81172e-09
-0.836	2.14154e-08	-4.74772e-09	1.66676e-08	7.35321e-09	-2.80801e-09	4.54520e-09	2.86523e-09	-6.46135e-10	2.21910e-09	2.07218e-08	-4.82685e-09	1.58950e-08	3.51528e-09	-7.91937e-10	2.72334e-09	2.68238e-09	-1.49304e-10	2.53308e-09	6.33252e-09	-2.76237e-08	-2.12912e-08	1.47615e-08	-3.46445e-09	1.12970e-08
-0.811	2.44013e-08	-5.40969e-09	1.89916e-08	8.48620e-09	-3.24067e-09	5.24553e-09	3.27582e-09	-7.38726e-10	2.53709e-09	2.36536e-08	-5.50976e-09	1.81438e-08	3.57718e-09	-8.05883e-10	2.77130e-09	2.49396e-09	-1.38816e-10	2.35514e-09	7.81013e-09	-3.12120e-08	-2.34019e-08	1.66981e-08	-3.91896e-09	1.27791e-08
-0.786	2.73851e-08	-6.07119e-09	2.13139e-08	9.62097e-09	-3.67401e-09	5.94696e-09	3.68634e-09	-8.31301e-10	2.85503e-09	2.65841e-08	-6.19239e-09	2.03917e-08	3.62883e-09	-8.17519e-10	2.81131e-09	2.29226e-09	-1.27589e-10	2.16467e-09	9.30073e-09	-3.47912e-08	-2.54905e-08	1.86305e-08	-4.37249e-09	1.42580e-08
-0.762	3.03667e-08	-6.73221e-09	2.36345e-08	1.07575e-08	-4.10803e-09	6.64948e-09	4.09676e-09	-9.23856e-10	3.17291e-09	2.95134e-08	-6.87473e-09	2.26387e-08	3.67022e-09	-8.26844e-10	2.84338e-09	2.07729e-09	-1.15624e-10	1.96167e-09	1.08043e-08	-3.83612e-08	-2.75570e-08	2.05587e-08	-4.82503e-09	1.57337e-08
-0.737	3.33461e-08	-7.39274e-09	2.59534e-08	1.18958e-08	-4.54272e-09	7.35310e-09	4.50709e-09	-1.01639e-09	3.49071e-09	3.24414e-08	-7.55676e-09	2.48846e-08	3.70136e-09	-8.33859e-10	2.86750e-09	1.84907e-09	-1.02921e-10	1.74614e-09	1.23207e-08	-4.19221e-08	-2.96013e-08	2.24826e-08	-5.27657e-09	1.72061e-08
-0.713	3.63233e-08	-8.05277e-09	2.82705e-08	1.30359e-08	-4.97808e-09	8.05778e-09	4.91731e-09	-1.10890e-09	3.80842e-09	3.53680e-08	-8.23847e-09	2.71295e-08	3.72224e-09	-8.38564e-10	2.88368e-09	1.60759e-09	-8.94802e-11	1.51811e-09	1.38501e-08	-4.54736e-08	-3.16235e-08	2.44023e-08	-5.72710e-09	1.86752e-08
-0.688	3.92982e-08	-8.71229e-09	3.05859e-08	1.41776e-08	-5.41409e-09	8.76353e-09	5.32740e-09	-1.20138e-09	4.12603e-09	3.82932e-08	-8.91984e-09	2.93733e-08	3.73287e-09	-8.40957e-10	2.89191e-09	1.35287e-09	-7.53023e-11	1.27757e-09	1.53922e-08	-4.90156e-08	-3.36234e-08	2.63176e-08	-6.17662e-09	2.01410e-08
-0.664	4.22706e-08	-9.37127e-09	3.28993e-08	1.53211e-08	-5.85075e-09	9.47034e-09	5.73736e-09	-1.29382e-09	4.44353e-09	4.12168e-08	-9.60086e-09	3.16159e-08	3.73323e-09	-8.41039e-10	2.89219e-09	1.08492e-09	-6.03878e-11	1.02453e-09	1.69472e-08	-5.25482e-08	-3.56010e-08	2.82286e-08	-6.62512e-09	2.16035e-08
-0.639	4.52407e-08	-1.00297e-08	3.52109e-08	1.64662e-08	-6.28805e-09	1.01782e-08	6.14716e-09	-1.38624e-09	4.76092e-09	4.41388e-08	-1.02815e-08	3.38573e-08	3.72334e-09	-8.38810e-10	2.88453e-09	8.03743e-10	-4.47372e-11	7.59006e-10	1.85149e-08	-5.60712e-08	-3.75563e-08	3.01352e-08	-7.07259e-09	2.30626e-08
-0.614	4.82082e-08	-1.06876e-08	3.75206e-08	1.76130e-08	-6.72599e-09	1.08871e-08	6.55679e-09	-1.47861e-09	5.07818e-09	4.70592e-08	-1.09618e-08	3.60974e-08	3.70318e-09	-8.34270e-10	2.86891e-09	5.09351e-10	-2.83510e-11	4.81000e-10	2.00953e-08	-5.95844e-08	-3.94891e-08	3.20374e-08	-7.51903e-09	2.45184e-08
-0.590	5.11732e-08	-1.13450e-08	3.98283e-08	1.87615e-08	-7.16456e-09	1.15969e-08	6.96625e-09	-1.57095e-09	5.39530e-09	4.99778e-08	-1.16416e-08	3.83362e-08	3.67277e-09	-8.27417e-10	2.84535e-09	2.01752e-10	-1.12298e-11	1.90523e-10	2.16883e-08	-6.30879e-08	-4.13995e-08	3.39352e-08	-7.96443e-09	2.59708e-08
-0.565	5.41356e-08	-1.20017e-08	4.21339e-08	1.99116e-08	-7.60376e-09	1.23078e-08	7.37552e-09	-1.66324e-09	5.71227e-09	5.28946e-08	-1.23210e-08	4.05735e-08	3.63209e-09	-8.18253e-10	2.81384e-09	-1.19041e-10	6.62597e-12	-1.12415e-10	2.32940e-08	-6.65815e-08	-4.32874e-08	3.58285e-08	-8.40878e-09	2.74197e-08
-0.541	5.70954e-08	-1.26579e-08	4.44375e-08	2.10633e-08	-8.04356e-09	1.30197e-08	7.78458e-09	-1.75549e-09	6.02909e-09	5.58095e-08	-1.30000e-08	4.28095e-08	3.58115e-09	-8.06777e-10	2.77437e-09	-4.53020e-10	2.52156e-11	-4.27804e-10	2.49123e-08	-7.00651e-08	-4.51528e-08	3.77173e-08	-8.85208e-09	2.88652e-08
-0.516	6.00525e-08	-1.33135e-08	4.67390e-08	2.22166e-08	-8.48398e-09	1.37326e-08	8.19342e-09	-1.84769e-09	6.34573e-09	5.87225e-08	-1.36786e-08	4.50439e-08	3.51995e-09	-7.92990e-10	2.72696e-09	-8.00171e-10	4.45384e-11	-7.55633e-10	2.65431e-08	-7.35386e-08	-4.69955e-08	3.96016e-08	-9.29431e-09	3.03073e-08
-0.492	6.30068e-08	-1.39684e-08	4.90384e-08	2.33715e-08	-8.92500e-09	1.44465e-08	8.60203e-09	-1.93983e-09	6.66220e-09	6.16334e-08	-1.43566e-08	4.72768e-08	3.44849e-09	-7.76890e-10	2.67160e-09	-1.16048e-09	6.45938e-11	-1.09589e-09	2.81864e-08	-7.70019e-08	-4.88155e-08	4.14813e-08	-9.73548e-09	3.17459e-08
-0.467	6.59583e-08	-1.46228e-08	5.13355e-08	2.45279e-08	-9.36662e-09	1.51613e-08	9.01040e-09	-2.03192e-09	6.97848e-09	6.45423e-08	-1.50342e-08	4.95081e-08	3.36676e-09	-7.58479e-10	2.60828e-09	-1.53395e-09	8.53812e-11	-1.44857e-09	2.98422e-08	-8.04551e-08	-5.06128e-08	4.33565e-08	-1.01756e-08	3.31809e-08
-0.442	6.89069e-08	-1.52765e-08	5.36305e-08	2.56859e-08	-9.80882e-09	1.58771e-08	9.41851e-09	-2.12396e-09	7.29455e-09	6.74489e-08	-1.57113e-08	5.17377e-08	3.27477e-09	-7.37756e-10	2.53702e-09	-1.92055e-09	1.06900e-10	-1.81365e-09	3.15104e-08	-8.38978e-08	-5.23874e-08	4.52270e-08	-1.06146e-08	3.46125e-08
-0.418	7.18526e-08	-1.59295e-08	5.59231e-08	2.68454e-08	-1.02516e-08	1.65938e-08	9.82635e-09	-2.21593e-09	7.61042e-09	7.03534e-08	-1.63878e-08	5.39656e-08	3.17253e-09	-7.14721e-10	2.45781e-09	-2.32027e-09	1.29149e-10	-2.19112e-09	3.31910e-08	-8.73301e-08	-5.41391e-08	4.70929e-08	-1.10525e-08	3.60404e-08
-0.393	7.47954e-08	-1.65819e-08	5.82135e-08	2.80064e-08	-1.06950e-08	1.73114e-08	1.02339e-08	-2.30784e-09	7.92607e-09	7.32555e-08	-1.70638e-08	5.61917e-08	3.06002e-09	-6.89374e-10	2.37064e-09	-2.73311e-09	1.52128e-10	-2.58098e-09	3.48839e-08	-9.07519e-08	-5.58680e-08	4.89542e-08	-1.14893e-08	3.74648e-08
-0.369	7.77351e-08	-1.72336e-08	6.05014e-08	2.91689e-08	-1.11389e-08	1.80300e-08	1.06412e-08	-2.39968e-09	8.24149e-09	7.61552e-08	-1.77393e-08	5.84159e-08	2.93725e-09	-6.61716e-10	2.27553e-09	-3.15904e-09	1.75835e-10	-2.98320e-09	3.65891e-08	-9.41631e-08	-5.75739e-08	5.08107e-08	-1.19250e-08	3.88856e-08
-0.344	8.06717e-08	-1.78847e-08	6.27870e-08	3.03329e-08	-1.15834e-08	1.87495e-08	1.10481e-08	-2.49145e-09	8.55667e-09	7.90525e-08	-1.84141e-08	6.06383e-08	2.80422e-09	-6.31747e-10	2.17247e-09	-3.59805e-09	2.00271e-10	-3.39778e-09	3.83066e-08	-9.75635e-08	-5.92569e-08	5.26625e-08	-1.23596e-08	4.03028e-08
-0.319	8.36052e-08	-1.85350e-08	6.50702e-08	3.14983e-08	-1.20284e-08	1.94698e-08	1.14547e-08	-2.58315e-09	8.87160e-09	8.19472e-08	-1.90884e-08	6.28588e-08	2.66093e-09	-5.99467e-10	2.06147e-09	-4.05013e-09	2.25435e-10	-3.82470e-09	4.00363e-08	-1.00953e-07	-6.09169e-08	5.45095e-08	-1.27931e-08	4.17163e-08
-0.295	8.65355e-08	-1.91847e-08	6.73508e-08	3.26651e-08	-1.24740e-08	2.01911e-08	1.18610e-08	-2.67477e-09	9.18627e-09	8.48393e-08	-1.97621e-08	6.50772e-08	2.50739e-09	-5.64875e-10	1.94251e-09	-4.51527e-09	2.51325e-10	-4.26394e-09	4.17782e-08	-1.04332e-07	-6.25537e-08	5.63517e-08	-1.32255e-08	4.31262e-08
-0.270	8.94625e-08	-1.98336e-08	6.96290e-08	3.38334e-08	-1.29201e-08	2.09132e-08	1.22670e-08	-2.76631e-09	9.50067e-09	8.77288e-08	-2.04352e-08	6.72936e-08	2.34358e-09	-5.27973e-10	1.81561e-09	-4.99344e-09	2.77940e-10	-4.71550e-09	4.35322e-08	-1.07700e-07	-6.41675e-08	5.81891e-08	-1.36567e-08	4.45324e-08
-0.246	9.23863e-08	-2.04818e-08	7.19045e-08	3.50030e-08	-1.33668e-08	2.16362e-08	1.26726e-08	-2.85777e-09	9.81479e-09	9.06155e-08	-2.11076e-08	6.95079e-08	2.16953e-09	-4.88760e-10	1.68077e-09	-5.48463e-09	3.05280e-10	-5.17935e-09	4.52983e-08	-1.11056e-07	-6.57581e-08	6.00216e-08	-1.40868e-08	4.59348e-08
-0.221	9.53067e-08	-2.11292e-08	7.41774e-08	3.61740e-08	-1.38140e-08	2.23600e-08	1.30778e-08	-2.94915e-09	1.01286e-08	9.34993e-08	-2.17793e-08	7.17200e-08	1.98521e-09	-4.47238e-10	1.53798e-09	-5.98882e-09	3.33344e-10	-5.65548e-09	4.70765e-08	-1.14402e-07	-6.73254e-08	6.18492e-08	-1.45157e-08	4.73335e-08
-0.197	9.82236e-08	-2.17759e-08	7.64477e-08	3.73464e-08	-1.42617e-08	2.30847e-08	1.34826e-08	-3.04044e-09	1.04421e-08	9.63803e-08	-2.24504e-08	7.39299e-08	1.79065e-09	-4.03405e-10	1.38724e-09	-6.50600e-09	3.62131e-10	-6.14387e-09	4.88667e-08	-1.17736e-07	-6.88695e-08	6.36719e-08	-1.49435e-08	4.87284e-08
-0.172	1.01137e-07	-2.24218e-08	7.87153e-08	3.85201e-08	-1.47099e-08	2.38102e-08	1.38870e-08	-3.13164e-09	1.07554e-08	9.92583e-08	-2.31208e-08	7.61375e-08	1.58583e-09	-3.57264e-10	1.22857e-09	-7.03615e-09	3.91640e-10	-6.64451e-09	5.06689e-08	-1.21059e-07	-7.03903e-08	6.54897e-08	-1.53701e-08	5.01196e-08
-0.147	1.04047e-07	-2.30669e-08	8.09801e-08	3.96951e-08	-1.51586e-08	2.45365e-08	1.42910e-08	-3.22275e-09	1.10683e-08	1.02133e-07	-2.37905e-08	7.83428e-08	1.37077e-09	-3.08813e-10	1.06196e-09	-7.57926e-09	4.21870e-10	-7.15739e-09	5.24830e-08	-1.24371e-07	-7.18877e-08	6.73024e-08	-1.57956e-08	5.15069e-08
-0.123	1.06953e-07	-2.37113e-08	8.32422e-08	4.08715e-08	-1.56078e-08	2.52637e-08	1.46946e-08	-3.31376e-09	1.13808e-08	1.05005e-07	-2.44594e-08	8.05457e-08	1.14546e-09	-2.58053e-10	8.87402e-10	-8.13529e-09	4.52819e-10	-7.68247e-09	5.43090e-08	-1.27671e-07	-7.33617e-08	6.91102e-08	-1.62198e-08	5.28904e-08
-0.098	1.09856e-07	-2.43548e-08	8.55014e-08	4.20491e-08	-1.60575e-08	2.59916e-08	1.50977e-08	-3.40467e-09	1.16931e-08	1.07874e-07	-2.51276e-08	8.27461e-08	9.09897e-10	-2.04986e-10	7.04911e-10	-8.70424e-09	4.84488e-10	-8.21975e-09	5.61468e-08	-1.30959e-07	-7.48122e-08	7.09129e-08	-1.66429e-08	5.42700e-08
-0.074	1.12755e-07	-2.49975e-08	8.77578e-08	4.32280e-08	-1.65077e-08	2.67203e-08	1.55004e-08	-3.49548e-09	1.20049e-08	1.10739e-07	-2.57951e-08	8.49440e-08	6.64095e-10	-1.49610e-10	5.14485e-10	-9.28609e-09	5.16874e-10	-8.76921e-09	5.79965e-08	-1.34236e-07	-7.62391e-08	7.27105e-08	-1.70648e-08	5.56457e-08
-0.049	1.15651e-07	-2.56394e-08	9.00112e-08	4.44081e-08	-1.69584e-08	2.74497e-08	1.59027e-08	-3.58619e-09	1.23165e-08	1.13601e-07	-2.64618e-08	8.71394e-08	4.08052e-10	-9.19278e-11	3.16124e-10	-9.88081e-09	5.49976e-10	-9.33083e-09	5.98580e-08	-1.37501e-07	-7.76426e-08	7.45030e-08	-1.74855e-08	5.70175e-08
-0.025	1.18542e-07	-2.62804e-08	9.22617e-08	4.55894e-08	-1.74095e-08	2.81799e-08	1.63044e-08	-3.67679e-09	1.26276e-08	1.16460e-07	-2.71276e-08	8.93321e-08	1.41770e-10	-3.19385e-11	1.09831e-10	-1.04884e-08	5.83795e-10	-9.90459e-09	6.17312e-08	-1.40754e-07	-7.90224e-08	7.62903e-08	-1.79050e-08	5.83853e-08
0.000	1.21430e-07	-2.69206e-08	9.45091e-08	4.67720e-08	-1.78611e-08	2.89109e-08	1.67057e-08	-3.76727e-09	1.29384e-08	1.19315e-07	-2.77927e-08	9.15222e-08	-1.34749e-10	3.03568e-11	-1.04392e-10	-1.11088e-08	6.18328e-10	-1.04905e-08	6.36161e-08	-1.43995e-07	-8.03785e-08	7.80725e-08	-1.83232e-08	5.97492e-08
0.025	1.24314e-07	-2.75599e-08	9.67536e-08	4.79557e-08	-1.83131e-08	2.96426e-08	1.71064e-08	-3.85765e-09	1.32488e-08	1.22166e-07	-2.84569e-08	9.37096e-08	-4.21501e-10	9.49577e-11	-3.26544e-10	-1.17420e-08	6.53574e-10	-1.10884e-08	6.55127e-08	-1.47224e-07	-8.17109e-08	7.98494e-08	-1.87403e-08	6.11091e-08
0.049	1.27193e-07	-2.81984e-08	9.89949e-08	4.91406e-08	-1.87656e-08	3.03750e-08	1.75067e-08	-3.94790e-09	1.35588e-08	1.25014e-07	-2.91203e-08	9.58941e-08	-7.18485e-10	1.61864e-10	-5.56622e-10	-1.23880e-08	6.89532e-10	-1.16985e-08	6.74209e-08	-1.50440e-07	-8.30196e-08	8.16211e-08	-1.91561e-08	6.24650e-08
0.074	1.30069e-07	-2.88359e-08	1.01233e-07	5.03267e-08	-1.92185e-08	3.11082e-08	1.79064e-08	-4.03804e-09	1.38683e-08	1.27859e-07	-2.97828e-08	9.80758e-08	-1.02570e-09	2.31074e-10	-7.94624e-10	-1.30468e-08	7.26201e-10	-1.23206e-08	6.93406e-08	-1.53645e-07	-8.43045e-08	8.33876e-08	-1.95707e-08	6.38169e-08
0.098	1.32941e-07	-2.94726e-08	1.03468e-07	5.15139e-08	-1.96719e-08	3.18420e-08	1.83055e-08	-4.12806e-09	1.41775e-08	1.30699e-07	-3.04445e-08	1.00255e-07	-1.34313e-09	3.02587e-10	-1.04055e-09	-1.37184e-08	7.63579e-10	-1.29548e-08	7.12719e-08	-1.56837e-07	-8.55655e-08	8.51487e-08	-1.99840e-08	6.51647e-08
0.123	1.35808e-07	-3.01083e-08	1.05700e-07	5.27022e-08	-2.01257e-08	3.25765e-08	1.87041e-08	-4.21795e-09	1.44862e-08	1.33536e-07	-3.11052e-08	1.02430e-07	-1.67079e-09	3.76404e-10	-1.29439e-09	-1.44026e-08	8.01666e-10	-1.36010e-08	7.32148e-08	-1.60017e-07	-8.68026e-08	8.69044e-08	-2.03961e-08	6.65084e-08
0.147	1.38672e-07	-3.07431e-08	1.07929e-07	5.38916e-08	-2.05799e-08	3.33117e-08	1.91022e-08	-4.30771e-09	1.47945e-08	1.36368e-07	-3.17650e-08	1.04603e-07	-2.00867e-09	4.52523e-10	-1.55615e-09	-1.50996e-08	8.40460e-10	-1.42591e-08	7.51690e-08	-1.63185e-07	-8.80157e-08	8.86548e-08	-2.08069e-08	6.78479e-08
0.172	1.41531e-07	-3.13770e-08	1.10154e-07	5.50820e-08	-2.10345e-08	3.40476e-08	1.94997e-08	-4.39735e-09	1.51023e-08	1.39197e-07	-3.24239e-08	1.06773e-07	-2.35677e-09	5.30943e-10	-1.82582e-09	-1.58092e-08	8.79959e-10	-1.49293e-08	7.71347e-08	-1.66340e-07	-8.92049e-08	9.03998e-08	-2.12164e-08	6.91834e-08
0.197	1.44386e-07	-3.20099e-08	1.12376e-07	5.62736e-08	-2.14895e-08	3.47841e-08	1.98965e-08	-4.48684e-09	1.54097e-08	1.42022e-07	-3.30819e-08	1.08940e-07	-2.71507e-09	6.11664e-10	-2.10341e-09	-1.65315e-08	9.20163e-10	-1.56114e-08	7.91118e-08	-1.69482e-07	-9.03700e-08	9.21393e-08	-2.16247e-08	7.05146e-08
0.221	1.47236e-07	-3.26418e-08	1.14594e-07	5.74661e-08	-2.19449e-08	3.55212e-08	2.02928e-08	-4.57621e-09	1.57166e-08	1.44842e-07	-3.37389e-08	1.11103e-07	-3.08359e-09	6.94684e-10	-2.38890e-09	-1.72665e-08	9.61070e-10	-1.63054e-08	8.11003e-08	-1.72611e-07	-9.15111e-08	9.38733e-08	-2.20316e-08	7.18417e-08
0.246	1.50082e-07	-3.32728e-08	1.16809e-07	5.86597e-08	-2.24007e-08	3.62590e-08	2.06885e-08	-4.66543e-09	1.60230e-08	1.47658e-07	-3.43948e-08	1.13263e-07	-3.46231e-09	7.80004e-10	-2.68230e-09	-1.80140e-08	1.00268e-09	-1.70113e-08	8.31000e-08	-1.75728e-07	-9.26280e-08	9.56019e-08	-2.24373e-08	7.31646e-08
0.270	1.52924e-07	-3.39027e-08	1.19021e-07	5.98542e-08	-2.28569e-08	3.69974e-08	2.10835e-08	-4.75451e-09	1.63290e-08	1.50470e-07	-3.50498e-08	1.15420e-07	-3.85123e-09	8.67622e-10	-2.98361e-09	-1.87741e-08	1.04499e-09	-1.77291e-08	8.51110e-08	-1.78832e-07	-9.37207e-08	9.73248e-08	-2.28417e-08	7.44832e-08
0.295	1.55761e-07	-3.45317e-08	1.21229e-07	6.10498e-08	-2.33134e-08	3.77364e-08	2.14779e-08	-4.84345e-09	1.66344e-08	1.53277e-07	-3.57038e-08	1.17574e-07	-4.25035e-09	9.57537e-10	-3.29281e-09	-1.95468e-08	1.08800e-09	-1.84588e-08	8.71333e-08	-1.81922e-07	-9.47892e-08	9.90422e-08	-2.32447e-08	7.57975e-08
0.319	1.58593e-07	-3.51596e-08	1.23434e-07	6.22463e-08	-2.37703e-08	3.84759e-08	2.18716e-08	-4.93223e-09	1.69394e-08	1.56080e-07	-3.63567e-08	1.19724e-07	-4.65966e-09	1.04975e-09	-3.60991e-09	-2.03320e-08	1.13170e-09	-1.92003e-08	8.91667e-08	-1.85000e-07	-9.58334e-08	1.00754e-07	-2.36465e-08	7.71075e-08
0.344	1.61421e-07	-3.57866e-08	1.25634e-07	6.34437e-08	-2.42276e-08	3.92161e-08	2.22646e-08	-5.02087e-09	1.72438e-08	1.58879e-07	-3.70086e-08	1.21870e-07	-5.07915e-09	1.14425e-09	-3.93490e-09	-2.11297e-08	1.17610e-09	-1.99536e-08	9.12113e-08	-1.88065e-07	-9.68534e-08	1.02460e-07	-2.40469e-08	7.84132e-08
0.369	1.64244e-07	-3.64125e-08	1.27832e-07	6.46420e-08	-2.46852e-08	3.99568e-08	2.26570e-08	-5.10936e-09	1.75477e-08	1.61673e-07	-3.76594e-08	1.24013e-07	-5.50884e-09	1.24106e-09	-4.26778e-09	-2.19399e-08	1.22120e-09	-2.07187e-08	9.32670e-08	-1.91116e-07	-9.78489e-08	1.04161e-07	-2.44460e-08	7.97146e-08
0.393	1.67063e-07	-3.70373e-08	1.30025e-07	6.58413e-08	-2.51432e-08	4.06981e-08	2.30487e-08	-5.19768e-09	1.78510e-08	1.64462e-07	-3.83091e-08	1.26153e-07	-5.94870e-09	1.34015e-09	-4.60855e-09	-2.27625e-08	1.26698e-09	-2.14955e-08	9.53338e-08	-1.94154e-07	-9.88201e-08	1.05855e-07	-2.48437e-08	8.10116e-08
0.418	1.69876e-07	-3.76611e-08	1.32215e-07	6.70414e-08	-2.56015e-08	4.14399e-08	2.34397e-08	-5.28585e-09	1.81538e-08	1.67247e-07	-3.89577e-08	1.28289e-07	-6.39874e-09	1.44154e-09	-4.95720e-09	-2.35975e-08	1.31346e-09	-2.22841e-08	9.74116e-08	-1.97178e-07	-9.97668e-08	1.07544e-07	-2.52401e-08	8.23041e-08
0.442	1.72685e-07	-3.82838e-08	1.34401e-07	6.82424e-08	-2.60601e-08	4.21823e-08	2.38299e-08	-5.37386e-09	1.84561e-08	1.70026e-07	-3.96052e-08	1.30421e-07	-6.85895e-09	1.54521e-09	-5.31373e-09	-2.44450e-08	1.36063e-09	-2.30843e-08	9.95004e-08	-2.00189e-07	-1.00689e-07	1.09227e-07	-2.56352e-08	8.35923e-08
0.467	1.75489e-07	-3.89054e-08	1.36583e-07	6.94442e-08	-2.65190e-08	4.29251e-08	2.42194e-08	-5.46170e-09	1.87577e-08	1.72801e-07	-4.02515e-08	1.32549e-07	-7.32932e-09	1.65118e-09	-5.67814e-09	-2.53048e-08	1.40849e-09	-2.38963e-08	1.01600e-07	-2.03187e-07	-1.01587e-07	1.10905e-07	-2.60288e-08	8.48760e-08
0.492	1.78288e-07	-3.95259e-08	1.38762e-07	7.06468e-08	-2.69783e-08	4.36685e-08	2.46082e-08	-5.54937e-09	1.90589e-08	1.75571e-07	-4.08967e-08	1.34674e-07	-7.80985e-09	1.75944e-09	-6.05041e-09	-2.61769e-08	1.45703e-09	-2.47199e-08	1.03711e-07	-2.06171e-07	-1.02460e-07	1.12576e-07	-2.64211e-08	8.61552e-08
0.516	1.81082e-07	-4.01453e-08	1.40936e-07	7.18502e-08	-2.74378e-08	4.44124e-08	2.49963e-08	-5.63687e-09	1.93594e-08	1.78335e-07	-4.15406e-08	1.36795e-07	-8.30054e-09	1.86998e-09	-6.43056e-09	-2.70613e-08	1.50626e-09	-2.55551e-08	1.05832e-07	-2.09141e-07	-1.03308e-07	1.14242e-07	-2.68120e-08	8.74299e-08
0.541	1.83870e-07	-4.07635e-08	1.43107e-07	7.30544e-08	-2.78977e-08	4.51567e-08	2.53835e-08	-5.72420e-09	1.96593e-08	1.81095e-07	-4.21834e-08	1.38911e-07	-8.80138e-09	1.98281e-09	-6.81856e-09	-2.79580e-08	1.55618e-09	-2.64019e-08	1.07965e-07	-2.12097e-07	-1.04132e-07	1.15902e-07	-2.72016e-08	8.87000e-08
0.565	1.86654e-07	-4.13806e-08	1.45273e-07	7.42594e-08	-2.83579e-08	4.59016e-08	2.57700e-08	-5.81136e-09	1.99586e-08	1.83849e-07	-4.28250e-08	1.41024e-07	-9.31236e-09	2.09793e-09	-7.21443e-09	-2.88670e-08	1.60677e-09	-2.72602e-08	1.10108e-07	-2.15039e-07	-1.04931e-07	1.17555e-07	-2.75897e-08	8.99656e-08
0.590	1.89432e-07	-4.19966e-08	1.47436e-07	7.54651e-08	-2.88183e-08	4.66468e-08	2.61557e-08	-5.89833e-09	2.02573e-08	1.86598e-07	-4.34654e-08	1.43133e-07	-9.83348e-09	2.21533e-09	-7.61815e-09	-2.97882e-08	1.65804e-09	-2.81301e-08	1.12262e-07	-2.17968e-07	-1.05706e-07	1.19203e-07	-2.79764e-08	9.12266e-08
0.614	1.92206e-07	-4.26114e-08	1.49594e-07	7.66715e-08	-2.92790e-08	4.73925e-08	2.65405e-08	-5.98512e-09	2.05554e-08	1.89342e-07	-4.41045e-08	1.45237e-07	-1.03647e-08	2.33501e-09	-8.02972e-09	-3.07215e-08	1.70999e-09	-2.90115e-08	1.14427e-07	-2.20882e-07	-1.06455e-07	1.20845e-07	-2.83617e-08	9.24830e-08
0.639	1.94974e-07	-4.32251e-08	1.51748e-07	7.78787e-08	-2.97400e-08	4.81387e-08	2.69246e-08	-6.07173e-09	2.08529e-08	1.92080e-07	-4.47423e-08	1.47338e-07	-1.09061e-08	2.45698e-09	-8.44914e-09	-3.16670e-08	1.76262e-09	-2.99044e-08	1.16602e-07	-2.23782e-07	-1.07180e-07	1.22480e-07	-2.87456e-08	9.37348e-08
0.664	1.97736e-07	-4.38375e-08	1.53899e-07	7.90865e-08	-3.02012e-08	4.88853e-08	2.73078e-08	-6.15815e-09	2.11497e-08	1.94813e-07	-4.53789e-08	1.49434e-07	-1.14576e-08	2.58122e-09	-8.87640e-09	-3.26246e-08	1.81592e-09	-3.08087e-08	1.18788e-07	-2.26668e-07	-1.07880e-07	1.24110e-07	-2.91280e-08	9.49818e-08
0.688	2.00493e-07	-4.44488e-08	1.56044e-07	8.02949e-08	-3.06627e-08	4.96322e-08	2.76902e-08	-6.24438e-09	2.14458e-08	1.97540e-07	-4.60142e-08	1.51526e-07	-1.20192e-08	2.70775e-09	-9.31149e-09	-3.35944e-08	1.86990e-09	-3.17245e-08	1.20985e-07	-2.29540e-07	-1.08555e-07	1.25733e-07	-2.95090e-08	9.62242e-08
0.713	2.03245e-07	-4.50588e-08	1.58186e-07	8.15040e-08	-3.11244e-08	5.03796e-08	2.80717e-08	-6.33042e-09	2.17413e-08	2.00262e-07	-4.66481e-08	1.53614e-07	-1.25910e-08	2.83655e-09	-9.75442e-09	-3.45761e-08	1.92454e-09	-3.26516e-08	1.23192e-07	-2.32397e-07	-1.09205e-07	1.27350e-07	-2.98885e-08	9.74618e-08
0.737	2.05991e-07	-4.56676e-08	1.60323e-07	8.27137e-08	-3.15863e-08	5.11274e-08	2.84524e-08	-6.41626e-09	2.20361e-08	2.02978e-07	-4.72807e-08	1.55697e-07	-1.31728e-08	2.96763e-09	-1.02052e-08	-3.55699e-08	1.97986e-09	-3.35900e-08	1.25410e-07	-2.35240e-07	-1.09830e-07	1.28961e-07	-3.02666e-08	9.86947e-08
0.762	2.08732e-07	-4.62752e-08	1.62456e-07	8.39240e-08	-3.20485e-08	5.18755e-08	2.88321e-08	-6.50190e-09	2.23302e-08	2.05688e-07	-4.79120e-08	1.57776e-07	-1.37647e-08	3.10098e-09	-1.06637e-08	-3.65757e-08	2.03584e-09	-3.45398e-08	1.27638e-07	-2.38068e-07	-1.10430e-07	1.30566e-07	-3.06432e-08	9.99228e-08
0.786	2.11467e-07	-4.68815e-08	1.64585e-07	8.51349e-08	-3.25109e-08	5.26240e-08	2.92110e-08	-6.58734e-09	2.26237e-08	2.08392e-07	-4.85419e-08	1.59850e-07	-1.43667e-08	3.23660e-09	-1.11301e-08	-3.75934e-08	2.09249e-09	-3.55009e-08	1.29877e-07	-2.40881e-07	-1.11005e-07	1.32164e-07	-3.10184e-08	1.01146e-07
0.811	2.14196e-07	-4.74866e-08	1.66709e-07	8.63464e-08	-3.29736e-08	5.33728e-08	2.95890e-08	-6.67258e-09	2.29164e-08	2.11090e-07	-4.91704e-08	1.61919e-07	-1.49788e-08	3.37450e-09	-1.16043e-08	-3.86231e-08	2.14980e-09	-3.64733e-08	1.32126e-07	-2.43680e-07	-1.11554e-07	1.33757e-07	-3.13920e-08	1.02365e-07
0.836	2.16919e-07	-4.80904e-08	1.68829e-07	8.75583e-08	-3.34364e-08	5.41219e-08	2.99660e-08	-6.75761e-09	2.32084e-08	2.13782e-07	-4.97974e-08	1.63985e-07	-1.56010e-08	3.51466e-09	-1.20863e-08	-3.96646e-08	2.20777e-09	-3.74568e-08	1.34385e-07	-2.46464e-07	-1.12079e-07	1.35342e-07	-3.17642e-08	1.03578e-07
0.860	2.19637e-07	-4.86929e-08	1.70944e-07	8.87708e-08	-3.38994e-08	5.48714e-08	3.03422e-08	-6.84242e-09	2.34997e-08	2.16468e-07	-5.04231e-08	1.66045e-07	-1.62332e-08	3.65710e-09	-1.25761e-08	-4.07180e-08	2.26641e-09	-3.84516e-08	1.36655e-07	-2.49234e-07	-1.12579e-07	1.36922e-07	-3.21349e-08	1.04787e-07
0.885	2.22349e-07	-4.92941e-08	1.73055e-07	8.99838e-08	-3.43626e-08	5.56212e-08	3.07173e-08	-6.92703e-09	2.37903e-08	2.19148e-07	-5.10474e-08	1.68100e-07	-1.68756e-08	3.80180e-09	-1.30738e-08	-4.17832e-08	2.32570e-09	-3.94575e-08	1.38935e-07	-2.51988e-07	-1.13053e-07	1.38495e-07	-3.25040e-08	1.05991e-07
0.909	2.25055e-07	-4.98940e-08	1.75161e-07	9.11973e-08	-3.48260e-08	5.63713e-08	3.10916e-08	-7.01142e-09	2.40801e-08	2.21821e-07	-5.16701e-08	1.70151e-07	-1.75279e-08	3.94877e-09	-1.35791e-08	-4.28601e-08	2.38564e-09	-4.04745e-08	1.41226e-07	-2.54727e-07	-1.13502e-07	1.40061e-07	-3.28717e-08	1.07189e-07
0.934	2.27755e-07	-5.04926e-08	1.77262e-07	9.24112e-08	-3.52896e-08	5.71216e-08	3.14648e-08	-7.09559e-09	2.43692e-08	2.24489e-07	-5.22914e-08	1.72197e-07	-1.81903e-08	4.09799e-09	-1.40923e-08	-4.39489e-08	2.44624e-09	-4.15026e-08	1.43526e-07	-2.57452e-07	-1.13925e-07	1.41621e-07	-3.32378e-08	1.08383e-07
0.958	2.30449e-07	-5.10898e-08	1.79359e-07	9.36256e-08	-3.57533e-08	5.78723e-08	3.18371e-08	-7.17955e-09	2.46576e-08	2.27150e-07	-5.29112e-08	1.74238e-07	-1.88628e-08	4.24949e-09	-1.46133e-08	-4.50493e-08	2.50749e-09	-4.25418e-08	1.45837e-07	-2.60161e-07	-1.14324e-07	1.43174e-07	-3.36024e-08	1.09572e-07
0.983	2.33136e-07	-5.16857e-08	1.81451e-07	9.48403e-08	-3.62172e-08	5.86231e-08	3.22084e-08	-7.26327e-09	2.49451e-08	2.29804e-07	-5.35295e-08	1.76274e-07	-1.95452e-08	4.40324e-09	-1.51420e-08	-4.61614e-08	2.56939e-09	-4.35920e-08	1.48158e-07	-2.62855e-07	-1.14697e-07	1.44721e-07	-3.39654e-08	1.10756e-07
1.008	2.35818e-07	-5.22802e-08	1.83538e-07	9.60555e-08	-3.66812e-08	5.93742e-08	3.25787e-08	-7.34677e-09	2.52319e-08	2.32452e-07	-5.41463e-08	1.78305e-07	-2.02377e-08	4.55925e-09	-1.56785e-08	-4.72851e-08	2.63194e-09	-4.46532e-08	1.50489e-07	-2.65533e-07	-1.15044e-07	1.46261e-07	-3.43269e-08	1.11935e-07
1.032	2.38494e-07	-5.28734e-08	1.85620e-07	9.72710e-08	-3.71454e-08	6.01256e-08	3.29479e-08	-7.43005e-09	2.55179e-08	2.35093e-07	-5.47615e-08	1.80331e-07	-2.09402e-08	4.71751e-09	-1.62227e-08	-4.84205e-08	2.69513e-09	-4.57253e-08	1.52830e-07	-2.68196e-07	-1.15366e-07	1.47795e-07	-3.46868e-08	1.13108e-07
1.057	2.41163e-07	-5.34652e-08	1.87698e-07	9.84869e-08	-3.76097e-08	6.08772e-08	3.33162e-08	-7.51309e-09	2.58031e-08	2.37727e-07	-5.53752e-08	1.82352e-07	-2.16528e-08	4.87803e-09	-1.67747e-08	-4.95673e-08	2.75897e-09	-4.68084e-08	1.55181e-07	-2.70844e-07	-1.15663e-07	1.49322e-07	-3.50451e-08	1.14277e-07
1.081	2.43826e-07	-5.40555e-08	1.89771e-07	9.97031e-08	-3.80742e-08	6.16289e-08	3.36833e-08	-7.59589e-09	2.60875e-08	2.40355e-07	-5.59873e-08	1.84368e-07	-2.23753e-08	5.04080e-09	-1.73345e-08	-5.07257e-08	2.82345e-09	-4.79023e-08	1.57543e-07	-2.73476e-07	-1.15934e-07	1.50842e-07	-3.54019e-08	1.15440e-07
1.106	2.46483e-07	-5.46445e-08	1.91838e-07	1.00920e-07	-3.85387e-08	6.23809e-08	3.40495e-08	-7.67846e-09	2.63710e-08	2.42976e-07	-5.65978e-08	1.86378e-07	-2.31078e-08	5.20583e-09	-1.79020e-08	-5.18956e-08	2.88857e-09	-4.90071e-08	1.59914e-07	-2.76093e-07	-1.16179e-07	1.52355e-07	-3.57571e-08	1.16598e-07
1.130	2.49133e-07	-5.52320e-08	1.93901e-07	1.02136e-07	-3.90034e-08	6.31330e-08	3.44146e-08	-7.76078e-09	2.66538e-08	2.45590e-07	-5.72067e-08	1.88383e-07	-2.38503e-08	5.37310e-09	-1.84772e-08	-5.30770e-08	2.95432e-09	-5.01226e-08	1.62295e-07	-2.78694e-07	-1.16399e-07	1.53862e-07	-3.61107e-08	1.17751e-07
1.155	2.51777e-07	-5.58182e-08	1.95958e-07	1.03354e-07	-3.94682e-08	6.38853e-08	3.47785e-08	-7.84287e-09	2.69357e-08	2.48197e-07	-5.78139e-08	1.90383e-07	-2.46027e-08	5.54262e-09	-1.90601e-08	-5.42697e-08	3.02071e-09	-5.12490e-08	1.64686e-07	-2.81279e-07	-1.16593e-07	1.55362e-07	-3.64627e-08	1.18899e-07
1.180	2.54414e-07	-5.64028e-08	1.98011e-07	1.04571e-07	-3.99331e-08	6.46378e-08	3.51414e-08	-7.92471e-09	2.72167e-08	2.50797e-07	-5.84195e-08	1.92377e-07	-2.53652e-08	5.71438e-09	-1.96508e-08	-5.54738e-08	3.08773e-09	-5.23861e-08	1.67086e-07	-2.83848e-07	-1.16762e-07	1.56855e-07	-3.68130e-08	1.20041e-07
1.204	2.57045e-07	-5.69860e-08	2.00059e-07	1.05788e-07	-4.03980e-08	6.53904e-08	3.55032e-08	-8.00629e-09	2.74970e-08	2.53389e-07	-5.90235e-08	1.94366e-07	-2.61376e-08	5.88839e-09	-2.02492e-08	-5.66892e-08	3.15538e-09	-5.35338e-08	1.69497e-07	-2.86401e-07	-1.16905e-07	1.58340e-07	-3.71618e-08	1.21179e-07
1.229	2.59669e-07	-5.75678e-08	2.02101e-07	1.07006e-07	-4.08630e-08	6.61431e-08	3.58639e-08	-8.08763e-09	2.77763e-08	2.55975e-07	-5.96257e-08	1.96349e-07	-2.69199e-08	6.06463e-09	-2.08553e-08	-5.79159e-08	3.22366e-09	-5.46922e-08	1.71917e-07	-2.88939e-07	-1.17022e-07	1.59819e-07	-3.75089e-08	1.22311e-07
1.253	2.62286e-07	-5.81480e-08	2.04138e-07	1.08224e-07	-4.13281e-08	6.68960e-08	3.62235e-08	-8.16871e-09	2.80548e-08	2.58553e-07	-6.02263e-08	1.98327e-07	-2.77122e-08	6.24312e-09	-2.14690e-08	-5.91538e-08	3.29257e-09	-5.58613e-08	1.74347e-07	-2.91460e-07	-1.17113e-07	1.61291e-07	-3.78543e-08	1.23437e-07
1.278	2.64896e-07	-5.87268e-08	2.06170e-07	1.09442e-07	-4.17933e-08	6.76489e-08	3.65819e-08	-8.24954e-09	2.83324e-08	2.61124e-07	-6.08251e-08	2.00299e-07	-2.85144e-08	6.42384e-09	-2.20905e-08	-6.04030e-08	3.36210e-09	-5.70409e-08	1.76787e-07	-2.93966e-07	-1.17179e-07	1.62756e-07	-3.81982e-08	1.24558e-07
1.303	2.67500e-07	-5.93040e-08	2.08196e-07	1.10660e-07	-4.22585e-08	6.84019e-08	3.69392e-08	-8.33011e-09	2.86091e-08	2.63687e-07	-6.14222e-08	2.02265e-07	-2.93265e-08	6.60680e-09	-2.27197e-08	-6.16633e-08	3.43225e-09	-5.82310e-08	1.79236e-07	-2.96455e-07	-1.17218e-07	1.64214e-07	-3.85403e-08	1.25674e-07
1.327	2.70097e-07	-5.98798e-08	2.10217e-07	1.11879e-07	-4.27238e-08	6.91550e-08	3.72953e-08	-8.41041e-09	2.88849e-08	2.66243e-07	-6.20176e-08	2.04226e-07	-3.01485e-08	6.79198e-09	-2.33565e-08	-6.29347e-08	3.50301e-09	-5.94317e-08	1.81695e-07	-2.98928e-07	-1.17232e-07	1.65665e-07	-3.88808e-08	1.26784e-07
1.352	2.72687e-07	-6.04540e-08	2.12233e-07	1.13097e-07	-4.31891e-08	6.99082e-08	3.76502e-08	-8.49045e-09	2.91597e-08	2.68792e-07	-6.26111e-08	2.06180e-07	-3.09804e-08	6.97940e-09	-2.40010e-08	-6.42172e-08	3.57440e-09	-6.06428e-08	1.84164e-07	-3.01384e-07	-1.17220e-07	1.67109e-07	-3.92196e-08	1.27889e-07
1.376	2.75270e-07	-6.10266e-08	2.14244e-07	1.14316e-07	-4.36544e-08	7.06614e-08	3.80039e-08	-8.57022e-09	2.94337e-08	2.71332e-07	-6.32029e-08	2.08129e-07	-3.18222e-08	7.16905e-09	-2.46532e-08	-6.55108e-08	3.64640e-09	-6.18644e-08	1.86642e-07	-3.03824e-07	-1.17182e-07	1.68545e-07	-3.95568e-08	1.28988e-07
1.401	2.77846e-07	-6.15978e-08	2.16249e-07	1.15534e-07	-4.41198e-08	7.14146e-08	3.83565e-08	-8.64972e-09	2.97067e-08	2.73865e-07	-6.37929e-08	2.10072e-07	-3.26739e-08	7.36092e-09	-2.53130e-08	-6.68153e-08	3.71901e-09	-6.30963e-08	1.89130e-07	-3.06248e-07	-1.17118e-07	1.69974e-07	-3.98922e-08	1.30082e-07
1.425	2.80415e-07	-6.21673e-08	2.18248e-07	1.16753e-07	-4.45851e-08	7.21679e-08	3.87078e-08	-8.72895e-09	2.99788e-08	2.76390e-07	-6.43811e-08	2.12009e-07	-3.35354e-08	7.55501e-09	-2.59804e-08	-6.81308e-08	3.79223e-09	-6.43385e-08	1.91627e-07	-3.08655e-07	-1.17028e-07	1.71396e-07	-4.02259e-08	1.31171e-07
1.450	2.82977e-07	-6.27353e-08	2.20242e-07	1.17972e-07	-4.50505e-08	7.29212e-08	3.90579e-08	-8.80790e-09	3.02500e-08	2.78907e-07	-6.49674e-08	2.13940e-07	-3.44068e-08	7.75132e-09	-2.66555e-08	-6.94571e-08	3.86606e-09	-6.55911e-08	1.94133e-07	-3.11045e-07	-1.16912e-07	1.72811e-07	-4.05580e-08	1.32253e-07
1.475	2.85532e-07	-6.33016e-08	2.22230e-07	1.19190e-07	-4.55159e-08	7.36744e-08	3.94068e-08	-8.88657e-09	3.05202e-08	2.81416e-07	-6.55519e-08	2.15865e-07	-3.52881e-08	7.94985e-09	-2.73382e-08	-7.07944e-08	3.94049e-09	-6.68539e-08	1.96649e-07	-3.13419e-07	-1.16770e-07	1.74219e-07	-4.08883e-08	1.33330e-07
1.499	2.88079e-07	-6.38664e-08	2.24213e-07	1.20409e-07	-4.59812e-08	7.44277e-08	3.97544e-08	-8.96496e-09	3.07894e-08	2.83918e-07	-6.61345e-08	2.17783e-07	-3.61792e-08	8.15060e-09	-2.80286e-08	-7.21424e-08	4.01553e-09	-6.81269e-08	1.99174e-07	-3.15776e-07	-1.16602e-07	1.75619e-07	-4.12168e-08	1.34402e-07
1.524	2.90620e-07	-6.44295e-08	2.26190e-07	1.21627e-07	-4.64466e-08	7.51809e-08	4.01007e-08	-9.04307e-09	3.10577e-08	2.86411e-07	-6.67153e-08	2.19695e-07	-3.70801e-08	8.35356e-09	-2.87265e-08	-7.35013e-08	4.09116e-09	-6.94101e-08	2.01709e-07	-3.18117e-07	-1.16408e-07	1.77011e-07	-4.15437e-08	1.35467e-07
1.548	2.93152e-07	-6.49910e-08	2.28161e-07	1.22846e-07	-4.69119e-08	7.59341e-08	4.04458e-08	-9.12089e-09	3.13249e-08	2.88896e-07	-6.72941e-08	2.21602e-07	-3.79908e-08	8.55873e-09	-2.94321e-08	-7.48709e-08	4.16739e-09	-7.07035e-08	2.04253e-07	-3.20440e-07	-1.16188e-07	1.78396e-07	-4.18688e-08	1.36527e-07
1.573	2.95678e-07	-6.55509e-08	2.30127e-07	1.24064e-07	-4.73771e-08	7.66872e-08	4.07896e-08	-9.19842e-09	3.15912e-08	2.91372e-07	-6.78710e-08	2.23501e-07	-3.89113e-08	8.76611e-09	-3.01452e-08	-7.62511e-08	4.24422e-09	-7.20069e-08	2.06806e-07	-3.22747e-07	-1.15941e-07	1.79774e-07	-4.21921e-08	1.37582e-07
1.597	2.98196e-07	-6.61092e-08	2.32087e-07	1.25283e-07	-4.78424e-08	7.74402e-08	4.11321e-08	-9.27566e-09	3.18565e-08	2.93841e-07	-6.84460e-08	2.25395e-07	-3.98416e-08	8.97570e-09	-3.08659e-08	-7.76420e-08	4.32164e-09	-7.33204e-08	2.09368e-07	-3.25036e-07	-1.15668e-07	1.81144e-07	-4.25136e-08	1.38630e-07
1.622	3.00706e-07	-6.66657e-08	2.34041e-07	1.26501e-07	-4.83075e-08	7.81932e-08	4.14733e-08	-9.35260e-09	3.21207e-08	2.96301e-07	-6.90190e-08	2.27282e-07	-4.07817e-08	9.18748e-09	-3.15942e-08	-7.90435e-08	4.39965e-09	-7.46438e-08	2.11939e-07	-3.27309e-07	-1.15370e-07	1.82507e-07	-4.28334e-08	1.39673e-07
1.647	3.03209e-07	-6.72206e-08	2.35989e-07	1.27719e-07	-4.87727e-08	7.89461e-08	4.18132e-08	-9.42925e-09	3.23840e-08	2.98752e-07	-6.95900e-08	2.29162e-07	-4.17316e-08	9.40147e-09	-3.23301e-08	-8.04555e-08	4.47824e-09	-7.59773e-08	2.14519e-07	-3.29564e-07	-1.15044e-07	1.83861e-07	-4.31514e-08	1.40710e-07
1.671	3.05704e-07	-6.77738e-08	2.37931e-07	1.28937e-07	-4.92377e-08	7.96988e-08	4.21518e-08	-9.50559e-09	3.26462e-08	3.01195e-07	-7.01591e-08	2.31036e-07	-4.26912e-08	9.61765e-09	-3.30735e-08	-8.18781e-08	4.55742e-09	-7.73206e-08	2.17109e-07	-3.31802e-07	-1.14693e-07	1.85209e-07	-4.34676e-08	1.41741e-07
1.696	3.08192e-07	-6.83253e-08	2.39867e-07	1.30154e-07	-4.97027e-08	8.04514e-08	4.24890e-08	-9.58163e-09	3.29073e-08	3.03629e-07	-7.07261e-08	2.32903e-07	-4.36605e-08	9.83603e-09	-3.38245e-08	-8.33111e-08	4.63718e-09	-7.86739e-08	2.19708e-07	-3.34023e-07	-1.14315e-07	1.86548e-07	-4.37820e-08	1.42766e-07
1.720	3.10672e-07	-6.88751e-08	2.41797e-07	1.31371e-07	-5.01676e-08	8.12039e-08	4.28248e-08	-9.65737e-09	3.31674e-08	3.06055e-07	-7.12911e-08	2.34764e-07	-4.46396e-08	1.00566e-08	-3.45830e-08	-8.47545e-08	4.71753e-09	-8.00369e-08	2.22315e-07	-3.36226e-07	-1.13911e-07	1.87880e-07	-4.40946e-08	1.43786e-07
1.745	3.13144e-07	-6.94231e-08	2.43721e-07	1.32589e-07	-5.06324e-08	8.19563e-08	4.31593e-08	-9.73280e-09	3.34265e-08	3.08472e-07	-7.18541e-08	2.36618e-07	-4.56284e-08	1.02794e-08	-3.53490e-08	-8.62082e-08	4.79844e-09	-8.14098e-08	2.24932e-07	-3.38412e-07	-1.13481e-07	1.89204e-07	-4.44054e-08	1.44799e-07
1.769	3.15608e-07	-6.99695e-08	2.45639e-07	1.33805e-07	-5.10970e-08	8.27084e-08	4.34924e-08	-9.80792e-09	3.36845e-08	3.10880e-07	-7.24150e-08	2.38465e-07	-4.66269e-08	1.05043e-08	-3.61226e-08	-8.76723e-08	4.87994e-09	-8.27924e-08	2.27557e-07	-3.40581e-07	-1.13024e-07	1.90521e-07	-4.47143e-08	1.45806e-07
1.794	3.18065e-07	-7.05140e-08	2.47551e-07	1.35022e-07	-5.15616e-08	8.34604e-08	4.38241e-08	-9.88272e-09	3.39414e-08	3.13279e-07	-7.29739e-08	2.40305e-07	-4.76351e-08	1.07314e-08	-3.69036e-08	-8.91467e-08	4.96200e-09	-8.41847e-08	2.30191e-07	-3.42732e-07	-1.12541e-07	1.91829e-07	-4.50214e-08	1.46808e-07
1.819	3.20513e-07	-7.10569e-08	2.49456e-07	1.36238e-07	-5.20261e-08	8.42122e-08	4.41544e-08	-9.95721e-09	3.41972e-08	3.15669e-07	-7.35307e-08	2.42139e-07	-4.86529e-08	1.09607e-08	-3.76922e-08	-9.06312e-08	5.04463e-09	-8.55866e-08	2.32834e-07	-3.44866e-07	-1.12031e-07	1.93130e-07	-4.53267e-08	1.47803e-07
1.843	3.22954e-07	-7.15979e-08	2.51356e-07	1.37454e-07	-5.24904e-08	8.49638e-08	4.44833e-08	-1.00314e-08	3.44519e-08	3.18051e-07	-7.40853e-08	2.43965e-07	-4.96805e-08	1.11922e-08	-3.84882e-08	-9.21260e-08	5.12783e-09	-8.69982e-08	2.35486e-07	-3.46981e-07	-1.11495e-07	1.94423e-07	-4.56301e-08	1.48793e-07
1.868	3.25386e-07	-7.21372e-08	2.53249e-07	1.38670e-07	-5.29546e-08	8.57152e-08	4.48108e-08	-1.01052e-08	3.47055e-08	3.20423e-07	-7.46379e-08	2.45785e-07	-5.07176e-08	1.14259e-08	-3.92918e-08	-9.36309e-08	5.21160e-09	-8.84193e-08	2.38147e-07	-3.49080e-07	-1.10933e-07	1.95707e-07	-4.59316e-08	1.49776e-07
1.892	3.27810e-07	-7.26746e-08	2.55136e-07	1.39885e-07	-5.34187e-08	8.64663e-08	4.51368e-08	-1.01787e-08	3.49581e-08	3.22786e-07	-7.51883e-08	2.47597e-07	-5.17645e-08	1.16617e-08	-4.01027e-08	-9.51458e-08	5.29592e-09	-8.98499e-08	2.40816e-07	-3.51160e-07	-1.10344e-07	1.96984e-07	-4.62313e-08	1.50753e-07
1.917	3.30227e-07	-7.32103e-08	2.57016e-07	1.41100e-07	-5.38826e-08	8.72172e-08	4.54614e-08	-1.02519e-08	3.52094e-08	3.25139e-07	-7.57366e-08	2.49403e-07	-5.28209e-08	1.18997e-08	-4.09212e-08	-9.66708e-08	5.38080e-09	-9.12900e-08	2.43495e-07	-3.53223e-07	-1.09728e-07	1.98253e-07	-4.65290e-08	1.51724e-07
1.942	3.32635e-07	-7.37441e-08	2.58890e-07	1.42314e-07	-5.43463e-08	8.79678e-08	4.57845e-08	-1.03248e-08	3.54597e-08	3.27484e-07	-7.62826e-08	2.51201e-07	-5.38870e-08	1.21399e-08	-4.17471e-08	-9.82058e-08	5.46624e-09	-9.27395e-08	2.46181e-07	-3.55267e-07	-1.09086e-07	1.99514e-07	-4.68249e-08	1.52689e-07
1.966	3.35034e-07	-7.42761e-08	2.60758e-07	1.43528e-07	-5.48099e-08	8.87182e-08	4.61062e-08	-1.03973e-08	3.57088e-08	3.29819e-07	-7.68265e-08	2.52992e-07	-5.49626e-08	1.23822e-08	-4.25804e-08	-9.97507e-08	5.55223e-09	-9.41984e-08	2.48877e-07	-3.57294e-07	-1.08417e-07	2.00766e-07	-4.71189e-08	1.53647e-07
1.991	3.37426e-07	-7.48063e-08	2.62619e-07	1.44742e-07	-5.52733e-08	8.94683e-08	4.64263e-08	-1.04695e-08	3.59568e-08	3.32144e-07	-7.73682e-08	2.54776e-07	-5.60479e-08	1.26267e-08	-4.34211e-08	-1.01305e-07	5.63877e-09	-9.56667e-08	2.51581e-07	-3.59303e-07	-1.07722e-07	2.02011e-07	-4.74109e-08	1.54600e-07
2.015	3.39809e-07	-7.53346e-08	2.64474e-07	1.45954e-07	-5.57365e-08	9.02180e-08	4.67450e-08	-1.05414e-08	3.62036e-08	3.34460e-07	-7.79077e-08	2.56553e-07	-5.71427e-08	1.28734e-08	-4.42693e-08	-1.02870e-07	5.72586e-09	-9.71442e-08	2.54293e-07	-3.61293e-07	-1.07000e-07	2.03247e-07	-4.77011e-08	1.55546e-07
2.040	3.42183e-07	-7.58611e-08	2.66322e-07	1.47167e-07	-5.61995e-08	9.09675e-08	4.70622e-08	-1.06129e-08	3.64492e-08	3.36767e-07	-7.84450e-08	2.58322e-07	-5.82470e-08	1.31221e-08	-4.51249e-08	-1.04444e-07	5.81349e-09	-9.86310e-08	2.57014e-07	-3.63266e-07	-1.06252e-07	2.04475e-07	-4.79893e-08	1.56486e-07
2.064	3.44549e-07	-7.63856e-08	2.68164e-07	1.48379e-07	-5.66623e-08	9.17166e-08	4.73778e-08	-1.06841e-08	3.66937e-08	3.39063e-07	-7.89800e-08	2.60083e-07	-5.93609e-08	1.33731e-08	-4.59878e-08	-1.06029e-07	5.90167e-09	-1.00127e-07	2.59743e-07	-3.65220e-07	-1.05477e-07	2.05695e-07	-4.82755e-08	1.57419e-07
2.089	3.46907e-07	-7.69083e-08	2.69999e-07	1.49590e-07	-5.71249e-08	9.24654e-08	4.76919e-08	-1.07549e-08	3.69370e-08	3.41350e-07	-7.95127e-08	2.61838e-07	-6.04843e-08	1.36262e-08	-4.68581e-08	-1.07622e-07	5.99038e-09	-1.01632e-07	2.62481e-07	-3.67156e-07	-1.04675e-07	2.06906e-07	-4.85599e-08	1.58346e-07
2.114	3.49256e-07	-7.74291e-08	2.71827e-07	1.50801e-07	-5.75872e-08	9.32138e-08	4.80045e-08	-1.08254e-08	3.71791e-08	3.43628e-07	-8.00431e-08	2.63585e-07	-6.16172e-08	1.38814e-08	-4.77358e-08	-1.09226e-07	6.07963e-09	-1.03146e-07	2.65227e-07	-3.69074e-07	-1.03847e-07	2.08109e-07	-4.88422e-08	1.59267e-07
2.138	3.51597e-07	-7.79479e-08	2.73649e-07	1.52011e-07	-5.80494e-08	9.39619e-08	4.83155e-08	-1.08956e-08	3.74200e-08	3.45895e-07	-8.05713e-08	2.65324e-07	-6.27597e-08	1.41388e-08	-4.86209e-08	-1.10839e-07	6.16941e-09	-1.04669e-07	2.67982e-07	-3.70973e-07	-1.02991e-07	2.09304e-07	-4.91226e-08	1.60181e-07
2.163	3.53928e-07	-7.84649e-08	2.75463e-07	1.53221e-07	-5.85113e-08	9.47095e-08	4.86250e-08	-1.09654e-08	3.76596e-08	3.48152e-07	-8.10971e-08	2.67055e-07	-6.39115e-08	1.43983e-08	-4.95133e-08	-1.12461e-07	6.25972e-09	-1.06202e-07	2.70745e-07	-3.72854e-07	-1.02110e-07	2.10490e-07	-4.94010e-08	1.61089e-07
2.187	3.56251e-07	-7.89799e-08	2.77271e-07	1.54430e-07	-5.89730e-08	9.54568e-08	4.89329e-08	-1.10348e-08	3.78981e-08	3.50400e-07	-8.16206e-08	2.68779e-07	-6.50729e-08	1.46599e-08	-5.04130e-08	-1.14093e-07	6.35056e-09	-1.07743e-07	2.73516e-07	-3.74717e-07	-1.01201e-07	2.11668e-07	-4.96775e-08	1.61990e-07
2.212	3.58565e-07	-7.94929e-08	2.79073e-07	1.55638e-07	-5.94344e-08	9.62037e-08	4.92392e-08	-1.11039e-08	3.81353e-08	3.52637e-07	-8.21418e-08	2.70495e-07	-6.62437e-08	1.49237e-08	-5.13200e-08	-1.15735e-07	6.44193e-09	-1.09293e-07	2.76295e-07	-3.76561e-07	-1.00266e-07	2.12837e-07	-4.99519e-08	1.62885e-07
2.236	3.60871e-07	-8.00040e-08	2.80867e-07	1.56846e-07	-5.98955e-08	9.69501e-08	4.95439e-08	-1.11726e-08	3.83713e-08	3.54864e-07	-8.26606e-08	2.72204e-07	-6.74239e-08	1.51896e-08	-5.22344e-08	-1.17386e-07	6.53382e-09	-1.10852e-07	2.79083e-07	-3.78386e-07	-9.93037e-08	2.13998e-07	-5.02243e-08	1.63774e-07
2.261	3.63167e-07	-8.05132e-08	2.82654e-07	1.58052e-07	-6.03564e-08	9.76961e-08	4.98470e-08	-1.12409e-08	3.86060e-08	3.57081e-07	-8.31770e-08	2.73904e-07	-6.86136e-08	1.54576e-08	-5.31560e-08	-1.19046e-07	6.62622e-09	-1.12420e-07	2.81878e-07	-3.80193e-07	-9.83149e-08	2.15150e-07	-5.04947e-08	1.64655e-07
2.286	3.65455e-07	-8.10203e-08	2.84435e-07	1.59259e-07	-6.08170e-08	9.84416e-08	5.01484e-08	-1.13089e-08	3.88395e-08	3.59288e-07	-8.36910e-08	2.75597e-07	-6.98126e-08	1.57277e-08	-5.40849e-08	-1.20715e-07	6.71914e-09	-1.13996e-07	2.84682e-07	-3.81981e-07	-9.72992e-08	2.16294e-07	-5.07631e-08	1.65531e-07
2.310	3.67733e-07	-8.15255e-08	2.86208e-07	1.60464e-07	-6.12773e-08	9.91867e-08	5.04483e-08	-1.13765e-08	3.90718e-08	3.61485e-07	-8.42027e-08	2.77282e-07	-7.10210e-08	1.59999e-08	-5.50211e-08	-1.22394e-07	6.81258e-09	-1.15581e-07	2.87494e-07	-3.83750e-07	-9.62568e-08	2.17429e-07	-5.10295e-08	1.66399e-07
2.335	3.70003e-07	-8.20286e-08	2.87974e-07	1.61669e-07	-6.17373e-08	9.99313e-08	5.07465e-08	-1.14438e-08	3.93027e-08	3.63671e-07	-8.47119e-08	2.78959e-07	-7.22388e-08	1.62743e-08	-5.59645e-08	-1.24082e-07	6.90652e-09	-1.17175e-07	2.90314e-07	-3.85501e-07	-9.51875e-08	2.18555e-07	-5.12938e-08	1.67261e-07
2.359	3.72263e-07	-8.25297e-08	2.89734e-07	1.62872e-07	-6.21970e-08	1.00675e-07	5.10430e-08	-1.15107e-08	3.95324e-08	3.65846e-07	-8.52186e-08	2.80628e-07	-7.34659e-08	1.65507e-08	-5.69152e-08	-1.25779e-07	7.00098e-09	-1.18778e-07	2.93141e-07	-3.87233e-07	-9.40914e-08	2.19672e-07	-5.15561e-08	1.68116e-07
2.384	3.74515e-07	-8.30288e-08	2.91486e-07	1.64075e-07	-6.26564e-08	1.01419e-07	5.13379e-08	-1.15772e-08	3.97608e-08	3.68011e-07	-8.57229e-08	2.82288e-07	-7.47023e-08	1.68293e-08	-5.78731e-08	-1.27485e-07	7.09593e-09	-1.20389e-07	2.95977e-07	-3.88945e-07	-9.29684e-08	2.20781e-07	-5.18163e-08	1.68965e-07
2.408	3.76757e-07	-8.35259e-08	2.93231e-07	1.65277e-07	-6.31154e-08	1.02162e-07	5.16311e-08	-1.16433e-08	3.99879e-08	3.70166e-07	-8.62248e-08	2.83941e-07	-7.59481e-08	1.71099e-08	-5.88382e-08	-1.29200e-07	7.19139e-09	-1.22008e-07	2.98821e-07	-3.90639e-07	-9.18186e-08	2.21881e-07	-5.20744e-08	1.69807e-07
2.433	3.78990e-07	-8.40209e-08	2.94969e-07	1.66479e-07	-6.35742e-08	1.02905e-07	5.19227e-08	-1.17090e-08	4.02136e-08	3.72309e-07	-8.67241e-08	2.85585e-07	-7.72031e-08	1.73927e-08	-5.98105e-08	-1.30924e-07	7.28735e-09	-1.23636e-07	3.01672e-07	-3.92314e-07	-9.06419e-08	2.22972e-07	-5.23305e-08	1.70642e-07
2.458	3.81213e-07	-8.45139e-08	2.96699e-07	1.67679e-07	-6.40326e-08	1.03647e-07	5.22125e-08	-1.17744e-08	4.04381e-08	3.74442e-07	-8.72210e-08	2.87221e-07	-7.84675e-08	1.76775e-08	-6.07900e-08	-1.32656e-07	7.38380e-09	-1.25273e-07	3.04531e-07	-3.93970e-07	-8.94383e-08	2.24054e-07	-5.25845e-08	1.71470e-07
2.482	3.83427e-07	-8.50047e-08	2.98423e-07	1.68879e-07	-6.44906e-08	1.04388e-07	5.25006e-08	-1.18394e-08	4.06613e-08	3.76565e-07	-8.77153e-08	2.88849e-07	-7.97410e-08	1.79644e-08	-6.17766e-08	-1.34398e-07	7.48075e-09	-1.26917e-07	3.07399e-07	-3.95606e-07	-8.82078e-08	2.25127e-07	-5.28364e-08	1.72291e-07
2.507	3.85632e-07	-8.54935e-08	3.00139e-07	1.70077e-07	-6.49483e-08	1.05129e-07	5.27870e-08	-1.19039e-08	4.08831e-08	3.78676e-07	-8.82071e-08	2.90469e-07	-8.10239e-08	1.82534e-08	-6.27704e-08	-1.36149e-07	7.57818e-09	-1.28570e-07	3.10273e-07	-3.97224e-07	-8.69504e-08	2.26192e-07	-5.30861e-08	1.73106e-07
2.531	3.87827e-07	-8.59802e-08	3.01847e-07	1.71275e-07	-6.54056e-08	1.05869e-07	5.30717e-08	-1.19681e-08	4.11036e-08	3.80776e-07	-8.86964e-08	2.92080e-07	-8.23159e-08	1.85445e-08	-6.37714e-08	-1.37908e-07	7.67610e-09	-1.30232e-07	3.13156e-07	-3.98822e-07	-8.56660e-08	2.27247e-07	-5.33338e-08	1.73913e-07
2.556	3.90013e-07	-8.64648e-08	3.03548e-07	1.72471e-07	-6.58625e-08	1.06609e-07	5.33546e-08	-1.20319e-08	4.13227e-08	3.82866e-07	-8.91831e-08	2.93683e-07	-8.36171e-08	1.88376e-08	-6.47795e-08	-1.39676e-07	7.77451e-09	-1.31901e-07	3.16046e-07	-4.00401e-07	-8.43548e-08	2.28293e-07	-5.35793e-08	1.74714e-07
2.580	3.92190e-07	-8.69473e-08	3.05242e-07	1.73667e-07	-6.63191e-08	1.07348e-07	5.36358e-08	-1.20954e-08	4.15405e-08	3.84944e-07	-8.96673e-08	2.95277e-07	-8.49275e-08	1.91329e-08	-6.57947e-08	-1.41452e-07	7.87340e-09	-1.33579e-07	3.18944e-07	-4.01961e-07	-8.30166e-08	2.29330e-07	-5.38228e-08	1.75508e-07
2.605	3.94356e-07	-8.74276e-08	3.06929e-07	1.74861e-07	-6.67753e-08	1.08086e-07	5.39153e-08	-1.21584e-08	4.17569e-08	3.87012e-07	-9.01488e-08	2.96863e-07	-8.62471e-08	1.94301e-08	-6.68170e-08	-1.43238e-07	7.97276e-09	-1.35265e-07	3.21849e-07	-4.03501e-07	-8.16514e-08	2.30358e-07	-5.40640e-08	1.76294e-07
2.630	3.96513e-07	-8.79058e-08	3.08607e-07	1.76055e-07	-6.72310e-08	1.08824e-07	5.41929e-08	-1.22210e-08	4.19719e-08	3.89068e-07	-9.06277e-08	2.98440e-07	-8.75758e-08	1.97295e-08	-6.78464e-08	-1.45031e-07	8.07260e-09	-1.36959e-07	3.24762e-07	-4.05022e-07	-8.02593e-08	2.31377e-07	-5.43031e-08	1.77074e-07
2.654	3.98661e-07	-8.83819e-08	3.10279e-07	1.77247e-07	-6.76864e-08	1.09561e-07	5.44688e-08	-1.22832e-08	4.21856e-08	3.91113e-07	-9.11041e-08	3.00009e-07	-8.89137e-08	2.00309e-08	-6.88828e-08	-1.46833e-07	8.17291e-09	-1.38661e-07	3.27683e-07	-4.06523e-07	-7.88403e-08	2.32387e-07	-5.45401e-08	1.77847e-07
2.679	4.00798e-07	-8.88558e-08	3.11942e-07	1.78438e-07	-6.81413e-08	1.10297e-07	5.47429e-08	-1.23450e-08	4.23979e-08	3.93146e-07	-9.15778e-08	3.01568e-07	-9.02606e-08	2.03343e-08	-6.99263e-08	-1.48644e-07	8.27369e-09	-1.40370e-07	3.30611e-07	-4.08005e-07	-7.73942e-08	2.33387e-07	-5.47749e-08	1.78612e-07
2.703	4.02926e-07	-8.93275e-08	3.13598e-07	1.79629e-07	-6.85958e-08	1.11033e-07	5.50152e-08	-1.24064e-08	4.26088e-08	3.95168e-07	-9.20488e-08	3.03120e-07	-9.16166e-08	2.06398e-08	-7.09768e-08	-1.50463e-07	8.37493e-09	-1.42088e-07	3.33546e-07	-4.09467e-07	-7.59212e-08	2.34378e-07	-5.50075e-08	1.79371e-07
2.728	4.05044e-07	-8.97971e-08	3.15247e-07	1.80818e-07	-6.90499e-08	1.11768e-07	5.52856e-08	-1.24674e-08	4.28182e-08	3.97179e-07	-9.25172e-08	3.04662e-07	-9.29817e-08	2.09473e-08	-7.20344e-08	-1.52290e-07	8.47664e-09	-1.43814e-07	3.36489e-07	-4.10910e-07	-7.44212e-08	2.35360e-07	-5.52380e-08	1.80122e-07
2.753	4.07152e-07	-9.02644e-08	3.16888e-07	1.82006e-07	-6.95035e-08	1.12502e-07	5.55543e-08	-1.25280e-08	4.30263e-08	3.99179e-07	-9.29829e-08	3.06196e-07	-9.43559e-08	2.12569e-08	-7.30989e-08	-1.54126e-07	8.57880e-09	-1.45547e-07	3.39439e-07	-4.12333e-07	-7.28942e-08	2.36333e-07	-5.54662e-08	1.80867e-07
2.777	4.09250e-07	-9.07295e-08	3.18520e-07	1.83192e-07	-6.99567e-08	1.13236e-07	5.58211e-08	-1.25881e-08	4.32330e-08	4.01166e-07	-9.34460e-08	3.07720e-07	-9.57390e-08	2.15685e-08	-7.41705e-08	-1.55969e-07	8.68142e-09	-1.47288e-07	3.42396e-07	-4.13737e-07	-7.13402e-08	2.37296e-07	-5.56922e-08	1.81604e-07
2.802	4.11338e-07	-9.11925e-08	3.20146e-07	1.84378e-07	-7.04094e-08	1.13968e-07	5.60861e-08	-1.26479e-08	4.34382e-08	4.03143e-07	-9.39063e-08	3.09236e-07	-9.71311e-08	2.18821e-08	-7.52490e-08	-1.57821e-07	8.78450e-09	-1.49037e-07	3.45361e-07	-4.15120e-07	-6.97593e-08	2.38250e-07	-5.59160e-08	1.82333e-07
2.826	4.13416e-07	-9.16532e-08	3.21763e-07	1.85562e-07	-7.08616e-08	1.14700e-07	5.63492e-08	-1.27072e-08	4.36420e-08	4.05107e-07	-9.43639e-08	3.10743e-07	-9.85323e-08	2.21978e-08	-7.63345e-08	-1.59681e-07	8.88802e-09	-1.50793e-07	3.48333e-07	-4.16484e-07	-6.81513e-08	2.39194e-07	-5.61376e-08	1.83056e-07
2.851	4.15484e-07	-9.21116e-08	3.23372e-07	1.86745e-07	-7.13133e-08	1.15432e-07	5.66105e-08	-1.27662e-08	4.38443e-08	4.07060e-07	-9.48188e-08	3.12241e-07	-9.99423e-08	2.25155e-08	-7.74269e-08	-1.61549e-07	8.99200e-09	-1.52557e-07	3.51312e-07	-4.17828e-07	-6.65163e-08	2.40128e-07	-5.63570e-08	1.83771e-07
2.875	4.17542e-07	-9.25678e-08	3.24974e-07	1.87927e-07	-7.17646e-08	1.16162e-07	5.68698e-08	-1.28246e-08	4.40452e-08	4.09001e-07	-9.52709e-08	3.13730e-07	-1.01361e-07	2.28351e-08	-7.85262e-08	-1.63425e-07	9.09641e-09	-1.54329e-07	3.54298e-07	-4.19153e-07	-6.48543e-08	2.41054e-07	-5.65741e-08	1.84479e-07
2.900	4.19590e-07	-9.30218e-08	3.26568e-07	1.89107e-07	-7.22154e-08	1.16892e-07	5.71273e-08	-1.28827e-08	4.42446e-08	4.10930e-07	-9.57203e-08	3.15210e-07	-1.02789e-07	2.31568e-08	-7.96325e-08	-1.65309e-07	9.20127e-09	-1.56108e-07	3.57292e-07	-4.20457e-07	-6.31652e-08	2.41969e-07	-5.67890e-08	1.85180e-07
2.925	4.21627e-07	-9.34735e-08	3.28153e-07	1.90286e-07	-7.26656e-08	1.17620e-07	5.73830e-08	-1.29404e-08	4.44426e-08	4.12847e-07	-9.61669e-08	3.16681e-07	-1.04226e-07	2.34805e-08	-8.07456e-08	-1.67201e-07	9.30657e-09	-1.57894e-07	3.60292e-07	-4.21741e-07	-6.14492e-08	2.42875e-07	-5.70017e-08	1.85873e-07
2.949	4.23654e-07	-9.39229e-08	3.29731e-07	1.91464e-07	-7.31153e-08	1.18348e-07	5.76367e-08	-1.29976e-08	4.46391e-08	4.14753e-07	-9.66107e-08	3.18142e-07	-1.05672e-07	2.38062e-08	-8.18656e-08	-1.69100e-07	9.41230e-09	-1.59688e-07	3.63299e-07	-4.23006e-07	-5.97061e-08	2.43771e-07	-5.72120e-08	1.86559e-07
2.974	4.25671e-07	-9.43700e-08	3.31301e-07	1.92640e-07	-7.35646e-08	1.19076e-07	5.78885e-08	-1.30544e-08	4.48341e-08	4.16646e-07	-9.70517e-08	3.19594e-07	-1.07126e-07	2.41339e-08	-8.29924e-08	-1.71007e-07	9.51846e-09	-1.61489e-07	3.66314e-07	-4.24250e-07	-5.79361e-08	2.44658e-07	-5.74201e-08	1.87238e-07
2.998	4.27677e-07	-9.48148e-08	3.32862e-07	1.93815e-07	-7.40132e-08	1.19802e-07	5.81383e-08	-1.31107e-08	4.50276e-08	4.18527e-07	-9.74899e-08	3.21037e-07	-1.08590e-07	2.44636e-08	-8.41261e-08	-1.72922e-07	9.62505e-09	-1.63297e-07	3.69335e-07	-4.25474e-07	-5.61390e-08	2.45535e-07	-5.76259e-08	1.87909e-07
3.023	4.29673e-07	-9.52573e-08	3.34416e-07	1.94989e-07	-7.44614e-08	1.20527e-07	5.83863e-08	-1.31666e-08	4.52197e-08	4.20396e-07	-9.79253e-08	3.22471e-07	-1.10062e-07	2.47952e-08	-8.52666e-08	-1.74845e-07	9.73206e-09	-1.65113e-07	3.72363e-07	-4.26678e-07	-5.43149e-08	2.46402e-07	-5.78294e-08	1.88573e-07
3.047	4.31659e-07	-9.56975e-08	3.35961e-07	1.96161e-07	-7.49089e-08	1.21252e-07	5.86323e-08	-1.32221e-08	4.54102e-08	4.22253e-07	-9.83578e-08	3.23895e-07	-1.11543e-07	2.51288e-08	-8.64139e-08	-1.76775e-07	9.83950e-09	-1.66936e-07	3.75399e-07	-4.27862e-07	-5.24638e-08	2.47259e-07	-5.80306e-08	1.89229e-07
3.072	4.33634e-07	-9.61353e-08	3.37498e-07	1.97331e-07	-7.53560e-08	1.21975e-07	5.88763e-08	-1.32771e-08	4.55992e-08	4.24098e-07	-9.87875e-08	3.25310e-07	-1.13032e-07	2.54644e-08	-8.75679e-08	-1.78713e-07	9.94736e-09	-1.68766e-07	3.78441e-07	-4.29026e-07	-5.05856e-08	2.48107e-07	-5.82295e-08	1.89877e-07
3.097	4.35598e-07	-9.65708e-08	3.39027e-07	1.98500e-07	-7.58024e-08	1.22698e-07	5.91184e-08	-1.33317e-08	4.57867e-08	4.25930e-07	-9.92144e-08	3.26716e-07	-1.14531e-07	2.58020e-08	-8.87288e-08	-1.80658e-07	1.00556e-08	-1.70603e-07	3.81489e-07	-4.30170e-07	-4.86805e-08	2.48945e-07	-5.84261e-08	1.90518e-07
3.121	4.37552e-07	-9.70040e-08	3.40548e-07	1.99668e-07	-7.62483e-08	1.23420e-07	5.93586e-08	-1.33859e-08	4.59727e-08	4.27750e-07	-9.96383e-08	3.28112e-07	-1.16038e-07	2.61415e-08	-8.98964e-08	-1.82611e-07	1.01643e-08	-1.72446e-07	3.84545e-07	-4.31293e-07	-4.67483e-08	2.49772e-07	-5.86204e-08	1.91152e-07
3.146	4.39495e-07	-9.74348e-08	3.42060e-07	2.00834e-07	-7.66936e-08	1.24140e-07	5.95967e-08	-1.34396e-08	4.61571e-08	4.29558e-07	-1.00059e-07	3.29499e-07	-1.17554e-07	2.64830e-08	-9.10706e-08	-1.84571e-07	1.02734e-08	-1.74297e-07	3.87607e-07	-4.32396e-07	-4.47891e-08	2.50590e-07	-5.88123e-08	1.91778e-07
3.170	4.41427e-07	-9.78632e-08	3.43564e-07	2.01998e-07	-7.71383e-08	1.24860e-07	5.98329e-08	-1.34928e-08	4.63400e-08	4.31353e-07	-1.00478e-07	3.30876e-07	-1.19078e-07	2.68264e-08	-9.22517e-08	-1.86538e-07	1.03829e-08	-1.76155e-07	3.90676e-07	-4.33479e-07	-4.28030e-08	2.51398e-07	-5.90019e-08	1.92396e-07
3.195	4.43349e-07	-9.82892e-08	3.45060e-07	2.03161e-07	-7.75823e-08	1.25579e-07	6.00671e-08	-1.35456e-08	4.65214e-08	4.33136e-07	-1.00893e-07	3.32243e-07	-1.20611e-07	2.71718e-08	-9.34393e-08	-1.88513e-07	1.04928e-08	-1.78020e-07	3.93751e-07	-4.34541e-07	-4.07898e-08	2.52196e-07	-5.91891e-08	1.93006e-07
3.219	4.45260e-07	-9.87128e-08	3.46547e-07	2.04323e-07	-7.80258e-08	1.26297e-07	6.02992e-08	-1.35980e-08	4.67012e-08	4.34906e-07	-1.01305e-07	3.33601e-07	-1.22153e-07	2.75191e-08	-9.46337e-08	-1.90494e-07	1.06031e-08	-1.79891e-07	3.96833e-07	-4.35583e-07	-3.87496e-08	2.52983e-07	-5.93740e-08	1.93609e-07
3.244	4.47160e-07	-9.91341e-08	3.48026e-07	2.05482e-07	-7.84687e-08	1.27014e-07	6.05294e-08	-1.36499e-08	4.68795e-08	4.36663e-07	-1.01714e-07	3.34949e-07	-1.23703e-07	2.78684e-08	-9.58347e-08	-1.92483e-07	1.07138e-08	-1.81769e-07	3.99922e-07	-4.36604e-07	-3.66825e-08	2.53761e-07	-5.95565e-08	1.94204e-07
3.269	4.49049e-07	-9.95529e-08	3.49496e-07	2.06640e-07	-7.89109e-08	1.27729e-07	6.07575e-08	-1.37013e-08	4.70561e-08	4.38408e-07	-1.02121e-07	3.36287e-07	-1.25262e-07	2.82195e-08	-9.70423e-08	-1.94479e-07	1.08249e-08	-1.83654e-07	4.03017e-07	-4.37605e-07	-3.45883e-08	2.54528e-07	-5.97366e-08	1.94792e-07
3.293	4.50927e-07	-9.99693e-08	3.50958e-07	2.07797e-07	-7.93524e-08	1.28444e-07	6.09836e-08	-1.37523e-08	4.72312e-08	4.40140e-07	-1.02524e-07	3.37616e-07	-1.26829e-07	2.85726e-08	-9.82565e-08	-1.96482e-07	1.09364e-08	-1.85546e-07	4.06118e-07	-4.38585e-07	-3.24672e-08	2.55286e-07	-5.99144e-08	1.95371e-07
3.318	4.52795e-07	-1.00383e-07	3.52411e-07	2.08951e-07	-7.97933e-08	1.29158e-07	6.12076e-08	-1.38029e-08	4.74048e-08	4.41859e-07	-1.02925e-07	3.38934e-07	-1.28405e-07	2.89276e-08	-9.94773e-08	-1.98492e-07	1.10483e-08	-1.87444e-07	4.09226e-07	-4.39545e-07	-3.03192e-08	2.56033e-07	-6.00897e-08	1.95943e-07
3.342	4.54651e-07	-1.00795e-07	3.53856e-07	2.10104e-07	-8.02336e-08	1.29870e-07	6.14296e-08	-1.38529e-08	4.75767e-08	4.43565e-07	-1.03322e-07	3.40243e-07	-1.29989e-07	2.92846e-08	-1.00705e-07	-2.00509e-07	1.11605e-08	-1.89348e-07	4.12340e-07	-4.40485e-07	-2.81441e-08	2.56770e-07	-6.02627e-08	1.96507e-07
3.367	4.56496e-07	-1.01204e-07	3.55292e-07	2.11255e-07	-8.06732e-08	1.30582e-07	6.16496e-08	-1.39025e-08	4.77471e-08	4.45259e-07	-1.03717e-07	3.41542e-07	-1.31582e-07	2.96434e-08	-1.01939e-07	-2.02533e-07	1.12732e-08	-1.91259e-07	4.15461e-07	-4.41403e-07	-2.59421e-08	2.57496e-07	-6.04332e-08	1.97063e-07
3.391	4.58330e-07	-1.01610e-07	3.56720e-07	2.12405e-07	-8.11121e-08	1.31292e-07	6.18675e-08	-1.39517e-08	4.79158e-08	4.46939e-07	-1.04108e-07	3.42831e-07	-1.33183e-07	3.00041e-08	-1.03179e-07	-2.04563e-07	1.13862e-08	-1.93177e-07	4.18588e-07	-4.42301e-07	-2.37132e-08	2.58213e-07	-6.06013e-08	1.97611e-07
3.416	4.60153e-07	-1.02015e-07	3.58138e-07	2.13552e-07	-8.15503e-08	1.32002e-07	6.20833e-08	-1.40003e-08	4.80830e-08	4.48607e-07	-1.04497e-07	3.44110e-07	-1.34793e-07	3.03667e-08	-1.04426e-07	-2.06600e-07	1.14996e-08	-1.95101e-07	4.21721e-07	-4.43178e-07	-2.14573e-08	2.58919e-07	-6.07670e-08	1.98152e-07
3.441	4.61965e-07	-1.02416e-07	3.59548e-07	2.14698e-07	-8.19879e-08	1.32710e-07	6.22970e-08	-1.40485e-08	4.82485e-08	4.50261e-07	-1.04882e-07	3.45380e-07	-1.36411e-07	3.07312e-08	-1.05679e-07	-2.08644e-07	1.16134e-08	-1.97031e-07	4.24860e-07	-4.44035e-07	-1.91745e-08	2.59614e-07	-6.09302e-08	1.98684e-07
3.465	4.63765e-07	-1.02815e-07	3.60950e-07	2.15842e-07	-8.24247e-08	1.33417e-07	6.25086e-08	-1.40962e-08	4.84124e-08	4.51903e-07	-1.05264e-07	3.46639e-07	-1.38037e-07	3.10976e-08	-1.06939e-07	-2.10695e-07	1.17275e-08	-1.98967e-07	4.28006e-07	-4.44871e-07	-1.68648e-08	2.60299e-07	-6.10911e-08	1.99208e-07
3.490	4.65554e-07	-1.03212e-07	3.62342e-07	2.16984e-07	-8.28608e-08	1.34123e-07	6.27182e-08	-1.41435e-08	4.85747e-08	4.53531e-07	-1.05644e-07	3.47888e-07	-1.39671e-07	3.14658e-08	-1.08206e-07	-2.12752e-07	1.18420e-08	-2.00910e-07	4.31157e-07	-4.45686e-07	-1.45281e-08	2.60974e-07	-6.12494e-08	1.99725e-07
3.514	4.67332e-07	-1.03606e-07	3.63726e-07	2.18124e-07	-8.32962e-08	1.34828e-07	6.29256e-08	-1.41903e-08	4.87353e-08	4.55146e-07	-1.06020e-07	3.49126e-07	-1.41314e-07	3.18359e-08	-1.09478e-07	-2.14815e-07	1.19569e-08	-2.02859e-07	4.34315e-07	-4.46480e-07	-1.21646e-08	2.61638e-07	-6.14053e-08	2.00233e-07
3.539	4.69098e-07	-1.03998e-07	3.65101e-07	2.19262e-07	-8.37308e-08	1.35531e-07	6.31309e-08	-1.42366e-08	4.88943e-08	4.56748e-07	-1.06393e-07	3.50355e-07	-1.42965e-07	3.22079e-08	-1.10757e-07	-2.16885e-07	1.20721e-08	-2.04813e-07	4.37479e-07	-4.47253e-07	-9.77423e-09	2.62292e-07	-6.15587e-08	2.00733e-07
3.564	4.70853e-07	-1.04387e-07	3.66467e-07	2.20398e-07	-8.41648e-08	1.36234e-07	6.33341e-08	-1.42824e-08	4.90517e-08	4.58337e-07	-1.06763e-07	3.51574e-07	-1.44625e-07	3.25817e-08	-1.12043e-07	-2.18962e-07	1.21877e-08	-2.06774e-07	4.40649e-07	-4.48006e-07	-7.35698e-09	2.62935e-07	-6.17097e-08	2.01226e-07
3.588	4.72597e-07	-1.04773e-07	3.67824e-07	2.21533e-07	-8.45979e-08	1.36935e-07	6.35352e-08	-1.43277e-08	4.92074e-08	4.59912e-07	-1.07130e-07	3.52782e-07	-1.46292e-07	3.29573e-08	-1.13335e-07	-2.21045e-07	1.23036e-08	-2.08741e-07	4.43824e-07	-4.48737e-07	-4.91287e-09	2.63568e-07	-6.18582e-08	2.01710e-07
3.613	4.74329e-07	-1.05157e-07	3.69172e-07	2.22665e-07	-8.50303e-08	1.37635e-07	6.37341e-08	-1.43726e-08	4.93615e-08	4.61474e-07	-1.07494e-07	3.53980e-07	-1.47968e-07	3.33348e-08	-1.14633e-07	-2.23134e-07	1.24199e-08	-2.10714e-07	4.47006e-07	-4.49448e-07	-2.44192e-09	2.64190e-07	-6.20042e-08	2.02186e-07
3.637	4.76050e-07	-1.05539e-07	3.70511e-07	2.23795e-07	-8.54620e-08	1.38333e-07	6.39309e-08	-1.44170e-08	4.95139e-08	4.63022e-07	-1.07854e-07	3.55168e-07	-1.49652e-07	3.37142e-08	-1.15937e-07	-2.25229e-07	1.25365e-08	-2.12692e-07	4.50193e-07	-4.50138e-07	5.58561e-11	2.64801e-07	-6.21476e-08	2.02654e-07
3.662	4.77759e-07	-1.05918e-07	3.71841e-07	2.24924e-07	-8.58928e-08	1.39031e-07	6.41255e-08	-1.44609e-08	4.96646e-08	4.64557e-07	-1.08212e-07	3.56345e-07	-1.51344e-07	3.40953e-08	-1.17248e-07	-2.27330e-07	1.26535e-08	-2.14677e-07	4.53387e-07	-4.50806e-07	2.58044e-09	2.65402e-07	-6.22886e-08	2.03113e-07
3.686	4.79456e-07	-1.06294e-07	3.73162e-07	2.26050e-07	-8.63229e-08	1.39727e-07	6.43179e-08	-1.45043e-08	4.98137e-08	4.66078e-07	-1.08566e-07	3.57512e-07	-1.53043e-07	3.44783e-08	-1.18565e-07	-2.29438e-07	1.27708e-08	-2.16667e-07	4.56586e-07	-4.51454e-07	5.13181e-09	2.65992e-07	-6.24271e-08	2.03565e-07
3.711	4.81141e-07	-1.06668e-07	3.74474e-07	2.27174e-07	-8.67522e-08	1.40422e-07	6.45082e-08	-1.45472e-08	4.99611e-08	4.67586e-07	-1.08917e-07	3.58669e-07	-1.54751e-07	3.48631e-08	-1.19888e-07	-2.31551e-07	1.28884e-08	-2.18663e-07	4.59791e-07	-4.52081e-07	7.70996e-09	2.66571e-07	-6.25630e-08	2.04008e-07
3.736	4.82815e-07	-1.07039e-07	3.75777e-07	2.28296e-07	-8.71806e-08	1.41115e-07	6.46963e-08	-1.45896e-08	5.01067e-08	4.69080e-07	-1.09266e-07	3.59815e-07	-1.56468e-07	3.52497e-08	-1.21218e-07	-2.33671e-07	1.30064e-08	-2.20665e-07	4.63001e-07	-4.52686e-07	1.03149e-08	2.67140e-07	-6.26964e-08	2.04443e-07
3.760	4.84478e-07	-1.07407e-07	3.77070e-07	2.29416e-07	-8.76083e-08	1.41808e-07	6.48823e-08	-1.46315e-08	5.02507e-08	4.70561e-07	-1.09610e-07	3.60950e-07	-1.58192e-07	3.56381e-08	-1.22553e-07	-2.35797e-07	1.31247e-08	-2.22672e-07	4.66217e-07	-4.53271e-07	1.29465e-08	2.67697e-07	-6.28273e-08	2.04870e-07
3.785	4.86128e-07	-1.07773e-07	3.78355e-07	2.30534e-07	-8.80351e-08	1.42498e-07	6.50660e-08	-1.46730e-08	5.03931e-08	4.72028e-07	-1.09952e-07	3.62076e-07	-1.59923e-07	3.60283e-08	-1.23895e-07	-2.37928e-07	1.32433e-08	-2.24685e-07	4.69439e-07	-4.53834e-07	1.56049e-08	2.68244e-07	-6.29556e-08	2.05288e-07
3.809	4.87767e-07	-1.08136e-07	3.79630e-07	2.31649e-07	-8.84611e-08	1.43188e-07	6.52476e-08	-1.47139e-08	5.05337e-08	4.73481e-07	-1.10291e-07	3.63190e-07	-1.61663e-07	3.64202e-08	-1.25243e-07	-2.40065e-07	1.33623e-08	-2.26703e-07	4.72666e-07	-4.54376e-07	1.82899e-08	2.68780e-07	-6.30814e-08	2.05699e-07
3.834	4.89393e-07	-1.08497e-07	3.80896e-07	2.32762e-07	-8.88863e-08	1.43876e-07	6.54269e-08	-1.47543e-08	5.06726e-08	4.74920e-07	-1.10626e-07	3.64294e-07	-1.63411e-07	3.68140e-08	-1.26597e-07	-2.42208e-07	1.34816e-08	-2.28727e-07	4.75899e-07	-4.54898e-07	2.10017e-08	2.69305e-07	-6.32046e-08	2.06100e-07
3.858	4.91008e-07	-1.08855e-07	3.82153e-07	2.33874e-07	-8.93106e-08	1.44563e-07	6.56040e-08	-1.47943e-08	5.08097e-08	4.76345e-07	-1.10958e-07	3.65388e-07	-1.65167e-07	3.72095e-08	-1.27957e-07	-2.44357e-07	1.36012e-08	-2.30756e-07	4.79138e-07	-4.55398e-07	2.37401e-08	2.69819e-07	-6.33253e-08	2.06494e-07
3.883	4.92611e-07	-1.09210e-07	3.83400e-07	2.34983e-07	-8.97341e-08	1.45248e-07	6.57789e-08	-1.48337e-08	5.09452e-08	4.77757e-07	-1.11287e-07	3.66470e-07	-1.66930e-07	3.76068e-08	-1.29323e-07	-2.46511e-07	1.37211e-08	-2.32790e-07	4.82381e-07	-4.55876e-07	2.65052e-08	2.70322e-07	-6.34433e-08	2.06879e-07
3.908	4.94202e-07	-1.09563e-07	3.84639e-07	2.36089e-07	-9.01567e-08	1.45932e-07	6.59516e-08	-1.48727e-08	5.10789e-08	4.79155e-07	-1.11612e-07	3.67542e-07	-1.68701e-07	3.80058e-08	-1.30696e-07	-2.48671e-07	1.38413e-08	-2.34830e-07	4.85631e-07	-4.56334e-07	2.92968e-08	2.70814e-07	-6.35588e-08	2.07255e-07
3.932	4.95781e-07	-1.09913e-07	3.85867e-07	2.37193e-07	-9.05784e-08	1.46615e-07	6.61221e-08	-1.49111e-08	5.12110e-08	4.80538e-07	-1.11935e-07	3.68604e-07	-1.70480e-07	3.84066e-08	-1.32074e-07	-2.50837e-07	1.39618e-08	-2.36875e-07	4.88885e-07	-4.56770e-07	3.21151e-08	2.71295e-07	-6.36717e-08	2.07623e-07
3.957	4.97347e-07	-1.10260e-07	3.87087e-07	2.38295e-07	-9.09992e-08	1.47296e-07	6.62903e-08	-1.49490e-08	5.13412e-08	4.81908e-07	-1.12254e-07	3.69655e-07	-1.72267e-07	3.88091e-08	-1.33458e-07	-2.53008e-07	1.40827e-08	-2.38925e-07	4.92145e-07	-4.57185e-07	3.49600e-08	2.71765e-07	-6.37820e-08	2.07983e-07
3.981	4.98902e-07	-1.10605e-07	3.88297e-07	2.39395e-07	-9.14191e-08	1.47976e-07	6.64563e-08	-1.49865e-08	5.14698e-08	4.83264e-07	-1.12569e-07	3.70694e-07	-1.74061e-07	3.92133e-08	-1.34848e-07	-2.55184e-07	1.42038e-08	-2.40980e-07	4.95410e-07	-4.57579e-07	3.78314e-08	2.72224e-07	-6.38897e-08	2.08334e-07
4.006	5.00445e-07	-1.10947e-07	3.89497e-07	2.40492e-07	-9.18381e-08	1.48654e-07	6.66200e-08	-1.50234e-08	5.15966e-08	4.84605e-07	-1.12882e-07	3.71723e-07	-1.75863e-07	3.96193e-08	-1.36244e-07	-2.57366e-07	1.43252e-08	-2.43040e-07	4.98681e-07	-4.57951e-07	4.07293e-08	2.72672e-07	-6.39948e-08	2.08677e-07
4.030	5.01975e-07	-1.11286e-07	3.90688e-07	2.41587e-07	-9.22562e-08	1.49331e-07	6.67814e-08	-1.50598e-08	5.17216e-08	4.85933e-07	-1.13191e-07	3.72742e-07	-1.77673e-07	4.00270e-08	-1.37646e-07	-2.59553e-07	1.44470e-08	-2.45106e-07	5.01956e-07	-4.58303e-07	4.36537e-08	2.73108e-07	-6.40973e-08	2.09011e-07
4.055	5.03493e-07	-1.11623e-07	3.91870e-07	2.42680e-07	-9.26734e-08	1.50006e-07	6.69407e-08	-1.50957e-08	5.18449e-08	4.87246e-07	-1.13497e-07	3.73749e-07	-1.79490e-07	4.04364e-08	-1.39054e-07	-2.61745e-07	1.45690e-08	-2.47176e-07	5.05237e-07	-4.58632e-07	4.66046e-08	2.73534e-07	-6.41971e-08	2.09337e-07
4.080	5.04999e-07	-1.11957e-07	3.93042e-07	2.43770e-07	-9.30897e-08	1.50680e-07	6.70976e-08	-1.51311e-08	5.19665e-08	4.88545e-07	-1.13800e-07	3.74746e-07	-1.81315e-07	4.08475e-08	-1.40468e-07	-2.63942e-07	1.46913e-08	-2.49251e-07	5.08523e-07	-4.58941e-07	4.95820e-08	2.73948e-07	-6.42943e-08	2.09654e-07
4.104	5.06492e-07	-1.12288e-07	3.94204e-07	2.44857e-07	-9.35050e-08	1.51352e-07	6.72522e-08	-1.51660e-08	5.20863e-08	4.89830e-07	-1.14099e-07	3.75731e-07	-1.83147e-07	4.12602e-08	-1.41887e-07	-2.66145e-07	1.48139e-08	-2.51331e-07	5.11814e-07	-4.59228e-07	5.25858e-08	2.74351e-07	-6.43889e-08	2.09962e-07
4.129	5.07974e-07	-1.12616e-07	3.95357e-07	2.45942e-07	-9.39194e-08	1.52023e-07	6.74046e-08	-1.52003e-08	5.22043e-08	4.91101e-07	-1.14395e-07	3.76706e-07	-1.84987e-07	4.16747e-08	-1.43312e-07	-2.68353e-07	1.49368e-08	-2.53416e-07	5.15110e-07	-4.59494e-07	5.56159e-08	2.74743e-07	-6.44808e-08	2.10262e-07
4.153	5.09442e-07	-1.12942e-07	3.96500e-07	2.47025e-07	-9.43328e-08	1.52692e-07	6.75547e-08	-1.52342e-08	5.23205e-08	4.92357e-07	-1.14687e-07	3.77669e-07	-1.86834e-07	4.20909e-08	-1.44743e-07	-2.70565e-07	1.50600e-08	-2.55505e-07	5.18410e-07	-4.59738e-07	5.86725e-08	2.75123e-07	-6.45700e-08	2.10553e-07
4.178	5.10899e-07	-1.13265e-07	3.97634e-07	2.48105e-07	-9.47452e-08	1.53360e-07	6.77025e-08	-1.52675e-08	5.24350e-08	4.93599e-07	-1.14977e-07	3.78622e-07	-1.88689e-07	4.25087e-08	-1.46180e-07	-2.72783e-07	1.51834e-08	-2.57600e-07	5.21716e-07	-4.59961e-07	6.17554e-08	2.75492e-07	-6.46567e-08	2.10835e-07
4.202	5.12343e-07	-1.13585e-07	3.98758e-07	2.49182e-07	-9.51566e-08	1.54026e-07	6.78480e-08	-1.53003e-08	5.25477e-08	4.94826e-07	-1.15263e-07	3.79564e-07	-1.90551e-07	4.29281e-08	-1.47623e-07	-2.75005e-07	1.53071e-08	-2.59698e-07	5.25027e-07	-4.60162e-07	6.48646e-08	2.75850e-07	-6.47406e-08	2.11109e-07
4.227	5.13774e-07	-1.13902e-07	3.99872e-07	2.50257e-07	-9.55671e-08	1.54690e-07	6.79912e-08	-1.53326e-08	5.26586e-08	4.96039e-07	-1.15545e-07	3.80494e-07	-1.92420e-07	4.33493e-08	-1.49071e-07	-2.77233e-07	1.54311e-08	-2.61802e-07	5.28342e-07	-4.60342e-07	6.80001e-08	2.76196e-07	-6.48219e-08	2.11374e-07
4.252	5.15193e-07	-1.14217e-07	4.00976e-07	2.51329e-07	-9.59766e-08	1.55353e-07	6.81321e-08	-1.53644e-08	5.27677e-08	4.97238e-07	-1.15824e-07	3.81414e-07	-1.94297e-07	4.37720e-08	-1.50525e-07	-2.79465e-07	1.55553e-08	-2.63910e-07	5.31663e-07	-4.60501e-07	7.11618e-08	2.76531e-07	-6.49004e-08	2.11630e-07
4.276	5.16600e-07	-1.14529e-07	4.02071e-07	2.52399e-07	-9.63850e-08	1.56014e-07	6.82707e-08	-1.53956e-08	5.28751e-08	4.98422e-07	-1.16100e-07	3.82322e-07	-1.96181e-07	4.41965e-08	-1.51984e-07	-2.81702e-07	1.56798e-08	-2.66022e-07	5.34988e-07	-4.60638e-07	7.43497e-08	2.76854e-07	-6.49763e-08	2.11878e-07
4.301	5.17994e-07	-1.14838e-07	4.03156e-07	2.53466e-07	-9.67925e-08	1.56674e-07	6.84070e-08	-1.54264e-08	5.29806e-08	4.99592e-07	-1.16373e-07	3.83219e-07	-1.98072e-07	4.46225e-08	-1.53449e-07	-2.83944e-07	1.58046e-08	-2.68139e-07	5.38317e-07	-4.60754e-07	7.75639e-08	2.77166e-07	-6.50495e-08	2.12116e-07
4.325	5.19375e-07	-1.15144e-07	4.04231e-07	2.54530e-07	-9.71989e-08	1.57331e-07	6.85409e-08	-1.54566e-08	5.30844e-08	5.00747e-07	-1.16642e-07	3.84105e-07	-1.99970e-07	4.50501e-08	-1.54920e-07	-2.86190e-07	1.59296e-08	-2.70260e-07	5.41652e-07	-4.60848e-07	8.08042e-08	2.77466e-07	-6.51200e-08	2.12346e-07
4.350	5.20743e-07	-1.15447e-07	4.05296e-07	2.55592e-07	-9.76043e-08	1.57988e-07	6.86726e-08	-1.54863e-08	5.31863e-08	5.01887e-07	-1.16907e-07	3.84980e-07	-2.01875e-07	4.54794e-08	-1.56396e-07	-2.88441e-07	1.60549e-08	-2.72386e-07	5.44991e-07	-4.60920e-07	8.40706e-08	2.77755e-07	-6.51878e-08	2.12567e-07
4.375	5.22099e-07	-1.15748e-07	4.06351e-07	2.56651e-07	-9.80087e-08	1.58642e-07	6.88018e-08	-1.55154e-08	5.32864e-08	5.03013e-07	-1.17170e-07	3.85844e-07	-2.03788e-07	4.59103e-08	-1.57878e-07	-2.90696e-07	1.61804e-08	-2.74515e-07	5.48334e-07	-4.60971e-07	8.73631e-08	2.78033e-07	-6.52529e-08	2.12780e-07
4.399	5.23443e-07	-1.16046e-07	4.07397e-07	2.57707e-07	-9.84120e-08	1.59295e-07	6.89288e-08	-1.55440e-08	5.33847e-08	5.04124e-07	-1.17429e-07	3.86696e-07	-2.05708e-07	4.63427e-08	-1.59365e-07	-2.92956e-07	1.63062e-08	-2.76649e-07	5.51683e-07	-4.61001e-07	9.06817e-08	2.78298e-07	-6.53153e-08	2.12983e-07
4.424	5.24773e-07	-1.16341e-07	4.08432e-07	2.58760e-07	-9.88142e-08	1.59946e-07	6.90534e-08	-1.55721e-08	5.34813e-08	5.05221e-07	-1.17684e-07	3.87537e-07	-2.07634e-07	4.67768e-08	-1.60857e-07	-2.95220e-07	1.64323e-08	-2.78787e-07	5.55035e-07	-4.61009e-07	9.40262e-08	2.78552e-07	-6.53749e-08	2.13177e-07
4.448	5.26091e-07	-1.16633e-07	4.09458e-07	2.59811e-07	-9.92154e-08	1.60595e-07	6.91757e-08	-1.55997e-08	5.35759e-08	5.06303e-07	-1.17936e-07	3.88367e-07	-2.09568e-07	4.72124e-08	-1.62355e-07	-2.97488e-07	1.65585e-08	-2.80930e-07	5.58392e-07	-4.60995e-07	9.73968e-08	2.78795e-07	-6.54318e-08	2.13363e-07
4.473	5.27395e-07	-1.16922e-07	4.10473e-07	2.60858e-07	-9.96155e-08	1.61243e-07	6.92956e-08	-1.56268e-08	5.36688e-08	5.07370e-07	-1.18185e-07	3.89185e-07	-2.11508e-07	4.76495e-08	-1.63859e-07	-2.99761e-07	1.66850e-08	-2.83076e-07	5.61754e-07	-4.60960e-07	1.00793e-07	2.79026e-07	-6.54860e-08	2.13540e-07
4.497	5.28687e-07	-1.17208e-07	4.11479e-07	2.61903e-07	-1.00014e-07	1.61889e-07	6.94131e-08	-1.56533e-08	5.37599e-08	5.08422e-07	-1.18430e-07	3.89992e-07	-2.13456e-07	4.80883e-08	-1.65368e-07	-3.02038e-07	1.68118e-08	-2.85226e-07	5.65119e-07	-4.60904e-07	1.04216e-07	2.79245e-07	-6.55374e-08	2.13707e-07
4.522	5.29966e-07	-1.17492e-07	4.12474e-07	2.62945e-07	-1.00412e-07	1.62533e-07	6.95283e-08	-1.56793e-08	5.38491e-08	5.09460e-07	-1.18671e-07	3.90788e-07	-2.15410e-07	4.85286e-08	-1.66882e-07	-3.04319e-07	1.69387e-08	-2.87380e-07	5.68489e-07	-4.60825e-07	1.07664e-07	2.79452e-07	-6.55861e-08	2.13866e-07
4.547	5.31233e-07	-1.17773e-07	4.13460e-07	2.63984e-07	-1.00809e-07	1.63175e-07	6.96412e-08	-1.57047e-08	5.39365e-08	5.10482e-07	-1.18910e-07	3.91573e-07	-2.17371e-07	4.89704e-08	-1.68401e-07	-3.06604e-07	1.70659e-08	-2.89538e-07	5.71864e-07	-4.60726e-07	1.11138e-07	2.79648e-07	-6.56321e-08	2.14016e-07
4.571	5.32486e-07	-1.18051e-07	4.14435e-07	2.65021e-07	-1.01205e-07	1.63816e-07	6.97517e-08	-1.57296e-08	5.40220e-08	5.11490e-07	-1.19144e-07	3.92346e-07	-2.19339e-07	4.94137e-08	-1.69926e-07	-3.08894e-07	1.71934e-08	-2.91700e-07	5.75242e-07	-4.60604e-07	1.14638e-07	2.79832e-07	-6.56752e-08	2.14157e-07
4.596	5.33726e-07	-1.18326e-07	4.15400e-07	2.66054e-07	-1.01599e-07	1.64454e-07	6.98598e-08	-1.57540e-08	5.41058e-08	5.12483e-07	-1.19376e-07	3.93107e-07	-2.21314e-07	4.98586e-08	-1.71455e-07	-3.11187e-07	1.73210e-08	-2.93866e-07	5.78625e-07	-4.60461e-07	1.18164e-07	2.80004e-07	-6.57156e-08	2.14288e-07
4.620	5.34953e-07	-1.18598e-07	4.16356e-07	2.67084e-07	-1.01993e-07	1.65091e-07	6.99655e-08	-1.57778e-08	5.41877e-08	5.13461e-07	-1.19603e-07	3.93857e-07	-2.23295e-07	5.03050e-08	-1.72990e-07	-3.13484e-07	1.74489e-08	-2.96035e-07	5.82012e-07	-4.60297e-07	1.21715e-07	2.80164e-07	-6.57532e-08	2.14411e-07
4.645	5.36167e-07	-1.18867e-07	4.17301e-07	2.68111e-07	-1.02385e-07	1.65726e-07	7.00688e-08	-1.58011e-08	5.42677e-08	5.14424e-07	-1.19828e-07	3.94596e-07	-2.25284e-07	5.07529e-08	-1.74531e-07	-3.15785e-07	1.75770e-08	-2.98208e-07	5.85403e-07	-4.60111e-07	1.25292e-07	2.80313e-07	-6.57881e-08	2.14525e-07
4.669	5.37368e-07	-1.19133e-07	4.18235e-07	2.69136e-07	-1.02776e-07	1.66359e-07	7.01698e-08	-1.58239e-08	5.43459e-08	5.15372e-07	-1.20048e-07	3.95323e-07	-2.27278e-07	5.12023e-08	-1.76076e-07	-3.18090e-07	1.77052e-08	-3.00385e-07	5.88798e-07	-4.59903e-07	1.28895e-07	2.80449e-07	-6.58201e-08	2.14629e-07
4.694	5.38556e-07	-1.19396e-07	4.19160e-07	2.70157e-07	-1.03166e-07	1.66990e-07	7.02684e-08	-1.58461e-08	5.44223e-08	5.16305e-07	-1.20266e-07	3.96039e-07	-2.29280e-07	5.16531e-08	-1.77626e-07	-3.20399e-07	1.78338e-08	-3.02565e-07	5.92197e-07	-4.59674e-07	1.32523e-07	2.80574e-07	-6.58494e-08	2.14725e-07
4.719	5.39731e-07	-1.19657e-07	4.20074e-07	2.71175e-07	-1.03555e-07	1.67620e-07	7.03646e-08	-1.58678e-08	5.44968e-08	5.17223e-07	-1.20480e-07	3.96743e-07	-2.31287e-07	5.21055e-08	-1.79182e-07	-3.22711e-07	1.79625e-08	-3.04749e-07	5.95600e-07	-4.59423e-07	1.36177e-07	2.80687e-07	-6.58759e-08	2.14811e-07
4.743	5.40893e-07	-1.19914e-07	4.20978e-07	2.72190e-07	-1.03943e-07	1.68247e-07	7.04584e-08	-1.58890e-08	5.45694e-08	5.18126e-07	-1.20690e-07	3.97436e-07	-2.33302e-07	5.25593e-08	-1.80742e-07	-3.25028e-07	1.80914e-08	-3.06936e-07	5.99007e-07	-4.59150e-07	1.39857e-07	2.80788e-07	-6.58996e-08	2.14888e-07
4.768	5.42041e-07	-1.20169e-07	4.21872e-07	2.73202e-07	-1.04329e-07	1.68873e-07	7.05499e-08	-1.59096e-08	5.46402e-08	5.19013e-07	-1.20897e-07	3.98117e-07	-2.35323e-07	5.30145e-08	-1.82308e-07	-3.27347e-07	1.82205e-08	-3.09127e-07	6.02417e-07	-4.58856e-07	1.43561e-07	2.80877e-07	-6.59204e-08	2.14956e-07
4.792	5.43176e-07	-1.20421e-07	4.22756e-07	2.74211e-07	-1.04714e-07	1.69496e-07	7.06389e-08	-1.59297e-08	5.47092e-08	5.19886e-07	-1.21100e-07	3.98786e-07	-2.37350e-07	5.34712e-08	-1.83879e-07	-3.29671e-07	1.83498e-08	-3.11321e-07	6.05832e-07	-4.58540e-07	1.47292e-07	2.80954e-07	-6.59385e-08	2.15015e-07
4.817	5.44298e-07	-1.20669e-07	4.23629e-07	2.75216e-07	-1.05098e-07	1.70118e-07	7.07255e-08	-1.59492e-08	5.47763e-08	5.20744e-07	-1.21300e-07	3.99444e-07	-2.39383e-07	5.39293e-08	-1.85454e-07	-3.31997e-07	1.84793e-08	-3.13518e-07	6.09250e-07	-4.58203e-07	1.51047e-07	2.81019e-07	-6.59537e-08	2.15065e-07
4.841	5.45407e-07	-1.20915e-07	4.24492e-07	2.76219e-07	-1.05481e-07	1.70738e-07	7.08098e-08	-1.59682e-08	5.48415e-08	5.21586e-07	-1.21496e-07	4.00090e-07	-2.41423e-07	5.43889e-08	-1.87034e-07	-3.34328e-07	1.86090e-08	-3.15719e-07	6.12672e-07	-4.57844e-07	1.54828e-07	2.81072e-07	-6.59662e-08	2.15105e-07
4.866	5.46502e-07	-1.21158e-07	4.25344e-07	2.77218e-07	-1.05863e-07	1.71355e-07	7.08916e-08	-1.59867e-08	5.49049e-08	5.22413e-07	-1.21689e-07	4.00725e-07	-2.43469e-07	5.48499e-08	-1.88619e-07	-3.36661e-07	1.87389e-08	-3.17922e-07	6.16097e-07	-4.57463e-07	1.58634e-07	2.81112e-07	-6.59758e-08	2.15137e-07
4.891	5.47584e-07	-1.21398e-07	4.26186e-07	2.78214e-07	-1.06243e-07	1.71971e-07	7.09710e-08	-1.60046e-08	5.49664e-08	5.23226e-07	-1.21878e-07	4.01348e-07	-2.45522e-07	5.53122e-08	-1.90209e-07	-3.38998e-07	1.88690e-08	-3.20129e-07	6.19527e-07	-4.57061e-07	1.62466e-07	2.81141e-07	-6.59825e-08	2.15159e-07
4.915	5.48653e-07	-1.21635e-07	4.27018e-07	2.79207e-07	-1.06622e-07	1.72585e-07	7.10480e-08	-1.60220e-08	5.50261e-08	5.24022e-07	-1.22064e-07	4.01959e-07	-2.47580e-07	5.57760e-08	-1.91804e-07	-3.41338e-07	1.89993e-08	-3.22339e-07	6.22959e-07	-4.56637e-07	1.66322e-07	2.81158e-07	-6.59865e-08	2.15172e-07
4.940	5.49708e-07	-1.21869e-07	4.27839e-07	2.80197e-07	-1.07000e-07	1.73196e-07	7.11226e-08	-1.60388e-08	5.50839e-08	5.24804e-07	-1.22246e-07	4.02558e-07	-2.49645e-07	5.62411e-08	-1.93404e-07	-3.43682e-07	1.91297e-08	-3.24552e-07	6.26396e-07	-4.56192e-07	1.70204e-07	2.81163e-07	-6.59876e-08	2.15175e-07
4.964	5.50750e-07	-1.22100e-07	4.28650e-07	2.81183e-07	-1.07377e-07	1.73806e-07	7.11948e-08	-1.60551e-08	5.51398e-08	5.25570e-07	-1.22424e-07	4.03146e-07	-2.51716e-07	5.67077e-08	-1.95008e-07	-3.46028e-07	1.92603e-08	-3.26768e-07	6.29836e-07	-4.55725e-07	1.74111e-07	2.81155e-07	-6.59858e-08	2.15169e-07
4.989	5.51778e-07	-1.22328e-07	4.29451e-07	2.82166e-07	-1.07752e-07	1.74413e-07	7.12646e-08	-1.60708e-08	5.51938e-08	5.26322e-07	-1.22599e-07	4.03722e-07	-2.53793e-07	5.71756e-08	-1.96617e-07	-3.48378e-07	1.93911e-08	-3.28987e-07	6.33279e-07	-4.55236e-07	1.78043e-07	2.81136e-07	-6.59812e-08	2.15154e-07
5.014	5.52793e-07	-1.22553e-07	4.30241e-07	2.83145e-07	-1.08126e-07	1.75019e-07	7.13320e-08	-1.60860e-08	5.52460e-08	5.27057e-07	-1.22770e-07	4.04287e-07	-2.55876e-07	5.76448e-08	-1.98231e-07	-3.50731e-07	1.95220e-08	-3.31209e-07	6.36726e-07	-4.54726e-07	1.82000e-07	2.81104e-07	-6.59737e-08	2.15130e-07
5.038	5.53795e-07	-1.22775e-07	4.31020e-07	2.84121e-07	-1.08499e-07	1.75622e-07	7.13970e-08	-1.61006e-08	5.52963e-08	5.27778e-07	-1.22938e-07	4.04840e-07	-2.57964e-07	5.81154e-08	-1.99849e-07	-3.53086e-07	1.96532e-08	-3.33433e-07	6.40176e-07	-4.54194e-07	1.85982e-07	2.81060e-07	-6.59634e-08	2.15096e-07
5.063	5.54782e-07	-1.22994e-07	4.31789e-07	2.85094e-07	-1.08870e-07	1.76224e-07	7.14595e-08	-1.61147e-08	5.53448e-08	5.28483e-07	-1.23103e-07	4.05380e-07	-2.60059e-07	5.85873e-08	-2.01472e-07	-3.55445e-07	1.97845e-08	-3.35661e-07	6.43629e-07	-4.53641e-07	1.89988e-07	2.81004e-07	-6.59502e-08	2.15053e-07
5.087	5.55757e-07	-1.23210e-07	4.32547e-07	2.86064e-07	-1.09241e-07	1.76823e-07	7.15196e-08	-1.61283e-08	5.53913e-08	5.29173e-07	-1.23263e-07	4.05910e-07	-2.62160e-07	5.90605e-08	-2.03099e-07	-3.57807e-07	1.99159e-08	-3.37891e-07	6.47085e-07	-4.53066e-07	1.94020e-07	2.80935e-07	-6.59342e-08	2.15001e-07
5.112	5.56717e-07	-1.23423e-07	4.33295e-07	2.87029e-07	-1.09610e-07	1.77420e-07	7.15773e-08	-1.61413e-08	5.54360e-08	5.29847e-07	-1.23420e-07	4.06427e-07	-2.64266e-07	5.95351e-08	-2.04731e-07	-3.60171e-07	2.00475e-08	-3.40124e-07	6.50545e-07	-4.52469e-07	1.98076e-07	2.80855e-07	-6.59153e-08	2.14939e-07
5.136	5.57665e-07	-1.23633e-07	4.34032e-07	2.87992e-07	-1.09977e-07	1.78015e-07	7.16326e-08	-1.61538e-08	5.54788e-08	5.30506e-07	-1.23574e-07	4.06933e-07	-2.66378e-07	6.00109e-08	-2.06368e-07	-3.62538e-07	2.01793e-08	-3.42359e-07	6.54008e-07	-4.51851e-07	2.02157e-07	2.80762e-07	-6.58935e-08	2.14868e-07
5.161	5.58598e-07	-1.23840e-07	4.34758e-07	2.88951e-07	-1.10343e-07	1.78608e-07	7.16855e-08	-1.61657e-08	5.55198e-08	5.31150e-07	-1.23724e-07	4.07426e-07	-2.68496e-07	6.04881e-08	-2.08008e-07	-3.64908e-07	2.03112e-08	-3.44597e-07	6.57474e-07	-4.51211e-07	2.06263e-07	2.80657e-07	-6.58688e-08	2.14788e-07
5.186	5.59518e-07	-1.24044e-07	4.35474e-07	2.89906e-07	-1.10708e-07	1.79198e-07	7.17359e-08	-1.61771e-08	5.55588e-08	5.31778e-07	-1.23870e-07	4.07908e-07	-2.70620e-07	6.09665e-08	-2.09654e-07	-3.67281e-07	2.04432e-08	-3.46838e-07	6.60943e-07	-4.50550e-07	2.10393e-07	2.80539e-07	-6.58412e-08	2.14698e-07
5.210	5.60424e-07	-1.24244e-07	4.36180e-07	2.90858e-07	-1.11072e-07	1.79787e-07	7.17839e-08	-1.61879e-08	5.55960e-08	5.32391e-07	-1.24013e-07	4.08378e-07	-2.72749e-07	6.14462e-08	-2.11303e-07	-3.69656e-07	2.05755e-08	-3.49081e-07	6.64415e-07	-4.49868e-07	2.14548e-07	2.80409e-07	-6.58108e-08	2.14599e-07
5.235	5.61316e-07	-1.24442e-07	4.36874e-07	2.91807e-07	-1.11434e-07	1.80373e-07	7.18295e-08	-1.61982e-08	5.56313e-08	5.32989e-07	-1.24152e-07	4.08837e-07	-2.74884e-07	6.19271e-08	-2.12957e-07	-3.72034e-07	2.07078e-08	-3.51326e-07	6.67891e-07	-4.49163e-07	2.18727e-07	2.80267e-07	-6.57774e-08	2.14490e-07
5.259	5.62195e-07	-1.24637e-07	4.37558e-07	2.92751e-07	-1.11795e-07	1.80957e-07	7.18727e-08	-1.62079e-08	5.56648e-08	5.33571e-07	-1.24288e-07	4.09283e-07	-2.77024e-07	6.24093e-08	-2.14615e-07	-3.74414e-07	2.08403e-08	-3.53574e-07	6.71369e-07	-4.48438e-07	2.22931e-07	2.80113e-07	-6.57412e-08	2.14372e-07
5.284	5.63060e-07	-1.24829e-07	4.38231e-07	2.93693e-07	-1.12154e-07	1.81539e-07	7.19134e-08	-1.62171e-08	5.56963e-08	5.34137e-07	-1.24420e-07	4.09717e-07	-2.79170e-07	6.28927e-08	-2.16278e-07	-3.76797e-07	2.09729e-08	-3.55824e-07	6.74849e-07	-4.47690e-07	2.27159e-07	2.79946e-07	-6.57020e-08	2.14244e-07
5.308	5.63911e-07	-1.25018e-07	4.38894e-07	2.94630e-07	-1.12512e-07	1.82118e-07	7.19518e-08	-1.62258e-08	5.57260e-08	5.34688e-07	-1.24548e-07	4.10140e-07	-2.81322e-07	6.33774e-08	-2.17944e-07	-3.79182e-07	2.11057e-08	-3.58076e-07	6.78333e-07	-4.46922e-07	2.31412e-07	2.79767e-07	-6.56600e-08	2.14107e-07
5.333	5.64749e-07	-1.25203e-07	4.39546e-07	2.95564e-07	-1.12869e-07	1.82695e-07	7.19876e-08	-1.62338e-08	5.57538e-08	5.35223e-07	-1.24673e-07	4.10551e-07	-2.83478e-07	6.38632e-08	-2.19615e-07	-3.81569e-07	2.12386e-08	-3.60331e-07	6.81820e-07	-4.46131e-07	2.35688e-07	2.79575e-07	-6.56150e-08	2.13960e-07
5.358	5.65572e-07	-1.25386e-07	4.40187e-07	2.96494e-07	-1.13224e-07	1.83270e-07	7.20211e-08	-1.62414e-08	5.57797e-08	5.35743e-07	-1.24794e-07	4.10950e-07	-2.85640e-07	6.43503e-08	-2.21290e-07	-3.83959e-07	2.13716e-08	-3.62588e-07	6.85309e-07	-4.45320e-07	2.39989e-07	2.79371e-07	-6.55672e-08	2.13804e-07
5.382	5.66382e-07	-1.25565e-07	4.40817e-07	2.97421e-07	-1.13578e-07	1.83843e-07	7.20522e-08	-1.62484e-08	5.58038e-08	5.36248e-07	-1.24911e-07	4.11337e-07	-2.87808e-07	6.48386e-08	-2.22969e-07	-3.86351e-07	2.15047e-08	-3.64847e-07	6.88801e-07	-4.44486e-07	2.44315e-07	2.79155e-07	-6.55164e-08	2.13639e-07
5.407	5.67178e-07	-1.25742e-07	4.41436e-07	2.98344e-07	-1.13930e-07	1.84414e-07	7.20808e-08	-1.62549e-08	5.58260e-08	5.36737e-07	-1.25025e-07	4.11712e-07	-2.89980e-07	6.53280e-08	-2.24652e-07	-3.88746e-07	2.16380e-08	-3.67108e-07	6.92296e-07	-4.43632e-07	2.48664e-07	2.78926e-07	-6.54627e-08	2.13464e-07
5.431	5.67960e-07	-1.25915e-07	4.42045e-07	2.99263e-07	-1.14281e-07	1.84982e-07	7.21070e-08	-1.62608e-08	5.58462e-08	5.37210e-07	-1.25135e-07	4.12075e-07	-2.92158e-07	6.58186e-08	-2.26339e-07	-3.91142e-07	2.17714e-08	-3.69371e-07	6.95793e-07	-4.42756e-07	2.53037e-07	2.78685e-07	-6.54060e-08	2.13279e-07
5.456	5.68728e-07	-1.26085e-07	4.42643e-07	3.00178e-07	-1.14631e-07	1.85547e-07	7.21308e-08	-1.62661e-08	5.58647e-08	5.37668e-07	-1.25242e-07	4.12426e-07	-2.94341e-07	6.63103e-08	-2.28030e-07	-3.93540e-07	2.19049e-08	-3.71636e-07	6.99293e-07	-4.41858e-07	2.57434e-07	2.78431e-07	-6.53465e-08	2.13085e-07
5.480	5.69482e-07	-1.26253e-07	4.43230e-07	3.01090e-07	-1.14979e-07	1.86111e-07	7.21522e-08	-1.62709e-08	5.58812e-08	5.38110e-07	-1.25345e-07	4.12765e-07	-2.96528e-07	6.68032e-08	-2.29725e-07	-3.95941e-07	2.20385e-08	-3.73902e-07	7.02795e-07	-4.40940e-07	2.61855e-07	2.78165e-07	-6.52840e-08	2.12881e-07
5.505	5.70223e-07	-1.26417e-07	4.43806e-07	3.01997e-07	-1.15325e-07	1.86672e-07	7.21711e-08	-1.62752e-08	5.58959e-08	5.38537e-07	-1.25445e-07	4.13093e-07	-2.98721e-07	6.72973e-08	-2.31424e-07	-3.98343e-07	2.21722e-08	-3.76171e-07	7.06300e-07	-4.39999e-07	2.66300e-07	2.77886e-07	-6.52186e-08	2.12668e-07
5.530	5.70949e-07	-1.26578e-07	4.44371e-07	3.02901e-07	-1.15671e-07	1.87231e-07	7.21876e-08	-1.62789e-08	5.59087e-08	5.38948e-07	-1.25540e-07	4.13408e-07	-3.00919e-07	6.77924e-08	-2.33127e-07	-4.00748e-07	2.23061e-08	-3.78442e-07	7.09807e-07	-4.39038e-07	2.70769e-07	2.77595e-07	-6.51503e-08	2.12445e-07
5.554	5.71661e-07	-1.26736e-07	4.44926e-07	3.03801e-07	-1.16014e-07	1.87787e-07	7.22018e-08	-1.62821e-08	5.59196e-08	5.39344e-07	-1.25632e-07	4.13711e-07	-3.03122e-07	6.82887e-08	-2.34833e-07	-4.03154e-07	2.24400e-08	-3.80714e-07	7.13316e-07	-4.38055e-07	2.75261e-07	2.77291e-07	-6.50790e-08	2.12212e-07
5.579	5.72360e-07	-1.26890e-07	4.45469e-07	3.04697e-07	-1.16357e-07	1.88341e-07	7.22134e-08	-1.62848e-08	5.59287e-08	5.39724e-07	-1.25721e-07	4.14003e-07	-3.05330e-07	6.87861e-08	-2.36544e-07	-4.05562e-07	2.25740e-08	-3.82988e-07	7.16828e-07	-4.37051e-07	2.79777e-07	2.76975e-07	-6.50048e-08	2.11970e-07
5.603	5.73044e-07	-1.27042e-07	4.46002e-07	3.05590e-07	-1.16697e-07	1.88892e-07	7.22227e-08	-1.62869e-08	5.59359e-08	5.40088e-07	-1.25806e-07	4.14282e-07	-3.07542e-07	6.92845e-08	-2.38258e-07	-4.07972e-07	2.27082e-08	-3.85264e-07	7.20342e-07	-4.36025e-07	2.84317e-07	2.76646e-07	-6.49276e-08	2.11719e-07
5.628	5.73714e-07	-1.27191e-07	4.46523e-07	3.06478e-07	-1.17036e-07	1.89442e-07	7.22296e-08	-1.62884e-08	5.59412e-08	5.40437e-07	-1.25887e-07	4.14550e-07	-3.09760e-07	6.97840e-08	-2.39976e-07	-4.10384e-07	2.28424e-08	-3.87541e-07	7.23858e-07	-4.34978e-07	2.88880e-07	2.76305e-07	-6.48475e-08	2.11458e-07
5.652	5.74370e-07	-1.27336e-07	4.47034e-07	3.07362e-07	-1.17374e-07	1.89988e-07	7.22341e-08	-1.62894e-08	5.59446e-08	5.40770e-07	-1.25965e-07	4.14806e-07	-3.11982e-07	7.02846e-08	-2.41697e-07	-4.12797e-07	2.29767e-08	-3.89820e-07	7.27377e-07	-4.33910e-07	2.93467e-07	2.75951e-07	-6.47645e-08	2.11187e-07
5.677	5.75013e-07	-1.27479e-07	4.47534e-07	3.08243e-07	-1.17710e-07	1.90532e-07	7.22361e-08	-1.62899e-08	5.59462e-08	5.41088e-07	-1.26039e-07	4.15049e-07	-3.14208e-07	7.07863e-08	-2.43422e-07	-4.15212e-07	2.31112e-08	-3.92101e-07	7.30897e-07	-4.32821e-07	2.98077e-07	2.75585e-07	-6.46785e-08	2.10906e-07
5.702	5.75641e-07	-1.27618e-07	4.48023e-07	3.09119e-07	-1.18045e-07	1.91074e-07	7.22358e-08	-1.62898e-08	5.59460e-08	5.41390e-07	-1.26109e-07	4.15281e-07	-3.16440e-07	7.12889e-08	-2.45151e-07	-4.17629e-07	2.32457e-08	-3.94383e-07	7.34420e-07	-4.31710e-07	3.02710e-07	2.75206e-07	-6.45895e-08	2.10616e-07
5.726	5.76255e-07	-1.27754e-07	4.48501e-07	3.09992e-07	-1.18378e-07	1.91613e-07	7.22330e-08	-1.62892e-08	5.59438e-08	5.41676e-07	-1.26176e-07	4.15500e-07	-3.18676e-07	7.17926e-08	-2.46883e-07	-4.20047e-07	2.33803e-08	-3.96666e-07	7.37944e-07	-4.30578e-07	3.07366e-07	2.74814e-07	-6.44976e-08	2.10317e-07
5.751	5.76855e-07	-1.27887e-07	4.48968e-07	3.10860e-07	-1.18710e-07	1.92150e-07	7.22278e-08	-1.62880e-08	5.59398e-08	5.41947e-07	-1.26239e-07	4.15708e-07	-3.20916e-07	7.22974e-08	-2.48619e-07	-4.22466e-07	2.35149e-08	-3.98951e-07	7.41471e-07	-4.29425e-07	3.12046e-07	2.74410e-07	-6.44027e-08	2.10007e-07
5.775	5.77440e-07	-1.28017e-07	4.49423e-07	3.11724e-07	-1.19040e-07	1.92684e-07	7.22203e-08	-1.62863e-08	5.59340e-08	5.42202e-07	-1.26298e-07	4.15904e-07	-3.23161e-07	7.28031e-08	-2.50358e-07	-4.24887e-07	2.36497e-08	-4.01237e-07	7.45000e-07	-4.28251e-07	3.16749e-07	2.73993e-07	-6.43049e-08	2.09688e-07
5.800	5.78012e-07	-1.28144e-07	4.49868e-07	3.12584e-07	-1.19368e-07	1.93216e-07	7.22103e-08	-1.62841e-08	5.59263e-08	5.42441e-07	-1.26354e-07	4.16088e-07	-3.25410e-07	7.33098e-08	-2.52100e-07	-4.27309e-07	2.37845e-08	-4.03525e-07	7.48530e-07	-4.27055e-07	3.21474e-07	2.73564e-07	-6.42041e-08	2.09360e-07
5.825	5.78569e-07	-1.28267e-07	4.50302e-07	3.13440e-07	-1.19695e-07	1.93745e-07	7.21980e-08	-1.62813e-08	5.59167e-08	5.42665e-07	-1.26406e-07	4.16259e-07	-3.27663e-07	7.38175e-08	-2.53846e-07	-4.29733e-07	2.39194e-08	-4.05813e-07	7.52062e-07	-4.25839e-07	3.26223e-07	2.73122e-07	-6.41004e-08	2.09021e-07
5.849	5.79113e-07	-1.28388e-07	4.50725e-07	3.14292e-07	-1.20021e-07	1.94272e-07	7.21833e-08	-1.62780e-08	5.59053e-08	5.42874e-07	-1.26455e-07	4.16419e-07	-3.29921e-07	7.43261e-08	-2.55595e-07	-4.32158e-07	2.40544e-08	-4.08103e-07	7.55596e-07	-4.24601e-07	3.30995e-07	2.72667e-07	-6.39937e-08	2.08673e-07
5.874	5.79642e-07	-1.28505e-07	4.51137e-07	3.15140e-07	-1.20344e-07	1.94796e-07	7.21661e-08	-1.62741e-08	5.58920e-08	5.43066e-07	-1.26499e-07	4.16567e-07	-3.32183e-07	7.48357e-08	-2.57347e-07	-4.34584e-07	2.41894e-08	-4.10394e-07	7.59132e-07	-4.23343e-07	3.35789e-07	2.72200e-07	-6.38840e-08	2.08316e-07
5.898	5.80157e-07	-1.28619e-07	4.51538e-07	3.15984e-07	-1.20667e-07	1.95317e-07	7.21466e-08	-1.62697e-08	5.58769e-08	5.43243e-07	-1.26541e-07	4.16702e-07	-3.34449e-07	7.53462e-08	-2.59103e-07	-4.37011e-07	2.43245e-08	-4.12687e-07	7.62669e-07	-4.22063e-07	3.40606e-07	2.71720e-07	-6.37713e-08	2.07948e-07
5.923	5.80657e-07	-1.28730e-07	4.51927e-07	3.16823e-07	-1.20987e-07	1.95836e-07	7.21247e-08	-1.62648e-08	5.58600e-08	5.43404e-07	-1.26578e-07	4.16826e-07	-3.36720e-07	7.58577e-08	-2.60862e-07	-4.39439e-07	2.44597e-08	-4.14980e-07	7.66208e-07	-4.20762e-07	3.45446e-07	2.71227e-07	-6.36557e-08	2.07571e-07
5.947	5.81144e-07	-1.28838e-07	4.52306e-07	3.17659e-07	-1.21306e-07	1.96352e-07	7.21005e-08	-1.62593e-08	5.58412e-08	5.43550e-07	-1.26612e-07	4.16938e-07	-3.38994e-07	7.63701e-08	-2.62624e-07	-4.41869e-07	2.45949e-08	-4.17274e-07	7.69749e-07	-4.19440e-07	3.50309e-07	2.70722e-07	-6.35371e-08	2.07185e-07
5.972	5.81616e-07	-1.28943e-07	4.52673e-07	3.18490e-07	-1.21623e-07	1.96866e-07	7.20738e-08	-1.62533e-08	5.58206e-08	5.43680e-07	-1.26642e-07	4.17038e-07	-3.41273e-07	7.68834e-08	-2.64389e-07	-4.44299e-07	2.47302e-08	-4.19569e-07	7.73291e-07	-4.18098e-07	3.55194e-07	2.70204e-07	-6.34155e-08	2.06788e-07
5.997	5.82074e-07	-1.29044e-07	4.53030e-07	3.19316e-07	-1.21939e-07	1.97377e-07	7.20448e-08	-1.62467e-08	5.57981e-08	5.43795e-07	-1.26669e-07	4.17125e-07	-3.43555e-07	7.73976e-08	-2.66157e-07	-4.46731e-07	2.48655e-08	-4.21865e-07	7.76835e-07	-4.16734e-07	3.60101e-07	2.69673e-07	-6.32910e-08	2.06382e-07
6.021	5.82517e-07	-1.29142e-07	4.53375e-07	3.20139e-07	-1.22253e-07	1.97886e-07	7.20135e-08	-1.62397e-08	5.57738e-08	5.43893e-07	-1.26692e-07	4.17201e-07	-3.45841e-07	7.79126e-08	-2.67928e-07	-4.49163e-07	2.50009e-08	-4.24162e-07	7.80380e-07	-4.15349e-07	3.65031e-07	2.69130e-07	-6.31634e-08	2.05966e-07
6.046	5.82947e-07	-1.29238e-07	4.53709e-07	3.20957e-07	-1.22566e-07	1.98391e-07	7.19798e-08	-1.62321e-08	5.57477e-08	5.43977e-07	-1.26712e-07	4.17265e-07	-3.48131e-07	7.84285e-08	-2.69703e-07	-4.51596e-07	2.51363e-08	-4.26460e-07	7.83927e-07	-4.13944e-07	3.69983e-07	2.68573e-07	-6.30329e-08	2.05541e-07
6.070	5.83362e-07	-1.29330e-07	4.54032e-07	3.21771e-07	-1.22876e-07	1.98894e-07	7.19437e-08	-1.62239e-08	5.57197e-08	5.44044e-07	-1.26727e-07	4.17317e-07	-3.50425e-07	7.89453e-08	-2.71480e-07	-4.54030e-07	2.52718e-08	-4.28758e-07	7.87474e-07	-4.12518e-07	3.74957e-07	2.68005e-07	-6.28995e-08	2.05105e-07
6.095	5.83762e-07	-1.29418e-07	4.54344e-07	3.22580e-07	-1.23185e-07	1.99395e-07	7.19052e-08	-1.62153e-08	5.56900e-08	5.44096e-07	-1.26739e-07	4.17357e-07	-3.52723e-07	7.94629e-08	-2.73260e-07	-4.56465e-07	2.54073e-08	-4.31058e-07	7.91023e-07	-4.11070e-07	3.79953e-07	2.67423e-07	-6.27630e-08	2.04660e-07
6.119	5.84149e-07	-1.29504e-07	4.54645e-07	3.23385e-07	-1.23493e-07	1.99892e-07	7.18645e-08	-1.62061e-08	5.56584e-08	5.44132e-07	-1.26748e-07	4.17385e-07	-3.55024e-07	7.99813e-08	-2.75042e-07	-4.58900e-07	2.55429e-08	-4.33358e-07	7.94574e-07	-4.09602e-07	3.84971e-07	2.66829e-07	-6.26235e-08	2.04206e-07
6.144	5.84521e-07	-1.29587e-07	4.54934e-07	3.24186e-07	-1.23799e-07	2.00387e-07	7.18213e-08	-1.61963e-08	5.56250e-08	5.44153e-07	-1.26753e-07	4.17401e-07	-3.57329e-07	8.05006e-08	-2.76828e-07	-4.61337e-07	2.56785e-08	-4.35658e-07	7.98125e-07	-4.08114e-07	3.90012e-07	2.66222e-07	-6.24811e-08	2.03741e-07
6.169	5.84879e-07	-1.29666e-07	4.55213e-07	3.24982e-07	-1.24103e-07	2.00879e-07	7.17759e-08	-1.61861e-08	5.55898e-08	5.44158e-07	-1.26754e-07	4.17404e-07	-3.59637e-07	8.10206e-08	-2.78616e-07	-4.63773e-07	2.58141e-08	-4.37959e-07	8.01678e-07	-4.06604e-07	3.95074e-07	2.65603e-07	-6.23357e-08	2.03267e-07
6.193	5.85222e-07	-1.29742e-07	4.55480e-07	3.25774e-07	-1.24405e-07	2.01369e-07	7.17281e-08	-1.61753e-08	5.55528e-08	5.44148e-07	-1.26751e-07	4.17396e-07	-3.61949e-07	8.15415e-08	-2.80408e-07	-4.66211e-07	2.59498e-08	-4.40261e-07	8.05232e-07	-4.05074e-07	4.00158e-07	2.64970e-07	-6.21873e-08	2.02783e-07
6.218	5.85551e-07	-1.29815e-07	4.55736e-07	3.26561e-07	-1.24706e-07	2.01856e-07	7.16780e-08	-1.61640e-08	5.55140e-08	5.44122e-07	-1.26745e-07	4.17377e-07	-3.64264e-07	8.20631e-08	-2.82201e-07	-4.68649e-07	2.60855e-08	-4.42563e-07	8.08787e-07	-4.03523e-07	4.05264e-07	2.64325e-07	-6.20359e-08	2.02289e-07
6.242	5.85866e-07	-1.29885e-07	4.55981e-07	3.27344e-07	-1.25005e-07	2.02340e-07	7.16255e-08	-1.61522e-08	5.54734e-08	5.44080e-07	-1.26736e-07	4.17345e-07	-3.66583e-07	8.25855e-08	-2.83998e-07	-4.71087e-07	2.62212e-08	-4.44866e-07	8.12343e-07	-4.01951e-07	4.10391e-07	2.63668e-07	-6.18816e-08	2.01786e-07
6.267	5.86166e-07	-1.29951e-07	4.56215e-07	3.28123e-07	-1.25302e-07	2.02821e-07	7.15708e-08	-1.61398e-08	5.54310e-08	5.44023e-07	-1.26722e-07	4.17301e-07	-3.68905e-07	8.31086e-08	-2.85796e-07	-4.73526e-07	2.63570e-08	-4.47169e-07	8.15899e-07	-4.00359e-07	4.15540e-07	2.62997e-07	-6.17242e-08	2.01273e-07
6.291	5.86452e-07	-1.30015e-07	4.56437e-07	3.28897e-07	-1.25598e-07	2.03299e-07	7.15137e-08	-1.61270e-08	5.53868e-08	5.43950e-07	-1.26705e-07	4.17245e-07	-3.71230e-07	8.36324e-08	-2.87598e-07	-4.75965e-07	2.64927e-08	-4.49472e-07	8.19457e-07	-3.98746e-07	4.20711e-07	2.62314e-07	-6.15639e-08	2.00750e-07
6.316	5.86723e-07	-1.30075e-07	4.56649e-07	3.29666e-07	-1.25891e-07	2.03775e-07	7.14544e-08	-1.61136e-08	5.53408e-08	5.43862e-07	-1.26685e-07	4.17177e-07	-3.73559e-07	8.41570e-08	-2.89402e-07	-4.78405e-07	2.66285e-08	-4.51776e-07	8.23016e-07	-3.97113e-07	4.25903e-07	2.61618e-07	-6.14005e-08	2.00218e-07
6.341	5.86981e-07	-1.30132e-07	4.56849e-07	3.30431e-07	-1.26183e-07	2.04247e-07	7.13927e-08	-1.60997e-08	5.52930e-08	5.43758e-07	-1.26661e-07	4.17098e-07	-3.75890e-07	8.46823e-08	-2.91208e-07	-4.80845e-07	2.67643e-08	-4.54080e-07	8.26575e-07	-3.95459e-07	4.31116e-07	2.60909e-07	-6.12342e-08	1.99675e-07
6.365	5.87223e-07	-1.30186e-07	4.57038e-07	3.31191e-07	-1.26474e-07	2.04717e-07	7.13288e-08	-1.60853e-08	5.52435e-08	5.43639e-07	-1.26633e-07	4.17006e-07	-3.78225e-07	8.52083e-08	-2.93017e-07	-4.83285e-07	2.69002e-08	-4.56385e-07	8.30135e-07	-3.93785e-07	4.36350e-07	2.60188e-07	-6.10649e-08	1.99123e-07
6.390	5.87452e-07	-1.30236e-07	4.57215e-07	3.31947e-07	-1.26762e-07	2.05184e-07	7.12625e-08	-1.60703e-08	5.51922e-08	5.43504e-07	-1.26601e-07	4.16903e-07	-3.80563e-07	8.57349e-08	-2.94828e-07	-4.85725e-07	2.70360e-08	-4.58689e-07	8.33696e-07	-3.92090e-07	4.41606e-07	2.59454e-07	-6.08926e-08	1.98561e-07
6.414	5.87665e-07	-1.30284e-07	4.57382e-07	3.32698e-07	-1.27049e-07	2.05649e-07	7.11940e-08	-1.60549e-08	5.51391e-08	5.43354e-07	-1.26566e-07	4.16787e-07	-3.82904e-07	8.62622e-08	-2.96641e-07	-4.88166e-07	2.71718e-08	-4.60994e-07	8.37257e-07	-3.90375e-07	4.46882e-07	2.58707e-07	-6.07173e-08	1.97990e-07
6.439	5.87865e-07	-1.30328e-07	4.57537e-07	3.33444e-07	-1.27334e-07	2.06110e-07	7.11232e-08	-1.60389e-08	5.50843e-08	5.43188e-07	-1.26528e-07	4.16660e-07	-3.85247e-07	8.67902e-08	-2.98457e-07	-4.90606e-07	2.73077e-08	-4.63298e-07	8.40819e-07	-3.88640e-07	4.52180e-07	2.57948e-07	-6.05391e-08	1.97408e-07
6.463	5.88050e-07	-1.30369e-07	4.57681e-07	3.34186e-07	-1.27617e-07	2.06568e-07	7.10502e-08	-1.60224e-08	5.50277e-08	5.43006e-07	-1.26486e-07	4.16521e-07	-3.87594e-07	8.73188e-08	-3.00275e-07	-4.93047e-07	2.74435e-08	-4.65603e-07	8.44382e-07	-3.86884e-07	4.57498e-07	2.57175e-07	-6.03578e-08	1.96817e-07
6.488	5.88221e-07	-1.30407e-07	4.57814e-07	3.34923e-07	-1.27899e-07	2.07024e-07	7.09749e-08	-1.60055e-08	5.49694e-08	5.42809e-07	-1.26440e-07	4.16370e-07	-3.89943e-07	8.78481e-08	-3.02095e-07	-4.95487e-07	2.75794e-08	-4.67908e-07	8.47945e-07	-3.85107e-07	4.62838e-07	2.56390e-07	-6.01736e-08	1.96217e-07
6.513	5.88377e-07	-1.30441e-07	4.57935e-07	3.35655e-07	-1.28178e-07	2.07477e-07	7.08973e-08	-1.59880e-08	5.49094e-08	5.42597e-07	-1.26390e-07	4.16207e-07	-3.92295e-07	8.83780e-08	-3.03917e-07	-4.97928e-07	2.77152e-08	-4.70213e-07	8.51509e-07	-3.83311e-07	4.68198e-07	2.55592e-07	-5.99863e-08	1.95606e-07
6.537	5.88518e-07	-1.30473e-07	4.58046e-07	3.36383e-07	-1.28456e-07	2.07926e-07	7.08175e-08	-1.59700e-08	5.48475e-08	5.42369e-07	-1.26337e-07	4.16032e-07	-3.94650e-07	8.89084e-08	-3.05741e-07	-5.00368e-07	2.78511e-08	-4.72517e-07	8.55073e-07	-3.81494e-07	4.73578e-07	2.54782e-07	-5.97961e-08	1.94986e-07
6.562	5.88646e-07	-1.30501e-07	4.58145e-07	3.37105e-07	-1.28732e-07	2.08373e-07	7.07355e-08	-1.59515e-08	5.47840e-08	5.42126e-07	-1.26280e-07	4.15845e-07	-3.97007e-07	8.94395e-08	-3.07567e-07	-5.02809e-07	2.79869e-08	-4.74822e-07	8.58637e-07	-3.79657e-07	4.78980e-07	2.53959e-07	-5.96029e-08	1.94356e-07
6.586	5.88758e-07	-1.30526e-07	4.58232e-07	3.37824e-07	-1.29007e-07	2.08817e-07	7.06512e-08	-1.59325e-08	5.47188e-08	5.41867e-07	-1.26220e-07	4.15647e-07	-3.99367e-07	8.99711e-08	-3.09396e-07	-5.05249e-07	2.81227e-08	-4.77126e-07	8.62202e-07	-3.77800e-07	4.84401e-07	2.53123e-07	-5.94067e-08	1.93716e-07
6.611	5.88857e-07	-1.30548e-07	4.58309e-07	3.38537e-07	-1.29279e-07	2.09258e-07	7.05647e-08	-1.59130e-08	5.46518e-08	5.41593e-07	-1.26156e-07	4.15437e-07	-4.01729e-07	9.05033e-08	-3.11226e-07	-5.07689e-07	2.82585e-08	-4.79431e-07	8.65767e-07	-3.75923e-07	4.89843e-07	2.52274e-07	-5.92076e-08	1.93067e-07
6.636	5.88940e-07	-1.30566e-07	4.58374e-07	3.39245e-07	-1.29549e-07	2.09696e-07	7.04761e-08	-1.58930e-08	5.45831e-08	5.41304e-07	-1.26089e-07	4.15215e-07	-4.04094e-07	9.10360e-08	-3.13058e-07	-5.10129e-07	2.83943e-08	-4.81734e-07	8.69332e-07	-3.74026e-07	4.95305e-07	2.51413e-07	-5.90054e-08	1.92407e-07
6.660	5.89010e-07	-1.30582e-07	4.58428e-07	3.39949e-07	-1.29818e-07	2.10131e-07	7.03852e-08	-1.58725e-08	5.45127e-08	5.40999e-07	-1.26018e-07	4.14981e-07	-4.06461e-07	9.15693e-08	-3.14891e-07	-5.12568e-07	2.85301e-08	-4.84038e-07	8.72897e-07	-3.72109e-07	5.00788e-07	2.50539e-07	-5.88003e-08	1.91738e-07
6.685	5.89065e-07	-1.30594e-07	4.58471e-07	3.40648e-07	-1.30085e-07	2.10563e-07	7.02921e-08	-1.58515e-08	5.44406e-08	5.40678e-07	-1.25943e-07	4.14735e-07	-4.08830e-07	9.21031e-08	-3.16727e-07	-5.15007e-07	2.86659e-08	-4.86341e-07	8.76462e-07	-3.70172e-07	5.06290e-07	2.49652e-07	-5.85921e-08	1.91060e-07
6.709	5.89105e-07	-1.30603e-07	4.58502e-07	3.41342e-07	-1.30350e-07	2.10992e-07	7.01968e-08	-1.58300e-08	5.43668e-08	5.40343e-07	-1.25865e-07	4.14478e-07	-4.11202e-07	9.26374e-08	-3.18564e-07	-5.17446e-07	2.88016e-08	-4.88644e-07	8.80028e-07	-3.68215e-07	5.11813e-07	2.48752e-07	-5.83810e-08	1.90371e-07
6.734	5.89131e-07	-1.30609e-07	4.58522e-07	3.42031e-07	-1.30613e-07	2.11417e-07	7.00993e-08	-1.58080e-08	5.42913e-08	5.39992e-07	-1.25783e-07	4.14208e-07	-4.13576e-07	9.31722e-08	-3.20403e-07	-5.19884e-07	2.89373e-08	-4.90947e-07	8.83593e-07	-3.66238e-07	5.17355e-07	2.47840e-07	-5.81669e-08	1.89673e-07
6.758	5.89143e-07	-1.30611e-07	4.58531e-07	3.42715e-07	-1.30874e-07	2.11840e-07	6.99997e-08	-1.57855e-08	5.42141e-08	5.39626e-07	-1.25698e-07	4.13928e-07	-4.15952e-07	9.37074e-08	-3.22244e-07	-5.22322e-07	2.90730e-08	-4.93249e-07	8.87158e-07	-3.64241e-07	5.22918e-07	2.46915e-07	-5.79498e-08	1.88965e-07
6.783	5.89140e-07	-1.30611e-07	4.58529e-07	3.43394e-07	-1.31134e-07	2.12260e-07	6.98979e-08	-1.57626e-08	5.41353e-08	5.39244e-07	-1.25609e-07	4.13635e-07	-4.18330e-07	9.42431e-08	-3.24086e-07	-5.24759e-07	2.92087e-08	-4.95551e-07	8.90724e-07	-3.62224e-07	5.28500e-07	2.45978e-07	-5.77298e-08	1.88248e-07
6.808	5.89122e-07	-1.30607e-07	4.58515e-07	3.44068e-07	-1.31391e-07	2.12677e-07	6.97940e-08	-1.57392e-08	5.40548e-08	5.38847e-07	-1.25517e-07	4.13330e-07	-4.20710e-07	9.47793e-08	-3.25930e-07	-5.27196e-07	2.93443e-08	-4.97852e-07	8.94289e-07	-3.60188e-07	5.34101e-07	2.45027e-07	-5.75068e-08	1.87521e-07
6.832	5.89090e-07	-1.30600e-07	4.58490e-07	3.44737e-07	-1.31647e-07	2.13091e-07	6.96879e-08	-1.57152e-08	5.39726e-08	5.38435e-07	-1.25421e-07	4.13014e-07	-4.23091e-07	9.53159e-08	-3.27776e-07	-5.29632e-07	2.94799e-08	-5.00152e-07	8.97854e-07	-3.58131e-07	5.39723e-07	2.44064e-07	-5.72808e-08	1.86784e-07
6.857	5.89044e-07	-1.30589e-07	4.58454e-07	3.45402e-07	-1.31901e-07	2.13501e-07	6.95796e-08	-1.56908e-08	5.38888e-08	5.38008e-07	-1.25321e-07	4.12686e-07	-4.25475e-07	9.58530e-08	-3.29622e-07	-5.32067e-07	2.96154e-08	-5.02452e-07	9.01419e-07	-3.56055e-07	5.45363e-07	2.43089e-07	-5.70518e-08	1.86037e-07
6.881	5.88983e-07	-1.30576e-07	4.58407e-07	3.46061e-07	-1.32152e-07	2.13909e-07	6.94693e-08	-1.56659e-08	5.38034e-08	5.37565e-07	-1.25218e-07	4.12347e-07	-4.27861e-07	9.63904e-08	-3.31470e-07	-5.34502e-07	2.97510e-08	-5.04751e-07	9.04983e-07	-3.53960e-07	5.51023e-07	2.42100e-07	-5.68198e-08	1.85281e-07
6.906	5.88907e-07	-1.30559e-07	4.58348e-07	3.46715e-07	-1.32402e-07	2.14313e-07	6.93568e-08	-1.56406e-08	5.37163e-08	5.37107e-07	-1.25111e-07	4.11996e-07	-4.30248e-07	9.69282e-08	-3.33320e-07	-5.36936e-07	2.98864e-08	-5.07049e-07	9.08547e-07	-3.51845e-07	5.56702e-07	2.41099e-07	-5.65849e-08	1.84514e-07
6.930	5.88817e-07	-1.30539e-07	4.58278e-07	3.47365e-07	-1.32650e-07	2.14715e-07	6.92423e-08	-1.56147e-08	5.36275e-08	5.36634e-07	-1.25001e-07	4.11633e-07	-4.32637e-07	9.74665e-08	-3.35171e-07	-5.39369e-07	3.00219e-08	-5.09347e-07	9.12111e-07	-3.49710e-07	5.62401e-07	2.40086e-07	-5.63470e-08	1.83739e-07
6.955	5.88713e-07	-1.30516e-07	4.58197e-07	3.48009e-07	-1.32896e-07	2.15113e-07	6.91256e-08	-1.55884e-08	5.35372e-08	5.36146e-07	-1.24888e-07	4.11259e-07	-4.35028e-07	9.80050e-08	-3.37023e-07	-5.41801e-07	3.01572e-08	-5.11644e-07	9.15674e-07	-3.47556e-07	5.68118e-07	2.39059e-07	-5.61061e-08	1.82953e-07
6.980	5.88594e-07	-1.30490e-07	4.58104e-07	3.48648e-07	-1.33140e-07	2.15508e-07	6.90069e-08	-1.55617e-08	5.34452e-08	5.35643e-07	-1.24770e-07	4.10873e-07	-4.37420e-07	9.85440e-08	-3.38876e-07	-5.44233e-07	3.02926e-08	-5.13940e-07	9.19237e-07	-3.45382e-07	5.73855e-07	2.38021e-07	-5.58623e-08	1.82158e-07
7.004	5.88461e-07	-1.30460e-07	4.58001e-07	3.49282e-07	-1.33382e-07	2.15900e-07	6.88861e-08	-1.55344e-08	5.33517e-08	5.35124e-07	-1.24650e-07	4.10475e-07	-4.39814e-07	9.90833e-08	-3.40731e-07	-5.46663e-07	3.04279e-08	-5.16235e-07	9.22799e-07	-3.43189e-07	5.79610e-07	2.36969e-07	-5.56155e-08	1.81353e-07
7.029	5.88313e-07	-1.30427e-07	4.57886e-07	3.49911e-07	-1.33622e-07	2.16288e-07	6.87632e-08	-1.55067e-08	5.32565e-08	5.34591e-07	-1.24525e-07	4.10066e-07	-4.42209e-07	9.96229e-08	-3.42586e-07	-5.49093e-07	3.05631e-08	-5.18530e-07	9.26361e-07	-3.40977e-07	5.85384e-07	2.35905e-07	-5.53657e-08	1.80539e-07
7.053	5.88151e-07	-1.30391e-07	4.57759e-07	3.50534e-07	-1.33861e-07	2.16674e-07	6.86382e-08	-1.54785e-08	5.31597e-08	5.34042e-07	-1.24398e-07	4.09645e-07	-4.44606e-07	1.00163e-07	-3.44443e-07	-5.51521e-07	3.06983e-08	-5.20823e-07	9.29922e-07	-3.38745e-07	5.91177e-07	2.34828e-07	-5.51130e-08	1.79715e-07
7.078	5.87974e-07	-1.30352e-07	4.57622e-07	3.51153e-07	-1.34097e-07	2.17056e-07	6.85113e-08	-1.54499e-08	5.30614e-08	5.33479e-07	-1.24266e-07	4.09213e-07	-4.47004e-07	1.00703e-07	-3.46301e-07	-5.53949e-07	3.08334e-08	-5.23115e-07	9.33482e-07	-3.36494e-07	5.96988e-07	2.33739e-07	-5.48573e-08	1.78881e-07
7.102	5.87783e-07	-1.30310e-07	4.57473e-07	3.51766e-07	-1.34331e-07	2.17435e-07	6.83823e-08	-1.54208e-08	5.29615e-08	5.32900e-07	-1.24131e-07	4.08769e-07	-4.49403e-07	1.01243e-07	-3.48159e-07	-5.56375e-07	3.09684e-08	-5.25406e-07	9.37042e-07	-3.34224e-07	6.02818e-07	2.32637e-07	-5.45987e-08	1.78038e-07
7.127	5.87577e-07	-1.30264e-07	4.57313e-07	3.52375e-07	-1.34563e-07	2.17811e-07	6.82512e-08	-1.53913e-08	5.28600e-08	5.32306e-07	-1.23993e-07	4.08313e-07	-4.51803e-07	1.01784e-07	-3.50019e-07	-5.58800e-07	3.11034e-08	-5.27697e-07	9.40600e-07	-3.31934e-07	6.08666e-07	2.31522e-07	-5.43371e-08	1.77185e-07
7.152	5.87357e-07	-1.30215e-07	4.57142e-07	3.52978e-07	-1.34794e-07	2.18184e-07	6.81182e-08	-1.53612e-08	5.27569e-08	5.31698e-07	-1.23851e-07	4.07846e-07	-4.54205e-07	1.02325e-07	-3.51879e-07	-5.61224e-07	3.12383e-08	-5.29986e-07	9.44158e-07	-3.29626e-07	6.14533e-07	2.30395e-07	-5.40726e-08	1.76322e-07
7.176	5.87122e-07	-1.30163e-07	4.56959e-07	3.53575e-07	-1.35022e-07	2.18554e-07	6.79831e-08	-1.53308e-08	5.26523e-08	5.31074e-07	-1.23706e-07	4.07368e-07	-4.56607e-07	1.02867e-07	-3.53741e-07	-5.63647e-07	3.13732e-08	-5.32274e-07	9.47715e-07	-3.27298e-07	6.20417e-07	2.29255e-07	-5.38051e-08	1.75450e-07
7.201	5.86873e-07	-1.30108e-07	4.56765e-07	3.54168e-07	-1.35248e-07	2.18920e-07	6.78461e-08	-1.52999e-08	5.25462e-08	5.30436e-07	-1.23557e-07	4.06878e-07	-4.59011e-07	1.03408e-07	-3.55603e-07	-5.66068e-07	3.15080e-08	-5.34560e-07	9.51272e-07	-3.24952e-07	6.26320e-07	2.28103e-07	-5.35347e-08	1.74568e-07
7.225	5.86610e-07	-1.30050e-07	4.56560e-07	3.54755e-07	-1.35472e-07	2.19283e-07	6.77071e-08	-1.52685e-08	5.24386e-08	5.29782e-07	-1.23405e-07	4.06377e-07	-4.61415e-07	1.03950e-07	-3.57466e-07	-5.68489e-07	3.16427e-08	-5.36846e-07	9.54827e-07	-3.22586e-07	6.32241e-07	2.26938e-07	-5.32613e-08	1.73677e-07
7.250	5.86332e-07	-1.29988e-07	4.56344e-07	3.55337e-07	-1.35695e-07	2.19643e-07	6.75661e-08	-1.52368e-08	5.23294e-08	5.29114e-07	-1.23250e-07	4.05864e-07	-4.63821e-07	1.04492e-07	-3.59329e-07	-5.70907e-07	3.17773e-08	-5.39130e-07	9.58381e-07	-3.20201e-07	6.38179e-07	2.25761e-07	-5.29850e-08	1.72776e-07
7.274	5.86040e-07	-1.29923e-07	4.56116e-07	3.55914e-07	-1.35915e-07	2.19999e-07	6.74232e-08	-1.52045e-08	5.22187e-08	5.28431e-07	-1.23090e-07	4.05340e-07	-4.66227e-07	1.05034e-07	-3.61193e-07	-5.73325e-07	3.19119e-08	-5.41413e-07	9.61934e-07	-3.17798e-07	6.44136e-07	2.24571e-07	-5.27057e-08	1.71865e-07
7.299	5.85733e-07	-1.29855e-07	4.55878e-07	3.56485e-07	-1.36133e-07	2.20352e-07	6.72784e-08	-1.51719e-08	5.21065e-08	5.27733e-07	-1.22928e-07	4.04805e-07	-4.68634e-07	1.05576e-07	-3.63058e-07	-5.75741e-07	3.20464e-08	-5.43695e-07	9.65486e-07	-3.15376e-07	6.50110e-07	2.23368e-07	-5.24235e-08	1.70945e-07
7.324	5.85412e-07	-1.29784e-07	4.55628e-07	3.57051e-07	-1.36349e-07	2.20702e-07	6.71316e-08	-1.51388e-08	5.19928e-08	5.27020e-07	-1.22762e-07	4.04258e-07	-4.71041e-07	1.06118e-07	-3.64923e-07	-5.78155e-07	3.21808e-08	-5.45975e-07	9.69036e-07	-3.12935e-07	6.56101e-07	2.22153e-07	-5.21384e-08	1.70015e-07
7.348	5.85076e-07	-1.29710e-07	4.55366e-07	3.57612e-07	-1.36563e-07	2.21049e-07	6.69829e-08	-1.51052e-08	5.18776e-08	5.26293e-07	-1.22592e-07	4.03700e-07	-4.73450e-07	1.06661e-07	-3.66789e-07	-5.80568e-07	3.23151e-08	-5.48253e-07	9.72586e-07	-3.10475e-07	6.62111e-07	2.20926e-07	-5.18503e-08	1.69076e-07
7.373	5.84726e-07	-1.29632e-07	4.55094e-07	3.58167e-07	-1.36775e-07	2.21392e-07	6.68323e-08	-1.50713e-08	5.17610e-08	5.25550e-07	-1.22419e-07	4.03131e-07	-4.75859e-07	1.07204e-07	-3.68655e-07	-5.82980e-07	3.24493e-08	-5.50531e-07	9.76134e-07	-3.07997e-07	6.68137e-07	2.19686e-07	-5.15593e-08	1.68127e-07
7.397	5.84362e-07	-1.29551e-07	4.54810e-07	3.58717e-07	-1.36985e-07	2.21732e-07	6.66798e-08	-1.50369e-08	5.16429e-08	5.24793e-07	-1.22243e-07	4.02550e-07	-4.78268e-07	1.07746e-07	-3.70522e-07	-5.85390e-07	3.25834e-08	-5.52806e-07	9.79681e-07	-3.05500e-07	6.74181e-07	2.18434e-07	-5.12654e-08	1.67169e-07
7.422	5.83983e-07	-1.29467e-07	4.54516e-07	3.59262e-07	-1.37193e-07	2.22069e-07	6.65254e-08	-1.50021e-08	5.15233e-08	5.24022e-07	-1.22063e-07	4.01958e-07	-4.80678e-07	1.08289e-07	-3.72388e-07	-5.87798e-07	3.27175e-08	-5.55080e-07	9.83226e-07	-3.02984e-07	6.80242e-07	2.17169e-07	-5.09686e-08	1.66201e-07
7.447	5.83590e-07	-1.29380e-07	4.54210e-07	3.59801e-07	-1.37399e-07	2.22402e-07	6.63691e-08	-1.49668e-08	5.14023e-08	5.23235e-07	-1.21880e-07	4.01355e-07	-4.83088e-07	1.08832e-07	-3.74256e-07	-5.90204e-07	3.28514e-08	-5.57353e-07	9.86770e-07	-3.00450e-07	6.86320e-07	2.15892e-07	-5.06688e-08	1.65223e-07
7.471	5.83182e-07	-1.29290e-07	4.53892e-07	3.60335e-07	-1.37603e-07	2.22732e-07	6.62111e-08	-1.49312e-08	5.12799e-08	5.22434e-07	-1.21694e-07	4.00741e-07	-4.85498e-07	1.09375e-07	-3.76123e-07	-5.92609e-07	3.29853e-08	-5.59624e-07	9.90313e-07	-2.97898e-07	6.92415e-07	2.14602e-07	-5.03662e-08	1.64236e-07
7.496	5.82760e-07	-1.29196e-07	4.53564e-07	3.60863e-07	-1.37805e-07	2.23058e-07	6.60511e-08	-1.48951e-08	5.11560e-08	5.21619e-07	-1.21504e-07	4.00115e-07	-4.87909e-07	1.09918e-07	-3.77991e-07	-5.95012e-07	3.31190e-08	-5.61893e-07	9.93854e-07	-2.95327e-07	6.98527e-07	2.13300e-07	-5.00606e-08	1.63240e-07
7.520	5.82324e-07	-1.29100e-07	4.53225e-07	3.61386e-07	-1.38004e-07	2.23381e-07	6.58894e-08	-1.48586e-08	5.10307e-08	5.20789e-07	-1.21310e-07	3.99479e-07	-4.90320e-07	1.10461e-07	-3.79858e-07	-5.97414e-07	3.32527e-08	-5.64161e-07	9.97393e-07	-2.92738e-07	7.04655e-07	2.11986e-07	-4.97522e-08	1.62234e-07
7.545	5.81874e-07	-1.29000e-07	4.52874e-07	3.61903e-07	-1.38202e-07	2.23701e-07	6.57258e-08	-1.48217e-08	5.09040e-08	5.19944e-07	-1.21114e-07	3.98831e-07	-4.92731e-07	1.11005e-07	-3.81726e-07	-5.99813e-07	3.33862e-08	-5.66427e-07	1.00093e-06	-2.90131e-07	7.10801e-07	2.10659e-07	-4.94408e-08	1.61219e-07
7.569	5.81409e-07	-1.28897e-07	4.52512e-07	3.62415e-07	-1.38397e-07	2.24017e-07	6.55604e-08	-1.47845e-08	5.07760e-08	5.19085e-07	-1.20913e-07	3.98172e-07	-4.95142e-07	1.11548e-07	-3.83594e-07	-6.02210e-07	3.35197e-08	-5.68691e-07	1.00447e-06	-2.87505e-07	7.16962e-07	2.09320e-07	-4.91265e-08	1.60194e-07
7.594	5.80929e-07	-1.28790e-07	4.52139e-07	3.62921e-07	-1.38591e-07	2.24330e-07	6.53933e-08	-1.47468e-08	5.06465e-08	5.18212e-07	-1.20710e-07	3.97502e-07	-4.97553e-07	1.12091e-07	-3.85462e-07	-6.04606e-07	3.36530e-08	-5.70953e-07	1.00800e-06	-2.84861e-07	7.23141e-07	2.07969e-07	-4.88093e-08	1.59160e-07
7.619	5.80436e-07	-1.28681e-07	4.51755e-07	3.63422e-07	-1.38782e-07	2.24640e-07	6.52243e-08	-1.47087e-08	5.05157e-08	5.17324e-07	-1.20503e-07	3.96820e-07	-4.99964e-07	1.12634e-07	-3.87330e-07	-6.06999e-07	3.37862e-08	-5.73213e-07	1.01153e-06	-2.82199e-07	7.29335e-07	2.06605e-07	-4.84893e-08	1.58116e-07
7.643	5.79928e-07	-1.28568e-07	4.51360e-07	3.63917e-07	-1.38971e-07	2.24946e-07	6.50537e-08	-1.46702e-08	5.03835e-08	5.16421e-07	-1.20293e-07	3.96128e-07	-5.02375e-07	1.13177e-07	-3.89198e-07	-6.09391e-07	3.39194e-08	-5.75472e-07	1.01506e-06	-2.79519e-07	7.35546e-07	2.05229e-07	-4.81663e-08	1.57063e-07
7.668	5.79406e-07	-1.28453e-07	4.50953e-07	3.64407e-07	-1.39158e-07	2.25249e-07	6.48812e-08	-1.46313e-08	5.02499e-08	5.15504e-07	-1.20079e-07	3.95425e-07	-5.04786e-07	1.13720e-07	-3.91065e-07	-6.11780e-07	3.40524e-08	-5.77728e-07	1.01859e-06	-2.76821e-07	7.41773e-07	2.03841e-07	-4.78405e-08	1.56000e-07
7.692	5.78869e-07	-1.28334e-07	4.50536e-07	3.64891e-07	-1.39343e-07	2.25548e-07	6.47071e-08	-1.45920e-08	5.01151e-08	5.14573e-07	-1.19862e-07	3.94711e-07	-5.07196e-07	1.14263e-07	-3.92933e-07	-6.14168e-07	3.41852e-08	-5.79983e-07	1.02212e-06	-2.74105e-07	7.48016e-07	2.02440e-07	-4.75118e-08	1.54929e-07
7.717	5.78319e-07	-1.28212e-07	4.50107e-07	3.65369e-07	-1.39526e-07	2.25844e-07	6.45312e-08	-1.45524e-08	4.99788e-08	5.13628e-07	-1.19642e-07	3.93986e-07	-5.09606e-07	1.14806e-07	-3.94800e-07	-6.16553e-07	3.43180e-08	-5.82235e-07	1.02565e-06	-2.71371e-07	7.54274e-07	2.01028e-07	-4.71802e-08	1.53847e-07
7.741	5.77754e-07	-1.28086e-07	4.49667e-07	3.65842e-07	-1.39706e-07	2.26136e-07	6.43536e-08	-1.45123e-08	4.98413e-08	5.12668e-07	-1.19419e-07	3.93249e-07	-5.12016e-07	1.15349e-07	-3.96667e-07	-6.18936e-07	3.44507e-08	-5.84486e-07	1.02917e-06	-2.68620e-07	7.60549e-07	1.99603e-07	-4.68458e-08	1.52757e-07
7.766	5.77175e-07	-1.27958e-07	4.49217e-07	3.66309e-07	-1.39885e-07	2.26425e-07	6.41744e-08	-1.44719e-08	4.97025e-08	5.11694e-07	-1.19192e-07	3.92502e-07	-5.14425e-07	1.15892e-07	-3.98533e-07	-6.21317e-07	3.45832e-08	-5.86734e-07	1.03269e-06	-2.65850e-07	7.66839e-07	1.98165e-07	-4.65085e-08	1.51657e-07
7.791	5.76581e-07	-1.27826e-07	4.48755e-07	3.66771e-07	-1.40061e-07	2.26710e-07	6.39935e-08	-1.44311e-08	4.95624e-08	5.10706e-07	-1.18962e-07	3.91745e-07	-5.16834e-07	1.16435e-07	-4.00399e-07	-6.23696e-07	3.47156e-08	-5.88980e-07	1.03621e-06	-2.63063e-07	7.73145e-07	1.96716e-07	-4.61683e-08	1.50548e-07
7.815	5.75974e-07	-1.27692e-07	4.48282e-07	3.67227e-07	-1.40235e-07	2.26992e-07	6.38109e-08	-1.43899e-08	4.94210e-08	5.09704e-07	-1.18728e-07	3.90976e-07	-5.19242e-07	1.16977e-07	-4.02265e-07	-6.26072e-07	3.48478e-08	-5.91224e-07	1.03972e-06	-2.60258e-07	7.79467e-07	1.95254e-07	-4.58253e-08	1.49429e-07
7.840	5.75352e-07	-1.27554e-07	4.47798e-07	3.67677e-07	-1.40407e-07	2.27270e-07	6.36266e-08	-1.43484e-08	4.92783e-08	5.08688e-07	-1.18491e-07	3.90196e-07	-5.21650e-07	1.17520e-07	-4.04130e-07	-6.28446e-07	3.49800e-08	-5.93466e-07	1.04324e-06	-2.57436e-07	7.85803e-07	1.93781e-07	-4.54794e-08	1.48301e-07
7.864	5.74716e-07	-1.27413e-07	4.47303e-07	3.68121e-07	-1.40577e-07	2.27545e-07	6.34408e-08	-1.43065e-08	4.91343e-08	5.07657e-07	-1.18251e-07	3.89406e-07	-5.24057e-07	1.18062e-07	-4.05995e-07	-6.30818e-07	3.51120e-08	-5.95706e-07	1.04675e-06	-2.54596e-07	7.92155e-07	1.92295e-07	-4.51306e-08	1.47164e-07
7.889	5.74066e-07	-1.27269e-07	4.46797e-07	3.68560e-07	-1.40744e-07	2.27816e-07	6.32533e-08	-1.42642e-08	4.89892e-08	5.06613e-07	-1.18008e-07	3.88605e-07	-5.26463e-07	1.18604e-07	-4.07859e-07	-6.33187e-07	3.52439e-08	-5.97943e-07	1.05026e-06	-2.51739e-07	7.98522e-07	1.90797e-07	-4.47791e-08	1.46018e-07
7.913	5.73401e-07	-1.27121e-07	4.46280e-07	3.68993e-07	-1.40910e-07	2.28084e-07	6.30643e-08	-1.42216e-08	4.88427e-08	5.05554e-07	-1.17762e-07	3.87793e-07	-5.28868e-07	1.19146e-07	-4.09723e-07	-6.35554e-07	3.53756e-08	-6.00178e-07	1.05377e-06	-2.48864e-07	8.04904e-07	1.89287e-07	-4.44247e-08	1.44862e-07
7.938	5.72723e-07	-1.26971e-07	4.45752e-07	3.69421e-07	-1.41073e-07	2.28348e-07	6.28737e-08	-1.41786e-08	4.86951e-08	5.04482e-07	-1.17512e-07	3.86970e-07	-5.31273e-07	1.19687e-07	-4.11585e-07	-6.37918e-07	3.55072e-08	-6.02411e-07	1.05727e-06	-2.45972e-07	8.11301e-07	1.87764e-07	-4.40674e-08	1.43697e-07
7.963	5.72030e-07	-1.26817e-07	4.45213e-07	3.69842e-07	-1.41234e-07	2.28609e-07	6.26815e-08	-1.41352e-08	4.85462e-08	5.03395e-07	-1.17259e-07	3.86137e-07	-5.33676e-07	1.20229e-07	-4.13447e-07	-6.40279e-07	3.56386e-08	-6.04641e-07	1.06078e-06	-2.43063e-07	8.17713e-07	1.86230e-07	-4.37074e-08	1.42523e-07
7.987	5.71324e-07	-1.26661e-07	4.44663e-07	3.70258e-07	-1.41393e-07	2.28866e-07	6.24877e-08	-1.40915e-08	4.83962e-08	5.02295e-07	-1.17002e-07	3.85293e-07	-5.36079e-07	1.20770e-07	-4.15309e-07	-6.42639e-07	3.57700e-08	-6.06869e-07	1.06428e-06	-2.40136e-07	8.24140e-07	1.84684e-07	-4.33445e-08	1.41340e-07
8.012	5.70603e-07	-1.26501e-07	4.44102e-07	3.70668e-07	-1.41549e-07	2.29119e-07	6.22925e-08	-1.40475e-08	4.82450e-08	5.01181e-07	-1.16743e-07	3.84438e-07	-5.38480e-07	1.21311e-07	-4.17169e-07	-6.44995e-07	3.59011e-08	-6.09094e-07	1.06777e-06	-2.37192e-07	8.30581e-07	1.83126e-07	-4.29788e-08	1.40147e-07
8.036	5.69868e-07	-1.26338e-07	4.43530e-07	3.71073e-07	-1.41704e-07	2.29369e-07	6.20957e-08	-1.40031e-08	4.80925e-08	5.00053e-07	-1.16480e-07	3.83573e-07	-5.40880e-07	1.21852e-07	-4.19028e-07	-6.47349e-07	3.60321e-08	-6.11317e-07	1.07127e-06	-2.34232e-07	8.37037e-07	1.81556e-07	-4.26102e-08	1.38945e-07
8.061	5.69119e-07	-1.26172e-07	4.42947e-07	3.71471e-07	-1.41856e-07	2.29616e-07	6.18974e-08	-1.39584e-08	4.79390e-08	4.98911e-07	-1.16214e-07	3.82697e-07	-5.43279e-07	1.22392e-07	-4.20887e-07	-6.49700e-07	3.61630e-08	-6.13537e-07	1.07476e-06	-2.31254e-07	8.43507e-07	1.79973e-07	-4.22389e-08	1.37734e-07
8.086	5.68356e-07	-1.26003e-07	4.42353e-07	3.71864e-07	-1.42006e-07	2.29858e-07	6.16976e-08	-1.39134e-08	4.77843e-08	4.97756e-07	-1.15945e-07	3.81811e-07	-5.45677e-07	1.22933e-07	-4.22745e-07	-6.52049e-07	3.62937e-08	-6.15755e-07	1.07825e-06	-2.28259e-07	8.49991e-07	1.78379e-07	-4.18648e-08	1.36515e-07
8.110	5.67579e-07	-1.25831e-07	4.41749e-07	3.72251e-07	-1.42154e-07	2.30097e-07	6.14964e-08	-1.38680e-08	4.76284e-08	4.96587e-07	-1.15673e-07	3.80914e-07	-5.48074e-07	1.23472e-07	-4.24601e-07	-6.54394e-07	3.64243e-08	-6.17970e-07	1.08174e-06	-2.25247e-07	8.56489e-07	1.76773e-07	-4.14879e-08	1.35285e-07
8.135	5.66788e-07	-1.25655e-07	4.41133e-07	3.72632e-07	-1.42299e-07	2.30333e-07	6.12937e-08	-1.38223e-08	4.74714e-08	4.95404e-07	-1.15397e-07	3.80006e-07	-5.50469e-07	1.24012e-07	-4.26457e-07	-6.56737e-07	3.65547e-08	-6.20182e-07	1.08522e-06	-2.22219e-07	8.63002e-07	1.75155e-07	-4.11082e-08	1.34047e-07
8.159	5.65983e-07	-1.25477e-07	4.40506e-07	3.73007e-07	-1.42442e-07	2.30565e-07	6.10896e-08	-1.37762e-08	4.73133e-08	4.94207e-07	-1.15118e-07	3.79089e-07	-5.52863e-07	1.24551e-07	-4.28311e-07	-6.59077e-07	3.66849e-08	-6.22392e-07	1.08870e-06	-2.19173e-07	8.69528e-07	1.73526e-07	-4.07257e-08	1.32800e-07
8.184	5.65164e-07	-1.25295e-07	4.39869e-07	3.73377e-07	-1.42583e-07	2.30793e-07	6.08840e-08	-1.37299e-08	4.71541e-08	4.92997e-07	-1.14837e-07	3.78161e-07	-5.55255e-07	1.25090e-07	-4.30164e-07	-6.61414e-07	3.68150e-08	-6.24599e-07	1.09218e-06	-2.16111e-07	8.76068e-07	1.71884e-07	-4.03404e-08	1.31544e-07
8.208	5.64331e-07	-1.25111e-07	4.39221e-07	3.73740e-07	-1.42722e-07	2.31018e-07	6.06771e-08	-1.36832e-08	4.69939e-08	4.91774e-07	-1.14552e-07	3.77222e-07	-5.57645e-07	1.25629e-07	-4.32016e-07	-6.63748e-07	3.69450e-08	-6.26803e-07	1.09565e-06	-2.13032e-07	8.82622e-07	1.70231e-07	-3.99523e-08	1.30278e-07
8.233	5.63485e-07	-1.24923e-07	4.38562e-07	3.74097e-07	-1.42859e-07	2.31239e-07	6.04688e-08	-1.36362e-08	4.68325e-08	4.90537e-07	-1.14263e-07	3.76273e-07	-5.60034e-07	1.26167e-07	-4.33867e-07	-6.66080e-07	3.70747e-08	-6.29005e-07	1.09913e-06	-2.09937e-07	8.89189e-07	1.68565e-07	-3.95615e-08	1.29004e-07
8.258	5.62624e-07	-1.24732e-07	4.37892e-07	3.74449e-07	-1.42993e-07	2.31456e-07	6.02591e-08	-1.35890e-08	4.66701e-08	4.89286e-07	-1.13972e-07	3.75314e-07	-5.62421e-07	1.26705e-07	-4.35717e-07	-6.68408e-07	3.72043e-08	-6.31203e-07	1.10260e-06	-2.06825e-07	8.95770e-07	1.66889e-07	-3.91680e-08	1.27721e-07
8.282	5.61749e-07	-1.24538e-07	4.37211e-07	3.74795e-07	-1.43125e-07	2.31670e-07	6.00481e-08	-1.35414e-08	4.65067e-08	4.88022e-07	-1.13678e-07	3.74344e-07	-5.64807e-07	1.27242e-07	-4.37565e-07	-6.70733e-07	3.73337e-08	-6.33399e-07	1.10606e-06	-2.03697e-07	9.02365e-07	1.65200e-07	-3.87716e-08	1.26428e-07
8.307	5.60861e-07	-1.24341e-07	4.36520e-07	3.75135e-07	-1.43255e-07	2.31880e-07	5.98357e-08	-1.34935e-08	4.63422e-08	4.86745e-07	-1.13380e-07	3.73365e-07	-5.67191e-07	1.27779e-07	-4.39411e-07	-6.73055e-07	3.74630e-08	-6.35592e-07	1.10952e-06	-2.00552e-07	9.08972e-07	1.63499e-07	-3.83726e-08	1.25127e-07
8.331	5.59959e-07	-1.24141e-07	4.35817e-07	3.75468e-07	-1.43382e-07	2.32086e-07	5.96220e-08	-1.34453e-08	4.61768e-08	4.85454e-07	-1.13080e-07	3.72375e-07	-5.69572e-07	1.28316e-07	-4.41257e-07	-6.75374e-07	3.75920e-08	-6.37782e-07	1.11298e-06	-1.97392e-07	9.15593e-07	1.61787e-07	-3.79707e-08	1.23817e-07
8.356	5.59043e-07	-1.23938e-07	4.35104e-07	3.75796e-07	-1.43507e-07	2.32289e-07	5.94071e-08	-1.33968e-08	4.60103e-08	4.84150e-07	-1.12776e-07	3.71374e-07	-5.71952e-07	1.28852e-07	-4.43100e-07	-6.77690e-07	3.77209e-08	-6.39969e-07	1.11644e-06	-1.94214e-07	9.22226e-07	1.60064e-07	-3.75662e-08	1.22497e-07
8.380	5.58113e-07	-1.23732e-07	4.34381e-07	3.76118e-07	-1.43630e-07	2.32488e-07	5.91908e-08	-1.33481e-08	4.58428e-08	4.82833e-07	-1.12469e-07	3.70364e-07	-5.74330e-07	1.29388e-07	-4.44942e-07	-6.80002e-07	3.78497e-08	-6.42153e-07	1.11989e-06	-1.91021e-07	9.28873e-07	1.58328e-07	-3.71589e-08	1.21169e-07
8.405	5.57169e-07	-1.23523e-07	4.33646e-07	3.76434e-07	-1.43751e-07	2.32683e-07	5.89733e-08	-1.32990e-08	4.56743e-08	4.81503e-07	-1.12159e-07	3.69344e-07	-5.76706e-07	1.29923e-07	-4.46783e-07	-6.82312e-07	3.79782e-08	-6.44333e-07	1.12334e-06	-1.87811e-07	9.35532e-07	1.56581e-07	-3.67489e-08	1.19832e-07
8.430	5.56211e-07	-1.23310e-07	4.32901e-07	3.76744e-07	-1.43869e-07	2.32875e-07	5.87546e-08	-1.32497e-08	4.55049e-08	4.80159e-07	-1.11846e-07	3.68313e-07	-5.79079e-07	1.30458e-07	-4.48622e-07	-6.84618e-07	3.81066e-08	-6.46511e-07	1.12679e-06	-1.84586e-07	9.42204e-07	1.54823e-07	-3.63362e-08	1.18487e-07
8.454	5.55240e-07	-1.23095e-07	4.32145e-07	3.77048e-07	-1.43985e-07	2.33063e-07	5.85346e-08	-1.32001e-08	4.53346e-08	4.78803e-07	-1.11530e-07	3.67273e-07	-5.81451e-07	1.30992e-07	-4.50459e-07	-6.86921e-07	3.82347e-08	-6.48686e-07	1.13023e-06	-1.81344e-07	9.48888e-07	1.53053e-07	-3.59207e-08	1.17132e-07
8.479	5.54255e-07	-1.22877e-07	4.31379e-07	3.77346e-07	-1.44099e-07	2.33247e-07	5.83135e-08	-1.31502e-08	4.51633e-08	4.77433e-07	-1.11211e-07	3.66222e-07	-5.83820e-07	1.31526e-07	-4.52294e-07	-6.89220e-07	3.83627e-08	-6.50857e-07	1.13367e-06	-1.78087e-07	9.55585e-07	1.51271e-07	-3.55026e-08	1.15768e-07
8.503	5.53257e-07	-1.22655e-07	4.30601e-07	3.77638e-07	-1.44211e-07	2.33427e-07	5.80911e-08	-1.31001e-08	4.49910e-08	4.76051e-07	-1.10889e-07	3.65161e-07	-5.86187e-07	1.32059e-07	-4.54128e-07	-6.91516e-07	3.84905e-08	-6.53025e-07	1.13711e-06	-1.74814e-07	9.62294e-07	1.49478e-07	-3.50817e-08	1.14396e-07
8.528	5.52245e-07	-1.22431e-07	4.29814e-07	3.77924e-07	-1.44320e-07	2.33604e-07	5.78676e-08	-1.30496e-08	4.48179e-08	4.74655e-07	-1.10564e-07	3.64091e-07	-5.88551e-07	1.32591e-07	-4.55960e-07	-6.93809e-07	3.86181e-08	-6.55190e-07	1.14054e-06	-1.71525e-07	9.69016e-07	1.47673e-07	-3.46582e-08	1.13015e-07
8.552	5.51219e-07	-1.22204e-07	4.29015e-07	3.78204e-07	-1.44427e-07	2.33777e-07	5.76429e-08	-1.29990e-08	4.46439e-08	4.73247e-07	-1.10236e-07	3.63011e-07	-5.90913e-07	1.33124e-07	-4.57790e-07	-6.96098e-07	3.87455e-08	-6.57352e-07	1.14397e-06	-1.68220e-07	9.75749e-07	1.45857e-07	-3.42320e-08	1.11625e-07
8.577	5.50179e-07	-1.21973e-07	4.28206e-07	3.78477e-07	-1.44531e-07	2.33946e-07	5.74171e-08	-1.29481e-08	4.44690e-08	4.71825e-07	-1.09905e-07	3.61920e-07	-5.93273e-07	1.33655e-07	-4.59618e-07	-6.98383e-07	3.88728e-08	-6.59510e-07	1.14739e-06	-1.64899e-07	9.82494e-07	1.44030e-07	-3.38031e-08	1.10227e-07
8.602	5.49126e-07	-1.21740e-07	4.27386e-07	3.78745e-07	-1.44633e-07	2.34112e-07	5.71902e-08	-1.28969e-08	4.42933e-08	4.70391e-07	-1.09571e-07	3.60820e-07	-5.95630e-07	1.34186e-07	-4.61444e-07	-7.00665e-07	3.89998e-08	-6.61666e-07	1.15082e-06	-1.61563e-07	9.89252e-07	1.42191e-07	-3.33716e-08	1.08819e-07
8.626	5.48059e-07	-1.21503e-07	4.26556e-07	3.79007e-07	-1.44733e-07	2.34273e-07	5.69622e-08	-1.28455e-08	4.41167e-08	4.68944e-07	-1.09234e-07	3.59710e-07	-5.97984e-07	1.34717e-07	-4.63268e-07	-7.02944e-07	3.91266e-08	-6.63817e-07	1.15423e-06	-1.58212e-07	9.96021e-07	1.40341e-07	-3.29373e-08	1.07403e-07
8.651	5.46979e-07	-1.21264e-07	4.25715e-07	3.79262e-07	-1.44831e-07	2.34431e-07	5.67331e-08	-1.27938e-08	4.39393e-08	4.67484e-07	-1.08894e-07	3.58591e-07	-6.00336e-07	1.35246e-07	-4.65090e-07	-7.05219e-07	3.92532e-08	-6.65965e-07	1.15765e-06	-1.54845e-07	1.00280e-06	1.38479e-07	-3.25005e-08	1.05979e-07
8.675	5.45885e-07	-1.21021e-07	4.24864e-07	3.79512e-07	-1.44926e-07	2.34585e-07	5.65029e-08	-1.27419e-08	4.37610e-08	4.66012e-07	-1.08551e-07	3.57461e-07	-6.02685e-07	1.35776e-07	-4.66909e-07	-7.07490e-07	3.93797e-08	-6.68110e-07	1.16106e-06	-1.51463e-07	1.00959e-06	1.36607e-07	-3.20609e-08	1.04546e-07
8.700	5.44778e-07	-1.20776e-07	4.24003e-07	3.79755e-07	-1.45019e-07	2.34736e-07	5.62718e-08	-1.26898e-08	4.35820e-08	4.64527e-07	-1.08205e-07	3.56322e-07	-6.05031e-07	1.36304e-07	-4.68727e-07	-7.09757e-07	3.95059e-08	-6.70251e-07	1.16446e-06	-1.48065e-07	1.01640e-06	1.34723e-07	-3.16188e-08	1.03104e-07
8.724	5.43658e-07	-1.20527e-07	4.23130e-07	3.79992e-07	-1.45110e-07	2.34882e-07	5.60396e-08	-1.26374e-08	4.34022e-08	4.63029e-07	-1.07856e-07	3.55173e-07	-6.07374e-07	1.36832e-07	-4.70542e-07	-7.12021e-07	3.96319e-08	-6.72389e-07	1.16786e-06	-1.44652e-07	1.02321e-06	1.32827e-07	-3.11740e-08	1.01653e-07
8.749	5.42524e-07	-1.20276e-07	4.22248e-07	3.80223e-07	-1.45198e-07	2.35025e-07	5.58064e-08	-1.25848e-08	4.32216e-08	4.61519e-07	-1.07504e-07	3.54015e-07	-6.09715e-07	1.37359e-07	-4.72355e-07	-7.14281e-07	3.97577e-08	-6.74523e-07	1.17126e-06	-1.41225e-07	1.03004e-06	1.30921e-07	-3.07266e-08	1.00194e-07
8.774	5.41376e-07	-1.20022e-07	4.21355e-07	3.80448e-07	-1.45284e-07	2.35164e-07	5.55722e-08	-1.25320e-08	4.30402e-08	4.59997e-07	-1.07150e-07	3.52847e-07	-6.12052e-07	1.37886e-07	-4.74166e-07	-7.16537e-07	3.98832e-08	-6.76654e-07	1.17466e-06	-1.37782e-07	1.03687e-06	1.29003e-07	-3.02765e-08	9.87270e-08
8.798	5.40215e-07	-1.19764e-07	4.20451e-07	3.80667e-07	-1.45367e-07	2.35299e-07	5.53371e-08	-1.24790e-08	4.28581e-08	4.58462e-07	-1.06792e-07	3.51670e-07	-6.14386e-07	1.38412e-07	-4.75975e-07	-7.18790e-07	4.00086e-08	-6.78781e-07	1.17805e-06	-1.34324e-07	1.04372e-06	1.27075e-07	-2.98239e-08	9.72509e-08
8.823	5.39041e-07	-1.19504e-07	4.19537e-07	3.80879e-07	-1.45449e-07	2.35431e-07	5.51010e-08	-1.24258e-08	4.26753e-08	4.56914e-07	-1.06432e-07	3.50483e-07	-6.16717e-07	1.38937e-07	-4.77781e-07	-7.21038e-07	4.01338e-08	-6.80904e-07	1.18143e-06	-1.30851e-07	1.05058e-06	1.25135e-07	-2.93686e-08	9.57664e-08
8.847	5.37853e-07	-1.19241e-07	4.18613e-07	3.81086e-07	-1.45527e-07	2.35558e-07	5.48640e-08	-1.23723e-08	4.24917e-08	4.55355e-07	-1.06068e-07	3.49286e-07	-6.19045e-07	1.39461e-07	-4.79584e-07	-7.23282e-07	4.02587e-08	-6.83024e-07	1.18481e-06	-1.27363e-07	1.05745e-06	1.23184e-07	-2.89107e-08	9.42734e-08
8.872	5.36652e-07	-1.18974e-07	4.17678e-07	3.81286e-07	-1.45604e-07	2.35682e-07	5.46262e-08	-1.23187e-08	4.23075e-08	4.53783e-07	-1.05702e-07	3.48080e-07	-6.21370e-07	1.39985e-07	-4.81385e-07	-7.25523e-07	4.03834e-08	-6.85140e-07	1.18819e-06	-1.23861e-07	1.06433e-06	1.21222e-07	-2.84503e-08	9.27720e-08
8.897	5.35438e-07	-1.18705e-07	4.16733e-07	3.81480e-07	-1.45678e-07	2.35802e-07	5.43874e-08	-1.22648e-08	4.21226e-08	4.52198e-07	-1.05333e-07	3.46865e-07	-6.23692e-07	1.40508e-07	-4.83184e-07	-7.27759e-07	4.05079e-08	-6.87252e-07	1.19156e-06	-1.20343e-07	1.07122e-06	1.19249e-07	-2.79873e-08	9.12621e-08
8.921	5.34211e-07	-1.18433e-07	4.15778e-07	3.81668e-07	-1.45750e-07	2.35918e-07	5.41478e-08	-1.22108e-08	4.19370e-08	4.50602e-07	-1.04961e-07	3.45641e-07	-6.26010e-07	1.41030e-07	-4.84980e-07	-7.29992e-07	4.06321e-08	-6.89360e-07	1.19493e-06	-1.16811e-07	1.07812e-06	1.17266e-07	-2.75217e-08	8.97439e-08
8.946	5.32970e-07	-1.18158e-07	4.14812e-07	3.81850e-07	-1.45819e-07	2.36031e-07	5.39073e-08	-1.21566e-08	4.17507e-08	4.48993e-07	-1.04587e-07	3.44407e-07	-6.28325e-07	1.41552e-07	-4.86773e-07	-7.32220e-07	4.07562e-08	-6.91464e-07	1.19830e-06	-1.13265e-07	1.08503e-06	1.15271e-07	-2.70535e-08	8.82173e-08
8.970	5.31717e-07	-1.17880e-07	4.13837e-07	3.82025e-07	-1.45886e-07	2.36139e-07	5.36660e-08	-1.21022e-08	4.15639e-08	4.47373e-07	-1.04209e-07	3.43164e-07	-6.30636e-07	1.42072e-07	-4.88564e-07	-7.34445e-07	4.08800e-08	-6.93565e-07	1.20166e-06	-1.09704e-07	1.09195e-06	1.13265e-07	-2.65828e-08	8.66824e-08
8.995	5.30450e-07	-1.17599e-07	4.12851e-07	3.82194e-07	-1.45951e-07	2.36244e-07	5.34240e-08	-1.20476e-08	4.13764e-08	4.45740e-07	-1.03829e-07	3.41911e-07	-6.32944e-07	1.42592e-07	-4.90351e-07	-7.36665e-07	4.10036e-08	-6.95661e-07	1.20501e-06	-1.06129e-07	1.09888e-06	1.11249e-07	-2.61096e-08	8.51392e-08
9.019	5.29170e-07	-1.17315e-07	4.11854e-07	3.82357e-07	-1.46013e-07	2.36344e-07	5.31811e-08	-1.19928e-08	4.11883e-08	4.44095e-07	-1.03446e-07	3.40650e-07	-6.35248e-07	1.43111e-07	-4.92137e-07	-7.38881e-07	4.11269e-08	-6.97754e-07	1.20836e-06	-1.02539e-07	1.10582e-06	1.09221e-07	-2.56337e-08	8.35876e-08
9.044	5.27877e-07	-1.17029e-07	4.10848e-07	3.82514e-07	-1.46073e-07	2.36441e-07	5.29375e-08	-1.19379e-08	4.09996e-08	4.42439e-07	-1.03060e-07	3.39379e-07	-6.37549e-07	1.43630e-07	-4.93919e-07	-7.41092e-07	4.12500e-08	-6.99842e-07	1.21171e-06	-9.89353e-08	1.11277e-06	1.07183e-07	-2.51554e-08	8.20279e-08
9.069	5.26571e-07	-1.16739e-07	4.09831e-07	3.82665e-07	-1.46130e-07	2.36534e-07	5.26931e-08	-1.18828e-08	4.08104e-08	4.40770e-07	-1.02671e-07	3.38099e-07	-6.39845e-07	1.44147e-07	-4.95698e-07	-7.43300e-07	4.13729e-08	-7.01927e-07	1.21505e-06	-9.53172e-08	1.11973e-06	1.05134e-07	-2.46746e-08	8.04599e-08
9.093	5.25251e-07	-1.16447e-07	4.08805e-07	3.82809e-07	-1.46185e-07	2.36624e-07	5.24481e-08	-1.18275e-08	4.06206e-08	4.39090e-07	-1.02280e-07	3.36810e-07	-6.42139e-07	1.44664e-07	-4.97475e-07	-7.45503e-07	4.14955e-08	-7.04008e-07	1.21839e-06	-9.16850e-08	1.12670e-06	1.03075e-07	-2.41912e-08	7.88837e-08
9.118	5.23919e-07	-1.16151e-07	4.07768e-07	3.82947e-07	-1.46238e-07	2.36709e-07	5.22023e-08	-1.17721e-08	4.04302e-08	4.37398e-07	-1.01886e-07	3.35512e-07	-6.44428e-07	1.45180e-07	-4.99248e-07	-7.47702e-07	4.16179e-08	-7.06084e-07	1.22172e-06	-8.80388e-08	1.13368e-06	1.01005e-07	-2.37053e-08	7.72993e-08
9.142	5.22574e-07	-1.15853e-07	4.06721e-07	3.83079e-07	-1.46288e-07	2.36790e-07	5.19559e-08	-1.17165e-08	4.02394e-08	4.35694e-07	-1.01489e-07	3.34206e-07	-6.46713e-07	1.45694e-07	-5.01019e-07	-7.49896e-07	4.17400e-08	-7.08156e-07	1.22505e-06	-8.43786e-08	1.14067e-06	9.89237e-08	-2.32169e-08	7.57068e-08
9.167	5.21216e-07	-1.15552e-07	4.05664e-07	3.83204e-07	-1.46336e-07	2.36868e-07	5.17088e-08	-1.16608e-08	4.00480e-08	4.33979e-07	-1.01089e-07	3.32890e-07	-6.48995e-07	1.46208e-07	-5.02786e-07	-7.52086e-07	4.18619e-08	-7.10224e-07	1.22837e-06	-8.07045e-08	1.14766e-06	9.68322e-08	-2.27261e-08	7.41061e-08
9.191	5.19845e-07	-1.15248e-07	4.04597e-07	3.83323e-07	-1.46382e-07	2.36942e-07	5.14611e-08	-1.16049e-08	3.98562e-08	4.32252e-07	-1.00687e-07	3.31565e-07	-6.51272e-07	1.46722e-07	-5.04551e-07	-7.54272e-07	4.19836e-08	-7.12288e-07	1.23169e-06	-7.70166e-08	1.15467e-06	9.47301e-08	-2.22327e-08	7.24974e-08
9.216	5.18461e-07	-1.14941e-07	4.03520e-07	3.83436e-07	-1.46425e-07	2.37011e-07	5.12127e-08	-1.15489e-08	3.96638e-08	4.30513e-07	-1.00282e-07	3.30231e-07	-6.53546e-07	1.47234e-07	-5.06312e-07	-7.56453e-07	4.21050e-08	-7.14348e-07	1.23500e-06	-7.33150e-08	1.16168e-06	9.26175e-08	-2.17369e-08	7.08806e-08
9.241	5.17065e-07	-1.14632e-07	4.02433e-07	3.83543e-07	-1.46466e-07	2.37077e-07	5.09638e-08	-1.14928e-08	3.94710e-08	4.28763e-07	-9.98742e-08	3.28889e-07	-6.55815e-07	1.47745e-07	-5.08070e-07	-7.58629e-07	4.22261e-08	-7.16403e-07	1.23831e-06	-6.95997e-08	1.16871e-06	9.04943e-08	-2.12386e-08	6.92557e-08
9.265	5.15655e-07	-1.14319e-07	4.01336e-07	3.83643e-07	-1.46504e-07	2.37139e-07	5.07143e-08	-1.14365e-08	3.92778e-08	4.27002e-07	-9.94639e-08	3.27538e-07	-6.58080e-07	1.48255e-07	-5.09825e-07	-7.60801e-07	4.23470e-08	-7.18454e-07	1.24161e-06	-6.58708e-08	1.17574e-06	8.83608e-08	-2.07379e-08	6.76229e-08
9.290	5.14233e-07	-1.14004e-07	4.00229e-07	3.83737e-07	-1.46540e-07	2.37197e-07	5.04643e-08	-1.13801e-08	3.90841e-08	4.25229e-07	-9.90510e-08	3.26178e-07	-6.60341e-07	1.48765e-07	-5.11577e-07	-7.62969e-07	4.24677e-08	-7.20501e-07	1.24491e-06	-6.21285e-08	1.18278e-06	8.62168e-08	-2.02347e-08	6.59821e-08
9.314	5.12798e-07	-1.13686e-07	3.99112e-07	3.83825e-07	-1.46573e-07	2.37252e-07	5.02137e-08	-1.13236e-08	3.88901e-08	4.23445e-07	-9.86354e-08	3.24809e-07	-6.62598e-07	1.49273e-07	-5.13325e-07	-7.65131e-07	4.25880e-08	-7.22543e-07	1.24820e-06	-5.83727e-08	1.18983e-06	8.40624e-08	-1.97291e-08	6.43333e-08
9.339	5.11350e-07	-1.13365e-07	3.97985e-07	3.83906e-07	-1.46604e-07	2.37302e-07	4.99626e-08	-1.12670e-08	3.86956e-08	4.21649e-07	-9.82171e-08	3.23432e-07	-6.64850e-07	1.49780e-07	-5.15070e-07	-7.67289e-07	4.27082e-08	-7.24581e-07	1.25149e-06	-5.46036e-08	1.19689e-06	8.18977e-08	-1.92210e-08	6.26767e-08
9.363	5.09890e-07	-1.13041e-07	3.96849e-07	3.83981e-07	-1.46633e-07	2.37348e-07	4.97111e-08	-1.12103e-08	3.85008e-08	4.19843e-07	-9.77963e-08	3.22046e-07	-6.67098e-07	1.50287e-07	-5.16812e-07	-7.69443e-07	4.28280e-08	-7.26615e-07	1.25477e-06	-5.08212e-08	1.20395e-06	7.97226e-08	-1.87105e-08	6.10121e-08
9.388	5.08417e-07	-1.12715e-07	3.95703e-07	3.84050e-07	-1.46659e-07	2.37391e-07	4.94590e-08	-1.11534e-08	3.83056e-08	4.18025e-07	-9.73729e-08	3.20652e-07	-6.69342e-07	1.50792e-07	-5.18550e-07	-7.71591e-07	4.29476e-08	-7.28643e-07	1.25805e-06	-4.70257e-08	1.21102e-06	7.75373e-08	-1.81976e-08	5.93397e-08
9.413	5.06932e-07	-1.12385e-07	3.94546e-07	3.84112e-07	-1.46683e-07	2.37429e-07	4.92066e-08	-1.10965e-08	3.81101e-08	4.16196e-07	-9.69468e-08	3.19249e-07	-6.71581e-07	1.51297e-07	-5.20284e-07	-7.73735e-07	4.30669e-08	-7.30668e-07	1.26132e-06	-4.32170e-08	1.21810e-06	7.53418e-08	-1.76824e-08	5.76594e-08
9.437	5.05434e-07	-1.12053e-07	3.93380e-07	3.84168e-07	-1.46705e-07	2.37464e-07	4.89537e-08	-1.10395e-08	3.79142e-08	4.14356e-07	-9.65182e-08	3.17837e-07	-6.73816e-07	1.51800e-07	-5.22015e-07	-7.75874e-07	4.31860e-08	-7.32688e-07	1.26459e-06	-3.93953e-08	1.22519e-06	7.31361e-08	-1.71647e-08	5.59714e-08
9.462	5.03923e-07	-1.11718e-07	3.92205e-07	3.84218e-07	-1.46723e-07	2.37495e-07	4.87004e-08	-1.09824e-08	3.77180e-08	4.12505e-07	-9.60871e-08	3.16418e-07	-6.76045e-07	1.52303e-07	-5.23743e-07	-7.78008e-07	4.33047e-08	-7.34703e-07	1.26785e-06	-3.55606e-08	1.23229e-06	7.09202e-08	-1.66446e-08	5.42756e-08
9.486	5.02400e-07	-1.11381e-07	3.91019e-07	3.84261e-07	-1.46740e-07	2.37521e-07	4.84468e-08	-1.09252e-08	3.75216e-08	4.10643e-07	-9.56533e-08	3.14989e-07	-6.78271e-07	1.52804e-07	-5.25467e-07	-7.80137e-07	4.34233e-08	-7.36713e-07	1.27111e-06	-3.17131e-08	1.23939e-06	6.86942e-08	-1.61222e-08	5.25720e-08
9.511	5.00864e-07	-1.11040e-07	3.89824e-07	3.84298e-07	-1.46754e-07	2.37544e-07	4.81927e-08	-1.08679e-08	3.73249e-08	4.08770e-07	-9.52171e-08	3.13553e-07	-6.80491e-07	1.53304e-07	-5.27187e-07	-7.82261e-07	4.35415e-08	-7.38719e-07	1.27436e-06	-2.78528e-08	1.24650e-06	6.64582e-08	-1.55974e-08	5.08608e-08
9.535	4.99316e-07	-1.10697e-07	3.88619e-07	3.84329e-07	-1.46766e-07	2.37563e-07	4.79384e-08	-1.08105e-08	3.71279e-08	4.06886e-07	-9.47783e-08	3.12108e-07	-6.82707e-07	1.53803e-07	-5.28904e-07	-7.84380e-07	4.36594e-08	-7.40721e-07	1.27760e-06	-2.39798e-08	1.25362e-06	6.42121e-08	-1.50703e-08	4.91418e-08
9.560	4.97756e-07	-1.10351e-07	3.87405e-07	3.84353e-07	-1.46775e-07	2.37578e-07	4.76837e-08	-1.07531e-08	3.69306e-08	4.04992e-07	-9.43371e-08	3.10655e-07	-6.84918e-07	1.54301e-07	-5.30616e-07	-7.86494e-07	4.37771e-08	-7.42717e-07	1.28084e-06	-2.00941e-08	1.26075e-06	6.19560e-08	-1.45408e-08	4.74152e-08
9.585	4.96184e-07	-1.10002e-07	3.86181e-07	3.84371e-07	-1.46782e-07	2.37589e-07	4.74288e-08	-1.06956e-08	3.67332e-08	4.03087e-07	-9.38933e-08	3.09194e-07	-6.87124e-07	1.54798e-07	-5.32325e-07	-7.88603e-07	4.38945e-08	-7.44709e-07	1.28408e-06	-1.61959e-08	1.26788e-06	5.96900e-08	-1.40090e-08	4.56810e-08
9.609	4.94599e-07	-1.09651e-07	3.84948e-07	3.84382e-07	-1.46786e-07	2.37596e-07	4.71736e-08	-1.06381e-08	3.65355e-08	4.01171e-07	-9.34471e-08	3.07724e-07	-6.89325e-07	1.55294e-07	-5.34031e-07	-7.90707e-07	4.40116e-08	-7.46696e-07	1.28730e-06	-1.22853e-08	1.27502e-06	5.74141e-08	-1.34748e-08	4.39393e-08
9.634	4.93002e-07	-1.09297e-07	3.83705e-07	3.84388e-07	-1.46788e-07	2.37599e-07	4.69181e-08	-1.05804e-08	3.63377e-08	3.99245e-07	-9.29984e-08	3.06246e-07	-6.91521e-07	1.55789e-07	-5.35732e-07	-7.92806e-07	4.41284e-08	-7.48678e-07	1.29053e-06	-8.36222e-09	1.28217e-06	5.51283e-08	-1.29384e-08	4.21899e-08
9.658	4.91392e-07	-1.08940e-07	3.82452e-07	3.84386e-07	-1.46788e-07	2.37599e-07	4.66624e-08	-1.05228e-08	3.61396e-08	3.97308e-07	-9.25472e-08	3.04761e-07	-6.93712e-07	1.56282e-07	-5.37429e-07	-7.94900e-07	4.42450e-08	-7.50655e-07	1.29374e-06	-4.42686e-09	1.28932e-06	5.28327e-08	-1.23996e-08	4.04331e-08
9.683	4.89771e-07	-1.08581e-07	3.81190e-07	3.84379e-07	-1.46785e-07	2.37594e-07	4.64066e-08	-1.04651e-08	3.59415e-08	3.95361e-07	-9.20936e-08	3.03267e-07	-6.95898e-07	1.56775e-07	-5.39123e-07	-7.96988e-07	4.43612e-08	-7.52627e-07	1.29696e-06	-4.79272e-10	1.29648e-06	5.05273e-08	-1.18585e-08	3.86688e-08
9.708	4.88137e-07	-1.08219e-07	3.79918e-07	3.84365e-07	-1.46779e-07	2.37585e-07	4.61505e-08	-1.04073e-08	3.57432e-08	3.93403e-07	-9.16376e-08	3.01765e-07	-6.98078e-07	1.57266e-07	-5.40812e-07	-7.99071e-07	4.44772e-08	-7.54594e-07	1.30016e-06	3.48046e-09	1.30364e-06	4.82121e-08	-1.13152e-08	3.68970e-08
9.732	4.86491e-07	-1.07854e-07	3.78637e-07	3.84344e-07	-1.46772e-07	2.37572e-07	4.58943e-08	-1.03496e-08	3.55447e-08	3.91435e-07	-9.11791e-08	3.00256e-07	-7.00254e-07	1.57756e-07	-5.42498e-07	-8.01149e-07	4.45928e-08	-7.56556e-07	1.30336e-06	7.45225e-09	1.31081e-06	4.58873e-08	-1.07695e-08	3.51178e-08
9.757	4.84833e-07	-1.07486e-07	3.77347e-07	3.84317e-07	-1.46761e-07	2.37556e-07	4.56379e-08	-1.02918e-08	3.53462e-08	3.89456e-07	-9.07183e-08	2.98738e-07	-7.02424e-07	1.58245e-07	-5.44179e-07	-8.03222e-07	4.47082e-08	-7.58514e-07	1.30656e-06	1.14360e-08	1.31799e-06	4.35528e-08	-1.02216e-08	3.33312e-08
9.781	4.83163e-07	-1.07116e-07	3.76047e-07	3.84284e-07	-1.46749e-07	2.37535e-07	4.53815e-08	-1.02339e-08	3.51476e-08	3.87468e-07	-9.02551e-08	2.97213e-07	-7.04589e-07	1.58733e-07	-5.45856e-07	-8.05289e-07	4.48233e-08	-7.60466e-07	1.30974e-06	1.54317e-08	1.32518e-06	4.12087e-08	-9.67149e-09	3.15372e-08
9.806	4.81481e-07	-1.06743e-07	3.74738e-07	3.84244e-07	-1.46734e-07	2.37511e-07	4.51249e-08	-1.01761e-08	3.49489e-08	3.85469e-07	-8.97895e-08	2.95680e-07	-7.06749e-07	1.59220e-07	-5.47529e-07	-8.07351e-07	4.49380e-08	-7.62413e-07	1.31293e-06	1.94392e-08	1.33237e-06	3.88550e-08	-9.11909e-09	2.97359e-08
9.830	4.79788e-07	-1.06368e-07	3.73420e-07	3.84198e-07	-1.46716e-07	2.37482e-07	4.48683e-08	-1.01182e-08	3.47501e-08	3.83460e-07	-8.93216e-08	2.94139e-07	-7.08903e-07	1.59705e-07	-5.49198e-07	-8.09407e-07	4.50525e-08	-7.64355e-07	1.31610e-06	2.34584e-08	1.33956e-06	3.64918e-08	-8.56446e-09	2.79274e-08
9.855	4.78082e-07	-1.05989e-07	3.72092e-07	3.84146e-07	-1.46696e-07	2.37450e-07	4.46117e-08	-1.00603e-08	3.45513e-08	3.81441e-07	-8.88513e-08	2.92590e-07	-7.11052e-07	1.60189e-07	-5.50863e-07	-8.11458e-07	4.51666e-08	-7.66292e-07	1.31927e-06	2.74893e-08	1.34676e-06	3.41191e-08	-8.00760e-09	2.61115e-08
9.880	4.76364e-07	-1.05609e-07	3.70756e-07	3.84087e-07	-1.46673e-07	2.37414e-07	4.43550e-08	-1.00024e-08	3.43525e-08	3.79412e-07	-8.83787e-08	2.91034e-07	-7.13195e-07	1.60672e-07	-5.52523e-07	-8.13504e-07	4.52805e-08	-7.68223e-07	1.32244e-06	3.15317e-08	1.35397e-06	3.17370e-08	-7.44852e-09	2.42885e-08
9.904	4.74635e-07	-1.05225e-07	3.69410e-07	3.84022e-07	-1.46648e-07	2.37373e-07	4.40983e-08	-9.94455e-09	3.41537e-08	3.77374e-07	-8.79038e-08	2.89470e-07	-7.15333e-07	1.61153e-07	-5.54179e-07	-8.15543e-07	4.53940e-08	-7.70149e-07	1.32559e-06	3.55856e-08	1.36118e-06	2.93455e-08	-6.88725e-09	2.24582e-08
9.929	4.72894e-07	-1.04839e-07	3.68054e-07	3.83950e-07	-1.46621e-07	2.37329e-07	4.38416e-08	-9.88668e-09	3.39550e-08	3.75325e-07	-8.74265e-08	2.87898e-07	-7.17464e-07	1.61634e-07	-5.55831e-07	-8.17578e-07	4.55073e-08	-7.72070e-07	1.32875e-06	3.96509e-08	1.36840e-06	2.69446e-08	-6.32377e-09	2.06208e-08
9.953	4.71141e-07	-1.04451e-07	3.66690e-07	3.83872e-07	-1.46591e-07	2.37281e-07	4.35850e-08	-9.82881e-09	3.37562e-08	3.73266e-07	-8.69470e-08	2.86319e-07	-7.19591e-07	1.62113e-07	-5.57478e-07	-8.19606e-07	4.56202e-08	-7.73986e-07	1.33189e-06	4.37275e-08	1.37562e-06	2.45344e-08	-5.75811e-09	1.87763e-08
9.978	4.69376e-07	-1.04059e-07	3.65317e-07	3.83787e-07	-1.46559e-07	2.37228e-07	4.33285e-08	-9.77096e-09	3.35575e-08	3.71198e-07	-8.64653e-08	2.84733e-07	-7.21711e-07	1.62590e-07	-5.59121e-07	-8.21629e-07	4.57328e-08	-7.75896e-07	1.33503e-06	4.78154e-08	1.38285e-06	2.21150e-08	-5.19028e-09	1.69247e-08
10.002	4.67600e-07	-1.03666e-07	3.63934e-07	3.83696e-07	-1.46524e-07	2.37172e-07	4.30721e-08	-9.71313e-09	3.33589e-08	3.69120e-07	-8.59812e-08	2.83139e-07	-7.23826e-07	1.63067e-07	-5.60759e-07	-8.23647e-07	4.58451e-08	-7.77801e-07	1.33816e-06	5.19144e-08	1.39008e-06	1.96863e-08	-4.62028e-09	1.50660e-08
10.027	4.65812e-07	-1.03269e-07	3.62543e-07	3.83599e-07	-1.46487e-07	2.37112e-07	4.28157e-08	-9.65532e-09	3.31604e-08	3.67033e-07	-8.54950e-08	2.81538e-07	-7.25935e-07	1.63542e-07	-5.62393e-07	-8.25658e-07	4.59570e-08	-7.79701e-07	1.34129e-06	5.60244e-08	1.39731e-06	1.72485e-08	-4.04814e-09	1.32003e-08
10.052	4.64012e-07	-1.02870e-07	3.61142e-07	3.83495e-07	-1.46447e-07	2.37048e-07	4.25595e-08	-9.59755e-09	3.29620e-08	3.64935e-07	-8.50065e-08	2.79929e-07	-7.28038e-07	1.64016e-07	-5.64022e-07	-8.27664e-07	4.60687e-08	-7.81595e-07	1.34441e-06	6.01455e-08	1.40456e-06	1.48015e-08	-3.47384e-09	1.13277e-08
10.076	4.62201e-07	-1.02469e-07	3.59733e-07	3.83385e-07	-1.46405e-07	2.36980e-07	4.23035e-08	-9.53981e-09	3.27637e-08	3.62829e-07	-8.45158e-08	2.78313e-07	-7.30135e-07	1.64488e-07	-5.65647e-07	-8.29664e-07	4.61800e-08	-7.83484e-07	1.34752e-06	6.42774e-08	1.41180e-06	1.23455e-08	-2.89742e-09	9.44804e-09
10.101	4.60379e-07	-1.02065e-07	3.58314e-07	3.83268e-07	-1.46361e-07	2.36907e-07	4.20476e-08	-9.48211e-09	3.25655e-08	3.60713e-07	-8.40229e-08	2.76690e-07	-7.32226e-07	1.64959e-07	-5.67267e-07	-8.31658e-07	4.62910e-08	-7.85367e-07	1.35063e-06	6.84201e-08	1.41905e-06	9.88038e-09	-2.31888e-09	7.56150e-09
10.125	4.58545e-07	-1.01658e-07	3.56887e-07	3.83145e-07	-1.46314e-07	2.36831e-07	4.17920e-08	-9.42446e-09	3.23675e-08	3.58587e-07	-8.35278e-08	2.75060e-07	-7.34312e-07	1.65429e-07	-5.68883e-07	-8.33646e-07	4.64016e-08	-7.87244e-07	1.35373e-06	7.25736e-08	1.42631e-06	7.40630e-09	-1.73822e-09	5.66808e-09
10.150	4.56700e-07	-1.01249e-07	3.55451e-07	3.83016e-07	-1.46264e-07	2.36751e-07	4.15366e-08	-9.36686e-09	3.21697e-08	3.56453e-07	-8.30305e-08	2.73422e-07	-7.36391e-07	1.65897e-07	-5.70493e-07	-8.35628e-07	4.65120e-08	-7.89116e-07	1.35683e-06	7.67377e-08	1.43356e-06	4.92328e-09	-1.15547e-09	3.76781e-09
10.174	4.54843e-07	-1.00837e-07	3.54006e-07	3.82880e-07	-1.46212e-07	2.36667e-07	4.12814e-08	-9.30932e-09	3.19721e-08	3.54309e-07	-8.25311e-08	2.71777e-07	-7.38464e-07	1.66364e-07	-5.72099e-07	-8.37605e-07	4.66220e-08	-7.90983e-07	1.35991e-06	8.09123e-08	1.44083e-06	2.43137e-09	-5.70630e-10	1.86074e-09
10.199	4.52975e-07	-1.00423e-07	3.52552e-07	3.82737e-07	-1.46158e-07	2.36579e-07	4.10265e-08	-9.25184e-09	3.17747e-08	3.52155e-07	-8.20296e-08	2.70126e-07	-7.40530e-07	1.66830e-07	-5.73700e-07	-8.39575e-07	4.67317e-08	-7.92843e-07	1.36299e-06	8.50974e-08	1.44809e-06	-6.94065e-11	1.62894e-11	-5.31171e-11
10.224	4.51096e-07	-1.00007e-07	3.51089e-07	3.82589e-07	-1.46101e-07	2.36487e-07	4.07719e-08	-9.19442e-09	3.15775e-08	3.49993e-07	-8.15259e-08	2.68467e-07	-7.42591e-07	1.67294e-07	-5.75297e-07	-8.41539e-07	4.68410e-08	-7.94698e-07	1.36607e-06	8.92929e-08	1.45536e-06	-2.57898e-09	6.05275e-10	-1.97371e-09
10.248	4.49205e-07	-9.95875e-08	3.49618e-07	3.82433e-07	-1.46042e-07	2.36391e-07	4.05176e-08	-9.13708e-09	3.13806e-08	3.47822e-07	-8.10201e-08	2.66802e-07	-7.44645e-07	1.67757e-07	-5.76888e-07	-8.43497e-07	4.69500e-08	-7.96548e-07	1.36914e-06	9.34987e-08	1.46263e-06	-5.09732e-09	1.19632e-09	-3.90100e-09
10.273	4.47304e-07	-9.91659e-08	3.48138e-07	3.82272e-07	-1.45980e-07	2.36291e-07	4.02637e-08	-9.07982e-09	3.11839e-08	3.45641e-07	-8.05122e-08	2.65129e-07	-7.46693e-07	1.68218e-07	-5.78475e-07	-8.45450e-07	4.70586e-08	-7.98391e-07	1.37220e-06	9.77146e-08	1.46991e-06	-7.62437e-09	1.78940e-09	-5.83497e-09
10.297	4.45391e-07	-9.87419e-08	3.46649e-07	3.82104e-07	-1.45916e-07	2.36188e-07	4.00101e-08	-9.02264e-09	3.09875e-08	3.43452e-07	-8.00023e-08	2.63450e-07	-7.48735e-07	1.68678e-07	-5.80056e-07	-8.47396e-07	4.71670e-08	-8.00229e-07	1.37525e-06	1.01941e-07	1.47719e-06	-1.01601e-08	2.38452e-09	-7.77556e-09
10.322	4.43467e-07	-9.83154e-08	3.45152e-07	3.81929e-07	-1.45849e-07	2.36080e-07	3.97570e-08	-8.96554e-09	3.07914e-08	3.41254e-07	-7.94902e-08	2.61764e-07	-7.50770e-07	1.69137e-07	-5.81633e-07	-8.49335e-07	4.72749e-08	-8.02060e-07	1.37830e-06	1.06177e-07	1.48447e-06	-1.27044e-08	2.98167e-09	-9.72275e-09
10.346	4.41532e-07	-9.78864e-08	3.43646e-07	3.81748e-07	-1.45780e-07	2.35968e-07	3.95042e-08	-8.90854e-09	3.05956e-08	3.39047e-07	-7.89762e-08	2.60071e-07	-7.52799e-07	1.69594e-07	-5.83205e-07	-8.51269e-07	4.73826e-08	-8.03886e-07	1.38134e-06	1.10423e-07	1.49176e-06	-1.52573e-08	3.58082e-09	-1.16765e-08
10.371	4.39586e-07	-9.74550e-08	3.42131e-07	3.81561e-07	-1.45709e-07	2.35852e-07	3.92519e-08	-8.85164e-09	3.04002e-08	3.36831e-07	-7.84601e-08	2.58371e-07	-7.54821e-07	1.70049e-07	-5.84771e-07	-8.53196e-07	4.74898e-08	-8.05706e-07	1.38437e-06	1.14679e-07	1.49905e-06	-1.78187e-08	4.18197e-09	-1.36368e-08
10.396	4.37629e-07	-9.70212e-08	3.40608e-07	3.81367e-07	-1.45635e-07	2.35732e-07	3.90000e-08	-8.79484e-09	3.02051e-08	3.34607e-07	-7.79419e-08	2.56665e-07	-7.56837e-07	1.70504e-07	-5.86333e-07	-8.55117e-07	4.75968e-08	-8.07521e-07	1.38740e-06	1.18944e-07	1.50634e-06	-2.03886e-08	4.78512e-09	-1.56035e-08
10.420	4.35662e-07	-9.65849e-08	3.39077e-07	3.81167e-07	-1.45558e-07	2.35609e-07	3.87486e-08	-8.73815e-09	3.00104e-08	3.32374e-07	-7.74218e-08	2.54952e-07	-7.58846e-07	1.70956e-07	-5.87890e-07	-8.57032e-07	4.77033e-08	-8.09329e-07	1.39042e-06	1.23220e-07	1.51364e-06	-2.29670e-08	5.39024e-09	-1.75767e-08
10.445	4.33683e-07	-9.61463e-08	3.37537e-07	3.80961e-07	-1.45480e-07	2.35481e-07	3.84977e-08	-8.68157e-09	2.98161e-08	3.30133e-07	-7.68997e-08	2.53233e-07	-7.60848e-07	1.71407e-07	-5.89441e-07	-8.58940e-07	4.78095e-08	-8.11131e-07	1.39343e-06	1.27505e-07	1.52093e-06	-2.55537e-08	5.99732e-09	-1.95563e-08
10.469	4.31694e-07	-9.57052e-08	3.35988e-07	3.80748e-07	-1.45398e-07	2.35349e-07	3.82473e-08	-8.62511e-09	2.96222e-08	3.27883e-07	-7.63756e-08	2.51507e-07	-7.62844e-07	1.71857e-07	-5.90987e-07	-8.60842e-07	4.79154e-08	-8.12927e-07	1.39643e-06	1.31799e-07	1.52823e-06	-2.81487e-08	6.60637e-09	-2.15423e-08
10.494	4.29693e-07	-9.52618e-08	3.34432e-07	3.80528e-07	-1.45314e-07	2.35214e-07	3.79975e-08	-8.56877e-09	2.94287e-08	3.25624e-07	-7.58495e-08	2.49775e-07	-7.64833e-07	1.72305e-07	-5.92528e-07	-8.62738e-07	4.80209e-08	-8.14717e-07	1.39943e-06	1.36103e-07	1.53553e-06	-3.07520e-08	7.21735e-09	-2.35347e-08
10.519	4.27683e-07	-9.48160e-08	3.32867e-07	3.80302e-07	-1.45228e-07	2.35074e-07	3.77483e-08	-8.51257e-09	2.92357e-08	3.23358e-07	-7.53215e-08	2.48036e-07	-7.66815e-07	1.72752e-07	-5.94064e-07	-8.64627e-07	4.81261e-08	-8.16501e-07	1.40242e-06	1.40416e-07	1.54284e-06	-3.33635e-08	7.83027e-09	-2.55333e-08
10.543	4.25661e-07	-9.43678e-08	3.31293e-07	3.80070e-07	-1.45139e-07	2.34931e-07	3.74996e-08	-8.45650e-09	2.90431e-08	3.21083e-07	-7.47916e-08	2.46291e-07	-7.68791e-07	1.73197e-07	-5.95594e-07	-8.66509e-07	4.82308e-08	-8.18278e-07	1.40541e-06	1.44738e-07	1.55014e-06	-3.59833e-08	8.44511e-09	-2.75382e-08
10.568	4.23629e-07	-9.39173e-08	3.29711e-07	3.79831e-07	-1.45048e-07	2.34783e-07	3.72516e-08	-8.40056e-09	2.88510e-08	3.18799e-07	-7.42597e-08	2.44540e-07	-7.70759e-07	1.73640e-07	-5.97119e-07	-8.68385e-07	4.83353e-08	-8.20050e-07	1.40838e-06	1.49070e-07	1.55745e-06	-3.86111e-08	9.06185e-09	-2.95493e-08
10.592	4.21586e-07	-9.34644e-08	3.28122e-07	3.79586e-07	-1.44955e-07	2.34632e-07	3.70042e-08	-8.34477e-09	2.86594e-08	3.16508e-07	-7.37260e-08	2.42782e-07	-7.72721e-07	1.74082e-07	-5.98639e-07	-8.70255e-07	4.84393e-08	-8.21815e-07	1.41135e-06	1.53411e-07	1.56476e-06	-4.12471e-08	9.68049e-09	-3.15666e-08
10.617	4.19533e-07	-9.30092e-08	3.26524e-07	3.79335e-07	-1.44859e-07	2.34476e-07	3.67575e-08	-8.28914e-09	2.84683e-08	3.14208e-07	-7.31903e-08	2.41018e-07	-7.74676e-07	1.74522e-07	-6.00153e-07	-8.72117e-07	4.85430e-08	-8.23574e-07	1.41431e-06	1.57760e-07	1.57207e-06	-4.38910e-08	1.03010e-08	-3.35900e-08
10.641	4.17469e-07	-9.25517e-08	3.24917e-07	3.79077e-07	-1.44760e-07	2.34317e-07	3.65114e-08	-8.23365e-09	2.82778e-08	3.11901e-07	-7.26529e-08	2.39248e-07	-7.76623e-07	1.74961e-07	-6.01662e-07	-8.73974e-07	4.86463e-08	-8.25327e-07	1.41727e-06	1.62119e-07	1.57939e-06	-4.65430e-08	1.09234e-08	-3.56196e-08
10.666	4.15395e-07	-9.20918e-08	3.23303e-07	3.78813e-07	-1.44659e-07	2.34154e-07	3.62661e-08	-8.17833e-09	2.80878e-08	3.09585e-07	-7.21135e-08	2.37472e-07	-7.78564e-07	1.75398e-07	-6.03166e-07	-8.75823e-07	4.87493e-08	-8.27074e-07	1.42021e-06	1.66486e-07	1.58670e-06	-4.92029e-08	1.15477e-08	-3.76552e-08
10.691	4.13310e-07	-9.16297e-08	3.21681e-07	3.78542e-07	-1.44556e-07	2.33986e-07	3.60215e-08	-8.12317e-09	2.78984e-08	3.07262e-07	-7.15723e-08	2.35690e-07	-7.80498e-07	1.75834e-07	-6.04664e-07	-8.77666e-07	4.88518e-08	-8.28814e-07	1.42315e-06	1.70862e-07	1.59401e-06	-5.18707e-08	1.21738e-08	-3.96969e-08
10.715	4.11215e-07	-9.11653e-08	3.20050e-07	3.78265e-07	-1.44450e-07	2.33815e-07	3.57777e-08	-8.06818e-09	2.77095e-08	3.04931e-07	-7.10293e-08	2.33902e-07	-7.82424e-07	1.76268e-07	-6.06156e-07	-8.79502e-07	4.89540e-08	-8.30548e-07	1.42608e-06	1.75246e-07	1.60133e-06	-5.45463e-08	1.28018e-08	-4.17445e-08
10.740	4.09110e-07	-9.06986e-08	3.18412e-07	3.77982e-07	-1.44342e-07	2.33640e-07	3.55346e-08	-8.01337e-09	2.75213e-08	3.02592e-07	-7.04845e-08	2.32108e-07	-7.84343e-07	1.76700e-07	-6.07643e-07	-8.81331e-07	4.90558e-08	-8.32275e-07	1.42901e-06	1.79639e-07	1.60865e-06	-5.72297e-08	1.34315e-08	-4.37982e-08
10.764	4.06995e-07	-9.02296e-08	3.16765e-07	3.77692e-07	-1.44231e-07	2.33461e-07	3.52924e-08	-7.95874e-09	2.73336e-08	3.00245e-07	-6.99379e-08	2.30308e-07	-7.86256e-07	1.77131e-07	-6.09124e-07	-8.83153e-07	4.91573e-08	-8.33996e-07	1.43193e-06	1.84041e-07	1.61597e-06	-5.99208e-08	1.40631e-08	-4.58577e-08
10.789	4.04869e-07	-8.97584e-08	3.15111e-07	3.77396e-07	-1.44118e-07	2.33278e-07	3.50509e-08	-7.90430e-09	2.71466e-08	2.97891e-07	-6.93895e-08	2.28502e-07	-7.88160e-07	1.77560e-07	-6.10600e-07	-8.84969e-07	4.92583e-08	-8.35710e-07	1.43483e-06	1.88450e-07	1.62328e-06	-6.26197e-08	1.46965e-08	-4.79231e-08
10.813	4.02734e-07	-8.92849e-08	3.13449e-07	3.77094e-07	-1.44003e-07	2.33091e-07	3.48104e-08	-7.85004e-09	2.69603e-08	2.95529e-07	-6.88394e-08	2.26690e-07	-7.90058e-07	1.77988e-07	-6.12070e-07	-8.86777e-07	4.93590e-08	-8.37418e-07	1.43774e-06	1.92868e-07	1.63060e-06	-6.53261e-08	1.53317e-08	-4.99944e-08
10.838	4.00588e-07	-8.88092e-08	3.11779e-07	3.76785e-07	-1.43885e-07	2.32900e-07	3.45706e-08	-7.79598e-09	2.67747e-08	2.93160e-07	-6.82875e-08	2.24873e-07	-7.91948e-07	1.78414e-07	-6.13535e-07	-8.88579e-07	4.94593e-08	-8.39120e-07	1.44063e-06	1.97295e-07	1.63792e-06	-6.80401e-08	1.59687e-08	-5.20714e-08
10.863	3.98432e-07	-8.83312e-08	3.10101e-07	3.76470e-07	-1.43765e-07	2.32705e-07	3.43318e-08	-7.74213e-09	2.65897e-08	2.90784e-07	-6.77339e-08	2.23050e-07	-7.93831e-07	1.78838e-07	-6.14994e-07	-8.90374e-07	4.95592e-08	-8.40815e-07	1.44352e-06	2.01729e-07	1.64524e-06	-7.07617e-08	1.66074e-08	-5.41543e-08
10.887	3.96266e-07	-8.78511e-08	3.08415e-07	3.76148e-07	-1.43642e-07	2.32506e-07	3.40939e-08	-7.68848e-09	2.64054e-08	2.88399e-07	-6.71785e-08	2.21221e-07	-7.95707e-07	1.79260e-07	-6.16447e-07	-8.92161e-07	4.96587e-08	-8.42503e-07	1.44639e-06	2.06171e-07	1.65256e-06	-7.34907e-08	1.72479e-08	-5.62428e-08
10.912	3.94090e-07	-8.73687e-08	3.06722e-07	3.75820e-07	-1.43517e-07	2.32304e-07	3.38569e-08	-7.63504e-09	2.62219e-08	2.86008e-07	-6.66215e-08	2.19387e-07	-7.97575e-07	1.79681e-07	-6.17894e-07	-8.93942e-07	4.97578e-08	-8.44184e-07	1.44926e-06	2.10621e-07	1.65988e-06	-7.62272e-08	1.78902e-08	-5.83370e-08
10.936	3.91905e-07	-8.68842e-08	3.05021e-07	3.75486e-07	-1.43389e-07	2.32097e-07	3.36209e-08	-7.58182e-09	2.60391e-08	2.83610e-07	-6.60628e-08	2.17547e-07	-7.99436e-07	1.80100e-07	-6.19335e-07	-8.95716e-07	4.98565e-08	-8.45859e-07	1.45213e-06	2.15079e-07	1.66720e-06	-7.89710e-08	1.85341e-08	-6.04369e-08
10.961	3.89709e-07	-8.63974e-08	3.03312e-07	3.75146e-07	-1.43259e-07	2.31887e-07	3.33859e-08	-7.52882e-09	2.58571e-08	2.81204e-07	-6.55024e-08	2.15701e-07	-8.01289e-07	1.80518e-07	-6.20771e-07	-8.97482e-07	4.99548e-08	-8.47527e-07	1.45498e-06	2.19544e-07	1.67452e-06	-8.17222e-08	1.91798e-08	-6.25424e-08
10.985	3.87504e-07	-8.59085e-08	3.01596e-07	3.74799e-07	-1.43126e-07	2.31672e-07	3.31519e-08	-7.47604e-09	2.56758e-08	2.78791e-07	-6.49404e-08	2.13851e-07	-8.03134e-07	1.80934e-07	-6.22201e-07	-8.99242e-07	5.00528e-08	-8.49189e-07	1.45783e-06	2.24017e-07	1.68184e-06	-8.44806e-08	1.98272e-08	-6.46534e-08
11.010	3.85289e-07	-8.54175e-08	2.99872e-07	3.74445e-07	-1.42992e-07	2.31454e-07	3.29189e-08	-7.42350e-09	2.54954e-08	2.76371e-07	-6.43767e-08	2.11995e-07	-8.04972e-07	1.81348e-07	-6.23625e-07	-9.00994e-07	5.01503e-08	-8.50843e-07	1.46067e-06	2.28498e-07	1.68916e-06	-8.72463e-08	2.04763e-08	-6.67700e-08
11.035	3.83064e-07	-8.49243e-08	2.98140e-07	3.74086e-07	-1.42854e-07	2.31232e-07	3.26870e-08	-7.37120e-09	2.53158e-08	2.73945e-07	-6.38115e-08	2.10133e-07	-8.06803e-07	1.81760e-07	-6.25043e-07	-9.02739e-07	5.02474e-08	-8.52491e-07	1.46350e-06	2.32986e-07	1.69648e-06	-9.00191e-08	2.11271e-08	-6.88921e-08
11.059	3.80830e-07	-8.44290e-08	2.96401e-07	3.73720e-07	-1.42715e-07	2.31005e-07	3.24561e-08	-7.31913e-09	2.51370e-08	2.71511e-07	-6.32446e-08	2.08266e-07	-8.08625e-07	1.82171e-07	-6.26455e-07	-9.04477e-07	5.03441e-08	-8.54132e-07	1.46632e-06	2.37481e-07	1.70380e-06	-9.27991e-08	2.17795e-08	-7.10196e-08
11.084	3.78586e-07	-8.39315e-08	2.94655e-07	3.73348e-07	-1.42572e-07	2.30775e-07	3.22263e-08	-7.26732e-09	2.49590e-08	2.69070e-07	-6.26761e-08	2.06394e-07	-8.10440e-07	1.82580e-07	-6.27861e-07	-9.06207e-07	5.04405e-08	-8.55767e-07	1.46913e-06	2.41984e-07	1.71112e-06	-9.55861e-08	2.24336e-08	-7.31525e-08
11.108	3.76333e-07	-8.34319e-08	2.92901e-07	3.72969e-07	-1.42428e-07	2.30542e-07	3.19977e-08	-7.21576e-09	2.47819e-08	2.66623e-07	-6.21061e-08	2.04517e-07	-8.12248e-07	1.82987e-07	-6.29261e-07	-9.07930e-07	5.05364e-08	-8.57394e-07	1.47194e-06	2.46493e-07	1.71843e-06	-9.83801e-08	2.30893e-08	-7.52907e-08
11.133	3.74070e-07	-8.29303e-08	2.91140e-07	3.72585e-07	-1.42281e-07	2.30304e-07	3.17702e-08	-7.16445e-09	2.46057e-08	2.64169e-07	-6.15345e-08	2.02635e-07	-8.14047e-07	1.83392e-07	-6.30655e-07	-9.09646e-07	5.06319e-08	-8.59014e-07	1.47474e-06	2.51010e-07	1.72575e-06	-1.01181e-07	2.37467e-08	-7.74343e-08
11.158	3.71798e-07	-8.24265e-08	2.89371e-07	3.72194e-07	-1.42132e-07	2.30062e-07	3.15438e-08	-7.11341e-09	2.44304e-08	2.61709e-07	-6.09614e-08	2.00748e-07	-8.15839e-07	1.83796e-07	-6.32043e-07	-9.11355e-07	5.07270e-08	-8.60628e-07	1.47753e-06	2.55534e-07	1.73306e-06	-1.03989e-07	2.44057e-08	-7.95832e-08
11.182	3.69516e-07	-8.19207e-08	2.87596e-07	3.71796e-07	-1.41980e-07	2.29816e-07	3.13187e-08	-7.06263e-09	2.42560e-08	2.59242e-07	-6.03867e-08	1.98855e-07	-8.17623e-07	1.84198e-07	-6.33425e-07	-9.13056e-07	5.08217e-08	-8.62234e-07	1.48031e-06	2.60064e-07	1.74037e-06	-1.06804e-07	2.50663e-08	-8.17373e-08
11.207	3.67225e-07	-8.14128e-08	2.85813e-07	3.71393e-07	-1.41826e-07	2.29567e-07	3.10947e-08	-7.01213e-09	2.40826e-08	2.56768e-07	-5.98105e-08	1.96958e-07	-8.19399e-07	1.84598e-07	-6.34801e-07	-9.14750e-07	5.09160e-08	-8.63834e-07	1.48308e-06	2.64601e-07	1.74768e-06	-1.09625e-07	2.57285e-08	-8.38967e-08
11.231	3.64925e-07	-8.09029e-08	2.84022e-07	3.70983e-07	-1.41669e-07	2.29314e-07	3.08720e-08	-6.96190e-09	2.39101e-08	2.54289e-07	-5.92329e-08	1.95056e-07	-8.21167e-07	1.84996e-07	-6.36171e-07	-9.16436e-07	5.10098e-08	-8.65426e-07	1.48585e-06	2.69145e-07	1.75499e-06	-1.12453e-07	2.63923e-08	-8.60612e-08
11.256	3.62616e-07	-8.03909e-08	2.82225e-07	3.70567e-07	-1.41510e-07	2.29056e-07	3.06505e-08	-6.91196e-09	2.37385e-08	2.51802e-07	-5.86537e-08	1.93149e-07	-8.22927e-07	1.85393e-07	-6.37534e-07	-9.18115e-07	5.11033e-08	-8.67011e-07	1.48860e-06	2.73696e-07	1.76230e-06	-1.15288e-07	2.70577e-08	-8.82308e-08
11.280	3.60297e-07	-7.98769e-08	2.80420e-07	3.70144e-07	-1.41349e-07	2.28795e-07	3.04303e-08	-6.86230e-09	2.35680e-08	2.49310e-07	-5.80732e-08	1.91237e-07	-8.24679e-07	1.85787e-07	-6.38892e-07	-9.19786e-07	5.11963e-08	-8.68590e-07	1.49135e-06	2.78253e-07	1.76960e-06	-1.18130e-07	2.77246e-08	-9.04055e-08
11.305	3.57970e-07	-7.93609e-08	2.78609e-07	3.69716e-07	-1.41185e-07	2.28530e-07	3.02114e-08	-6.81294e-09	2.33985e-08	2.46811e-07	-5.74911e-08	1.89320e-07	-8.26423e-07	1.86180e-07	-6.40243e-07	-9.21450e-07	5.12889e-08	-8.70161e-07	1.49409e-06	2.82816e-07	1.77691e-06	-1.20978e-07	2.83930e-08	-9.25852e-08
11.330	3.55633e-07	-7.88428e-08	2.76790e-07	3.69281e-07	-1.41019e-07	2.28262e-07	2.99938e-08	-6.76387e-09	2.32299e-08	2.44306e-07	-5.69077e-08	1.87399e-07	-8.28159e-07	1.86571e-07	-6.41588e-07	-9.23106e-07	5.13811e-08	-8.71725e-07	1.49682e-06	2.87385e-07	1.78421e-06	-1.23833e-07	2.90630e-08	-9.47699e-08
11.354	3.53287e-07	-7.83228e-08	2.74965e-07	3.68840e-07	-1.40851e-07	2.27989e-07	2.97776e-08	-6.71510e-09	2.30625e-08	2.41795e-07	-5.63228e-08	1.85473e-07	-8.29887e-07	1.86961e-07	-6.42927e-07	-9.24754e-07	5.14728e-08	-8.73281e-07	1.49954e-06	2.91961e-07	1.79151e-06	-1.26694e-07	2.97345e-08	-9.69596e-08
11.379	3.50933e-07	-7.78008e-08	2.73132e-07	3.68393e-07	-1.40680e-07	2.27713e-07	2.95627e-08	-6.66665e-09	2.28960e-08	2.39279e-07	-5.57365e-08	1.83542e-07	-8.31607e-07	1.87348e-07	-6.44259e-07	-9.26395e-07	5.15642e-08	-8.74831e-07	1.50226e-06	2.96543e-07	1.79880e-06	-1.29562e-07	3.04075e-08	-9.91542e-08
11.403	3.48569e-07	-7.72768e-08	2.71292e-07	3.67939e-07	-1.40507e-07	2.27432e-07	2.93492e-08	-6.61850e-09	2.27307e-08	2.36756e-07	-5.51489e-08	1.81607e-07	-8.33319e-07	1.87734e-07	-6.45585e-07	-9.28028e-07	5.16551e-08	-8.76373e-07	1.50496e-06	3.01131e-07	1.80610e-06	-1.32436e-07	3.10820e-08	-1.01354e-07
11.428	3.46197e-07	-7.67509e-08	2.69446e-07	3.67480e-07	-1.40331e-07	2.27148e-07	2.91371e-08	-6.57067e-09	2.25664e-08	2.34227e-07	-5.45598e-08	1.79667e-07	-8.35023e-07	1.88118e-07	-6.46905e-07	-9.29654e-07	5.17455e-08	-8.77908e-07	1.50766e-06	3.05724e-07	1.81339e-06	-1.35316e-07	3.17580e-08	-1.03558e-07
11.452	3.43816e-07	-7.62230e-08	2.67593e-07	3.67014e-07	-1.40154e-07	2.26860e-07	2.89264e-08	-6.52316e-09	2.24033e-08	2.31693e-07	-5.39695e-08	1.77723e-07	-8.36718e-07	1.88500e-07	-6.48218e-07	-9.31272e-07	5.18356e-08	-8.79436e-07	1.51035e-06	3.10324e-07	1.82067e-06	-1.38203e-07	3.24355e-08	-1.05767e-07
11.477	3.41426e-07	-7.56932e-08	2.65733e-07	3.66542e-07	-1.39973e-07	2.26568e-07	2.87172e-08	-6.47598e-09	2.22412e-08	2.29153e-07	-5.33778e-08	1.75775e-07	-8.38405e-07	1.88880e-07	-6.49525e-07	-9.32882e-07	5.19252e-08	-8.80957e-07	1.51303e-06	3.14929e-07	1.82796e-06	-1.41095e-07	3.31144e-08	-1.07981e-07
11.502	3.39027e-07	-7.51614e-08	2.63866e-07	3.66064e-07	-1.39791e-07	2.26273e-07	2.85095e-08	-6.42913e-09	2.20803e-08	2.26607e-07	-5.27848e-08	1.73822e-07	-8.40084e-07	1.89258e-07	-6.50826e-07	-9.34484e-07	5.20144e-08	-8.82470e-07	1.51570e-06	3.19540e-07	1.83524e-06	-1.43994e-07	3.37948e-08	-1.10200e-07
11.526	3.36620e-07	-7.46278e-08	2.61993e-07	3.65579e-07	-1.39606e-07	2.25973e-07	2.83032e-08	-6.38262e-09	2.19206e-08	2.24055e-07	-5.21905e-08	1.71865e-07	-8.41755e-07	1.89634e-07	-6.52120e-07	-9.36078e-07	5.21031e-08	-8.83975e-07	1.51836e-06	3.24156e-07	1.84252e-06	-1.46899e-07	3.44766e-08	-1.12423e-07
11.551	3.34205e-07	-7.40922e-08	2.60112e-07	3.65089e-07	-1.39418e-07	2.25670e-07	2.80985e-08	-6.33645e-09	2.17620e-08	2.21498e-07	-5.15949e-08	1.69904e-07	-8.43417e-07	1.90009e-07	-6.53408e-07	-9.37665e-07	5.21915e-08	-8.85474e-07	1.52101e-06	3.28778e-07	1.84979e-06	-1.49810e-07	3.51598e-08	-1.14651e-07
11.575	3.31781e-07	-7.35548e-08	2.58226e-07	3.64592e-07	-1.39229e-07	2.25363e-07	2.78952e-08	-6.29062e-09	2.16046e-08	2.18936e-07	-5.09980e-08	1.67938e-07	-8.45071e-07	1.90381e-07	-6.54690e-07	-9.39244e-07	5.22793e-08	-8.86964e-07	1.52366e-06	3.33405e-07	1.85706e-06	-1.52727e-07	3.58444e-08	-1.16883e-07
11.600	3.29348e-07	-7.30155e-08	2.56332e-07	3.64089e-07	-1.39037e-07	2.25052e-07	2.76936e-08	-6.24515e-09	2.14484e-08	2.16368e-07	-5.03999e-08	1.65969e-07	-8.46716e-07	1.90752e-07	-6.55964e-07	-9.40815e-07	5.23668e-08	-8.88448e-07	1.52629e-06	3.38037e-07	1.86433e-06	-1.55650e-07	3.65304e-08	-1.19120e-07
11.624	3.26907e-07	-7.24743e-08	2.54433e-07	3.63580e-07	-1.38842e-07	2.24738e-07	2.74935e-08	-6.20003e-09	2.12935e-08	2.13795e-07	-4.98006e-08	1.63995e-07	-8.48354e-07	1.91121e-07	-6.57233e-07	-9.42377e-07	5.24538e-08	-8.89924e-07	1.52892e-06	3.42674e-07	1.87160e-06	-1.58579e-07	3.72178e-08	-1.21361e-07
11.649	3.24458e-07	-7.19313e-08	2.52526e-07	3.63065e-07	-1.38646e-07	2.24420e-07	2.72950e-08	-6.15527e-09	2.11398e-08	2.11217e-07	-4.92000e-08	1.62017e-07	-8.49982e-07	1.91488e-07	-6.58495e-07	-9.43932e-07	5.25403e-08	-8.91392e-07	1.53154e-06	3.47317e-07	1.87886e-06	-1.61514e-07	3.79066e-08	-1.23607e-07
11.674	3.22000e-07	-7.13865e-08	2.50613e-07	3.62544e-07	-1.38447e-07	2.24097e-07	2.70982e-08	-6.11087e-09	2.09873e-08	2.08634e-07	-4.85983e-08	1.60036e-07	-8.51603e-07	1.91853e-07	-6.59750e-07	-9.45479e-07	5.26264e-08	-8.92853e-07	1.53415e-06	3.51964e-07	1.88611e-06	-1.64454e-07	3.85967e-08	-1.25858e-07
11.698	3.19534e-07	-7.08398e-08	2.48694e-07	3.62017e-07	-1.38245e-07	2.23772e-07	2.69029e-08	-6.06685e-09	2.08361e-08	2.06045e-07	-4.79953e-08	1.58050e-07	-8.53215e-07	1.92216e-07	-6.60999e-07	-9.47018e-07	5.27121e-08	-8.94306e-07	1.53675e-06	3.56616e-07	1.89336e-06	-1.67401e-07	3.92881e-08	-1.28112e-07
11.723	3.17060e-07	-7.02913e-08	2.46769e-07	3.61484e-07	-1.38042e-07	2.23442e-07	2.67094e-08	-6.02320e-09	2.06862e-08	2.03452e-07	-4.73912e-08	1.56061e-07	-8.54818e-07	1.92577e-07	-6.62241e-07	-9.48549e-07	5.27973e-08	-8.95752e-07	1.53934e-06	3.61273e-07	1.90061e-06	-1.70352e-07	3.99809e-08	-1.30371e-07
11.747	3.14578e-07	-6.97410e-08	2.44837e-07	3.60945e-07	-1.37836e-07	2.23109e-07	2.65175e-08	-5.97992e-09	2.05376e-08	2.00853e-07	-4.67859e-08	1.54068e-07	-8.56413e-07	1.92936e-07	-6.63476e-07	-9.50072e-07	5.28820e-08	-8.97190e-07	1.54192e-06	3.65934e-07	1.90785e-06	-1.73310e-07	4.06750e-08	-1.32635e-07
11.772	3.12088e-07	-6.91890e-08	2.42899e-07	3.60399e-07	-1.37628e-07	2.22772e-07	2.63273e-08	-5.93704e-09	2.03903e-08	1.98250e-07	-4.61795e-08	1.52071e-07	-8.57999e-07	1.93294e-07	-6.64705e-07	-9.51587e-07	5.29664e-08	-8.98620e-07	1.54449e-06	3.70600e-07	1.91509e-06	-1.76273e-07	4.13704e-08	-1.34902e-07
11.796	3.09590e-07	-6.86351e-08	2.40954e-07	3.59848e-07	-1.37417e-07	2.22431e-07	2.61388e-08	-5.89454e-09	2.02443e-08	1.95642e-07	-4.55720e-08	1.50070e-07	-8.59576e-07	1.93649e-07	-6.65927e-07	-9.53094e-07	5.30502e-08	-9.00043e-07	1.54705e-06	3.75271e-07	1.92232e-06	-1.79241e-07	4.20671e-08	-1.37174e-07
11.821	3.07084e-07	-6.80795e-08	2.39004e-07	3.59290e-07	-1.37204e-07	2.22086e-07	2.59521e-08	-5.85243e-09	2.00997e-08	1.93029e-07	-4.49634e-08	1.48066e-07	-8.61145e-07	1.94003e-07	-6.67143e-07	-9.54592e-07	5.31336e-08	-9.01458e-07	1.54961e-06	3.79945e-07	1.92955e-06	-1.82215e-07	4.27650e-08	-1.39450e-07
11.846	3.04569e-07	-6.75222e-08	2.37047e-07	3.58727e-07	-1.36989e-07	2.21738e-07	2.57672e-08	-5.81072e-09	1.99564e-08	1.90412e-07	-4.43536e-08	1.46058e-07	-8.62706e-07	1.94354e-07	-6.68352e-07	-9.56082e-07	5.32166e-08	-9.02866e-07	1.55215e-06	3.84624e-07	1.93678e-06	-1.85194e-07	4.34642e-08	-1.41730e-07
11.870	3.02048e-07	-6.69631e-08	2.35085e-07	3.58157e-07	-1.36772e-07	2.21386e-07	2.55840e-08	-5.76942e-09	1.98146e-08	1.87789e-07	-4.37429e-08	1.44047e-07	-8.64258e-07	1.94704e-07	-6.69554e-07	-9.57565e-07	5.32991e-08	-9.04265e-07	1.55469e-06	3.89307e-07	1.94399e-06	-1.88179e-07	4.41647e-08	-1.44014e-07
11.895	2.99518e-07	-6.64023e-08	2.33116e-07	3.57582e-07	-1.36552e-07	2.21030e-07	2.54026e-08	-5.72852e-09	1.96741e-08	1.85163e-07	-4.31310e-08	1.42032e-07	-8.65801e-07	1.95051e-07	-6.70749e-07	-9.59038e-07	5.33811e-08	-9.05657e-07	1.55721e-06	3.93995e-07	1.95121e-06	-1.91169e-07	4.48664e-08	-1.46302e-07
11.919	2.96981e-07	-6.58398e-08	2.31141e-07	3.57001e-07	-1.36330e-07	2.20671e-07	2.52231e-08	-5.68803e-09	1.95351e-08	1.82532e-07	-4.25181e-08	1.40013e-07	-8.67335e-07	1.95397e-07	-6.71938e-07	-9.60504e-07	5.34627e-08	-9.07041e-07	1.55973e-06	3.98686e-07	1.95841e-06	-1.94164e-07	4.55693e-08	-1.48594e-07
11.944	2.94436e-07	-6.52756e-08	2.29160e-07	3.56413e-07	-1.36105e-07	2.20308e-07	2.50454e-08	-5.64795e-09	1.93974e-08	1.79896e-07	-4.19042e-08	1.37992e-07	-8.68860e-07	1.95741e-07	-6.73120e-07	-9.61962e-07	5.35438e-08	-9.08418e-07	1.56224e-06	4.03381e-07	1.96562e-06	-1.97164e-07	4.62735e-08	-1.50891e-07
11.969	2.91883e-07	-6.47097e-08	2.27173e-07	3.55820e-07	-1.35879e-07	2.19941e-07	2.48695e-08	-5.60830e-09	1.92612e-08	1.77256e-07	-4.12893e-08	1.35967e-07	-8.70377e-07	1.96082e-07	-6.74295e-07	-9.63411e-07	5.36245e-08	-9.09786e-07	1.56473e-06	4.08079e-07	1.97281e-06	-2.00169e-07	4.69788e-08	-1.53190e-07
11.993	2.89323e-07	-6.41421e-08	2.25181e-07	3.55221e-07	-1.35650e-07	2.19571e-07	2.46956e-08	-5.56907e-09	1.91265e-08	1.74612e-07	-4.06734e-08	1.33939e-07	-8.71885e-07	1.96422e-07	-6.75463e-07	-9.64852e-07	5.37047e-08	-9.11147e-07	1.56722e-06	4.12782e-07	1.98000e-06	-2.03180e-07	4.76853e-08	-1.55494e-07
12.018	2.86755e-07	-6.35728e-08	2.23183e-07	3.54615e-07	-1.35419e-07	2.19196e-07	2.45235e-08	-5.53028e-09	1.89933e-08	1.71964e-07	-4.00565e-08	1.31907e-07	-8.73385e-07	1.96760e-07	-6.76625e-07	-9.66284e-07	5.37844e-08	-9.12500e-07	1.56970e-06	4.17487e-07	1.98719e-06	-2.06195e-07	4.83930e-08	-1.57802e-07
12.042	2.84180e-07	-6.30020e-08	2.21178e-07	3.54004e-07	-1.35186e-07	2.18819e-07	2.43534e-08	-5.49191e-09	1.88615e-08	1.69311e-07	-3.94386e-08	1.29873e-07	-8.74875e-07	1.97096e-07	-6.77779e-07	-9.67708e-07	5.38637e-08	-9.13845e-07	1.57217e-06	4.22197e-07	1.99437e-06	-2.09215e-07	4.91018e-08	-1.60113e-07
12.067	2.81598e-07	-6.24295e-08	2.19168e-07	3.53387e-07	-1.34950e-07	2.18437e-07	2.41852e-08	-5.45398e-09	1.87313e-08	1.66655e-07	-3.88198e-08	1.27835e-07	-8.76357e-07	1.97430e-07	-6.78927e-07	-9.69124e-07	5.39425e-08	-9.15182e-07	1.57463e-06	4.26909e-07	2.00154e-06	-2.12240e-07	4.98118e-08	-1.62428e-07
12.091	2.79008e-07	-6.18553e-08	2.17153e-07	3.52764e-07	-1.34712e-07	2.18052e-07	2.40190e-08	-5.41650e-09	1.86025e-08	1.63994e-07	-3.82001e-08	1.25794e-07	-8.77830e-07	1.97761e-07	-6.80068e-07	-9.70531e-07	5.40208e-08	-9.16511e-07	1.57708e-06	4.31625e-07	2.00870e-06	-2.15270e-07	5.05229e-08	-1.64747e-07
12.116	2.76411e-07	-6.12796e-08	2.15132e-07	3.52136e-07	-1.34472e-07	2.17664e-07	2.38548e-08	-5.37946e-09	1.84753e-08	1.61330e-07	-3.75795e-08	1.23750e-07	-8.79293e-07	1.98091e-07	-6.81202e-07	-9.71930e-07	5.40987e-08	-9.17832e-07	1.57952e-06	4.36344e-07	2.01586e-06	-2.18305e-07	5.12351e-08	-1.67070e-07
12.141	2.73807e-07	-6.07022e-08	2.13105e-07	3.51501e-07	-1.34230e-07	2.17271e-07	2.36925e-08	-5.34288e-09	1.83497e-08	1.58662e-07	-3.69580e-08	1.21704e-07	-8.80748e-07	1.98419e-07	-6.82330e-07	-9.73321e-07	5.41761e-08	-9.19145e-07	1.58195e-06	4.41066e-07	2.02302e-06	-2.21344e-07	5.19485e-08	-1.69396e-07
12.165	2.71196e-07	-6.01233e-08	2.11072e-07	3.50860e-07	-1.33985e-07	2.16875e-07	2.35323e-08	-5.30674e-09	1.82256e-08	1.55990e-07	-3.63356e-08	1.19654e-07	-8.82195e-07	1.98745e-07	-6.83450e-07	-9.74703e-07	5.42530e-08	-9.20450e-07	1.58437e-06	4.45791e-07	2.03016e-06	-2.24388e-07	5.26629e-08	-1.71725e-07
12.190	2.68577e-07	-5.95428e-08	2.09034e-07	3.50214e-07	-1.33738e-07	2.16476e-07	2.33741e-08	-5.27107e-09	1.81031e-08	1.53314e-07	-3.57123e-08	1.17602e-07	-8.83632e-07	1.99068e-07	-6.84563e-07	-9.76077e-07	5.43295e-08	-9.21747e-07	1.58678e-06	4.50519e-07	2.03730e-06	-2.27437e-07	5.33784e-08	-1.74059e-07
12.214	2.65952e-07	-5.89608e-08	2.06991e-07	3.49562e-07	-1.33489e-07	2.16073e-07	2.32180e-08	-5.23587e-09	1.79821e-08	1.50635e-07	-3.50882e-08	1.15547e-07	-8.85060e-07	1.99390e-07	-6.85670e-07	-9.77442e-07	5.44055e-08	-9.23036e-07	1.58918e-06	4.55249e-07	2.04443e-06	-2.30490e-07	5.40949e-08	-1.76395e-07
12.239	2.63320e-07	-5.83772e-08	2.04942e-07	3.48904e-07	-1.33238e-07	2.15666e-07	2.30640e-08	-5.20113e-09	1.78628e-08	1.47952e-07	-3.44633e-08	1.13489e-07	-8.86479e-07	1.99710e-07	-6.86769e-07	-9.78798e-07	5.44810e-08	-9.24317e-07	1.59157e-06	4.59982e-07	2.05156e-06	-2.33548e-07	5.48125e-08	-1.78735e-07
12.263	2.60680e-07	-5.77921e-08	2.02888e-07	3.48240e-07	-1.32984e-07	2.15256e-07	2.29120e-08	-5.16686e-09	1.77452e-08	1.45266e-07	-3.38376e-08	1.11428e-07	-8.87890e-07	2.00028e-07	-6.87862e-07	-9.80146e-07	5.45560e-08	-9.25590e-07	1.59396e-06	4.64718e-07	2.05867e-06	-2.36610e-07	5.55312e-08	-1.81078e-07
12.288	2.58034e-07	-5.72054e-08	2.00829e-07	3.47571e-07	-1.32729e-07	2.14842e-07	2.27622e-08	-5.13307e-09	1.76291e-08	1.42576e-07	-3.32110e-08	1.09365e-07	-8.89291e-07	2.00343e-07	-6.88947e-07	-9.81486e-07	5.46306e-08	-9.26855e-07	1.59633e-06	4.69456e-07	2.06578e-06	-2.39676e-07	5.62508e-08	-1.83425e-07
12.313	2.55381e-07	-5.66173e-08	1.98764e-07	3.46896e-07	-1.32471e-07	2.14425e-07	2.26145e-08	-5.09976e-09	1.75147e-08	1.39883e-07	-3.25837e-08	1.07299e-07	-8.90683e-07	2.00657e-07	-6.90026e-07	-9.82816e-07	5.47046e-08	-9.28112e-07	1.59869e-06	4.74197e-07	2.07289e-06	-2.42747e-07	5.69715e-08	-1.85775e-07
12.337	2.52722e-07	-5.60276e-08	1.96694e-07	3.46215e-07	-1.32211e-07	2.14004e-07	2.24689e-08	-5.06694e-09	1.74020e-08	1.37186e-07	-3.19556e-08	1.05231e-07	-8.92066e-07	2.00969e-07	-6.91098e-07	-9.84139e-07	5.47782e-08	-9.29360e-07	1.60104e-06	4.78939e-07	2.07998e-06	-2.45822e-07	5.76932e-08	-1.88128e-07
12.362	2.50055e-07	-5.54365e-08	1.94619e-07	3.45528e-07	-1.31949e-07	2.13579e-07	2.23255e-08	-5.03460e-09	1.72909e-08	1.34487e-07	-3.13268e-08	1.03160e-07	-8.93440e-07	2.01278e-07	-6.92162e-07	-9.85452e-07	5.48513e-08	-9.30601e-07	1.60338e-06	4.83684e-07	2.08707e-06	-2.48901e-07	5.84158e-08	-1.90485e-07
12.386	2.47382e-07	-5.48439e-08	1.92538e-07	3.44836e-07	-1.31684e-07	2.13151e-07	2.21843e-08	-5.00276e-09	1.71816e-08	1.31784e-07	-3.06972e-08	1.01087e-07	-8.94806e-07	2.01586e-07	-6.93220e-07	-9.86757e-07	5.49240e-08	-9.31833e-07	1.60572e-06	4.88431e-07	2.09415e-06	-2.51984e-07	5.91394e-08	-1.92844e-07
12.411	2.44703e-07	-5.42499e-08	1.90453e-07	3.44138e-07	-1.31418e-07	2.12720e-07	2.20453e-08	-4.97141e-09	1.70739e-08	1.29078e-07	-3.00669e-08	9.90113e-08	-8.96162e-07	2.01891e-07	-6.94270e-07	-9.88053e-07	5.49961e-08	-9.33057e-07	1.60804e-06	4.93180e-07	2.10122e-06	-2.55071e-07	5.98640e-08	-1.95207e-07
12.435	2.42017e-07	-5.36544e-08	1.88362e-07	3.43434e-07	-1.31149e-07	2.12285e-07	2.19085e-08	-4.94057e-09	1.69680e-08	1.26369e-07	-2.94359e-08	9.69335e-08	-8.97509e-07	2.02195e-07	-6.95314e-07	-9.89341e-07	5.50678e-08	-9.34273e-07	1.61035e-06	4.97930e-07	2.10828e-06	-2.58162e-07	6.05895e-08	-1.97573e-07
12.460	2.39324e-07	-5.30576e-08	1.86267e-07	3.42724e-07	-1.30878e-07	2.11846e-07	2.17740e-08	-4.91023e-09	1.68638e-08	1.23658e-07	-2.88043e-08	9.48534e-08	-8.98846e-07	2.02496e-07	-6.96350e-07	-9.90620e-07	5.51390e-08	-9.35481e-07	1.61265e-06	5.02683e-07	2.11533e-06	-2.61258e-07	6.13159e-08	-1.99942e-07
12.485	2.36626e-07	-5.24592e-08	1.84166e-07	3.42009e-07	-1.30605e-07	2.11404e-07	2.16417e-08	-4.88040e-09	1.67613e-08	1.20943e-07	-2.81720e-08	9.27711e-08	-9.00175e-07	2.02795e-07	-6.97380e-07	-9.91890e-07	5.52097e-08	-9.36680e-07	1.61494e-06	5.07436e-07	2.12238e-06	-2.64357e-07	6.20433e-08	-2.02313e-07
12.509	2.33921e-07	-5.18595e-08	1.82061e-07	3.41289e-07	-1.30330e-07	2.10959e-07	2.15117e-08	-4.85108e-09	1.66606e-08	1.18226e-07	-2.75390e-08	9.06867e-08	-9.01495e-07	2.03093e-07	-6.98402e-07	-9.93152e-07	5.52799e-08	-9.37872e-07	1.61722e-06	5.12192e-07	2.12942e-06	-2.67460e-07	6.27715e-08	-2.04688e-07
12.534	2.31209e-07	-5.12584e-08	1.79951e-07	3.40562e-07	-1.30052e-07	2.10510e-07	2.13840e-08	-4.82228e-09	1.65617e-08	1.15506e-07	-2.69054e-08	8.86002e-08	-9.02805e-07	2.03388e-07	-6.99417e-07	-9.94404e-07	5.53496e-08	-9.39055e-07	1.61949e-06	5.16949e-07	2.13644e-06	-2.70566e-07	6.35006e-08	-2.07066e-07
12.558	2.28492e-07	-5.06560e-08	1.77836e-07	3.39830e-07	-1.29773e-07	2.10057e-07	2.12586e-08	-4.79400e-09	1.64646e-08	1.12783e-07	-2.62711e-08	8.65116e-08	-9.04106e-07	2.03681e-07	-7.00425e-07	-9.95648e-07	5.54189e-08	-9.40229e-07	1.62176e-06	5.21707e-07	2.14346e-06	-2.73677e-07	6.42306e-08	-2.09446e-07
12.583	2.25768e-07	-5.00522e-08	1.75716e-07	3.39093e-07	-1.29491e-07	2.09602e-07	2.11355e-08	-4.76624e-09	1.63693e-08	1.10057e-07	-2.56363e-08	8.44210e-08	-9.05399e-07	2.03972e-07	-7.01426e-07	-9.96883e-07	5.54876e-08	-9.41396e-07	1.62401e-06	5.26466e-07	2.15047e-06	-2.76791e-07	6.49615e-08	-2.11829e-07
12.607	2.23038e-07	-4.94470e-08	1.73591e-07	3.38350e-07	-1.29208e-07	2.09142e-07	2.10148e-08	-4.73902e-09	1.62758e-08	1.07329e-07	-2.50008e-08	8.23286e-08	-9.06682e-07	2.04261e-07	-7.02420e-07	-9.98110e-07	5.55559e-08	-9.42554e-07	1.62625e-06	5.31226e-07	2.15747e-06	-2.79909e-07	6.56932e-08	-2.14215e-07
12.632	2.20303e-07	-4.88405e-08	1.71462e-07	3.37601e-07	-1.28922e-07	2.08680e-07	2.08964e-08	-4.71232e-09	1.61841e-08	1.04599e-07	-2.43648e-08	8.02342e-08	-9.07955e-07	2.04548e-07	-7.03407e-07	-9.99327e-07	5.56236e-08	-9.43704e-07	1.62848e-06	5.35988e-07	2.16446e-06	-2.83030e-07	6.64258e-08	-2.16604e-07
12.657	2.17561e-07	-4.82327e-08	1.69328e-07	3.36847e-07	-1.28634e-07	2.08213e-07	2.07804e-08	-4.68616e-09	1.60942e-08	1.01866e-07	-2.37283e-08	7.81380e-08	-9.09220e-07	2.04833e-07	-7.04387e-07	-1.00054e-06	5.56909e-08	-9.44845e-07	1.63070e-06	5.40750e-07	2.17145e-06	-2.86154e-07	6.71591e-08	-2.18995e-07
12.681	2.14814e-07	-4.76235e-08	1.67190e-07	3.36088e-07	-1.28344e-07	2.07744e-07	2.06668e-08	-4.66054e-09	1.60062e-08	9.91312e-08	-2.30912e-08	7.60400e-08	-9.10475e-07	2.05116e-07	-7.05359e-07	-1.00174e-06	5.57577e-08	-9.45978e-07	1.63291e-06	5.45513e-07	2.17842e-06	-2.89283e-07	6.78933e-08	-2.21389e-07
12.706	2.12060e-07	-4.70131e-08	1.65047e-07	3.35322e-07	-1.28051e-07	2.07271e-07	2.05556e-08	-4.63546e-09	1.59201e-08	9.63939e-08	-2.24536e-08	7.39403e-08	-9.11721e-07	2.05397e-07	-7.06325e-07	-1.00293e-06	5.58240e-08	-9.47103e-07	1.63510e-06	5.50277e-07	2.18538e-06	-2.92414e-07	6.86282e-08	-2.23786e-07
12.730	2.09301e-07	-4.64014e-08	1.62900e-07	3.34552e-07	-1.27757e-07	2.06795e-07	2.04468e-08	-4.61093e-09	1.58359e-08	9.36545e-08	-2.18155e-08	7.18390e-08	-9.12958e-07	2.05675e-07	-7.07283e-07	-1.00411e-06	5.58898e-08	-9.48219e-07	1.63729e-06	5.55042e-07	2.19233e-06	-2.95549e-07	6.93640e-08	-2.26185e-07
12.755	2.06536e-07	-4.57885e-08	1.60748e-07	3.33776e-07	-1.27461e-07	2.06315e-07	2.03405e-08	-4.58696e-09	1.57535e-08	9.09129e-08	-2.11768e-08	6.97360e-08	-9.14186e-07	2.05952e-07	-7.08234e-07	-1.00528e-06	5.59551e-08	-9.49327e-07	1.63947e-06	5.59806e-07	2.19928e-06	-2.98687e-07	7.01004e-08	-2.28587e-07
12.780	2.03766e-07	-4.51742e-08	1.58591e-07	3.32994e-07	-1.27162e-07	2.05832e-07	2.02366e-08	-4.56353e-09	1.56731e-08	8.81692e-08	-2.05378e-08	6.76315e-08	-9.15404e-07	2.06226e-07	-7.09178e-07	-1.00645e-06	5.60199e-08	-9.50427e-07	1.64164e-06	5.64572e-07	2.20621e-06	-3.01828e-07	7.08377e-08	-2.30991e-07
12.804	2.00990e-07	-4.45588e-08	1.56431e-07	3.32208e-07	-1.26862e-07	2.05346e-07	2.01352e-08	-4.54066e-09	1.55945e-08	8.54236e-08	-1.98982e-08	6.55254e-08	-9.16614e-07	2.06499e-07	-7.10115e-07	-1.00760e-06	5.60842e-08	-9.51518e-07	1.64379e-06	5.69337e-07	2.21313e-06	-3.04973e-07	7.15756e-08	-2.33397e-07
12.829	1.98208e-07	-4.39421e-08	1.54266e-07	3.31415e-07	-1.26559e-07	2.04856e-07	2.00363e-08	-4.51836e-09	1.55179e-08	8.26761e-08	-1.92582e-08	6.34179e-08	-9.17814e-07	2.06769e-07	-7.11044e-07	-1.00875e-06	5.61480e-08	-9.52600e-07	1.64594e-06	5.74103e-07	2.22004e-06	-3.08120e-07	7.23143e-08	-2.35806e-07
12.853	1.95421e-07	-4.33242e-08	1.52097e-07	3.30618e-07	-1.26255e-07	2.04363e-07	1.99399e-08	-4.49661e-09	1.54432e-08	7.99268e-08	-1.86178e-08	6.13090e-08	-9.19004e-07	2.07037e-07	-7.11967e-07	-1.00989e-06	5.62114e-08	-9.53675e-07	1.64808e-06	5.78869e-07	2.22694e-06	-3.11271e-07	7.30537e-08	-2.38217e-07
12.878	1.92628e-07	-4.27051e-08	1.49923e-07	3.29815e-07	-1.25948e-07	2.03867e-07	1.98460e-08	-4.47544e-09	1.53705e-08	7.71757e-08	-1.79770e-08	5.91987e-08	-9.20186e-07	2.07304e-07	-7.12882e-07	-1.01101e-06	5.62742e-08	-9.54740e-07	1.65020e-06	5.83634e-07	2.23383e-06	-3.14424e-07	7.37938e-08	-2.40630e-07
12.902	1.89830e-07	-4.20849e-08	1.47746e-07	3.29006e-07	-1.25640e-07	2.03367e-07	1.97546e-08	-4.45484e-09	1.52998e-08	7.44229e-08	-1.73357e-08	5.70871e-08	-9.21358e-07	2.07568e-07	-7.13790e-07	-1.01213e-06	5.63365e-08	-9.55798e-07	1.65231e-06	5.88400e-07	2.24071e-06	-3.17580e-07	7.45346e-08	-2.43046e-07
12.927	1.87027e-07	-4.14634e-08	1.45564e-07	3.28193e-07	-1.25329e-07	2.02864e-07	1.96658e-08	-4.43481e-09	1.52310e-08	7.16684e-08	-1.66941e-08	5.49743e-08	-9.22521e-07	2.07830e-07	-7.14691e-07	-1.01324e-06	5.63983e-08	-9.56847e-07	1.65442e-06	5.93165e-07	2.24758e-06	-3.20739e-07	7.52761e-08	-2.45463e-07
12.952	1.84219e-07	-4.08408e-08	1.43378e-07	3.27374e-07	-1.25016e-07	2.02358e-07	1.95795e-08	-4.41536e-09	1.51642e-08	6.89124e-08	-1.60522e-08	5.28603e-08	-9.23674e-07	2.08089e-07	-7.15585e-07	-1.01435e-06	5.64596e-08	-9.57887e-07	1.65651e-06	5.97930e-07	2.25444e-06	-3.23901e-07	7.60181e-08	-2.47883e-07
12.976	1.81406e-07	-4.02171e-08	1.41188e-07	3.26550e-07	-1.24701e-07	2.01848e-07	1.94959e-08	-4.39649e-09	1.50994e-08	6.61549e-08	-1.54098e-08	5.07451e-08	-9.24819e-07	2.08347e-07	-7.16471e-07	-1.01544e-06	5.65205e-08	-9.58919e-07	1.65859e-06	6.02695e-07	2.26129e-06	-3.27066e-07	7.67609e-08	-2.50305e-07
13.001	1.78587e-07	-3.95922e-08	1.38995e-07	3.25720e-07	-1.24385e-07	2.01336e-07	1.94148e-08	-4.37820e-09	1.50366e-08	6.33960e-08	-1.47672e-08	4.86288e-08	-9.25954e-07	2.08603e-07	-7.17351e-07	-1.01652e-06	5.65808e-08	-9.59942e-07	1.66066e-06	6.07459e-07	2.26812e-06	-3.30233e-07	7.75042e-08	-2.52729e-07
13.025	1.75763e-07	-3.89662e-08	1.36797e-07	3.24886e-07	-1.24066e-07	2.00820e-07	1.93363e-08	-4.36051e-09	1.49758e-08	6.06357e-08	-1.41242e-08	4.65115e-08	-9.27079e-07	2.08857e-07	-7.18223e-07	-1.01760e-06	5.66406e-08	-9.60957e-07	1.66272e-06	6.12222e-07	2.27495e-06	-3.33403e-07	7.82482e-08	-2.55155e-07
13.050	1.72935e-07	-3.83391e-08	1.34596e-07	3.24046e-07	-1.23745e-07	2.00300e-07	1.92605e-08	-4.34340e-09	1.49171e-08	5.78741e-08	-1.34809e-08	4.43932e-08	-9.28196e-07	2.09108e-07	-7.19088e-07	-1.01866e-06	5.66999e-08	-9.61963e-07	1.66477e-06	6.16985e-07	2.28176e-06	-3.36576e-07	7.89928e-08	-2.57583e-07
13.074	1.70101e-07	-3.77110e-08	1.32390e-07	3.23200e-07	-1.23422e-07	1.99778e-07	1.91872e-08	-4.32689e-09	1.48603e-08	5.51113e-08	-1.28374e-08	4.22739e-08	-9.29303e-07	2.09357e-07	-7.19945e-07	-1.01972e-06	5.67587e-08	-9.62961e-07	1.66681e-06	6.21747e-07	2.28856e-06	-3.39751e-07	7.97379e-08	-2.60013e-07
13.099	1.67263e-07	-3.70817e-08	1.30181e-07	3.22350e-07	-1.23098e-07	1.99253e-07	1.91167e-08	-4.31098e-09	1.48057e-08	5.23473e-08	-1.21936e-08	4.01537e-08	-9.30400e-07	2.09605e-07	-7.20796e-07	-1.02077e-06	5.68170e-08	-9.63950e-07	1.66884e-06	6.26508e-07	2.29535e-06	-3.42928e-07	8.04836e-08	-2.62444e-07
13.124	1.64420e-07	-3.64514e-08	1.27968e-07	3.21495e-07	-1.22771e-07	1.98724e-07	1.90488e-08	-4.29566e-09	1.47531e-08	4.95822e-08	-1.15495e-08	3.80328e-08	-9.31489e-07	2.09850e-07	-7.21639e-07	-1.02181e-06	5.68748e-08	-9.64931e-07	1.67086e-06	6.31267e-07	2.30212e-06	-3.46108e-07	8.12299e-08	-2.64878e-07
13.148	1.61572e-07	-3.58200e-08	1.25752e-07	3.20634e-07	-1.22442e-07	1.98192e-07	1.89835e-08	-4.28095e-09	1.47026e-08	4.68161e-08	-1.09051e-08	3.59110e-08	-9.32568e-07	2.10093e-07	-7.22475e-07	-1.02284e-06	5.69321e-08	-9.65903e-07	1.67286e-06	6.36026e-07	2.30889e-06	-3.49290e-07	8.19767e-08	-2.67313e-07
13.173	1.58719e-07	-3.51876e-08	1.23532e-07	3.19768e-07	-1.22112e-07	1.97657e-07	1.89210e-08	-4.26685e-09	1.46541e-08	4.40491e-08	-1.02606e-08	3.37885e-08	-9.33638e-07	2.10334e-07	-7.23304e-07	-1.02386e-06	5.69889e-08	-9.66867e-07	1.67486e-06	6.40783e-07	2.31564e-06	-3.52474e-07	8.27240e-08	-2.69750e-07
13.197	1.55862e-07	-3.45542e-08	1.21308e-07	3.18898e-07	-1.21779e-07	1.97118e-07	1.88611e-08	-4.25335e-09	1.46078e-08	4.12811e-08	-9.61585e-09	3.16653e-08	-9.34698e-07	2.10573e-07	-7.24125e-07	-1.02487e-06	5.70452e-08	-9.67822e-07	1.67684e-06	6.45539e-07	2.32238e-06	-3.55661e-07	8.34719e-08	-2.72189e-07
13.222	1.53001e-07	-3.39198e-08	1.19081e-07	3.18022e-07	-1.21445e-07	1.96577e-07	1.88040e-08	-4.24047e-09	1.45636e-08	3.85124e-08	-8.97090e-09	2.95415e-08	-9.35750e-07	2.10810e-07	-7.24940e-07	-1.02587e-06	5.71010e-08	-9.68768e-07	1.67881e-06	6.50293e-07	2.32910e-06	-3.58849e-07	8.42202e-08	-2.74629e-07
13.246	1.50135e-07	-3.32844e-08	1.16850e-07	3.17141e-07	-1.21108e-07	1.96033e-07	1.87496e-08	-4.22821e-09	1.45214e-08	3.57428e-08	-8.32578e-09	2.74170e-08	-9.36792e-07	2.11045e-07	-7.25747e-07	-1.02686e-06	5.71563e-08	-9.69706e-07	1.68077e-06	6.55046e-07	2.33582e-06	-3.62040e-07	8.49690e-08	-2.77071e-07
13.271	1.47264e-07	-3.26480e-08	1.14616e-07	3.16255e-07	-1.20770e-07	1.95485e-07	1.86980e-08	-4.21656e-09	1.44814e-08	3.29726e-08	-7.68049e-09	2.52921e-08	-9.37824e-07	2.11277e-07	-7.26547e-07	-1.02785e-06	5.72110e-08	-9.70635e-07	1.68272e-06	6.59797e-07	2.34252e-06	-3.65232e-07	8.57183e-08	-2.79514e-07
13.296	1.44389e-07	-3.20106e-08	1.12378e-07	3.15364e-07	-1.20430e-07	1.94934e-07	1.86491e-08	-4.20553e-09	1.44435e-08	3.02017e-08	-7.03506e-09	2.31667e-08	-9.38848e-07	2.11508e-07	-7.27340e-07	-1.02882e-06	5.72653e-08	-9.71555e-07	1.68466e-06	6.64546e-07	2.34921e-06	-3.68427e-07	8.64681e-08	-2.81959e-07
13.320	1.41510e-07	-3.13723e-08	1.10138e-07	3.14468e-07	-1.20088e-07	1.94380e-07	1.86029e-08	-4.19512e-09	1.44078e-08	2.74303e-08	-6.38950e-09	2.10408e-08	-9.39862e-07	2.11736e-07	-7.28125e-07	-1.02979e-06	5.73190e-08	-9.72467e-07	1.68659e-06	6.69294e-07	2.35588e-06	-3.71624e-07	8.72183e-08	-2.84405e-07
13.345	1.38626e-07	-3.07331e-08	1.07893e-07	3.13567e-07	-1.19744e-07	1.93823e-07	1.85596e-08	-4.18534e-09	1.43742e-08	2.46584e-08	-5.74382e-09	1.89146e-08	-9.40866e-07	2.11963e-07	-7.28904e-07	-1.03074e-06	5.73723e-08	-9.73371e-07	1.68851e-06	6.74039e-07	2.36255e-06	-3.74822e-07	8.79689e-08	-2.86853e-07
13.369	1.35739e-07	-3.00929e-08	1.05646e-07	3.12661e-07	-1.19398e-07	1.93264e-07	1.85190e-08	-4.17619e-09	1.43428e-08	2.18860e-08	-5.09804e-09	1.67880e-08	-9.41862e-07	2.12187e-07	-7.29675e-07	-1.03169e-06	5.74250e-08	-9.74265e-07	1.69041e-06	6.78782e-07	2.36919e-06	-3.78022e-07	8.87200e-08	-2.89302e-07
13.394	1.32847e-07	-2.94518e-08	1.03395e-07	3.11751e-07	-1.19050e-07	1.92701e-07	1.84812e-08	-4.16767e-09	1.43135e-08	1.91133e-08	-4.45218e-09	1.46612e-08	-9.42848e-07	2.12409e-07	-7.30439e-07	-1.03263e-06	5.74772e-08	-9.75151e-07	1.69231e-06	6.83523e-07	2.37583e-06	-3.81224e-07	8.94714e-08	-2.91752e-07
13.418	1.29951e-07	-2.88099e-08	1.01142e-07	3.10835e-07	-1.18700e-07	1.92135e-07	1.84462e-08	-4.15979e-09	1.42865e-08	1.63403e-08	-3.80624e-09	1.25341e-08	-9.43824e-07	2.12629e-07	-7.31195e-07	-1.03356e-06	5.75290e-08	-9.76029e-07	1.69419e-06	6.88262e-07	2.38245e-06	-3.84427e-07	9.02233e-08	-2.94204e-07
13.443	1.27052e-07	-2.81670e-08	9.88847e-08	3.09914e-07	-1.18349e-07	1.91566e-07	1.84141e-08	-4.15254e-09	1.42616e-08	1.35671e-08	-3.16025e-09	1.04068e-08	-9.44792e-07	2.12847e-07	-7.31945e-07	-1.03448e-06	5.75802e-08	-9.76898e-07	1.69606e-06	6.92998e-07	2.38906e-06	-3.87632e-07	9.09755e-08	-2.96657e-07
13.468	1.24148e-07	-2.75233e-08	9.66248e-08	3.08989e-07	-1.17995e-07	1.90994e-07	1.83848e-08	-4.14593e-09	1.42389e-08	1.07937e-08	-2.51423e-09	8.27943e-09	-9.45750e-07	2.13063e-07	-7.32687e-07	-1.03539e-06	5.76309e-08	-9.77758e-07	1.69792e-06	6.97732e-07	2.39565e-06	-3.90839e-07	9.17280e-08	-2.99111e-07
13.492	1.21241e-07	-2.68787e-08	9.43619e-08	3.08059e-07	-1.17640e-07	1.90419e-07	1.83583e-08	-4.13997e-09	1.42184e-08	8.02013e-09	-1.86818e-09	6.15196e-09	-9.46699e-07	2.13277e-07	-7.33422e-07	-1.03629e-06	5.76810e-08	-9.78609e-07	1.69977e-06	7.02463e-07	2.40223e-06	-3.94047e-07	9.24809e-08	-3.01566e-07
13.517	1.18329e-07	-2.62333e-08	9.20961e-08	3.07124e-07	-1.17283e-07	1.89841e-07	1.83347e-08	-4.13464e-09	1.42001e-08	5.24658e-09	-1.22211e-09	4.02446e-09	-9.47639e-07	2.13488e-07	-7.34150e-07	-1.03718e-06	5.77307e-08	-9.79452e-07	1.70161e-06	7.07191e-07	2.40880e-06	-3.97256e-07	9.32342e-08	-3.04022e-07
13.541	1.15414e-07	-2.55870e-08	8.98273e-08	3.06184e-07	-1.16924e-07	1.89260e-07	1.83140e-08	-4.12997e-09	1.41840e-08	2.47304e-09	-5.76060e-10	1.89698e-09	-9.48569e-07	2.13698e-07	-7.34871e-07	-1.03807e-06	5.77799e-08	-9.80286e-07	1.70343e-06	7.11916e-07	2.41535e-06	-4.00467e-07	9.39877e-08	-3.06479e-07
13.566	1.12496e-07	-2.49400e-08	8.75557e-08	3.05239e-07	-1.16563e-07	1.88676e-07	1.82961e-08	-4.12594e-09	1.41702e-08	-3.00399e-10	6.99736e-11	-2.30425e-10	-9.49490e-07	2.13905e-07	-7.35585e-07	-1.03894e-06	5.78286e-08	-9.81112e-07	1.70525e-06	7.16639e-07	2.42189e-06	-4.03679e-07	9.47416e-08	-3.08938e-07
13.591	1.09573e-07	-2.42921e-08	8.52813e-08	3.04290e-07	-1.16201e-07	1.88089e-07	1.82812e-08	-4.12256e-09	1.41586e-08	-3.07369e-09	7.15971e-10	-2.35772e-09	-9.50402e-07	2.14111e-07	-7.36291e-07	-1.03981e-06	5.78767e-08	-9.81929e-07	1.70705e-06	7.21358e-07	2.42841e-06	-4.06892e-07	9.54958e-08	-3.11397e-07
13.615	1.06648e-07	-2.36435e-08	8.30042e-08	3.03336e-07	-1.15837e-07	1.87499e-07	1.82691e-08	-4.11984e-09	1.41492e-08	-5.84675e-09	1.36192e-09	-4.48484e-09	-9.51305e-07	2.14314e-07	-7.36990e-07	-1.04066e-06	5.79243e-08	-9.82737e-07	1.70884e-06	7.26075e-07	2.43492e-06	-4.10107e-07	9.62502e-08	-3.13857e-07
13.640	1.03718e-07	-2.29941e-08	8.07243e-08	3.02377e-07	-1.15471e-07	1.86907e-07	1.82599e-08	-4.11777e-09	1.41421e-08	-8.61954e-09	2.00780e-09	-6.61174e-09	-9.52198e-07	2.14515e-07	-7.37683e-07	-1.04151e-06	5.79715e-08	-9.83536e-07	1.71062e-06	7.30788e-07	2.44141e-06	-4.13323e-07	9.70049e-08	-3.16318e-07
13.664	1.00786e-07	-2.23439e-08	7.84418e-08	3.01414e-07	-1.15103e-07	1.86311e-07	1.82537e-08	-4.11636e-09	1.41373e-08	-1.13920e-08	2.65360e-09	-8.73838e-09	-9.53082e-07	2.14715e-07	-7.38367e-07	-1.04235e-06	5.80181e-08	-9.84327e-07	1.71239e-06	7.35497e-07	2.44789e-06	-4.16539e-07	9.77598e-08	-3.18779e-07
13.689	9.78497e-08	-2.16930e-08	7.61567e-08	3.00446e-07	-1.14733e-07	1.85713e-07	1.82503e-08	-4.11561e-09	1.41347e-08	-1.41640e-08	3.29930e-09	-1.08647e-08	-9.53957e-07	2.14912e-07	-7.39045e-07	-1.04317e-06	5.80642e-08	-9.85109e-07	1.71415e-06	7.40203e-07	2.45435e-06	-4.19757e-07	9.85150e-08	-3.21242e-07
13.713	9.49104e-08	-2.10414e-08	7.38690e-08	2.99474e-07	-1.14362e-07	1.85112e-07	1.82500e-08	-4.11552e-09	1.41344e-08	-1.69356e-08	3.94490e-09	-1.29907e-08	-9.54823e-07	2.15107e-07	-7.39716e-07	-1.04399e-06	5.81098e-08	-9.85883e-07	1.71589e-06	7.44906e-07	2.46080e-06	-4.22975e-07	9.92703e-08	-3.23705e-07
13.738	9.19678e-08	-2.03890e-08	7.15788e-08	2.98496e-07	-1.13989e-07	1.84508e-07	1.82525e-08	-4.11610e-09	1.41364e-08	-1.97066e-08	4.59036e-09	-1.51162e-08	-9.55679e-07	2.15300e-07	-7.40379e-07	-1.04480e-06	5.81548e-08	-9.86648e-07	1.71763e-06	7.49605e-07	2.46723e-06	-4.26195e-07	1.00026e-07	-3.26169e-07
13.763	8.90221e-08	-1.97359e-08	6.92862e-08	2.97515e-07	-1.13614e-07	1.83901e-07	1.82580e-08	-4.11734e-09	1.41407e-08	-2.24770e-08	5.23569e-09	-1.72413e-08	-9.56526e-07	2.15490e-07	-7.41036e-07	-1.04560e-06	5.81994e-08	-9.87404e-07	1.71935e-06	7.54300e-07	2.47365e-06	-4.29415e-07	1.00782e-07	-3.28633e-07
13.787	8.60733e-08	-1.90822e-08	6.69911e-08	2.96528e-07	-1.13237e-07	1.83291e-07	1.82665e-08	-4.11925e-09	1.41472e-08	-2.52467e-08	5.88087e-09	-1.93659e-08	-9.57364e-07	2.15679e-07	-7.41685e-07	-1.04639e-06	5.82435e-08	-9.88151e-07	1.72106e-06	7.58991e-07	2.48005e-06	-4.32636e-07	1.01538e-07	-3.31098e-07
13.812	8.31215e-08	-1.84278e-08	6.46937e-08	2.95538e-07	-1.12859e-07	1.82679e-07	1.82779e-08	-4.12183e-09	1.41561e-08	-2.80158e-08	6.52587e-09	-2.14899e-08	-9.58193e-07	2.15866e-07	-7.42327e-07	-1.04718e-06	5.82870e-08	-9.88890e-07	1.72276e-06	7.63678e-07	2.48643e-06	-4.35858e-07	1.02294e-07	-3.33564e-07
13.836	8.01667e-08	-1.77727e-08	6.23940e-08	2.94542e-07	-1.12479e-07	1.82064e-07	1.82923e-08	-4.12508e-09	1.41673e-08	-3.07840e-08	7.17069e-09	-2.36133e-08	-9.59013e-07	2.16051e-07	-7.42962e-07	-1.04795e-06	5.83300e-08	-9.89620e-07	1.72444e-06	7.68361e-07	2.49280e-06	-4.39080e-07	1.03050e-07	-3.36030e-07
13.861	7.72090e-08	-1.71170e-08	6.00920e-08	2.93543e-07	-1.12097e-07	1.81446e-07	1.83097e-08	-4.12901e-09	1.41807e-08	-3.35514e-08	7.81531e-09	-2.57361e-08	-9.59823e-07	2.16233e-07	-7.43590e-07	-1.04871e-06	5.83726e-08	-9.90341e-07	1.72612e-06	7.73040e-07	2.49916e-06	-4.42303e-07	1.03806e-07	-3.38497e-07
13.885	7.42484e-08	-1.64607e-08	5.77878e-08	2.92539e-07	-1.11713e-07	1.80825e-07	1.83301e-08	-4.13361e-09	1.41965e-08	-3.63178e-08	8.45972e-09	-2.78581e-08	-9.60625e-07	2.16414e-07	-7.44211e-07	-1.04947e-06	5.84146e-08	-9.91054e-07	1.72778e-06	7.77714e-07	2.50550e-06	-4.45527e-07	1.04563e-07	-3.40964e-07
13.910	7.12851e-08	-1.58037e-08	5.54814e-08	2.91530e-07	-1.11328e-07	1.80202e-07	1.83535e-08	-4.13888e-09	1.42147e-08	-3.90833e-08	9.10390e-09	-2.99794e-08	-9.61417e-07	2.16592e-07	-7.44825e-07	-1.05021e-06	5.84561e-08	-9.91758e-07	1.72943e-06	7.82384e-07	2.51182e-06	-4.48750e-07	1.05320e-07	-3.43431e-07
13.935	6.83191e-08	-1.51461e-08	5.31729e-08	2.90517e-07	-1.10941e-07	1.79576e-07	1.83799e-08	-4.14484e-09	1.42351e-08	-4.18478e-08	9.74784e-09	-3.20999e-08	-9.62200e-07	2.16769e-07	-7.45431e-07	-1.05095e-06	5.84970e-08	-9.92453e-07	1.73107e-06	7.87050e-07	2.51812e-06	-4.51975e-07	1.06076e-07	-3.45898e-07
13.959	6.53504e-08	-1.44880e-08	5.08624e-08	2.89500e-07	-1.10553e-07	1.78947e-07	1.84094e-08	-4.15147e-09	1.42579e-08	-4.46111e-08	1.03915e-08	-3.42196e-08	-9.62974e-07	2.16943e-07	-7.46031e-07	-1.05168e-06	5.85375e-08	-9.93140e-07	1.73270e-06	7.91711e-07	2.52441e-06	-4.55199e-07	1.06833e-07	-3.48366e-07
13.984	6.23791e-08	-1.38293e-08	4.85498e-08	2.88478e-07	-1.10163e-07	1.78315e-07	1.84418e-08	-4.15879e-09	1.42830e-08	-4.73733e-08	1.10349e-08	-3.63384e-08	-9.63739e-07	2.17115e-07	-7.46623e-07	-1.05240e-06	5.85775e-08	-9.93818e-07	1.73432e-06	7.96367e-07	2.53068e-06	-4.58424e-07	1.07590e-07	-3.50834e-07
14.008	5.94052e-08	-1.31700e-08	4.62353e-08	2.87452e-07	-1.09771e-07	1.77681e-07	1.84773e-08	-4.16679e-09	1.43105e-08	-5.01342e-08	1.16781e-08	-3.84562e-08	-9.64495e-07	2.17286e-07	-7.47209e-07	-1.05310e-06	5.86169e-08	-9.94487e-07	1.73592e-06	8.01018e-07	2.53694e-06	-4.61649e-07	1.08347e-07	-3.53302e-07
14.033	5.64290e-08	-1.25101e-08	4.39188e-08	2.86422e-07	-1.09378e-07	1.77044e-07	1.85158e-08	-4.17548e-09	1.43403e-08	-5.28939e-08	1.23209e-08	-4.05730e-08	-9.65241e-07	2.17454e-07	-7.47787e-07	-1.05380e-06	5.86559e-08	-9.95148e-07	1.73751e-06	8.05665e-07	2.54318e-06	-4.64875e-07	1.09104e-07	-3.55771e-07
14.057	5.34503e-08	-1.18498e-08	4.16005e-08	2.85387e-07	-1.08982e-07	1.76405e-07	1.85574e-08	-4.18485e-09	1.43725e-08	-5.56522e-08	1.29634e-08	-4.26888e-08	-9.65979e-07	2.17620e-07	-7.48359e-07	-1.05449e-06	5.86943e-08	-9.95800e-07	1.73909e-06	8.10306e-07	2.54940e-06	-4.68100e-07	1.09861e-07	-3.58239e-07
14.082	5.04693e-08	-1.11889e-08	3.92804e-08	2.84349e-07	-1.08586e-07	1.75763e-07	1.86020e-08	-4.19491e-09	1.44071e-08	-5.84091e-08	1.36056e-08	-4.48036e-08	-9.66708e-07	2.17784e-07	-7.48923e-07	-1.05518e-06	5.87322e-08	-9.96443e-07	1.74066e-06	8.14942e-07	2.55560e-06	-4.71325e-07	1.10618e-07	-3.60708e-07
14.107	4.74860e-08	-1.05275e-08	3.69585e-08	2.83306e-07	-1.08188e-07	1.75118e-07	1.86496e-08	-4.20566e-09	1.44440e-08	-6.11646e-08	1.42474e-08	-4.69172e-08	-9.67427e-07	2.17946e-07	-7.49481e-07	-1.05585e-06	5.87696e-08	-9.97078e-07	1.74222e-06	8.19573e-07	2.56179e-06	-4.74551e-07	1.11375e-07	-3.63176e-07
14.131	4.45005e-08	-9.86562e-09	3.46348e-08	2.82259e-07	-1.07788e-07	1.74471e-07	1.87004e-08	-4.21710e-09	1.44833e-08	-6.39185e-08	1.48889e-08	-4.90296e-08	-9.68138e-07	2.18106e-07	-7.50031e-07	-1.05651e-06	5.88065e-08	-9.97703e-07	1.74376e-06	8.24199e-07	2.56796e-06	-4.77776e-07	1.12132e-07	-3.65644e-07
14.156	4.15128e-08	-9.20327e-09	3.23095e-08	2.81207e-07	-1.07386e-07	1.73821e-07	1.87542e-08	-4.22923e-09	1.45249e-08	-6.66708e-08	1.55300e-08	-5.11408e-08	-9.68839e-07	2.18264e-07	-7.50575e-07	-1.05716e-06	5.88429e-08	-9.98321e-07	1.74529e-06	8.28819e-07	2.57411e-06	-4.81001e-07	1.12889e-07	-3.68112e-07
14.180	3.85231e-08	-8.54045e-09	2.99826e-08	2.80152e-07	-1.06983e-07	1.73169e-07	1.88110e-08	-4.24205e-09	1.45690e-08	-6.94215e-08	1.61707e-08	-5.32507e-08	-9.69532e-07	2.18420e-07	-7.51111e-07	-1.05781e-06	5.88787e-08	-9.98929e-07	1.74681e-06	8.33434e-07	2.58025e-06	-4.84226e-07	1.13646e-07	-3.70581e-07
14.205	3.55313e-08	-7.87719e-09	2.76541e-08	2.79093e-07	-1.06579e-07	1.72514e-07	1.88710e-08	-4.25557e-09	1.46154e-08	-7.21704e-08	1.68111e-08	-5.53594e-08	-9.70216e-07	2.18574e-07	-7.51641e-07	-1.05844e-06	5.89141e-08	-9.99529e-07	1.74832e-06	8.38042e-07	2.58636e-06	-4.87451e-07	1.14402e-07	-3.73048e-07
14.230	3.25376e-08	-7.21349e-09	2.53241e-08	2.78029e-07	-1.06172e-07	1.71857e-07	1.89340e-08	-4.26978e-09	1.46642e-08	-7.49176e-08	1.74510e-08	-5.74666e-08	-9.70890e-07	2.18726e-07	-7.52164e-07	-1.05907e-06	5.89489e-08	-1.00012e-06	1.74982e-06	8.42645e-07	2.59246e-06	-4.90675e-07	1.15159e-07	-3.75516e-07
14.254	2.95420e-08	-6.54938e-09	2.29926e-08	2.76961e-07	-1.05765e-07	1.71197e-07	1.90001e-08	-4.28468e-09	1.47154e-08	-7.76630e-08	1.80905e-08	-5.95725e-08	-9.71556e-07	2.18876e-07	-7.52680e-07	-1.05969e-06	5.89833e-08	-1.00070e-06	1.75130e-06	8.47243e-07	2.59854e-06	-4.93899e-07	1.15916e-07	-3.77983e-07
14.279	2.65446e-08	-5.88486e-09	2.06597e-08	2.75890e-07	-1.05356e-07	1.70534e-07	1.90693e-08	-4.30029e-09	1.47690e-08	-8.04065e-08	1.87295e-08	-6.16769e-08	-9.72213e-07	2.19024e-07	-7.53188e-07	-1.06029e-06	5.90171e-08	-1.00128e-06	1.75277e-06	8.51834e-07	2.60460e-06	-4.97123e-07	1.16672e-07	-3.80450e-07
14.303	2.35454e-08	-5.21994e-09	1.83254e-08	2.74814e-07	-1.04945e-07	1.69869e-07	1.91416e-08	-4.31659e-09	1.48250e-08	-8.31480e-08	1.93681e-08	-6.37798e-08	-9.72861e-07	2.19170e-07	-7.53690e-07	-1.06089e-06	5.90504e-08	-1.00184e-06	1.75423e-06	8.56419e-07	2.61065e-06	-5.00346e-07	1.17429e-07	-3.82917e-07
14.328	2.05445e-08	-4.55465e-09	1.59898e-08	2.73735e-07	-1.04533e-07	1.69202e-07	1.92170e-08	-4.33359e-09	1.48834e-08	-8.58875e-08	2.00063e-08	-6.58812e-08	-9.73500e-07	2.19314e-07	-7.54185e-07	-1.06148e-06	5.90832e-08	-1.00240e-06	1.75568e-06	8.60998e-07	2.61668e-06	-5.03568e-07	1.18185e-07	-3.85383e-07
14.352	1.75419e-08	-3.88900e-09	1.36529e-08	2.72651e-07	-1.04119e-07	1.68533e-07	1.92955e-08	-4.35130e-09	1.49442e-08	-8.86249e-08	2.06439e-08	-6.79810e-08	-9.74130e-07	2.19456e-07	-7.54674e-07	-1.06206e-06	5.91155e-08	-1.00295e-06	1.75711e-06	8.65571e-07	2.62268e-06	-5.06790e-07	1.18941e-07	-3.87849e-07
14.377	1.45378e-08	-3.22300e-09	1.13148e-08	2.71564e-07	-1.03704e-07	1.67860e-07	1.93771e-08	-4.36970e-09	1.50074e-08	-9.13602e-08	2.12811e-08	-7.00792e-08	-9.74751e-07	2.19596e-07	-7.55155e-07	-1.06263e-06	5.91473e-08	-1.00349e-06	1.75854e-06	8.70137e-07	2.62867e-06	-5.10011e-07	1.19697e-07	-3.90314e-07
14.402	1.15322e-08	-2.55666e-09	8.97555e-09	2.70473e-07	-1.03287e-07	1.67186e-07	1.94618e-08	-4.38880e-09	1.50730e-08	-9.40934e-08	2.19177e-08	-7.21757e-08	-9.75364e-07	2.19734e-07	-7.55630e-07	-1.06320e-06	5.91786e-08	-1.00402e-06	1.75995e-06	8.74697e-07	2.63464e-06	-5.13232e-07	1.20453e-07	-3.92779e-07
14.426	8.52514e-09	-1.89000e-09	6.63514e-09	2.69378e-07	-1.02869e-07	1.66509e-07	1.95496e-08	-4.40861e-09	1.51410e-08	-9.68242e-08	2.25538e-08	-7.42704e-08	-9.75968e-07	2.19870e-07	-7.56097e-07	-1.06375e-06	5.92094e-08	-1.00454e-06	1.76134e-06	8.79250e-07	2.64059e-06	-5.16452e-07	1.21209e-07	-3.95243e-07
14.451	5.51669e-09	-1.22303e-09	4.29365e-09	2.68279e-07	-1.02449e-07	1.65830e-07	1.96405e-08	-4.42911e-09	1.52114e-08	-9.95528e-08	2.31894e-08	-7.63634e-08	-9.76563e-07	2.20004e-07	-7.56558e-07	-1.06429e-06	5.92397e-08	-1.00505e-06	1.76273e-06	8.83796e-07	2.64653e-06	-5.19670e-07	1.21964e-07	-3.97706e-07
14.475	2.50691e-09	-5.55775e-10	1.95114e-09	2.67176e-07	-1.02028e-07	1.65148e-07	1.97346e-08	-4.45032e-09	1.52843e-08	-1.02279e-07	2.38244e-08	-7.84546e-08	-9.77149e-07	2.20136e-07	-7.57013e-07	-1.06483e-06	5.92694e-08	-1.00556e-06	1.76410e-06	8.88336e-07	2.65244e-06	-5.22888e-07	1.22719e-07	-4.00169e-07
14.500	-5.04120e-10	1.11762e-10	-3.92358e-10	2.66070e-07	-1.01606e-07	1.64464e-07	1.98318e-08	-4.47224e-09	1.53595e-08	-1.05003e-07	2.44589e-08	-8.05440e-08	-9.77727e-07	2.20267e-07	-7.57460e-07	-1.06535e-06	5.92987e-08	-1.00605e-06	1.76546e-06	8.92869e-07	2.65833e-06	-5.26105e-07	1.23474e-07	-4.02631e-07
14.524	-3.51635e-09	7.79564e-10	-2.73678e-09	2.64960e-07	-1.01182e-07	1.63778e-07	1.99321e-08	-4.49486e-09	1.54372e-08	-1.07724e-07	2.50928e-08	-8.26314e-08	-9.78295e-07	2.20395e-07	-7.57901e-07	-1.06587e-06	5.93274e-08	-1.00654e-06	1.76681e-06	8.97395e-07	2.66421e-06	-5.29321e-07	1.24229e-07	-4.05092e-07
14.549	-6.52970e-09	1.44762e-09	-5.08209e-09	2.63846e-07	-1.00756e-07	1.63090e-07	2.00355e-08	-4.51818e-09	1.55173e-08	-1.10443e-07	2.57261e-08	-8.47169e-08	-9.78856e-07	2.20521e-07	-7.58335e-07	-1.06638e-06	5.93557e-08	-1.00702e-06	1.76815e-06	9.01913e-07	2.67006e-06	-5.32536e-07	1.24984e-07	-4.07552e-07
14.574	-9.54412e-09	2.11590e-09	-7.42822e-09	2.62729e-07	-1.00330e-07	1.62399e-07	2.01421e-08	-4.54221e-09	1.55998e-08	-1.13159e-07	2.63588e-08	-8.68004e-08	-9.79407e-07	2.20645e-07	-7.58762e-07	-1.06687e-06	5.93834e-08	-1.00749e-06	1.76947e-06	9.06425e-07	2.67590e-06	-5.35750e-07	1.25738e-07	-4.10012e-07
14.598	-1.25596e-08	2.78442e-09	-9.77513e-09	2.61607e-07	-9.99015e-08	1.61706e-07	2.02517e-08	-4.56695e-09	1.56848e-08	-1.15873e-07	2.69909e-08	-8.88819e-08	-9.79950e-07	2.20767e-07	-7.59182e-07	-1.06736e-06	5.94106e-08	-1.00795e-06	1.77079e-06	9.10929e-07	2.68172e-06	-5.38962e-07	1.26492e-07	-4.12470e-07
14.623	-1.55759e-08	3.45314e-09	-1.21228e-08	2.60483e-07	-9.94720e-08	1.61011e-07	2.03646e-08	-4.59239e-09	1.57722e-08	-1.18584e-07	2.76224e-08	-9.09613e-08	-9.80484e-07	2.20888e-07	-7.59596e-07	-1.06784e-06	5.94374e-08	-1.00841e-06	1.77209e-06	9.15425e-07	2.68751e-06	-5.42174e-07	1.27246e-07	-4.14928e-07
14.647	-1.85932e-08	4.12205e-09	-1.44711e-08	2.59354e-07	-9.90411e-08	1.60313e-07	2.04805e-08	-4.61853e-09	1.58620e-08	-1.21292e-07	2.82532e-08	-9.30386e-08	-9.81010e-07	2.21006e-07	-7.60003e-07	-1.06832e-06	5.94636e-08	-1.00885e-06	1.77337e-06	9.19915e-07	2.69329e-06	-5.45383e-07	1.27999e-07	-4.17384e-07
14.672	-2.16112e-08	4.79114e-09	-1.68201e-08	2.58223e-07	-9.86089e-08	1.59614e-07	2.05996e-08	-4.64539e-09	1.59542e-08	-1.23997e-07	2.88833e-08	-9.51137e-08	-9.81527e-07	2.21123e-07	-7.60404e-07	-1.06878e-06	5.94893e-08	-1.00929e-06	1.77465e-06	9.24396e-07	2.69904e-06	-5.48592e-07	1.28752e-07	-4.19840e-07
14.696	-2.46300e-08	5.46041e-09	-1.91696e-08	2.57087e-07	-9.81753e-08	1.58912e-07	2.07218e-08	-4.67294e-09	1.60488e-08	-1.26700e-07	2.95128e-08	-9.71867e-08	-9.82035e-07	2.21237e-07	-7.60798e-07	-1.06923e-06	5.95145e-08	-1.00972e-06	1.77591e-06	9.28870e-07	2.70478e-06	-5.51799e-07	1.29505e-07	-4.22294e-07
14.721	-2.76495e-08	6.12982e-09	-2.15197e-08	2.55948e-07	-9.77404e-08	1.58208e-07	2.08471e-08	-4.70121e-09	1.61459e-08	-1.29399e-07	3.01416e-08	-9.92574e-08	-9.82535e-07	2.21350e-07	-7.61185e-07	-1.06967e-06	5.95392e-08	-1.01014e-06	1.77716e-06	9.33336e-07	2.71050e-06	-5.55005e-07	1.30257e-07	-4.24748e-07
14.746	-3.06696e-08	6.79937e-09	-2.38703e-08	2.54806e-07	-9.73042e-08	1.57502e-07	2.09756e-08	-4.73018e-09	1.62454e-08	-1.32096e-07	3.07698e-08	-1.01326e-07	-9.83027e-07	2.21461e-07	-7.61566e-07	-1.07011e-06	5.95635e-08	-1.01055e-06	1.77840e-06	9.37794e-07	2.71619e-06	-5.58209e-07	1.31009e-07	-4.27200e-07
14.770	-3.36903e-08	7.46904e-09	-2.62213e-08	2.53660e-07	-9.68667e-08	1.56794e-07	2.11072e-08	-4.75986e-09	1.63474e-08	-1.34789e-07	3.13972e-08	-1.03392e-07	-9.83510e-07	2.21569e-07	-7.61940e-07	-1.07054e-06	5.95872e-08	-1.01095e-06	1.77962e-06	9.42244e-07	2.72187e-06	-5.61411e-07	1.31761e-07	-4.29650e-07
14.795	-3.67115e-08	8.13883e-09	-2.85726e-08	2.52511e-07	-9.64278e-08	1.56083e-07	2.12420e-08	-4.79025e-09	1.64517e-08	-1.37479e-07	3.20239e-08	-1.05456e-07	-9.83984e-07	2.21676e-07	-7.62308e-07	-1.07095e-06	5.96104e-08	-1.01134e-06	1.78083e-06	9.46686e-07	2.72752e-06	-5.64612e-07	1.32512e-07	-4.32100e-07
14.819	-3.97331e-08	8.80871e-09	-3.09244e-08	2.51359e-07	-9.59877e-08	1.55371e-07	2.13798e-08	-4.82134e-09	1.65585e-08	-1.40167e-07	3.26498e-08	-1.07517e-07	-9.84450e-07	2.21781e-07	-7.62669e-07	-1.07136e-06	5.96331e-08	-1.01173e-06	1.78203e-06	9.51120e-07	2.73315e-06	-5.67811e-07	1.33263e-07	-4.34548e-07
14.844	-4.27551e-08	9.47867e-09	-3.32764e-08	2.50203e-07	-9.55463e-08	1.54656e-07	2.15208e-08	-4.85314e-09	1.66677e-08	-1.42851e-07	3.32750e-08	-1.09576e-07	-9.84908e-07	2.21885e-07	-7.63024e-07	-1.07176e-06	5.96553e-08	-1.01210e-06	1.78322e-06	9.55545e-07	2.73877e-06	-5.71008e-07	1.34013e-07	-4.36995e-07
14.868	-4.57773e-08	1.01487e-08	-3.56286e-08	2.49044e-07	-9.51037e-08	1.53940e-07	2.16650e-08	-4.88564e-09	1.67793e-08	-1.45532e-07	3.38995e-08	-1.11632e-07	-9.85358e-07	2.21986e-07	-7.63372e-07	-1.07215e-06	5.96770e-08	-1.01247e-06	1.78439e-06	9.59962e-07	2.74436e-06	-5.74203e-07	1.34763e-07	-4.39440e-07
14.893	-4.87999e-08	1.08188e-08	-3.79811e-08	2.47881e-07	-9.46598e-08	1.53221e-07	2.18122e-08	-4.91885e-09	1.68934e-08	-1.48209e-07	3.45232e-08	-1.13686e-07	-9.85799e-07	2.22085e-07	-7.63714e-07	-1.07253e-06	5.96982e-08	-1.01283e-06	1.78556e-06	9.64370e-07	2.74993e-06	-5.77397e-07	1.35512e-07	-4.41884e-07
14.918	-5.18226e-08	1.14889e-08	-4.03337e-08	2.46716e-07	-9.42146e-08	1.52501e-07	2.19626e-08	-4.95277e-09	1.70099e-08	-1.50883e-07	3.51461e-08	-1.15737e-07	-9.86232e-07	2.22183e-07	-7.64049e-07	-1.07290e-06	5.97189e-08	-1.01318e-06	1.78671e-06	9.68770e-07	2.75548e-06	-5.80588e-07	1.36261e-07	-4.44327e-07
14.942	-5.48454e-08	1.21591e-08	-4.26863e-08	2.45547e-07	-9.37683e-08	1.51778e-07	2.21162e-08	-4.98739e-09	1.71288e-08	-1.53554e-07	3.57682e-08	-1.17786e-07	-9.86656e-07	2.22278e-07	-7.64378e-07	-1.07327e-06	5.97391e-08	-1.01353e-06	1.78784e-06	9.73161e-07	2.76100e-06	-5.83778e-07	1.37010e-07	-4.46768e-07
14.967	-5.78683e-08	1.28292e-08	-4.50390e-08	2.44375e-07	-9.33207e-08	1.51054e-07	2.22728e-08	-5.02271e-09	1.72501e-08	-1.56221e-07	3.63895e-08	-1.19832e-07	-9.87072e-07	2.22372e-07	-7.64700e-07	-1.07362e-06	5.97589e-08	-1.01386e-06	1.78897e-06	9.77544e-07	2.76651e-06	-5.86965e-07	1.37758e-07	-4.49207e-07
14.991	-6.08911e-08	1.34994e-08	-4.73918e-08	2.43199e-07	-9.28719e-08	1.50327e-07	2.24326e-08	-5.05874e-09	1.73738e-08	-1.58885e-07	3.70099e-08	-1.21875e-07	-9.87480e-07	2.22464e-07	-7.65016e-07	-1.07397e-06	5.97781e-08	-1.01419e-06	1.79008e-06	9.81917e-07	2.77200e-06	-5.90150e-07	1.38506e-07	-4.51645e-07
15.016	-6.39139e-08	1.41695e-08	-4.97444e-08	2.42021e-07	-9.24219e-08	1.49599e-07	2.25955e-08	-5.09547e-09	1.75000e-08	-1.61545e-07	3.76296e-08	-1.23915e-07	-9.87880e-07	2.22554e-07	-7.65326e-07	-1.07430e-06	5.97968e-08	-1.01451e-06	1.79118e-06	9.86281e-07	2.77746e-06	-5.93334e-07	1.39253e-07	-4.54081e-07
15.041	-6.69366e-08	1.48397e-08	-5.20970e-08	2.40840e-07	-9.19708e-08	1.48869e-07	2.27615e-08	-5.13291e-09	1.76286e-08	-1.64201e-07	3.82484e-08	-1.25953e-07	-9.88272e-07	2.22642e-07	-7.65630e-07	-1.07463e-06	5.98151e-08	-1.01481e-06	1.79226e-06	9.90636e-07	2.78290e-06	-5.96514e-07	1.39999e-07	-4.56515e-07
15.065	-6.99591e-08	1.55097e-08	-5.44493e-08	2.39655e-07	-9.15184e-08	1.48137e-07	2.29306e-08	-5.17105e-09	1.77595e-08	-1.66854e-07	3.88663e-08	-1.27988e-07	-9.88655e-07	2.22729e-07	-7.65927e-07	-1.07495e-06	5.98328e-08	-1.01512e-06	1.79334e-06	9.94982e-07	2.78832e-06	-5.99693e-07	1.40745e-07	-4.58948e-07
15.090	-7.29813e-08	1.61797e-08	-5.68015e-08	2.38468e-07	-9.10649e-08	1.47403e-07	2.31028e-08	-5.20989e-09	1.78929e-08	-1.69503e-07	3.94834e-08	-1.30020e-07	-9.89031e-07	2.22813e-07	-7.66218e-07	-1.07526e-06	5.98500e-08	-1.01541e-06	1.79440e-06	9.99319e-07	2.79372e-06	-6.02869e-07	1.41491e-07	-4.61378e-07
15.114	-7.60032e-08	1.68497e-08	-5.91535e-08	2.37277e-07	-9.06103e-08	1.46667e-07	2.32782e-08	-5.24943e-09	1.80287e-08	-1.72149e-07	4.00996e-08	-1.32049e-07	-9.89398e-07	2.22896e-07	-7.66502e-07	-1.07556e-06	5.98668e-08	-1.01569e-06	1.79545e-06	1.00365e-06	2.79909e-06	-6.06043e-07	1.42235e-07	-4.63807e-07
15.139	-7.90247e-08	1.75195e-08	-6.15051e-08	2.36084e-07	-9.01546e-08	1.45929e-07	2.34566e-08	-5.28967e-09	1.81669e-08	-1.74790e-07	4.07149e-08	-1.34075e-07	-9.89758e-07	2.22977e-07	-7.66781e-07	-1.07585e-06	5.98831e-08	-1.01597e-06	1.79648e-06	1.00796e-06	2.80444e-06	-6.09214e-07	1.42980e-07	-4.66234e-07
15.163	-8.20457e-08	1.81893e-08	-6.38564e-08	2.34887e-07	-8.96977e-08	1.45190e-07	2.36382e-08	-5.33061e-09	1.83076e-08	-1.77428e-07	4.13293e-08	-1.36099e-07	-9.90109e-07	2.23056e-07	-7.67053e-07	-1.07613e-06	5.98988e-08	-1.01624e-06	1.79750e-06	1.01227e-06	2.80978e-06	-6.12383e-07	1.43723e-07	-4.68659e-07
15.188	-8.50662e-08	1.88589e-08	-6.62073e-08	2.33688e-07	-8.92397e-08	1.44448e-07	2.38228e-08	-5.37225e-09	1.84506e-08	-1.80061e-07	4.19427e-08	-1.38119e-07	-9.90452e-07	2.23134e-07	-7.67319e-07	-1.07641e-06	5.99141e-08	-1.01650e-06	1.79851e-06	1.01657e-06	2.81508e-06	-6.15549e-07	1.44466e-07	-4.71082e-07
15.213	-8.80862e-08	1.95285e-08	-6.85577e-08	2.32486e-07	-8.87806e-08	1.43705e-07	2.40106e-08	-5.41459e-09	1.85960e-08	-1.82691e-07	4.25553e-08	-1.40136e-07	-9.90788e-07	2.23209e-07	-7.67579e-07	-1.07668e-06	5.99289e-08	-1.01675e-06	1.79951e-06	1.02086e-06	2.82037e-06	-6.18712e-07	1.45209e-07	-4.73503e-07
15.237	-9.11055e-08	2.01978e-08	-7.09077e-08	2.31281e-07	-8.83205e-08	1.42960e-07	2.42014e-08	-5.45763e-09	1.87438e-08	-1.85317e-07	4.31669e-08	-1.42150e-07	-9.91115e-07	2.23283e-07	-7.67833e-07	-1.07693e-06	5.99432e-08	-1.01699e-06	1.80049e-06	1.02514e-06	2.82563e-06	-6.21873e-07	1.45951e-07	-4.75922e-07
15.262	-9.41242e-08	2.08671e-08	-7.32571e-08	2.30073e-07	-8.78592e-08	1.42214e-07	2.43953e-08	-5.50136e-09	1.88940e-08	-1.87938e-07	4.37775e-08	-1.44161e-07	-9.91435e-07	2.23355e-07	-7.68080e-07	-1.07718e-06	5.99570e-08	-1.01722e-06	1.80147e-06	1.02941e-06	2.83087e-06	-6.25031e-07	1.46692e-07	-4.78339e-07
15.286	-9.71420e-08	2.15361e-08	-7.56059e-08	2.28862e-07	-8.73970e-08	1.41465e-07	2.45923e-08	-5.54578e-09	1.90465e-08	-1.90556e-07	4.43872e-08	-1.46169e-07	-9.91747e-07	2.23425e-07	-7.68322e-07	-1.07742e-06	5.99704e-08	-1.01745e-06	1.80242e-06	1.03367e-06	2.83609e-06	-6.28186e-07	1.47432e-07	-4.80754e-07
15.311	-1.00159e-07	2.22050e-08	-7.79541e-08	2.27649e-07	-8.69336e-08	1.40715e-07	2.47924e-08	-5.59090e-09	1.92015e-08	-1.93169e-07	4.49959e-08	-1.48173e-07	-9.92051e-07	2.23494e-07	-7.68557e-07	-1.07765e-06	5.99832e-08	-1.01767e-06	1.80337e-06	1.03791e-06	2.84128e-06	-6.31339e-07	1.48172e-07	-4.83166e-07
15.335	-1.03175e-07	2.28737e-08	-8.03016e-08	2.26433e-07	-8.64693e-08	1.39964e-07	2.49955e-08	-5.63671e-09	1.93588e-08	-1.95778e-07	4.56037e-08	-1.50174e-07	-9.92347e-07	2.23560e-07	-7.68787e-07	-1.07787e-06	5.99956e-08	-1.01788e-06	1.80430e-06	1.04215e-06	2.84646e-06	-6.34488e-07	1.48911e-07	-4.85577e-07
15.360	-1.06190e-07	2.35421e-08	-8.26483e-08	2.25214e-07	-8.60039e-08	1.39211e-07	2.52017e-08	-5.68321e-09	1.95185e-08	-1.98383e-07	4.62104e-08	-1.52172e-07	-9.92636e-07	2.23625e-07	-7.69010e-07	-1.07809e-06	6.00075e-08	-1.01808e-06	1.80522e-06	1.04638e-06	2.85160e-06	-6.37634e-07	1.49650e-07	-4.87985e-07
15.385	-1.09205e-07	2.42104e-08	-8.49943e-08	2.23993e-07	-8.55375e-08	1.38456e-07	2.54110e-08	-5.73040e-09	1.96806e-08	-2.00983e-07	4.68161e-08	-1.54167e-07	-9.92916e-07	2.23689e-07	-7.69228e-07	-1.07829e-06	6.00189e-08	-1.01827e-06	1.80613e-06	1.05060e-06	2.85673e-06	-6.40778e-07	1.50388e-07	-4.90390e-07
15.409	-1.12218e-07	2.48784e-08	-8.73394e-08	2.22769e-07	-8.50701e-08	1.37699e-07	2.56233e-08	-5.77828e-09	1.98450e-08	-2.03579e-07	4.74208e-08	-1.56158e-07	-9.93189e-07	2.23750e-07	-7.69439e-07	-1.07849e-06	6.00298e-08	-1.01846e-06	1.80703e-06	1.05480e-06	2.86183e-06	-6.43918e-07	1.51125e-07	-4.92793e-07
15.434	-1.15230e-07	2.55461e-08	-8.96837e-08	2.21543e-07	-8.46017e-08	1.36941e-07	2.58387e-08	-5.82684e-09	2.00118e-08	-2.06171e-07	4.80245e-08	-1.58146e-07	-9.93455e-07	2.23810e-07	-7.69645e-07	-1.07868e-06	6.00402e-08	-1.01863e-06	1.80791e-06	1.05900e-06	2.86691e-06	-6.47055e-07	1.51861e-07	-4.95194e-07
15.458	-1.18241e-07	2.62136e-08	-9.20270e-08	2.20314e-07	-8.41324e-08	1.36181e-07	2.60571e-08	-5.87609e-09	2.01810e-08	-2.08758e-07	4.86271e-08	-1.60130e-07	-9.93713e-07	2.23868e-07	-7.69845e-07	-1.07885e-06	6.00502e-08	-1.01880e-06	1.80878e-06	1.06319e-06	2.87196e-06	-6.50189e-07	1.52596e-07	-4.97593e-07
15.483	-1.21250e-07	2.68808e-08	-9.43693e-08	2.19082e-07	-8.36621e-08	1.35420e-07	2.62785e-08	-5.92603e-09	2.03525e-08	-2.11340e-07	4.92287e-08	-1.62111e-07	-9.93963e-07	2.23924e-07	-7.70039e-07	-1.07902e-06	6.00597e-08	-1.01896e-06	1.80963e-06	1.06736e-06	2.87699e-06	-6.53320e-07	1.53331e-07	-4.99989e-07
15.507	-1.24258e-07	2.75477e-08	-9.67106e-08	2.17848e-07	-8.31909e-08	1.34657e-07	2.65029e-08	-5.97665e-09	2.05263e-08	-2.13918e-07	4.98291e-08	-1.64089e-07	-9.94206e-07	2.23979e-07	-7.70227e-07	-1.07919e-06	6.00687e-08	-1.01912e-06	1.81048e-06	1.07152e-06	2.88200e-06	-6.56447e-07	1.54065e-07	-5.02382e-07
15.532	-1.27265e-07	2.82143e-08	-9.90508e-08	2.16612e-07	-8.27187e-08	1.33893e-07	2.67304e-08	-6.02794e-09	2.07025e-08	-2.16491e-07	5.04286e-08	-1.66063e-07	-9.94441e-07	2.24032e-07	-7.70409e-07	-1.07934e-06	6.00772e-08	-1.01926e-06	1.81131e-06	1.07568e-06	2.88698e-06	-6.59571e-07	1.54798e-07	-5.04773e-07
15.557	-1.30271e-07	2.88806e-08	-1.01390e-07	2.15373e-07	-8.22456e-08	1.33127e-07	2.69609e-08	-6.07992e-09	2.08810e-08	-2.19060e-07	5.10269e-08	-1.68033e-07	-9.94669e-07	2.24083e-07	-7.70585e-07	-1.07948e-06	6.00852e-08	-1.01940e-06	1.81212e-06	1.07982e-06	2.89194e-06	-6.62691e-07	1.55531e-07	-5.07161e-07
15.581	-1.33274e-07	2.95466e-08	-1.03728e-07	2.14132e-07	-8.17716e-08	1.32360e-07	2.71944e-08	-6.13258e-09	2.10618e-08	-2.21624e-07	5.16241e-08	-1.70000e-07	-9.94889e-07	2.24133e-07	-7.70756e-07	-1.07962e-06	6.00928e-08	-1.01953e-06	1.81293e-06	1.08395e-06	2.89688e-06	-6.65808e-07	1.56262e-07	-5.09546e-07
15.606	-1.36277e-07	3.02122e-08	-1.06065e-07	2.12888e-07	-8.12968e-08	1.31591e-07	2.74309e-08	-6.18591e-09	2.12450e-08	-2.24183e-07	5.22203e-08	-1.71963e-07	-9.95102e-07	2.24181e-07	-7.70921e-07	-1.07975e-06	6.00999e-08	-1.01965e-06	1.81372e-06	1.08807e-06	2.90179e-06	-6.68922e-07	1.56993e-07	-5.11929e-07
15.630	-1.39277e-07	3.08774e-08	-1.08400e-07	2.11642e-07	-8.08210e-08	1.30821e-07	2.76704e-08	-6.23991e-09	2.14305e-08	-2.26738e-07	5.28153e-08	-1.73922e-07	-9.95308e-07	2.24227e-07	-7.71080e-07	-1.07987e-06	6.01066e-08	-1.01976e-06	1.81450e-06	1.09217e-06	2.90667e-06	-6.72032e-07	1.57723e-07	-5.14309e-07
15.655	-1.42276e-07	3.15423e-08	-1.10734e-07	2.10394e-07	-8.03444e-08	1.30050e-07	2.79128e-08	-6.29458e-09	2.16182e-08	-2.29287e-07	5.34091e-08	-1.75878e-07	-9.95506e-07	2.24272e-07	-7.71234e-07	-1.07998e-06	6.01127e-08	-1.01986e-06	1.81527e-06	1.09627e-06	2.91154e-06	-6.75138e-07	1.58452e-07	-5.16686e-07
15.679	-1.45274e-07	3.22068e-08	-1.13067e-07	2.09144e-07	-7.98669e-08	1.29277e-07	2.81582e-08	-6.34993e-09	2.18083e-08	-2.31832e-07	5.40018e-08	-1.77830e-07	-9.95697e-07	2.24315e-07	-7.71382e-07	-1.08008e-06	6.01184e-08	-1.01996e-06	1.81602e-06	1.10035e-06	2.91637e-06	-6.78240e-07	1.59180e-07	-5.19061e-07
15.704	-1.48269e-07	3.28708e-08	-1.15398e-07	2.07891e-07	-7.93885e-08	1.28503e-07	2.84066e-08	-6.40594e-09	2.20007e-08	-2.34371e-07	5.45934e-08	-1.79778e-07	-9.95881e-07	2.24356e-07	-7.71524e-07	-1.08017e-06	6.01236e-08	-1.02005e-06	1.81676e-06	1.10443e-06	2.92119e-06	-6.81339e-07	1.59907e-07	-5.21432e-07
15.729	-1.51263e-07	3.35345e-08	-1.17728e-07	2.06636e-07	-7.89094e-08	1.27727e-07	2.86580e-08	-6.46262e-09	2.21953e-08	-2.36906e-07	5.51838e-08	-1.81722e-07	-9.96058e-07	2.24396e-07	-7.71661e-07	-1.08026e-06	6.01284e-08	-1.02013e-06	1.81749e-06	1.10849e-06	2.92597e-06	-6.84434e-07	1.60633e-07	-5.23801e-07
15.753	-1.54254e-07	3.41977e-08	-1.20057e-07	2.05379e-07	-7.84294e-08	1.26950e-07	2.89123e-08	-6.51997e-09	2.23923e-08	-2.39436e-07	5.57731e-08	-1.83662e-07	-9.96227e-07	2.24434e-07	-7.71793e-07	-1.08034e-06	6.01327e-08	-1.02020e-06	1.81820e-06	1.11254e-06	2.93074e-06	-6.87525e-07	1.61359e-07	-5.26166e-07
15.778	-1.57244e-07	3.48605e-08	-1.22383e-07	2.04120e-07	-7.79486e-08	1.26172e-07	2.91695e-08	-6.57797e-09	2.25915e-08	-2.41960e-07	5.63611e-08	-1.85599e-07	-9.96389e-07	2.24471e-07	-7.71918e-07	-1.08040e-06	6.01365e-08	-1.02027e-06	1.81890e-06	1.11657e-06	2.93548e-06	-6.90612e-07	1.62083e-07	-5.28529e-07
15.802	-1.60232e-07	3.55229e-08	-1.24709e-07	2.02859e-07	-7.74671e-08	1.25392e-07	2.94296e-08	-6.63664e-09	2.27930e-08	-2.44479e-07	5.69480e-08	-1.87531e-07	-9.96545e-07	2.24506e-07	-7.72039e-07	-1.08047e-06	6.01399e-08	-1.02033e-06	1.81959e-06	1.12060e-06	2.94019e-06	-6.93695e-07	1.62807e-07	-5.30888e-07
15.827	-1.63217e-07	3.61847e-08	-1.27032e-07	2.01596e-07	-7.69847e-08	1.24612e-07	2.96927e-08	-6.69596e-09	2.29967e-08	-2.46994e-07	5.75336e-08	-1.89460e-07	-9.96693e-07	2.24539e-07	-7.72153e-07	-1.08052e-06	6.01428e-08	-1.02037e-06	1.82027e-06	1.12461e-06	2.94488e-06	-6.96775e-07	1.63530e-07	-5.33245e-07
15.852	-1.66200e-07	3.68461e-08	-1.29354e-07	2.00331e-07	-7.65016e-08	1.23830e-07	2.99586e-08	-6.75594e-09	2.32027e-08	-2.49503e-07	5.81181e-08	-1.91385e-07	-9.96834e-07	2.24571e-07	-7.72263e-07	-1.08056e-06	6.01452e-08	-1.02042e-06	1.82093e-06	1.12861e-06	2.94954e-06	-6.99850e-07	1.64251e-07	-5.35598e-07
15.876	-1.69181e-07	3.75070e-08	-1.31674e-07	1.99064e-07	-7.60177e-08	1.23046e-07	3.02275e-08	-6.81657e-09	2.34109e-08	-2.52006e-07	5.87013e-08	-1.93305e-07	-9.96968e-07	2.24601e-07	-7.72367e-07	-1.08060e-06	6.01472e-08	-1.02045e-06	1.82158e-06	1.13260e-06	2.95418e-06	-7.02921e-07	1.64972e-07	-5.37948e-07
15.901	-1.72160e-07	3.81674e-08	-1.33993e-07	1.97795e-07	-7.55331e-08	1.22262e-07	3.04992e-08	-6.87785e-09	2.36214e-08	-2.54505e-07	5.92833e-08	-1.95222e-07	-9.97095e-07	2.24630e-07	-7.72465e-07	-1.08062e-06	6.01487e-08	-1.02048e-06	1.82222e-06	1.13658e-06	2.95879e-06	-7.05987e-07	1.65692e-07	-5.40295e-07
15.925	-1.75136e-07	3.88272e-08	-1.36309e-07	1.96524e-07	-7.50478e-08	1.21476e-07	3.07739e-08	-6.93978e-09	2.38341e-08	-2.56998e-07	5.98640e-08	-1.97134e-07	-9.97216e-07	2.24657e-07	-7.72559e-07	-1.08064e-06	6.01498e-08	-1.02049e-06	1.82284e-06	1.14054e-06	2.96338e-06	-7.09050e-07	1.66411e-07	-5.42639e-07
15.950	-1.78110e-07	3.94866e-08	-1.38624e-07	1.95252e-07	-7.45618e-08	1.20690e-07	3.10513e-08	-7.00235e-09	2.40490e-08	-2.59486e-07	6.04435e-08	-1.99042e-07	-9.97329e-07	2.24683e-07	-7.72647e-07	-1.08065e-06	6.01504e-08	-1.02050e-06	1.82345e-06	1.14449e-06	2.96794e-06	-7.12108e-07	1.67128e-07	-5.44980e-07
15.974	-1.81082e-07	4.01453e-08	-1.40937e-07	1.93977e-07	-7.40750e-08	1.19902e-07	3.13317e-08	-7.06557e-09	2.42661e-08	-2.61968e-07	6.10217e-08	-2.00946e-07	-9.97436e-07	2.24707e-07	-7.72729e-07	-1.08066e-06	6.01505e-08	-1.02051e-06	1.82405e-06	1.14843e-06	2.97248e-06	-7.15162e-07	1.67845e-07	-5.47317e-07
15.999	-1.84051e-07	4.08035e-08	-1.43247e-07	1.92701e-07	-7.35876e-08	1.19113e-07	3.16148e-08	-7.12943e-09	2.44854e-08	-2.64445e-07	6.15986e-08	-2.02846e-07	-9.97536e-07	2.24729e-07	-7.72807e-07	-1.08065e-06	6.01502e-08	-1.02050e-06	1.82463e-06	1.15236e-06	2.97699e-06	-7.18211e-07	1.68561e-07	-5.49650e-07
16.024	-1.87017e-07	4.14612e-08	-1.45556e-07	1.91422e-07	-7.30995e-08	1.18323e-07	3.19008e-08	-7.19392e-09	2.47069e-08	-2.66916e-07	6.21743e-08	-2.04742e-07	-9.97630e-07	2.24750e-07	-7.72879e-07	-1.08064e-06	6.01495e-08	-1.02049e-06	1.82520e-06	1.15627e-06	2.98148e-06	-7.21256e-07	1.69275e-07	-5.51981e-07
16.048	-1.89981e-07	4.21182e-08	-1.47863e-07	1.90143e-07	-7.26108e-08	1.17532e-07	3.21897e-08	-7.25905e-09	2.49306e-08	-2.69382e-07	6.27486e-08	-2.06633e-07	-9.97716e-07	2.24770e-07	-7.72946e-07	-1.08062e-06	6.01483e-08	-1.02047e-06	1.82576e-06	1.16017e-06	2.98593e-06	-7.24297e-07	1.69989e-07	-5.54308e-07
16.073	-1.92942e-07	4.27746e-08	-1.50167e-07	1.88861e-07	-7.21214e-08	1.16740e-07	3.24813e-08	-7.32482e-09	2.51565e-08	-2.71842e-07	6.33217e-08	-2.08520e-07	-9.97796e-07	2.24788e-07	-7.73008e-07	-1.08059e-06	6.01467e-08	-1.02044e-06	1.82631e-06	1.16406e-06	2.99037e-06	-7.27333e-07	1.70702e-07	-5.56631e-07
16.097	-1.95900e-07	4.34305e-08	-1.52470e-07	1.87578e-07	-7.16314e-08	1.15946e-07	3.27757e-08	-7.39121e-09	2.53845e-08	-2.74296e-07	6.38934e-08	-2.10403e-07	-9.97869e-07	2.24804e-07	-7.73065e-07	-1.08055e-06	6.01446e-08	-1.02041e-06	1.82684e-06	1.16793e-06	2.99478e-06	-7.30364e-07	1.71413e-07	-5.58951e-07
16.122	-1.98855e-07	4.40856e-08	-1.54770e-07	1.86293e-07	-7.11407e-08	1.15152e-07	3.30729e-08	-7.45823e-09	2.56147e-08	-2.76745e-07	6.44638e-08	-2.12281e-07	-9.97936e-07	2.24820e-07	-7.73117e-07	-1.08050e-06	6.01420e-08	-1.02036e-06	1.82736e-06	1.17179e-06	2.99916e-06	-7.33391e-07	1.72123e-07	-5.61267e-07
16.146	-2.01808e-07	4.47402e-08	-1.57068e-07	1.85007e-07	-7.06495e-08	1.14357e-07	3.33729e-08	-7.52587e-09	2.58470e-08	-2.79188e-07	6.50329e-08	-2.14155e-07	-9.97997e-07	2.24833e-07	-7.73163e-07	-1.08045e-06	6.01391e-08	-1.02031e-06	1.82787e-06	1.17564e-06	3.00351e-06	-7.36412e-07	1.72833e-07	-5.63580e-07
16.171	-2.04757e-07	4.53941e-08	-1.59363e-07	1.83719e-07	-7.01576e-08	1.13561e-07	3.36756e-08	-7.59414e-09	2.60814e-08	-2.81626e-07	6.56007e-08	-2.16025e-07	-9.98050e-07	2.24845e-07	-7.73205e-07	-1.08039e-06	6.01356e-08	-1.02025e-06	1.82836e-06	1.17948e-06	3.00784e-06	-7.39430e-07	1.73541e-07	-5.65889e-07
16.196	-2.07704e-07	4.60473e-08	-1.61656e-07	1.82429e-07	-6.96652e-08	1.12764e-07	3.39810e-08	-7.66302e-09	2.63180e-08	-2.84057e-07	6.61671e-08	-2.17890e-07	-9.98098e-07	2.24856e-07	-7.73242e-07	-1.08032e-06	6.01318e-08	-1.02019e-06	1.82885e-06	1.18330e-06	3.01214e-06	-7.42442e-07	1.74248e-07	-5.68194e-07
16.220	-2.10647e-07	4.66999e-08	-1.63947e-07	1.81138e-07	-6.91722e-08	1.11966e-07	3.42892e-08	-7.73252e-09	2.65567e-08	-2.86483e-07	6.67321e-08	-2.19751e-07	-9.98139e-07	2.24865e-07	-7.73274e-07	-1.08024e-06	6.01275e-08	-1.02012e-06	1.82931e-06	1.18710e-06	3.01642e-06	-7.45449e-07	1.74953e-07	-5.70496e-07
16.245	-2.13587e-07	4.73517e-08	-1.66236e-07	1.79846e-07	-6.86787e-08	1.11167e-07	3.46001e-08	-7.80263e-09	2.67975e-08	-2.88903e-07	6.72957e-08	-2.21607e-07	-9.98174e-07	2.24873e-07	-7.73301e-07	-1.08016e-06	6.01227e-08	-1.02003e-06	1.82977e-06	1.19090e-06	3.02067e-06	-7.48452e-07	1.75658e-07	-5.72794e-07
16.269	-2.16524e-07	4.80028e-08	-1.68522e-07	1.78552e-07	-6.81846e-08	1.10367e-07	3.49137e-08	-7.87335e-09	2.70404e-08	-2.91317e-07	6.78580e-08	-2.23459e-07	-9.98202e-07	2.24879e-07	-7.73323e-07	-1.08006e-06	6.01176e-08	-1.01995e-06	1.83021e-06	1.19468e-06	3.02489e-06	-7.51450e-07	1.76362e-07	-5.75088e-07
16.294	-2.19458e-07	4.86533e-08	-1.70805e-07	1.77257e-07	-6.76900e-08	1.09567e-07	3.52300e-08	-7.94467e-09	2.72853e-08	-2.93725e-07	6.84189e-08	-2.25306e-07	-9.98224e-07	2.24884e-07	-7.73340e-07	-1.07996e-06	6.01120e-08	-1.01985e-06	1.83064e-06	1.19844e-06	3.02909e-06	-7.54442e-07	1.77064e-07	-5.77378e-07
16.318	-2.22389e-07	4.93029e-08	-1.73086e-07	1.75960e-07	-6.71949e-08	1.08765e-07	3.55489e-08	-8.01660e-09	2.75323e-08	-2.96127e-07	6.89784e-08	-2.27148e-07	-9.98240e-07	2.24888e-07	-7.73352e-07	-1.07986e-06	6.01059e-08	-1.01975e-06	1.83106e-06	1.20220e-06	3.03326e-06	-7.57430e-07	1.77765e-07	-5.79664e-07
16.343	-2.25316e-07	4.99519e-08	-1.75364e-07	1.74662e-07	-6.66992e-08	1.07963e-07	3.58706e-08	-8.08913e-09	2.77814e-08	-2.98522e-07	6.95365e-08	-2.28986e-07	-9.98250e-07	2.24890e-07	-7.73360e-07	-1.07974e-06	6.00995e-08	-1.01964e-06	1.83146e-06	1.20594e-06	3.03740e-06	-7.60412e-07	1.78465e-07	-5.81947e-07
16.368	-2.28240e-07	5.06001e-08	-1.77640e-07	1.73363e-07	-6.62031e-08	1.07160e-07	3.61948e-08	-8.16225e-09	2.80326e-08	-3.00912e-07	7.00932e-08	-2.30819e-07	-9.98253e-07	2.24891e-07	-7.73362e-07	-1.07962e-06	6.00926e-08	-1.01952e-06	1.83185e-06	1.20966e-06	3.04151e-06	-7.63389e-07	1.79164e-07	-5.84225e-07
16.392	-2.31160e-07	5.12475e-08	-1.79912e-07	1.72063e-07	-6.57065e-08	1.06356e-07	3.65217e-08	-8.23596e-09	2.82857e-08	-3.03296e-07	7.06485e-08	-2.32648e-07	-9.98251e-07	2.24890e-07	-7.73360e-07	-1.07948e-06	6.00852e-08	-1.01940e-06	1.83223e-06	1.21337e-06	3.04560e-06	-7.66361e-07	1.79861e-07	-5.86500e-07
16.417	-2.34076e-07	5.18941e-08	-1.82182e-07	1.70761e-07	-6.52095e-08	1.05552e-07	3.68512e-08	-8.31027e-09	2.85409e-08	-3.05674e-07	7.12023e-08	-2.34471e-07	-9.98242e-07	2.24888e-07	-7.73354e-07	-1.07934e-06	6.00775e-08	-1.01927e-06	1.83260e-06	1.21707e-06	3.04966e-06	-7.69328e-07	1.80558e-07	-5.88770e-07
16.441	-2.36990e-07	5.25399e-08	-1.84450e-07	1.69458e-07	-6.47120e-08	1.04746e-07	3.71833e-08	-8.38516e-09	2.87981e-08	-3.08045e-07	7.17547e-08	-2.36290e-07	-9.98228e-07	2.24885e-07	-7.73343e-07	-1.07920e-06	6.00693e-08	-1.01913e-06	1.83295e-06	1.22075e-06	3.05370e-06	-7.72289e-07	1.81253e-07	-5.91036e-07
16.466	-2.39899e-07	5.31849e-08	-1.86714e-07	1.68154e-07	-6.42141e-08	1.03940e-07	3.75180e-08	-8.46063e-09	2.90573e-08	-3.10410e-07	7.23056e-08	-2.38105e-07	-9.98207e-07	2.24881e-07	-7.73327e-07	-1.07904e-06	6.00607e-08	-1.01898e-06	1.83329e-06	1.22442e-06	3.05771e-06	-7.75245e-07	1.81946e-07	-5.93299e-07
16.490	-2.42805e-07	5.38291e-08	-1.88976e-07	1.66850e-07	-6.37158e-08	1.03134e-07	3.78552e-08	-8.53669e-09	2.93185e-08	-3.12769e-07	7.28551e-08	-2.39914e-07	-9.98181e-07	2.24875e-07	-7.73306e-07	-1.07888e-06	6.00517e-08	-1.01883e-06	1.83361e-06	1.22807e-06	3.06169e-06	-7.78196e-07	1.82639e-07	-5.95557e-07
16.515	-2.45707e-07	5.44724e-08	-1.91234e-07	1.65543e-07	-6.32170e-08	1.02326e-07	3.81950e-08	-8.61331e-09	2.95817e-08	-3.15122e-07	7.34031e-08	-2.41719e-07	-9.98149e-07	2.24867e-07	-7.73281e-07	-1.07871e-06	6.00423e-08	-1.01867e-06	1.83393e-06	1.23171e-06	3.06564e-06	-7.81141e-07	1.83330e-07	-5.97811e-07
16.540	-2.48605e-07	5.51149e-08	-1.93490e-07	1.64236e-07	-6.27179e-08	1.01519e-07	3.85374e-08	-8.69051e-09	2.98469e-08	-3.17468e-07	7.39496e-08	-2.43518e-07	-9.98111e-07	2.24859e-07	-7.73252e-07	-1.07854e-06	6.00324e-08	-1.01850e-06	1.83423e-06	1.23534e-06	3.06957e-06	-7.84080e-07	1.84020e-07	-6.00060e-07
16.564	-2.51499e-07	5.57566e-08	-1.95742e-07	1.62928e-07	-6.22184e-08	1.00710e-07	3.88822e-08	-8.76828e-09	3.01139e-08	-3.19808e-07	7.44947e-08	-2.45313e-07	-9.98067e-07	2.24849e-07	-7.73218e-07	-1.07835e-06	6.00222e-08	-1.01833e-06	1.83452e-06	1.23895e-06	3.07346e-06	-7.87014e-07	1.84709e-07	-6.02306e-07
16.589	-2.54389e-07	5.63973e-08	-1.97992e-07	1.61619e-07	-6.17185e-08	9.99009e-08	3.92296e-08	-8.84662e-09	3.03830e-08	-3.22142e-07	7.50382e-08	-2.47103e-07	-9.98017e-07	2.24838e-07	-7.73179e-07	-1.07816e-06	6.00115e-08	-1.01815e-06	1.83479e-06	1.24254e-06	3.07733e-06	-7.89943e-07	1.85396e-07	-6.04547e-07
16.613	-2.57275e-07	5.70372e-08	-2.00238e-07	1.60309e-07	-6.12182e-08	9.90911e-08	3.95794e-08	-8.92551e-09	3.06539e-08	-3.24469e-07	7.55803e-08	-2.48888e-07	-9.97962e-07	2.24825e-07	-7.73137e-07	-1.07796e-06	6.00004e-08	-1.01796e-06	1.83505e-06	1.24612e-06	3.08118e-06	-7.92865e-07	1.86082e-07	-6.06784e-07
16.638	-2.60157e-07	5.76762e-08	-2.02481e-07	1.58999e-07	-6.07177e-08	9.82809e-08	3.99317e-08	-9.00496e-09	3.09268e-08	-3.26789e-07	7.61209e-08	-2.50668e-07	-9.97901e-07	2.24812e-07	-7.73090e-07	-1.07775e-06	5.99890e-08	-1.01776e-06	1.83530e-06	1.24969e-06	3.08499e-06	-7.95782e-07	1.86766e-07	-6.09016e-07
16.663	-2.63035e-07	5.83142e-08	-2.04721e-07	1.57687e-07	-6.02168e-08	9.74701e-08	4.02865e-08	-9.08496e-09	3.12015e-08	-3.29103e-07	7.66599e-08	-2.52443e-07	-9.97835e-07	2.24797e-07	-7.73038e-07	-1.07754e-06	5.99771e-08	-1.01756e-06	1.83554e-06	1.25324e-06	3.08878e-06	-7.98693e-07	1.87450e-07	-6.11244e-07
16.687	-2.65909e-07	5.89513e-08	-2.06958e-07	1.56374e-07	-5.97156e-08	9.66588e-08	4.06437e-08	-9.16552e-09	3.14782e-08	-3.31411e-07	7.71974e-08	-2.54214e-07	-9.97763e-07	2.24780e-07	-7.72982e-07	-1.07732e-06	5.99648e-08	-1.01735e-06	1.83576e-06	1.25678e-06	3.09254e-06	-8.01599e-07	1.88132e-07	-6.13467e-07
16.712	-2.68779e-07	5.95875e-08	-2.09191e-07	1.55061e-07	-5.92140e-08	9.58470e-08	4.10033e-08	-9.24661e-09	3.17567e-08	-3.33712e-07	7.77334e-08	-2.55979e-07	-9.97685e-07	2.24763e-07	-7.72922e-07	-1.07709e-06	5.99521e-08	-1.01714e-06	1.83597e-06	1.26030e-06	3.09627e-06	-8.04498e-07	1.88812e-07	-6.15686e-07
16.736	-2.71644e-07	6.02228e-08	-2.11422e-07	1.53747e-07	-5.87122e-08	9.50348e-08	4.13654e-08	-9.32825e-09	3.20371e-08	-3.36006e-07	7.82679e-08	-2.57739e-07	-9.97602e-07	2.24744e-07	-7.72858e-07	-1.07686e-06	5.99390e-08	-1.01692e-06	1.83617e-06	1.26380e-06	3.09998e-06	-8.07392e-07	1.89491e-07	-6.17901e-07
16.761	-2.74505e-07	6.08571e-08	-2.13648e-07	1.52432e-07	-5.82102e-08	9.42221e-08	4.17298e-08	-9.41043e-09	3.23193e-08	-3.38294e-07	7.88008e-08	-2.59493e-07	-9.97514e-07	2.24724e-07	-7.72789e-07	-1.07661e-06	5.99255e-08	-1.01669e-06	1.83636e-06	1.26730e-06	3.10365e-06	-8.10280e-07	1.90169e-07	-6.20111e-07
16.785	-2.77362e-07	6.14904e-08	-2.15872e-07	1.51117e-07	-5.77079e-08	9.34091e-08	4.20965e-08	-9.49314e-09	3.26034e-08	-3.40575e-07	7.93321e-08	-2.61243e-07	-9.97420e-07	2.24703e-07	-7.72717e-07	-1.07636e-06	5.99116e-08	-1.01645e-06	1.83653e-06	1.27077e-06	3.10730e-06	-8.13161e-07	1.90845e-07	-6.22316e-07
16.810	-2.80214e-07	6.21227e-08	-2.18091e-07	1.49801e-07	-5.72053e-08	9.25956e-08	4.24657e-08	-9.57638e-09	3.28893e-08	-3.42850e-07	7.98619e-08	-2.62988e-07	-9.97321e-07	2.24681e-07	-7.72640e-07	-1.07611e-06	5.98973e-08	-1.01621e-06	1.83669e-06	1.27423e-06	3.11092e-06	-8.16037e-07	1.91520e-07	-6.24517e-07
16.835	-2.83062e-07	6.27540e-08	-2.20308e-07	1.48484e-07	-5.67025e-08	9.17817e-08	4.28371e-08	-9.66015e-09	3.31770e-08	-3.45117e-07	8.03902e-08	-2.64727e-07	-9.97217e-07	2.24657e-07	-7.72559e-07	-1.07584e-06	5.98826e-08	-1.01596e-06	1.83683e-06	1.27768e-06	3.11451e-06	-8.18906e-07	1.92193e-07	-6.26713e-07
16.859	-2.85905e-07	6.33843e-08	-2.22521e-07	1.47167e-07	-5.61995e-08	9.09675e-08	4.32109e-08	-9.74443e-09	3.34664e-08	-3.47378e-07	8.09168e-08	-2.66462e-07	-9.97107e-07	2.24633e-07	-7.72474e-07	-1.07557e-06	5.98675e-08	-1.01570e-06	1.83697e-06	1.28111e-06	3.11808e-06	-8.21770e-07	1.92865e-07	-6.28904e-07
16.884	-2.88743e-07	6.40136e-08	-2.24730e-07	1.45849e-07	-5.56962e-08	9.01529e-08	4.35869e-08	-9.82924e-09	3.37577e-08	-3.49632e-07	8.14419e-08	-2.68191e-07	-9.96992e-07	2.24607e-07	-7.72386e-07	-1.07529e-06	5.98521e-08	-1.01544e-06	1.83709e-06	1.28452e-06	3.12161e-06	-8.24627e-07	1.93536e-07	-6.31091e-07
16.908	-2.91577e-07	6.46418e-08	-2.26935e-07	1.44531e-07	-5.51928e-08	8.93381e-08	4.39653e-08	-9.91455e-09	3.40507e-08	-3.51880e-07	8.19653e-08	-2.69914e-07	-9.96873e-07	2.24580e-07	-7.72293e-07	-1.07501e-06	5.98362e-08	-1.01517e-06	1.83720e-06	1.28792e-06	3.12512e-06	-8.27478e-07	1.94205e-07	-6.33273e-07
16.933	-2.94406e-07	6.52690e-08	-2.29137e-07	1.43212e-07	-5.46892e-08	8.85229e-08	4.43458e-08	-1.00004e-08	3.43455e-08	-3.54120e-07	8.24872e-08	-2.71633e-07	-9.96748e-07	2.24552e-07	-7.72196e-07	-1.07472e-06	5.98200e-08	-1.01490e-06	1.83729e-06	1.29130e-06	3.12860e-06	-8.30322e-07	1.94873e-07	-6.35450e-07
16.957	-2.97230e-07	6.58951e-08	-2.31335e-07	1.41893e-07	-5.41855e-08	8.77075e-08	4.47287e-08	-1.00867e-08	3.46420e-08	-3.56354e-07	8.30075e-08	-2.73346e-07	-9.96618e-07	2.24522e-07	-7.72095e-07	-1.07442e-06	5.98034e-08	-1.01462e-06	1.83738e-06	1.29467e-06	3.13205e-06	-8.33161e-07	1.95539e-07	-6.37622e-07
16.982	-3.00050e-07	6.65202e-08	-2.33530e-07	1.40573e-07	-5.36816e-08	8.68919e-08	4.51137e-08	-1.01735e-08	3.49402e-08	-3.58580e-07	8.35261e-08	-2.75054e-07	-9.96483e-07	2.24492e-07	-7.71991e-07	-1.07412e-06	5.97864e-08	-1.01433e-06	1.83745e-06	1.29802e-06	3.13547e-06	-8.35992e-07	1.96203e-07	-6.39789e-07
17.007	-3.02864e-07	6.71441e-08	-2.35720e-07	1.39253e-07	-5.31775e-08	8.60760e-08	4.55009e-08	-1.02609e-08	3.52401e-08	-3.60800e-07	8.40432e-08	-2.76757e-07	-9.96343e-07	2.24460e-07	-7.71882e-07	-1.07380e-06	5.97691e-08	-1.01403e-06	1.83751e-06	1.30136e-06	3.13886e-06	-8.38818e-07	1.96867e-07	-6.41951e-07
17.031	-3.05674e-07	6.77670e-08	-2.37907e-07	1.37933e-07	-5.26733e-08	8.52599e-08	4.58903e-08	-1.03487e-08	3.55417e-08	-3.63013e-07	8.45586e-08	-2.78454e-07	-9.96198e-07	2.24428e-07	-7.71770e-07	-1.07348e-06	5.97513e-08	-1.01373e-06	1.83755e-06	1.30467e-06	3.14223e-06	-8.41637e-07	1.97528e-07	-6.44109e-07
17.056	-3.08478e-07	6.83888e-08	-2.40090e-07	1.36613e-07	-5.21691e-08	8.44436e-08	4.62819e-08	-1.04370e-08	3.58449e-08	-3.65218e-07	8.50723e-08	-2.80146e-07	-9.96048e-07	2.24394e-07	-7.71654e-07	-1.07316e-06	5.97332e-08	-1.01343e-06	1.83758e-06	1.30798e-06	3.14556e-06	-8.44449e-07	1.98188e-07	-6.46261e-07
17.080	-3.11278e-07	6.90094e-08	-2.42268e-07	1.35292e-07	-5.16647e-08	8.36272e-08	4.66756e-08	-1.05258e-08	3.61498e-08	-3.67417e-07	8.55845e-08	-2.81832e-07	-9.95893e-07	2.24359e-07	-7.71534e-07	-1.07283e-06	5.97148e-08	-1.01311e-06	1.83760e-06	1.31127e-06	3.14887e-06	-8.47255e-07	1.98847e-07	-6.48408e-07
17.105	-3.14072e-07	6.96289e-08	-2.44443e-07	1.33971e-07	-5.11602e-08	8.28107e-08	4.70714e-08	-1.06150e-08	3.64564e-08	-3.69608e-07	8.60950e-08	-2.83513e-07	-9.95734e-07	2.24323e-07	-7.71411e-07	-1.07249e-06	5.96959e-08	-1.01279e-06	1.83761e-06	1.31454e-06	3.15215e-06	-8.50054e-07	1.99504e-07	-6.50551e-07
17.129	-3.16861e-07	7.02473e-08	-2.46614e-07	1.32650e-07	-5.06557e-08	8.19940e-08	4.74693e-08	-1.07048e-08	3.67646e-08	-3.71793e-07	8.66038e-08	-2.85189e-07	-9.95570e-07	2.24286e-07	-7.71284e-07	-1.07214e-06	5.96767e-08	-1.01247e-06	1.83761e-06	1.31779e-06	3.15540e-06	-8.52847e-07	2.00159e-07	-6.52688e-07
17.154	-3.19645e-07	7.08645e-08	-2.48781e-07	1.31328e-07	-5.01511e-08	8.11772e-08	4.78693e-08	-1.07950e-08	3.70744e-08	-3.73970e-07	8.71110e-08	-2.86859e-07	-9.95401e-07	2.24248e-07	-7.71153e-07	-1.07179e-06	5.96572e-08	-1.01214e-06	1.83759e-06	1.32103e-06	3.15862e-06	-8.55633e-07	2.00813e-07	-6.54820e-07
17.179	-3.22424e-07	7.14805e-08	-2.50944e-07	1.30007e-07	-4.96464e-08	8.03604e-08	4.82714e-08	-1.08856e-08	3.73858e-08	-3.76140e-07	8.76165e-08	-2.88524e-07	-9.95228e-07	2.24209e-07	-7.71019e-07	-1.07144e-06	5.96372e-08	-1.01180e-06	1.83756e-06	1.32425e-06	3.16181e-06	-8.58412e-07	2.01465e-07	-6.56947e-07
17.203	-3.25197e-07	7.20953e-08	-2.53102e-07	1.28685e-07	-4.91418e-08	7.95435e-08	4.86755e-08	-1.09767e-08	3.76987e-08	-3.78303e-07	8.81203e-08	-2.90183e-07	-9.95050e-07	2.24169e-07	-7.70881e-07	-1.07107e-06	5.96170e-08	-1.01145e-06	1.83751e-06	1.32746e-06	3.16497e-06	-8.61184e-07	2.02116e-07	-6.59068e-07
17.228	-3.27965e-07	7.27090e-08	-2.55256e-07	1.27364e-07	-4.86371e-08	7.87266e-08	4.90816e-08	-1.10683e-08	3.80132e-08	-3.80459e-07	8.86225e-08	-2.91836e-07	-9.94868e-07	2.24128e-07	-7.70740e-07	-1.07070e-06	5.95963e-08	-1.01110e-06	1.83746e-06	1.33065e-06	3.16811e-06	-8.63950e-07	2.02765e-07	-6.61185e-07
17.252	-3.30728e-07	7.33214e-08	-2.57406e-07	1.26042e-07	-4.81324e-08	7.79097e-08	4.94897e-08	-1.11604e-08	3.83293e-08	-3.82607e-07	8.91229e-08	-2.93485e-07	-9.94681e-07	2.24086e-07	-7.70595e-07	-1.07032e-06	5.95753e-08	-1.01075e-06	1.83739e-06	1.33382e-06	3.17121e-06	-8.66708e-07	2.03412e-07	-6.63296e-07
17.277	-3.33485e-07	7.39327e-08	-2.59552e-07	1.24720e-07	-4.76277e-08	7.70928e-08	4.98997e-08	-1.12528e-08	3.86469e-08	-3.84749e-07	8.96217e-08	-2.95127e-07	-9.94490e-07	2.24043e-07	-7.70447e-07	-1.06994e-06	5.95540e-08	-1.01039e-06	1.83731e-06	1.33698e-06	3.17429e-06	-8.69460e-07	2.04058e-07	-6.65402e-07
17.302	-3.36236e-07	7.45427e-08	-2.61694e-07	1.23399e-07	-4.71230e-08	7.62759e-08	5.03118e-08	-1.13457e-08	3.89660e-08	-3.86883e-07	9.01188e-08	-2.96764e-07	-9.94294e-07	2.23999e-07	-7.70295e-07	-1.06955e-06	5.95323e-08	-1.01002e-06	1.83722e-06	1.34012e-06	3.17734e-06	-8.72205e-07	2.04702e-07	-6.67502e-07
17.326	-3.38982e-07	7.51514e-08	-2.63831e-07	1.22077e-07	-4.66184e-08	7.54591e-08	5.07257e-08	-1.14391e-08	3.92866e-08	-3.89009e-07	9.06141e-08	-2.98395e-07	-9.94094e-07	2.23954e-07	-7.70140e-07	-1.06915e-06	5.95103e-08	-1.00964e-06	1.83711e-06	1.34324e-06	3.18035e-06	-8.74943e-07	2.05345e-07	-6.69598e-07
17.351	-3.41723e-07	7.57589e-08	-2.65964e-07	1.20756e-07	-4.61138e-08	7.46423e-08	5.11416e-08	-1.15329e-08	3.96087e-08	-3.91128e-07	9.11078e-08	-3.00021e-07	-9.93889e-07	2.23908e-07	-7.69981e-07	-1.06875e-06	5.94879e-08	-1.00926e-06	1.83699e-06	1.34635e-06	3.18334e-06	-8.77673e-07	2.05986e-07	-6.71687e-07
17.375	-3.44457e-07	7.63652e-08	-2.68092e-07	1.19435e-07	-4.56093e-08	7.38257e-08	5.15593e-08	-1.16271e-08	3.99322e-08	-3.93240e-07	9.15997e-08	-3.01641e-07	-9.93681e-07	2.23861e-07	-7.69820e-07	-1.06834e-06	5.94652e-08	-1.00888e-06	1.83686e-06	1.34944e-06	3.18630e-06	-8.80397e-07	2.06625e-07	-6.73772e-07
17.400	-3.47186e-07	7.69701e-08	-2.70216e-07	1.18114e-07	-4.51049e-08	7.30092e-08	5.19789e-08	-1.17217e-08	4.02572e-08	-3.95345e-07	9.20899e-08	-3.03255e-07	-9.93468e-07	2.23813e-07	-7.69655e-07	-1.06793e-06	5.94422e-08	-1.00849e-06	1.83672e-06	1.35251e-06	3.18923e-06	-8.83113e-07	2.07263e-07	-6.75851e-07
17.424	-3.49909e-07	7.75738e-08	-2.72335e-07	1.16793e-07	-4.46005e-08	7.21928e-08	5.24004e-08	-1.18167e-08	4.05836e-08	-3.97442e-07	9.25784e-08	-3.04864e-07	-9.93251e-07	2.23764e-07	-7.69487e-07	-1.06751e-06	5.94188e-08	-1.00809e-06	1.83657e-06	1.35557e-06	3.19213e-06	-8.85822e-07	2.07898e-07	-6.77924e-07
17.449	-3.52626e-07	7.81762e-08	-2.74450e-07	1.15473e-07	-4.40963e-08	7.13766e-08	5.28237e-08	-1.19122e-08	4.09115e-08	-3.99532e-07	9.30652e-08	-3.06466e-07	-9.93030e-07	2.23714e-07	-7.69315e-07	-1.06708e-06	5.93951e-08	-1.00769e-06	1.83640e-06	1.35861e-06	3.19501e-06	-8.88524e-07	2.08532e-07	-6.79992e-07
17.474	-3.55337e-07	7.87773e-08	-2.76560e-07	1.14153e-07	-4.35921e-08	7.05606e-08	5.32487e-08	-1.20081e-08	4.12407e-08	-4.01614e-07	9.35502e-08	-3.08064e-07	-9.92804e-07	2.23663e-07	-7.69141e-07	-1.06665e-06	5.93710e-08	-1.00728e-06	1.83622e-06	1.36163e-06	3.19785e-06	-8.91219e-07	2.09165e-07	-6.82054e-07
17.498	-3.58043e-07	7.93770e-08	-2.78666e-07	1.12833e-07	-4.30881e-08	6.97448e-08	5.36756e-08	-1.21043e-08	4.15713e-08	-4.03688e-07	9.40334e-08	-3.09655e-07	-9.92575e-07	2.23612e-07	-7.68963e-07	-1.06621e-06	5.93467e-08	-1.00687e-06	1.83603e-06	1.36463e-06	3.20066e-06	-8.93906e-07	2.09796e-07	-6.84111e-07
17.523	-3.60742e-07	7.99754e-08	-2.80766e-07	1.11513e-07	-4.25842e-08	6.89292e-08	5.41042e-08	-1.22010e-08	4.19032e-08	-4.05755e-07	9.45149e-08	-3.11241e-07	-9.92342e-07	2.23559e-07	-7.68783e-07	-1.06577e-06	5.93220e-08	-1.00645e-06	1.83582e-06	1.36762e-06	3.20345e-06	-8.96586e-07	2.10425e-07	-6.86162e-07
17.547	-3.63435e-07	8.05725e-08	-2.82863e-07	1.10194e-07	-4.20805e-08	6.81138e-08	5.45345e-08	-1.22980e-08	4.22365e-08	-4.07815e-07	9.49947e-08	-3.12820e-07	-9.92105e-07	2.23506e-07	-7.68599e-07	-1.06532e-06	5.92970e-08	-1.00602e-06	1.83561e-06	1.37059e-06	3.20620e-06	-8.99259e-07	2.11052e-07	-6.88207e-07
17.572	-3.66122e-07	8.11682e-08	-2.84954e-07	1.08876e-07	-4.15770e-08	6.72987e-08	5.49666e-08	-1.23954e-08	4.25711e-08	-4.09867e-07	9.54727e-08	-3.14394e-07	-9.91864e-07	2.23451e-07	-7.68412e-07	-1.06487e-06	5.92716e-08	-1.00559e-06	1.83538e-06	1.37355e-06	3.20892e-06	-9.01924e-07	2.11677e-07	-6.90247e-07
17.596	-3.68803e-07	8.17626e-08	-2.87040e-07	1.07558e-07	-4.10736e-08	6.64840e-08	5.54003e-08	-1.24933e-08	4.29071e-08	-4.11911e-07	9.59489e-08	-3.15963e-07	-9.91619e-07	2.23396e-07	-7.68222e-07	-1.06441e-06	5.92460e-08	-1.00516e-06	1.83514e-06	1.37648e-06	3.21162e-06	-9.04581e-07	2.12301e-07	-6.92280e-07
17.621	-3.71478e-07	8.23555e-08	-2.89122e-07	1.06240e-07	-4.05704e-08	6.56695e-08	5.58357e-08	-1.25914e-08	4.32443e-08	-4.13948e-07	9.64233e-08	-3.17525e-07	-9.91370e-07	2.23340e-07	-7.68030e-07	-1.06394e-06	5.92200e-08	-1.00472e-06	1.83489e-06	1.37940e-06	3.21429e-06	-9.07232e-07	2.12923e-07	-6.94309e-07
17.646	-3.74146e-07	8.29471e-08	-2.91199e-07	1.04923e-07	-4.00675e-08	6.48554e-08	5.62727e-08	-1.26900e-08	4.35827e-08	-4.15977e-07	9.68960e-08	-3.19081e-07	-9.91117e-07	2.23283e-07	-7.67834e-07	-1.06347e-06	5.91938e-08	-1.00427e-06	1.83462e-06	1.38230e-06	3.21692e-06	-9.09874e-07	2.13543e-07	-6.96331e-07
17.670	-3.76808e-07	8.35373e-08	-2.93271e-07	1.03606e-07	-3.95647e-08	6.40416e-08	5.67114e-08	-1.27889e-08	4.39225e-08	-4.17999e-07	9.73668e-08	-3.20632e-07	-9.90861e-07	2.23226e-07	-7.67636e-07	-1.06299e-06	5.91672e-08	-1.00382e-06	1.83434e-06	1.38519e-06	3.21953e-06	-9.12509e-07	2.14162e-07	-6.98347e-07
17.695	-3.79464e-07	8.41261e-08	-2.95338e-07	1.02290e-07	-3.90622e-08	6.32282e-08	5.71516e-08	-1.28882e-08	4.42634e-08	-4.20013e-07	9.78359e-08	-3.22177e-07	-9.90601e-07	2.23167e-07	-7.67434e-07	-1.06251e-06	5.91403e-08	-1.00337e-06	1.83405e-06	1.38805e-06	3.22211e-06	-9.15136e-07	2.14778e-07	-7.00358e-07
17.719	-3.82113e-07	8.47134e-08	-2.97400e-07	1.00975e-07	-3.85599e-08	6.24152e-08	5.75935e-08	-1.29878e-08	4.46056e-08	-4.22019e-07	9.83032e-08	-3.23715e-07	-9.90338e-07	2.23108e-07	-7.67230e-07	-1.06202e-06	5.91131e-08	-1.00291e-06	1.83375e-06	1.39090e-06	3.22465e-06	-9.17756e-07	2.15393e-07	-7.02363e-07
17.744	-3.84756e-07	8.52993e-08	-2.99457e-07	9.96605e-08	-3.80579e-08	6.16026e-08	5.80368e-08	-1.30878e-08	4.49490e-08	-4.24017e-07	9.87687e-08	-3.25248e-07	-9.90071e-07	2.23048e-07	-7.67023e-07	-1.06153e-06	5.90857e-08	-1.00244e-06	1.83344e-06	1.39373e-06	3.22717e-06	-9.20367e-07	2.16006e-07	-7.04361e-07
17.768	-3.87392e-07	8.58838e-08	-3.01509e-07	9.83466e-08	-3.75562e-08	6.07904e-08	5.84817e-08	-1.31881e-08	4.52936e-08	-4.26008e-07	9.92324e-08	-3.26775e-07	-9.89800e-07	2.22987e-07	-7.66814e-07	-1.06103e-06	5.90579e-08	-1.00197e-06	1.83311e-06	1.39655e-06	3.22966e-06	-9.22971e-07	2.16617e-07	-7.06354e-07
17.793	-3.90022e-07	8.64668e-08	-3.03555e-07	9.70335e-08	-3.70547e-08	5.99787e-08	5.89281e-08	-1.32888e-08	4.56393e-08	-4.27990e-07	9.96942e-08	-3.28296e-07	-9.89526e-07	2.22925e-07	-7.66601e-07	-1.06052e-06	5.90298e-08	-1.00149e-06	1.83278e-06	1.39934e-06	3.23212e-06	-9.25568e-07	2.17226e-07	-7.08341e-07
17.818	-3.92645e-07	8.70484e-08	-3.05597e-07	9.57211e-08	-3.65535e-08	5.91675e-08	5.93759e-08	-1.33898e-08	4.59861e-08	-4.29965e-07	1.00154e-07	-3.29811e-07	-9.89249e-07	2.22862e-07	-7.66387e-07	-1.06001e-06	5.90015e-08	-1.00101e-06	1.83243e-06	1.40212e-06	3.23455e-06	-9.28156e-07	2.17834e-07	-7.10322e-07
17.842	-3.95262e-07	8.76284e-08	-3.07633e-07	9.44095e-08	-3.60527e-08	5.83568e-08	5.98253e-08	-1.34911e-08	4.63341e-08	-4.31933e-07	1.00613e-07	-3.31320e-07	-9.88968e-07	2.22799e-07	-7.66169e-07	-1.05950e-06	5.89728e-08	-1.00053e-06	1.83207e-06	1.40488e-06	3.23694e-06	-9.30736e-07	2.18439e-07	-7.12297e-07
17.867	-3.97872e-07	8.82070e-08	-3.09665e-07	9.30988e-08	-3.55522e-08	5.75466e-08	6.02760e-08	-1.35928e-08	4.66832e-08	-4.33892e-07	1.01069e-07	-3.32823e-07	-9.88684e-07	2.22735e-07	-7.65949e-07	-1.05898e-06	5.89439e-08	-1.00003e-06	1.83169e-06	1.40762e-06	3.23931e-06	-9.33309e-07	2.19043e-07	-7.14265e-07
17.891	-4.00475e-07	8.87841e-08	-3.11691e-07	9.17890e-08	-3.50520e-08	5.67370e-08	6.07281e-08	-1.36947e-08	4.70334e-08	-4.35843e-07	1.01523e-07	-3.34320e-07	-9.88396e-07	2.22670e-07	-7.65726e-07	-1.05845e-06	5.89147e-08	-9.99539e-07	1.83131e-06	1.41035e-06	3.24165e-06	-9.35873e-07	2.19645e-07	-7.16228e-07
17.916	-4.03071e-07	8.93597e-08	-3.13711e-07	9.04801e-08	-3.45521e-08	5.59279e-08	6.11817e-08	-1.37970e-08	4.73847e-08	-4.37787e-07	1.01976e-07	-3.35811e-07	-9.88105e-07	2.22605e-07	-7.65501e-07	-1.05792e-06	5.88852e-08	-9.99038e-07	1.83091e-06	1.41305e-06	3.24396e-06	-9.38429e-07	2.20245e-07	-7.18184e-07
17.940	-4.05660e-07	8.99337e-08	-3.15727e-07	8.91721e-08	-3.40526e-08	5.51194e-08	6.16365e-08	-1.38996e-08	4.77369e-08	-4.39723e-07	1.02427e-07	-3.37296e-07	-9.87811e-07	2.22539e-07	-7.65273e-07	-1.05739e-06	5.88554e-08	-9.98533e-07	1.83050e-06	1.41574e-06	3.24624e-06	-9.40978e-07	2.20843e-07	-7.20135e-07
17.965	-4.08243e-07	9.05062e-08	-3.17736e-07	8.78651e-08	-3.35535e-08	5.43116e-08	6.20927e-08	-1.40025e-08	4.80903e-08	-4.41650e-07	1.02876e-07	-3.38774e-07	-9.87514e-07	2.22472e-07	-7.65043e-07	-1.05685e-06	5.88254e-08	-9.98024e-07	1.83008e-06	1.41841e-06	3.24849e-06	-9.43518e-07	2.21439e-07	-7.22079e-07
17.990	-4.10818e-07	9.10772e-08	-3.19741e-07	8.65591e-08	-3.30548e-08	5.35043e-08	6.25502e-08	-1.41056e-08	4.84446e-08	-4.43570e-07	1.03323e-07	-3.40247e-07	-9.87214e-07	2.22404e-07	-7.64810e-07	-1.05630e-06	5.87951e-08	-9.97510e-07	1.82965e-06	1.42106e-06	3.25071e-06	-9.46050e-07	2.22033e-07	-7.24016e-07
18.014	-4.13387e-07	9.16466e-08	-3.21740e-07	8.52542e-08	-3.25565e-08	5.26977e-08	6.30090e-08	-1.42091e-08	4.87999e-08	-4.45482e-07	1.03769e-07	-3.41714e-07	-9.86911e-07	2.22336e-07	-7.64575e-07	-1.05576e-06	5.87645e-08	-9.96991e-07	1.82920e-06	1.42370e-06	3.25290e-06	-9.48574e-07	2.22626e-07	-7.25948e-07
18.039	-4.15948e-07	9.22145e-08	-3.23734e-07	8.39503e-08	-3.20586e-08	5.18917e-08	6.34691e-08	-1.43128e-08	4.91562e-08	-4.47386e-07	1.04212e-07	-3.43174e-07	-9.86604e-07	2.22267e-07	-7.64338e-07	-1.05520e-06	5.87336e-08	-9.96468e-07	1.82875e-06	1.42631e-06	3.25506e-06	-9.51089e-07	2.23216e-07	-7.27873e-07
18.063	-4.18502e-07	9.27808e-08	-3.25722e-07	8.26476e-08	-3.15611e-08	5.10865e-08	6.39304e-08	-1.44169e-08	4.95135e-08	-4.49282e-07	1.04654e-07	-3.44628e-07	-9.86295e-07	2.22197e-07	-7.64098e-07	-1.05464e-06	5.87025e-08	-9.95940e-07	1.82828e-06	1.42891e-06	3.25719e-06	-9.53596e-07	2.23805e-07	-7.29792e-07
18.088	-4.21049e-07	9.33455e-08	-3.27704e-07	8.13460e-08	-3.10640e-08	5.02819e-08	6.43929e-08	-1.45212e-08	4.98717e-08	-4.51170e-07	1.05094e-07	-3.46076e-07	-9.85982e-07	2.22126e-07	-7.63856e-07	-1.05408e-06	5.86712e-08	-9.95408e-07	1.82780e-06	1.43149e-06	3.25929e-06	-9.56095e-07	2.24391e-07	-7.31704e-07
18.113	-4.23589e-07	9.39086e-08	-3.29681e-07	8.00456e-08	-3.05674e-08	4.94781e-08	6.48565e-08	-1.46257e-08	5.02308e-08	-4.53050e-07	1.05531e-07	-3.47518e-07	-9.85667e-07	2.22055e-07	-7.63612e-07	-1.05351e-06	5.86396e-08	-9.94872e-07	1.82731e-06	1.43405e-06	3.26137e-06	-9.58586e-07	2.24976e-07	-7.33610e-07
18.137	-4.26122e-07	9.44701e-08	-3.31652e-07	7.87463e-08	-3.00713e-08	4.86750e-08	6.53214e-08	-1.47305e-08	5.05908e-08	-4.54922e-07	1.05967e-07	-3.48954e-07	-9.85349e-07	2.21984e-07	-7.63365e-07	-1.05294e-06	5.86077e-08	-9.94331e-07	1.82681e-06	1.43660e-06	3.26341e-06	-9.61068e-07	2.25558e-07	-7.35510e-07
18.162	-4.28648e-07	9.50299e-08	-3.33618e-07	7.74484e-08	-2.95756e-08	4.78727e-08	6.57873e-08	-1.48356e-08	5.09517e-08	-4.56785e-07	1.06402e-07	-3.50384e-07	-9.85028e-07	2.21911e-07	-7.63116e-07	-1.05236e-06	5.85756e-08	-9.93786e-07	1.82630e-06	1.43912e-06	3.26542e-06	-9.63542e-07	2.26139e-07	-7.37403e-07
18.186	-4.31166e-07	9.55882e-08	-3.35577e-07	7.61517e-08	-2.90805e-08	4.70712e-08	6.62544e-08	-1.49409e-08	5.13134e-08	-4.58641e-07	1.06834e-07	-3.51807e-07	-9.84704e-07	2.21838e-07	-7.62865e-07	-1.05178e-06	5.85432e-08	-9.93237e-07	1.82577e-06	1.44163e-06	3.26740e-06	-9.66007e-07	2.26717e-07	-7.39290e-07
18.211	-4.33676e-07	9.61448e-08	-3.37532e-07	7.48563e-08	-2.85858e-08	4.62705e-08	6.67225e-08	-1.50465e-08	5.16760e-08	-4.60488e-07	1.07264e-07	-3.53224e-07	-9.84377e-07	2.21765e-07	-7.62612e-07	-1.05119e-06	5.85106e-08	-9.92684e-07	1.82523e-06	1.44412e-06	3.26935e-06	-9.68464e-07	2.27294e-07	-7.41170e-07
18.235	-4.36180e-07	9.66998e-08	-3.39480e-07	7.35623e-08	-2.80917e-08	4.54707e-08	6.71918e-08	-1.51523e-08	5.20394e-08	-4.62328e-07	1.07693e-07	-3.54635e-07	-9.84048e-07	2.21691e-07	-7.62357e-07	-1.05060e-06	5.84778e-08	-9.92127e-07	1.82469e-06	1.44659e-06	3.27127e-06	-9.70912e-07	2.27869e-07	-7.43044e-07
18.260	-4.38675e-07	9.72531e-08	-3.41422e-07	7.22697e-08	-2.75980e-08	4.46717e-08	6.76620e-08	-1.52584e-08	5.24036e-08	-4.64159e-07	1.08119e-07	-3.56040e-07	-9.83716e-07	2.21616e-07	-7.62100e-07	-1.05001e-06	5.84447e-08	-9.91566e-07	1.82413e-06	1.44904e-06	3.27316e-06	-9.73352e-07	2.28441e-07	-7.44911e-07
18.285	-4.41164e-07	9.78047e-08	-3.43359e-07	7.09784e-08	-2.71049e-08	4.38735e-08	6.81333e-08	-1.53646e-08	5.27686e-08	-4.65982e-07	1.08544e-07	-3.57438e-07	-9.83382e-07	2.21541e-07	-7.61841e-07	-1.04941e-06	5.84114e-08	-9.91000e-07	1.82356e-06	1.45147e-06	3.27502e-06	-9.75783e-07	2.29012e-07	-7.46771e-07
18.309	-4.43644e-07	9.83547e-08	-3.45290e-07	6.96887e-08	-2.66124e-08	4.30763e-08	6.86055e-08	-1.54711e-08	5.31343e-08	-4.67797e-07	1.08967e-07	-3.58831e-07	-9.83045e-07	2.21465e-07	-7.61580e-07	-1.04881e-06	5.83779e-08	-9.90431e-07	1.82297e-06	1.45388e-06	3.27686e-06	-9.78205e-07	2.29580e-07	-7.48625e-07
18.334	-4.46118e-07	9.89030e-08	-3.47215e-07	6.84003e-08	-2.61204e-08	4.22799e-08	6.90787e-08	-1.55778e-08	5.35008e-08	-4.69604e-07	1.09388e-07	-3.60216e-07	-9.82705e-07	2.21388e-07	-7.61317e-07	-1.04820e-06	5.83441e-08	-9.89858e-07	1.82238e-06	1.45628e-06	3.27866e-06	-9.80619e-07	2.30147e-07	-7.50472e-07
18.358	-4.48583e-07	9.94496e-08	-3.49133e-07	6.71135e-08	-2.56290e-08	4.14845e-08	6.95528e-08	-1.56848e-08	5.38680e-08	-4.71402e-07	1.09806e-07	-3.61596e-07	-9.82363e-07	2.21311e-07	-7.61052e-07	-1.04759e-06	5.83101e-08	-9.89282e-07	1.82178e-06	1.45865e-06	3.28043e-06	-9.83024e-07	2.30711e-07	-7.52313e-07
18.383	-4.51041e-07	9.99944e-08	-3.51046e-07	6.58283e-08	-2.51382e-08	4.06901e-08	7.00278e-08	-1.57919e-08	5.42359e-08	-4.73193e-07	1.10223e-07	-3.62969e-07	-9.82018e-07	2.21233e-07	-7.60785e-07	-1.04698e-06	5.82759e-08	-9.88701e-07	1.82116e-06	1.46101e-06	3.28217e-06	-9.85420e-07	2.31273e-07	-7.54146e-07
18.407	-4.53491e-07	1.00538e-07	-3.52953e-07	6.45446e-08	-2.46480e-08	3.98966e-08	7.05037e-08	-1.58992e-08	5.46045e-08	-4.74975e-07	1.10639e-07	-3.64336e-07	-9.81671e-07	2.21155e-07	-7.60516e-07	-1.04636e-06	5.82414e-08	-9.88117e-07	1.82053e-06	1.46335e-06	3.28388e-06	-9.87807e-07	2.31834e-07	-7.55973e-07
18.432	-4.55933e-07	1.01079e-07	-3.54854e-07	6.32625e-08	-2.41584e-08	3.91041e-08	7.09805e-08	-1.60067e-08	5.49738e-08	-4.76749e-07	1.11052e-07	-3.65697e-07	-9.81322e-07	2.21076e-07	-7.60245e-07	-1.04574e-06	5.82068e-08	-9.87529e-07	1.81989e-06	1.46567e-06	3.28556e-06	-9.90185e-07	2.32392e-07	-7.57793e-07
18.457	-4.58367e-07	1.01619e-07	-3.56749e-07	6.19820e-08	-2.36694e-08	3.83126e-08	7.14581e-08	-1.61144e-08	5.53436e-08	-4.78514e-07	1.11463e-07	-3.67051e-07	-9.80970e-07	2.20997e-07	-7.59973e-07	-1.04511e-06	5.81719e-08	-9.86937e-07	1.81924e-06	1.46797e-06	3.28722e-06	-9.92555e-07	2.32948e-07	-7.59607e-07
18.481	-4.60794e-07	1.02157e-07	-3.58637e-07	6.07033e-08	-2.31811e-08	3.75222e-08	7.19365e-08	-1.62223e-08	5.57142e-08	-4.80271e-07	1.11872e-07	-3.68399e-07	-9.80616e-07	2.20917e-07	-7.59698e-07	-1.04448e-06	5.81368e-08	-9.86342e-07	1.81858e-06	1.47025e-06	3.28884e-06	-9.94915e-07	2.33502e-07	-7.61413e-07
18.506	-4.63212e-07	1.02693e-07	-3.60519e-07	5.94262e-08	-2.26934e-08	3.67328e-08	7.24156e-08	-1.63304e-08	5.60853e-08	-4.82020e-07	1.12280e-07	-3.69741e-07	-9.80259e-07	2.20837e-07	-7.59422e-07	-1.04385e-06	5.81016e-08	-9.85744e-07	1.81791e-06	1.47252e-06	3.29043e-06	-9.97267e-07	2.34054e-07	-7.63213e-07
18.530	-4.65623e-07	1.03227e-07	-3.62396e-07	5.81509e-08	-2.22064e-08	3.59445e-08	7.28956e-08	-1.64386e-08	5.64570e-08	-4.83761e-07	1.12685e-07	-3.71076e-07	-9.79901e-07	2.20756e-07	-7.59144e-07	-1.04321e-06	5.80661e-08	-9.85142e-07	1.81723e-06	1.47476e-06	3.29199e-06	-9.99609e-07	2.34604e-07	-7.65006e-07
18.555	-4.68025e-07	1.03760e-07	-3.64265e-07	5.68773e-08	-2.17200e-08	3.51572e-08	7.33762e-08	-1.65470e-08	5.68292e-08	-4.85493e-07	1.13089e-07	-3.72405e-07	-9.79540e-07	2.20675e-07	-7.58865e-07	-1.04257e-06	5.80304e-08	-9.84536e-07	1.81654e-06	1.47699e-06	3.29353e-06	-1.00194e-06	2.35151e-07	-7.66791e-07
18.579	-4.70420e-07	1.04291e-07	-3.66129e-07	5.56055e-08	-2.12344e-08	3.43711e-08	7.38575e-08	-1.66555e-08	5.72020e-08	-4.87217e-07	1.13490e-07	-3.73727e-07	-9.79177e-07	2.20593e-07	-7.58584e-07	-1.04192e-06	5.79945e-08	-9.83928e-07	1.81583e-06	1.47919e-06	3.29503e-06	-1.00427e-06	2.35697e-07	-7.68570e-07
18.604	-4.72806e-07	1.04820e-07	-3.67986e-07	5.43356e-08	-2.07494e-08	3.35861e-08	7.43396e-08	-1.67642e-08	5.75753e-08	-4.88933e-07	1.13890e-07	-3.75043e-07	-9.78812e-07	2.20511e-07	-7.58301e-07	-1.04127e-06	5.79584e-08	-9.83316e-07	1.81512e-06	1.48138e-06	3.29650e-06	-1.00658e-06	2.36240e-07	-7.70342e-07
18.629	-4.75184e-07	1.05347e-07	-3.69837e-07	5.30675e-08	-2.02652e-08	3.28023e-08	7.48222e-08	-1.68731e-08	5.79492e-08	-4.90640e-07	1.14288e-07	-3.76353e-07	-9.78445e-07	2.20428e-07	-7.58017e-07	-1.04062e-06	5.79222e-08	-9.82700e-07	1.81439e-06	1.48355e-06	3.29794e-06	-1.00889e-06	2.36781e-07	-7.72107e-07
18.653	-4.77554e-07	1.05872e-07	-3.71682e-07	5.18013e-08	-1.97816e-08	3.20196e-08	7.53055e-08	-1.69821e-08	5.83235e-08	-4.92339e-07	1.14683e-07	-3.77656e-07	-9.78076e-07	2.20345e-07	-7.57731e-07	-1.03997e-06	5.78857e-08	-9.82082e-07	1.81366e-06	1.48570e-06	3.29936e-06	-1.01119e-06	2.37320e-07	-7.73865e-07
18.678	-4.79916e-07	1.06396e-07	-3.73520e-07	5.05370e-08	-1.92989e-08	3.12382e-08	7.57894e-08	-1.70912e-08	5.86982e-08	-4.94030e-07	1.15077e-07	-3.78952e-07	-9.77705e-07	2.20262e-07	-7.57443e-07	-1.03931e-06	5.78491e-08	-9.81460e-07	1.81291e-06	1.48783e-06	3.30074e-06	-1.01347e-06	2.37857e-07	-7.75615e-07
18.702	-4.82270e-07	1.06918e-07	-3.75352e-07	4.92747e-08	-1.88168e-08	3.04579e-08	7.62739e-08	-1.72004e-08	5.90734e-08	-4.95712e-07	1.15469e-07	-3.80243e-07	-9.77332e-07	2.20178e-07	-7.57154e-07	-1.03865e-06	5.78123e-08	-9.80836e-07	1.81215e-06	1.48994e-06	3.30209e-06	-1.01575e-06	2.38392e-07	-7.77359e-07
18.727	-4.84615e-07	1.07438e-07	-3.77177e-07	4.80144e-08	-1.83355e-08	2.96789e-08	7.67589e-08	-1.73098e-08	5.94491e-08	-4.97385e-07	1.15859e-07	-3.81526e-07	-9.76957e-07	2.20093e-07	-7.56864e-07	-1.03798e-06	5.77753e-08	-9.80208e-07	1.81138e-06	1.49204e-06	3.30342e-06	-1.01802e-06	2.38925e-07	-7.79095e-07
18.751	-4.86952e-07	1.07956e-07	-3.78996e-07	4.67561e-08	-1.78550e-08	2.89011e-08	7.72444e-08	-1.74193e-08	5.98251e-08	-4.99050e-07	1.16247e-07	-3.82804e-07	-9.76580e-07	2.20008e-07	-7.56572e-07	-1.03732e-06	5.77381e-08	-9.79577e-07	1.81060e-06	1.49411e-06	3.30471e-06	-1.02028e-06	2.39455e-07	-7.80825e-07
18.776	-4.89280e-07	1.08472e-07	-3.80808e-07	4.54999e-08	-1.73753e-08	2.81246e-08	7.77304e-08	-1.75289e-08	6.02015e-08	-5.00707e-07	1.16633e-07	-3.84075e-07	-9.76201e-07	2.19923e-07	-7.56278e-07	-1.03664e-06	5.77008e-08	-9.78944e-07	1.80981e-06	1.49616e-06	3.30597e-06	-1.02253e-06	2.39983e-07	-7.82547e-07
18.801	-4.91600e-07	1.08986e-07	-3.82614e-07	4.42457e-08	-1.68964e-08	2.73494e-08	7.82169e-08	-1.76386e-08	6.05783e-08	-5.02355e-07	1.17016e-07	-3.85339e-07	-9.75821e-07	2.19837e-07	-7.55984e-07	-1.03597e-06	5.76632e-08	-9.78307e-07	1.80901e-06	1.49820e-06	3.30721e-06	-1.02477e-06	2.40509e-07	-7.84262e-07
18.825	-4.93912e-07	1.09499e-07	-3.84413e-07	4.29937e-08	-1.64182e-08	2.65755e-08	7.87038e-08	-1.77484e-08	6.09554e-08	-5.03995e-07	1.17398e-07	-3.86597e-07	-9.75438e-07	2.19751e-07	-7.55687e-07	-1.03529e-06	5.76256e-08	-9.77668e-07	1.80820e-06	1.50021e-06	3.30841e-06	-1.02700e-06	2.41033e-07	-7.85969e-07
18.850	-4.96214e-07	1.10009e-07	-3.86205e-07	4.17438e-08	-1.59409e-08	2.58029e-08	7.91912e-08	-1.78583e-08	6.13329e-08	-5.05626e-07	1.17778e-07	-3.87848e-07	-9.75054e-07	2.19665e-07	-7.55390e-07	-1.03461e-06	5.75877e-08	-9.77026e-07	1.80738e-06	1.50221e-06	3.30959e-06	-1.02922e-06	2.41554e-07	-7.87670e-07
18.874	-4.98509e-07	1.10518e-07	-3.87991e-07	4.04961e-08	-1.54645e-08	2.50316e-08	7.96789e-08	-1.79683e-08	6.17106e-08	-5.07249e-07	1.18156e-07	-3.89093e-07	-9.74669e-07	2.19578e-07	-7.55091e-07	-1.03393e-06	5.75497e-08	-9.76381e-07	1.80655e-06	1.50419e-06	3.31073e-06	-1.03144e-06	2.42073e-07	-7.89363e-07
18.899	-5.00795e-07	1.11025e-07	-3.89770e-07	3.92506e-08	-1.49888e-08	2.42617e-08	8.01670e-08	-1.80784e-08	6.20886e-08	-5.08864e-07	1.18532e-07	-3.90331e-07	-9.74281e-07	2.19490e-07	-7.54791e-07	-1.03325e-06	5.75116e-08	-9.75734e-07	1.80570e-06	1.50614e-06	3.31185e-06	-1.03364e-06	2.42590e-07	-7.91048e-07
18.924	-5.03072e-07	1.11530e-07	-3.91542e-07	3.80073e-08	-1.45141e-08	2.34933e-08	8.06554e-08	-1.81885e-08	6.24669e-08	-5.10469e-07	1.18907e-07	-3.91563e-07	-9.73892e-07	2.19403e-07	-7.54489e-07	-1.03256e-06	5.74733e-08	-9.75084e-07	1.80485e-06	1.50808e-06	3.31293e-06	-1.03583e-06	2.43105e-07	-7.92727e-07
18.948	-5.05340e-07	1.12032e-07	-3.93308e-07	3.67663e-08	-1.40402e-08	2.27262e-08	8.11442e-08	-1.82987e-08	6.28455e-08	-5.12067e-07	1.19279e-07	-3.92788e-07	-9.73501e-07	2.19315e-07	-7.54187e-07	-1.03187e-06	5.74348e-08	-9.74431e-07	1.80399e-06	1.51000e-06	3.31399e-06	-1.03801e-06	2.43617e-07	-7.94398e-07
18.973	-5.07600e-07	1.12533e-07	-3.95066e-07	3.55276e-08	-1.35671e-08	2.19605e-08	8.16332e-08	-1.84090e-08	6.32242e-08	-5.13655e-07	1.19649e-07	-3.94007e-07	-9.73109e-07	2.19226e-07	-7.53883e-07	-1.03117e-06	5.73962e-08	-9.73776e-07	1.80312e-06	1.51190e-06	3.31502e-06	-1.04019e-06	2.44127e-07	-7.96061e-07
18.997	-5.09851e-07	1.13032e-07	-3.96818e-07	3.42913e-08	-1.30950e-08	2.11963e-08	8.21225e-08	-1.85193e-08	6.36032e-08	-5.15235e-07	1.20017e-07	-3.95219e-07	-9.72715e-07	2.19138e-07	-7.53578e-07	-1.03048e-06	5.73574e-08	-9.73119e-07	1.80223e-06	1.51378e-06	3.31601e-06	-1.04235e-06	2.44635e-07	-7.97717e-07
19.022	-5.12093e-07	1.13529e-07	-3.98563e-07	3.30573e-08	-1.26238e-08	2.04335e-08	8.26120e-08	-1.86297e-08	6.39823e-08	-5.16807e-07	1.20383e-07	-3.96424e-07	-9.72320e-07	2.19049e-07	-7.53271e-07	-1.02978e-06	5.73185e-08	-9.72459e-07	1.80134e-06	1.51564e-06	3.31698e-06	-1.04451e-06	2.45141e-07	-7.99366e-07
19.046	-5.14326e-07	1.14025e-07	-4.00301e-07	3.18257e-08	-1.21534e-08	1.96722e-08	8.31018e-08	-1.87402e-08	6.43616e-08	-5.18370e-07	1.20747e-07	-3.97623e-07	-9.71923e-07	2.18959e-07	-7.52964e-07	-1.02908e-06	5.72795e-08	-9.71797e-07	1.80044e-06	1.51748e-06	3.31792e-06	-1.04665e-06	2.45644e-07	-8.01007e-07
19.071	-5.16550e-07	1.14518e-07	-4.02032e-07	3.05965e-08	-1.16841e-08	1.89124e-08	8.35917e-08	-1.88507e-08	6.47410e-08	-5.19924e-07	1.21109e-07	-3.98815e-07	-9.71525e-07	2.18869e-07	-7.52656e-07	-1.02837e-06	5.72403e-08	-9.71132e-07	1.79952e-06	1.51930e-06	3.31883e-06	-1.04879e-06	2.46145e-07	-8.02641e-07
19.096	-5.18765e-07	1.15009e-07	-4.03756e-07	2.93698e-08	-1.12156e-08	1.81542e-08	8.40817e-08	-1.89612e-08	6.51206e-08	-5.21470e-07	1.21469e-07	-4.00001e-07	-9.71125e-07	2.18779e-07	-7.52346e-07	-1.02767e-06	5.72010e-08	-9.70465e-07	1.79860e-06	1.52111e-06	3.31971e-06	-1.05091e-06	2.46644e-07	-8.04267e-07
19.120	-5.20972e-07	1.15498e-07	-4.05474e-07	2.81456e-08	-1.07481e-08	1.73975e-08	8.45719e-08	-1.90717e-08	6.55002e-08	-5.23007e-07	1.21827e-07	-4.01180e-07	-9.70724e-07	2.18689e-07	-7.52035e-07	-1.02696e-06	5.71616e-08	-9.69796e-07	1.79767e-06	1.52289e-06	3.32055e-06	-1.05303e-06	2.47140e-07	-8.05885e-07
19.145	-5.23169e-07	1.15985e-07	-4.07184e-07	2.69238e-08	-1.02816e-08	1.66423e-08	8.50622e-08	-1.91823e-08	6.58800e-08	-5.24536e-07	1.22183e-07	-4.02352e-07	-9.70322e-07	2.18598e-07	-7.51724e-07	-1.02625e-06	5.71220e-08	-9.69125e-07	1.79672e-06	1.52465e-06	3.32137e-06	-1.05513e-06	2.47634e-07	-8.07496e-07
19.169	-5.25357e-07	1.16470e-07	-4.08887e-07	2.57047e-08	-9.81598e-09	1.58887e-08	8.55526e-08	-1.92929e-08	6.62598e-08	-5.26055e-07	1.22537e-07	-4.03518e-07	-9.69918e-07	2.18508e-07	-7.51411e-07	-1.02553e-06	5.70824e-08	-9.68452e-07	1.79577e-06	1.52640e-06	3.32217e-06	-1.05722e-06	2.48126e-07	-8.09099e-07
19.194	-5.27536e-07	1.16953e-07	-4.10583e-07	2.44881e-08	-9.35140e-09	1.51367e-08	8.60430e-08	-1.94035e-08	6.66396e-08	-5.27567e-07	1.22889e-07	-4.04678e-07	-9.69514e-07	2.18416e-07	-7.51097e-07	-1.02482e-06	5.70426e-08	-9.67777e-07	1.79481e-06	1.52812e-06	3.32293e-06	-1.05931e-06	2.48615e-07	-8.10695e-07
19.218	-5.29706e-07	1.17434e-07	-4.12272e-07	2.32741e-08	-8.88781e-09	1.43863e-08	8.65335e-08	-1.95141e-08	6.70194e-08	-5.29069e-07	1.23239e-07	-4.05830e-07	-9.69107e-07	2.18325e-07	-7.50783e-07	-1.02410e-06	5.70026e-08	-9.67099e-07	1.79383e-06	1.52983e-06	3.32366e-06	-1.06138e-06	2.49102e-07	-8.12282e-07
19.243	-5.31867e-07	1.17913e-07	-4.13954e-07	2.20627e-08	-8.42522e-09	1.36375e-08	8.70240e-08	-1.96247e-08	6.73993e-08	-5.30563e-07	1.23587e-07	-4.06976e-07	-9.68700e-07	2.18233e-07	-7.50467e-07	-1.02338e-06	5.69626e-08	-9.66420e-07	1.79285e-06	1.53151e-06	3.32436e-06	-1.06345e-06	2.49587e-07	-8.13863e-07
19.268	-5.34019e-07	1.18390e-07	-4.15628e-07	2.08541e-08	-7.96366e-09	1.28904e-08	8.75144e-08	-1.97353e-08	6.77791e-08	-5.32048e-07	1.23933e-07	-4.08115e-07	-9.68291e-07	2.18141e-07	-7.50150e-07	-1.02266e-06	5.69225e-08	-9.65739e-07	1.79186e-06	1.53318e-06	3.32503e-06	-1.06550e-06	2.50069e-07	-8.15435e-07
19.292	-5.36161e-07	1.18865e-07	-4.17296e-07	1.96481e-08	-7.50313e-09	1.21450e-08	8.80048e-08	-1.98459e-08	6.81589e-08	-5.33525e-07	1.24277e-07	-4.09248e-07	-9.67881e-07	2.18049e-07	-7.49833e-07	-1.02194e-06	5.68822e-08	-9.65056e-07	1.79086e-06	1.53482e-06	3.32568e-06	-1.06755e-06	2.50549e-07	-8.17000e-07
19.317	-5.38294e-07	1.19338e-07	-4.18956e-07	1.84448e-08	-7.04363e-09	1.14012e-08	8.84951e-08	-1.99564e-08	6.85387e-08	-5.34993e-07	1.24619e-07	-4.10374e-07	-9.67471e-07	2.17956e-07	-7.49515e-07	-1.02121e-06	5.68418e-08	-9.64371e-07	1.78984e-06	1.53645e-06	3.32629e-06	-1.06958e-06	2.51026e-07	-8.18556e-07
19.341	-5.40418e-07	1.19809e-07	-4.20609e-07	1.72443e-08	-6.58520e-09	1.06592e-08	8.89853e-08	-2.00670e-08	6.89183e-08	-5.36452e-07	1.24959e-07	-4.11493e-07	-9.67059e-07	2.17863e-07	-7.49195e-07	-1.02049e-06	5.68014e-08	-9.63685e-07	1.78882e-06	1.53806e-06	3.32688e-06	-1.07161e-06	2.51501e-07	-8.20105e-07
19.366	-5.42532e-07	1.20278e-07	-4.22254e-07	1.60466e-08	-6.12782e-09	9.91882e-09	8.94754e-08	-2.01775e-08	6.92979e-08	-5.37902e-07	1.25297e-07	-4.12606e-07	-9.66645e-07	2.17770e-07	-7.48875e-07	-1.01976e-06	5.67608e-08	-9.62997e-07	1.78779e-06	1.53964e-06	3.32744e-06	-1.07362e-06	2.51974e-07	-8.21646e-07
19.390	-5.44637e-07	1.20744e-07	-4.23892e-07	1.48518e-08	-5.67152e-09	9.18023e-09	8.99653e-08	-2.02880e-08	6.96773e-08	-5.39344e-07	1.25632e-07	-4.13712e-07	-9.66231e-07	2.17677e-07	-7.48554e-07	-1.01903e-06	5.67202e-08	-9.62307e-07	1.78675e-06	1.54121e-06	3.32796e-06	-1.07562e-06	2.52444e-07	-8.23180e-07
19.415	-5.46732e-07	1.21209e-07	-4.25523e-07	1.36597e-08	-5.21631e-09	8.44340e-09	9.04550e-08	-2.03984e-08	7.00566e-08	-5.40777e-07	1.25966e-07	-4.14811e-07	-9.65816e-07	2.17583e-07	-7.48233e-07	-1.01830e-06	5.66794e-08	-9.61616e-07	1.78570e-06	1.54276e-06	3.32846e-06	-1.07762e-06	2.52912e-07	-8.24705e-07
19.440	-5.48818e-07	1.21671e-07	-4.27147e-07	1.24706e-08	-4.76220e-09	7.70835e-09	9.09446e-08	-2.05088e-08	7.04358e-08	-5.42201e-07	1.26298e-07	-4.15903e-07	-9.65400e-07	2.17490e-07	-7.47910e-07	-1.01756e-06	5.66386e-08	-9.60923e-07	1.78464e-06	1.54429e-06	3.32893e-06	-1.07960e-06	2.53377e-07	-8.26222e-07
19.464	-5.50895e-07	1.22132e-07	-4.28763e-07	1.12843e-08	-4.30920e-09	6.97510e-09	9.14339e-08	-2.06191e-08	7.08147e-08	-5.43617e-07	1.26628e-07	-4.16989e-07	-9.64983e-07	2.17396e-07	-7.47587e-07	-1.01683e-06	5.65976e-08	-9.60228e-07	1.78358e-06	1.54579e-06	3.32937e-06	-1.08157e-06	2.53840e-07	-8.27732e-07
19.489	-5.52961e-07	1.22590e-07	-4.30371e-07	1.01010e-08	-3.85732e-09	6.24366e-09	9.19229e-08	-2.07294e-08	7.11935e-08	-5.45023e-07	1.26955e-07	-4.18068e-07	-9.64565e-07	2.17301e-07	-7.47263e-07	-1.01609e-06	5.65566e-08	-9.59532e-07	1.78250e-06	1.54728e-06	3.32978e-06	-1.08353e-06	2.54300e-07	-8.29233e-07
19.513	-5.55019e-07	1.23046e-07	-4.31973e-07	8.92062e-09	-3.40657e-09	5.51405e-09	9.24117e-08	-2.08396e-08	7.15720e-08	-5.46421e-07	1.27281e-07	-4.19140e-07	-9.64146e-07	2.17207e-07	-7.46939e-07	-1.01535e-06	5.65155e-08	-9.58835e-07	1.78141e-06	1.54875e-06	3.33016e-06	-1.08548e-06	2.54758e-07	-8.30726e-07
19.538	-5.57066e-07	1.23500e-07	-4.33566e-07	7.74326e-09	-2.95696e-09	4.78630e-09	9.29002e-08	-2.09498e-08	7.19503e-08	-5.47811e-07	1.27605e-07	-4.20206e-07	-9.63726e-07	2.17112e-07	-7.46613e-07	-1.01461e-06	5.64743e-08	-9.58137e-07	1.78032e-06	1.55020e-06	3.33052e-06	-1.08743e-06	2.55214e-07	-8.32212e-07
19.562	-5.59104e-07	1.23952e-07	-4.35152e-07	6.56892e-09	-2.50851e-09	4.06041e-09	9.33883e-08	-2.10599e-08	7.23284e-08	-5.49191e-07	1.27926e-07	-4.21265e-07	-9.63305e-07	2.17018e-07	-7.46287e-07	-1.01387e-06	5.64331e-08	-9.57437e-07	1.77921e-06	1.55163e-06	3.33084e-06	-1.08936e-06	2.55667e-07	-8.33689e-07
19.587	-5.61132e-07	1.24401e-07	-4.36731e-07	5.39764e-09	-2.06123e-09	3.33641e-09	9.38761e-08	-2.11699e-08	7.27062e-08	-5.50563e-07	1.28246e-07	-4.22317e-07	-9.62883e-07	2.16923e-07	-7.45961e-07	-1.01313e-06	5.63918e-08	-9.56735e-07	1.77810e-06	1.55304e-06	3.33114e-06	-1.09128e-06	2.56117e-07	-8.35158e-07
19.612	-5.63151e-07	1.24849e-07	-4.38302e-07	4.22944e-09	-1.61512e-09	2.61432e-09	9.43634e-08	-2.12798e-08	7.30837e-08	-5.51925e-07	1.28563e-07	-4.23362e-07	-9.62461e-07	2.16828e-07	-7.45634e-07	-1.01238e-06	5.63504e-08	-9.56033e-07	1.77698e-06	1.55443e-06	3.33141e-06	-1.09318e-06	2.56565e-07	-8.36619e-07
19.636	-5.65160e-07	1.25294e-07	-4.39865e-07	3.06435e-09	-1.17020e-09	1.89415e-09	9.48504e-08	-2.13896e-08	7.34608e-08	-5.53279e-07	1.28879e-07	-4.24401e-07	-9.62038e-07	2.16732e-07	-7.45306e-07	-1.01164e-06	5.63089e-08	-9.55329e-07	1.77585e-06	1.55580e-06	3.33165e-06	-1.09508e-06	2.57011e-07	-8.38072e-07
19.661	-5.67159e-07	1.25737e-07	-4.41421e-07	1.90239e-09	-7.26478e-10	1.17592e-09	9.53370e-08	-2.14993e-08	7.38376e-08	-5.54625e-07	1.29192e-07	-4.25433e-07	-9.61614e-07	2.16637e-07	-7.44977e-07	-1.01089e-06	5.62674e-08	-9.54625e-07	1.77470e-06	1.55715e-06	3.33186e-06	-1.09697e-06	2.57454e-07	-8.39517e-07
19.685	-5.69148e-07	1.26178e-07	-4.42969e-07	7.43613e-10	-2.83968e-10	4.59645e-10	9.58231e-08	-2.16089e-08	7.42141e-08	-5.55961e-07	1.29503e-07	-4.26458e-07	-9.61189e-07	2.16541e-07	-7.44648e-07	-1.01014e-06	5.62258e-08	-9.53919e-07	1.77356e-06	1.55848e-06	3.33204e-06	-1.09885e-06	2.57894e-07	-8.40953e-07
19.710	-5.71127e-07	1.26617e-07	-4.44510e-07	-4.11972e-10	1.57322e-10	-2.54650e-10	9.63087e-08	-2.17185e-08	7.45902e-08	-5.57289e-07	1.29812e-07	-4.27476e-07	-9.60764e-07	2.16445e-07	-7.44319e-07	-1.00940e-06	5.61841e-08	-9.53212e-07	1.77240e-06	1.55979e-06	3.33219e-06	-1.10071e-06	2.58332e-07	-8.42381e-07
19.735	-5.73096e-07	1.27054e-07	-4.46042e-07	-1.56433e-09	5.97379e-10	-9.66950e-10	9.67938e-08	-2.18278e-08	7.49659e-08	-5.58607e-07	1.30120e-07	-4.28488e-07	-9.60338e-07	2.16349e-07	-7.43988e-07	-1.00865e-06	5.61424e-08	-9.52505e-07	1.77123e-06	1.56108e-06	3.33231e-06	-1.10257e-06	2.58768e-07	-8.43801e-07
19.759	-5.75055e-07	1.27488e-07	-4.47567e-07	-2.71343e-09	1.03619e-09	-1.67724e-09	9.72783e-08	-2.19371e-08	7.53412e-08	-5.59917e-07	1.30425e-07	-4.29493e-07	-9.59911e-07	2.16253e-07	-7.43658e-07	-1.00790e-06	5.61006e-08	-9.51796e-07	1.77006e-06	1.56236e-06	3.33241e-06	-1.10441e-06	2.59201e-07	-8.45213e-07
19.784	-5.77004e-07	1.27920e-07	-4.49084e-07	-3.85925e-09	1.47375e-09	-2.38550e-09	9.77623e-08	-2.20463e-08	7.57161e-08	-5.61218e-07	1.30728e-07	-4.30491e-07	-9.59483e-07	2.16157e-07	-7.43327e-07	-1.00715e-06	5.60588e-08	-9.51086e-07	1.76887e-06	1.56361e-06	3.33248e-06	-1.10625e-06	2.59631e-07	-8.46616e-07
19.808	-5.78944e-07	1.28350e-07	-4.50593e-07	-5.00176e-09	1.91005e-09	-3.09171e-09	9.82458e-08	-2.21553e-08	7.60905e-08	-5.62510e-07	1.31029e-07	-4.31482e-07	-9.59055e-07	2.16060e-07	-7.42995e-07	-1.00639e-06	5.60169e-08	-9.50376e-07	1.76768e-06	1.56484e-06	3.33252e-06	-1.10807e-06	2.60059e-07	-8.48011e-07
19.833	-5.80873e-07	1.28778e-07	-4.52095e-07	-6.14093e-09	2.34507e-09	-3.79586e-09	9.87286e-08	-2.22642e-08	7.64644e-08	-5.63794e-07	1.31328e-07	-4.32466e-07	-9.58627e-07	2.15964e-07	-7.42663e-07	-1.00564e-06	5.59750e-08	-9.49665e-07	1.76648e-06	1.56605e-06	3.33253e-06	-1.10988e-06	2.60484e-07	-8.49398e-07
19.857	-5.82792e-07	1.29203e-07	-4.53589e-07	-7.27672e-09	2.77880e-09	-4.49792e-09	9.92108e-08	-2.23729e-08	7.68379e-08	-5.65068e-07	1.31625e-07	-4.33444e-07	-9.58197e-07	2.15867e-07	-7.42330e-07	-1.00489e-06	5.59330e-08	-9.48953e-07	1.76527e-06	1.56724e-06	3.33251e-06	-1.11168e-06	2.60907e-07	-8.50776e-07
19.882	-5.84701e-07	1.29626e-07	-4.55074e-07	-8.40913e-09	3.21124e-09	-5.19789e-09	9.96923e-08	-2.24815e-08	7.72108e-08	-5.66334e-07	1.31919e-07	-4.34414e-07	-9.57767e-07	2.15770e-07	-7.41997e-07	-1.00413e-06	5.58910e-08	-9.48240e-07	1.76405e-06	1.56842e-06	3.33247e-06	-1.11347e-06	2.61327e-07	-8.52146e-07
19.907	-5.86599e-07	1.30047e-07	-4.56552e-07	-9.53810e-09	3.64237e-09	-5.89573e-09	1.00173e-07	-2.25899e-08	7.75832e-08	-5.67590e-07	1.32212e-07	-4.35378e-07	-9.57337e-07	2.15673e-07	-7.41664e-07	-1.00338e-06	5.58490e-08	-9.47527e-07	1.76282e-06	1.56957e-06	3.33239e-06	-1.11525e-06	2.61744e-07	-8.53508e-07
19.931	-5.88488e-07	1.30466e-07	-4.58022e-07	-1.06636e-08	4.07218e-09	-6.59145e-09	1.00653e-07	-2.26982e-08	7.79551e-08	-5.68838e-07	1.32503e-07	-4.36336e-07	-9.56906e-07	2.15576e-07	-7.41330e-07	-1.00262e-06	5.58069e-08	-9.46813e-07	1.76159e-06	1.57070e-06	3.33229e-06	-1.11702e-06	2.62159e-07	-8.54861e-07
19.956	-5.90366e-07	1.30883e-07	-4.59484e-07	-1.17857e-08	4.50066e-09	-7.28501e-09	1.01133e-07	-2.28063e-08	7.83264e-08	-5.70077e-07	1.32791e-07	-4.37286e-07	-9.56475e-07	2.15479e-07	-7.40996e-07	-1.00186e-06	5.57648e-08	-9.46099e-07	1.76035e-06	1.57182e-06	3.33216e-06	-1.11878e-06	2.62572e-07	-8.56205e-07
19.980	-5.92234e-07	1.31297e-07	-4.60938e-07	-1.29042e-08	4.92780e-09	-7.97640e-09	1.01611e-07	-2.29143e-08	7.86971e-08	-5.71307e-07	1.33078e-07	-4.38229e-07	-9.56043e-07	2.15382e-07	-7.40661e-07	-1.00111e-06	5.57227e-08	-9.45384e-07	1.75910e-06	1.57291e-06	3.33200e-06	-1.12052e-06	2.62981e-07	-8.57541e-07
20.005	-5.94092e-07	1.31709e-07	-4.62384e-07	-1.40192e-08	5.35359e-09	-8.66561e-09	1.02089e-07	-2.30220e-08	7.90672e-08	-5.72528e-07	1.33362e-07	-4.39166e-07	-9.55610e-07	2.15284e-07	-7.40326e-07	-1.00035e-06	5.56805e-08	-9.44668e-07	1.75784e-06	1.57398e-06	3.33182e-06	-1.12226e-06	2.63388e-07	-8.58868e-07
20.029	-5.95939e-07	1.32118e-07	-4.63821e-07	-1.51306e-08	5.77802e-09	-9.35261e-09	1.02566e-07	-2.31296e-08	7.94367e-08	-5.73740e-07	1.33645e-07	-4.40096e-07	-9.55178e-07	2.15187e-07	-7.39991e-07	-9.99590e-07	5.56383e-08	-9.43952e-07	1.75657e-06	1.57504e-06	3.33161e-06	-1.12398e-06	2.63793e-07	-8.60187e-07
20.054	-5.97777e-07	1.32525e-07	-4.65251e-07	-1.62385e-08	6.20107e-09	-1.00374e-08	1.03043e-07	-2.32370e-08	7.98056e-08	-5.74944e-07	1.33925e-07	-4.41019e-07	-9.54744e-07	2.15089e-07	-7.39655e-07	-9.98832e-07	5.55961e-08	-9.43236e-07	1.75529e-06	1.57607e-06	3.33137e-06	-1.12569e-06	2.64195e-07	-8.61497e-07
20.079	-5.99603e-07	1.32930e-07	-4.66673e-07	-1.73427e-08	6.62275e-09	-1.07199e-08	1.03518e-07	-2.33442e-08	8.01737e-08	-5.76138e-07	1.34203e-07	-4.41935e-07	-9.54311e-07	2.14991e-07	-7.39319e-07	-9.98073e-07	5.55538e-08	-9.42519e-07	1.75401e-06	1.57709e-06	3.33110e-06	-1.12739e-06	2.64594e-07	-8.62799e-07
20.103	-6.01419e-07	1.33333e-07	-4.68086e-07	-1.84433e-08	7.04303e-09	-1.14002e-08	1.03992e-07	-2.34512e-08	8.05413e-08	-5.77323e-07	1.34479e-07	-4.42844e-07	-9.53876e-07	2.14894e-07	-7.38983e-07	-9.97313e-07	5.55115e-08	-9.41802e-07	1.75272e-06	1.57808e-06	3.33080e-06	-1.12908e-06	2.64990e-07	-8.64092e-07
20.128	-6.03225e-07	1.33733e-07	-4.69492e-07	-1.95402e-08	7.46191e-09	-1.20782e-08	1.04466e-07	-2.35580e-08	8.09081e-08	-5.78500e-07	1.34753e-07	-4.43747e-07	-9.53442e-07	2.14796e-07	-7.38646e-07	-9.96554e-07	5.54693e-08	-9.41085e-07	1.75142e-06	1.57906e-06	3.33048e-06	-1.13076e-06	2.65384e-07	-8.65376e-07
20.152	-6.05020e-07	1.34131e-07	-4.70889e-07	-2.06333e-08	7.87937e-09	-1.27540e-08	1.04939e-07	-2.36646e-08	8.12742e-08	-5.79667e-07	1.35025e-07	-4.44642e-07	-9.53007e-07	2.14698e-07	-7.38310e-07	-9.95794e-07	5.54270e-08	-9.40367e-07	1.75011e-06	1.58001e-06	3.33012e-06	-1.13243e-06	2.65775e-07	-8.66652e-07
20.177	-6.06805e-07	1.34527e-07	-4.72278e-07	-2.17228e-08	8.29541e-09	-1.34274e-08	1.05411e-07	-2.37710e-08	8.16395e-08	-5.80826e-07	1.35295e-07	-4.45531e-07	-9.52572e-07	2.14600e-07	-7.37972e-07	-9.95034e-07	5.53847e-08	-9.39649e-07	1.74880e-06	1.58095e-06	3.32975e-06	-1.13408e-06	2.66164e-07	-8.67919e-07
20.201	-6.08579e-07	1.34920e-07	-4.73659e-07	-2.28085e-08	8.71002e-09	-1.40985e-08	1.05881e-07	-2.38772e-08	8.20041e-08	-5.81975e-07	1.35563e-07	-4.46413e-07	-9.52137e-07	2.14502e-07	-7.37635e-07	-9.94273e-07	5.53423e-08	-9.38931e-07	1.74748e-06	1.58186e-06	3.32934e-06	-1.13573e-06	2.66550e-07	-8.69177e-07
20.226	-6.10343e-07	1.35311e-07	-4.75032e-07	-2.38904e-08	9.12318e-09	-1.47673e-08	1.06351e-07	-2.39831e-08	8.23680e-08	-5.83116e-07	1.35829e-07	-4.47288e-07	-9.51701e-07	2.14403e-07	-7.37297e-07	-9.93513e-07	5.53000e-08	-9.38213e-07	1.74615e-06	1.58276e-06	3.32891e-06	-1.13736e-06	2.66933e-07	-8.70426e-07
20.251	-6.12096e-07	1.35700e-07	-4.76396e-07	-2.49686e-08	9.53488e-09	-1.54337e-08	1.06820e-07	-2.40888e-08	8.27310e-08	-5.84248e-07	1.36092e-07	-4.48156e-07	-9.51265e-07	2.14305e-07	-7.36959e-07	-9.92753e-07	5.52577e-08	-9.37495e-07	1.74481e-06	1.58364e-06	3.32844e-06	-1.13898e-06	2.67313e-07	-8.71667e-07
20.275	-6.13838e-07	1.36086e-07	-4.77752e-07	-2.60428e-08	9.94512e-09	-1.60977e-08	1.07288e-07	-2.41943e-08	8.30933e-08	-5.85370e-07	1.36354e-07	-4.49017e-07	-9.50828e-07	2.14207e-07	-7.36621e-07	-9.91992e-07	5.52154e-08	-9.36777e-07	1.74346e-06	1.58449e-06	3.32796e-06	-1.14059e-06	2.67691e-07	-8.72898e-07
20.300	-6.15570e-07	1.36470e-07	-4.79100e-07	-2.71132e-08	1.03539e-08	-1.67594e-08	1.07754e-07	-2.42995e-08	8.34547e-08	-5.86484e-07	1.36613e-07	-4.49871e-07	-9.50391e-07	2.14108e-07	-7.36283e-07	-9.91231e-07	5.51730e-08	-9.36058e-07	1.74211e-06	1.58533e-06	3.32744e-06	-1.14219e-06	2.68066e-07	-8.74121e-07
20.324	-6.17291e-07	1.36852e-07	-4.80439e-07	-2.81798e-08	1.07612e-08	-1.74186e-08	1.08220e-07	-2.44045e-08	8.38153e-08	-5.87589e-07	1.36870e-07	-4.50719e-07	-9.49955e-07	2.14010e-07	-7.35945e-07	-9.90471e-07	5.51307e-08	-9.35340e-07	1.74075e-06	1.58615e-06	3.32690e-06	-1.14377e-06	2.68438e-07	-8.75335e-07
20.349	-6.19001e-07	1.37231e-07	-4.81770e-07	-2.92424e-08	1.11669e-08	-1.80754e-08	1.08684e-07	-2.45093e-08	8.41750e-08	-5.88685e-07	1.37126e-07	-4.51559e-07	-9.49517e-07	2.13911e-07	-7.35606e-07	-9.89710e-07	5.50884e-08	-9.34622e-07	1.73939e-06	1.58694e-06	3.32633e-06	-1.14535e-06	2.68808e-07	-8.76540e-07
20.374	-6.20700e-07	1.37607e-07	-4.83093e-07	-3.03010e-08	1.15712e-08	-1.87298e-08	1.09148e-07	-2.46137e-08	8.45339e-08	-5.89771e-07	1.37379e-07	-4.52393e-07	-9.49080e-07	2.13813e-07	-7.35267e-07	-9.88950e-07	5.50460e-08	-9.33904e-07	1.73801e-06	1.58772e-06	3.32573e-06	-1.14691e-06	2.69175e-07	-8.77736e-07
20.398	-6.22389e-07	1.37982e-07	-4.84407e-07	-3.13557e-08	1.19740e-08	-1.93817e-08	1.09610e-07	-2.47180e-08	8.48918e-08	-5.90849e-07	1.37630e-07	-4.53219e-07	-9.48642e-07	2.13714e-07	-7.34928e-07	-9.88190e-07	5.50037e-08	-9.33186e-07	1.73663e-06	1.58848e-06	3.32511e-06	-1.14846e-06	2.69539e-07	-8.78924e-07
20.423	-6.24067e-07	1.38354e-07	-4.85713e-07	-3.24064e-08	1.23752e-08	-2.00312e-08	1.10071e-07	-2.48219e-08	8.52489e-08	-5.91918e-07	1.37879e-07	-4.54039e-07	-9.48204e-07	2.13616e-07	-7.34589e-07	-9.87430e-07	5.49614e-08	-9.32468e-07	1.73524e-06	1.58922e-06	3.32446e-06	-1.15000e-06	2.69900e-07	-8.80102e-07
20.447	-6.25734e-07	1.38723e-07	-4.87010e-07	-3.34531e-08	1.27749e-08	-2.06782e-08	1.10531e-07	-2.49256e-08	8.56050e-08	-5.92978e-07	1.38126e-07	-4.54852e-07	-9.47766e-07	2.13517e-07	-7.34249e-07	-9.86670e-07	5.49191e-08	-9.31751e-07	1.73384e-06	1.58994e-06	3.32378e-06	-1.15153e-06	2.70259e-07	-8.81271e-07
20.472	-6.27390e-07	1.39090e-07	-4.88299e-07	-3.44957e-08	1.31731e-08	-2.13226e-08	1.10989e-07	-2.50290e-08	8.59601e-08	-5.94029e-07	1.38370e-07	-4.55658e-07	-9.47328e-07	2.13418e-07	-7.33910e-07	-9.85910e-07	5.48768e-08	-9.31034e-07	1.73244e-06	1.59064e-06	3.32308e-06	-1.15305e-06	2.70614e-07	-8.82431e-07
20.496	-6.29035e-07	1.39455e-07	-4.89579e-07	-3.55342e-08	1.35697e-08	-2.19646e-08	1.11446e-07	-2.51322e-08	8.63143e-08	-5.95070e-07	1.38613e-07	-4.56457e-07	-9.46890e-07	2.13320e-07	-7.33570e-07	-9.85151e-07	5.48346e-08	-9.30317e-07	1.73103e-06	1.59132e-06	3.32235e-06	-1.15455e-06	2.70967e-07	-8.83582e-07
20.521	-6.30669e-07	1.39817e-07	-4.90851e-07	-3.65687e-08	1.39647e-08	-2.26040e-08	1.11903e-07	-2.52350e-08	8.66675e-08	-5.96103e-07	1.38854e-07	-4.57249e-07	-9.46451e-07	2.13221e-07	-7.33231e-07	-9.84392e-07	5.47923e-08	-9.29600e-07	1.72961e-06	1.59198e-06	3.32159e-06	-1.15604e-06	2.71318e-07	-8.84724e-07
20.546	-6.32292e-07	1.40177e-07	-4.92115e-07	-3.75990e-08	1.43581e-08	-2.32409e-08	1.12357e-07	-2.53376e-08	8.70197e-08	-5.97127e-07	1.39092e-07	-4.58035e-07	-9.46013e-07	2.13122e-07	-7.32891e-07	-9.83634e-07	5.47501e-08	-9.28884e-07	1.72819e-06	1.59262e-06	3.32081e-06	-1.15752e-06	2.71665e-07	-8.85857e-07
20.570	-6.33904e-07	1.40535e-07	-4.93369e-07	-3.86251e-08	1.47500e-08	-2.38751e-08	1.12811e-07	-2.54398e-08	8.73709e-08	-5.98142e-07	1.39329e-07	-4.58813e-07	-9.45574e-07	2.13023e-07	-7.32551e-07	-9.82876e-07	5.47079e-08	-9.28168e-07	1.72676e-06	1.59324e-06	3.32000e-06	-1.15899e-06	2.72010e-07	-8.86981e-07
20.595	-6.35505e-07	1.40890e-07	-4.94616e-07	-3.96471e-08	1.51403e-08	-2.45069e-08	1.13263e-07	-2.55418e-08	8.77211e-08	-5.99147e-07	1.39563e-07	-4.59584e-07	-9.45135e-07	2.12924e-07	-7.32211e-07	-9.82118e-07	5.46657e-08	-9.27452e-07	1.72532e-06	1.59384e-06	3.31916e-06	-1.16045e-06	2.72352e-07	-8.88096e-07
20.619	-6.37095e-07	1.41242e-07	-4.95853e-07	-4.06649e-08	1.55289e-08	-2.51360e-08	1.13714e-07	-2.56434e-08	8.80702e-08	-6.00144e-07	1.39795e-07	-4.60349e-07	-9.44696e-07	2.12825e-07	-7.31871e-07	-9.81361e-07	5.46236e-08	-9.26737e-07	1.72388e-06	1.59442e-06	3.31830e-06	-1.16189e-06	2.72691e-07	-8.89201e-07
20.644	-6.38674e-07	1.41592e-07	-4.97082e-07	-4.16784e-08	1.59160e-08	-2.57625e-08	1.14163e-07	-2.57447e-08	8.84182e-08	-6.01132e-07	1.40025e-07	-4.61107e-07	-9.44257e-07	2.12726e-07	-7.31530e-07	-9.80604e-07	5.45815e-08	-9.26023e-07	1.72243e-06	1.59498e-06	3.31741e-06	-1.16332e-06	2.73027e-07	-8.90298e-07
20.668	-6.40242e-07	1.41940e-07	-4.98302e-07	-4.26877e-08	1.63014e-08	-2.63863e-08	1.14611e-07	-2.58458e-08	8.87651e-08	-6.02110e-07	1.40253e-07	-4.61857e-07	-9.43818e-07	2.12627e-07	-7.31190e-07	-9.79848e-07	5.45394e-08	-9.25308e-07	1.72097e-06	1.59553e-06	3.31650e-06	-1.16474e-06	2.73360e-07	-8.91385e-07
20.693	-6.41799e-07	1.42285e-07	-4.99514e-07	-4.36928e-08	1.66852e-08	-2.70076e-08	1.15057e-07	-2.59465e-08	8.91110e-08	-6.03080e-07	1.40479e-07	-4.62601e-07	-9.43378e-07	2.12528e-07	-7.30850e-07	-9.79092e-07	5.44973e-08	-9.24595e-07	1.71951e-06	1.59605e-06	3.31556e-06	-1.16615e-06	2.73691e-07	-8.92463e-07
20.718	-6.43345e-07	1.42628e-07	-5.00717e-07	-4.46935e-08	1.70673e-08	-2.76261e-08	1.15502e-07	-2.60468e-08	8.94557e-08	-6.04040e-07	1.40702e-07	-4.63338e-07	-9.42939e-07	2.12429e-07	-7.30509e-07	-9.78337e-07	5.44553e-08	-9.23882e-07	1.71804e-06	1.59655e-06	3.31459e-06	-1.16755e-06	2.74018e-07	-8.93531e-07
20.742	-6.44879e-07	1.42968e-07	-5.01911e-07	-4.56898e-08	1.74478e-08	-2.82420e-08	1.15946e-07	-2.61469e-08	8.97992e-08	-6.04992e-07	1.40924e-07	-4.64067e-07	-9.42499e-07	2.12330e-07	-7.30169e-07	-9.77583e-07	5.44133e-08	-9.23170e-07	1.71656e-06	1.59704e-06	3.31360e-06	-1.16893e-06	2.74343e-07	-8.94591e-07
20.767	-6.46402e-07	1.43306e-07	-5.03097e-07	-4.66819e-08	1.78267e-08	-2.88552e-08	1.16388e-07	-2.62466e-08	9.01417e-08	-6.05934e-07	1.41144e-07	-4.64790e-07	-9.42060e-07	2.12231e-07	-7.29828e-07	-9.76829e-07	5.43714e-08	-9.22458e-07	1.71508e-06	1.59750e-06	3.31258e-06	-1.17031e-06	2.74665e-07	-8.95641e-07
20.791	-6.47914e-07	1.43641e-07	-5.04273e-07	-4.76695e-08	1.82038e-08	-2.94657e-08	1.16829e-07	-2.63459e-08	9.04829e-08	-6.06867e-07	1.41361e-07	-4.65506e-07	-9.41620e-07	2.12132e-07	-7.29488e-07	-9.76076e-07	5.43295e-08	-9.21747e-07	1.71359e-06	1.59795e-06	3.31153e-06	-1.17167e-06	2.74984e-07	-8.96681e-07
20.816	-6.49415e-07	1.43973e-07	-5.05441e-07	-4.86527e-08	1.85793e-08	-3.00734e-08	1.17268e-07	-2.64449e-08	9.08230e-08	-6.07792e-07	1.41576e-07	-4.66215e-07	-9.41180e-07	2.12033e-07	-7.29147e-07	-9.75324e-07	5.42876e-08	-9.21037e-07	1.71209e-06	1.59837e-06	3.31047e-06	-1.17301e-06	2.75301e-07	-8.97713e-07
20.840	-6.50904e-07	1.44304e-07	-5.06601e-07	-4.96315e-08	1.89531e-08	-3.06785e-08	1.17705e-07	-2.65436e-08	9.11618e-08	-6.08707e-07	1.41790e-07	-4.66917e-07	-9.40741e-07	2.11934e-07	-7.28807e-07	-9.74573e-07	5.42458e-08	-9.20327e-07	1.71059e-06	1.59878e-06	3.30937e-06	-1.17435e-06	2.75614e-07	-8.98734e-07
20.865	-6.52382e-07	1.44631e-07	-5.07751e-07	-5.06059e-08	1.93251e-08	-3.12807e-08	1.18141e-07	-2.66419e-08	9.14995e-08	-6.09613e-07	1.42001e-07	-4.67612e-07	-9.40301e-07	2.11835e-07	-7.28466e-07	-9.73822e-07	5.42040e-08	-9.19618e-07	1.70908e-06	1.59917e-06	3.30825e-06	-1.17567e-06	2.75925e-07	-8.99747e-07
20.890	-6.53849e-07	1.44956e-07	-5.08893e-07	-5.15757e-08	1.96955e-08	-3.18802e-08	1.18576e-07	-2.67399e-08	9.18359e-08	-6.10510e-07	1.42210e-07	-4.68300e-07	-9.39861e-07	2.11736e-07	-7.28125e-07	-9.73072e-07	5.41623e-08	-9.18910e-07	1.70757e-06	1.59953e-06	3.30710e-06	-1.17698e-06	2.76232e-07	-9.00750e-07
20.914	-6.55304e-07	1.45279e-07	-5.10025e-07	-5.25411e-08	2.00642e-08	-3.24769e-08	1.19009e-07	-2.68375e-08	9.21710e-08	-6.11398e-07	1.42416e-07	-4.68982e-07	-9.39422e-07	2.11637e-07	-7.27784e-07	-9.72323e-07	5.41206e-08	-9.18203e-07	1.70605e-06	1.59988e-06	3.30593e-06	-1.17828e-06	2.76537e-07	-9.01744e-07
20.939	-6.56748e-07	1.45599e-07	-5.11149e-07	-5.35019e-08	2.04311e-08	-3.30709e-08	1.19440e-07	-2.69347e-08	9.25049e-08	-6.12277e-07	1.42621e-07	-4.69656e-07	-9.38982e-07	2.11538e-07	-7.27444e-07	-9.71575e-07	5.40789e-08	-9.17497e-07	1.70452e-06	1.60021e-06	3.30474e-06	-1.17957e-06	2.76839e-07	-9.02728e-07
20.963	-6.58181e-07	1.45917e-07	-5.12264e-07	-5.44582e-08	2.07963e-08	-3.36620e-08	1.19869e-07	-2.70315e-08	9.28375e-08	-6.13147e-07	1.42824e-07	-4.70323e-07	-9.38542e-07	2.11439e-07	-7.27103e-07	-9.70828e-07	5.40374e-08	-9.16791e-07	1.70299e-06	1.60052e-06	3.30351e-06	-1.18084e-06	2.77138e-07	-9.03703e-07
20.988	-6.59602e-07	1.46232e-07	-5.13370e-07	-5.54099e-08	2.11597e-08	-3.42502e-08	1.20297e-07	-2.71280e-08	9.31688e-08	-6.14007e-07	1.43024e-07	-4.70983e-07	-9.38102e-07	2.11340e-07	-7.26762e-07	-9.70082e-07	5.39958e-08	-9.16086e-07	1.70145e-06	1.60081e-06	3.30227e-06	-1.18210e-06	2.77434e-07	-9.04668e-07
21.012	-6.61011e-07	1.46544e-07	-5.14467e-07	-5.63571e-08	2.15214e-08	-3.48357e-08	1.20723e-07	-2.72241e-08	9.34988e-08	-6.14859e-07	1.43223e-07	-4.71637e-07	-9.37662e-07	2.11241e-07	-7.26422e-07	-9.69337e-07	5.39544e-08	-9.15383e-07	1.69991e-06	1.60108e-06	3.30100e-06	-1.18335e-06	2.77727e-07	-9.05623e-07
21.037	-6.62410e-07	1.46854e-07	-5.15555e-07	-5.72996e-08	2.18813e-08	-3.54183e-08	1.21147e-07	-2.73198e-08	9.38274e-08	-6.15702e-07	1.43419e-07	-4.72283e-07	-9.37223e-07	2.11142e-07	-7.26081e-07	-9.68593e-07	5.39129e-08	-9.14680e-07	1.69836e-06	1.60134e-06	3.29970e-06	-1.18459e-06	2.78017e-07	-9.06569e-07
21.062	-6.63796e-07	1.47162e-07	-5.16635e-07	-5.82374e-08	2.22394e-08	-3.59980e-08	1.21570e-07	-2.74151e-08	9.41547e-08	-6.16535e-07	1.43613e-07	-4.72922e-07	-9.36783e-07	2.11043e-07	-7.25740e-07	-9.67850e-07	5.38716e-08	-9.13978e-07	1.69681e-06	1.60157e-06	3.29838e-06	-1.18581e-06	2.78304e-07	-9.07506e-07
21.086	-6.65171e-07	1.47467e-07	-5.17705e-07	-5.91706e-08	2.25958e-08	-3.65748e-08	1.21991e-07	-2.75100e-08	9.44807e-08	-6.17360e-07	1.43805e-07	-4.73555e-07	-9.36343e-07	2.10944e-07	-7.25399e-07	-9.67108e-07	5.38303e-08	-9.13277e-07	1.69525e-06	1.60178e-06	3.29703e-06	-1.18702e-06	2.78588e-07	-9.08433e-07
21.111	-6.66535e-07	1.47769e-07	-5.18766e-07	-6.00990e-08	2.29504e-08	-3.71487e-08	1.22410e-07	-2.76045e-08	9.48052e-08	-6.18175e-07	1.43995e-07	-4.74180e-07	-9.35903e-07	2.10844e-07	-7.25059e-07	-9.66367e-07	5.37890e-08	-9.12578e-07	1.69368e-06	1.60198e-06	3.29566e-06	-1.18822e-06	2.78869e-07	-9.09350e-07
21.135	-6.67887e-07	1.48069e-07	-5.19818e-07	-6.10228e-08	2.33031e-08	-3.77197e-08	1.22827e-07	-2.76986e-08	9.51284e-08	-6.18981e-07	1.44183e-07	-4.74798e-07	-9.35463e-07	2.10745e-07	-7.24718e-07	-9.65627e-07	5.37478e-08	-9.11879e-07	1.69211e-06	1.60215e-06	3.29427e-06	-1.18941e-06	2.79148e-07	-9.10257e-07
21.160	-6.69227e-07	1.48366e-07	-5.20861e-07	-6.19418e-08	2.36541e-08	-3.82878e-08	1.23242e-07	-2.77922e-08	9.54502e-08	-6.19778e-07	1.44369e-07	-4.75410e-07	-9.35024e-07	2.10646e-07	-7.24377e-07	-9.64888e-07	5.37067e-08	-9.11181e-07	1.69054e-06	1.60231e-06	3.29285e-06	-1.19058e-06	2.79423e-07	-9.11155e-07
21.185	-6.70556e-07	1.48660e-07	-5.21896e-07	-6.28561e-08	2.40032e-08	-3.88529e-08	1.23656e-07	-2.78855e-08	9.57705e-08	-6.20567e-07	1.44552e-07	-4.76014e-07	-9.34584e-07	2.10547e-07	-7.24037e-07	-9.64151e-07	5.36657e-08	-9.10485e-07	1.68895e-06	1.60245e-06	3.29140e-06	-1.19174e-06	2.79696e-07	-9.12043e-07
21.209	-6.71873e-07	1.48952e-07	-5.22921e-07	-6.37656e-08	2.43505e-08	-3.94151e-08	1.24068e-07	-2.79784e-08	9.60894e-08	-6.21345e-07	1.44734e-07	-4.76612e-07	-9.34144e-07	2.10448e-07	-7.23696e-07	-9.63414e-07	5.36247e-08	-9.09790e-07	1.68737e-06	1.60257e-06	3.28993e-06	-1.19289e-06	2.79965e-07	-9.12922e-07
21.234	-6.73178e-07	1.49242e-07	-5.23937e-07	-6.46702e-08	2.46960e-08	-3.99743e-08	1.24478e-07	-2.80708e-08	9.64068e-08	-6.22115e-07	1.44913e-07	-4.77202e-07	-9.33705e-07	2.10349e-07	-7.23355e-07	-9.62679e-07	5.35838e-08	-9.09095e-07	1.68578e-06	1.60267e-06	3.28844e-06	-1.19402e-06	2.80231e-07	-9.13791e-07
21.258	-6.74472e-07	1.49529e-07	-5.24944e-07	-6.55701e-08	2.50396e-08	-4.05305e-08	1.24886e-07	-2.81628e-08	9.67228e-08	-6.22876e-07	1.45090e-07	-4.77786e-07	-9.33265e-07	2.10250e-07	-7.23015e-07	-9.61945e-07	5.35429e-08	-9.08402e-07	1.68418e-06	1.60275e-06	3.28693e-06	-1.19514e-06	2.80495e-07	-9.14649e-07
21.283	-6.75754e-07	1.49813e-07	-5.25941e-07	-6.64650e-08	2.53814e-08	-4.10837e-08	1.25292e-07	-2.82544e-08	9.70372e-08	-6.23628e-07	1.45265e-07	-4.78363e-07	-9.32825e-07	2.10151e-07	-7.22674e-07	-9.61213e-07	5.35021e-08	-9.07710e-07	1.68258e-06	1.60281e-06	3.28538e-06	-1.19625e-06	2.80755e-07	-9.15499e-07
21.307	-6.77025e-07	1.50094e-07	-5.26930e-07	-6.73552e-08	2.57213e-08	-4.16339e-08	1.25696e-07	-2.83455e-08	9.73502e-08	-6.24370e-07	1.45438e-07	-4.78932e-07	-9.32386e-07	2.10052e-07	-7.22334e-07	-9.60481e-07	5.34614e-08	-9.07020e-07	1.68097e-06	1.60285e-06	3.28382e-06	-1.19735e-06	2.81013e-07	-9.16338e-07
21.332	-6.78283e-07	1.50373e-07	-5.27910e-07	-6.82404e-08	2.60593e-08	-4.21810e-08	1.26098e-07	-2.84362e-08	9.76617e-08	-6.25104e-07	1.45609e-07	-4.79495e-07	-9.31946e-07	2.09953e-07	-7.21993e-07	-9.59751e-07	5.34208e-08	-9.06330e-07	1.67936e-06	1.60288e-06	3.28223e-06	-1.19843e-06	2.81267e-07	-9.17168e-07
21.357	-6.79530e-07	1.50650e-07	-5.28880e-07	-6.91206e-08	2.63955e-08	-4.27252e-08	1.26498e-07	-2.85264e-08	9.79716e-08	-6.25828e-07	1.45778e-07	-4.80050e-07	-9.31507e-07	2.09854e-07	-7.21653e-07	-9.59022e-07	5.33802e-08	-9.05642e-07	1.67774e-06	1.60288e-06	3.28062e-06	-1.19951e-06	2.81518e-07	-9.17987e-07
21.381	-6.80765e-07	1.50924e-07	-5.29841e-07	-6.99960e-08	2.67298e-08	-4.32662e-08	1.26896e-07	-2.86162e-08	9.82800e-08	-6.26543e-07	1.45944e-07	-4.80599e-07	-9.31067e-07	2.09755e-07	-7.21312e-07	-9.58295e-07	5.33397e-08	-9.04955e-07	1.67612e-06	1.60287e-06	3.27898e-06	-1.20056e-06	2.81767e-07	-9.18797e-07
21.406	-6.81988e-07	1.51195e-07	-5.30793e-07	-7.08664e-08	2.70621e-08	-4.38042e-08	1.27292e-07	-2.87056e-08	9.85868e-08	-6.27249e-07	1.46109e-07	-4.81141e-07	-9.30628e-07	2.09656e-07	-7.20972e-07	-9.57569e-07	5.32993e-08	-9.04270e-07	1.67449e-06	1.60283e-06	3.27733e-06	-1.20161e-06	2.82012e-07	-9.19597e-07
21.430	-6.83200e-07	1.51463e-07	-5.31736e-07	-7.17318e-08	2.73926e-08	-4.43391e-08	1.27687e-07	-2.87944e-08	9.88921e-08	-6.27946e-07	1.46271e-07	-4.81675e-07	-9.30188e-07	2.09557e-07	-7.20631e-07	-9.56845e-07	5.32590e-08	-9.03586e-07	1.67286e-06	1.60278e-06	3.27564e-06	-1.20264e-06	2.82254e-07	-9.20387e-07
21.455	-6.84399e-07	1.51729e-07	-5.32670e-07	-7.25921e-08	2.77212e-08	-4.48710e-08	1.28079e-07	-2.88829e-08	9.91958e-08	-6.28634e-07	1.46431e-07	-4.82203e-07	-9.29749e-07	2.09458e-07	-7.20291e-07	-9.56121e-07	5.32188e-08	-9.02903e-07	1.67122e-06	1.60271e-06	3.27394e-06	-1.20366e-06	2.82494e-07	-9.21167e-07
21.479	-6.85587e-07	1.51993e-07	-5.33594e-07	-7.34475e-08	2.80478e-08	-4.53997e-08	1.28469e-07	-2.89708e-08	9.94978e-08	-6.29313e-07	1.46589e-07	-4.82724e-07	-9.29310e-07	2.09359e-07	-7.19951e-07	-9.55400e-07	5.31786e-08	-9.02221e-07	1.66958e-06	1.60262e-06	3.27221e-06	-1.20467e-06	2.82730e-07	-9.21937e-07
21.504	-6.86763e-07	1.52253e-07	-5.34509e-07	-7.42978e-08	2.83725e-08	-4.59253e-08	1.28857e-07	-2.90583e-08	9.97983e-08	-6.29983e-07	1.46745e-07	-4.83237e-07	-9.28870e-07	2.09260e-07	-7.19610e-07	-9.54679e-07	5.31385e-08	-9.01541e-07	1.66794e-06	1.60252e-06	3.27046e-06	-1.20566e-06	2.82963e-07	-9.22698e-07
21.529	-6.87927e-07	1.52511e-07	-5.35415e-07	-7.51430e-08	2.86953e-08	-4.64477e-08	1.29242e-07	-2.91453e-08	1.00097e-07	-6.30643e-07	1.46899e-07	-4.83744e-07	-9.28431e-07	2.09161e-07	-7.19270e-07	-9.53961e-07	5.30985e-08	-9.00862e-07	1.66629e-06	1.60239e-06	3.26868e-06	-1.20664e-06	2.83193e-07	-9.23448e-07
21.553	-6.89079e-07	1.52767e-07	-5.36312e-07	-7.59832e-08	2.90161e-08	-4.69670e-08	1.29626e-07	-2.92318e-08	1.00394e-07	-6.31295e-07	1.47051e-07	-4.84244e-07	-9.27992e-07	2.09062e-07	-7.18930e-07	-9.53243e-07	5.30586e-08	-9.00185e-07	1.66464e-06	1.60225e-06	3.26688e-06	-1.20761e-06	2.83420e-07	-9.24188e-07
21.578	-6.90219e-07	1.53019e-07	-5.37199e-07	-7.68182e-08	2.93350e-08	-4.74832e-08	1.30008e-07	-2.93179e-08	1.00690e-07	-6.31937e-07	1.47201e-07	-4.84736e-07	-9.27553e-07	2.08963e-07	-7.18589e-07	-9.52528e-07	5.30187e-08	-8.99509e-07	1.66298e-06	1.60208e-06	3.26506e-06	-1.20856e-06	2.83644e-07	-9.24918e-07
21.602	-6.91347e-07	1.53270e-07	-5.38077e-07	-7.76481e-08	2.96519e-08	-4.79962e-08	1.30387e-07	-2.94034e-08	1.00984e-07	-6.32570e-07	1.47348e-07	-4.85222e-07	-9.27113e-07	2.08864e-07	-7.18249e-07	-9.51813e-07	5.29790e-08	-8.98834e-07	1.66132e-06	1.60190e-06	3.26322e-06	-1.20950e-06	2.83865e-07	-9.25638e-07
21.627	-6.92463e-07	1.53517e-07	-5.38946e-07	-7.84728e-08	2.99668e-08	-4.85060e-08	1.30764e-07	-2.94885e-08	1.01276e-07	-6.33194e-07	1.47494e-07	-4.85701e-07	-9.26674e-07	2.08765e-07	-7.17909e-07	-9.51101e-07	5.29393e-08	-8.98161e-07	1.65965e-06	1.60170e-06	3.26135e-06	-1.21043e-06	2.84082e-07	-9.26349e-07
21.651	-6.93567e-07	1.53762e-07	-5.39805e-07	-7.92924e-08	3.02798e-08	-4.90125e-08	1.31139e-07	-2.95731e-08	1.01566e-07	-6.33809e-07	1.47637e-07	-4.86172e-07	-9.26235e-07	2.08666e-07	-7.17569e-07	-9.50389e-07	5.28997e-08	-8.97490e-07	1.65798e-06	1.60148e-06	3.25946e-06	-1.21135e-06	2.84297e-07	-9.27049e-07
21.676	-6.94659e-07	1.54004e-07	-5.40655e-07	-8.01067e-08	3.05908e-08	-4.95159e-08	1.31512e-07	-2.96572e-08	1.01855e-07	-6.34415e-07	1.47778e-07	-4.86637e-07	-9.25796e-07	2.08567e-07	-7.17228e-07	-9.49680e-07	5.28602e-08	-8.96820e-07	1.65631e-06	1.60124e-06	3.25755e-06	-1.21225e-06	2.84509e-07	-9.27738e-07
21.701	-6.95739e-07	1.54243e-07	-5.41496e-07	-8.09159e-08	3.08998e-08	-5.00161e-08	1.31883e-07	-2.97407e-08	1.02142e-07	-6.35012e-07	1.47917e-07	-4.87095e-07	-9.25357e-07	2.08468e-07	-7.16888e-07	-9.48972e-07	5.28208e-08	-8.96151e-07	1.65463e-06	1.60099e-06	3.25562e-06	-1.21314e-06	2.84717e-07	-9.28418e-07
21.725	-6.96808e-07	1.54480e-07	-5.42327e-07	-8.17198e-08	3.12068e-08	-5.05130e-08	1.32251e-07	-2.98238e-08	1.02427e-07	-6.35599e-07	1.48054e-07	-4.87546e-07	-9.24918e-07	2.08370e-07	-7.16548e-07	-9.48266e-07	5.27815e-08	-8.95484e-07	1.65294e-06	1.60071e-06	3.25366e-06	-1.21401e-06	2.84923e-07	-9.29088e-07
21.750	-6.97864e-07	1.54714e-07	-5.43149e-07	-8.25184e-08	3.15118e-08	-5.10067e-08	1.32617e-07	-2.99064e-08	1.02711e-07	-6.36178e-07	1.48189e-07	-4.87989e-07	-9.24479e-07	2.08271e-07	-7.16208e-07	-9.47561e-07	5.27423e-08	-8.94819e-07	1.65126e-06	1.60042e-06	3.25168e-06	-1.21487e-06	2.85125e-07	-9.29747e-07
21.774	-6.98908e-07	1.54946e-07	-5.43962e-07	-8.33118e-08	3.18147e-08	-5.14971e-08	1.32981e-07	-2.99884e-08	1.02993e-07	-6.36747e-07	1.48321e-07	-4.88426e-07	-9.24039e-07	2.08172e-07	-7.15868e-07	-9.46858e-07	5.27031e-08	-8.94155e-07	1.64957e-06	1.60011e-06	3.24968e-06	-1.21572e-06	2.85324e-07	-9.30397e-07
21.799	-6.99940e-07	1.55175e-07	-5.44765e-07	-8.40999e-08	3.21157e-08	-5.19842e-08	1.33343e-07	-3.00700e-08	1.03273e-07	-6.37308e-07	1.48452e-07	-4.88856e-07	-9.23600e-07	2.08073e-07	-7.15528e-07	-9.46157e-07	5.26641e-08	-8.93492e-07	1.64787e-06	1.59978e-06	3.24766e-06	-1.21656e-06	2.85520e-07	-9.31036e-07
21.823	-7.00960e-07	1.55401e-07	-5.45559e-07	-8.48826e-08	3.24146e-08	-5.24680e-08	1.33702e-07	-3.01510e-08	1.03551e-07	-6.37859e-07	1.48580e-07	-4.89279e-07	-9.23161e-07	2.07974e-07	-7.15187e-07	-9.45457e-07	5.26252e-08	-8.92832e-07	1.64618e-06	1.59944e-06	3.24561e-06	-1.21738e-06	2.85713e-07	-9.31665e-07
21.848	-7.01968e-07	1.55624e-07	-5.46343e-07	-8.56601e-08	3.27115e-08	-5.29486e-08	1.34059e-07	-3.02315e-08	1.03827e-07	-6.38401e-07	1.48706e-07	-4.89695e-07	-9.22722e-07	2.07875e-07	-7.14847e-07	-9.44759e-07	5.25863e-08	-8.92173e-07	1.64448e-06	1.59907e-06	3.24355e-06	-1.21819e-06	2.85903e-07	-9.32284e-07
21.873	-7.02963e-07	1.55845e-07	-5.47118e-07	-8.64321e-08	3.30063e-08	-5.34258e-08	1.34413e-07	-3.03114e-08	1.04102e-07	-6.38934e-07	1.48830e-07	-4.90103e-07	-9.22283e-07	2.07776e-07	-7.14507e-07	-9.44063e-07	5.25475e-08	-8.91515e-07	1.64277e-06	1.59869e-06	3.24146e-06	-1.21898e-06	2.86089e-07	-9.32892e-07
21.897	-7.03947e-07	1.56063e-07	-5.47884e-07	-8.71988e-08	3.32991e-08	-5.38997e-08	1.34766e-07	-3.03908e-08	1.04375e-07	-6.39458e-07	1.48953e-07	-4.90505e-07	-9.21844e-07	2.07677e-07	-7.14167e-07	-9.43368e-07	5.25089e-08	-8.90859e-07	1.64106e-06	1.59829e-06	3.23935e-06	-1.21976e-06	2.86273e-07	-9.33490e-07
21.922	-7.04918e-07	1.56278e-07	-5.48640e-07	-8.79601e-08	3.35898e-08	-5.43703e-08	1.35115e-07	-3.04697e-08	1.04646e-07	-6.39972e-07	1.49072e-07	-4.90900e-07	-9.21405e-07	2.07578e-07	-7.13826e-07	-9.42675e-07	5.24703e-08	-8.90205e-07	1.63935e-06	1.59787e-06	3.23722e-06	-1.22053e-06	2.86453e-07	-9.34078e-07
21.946	-7.05878e-07	1.56491e-07	-5.49387e-07	-8.87160e-08	3.38785e-08	-5.48376e-08	1.35463e-07	-3.05481e-08	1.04915e-07	-6.40478e-07	1.49190e-07	-4.91288e-07	-9.20965e-07	2.07479e-07	-7.13486e-07	-9.41984e-07	5.24319e-08	-8.89552e-07	1.63764e-06	1.59743e-06	3.23507e-06	-1.22129e-06	2.86630e-07	-9.34656e-07
21.971	-7.06825e-07	1.56701e-07	-5.50124e-07	-8.94665e-08	3.41651e-08	-5.53014e-08	1.35808e-07	-3.06259e-08	1.05182e-07	-6.40975e-07	1.49306e-07	-4.91669e-07	-9.20526e-07	2.07380e-07	-7.13146e-07	-9.41295e-07	5.23935e-08	-8.88901e-07	1.63592e-06	1.59698e-06	3.23290e-06	-1.22203e-06	2.86804e-07	-9.35223e-07
21.996	-7.07760e-07	1.56908e-07	-5.50851e-07	-9.02115e-08	3.44496e-08	-5.57619e-08	1.36151e-07	-3.07031e-08	1.05447e-07	-6.41462e-07	1.49419e-07	-4.92043e-07	-9.20087e-07	2.07281e-07	-7.12806e-07	-9.40607e-07	5.23552e-08	-8.88252e-07	1.63420e-06	1.59650e-06	3.23070e-06	-1.22276e-06	2.86975e-07	-9.35780e-07
22.020	-7.08682e-07	1.57113e-07	-5.51570e-07	-9.09511e-08	3.47320e-08	-5.62191e-08	1.36491e-07	-3.07798e-08	1.05711e-07	-6.41940e-07	1.49531e-07	-4.92409e-07	-9.19648e-07	2.07182e-07	-7.12465e-07	-9.39921e-07	5.23170e-08	-8.87604e-07	1.63247e-06	1.59601e-06	3.22849e-06	-1.22347e-06	2.87143e-07	-9.36327e-07
22.045	-7.09593e-07	1.57315e-07	-5.52278e-07	-9.16851e-08	3.50123e-08	-5.66728e-08	1.36828e-07	-3.08560e-08	1.05972e-07	-6.42409e-07	1.49640e-07	-4.92769e-07	-9.19208e-07	2.07083e-07	-7.12125e-07	-9.39237e-07	5.22790e-08	-8.86958e-07	1.63075e-06	1.59550e-06	3.22625e-06	-1.22417e-06	2.87307e-07	-9.36863e-07
22.069	-7.10491e-07	1.57514e-07	-5.52978e-07	-9.24137e-08	3.52905e-08	-5.71232e-08	1.37164e-07	-3.09316e-08	1.06232e-07	-6.42870e-07	1.49747e-07	-4.93122e-07	-9.18769e-07	2.06984e-07	-7.11784e-07	-9.38555e-07	5.22410e-08	-8.86314e-07	1.62902e-06	1.59498e-06	3.22399e-06	-1.22486e-06	2.87468e-07	-9.37389e-07
22.094	-7.11378e-07	1.57710e-07	-5.53667e-07	-9.31367e-08	3.55666e-08	-5.75701e-08	1.37496e-07	-3.10066e-08	1.06490e-07	-6.43321e-07	1.49852e-07	-4.93468e-07	-9.18329e-07	2.06885e-07	-7.11444e-07	-9.37875e-07	5.22031e-08	-8.85672e-07	1.62728e-06	1.59443e-06	3.22172e-06	-1.22553e-06	2.87626e-07	-9.37905e-07
22.118	-7.12252e-07	1.57904e-07	-5.54347e-07	-9.38542e-08	3.58406e-08	-5.80136e-08	1.37827e-07	-3.10811e-08	1.06746e-07	-6.43762e-07	1.49955e-07	-4.93807e-07	-9.17890e-07	2.06786e-07	-7.11103e-07	-9.37196e-07	5.21654e-08	-8.85031e-07	1.62555e-06	1.59387e-06	3.21942e-06	-1.22619e-06	2.87781e-07	-9.38410e-07
22.143	-7.13113e-07	1.58095e-07	-5.55018e-07	-9.45662e-08	3.61125e-08	-5.84537e-08	1.38154e-07	-3.11550e-08	1.06999e-07	-6.44195e-07	1.50056e-07	-4.94139e-07	-9.17450e-07	2.06687e-07	-7.10763e-07	-9.36520e-07	5.21277e-08	-8.84392e-07	1.62381e-06	1.59329e-06	3.21710e-06	-1.22684e-06	2.87933e-07	-9.38905e-07
22.168	-7.13963e-07	1.58283e-07	-5.55679e-07	-9.52726e-08	3.63823e-08	-5.88903e-08	1.38480e-07	-3.12284e-08	1.07251e-07	-6.44619e-07	1.50155e-07	-4.94464e-07	-9.17010e-07	2.06588e-07	-7.10422e-07	-9.35845e-07	5.20901e-08	-8.83755e-07	1.62207e-06	1.59270e-06	3.21476e-06	-1.22747e-06	2.88082e-07	-9.39389e-07
22.192	-7.14800e-07	1.58469e-07	-5.56331e-07	-9.59734e-08	3.66499e-08	-5.93235e-08	1.38802e-07	-3.13011e-08	1.07501e-07	-6.45034e-07	1.50251e-07	-4.94782e-07	-9.16571e-07	2.06489e-07	-7.10082e-07	-9.35172e-07	5.20527e-08	-8.83119e-07	1.62032e-06	1.59208e-06	3.21240e-06	-1.22809e-06	2.88227e-07	-9.39863e-07
22.217	-7.15625e-07	1.58652e-07	-5.56973e-07	-9.66685e-08	3.69153e-08	-5.97532e-08	1.39122e-07	-3.13733e-08	1.07749e-07	-6.45439e-07	1.50346e-07	-4.95093e-07	-9.16131e-07	2.06390e-07	-7.09741e-07	-9.34501e-07	5.20153e-08	-8.82485e-07	1.61857e-06	1.59145e-06	3.21003e-06	-1.22870e-06	2.88369e-07	-9.40326e-07
22.241	-7.16438e-07	1.58832e-07	-5.57605e-07	-9.73581e-08	3.71787e-08	-6.01794e-08	1.39440e-07	-3.14449e-08	1.07995e-07	-6.45836e-07	1.50438e-07	-4.95397e-07	-9.15691e-07	2.06291e-07	-7.09400e-07	-9.33831e-07	5.19781e-08	-8.81853e-07	1.61683e-06	1.59080e-06	3.20763e-06	-1.22929e-06	2.88508e-07	-9.40779e-07
22.266	-7.17238e-07	1.59010e-07	-5.58228e-07	-9.80420e-08	3.74398e-08	-6.06022e-08	1.39755e-07	-3.15160e-08	1.08239e-07	-6.46223e-07	1.50528e-07	-4.95695e-07	-9.15251e-07	2.06192e-07	-7.09059e-07	-9.33164e-07	5.19409e-08	-8.81223e-07	1.61507e-06	1.59013e-06	3.20521e-06	-1.22987e-06	2.88644e-07	-9.41222e-07
22.290	-7.18026e-07	1.59184e-07	-5.58842e-07	-9.87202e-08	3.76989e-08	-6.10214e-08	1.40067e-07	-3.15864e-08	1.08481e-07	-6.46601e-07	1.50616e-07	-4.95985e-07	-9.14810e-07	2.06093e-07	-7.08718e-07	-9.32498e-07	5.19039e-08	-8.80595e-07	1.61332e-06	1.58945e-06	3.20277e-06	-1.23043e-06	2.88776e-07	-9.41654e-07
22.315	-7.18802e-07	1.59356e-07	-5.59446e-07	-9.93928e-08	3.79557e-08	-6.14371e-08	1.40377e-07	-3.16562e-08	1.08721e-07	-6.46970e-07	1.50702e-07	-4.96268e-07	-9.14370e-07	2.05993e-07	-7.08377e-07	-9.31835e-07	5.18669e-08	-8.79968e-07	1.61156e-06	1.58875e-06	3.20031e-06	-1.23098e-06	2.88905e-07	-9.42075e-07
22.340	-7.19565e-07	1.59526e-07	-5.60040e-07	-1.00060e-07	3.82104e-08	-6.18494e-08	1.40684e-07	-3.17255e-08	1.08959e-07	-6.47331e-07	1.50786e-07	-4.96544e-07	-9.13930e-07	2.05894e-07	-7.08035e-07	-9.31173e-07	5.18301e-08	-8.79343e-07	1.60980e-06	1.58803e-06	3.19783e-06	-1.23152e-06	2.89031e-07	-9.42486e-07
22.364	-7.20316e-07	1.59692e-07	-5.60624e-07	-1.00721e-07	3.84629e-08	-6.22581e-08	1.40989e-07	-3.17942e-08	1.09194e-07	-6.47682e-07	1.50868e-07	-4.96813e-07	-9.13489e-07	2.05795e-07	-7.07694e-07	-9.30513e-07	5.17934e-08	-8.78720e-07	1.60804e-06	1.58730e-06	3.19534e-06	-1.23204e-06	2.89154e-07	-9.42887e-07
22.389	-7.21055e-07	1.59856e-07	-5.61199e-07	-1.01376e-07	3.87132e-08	-6.26632e-08	1.41290e-07	-3.18622e-08	1.09428e-07	-6.48024e-07	1.50948e-07	-4.97076e-07	-9.13048e-07	2.05696e-07	-7.07353e-07	-9.29856e-07	5.17568e-08	-8.78099e-07	1.60628e-06	1.58654e-06	3.19282e-06	-1.23255e-06	2.89274e-07	-9.43276e-07
22.413	-7.21782e-07	1.60017e-07	-5.61765e-07	-1.02026e-07	3.89613e-08	-6.30648e-08	1.41589e-07	-3.19297e-08	1.09660e-07	-6.48357e-07	1.51025e-07	-4.97331e-07	-9.12607e-07	2.05596e-07	-7.07011e-07	-9.29200e-07	5.17203e-08	-8.77479e-07	1.60451e-06	1.58577e-06	3.19028e-06	-1.23305e-06	2.89390e-07	-9.43656e-07
22.438	-7.22496e-07	1.60175e-07	-5.62321e-07	-1.02670e-07	3.92072e-08	-6.34629e-08	1.41886e-07	-3.19965e-08	1.09889e-07	-6.48680e-07	1.51101e-07	-4.97580e-07	-9.12166e-07	2.05497e-07	-7.06669e-07	-9.28546e-07	5.16839e-08	-8.76862e-07	1.60274e-06	1.58499e-06	3.18773e-06	-1.23353e-06	2.89503e-07	-9.44024e-07
22.462	-7.23198e-07	1.60331e-07	-5.62867e-07	-1.03308e-07	3.94509e-08	-6.38574e-08	1.42180e-07	-3.20628e-08	1.10117e-07	-6.48995e-07	1.51174e-07	-4.97821e-07	-9.11725e-07	2.05397e-07	-7.06328e-07	-9.27893e-07	5.16476e-08	-8.76246e-07	1.60097e-06	1.58418e-06	3.18516e-06	-1.23400e-06	2.89613e-07	-9.44382e-07
22.487	-7.23888e-07	1.60484e-07	-5.63404e-07	-1.03941e-07	3.96924e-08	-6.42483e-08	1.42471e-07	-3.21284e-08	1.10342e-07	-6.49301e-07	1.51245e-07	-4.98056e-07	-9.11284e-07	2.05298e-07	-7.05986e-07	-9.27243e-07	5.16114e-08	-8.75632e-07	1.59920e-06	1.58336e-06	3.18256e-06	-1.23445e-06	2.89720e-07	-9.44730e-07
22.512	-7.24565e-07	1.60634e-07	-5.63931e-07	-1.04567e-07	3.99317e-08	-6.46356e-08	1.42759e-07	-3.21934e-08	1.10566e-07	-6.49598e-07	1.51314e-07	-4.98283e-07	-9.10842e-07	2.05199e-07	-7.05643e-07	-9.26595e-07	5.15753e-08	-8.75020e-07	1.59743e-06	1.58252e-06	3.17995e-06	-1.23489e-06	2.89823e-07	-9.45067e-07
22.536	-7.25230e-07	1.60781e-07	-5.64448e-07	-1.05188e-07	4.01688e-08	-6.50194e-08	1.43045e-07	-3.22578e-08	1.10787e-07	-6.49885e-07	1.51381e-07	-4.98504e-07	-9.10400e-07	2.05099e-07	-7.05301e-07	-9.25949e-07	5.15393e-08	-8.74409e-07	1.59566e-06	1.58167e-06	3.17732e-06	-1.23532e-06	2.89923e-07	-9.45393e-07
22.561	-7.25882e-07	1.60926e-07	-5.64956e-07	-1.05803e-07	4.04036e-08	-6.53995e-08	1.43327e-07	-3.23216e-08	1.11006e-07	-6.50164e-07	1.51446e-07	-4.98718e-07	-9.09958e-07	2.04999e-07	-7.04959e-07	-9.25304e-07	5.15035e-08	-8.73801e-07	1.59388e-06	1.58080e-06	3.17468e-06	-1.23573e-06	2.90020e-07	-9.45709e-07
22.585	-7.26522e-07	1.61068e-07	-5.65454e-07	-1.06412e-07	4.06362e-08	-6.57760e-08	1.43608e-07	-3.23848e-08	1.11223e-07	-6.50434e-07	1.51509e-07	-4.98924e-07	-9.09516e-07	2.04900e-07	-7.04616e-07	-9.24662e-07	5.14677e-08	-8.73194e-07	1.59210e-06	1.57991e-06	3.17201e-06	-1.23613e-06	2.90113e-07	-9.46014e-07
22.610	-7.27150e-07	1.61207e-07	-5.65943e-07	-1.07016e-07	4.08666e-08	-6.61489e-08	1.43885e-07	-3.24473e-08	1.11438e-07	-6.50694e-07	1.51570e-07	-4.99124e-07	-9.09073e-07	2.04800e-07	-7.04273e-07	-9.24022e-07	5.14321e-08	-8.72590e-07	1.59032e-06	1.57901e-06	3.16933e-06	-1.23651e-06	2.90204e-07	-9.46308e-07
22.634	-7.27765e-07	1.61343e-07	-5.66422e-07	-1.07613e-07	4.10948e-08	-6.65182e-08	1.44159e-07	-3.25092e-08	1.11650e-07	-6.50946e-07	1.51628e-07	-4.99317e-07	-9.08631e-07	2.04700e-07	-7.03930e-07	-9.23383e-07	5.13965e-08	-8.71987e-07	1.58854e-06	1.57808e-06	3.16662e-06	-1.23688e-06	2.90291e-07	-9.46592e-07
22.659	-7.28368e-07	1.61477e-07	-5.66891e-07	-1.08205e-07	4.13207e-08	-6.68838e-08	1.44431e-07	-3.25705e-08	1.11861e-07	-6.51188e-07	1.51685e-07	-4.99503e-07	-9.08188e-07	2.04601e-07	-7.03587e-07	-9.22747e-07	5.13611e-08	-8.71386e-07	1.58676e-06	1.57715e-06	3.16390e-06	-1.23724e-06	2.90374e-07	-9.46865e-07
22.684	-7.28959e-07	1.61608e-07	-5.67351e-07	-1.08790e-07	4.15443e-08	-6.72458e-08	1.44700e-07	-3.26311e-08	1.12069e-07	-6.51422e-07	1.51739e-07	-4.99682e-07	-9.07745e-07	2.04501e-07	-7.03244e-07	-9.22112e-07	5.13258e-08	-8.70786e-07	1.58497e-06	1.57619e-06	3.16116e-06	-1.23758e-06	2.90455e-07	-9.47127e-07
22.708	-7.29537e-07	1.61736e-07	-5.67801e-07	-1.09370e-07	4.17657e-08	-6.76042e-08	1.44966e-07	-3.26911e-08	1.12275e-07	-6.51646e-07	1.51792e-07	-4.99855e-07	-9.07301e-07	2.04401e-07	-7.02900e-07	-9.21480e-07	5.12906e-08	-8.70189e-07	1.58319e-06	1.57522e-06	3.15841e-06	-1.23791e-06	2.90532e-07	-9.47379e-07
22.733	-7.30103e-07	1.61862e-07	-5.68241e-07	-1.09944e-07	4.19848e-08	-6.79589e-08	1.45229e-07	-3.27505e-08	1.12479e-07	-6.51862e-07	1.51842e-07	-5.00020e-07	-9.06857e-07	2.04301e-07	-7.02556e-07	-9.20849e-07	5.12555e-08	-8.69594e-07	1.58140e-06	1.57424e-06	3.15563e-06	-1.23823e-06	2.90606e-07	-9.47620e-07
22.757	-7.30657e-07	1.61985e-07	-5.68672e-07	-1.10512e-07	4.22016e-08	-6.83099e-08	1.45490e-07	-3.28092e-08	1.12681e-07	-6.52068e-07	1.51890e-07	-5.00178e-07	-9.06413e-07	2.04201e-07	-7.02212e-07	-9.20220e-07	5.12205e-08	-8.69000e-07	1.57961e-06	1.57323e-06	3.15284e-06	-1.23853e-06	2.90676e-07	-9.47850e-07
22.782	-7.31198e-07	1.62104e-07	-5.69093e-07	-1.11073e-07	4.24162e-08	-6.86572e-08	1.45747e-07	-3.28673e-08	1.12880e-07	-6.52266e-07	1.51936e-07	-5.00330e-07	-9.05969e-07	2.04101e-07	-7.01868e-07	-9.19594e-07	5.11856e-08	-8.68408e-07	1.57782e-06	1.57221e-06	3.15004e-06	-1.23881e-06	2.90744e-07	-9.48070e-07
22.807	-7.31727e-07	1.62222e-07	-5.69505e-07	-1.11629e-07	4.26285e-08	-6.90008e-08	1.46002e-07	-3.29248e-08	1.13077e-07	-6.52454e-07	1.51980e-07	-5.00474e-07	-9.05524e-07	2.04001e-07	-7.01524e-07	-9.18969e-07	5.11508e-08	-8.67818e-07	1.57603e-06	1.57118e-06	3.14721e-06	-1.23909e-06	2.90808e-07	-9.48279e-07
22.831	-7.32243e-07	1.62336e-07	-5.69907e-07	-1.12179e-07	4.28385e-08	-6.93408e-08	1.46254e-07	-3.29815e-08	1.13272e-07	-6.52634e-07	1.52022e-07	-5.00612e-07	-9.05080e-07	2.03900e-07	-7.01179e-07	-9.18346e-07	5.11162e-08	-8.67230e-07	1.57424e-06	1.57013e-06	3.14437e-06	-1.23935e-06	2.90869e-07	-9.48477e-07
22.856	-7.32747e-07	1.62448e-07	-5.70299e-07	-1.12723e-07	4.30463e-08	-6.96770e-08	1.46503e-07	-3.30377e-08	1.13465e-07	-6.52804e-07	1.52061e-07	-5.00743e-07	-9.04634e-07	2.03800e-07	-7.00834e-07	-9.17726e-07	5.10816e-08	-8.66644e-07	1.57245e-06	1.56906e-06	3.14151e-06	-1.23959e-06	2.90926e-07	-9.48664e-07
22.880	-7.33239e-07	1.62557e-07	-5.70682e-07	-1.13261e-07	4.32517e-08	-7.00096e-08	1.46749e-07	-3.30932e-08	1.13656e-07	-6.52966e-07	1.52099e-07	-5.00867e-07	-9.04189e-07	2.03700e-07	-7.00489e-07	-9.17107e-07	5.10472e-08	-8.66060e-07	1.57066e-06	1.56797e-06	3.13863e-06	-1.23982e-06	2.90980e-07	-9.48841e-07
22.905	-7.33718e-07	1.62663e-07	-5.71055e-07	-1.13793e-07	4.34549e-08	-7.03384e-08	1.46992e-07	-3.31480e-08	1.13844e-07	-6.53118e-07	1.52135e-07	-5.00984e-07	-9.03743e-07	2.03599e-07	-7.00144e-07	-9.16490e-07	5.10128e-08	-8.65477e-07	1.56886e-06	1.56687e-06	3.13574e-06	-1.24004e-06	2.91031e-07	-9.49007e-07
22.929	-7.34185e-07	1.62767e-07	-5.71418e-07	-1.14319e-07	4.36557e-08	-7.06635e-08	1.47232e-07	-3.32022e-08	1.14030e-07	-6.53262e-07	1.52168e-07	-5.01094e-07	-9.03297e-07	2.03499e-07	-6.99798e-07	-9.15875e-07	5.09786e-08	-8.64897e-07	1.56707e-06	1.56576e-06	3.13283e-06	-1.24024e-06	2.91079e-07	-9.49162e-07
22.954	-7.34639e-07	1.62867e-07	-5.71772e-07	-1.14839e-07	4.38543e-08	-7.09849e-08	1.47469e-07	-3.32557e-08	1.14214e-07	-6.53397e-07	1.52199e-07	-5.01197e-07	-9.02850e-07	2.03398e-07	-6.99452e-07	-9.15262e-07	5.09445e-08	-8.64318e-07	1.56527e-06	1.56463e-06	3.12990e-06	-1.24043e-06	2.91123e-07	-9.49306e-07
22.979	-7.35081e-07	1.62965e-07	-5.72116e-07	-1.15353e-07	4.40505e-08	-7.13025e-08	1.47704e-07	-3.33085e-08	1.14395e-07	-6.53523e-07	1.52229e-07	-5.01294e-07	-9.02403e-07	2.03297e-07	-6.99106e-07	-9.14652e-07	5.09105e-08	-8.63741e-07	1.56348e-06	1.56348e-06	3.12696e-06	-1.24060e-06	2.91164e-07	-9.49440e-07
23.003	-7.35511e-07	1.63061e-07	-5.72450e-07	-1.15861e-07	4.42444e-08	-7.16164e-08	1.47935e-07	-3.33607e-08	1.14574e-07	-6.53639e-07	1.52256e-07	-5.01383e-07	-9.01956e-07	2.03197e-07	-6.98759e-07	-9.14043e-07	5.08766e-08	-8.63166e-07	1.56168e-06	1.56232e-06	3.12400e-06	-1.24076e-06	2.91201e-07	-9.49562e-07
23.028	-7.35929e-07	1.63153e-07	-5.72775e-07	-1.16362e-07	4.44360e-08	-7.19265e-08	1.48164e-07	-3.34122e-08	1.14751e-07	-6.53747e-07	1.52281e-07	-5.01466e-07	-9.01508e-07	2.03096e-07	-6.98412e-07	-9.13436e-07	5.08428e-08	-8.62593e-07	1.55989e-06	1.56114e-06	3.12103e-06	-1.24091e-06	2.91236e-07	-9.49675e-07
23.052	-7.36334e-07	1.63243e-07	-5.73090e-07	-1.16858e-07	4.46253e-08	-7.22329e-08	1.48389e-07	-3.34630e-08	1.14926e-07	-6.53846e-07	1.52304e-07	-5.01542e-07	-9.01060e-07	2.02995e-07	-6.98065e-07	-9.12831e-07	5.08091e-08	-8.62022e-07	1.55809e-06	1.55995e-06	3.11804e-06	-1.24104e-06	2.91267e-07	-9.49776e-07
23.077	-7.36726e-07	1.63330e-07	-5.73396e-07	-1.17348e-07	4.48122e-08	-7.25355e-08	1.48611e-07	-3.35132e-08	1.15098e-07	-6.53936e-07	1.52325e-07	-5.01611e-07	-9.00611e-07	2.02894e-07	-6.97717e-07	-9.12228e-07	5.07756e-08	-8.61452e-07	1.55629e-06	1.55874e-06	3.11503e-06	-1.24116e-06	2.91295e-07	-9.49866e-07
23.101	-7.37106e-07	1.63414e-07	-5.73692e-07	-1.17831e-07	4.49968e-08	-7.28343e-08	1.48831e-07	-3.35627e-08	1.15268e-07	-6.54017e-07	1.52344e-07	-5.01673e-07	-9.00162e-07	2.02793e-07	-6.97370e-07	-9.11627e-07	5.07421e-08	-8.60885e-07	1.55450e-06	1.55751e-06	3.11201e-06	-1.24126e-06	2.91319e-07	-9.49946e-07
23.126	-7.37474e-07	1.63496e-07	-5.73978e-07	-1.18308e-07	4.51791e-08	-7.31294e-08	1.49047e-07	-3.36115e-08	1.15436e-07	-6.54090e-07	1.52361e-07	-5.01729e-07	-8.99713e-07	2.02691e-07	-6.97021e-07	-9.11028e-07	5.07088e-08	-8.60319e-07	1.55270e-06	1.55627e-06	3.10897e-06	-1.24135e-06	2.91340e-07	-9.50015e-07
23.151	-7.37830e-07	1.63575e-07	-5.74255e-07	-1.18780e-07	4.53591e-08	-7.34206e-08	1.49261e-07	-3.36596e-08	1.15601e-07	-6.54153e-07	1.52376e-07	-5.01777e-07	-8.99263e-07	2.02590e-07	-6.96673e-07	-9.10430e-07	5.06755e-08	-8.59755e-07	1.55090e-06	1.55502e-06	3.10592e-06	-1.24143e-06	2.91358e-07	-9.50073e-07
23.175	-7.38173e-07	1.63651e-07	-5.74522e-07	-1.19245e-07	4.55367e-08	-7.37081e-08	1.49471e-07	-3.37071e-08	1.15764e-07	-6.54208e-07	1.52388e-07	-5.01819e-07	-8.98812e-07	2.02488e-07	-6.96324e-07	-9.09835e-07	5.06424e-08	-8.59193e-07	1.54910e-06	1.55374e-06	3.10285e-06	-1.24149e-06	2.91373e-07	-9.50120e-07
23.200	-7.38504e-07	1.63724e-07	-5.74780e-07	-1.19704e-07	4.57119e-08	-7.39918e-08	1.49679e-07	-3.37539e-08	1.15925e-07	-6.54253e-07	1.52399e-07	-5.01854e-07	-8.98362e-07	2.02387e-07	-6.95975e-07	-9.09242e-07	5.06094e-08	-8.58633e-07	1.54731e-06	1.55246e-06	3.09976e-06	-1.24154e-06	2.91384e-07	-9.50157e-07
23.224	-7.38822e-07	1.63795e-07	-5.75027e-07	-1.20157e-07	4.58848e-08	-7.42717e-08	1.49883e-07	-3.38000e-08	1.16083e-07	-6.54290e-07	1.52407e-07	-5.01882e-07	-8.97910e-07	2.02285e-07	-6.95625e-07	-9.08651e-07	5.05765e-08	-8.58074e-07	1.54551e-06	1.55116e-06	3.09667e-06	-1.24157e-06	2.91392e-07	-9.50182e-07
23.249	-7.39128e-07	1.63863e-07	-5.75266e-07	-1.20603e-07	4.60554e-08	-7.45477e-08	1.50084e-07	-3.38454e-08	1.16239e-07	-6.54318e-07	1.52414e-07	-5.01904e-07	-8.97459e-07	2.02183e-07	-6.95275e-07	-9.08061e-07	5.05437e-08	-8.57518e-07	1.54371e-06	1.54984e-06	3.09355e-06	-1.24159e-06	2.91396e-07	-9.50197e-07
23.273	-7.39422e-07	1.63928e-07	-5.75494e-07	-1.21044e-07	4.62236e-08	-7.48200e-08	1.50283e-07	-3.38901e-08	1.16393e-07	-6.54337e-07	1.52418e-07	-5.01918e-07	-8.97006e-07	2.02082e-07	-6.94925e-07	-9.07474e-07	5.05110e-08	-8.56963e-07	1.54191e-06	1.54851e-06	3.09042e-06	-1.24160e-06	2.91397e-07	-9.50201e-07
23.298	-7.39703e-07	1.63990e-07	-5.75713e-07	-1.21478e-07	4.63894e-08	-7.50884e-08	1.50478e-07	-3.39341e-08	1.16544e-07	-6.54347e-07	1.52421e-07	-5.01926e-07	-8.96554e-07	2.01980e-07	-6.94574e-07	-9.06888e-07	5.04784e-08	-8.56410e-07	1.54012e-06	1.54716e-06	3.08728e-06	-1.24159e-06	2.91395e-07	-9.50194e-07
23.323	-7.39972e-07	1.64050e-07	-5.75923e-07	-1.21906e-07	4.65529e-08	-7.53531e-08	1.50670e-07	-3.39774e-08	1.16693e-07	-6.54348e-07	1.52421e-07	-5.01927e-07	-8.96100e-07	2.01877e-07	-6.94223e-07	-9.06305e-07	5.04459e-08	-8.55859e-07	1.53832e-06	1.54580e-06	3.08412e-06	-1.24157e-06	2.91390e-07	-9.50177e-07
23.347	-7.40229e-07	1.64107e-07	-5.76122e-07	-1.22328e-07	4.67140e-08	-7.56138e-08	1.50859e-07	-3.40201e-08	1.16839e-07	-6.54341e-07	1.52419e-07	-5.01921e-07	-8.95647e-07	2.01775e-07	-6.93871e-07	-9.05723e-07	5.04135e-08	-8.55310e-07	1.53653e-06	1.54443e-06	3.08095e-06	-1.24153e-06	2.91381e-07	-9.50148e-07
23.372	-7.40474e-07	1.64161e-07	-5.76313e-07	-1.22744e-07	4.68728e-08	-7.58708e-08	1.51045e-07	-3.40620e-08	1.16983e-07	-6.54324e-07	1.52416e-07	-5.01909e-07	-8.95192e-07	2.01673e-07	-6.93519e-07	-9.05143e-07	5.03813e-08	-8.54762e-07	1.53473e-06	1.54304e-06	3.07777e-06	-1.24148e-06	2.91369e-07	-9.50109e-07
23.396	-7.40706e-07	1.64212e-07	-5.76493e-07	-1.23153e-07	4.70291e-08	-7.61239e-08	1.51228e-07	-3.41033e-08	1.17125e-07	-6.54299e-07	1.52410e-07	-5.01890e-07	-8.94737e-07	2.01570e-07	-6.93167e-07	-9.04566e-07	5.03491e-08	-8.54216e-07	1.53294e-06	1.54163e-06	3.07457e-06	-1.24141e-06	2.91354e-07	-9.50059e-07
23.421	-7.40926e-07	1.64261e-07	-5.76664e-07	-1.23556e-07	4.71831e-08	-7.63731e-08	1.51408e-07	-3.41438e-08	1.17264e-07	-6.54266e-07	1.52402e-07	-5.01864e-07	-8.94282e-07	2.01468e-07	-6.92814e-07	-9.03990e-07	5.03170e-08	-8.53673e-07	1.53114e-06	1.54021e-06	3.07135e-06	-1.24133e-06	2.91335e-07	-9.49998e-07
23.446	-7.41133e-07	1.64307e-07	-5.76826e-07	-1.23953e-07	4.73347e-08	-7.66185e-08	1.51585e-07	-3.41837e-08	1.17401e-07	-6.54223e-07	1.52392e-07	-5.01831e-07	-8.93826e-07	2.01365e-07	-6.92461e-07	-9.03416e-07	5.02851e-08	-8.53130e-07	1.52935e-06	1.53878e-06	3.06813e-06	-1.24124e-06	2.91313e-07	-9.49926e-07
23.470	-7.41328e-07	1.64350e-07	-5.76978e-07	-1.24344e-07	4.74840e-08	-7.68601e-08	1.51758e-07	-3.42228e-08	1.17535e-07	-6.54171e-07	1.52380e-07	-5.01792e-07	-8.93369e-07	2.01262e-07	-6.92107e-07	-9.02843e-07	5.02532e-08	-8.52590e-07	1.52755e-06	1.53733e-06	3.06489e-06	-1.24113e-06	2.91288e-07	-9.49844e-07
23.495	-7.41511e-07	1.64391e-07	-5.77120e-07	-1.24729e-07	4.76308e-08	-7.70978e-08	1.51929e-07	-3.42612e-08	1.17667e-07	-6.54111e-07	1.52366e-07	-5.01745e-07	-8.92912e-07	2.01159e-07	-6.91753e-07	-9.02273e-07	5.02215e-08	-8.52052e-07	1.52576e-06	1.53587e-06	3.06163e-06	-1.24101e-06	2.91259e-07	-9.49751e-07
23.519	-7.41682e-07	1.64429e-07	-5.77253e-07	-1.25107e-07	4.77753e-08	-7.73316e-08	1.52096e-07	-3.42990e-08	1.17797e-07	-6.54042e-07	1.52350e-07	-5.01692e-07	-8.92454e-07	2.01056e-07	-6.91398e-07	-9.01705e-07	5.01899e-08	-8.51515e-07	1.52397e-06	1.53439e-06	3.05836e-06	-1.24087e-06	2.91227e-07	-9.49647e-07
23.544	-7.41840e-07	1.64464e-07	-5.77376e-07	-1.25479e-07	4.79173e-08	-7.75616e-08	1.52260e-07	-3.43360e-08	1.17924e-07	-6.53964e-07	1.52332e-07	-5.01633e-07	-8.91996e-07	2.00953e-07	-6.91043e-07	-9.01138e-07	5.01583e-08	-8.50980e-07	1.52218e-06	1.53290e-06	3.05508e-06	-1.24072e-06	2.91192e-07	-9.49532e-07
23.568	-7.41986e-07	1.64496e-07	-5.77490e-07	-1.25845e-07	4.80570e-08	-7.77877e-08	1.52421e-07	-3.43723e-08	1.18049e-07	-6.53878e-07	1.52312e-07	-5.01567e-07	-8.91537e-07	2.00849e-07	-6.90687e-07	-9.00574e-07	5.01269e-08	-8.50447e-07	1.52039e-06	1.53140e-06	3.05179e-06	-1.24056e-06	2.91153e-07	-9.49406e-07
23.593	-7.42120e-07	1.64526e-07	-5.77594e-07	-1.26204e-07	4.81943e-08	-7.80099e-08	1.52579e-07	-3.44079e-08	1.18171e-07	-6.53783e-07	1.52289e-07	-5.01493e-07	-8.91077e-07	2.00746e-07	-6.90331e-07	-9.00011e-07	5.00956e-08	-8.49915e-07	1.51860e-06	1.52988e-06	3.04848e-06	-1.24038e-06	2.91112e-07	-9.49269e-07
23.618	-7.42242e-07	1.64553e-07	-5.77689e-07	-1.26557e-07	4.83292e-08	-7.82282e-08	1.52734e-07	-3.44428e-08	1.18291e-07	-6.53679e-07	1.52265e-07	-5.01414e-07	-8.90617e-07	2.00642e-07	-6.89975e-07	-8.99450e-07	5.00644e-08	-8.49386e-07	1.51682e-06	1.52834e-06	3.04516e-06	-1.24019e-06	2.91066e-07	-9.49122e-07
23.642	-7.42351e-07	1.64577e-07	-5.77774e-07	-1.26904e-07	4.84617e-08	-7.84426e-08	1.52885e-07	-3.44770e-08	1.18408e-07	-6.53566e-07	1.52239e-07	-5.01327e-07	-8.90156e-07	2.00538e-07	-6.89618e-07	-8.98891e-07	5.00332e-08	-8.48858e-07	1.51503e-06	1.52680e-06	3.04183e-06	-1.23998e-06	2.91018e-07	-9.48964e-07
23.667	-7.42449e-07	1.64599e-07	-5.77850e-07	-1.27245e-07	4.85917e-08	-7.86532e-08	1.53034e-07	-3.45105e-08	1.18523e-07	-6.53445e-07	1.52211e-07	-5.01234e-07	-8.89694e-07	2.00434e-07	-6.89260e-07	-8.98334e-07	5.00022e-08	-8.48331e-07	1.51325e-06	1.52524e-06	3.03848e-06	-1.23976e-06	2.90966e-07	-9.48795e-07
23.691	-7.42534e-07	1.64618e-07	-5.77916e-07	-1.27579e-07	4.87194e-08	-7.88599e-08	1.53179e-07	-3.45432e-08	1.18636e-07	-6.53315e-07	1.52180e-07	-5.01135e-07	-8.89232e-07	2.00330e-07	-6.88902e-07	-8.97778e-07	4.99713e-08	-8.47807e-07	1.51147e-06	1.52366e-06	3.03513e-06	-1.23953e-06	2.90911e-07	-9.48615e-07
23.716	-7.42606e-07	1.64634e-07	-5.77973e-07	-1.27907e-07	4.88447e-08	-7.90626e-08	1.53321e-07	-3.45753e-08	1.18746e-07	-6.53176e-07	1.52148e-07	-5.01028e-07	-8.88769e-07	2.00226e-07	-6.88543e-07	-8.97225e-07	4.99405e-08	-8.47284e-07	1.50968e-06	1.52207e-06	3.03176e-06	-1.23928e-06	2.90852e-07	-9.48424e-07
23.740	-7.42667e-07	1.64647e-07	-5.78020e-07	-1.28229e-07	4.89675e-08	-7.92615e-08	1.53460e-07	-3.46066e-08	1.18853e-07	-6.53029e-07	1.52114e-07	-5.00915e-07	-8.88305e-07	2.00121e-07	-6.88184e-07	-8.96673e-07	4.99098e-08	-8.46763e-07	1.50790e-06	1.52047e-06	3.02838e-06	-1.23901e-06	2.90791e-07	-9.48223e-07
23.765	-7.42715e-07	1.64658e-07	-5.78057e-07	-1.28544e-07	4.90880e-08	-7.94565e-08	1.53596e-07	-3.46372e-08	1.18959e-07	-6.52873e-07	1.52077e-07	-5.00796e-07	-8.87841e-07	2.00017e-07	-6.87824e-07	-8.96123e-07	4.98792e-08	-8.46244e-07	1.50613e-06	1.51886e-06	3.02498e-06	-1.23874e-06	2.90726e-07	-9.48011e-07
23.790	-7.42751e-07	1.64666e-07	-5.78086e-07	-1.28854e-07	4.92060e-08	-7.96475e-08	1.53728e-07	-3.46671e-08	1.19061e-07	-6.52709e-07	1.52039e-07	-5.00670e-07	-8.87376e-07	1.99912e-07	-6.87464e-07	-8.95574e-07	4.98486e-08	-8.45726e-07	1.50435e-06	1.51723e-06	3.02158e-06	-1.23845e-06	2.90657e-07	-9.47788e-07
23.814	-7.42776e-07	1.64671e-07	-5.78104e-07	-1.29156e-07	4.93216e-08	-7.98347e-08	1.53858e-07	-3.46962e-08	1.19161e-07	-6.52536e-07	1.51999e-07	-5.00537e-07	-8.86910e-07	1.99807e-07	-6.87103e-07	-8.95028e-07	4.98182e-08	-8.45210e-07	1.50257e-06	1.51559e-06	3.01816e-06	-1.23814e-06	2.90586e-07	-9.47554e-07
23.839	-7.42787e-07	1.64674e-07	-5.78114e-07	-1.29453e-07	4.94348e-08	-8.00179e-08	1.53984e-07	-3.47247e-08	1.19259e-07	-6.52354e-07	1.51956e-07	-5.00397e-07	-8.86443e-07	1.99702e-07	-6.86741e-07	-8.94483e-07	4.97879e-08	-8.44695e-07	1.50080e-06	1.51393e-06	3.01473e-06	-1.23782e-06	2.90511e-07	-9.47310e-07
23.863	-7.42787e-07	1.64674e-07	-5.78113e-07	-1.29743e-07	4.95456e-08	-8.01972e-08	1.54107e-07	-3.47524e-08	1.19354e-07	-6.52163e-07	1.51912e-07	-5.00251e-07	-8.85976e-07	1.99597e-07	-6.86379e-07	-8.93940e-07	4.97577e-08	-8.44183e-07	1.49903e-06	1.51226e-06	3.01129e-06	-1.23749e-06	2.90432e-07	-9.47055e-07
23.888	-7.42775e-07	1.64671e-07	-5.78104e-07	-1.30027e-07	4.96540e-08	-8.03727e-08	1.54226e-07	-3.47794e-08	1.19447e-07	-6.51964e-07	1.51866e-07	-5.00099e-07	-8.85508e-07	1.99491e-07	-6.86017e-07	-8.93399e-07	4.97276e-08	-8.43672e-07	1.49726e-06	1.51058e-06	3.00784e-06	-1.23714e-06	2.90351e-07	-9.46789e-07
23.912	-7.42750e-07	1.64666e-07	-5.78085e-07	-1.30304e-07	4.97600e-08	-8.05441e-08	1.54343e-07	-3.48056e-08	1.19537e-07	-6.51757e-07	1.51817e-07	-4.99939e-07	-8.85039e-07	1.99386e-07	-6.85653e-07	-8.92860e-07	4.96975e-08	-8.43162e-07	1.49549e-06	1.50889e-06	3.00438e-06	-1.23678e-06	2.90266e-07	-9.46512e-07
23.937	-7.42714e-07	1.64658e-07	-5.78056e-07	-1.30575e-07	4.98635e-08	-8.07117e-08	1.54456e-07	-3.48312e-08	1.19625e-07	-6.51541e-07	1.51767e-07	-4.99774e-07	-8.84569e-07	1.99280e-07	-6.85290e-07	-8.92322e-07	4.96676e-08	-8.42655e-07	1.49372e-06	1.50718e-06	3.00090e-06	-1.23640e-06	2.90178e-07	-9.46225e-07
23.962	-7.42665e-07	1.64647e-07	-5.78019e-07	-1.30840e-07	4.99646e-08	-8.08754e-08	1.54566e-07	-3.48560e-08	1.19710e-07	-6.51316e-07	1.51715e-07	-4.99601e-07	-8.84099e-07	1.99174e-07	-6.84925e-07	-8.91786e-07	4.96378e-08	-8.42148e-07	1.49196e-06	1.50546e-06	2.99742e-06	-1.23601e-06	2.90086e-07	-9.45927e-07
23.986	-7.42605e-07	1.64633e-07	-5.77971e-07	-1.31098e-07	5.00632e-08	-8.10351e-08	1.54673e-07	-3.48801e-08	1.19793e-07	-6.51083e-07	1.51660e-07	-4.99423e-07	-8.83628e-07	1.99068e-07	-6.84560e-07	-8.91252e-07	4.96080e-08	-8.41644e-07	1.49020e-06	1.50372e-06	2.99392e-06	-1.23561e-06	2.89992e-07	-9.45618e-07
24.011	-7.42532e-07	1.64617e-07	-5.77915e-07	-1.31350e-07	5.01595e-08	-8.11909e-08	1.54776e-07	-3.49034e-08	1.19873e-07	-6.50841e-07	1.51604e-07	-4.99237e-07	-8.83156e-07	1.98961e-07	-6.84194e-07	-8.90719e-07	4.95784e-08	-8.41141e-07	1.48844e-06	1.50198e-06	2.99042e-06	-1.23519e-06	2.89894e-07	-9.45298e-07
24.035	-7.42447e-07	1.64598e-07	-5.77849e-07	-1.31596e-07	5.02533e-08	-8.13427e-08	1.54877e-07	-3.49260e-08	1.19951e-07	-6.50591e-07	1.51546e-07	-4.99045e-07	-8.82683e-07	1.98855e-07	-6.83828e-07	-8.90189e-07	4.95489e-08	-8.40640e-07	1.48668e-06	1.50022e-06	2.98690e-06	-1.23476e-06	2.89792e-07	-9.44968e-07
24.060	-7.42350e-07	1.64577e-07	-5.77773e-07	-1.31835e-07	5.03447e-08	-8.14907e-08	1.54974e-07	-3.49479e-08	1.20026e-07	-6.50332e-07	1.51486e-07	-4.98847e-07	-8.82209e-07	1.98748e-07	-6.83461e-07	-8.89659e-07	4.95194e-08	-8.40140e-07	1.48493e-06	1.49845e-06	2.98338e-06	-1.23431e-06	2.89688e-07	-9.44627e-07
24.084	-7.42241e-07	1.64553e-07	-5.77689e-07	-1.32068e-07	5.04337e-08	-8.16347e-08	1.55068e-07	-3.49691e-08	1.20098e-07	-6.50065e-07	1.51423e-07	-4.98642e-07	-8.81735e-07	1.98641e-07	-6.83094e-07	-8.89132e-07	4.94900e-08	-8.39642e-07	1.48317e-06	1.49666e-06	2.97984e-06	-1.23386e-06	2.89580e-07	-9.44275e-07
24.109	-7.42121e-07	1.64526e-07	-5.77595e-07	-1.32295e-07	5.05202e-08	-8.17747e-08	1.55158e-07	-3.49895e-08	1.20169e-07	-6.49790e-07	1.51359e-07	-4.98430e-07	-8.81259e-07	1.98534e-07	-6.82725e-07	-8.88606e-07	4.94608e-08	-8.39145e-07	1.48142e-06	1.49487e-06	2.97629e-06	-1.23338e-06	2.89469e-07	-9.43913e-07
24.134	-7.41988e-07	1.64497e-07	-5.77491e-07	-1.32515e-07	5.06043e-08	-8.19109e-08	1.55246e-07	-3.50092e-08	1.20236e-07	-6.49506e-07	1.51293e-07	-4.98213e-07	-8.80783e-07	1.98427e-07	-6.82356e-07	-8.88082e-07	4.94316e-08	-8.38650e-07	1.47968e-06	1.49306e-06	2.97274e-06	-1.23289e-06	2.89355e-07	-9.43540e-07
24.158	-7.41843e-07	1.64464e-07	-5.77379e-07	-1.32729e-07	5.06860e-08	-8.20430e-08	1.55330e-07	-3.50282e-08	1.20301e-07	-6.49213e-07	1.51225e-07	-4.97988e-07	-8.80306e-07	1.98319e-07	-6.81987e-07	-8.87559e-07	4.94025e-08	-8.38157e-07	1.47793e-06	1.49124e-06	2.96917e-06	-1.23239e-06	2.89237e-07	-9.43156e-07
24.183	-7.41686e-07	1.64430e-07	-5.77257e-07	-1.32936e-07	5.07652e-08	-8.21713e-08	1.55410e-07	-3.50464e-08	1.20364e-07	-6.48912e-07	1.51155e-07	-4.97757e-07	-8.79828e-07	1.98212e-07	-6.81617e-07	-8.87038e-07	4.93735e-08	-8.37665e-07	1.47619e-06	1.48941e-06	2.96560e-06	-1.23188e-06	2.89116e-07	-9.42762e-07
24.207	-7.41518e-07	1.64392e-07	-5.77125e-07	-1.33138e-07	5.08420e-08	-8.22956e-08	1.55488e-07	-3.50639e-08	1.20424e-07	-6.48603e-07	1.51083e-07	-4.97520e-07	-8.79349e-07	1.98104e-07	-6.81246e-07	-8.86519e-07	4.93446e-08	-8.37174e-07	1.47445e-06	1.48756e-06	2.96201e-06	-1.23135e-06	2.88992e-07	-9.42357e-07
24.232	-7.41337e-07	1.64352e-07	-5.76985e-07	-1.33332e-07	5.09164e-08	-8.24160e-08	1.55562e-07	-3.50807e-08	1.20482e-07	-6.48285e-07	1.51009e-07	-4.97276e-07	-8.78870e-07	1.97996e-07	-6.80874e-07	-8.86001e-07	4.93158e-08	-8.36685e-07	1.47271e-06	1.48571e-06	2.95842e-06	-1.23081e-06	2.88864e-07	-9.41942e-07
24.257	-7.41145e-07	1.64310e-07	-5.76835e-07	-1.33521e-07	5.09883e-08	-8.25324e-08	1.55634e-07	-3.50967e-08	1.20537e-07	-6.47959e-07	1.50933e-07	-4.97026e-07	-8.78389e-07	1.97887e-07	-6.80502e-07	-8.85485e-07	4.92870e-08	-8.36198e-07	1.47098e-06	1.48384e-06	2.95482e-06	-1.23025e-06	2.88734e-07	-9.41515e-07
24.281	-7.40940e-07	1.64264e-07	-5.76676e-07	-1.33703e-07	5.10578e-08	-8.26449e-08	1.55701e-07	-3.51120e-08	1.20589e-07	-6.47625e-07	1.50855e-07	-4.96770e-07	-8.77908e-07	1.97779e-07	-6.80129e-07	-8.84970e-07	4.92584e-08	-8.35712e-07	1.46925e-06	1.48196e-06	2.95120e-06	-1.22968e-06	2.88600e-07	-9.41079e-07
24.306	-7.40724e-07	1.64216e-07	-5.76508e-07	-1.33878e-07	5.11249e-08	-8.27534e-08	1.55766e-07	-3.51266e-08	1.20639e-07	-6.47282e-07	1.50775e-07	-4.96507e-07	-8.77425e-07	1.97670e-07	-6.79755e-07	-8.84457e-07	4.92298e-08	-8.35227e-07	1.46752e-06	1.48006e-06	2.94758e-06	-1.22909e-06	2.88463e-07	-9.40631e-07
24.330	-7.40496e-07	1.64166e-07	-5.76330e-07	-1.34048e-07	5.11895e-08	-8.28581e-08	1.55827e-07	-3.51404e-08	1.20687e-07	-6.46931e-07	1.50693e-07	-4.96238e-07	-8.76942e-07	1.97561e-07	-6.79381e-07	-8.83946e-07	4.92014e-08	-8.34744e-07	1.46579e-06	1.47816e-06	2.94396e-06	-1.22850e-06	2.88322e-07	-9.40174e-07
24.355	-7.40256e-07	1.64113e-07	-5.76143e-07	-1.34210e-07	5.12517e-08	-8.29587e-08	1.55885e-07	-3.51535e-08	1.20732e-07	-6.46571e-07	1.50610e-07	-4.95962e-07	-8.76458e-07	1.97452e-07	-6.79005e-07	-8.83436e-07	4.91730e-08	-8.34263e-07	1.46407e-06	1.47625e-06	2.94032e-06	-1.22788e-06	2.88179e-07	-9.39705e-07
24.379	-7.40004e-07	1.64057e-07	-5.75947e-07	-1.34367e-07	5.13114e-08	-8.30554e-08	1.55940e-07	-3.51659e-08	1.20774e-07	-6.46204e-07	1.50524e-07	-4.95680e-07	-8.75973e-07	1.97343e-07	-6.78630e-07	-8.82927e-07	4.91447e-08	-8.33783e-07	1.46235e-06	1.47432e-06	2.93667e-06	-1.22726e-06	2.88032e-07	-9.39226e-07
24.404	-7.39741e-07	1.63998e-07	-5.75742e-07	-1.34517e-07	5.13687e-08	-8.31482e-08	1.55992e-07	-3.51775e-08	1.20814e-07	-6.45828e-07	1.50436e-07	-4.95391e-07	-8.75486e-07	1.97233e-07	-6.78253e-07	-8.82420e-07	4.91165e-08	-8.33304e-07	1.46064e-06	1.47238e-06	2.93302e-06	-1.22662e-06	2.87882e-07	-9.38737e-07
24.429	-7.39465e-07	1.63937e-07	-5.75528e-07	-1.34661e-07	5.14236e-08	-8.32370e-08	1.56040e-07	-3.51884e-08	1.20852e-07	-6.45444e-07	1.50347e-07	-4.95097e-07	-8.74999e-07	1.97124e-07	-6.77876e-07	-8.81915e-07	4.90883e-08	-8.32827e-07	1.45893e-06	1.47043e-06	2.92936e-06	-1.22597e-06	2.87728e-07	-9.38237e-07
24.453	-7.39178e-07	1.63874e-07	-5.75305e-07	-1.34798e-07	5.14761e-08	-8.33219e-08	1.56085e-07	-3.51985e-08	1.20886e-07	-6.45051e-07	1.50255e-07	-4.94796e-07	-8.74511e-07	1.97014e-07	-6.77497e-07	-8.81411e-07	4.90603e-08	-8.32351e-07	1.45722e-06	1.46847e-06	2.92569e-06	-1.22530e-06	2.87572e-07	-9.37726e-07
24.478	-7.38880e-07	1.63807e-07	-5.75072e-07	-1.34929e-07	5.15261e-08	-8.34029e-08	1.56127e-07	-3.52079e-08	1.20919e-07	-6.44650e-07	1.50162e-07	-4.94488e-07	-8.74022e-07	1.96904e-07	-6.77119e-07	-8.80908e-07	4.90323e-08	-8.31876e-07	1.45551e-06	1.46650e-06	2.92201e-06	-1.22462e-06	2.87412e-07	-9.37206e-07
24.502	-7.38569e-07	1.63739e-07	-5.74830e-07	-1.35054e-07	5.15737e-08	-8.34799e-08	1.56165e-07	-3.52166e-08	1.20948e-07	-6.44241e-07	1.50067e-07	-4.94175e-07	-8.73532e-07	1.96793e-07	-6.76739e-07	-8.80407e-07	4.90044e-08	-8.31403e-07	1.45381e-06	1.46452e-06	2.91833e-06	-1.22392e-06	2.87249e-07	-9.36674e-07
24.527	-7.38247e-07	1.63667e-07	-5.74580e-07	-1.35172e-07	5.16188e-08	-8.35530e-08	1.56200e-07	-3.52245e-08	1.20976e-07	-6.43824e-07	1.49970e-07	-4.93855e-07	-8.73041e-07	1.96683e-07	-6.76359e-07	-8.79908e-07	4.89766e-08	-8.30931e-07	1.45211e-06	1.46252e-06	2.91463e-06	-1.22322e-06	2.87083e-07	-9.36132e-07
24.551	-7.37913e-07	1.63593e-07	-5.74320e-07	-1.35284e-07	5.16615e-08	-8.36221e-08	1.56232e-07	-3.52317e-08	1.21000e-07	-6.43399e-07	1.49871e-07	-4.93528e-07	-8.72549e-07	1.96572e-07	-6.75978e-07	-8.79410e-07	4.89489e-08	-8.30461e-07	1.45041e-06	1.46052e-06	2.91093e-06	-1.22249e-06	2.86914e-07	-9.35580e-07
24.576	-7.37567e-07	1.63517e-07	-5.74051e-07	-1.35389e-07	5.17018e-08	-8.36873e-08	1.56261e-07	-3.52382e-08	1.21023e-07	-6.42966e-07	1.49770e-07	-4.93196e-07	-8.72056e-07	1.96461e-07	-6.75596e-07	-8.78913e-07	4.89212e-08	-8.29992e-07	1.44872e-06	1.45851e-06	2.90723e-06	-1.22176e-06	2.86741e-07	-9.35018e-07
24.601	-7.37210e-07	1.63437e-07	-5.73773e-07	-1.35488e-07	5.17396e-08	-8.37485e-08	1.56286e-07	-3.52439e-08	1.21042e-07	-6.42524e-07	1.49667e-07	-4.92857e-07	-8.71563e-07	1.96349e-07	-6.75213e-07	-8.78417e-07	4.88937e-08	-8.29524e-07	1.44703e-06	1.45648e-06	2.90351e-06	-1.22101e-06	2.86565e-07	-9.34445e-07
24.625	-7.36841e-07	1.63356e-07	-5.73486e-07	-1.35581e-07	5.17750e-08	-8.38059e-08	1.56308e-07	-3.52489e-08	1.21060e-07	-6.42074e-07	1.49562e-07	-4.92512e-07	-8.71068e-07	1.96238e-07	-6.74830e-07	-8.77923e-07	4.88662e-08	-8.29057e-07	1.44535e-06	1.45444e-06	2.89979e-06	-1.22025e-06	2.86386e-07	-9.33861e-07
24.650	-7.36461e-07	1.63271e-07	-5.73190e-07	-1.35667e-07	5.18080e-08	-8.38592e-08	1.56327e-07	-3.52532e-08	1.21074e-07	-6.41616e-07	1.49455e-07	-4.92161e-07	-8.70572e-07	1.96126e-07	-6.74445e-07	-8.77431e-07	4.88387e-08	-8.28592e-07	1.44367e-06	1.45240e-06	2.89607e-06	-1.21947e-06	2.86204e-07	-9.33268e-07
24.674	-7.36069e-07	1.63184e-07	-5.72885e-07	-1.35747e-07	5.18385e-08	-8.39087e-08	1.56343e-07	-3.52567e-08	1.21086e-07	-6.41151e-07	1.49347e-07	-4.91804e-07	-8.70075e-07	1.96014e-07	-6.74060e-07	-8.76940e-07	4.88114e-08	-8.28128e-07	1.44199e-06	1.45034e-06	2.89233e-06	-1.21868e-06	2.86019e-07	-9.32664e-07
24.699	-7.35666e-07	1.63095e-07	-5.72571e-07	-1.35821e-07	5.18667e-08	-8.39542e-08	1.56355e-07	-3.52595e-08	1.21096e-07	-6.40677e-07	1.49236e-07	-4.91440e-07	-8.69577e-07	1.95902e-07	-6.73675e-07	-8.76450e-07	4.87841e-08	-8.27665e-07	1.44032e-06	1.44827e-06	2.88859e-06	-1.21788e-06	2.85831e-07	-9.32049e-07
24.723	-7.35250e-07	1.63003e-07	-5.72248e-07	-1.35888e-07	5.18924e-08	-8.39958e-08	1.56364e-07	-3.52615e-08	1.21103e-07	-6.40194e-07	1.49124e-07	-4.91070e-07	-8.69078e-07	1.95790e-07	-6.73288e-07	-8.75961e-07	4.87569e-08	-8.27204e-07	1.43865e-06	1.44620e-06	2.88485e-06	-1.21706e-06	2.85639e-07	-9.31425e-07
24.748	-7.34824e-07	1.62908e-07	-5.71916e-07	-1.35949e-07	5.19156e-08	-8.40334e-08	1.56370e-07	-3.52629e-08	1.21107e-07	-6.39704e-07	1.49010e-07	-4.90694e-07	-8.68578e-07	1.95677e-07	-6.72900e-07	-8.75474e-07	4.87298e-08	-8.26744e-07	1.43699e-06	1.44411e-06	2.88109e-06	-1.21623e-06	2.85444e-07	-9.30790e-07
24.773	-7.34386e-07	1.62811e-07	-5.71575e-07	-1.36004e-07	5.19365e-08	-8.40671e-08	1.56373e-07	-3.52635e-08	1.21109e-07	-6.39206e-07	1.48894e-07	-4.90312e-07	-8.68076e-07	1.95564e-07	-6.72512e-07	-8.74988e-07	4.87028e-08	-8.26285e-07	1.43533e-06	1.44201e-06	2.87734e-06	-1.21539e-06	2.85247e-07	-9.30145e-07
24.797	-7.33936e-07	1.62712e-07	-5.71225e-07	-1.36052e-07	5.19549e-08	-8.40969e-08	1.56372e-07	-3.52633e-08	1.21109e-07	-6.38700e-07	1.48776e-07	-4.89924e-07	-8.67574e-07	1.95451e-07	-6.72123e-07	-8.74503e-07	4.86758e-08	-8.25827e-07	1.43367e-06	1.43990e-06	2.87357e-06	-1.21454e-06	2.85046e-07	-9.29489e-07
24.822	-7.33475e-07	1.62609e-07	-5.70866e-07	-1.36094e-07	5.19709e-08	-8.41228e-08	1.56368e-07	-3.52624e-08	1.21106e-07	-6.38186e-07	1.48656e-07	-4.89530e-07	-8.67071e-07	1.95338e-07	-6.71733e-07	-8.74020e-07	4.86489e-08	-8.25371e-07	1.43202e-06	1.43779e-06	2.86980e-06	-1.21367e-06	2.84842e-07	-9.28824e-07
24.846	-7.33003e-07	1.62505e-07	-5.70498e-07	-1.36129e-07	5.19844e-08	-8.41448e-08	1.56361e-07	-3.52608e-08	1.21100e-07	-6.37664e-07	1.48535e-07	-4.89129e-07	-8.66567e-07	1.95224e-07	-6.71343e-07	-8.73537e-07	4.86220e-08	-8.24915e-07	1.43037e-06	1.43566e-06	2.86603e-06	-1.21278e-06	2.84634e-07	-9.28148e-07
24.871	-7.32519e-07	1.62397e-07	-5.70122e-07	-1.36158e-07	5.19956e-08	-8.41628e-08	1.56351e-07	-3.52585e-08	1.21092e-07	-6.37134e-07	1.48411e-07	-4.88723e-07	-8.66061e-07	1.95110e-07	-6.70951e-07	-8.73057e-07	4.85953e-08	-8.24461e-07	1.42873e-06	1.43352e-06	2.86225e-06	-1.21189e-06	2.84424e-07	-9.27462e-07
24.895	-7.32024e-07	1.62288e-07	-5.69737e-07	-1.36181e-07	5.20043e-08	-8.41769e-08	1.56337e-07	-3.52554e-08	1.21082e-07	-6.36596e-07	1.48286e-07	-4.88310e-07	-8.65555e-07	1.94996e-07	-6.70559e-07	-8.72577e-07	4.85686e-08	-8.24008e-07	1.42709e-06	1.43138e-06	2.85846e-06	-1.21098e-06	2.84211e-07	-9.26766e-07
24.920	-7.31518e-07	1.62175e-07	-5.69342e-07	-1.36198e-07	5.20106e-08	-8.41872e-08	1.56320e-07	-3.52516e-08	1.21069e-07	-6.36050e-07	1.48159e-07	-4.87892e-07	-8.65047e-07	1.94882e-07	-6.70166e-07	-8.72098e-07	4.85419e-08	-8.23556e-07	1.42545e-06	1.42922e-06	2.85467e-06	-1.21005e-06	2.83994e-07	-9.26060e-07
24.945	-7.31000e-07	1.62061e-07	-5.68939e-07	-1.36208e-07	5.20145e-08	-8.41935e-08	1.56300e-07	-3.52471e-08	1.21053e-07	-6.35497e-07	1.48030e-07	-4.87467e-07	-8.64539e-07	1.94767e-07	-6.69772e-07	-8.71621e-07	4.85154e-08	-8.23106e-07	1.42382e-06	1.42706e-06	2.85088e-06	-1.20912e-06	2.83774e-07	-9.25344e-07
24.969	-7.30471e-07	1.61943e-07	-5.68528e-07	-1.36212e-07	5.20160e-08	-8.41959e-08	1.56277e-07	-3.52418e-08	1.21035e-07	-6.34935e-07	1.47899e-07	-4.87036e-07	-8.64029e-07	1.94652e-07	-6.69377e-07	-8.71145e-07	4.84889e-08	-8.22656e-07	1.42220e-06	1.42488e-06	2.84708e-06	-1.20817e-06	2.83552e-07	-9.24618e-07
24.994	-7.29931e-07	1.61824e-07	-5.68107e-07	-1.36209e-07	5.20150e-08	-8.41943e-08	1.56250e-07	-3.52358e-08	1.21014e-07	-6.34366e-07	1.47766e-07	-4.86600e-07	-8.63519e-07	1.94537e-07	-6.68981e-07	-8.70670e-07	4.84624e-08	-8.22208e-07	1.42058e-06	1.42270e-06	2.84328e-06	-1.20721e-06	2.83326e-07	-9.23882e-07
25.018	-7.29379e-07	1.61701e-07	-5.67678e-07	-1.36201e-07	5.20117e-08	-8.41889e-08	1.56220e-07	-3.52291e-08	1.20991e-07	-6.33789e-07	1.47632e-07	-4.86157e-07	-8.63007e-07	1.94422e-07	-6.68585e-07	-8.70196e-07	4.84361e-08	-8.21760e-07	1.41896e-06	1.42051e-06	2.83947e-06	-1.20623e-06	2.83097e-07	-9.23135e-07
25.043	-7.28816e-07	1.61576e-07	-5.67240e-07	-1.36186e-07	5.20059e-08	-8.41796e-08	1.56187e-07	-3.52216e-08	1.20966e-07	-6.33204e-07	1.47496e-07	-4.85708e-07	-8.62494e-07	1.94306e-07	-6.68187e-07	-8.69724e-07	4.84098e-08	-8.21314e-07	1.41735e-06	1.41831e-06	2.83566e-06	-1.20524e-06	2.82865e-07	-9.22379e-07
25.068	-7.28242e-07	1.61449e-07	-5.66793e-07	-1.36164e-07	5.19978e-08	-8.41664e-08	1.56151e-07	-3.52135e-08	1.20938e-07	-6.32611e-07	1.47358e-07	-4.85253e-07	-8.61980e-07	1.94191e-07	-6.67789e-07	-8.69252e-07	4.83835e-08	-8.20869e-07	1.41574e-06	1.41610e-06	2.83184e-06	-1.20424e-06	2.82630e-07	-9.21613e-07
25.092	-7.27657e-07	1.61320e-07	-5.66338e-07	-1.36137e-07	5.19872e-08	-8.41493e-08	1.56112e-07	-3.52046e-08	1.20907e-07	-6.32011e-07	1.47218e-07	-4.84793e-07	-8.61465e-07	1.94075e-07	-6.67390e-07	-8.68782e-07	4.83573e-08	-8.20424e-07	1.41414e-06	1.41388e-06	2.82802e-06	-1.20323e-06	2.82392e-07	-9.20837e-07
25.117	-7.27061e-07	1.61187e-07	-5.65874e-07	-1.36103e-07	5.19743e-08	-8.41283e-08	1.56069e-07	-3.51950e-08	1.20874e-07	-6.31402e-07	1.47076e-07	-4.84326e-07	-8.60949e-07	1.93958e-07	-6.66990e-07	-8.68312e-07	4.83312e-08	-8.19981e-07	1.41254e-06	1.41165e-06	2.82420e-06	-1.20220e-06	2.82151e-07	-9.20051e-07
25.141	-7.26454e-07	1.61053e-07	-5.65401e-07	-1.36062e-07	5.19589e-08	-8.41035e-08	1.56023e-07	-3.51846e-08	1.20839e-07	-6.30786e-07	1.46933e-07	-4.83854e-07	-8.60431e-07	1.93842e-07	-6.66589e-07	-8.67844e-07	4.83051e-08	-8.19539e-07	1.41095e-06	1.40941e-06	2.82037e-06	-1.20116e-06	2.81907e-07	-9.19255e-07
25.166	-7.25835e-07	1.60916e-07	-5.64920e-07	-1.36016e-07	5.19411e-08	-8.40747e-08	1.55974e-07	-3.51736e-08	1.20801e-07	-6.30163e-07	1.46787e-07	-4.83375e-07	-8.59913e-07	1.93725e-07	-6.66188e-07	-8.67377e-07	4.82791e-08	-8.19098e-07	1.40937e-06	1.40717e-06	2.81654e-06	-1.20011e-06	2.81660e-07	-9.18449e-07
25.190	-7.25206e-07	1.60776e-07	-5.64430e-07	-1.35963e-07	5.19210e-08	-8.40421e-08	1.55922e-07	-3.51618e-08	1.20760e-07	-6.29531e-07	1.46640e-07	-4.82891e-07	-8.59393e-07	1.93608e-07	-6.65785e-07	-8.66911e-07	4.82532e-08	-8.18657e-07	1.40778e-06	1.40492e-06	2.81270e-06	-1.19904e-06	2.81410e-07	-9.17634e-07
25.215	-7.24565e-07	1.60634e-07	-5.63931e-07	-1.35904e-07	5.18985e-08	-8.40056e-08	1.55867e-07	-3.51493e-08	1.20717e-07	-6.28892e-07	1.46491e-07	-4.82401e-07	-8.58873e-07	1.93491e-07	-6.65382e-07	-8.66446e-07	4.82273e-08	-8.18218e-07	1.40621e-06	1.40266e-06	2.80887e-06	-1.19797e-06	2.81157e-07	-9.16809e-07
25.240	-7.23914e-07	1.60490e-07	-5.63424e-07	-1.35839e-07	5.18735e-08	-8.39653e-08	1.55808e-07	-3.51361e-08	1.20672e-07	-6.28246e-07	1.46341e-07	-4.81905e-07	-8.58351e-07	1.93373e-07	-6.64978e-07	-8.65981e-07	4.82015e-08	-8.17780e-07	1.40464e-06	1.40039e-06	2.80502e-06	-1.19687e-06	2.80901e-07	-9.15974e-07
25.264	-7.23251e-07	1.60343e-07	-5.62908e-07	-1.35767e-07	5.18462e-08	-8.39211e-08	1.55746e-07	-3.51222e-08	1.20624e-07	-6.27592e-07	1.46188e-07	-4.81403e-07	-8.57828e-07	1.93255e-07	-6.64573e-07	-8.65518e-07	4.81757e-08	-8.17343e-07	1.40307e-06	1.39811e-06	2.80118e-06	-1.19577e-06	2.80642e-07	-9.15129e-07
25.289	-7.22578e-07	1.60193e-07	-5.62384e-07	-1.35690e-07	5.18165e-08	-8.38730e-08	1.55681e-07	-3.51075e-08	1.20574e-07	-6.26930e-07	1.46034e-07	-4.80896e-07	-8.57304e-07	1.93137e-07	-6.64167e-07	-8.65056e-07	4.81500e-08	-8.16906e-07	1.40151e-06	1.39583e-06	2.79734e-06	-1.19465e-06	2.80380e-07	-9.14275e-07
25.313	-7.21893e-07	1.60042e-07	-5.61852e-07	-1.35606e-07	5.17844e-08	-8.38211e-08	1.55613e-07	-3.50922e-08	1.20521e-07	-6.26261e-07	1.45878e-07	-4.80382e-07	-8.56779e-07	1.93019e-07	-6.63760e-07	-8.64595e-07	4.81243e-08	-8.16471e-07	1.39995e-06	1.39353e-06	2.79349e-06	-1.19353e-06	2.80115e-07	-9.13410e-07
25.338	-7.21198e-07	1.59888e-07	-5.61311e-07	-1.35515e-07	5.17500e-08	-8.37653e-08	1.55542e-07	-3.50761e-08	1.20466e-07	-6.25584e-07	1.45721e-07	-4.79863e-07	-8.56253e-07	1.92900e-07	-6.63352e-07	-8.64135e-07	4.80987e-08	-8.16036e-07	1.39840e-06	1.39123e-06	2.78964e-06	-1.19238e-06	2.79847e-07	-9.12537e-07
25.362	-7.20492e-07	1.59731e-07	-5.60761e-07	-1.35419e-07	5.17131e-08	-8.37057e-08	1.55468e-07	-3.50593e-08	1.20408e-07	-6.24899e-07	1.45561e-07	-4.79338e-07	-8.55726e-07	1.92782e-07	-6.62944e-07	-8.63676e-07	4.80731e-08	-8.15603e-07	1.39686e-06	1.38893e-06	2.78578e-06	-1.19123e-06	2.79576e-07	-9.11653e-07
25.387	-7.19775e-07	1.59572e-07	-5.60203e-07	-1.35316e-07	5.16739e-08	-8.36422e-08	1.55390e-07	-3.50418e-08	1.20348e-07	-6.24207e-07	1.45400e-07	-4.78807e-07	-8.55197e-07	1.92663e-07	-6.62535e-07	-8.63218e-07	4.80476e-08	-8.15170e-07	1.39532e-06	1.38661e-06	2.78193e-06	-1.19006e-06	2.79302e-07	-9.10761e-07
25.412	-7.19048e-07	1.59411e-07	-5.59637e-07	-1.35207e-07	5.16324e-08	-8.35750e-08	1.55309e-07	-3.50236e-08	1.20286e-07	-6.23508e-07	1.45237e-07	-4.78271e-07	-8.54668e-07	1.92543e-07	-6.62124e-07	-8.62760e-07	4.80222e-08	-8.14738e-07	1.39379e-06	1.38429e-06	2.77807e-06	-1.18888e-06	2.79025e-07	-9.09858e-07
25.436	-7.18309e-07	1.59247e-07	-5.59062e-07	-1.35092e-07	5.15885e-08	-8.35039e-08	1.55226e-07	-3.50047e-08	1.20221e-07	-6.22801e-07	1.45073e-07	-4.77729e-07	-8.54137e-07	1.92424e-07	-6.61713e-07	-8.62304e-07	4.79968e-08	-8.14307e-07	1.39226e-06	1.38196e-06	2.77422e-06	-1.18769e-06	2.78746e-07	-9.08946e-07
25.461	-7.17560e-07	1.59081e-07	-5.58479e-07	-1.34971e-07	5.15422e-08	-8.34289e-08	1.55139e-07	-3.49851e-08	1.20154e-07	-6.22087e-07	1.44906e-07	-4.77181e-07	-8.53605e-07	1.92304e-07	-6.61301e-07	-8.61848e-07	4.79714e-08	-8.13877e-07	1.39074e-06	1.37962e-06	2.77036e-06	-1.18649e-06	2.78463e-07	-9.08025e-07
25.485	-7.16800e-07	1.58912e-07	-5.57888e-07	-1.34844e-07	5.14935e-08	-8.33502e-08	1.55049e-07	-3.49648e-08	1.20084e-07	-6.21365e-07	1.44738e-07	-4.76627e-07	-8.53072e-07	1.92184e-07	-6.60888e-07	-8.61393e-07	4.79461e-08	-8.13447e-07	1.38922e-06	1.37727e-06	2.76649e-06	-1.18527e-06	2.78178e-07	-9.07094e-07
25.510	-7.16029e-07	1.58742e-07	-5.57288e-07	-1.34710e-07	5.14425e-08	-8.32676e-08	1.54955e-07	-3.49438e-08	1.20012e-07	-6.20636e-07	1.44568e-07	-4.76068e-07	-8.52538e-07	1.92064e-07	-6.60475e-07	-8.60940e-07	4.79208e-08	-8.13019e-07	1.38771e-06	1.37492e-06	2.76263e-06	-1.18404e-06	2.77890e-07	-9.06154e-07
25.534	-7.15248e-07	1.58568e-07	-5.56680e-07	-1.34570e-07	5.13892e-08	-8.31813e-08	1.54859e-07	-3.49221e-08	1.19937e-07	-6.19900e-07	1.44397e-07	-4.75503e-07	-8.52003e-07	1.91943e-07	-6.60060e-07	-8.60487e-07	4.78956e-08	-8.12591e-07	1.38620e-06	1.37256e-06	2.75877e-06	-1.18280e-06	2.77598e-07	-9.05205e-07
25.559	-7.14456e-07	1.58393e-07	-5.56064e-07	-1.34425e-07	5.13335e-08	-8.30911e-08	1.54760e-07	-3.48997e-08	1.19860e-07	-6.19156e-07	1.44224e-07	-4.74933e-07	-8.51467e-07	1.91822e-07	-6.59645e-07	-8.60035e-07	4.78705e-08	-8.12164e-07	1.38471e-06	1.37020e-06	2.75490e-06	-1.18155e-06	2.77304e-07	-9.04246e-07
25.584	-7.13654e-07	1.58215e-07	-5.55439e-07	-1.34273e-07	5.12754e-08	-8.29972e-08	1.54657e-07	-3.48766e-08	1.19781e-07	-6.18405e-07	1.44049e-07	-4.74357e-07	-8.50930e-07	1.91701e-07	-6.59229e-07	-8.59583e-07	4.78453e-08	-8.11738e-07	1.38321e-06	1.36783e-06	2.75104e-06	-1.18029e-06	2.77007e-07	-9.03278e-07
25.608	-7.12841e-07	1.58035e-07	-5.54806e-07	-1.34114e-07	5.12150e-08	-8.28994e-08	1.54552e-07	-3.48528e-08	1.19699e-07	-6.17647e-07	1.43872e-07	-4.73775e-07	-8.50391e-07	1.91580e-07	-6.58811e-07	-8.59133e-07	4.78203e-08	-8.11312e-07	1.38173e-06	1.36545e-06	2.74717e-06	-1.17901e-06	2.76708e-07	-9.02300e-07
25.633	-7.12018e-07	1.57852e-07	-5.54165e-07	-1.33950e-07	5.11523e-08	-8.27979e-08	1.54443e-07	-3.48283e-08	1.19615e-07	-6.16882e-07	1.43694e-07	-4.73188e-07	-8.49852e-07	1.91458e-07	-6.58393e-07	-8.58683e-07	4.77952e-08	-8.10888e-07	1.38024e-06	1.36306e-06	2.74331e-06	-1.17772e-06	2.76405e-07	-9.01314e-07
25.657	-7.11184e-07	1.57667e-07	-5.53516e-07	-1.33780e-07	5.10873e-08	-8.26926e-08	1.54332e-07	-3.48032e-08	1.19529e-07	-6.16109e-07	1.43514e-07	-4.72595e-07	-8.49311e-07	1.91337e-07	-6.57975e-07	-8.58234e-07	4.77702e-08	-8.10464e-07	1.37877e-06	1.36067e-06	2.73944e-06	-1.17642e-06	2.76100e-07	-9.00318e-07
25.682	-7.10340e-07	1.57480e-07	-5.52859e-07	-1.33603e-07	5.10199e-08	-8.25836e-08	1.54217e-07	-3.47773e-08	1.19440e-07	-6.15329e-07	1.43332e-07	-4.71997e-07	-8.48769e-07	1.91215e-07	-6.57555e-07	-8.57786e-07	4.77453e-08	-8.10040e-07	1.37730e-06	1.35827e-06	2.73557e-06	-1.17510e-06	2.75792e-07	-8.99313e-07
25.706	-7.09485e-07	1.57291e-07	-5.52194e-07	-1.33421e-07	5.09502e-08	-8.24708e-08	1.54099e-07	-3.47508e-08	1.19349e-07	-6.14542e-07	1.43149e-07	-4.71393e-07	-8.48227e-07	1.91092e-07	-6.57134e-07	-8.57338e-07	4.77204e-08	-8.09618e-07	1.37584e-06	1.35587e-06	2.73171e-06	-1.17378e-06	2.75481e-07	-8.98299e-07
25.731	-7.08620e-07	1.57099e-07	-5.51521e-07	-1.33232e-07	5.08782e-08	-8.23542e-08	1.53979e-07	-3.47235e-08	1.19255e-07	-6.13748e-07	1.42964e-07	-4.70784e-07	-8.47683e-07	1.90970e-07	-6.56713e-07	-8.56892e-07	4.76955e-08	-8.09196e-07	1.37438e-06	1.35346e-06	2.72784e-06	-1.17244e-06	2.75167e-07	-8.97276e-07
25.756	-7.07744e-07	1.56905e-07	-5.50839e-07	-1.33038e-07	5.08039e-08	-8.22339e-08	1.53855e-07	-3.46956e-08	1.19159e-07	-6.12946e-07	1.42777e-07	-4.70169e-07	-8.47138e-07	1.90847e-07	-6.56291e-07	-8.56446e-07	4.76707e-08	-8.08775e-07	1.37293e-06	1.35104e-06	2.72398e-06	-1.17109e-06	2.74850e-07	-8.96244e-07
25.780	-7.06858e-07	1.56708e-07	-5.50150e-07	-1.32837e-07	5.07272e-08	-8.21098e-08	1.53728e-07	-3.46670e-08	1.19061e-07	-6.12138e-07	1.42589e-07	-4.69549e-07	-8.46592e-07	1.90724e-07	-6.55868e-07	-8.56000e-07	4.76459e-08	-8.08354e-07	1.37149e-06	1.34862e-06	2.72011e-06	-1.16973e-06	2.74531e-07	-8.95203e-07
25.805	-7.05962e-07	1.56510e-07	-5.49453e-07	-1.32630e-07	5.06483e-08	-8.19821e-08	1.53598e-07	-3.46378e-08	1.18961e-07	-6.11322e-07	1.42399e-07	-4.68924e-07	-8.46044e-07	1.90601e-07	-6.55444e-07	-8.55556e-07	4.76212e-08	-8.07935e-07	1.37005e-06	1.34619e-06	2.71625e-06	-1.16836e-06	2.74209e-07	-8.94153e-07
25.829	-7.05056e-07	1.56309e-07	-5.48747e-07	-1.32418e-07	5.05671e-08	-8.18506e-08	1.53466e-07	-3.46078e-08	1.18858e-07	-6.10500e-07	1.42207e-07	-4.68293e-07	-8.45496e-07	1.90477e-07	-6.55019e-07	-8.55112e-07	4.75965e-08	-8.07515e-07	1.36862e-06	1.34376e-06	2.71238e-06	-1.16698e-06	2.73885e-07	-8.93095e-07
25.854	-7.04140e-07	1.56106e-07	-5.48034e-07	-1.32199e-07	5.04835e-08	-8.17154e-08	1.53330e-07	-3.45772e-08	1.18753e-07	-6.09670e-07	1.42014e-07	-4.67656e-07	-8.44947e-07	1.90353e-07	-6.54593e-07	-8.54669e-07	4.75718e-08	-8.07097e-07	1.36720e-06	1.34132e-06	2.70852e-06	-1.16558e-06	2.73557e-07	-8.92027e-07
25.879	-7.03213e-07	1.55900e-07	-5.47313e-07	-1.31974e-07	5.03977e-08	-8.15764e-08	1.53191e-07	-3.45459e-08	1.18645e-07	-6.08834e-07	1.41819e-07	-4.67015e-07	-8.44396e-07	1.90229e-07	-6.54167e-07	-8.54226e-07	4.75471e-08	-8.06679e-07	1.36578e-06	1.33888e-06	2.70466e-06	-1.16418e-06	2.73227e-07	-8.90950e-07
25.903	-7.02276e-07	1.55693e-07	-5.46584e-07	-1.31743e-07	5.03096e-08	-8.14338e-08	1.53049e-07	-3.45140e-08	1.18535e-07	-6.07990e-07	1.41623e-07	-4.66368e-07	-8.43845e-07	1.90105e-07	-6.53740e-07	-8.53784e-07	4.75226e-08	-8.06262e-07	1.36437e-06	1.33643e-06	2.70080e-06	-1.16276e-06	2.72894e-07	-8.89865e-07
25.928	-7.01329e-07	1.55483e-07	-5.45847e-07	-1.31507e-07	5.02192e-08	-8.12875e-08	1.52905e-07	-3.44814e-08	1.18423e-07	-6.07140e-07	1.41424e-07	-4.65715e-07	-8.43292e-07	1.89981e-07	-6.53312e-07	-8.53343e-07	4.74980e-08	-8.05845e-07	1.36296e-06	1.33398e-06	2.69694e-06	-1.16133e-06	2.72559e-07	-8.88771e-07
25.952	-7.00373e-07	1.55271e-07	-5.45102e-07	-1.31264e-07	5.01265e-08	-8.11375e-08	1.52757e-07	-3.44481e-08	1.18309e-07	-6.06282e-07	1.41225e-07	-4.65057e-07	-8.42739e-07	1.89856e-07	-6.52883e-07	-8.52902e-07	4.74735e-08	-8.05429e-07	1.36156e-06	1.33152e-06	2.69308e-06	-1.15989e-06	2.72221e-07	-8.87669e-07
25.977	-6.99406e-07	1.55056e-07	-5.44349e-07	-1.31015e-07	5.00316e-08	-8.09838e-08	1.52607e-07	-3.44142e-08	1.18193e-07	-6.05418e-07	1.41023e-07	-4.64395e-07	-8.42184e-07	1.89731e-07	-6.52453e-07	-8.52462e-07	4.74490e-08	-8.05013e-07	1.36017e-06	1.32905e-06	2.68922e-06	-1.15844e-06	2.71880e-07	-8.86557e-07
26.001	-6.98429e-07	1.54840e-07	-5.43589e-07	-1.30761e-07	4.99344e-08	-8.08265e-08	1.52453e-07	-3.43796e-08	1.18074e-07	-6.04547e-07	1.40821e-07	-4.63726e-07	-8.41629e-07	1.89606e-07	-6.52023e-07	-8.52023e-07	4.74245e-08	-8.04598e-07	1.35879e-06	1.32658e-06	2.68537e-06	-1.15697e-06	2.71536e-07	-8.85437e-07
26.026	-6.97442e-07	1.54621e-07	-5.42821e-07	-1.30500e-07	4.98349e-08	-8.06655e-08	1.52297e-07	-3.43443e-08	1.17953e-07	-6.03669e-07	1.40616e-07	-4.63053e-07	-8.41072e-07	1.89480e-07	-6.51592e-07	-8.51584e-07	4.74001e-08	-8.04184e-07	1.35741e-06	1.32411e-06	2.68152e-06	-1.15550e-06	2.71190e-07	-8.84309e-07
26.051	-6.96445e-07	1.54400e-07	-5.42045e-07	-1.30234e-07	4.97332e-08	-8.05008e-08	1.52138e-07	-3.43084e-08	1.17829e-07	-6.02784e-07	1.40410e-07	-4.62374e-07	-8.40514e-07	1.89355e-07	-6.51160e-07	-8.51145e-07	4.73757e-08	-8.03770e-07	1.35604e-06	1.32163e-06	2.67767e-06	-1.15401e-06	2.70842e-07	-8.83172e-07
26.075	-6.95438e-07	1.54177e-07	-5.41262e-07	-1.29962e-07	4.96292e-08	-8.03325e-08	1.51976e-07	-3.42719e-08	1.17704e-07	-6.01892e-07	1.40202e-07	-4.61690e-07	-8.39956e-07	1.89229e-07	-6.50727e-07	-8.50708e-07	4.73513e-08	-8.03356e-07	1.35468e-06	1.31915e-06	2.67382e-06	-1.15252e-06	2.70490e-07	-8.82027e-07
26.100	-6.94422e-07	1.53951e-07	-5.40471e-07	-1.29684e-07	4.95230e-08	-8.01606e-08	1.51811e-07	-3.42347e-08	1.17576e-07	-6.00994e-07	1.39993e-07	-4.61001e-07	-8.39396e-07	1.89103e-07	-6.50293e-07	-8.50271e-07	4.73270e-08	-8.02944e-07	1.35332e-06	1.31666e-06	2.66998e-06	-1.15101e-06	2.70136e-07	-8.80873e-07
26.124	-6.93396e-07	1.53724e-07	-5.39672e-07	-1.29400e-07	4.94145e-08	-7.99850e-08	1.51643e-07	-3.41968e-08	1.17446e-07	-6.00089e-07	1.39782e-07	-4.60307e-07	-8.38835e-07	1.88977e-07	-6.49859e-07	-8.49834e-07	4.73027e-08	-8.02531e-07	1.35197e-06	1.31417e-06	2.66614e-06	-1.14949e-06	2.69780e-07	-8.79711e-07
26.149	-6.92360e-07	1.53494e-07	-5.38865e-07	-1.29110e-07	4.93038e-08	-7.98059e-08	1.51472e-07	-3.41583e-08	1.17314e-07	-5.99177e-07	1.39570e-07	-4.59608e-07	-8.38273e-07	1.88850e-07	-6.49423e-07	-8.49398e-07	4.72784e-08	-8.02119e-07	1.35063e-06	1.31167e-06	2.66230e-06	-1.14796e-06	2.69421e-07	-8.78540e-07
26.173	-6.91314e-07	1.53262e-07	-5.38052e-07	-1.28814e-07	4.91909e-08	-7.96231e-08	1.51299e-07	-3.41192e-08	1.17180e-07	-5.98259e-07	1.39356e-07	-4.58903e-07	-8.37711e-07	1.88723e-07	-6.48988e-07	-8.48962e-07	4.72542e-08	-8.01708e-07	1.34929e-06	1.30917e-06	2.65846e-06	-1.14642e-06	2.69060e-07	-8.77361e-07
26.198	-6.90258e-07	1.53028e-07	-5.37230e-07	-1.28512e-07	4.90758e-08	-7.94367e-08	1.51122e-07	-3.40794e-08	1.17043e-07	-5.97334e-07	1.39140e-07	-4.58194e-07	-8.37147e-07	1.88596e-07	-6.48551e-07	-8.48527e-07	4.72299e-08	-8.01297e-07	1.34796e-06	1.30667e-06	2.65463e-06	-1.14487e-06	2.68696e-07	-8.76174e-07
26.223	-6.89193e-07	1.52792e-07	-5.36401e-07	-1.28205e-07	4.89584e-08	-7.92467e-08	1.50943e-07	-3.40390e-08	1.16904e-07	-5.96402e-07	1.38923e-07	-4.57479e-07	-8.36582e-07	1.88469e-07	-6.48113e-07	-8.48093e-07	4.72057e-08	-8.00887e-07	1.34664e-06	1.30416e-06	2.65080e-06	-1.14331e-06	2.68329e-07	-8.74979e-07
26.247	-6.88119e-07	1.52554e-07	-5.35565e-07	-1.27892e-07	4.88388e-08	-7.90532e-08	1.50761e-07	-3.39980e-08	1.16763e-07	-5.95464e-07	1.38705e-07	-4.56759e-07	-8.36017e-07	1.88342e-07	-6.47675e-07	-8.47658e-07	4.71816e-08	-8.00477e-07	1.34533e-06	1.30165e-06	2.64697e-06	-1.14174e-06	2.67960e-07	-8.73776e-07
26.272	-6.87035e-07	1.52314e-07	-5.34721e-07	-1.27573e-07	4.87171e-08	-7.88561e-08	1.50577e-07	-3.39564e-08	1.16620e-07	-5.94520e-07	1.38485e-07	-4.56035e-07	-8.35450e-07	1.88214e-07	-6.47236e-07	-8.47225e-07	4.71575e-08	-8.00067e-07	1.34402e-06	1.29913e-06	2.64315e-06	-1.14015e-06	2.67589e-07	-8.72565e-07
26.296	-6.85941e-07	1.52071e-07	-5.33870e-07	-1.27249e-07	4.85931e-08	-7.86554e-08	1.50389e-07	-3.39141e-08	1.16475e-07	-5.93568e-07	1.38263e-07	-4.55305e-07	-8.34883e-07	1.88086e-07	-6.46797e-07	-8.46792e-07	4.71333e-08	-7.99658e-07	1.34272e-06	1.29661e-06	2.63933e-06	-1.13856e-06	2.67215e-07	-8.71345e-07
26.321	-6.84838e-07	1.51827e-07	-5.33011e-07	-1.26918e-07	4.84669e-08	-7.84512e-08	1.50199e-07	-3.38712e-08	1.16328e-07	-5.92611e-07	1.38040e-07	-4.54570e-07	-8.34314e-07	1.87958e-07	-6.46356e-07	-8.46359e-07	4.71093e-08	-7.99250e-07	1.34143e-06	1.29409e-06	2.63552e-06	-1.13696e-06	2.66838e-07	-8.70118e-07
26.345	-6.83725e-07	1.51580e-07	-5.32145e-07	-1.26582e-07	4.83386e-08	-7.82434e-08	1.50006e-07	-3.38277e-08	1.16178e-07	-5.91646e-07	1.37816e-07	-4.53831e-07	-8.33745e-07	1.87830e-07	-6.45915e-07	-8.45927e-07	4.70852e-08	-7.98841e-07	1.34014e-06	1.29157e-06	2.63171e-06	-1.13534e-06	2.66459e-07	-8.68883e-07
26.370	-6.82603e-07	1.51331e-07	-5.31272e-07	-1.26240e-07	4.82080e-08	-7.80322e-08	1.49810e-07	-3.37836e-08	1.16027e-07	-5.90676e-07	1.37589e-07	-4.53086e-07	-8.33175e-07	1.87701e-07	-6.45474e-07	-8.45495e-07	4.70612e-08	-7.98434e-07	1.33886e-06	1.28904e-06	2.62790e-06	-1.13372e-06	2.66078e-07	-8.67639e-07
26.395	-6.81472e-07	1.51080e-07	-5.30391e-07	-1.25893e-07	4.80753e-08	-7.78173e-08	1.49612e-07	-3.37388e-08	1.15873e-07	-5.89699e-07	1.37362e-07	-4.52337e-07	-8.32604e-07	1.87573e-07	-6.45031e-07	-8.45063e-07	4.70372e-08	-7.98026e-07	1.33759e-06	1.28651e-06	2.62410e-06	-1.13208e-06	2.65695e-07	-8.66388e-07
26.419	-6.80331e-07	1.50827e-07	-5.29503e-07	-1.25539e-07	4.79405e-08	-7.75990e-08	1.49411e-07	-3.36935e-08	1.15717e-07	-5.88715e-07	1.37133e-07	-4.51583e-07	-8.32032e-07	1.87444e-07	-6.44588e-07	-8.44633e-07	4.70132e-08	-7.97619e-07	1.33633e-06	1.28397e-06	2.62030e-06	-1.13044e-06	2.65309e-07	-8.65130e-07
26.444	-6.79181e-07	1.50572e-07	-5.28608e-07	-1.25181e-07	4.78034e-08	-7.73772e-08	1.49207e-07	-3.36475e-08	1.15560e-07	-5.87726e-07	1.36902e-07	-4.50823e-07	-8.31459e-07	1.87315e-07	-6.44144e-07	-8.44202e-07	4.69892e-08	-7.97213e-07	1.33508e-06	1.28144e-06	2.61651e-06	-1.12878e-06	2.64920e-07	-8.63863e-07
26.468	-6.78022e-07	1.50315e-07	-5.27706e-07	-1.24816e-07	4.76642e-08	-7.71519e-08	1.49001e-07	-3.36010e-08	1.15400e-07	-5.86730e-07	1.36670e-07	-4.50059e-07	-8.30885e-07	1.87186e-07	-6.43700e-07	-8.43772e-07	4.69653e-08	-7.96807e-07	1.33383e-06	1.27890e-06	2.61273e-06	-1.12712e-06	2.64529e-07	-8.62589e-07
26.493	-6.76853e-07	1.50056e-07	-5.26797e-07	-1.24446e-07	4.75229e-08	-7.69231e-08	1.48792e-07	-3.35538e-08	1.15238e-07	-5.85727e-07	1.36437e-07	-4.49291e-07	-8.30311e-07	1.87056e-07	-6.43255e-07	-8.43342e-07	4.69413e-08	-7.96401e-07	1.33259e-06	1.27635e-06	2.60894e-06	-1.12544e-06	2.64136e-07	-8.61307e-07
26.518	-6.75676e-07	1.49795e-07	-5.25880e-07	-1.24070e-07	4.73794e-08	-7.66909e-08	1.48580e-07	-3.35061e-08	1.15074e-07	-5.84719e-07	1.36202e-07	-4.48517e-07	-8.29735e-07	1.86926e-07	-6.42809e-07	-8.42913e-07	4.69174e-08	-7.95995e-07	1.33136e-06	1.27381e-06	2.60517e-06	-1.12376e-06	2.63741e-07	-8.60018e-07
26.542	-6.74489e-07	1.49532e-07	-5.24957e-07	-1.23689e-07	4.72338e-08	-7.64552e-08	1.48365e-07	-3.34577e-08	1.14908e-07	-5.83704e-07	1.35965e-07	-4.47739e-07	-8.29159e-07	1.86797e-07	-6.42363e-07	-8.42484e-07	4.68936e-08	-7.95590e-07	1.33013e-06	1.27126e-06	2.60139e-06	-1.12206e-06	2.63343e-07	-8.58721e-07
26.567	-6.73294e-07	1.49267e-07	-5.24026e-07	-1.23302e-07	4.70860e-08	-7.62160e-08	1.48149e-07	-3.34088e-08	1.14740e-07	-5.82683e-07	1.35728e-07	-4.46955e-07	-8.28582e-07	1.86667e-07	-6.41916e-07	-8.42055e-07	4.68697e-08	-7.95186e-07	1.32892e-06	1.26871e-06	2.59763e-06	-1.12036e-06	2.62943e-07	-8.57417e-07
26.591	-6.72089e-07	1.49000e-07	-5.23089e-07	-1.22910e-07	4.69362e-08	-7.59734e-08	1.47929e-07	-3.33593e-08	1.14570e-07	-5.81656e-07	1.35488e-07	-4.46168e-07	-8.28004e-07	1.86537e-07	-6.41468e-07	-8.41627e-07	4.68459e-08	-7.94781e-07	1.32771e-06	1.26616e-06	2.59387e-06	-1.11865e-06	2.62541e-07	-8.56105e-07
26.616	-6.70875e-07	1.48731e-07	-5.22144e-07	-1.22512e-07	4.67842e-08	-7.57274e-08	1.47707e-07	-3.33092e-08	1.14398e-07	-5.80623e-07	1.35248e-07	-4.45375e-07	-8.27426e-07	1.86406e-07	-6.41020e-07	-8.41199e-07	4.68221e-08	-7.94377e-07	1.32651e-06	1.26361e-06	2.59011e-06	-1.11692e-06	2.62136e-07	-8.54786e-07
26.640	-6.69653e-07	1.48460e-07	-5.21193e-07	-1.22108e-07	4.66301e-08	-7.54780e-08	1.47482e-07	-3.32585e-08	1.14224e-07	-5.79584e-07	1.35006e-07	-4.44578e-07	-8.26847e-07	1.86276e-07	-6.40571e-07	-8.40772e-07	4.67983e-08	-7.93973e-07	1.32531e-06	1.26105e-06	2.58637e-06	-1.11519e-06	2.61730e-07	-8.53460e-07
26.665	-6.68421e-07	1.48187e-07	-5.20234e-07	-1.21699e-07	4.64739e-08	-7.52252e-08	1.47255e-07	-3.32073e-08	1.14048e-07	-5.78538e-07	1.34762e-07	-4.43776e-07	-8.26266e-07	1.86145e-07	-6.40122e-07	-8.40345e-07	4.67745e-08	-7.93570e-07	1.32413e-06	1.25849e-06	2.58262e-06	-1.11345e-06	2.61321e-07	-8.52126e-07
26.690	-6.67181e-07	1.47912e-07	-5.19269e-07	-1.21285e-07	4.63156e-08	-7.49690e-08	1.47025e-07	-3.31554e-08	1.13870e-07	-5.77487e-07	1.34517e-07	-4.42970e-07	-8.25686e-07	1.86014e-07	-6.39672e-07	-8.39918e-07	4.67507e-08	-7.93167e-07	1.32295e-06	1.25594e-06	2.57889e-06	-1.11170e-06	2.60910e-07	-8.50786e-07
26.714	-6.65932e-07	1.47635e-07	-5.18297e-07	-1.20865e-07	4.61553e-08	-7.47094e-08	1.46793e-07	-3.31031e-08	1.13690e-07	-5.76430e-07	1.34271e-07	-4.42159e-07	-8.25104e-07	1.85883e-07	-6.39221e-07	-8.39491e-07	4.67270e-08	-7.92764e-07	1.32178e-06	1.25338e-06	2.57516e-06	-1.10993e-06	2.60496e-07	-8.49438e-07
26.739	-6.64674e-07	1.47356e-07	-5.17318e-07	-1.20439e-07	4.59928e-08	-7.44465e-08	1.46558e-07	-3.30501e-08	1.13508e-07	-5.75366e-07	1.34023e-07	-4.41343e-07	-8.24522e-07	1.85752e-07	-6.38770e-07	-8.39065e-07	4.67033e-08	-7.92362e-07	1.32062e-06	1.25081e-06	2.57144e-06	-1.10816e-06	2.60081e-07	-8.48083e-07
26.763	-6.63407e-07	1.47075e-07	-5.16332e-07	-1.20008e-07	4.58283e-08	-7.41802e-08	1.46321e-07	-3.29966e-08	1.13324e-07	-5.74297e-07	1.33774e-07	-4.40523e-07	-8.23939e-07	1.85621e-07	-6.38318e-07	-8.38639e-07	4.66796e-08	-7.91960e-07	1.31947e-06	1.24825e-06	2.56772e-06	-1.10638e-06	2.59663e-07	-8.46721e-07
26.788	-6.62132e-07	1.46793e-07	-5.15339e-07	-1.19572e-07	4.56617e-08	-7.39105e-08	1.46081e-07	-3.29425e-08	1.13138e-07	-5.73222e-07	1.33524e-07	-4.39698e-07	-8.23356e-07	1.85489e-07	-6.37866e-07	-8.38214e-07	4.66559e-08	-7.91558e-07	1.31832e-06	1.24569e-06	2.56401e-06	-1.10460e-06	2.59243e-07	-8.45352e-07
26.812	-6.60848e-07	1.46508e-07	-5.14340e-07	-1.19131e-07	4.54931e-08	-7.36375e-08	1.45839e-07	-3.28879e-08	1.12951e-07	-5.72141e-07	1.33272e-07	-4.38869e-07	-8.22771e-07	1.85358e-07	-6.37414e-07	-8.37789e-07	4.66322e-08	-7.91157e-07	1.31718e-06	1.24312e-06	2.56031e-06	-1.10280e-06	2.58822e-07	-8.43977e-07
26.837	-6.59556e-07	1.46222e-07	-5.13334e-07	-1.18684e-07	4.53224e-08	-7.33612e-08	1.45594e-07	-3.28328e-08	1.12761e-07	-5.71054e-07	1.33019e-07	-4.38035e-07	-8.22187e-07	1.85226e-07	-6.36961e-07	-8.37364e-07	4.66086e-08	-7.90755e-07	1.31606e-06	1.24056e-06	2.55661e-06	-1.10099e-06	2.58398e-07	-8.42594e-07
26.862	-6.58255e-07	1.45933e-07	-5.12322e-07	-1.18231e-07	4.51496e-08	-7.30816e-08	1.45347e-07	-3.27771e-08	1.12570e-07	-5.69961e-07	1.32764e-07	-4.37197e-07	-8.21601e-07	1.85094e-07	-6.36507e-07	-8.36939e-07	4.65850e-08	-7.90354e-07	1.31494e-06	1.23799e-06	2.55293e-06	-1.09918e-06	2.57972e-07	-8.41205e-07
26.886	-6.56946e-07	1.45643e-07	-5.11303e-07	-1.17774e-07	4.49749e-08	-7.27988e-08	1.45098e-07	-3.27208e-08	1.12377e-07	-5.68863e-07	1.32509e-07	-4.36355e-07	-8.21015e-07	1.84962e-07	-6.36053e-07	-8.36515e-07	4.65613e-08	-7.89954e-07	1.31382e-06	1.23542e-06	2.54925e-06	-1.09735e-06	2.57543e-07	-8.39809e-07
26.911	-6.55628e-07	1.45351e-07	-5.10277e-07	-1.17311e-07	4.47981e-08	-7.25126e-08	1.44846e-07	-3.26640e-08	1.12182e-07	-5.67759e-07	1.32251e-07	-4.35508e-07	-8.20429e-07	1.84830e-07	-6.35599e-07	-8.36091e-07	4.65378e-08	-7.89554e-07	1.31272e-06	1.23286e-06	2.54557e-06	-1.09552e-06	2.57113e-07	-8.38406e-07
26.935	-6.54302e-07	1.45057e-07	-5.09245e-07	-1.16842e-07	4.46193e-08	-7.22231e-08	1.44592e-07	-3.26067e-08	1.11985e-07	-5.66649e-07	1.31993e-07	-4.34656e-07	-8.19841e-07	1.84698e-07	-6.35144e-07	-8.35668e-07	4.65142e-08	-7.89154e-07	1.31162e-06	1.23029e-06	2.54191e-06	-1.09368e-06	2.56681e-07	-8.36997e-07
26.960	-6.52967e-07	1.44761e-07	-5.08206e-07	-1.16369e-07	4.44384e-08	-7.19305e-08	1.44335e-07	-3.25489e-08	1.11786e-07	-5.65534e-07	1.31733e-07	-4.33801e-07	-8.19254e-07	1.84565e-07	-6.34689e-07	-8.35245e-07	4.64906e-08	-7.88754e-07	1.31054e-06	1.22772e-06	2.53825e-06	-1.09183e-06	2.56247e-07	-8.35581e-07
26.984	-6.51624e-07	1.44463e-07	-5.07161e-07	-1.15890e-07	4.42556e-08	-7.16345e-08	1.44076e-07	-3.24905e-08	1.11586e-07	-5.64413e-07	1.31472e-07	-4.32941e-07	-8.18666e-07	1.84433e-07	-6.34233e-07	-8.34822e-07	4.64671e-08	-7.88354e-07	1.30946e-06	1.22515e-06	2.53461e-06	-1.08997e-06	2.55811e-07	-8.34159e-07
27.009	-6.50273e-07	1.44164e-07	-5.06110e-07	-1.15406e-07	4.40708e-08	-7.13353e-08	1.43815e-07	-3.24316e-08	1.11384e-07	-5.63286e-07	1.31209e-07	-4.32077e-07	-8.18077e-07	1.84300e-07	-6.33777e-07	-8.34399e-07	4.64435e-08	-7.87955e-07	1.30839e-06	1.22258e-06	2.53097e-06	-1.08810e-06	2.55373e-07	-8.32731e-07
27.034	-6.48914e-07	1.43862e-07	-5.05052e-07	-1.14917e-07	4.38840e-08	-7.10330e-08	1.43552e-07	-3.23722e-08	1.11180e-07	-5.62154e-07	1.30946e-07	-4.31208e-07	-8.17488e-07	1.84167e-07	-6.33320e-07	-8.33977e-07	4.64200e-08	-7.87556e-07	1.30732e-06	1.22001e-06	2.52734e-06	-1.08623e-06	2.54933e-07	-8.31296e-07
27.058	-6.47547e-07	1.43559e-07	-5.03988e-07	-1.14423e-07	4.36952e-08	-7.07274e-08	1.43286e-07	-3.23123e-08	1.10974e-07	-5.61016e-07	1.30681e-07	-4.30335e-07	-8.16898e-07	1.84034e-07	-6.32864e-07	-8.33554e-07	4.63965e-08	-7.87158e-07	1.30627e-06	1.21745e-06	2.52371e-06	-1.08435e-06	2.54491e-07	-8.29855e-07
27.083	-6.46171e-07	1.43254e-07	-5.02917e-07	-1.13923e-07	4.35044e-08	-7.04186e-08	1.43018e-07	-3.22519e-08	1.10766e-07	-5.59873e-07	1.30414e-07	-4.29458e-07	-8.16308e-07	1.83901e-07	-6.32406e-07	-8.33133e-07	4.63731e-08	-7.86760e-07	1.30522e-06	1.21488e-06	2.52010e-06	-1.08245e-06	2.54047e-07	-8.28407e-07
27.107	-6.44788e-07	1.42948e-07	-5.01840e-07	-1.13418e-07	4.33117e-08	-7.01066e-08	1.42748e-07	-3.21910e-08	1.10557e-07	-5.58724e-07	1.30147e-07	-4.28577e-07	-8.15718e-07	1.83768e-07	-6.31949e-07	-8.32711e-07	4.63496e-08	-7.86362e-07	1.30419e-06	1.21231e-06	2.51650e-06	-1.08056e-06	2.53601e-07	-8.26954e-07
27.132	-6.43396e-07	1.42639e-07	-5.00757e-07	-1.12909e-07	4.31170e-08	-6.97915e-08	1.42476e-07	-3.21295e-08	1.10346e-07	-5.57570e-07	1.29878e-07	-4.27692e-07	-8.15127e-07	1.83635e-07	-6.31491e-07	-8.32290e-07	4.63262e-08	-7.85964e-07	1.30316e-06	1.20974e-06	2.51290e-06	-1.07865e-06	2.53154e-07	-8.25494e-07
27.156	-6.41997e-07	1.42329e-07	-4.99668e-07	-1.12394e-07	4.29204e-08	-6.94732e-08	1.42201e-07	-3.20676e-08	1.10134e-07	-5.56411e-07	1.29608e-07	-4.26803e-07	-8.14535e-07	1.83502e-07	-6.31033e-07	-8.31869e-07	4.63027e-08	-7.85566e-07	1.30214e-06	1.20718e-06	2.50931e-06	-1.07673e-06	2.52704e-07	-8.24029e-07
27.181	-6.40590e-07	1.42017e-07	-4.98573e-07	-1.11874e-07	4.27218e-08	-6.91518e-08	1.41924e-07	-3.20052e-08	1.09919e-07	-5.55246e-07	1.29337e-07	-4.25909e-07	-8.13944e-07	1.83369e-07	-6.30575e-07	-8.31449e-07	4.62793e-08	-7.85169e-07	1.30113e-06	1.20461e-06	2.50574e-06	-1.07481e-06	2.52253e-07	-8.22557e-07
27.206	-6.39174e-07	1.41703e-07	-4.97471e-07	-1.11349e-07	4.25213e-08	-6.88273e-08	1.41646e-07	-3.19423e-08	1.09703e-07	-5.54076e-07	1.29064e-07	-4.25012e-07	-8.13352e-07	1.83236e-07	-6.30116e-07	-8.31028e-07	4.62559e-08	-7.84772e-07	1.30013e-06	1.20205e-06	2.50217e-06	-1.07288e-06	2.51800e-07	-8.21080e-07
27.230	-6.37751e-07	1.41388e-07	-4.96364e-07	-1.10819e-07	4.23189e-08	-6.84996e-08	1.41364e-07	-3.18789e-08	1.09486e-07	-5.52900e-07	1.28790e-07	-4.24110e-07	-8.12760e-07	1.83102e-07	-6.29658e-07	-8.30608e-07	4.62326e-08	-7.84376e-07	1.29913e-06	1.19948e-06	2.49861e-06	-1.07094e-06	2.51345e-07	-8.19597e-07
27.255	-6.36321e-07	1.41070e-07	-4.95250e-07	-1.10283e-07	4.21146e-08	-6.81689e-08	1.41081e-07	-3.18151e-08	1.09266e-07	-5.51719e-07	1.28515e-07	-4.23204e-07	-8.12167e-07	1.82969e-07	-6.29199e-07	-8.30189e-07	4.62092e-08	-7.83980e-07	1.29815e-06	1.19692e-06	2.49507e-06	-1.06900e-06	2.50888e-07	-8.18108e-07
27.279	-6.34882e-07	1.40752e-07	-4.94131e-07	-1.09743e-07	4.19083e-08	-6.78351e-08	1.40796e-07	-3.17508e-08	1.09045e-07	-5.50533e-07	1.28239e-07	-4.22295e-07	-8.11574e-07	1.82835e-07	-6.28739e-07	-8.29769e-07	4.61859e-08	-7.83584e-07	1.29717e-06	1.19436e-06	2.49153e-06	-1.06704e-06	2.50430e-07	-8.16613e-07
27.304	-6.33436e-07	1.40431e-07	-4.93005e-07	-1.09198e-07	4.17002e-08	-6.74982e-08	1.40509e-07	-3.16860e-08	1.08823e-07	-5.49342e-07	1.27961e-07	-4.21381e-07	-8.10981e-07	1.82702e-07	-6.28280e-07	-8.29350e-07	4.61625e-08	-7.83188e-07	1.29620e-06	1.19180e-06	2.48800e-06	-1.06508e-06	2.49970e-07	-8.15113e-07
27.329	-6.31982e-07	1.40109e-07	-4.91874e-07	-1.08648e-07	4.14902e-08	-6.71582e-08	1.40219e-07	-3.16207e-08	1.08599e-07	-5.48146e-07	1.27683e-07	-4.20463e-07	-8.10388e-07	1.82568e-07	-6.27820e-07	-8.28932e-07	4.61392e-08	-7.82792e-07	1.29524e-06	1.18924e-06	2.48448e-06	-1.06312e-06	2.49508e-07	-8.13607e-07
27.353	-6.30521e-07	1.39785e-07	-4.90736e-07	-1.08093e-07	4.12783e-08	-6.68152e-08	1.39928e-07	-3.15550e-08	1.08373e-07	-5.46945e-07	1.27403e-07	-4.19542e-07	-8.09795e-07	1.82434e-07	-6.27361e-07	-8.28513e-07	4.61159e-08	-7.82397e-07	1.29429e-06	1.18668e-06	2.48098e-06	-1.06114e-06	2.49045e-07	-8.12096e-07
27.378	-6.29052e-07	1.39459e-07	-4.89593e-07	-1.07534e-07	4.10645e-08	-6.64692e-08	1.39635e-07	-3.14888e-08	1.08146e-07	-5.45738e-07	1.27122e-07	-4.18616e-07	-8.09201e-07	1.82300e-07	-6.26901e-07	-8.28095e-07	4.60927e-08	-7.82002e-07	1.29335e-06	1.18413e-06	2.47748e-06	-1.05916e-06	2.48580e-07	-8.10579e-07
27.402	-6.27576e-07	1.39132e-07	-4.88444e-07	-1.06969e-07	4.08488e-08	-6.61201e-08	1.39339e-07	-3.14222e-08	1.07917e-07	-5.44527e-07	1.26840e-07	-4.17687e-07	-8.08608e-07	1.82167e-07	-6.26441e-07	-8.27677e-07	4.60694e-08	-7.81608e-07	1.29242e-06	1.18158e-06	2.47400e-06	-1.05717e-06	2.48113e-07	-8.09057e-07
27.427	-6.26093e-07	1.38803e-07	-4.87290e-07	-1.06399e-07	4.06314e-08	-6.57681e-08	1.39042e-07	-3.13551e-08	1.07687e-07	-5.43311e-07	1.26556e-07	-4.16754e-07	-8.08014e-07	1.82033e-07	-6.25981e-07	-8.27260e-07	4.60462e-08	-7.81214e-07	1.29150e-06	1.17903e-06	2.47052e-06	-1.05517e-06	2.47645e-07	-8.07530e-07
27.451	-6.24602e-07	1.38472e-07	-4.86129e-07	-1.05825e-07	4.04120e-08	-6.54131e-08	1.38742e-07	-3.12876e-08	1.07455e-07	-5.42089e-07	1.26272e-07	-4.15817e-07	-8.07420e-07	1.81899e-07	-6.25521e-07	-8.26843e-07	4.60230e-08	-7.80820e-07	1.29058e-06	1.17648e-06	2.46706e-06	-1.05317e-06	2.47175e-07	-8.05998e-07
27.476	-6.23103e-07	1.38140e-07	-4.84963e-07	-1.05246e-07	4.01908e-08	-6.50551e-08	1.38441e-07	-3.12197e-08	1.07221e-07	-5.40863e-07	1.25986e-07	-4.14877e-07	-8.06826e-07	1.81765e-07	-6.25061e-07	-8.26426e-07	4.59998e-08	-7.80426e-07	1.28968e-06	1.17393e-06	2.46361e-06	-1.05116e-06	2.46703e-07	-8.04460e-07
27.501	-6.21598e-07	1.37806e-07	-4.83791e-07	-1.04662e-07	3.99679e-08	-6.46941e-08	1.38138e-07	-3.11513e-08	1.06987e-07	-5.39632e-07	1.25699e-07	-4.13932e-07	-8.06232e-07	1.81632e-07	-6.24601e-07	-8.26010e-07	4.59766e-08	-7.80033e-07	1.28878e-06	1.17139e-06	2.46017e-06	-1.04915e-06	2.46230e-07	-8.02917e-07
27.525	-6.20085e-07	1.37471e-07	-4.82614e-07	-1.04073e-07	3.97430e-08	-6.43302e-08	1.37833e-07	-3.10825e-08	1.06750e-07	-5.38396e-07	1.25412e-07	-4.12984e-07	-8.05638e-07	1.81498e-07	-6.24141e-07	-8.25594e-07	4.59535e-08	-7.79640e-07	1.28789e-06	1.16885e-06	2.45674e-06	-1.04713e-06	2.45755e-07	-8.01370e-07
27.550	-6.18565e-07	1.37134e-07	-4.81431e-07	-1.03480e-07	3.95164e-08	-6.39634e-08	1.37526e-07	-3.10133e-08	1.06513e-07	-5.37155e-07	1.25122e-07	-4.12032e-07	-8.05044e-07	1.81364e-07	-6.23680e-07	-8.25178e-07	4.59303e-08	-7.79248e-07	1.28702e-06	1.16631e-06	2.45332e-06	-1.04510e-06	2.45279e-07	-7.99817e-07
27.574	-6.17038e-07	1.36796e-07	-4.80243e-07	-1.02882e-07	3.92880e-08	-6.35937e-08	1.37217e-07	-3.09437e-08	1.06273e-07	-5.35909e-07	1.24832e-07	-4.11077e-07	-8.04451e-07	1.81230e-07	-6.23220e-07	-8.24763e-07	4.59072e-08	-7.78856e-07	1.28615e-06	1.16377e-06	2.44992e-06	-1.04306e-06	2.44802e-07	-7.98260e-07
27.599	-6.15504e-07	1.36456e-07	-4.79049e-07	-1.02279e-07	3.90578e-08	-6.32210e-08	1.36906e-07	-3.08736e-08	1.06033e-07	-5.34659e-07	1.24541e-07	-4.10118e-07	-8.03857e-07	1.81096e-07	-6.22760e-07	-8.24348e-07	4.58841e-08	-7.78464e-07	1.28529e-06	1.16124e-06	2.44653e-06	-1.04102e-06	2.44323e-07	-7.96698e-07
27.623	-6.13964e-07	1.36114e-07	-4.77850e-07	-1.01671e-07	3.88258e-08	-6.28455e-08	1.36594e-07	-3.08032e-08	1.05791e-07	-5.33404e-07	1.24249e-07	-4.09155e-07	-8.03263e-07	1.80963e-07	-6.22300e-07	-8.23934e-07	4.58610e-08	-7.78073e-07	1.28444e-06	1.15871e-06	2.44314e-06	-1.03897e-06	2.43842e-07	-7.95131e-07
27.648	-6.12416e-07	1.35771e-07	-4.76645e-07	-1.01059e-07	3.85920e-08	-6.24671e-08	1.36280e-07	-3.07323e-08	1.05548e-07	-5.32144e-07	1.23955e-07	-4.08188e-07	-8.02670e-07	1.80829e-07	-6.21841e-07	-8.23520e-07	4.58380e-08	-7.77682e-07	1.28359e-06	1.15618e-06	2.43978e-06	-1.03692e-06	2.43360e-07	-7.93559e-07
27.673	-6.10861e-07	1.35426e-07	-4.75435e-07	-1.00442e-07	3.83565e-08	-6.20859e-08	1.35964e-07	-3.06610e-08	1.05303e-07	-5.30879e-07	1.23661e-07	-4.07219e-07	-8.02076e-07	1.80695e-07	-6.21381e-07	-8.23106e-07	4.58150e-08	-7.77291e-07	1.28276e-06	1.15366e-06	2.43642e-06	-1.03486e-06	2.42877e-07	-7.91983e-07
27.697	-6.09299e-07	1.35080e-07	-4.74219e-07	-9.98210e-08	3.81192e-08	-6.17018e-08	1.35646e-07	-3.05894e-08	1.05057e-07	-5.29610e-07	1.23365e-07	-4.06245e-07	-8.01483e-07	1.80562e-07	-6.20921e-07	-8.22693e-07	4.57920e-08	-7.76901e-07	1.28194e-06	1.15114e-06	2.43308e-06	-1.03279e-06	2.42392e-07	-7.90402e-07
27.722	-6.07731e-07	1.34732e-07	-4.72999e-07	-9.91951e-08	3.78802e-08	-6.13149e-08	1.35327e-07	-3.05174e-08	1.04809e-07	-5.28337e-07	1.23068e-07	-4.05268e-07	-8.00890e-07	1.80428e-07	-6.20462e-07	-8.22280e-07	4.57690e-08	-7.76511e-07	1.28112e-06	1.14862e-06	2.42975e-06	-1.03072e-06	2.41906e-07	-7.88817e-07
27.746	-6.06156e-07	1.34383e-07	-4.71773e-07	-9.85646e-08	3.76394e-08	-6.09252e-08	1.35006e-07	-3.04450e-08	1.04561e-07	-5.27059e-07	1.22771e-07	-4.04288e-07	-8.00297e-07	1.80295e-07	-6.20003e-07	-8.21867e-07	4.57460e-08	-7.76121e-07	1.28032e-06	1.14611e-06	2.42643e-06	-1.02865e-06	2.41419e-07	-7.87228e-07
27.771	-6.04574e-07	1.34032e-07	-4.70542e-07	-9.79296e-08	3.73969e-08	-6.05327e-08	1.34683e-07	-3.03722e-08	1.04311e-07	-5.25776e-07	1.22472e-07	-4.03304e-07	-7.99705e-07	1.80161e-07	-6.19544e-07	-8.21456e-07	4.57231e-08	-7.75732e-07	1.27952e-06	1.14360e-06	2.42312e-06	-1.02656e-06	2.40930e-07	-7.85634e-07
27.795	-6.02986e-07	1.33680e-07	-4.69305e-07	-9.72902e-08	3.71527e-08	-6.01374e-08	1.34358e-07	-3.02990e-08	1.04059e-07	-5.24489e-07	1.22172e-07	-4.02317e-07	-7.99113e-07	1.80028e-07	-6.19085e-07	-8.21044e-07	4.57002e-08	-7.75344e-07	1.27874e-06	1.14109e-06	2.41983e-06	-1.02448e-06	2.40440e-07	-7.84037e-07
27.820	-6.01391e-07	1.33327e-07	-4.68064e-07	-9.66462e-08	3.69068e-08	-5.97394e-08	1.34032e-07	-3.02255e-08	1.03807e-07	-5.23198e-07	1.21871e-07	-4.01326e-07	-7.98521e-07	1.79894e-07	-6.18627e-07	-8.20633e-07	4.56773e-08	-7.74956e-07	1.27796e-06	1.13859e-06	2.41655e-06	-1.02238e-06	2.39949e-07	-7.82435e-07
27.845	-5.99789e-07	1.32972e-07	-4.66818e-07	-9.59978e-08	3.66592e-08	-5.93386e-08	1.33705e-07	-3.01516e-08	1.03553e-07	-5.21902e-07	1.21570e-07	-4.00332e-07	-7.97930e-07	1.79761e-07	-6.18169e-07	-8.20223e-07	4.56545e-08	-7.74568e-07	1.27719e-06	1.13610e-06	2.41329e-06	-1.02028e-06	2.39456e-07	-7.80829e-07
27.869	-5.98181e-07	1.32615e-07	-4.65566e-07	-9.53450e-08	3.64099e-08	-5.89350e-08	1.33376e-07	-3.00774e-08	1.03298e-07	-5.20602e-07	1.21267e-07	-3.99335e-07	-7.97339e-07	1.79628e-07	-6.17711e-07	-8.19813e-07	4.56317e-08	-7.74181e-07	1.27643e-06	1.13360e-06	2.41004e-06	-1.01818e-06	2.38962e-07	-7.79219e-07
27.894	-5.96567e-07	1.32257e-07	-4.64310e-07	-9.46877e-08	3.61589e-08	-5.85288e-08	1.33045e-07	-3.00028e-08	1.03042e-07	-5.19297e-07	1.20963e-07	-3.98334e-07	-7.96748e-07	1.79495e-07	-6.17253e-07	-8.19403e-07	4.56089e-08	-7.73794e-07	1.27569e-06	1.13112e-06	2.40680e-06	-1.01607e-06	2.38467e-07	-7.77605e-07
27.918	-5.94946e-07	1.31898e-07	-4.63048e-07	-9.40261e-08	3.59063e-08	-5.81199e-08	1.32712e-07	-2.99278e-08	1.02785e-07	-5.17989e-07	1.20658e-07	-3.97331e-07	-7.96158e-07	1.79362e-07	-6.16796e-07	-8.18994e-07	4.55861e-08	-7.73408e-07	1.27495e-06	1.12863e-06	2.40358e-06	-1.01396e-06	2.37971e-07	-7.75987e-07
27.943	-5.93319e-07	1.31537e-07	-4.61782e-07	-9.33602e-08	3.56520e-08	-5.77082e-08	1.32379e-07	-2.98526e-08	1.02526e-07	-5.16676e-07	1.20352e-07	-3.96324e-07	-7.95568e-07	1.79229e-07	-6.16339e-07	-8.18586e-07	4.55634e-08	-7.73023e-07	1.27422e-06	1.12615e-06	2.40037e-06	-1.01184e-06	2.37474e-07	-7.74366e-07
27.967	-5.91686e-07	1.31175e-07	-4.60511e-07	-9.26899e-08	3.53960e-08	-5.72939e-08	1.32043e-07	-2.97769e-08	1.02266e-07	-5.15359e-07	1.20045e-07	-3.95313e-07	-7.94979e-07	1.79097e-07	-6.15883e-07	-8.18178e-07	4.55407e-08	-7.72637e-07	1.27349e-06	1.12368e-06	2.39717e-06	-1.00972e-06	2.36976e-07	-7.72741e-07
27.992	-5.90046e-07	1.30812e-07	-4.59235e-07	-9.20154e-08	3.51384e-08	-5.68770e-08	1.31707e-07	-2.97010e-08	1.02006e-07	-5.14037e-07	1.19738e-07	-3.94300e-07	-7.94391e-07	1.78964e-07	-6.15427e-07	-8.17771e-07	4.55180e-08	-7.72253e-07	1.27278e-06	1.12121e-06	2.39399e-06	-1.00759e-06	2.36476e-07	-7.71112e-07
28.017	-5.88401e-07	1.30447e-07	-4.57954e-07	-9.13366e-08	3.48792e-08	-5.64574e-08	1.31368e-07	-2.96247e-08	1.01744e-07	-5.12712e-07	1.19429e-07	-3.93283e-07	-7.93803e-07	1.78831e-07	-6.14972e-07	-8.17364e-07	4.54954e-08	-7.71869e-07	1.27208e-06	1.11875e-06	2.39083e-06	-1.00546e-06	2.35976e-07	-7.69480e-07
28.041	-5.86749e-07	1.30081e-07	-4.56669e-07	-9.06535e-08	3.46183e-08	-5.60351e-08	1.31029e-07	-2.95482e-08	1.01481e-07	-5.11383e-07	1.19119e-07	-3.92263e-07	-7.93216e-07	1.78699e-07	-6.14517e-07	-8.16958e-07	4.54728e-08	-7.71485e-07	1.27139e-06	1.11629e-06	2.38768e-06	-1.00332e-06	2.35474e-07	-7.67844e-07
28.066	-5.85091e-07	1.29713e-07	-4.55378e-07	-8.99662e-08	3.43559e-08	-5.56103e-08	1.30688e-07	-2.94713e-08	1.01217e-07	-5.10049e-07	1.18809e-07	-3.91241e-07	-7.92629e-07	1.78567e-07	-6.14062e-07	-8.16553e-07	4.54502e-08	-7.71103e-07	1.27071e-06	1.11383e-06	2.38454e-06	-1.00118e-06	2.34971e-07	-7.66205e-07
28.090	-5.83428e-07	1.29344e-07	-4.54083e-07	-8.92747e-08	3.40918e-08	-5.51829e-08	1.30346e-07	-2.93941e-08	1.00951e-07	-5.08712e-07	1.18497e-07	-3.90215e-07	-7.92043e-07	1.78435e-07	-6.13608e-07	-8.16148e-07	4.54277e-08	-7.70720e-07	1.27003e-06	1.11139e-06	2.38142e-06	-9.99030e-07	2.34468e-07	-7.64562e-07
28.115	-5.81758e-07	1.28974e-07	-4.52784e-07	-8.85790e-08	3.38262e-08	-5.47529e-08	1.30002e-07	-2.93166e-08	1.00685e-07	-5.07370e-07	1.18185e-07	-3.89186e-07	-7.91458e-07	1.78303e-07	-6.13155e-07	-8.15744e-07	4.54052e-08	-7.70339e-07	1.26937e-06	1.10894e-06	2.37831e-06	-9.96880e-07	2.33963e-07	-7.62917e-07
28.140	-5.80083e-07	1.28603e-07	-4.51480e-07	-8.78792e-08	3.35589e-08	-5.43203e-08	1.29657e-07	-2.92387e-08	1.00418e-07	-5.06025e-07	1.17871e-07	-3.88154e-07	-7.90874e-07	1.78172e-07	-6.12702e-07	-8.15340e-07	4.53827e-08	-7.69958e-07	1.26872e-06	1.10651e-06	2.37522e-06	-9.94726e-07	2.33457e-07	-7.61268e-07
28.164	-5.78401e-07	1.28230e-07	-4.50171e-07	-8.71753e-08	3.32901e-08	-5.38852e-08	1.29311e-07	-2.91607e-08	1.00150e-07	-5.04676e-07	1.17557e-07	-3.87119e-07	-7.90290e-07	1.78040e-07	-6.12250e-07	-8.14938e-07	4.53603e-08	-7.69577e-07	1.26807e-06	1.10408e-06	2.37215e-06	-9.92567e-07	2.32951e-07	-7.59616e-07
28.189	-5.76714e-07	1.27856e-07	-4.48858e-07	-8.64673e-08	3.30197e-08	-5.34475e-08	1.28963e-07	-2.90823e-08	9.98807e-08	-5.03323e-07	1.17242e-07	-3.86081e-07	-7.89708e-07	1.77909e-07	-6.11799e-07	-8.14536e-07	4.53379e-08	-7.69198e-07	1.26744e-06	1.10165e-06	2.36909e-06	-9.90405e-07	2.32443e-07	-7.57962e-07
28.213	-5.75021e-07	1.27481e-07	-4.47541e-07	-8.57552e-08	3.27478e-08	-5.30074e-08	1.28614e-07	-2.90036e-08	9.96105e-08	-5.01966e-07	1.16926e-07	-3.85040e-07	-7.89126e-07	1.77778e-07	-6.11348e-07	-8.14135e-07	4.53156e-08	-7.68819e-07	1.26681e-06	1.09923e-06	2.36604e-06	-9.88239e-07	2.31935e-07	-7.56304e-07
28.238	-5.73323e-07	1.27104e-07	-4.46219e-07	-8.50391e-08	3.24743e-08	-5.25647e-08	1.28264e-07	-2.89247e-08	9.93394e-08	-5.00605e-07	1.16609e-07	-3.83997e-07	-7.88545e-07	1.77647e-07	-6.10898e-07	-8.13734e-07	4.52933e-08	-7.68441e-07	1.26619e-06	1.09682e-06	2.36301e-06	-9.86069e-07	2.31426e-07	-7.54643e-07
28.262	-5.71619e-07	1.26726e-07	-4.44893e-07	-8.43189e-08	3.21993e-08	-5.21196e-08	1.27913e-07	-2.88455e-08	9.90674e-08	-4.99241e-07	1.16291e-07	-3.82950e-07	-7.87965e-07	1.77516e-07	-6.10449e-07	-8.13334e-07	4.52711e-08	-7.68063e-07	1.26559e-06	1.09441e-06	2.36000e-06	-9.83896e-07	2.30916e-07	-7.52980e-07
28.287	-5.69909e-07	1.26347e-07	-4.43562e-07	-8.35948e-08	3.19228e-08	-5.16720e-08	1.27561e-07	-2.87660e-08	9.87945e-08	-4.97873e-07	1.15972e-07	-3.81901e-07	-7.87386e-07	1.77386e-07	-6.10000e-07	-8.12935e-07	4.52489e-08	-7.67687e-07	1.26499e-06	1.09201e-06	2.35700e-06	-9.81719e-07	2.30405e-07	-7.51314e-07
28.312	-5.68194e-07	1.25967e-07	-4.42227e-07	-8.28667e-08	3.16448e-08	-5.12219e-08	1.27207e-07	-2.86863e-08	9.85207e-08	-4.96501e-07	1.15653e-07	-3.80849e-07	-7.86808e-07	1.77256e-07	-6.09552e-07	-8.12537e-07	4.52267e-08	-7.67311e-07	1.26441e-06	1.08962e-06	2.35402e-06	-9.79539e-07	2.29893e-07	-7.49646e-07
28.336	-5.66474e-07	1.25586e-07	-4.40888e-07	-8.21347e-08	3.13652e-08	-5.07695e-08	1.26852e-07	-2.86063e-08	9.82461e-08	-4.95126e-07	1.15333e-07	-3.79794e-07	-7.86231e-07	1.77126e-07	-6.09105e-07	-8.12140e-07	4.52046e-08	-7.66936e-07	1.26383e-06	1.08723e-06	2.35106e-06	-9.77356e-07	2.29381e-07	-7.47975e-07
28.361	-5.64748e-07	1.25203e-07	-4.39545e-07	-8.13987e-08	3.10842e-08	-5.03145e-08	1.26497e-07	-2.85261e-08	9.79705e-08	-4.93747e-07	1.15011e-07	-3.78736e-07	-7.85655e-07	1.76996e-07	-6.08659e-07	-8.11744e-07	4.51825e-08	-7.66561e-07	1.26326e-06	1.08485e-06	2.34811e-06	-9.75169e-07	2.28868e-07	-7.46301e-07
28.385	-5.63016e-07	1.24819e-07	-4.38197e-07	-8.06589e-08	3.08017e-08	-4.98572e-08	1.26140e-07	-2.84456e-08	9.76942e-08	-4.92365e-07	1.14689e-07	-3.77676e-07	-7.85080e-07	1.76866e-07	-6.08214e-07	-8.11348e-07	4.51605e-08	-7.66188e-07	1.26270e-06	1.08248e-06	2.34518e-06	-9.72979e-07	2.28354e-07	-7.44626e-07
28.410	-5.61280e-07	1.24434e-07	-4.36846e-07	-7.99152e-08	3.05177e-08	-4.93975e-08	1.25782e-07	-2.83650e-08	9.74171e-08	-4.90979e-07	1.14367e-07	-3.76612e-07	-7.84506e-07	1.76737e-07	-6.07769e-07	-8.10954e-07	4.51386e-08	-7.65815e-07	1.26216e-06	1.08011e-06	2.34227e-06	-9.70787e-07	2.27839e-07	-7.42947e-07
28.434	-5.59538e-07	1.24048e-07	-4.35490e-07	-7.91677e-08	3.02322e-08	-4.89355e-08	1.25423e-07	-2.82840e-08	9.71392e-08	-4.89590e-07	1.14043e-07	-3.75547e-07	-7.83934e-07	1.76608e-07	-6.07326e-07	-8.10560e-07	4.51167e-08	-7.65444e-07	1.26162e-06	1.07775e-06	2.33937e-06	-9.68591e-07	2.27324e-07	-7.41267e-07
28.459	-5.57791e-07	1.23661e-07	-4.34130e-07	-7.84163e-08	2.99453e-08	-4.84711e-08	1.25063e-07	-2.82029e-08	9.68605e-08	-4.88197e-07	1.13718e-07	-3.74478e-07	-7.83363e-07	1.76479e-07	-6.06883e-07	-8.10168e-07	4.50948e-08	-7.65073e-07	1.26109e-06	1.07540e-06	2.33649e-06	-9.66393e-07	2.26808e-07	-7.39585e-07
28.484	-5.56039e-07	1.23272e-07	-4.32767e-07	-7.76612e-08	2.96569e-08	-4.80043e-08	1.24703e-07	-2.81215e-08	9.65810e-08	-4.86801e-07	1.13393e-07	-3.73407e-07	-7.82793e-07	1.76351e-07	-6.06442e-07	-8.09776e-07	4.50730e-08	-7.64703e-07	1.26057e-06	1.07306e-06	2.33363e-06	-9.64192e-07	2.26291e-07	-7.37900e-07
28.508	-5.54282e-07	1.22883e-07	-4.31399e-07	-7.69023e-08	2.93671e-08	-4.75352e-08	1.24341e-07	-2.80399e-08	9.63009e-08	-4.85401e-07	1.13067e-07	-3.72334e-07	-7.82224e-07	1.76223e-07	-6.06001e-07	-8.09385e-07	4.50513e-08	-7.64334e-07	1.26006e-06	1.07072e-06	2.33078e-06	-9.61988e-07	2.25774e-07	-7.36214e-07
28.533	-5.52520e-07	1.22492e-07	-4.30028e-07	-7.61397e-08	2.90759e-08	-4.70638e-08	1.23978e-07	-2.79582e-08	9.60200e-08	-4.83998e-07	1.12740e-07	-3.71258e-07	-7.81657e-07	1.76095e-07	-6.05562e-07	-8.08996e-07	4.50296e-08	-7.63966e-07	1.25956e-06	1.06839e-06	2.32796e-06	-9.59782e-07	2.25256e-07	-7.34526e-07
28.557	-5.50753e-07	1.22100e-07	-4.28652e-07	-7.53734e-08	2.87833e-08	-4.65902e-08	1.23615e-07	-2.78762e-08	9.57384e-08	-4.82592e-07	1.12413e-07	-3.70179e-07	-7.81091e-07	1.75968e-07	-6.05123e-07	-8.08607e-07	4.50080e-08	-7.63599e-07	1.25908e-06	1.06607e-06	2.32515e-06	-9.57574e-07	2.24738e-07	-7.32836e-07
28.582	-5.48981e-07	1.21707e-07	-4.27273e-07	-7.46034e-08	2.84892e-08	-4.61142e-08	1.23250e-07	-2.77940e-08	9.54562e-08	-4.81183e-07	1.12085e-07	-3.69098e-07	-7.80527e-07	1.75840e-07	-6.04686e-07	-8.08220e-07	4.49864e-08	-7.63234e-07	1.25860e-06	1.06376e-06	2.32235e-06	-9.55363e-07	2.24219e-07	-7.31144e-07
28.606	-5.47204e-07	1.21313e-07	-4.25890e-07	-7.38298e-08	2.81938e-08	-4.56360e-08	1.22885e-07	-2.77116e-08	9.51734e-08	-4.79770e-07	1.11756e-07	-3.68015e-07	-7.79964e-07	1.75714e-07	-6.04250e-07	-8.07834e-07	4.49649e-08	-7.62869e-07	1.25813e-06	1.06145e-06	2.31958e-06	-9.53150e-07	2.23700e-07	-7.29450e-07
28.631	-5.45422e-07	1.20918e-07	-4.24504e-07	-7.30525e-08	2.78970e-08	-4.51555e-08	1.22519e-07	-2.76291e-08	9.48899e-08	-4.78355e-07	1.11426e-07	-3.66929e-07	-7.79402e-07	1.75587e-07	-6.03815e-07	-8.07449e-07	4.49435e-08	-7.62505e-07	1.25767e-06	1.05916e-06	2.31682e-06	-9.50935e-07	2.23180e-07	-7.27755e-07
28.656	-5.43636e-07	1.20522e-07	-4.23113e-07	-7.22716e-08	2.75988e-08	-4.46729e-08	1.22152e-07	-2.75464e-08	9.46058e-08	-4.76936e-07	1.11095e-07	-3.65841e-07	-7.78842e-07	1.75461e-07	-6.03381e-07	-8.07065e-07	4.49221e-08	-7.62143e-07	1.25722e-06	1.05687e-06	2.31409e-06	-9.48719e-07	2.22660e-07	-7.26059e-07
28.680	-5.41845e-07	1.20125e-07	-4.21719e-07	-7.14872e-08	2.72992e-08	-4.41880e-08	1.21785e-07	-2.74635e-08	9.43211e-08	-4.75514e-07	1.10764e-07	-3.64750e-07	-7.78284e-07	1.75335e-07	-6.02948e-07	-8.06682e-07	4.49008e-08	-7.61781e-07	1.25678e-06	1.05459e-06	2.31137e-06	-9.46500e-07	2.22139e-07	-7.24361e-07
28.705	-5.40049e-07	1.19727e-07	-4.20322e-07	-7.06992e-08	2.69983e-08	-4.37009e-08	1.21416e-07	-2.73804e-08	9.40358e-08	-4.74089e-07	1.10432e-07	-3.63657e-07	-7.77727e-07	1.75210e-07	-6.02517e-07	-8.06301e-07	4.48796e-08	-7.61421e-07	1.25635e-06	1.05232e-06	2.30867e-06	-9.44280e-07	2.21618e-07	-7.22662e-07
28.729	-5.38248e-07	1.19328e-07	-4.18920e-07	-6.99077e-08	2.66960e-08	-4.32116e-08	1.21047e-07	-2.72972e-08	9.37500e-08	-4.72661e-07	1.10100e-07	-3.62562e-07	-7.77172e-07	1.75085e-07	-6.02087e-07	-8.05921e-07	4.48584e-08	-7.61062e-07	1.25593e-06	1.05005e-06	2.30598e-06	-9.42058e-07	2.21097e-07	-7.20961e-07
28.754	-5.36444e-07	1.18928e-07	-4.17516e-07	-6.91127e-08	2.63924e-08	-4.27202e-08	1.20678e-07	-2.72139e-08	9.34637e-08	-4.71230e-07	1.09766e-07	-3.61464e-07	-7.76618e-07	1.74960e-07	-6.01658e-07	-8.05542e-07	4.48373e-08	-7.60705e-07	1.25552e-06	1.04780e-06	2.30332e-06	-9.39834e-07	2.20575e-07	-7.19260e-07
28.778	-5.34634e-07	1.18527e-07	-4.16107e-07	-6.83142e-08	2.60875e-08	-4.22267e-08	1.20307e-07	-2.71303e-08	9.31769e-08	-4.69797e-07	1.09432e-07	-3.60364e-07	-7.76067e-07	1.74836e-07	-6.01231e-07	-8.05164e-07	4.48163e-08	-7.60348e-07	1.25512e-06	1.04555e-06	2.30067e-06	-9.37609e-07	2.20053e-07	-7.17557e-07
28.803	-5.32821e-07	1.18125e-07	-4.14696e-07	-6.75123e-08	2.57813e-08	-4.17310e-08	1.19936e-07	-2.70467e-08	9.28896e-08	-4.68360e-07	1.09098e-07	-3.59262e-07	-7.75517e-07	1.74712e-07	-6.00805e-07	-8.04788e-07	4.47954e-08	-7.59993e-07	1.25473e-06	1.04332e-06	2.29805e-06	-9.35383e-07	2.19530e-07	-7.15853e-07
28.828	-5.31003e-07	1.17722e-07	-4.13281e-07	-6.67069e-08	2.54737e-08	-4.12332e-08	1.19565e-07	-2.69629e-08	9.26018e-08	-4.66920e-07	1.08762e-07	-3.58158e-07	-7.74968e-07	1.74588e-07	-6.00380e-07	-8.04414e-07	4.47745e-08	-7.59639e-07	1.25435e-06	1.04109e-06	2.29544e-06	-9.33156e-07	2.19007e-07	-7.14149e-07
28.852	-5.29180e-07	1.17318e-07	-4.11862e-07	-6.58982e-08	2.51649e-08	-4.07333e-08	1.19193e-07	-2.68790e-08	9.23136e-08	-4.65478e-07	1.08426e-07	-3.57052e-07	-7.74422e-07	1.74465e-07	-5.99957e-07	-8.04040e-07	4.47538e-08	-7.59287e-07	1.25398e-06	1.03887e-06	2.29285e-06	-9.30927e-07	2.18484e-07	-7.12443e-07
28.877	-5.27353e-07	1.16913e-07	-4.10441e-07	-6.50861e-08	2.48548e-08	-4.02313e-08	1.18820e-07	-2.67949e-08	9.20250e-08	-4.64033e-07	1.08090e-07	-3.55943e-07	-7.73878e-07	1.74343e-07	-5.99535e-07	-8.03668e-07	4.47331e-08	-7.58935e-07	1.25362e-06	1.03667e-06	2.29029e-06	-9.28698e-07	2.17961e-07	-7.10737e-07
28.901	-5.25523e-07	1.16507e-07	-4.09016e-07	-6.42706e-08	2.45434e-08	-3.97272e-08	1.18447e-07	-2.67108e-08	9.17360e-08	-4.62585e-07	1.07753e-07	-3.54832e-07	-7.73335e-07	1.74220e-07	-5.99115e-07	-8.03298e-07	4.47124e-08	-7.58586e-07	1.25327e-06	1.03447e-06	2.28774e-06	-9.26468e-07	2.17438e-07	-7.09030e-07
28.926	-5.23687e-07	1.16100e-07	-4.07587e-07	-6.34518e-08	2.42307e-08	-3.92211e-08	1.18073e-07	-2.66265e-08	9.14466e-08	-4.61134e-07	1.07415e-07	-3.53720e-07	-7.72795e-07	1.74099e-07	-5.98696e-07	-8.02929e-07	4.46919e-08	-7.58237e-07	1.25293e-06	1.03228e-06	2.28521e-06	-9.24237e-07	2.16914e-07	-7.07323e-07
28.951	-5.21848e-07	1.15692e-07	-4.06156e-07	-6.26298e-08	2.39168e-08	-3.87130e-08	1.17699e-07	-2.65422e-08	9.11568e-08	-4.59681e-07	1.07076e-07	-3.52605e-07	-7.72256e-07	1.73977e-07	-5.98279e-07	-8.02562e-07	4.46715e-08	-7.57891e-07	1.25260e-06	1.03010e-06	2.28270e-06	-9.22005e-07	2.16390e-07	-7.05615e-07
28.975	-5.20005e-07	1.15284e-07	-4.04722e-07	-6.18045e-08	2.36016e-08	-3.82028e-08	1.17324e-07	-2.64577e-08	9.08667e-08	-4.58225e-07	1.06737e-07	-3.51488e-07	-7.71720e-07	1.73856e-07	-5.97863e-07	-8.02197e-07	4.46511e-08	-7.57545e-07	1.25228e-06	1.02793e-06	2.28021e-06	-9.19772e-07	2.15866e-07	-7.03906e-07
29.000	-5.18158e-07	1.14874e-07	-4.03284e-07	-6.09759e-08	2.32852e-08	-3.76907e-08	1.16949e-07	-2.63731e-08	9.05763e-08	-4.56767e-07	1.06397e-07	-3.50370e-07	-7.71185e-07	1.73736e-07	-5.97449e-07	-8.01833e-07	4.46309e-08	-7.57202e-07	1.25197e-06	1.02577e-06	2.27774e-06	-9.17540e-07	2.15342e-07	-7.02197e-07
29.024	-5.16307e-07	1.14464e-07	-4.01843e-07	-6.01441e-08	2.29676e-08	-3.71766e-08	1.16574e-07	-2.62885e-08	9.02856e-08	-4.55306e-07	1.06057e-07	-3.49249e-07	-7.70653e-07	1.73616e-07	-5.97037e-07	-8.01470e-07	4.46107e-08	-7.56860e-07	1.25167e-06	1.02362e-06	2.27529e-06	-9.15306e-07	2.14818e-07	-7.00488e-07
29.049	-5.14452e-07	1.14052e-07	-4.00399e-07	-5.93092e-08	2.26487e-08	-3.66604e-08	1.16198e-07	-2.62037e-08	8.99946e-08	-4.53842e-07	1.05716e-07	-3.48126e-07	-7.70123e-07	1.73497e-07	-5.96626e-07	-8.01110e-07	4.45906e-08	-7.56519e-07	1.25138e-06	1.02148e-06	2.27286e-06	-9.13073e-07	2.14294e-07	-6.98779e-07
29.073	-5.12593e-07	1.13640e-07	-3.98952e-07	-5.84710e-08	2.23287e-08	-3.61424e-08	1.15822e-07	-2.61189e-08	8.97033e-08	-4.52376e-07	1.05375e-07	-3.47002e-07	-7.69595e-07	1.73378e-07	-5.96217e-07	-8.00751e-07	4.45707e-08	-7.56180e-07	1.25110e-06	1.01936e-06	2.27046e-06	-9.10839e-07	2.13770e-07	-6.97070e-07
29.098	-5.10730e-07	1.13227e-07	-3.97503e-07	-5.76298e-08	2.20074e-08	-3.56224e-08	1.15446e-07	-2.60341e-08	8.94118e-08	-4.50908e-07	1.05033e-07	-3.45875e-07	-7.69070e-07	1.73259e-07	-5.95810e-07	-8.00394e-07	4.45508e-08	-7.55843e-07	1.25083e-06	1.01724e-06	2.26807e-06	-9.08606e-07	2.13246e-07	-6.95360e-07
29.123	-5.08864e-07	1.12814e-07	-3.96050e-07	-5.67854e-08	2.16850e-08	-3.51005e-08	1.15069e-07	-2.59491e-08	8.91201e-08	-4.49437e-07	1.04690e-07	-3.44747e-07	-7.68546e-07	1.73142e-07	-5.95405e-07	-8.00039e-07	4.45310e-08	-7.55508e-07	1.25057e-06	1.01513e-06	2.26570e-06	-9.06372e-07	2.12721e-07	-6.93651e-07
29.147	-5.06994e-07	1.12399e-07	-3.94595e-07	-5.59380e-08	2.13613e-08	-3.45766e-08	1.14692e-07	-2.58641e-08	8.88283e-08	-4.47964e-07	1.04347e-07	-3.43617e-07	-7.68025e-07	1.73024e-07	-5.95001e-07	-7.99686e-07	4.45114e-08	-7.55174e-07	1.25032e-06	1.01303e-06	2.26336e-06	-9.04139e-07	2.12197e-07	-6.91942e-07
29.172	-5.05120e-07	1.11984e-07	-3.93136e-07	-5.50874e-08	2.10365e-08	-3.40509e-08	1.14315e-07	-2.57791e-08	8.85362e-08	-4.46488e-07	1.04003e-07	-3.42485e-07	-7.67507e-07	1.72907e-07	-5.94599e-07	-7.99334e-07	4.44918e-08	-7.54842e-07	1.25008e-06	1.01095e-06	2.26103e-06	-9.01905e-07	2.11673e-07	-6.90232e-07
29.196	-5.03243e-07	1.11567e-07	-3.91675e-07	-5.42339e-08	2.07106e-08	-3.35233e-08	1.13938e-07	-2.56940e-08	8.82440e-08	-4.45010e-07	1.03659e-07	-3.41352e-07	-7.66991e-07	1.72791e-07	-5.94199e-07	-7.98985e-07	4.44723e-08	-7.54512e-07	1.24985e-06	1.00887e-06	2.25873e-06	-8.99673e-07	2.11149e-07	-6.88524e-07
29.221	-5.01362e-07	1.11150e-07	-3.90211e-07	-5.33773e-08	2.03835e-08	-3.29938e-08	1.13561e-07	-2.56089e-08	8.79516e-08	-4.43530e-07	1.03314e-07	-3.40216e-07	-7.66477e-07	1.72675e-07	-5.93801e-07	-7.98637e-07	4.44530e-08	-7.54184e-07	1.24963e-06	1.00681e-06	2.25644e-06	-8.97440e-07	2.10625e-07	-6.86815e-07
29.245	-4.99477e-07	1.10733e-07	-3.88745e-07	-5.25178e-08	2.00553e-08	-3.24625e-08	1.13183e-07	-2.55237e-08	8.76592e-08	-4.42048e-07	1.02969e-07	-3.39079e-07	-7.65966e-07	1.72560e-07	-5.93405e-07	-7.98292e-07	4.44338e-08	-7.53858e-07	1.24943e-06	1.00476e-06	2.25418e-06	-8.95209e-07	2.10101e-07	-6.85107e-07
29.270	-4.97590e-07	1.10314e-07	-3.87275e-07	-5.16553e-08	1.97259e-08	-3.19294e-08	1.12805e-07	-2.54386e-08	8.73666e-08	-4.40564e-07	1.02623e-07	-3.37941e-07	-7.65457e-07	1.72446e-07	-5.93011e-07	-7.97948e-07	4.44147e-08	-7.53533e-07	1.24923e-06	1.00272e-06	2.25194e-06	-8.92978e-07	2.09578e-07	-6.83400e-07
29.295	-4.95698e-07	1.09895e-07	-3.85803e-07	-5.07898e-08	1.93954e-08	-3.13944e-08	1.12427e-07	-2.53534e-08	8.70740e-08	-4.39077e-07	1.02277e-07	-3.36800e-07	-7.64951e-07	1.72332e-07	-5.92619e-07	-7.97607e-07	4.43957e-08	-7.53211e-07	1.24904e-06	1.00069e-06	2.24973e-06	-8.90747e-07	2.09054e-07	-6.81693e-07
29.319	-4.93804e-07	1.09475e-07	-3.84329e-07	-4.99215e-08	1.90638e-08	-3.08577e-08	1.12050e-07	-2.52682e-08	8.67814e-08	-4.37588e-07	1.01930e-07	-3.35658e-07	-7.64447e-07	1.72218e-07	-5.92229e-07	-7.97268e-07	4.43768e-08	-7.52891e-07	1.24886e-06	9.98670e-07	2.24753e-06	-8.88518e-07	2.08531e-07	-6.79987e-07
29.344	-4.91906e-07	1.09054e-07	-3.82852e-07	-4.90502e-08	1.87311e-08	-3.03192e-08	1.11672e-07	-2.51829e-08	8.64887e-08	-4.36097e-07	1.01583e-07	-3.34515e-07	-7.63946e-07	1.72105e-07	-5.91841e-07	-7.96930e-07	4.43580e-08	-7.52572e-07	1.24869e-06	9.96664e-07	2.24535e-06	-8.86289e-07	2.08008e-07	-6.78281e-07
29.368	-4.90005e-07	1.08633e-07	-3.81372e-07	-4.81761e-08	1.83973e-08	-2.97789e-08	1.11294e-07	-2.50977e-08	8.61960e-08	-4.34605e-07	1.01235e-07	-3.33370e-07	-7.63448e-07	1.71993e-07	-5.91455e-07	-7.96596e-07	4.43394e-08	-7.52256e-07	1.24853e-06	9.94670e-07	2.24320e-06	-8.84062e-07	2.07485e-07	-6.76577e-07
29.393	-4.88101e-07	1.08211e-07	-3.79890e-07	-4.72992e-08	1.80624e-08	-2.92368e-08	1.10916e-07	-2.50125e-08	8.59033e-08	-4.33110e-07	1.00887e-07	-3.32223e-07	-7.62953e-07	1.71881e-07	-5.91071e-07	-7.96263e-07	4.43209e-08	-7.51942e-07	1.24838e-06	9.92687e-07	2.24107e-06	-8.81836e-07	2.06963e-07	-6.74873e-07
29.417	-4.86193e-07	1.07788e-07	-3.78406e-07	-4.64195e-08	1.77265e-08	-2.86930e-08	1.10538e-07	-2.49273e-08	8.56107e-08	-4.31613e-07	1.00538e-07	-3.31075e-07	-7.62460e-07	1.71770e-07	-5.90690e-07	-7.95933e-07	4.43025e-08	-7.51630e-07	1.24824e-06	9.90717e-07	2.23896e-06	-8.79611e-07	2.06441e-07	-6.73170e-07
29.442	-4.84283e-07	1.07364e-07	-3.76919e-07	-4.55369e-08	1.73894e-08	-2.81475e-08	1.10160e-07	-2.48421e-08	8.53181e-08	-4.30114e-07	1.00189e-07	-3.29925e-07	-7.61970e-07	1.71660e-07	-5.90310e-07	-7.95605e-07	4.42842e-08	-7.51321e-07	1.24812e-06	9.88759e-07	2.23687e-06	-8.77388e-07	2.05919e-07	-6.71469e-07
29.467	-4.82369e-07	1.06940e-07	-3.75430e-07	-4.46516e-08	1.70514e-08	-2.76003e-08	1.09783e-07	-2.47569e-08	8.50256e-08	-4.28613e-07	9.98394e-08	-3.28774e-07	-7.61484e-07	1.71550e-07	-5.89933e-07	-7.95279e-07	4.42661e-08	-7.51013e-07	1.24800e-06	9.86813e-07	2.23481e-06	-8.75166e-07	2.05397e-07	-6.69768e-07
29.491	-4.80453e-07	1.06515e-07	-3.73938e-07	-4.37636e-08	1.67122e-08	-2.70513e-08	1.09405e-07	-2.46718e-08	8.47332e-08	-4.27111e-07	9.94894e-08	-3.27622e-07	-7.61000e-07	1.71441e-07	-5.89558e-07	-7.94956e-07	4.42481e-08	-7.50708e-07	1.24789e-06	9.84879e-07	2.23277e-06	-8.72945e-07	2.04876e-07	-6.68069e-07
29.516	-4.78534e-07	1.06090e-07	-3.72444e-07	-4.28728e-08	1.63721e-08	-2.65007e-08	1.09028e-07	-2.45867e-08	8.44409e-08	-4.25607e-07	9.91389e-08	-3.26468e-07	-7.60518e-07	1.71333e-07	-5.89185e-07	-7.94635e-07	4.42303e-08	-7.50405e-07	1.24779e-06	9.82958e-07	2.23075e-06	-8.70727e-07	2.04355e-07	-6.66371e-07
29.540	-4.76611e-07	1.05663e-07	-3.70948e-07	-4.19794e-08	1.60309e-08	-2.59485e-08	1.08650e-07	-2.45016e-08	8.41488e-08	-4.24100e-07	9.87881e-08	-3.25312e-07	-7.60040e-07	1.71225e-07	-5.88815e-07	-7.94317e-07	4.42126e-08	-7.50105e-07	1.24771e-06	9.81049e-07	2.22875e-06	-8.68510e-07	2.03835e-07	-6.64675e-07
29.565	-4.74686e-07	1.05237e-07	-3.69449e-07	-4.10832e-08	1.56887e-08	-2.53946e-08	1.08273e-07	-2.44166e-08	8.38568e-08	-4.22592e-07	9.84369e-08	-3.24156e-07	-7.59565e-07	1.71118e-07	-5.88447e-07	-7.94002e-07	4.41950e-08	-7.49807e-07	1.24763e-06	9.79154e-07	2.22678e-06	-8.66295e-07	2.03315e-07	-6.62979e-07
29.590	-4.72758e-07	1.04809e-07	-3.67949e-07	-4.01845e-08	1.53455e-08	-2.48390e-08	1.07897e-07	-2.43316e-08	8.35650e-08	-4.21083e-07	9.80852e-08	-3.22998e-07	-7.59093e-07	1.71012e-07	-5.88081e-07	-7.93689e-07	4.41776e-08	-7.49511e-07	1.24756e-06	9.77271e-07	2.22483e-06	-8.64082e-07	2.02796e-07	-6.61286e-07
29.614	-4.70827e-07	1.04381e-07	-3.66446e-07	-3.92831e-08	1.50013e-08	-2.42818e-08	1.07520e-07	-2.42467e-08	8.32734e-08	-4.19572e-07	9.77332e-08	-3.21838e-07	-7.58624e-07	1.70906e-07	-5.87718e-07	-7.93378e-07	4.41603e-08	-7.49218e-07	1.24750e-06	9.75401e-07	2.22290e-06	-8.61871e-07	2.02277e-07	-6.59594e-07
29.639	-4.68894e-07	1.03952e-07	-3.64941e-07	-3.83791e-08	1.46560e-08	-2.37231e-08	1.07144e-07	-2.41619e-08	8.29820e-08	-4.18059e-07	9.73807e-08	-3.20678e-07	-7.58159e-07	1.70801e-07	-5.87357e-07	-7.93070e-07	4.41432e-08	-7.48927e-07	1.24746e-06	9.73544e-07	2.22100e-06	-8.59662e-07	2.01759e-07	-6.57903e-07
29.663	-4.66958e-07	1.03523e-07	-3.63435e-07	-3.74725e-08	1.43098e-08	-2.31627e-08	1.06768e-07	-2.40771e-08	8.26908e-08	-4.16544e-07	9.70279e-08	-3.19516e-07	-7.57696e-07	1.70697e-07	-5.86999e-07	-7.92765e-07	4.41262e-08	-7.48639e-07	1.24742e-06	9.71700e-07	2.21912e-06	-8.57456e-07	2.01241e-07	-6.56215e-07
29.688	-4.65019e-07	1.03093e-07	-3.61926e-07	-3.65634e-08	1.39627e-08	-2.26007e-08	1.06392e-07	-2.39924e-08	8.23999e-08	-4.15028e-07	9.66748e-08	-3.18353e-07	-7.57237e-07	1.70594e-07	-5.86643e-07	-7.92463e-07	4.41094e-08	-7.48354e-07	1.24739e-06	9.69869e-07	2.21726e-06	-8.55252e-07	2.00724e-07	-6.54528e-07
29.712	-4.63078e-07	1.02663e-07	-3.60415e-07	-3.56518e-08	1.36145e-08	-2.20372e-08	1.06017e-07	-2.39078e-08	8.21093e-08	-4.13510e-07	9.63212e-08	-3.17189e-07	-7.56781e-07	1.70491e-07	-5.86290e-07	-7.92164e-07	4.40927e-08	-7.48071e-07	1.24738e-06	9.68052e-07	2.21543e-06	-8.53050e-07	2.00207e-07	-6.52843e-07
[truncated: 12 more rows]
