# Supplementary material for: Effects of ischemic preconditioning on lower-limb anaerobic performance and neuromuscular adaptations
Source: PeerJ. 2026 Jun 8;14:e21296. doi: 10.7717/peerj.21296 (PMC13256049; doi:10.7717/peerj.21296)
Supplement: Supplemental Information 1 [file peerj-14-21296-s001.zip › Fnirs_hbo/32.csv]

	1	1	1	1	1	1	1	1	1	1	1	1	1	1	1	1	1	1	1	1	1	1	1	1
time	HRF HbO,1,1	HRF HbR,1,1	HRF HbT,1,1	HRF HbO,1,2	HRF HbR,1,2	HRF HbT,1,2	HRF HbO,1,3	HRF HbR,1,3	HRF HbT,1,3	HRF HbO,1,4	HRF HbR,1,4	HRF HbT,1,4	HRF HbO,2,5	HRF HbR,2,5	HRF HbT,2,5	HRF HbO,2,6	HRF HbR,2,6	HRF HbT,2,6	HRF HbO,2,7	HRF HbR,2,7	HRF HbT,2,7	HRF HbO,2,8	HRF HbR,2,8	HRF HbT,2,8
-1.991	-2.39595e-08	3.14554e-09	-2.08140e-08	-4.66953e-09	1.15283e-09	-3.51670e-09	-6.34158e-09	2.91084e-09	-3.43074e-09	1.02192e-09	-2.22349e-10	7.99572e-10	7.57691e-09	-1.07355e-09	6.50335e-09	-1.27304e-09	4.35807e-10	-8.37232e-10	1.32616e-09	-5.42590e-09	-4.09975e-09	8.14326e-09	-1.47103e-09	6.67223e-09
-1.966	-2.35322e-08	3.08945e-09	-2.04428e-08	-4.65670e-09	1.14967e-09	-3.50704e-09	-6.24245e-09	2.86534e-09	-3.37711e-09	7.64376e-10	-1.66312e-10	5.98064e-10	7.19638e-09	-1.01964e-09	6.17674e-09	-1.26408e-09	4.32741e-10	-8.31341e-10	1.23632e-09	-5.26883e-09	-4.03251e-09	7.84422e-09	-1.41701e-09	6.42721e-09
-1.942	-2.30988e-08	3.03254e-09	-2.00663e-08	-4.64023e-09	1.14560e-09	-3.49463e-09	-6.14134e-09	2.81893e-09	-3.32241e-09	5.15256e-10	-1.12109e-10	4.03147e-10	6.82258e-09	-9.66674e-10	5.85590e-09	-1.25444e-09	4.29440e-10	-8.24999e-10	1.14857e-09	-5.11236e-09	-3.96380e-09	7.54836e-09	-1.36356e-09	6.18479e-09
-1.917	-2.26592e-08	2.97483e-09	-1.96844e-08	-4.62008e-09	1.14062e-09	-3.47945e-09	-6.03822e-09	2.77160e-09	-3.26663e-09	2.74583e-10	-5.97436e-11	2.14840e-10	6.45553e-09	-9.14669e-10	5.54086e-09	-1.24410e-09	4.25901e-10	-8.18200e-10	1.06289e-09	-4.95652e-09	-3.89363e-09	7.25570e-09	-1.31070e-09	5.94500e-09
-1.892	-2.22134e-08	2.91630e-09	-1.92971e-08	-4.59625e-09	1.13474e-09	-3.46151e-09	-5.93310e-09	2.72334e-09	-3.20975e-09	4.23784e-11	-9.22066e-12	3.31577e-11	6.09528e-09	-8.63625e-10	5.23165e-09	-1.23306e-09	4.22121e-10	-8.10938e-10	9.79304e-10	-4.80130e-09	-3.82200e-09	6.96626e-09	-1.25841e-09	5.70785e-09
-1.868	-2.17613e-08	2.85695e-09	-1.89044e-08	-4.56871e-09	1.12794e-09	-3.44077e-09	-5.82594e-09	2.67416e-09	-3.15178e-09	-1.81337e-10	3.94552e-11	-1.41882e-10	5.74184e-09	-8.13547e-10	4.92829e-09	-1.22130e-09	4.18096e-10	-8.03206e-10	8.97806e-10	-4.64673e-09	-3.74893e-09	6.68008e-09	-1.20671e-09	5.47336e-09
-1.843	-2.13031e-08	2.79679e-09	-1.85063e-08	-4.53746e-09	1.12023e-09	-3.41723e-09	-5.71675e-09	2.62404e-09	-3.09271e-09	-3.96541e-10	8.62792e-11	-3.10262e-10	5.39524e-09	-7.64439e-10	4.63080e-09	-1.20882e-09	4.13824e-10	-7.94999e-10	8.18402e-10	-4.49281e-09	-3.67441e-09	6.39717e-09	-1.15561e-09	5.24156e-09
-1.819	-2.08385e-08	2.73580e-09	-1.81027e-08	-4.50248e-09	1.11159e-09	-3.39089e-09	-5.60549e-09	2.57297e-09	-3.03252e-09	-6.03214e-10	1.31247e-10	-4.71967e-10	5.05552e-09	-7.16304e-10	4.33922e-09	-1.19561e-09	4.09301e-10	-7.86309e-10	7.41097e-10	-4.33956e-09	-3.59846e-09	6.11755e-09	-1.10510e-09	5.01246e-09
-1.794	-2.03677e-08	2.67399e-09	-1.76937e-08	-4.46374e-09	1.10203e-09	-3.36171e-09	-5.49216e-09	2.52095e-09	-2.97121e-09	-8.01333e-10	1.74354e-10	-6.26980e-10	4.72270e-09	-6.69148e-10	4.05355e-09	-1.18166e-09	4.04524e-10	-7.77132e-10	6.65894e-10	-4.18698e-09	-3.52108e-09	5.84126e-09	-1.05519e-09	4.78607e-09
-1.769	-1.98906e-08	2.61135e-09	-1.72792e-08	-4.42124e-09	1.09153e-09	-3.32971e-09	-5.37674e-09	2.46797e-09	-2.90877e-09	-9.90878e-10	2.15595e-10	-7.75284e-10	4.39681e-09	-6.22974e-10	3.77384e-09	-1.16695e-09	3.99490e-10	-7.67461e-10	5.92798e-10	-4.03509e-09	-3.44229e-09	5.56831e-09	-1.00588e-09	4.56243e-09
-1.745	-1.94071e-08	2.54787e-09	-1.68592e-08	-4.37496e-09	1.08011e-09	-3.29485e-09	-5.25923e-09	2.41403e-09	-2.84520e-09	-1.17183e-09	2.54966e-10	-9.16863e-10	4.07788e-09	-5.77785e-10	3.50010e-09	-1.15149e-09	3.94195e-10	-7.57290e-10	5.21812e-10	-3.88389e-09	-3.36208e-09	5.29874e-09	-9.57183e-10	4.34155e-09
-1.720	-1.89173e-08	2.48357e-09	-1.64337e-08	-4.32488e-09	1.06774e-09	-3.25713e-09	-5.13959e-09	2.35912e-09	-2.78048e-09	-1.34416e-09	2.92462e-10	-1.05170e-09	3.76594e-09	-5.33587e-10	3.23236e-09	-1.13525e-09	3.88637e-10	-7.46613e-10	4.52940e-10	-3.73340e-09	-3.28046e-09	5.03255e-09	-9.09099e-10	4.12346e-09
-1.696	-1.84211e-08	2.41843e-09	-1.60027e-08	-4.27099e-09	1.05444e-09	-3.21655e-09	-5.01783e-09	2.30323e-09	-2.71460e-09	-1.50786e-09	3.28080e-10	-1.17978e-09	3.46102e-09	-4.90383e-10	2.97064e-09	-1.11824e-09	3.82813e-10	-7.35424e-10	3.86186e-10	-3.58363e-09	-3.19744e-09	4.76979e-09	-8.61632e-10	3.90816e-09
-1.671	-1.79185e-08	2.35245e-09	-1.55661e-08	-4.21326e-09	1.04019e-09	-3.17308e-09	-4.89392e-09	2.24635e-09	-2.64757e-09	-1.66290e-09	3.61814e-10	-1.30109e-09	3.16314e-09	-4.48177e-10	2.71496e-09	-1.10043e-09	3.76718e-10	-7.23715e-10	3.21555e-10	-3.43459e-09	-3.11303e-09	4.51046e-09	-8.14786e-10	3.69568e-09
-1.647	-1.74095e-08	2.28562e-09	-1.51239e-08	-4.15170e-09	1.02499e-09	-3.12671e-09	-4.76786e-09	2.18849e-09	-2.57937e-09	-1.80927e-09	3.93660e-10	-1.41561e-09	2.87233e-09	-4.06973e-10	2.46535e-09	-1.08183e-09	3.70351e-10	-7.11482e-10	2.59050e-10	-3.28628e-09	-3.02723e-09	4.25460e-09	-7.68566e-10	3.48603e-09
-1.622	-1.68941e-08	2.21796e-09	-1.46762e-08	-4.08627e-09	1.00883e-09	-3.07743e-09	-4.63962e-09	2.12963e-09	-2.50999e-09	-1.94694e-09	4.23613e-10	-1.52332e-09	2.58862e-09	-3.66775e-10	2.22184e-09	-1.06243e-09	3.63707e-10	-6.98719e-10	1.98674e-10	-3.13873e-09	-2.94006e-09	4.00222e-09	-7.22976e-10	3.27925e-09
-1.597	-1.63723e-08	2.14945e-09	-1.42228e-08	-4.01696e-09	9.91725e-10	-3.02524e-09	-4.50919e-09	2.06976e-09	-2.43943e-09	-2.07589e-09	4.51670e-10	-1.62422e-09	2.31204e-09	-3.27587e-10	1.98445e-09	-1.04220e-09	3.56783e-10	-6.85418e-10	1.40433e-10	-2.99194e-09	-2.85151e-09	3.75336e-09	-6.78020e-10	3.07534e-09
-1.573	-1.58440e-08	2.08009e-09	-1.37639e-08	-3.94377e-09	9.73654e-10	-2.97012e-09	-4.37657e-09	2.00888e-09	-2.36769e-09	-2.19610e-09	4.77826e-10	-1.71827e-09	2.04261e-09	-2.89412e-10	1.75320e-09	-1.02115e-09	3.49577e-10	-6.71574e-10	8.43297e-11	-2.84592e-09	-2.76159e-09	3.50803e-09	-6.33703e-10	2.87433e-09
-1.548	-1.53092e-08	2.00988e-09	-1.32993e-08	-3.86667e-09	9.54619e-10	-2.91205e-09	-4.24173e-09	1.94699e-09	-2.29474e-09	-2.30755e-09	5.02076e-10	-1.80548e-09	1.78036e-09	-2.52255e-10	1.52811e-09	-9.99264e-10	3.42084e-10	-6.57180e-10	3.03678e-11	-2.70069e-09	-2.67032e-09	3.26625e-09	-5.90028e-10	2.67623e-09
-1.524	-1.47679e-08	1.93881e-09	-1.28291e-08	-3.78565e-09	9.34616e-10	-2.85103e-09	-4.10466e-09	1.88407e-09	-2.22059e-09	-2.41023e-09	5.24416e-10	-1.88581e-09	1.52532e-09	-2.16119e-10	1.30920e-09	-9.76534e-10	3.34303e-10	-6.42231e-10	-2.14487e-11	-2.55624e-09	-2.57769e-09	3.02806e-09	-5.46999e-10	2.48106e-09
-1.499	-1.42200e-08	1.86689e-09	-1.23532e-08	-3.70069e-09	9.13642e-10	-2.78705e-09	-3.96535e-09	1.82013e-09	-2.14522e-09	-2.50411e-09	5.44843e-10	-1.95927e-09	1.27752e-09	-1.81009e-10	1.09651e-09	-9.52949e-10	3.26229e-10	-6.26720e-10	-7.11160e-11	-2.41260e-09	-2.48372e-09	2.79347e-09	-5.04622e-10	2.28885e-09
-1.475	-1.36657e-08	1.79411e-09	-1.18716e-08	-3.61178e-09	8.91691e-10	-2.72009e-09	-3.82378e-09	1.75515e-09	-2.06863e-09	-2.58917e-09	5.63351e-10	-2.02582e-09	1.03699e-09	-1.46928e-10	8.90057e-10	-9.28500e-10	3.17859e-10	-6.10641e-10	-1.18630e-10	-2.26977e-09	-2.38840e-09	2.56250e-09	-4.62899e-10	2.09960e-09
-1.450	-1.31048e-08	1.72047e-09	-1.13843e-08	-3.51890e-09	8.68762e-10	-2.65014e-09	-3.67994e-09	1.68913e-09	-1.99082e-09	-2.66540e-09	5.79936e-10	-2.08546e-09	8.03737e-10	-1.13880e-10	6.89857e-10	-9.03178e-10	3.09191e-10	-5.93988e-10	-1.63988e-10	-2.12777e-09	-2.29176e-09	2.33518e-09	-4.21836e-10	1.91335e-09
-1.425	-1.25373e-08	1.64596e-09	-1.08913e-08	-3.42205e-09	8.44849e-10	-2.57720e-09	-3.53382e-09	1.62205e-09	-1.91177e-09	-2.73277e-09	5.94595e-10	-2.13818e-09	5.77805e-10	-8.18678e-11	4.95937e-10	-8.76974e-10	3.00220e-10	-5.76754e-10	-2.07185e-10	-1.98660e-09	-2.19378e-09	2.11154e-09	-3.81436e-10	1.73010e-09
-1.401	-1.19632e-08	1.57059e-09	-1.03926e-08	-3.32120e-09	8.19951e-10	-2.50125e-09	-3.38540e-09	1.55393e-09	-1.83147e-09	-2.79127e-09	6.07323e-10	-2.18395e-09	3.59216e-10	-5.08964e-11	3.08320e-10	-8.49878e-10	2.90944e-10	-5.58934e-10	-2.48218e-10	-1.84627e-09	-2.09449e-09	1.89158e-09	-3.41702e-10	1.54988e-09
-1.376	-1.13825e-08	1.49436e-09	-9.88811e-09	-3.21633e-09	7.94062e-10	-2.42227e-09	-3.23467e-09	1.48474e-09	-1.74993e-09	-2.84088e-09	6.18116e-10	-2.22276e-09	1.47996e-10	-2.09692e-11	1.27027e-10	-8.21880e-10	2.81359e-10	-5.40521e-10	-2.87082e-10	-1.70680e-09	-1.99388e-09	1.67535e-09	-3.02640e-10	1.37271e-09
-1.352	-1.07951e-08	1.41725e-09	-9.37789e-09	-3.10745e-09	7.67180e-10	-2.34027e-09	-3.08161e-09	1.41449e-09	-1.66713e-09	-2.88157e-09	6.26970e-10	-2.25460e-09	-5.58290e-11	7.91028e-12	-4.79187e-11	-7.92972e-10	2.71463e-10	-5.21509e-10	-3.23776e-10	-1.56820e-09	-1.89197e-09	1.46285e-09	-2.64254e-10	1.19859e-09
-1.327	-1.02012e-08	1.33927e-09	-8.86190e-09	-2.99452e-09	7.39301e-10	-2.25522e-09	-2.92622e-09	1.34316e-09	-1.58306e-09	-2.91333e-09	6.33880e-10	-2.27945e-09	-2.52233e-10	3.57382e-11	-2.16495e-10	-7.63143e-10	2.61252e-10	-5.01892e-10	-3.58294e-10	-1.43047e-09	-1.78876e-09	1.25411e-09	-2.26547e-10	1.02756e-09
-1.303	-9.60053e-09	1.26041e-09	-8.34012e-09	-2.87755e-09	7.10421e-10	-2.16713e-09	-2.76847e-09	1.27075e-09	-1.49772e-09	-2.93614e-09	6.38843e-10	-2.29730e-09	-4.41190e-10	6.25111e-11	-3.78679e-10	-7.32385e-10	2.50722e-10	-4.81663e-10	-3.90633e-10	-1.29362e-09	-1.68426e-09	1.04915e-09	-1.89523e-10	8.59630e-10
-1.278	-8.99322e-09	1.18068e-09	-7.81254e-09	-2.75650e-09	6.80537e-10	-2.07597e-09	-2.60836e-09	1.19726e-09	-1.41110e-09	-2.94998e-09	6.41855e-10	-2.30813e-09	-6.22674e-10	8.82251e-11	-5.34449e-10	-7.00688e-10	2.39871e-10	-4.60817e-10	-4.20789e-10	-1.15767e-09	-1.57846e-09	8.48002e-10	-1.53186e-10	6.94816e-10
-1.253	-8.37921e-09	1.10007e-09	-7.27914e-09	-2.63138e-09	6.49645e-10	-1.98173e-09	-2.44587e-09	1.12268e-09	-1.32319e-09	-2.95484e-09	6.42912e-10	-2.31193e-09	-7.96660e-10	1.12877e-10	-6.83783e-10	-6.68042e-10	2.28695e-10	-4.39347e-10	-4.48760e-10	-1.02263e-09	-1.47139e-09	6.50678e-10	-1.17541e-10	5.33137e-10
-1.229	-7.75850e-09	1.01858e-09	-6.73992e-09	-2.50216e-09	6.17743e-10	-1.88441e-09	-2.28099e-09	1.04699e-09	-1.23399e-09	-2.95069e-09	6.42009e-10	-2.30868e-09	-9.63123e-10	1.36463e-10	-8.26660e-10	-6.34438e-10	2.17191e-10	-4.17247e-10	-4.74540e-10	-8.88503e-10	-1.36304e-09	4.57202e-10	-8.25906e-11	3.74611e-10
-1.204	-7.13106e-09	9.36206e-10	-6.19485e-09	-2.36883e-09	5.84826e-10	-1.78400e-09	-2.11370e-09	9.70207e-10	-1.14349e-09	-2.93752e-09	6.39143e-10	-2.29837e-09	-1.12204e-09	1.58979e-10	-9.63058e-10	-5.99866e-10	2.05356e-10	-3.94510e-10	-4.98128e-10	-7.55302e-10	-1.25343e-09	2.67597e-10	-4.83397e-11	2.19257e-10
-1.180	-6.49688e-09	8.52947e-10	-5.64393e-09	-2.23138e-09	5.50891e-10	-1.68048e-09	-1.94400e-09	8.92311e-10	-1.05168e-09	-2.91531e-09	6.34310e-10	-2.28100e-09	-1.27338e-09	1.80422e-10	-1.09296e-09	-5.64318e-10	1.93186e-10	-3.71131e-10	-5.19518e-10	-6.23035e-10	-1.14255e-09	8.18838e-11	-1.47918e-11	6.70920e-11
-1.155	-5.85594e-09	7.68802e-10	-5.08714e-09	-2.08979e-09	5.15936e-10	-1.57385e-09	-1.77186e-09	8.13299e-10	-9.58561e-10	-2.88403e-09	6.27506e-10	-2.25653e-09	-1.41712e-09	2.00788e-10	-1.21633e-09	-5.27783e-10	1.80679e-10	-3.47104e-10	-5.38708e-10	-4.91715e-10	-1.03042e-09	-9.99158e-11	1.80491e-11	-8.18666e-11
-1.130	-5.20824e-09	6.83767e-10	-4.52447e-09	-1.94405e-09	4.79956e-10	-1.46410e-09	-1.59728e-09	7.33165e-10	-8.64114e-10	-2.84369e-09	6.18728e-10	-2.22496e-09	-1.55324e-09	2.20075e-10	-1.33317e-09	-4.90253e-10	1.67831e-10	-3.22422e-10	-5.55695e-10	-3.61349e-10	-9.17044e-10	-2.77780e-10	5.01793e-11	-2.27601e-10
-1.106	-4.55375e-09	5.97842e-10	-3.95590e-09	-1.79415e-09	4.42948e-10	-1.35121e-09	-1.42024e-09	6.51903e-10	-7.68338e-10	-2.79425e-09	6.07971e-10	-2.18628e-09	-1.68171e-09	2.38278e-10	-1.44343e-09	-4.51717e-10	1.54639e-10	-2.97078e-10	-5.70474e-10	-2.31949e-10	-8.02422e-10	-4.51689e-10	8.15947e-11	-3.70094e-10
-1.081	-3.89246e-09	5.11024e-10	-3.38143e-09	-1.64008e-09	4.04910e-10	-1.23517e-09	-1.24073e-09	5.69508e-10	-6.71227e-10	-2.73570e-09	5.95231e-10	-2.14046e-09	-1.80251e-09	2.55394e-10	-1.54712e-09	-4.12168e-10	1.41100e-10	-2.71068e-10	-5.83042e-10	-1.03523e-10	-6.86565e-10	-6.21620e-10	1.12292e-10	-5.09328e-10
-1.057	-3.22435e-09	4.23312e-10	-2.80104e-09	-1.48182e-09	3.65837e-10	-1.11598e-09	-1.05874e-09	4.85973e-10	-5.72772e-10	-2.66802e-09	5.80505e-10	-2.08751e-09	-1.91562e-09	2.71419e-10	-1.64420e-09	-3.71594e-10	1.27210e-10	-2.44384e-10	-5.93396e-10	2.39183e-11	-5.69478e-10	-7.87553e-10	1.42266e-10	-6.45286e-10
-1.032	-2.54942e-09	3.34703e-10	-2.21472e-09	-1.31935e-09	3.25727e-10	-9.93624e-10	-8.74259e-10	4.01293e-10	-4.72967e-10	-2.59119e-09	5.63790e-10	-2.02740e-09	-2.02100e-09	2.86351e-10	-1.73465e-09	-3.29986e-10	1.12966e-10	-2.17020e-10	-6.01533e-10	1.50365e-10	-4.51168e-10	-9.49466e-10	1.71515e-10	-7.77951e-10
-1.008	-1.86765e-09	2.45196e-10	-1.62245e-09	-1.15267e-09	2.84576e-10	-8.68095e-10	-6.87266e-10	3.15461e-10	-3.71805e-10	-2.50521e-09	5.45081e-10	-1.96012e-09	-2.11865e-09	3.00186e-10	-1.81846e-09	-2.87336e-10	9.83657e-11	-1.88971e-10	-6.07449e-10	2.75809e-10	-3.31640e-10	-1.10734e-09	2.00034e-10	-9.07305e-10
-0.983	-1.17902e-09	1.54789e-10	-1.02423e-09	-9.81765e-10	2.42382e-10	-7.39383e-10	-4.97751e-10	2.28472e-10	-2.69279e-10	-2.41004e-09	5.24375e-10	-1.88566e-09	-2.20852e-09	3.12920e-10	-1.89560e-09	-2.43634e-10	8.34049e-11	-1.60230e-10	-6.11140e-10	4.00238e-10	-2.10901e-10	-1.26115e-09	2.27819e-10	-1.03333e-09
-0.958	-4.83528e-10	6.34804e-11	-4.20048e-10	-8.06619e-10	1.99141e-10	-6.07477e-10	-3.05704e-10	1.40321e-10	-1.65383e-10	-2.30568e-09	5.01668e-10	-1.80401e-09	-2.29061e-09	3.24551e-10	-1.96606e-09	-1.98871e-10	6.80807e-11	-1.30790e-10	-6.12604e-10	5.23646e-10	-8.89580e-11	-1.41088e-09	2.54867e-10	-1.15601e-09
-0.934	2.18846e-10	-2.87314e-11	1.90115e-10	-6.27220e-10	1.54851e-10	-4.72369e-10	-1.11112e-10	5.10012e-11	-6.01104e-11	-2.19211e-09	4.76957e-10	-1.71515e-09	-2.36488e-09	3.35074e-10	-2.02981e-09	-1.53037e-10	5.23900e-11	-1.00647e-10	-6.11836e-10	6.46021e-10	3.41842e-11	-1.55651e-09	2.81173e-10	-1.27534e-09
-0.909	9.28114e-10	-1.21848e-10	8.06266e-10	-4.43557e-10	1.09507e-10	-3.34050e-10	8.60390e-11	-3.94926e-11	4.65463e-11	-2.06931e-09	4.50239e-10	-1.61907e-09	-2.43132e-09	3.44487e-10	-2.08683e-09	-1.06122e-10	3.63294e-11	-6.97927e-11	-6.08835e-10	7.67354e-10	1.58519e-10	-1.69802e-09	3.06736e-10	-1.39128e-09
-0.885	1.64429e-09	-2.15871e-10	1.42842e-09	-2.55617e-10	6.31077e-11	-1.92509e-10	2.85760e-10	-1.31166e-10	1.54593e-10	-1.93727e-09	4.21509e-10	-1.51576e-09	-2.48989e-09	3.52787e-10	-2.13711e-09	-5.81182e-11	1.98959e-11	-3.82222e-11	-6.03596e-10	8.87637e-10	2.84041e-10	-1.83538e-09	3.31549e-10	-1.50383e-09
-0.860	2.36738e-09	-3.10803e-10	2.05657e-09	-6.33880e-11	1.56495e-11	-4.77385e-11	4.88062e-10	-2.24025e-10	2.64038e-10	-1.79596e-09	3.90764e-10	-1.40520e-09	-2.54059e-09	3.59970e-10	-2.18062e-09	-9.01538e-12	3.08629e-12	-5.92909e-12	-5.96116e-10	1.00686e-09	4.10743e-10	-1.96858e-09	3.55611e-10	-1.61297e-09
-0.836	3.09740e-09	-4.06644e-10	2.69075e-09	1.33142e-10	-3.28706e-11	1.00271e-10	6.92960e-10	-3.18075e-10	3.74885e-10	-1.64538e-09	3.58002e-10	-1.28738e-09	-2.58338e-09	3.66033e-10	-2.21735e-09	4.11955e-11	-1.41027e-11	2.70928e-11	-5.86392e-10	1.12501e-09	5.38619e-10	-2.09760e-09	3.78917e-10	-1.71868e-09
-0.811	3.83436e-09	-5.03396e-10	3.33096e-09	3.33984e-10	-8.24553e-11	2.51529e-10	9.00463e-10	-4.13321e-10	4.87143e-10	-1.48552e-09	3.23218e-10	-1.16230e-09	-2.61825e-09	3.70973e-10	-2.24727e-09	9.25238e-11	-3.16742e-11	6.08495e-11	-5.74422e-10	1.24209e-09	6.67664e-10	-2.22241e-09	4.01464e-10	-1.82095e-09
-0.786	4.57827e-09	-6.01061e-10	3.97721e-09	5.39150e-10	-1.33108e-10	4.06043e-10	1.11059e-09	-5.09768e-10	6.00817e-10	-1.31634e-09	2.86409e-10	-1.02993e-09	-2.64516e-09	3.74787e-10	-2.27038e-09	1.44979e-10	-4.96315e-11	9.53473e-11	-5.60200e-10	1.35807e-09	7.97872e-10	-2.34300e-09	4.23249e-10	-1.91975e-09
-0.762	5.32914e-09	-6.99640e-10	4.62950e-09	7.48653e-10	-1.84830e-10	5.63822e-10	1.32334e-09	-6.07423e-10	7.15914e-10	-1.13785e-09	2.47572e-10	-8.90274e-10	-2.66411e-09	3.77472e-10	-2.28664e-09	1.98570e-10	-6.79776e-11	1.30592e-10	-5.43726e-10	1.47296e-09	9.29236e-10	-2.45935e-09	4.44267e-10	-2.01509e-09
-0.737	6.08699e-09	-7.99135e-10	5.28785e-09	9.62502e-10	-2.37627e-10	7.24876e-10	1.53873e-09	-7.06291e-10	8.32440e-10	-9.50013e-10	2.06703e-10	-7.43310e-10	-2.67507e-09	3.79024e-10	-2.29605e-09	2.53306e-10	-8.67157e-11	1.66590e-10	-5.24995e-10	1.58675e-09	1.06175e-09	-2.57144e-09	4.64515e-10	-2.10693e-09
-0.713	6.85182e-09	-8.99546e-10	5.95227e-09	1.18071e-09	-2.91499e-10	8.89212e-10	1.75678e-09	-8.06376e-10	9.50402e-10	-7.52830e-10	1.63800e-10	-5.89029e-10	-2.67801e-09	3.79441e-10	-2.29857e-09	3.09196e-10	-1.05849e-10	2.03347e-10	-5.04004e-10	1.69942e-09	1.19541e-09	-2.67925e-09	4.83990e-10	-2.19526e-09
-0.688	7.62364e-09	-1.00088e-09	6.62277e-09	1.40329e-09	-3.46450e-10	1.05684e-09	1.97749e-09	-9.07685e-10	1.06980e-09	-5.46281e-10	1.18859e-10	-4.27421e-10	-2.67293e-09	3.78720e-10	-2.29421e-09	3.66250e-10	-1.25381e-10	2.40869e-10	-4.80750e-10	1.81096e-09	1.33021e-09	-2.78276e-09	5.02688e-10	-2.28007e-09
-0.664	8.40247e-09	-1.10312e-09	7.29935e-09	1.63025e-09	-4.02482e-10	1.22776e-09	2.20088e-09	-1.01022e-09	1.19066e-09	-3.30351e-10	7.18776e-11	-2.58474e-10	-2.65978e-09	3.76858e-10	-2.28292e-09	4.24477e-10	-1.45314e-10	2.79163e-10	-4.55231e-10	1.92138e-09	1.46614e-09	-2.88195e-09	5.20606e-10	-2.36134e-09
-0.639	9.18831e-09	-1.20629e-09	7.98202e-09	1.86160e-09	-4.59599e-10	1.40200e-09	2.42696e-09	-1.11399e-09	1.31296e-09	-1.05027e-10	2.28518e-11	-8.21757e-11	-2.63857e-09	3.73852e-10	-2.26471e-09	4.83885e-10	-1.65652e-10	3.18234e-10	-4.27443e-10	2.03065e-09	1.60320e-09	-2.97680e-09	5.37740e-10	-2.43906e-09
-0.614	9.98118e-09	-1.31039e-09	8.67079e-09	2.09735e-09	-5.17802e-10	1.57955e-09	2.65573e-09	-1.21900e-09	1.43673e-09	1.29705e-10	-2.82211e-11	1.01484e-10	-2.60925e-09	3.69699e-10	-2.23955e-09	5.44485e-10	-1.86397e-10	3.58088e-10	-3.97384e-10	2.13877e-09	1.74139e-09	-3.06729e-09	5.54087e-10	-2.51321e-09
-0.590	1.07811e-08	-1.41540e-09	9.36567e-09	2.33751e-09	-5.77095e-10	1.76042e-09	2.88722e-09	-1.32526e-09	1.56196e-09	3.73859e-10	-8.13441e-11	2.92515e-10	-2.57182e-09	3.64395e-10	-2.20743e-09	6.06285e-10	-2.07553e-10	3.98732e-10	-3.65049e-10	2.24573e-09	1.88069e-09	-3.15341e-09	5.69644e-10	-2.58377e-09
-0.565	1.15880e-08	-1.52134e-09	1.00667e-08	2.58210e-09	-6.37480e-10	1.94462e-09	3.12143e-09	-1.43276e-09	1.68866e-09	6.27450e-10	-1.36520e-10	4.90930e-10	-2.52626e-09	3.57939e-10	-2.16832e-09	6.69294e-10	-2.29124e-10	4.40170e-10	-3.30438e-10	2.35153e-09	2.02109e-09	-3.23514e-09	5.84407e-10	-2.65073e-09
-0.541	1.24020e-08	-1.62820e-09	1.07738e-08	2.83112e-09	-6.98959e-10	2.13216e-09	3.35837e-09	-1.54152e-09	1.81685e-09	8.90491e-10	-1.93752e-10	6.96738e-10	-2.47254e-09	3.50328e-10	-2.12221e-09	7.33521e-10	-2.51111e-10	4.82411e-10	-2.93545e-10	2.45615e-09	2.16261e-09	-3.31245e-09	5.98373e-10	-2.71408e-09
-0.516	1.32230e-08	-1.73599e-09	1.14870e-08	3.08459e-09	-7.61536e-10	2.32305e-09	3.59805e-09	-1.65154e-09	1.94651e-09	1.16299e-09	-2.53043e-10	9.09950e-10	-2.41064e-09	3.41558e-10	-2.06908e-09	7.98976e-10	-2.73519e-10	5.25458e-10	-2.54370e-10	2.55959e-09	2.30522e-09	-3.38533e-09	6.11539e-10	-2.77379e-09
-0.492	1.40511e-08	-1.84471e-09	1.22064e-08	3.34251e-09	-8.25212e-10	2.51730e-09	3.84049e-09	-1.76282e-09	2.07767e-09	1.44497e-09	-3.14396e-10	1.13058e-09	-2.34055e-09	3.31627e-10	-2.00893e-09	8.65667e-10	-2.96349e-10	5.69318e-10	-2.12908e-10	2.66184e-09	2.44893e-09	-3.45376e-09	6.23901e-10	-2.82986e-09
-0.467	1.48863e-08	-1.95436e-09	1.29319e-08	3.60489e-09	-8.89990e-10	2.71490e-09	4.08569e-09	-1.87537e-09	2.21033e-09	1.73644e-09	-3.77814e-10	1.35863e-09	-2.26225e-09	3.20533e-10	-1.94172e-09	9.33604e-10	-3.19606e-10	6.13997e-10	-1.69157e-10	2.76288e-09	2.59372e-09	-3.51773e-09	6.35456e-10	-2.88228e-09
-0.442	1.57285e-08	-2.06493e-09	1.36636e-08	3.87175e-09	-9.55873e-10	2.91587e-09	4.33367e-09	-1.98919e-09	2.34448e-09	2.03741e-09	-4.43299e-10	1.59411e-09	-2.17572e-09	3.08272e-10	-1.86744e-09	1.00279e-09	-3.43293e-10	6.59501e-10	-1.23114e-10	2.86272e-09	2.73960e-09	-3.57721e-09	6.46201e-10	-2.93101e-09
-0.418	1.65779e-08	-2.17644e-09	1.44014e-08	4.14309e-09	-1.02286e-09	3.12022e-09	4.58444e-09	-2.10430e-09	2.48014e-09	2.34790e-09	-5.10854e-10	1.83704e-09	-2.08093e-09	2.94842e-10	-1.78609e-09	1.07325e-09	-3.67412e-10	7.05836e-10	-7.47774e-11	2.96133e-09	2.88656e-09	-3.63219e-09	6.56132e-10	-2.97606e-09
-0.393	1.74343e-08	-2.28888e-09	1.51454e-08	4.41892e-09	-1.09096e-09	3.32796e-09	4.83800e-09	-2.22069e-09	2.61732e-09	2.66791e-09	-5.80482e-10	2.08743e-09	-1.97788e-09	2.80240e-10	-1.69764e-09	1.14497e-09	-3.91966e-10	7.53008e-10	-2.41431e-11	3.05873e-09	3.03458e-09	-3.68265e-09	6.65248e-10	-3.01740e-09
-0.369	1.82978e-08	-2.40224e-09	1.58956e-08	4.69925e-09	-1.16017e-09	3.53908e-09	5.09437e-09	-2.33836e-09	2.75601e-09	2.99746e-09	-6.52185e-10	2.34527e-09	-1.86653e-09	2.64465e-10	-1.60207e-09	1.21798e-09	-4.16959e-10	8.01022e-10	2.87910e-11	3.15489e-09	3.18368e-09	-3.72857e-09	6.73543e-10	-3.05503e-09
-0.344	1.91685e-08	-2.51655e-09	1.66519e-08	4.98409e-09	-1.23049e-09	3.75360e-09	5.35356e-09	-2.45733e-09	2.89623e-09	3.33656e-09	-7.25966e-10	2.61059e-09	-1.74689e-09	2.47512e-10	-1.49938e-09	1.29228e-09	-4.42393e-10	8.49884e-10	8.40276e-11	3.24980e-09	3.33383e-09	-3.76994e-09	6.81016e-10	-3.08893e-09
-0.319	2.00462e-08	-2.63178e-09	1.74144e-08	5.27345e-09	-1.30193e-09	3.97152e-09	5.61557e-09	-2.57760e-09	3.03798e-09	3.68522e-09	-8.01828e-10	2.88339e-09	-1.61892e-09	2.29381e-10	-1.38954e-09	1.36787e-09	-4.68272e-10	8.99600e-10	1.41569e-10	3.34347e-09	3.48504e-09	-3.80674e-09	6.87663e-10	-3.11908e-09
-0.295	2.09310e-08	-2.74795e-09	1.81831e-08	5.56735e-09	-1.37449e-09	4.19286e-09	5.88042e-09	-2.69917e-09	3.18126e-09	4.04346e-09	-8.79773e-10	3.16368e-09	-1.48261e-09	2.10067e-10	-1.27254e-09	1.44477e-09	-4.94599e-10	9.50175e-10	2.01419e-10	3.43589e-09	3.63730e-09	-3.83895e-09	6.93482e-10	-3.14547e-09
-0.270	2.18230e-08	-2.86505e-09	1.89580e-08	5.86577e-09	-1.44817e-09	4.41761e-09	6.14812e-09	-2.82204e-09	3.32608e-09	4.41128e-09	-9.59804e-10	3.45148e-09	-1.33794e-09	1.89570e-10	-1.14837e-09	1.52299e-09	-5.21375e-10	1.00162e-09	2.63579e-10	3.52703e-09	3.79061e-09	-3.86655e-09	6.98468e-10	-3.16808e-09
-0.246	2.27221e-08	-2.98309e-09	1.97390e-08	6.16875e-09	-1.52297e-09	4.64578e-09	6.41868e-09	-2.94623e-09	3.47245e-09	4.78870e-09	-1.04192e-09	3.74678e-09	-1.18490e-09	1.67886e-10	-1.01702e-09	1.60254e-09	-5.48606e-10	1.05393e-09	3.28051e-10	3.61691e-09	3.94496e-09	-3.88953e-09	7.02619e-10	-3.18691e-09
-0.221	2.36283e-08	-3.10206e-09	2.05263e-08	6.47628e-09	-1.59889e-09	4.87739e-09	6.69210e-09	-3.07173e-09	3.62037e-09	5.17572e-09	-1.12613e-09	4.04959e-09	-1.02347e-09	1.45013e-10	-8.78460e-10	1.68341e-09	-5.76293e-10	1.10712e-09	3.94839e-10	3.70550e-09	4.10034e-09	-3.90788e-09	7.05933e-10	-3.20194e-09
-0.197	2.45417e-08	-3.22197e-09	2.13197e-08	6.78836e-09	-1.67594e-09	5.11243e-09	6.96840e-09	-3.19856e-09	3.76984e-09	5.57237e-09	-1.21243e-09	4.35994e-09	-8.53636e-10	1.20950e-10	-7.32686e-10	1.76563e-09	-6.04439e-10	1.16119e-09	4.63945e-10	3.79281e-09	4.25675e-09	-3.92157e-09	7.08406e-10	-3.21316e-09
-0.172	2.54622e-08	-3.34282e-09	2.21194e-08	7.10502e-09	-1.75412e-09	5.35091e-09	7.24758e-09	-3.32670e-09	3.92088e-09	5.97864e-09	-1.30083e-09	4.67781e-09	-6.75375e-10	9.56923e-11	-5.79683e-10	1.84920e-09	-6.33047e-10	1.21615e-09	5.35371e-10	3.87882e-09	4.41419e-09	-3.93059e-09	7.10035e-10	-3.22055e-09
-0.147	2.63898e-08	-3.46460e-09	2.29252e-08	7.42626e-09	-1.83343e-09	5.59284e-09	7.52966e-09	-3.45618e-09	4.07348e-09	6.39455e-09	-1.39132e-09	5.00323e-09	-4.88676e-10	6.92393e-11	-4.19437e-10	1.93413e-09	-6.62121e-10	1.27200e-09	6.09120e-10	3.96353e-09	4.57264e-09	-3.93492e-09	7.10818e-10	-3.22410e-09
-0.123	2.73246e-08	-3.58733e-09	2.37373e-08	7.75209e-09	-1.91387e-09	5.83822e-09	7.81465e-09	-3.58699e-09	4.22766e-09	6.82011e-09	-1.48392e-09	5.33619e-09	-2.93523e-10	4.15885e-11	-2.51934e-10	2.02042e-09	-6.91663e-10	1.32876e-09	6.85193e-10	4.04692e-09	4.73212e-09	-3.93455e-09	7.10751e-10	-3.22380e-09
-0.098	2.82665e-08	-3.71099e-09	2.45555e-08	8.08250e-09	-1.99544e-09	6.08706e-09	8.10254e-09	-3.71914e-09	4.38341e-09	7.25533e-09	-1.57861e-09	5.67672e-09	-8.98996e-11	1.27377e-11	-7.71620e-11	2.10809e-09	-7.21676e-10	1.38642e-09	7.63594e-10	4.12900e-09	4.89260e-09	-3.92946e-09	7.09832e-10	-3.21963e-09
-0.074	2.92156e-08	-3.83559e-09	2.53800e-08	8.41752e-09	-2.07815e-09	6.33937e-09	8.39336e-09	-3.85263e-09	4.54074e-09	7.70021e-09	-1.67541e-09	6.02480e-09	1.22208e-10	-1.73154e-11	1.04893e-10	2.19715e-09	-7.52163e-10	1.44498e-09	8.44324e-10	4.20976e-09	5.05408e-09	-3.91964e-09	7.08057e-10	-3.21158e-09
-0.049	3.01718e-08	-3.96112e-09	2.62106e-08	8.75714e-09	-2.16200e-09	6.59514e-09	8.68711e-09	-3.98746e-09	4.69965e-09	8.15477e-09	-1.77431e-09	6.38046e-09	3.42815e-10	-4.85727e-11	2.94243e-10	2.28759e-09	-7.83127e-10	1.50447e-09	9.27387e-10	4.28918e-09	5.21657e-09	-3.90507e-09	7.05425e-10	-3.19964e-09
-0.025	3.11351e-08	-4.08760e-09	2.70475e-08	9.10138e-09	-2.24699e-09	6.85439e-09	8.98380e-09	-4.12365e-09	4.86016e-09	8.61902e-09	-1.87532e-09	6.74370e-09	5.71936e-10	-8.10363e-11	4.90900e-10	2.37944e-09	-8.14570e-10	1.56487e-09	1.01278e-09	4.36727e-09	5.38005e-09	-3.88573e-09	7.01932e-10	-3.18380e-09
0.000	3.21056e-08	-4.21501e-09	2.78906e-08	9.45024e-09	-2.33311e-09	7.11713e-09	9.28344e-09	-4.26118e-09	5.02226e-09	9.09297e-09	-1.97844e-09	7.11452e-09	8.09586e-10	-1.14708e-10	6.94877e-10	2.47270e-09	-8.46496e-10	1.62621e-09	1.10052e-09	4.44401e-09	5.54452e-09	-3.86162e-09	6.97576e-10	-3.16404e-09
0.025	3.30833e-08	-4.34337e-09	2.87400e-08	9.80373e-09	-2.42039e-09	7.38335e-09	9.58604e-09	-4.40008e-09	5.18596e-09	9.57661e-09	-2.08367e-09	7.49294e-09	1.05578e-09	-1.49590e-10	9.06187e-10	2.56738e-09	-8.78906e-10	1.68847e-09	1.19059e-09	4.51939e-09	5.70998e-09	-3.83271e-09	6.92354e-10	-3.14035e-09
0.049	3.40681e-08	-4.47266e-09	2.95955e-08	1.01619e-08	-2.50880e-09	7.65305e-09	9.89160e-09	-4.54033e-09	5.35127e-09	1.00700e-08	-2.19102e-09	7.87896e-09	1.31052e-09	-1.85685e-10	1.12484e-09	2.66348e-09	-9.11805e-10	1.75167e-09	1.28300e-09	4.59342e-09	5.87642e-09	-3.79899e-09	6.86264e-10	-3.11273e-09
0.074	3.50601e-08	-4.60289e-09	3.04572e-08	1.05246e-08	-2.59836e-09	7.92626e-09	1.02001e-08	-4.68195e-09	5.51819e-09	1.05731e-08	-2.30048e-09	8.27258e-09	1.57384e-09	-2.22994e-10	1.35085e-09	2.76101e-09	-9.45195e-10	1.81582e-09	1.37775e-09	4.66608e-09	6.04383e-09	-3.76045e-09	6.79302e-10	-3.08115e-09
0.098	3.60593e-08	-4.73407e-09	3.13252e-08	1.08920e-08	-2.68907e-09	8.20296e-09	1.05117e-08	-4.82494e-09	5.68672e-09	1.10859e-08	-2.41206e-09	8.67381e-09	1.84574e-09	-2.61518e-10	1.58422e-09	2.85999e-09	-9.79079e-10	1.88091e-09	1.47485e-09	4.73737e-09	6.21222e-09	-3.71707e-09	6.71466e-10	-3.04561e-09
0.123	3.70655e-08	-4.86618e-09	3.21994e-08	1.12641e-08	-2.78093e-09	8.48317e-09	1.08262e-08	-4.96931e-09	5.85686e-09	1.16084e-08	-2.52575e-09	9.08266e-09	2.12623e-09	-3.01261e-10	1.82497e-09	2.96042e-09	-1.01346e-09	1.94696e-09	1.57430e-09	4.80727e-09	6.38157e-09	-3.66885e-09	6.62753e-10	-3.00609e-09
0.147	3.80790e-08	-4.99923e-09	3.30798e-08	1.16408e-08	-2.87393e-09	8.76689e-09	1.11437e-08	-5.11504e-09	6.02863e-09	1.21407e-08	-2.64157e-09	9.49913e-09	2.41533e-09	-3.42223e-10	2.07311e-09	3.06230e-09	-1.04834e-09	2.01396e-09	1.67609e-09	4.87579e-09	6.55188e-09	-3.61575e-09	6.53162e-10	-2.96259e-09
0.172	3.90996e-08	-5.13322e-09	3.39664e-08	1.20222e-08	-2.96809e-09	9.05412e-09	1.14642e-08	-5.26216e-09	6.20203e-09	1.26827e-08	-2.75950e-09	9.92324e-09	2.71305e-09	-3.84406e-10	2.32865e-09	3.16565e-09	-1.08372e-09	2.08193e-09	1.78023e-09	4.94292e-09	6.72316e-09	-3.55778e-09	6.42690e-10	-2.91509e-09
0.197	4.01273e-08	-5.26814e-09	3.48592e-08	1.24083e-08	-3.06341e-09	9.34487e-09	1.17877e-08	-5.41066e-09	6.37705e-09	1.32345e-08	-2.87956e-09	1.03550e-08	3.01941e-09	-4.27812e-10	2.59159e-09	3.27048e-09	-1.11960e-09	2.15087e-09	1.88673e-09	5.00865e-09	6.89538e-09	-3.49491e-09	6.31333e-10	-2.86358e-09
0.221	4.11622e-08	-5.40401e-09	3.57582e-08	1.27990e-08	-3.15987e-09	9.63913e-09	1.21143e-08	-5.56055e-09	6.55371e-09	1.37961e-08	-3.00175e-09	1.07944e-08	3.33440e-09	-4.72443e-10	2.86196e-09	3.37678e-09	-1.15599e-09	2.22079e-09	1.99558e-09	5.07297e-09	7.06856e-09	-3.42714e-09	6.19090e-10	-2.80805e-09
0.246	4.22042e-08	-5.54082e-09	3.66634e-08	1.31944e-08	-3.25749e-09	9.93693e-09	1.24438e-08	-5.71183e-09	6.73201e-09	1.43674e-08	-3.12606e-09	1.12414e-08	3.65805e-09	-5.18301e-10	3.13975e-09	3.48457e-09	-1.19290e-09	2.29168e-09	2.10679e-09	5.13589e-09	7.24268e-09	-3.35444e-09	6.05958e-10	-2.74848e-09
0.270	4.32534e-08	-5.67856e-09	3.75749e-08	1.35945e-08	-3.35627e-09	1.02383e-08	1.27764e-08	-5.86450e-09	6.91195e-09	1.49485e-08	-3.25250e-09	1.16961e-08	3.99037e-09	-5.65386e-10	3.42498e-09	3.59387e-09	-1.23031e-09	2.36356e-09	2.22036e-09	5.19738e-09	7.41773e-09	-3.27681e-09	5.91935e-10	-2.68488e-09
0.295	4.43098e-08	-5.81724e-09	3.84925e-08	1.39993e-08	-3.45621e-09	1.05431e-08	1.31121e-08	-6.01857e-09	7.09353e-09	1.55394e-08	-3.38106e-09	1.21584e-08	4.33136e-09	-6.13701e-10	3.71766e-09	3.70466e-09	-1.26824e-09	2.43642e-09	2.33628e-09	5.25745e-09	7.59373e-09	-3.19424e-09	5.77019e-10	-2.61722e-09
0.319	4.53732e-08	-5.95686e-09	3.94164e-08	1.44088e-08	-3.55731e-09	1.08515e-08	1.34508e-08	-6.17404e-09	7.27677e-09	1.61401e-08	-3.51176e-09	1.26284e-08	4.68105e-09	-6.63246e-10	4.01780e-09	3.81697e-09	-1.30669e-09	2.51028e-09	2.45457e-09	5.31609e-09	7.77066e-09	-3.10671e-09	5.61207e-10	-2.54550e-09
0.344	4.64438e-08	-6.09741e-09	4.03464e-08	1.48230e-08	-3.65956e-09	1.11634e-08	1.37926e-08	-6.33091e-09	7.46166e-09	1.67506e-08	-3.64459e-09	1.31060e-08	5.03942e-09	-7.14024e-10	4.32540e-09	3.93080e-09	-1.34565e-09	2.58514e-09	2.57522e-09	5.37329e-09	7.94851e-09	-3.01421e-09	5.44497e-10	-2.46971e-09
0.369	4.75216e-08	-6.23890e-09	4.12827e-08	1.52419e-08	-3.76298e-09	1.14789e-08	1.41374e-08	-6.48919e-09	7.64821e-09	1.73709e-08	-3.77955e-09	1.35913e-08	5.40651e-09	-7.66035e-10	4.64047e-09	4.04615e-09	-1.38514e-09	2.66101e-09	2.69823e-09	5.42906e-09	8.12729e-09	-2.91672e-09	5.26887e-10	-2.38983e-09
0.393	4.86064e-08	-6.38133e-09	4.22251e-08	1.56655e-08	-3.86756e-09	1.17979e-08	1.44853e-08	-6.64887e-09	7.83641e-09	1.80010e-08	-3.91664e-09	1.40843e-08	5.78231e-09	-8.19282e-10	4.96303e-09	4.16304e-09	-1.42516e-09	2.73788e-09	2.82361e-09	5.48337e-09	8.30698e-09	-2.81424e-09	5.08374e-10	-2.30586e-09
0.418	4.96984e-08	-6.52469e-09	4.31737e-08	1.60938e-08	-3.97330e-09	1.21205e-08	1.48363e-08	-6.80997e-09	8.02629e-09	1.86409e-08	-4.05587e-09	1.45850e-08	6.16684e-09	-8.73765e-10	5.29308e-09	4.28147e-09	-1.46570e-09	2.81577e-09	2.95136e-09	5.53624e-09	8.48759e-09	-2.70674e-09	4.88956e-10	-2.21779e-09
0.442	5.07975e-08	-6.66899e-09	4.41285e-08	1.65268e-08	-4.08021e-09	1.24466e-08	1.51903e-08	-6.97249e-09	8.21783e-09	1.92906e-08	-4.19723e-09	1.50933e-08	6.56010e-09	-9.29485e-10	5.63062e-09	4.40145e-09	-1.50677e-09	2.89467e-09	3.08147e-09	5.58764e-09	8.66911e-09	-2.59423e-09	4.68632e-10	-2.12560e-09
0.467	5.19038e-08	-6.81422e-09	4.50895e-08	1.69646e-08	-4.18828e-09	1.27763e-08	1.55475e-08	-7.13642e-09	8.41104e-09	1.99501e-08	-4.34073e-09	1.56094e-08	6.96211e-09	-9.86445e-10	5.97567e-09	4.52298e-09	-1.54838e-09	2.97460e-09	3.21396e-09	5.63758e-09	8.85154e-09	-2.47669e-09	4.47398e-10	-2.02929e-09
0.492	5.30171e-08	-6.96039e-09	4.60567e-08	1.74070e-08	-4.29752e-09	1.31095e-08	1.59077e-08	-7.30177e-09	8.60592e-09	2.06195e-08	-4.48637e-09	1.61331e-08	7.37287e-09	-1.04464e-09	6.32823e-09	4.64608e-09	-1.59052e-09	3.05556e-09	3.34882e-09	5.68605e-09	9.03487e-09	-2.35410e-09	4.25254e-10	-1.92885e-09
0.516	5.41375e-08	-7.10748e-09	4.70300e-08	1.78542e-08	-4.40793e-09	1.34463e-08	1.62710e-08	-7.46855e-09	8.80249e-09	2.12986e-08	-4.63414e-09	1.66645e-08	7.79239e-09	-1.10408e-09	6.68831e-09	4.77075e-09	-1.63320e-09	3.13755e-09	3.48605e-09	5.73305e-09	9.21910e-09	-2.22646e-09	4.02196e-10	-1.82427e-09
0.541	5.52650e-08	-7.25551e-09	4.80095e-08	1.83061e-08	-4.51950e-09	1.37866e-08	1.66375e-08	-7.63675e-09	9.00073e-09	2.19876e-08	-4.78406e-09	1.72036e-08	8.22068e-09	-1.16477e-09	7.05591e-09	4.89700e-09	-1.67642e-09	3.22058e-09	3.62566e-09	5.77857e-09	9.40423e-09	-2.09376e-09	3.78224e-10	-1.71553e-09
0.565	5.63997e-08	-7.40447e-09	4.89952e-08	1.87628e-08	-4.63224e-09	1.41306e-08	1.70070e-08	-7.80638e-09	9.20066e-09	2.26865e-08	-4.93611e-09	1.77504e-08	8.65774e-09	-1.22669e-09	7.43105e-09	5.02483e-09	-1.72018e-09	3.30465e-09	3.76764e-09	5.82260e-09	9.59024e-09	-1.95597e-09	3.53334e-10	-1.60264e-09
0.590	5.75414e-08	-7.55436e-09	4.99870e-08	1.92242e-08	-4.74615e-09	1.44780e-08	1.73797e-08	-7.97744e-09	9.40227e-09	2.33952e-08	-5.09030e-09	1.83048e-08	9.10359e-09	-1.28987e-09	7.81372e-09	5.15425e-09	-1.76449e-09	3.38976e-09	3.91200e-09	5.86514e-09	9.77714e-09	-1.81310e-09	3.27526e-10	-1.48558e-09
0.614	5.86901e-08	-7.70518e-09	5.09850e-08	1.96903e-08	-4.86122e-09	1.48291e-08	1.77555e-08	-8.14994e-09	9.60558e-09	2.41137e-08	-5.24664e-09	1.88670e-08	9.55822e-09	-1.35428e-09	8.20394e-09	5.28527e-09	-1.80934e-09	3.47593e-09	4.05874e-09	5.90618e-09	9.96493e-09	-1.66514e-09	3.00796e-10	-1.36434e-09
0.639	5.98460e-08	-7.85692e-09	5.19891e-08	2.01612e-08	-4.97747e-09	1.51837e-08	1.81344e-08	-8.32387e-09	9.81057e-09	2.48420e-08	-5.40511e-09	1.94369e-08	1.00217e-08	-1.41994e-09	8.60171e-09	5.41789e-09	-1.85474e-09	3.56315e-09	4.20786e-09	5.94573e-09	1.01536e-08	-1.51206e-09	2.73144e-10	-1.23892e-09
0.664	6.10089e-08	-8.00960e-09	5.29993e-08	2.06368e-08	-5.09489e-09	1.55419e-08	1.85165e-08	-8.49924e-09	1.00173e-08	2.55802e-08	-5.56573e-09	2.00145e-08	1.04939e-08	-1.48685e-09	9.00703e-09	5.55213e-09	-1.90070e-09	3.65144e-09	4.35936e-09	5.98377e-09	1.03431e-08	-1.35387e-09	2.44567e-10	-1.10930e-09
0.688	6.21789e-08	-8.16320e-09	5.40157e-08	2.11171e-08	-5.21348e-09	1.59036e-08	1.89017e-08	-8.67605e-09	1.02257e-08	2.63283e-08	-5.72849e-09	2.05998e-08	1.09749e-08	-1.55501e-09	9.41992e-09	5.68799e-09	-1.94720e-09	3.74078e-09	4.51325e-09	6.02030e-09	1.05335e-08	-1.19054e-09	2.15064e-10	-9.75479e-10
0.713	6.33559e-08	-8.31772e-09	5.50381e-08	2.16022e-08	-5.33324e-09	1.62690e-08	1.92900e-08	-8.85430e-09	1.04357e-08	2.70862e-08	-5.89339e-09	2.11928e-08	1.14648e-08	-1.62442e-09	9.84036e-09	5.82546e-09	-1.99427e-09	3.83120e-09	4.66951e-09	6.05532e-09	1.07248e-08	-1.02208e-09	1.84632e-10	-8.37449e-10
0.737	6.45399e-08	-8.47317e-09	5.60667e-08	2.20920e-08	-5.45417e-09	1.66379e-08	1.96815e-08	-9.03400e-09	1.06475e-08	2.78539e-08	-6.06043e-09	2.17935e-08	1.19635e-08	-1.69507e-09	1.02684e-08	5.96457e-09	-2.04189e-09	3.92268e-09	4.82816e-09	6.08882e-09	1.09170e-08	-8.48472e-10	1.53271e-10	-6.95201e-10
0.762	6.57309e-08	-8.62954e-09	5.71014e-08	2.25866e-08	-5.57627e-09	1.70103e-08	2.00762e-08	-9.21514e-09	1.08610e-08	2.86315e-08	-6.22962e-09	2.24019e-08	1.24709e-08	-1.76698e-09	1.07040e-08	6.10532e-09	-2.09007e-09	4.01525e-09	4.98919e-09	6.12079e-09	1.11100e-08	-6.69706e-10	1.20978e-10	-5.48728e-10
0.786	6.69290e-08	-8.78682e-09	5.81422e-08	2.30859e-08	-5.69955e-09	1.73864e-08	2.04740e-08	-9.39774e-09	1.10762e-08	2.94189e-08	-6.40095e-09	2.30180e-08	1.29873e-08	-1.84013e-09	1.11471e-08	6.24771e-09	-2.13882e-09	4.10889e-09	5.15261e-09	6.15124e-09	1.13039e-08	-4.85773e-10	8.77517e-11	-3.98021e-10
0.811	6.81341e-08	-8.94503e-09	5.91891e-08	2.35900e-08	-5.82400e-09	1.77660e-08	2.08749e-08	-9.58178e-09	1.12932e-08	3.02162e-08	-6.57442e-09	2.36418e-08	1.35124e-08	-1.91454e-09	1.15979e-08	6.39175e-09	-2.18813e-09	4.20363e-09	5.31842e-09	6.18016e-09	1.14986e-08	-2.96664e-10	5.35904e-11	-2.43074e-10
0.836	6.93462e-08	-9.10416e-09	6.02420e-08	2.40988e-08	-5.94962e-09	1.81492e-08	2.12791e-08	-9.76728e-09	1.15118e-08	3.10233e-08	-6.75004e-09	2.42733e-08	1.40464e-08	-1.99020e-09	1.20562e-08	6.53745e-09	-2.23801e-09	4.29945e-09	5.48661e-09	6.20754e-09	1.16942e-08	-1.02371e-10	1.84927e-11	-8.38783e-11
0.860	7.05652e-08	-9.26421e-09	6.13010e-08	2.46124e-08	-6.07641e-09	1.85360e-08	2.16864e-08	-9.95423e-09	1.17321e-08	3.18403e-08	-6.92780e-09	2.49125e-08	1.45892e-08	-2.06711e-09	1.25221e-08	6.68481e-09	-2.28845e-09	4.39636e-09	5.65719e-09	6.23338e-09	1.18906e-08	9.71151e-11	-1.75432e-11	7.95719e-11
0.885	7.17912e-08	-9.42517e-09	6.23661e-08	2.51307e-08	-6.20437e-09	1.89263e-08	2.20968e-08	-1.01426e-08	1.19542e-08	3.26672e-08	-7.10770e-09	2.55595e-08	1.51409e-08	-2.14528e-09	1.29956e-08	6.83384e-09	-2.33947e-09	4.49437e-09	5.83016e-09	6.25768e-09	1.20878e-08	3.01803e-10	-5.45187e-11	2.47284e-10
0.909	7.30242e-08	-9.58704e-09	6.34372e-08	2.56538e-08	-6.33351e-09	1.93203e-08	2.25105e-08	-1.03325e-08	1.21780e-08	3.35039e-08	-7.28975e-09	2.62141e-08	1.57014e-08	-2.22470e-09	1.34767e-08	6.98454e-09	-2.39106e-09	4.59348e-09	6.00552e-09	6.28042e-09	1.22859e-08	5.11700e-10	-9.24353e-11	4.19265e-10
0.934	7.42642e-08	-9.74983e-09	6.45143e-08	2.61816e-08	-6.46382e-09	1.97178e-08	2.29273e-08	-1.05238e-08	1.24035e-08	3.43504e-08	-7.47394e-09	2.68765e-08	1.62708e-08	-2.30537e-09	1.39654e-08	7.13692e-09	-2.44323e-09	4.69370e-09	6.18327e-09	6.30162e-09	1.24849e-08	7.26815e-10	-1.31294e-10	5.95521e-10
0.958	7.55110e-08	-9.91352e-09	6.55975e-08	2.67142e-08	-6.59530e-09	2.01189e-08	2.33473e-08	-1.07166e-08	1.26307e-08	3.52068e-08	-7.66027e-09	2.75465e-08	1.68490e-08	-2.38730e-09	1.44617e-08	7.29099e-09	-2.49597e-09	4.79502e-09	6.36342e-09	6.32126e-09	1.26847e-08	9.47156e-10	-1.71098e-10	7.76058e-10
0.983	7.67648e-08	-1.00781e-08	6.66867e-08	2.72515e-08	-6.72796e-09	2.05235e-08	2.37705e-08	-1.09109e-08	1.28596e-08	3.60730e-08	-7.84874e-09	2.82243e-08	1.74361e-08	-2.47048e-09	1.49656e-08	7.44675e-09	-2.54929e-09	4.89746e-09	6.54595e-09	6.33934e-09	1.28853e-08	1.17273e-09	-2.11846e-10	9.60884e-10
1.008	7.80255e-08	-1.02436e-08	6.77819e-08	2.77935e-08	-6.86178e-09	2.09318e-08	2.41969e-08	-1.11066e-08	1.30903e-08	3.69491e-08	-8.03936e-09	2.89097e-08	1.80320e-08	-2.55491e-09	1.54771e-08	7.60420e-09	-2.60319e-09	5.00101e-09	6.73087e-09	6.35586e-09	1.30867e-08	1.40354e-09	-2.53541e-10	1.15000e-09
1.032	7.92931e-08	-1.04101e-08	6.88831e-08	2.83403e-08	-6.99678e-09	2.13436e-08	2.46264e-08	-1.13038e-08	1.33227e-08	3.78350e-08	-8.23212e-09	2.96029e-08	1.86368e-08	-2.64060e-09	1.59962e-08	7.76336e-09	-2.65768e-09	5.10568e-09	6.91819e-09	6.37081e-09	1.32890e-08	1.63961e-09	-2.96184e-10	1.34342e-09
1.057	8.05676e-08	-1.05774e-08	6.99902e-08	2.88919e-08	-7.13295e-09	2.17589e-08	2.50592e-08	-1.15024e-08	1.35568e-08	3.87308e-08	-8.42701e-09	3.03037e-08	1.92504e-08	-2.72754e-09	1.65229e-08	7.92423e-09	-2.71275e-09	5.21148e-09	7.10790e-09	6.38420e-09	1.34921e-08	1.88092e-09	-3.39777e-10	1.54115e-09
1.081	8.18490e-08	-1.07456e-08	7.11034e-08	2.94482e-08	-7.27029e-09	2.21779e-08	2.54952e-08	-1.17025e-08	1.37927e-08	3.96363e-08	-8.62405e-09	3.10123e-08	1.98729e-08	-2.81574e-09	1.70571e-08	8.08681e-09	-2.76841e-09	5.31840e-09	7.30000e-09	6.39601e-09	1.36960e-08	2.12750e-09	-3.84320e-10	1.74318e-09
1.106	8.31372e-08	-1.09147e-08	7.22224e-08	3.00092e-08	-7.40880e-09	2.26004e-08	2.59343e-08	-1.19041e-08	1.40303e-08	4.05518e-08	-8.82323e-09	3.17285e-08	2.05042e-08	-2.90519e-09	1.75990e-08	8.25110e-09	-2.82465e-09	5.42645e-09	7.49449e-09	6.40624e-09	1.39007e-08	2.37935e-09	-4.29815e-10	1.94954e-09
1.130	8.44322e-08	-1.10847e-08	7.33475e-08	3.05750e-08	-7.54849e-09	2.30265e-08	2.63767e-08	-1.21071e-08	1.42696e-08	4.14770e-08	-9.02455e-09	3.24525e-08	2.11444e-08	-2.99590e-09	1.81485e-08	8.41713e-09	-2.88149e-09	5.53564e-09	7.69138e-09	6.41489e-09	1.41063e-08	2.63648e-09	-4.76262e-10	2.16021e-09
1.155	8.57341e-08	-1.12557e-08	7.44784e-08	3.11455e-08	-7.68934e-09	2.34562e-08	2.68223e-08	-1.23117e-08	1.45106e-08	4.24121e-08	-9.22800e-09	3.31841e-08	2.17935e-08	-3.08786e-09	1.87056e-08	8.58488e-09	-2.93891e-09	5.64596e-09	7.89067e-09	6.42197e-09	1.43126e-08	2.89888e-09	-5.23664e-10	2.37522e-09
1.180	8.70427e-08	-1.14275e-08	7.56153e-08	3.17208e-08	-7.83136e-09	2.38894e-08	2.72710e-08	-1.25176e-08	1.47534e-08	4.33570e-08	-9.43359e-09	3.39234e-08	2.24514e-08	-3.18108e-09	1.92703e-08	8.75436e-09	-2.99693e-09	5.75743e-09	8.09234e-09	6.42745e-09	1.45198e-08	3.16657e-09	-5.72021e-10	2.59455e-09
1.204	8.83582e-08	-1.16002e-08	7.67580e-08	3.23008e-08	-7.97455e-09	2.43262e-08	2.77230e-08	-1.27251e-08	1.49979e-08	4.43117e-08	-9.64132e-09	3.46704e-08	2.31181e-08	-3.27555e-09	1.98426e-08	8.92558e-09	-3.05555e-09	5.87003e-09	8.29641e-09	6.43135e-09	1.47278e-08	3.43956e-09	-6.21334e-10	2.81822e-09
1.229	8.96804e-08	-1.17738e-08	7.79067e-08	3.28855e-08	-8.11891e-09	2.47666e-08	2.81782e-08	-1.29340e-08	1.52442e-08	4.52763e-08	-9.85119e-09	3.54251e-08	2.37937e-08	-3.37128e-09	2.04225e-08	9.09855e-09	-3.11476e-09	5.98379e-09	8.50288e-09	6.43366e-09	1.49365e-08	3.71784e-09	-6.71604e-10	3.04623e-09
1.253	9.10094e-08	-1.19482e-08	7.90612e-08	3.34749e-08	-8.26443e-09	2.52105e-08	2.86366e-08	-1.31444e-08	1.54921e-08	4.62506e-08	-1.00632e-08	3.61874e-08	2.44782e-08	-3.46826e-09	2.10099e-08	9.27326e-09	-3.17457e-09	6.09869e-09	8.71174e-09	6.43438e-09	1.51461e-08	4.00143e-09	-7.22832e-10	3.27859e-09
1.278	9.23452e-08	-1.21236e-08	8.02216e-08	3.40691e-08	-8.41112e-09	2.56580e-08	2.90982e-08	-1.33563e-08	1.57419e-08	4.72348e-08	-1.02773e-08	3.69575e-08	2.51715e-08	-3.56649e-09	2.16050e-08	9.44973e-09	-3.23498e-09	6.21474e-09	8.92299e-09	6.43350e-09	1.53565e-08	4.29032e-09	-7.75019e-10	3.51530e-09
1.303	9.36876e-08	-1.22999e-08	8.13878e-08	3.46680e-08	-8.55898e-09	2.61090e-08	2.95630e-08	-1.35697e-08	1.59933e-08	4.82287e-08	-1.04936e-08	3.77352e-08	2.58736e-08	-3.66597e-09	2.22077e-08	9.62795e-09	-3.29600e-09	6.33196e-09	9.13664e-09	6.43102e-09	1.55677e-08	4.58453e-09	-8.28166e-10	3.75637e-09
1.327	9.50368e-08	-1.24770e-08	8.25598e-08	3.52716e-08	-8.70800e-09	2.65636e-08	3.00311e-08	-1.37845e-08	1.62465e-08	4.92325e-08	-1.07120e-08	3.85205e-08	2.65846e-08	-3.76671e-09	2.28179e-08	9.80794e-09	-3.35761e-09	6.45033e-09	9.35268e-09	6.42694e-09	1.57796e-08	4.88406e-09	-8.82275e-10	4.00179e-09
1.352	9.63927e-08	-1.26550e-08	8.37377e-08	3.58800e-08	-8.85819e-09	2.70218e-08	3.05023e-08	-1.40008e-08	1.65015e-08	5.02460e-08	-1.09325e-08	3.93135e-08	2.73044e-08	-3.86870e-09	2.34357e-08	9.98969e-09	-3.41983e-09	6.56986e-09	9.57111e-09	6.42126e-09	1.59924e-08	5.18892e-09	-9.37344e-10	4.25157e-09
1.376	9.77552e-08	-1.28339e-08	8.49213e-08	3.64930e-08	-9.00954e-09	2.74835e-08	3.09768e-08	-1.42186e-08	1.67582e-08	5.12693e-08	-1.11552e-08	4.01142e-08	2.80331e-08	-3.97194e-09	2.40612e-08	1.01732e-08	-3.48266e-09	6.69055e-09	9.79194e-09	6.41397e-09	1.62059e-08	5.49910e-09	-9.93377e-10	4.50572e-09
1.401	9.91244e-08	-1.30136e-08	8.61108e-08	3.71107e-08	-9.16205e-09	2.79487e-08	3.14544e-08	-1.44379e-08	1.70166e-08	5.23024e-08	-1.13799e-08	4.09225e-08	2.87706e-08	-4.07644e-09	2.46942e-08	1.03585e-08	-3.54609e-09	6.81242e-09	1.00152e-08	6.40508e-09	1.64202e-08	5.81461e-09	-1.05037e-09	4.76424e-09
1.425	1.00500e-07	-1.31942e-08	8.73059e-08	3.77332e-08	-9.31573e-09	2.84175e-08	3.19353e-08	-1.46586e-08	1.72767e-08	5.33453e-08	-1.16068e-08	4.17385e-08	2.95169e-08	-4.18218e-09	2.53347e-08	1.05456e-08	-3.61014e-09	6.93545e-09	1.02408e-08	6.39457e-09	1.66354e-08	6.13546e-09	-1.10833e-09	5.02713e-09
1.450	1.01883e-07	-1.33757e-08	8.85069e-08	3.83603e-08	-9.47056e-09	2.88898e-08	3.24194e-08	-1.48808e-08	1.75386e-08	5.43979e-08	-1.18359e-08	4.25621e-08	3.02720e-08	-4.28917e-09	2.59829e-08	1.07344e-08	-3.67479e-09	7.05966e-09	1.04688e-08	6.38246e-09	1.68512e-08	6.46165e-09	-1.16726e-09	5.29439e-09
1.475	1.03272e-07	-1.35581e-08	8.97135e-08	3.89922e-08	-9.62655e-09	2.93656e-08	3.29067e-08	-1.51045e-08	1.78023e-08	5.54603e-08	-1.20670e-08	4.33933e-08	3.10360e-08	-4.39741e-09	2.66386e-08	1.09251e-08	-3.74005e-09	7.18504e-09	1.06992e-08	6.36873e-09	1.70679e-08	6.79318e-09	-1.22714e-09	5.56604e-09
1.499	1.04667e-07	-1.37413e-08	9.09259e-08	3.96287e-08	-9.78370e-09	2.98450e-08	3.33973e-08	-1.53296e-08	1.80676e-08	5.65324e-08	-1.23003e-08	4.42321e-08	3.18087e-08	-4.50690e-09	2.73018e-08	1.11175e-08	-3.80593e-09	7.31159e-09	1.09320e-08	6.35339e-09	1.72854e-08	7.13006e-09	-1.28800e-09	5.84206e-09
1.524	1.06069e-07	-1.39254e-08	9.21439e-08	4.02699e-08	-9.94200e-09	3.03279e-08	3.38910e-08	-1.55563e-08	1.83347e-08	5.76143e-08	-1.25357e-08	4.50786e-08	3.25903e-08	-4.61764e-09	2.79727e-08	1.13118e-08	-3.87242e-09	7.43933e-09	1.11672e-08	6.33643e-09	1.75036e-08	7.47229e-09	-1.34982e-09	6.12247e-09
1.548	1.07478e-07	-1.41103e-08	9.33676e-08	4.09158e-08	-1.01015e-08	3.08143e-08	3.43880e-08	-1.57844e-08	1.86036e-08	5.87059e-08	-1.27732e-08	4.59327e-08	3.33807e-08	-4.72962e-09	2.86510e-08	1.15078e-08	-3.93953e-09	7.56825e-09	1.14047e-08	6.31786e-09	1.77226e-08	7.81987e-09	-1.41261e-09	6.40726e-09
1.573	1.08893e-07	-1.42961e-08	9.45970e-08	4.15664e-08	-1.02621e-08	3.13043e-08	3.48881e-08	-1.60140e-08	1.88742e-08	5.98072e-08	-1.30128e-08	4.67944e-08	3.41798e-08	-4.84285e-09	2.93369e-08	1.17056e-08	-4.00726e-09	7.69836e-09	1.16447e-08	6.29767e-09	1.79424e-08	8.17281e-09	-1.47637e-09	6.69645e-09
1.597	1.10315e-07	-1.44827e-08	9.58320e-08	4.22216e-08	-1.04238e-08	3.17978e-08	3.53915e-08	-1.62450e-08	1.91465e-08	6.09182e-08	-1.32545e-08	4.76636e-08	3.49877e-08	-4.95733e-09	3.00304e-08	1.19052e-08	-4.07560e-09	7.82965e-09	1.18870e-08	6.27585e-09	1.81629e-08	8.53111e-09	-1.54109e-09	6.99002e-09
1.622	1.11743e-07	-1.46702e-08	9.70726e-08	4.28815e-08	-1.05868e-08	3.22947e-08	3.58981e-08	-1.64775e-08	1.94206e-08	6.20389e-08	-1.34984e-08	4.85405e-08	3.58044e-08	-5.07304e-09	3.07314e-08	1.21067e-08	-4.14456e-09	7.96213e-09	1.21318e-08	6.25242e-09	1.83842e-08	8.89476e-09	-1.60678e-09	7.28798e-09
1.647	1.13177e-07	-1.48586e-08	9.83188e-08	4.35460e-08	-1.07508e-08	3.27952e-08	3.64079e-08	-1.67115e-08	1.96964e-08	6.31693e-08	-1.37443e-08	4.94250e-08	3.66299e-08	-5.19000e-09	3.14399e-08	1.23099e-08	-4.21414e-09	8.09580e-09	1.23789e-08	6.22736e-09	1.86063e-08	9.26378e-09	-1.67344e-09	7.59034e-09
1.671	1.14618e-07	-1.50477e-08	9.95706e-08	4.42152e-08	-1.09160e-08	3.32992e-08	3.69209e-08	-1.69470e-08	1.99739e-08	6.43094e-08	-1.39924e-08	5.03170e-08	3.74641e-08	-5.30820e-09	3.21559e-08	1.25150e-08	-4.28434e-09	8.23067e-09	1.26284e-08	6.20068e-09	1.88291e-08	9.63816e-09	-1.74107e-09	7.89709e-09
1.696	1.16066e-07	-1.52378e-08	1.00828e-07	4.48891e-08	-1.10824e-08	3.38067e-08	3.74371e-08	-1.71840e-08	2.02532e-08	6.54592e-08	-1.42426e-08	5.12166e-08	3.83071e-08	-5.42764e-09	3.28795e-08	1.27219e-08	-4.35516e-09	8.36673e-09	1.28803e-08	6.17237e-09	1.90527e-08	1.00179e-08	-1.80967e-09	8.20824e-09
1.720	1.17519e-07	-1.54286e-08	1.02091e-07	4.55675e-08	-1.12499e-08	3.43176e-08	3.79565e-08	-1.74224e-08	2.05342e-08	6.66186e-08	-1.44948e-08	5.21238e-08	3.91588e-08	-5.54832e-09	3.36105e-08	1.29306e-08	-4.42661e-09	8.50398e-09	1.31346e-08	6.14244e-09	1.92770e-08	1.04030e-08	-1.87924e-09	8.52379e-09
1.745	1.18979e-07	-1.56203e-08	1.03359e-07	4.62506e-08	-1.14185e-08	3.48321e-08	3.84792e-08	-1.76623e-08	2.08169e-08	6.77877e-08	-1.47492e-08	5.30385e-08	4.00193e-08	-5.67024e-09	3.43491e-08	1.31411e-08	-4.49868e-09	8.64244e-09	1.33913e-08	6.11089e-09	1.95022e-08	1.07935e-08	-1.94978e-09	8.84373e-09
1.769	1.20446e-07	-1.58128e-08	1.04633e-07	4.69383e-08	-1.15883e-08	3.53500e-08	3.90050e-08	-1.79036e-08	2.11014e-08	6.89664e-08	-1.50057e-08	5.39607e-08	4.08885e-08	-5.79339e-09	3.50951e-08	1.33535e-08	-4.57138e-09	8.78210e-09	1.36503e-08	6.07770e-09	1.97280e-08	1.11894e-08	-2.02129e-09	9.16808e-09
1.794	1.21918e-07	-1.60062e-08	1.05912e-07	4.76307e-08	-1.17593e-08	3.58714e-08	3.95340e-08	-1.81464e-08	2.13875e-08	7.01547e-08	-1.52642e-08	5.48905e-08	4.17664e-08	-5.91778e-09	3.58486e-08	1.35677e-08	-4.64470e-09	8.92296e-09	1.39118e-08	6.04289e-09	1.99547e-08	1.15906e-08	-2.09377e-09	9.49682e-09
1.819	1.23397e-07	-1.62003e-08	1.07197e-07	4.83276e-08	-1.19313e-08	3.63963e-08	4.00662e-08	-1.83907e-08	2.16755e-08	7.13527e-08	-1.55249e-08	5.58278e-08	4.26530e-08	-6.04339e-09	3.66096e-08	1.37837e-08	-4.71865e-09	9.06502e-09	1.41756e-08	6.00645e-09	2.01820e-08	1.19972e-08	-2.16721e-09	9.82997e-09
1.843	1.24883e-07	-1.63953e-08	1.08487e-07	4.90291e-08	-1.21045e-08	3.69246e-08	4.06016e-08	-1.86365e-08	2.19651e-08	7.25603e-08	-1.57876e-08	5.67727e-08	4.35482e-08	-6.17025e-09	3.73780e-08	1.40015e-08	-4.79323e-09	9.20829e-09	1.44418e-08	5.96839e-09	2.04102e-08	1.24091e-08	-2.24163e-09	1.01675e-08
1.868	1.26374e-07	-1.65911e-08	1.09783e-07	4.97352e-08	-1.22788e-08	3.74564e-08	4.11402e-08	-1.88837e-08	2.22565e-08	7.37774e-08	-1.60524e-08	5.77250e-08	4.44522e-08	-6.29833e-09	3.81539e-08	1.42212e-08	-4.86843e-09	9.35277e-09	1.47103e-08	5.92869e-09	2.06390e-08	1.28265e-08	-2.31702e-09	1.05095e-08
1.892	1.27872e-07	-1.67877e-08	1.11084e-07	5.04459e-08	-1.24543e-08	3.79916e-08	4.16820e-08	-1.91324e-08	2.25496e-08	7.50042e-08	-1.63194e-08	5.86848e-08	4.53649e-08	-6.42764e-09	3.89372e-08	1.44427e-08	-4.94427e-09	9.49845e-09	1.49813e-08	5.88737e-09	2.08687e-08	1.32492e-08	-2.39338e-09	1.08558e-08
1.917	1.29375e-07	-1.69851e-08	1.12390e-07	5.11612e-08	-1.26309e-08	3.85303e-08	4.22269e-08	-1.93825e-08	2.28444e-08	7.62404e-08	-1.65883e-08	5.96521e-08	4.62861e-08	-6.55817e-09	3.97280e-08	1.46661e-08	-5.02073e-09	9.64535e-09	1.52546e-08	5.84442e-09	2.10990e-08	1.36773e-08	-2.47071e-09	1.12066e-08
1.942	1.30885e-07	-1.71834e-08	1.13702e-07	5.18811e-08	-1.28086e-08	3.90724e-08	4.27751e-08	-1.96341e-08	2.31409e-08	7.74863e-08	-1.68594e-08	6.06269e-08	4.72161e-08	-6.68993e-09	4.05262e-08	1.48913e-08	-5.09782e-09	9.79345e-09	1.55303e-08	5.79984e-09	2.13302e-08	1.41107e-08	-2.54901e-09	1.15617e-08
1.966	1.32401e-07	-1.73824e-08	1.15019e-07	5.26054e-08	-1.29874e-08	3.96180e-08	4.33264e-08	-1.98872e-08	2.34392e-08	7.87417e-08	-1.71326e-08	6.16091e-08	4.81547e-08	-6.82292e-09	4.13317e-08	1.51183e-08	-5.17555e-09	9.94277e-09	1.58084e-08	5.75363e-09	2.15620e-08	1.45495e-08	-2.62828e-09	1.19213e-08
1.991	1.33923e-07	-1.75822e-08	1.16341e-07	5.33344e-08	-1.31674e-08	4.01670e-08	4.38809e-08	-2.01417e-08	2.37392e-08	8.00066e-08	-1.74078e-08	6.25988e-08	4.91018e-08	-6.95712e-09	4.21447e-08	1.53472e-08	-5.25391e-09	1.00933e-08	1.60888e-08	5.70580e-09	2.17946e-08	1.49937e-08	-2.70852e-09	1.22852e-08
2.015	1.35451e-07	-1.77828e-08	1.17669e-07	5.40678e-08	-1.33485e-08	4.07193e-08	4.44385e-08	-2.03977e-08	2.40409e-08	8.12810e-08	-1.76851e-08	6.35959e-08	5.00576e-08	-7.09255e-09	4.29651e-08	1.55779e-08	-5.33290e-09	1.02451e-08	1.63716e-08	5.65633e-09	2.20280e-08	1.54433e-08	-2.78973e-09	1.26535e-08
2.040	1.36985e-07	-1.79842e-08	1.19001e-07	5.48058e-08	-1.35307e-08	4.12751e-08	4.49994e-08	-2.06551e-08	2.43443e-08	8.25649e-08	-1.79644e-08	6.46005e-08	5.10220e-08	-7.22919e-09	4.37928e-08	1.58105e-08	-5.41252e-09	1.03980e-08	1.66568e-08	5.60524e-09	2.22621e-08	1.58982e-08	-2.87191e-09	1.30263e-08
2.064	1.38526e-07	-1.81864e-08	1.20339e-07	5.55483e-08	-1.37140e-08	4.18343e-08	4.55634e-08	-2.09140e-08	2.46494e-08	8.38583e-08	-1.82458e-08	6.56125e-08	5.19950e-08	-7.36705e-09	4.46280e-08	1.60450e-08	-5.49277e-09	1.05522e-08	1.69444e-08	5.55252e-09	2.24969e-08	1.63585e-08	-2.95505e-09	1.34034e-08
2.089	1.40072e-07	-1.83894e-08	1.21682e-07	5.62954e-08	-1.38984e-08	4.23969e-08	4.61305e-08	-2.11743e-08	2.49562e-08	8.51611e-08	-1.85293e-08	6.66318e-08	5.29765e-08	-7.50612e-09	4.54704e-08	1.62813e-08	-5.57366e-09	1.07076e-08	1.72343e-08	5.49818e-09	2.27324e-08	1.68241e-08	-3.03917e-09	1.37850e-08
2.114	1.41624e-07	-1.85932e-08	1.23031e-07	5.70469e-08	-1.40840e-08	4.29629e-08	4.67008e-08	-2.14361e-08	2.52647e-08	8.64734e-08	-1.88148e-08	6.76586e-08	5.39666e-08	-7.64640e-09	4.63202e-08	1.65194e-08	-5.65519e-09	1.08642e-08	1.75265e-08	5.44221e-09	2.29688e-08	1.72951e-08	-3.12425e-09	1.41709e-08
2.138	1.43182e-07	-1.87977e-08	1.24384e-07	5.78029e-08	-1.42706e-08	4.35323e-08	4.72742e-08	-2.16993e-08	2.55749e-08	8.77952e-08	-1.91024e-08	6.86927e-08	5.49652e-08	-7.78789e-09	4.71773e-08	1.67594e-08	-5.73735e-09	1.10220e-08	1.78212e-08	5.38462e-09	2.32058e-08	1.77715e-08	-3.21031e-09	1.45612e-08
2.163	1.44745e-07	-1.90030e-08	1.25742e-07	5.85633e-08	-1.44584e-08	4.41050e-08	4.78508e-08	-2.19639e-08	2.58869e-08	8.91263e-08	-1.93920e-08	6.97342e-08	5.59723e-08	-7.93059e-09	4.80418e-08	1.70012e-08	-5.82014e-09	1.11811e-08	1.81182e-08	5.32540e-09	2.34436e-08	1.82532e-08	-3.29733e-09	1.49559e-08
2.187	1.46315e-07	-1.92091e-08	1.27106e-07	5.93283e-08	-1.46472e-08	4.46811e-08	4.84305e-08	-2.22300e-08	2.62005e-08	9.04668e-08	-1.96837e-08	7.07831e-08	5.69880e-08	-8.07449e-09	4.89135e-08	1.72449e-08	-5.90357e-09	1.13414e-08	1.84175e-08	5.26456e-09	2.36821e-08	1.87403e-08	-3.38531e-09	1.53550e-08
2.212	1.47891e-07	-1.94159e-08	1.28475e-07	6.00977e-08	-1.48372e-08	4.52605e-08	4.90134e-08	-2.24976e-08	2.65158e-08	9.18167e-08	-1.99774e-08	7.18393e-08	5.80121e-08	-8.21959e-09	4.97925e-08	1.74905e-08	-5.98763e-09	1.15029e-08	1.87192e-08	5.20209e-09	2.39213e-08	1.92327e-08	-3.47427e-09	1.57585e-08
2.236	1.49472e-07	-1.96235e-08	1.29848e-07	6.08715e-08	-1.50282e-08	4.58433e-08	4.95993e-08	-2.27665e-08	2.68328e-08	9.31760e-08	-2.02732e-08	7.29028e-08	5.90447e-08	-8.36590e-09	5.06788e-08	1.77379e-08	-6.07233e-09	1.16656e-08	1.90233e-08	5.13801e-09	2.41613e-08	1.97305e-08	-3.56419e-09	1.61663e-08
2.261	1.51059e-07	-1.98319e-08	1.31227e-07	6.16497e-08	-1.52203e-08	4.64294e-08	5.01884e-08	-2.30369e-08	2.71515e-08	9.45446e-08	-2.05710e-08	7.39737e-08	6.00857e-08	-8.51340e-09	5.15723e-08	1.79872e-08	-6.15767e-09	1.18295e-08	1.93297e-08	5.07231e-09	2.44020e-08	2.02336e-08	-3.65507e-09	1.65785e-08
2.286	1.52651e-07	-2.00410e-08	1.32611e-07	6.24324e-08	-1.54136e-08	4.70188e-08	5.07806e-08	-2.33088e-08	2.74719e-08	9.59226e-08	-2.08708e-08	7.50518e-08	6.11352e-08	-8.66209e-09	5.24731e-08	1.82383e-08	-6.24364e-09	1.19947e-08	1.96384e-08	5.00499e-09	2.46434e-08	2.07421e-08	-3.74692e-09	1.69951e-08
2.310	1.54250e-07	-2.02508e-08	1.33999e-07	6.32195e-08	-1.56079e-08	4.76116e-08	5.13759e-08	-2.35820e-08	2.77939e-08	9.73098e-08	-2.11726e-08	7.61372e-08	6.21931e-08	-8.81198e-09	5.33811e-08	1.84913e-08	-6.33025e-09	1.21611e-08	1.99495e-08	4.93605e-09	2.48856e-08	2.12559e-08	-3.83973e-09	1.74161e-08
2.335	1.55854e-07	-2.04614e-08	1.35392e-07	6.40110e-08	-1.58033e-08	4.82077e-08	5.19744e-08	-2.38567e-08	2.81177e-08	9.87064e-08	-2.14765e-08	7.72299e-08	6.32593e-08	-8.96306e-09	5.42963e-08	1.87462e-08	-6.41750e-09	1.23287e-08	2.02630e-08	4.86550e-09	2.51285e-08	2.17750e-08	-3.93351e-09	1.78415e-08
2.359	1.57464e-07	-2.06727e-08	1.36791e-07	6.48068e-08	-1.59998e-08	4.88070e-08	5.25759e-08	-2.41328e-08	2.84431e-08	1.00112e-07	-2.17824e-08	7.83299e-08	6.43340e-08	-9.11533e-09	5.52187e-08	1.90029e-08	-6.50538e-09	1.24975e-08	2.05788e-08	4.79334e-09	2.53721e-08	2.22994e-08	-4.02825e-09	1.82712e-08
2.384	1.59079e-07	-2.08848e-08	1.38194e-07	6.56070e-08	-1.61973e-08	4.94097e-08	5.31805e-08	-2.44103e-08	2.87702e-08	1.01527e-07	-2.20902e-08	7.94370e-08	6.54170e-08	-9.26878e-09	5.61482e-08	1.92615e-08	-6.59390e-09	1.26676e-08	2.08969e-08	4.71956e-09	2.56165e-08	2.28292e-08	-4.12395e-09	1.87053e-08
2.408	1.60699e-07	-2.10975e-08	1.39602e-07	6.64116e-08	-1.63960e-08	5.00156e-08	5.37882e-08	-2.46892e-08	2.90989e-08	1.02952e-07	-2.24001e-08	8.05514e-08	6.65084e-08	-9.42341e-09	5.70850e-08	1.95219e-08	-6.68305e-09	1.28388e-08	2.12174e-08	4.64417e-09	2.58615e-08	2.33643e-08	-4.22061e-09	1.91437e-08
2.433	1.62326e-07	-2.13111e-08	1.41015e-07	6.72205e-08	-1.65957e-08	5.06248e-08	5.43989e-08	-2.49696e-08	2.94293e-08	1.04385e-07	-2.27120e-08	8.16730e-08	6.76081e-08	-9.57922e-09	5.80288e-08	1.97842e-08	-6.77284e-09	1.30113e-08	2.15402e-08	4.56718e-09	2.61073e-08	2.39047e-08	-4.31824e-09	1.95865e-08
2.458	1.63957e-07	-2.15253e-08	1.42432e-07	6.80338e-08	-1.67965e-08	5.12373e-08	5.50127e-08	-2.52513e-08	2.97614e-08	1.05828e-07	-2.30259e-08	8.28018e-08	6.87160e-08	-9.73621e-09	5.89798e-08	2.00483e-08	-6.86327e-09	1.31851e-08	2.18653e-08	4.48858e-09	2.63539e-08	2.44505e-08	-4.41682e-09	2.00336e-08
2.482	1.65595e-07	-2.17402e-08	1.43854e-07	6.88513e-08	-1.69983e-08	5.18530e-08	5.56296e-08	-2.55345e-08	3.00951e-08	1.07280e-07	-2.33418e-08	8.39378e-08	6.98323e-08	-9.89437e-09	5.99379e-08	2.03143e-08	-6.95433e-09	1.33600e-08	2.21927e-08	4.40838e-09	2.66011e-08	2.50015e-08	-4.51636e-09	2.04851e-08
2.507	1.67237e-07	-2.19559e-08	1.45281e-07	6.96732e-08	-1.72012e-08	5.24720e-08	5.62496e-08	-2.58190e-08	3.04305e-08	1.08741e-07	-2.36597e-08	8.50809e-08	7.09568e-08	-1.00537e-08	6.09031e-08	2.05822e-08	-7.04603e-09	1.35362e-08	2.25225e-08	4.32657e-09	2.68491e-08	2.55578e-08	-4.61685e-09	2.09409e-08
2.531	1.68885e-07	-2.21722e-08	1.46713e-07	7.04993e-08	-1.74052e-08	5.30942e-08	5.68725e-08	-2.61050e-08	3.07676e-08	1.10211e-07	-2.39796e-08	8.62312e-08	7.20896e-08	-1.02142e-08	6.18754e-08	2.08519e-08	-7.13836e-09	1.37135e-08	2.28546e-08	4.24317e-09	2.70978e-08	2.61194e-08	-4.71831e-09	2.14011e-08
2.556	1.70538e-07	-2.23893e-08	1.48149e-07	7.13298e-08	-1.76102e-08	5.37196e-08	5.74986e-08	-2.63923e-08	3.11062e-08	1.11690e-07	-2.43014e-08	8.73886e-08	7.32305e-08	-1.03759e-08	6.28547e-08	2.11235e-08	-7.23133e-09	1.38922e-08	2.31890e-08	4.15817e-09	2.73472e-08	2.66863e-08	-4.82071e-09	2.18656e-08
2.580	1.72197e-07	-2.26070e-08	1.49590e-07	7.21644e-08	-1.78163e-08	5.43482e-08	5.81276e-08	-2.66811e-08	3.14465e-08	1.13178e-07	-2.46253e-08	8.85531e-08	7.43797e-08	-1.05387e-08	6.38410e-08	2.13969e-08	-7.32494e-09	1.40720e-08	2.35258e-08	4.07157e-09	2.75974e-08	2.72585e-08	-4.92408e-09	2.23344e-08
2.605	1.73861e-07	-2.28255e-08	1.51035e-07	7.30034e-08	-1.80234e-08	5.49800e-08	5.87597e-08	-2.69712e-08	3.17885e-08	1.14676e-07	-2.49511e-08	8.97246e-08	7.55370e-08	-1.07027e-08	6.48344e-08	2.16722e-08	-7.41918e-09	1.42530e-08	2.38649e-08	3.98339e-09	2.78482e-08	2.78360e-08	-5.02839e-09	2.28076e-08
2.630	1.75530e-07	-2.30446e-08	1.52485e-07	7.38465e-08	-1.82315e-08	5.56150e-08	5.93948e-08	-2.72627e-08	3.21321e-08	1.16182e-07	-2.52788e-08	9.09033e-08	7.67025e-08	-1.08678e-08	6.58347e-08	2.19493e-08	-7.51405e-09	1.44353e-08	2.42062e-08	3.89361e-09	2.80998e-08	2.84187e-08	-5.13366e-09	2.32850e-08
2.654	1.77204e-07	-2.32644e-08	1.53940e-07	7.46939e-08	-1.84407e-08	5.62532e-08	6.00329e-08	-2.75556e-08	3.24773e-08	1.17698e-07	-2.56086e-08	9.20890e-08	7.78761e-08	-1.10341e-08	6.68420e-08	2.22283e-08	-7.60956e-09	1.46188e-08	2.45499e-08	3.80225e-09	2.83521e-08	2.90067e-08	-5.23987e-09	2.37668e-08
2.679	1.78884e-07	-2.34849e-08	1.55399e-07	7.55455e-08	-1.86510e-08	5.68945e-08	6.06740e-08	-2.78499e-08	3.28241e-08	1.19222e-07	-2.59402e-08	9.32817e-08	7.90578e-08	-1.12015e-08	6.78563e-08	2.25092e-08	-7.70571e-09	1.48035e-08	2.48959e-08	3.70930e-09	2.86052e-08	2.95999e-08	-5.34704e-09	2.42529e-08
2.703	1.80568e-07	-2.37060e-08	1.56862e-07	7.64012e-08	-1.88622e-08	5.75390e-08	6.13180e-08	-2.81455e-08	3.31725e-08	1.20755e-07	-2.62739e-08	9.44815e-08	8.02476e-08	-1.13701e-08	6.88775e-08	2.27919e-08	-7.80248e-09	1.49894e-08	2.52442e-08	3.61478e-09	2.88590e-08	3.01984e-08	-5.45515e-09	2.47433e-08
2.728	1.82258e-07	-2.39278e-08	1.58330e-07	7.72611e-08	-1.90745e-08	5.81866e-08	6.19651e-08	-2.84425e-08	3.35226e-08	1.22298e-07	-2.66095e-08	9.56882e-08	8.14454e-08	-1.15398e-08	6.99056e-08	2.30764e-08	-7.89989e-09	1.51765e-08	2.55948e-08	3.51868e-09	2.91134e-08	3.08022e-08	-5.56421e-09	2.52380e-08
2.753	1.83952e-07	-2.41503e-08	1.59802e-07	7.81252e-08	-1.92879e-08	5.88373e-08	6.26151e-08	-2.87409e-08	3.38742e-08	1.23849e-07	-2.69470e-08	9.69020e-08	8.26513e-08	-1.17107e-08	7.09406e-08	2.33628e-08	-7.99793e-09	1.53649e-08	2.59476e-08	3.42100e-09	2.93686e-08	3.14111e-08	-5.67422e-09	2.57369e-08
2.777	1.85652e-07	-2.43734e-08	1.61278e-07	7.89934e-08	-1.95022e-08	5.94912e-08	6.32681e-08	-2.90406e-08	3.42275e-08	1.25409e-07	-2.72864e-08	9.81226e-08	8.38652e-08	-1.18827e-08	7.19825e-08	2.36510e-08	-8.09660e-09	1.55544e-08	2.63028e-08	3.32175e-09	2.96246e-08	3.20253e-08	-5.78517e-09	2.62401e-08
2.802	1.87356e-07	-2.45972e-08	1.62759e-07	7.98657e-08	-1.97176e-08	6.01482e-08	6.39240e-08	-2.93417e-08	3.45823e-08	1.26978e-07	-2.76278e-08	9.93503e-08	8.50870e-08	-1.20558e-08	7.30312e-08	2.39411e-08	-8.19590e-09	1.57452e-08	2.66603e-08	3.22094e-09	2.98812e-08	3.26447e-08	-5.89706e-09	2.67477e-08
2.826	1.89066e-07	-2.48216e-08	1.64244e-07	8.07422e-08	-1.99340e-08	6.08082e-08	6.45829e-08	-2.96441e-08	3.49388e-08	1.28556e-07	-2.79711e-08	1.00585e-07	8.63168e-08	-1.22300e-08	7.40868e-08	2.42330e-08	-8.29583e-09	1.59372e-08	2.70200e-08	3.11856e-09	3.01386e-08	3.32693e-08	-6.00989e-09	2.72594e-08
2.851	1.90780e-07	-2.50467e-08	1.65733e-07	8.16227e-08	-2.01513e-08	6.14713e-08	6.52447e-08	-2.99479e-08	3.52968e-08	1.30143e-07	-2.83163e-08	1.01826e-07	8.75545e-08	-1.24054e-08	7.51491e-08	2.45267e-08	-8.39639e-09	1.61304e-08	2.73821e-08	3.01461e-09	3.03967e-08	3.38991e-08	-6.12366e-09	2.77755e-08
2.875	1.92499e-07	-2.52724e-08	1.67227e-07	8.25073e-08	-2.03697e-08	6.21375e-08	6.59095e-08	-3.02530e-08	3.56564e-08	1.31738e-07	-2.86635e-08	1.03075e-07	8.88001e-08	-1.25819e-08	7.62183e-08	2.48223e-08	-8.49758e-09	1.63247e-08	2.77464e-08	2.90912e-09	3.06555e-08	3.45342e-08	-6.23837e-09	2.82958e-08
2.900	1.94223e-07	-2.54987e-08	1.68724e-07	8.33959e-08	-2.05891e-08	6.28068e-08	6.65771e-08	-3.05595e-08	3.60176e-08	1.33342e-07	-2.90125e-08	1.04330e-07	9.00536e-08	-1.27595e-08	7.72941e-08	2.51197e-08	-8.59940e-09	1.65203e-08	2.81130e-08	2.80206e-09	3.09150e-08	3.51743e-08	-6.35402e-09	2.88203e-08
2.925	1.95951e-07	-2.57256e-08	1.70226e-07	8.42886e-08	-2.08095e-08	6.34791e-08	6.72476e-08	-3.08672e-08	3.63804e-08	1.34955e-07	-2.93635e-08	1.05592e-07	9.13150e-08	-1.29382e-08	7.83768e-08	2.54190e-08	-8.70184e-09	1.67172e-08	2.84818e-08	2.69346e-09	3.11753e-08	3.58197e-08	-6.47060e-09	2.93491e-08
2.949	1.97685e-07	-2.59532e-08	1.71732e-07	8.51853e-08	-2.10309e-08	6.41544e-08	6.79210e-08	-3.11764e-08	3.67447e-08	1.36577e-07	-2.97163e-08	1.06861e-07	9.25841e-08	-1.31180e-08	7.94661e-08	2.57201e-08	-8.80492e-09	1.69152e-08	2.88529e-08	2.58331e-09	3.14363e-08	3.64702e-08	-6.58811e-09	2.98821e-08
2.974	1.99423e-07	-2.61814e-08	1.73241e-07	8.60860e-08	-2.12533e-08	6.48327e-08	6.85973e-08	-3.14868e-08	3.71106e-08	1.38207e-07	-3.00710e-08	1.08136e-07	9.38611e-08	-1.32989e-08	8.05621e-08	2.60230e-08	-8.90861e-09	1.71144e-08	2.92263e-08	2.47162e-09	3.16980e-08	3.71259e-08	-6.70655e-09	3.04193e-08
2.998	2.01165e-07	-2.64101e-08	1.74755e-07	8.69907e-08	-2.14766e-08	6.55140e-08	6.92765e-08	-3.17985e-08	3.74780e-08	1.39846e-07	-3.04276e-08	1.09418e-07	9.51458e-08	-1.34810e-08	8.16648e-08	2.63277e-08	-9.01293e-09	1.73148e-08	2.96020e-08	2.35839e-09	3.19604e-08	3.77867e-08	-6.82593e-09	3.09608e-08
3.023	2.02912e-07	-2.66395e-08	1.76273e-07	8.78993e-08	-2.17009e-08	6.61983e-08	6.99585e-08	-3.21116e-08	3.78470e-08	1.41494e-07	-3.07861e-08	1.10708e-07	9.64382e-08	-1.36641e-08	8.27741e-08	2.66343e-08	-9.11787e-09	1.75164e-08	2.99799e-08	2.24363e-09	3.22235e-08	3.84527e-08	-6.94623e-09	3.15064e-08
3.047	2.04664e-07	-2.68695e-08	1.77795e-07	8.88119e-08	-2.19262e-08	6.68856e-08	7.06434e-08	-3.24259e-08	3.82175e-08	1.43150e-07	-3.11465e-08	1.12003e-07	9.77383e-08	-1.38483e-08	8.38900e-08	2.69426e-08	-9.22344e-09	1.77192e-08	3.03600e-08	2.12734e-09	3.24874e-08	3.91237e-08	-7.06745e-09	3.20563e-08
3.072	2.06420e-07	-2.71000e-08	1.79320e-07	8.97284e-08	-2.21525e-08	6.75759e-08	7.13311e-08	-3.27416e-08	3.85895e-08	1.44815e-07	-3.15087e-08	1.13306e-07	9.90461e-08	-1.40336e-08	8.50125e-08	2.72528e-08	-9.32962e-09	1.79232e-08	3.07424e-08	2.00952e-09	3.27520e-08	3.97999e-08	-7.18960e-09	3.26103e-08
3.097	2.08181e-07	-2.73312e-08	1.80850e-07	9.06488e-08	-2.23798e-08	6.82690e-08	7.20216e-08	-3.30586e-08	3.89631e-08	1.46488e-07	-3.18728e-08	1.14615e-07	1.00362e-07	-1.42200e-08	8.61416e-08	2.75648e-08	-9.43643e-09	1.81284e-08	3.11271e-08	1.89018e-09	3.30173e-08	4.04812e-08	-7.31267e-09	3.31686e-08
3.121	2.09946e-07	-2.75629e-08	1.82383e-07	9.15731e-08	-2.26079e-08	6.89652e-08	7.27150e-08	-3.33768e-08	3.93382e-08	1.48170e-07	-3.22387e-08	1.15931e-07	1.01685e-07	-1.44075e-08	8.72772e-08	2.78786e-08	-9.54385e-09	1.83347e-08	3.15140e-08	1.76933e-09	3.32833e-08	4.11676e-08	-7.43666e-09	3.37309e-08
3.146	2.11715e-07	-2.77952e-08	1.83920e-07	9.25013e-08	-2.28371e-08	6.96642e-08	7.34111e-08	-3.36963e-08	3.97148e-08	1.49860e-07	-3.26065e-08	1.17254e-07	1.03015e-07	-1.45960e-08	8.84193e-08	2.81942e-08	-9.65189e-09	1.85423e-08	3.19031e-08	1.64696e-09	3.35501e-08	4.18591e-08	-7.56157e-09	3.42975e-08
3.170	2.13489e-07	-2.80280e-08	1.85461e-07	9.34333e-08	-2.30672e-08	7.03661e-08	7.41100e-08	-3.40172e-08	4.00929e-08	1.51559e-07	-3.29761e-08	1.18583e-07	1.04353e-07	-1.47856e-08	8.95679e-08	2.85116e-08	-9.76055e-09	1.87510e-08	3.22945e-08	1.52308e-09	3.38175e-08	4.25556e-08	-7.68740e-09	3.48682e-08
3.195	2.15267e-07	-2.82614e-08	1.87005e-07	9.43692e-08	-2.32983e-08	7.10709e-08	7.48117e-08	-3.43392e-08	4.04725e-08	1.53266e-07	-3.33475e-08	1.19918e-07	1.05699e-07	-1.49763e-08	9.07229e-08	2.88308e-08	-9.86982e-09	1.89610e-08	3.26880e-08	1.39770e-09	3.40858e-08	4.32572e-08	-7.81414e-09	3.54431e-08
3.219	2.17049e-07	-2.84954e-08	1.88553e-07	9.53088e-08	-2.35302e-08	7.17786e-08	7.55162e-08	-3.46626e-08	4.08536e-08	1.54981e-07	-3.37208e-08	1.21261e-07	1.07052e-07	-1.51680e-08	9.18844e-08	2.91518e-08	-9.97971e-09	1.91721e-08	3.30839e-08	1.27083e-09	3.43547e-08	4.39639e-08	-7.94179e-09	3.60221e-08
3.244	2.18835e-07	-2.87299e-08	1.90105e-07	9.62523e-08	-2.37632e-08	7.24891e-08	7.62234e-08	-3.49872e-08	4.12362e-08	1.56705e-07	-3.40959e-08	1.22609e-07	1.08413e-07	-1.53608e-08	9.30523e-08	2.94745e-08	-1.00902e-08	1.93843e-08	3.34819e-08	1.14246e-09	3.46243e-08	4.46755e-08	-8.07035e-09	3.66052e-08
3.269	2.20625e-07	-2.89650e-08	1.91660e-07	9.71995e-08	-2.39970e-08	7.32025e-08	7.69333e-08	-3.53131e-08	4.16202e-08	1.58438e-07	-3.44727e-08	1.23965e-07	1.09781e-07	-1.55546e-08	9.42265e-08	2.97991e-08	-1.02013e-08	1.95978e-08	3.38821e-08	1.01260e-09	3.48947e-08	4.53922e-08	-8.19982e-09	3.71924e-08
3.293	2.22420e-07	-2.92005e-08	1.93219e-07	9.81505e-08	-2.42318e-08	7.39187e-08	7.76460e-08	-3.56402e-08	4.20058e-08	1.60178e-07	-3.48514e-08	1.25327e-07	1.11157e-07	-1.57495e-08	9.54071e-08	3.01254e-08	-1.03130e-08	1.98124e-08	3.42846e-08	8.81257e-10	3.51658e-08	4.61139e-08	-8.33019e-09	3.77838e-08
3.318	2.24218e-07	-2.94367e-08	1.94782e-07	9.91052e-08	-2.44675e-08	7.46377e-08	7.83613e-08	-3.59685e-08	4.23928e-08	1.61927e-07	-3.52319e-08	1.26695e-07	1.12539e-07	-1.59454e-08	9.65940e-08	3.04536e-08	-1.04254e-08	2.00282e-08	3.46892e-08	7.48437e-10	3.54377e-08	4.68406e-08	-8.46146e-09	3.83792e-08
3.342	2.26021e-07	-2.96733e-08	1.96347e-07	1.00064e-07	-2.47041e-08	7.53595e-08	7.90794e-08	-3.62981e-08	4.27812e-08	1.63684e-07	-3.56142e-08	1.28070e-07	1.13930e-07	-1.61424e-08	9.77872e-08	3.07835e-08	-1.05383e-08	2.02452e-08	3.50961e-08	6.14144e-10	3.57102e-08	4.75723e-08	-8.59364e-09	3.89787e-08
3.367	2.27827e-07	-2.99104e-08	1.97917e-07	1.01026e-07	-2.49417e-08	7.60841e-08	7.98001e-08	-3.66289e-08	4.31712e-08	1.65449e-07	-3.59983e-08	1.29451e-07	1.15327e-07	-1.63404e-08	9.89867e-08	3.11151e-08	-1.06518e-08	2.04633e-08	3.55051e-08	4.78384e-10	3.59835e-08	4.83090e-08	-8.72671e-09	3.95823e-08
3.391	2.29637e-07	-3.01481e-08	1.99489e-07	1.01992e-07	-2.51801e-08	7.68114e-08	8.05235e-08	-3.69610e-08	4.35625e-08	1.67222e-07	-3.63841e-08	1.30838e-07	1.16732e-07	-1.65394e-08	1.00192e-07	3.14485e-08	-1.07660e-08	2.06826e-08	3.59164e-08	3.41161e-10	3.62575e-08	4.90506e-08	-8.86068e-09	4.01900e-08
3.416	2.31451e-07	-3.03863e-08	2.01065e-07	1.02961e-07	-2.54194e-08	7.75415e-08	8.12496e-08	-3.72943e-08	4.39553e-08	1.69004e-07	-3.67717e-08	1.32232e-07	1.18144e-07	-1.67395e-08	1.01404e-07	3.17837e-08	-1.08807e-08	2.09030e-08	3.63298e-08	2.02481e-10	3.65323e-08	4.97972e-08	-8.99555e-09	4.08017e-08
3.441	2.33269e-07	-3.06249e-08	2.02644e-07	1.03934e-07	-2.56597e-08	7.82743e-08	8.19783e-08	-3.76287e-08	4.43495e-08	1.70793e-07	-3.71611e-08	1.33632e-07	1.19563e-07	-1.69406e-08	1.02622e-07	3.21206e-08	-1.09961e-08	2.11246e-08	3.67454e-08	6.23499e-11	3.68077e-08	5.05487e-08	-9.13130e-09	4.14174e-08
3.465	2.35091e-07	-3.08641e-08	2.04227e-07	1.04911e-07	-2.59008e-08	7.90099e-08	8.27096e-08	-3.79644e-08	4.47452e-08	1.72591e-07	-3.75522e-08	1.35039e-07	1.20989e-07	-1.71427e-08	1.03846e-07	3.24593e-08	-1.11120e-08	2.13473e-08	3.71632e-08	-7.92269e-11	3.70839e-08	5.13051e-08	-9.26795e-09	4.20372e-08
3.490	2.36916e-07	-3.11037e-08	2.05812e-07	1.05891e-07	-2.61428e-08	7.97481e-08	8.34435e-08	-3.83013e-08	4.51422e-08	1.74396e-07	-3.79451e-08	1.36451e-07	1.22422e-07	-1.73457e-08	1.05077e-07	3.27997e-08	-1.12285e-08	2.15712e-08	3.75831e-08	-2.22244e-10	3.73609e-08	5.20665e-08	-9.40547e-09	4.26610e-08
3.514	2.38745e-07	-3.13438e-08	2.07401e-07	1.06875e-07	-2.63857e-08	8.04890e-08	8.41801e-08	-3.86394e-08	4.55407e-08	1.76210e-07	-3.83397e-08	1.37870e-07	1.23863e-07	-1.75498e-08	1.06313e-07	3.31419e-08	-1.13457e-08	2.17962e-08	3.80052e-08	-3.66695e-10	3.76385e-08	5.28327e-08	-9.54389e-09	4.32888e-08
3.539	2.40577e-07	-3.15844e-08	2.08993e-07	1.07862e-07	-2.66294e-08	8.12326e-08	8.49192e-08	-3.89786e-08	4.59405e-08	1.78032e-07	-3.87360e-08	1.39296e-07	1.25310e-07	-1.77549e-08	1.07556e-07	3.34858e-08	-1.14634e-08	2.20224e-08	3.84295e-08	-5.12574e-10	3.79169e-08	5.36038e-08	-9.68318e-09	4.39206e-08
3.564	2.42413e-07	-3.18254e-08	2.10588e-07	1.08853e-07	-2.68740e-08	8.19788e-08	8.56609e-08	-3.93191e-08	4.63418e-08	1.79861e-07	-3.91341e-08	1.40727e-07	1.26765e-07	-1.79610e-08	1.08804e-07	3.38314e-08	-1.15817e-08	2.22497e-08	3.88559e-08	-6.59877e-10	3.81961e-08	5.43798e-08	-9.82335e-09	4.45564e-08
3.588	2.44253e-07	-3.20669e-08	2.12186e-07	1.09847e-07	-2.71195e-08	8.27276e-08	8.64051e-08	-3.96607e-08	4.67444e-08	1.81698e-07	-3.95338e-08	1.42165e-07	1.28226e-07	-1.81681e-08	1.10058e-07	3.41787e-08	-1.17006e-08	2.24781e-08	3.92845e-08	-8.08595e-10	3.84759e-08	5.51606e-08	-9.96440e-09	4.51962e-08
3.613	2.46096e-07	-3.23089e-08	2.13787e-07	1.10845e-07	-2.73659e-08	8.34791e-08	8.71519e-08	-4.00035e-08	4.71484e-08	1.83544e-07	-3.99353e-08	1.43608e-07	1.29695e-07	-1.83761e-08	1.11319e-07	3.45277e-08	-1.18201e-08	2.27076e-08	3.97152e-08	-9.58724e-10	3.87565e-08	5.59462e-08	-1.01063e-08	4.58399e-08
3.637	2.47942e-07	-3.25513e-08	2.15391e-07	1.11846e-07	-2.76130e-08	8.42331e-08	8.79012e-08	-4.03474e-08	4.75538e-08	1.85397e-07	-4.03385e-08	1.45058e-07	1.31170e-07	-1.85852e-08	1.12585e-07	3.48785e-08	-1.19402e-08	2.29383e-08	4.01481e-08	-1.11026e-09	3.90379e-08	5.67367e-08	-1.02491e-08	4.64875e-08
3.662	2.49792e-07	-3.27941e-08	2.16998e-07	1.12851e-07	-2.78611e-08	8.49897e-08	8.86529e-08	-4.06925e-08	4.79605e-08	1.87257e-07	-4.07433e-08	1.46514e-07	1.32652e-07	-1.87952e-08	1.13857e-07	3.52310e-08	-1.20608e-08	2.31701e-08	4.05831e-08	-1.26319e-09	3.93199e-08	5.75319e-08	-1.03928e-08	4.71391e-08
3.686	2.51645e-07	-3.30374e-08	2.18607e-07	1.13859e-07	-2.81099e-08	8.57489e-08	8.94072e-08	-4.10387e-08	4.83685e-08	1.89126e-07	-4.11499e-08	1.47976e-07	1.34141e-07	-1.90062e-08	1.15135e-07	3.55851e-08	-1.21821e-08	2.34030e-08	4.10202e-08	-1.41751e-09	3.96027e-08	5.83320e-08	-1.05373e-08	4.77947e-08
3.711	2.53501e-07	-3.32810e-08	2.20220e-07	1.14870e-07	-2.83597e-08	8.65106e-08	9.01640e-08	-4.13861e-08	4.87779e-08	1.91002e-07	-4.15581e-08	1.49444e-07	1.35637e-07	-1.92181e-08	1.16419e-07	3.59409e-08	-1.23039e-08	2.36371e-08	4.14595e-08	-1.57322e-09	3.98863e-08	5.91368e-08	-1.06827e-08	4.84541e-08
3.736	2.55360e-07	-3.35251e-08	2.21835e-07	1.15885e-07	-2.86102e-08	8.72749e-08	9.09232e-08	-4.17345e-08	4.91887e-08	1.92886e-07	-4.19680e-08	1.50918e-07	1.37140e-07	-1.94310e-08	1.17709e-07	3.62985e-08	-1.24263e-08	2.38722e-08	4.19009e-08	-1.73031e-09	4.01705e-08	5.99464e-08	-1.08289e-08	4.91174e-08
3.760	2.57222e-07	-3.37696e-08	2.23453e-07	1.16903e-07	-2.88615e-08	8.80416e-08	9.16849e-08	-4.20842e-08	4.96007e-08	1.94777e-07	-4.23795e-08	1.52398e-07	1.38649e-07	-1.96448e-08	1.19004e-07	3.66577e-08	-1.25493e-08	2.41084e-08	4.23443e-08	-1.88877e-09	4.04556e-08	6.07607e-08	-1.09760e-08	4.97846e-08
3.785	2.59088e-07	-3.40145e-08	2.25073e-07	1.17925e-07	-2.91137e-08	8.88109e-08	9.24489e-08	-4.24349e-08	5.00141e-08	1.96676e-07	-4.27927e-08	1.53884e-07	1.40165e-07	-1.98596e-08	1.20305e-07	3.70186e-08	-1.26728e-08	2.43458e-08	4.27899e-08	-2.04859e-09	4.07413e-08	6.15797e-08	-1.11240e-08	5.04557e-08
3.809	2.60956e-07	-3.42599e-08	2.26697e-07	1.18949e-07	-2.93667e-08	8.95826e-08	9.32154e-08	-4.27867e-08	5.04287e-08	1.98583e-07	-4.32075e-08	1.55375e-07	1.41687e-07	-2.00753e-08	1.21612e-07	3.73811e-08	-1.27969e-08	2.45842e-08	4.32376e-08	-2.20978e-09	4.10278e-08	6.24034e-08	-1.12728e-08	5.11307e-08
3.834	2.62828e-07	-3.45055e-08	2.28322e-07	1.19977e-07	-2.96205e-08	9.03567e-08	9.39843e-08	-4.31396e-08	5.08447e-08	2.00497e-07	-4.36240e-08	1.56873e-07	1.43216e-07	-2.02920e-08	1.22924e-07	3.77453e-08	-1.29216e-08	2.48237e-08	4.36874e-08	-2.37231e-09	4.13151e-08	6.32319e-08	-1.14224e-08	5.18094e-08
3.858	2.64702e-07	-3.47516e-08	2.29951e-07	1.21008e-07	-2.98750e-08	9.11333e-08	9.47556e-08	-4.34936e-08	5.12619e-08	2.02418e-07	-4.40421e-08	1.58376e-07	1.44752e-07	-2.05095e-08	1.24242e-07	3.81112e-08	-1.30468e-08	2.50643e-08	4.41392e-08	-2.53619e-09	4.16031e-08	6.40650e-08	-1.15729e-08	5.24921e-08
3.883	2.66579e-07	-3.49981e-08	2.31581e-07	1.22043e-07	-3.01304e-08	9.19123e-08	9.55292e-08	-4.38487e-08	5.16804e-08	2.04347e-07	-4.44618e-08	1.59886e-07	1.46294e-07	-2.07280e-08	1.25566e-07	3.84786e-08	-1.31726e-08	2.53060e-08	4.45932e-08	-2.70141e-09	4.18918e-08	6.49027e-08	-1.17243e-08	5.31785e-08
3.908	2.68459e-07	-3.52449e-08	2.33214e-07	1.23080e-07	-3.03866e-08	9.26937e-08	9.63051e-08	-4.42049e-08	5.21002e-08	2.06284e-07	-4.48831e-08	1.61401e-07	1.47842e-07	-2.09474e-08	1.26895e-07	3.88478e-08	-1.32990e-08	2.55488e-08	4.50492e-08	-2.86797e-09	4.21813e-08	6.57451e-08	-1.18764e-08	5.38687e-08
3.932	2.70342e-07	-3.54920e-08	2.34850e-07	1.24121e-07	-3.06435e-08	9.34775e-08	9.70834e-08	-4.45621e-08	5.25213e-08	2.08227e-07	-4.53060e-08	1.62921e-07	1.49397e-07	-2.11678e-08	1.28230e-07	3.92185e-08	-1.34259e-08	2.57926e-08	4.55073e-08	-3.03584e-09	4.24715e-08	6.65922e-08	-1.20294e-08	5.45627e-08
3.957	2.72227e-07	-3.57396e-08	2.36488e-07	1.25165e-07	-3.09012e-08	9.42636e-08	9.78640e-08	-4.49204e-08	5.29435e-08	2.10178e-07	-4.57305e-08	1.64448e-07	1.50959e-07	-2.13890e-08	1.29570e-07	3.95909e-08	-1.35534e-08	2.60375e-08	4.59675e-08	-3.20504e-09	4.27624e-08	6.74438e-08	-1.21833e-08	5.52605e-08
3.981	2.74115e-07	-3.59874e-08	2.38128e-07	1.26212e-07	-3.11597e-08	9.50520e-08	9.86468e-08	-4.52798e-08	5.33671e-08	2.12137e-07	-4.61565e-08	1.65980e-07	1.52527e-07	-2.16111e-08	1.30915e-07	3.99649e-08	-1.36814e-08	2.62835e-08	4.64297e-08	-3.37554e-09	4.30541e-08	6.83000e-08	-1.23380e-08	5.59620e-08
4.006	2.76006e-07	-3.62357e-08	2.39770e-07	1.27262e-07	-3.14189e-08	9.58428e-08	9.94320e-08	-4.56401e-08	5.37918e-08	2.14102e-07	-4.65842e-08	1.67518e-07	1.54100e-07	-2.18341e-08	1.32266e-07	4.03405e-08	-1.38100e-08	2.65305e-08	4.68939e-08	-3.54735e-09	4.33466e-08	6.91608e-08	-1.24934e-08	5.66673e-08
4.030	2.77899e-07	-3.64842e-08	2.41415e-07	1.28315e-07	-3.16789e-08	9.66359e-08	1.00219e-07	-4.60016e-08	5.42178e-08	2.16075e-07	-4.70134e-08	1.69061e-07	1.55681e-07	-2.20580e-08	1.33623e-07	4.07177e-08	-1.39392e-08	2.67786e-08	4.73603e-08	-3.72045e-09	4.36398e-08	7.00261e-08	-1.26498e-08	5.73763e-08
4.055	2.79795e-07	-3.67331e-08	2.43062e-07	1.29371e-07	-3.19396e-08	9.74312e-08	1.01009e-07	-4.63640e-08	5.46450e-08	2.18054e-07	-4.74441e-08	1.70610e-07	1.57267e-07	-2.22828e-08	1.34984e-07	4.10965e-08	-1.40688e-08	2.70277e-08	4.78286e-08	-3.89484e-09	4.39338e-08	7.08959e-08	-1.28069e-08	5.80890e-08
4.080	2.81693e-07	-3.69822e-08	2.44710e-07	1.30430e-07	-3.22011e-08	9.82288e-08	1.01801e-07	-4.67275e-08	5.50733e-08	2.20041e-07	-4.78764e-08	1.72165e-07	1.58860e-07	-2.25085e-08	1.36351e-07	4.14769e-08	-1.41991e-08	2.72779e-08	4.82990e-08	-4.07051e-09	4.42285e-08	7.17703e-08	-1.29648e-08	5.88055e-08
4.104	2.83593e-07	-3.72317e-08	2.46361e-07	1.31492e-07	-3.24633e-08	9.90286e-08	1.02595e-07	-4.70919e-08	5.55029e-08	2.22035e-07	-4.83102e-08	1.73725e-07	1.60458e-07	-2.27350e-08	1.37723e-07	4.18589e-08	-1.43298e-08	2.75291e-08	4.87714e-08	-4.24745e-09	4.45239e-08	7.26492e-08	-1.31236e-08	5.95256e-08
4.129	2.85496e-07	-3.74815e-08	2.48014e-07	1.32557e-07	-3.27262e-08	9.98307e-08	1.03391e-07	-4.74574e-08	5.59336e-08	2.24036e-07	-4.87456e-08	1.75290e-07	1.62063e-07	-2.29623e-08	1.39101e-07	4.22424e-08	-1.44611e-08	2.77813e-08	4.92458e-08	-4.42566e-09	4.48202e-08	7.35325e-08	-1.32832e-08	6.02493e-08
4.153	2.87400e-07	-3.77316e-08	2.49669e-07	1.33625e-07	-3.29898e-08	1.00635e-07	1.04189e-07	-4.78238e-08	5.63656e-08	2.26044e-07	-4.91824e-08	1.76861e-07	1.63674e-07	-2.31906e-08	1.40483e-07	4.26275e-08	-1.45929e-08	2.80345e-08	4.97222e-08	-4.60513e-09	4.51171e-08	7.44203e-08	-1.34435e-08	6.09767e-08
4.178	2.89307e-07	-3.79819e-08	2.51325e-07	1.34696e-07	-3.32542e-08	1.01441e-07	1.04990e-07	-4.81913e-08	5.67986e-08	2.28058e-07	-4.96208e-08	1.78438e-07	1.65291e-07	-2.34197e-08	1.41871e-07	4.30141e-08	-1.47253e-08	2.82888e-08	5.02007e-08	-4.78584e-09	4.54148e-08	7.53125e-08	-1.36047e-08	6.17078e-08
4.202	2.91217e-07	-3.82326e-08	2.52984e-07	1.35769e-07	-3.35193e-08	1.02250e-07	1.05793e-07	-4.85597e-08	5.72328e-08	2.30080e-07	-5.00607e-08	1.80019e-07	1.66914e-07	-2.36496e-08	1.43264e-07	4.34023e-08	-1.48582e-08	2.85441e-08	5.06811e-08	-4.96780e-09	4.57133e-08	7.62092e-08	-1.37667e-08	6.24425e-08
4.227	2.93128e-07	-3.84835e-08	2.54644e-07	1.36846e-07	-3.37850e-08	1.03061e-07	1.06597e-07	-4.89291e-08	5.76682e-08	2.32108e-07	-5.05020e-08	1.81606e-07	1.68542e-07	-2.38803e-08	1.44662e-07	4.37920e-08	-1.49916e-08	2.88004e-08	5.11636e-08	-5.15099e-09	4.60126e-08	7.71102e-08	-1.39295e-08	6.31807e-08
4.252	2.95041e-07	-3.87347e-08	2.56306e-07	1.37925e-07	-3.40515e-08	1.03873e-07	1.07404e-07	-4.92994e-08	5.81047e-08	2.34144e-07	-5.09448e-08	1.83199e-07	1.70177e-07	-2.41119e-08	1.46065e-07	4.41832e-08	-1.51255e-08	2.90577e-08	5.16480e-08	-5.33541e-09	4.63126e-08	7.80156e-08	-1.40930e-08	6.39226e-08
4.276	2.96956e-07	-3.89861e-08	2.57970e-07	1.39007e-07	-3.43186e-08	1.04688e-07	1.08213e-07	-4.96707e-08	5.85423e-08	2.36186e-07	-5.13891e-08	1.84797e-07	1.71817e-07	-2.43443e-08	1.47473e-07	4.45760e-08	-1.52600e-08	2.93160e-08	5.21344e-08	-5.52105e-09	4.66133e-08	7.89254e-08	-1.42574e-08	6.46680e-08
4.301	2.98873e-07	-3.92378e-08	2.59635e-07	1.40092e-07	-3.45865e-08	1.05505e-07	1.09024e-07	-5.00429e-08	5.89809e-08	2.38234e-07	-5.18349e-08	1.86399e-07	1.73463e-07	-2.45775e-08	1.48885e-07	4.49703e-08	-1.53949e-08	2.95753e-08	5.26227e-08	-5.70790e-09	4.69148e-08	7.98395e-08	-1.44225e-08	6.54170e-08
4.325	3.00792e-07	-3.94897e-08	2.61302e-07	1.41179e-07	-3.48550e-08	1.06324e-07	1.09837e-07	-5.04160e-08	5.94207e-08	2.40290e-07	-5.22821e-08	1.88008e-07	1.75115e-07	-2.48116e-08	1.50303e-07	4.53660e-08	-1.55304e-08	2.98356e-08	5.31130e-08	-5.89595e-09	4.72171e-08	8.07579e-08	-1.45884e-08	6.61695e-08
4.350	3.02712e-07	-3.97418e-08	2.62971e-07	1.42270e-07	-3.51241e-08	1.07146e-07	1.10652e-07	-5.07901e-08	5.98616e-08	2.42351e-07	-5.27307e-08	1.89621e-07	1.76772e-07	-2.50464e-08	1.51726e-07	4.57633e-08	-1.56664e-08	3.00968e-08	5.36053e-08	-6.08519e-09	4.75201e-08	8.16806e-08	-1.47551e-08	6.69255e-08
4.375	3.04635e-07	-3.99942e-08	2.64640e-07	1.43363e-07	-3.53939e-08	1.07969e-07	1.11469e-07	-5.11651e-08	6.03036e-08	2.44420e-07	-5.31807e-08	1.91239e-07	1.78435e-07	-2.52820e-08	1.53153e-07	4.61620e-08	-1.58029e-08	3.03591e-08	5.40996e-08	-6.27562e-09	4.78239e-08	8.26076e-08	-1.49225e-08	6.76851e-08
4.399	3.06559e-07	-4.02468e-08	2.66312e-07	1.44458e-07	-3.56644e-08	1.08794e-07	1.12288e-07	-5.15410e-08	6.07466e-08	2.46495e-07	-5.36322e-08	1.92863e-07	1.80103e-07	-2.55184e-08	1.54585e-07	4.65622e-08	-1.59399e-08	3.06223e-08	5.45957e-08	-6.46722e-09	4.81285e-08	8.35389e-08	-1.50908e-08	6.84481e-08
4.424	3.08484e-07	-4.04996e-08	2.67985e-07	1.45556e-07	-3.59355e-08	1.09621e-07	1.13108e-07	-5.19177e-08	6.11906e-08	2.48576e-07	-5.40851e-08	1.94491e-07	1.81777e-07	-2.57556e-08	1.56022e-07	4.69639e-08	-1.60774e-08	3.08864e-08	5.50938e-08	-6.66000e-09	4.84338e-08	8.44744e-08	-1.52598e-08	6.92146e-08
4.448	3.10411e-07	-4.07525e-08	2.69659e-07	1.46657e-07	-3.62073e-08	1.10450e-07	1.13931e-07	-5.22954e-08	6.16357e-08	2.50664e-07	-5.45393e-08	1.96125e-07	1.83457e-07	-2.59936e-08	1.57463e-07	4.73670e-08	-1.62154e-08	3.11515e-08	5.55939e-08	-6.85393e-09	4.87399e-08	8.54140e-08	-1.54295e-08	6.99845e-08
4.473	3.12340e-07	-4.10057e-08	2.71334e-07	1.47760e-07	-3.64797e-08	1.11281e-07	1.14756e-07	-5.26739e-08	6.20819e-08	2.52758e-07	-5.49950e-08	1.97763e-07	1.85142e-07	-2.62323e-08	1.58910e-07	4.77715e-08	-1.63539e-08	3.14176e-08	5.60958e-08	-7.04902e-09	4.90468e-08	8.63579e-08	-1.56000e-08	7.07579e-08
4.497	3.14269e-07	-4.12591e-08	2.73010e-07	1.48866e-07	-3.67527e-08	1.12113e-07	1.15582e-07	-5.30533e-08	6.25290e-08	2.54859e-07	-5.54520e-08	1.99407e-07	1.86832e-07	-2.64718e-08	1.60360e-07	4.81775e-08	-1.64929e-08	3.16846e-08	5.65997e-08	-7.24525e-09	4.93544e-08	8.73060e-08	-1.57713e-08	7.15347e-08
4.522	3.16201e-07	-4.15126e-08	2.74688e-07	1.49974e-07	-3.70263e-08	1.12948e-07	1.16411e-07	-5.34335e-08	6.29772e-08	2.56966e-07	-5.59104e-08	2.01055e-07	1.88528e-07	-2.67121e-08	1.61816e-07	4.85849e-08	-1.66324e-08	3.19525e-08	5.71054e-08	-7.44261e-09	4.96628e-08	8.82582e-08	-1.59433e-08	7.23149e-08
4.547	3.18133e-07	-4.17664e-08	2.76367e-07	1.51085e-07	-3.73005e-08	1.13785e-07	1.17241e-07	-5.38146e-08	6.34263e-08	2.59079e-07	-5.63702e-08	2.02708e-07	1.90229e-07	-2.69531e-08	1.63276e-07	4.89938e-08	-1.67723e-08	3.22214e-08	5.76131e-08	-7.64110e-09	4.99720e-08	8.92145e-08	-1.61160e-08	7.30985e-08
4.571	3.20067e-07	-4.20202e-08	2.78047e-07	1.52198e-07	-3.75754e-08	1.14623e-07	1.18073e-07	-5.41965e-08	6.38764e-08	2.61198e-07	-5.68312e-08	2.04366e-07	1.91935e-07	-2.71948e-08	1.64740e-07	4.94040e-08	-1.69128e-08	3.24912e-08	5.81226e-08	-7.84071e-09	5.02819e-08	9.01749e-08	-1.62895e-08	7.38854e-08
4.596	3.22002e-07	-4.22742e-08	2.79728e-07	1.53314e-07	-3.78508e-08	1.15463e-07	1.18907e-07	-5.45793e-08	6.43275e-08	2.63323e-07	-5.72937e-08	2.06029e-07	1.93646e-07	-2.74373e-08	1.66209e-07	4.98156e-08	-1.70537e-08	3.27619e-08	5.86341e-08	-8.04142e-09	5.05927e-08	9.11394e-08	-1.64637e-08	7.46756e-08
4.620	3.23938e-07	-4.25284e-08	2.81409e-07	1.54432e-07	-3.81268e-08	1.16305e-07	1.19742e-07	-5.49628e-08	6.47796e-08	2.65454e-07	-5.77574e-08	2.07697e-07	1.95363e-07	-2.76805e-08	1.67682e-07	5.02286e-08	-1.71951e-08	3.30335e-08	5.91474e-08	-8.24323e-09	5.09041e-08	9.21079e-08	-1.66387e-08	7.54692e-08
4.645	3.25875e-07	-4.27827e-08	2.83092e-07	1.55552e-07	-3.84034e-08	1.17149e-07	1.20580e-07	-5.53472e-08	6.52326e-08	2.67592e-07	-5.82225e-08	2.09369e-07	1.97084e-07	-2.79244e-08	1.69160e-07	5.06430e-08	-1.73369e-08	3.33060e-08	5.96625e-08	-8.44613e-09	5.12164e-08	9.30805e-08	-1.68144e-08	7.62661e-08
4.669	3.27813e-07	-4.30371e-08	2.84776e-07	1.56675e-07	-3.86805e-08	1.17994e-07	1.21419e-07	-5.57323e-08	6.56865e-08	2.69735e-07	-5.86888e-08	2.11046e-07	1.98811e-07	-2.81690e-08	1.70642e-07	5.10587e-08	-1.74792e-08	3.35795e-08	6.01796e-08	-8.65012e-09	5.15295e-08	9.40571e-08	-1.69908e-08	7.70663e-08
4.694	3.29752e-07	-4.32917e-08	2.86460e-07	1.57800e-07	-3.89583e-08	1.18842e-07	1.22260e-07	-5.61182e-08	6.61414e-08	2.71884e-07	-5.91564e-08	2.12728e-07	2.00542e-07	-2.84143e-08	1.72128e-07	5.14758e-08	-1.76220e-08	3.38538e-08	6.06984e-08	-8.85517e-09	5.18433e-08	9.50377e-08	-1.71680e-08	7.78698e-08
4.719	3.31691e-07	-4.35463e-08	2.88145e-07	1.58927e-07	-3.92365e-08	1.19690e-07	1.23102e-07	-5.65050e-08	6.65972e-08	2.74040e-07	-5.96254e-08	2.14414e-07	2.02279e-07	-2.86604e-08	1.73618e-07	5.18942e-08	-1.77653e-08	3.41289e-08	6.12192e-08	-9.06129e-09	5.21579e-08	9.60223e-08	-1.73458e-08	7.86765e-08
4.743	3.33632e-07	-4.38011e-08	2.89831e-07	1.60056e-07	-3.95154e-08	1.20541e-07	1.23946e-07	-5.68924e-08	6.70538e-08	2.76201e-07	-6.00956e-08	2.16105e-07	2.04020e-07	-2.89071e-08	1.75113e-07	5.23140e-08	-1.79090e-08	3.44050e-08	6.17417e-08	-9.26847e-09	5.24732e-08	9.70108e-08	-1.75244e-08	7.94864e-08
4.768	3.35573e-07	-4.40560e-08	2.91517e-07	1.61188e-07	-3.97947e-08	1.21393e-07	1.24792e-07	-5.72806e-08	6.75114e-08	2.78367e-07	-6.05670e-08	2.17800e-07	2.05766e-07	-2.91545e-08	1.76611e-07	5.27350e-08	-1.80531e-08	3.46819e-08	6.22661e-08	-9.47668e-09	5.27894e-08	9.80032e-08	-1.77036e-08	8.02995e-08
4.792	3.37515e-07	-4.43109e-08	2.93204e-07	1.62322e-07	-4.00746e-08	1.22247e-07	1.25639e-07	-5.76696e-08	6.79699e-08	2.80540e-07	-6.10397e-08	2.19500e-07	2.07517e-07	-2.94025e-08	1.78114e-07	5.31574e-08	-1.81977e-08	3.49597e-08	6.27922e-08	-9.68593e-09	5.31063e-08	9.89995e-08	-1.78836e-08	8.11159e-08
4.817	3.39457e-07	-4.45659e-08	2.94891e-07	1.63458e-07	-4.03551e-08	1.23102e-07	1.26488e-07	-5.80593e-08	6.84292e-08	2.82718e-07	-6.15136e-08	2.21204e-07	2.09272e-07	-2.96513e-08	1.79621e-07	5.35811e-08	-1.83427e-08	3.52383e-08	6.33202e-08	-9.89621e-09	5.34240e-08	9.99997e-08	-1.80643e-08	8.19354e-08
4.841	3.41400e-07	-4.48210e-08	2.96579e-07	1.64596e-07	-4.06360e-08	1.23959e-07	1.27339e-07	-5.84497e-08	6.88893e-08	2.84902e-07	-6.19888e-08	2.22913e-07	2.11032e-07	-2.99007e-08	1.81132e-07	5.40060e-08	-1.84882e-08	3.55178e-08	6.38500e-08	-1.01075e-08	5.37425e-08	1.01004e-07	-1.82457e-08	8.27580e-08
4.866	3.43344e-07	-4.50761e-08	2.98268e-07	1.65736e-07	-4.09175e-08	1.24818e-07	1.28191e-07	-5.88409e-08	6.93503e-08	2.87091e-07	-6.24651e-08	2.24626e-07	2.12797e-07	-3.01507e-08	1.82647e-07	5.44322e-08	-1.86341e-08	3.57981e-08	6.43816e-08	-1.03198e-08	5.40618e-08	1.02012e-07	-1.84277e-08	8.35838e-08
4.891	3.45288e-07	-4.53313e-08	2.99956e-07	1.66878e-07	-4.11994e-08	1.25678e-07	1.29045e-07	-5.92327e-08	6.98121e-08	2.89286e-07	-6.29427e-08	2.26343e-07	2.14567e-07	-3.04014e-08	1.84165e-07	5.48597e-08	-1.87805e-08	3.60793e-08	6.49150e-08	-1.05331e-08	5.43819e-08	1.03023e-07	-1.86105e-08	8.44127e-08
4.915	3.47232e-07	-4.55866e-08	3.01645e-07	1.68022e-07	-4.14819e-08	1.26540e-07	1.29900e-07	-5.96252e-08	7.02747e-08	2.91486e-07	-6.34214e-08	2.28065e-07	2.16341e-07	-3.06528e-08	1.85688e-07	5.52885e-08	-1.89272e-08	3.63612e-08	6.54501e-08	-1.07474e-08	5.47027e-08	1.04039e-07	-1.87939e-08	8.52447e-08
4.940	3.49176e-07	-4.58419e-08	3.03334e-07	1.69168e-07	-4.17648e-08	1.27403e-07	1.30757e-07	-6.00184e-08	7.07382e-08	2.93692e-07	-6.39013e-08	2.29791e-07	2.18119e-07	-3.09047e-08	1.87214e-07	5.57185e-08	-1.90744e-08	3.66440e-08	6.59870e-08	-1.09627e-08	5.50243e-08	1.05058e-07	-1.89780e-08	8.60797e-08
4.964	3.51121e-07	-4.60972e-08	3.05024e-07	1.70316e-07	-4.20483e-08	1.28268e-07	1.31615e-07	-6.04123e-08	7.12024e-08	2.95903e-07	-6.43824e-08	2.31521e-07	2.19902e-07	-3.11573e-08	1.88744e-07	5.61497e-08	-1.92221e-08	3.69276e-08	6.65256e-08	-1.11789e-08	5.53467e-08	1.06081e-07	-1.91628e-08	8.69178e-08
4.989	3.53066e-07	-4.63525e-08	3.06713e-07	1.71466e-07	-4.23322e-08	1.29134e-07	1.32474e-07	-6.08068e-08	7.16674e-08	2.98120e-07	-6.48647e-08	2.33255e-07	2.21689e-07	-3.14105e-08	1.90278e-07	5.65821e-08	-1.93701e-08	3.72120e-08	6.70660e-08	-1.13961e-08	5.56699e-08	1.07107e-07	-1.93482e-08	8.77590e-08
5.014	3.55011e-07	-4.66078e-08	3.08403e-07	1.72617e-07	-4.26165e-08	1.30001e-07	1.33335e-07	-6.12020e-08	7.21331e-08	3.00341e-07	-6.53481e-08	2.34993e-07	2.23480e-07	-3.16643e-08	1.91816e-07	5.70157e-08	-1.95185e-08	3.74972e-08	6.76081e-08	-1.16142e-08	5.59939e-08	1.08137e-07	-1.95343e-08	8.86031e-08
5.038	3.56955e-07	-4.68632e-08	3.10092e-07	1.73771e-07	-4.29013e-08	1.30870e-07	1.34197e-07	-6.15978e-08	7.25997e-08	3.02568e-07	-6.58326e-08	2.36736e-07	2.25275e-07	-3.19187e-08	1.93357e-07	5.74505e-08	-1.96674e-08	3.77831e-08	6.81520e-08	-1.18333e-08	5.63187e-08	1.09171e-07	-1.97211e-08	8.94502e-08
5.063	3.58900e-07	-4.71185e-08	3.11782e-07	1.74927e-07	-4.31866e-08	1.31740e-07	1.35061e-07	-6.19942e-08	7.30669e-08	3.04800e-07	-6.63182e-08	2.38482e-07	2.27075e-07	-3.21737e-08	1.94901e-07	5.78865e-08	-1.98166e-08	3.80698e-08	6.86976e-08	-1.20533e-08	5.66443e-08	1.10209e-07	-1.99085e-08	9.03003e-08
5.087	3.60845e-07	-4.73738e-08	3.13471e-07	1.76084e-07	-4.34723e-08	1.32611e-07	1.35926e-07	-6.23913e-08	7.35349e-08	3.07037e-07	-6.68050e-08	2.40232e-07	2.28879e-07	-3.24293e-08	1.96450e-07	5.83236e-08	-1.99663e-08	3.83573e-08	6.92449e-08	-1.22742e-08	5.69707e-08	1.11250e-07	-2.00966e-08	9.11534e-08
5.112	3.62790e-07	-4.76291e-08	3.15160e-07	1.77243e-07	-4.37584e-08	1.33484e-07	1.36792e-07	-6.27890e-08	7.40035e-08	3.09279e-07	-6.72928e-08	2.41986e-07	2.30687e-07	-3.26855e-08	1.98001e-07	5.87620e-08	-2.01163e-08	3.86456e-08	6.97939e-08	-1.24961e-08	5.72978e-08	1.12295e-07	-2.02853e-08	9.20093e-08
5.136	3.64734e-07	-4.78843e-08	3.16849e-07	1.78403e-07	-4.40450e-08	1.34358e-07	1.37660e-07	-6.31872e-08	7.44729e-08	3.11526e-07	-6.77817e-08	2.43745e-07	2.32499e-07	-3.29422e-08	1.99557e-07	5.92014e-08	-2.02668e-08	3.89346e-08	7.03445e-08	-1.27188e-08	5.76258e-08	1.13343e-07	-2.04747e-08	9.28682e-08
5.161	3.66678e-07	-4.81396e-08	3.18538e-07	1.79566e-07	-4.43319e-08	1.35234e-07	1.38529e-07	-6.35860e-08	7.49430e-08	3.13778e-07	-6.82717e-08	2.45507e-07	2.34315e-07	-3.31995e-08	2.01115e-07	5.96420e-08	-2.04176e-08	3.92244e-08	7.08969e-08	-1.29424e-08	5.79545e-08	1.14395e-07	-2.06647e-08	9.37300e-08
5.186	3.68621e-07	-4.83947e-08	3.20227e-07	1.80730e-07	-4.46193e-08	1.36110e-07	1.39399e-07	-6.39854e-08	7.54137e-08	3.16035e-07	-6.87628e-08	2.47273e-07	2.36134e-07	-3.34573e-08	2.02677e-07	6.00837e-08	-2.05688e-08	3.95149e-08	7.14509e-08	-1.31669e-08	5.82840e-08	1.15450e-07	-2.08553e-08	9.45946e-08
5.210	3.70564e-07	-4.86498e-08	3.21915e-07	1.81895e-07	-4.49071e-08	1.36988e-07	1.40270e-07	-6.43854e-08	7.58851e-08	3.18297e-07	-6.92549e-08	2.49042e-07	2.37958e-07	-3.37157e-08	2.04242e-07	6.05265e-08	-2.07204e-08	3.98061e-08	7.20066e-08	-1.33923e-08	5.86143e-08	1.16509e-07	-2.10465e-08	9.54620e-08
5.235	3.72507e-07	-4.89048e-08	3.23602e-07	1.83063e-07	-4.51952e-08	1.37867e-07	1.41143e-07	-6.47859e-08	7.63571e-08	3.20563e-07	-6.97480e-08	2.50815e-07	2.39785e-07	-3.39746e-08	2.05811e-07	6.09704e-08	-2.08724e-08	4.00980e-08	7.25640e-08	-1.36185e-08	5.89455e-08	1.17571e-07	-2.12384e-08	9.63323e-08
5.259	3.74449e-07	-4.91598e-08	3.25289e-07	1.84231e-07	-4.54838e-08	1.38747e-07	1.42017e-07	-6.51869e-08	7.68298e-08	3.22835e-07	-7.02421e-08	2.52592e-07	2.41616e-07	-3.42340e-08	2.07382e-07	6.14153e-08	-2.10247e-08	4.03906e-08	7.31230e-08	-1.38456e-08	5.92774e-08	1.18636e-07	-2.14309e-08	9.72054e-08
5.284	3.76390e-07	-4.94147e-08	3.26976e-07	1.85402e-07	-4.57727e-08	1.39629e-07	1.42892e-07	-6.55885e-08	7.73031e-08	3.25110e-07	-7.07373e-08	2.54373e-07	2.43451e-07	-3.44940e-08	2.08957e-07	6.18613e-08	-2.11774e-08	4.06840e-08	7.36836e-08	-1.40735e-08	5.96101e-08	1.19705e-07	-2.16240e-08	9.80812e-08
5.308	3.78331e-07	-4.96694e-08	3.28661e-07	1.86573e-07	-4.60620e-08	1.40511e-07	1.43767e-07	-6.59905e-08	7.77770e-08	3.27391e-07	-7.12335e-08	2.56157e-07	2.45289e-07	-3.47545e-08	2.10535e-07	6.23084e-08	-2.13304e-08	4.09780e-08	7.42458e-08	-1.43022e-08	5.99436e-08	1.20777e-07	-2.18177e-08	9.89598e-08
5.333	3.80271e-07	-4.99241e-08	3.30347e-07	1.87746e-07	-4.63516e-08	1.41395e-07	1.44645e-07	-6.63931e-08	7.82514e-08	3.29676e-07	-7.17306e-08	2.57945e-07	2.47131e-07	-3.50154e-08	2.12116e-07	6.27565e-08	-2.14838e-08	4.12727e-08	7.48097e-08	-1.45318e-08	6.02779e-08	1.21853e-07	-2.20120e-08	9.98411e-08
5.358	3.82210e-07	-5.01787e-08	3.32031e-07	1.88921e-07	-4.66416e-08	1.42279e-07	1.45523e-07	-6.67962e-08	7.87265e-08	3.31965e-07	-7.22288e-08	2.59736e-07	2.48977e-07	-3.52769e-08	2.13700e-07	6.32057e-08	-2.16376e-08	4.15681e-08	7.53752e-08	-1.47622e-08	6.06130e-08	1.22932e-07	-2.22069e-08	1.00725e-07
5.382	3.84148e-07	-5.04331e-08	3.33715e-07	1.90097e-07	-4.69319e-08	1.43165e-07	1.46402e-07	-6.71997e-08	7.92021e-08	3.34259e-07	-7.27278e-08	2.61531e-07	2.50826e-07	-3.55389e-08	2.15287e-07	6.36558e-08	-2.17917e-08	4.18641e-08	7.59422e-08	-1.49933e-08	6.09489e-08	1.24014e-07	-2.24024e-08	1.01612e-07
5.407	3.86085e-07	-5.06874e-08	3.35397e-07	1.91274e-07	-4.72226e-08	1.44052e-07	1.47282e-07	-6.76037e-08	7.96783e-08	3.36557e-07	-7.32279e-08	2.63329e-07	2.52678e-07	-3.58013e-08	2.16877e-07	6.41070e-08	-2.19461e-08	4.21608e-08	7.65109e-08	-1.52253e-08	6.12856e-08	1.25100e-07	-2.25985e-08	1.02501e-07
5.431	3.88021e-07	-5.09416e-08	3.37079e-07	1.92453e-07	-4.75136e-08	1.44939e-07	1.48163e-07	-6.80082e-08	8.01550e-08	3.38860e-07	-7.37289e-08	2.65131e-07	2.54533e-07	-3.60642e-08	2.18469e-07	6.45591e-08	-2.21009e-08	4.24582e-08	7.70811e-08	-1.54580e-08	6.16231e-08	1.26188e-07	-2.27951e-08	1.03393e-07
5.456	3.89956e-07	-5.11956e-08	3.38760e-07	1.93633e-07	-4.78049e-08	1.45828e-07	1.49045e-07	-6.84131e-08	8.06322e-08	3.41166e-07	-7.42308e-08	2.66936e-07	2.56392e-07	-3.63276e-08	2.20065e-07	6.50122e-08	-2.22560e-08	4.27562e-08	7.76529e-08	-1.56915e-08	6.19614e-08	1.27280e-07	-2.29924e-08	1.04288e-07
5.480	3.91889e-07	-5.14495e-08	3.40440e-07	1.94814e-07	-4.80965e-08	1.46718e-07	1.49928e-07	-6.88184e-08	8.11099e-08	3.43477e-07	-7.47336e-08	2.68744e-07	2.58254e-07	-3.65914e-08	2.21663e-07	6.54663e-08	-2.24115e-08	4.30548e-08	7.82262e-08	-1.59257e-08	6.23005e-08	1.28375e-07	-2.31902e-08	1.05185e-07
5.505	3.93822e-07	-5.17032e-08	3.42119e-07	1.95996e-07	-4.83884e-08	1.47608e-07	1.50812e-07	-6.92242e-08	8.15881e-08	3.45792e-07	-7.52373e-08	2.70555e-07	2.60119e-07	-3.68557e-08	2.23264e-07	6.59213e-08	-2.25673e-08	4.33541e-08	7.88011e-08	-1.61607e-08	6.26405e-08	1.29473e-07	-2.33885e-08	1.06085e-07
5.530	3.95753e-07	-5.19567e-08	3.43796e-07	1.97180e-07	-4.86806e-08	1.48499e-07	1.51697e-07	-6.96303e-08	8.20668e-08	3.48111e-07	-7.57419e-08	2.72370e-07	2.61988e-07	-3.71204e-08	2.24867e-07	6.63772e-08	-2.27233e-08	4.36539e-08	7.93775e-08	-1.63964e-08	6.29812e-08	1.30575e-07	-2.35875e-08	1.06987e-07
5.554	3.97683e-07	-5.22101e-08	3.45473e-07	1.98365e-07	-4.89731e-08	1.49392e-07	1.52583e-07	-7.00369e-08	8.25460e-08	3.50435e-07	-7.62473e-08	2.74187e-07	2.63859e-07	-3.73855e-08	2.26473e-07	6.68341e-08	-2.28797e-08	4.39544e-08	7.99555e-08	-1.66328e-08	6.33227e-08	1.31679e-07	-2.37870e-08	1.07892e-07
5.579	3.99611e-07	-5.24632e-08	3.47148e-07	1.99550e-07	-4.92658e-08	1.50285e-07	1.53469e-07	-7.04438e-08	8.30256e-08	3.52762e-07	-7.67537e-08	2.76008e-07	2.65733e-07	-3.76511e-08	2.28082e-07	6.72918e-08	-2.30364e-08	4.42554e-08	8.05349e-08	-1.68699e-08	6.36650e-08	1.32786e-07	-2.39870e-08	1.08799e-07
5.603	4.01538e-07	-5.27162e-08	3.48822e-07	2.00737e-07	-4.95589e-08	1.51178e-07	1.54357e-07	-7.08511e-08	8.35056e-08	3.55093e-07	-7.72608e-08	2.77832e-07	2.67610e-07	-3.79170e-08	2.29693e-07	6.77505e-08	-2.31934e-08	4.45570e-08	8.11159e-08	-1.71078e-08	6.40081e-08	1.33897e-07	-2.41876e-08	1.09709e-07
5.628	4.03463e-07	-5.29689e-08	3.50494e-07	2.01925e-07	-4.98521e-08	1.52073e-07	1.55245e-07	-7.12588e-08	8.39861e-08	3.57427e-07	-7.77688e-08	2.79659e-07	2.69490e-07	-3.81834e-08	2.31307e-07	6.82100e-08	-2.33508e-08	4.48592e-08	8.16983e-08	-1.73463e-08	6.43520e-08	1.35010e-07	-2.43887e-08	1.10622e-07
5.652	4.05386e-07	-5.32214e-08	3.52165e-07	2.03114e-07	-5.01456e-08	1.52968e-07	1.56134e-07	-7.16668e-08	8.44670e-08	3.59766e-07	-7.82777e-08	2.81488e-07	2.71373e-07	-3.84502e-08	2.32923e-07	6.86704e-08	-2.35084e-08	4.51620e-08	8.22823e-08	-1.75855e-08	6.46967e-08	1.36127e-07	-2.45904e-08	1.11536e-07
5.677	4.07308e-07	-5.34737e-08	3.53834e-07	2.04304e-07	-5.04394e-08	1.53865e-07	1.57023e-07	-7.20751e-08	8.49483e-08	3.62108e-07	-7.87873e-08	2.83321e-07	2.73258e-07	-3.87173e-08	2.34541e-07	6.91316e-08	-2.36662e-08	4.54653e-08	8.28677e-08	-1.78254e-08	6.50423e-08	1.37246e-07	-2.47926e-08	1.12453e-07
5.702	4.09228e-07	-5.37258e-08	3.55502e-07	2.05495e-07	-5.07334e-08	1.54761e-07	1.57914e-07	-7.24838e-08	8.54299e-08	3.64454e-07	-7.92977e-08	2.85157e-07	2.75147e-07	-3.89849e-08	2.36162e-07	6.95936e-08	-2.38244e-08	4.57692e-08	8.34545e-08	-1.80659e-08	6.53886e-08	1.38368e-07	-2.49953e-08	1.13373e-07
5.726	4.11146e-07	-5.39776e-08	3.57168e-07	2.06686e-07	-5.10276e-08	1.55659e-07	1.58805e-07	-7.28927e-08	8.59119e-08	3.66804e-07	-7.98089e-08	2.86995e-07	2.77037e-07	-3.92528e-08	2.37785e-07	7.00565e-08	-2.39829e-08	4.60736e-08	8.40428e-08	-1.83071e-08	6.57357e-08	1.39493e-07	-2.51986e-08	1.14295e-07
5.751	4.13062e-07	-5.42291e-08	3.58833e-07	2.07879e-07	-5.13220e-08	1.56557e-07	1.59696e-07	-7.33020e-08	8.63943e-08	3.69157e-07	-8.03209e-08	2.88836e-07	2.78931e-07	-3.95210e-08	2.39410e-07	7.05201e-08	-2.41416e-08	4.63785e-08	8.46326e-08	-1.85489e-08	6.60837e-08	1.40621e-07	-2.54023e-08	1.15219e-07
5.775	4.14976e-07	-5.44804e-08	3.60496e-07	2.09072e-07	-5.16166e-08	1.57456e-07	1.60589e-07	-7.37115e-08	8.68770e-08	3.71513e-07	-8.08337e-08	2.90680e-07	2.80827e-07	-3.97896e-08	2.41037e-07	7.09846e-08	-2.43006e-08	4.66840e-08	8.52237e-08	-1.87913e-08	6.64324e-08	1.41752e-07	-2.56066e-08	1.16145e-07
5.800	4.16888e-07	-5.47315e-08	3.62157e-07	2.10266e-07	-5.19114e-08	1.58355e-07	1.61481e-07	-7.41214e-08	8.73600e-08	3.73873e-07	-8.13471e-08	2.92526e-07	2.82725e-07	-4.00586e-08	2.42666e-07	7.14498e-08	-2.44598e-08	4.69899e-08	8.58163e-08	-1.90343e-08	6.67820e-08	1.42886e-07	-2.58114e-08	1.17074e-07
5.825	4.18798e-07	-5.49822e-08	3.63816e-07	2.11461e-07	-5.22064e-08	1.59255e-07	1.62375e-07	-7.45315e-08	8.78433e-08	3.76237e-07	-8.18614e-08	2.94375e-07	2.84625e-07	-4.03279e-08	2.44297e-07	7.19157e-08	-2.46194e-08	4.72964e-08	8.64103e-08	-1.92780e-08	6.71323e-08	1.44022e-07	-2.60166e-08	1.18005e-07
5.849	4.20706e-07	-5.52326e-08	3.65473e-07	2.12657e-07	-5.25016e-08	1.60155e-07	1.63269e-07	-7.49418e-08	8.83270e-08	3.78603e-07	-8.23763e-08	2.96227e-07	2.86528e-07	-4.05975e-08	2.45931e-07	7.23824e-08	-2.47791e-08	4.76033e-08	8.70057e-08	-1.95222e-08	6.74835e-08	1.45161e-07	-2.62224e-08	1.18939e-07
5.874	4.22611e-07	-5.54828e-08	3.67128e-07	2.13853e-07	-5.27970e-08	1.61056e-07	1.64163e-07	-7.53523e-08	8.88109e-08	3.80973e-07	-8.28919e-08	2.98081e-07	2.88433e-07	-4.08674e-08	2.47566e-07	7.28499e-08	-2.49392e-08	4.79107e-08	8.76024e-08	-1.97670e-08	6.78354e-08	1.46303e-07	-2.64286e-08	1.19874e-07
5.898	4.24514e-07	-5.57326e-08	3.68781e-07	2.15050e-07	-5.30925e-08	1.61958e-07	1.65058e-07	-7.57631e-08	8.92950e-08	3.83346e-07	-8.34082e-08	2.99938e-07	2.90341e-07	-4.11377e-08	2.49203e-07	7.33180e-08	-2.50994e-08	4.82186e-08	8.82005e-08	-2.00124e-08	6.81882e-08	1.47447e-07	-2.66354e-08	1.20812e-07
5.923	4.26414e-07	-5.59821e-08	3.70432e-07	2.16248e-07	-5.33881e-08	1.62860e-07	1.65954e-07	-7.61741e-08	8.97794e-08	3.85722e-07	-8.39252e-08	3.01797e-07	2.92250e-07	-4.14082e-08	2.50842e-07	7.37868e-08	-2.52599e-08	4.85269e-08	8.88000e-08	-2.02583e-08	6.85418e-08	1.48594e-07	-2.68426e-08	1.21751e-07
5.947	4.28312e-07	-5.62313e-08	3.72081e-07	2.17446e-07	-5.36839e-08	1.63762e-07	1.66849e-07	-7.65853e-08	9.02641e-08	3.88102e-07	-8.44429e-08	3.03659e-07	2.94162e-07	-4.16790e-08	2.52482e-07	7.42563e-08	-2.54206e-08	4.88357e-08	8.94009e-08	-2.05047e-08	6.88961e-08	1.49744e-07	-2.70502e-08	1.22693e-07
5.972	4.30208e-07	-5.64802e-08	3.73728e-07	2.18644e-07	-5.39798e-08	1.64665e-07	1.67746e-07	-7.69967e-08	9.07489e-08	3.90484e-07	-8.49612e-08	3.05522e-07	2.96075e-07	-4.19501e-08	2.54125e-07	7.47265e-08	-2.55816e-08	4.91449e-08	9.00030e-08	-2.07517e-08	6.92513e-08	1.50896e-07	-2.72584e-08	1.23637e-07
5.997	4.32101e-07	-5.67287e-08	3.75372e-07	2.19844e-07	-5.42759e-08	1.65568e-07	1.68642e-07	-7.74083e-08	9.12340e-08	3.92869e-07	-8.54801e-08	3.07389e-07	2.97990e-07	-4.22215e-08	2.55769e-07	7.51973e-08	-2.57428e-08	4.94546e-08	9.06065e-08	-2.09992e-08	6.96073e-08	1.52051e-07	-2.74670e-08	1.24584e-07
6.021	4.33991e-07	-5.69768e-08	3.77014e-07	2.21043e-07	-5.45721e-08	1.66471e-07	1.69539e-07	-7.78200e-08	9.17192e-08	3.95257e-07	-8.59997e-08	3.09257e-07	2.99908e-07	-4.24932e-08	2.57414e-07	7.56688e-08	-2.59042e-08	4.97646e-08	9.12113e-08	-2.12472e-08	6.99641e-08	1.53208e-07	-2.76760e-08	1.25532e-07
6.046	4.35878e-07	-5.72246e-08	3.78654e-07	2.22243e-07	-5.48683e-08	1.67375e-07	1.70436e-07	-7.82318e-08	9.22046e-08	3.97647e-07	-8.65199e-08	3.11128e-07	3.01827e-07	-4.27651e-08	2.59062e-07	7.61409e-08	-2.60658e-08	5.00751e-08	9.18174e-08	-2.14958e-08	7.03217e-08	1.54368e-07	-2.78855e-08	1.26482e-07
6.070	4.37763e-07	-5.74720e-08	3.80291e-07	2.23444e-07	-5.51647e-08	1.68279e-07	1.71334e-07	-7.86438e-08	9.26902e-08	4.00041e-07	-8.70406e-08	3.13000e-07	3.03747e-07	-4.30372e-08	2.60710e-07	7.66135e-08	-2.62276e-08	5.03860e-08	9.24248e-08	-2.17448e-08	7.06801e-08	1.55530e-07	-2.80955e-08	1.27434e-07
6.095	4.39644e-07	-5.77190e-08	3.81925e-07	2.24644e-07	-5.54611e-08	1.69183e-07	1.72232e-07	-7.90559e-08	9.31759e-08	4.02437e-07	-8.75620e-08	3.14875e-07	3.05670e-07	-4.33096e-08	2.62360e-07	7.70868e-08	-2.63896e-08	5.06972e-08	9.30335e-08	-2.19942e-08	7.10393e-08	1.56694e-07	-2.83058e-08	1.28389e-07
6.119	4.41523e-07	-5.79657e-08	3.83557e-07	2.25845e-07	-5.57577e-08	1.70088e-07	1.73130e-07	-7.94681e-08	9.36617e-08	4.04836e-07	-8.80839e-08	3.16752e-07	3.07594e-07	-4.35823e-08	2.64012e-07	7.75606e-08	-2.65518e-08	5.10088e-08	9.36435e-08	-2.22442e-08	7.13993e-08	1.57861e-07	-2.85167e-08	1.29345e-07
6.144	4.43398e-07	-5.82119e-08	3.85187e-07	2.27047e-07	-5.60543e-08	1.70993e-07	1.74028e-07	-7.98804e-08	9.41477e-08	4.07237e-07	-8.86064e-08	3.18631e-07	3.09520e-07	-4.38551e-08	2.65665e-07	7.80350e-08	-2.67142e-08	5.13208e-08	9.42546e-08	-2.24946e-08	7.17601e-08	1.59031e-07	-2.87279e-08	1.30303e-07
6.169	4.45271e-07	-5.84577e-08	3.86813e-07	2.28248e-07	-5.63509e-08	1.71898e-07	1.74927e-07	-8.02928e-08	9.46337e-08	4.09641e-07	-8.91294e-08	3.20511e-07	3.11447e-07	-4.41281e-08	2.67319e-07	7.85099e-08	-2.68768e-08	5.16331e-08	9.48671e-08	-2.27454e-08	7.21217e-08	1.60202e-07	-2.89395e-08	1.31263e-07
6.193	4.47140e-07	-5.87031e-08	3.88437e-07	2.29450e-07	-5.66476e-08	1.72803e-07	1.75825e-07	-8.07053e-08	9.51198e-08	4.12047e-07	-8.96529e-08	3.22394e-07	3.13375e-07	-4.44014e-08	2.68974e-07	7.89854e-08	-2.70396e-08	5.19458e-08	9.54807e-08	-2.29966e-08	7.24841e-08	1.61376e-07	-2.91516e-08	1.32225e-07
6.218	4.49006e-07	-5.89481e-08	3.90058e-07	2.30652e-07	-5.69444e-08	1.73708e-07	1.76724e-07	-8.11178e-08	9.56060e-08	4.14455e-07	-9.01770e-08	3.24279e-07	3.15305e-07	-4.46748e-08	2.70630e-07	7.94613e-08	-2.72025e-08	5.22588e-08	9.60956e-08	-2.32483e-08	7.28473e-08	1.62553e-07	-2.93641e-08	1.33189e-07
6.242	4.50869e-07	-5.91926e-08	3.91676e-07	2.31854e-07	-5.72412e-08	1.74613e-07	1.77623e-07	-8.15303e-08	9.60923e-08	4.16866e-07	-9.07015e-08	3.26165e-07	3.17237e-07	-4.49485e-08	2.72288e-07	7.99377e-08	-2.73656e-08	5.25722e-08	9.67117e-08	-2.35004e-08	7.32113e-08	1.63731e-07	-2.95770e-08	1.34154e-07
6.267	4.52728e-07	-5.94367e-08	3.93291e-07	2.33057e-07	-5.75380e-08	1.75519e-07	1.78521e-07	-8.19429e-08	9.65785e-08	4.19279e-07	-9.12265e-08	3.28053e-07	3.19169e-07	-4.52223e-08	2.73947e-07	8.04147e-08	-2.75289e-08	5.28858e-08	9.73290e-08	-2.37528e-08	7.35762e-08	1.64912e-07	-2.97903e-08	1.35122e-07
6.291	4.54584e-07	-5.96804e-08	3.94903e-07	2.34259e-07	-5.78348e-08	1.76424e-07	1.79420e-07	-8.23555e-08	9.70648e-08	4.21695e-07	-9.17520e-08	3.29943e-07	3.21103e-07	-4.54963e-08	2.75606e-07	8.08920e-08	-2.76923e-08	5.31997e-08	9.79474e-08	-2.40056e-08	7.39418e-08	1.66095e-07	-3.00039e-08	1.36091e-07
6.316	4.56436e-07	-5.99235e-08	3.96512e-07	2.35461e-07	-5.81317e-08	1.77330e-07	1.80319e-07	-8.27681e-08	9.75511e-08	4.24112e-07	-9.22780e-08	3.31834e-07	3.23037e-07	-4.57704e-08	2.77267e-07	8.13698e-08	-2.78558e-08	5.35140e-08	9.85670e-08	-2.42589e-08	7.43082e-08	1.67280e-07	-3.02180e-08	1.37062e-07
6.341	4.58285e-07	-6.01662e-08	3.98118e-07	2.36664e-07	-5.84285e-08	1.78235e-07	1.81218e-07	-8.31807e-08	9.80374e-08	4.26531e-07	-9.28044e-08	3.33727e-07	3.24973e-07	-4.60447e-08	2.78928e-07	8.18480e-08	-2.80196e-08	5.38285e-08	9.91878e-08	-2.45124e-08	7.46754e-08	1.68467e-07	-3.04324e-08	1.38034e-07
6.365	4.60129e-07	-6.04084e-08	3.99721e-07	2.37866e-07	-5.87253e-08	1.79141e-07	1.82117e-07	-8.35933e-08	9.85237e-08	4.28953e-07	-9.33312e-08	3.35621e-07	3.26910e-07	-4.63191e-08	2.80591e-07	8.23267e-08	-2.81834e-08	5.41433e-08	9.98097e-08	-2.47663e-08	7.50434e-08	1.69656e-07	-3.06472e-08	1.39009e-07
6.390	4.61971e-07	-6.06501e-08	4.01320e-07	2.39068e-07	-5.90221e-08	1.80046e-07	1.83016e-07	-8.40058e-08	9.90099e-08	4.31376e-07	-9.38585e-08	3.37517e-07	3.28848e-07	-4.65936e-08	2.82254e-07	8.28057e-08	-2.83474e-08	5.44583e-08	1.00433e-07	-2.50206e-08	7.54122e-08	1.70847e-07	-3.08624e-08	1.39985e-07
6.414	4.63808e-07	-6.08914e-08	4.02917e-07	2.40270e-07	-5.93188e-08	1.80951e-07	1.83914e-07	-8.44183e-08	9.94960e-08	4.33801e-07	-9.43861e-08	3.39415e-07	3.30786e-07	-4.68683e-08	2.83918e-07	8.32851e-08	-2.85115e-08	5.47736e-08	1.01057e-07	-2.52751e-08	7.57818e-08	1.72040e-07	-3.10779e-08	1.40962e-07
6.439	4.65641e-07	-6.11321e-08	4.04509e-07	2.41472e-07	-5.96156e-08	1.81856e-07	1.84813e-07	-8.48307e-08	9.99821e-08	4.36228e-07	-9.49141e-08	3.41314e-07	3.32725e-07	-4.71430e-08	2.85582e-07	8.37648e-08	-2.86757e-08	5.50891e-08	1.01682e-07	-2.55300e-08	7.61522e-08	1.73235e-07	-3.12938e-08	1.41941e-07
6.463	4.67471e-07	-6.13723e-08	4.06099e-07	2.42673e-07	-5.99122e-08	1.82761e-07	1.85711e-07	-8.52430e-08	1.00468e-07	4.38656e-07	-9.54426e-08	3.43214e-07	3.34665e-07	-4.74179e-08	2.87247e-07	8.42449e-08	-2.88401e-08	5.54048e-08	1.02309e-07	-2.57851e-08	7.65234e-08	1.74432e-07	-3.15101e-08	1.42922e-07
6.488	4.69296e-07	-6.16119e-08	4.07684e-07	2.43875e-07	-6.02089e-08	1.83666e-07	1.86609e-07	-8.56553e-08	1.00954e-07	4.41086e-07	-9.59713e-08	3.45115e-07	3.36606e-07	-4.76929e-08	2.88913e-07	8.47253e-08	-2.90046e-08	5.57208e-08	1.02936e-07	-2.60406e-08	7.68954e-08	1.75631e-07	-3.17267e-08	1.43905e-07
6.513	4.71118e-07	-6.18510e-08	4.09267e-07	2.45076e-07	-6.05054e-08	1.84571e-07	1.87507e-07	-8.60675e-08	1.01440e-07	4.43518e-07	-9.65004e-08	3.47018e-07	3.38547e-07	-4.79679e-08	2.90579e-07	8.52061e-08	-2.91691e-08	5.60369e-08	1.03564e-07	-2.62963e-08	7.72682e-08	1.76832e-07	-3.19436e-08	1.44888e-07
6.537	4.72935e-07	-6.20896e-08	4.10845e-07	2.46277e-07	-6.08019e-08	1.85475e-07	1.88405e-07	-8.64795e-08	1.01925e-07	4.45951e-07	-9.70298e-08	3.48922e-07	3.40489e-07	-4.82431e-08	2.92246e-07	8.56871e-08	-2.93338e-08	5.63533e-08	1.04194e-07	-2.65523e-08	7.76418e-08	1.78035e-07	-3.21608e-08	1.45874e-07
6.562	4.74748e-07	-6.23276e-08	4.12420e-07	2.47477e-07	-6.10982e-08	1.86379e-07	1.89302e-07	-8.68914e-08	1.02411e-07	4.48386e-07	-9.75596e-08	3.50827e-07	3.42431e-07	-4.85183e-08	2.93913e-07	8.61683e-08	-2.94985e-08	5.66698e-08	1.04825e-07	-2.68085e-08	7.80161e-08	1.79239e-07	-3.23784e-08	1.46861e-07
6.586	4.76556e-07	-6.25651e-08	4.13991e-07	2.48677e-07	-6.13945e-08	1.87283e-07	1.90199e-07	-8.73032e-08	1.02896e-07	4.50822e-07	-9.80896e-08	3.52733e-07	3.44374e-07	-4.87935e-08	2.95581e-07	8.66499e-08	-2.96634e-08	5.69865e-08	1.05456e-07	-2.70650e-08	7.83913e-08	1.80445e-07	-3.25963e-08	1.47849e-07
6.611	4.78361e-07	-6.28019e-08	4.15559e-07	2.49877e-07	-6.16907e-08	1.88186e-07	1.91096e-07	-8.77148e-08	1.03381e-07	4.53260e-07	-9.86200e-08	3.54640e-07	3.46317e-07	-4.90688e-08	2.97248e-07	8.71317e-08	-2.98283e-08	5.73033e-08	1.06089e-07	-2.73217e-08	7.87672e-08	1.81653e-07	-3.28145e-08	1.48839e-07
6.636	4.80160e-07	-6.30382e-08	4.17122e-07	2.51076e-07	-6.19868e-08	1.89090e-07	1.91992e-07	-8.81262e-08	1.03866e-07	4.55698e-07	-9.91506e-08	3.56548e-07	3.48260e-07	-4.93441e-08	2.98916e-07	8.76136e-08	-2.99933e-08	5.76203e-08	1.06723e-07	-2.75786e-08	7.91440e-08	1.82863e-07	-3.30331e-08	1.49830e-07
6.660	4.81956e-07	-6.32739e-08	4.18682e-07	2.52275e-07	-6.22827e-08	1.89992e-07	1.92888e-07	-8.85374e-08	1.04351e-07	4.58138e-07	-9.96814e-08	3.58457e-07	3.50204e-07	-4.96195e-08	3.00584e-07	8.80958e-08	-3.01584e-08	5.79374e-08	1.07357e-07	-2.78357e-08	7.95215e-08	1.84075e-07	-3.32519e-08	1.50823e-07
6.685	4.83746e-07	-6.35090e-08	4.20237e-07	2.53473e-07	-6.25785e-08	1.90895e-07	1.93784e-07	-8.89485e-08	1.04835e-07	4.60579e-07	-1.00213e-07	3.60367e-07	3.52147e-07	-4.98949e-08	3.02252e-07	8.85782e-08	-3.03235e-08	5.82547e-08	1.07993e-07	-2.80929e-08	7.98998e-08	1.85288e-07	-3.34710e-08	1.51817e-07
6.709	4.85532e-07	-6.37435e-08	4.21789e-07	2.54671e-07	-6.28742e-08	1.91797e-07	1.94679e-07	-8.93593e-08	1.05320e-07	4.63021e-07	-1.00744e-07	3.62277e-07	3.54091e-07	-5.01703e-08	3.03921e-07	8.90608e-08	-3.04887e-08	5.85720e-08	1.08629e-07	-2.83504e-08	8.02789e-08	1.86502e-07	-3.36904e-08	1.52812e-07
6.734	4.87314e-07	-6.39773e-08	4.23336e-07	2.55868e-07	-6.31697e-08	1.92698e-07	1.95574e-07	-8.97700e-08	1.05804e-07	4.65464e-07	-1.01275e-07	3.64189e-07	3.56035e-07	-5.04457e-08	3.05589e-07	8.95435e-08	-3.06540e-08	5.88895e-08	1.09267e-07	-2.86080e-08	8.06587e-08	1.87718e-07	-3.39101e-08	1.53808e-07
6.758	4.89090e-07	-6.42105e-08	4.24880e-07	2.57064e-07	-6.34650e-08	1.93599e-07	1.96468e-07	-9.01804e-08	1.06287e-07	4.67908e-07	-1.01807e-07	3.66101e-07	3.57978e-07	-5.07211e-08	3.07257e-07	9.00263e-08	-3.08193e-08	5.92070e-08	1.09905e-07	-2.88658e-08	8.10394e-08	1.88936e-07	-3.41301e-08	1.54806e-07
6.783	4.90862e-07	-6.44431e-08	4.26419e-07	2.58260e-07	-6.37602e-08	1.94499e-07	1.97361e-07	-9.05905e-08	1.06771e-07	4.70353e-07	-1.02339e-07	3.68014e-07	3.59922e-07	-5.09964e-08	3.08925e-07	9.05092e-08	-3.09846e-08	5.95246e-08	1.10545e-07	-2.91237e-08	8.14208e-08	1.90155e-07	-3.43503e-08	1.55805e-07
6.808	4.92628e-07	-6.46751e-08	4.27953e-07	2.59455e-07	-6.40552e-08	1.95399e-07	1.98254e-07	-9.10004e-08	1.07254e-07	4.72799e-07	-1.02871e-07	3.69927e-07	3.61865e-07	-5.12718e-08	3.10593e-07	9.09923e-08	-3.11500e-08	5.98423e-08	1.11185e-07	-2.93818e-08	8.18030e-08	1.91376e-07	-3.45708e-08	1.56805e-07
6.832	4.94390e-07	-6.49064e-08	4.29484e-07	2.60649e-07	-6.43500e-08	1.96299e-07	1.99146e-07	-9.14099e-08	1.07736e-07	4.75245e-07	-1.03404e-07	3.71841e-07	3.63808e-07	-5.15471e-08	3.12261e-07	9.14754e-08	-3.13153e-08	6.01601e-08	1.11826e-07	-2.96399e-08	8.21860e-08	1.92598e-07	-3.47916e-08	1.57806e-07
6.857	4.96147e-07	-6.51370e-08	4.31010e-07	2.61842e-07	-6.46446e-08	1.97197e-07	2.00038e-07	-9.18192e-08	1.08219e-07	4.77692e-07	-1.03936e-07	3.73756e-07	3.65751e-07	-5.18223e-08	3.13928e-07	9.19586e-08	-3.14808e-08	6.04778e-08	1.12468e-07	-2.98982e-08	8.25698e-08	1.93821e-07	-3.50126e-08	1.58809e-07
6.881	4.97898e-07	-6.53669e-08	4.32531e-07	2.63035e-07	-6.49391e-08	1.98095e-07	2.00929e-07	-9.22282e-08	1.08701e-07	4.80139e-07	-1.04468e-07	3.75671e-07	3.67693e-07	-5.20975e-08	3.15595e-07	9.24418e-08	-3.16462e-08	6.07956e-08	1.13111e-07	-3.01565e-08	8.29543e-08	1.95046e-07	-3.52339e-08	1.59812e-07
6.906	4.99644e-07	-6.55962e-08	4.34048e-07	2.64226e-07	-6.52332e-08	1.98993e-07	2.01820e-07	-9.26369e-08	1.09183e-07	4.82588e-07	-1.05001e-07	3.77586e-07	3.69635e-07	-5.23726e-08	3.17262e-07	9.29251e-08	-3.18116e-08	6.11135e-08	1.13755e-07	-3.04150e-08	8.33396e-08	1.96273e-07	-3.54554e-08	1.60817e-07
6.930	5.01385e-07	-6.58247e-08	4.35561e-07	2.65417e-07	-6.55272e-08	1.99890e-07	2.02709e-07	-9.30453e-08	1.09664e-07	4.85036e-07	-1.05534e-07	3.79502e-07	3.71576e-07	-5.26477e-08	3.18928e-07	9.34084e-08	-3.19771e-08	6.14313e-08	1.14399e-07	-3.06734e-08	8.37257e-08	1.97500e-07	-3.56771e-08	1.61823e-07
6.955	5.03121e-07	-6.60526e-08	4.37068e-07	2.66607e-07	-6.58209e-08	2.00786e-07	2.03598e-07	-9.34533e-08	1.10145e-07	4.87485e-07	-1.06067e-07	3.81418e-07	3.73517e-07	-5.29227e-08	3.20594e-07	9.38916e-08	-3.21425e-08	6.17491e-08	1.15045e-07	-3.09320e-08	8.41125e-08	1.98729e-07	-3.58991e-08	1.62830e-07
6.980	5.04851e-07	-6.62797e-08	4.38571e-07	2.67795e-07	-6.61144e-08	2.01681e-07	2.04486e-07	-9.38609e-08	1.10625e-07	4.89934e-07	-1.06600e-07	3.83335e-07	3.75457e-07	-5.31976e-08	3.22259e-07	9.43748e-08	-3.23079e-08	6.20669e-08	1.15691e-07	-3.11906e-08	8.45001e-08	1.99959e-07	-3.61213e-08	1.63837e-07
7.004	5.06576e-07	-6.65062e-08	4.40070e-07	2.68983e-07	-6.64076e-08	2.02575e-07	2.05373e-07	-9.42682e-08	1.11105e-07	4.92384e-07	-1.07133e-07	3.85251e-07	3.77396e-07	-5.34723e-08	3.23924e-07	9.48580e-08	-3.24733e-08	6.23847e-08	1.16338e-07	-3.14492e-08	8.48885e-08	2.01190e-07	-3.63437e-08	1.64846e-07
7.029	5.08295e-07	-6.67319e-08	4.41563e-07	2.70170e-07	-6.67006e-08	2.03469e-07	2.06260e-07	-9.46751e-08	1.11585e-07	4.94833e-07	-1.07666e-07	3.87168e-07	3.79335e-07	-5.37470e-08	3.25588e-07	9.53411e-08	-3.26387e-08	6.27024e-08	1.16985e-07	-3.17078e-08	8.52776e-08	2.02422e-07	-3.65663e-08	1.65856e-07
7.053	5.10008e-07	-6.69568e-08	4.43052e-07	2.71355e-07	-6.69933e-08	2.04362e-07	2.07145e-07	-9.50815e-08	1.12064e-07	4.97283e-07	-1.08199e-07	3.89085e-07	3.81272e-07	-5.40216e-08	3.27251e-07	9.58242e-08	-3.28041e-08	6.30201e-08	1.17634e-07	-3.19665e-08	8.56675e-08	2.03656e-07	-3.67891e-08	1.66867e-07
7.078	5.11716e-07	-6.71810e-08	4.44535e-07	2.72540e-07	-6.72857e-08	2.05254e-07	2.08030e-07	-9.54876e-08	1.12542e-07	4.99733e-07	-1.08732e-07	3.91001e-07	3.83209e-07	-5.42960e-08	3.28913e-07	9.63071e-08	-3.29694e-08	6.33377e-08	1.18283e-07	-3.22251e-08	8.60582e-08	2.04890e-07	-3.70121e-08	1.67878e-07
7.102	5.13418e-07	-6.74045e-08	4.46014e-07	2.73723e-07	-6.75778e-08	2.06145e-07	2.08914e-07	-9.58932e-08	1.13021e-07	5.02183e-07	-1.09265e-07	3.92918e-07	3.85145e-07	-5.45703e-08	3.30575e-07	9.67900e-08	-3.31347e-08	6.36552e-08	1.18933e-07	-3.24837e-08	8.64496e-08	2.06126e-07	-3.72353e-08	1.68890e-07
7.127	5.15115e-07	-6.76272e-08	4.47487e-07	2.74905e-07	-6.78696e-08	2.07035e-07	2.09797e-07	-9.62984e-08	1.13498e-07	5.04633e-07	-1.09798e-07	3.94835e-07	3.87080e-07	-5.48444e-08	3.32235e-07	9.72727e-08	-3.33000e-08	6.39727e-08	1.19584e-07	-3.27423e-08	8.68417e-08	2.07362e-07	-3.74587e-08	1.69904e-07
7.152	5.16805e-07	-6.78491e-08	4.48956e-07	2.76085e-07	-6.81611e-08	2.07924e-07	2.10678e-07	-9.67032e-08	1.13975e-07	5.07082e-07	-1.10331e-07	3.96752e-07	3.89013e-07	-5.51184e-08	3.33895e-07	9.77552e-08	-3.34651e-08	6.42900e-08	1.20235e-07	-3.30008e-08	8.72347e-08	2.08600e-07	-3.76822e-08	1.70918e-07
7.176	5.18489e-07	-6.80702e-08	4.50419e-07	2.77265e-07	-6.84523e-08	2.08813e-07	2.11559e-07	-9.71075e-08	1.14452e-07	5.09532e-07	-1.10864e-07	3.98668e-07	3.90946e-07	-5.53922e-08	3.35554e-07	9.82376e-08	-3.36303e-08	6.46073e-08	1.20888e-07	-3.32592e-08	8.76283e-08	2.09838e-07	-3.79060e-08	1.71932e-07
7.201	5.20168e-07	-6.82906e-08	4.51877e-07	2.78443e-07	-6.87431e-08	2.09700e-07	2.12439e-07	-9.75113e-08	1.14928e-07	5.11981e-07	-1.11396e-07	4.00584e-07	3.92877e-07	-5.56658e-08	3.37211e-07	9.87197e-08	-3.37953e-08	6.49244e-08	1.21540e-07	-3.35176e-08	8.80227e-08	2.11078e-07	-3.81298e-08	1.72948e-07
7.225	5.21840e-07	-6.85101e-08	4.53330e-07	2.79620e-07	-6.90336e-08	2.10586e-07	2.13317e-07	-9.79146e-08	1.15403e-07	5.14429e-07	-1.11929e-07	4.02500e-07	3.94807e-07	-5.59392e-08	3.38868e-07	9.92017e-08	-3.39603e-08	6.52414e-08	1.22194e-07	-3.37760e-08	8.84179e-08	2.12318e-07	-3.83539e-08	1.73964e-07
7.250	5.23506e-07	-6.87289e-08	4.54777e-07	2.80795e-07	-6.93238e-08	2.11471e-07	2.14195e-07	-9.83173e-08	1.15878e-07	5.16878e-07	-1.12462e-07	4.04416e-07	3.96736e-07	-5.62125e-08	3.40523e-07	9.96834e-08	-3.41253e-08	6.55582e-08	1.22848e-07	-3.40342e-08	8.88138e-08	2.13559e-07	-3.85781e-08	1.74981e-07
7.274	5.25166e-07	-6.89468e-08	4.56219e-07	2.81969e-07	-6.96136e-08	2.12355e-07	2.15071e-07	-9.87196e-08	1.16352e-07	5.19325e-07	-1.12995e-07	4.06331e-07	3.98663e-07	-5.64855e-08	3.42177e-07	1.00165e-07	-3.42901e-08	6.58748e-08	1.23503e-07	-3.42923e-08	8.92104e-08	2.14801e-07	-3.88024e-08	1.75999e-07
7.299	5.26819e-07	-6.91638e-08	4.57655e-07	2.83141e-07	-6.99030e-08	2.13238e-07	2.15947e-07	-9.91213e-08	1.16825e-07	5.21773e-07	-1.13527e-07	4.08246e-07	4.00588e-07	-5.67584e-08	3.43830e-07	1.00646e-07	-3.44548e-08	6.61913e-08	1.24158e-07	-3.45503e-08	8.96078e-08	2.16044e-07	-3.90269e-08	1.77017e-07
7.324	5.28466e-07	-6.93801e-08	4.59086e-07	2.84312e-07	-7.01921e-08	2.14120e-07	2.16821e-07	-9.95225e-08	1.17298e-07	5.24219e-07	-1.14059e-07	4.10160e-07	4.02512e-07	-5.70310e-08	3.45481e-07	1.01127e-07	-3.46195e-08	6.65076e-08	1.24814e-07	-3.48082e-08	9.00059e-08	2.17287e-07	-3.92515e-08	1.78036e-07
7.348	5.30107e-07	-6.95955e-08	4.60512e-07	2.85481e-07	-7.04808e-08	2.15000e-07	2.17693e-07	-9.99231e-08	1.17770e-07	5.26665e-07	-1.14592e-07	4.12074e-07	4.04434e-07	-5.73033e-08	3.47131e-07	1.01608e-07	-3.47840e-08	6.68237e-08	1.25471e-07	-3.50659e-08	9.04048e-08	2.18531e-07	-3.94763e-08	1.79055e-07
7.373	5.31741e-07	-6.98100e-08	4.61931e-07	2.86649e-07	-7.07691e-08	2.15880e-07	2.18565e-07	-1.00323e-07	1.18242e-07	5.29110e-07	-1.15124e-07	4.13987e-07	4.06355e-07	-5.75755e-08	3.48780e-07	1.02088e-07	-3.49484e-08	6.71396e-08	1.26128e-07	-3.53234e-08	9.08044e-08	2.19776e-07	-3.97012e-08	1.80075e-07
7.397	5.33369e-07	-7.00237e-08	4.63345e-07	2.87815e-07	-7.10569e-08	2.16758e-07	2.19435e-07	-1.00723e-07	1.18712e-07	5.31555e-07	-1.15655e-07	4.15899e-07	4.08274e-07	-5.78473e-08	3.50427e-07	1.02568e-07	-3.51128e-08	6.74553e-08	1.26785e-07	-3.55808e-08	9.12047e-08	2.21022e-07	-3.99261e-08	1.81095e-07
7.422	5.34990e-07	-7.02365e-08	4.64753e-07	2.88979e-07	-7.13444e-08	2.17635e-07	2.20304e-07	-1.01121e-07	1.19183e-07	5.33998e-07	-1.16187e-07	4.17811e-07	4.10191e-07	-5.81189e-08	3.52072e-07	1.03048e-07	-3.52770e-08	6.77707e-08	1.27444e-07	-3.58380e-08	9.16057e-08	2.22268e-07	-4.01512e-08	1.82116e-07
7.447	5.36604e-07	-7.04485e-08	4.66156e-07	2.90142e-07	-7.16314e-08	2.18510e-07	2.21172e-07	-1.01520e-07	1.19652e-07	5.36441e-07	-1.16718e-07	4.19722e-07	4.12106e-07	-5.83903e-08	3.53716e-07	1.03527e-07	-3.54410e-08	6.80859e-08	1.28102e-07	-3.60950e-08	9.20074e-08	2.23514e-07	-4.03764e-08	1.83138e-07
7.471	5.38212e-07	-7.06595e-08	4.67552e-07	2.91303e-07	-7.19180e-08	2.19385e-07	2.22038e-07	-1.01917e-07	1.20120e-07	5.38882e-07	-1.17250e-07	4.21633e-07	4.14019e-07	-5.86614e-08	3.55358e-07	1.04006e-07	-3.56050e-08	6.84008e-08	1.28762e-07	-3.63519e-08	9.24099e-08	2.24761e-07	-4.06017e-08	1.84160e-07
7.496	5.39813e-07	-7.08697e-08	4.68943e-07	2.92462e-07	-7.22042e-08	2.20258e-07	2.22903e-07	-1.02314e-07	1.20588e-07	5.41323e-07	-1.17781e-07	4.23542e-07	4.15930e-07	-5.89321e-08	3.56998e-07	1.04484e-07	-3.57687e-08	6.87155e-08	1.29422e-07	-3.66084e-08	9.28131e-08	2.26009e-07	-4.08270e-08	1.85182e-07
7.520	5.41406e-07	-7.10789e-08	4.70327e-07	2.93619e-07	-7.24899e-08	2.21129e-07	2.23766e-07	-1.02710e-07	1.21055e-07	5.43762e-07	-1.18311e-07	4.25450e-07	4.17839e-07	-5.92026e-08	3.58636e-07	1.04962e-07	-3.59324e-08	6.90299e-08	1.30082e-07	-3.68648e-08	9.32170e-08	2.27257e-07	-4.10525e-08	1.86204e-07
7.545	5.42993e-07	-7.12873e-08	4.71706e-07	2.94774e-07	-7.27751e-08	2.21999e-07	2.24628e-07	-1.03106e-07	1.21522e-07	5.46200e-07	-1.18842e-07	4.27358e-07	4.19746e-07	-5.94728e-08	3.60273e-07	1.05440e-07	-3.60959e-08	6.93439e-08	1.30743e-07	-3.71209e-08	9.36216e-08	2.28505e-07	-4.12780e-08	1.87227e-07
7.569	5.44573e-07	-7.14947e-08	4.73078e-07	2.95928e-07	-7.30599e-08	2.22868e-07	2.25488e-07	-1.03501e-07	1.21987e-07	5.48636e-07	-1.19372e-07	4.29264e-07	4.21650e-07	-5.97426e-08	3.61908e-07	1.05917e-07	-3.62592e-08	6.96577e-08	1.31404e-07	-3.73768e-08	9.40269e-08	2.29754e-07	-4.15036e-08	1.88250e-07
7.594	5.46146e-07	-7.17011e-08	4.74445e-07	2.97079e-07	-7.33442e-08	2.23735e-07	2.26347e-07	-1.03895e-07	1.22452e-07	5.51072e-07	-1.19902e-07	4.31170e-07	4.23553e-07	-6.00121e-08	3.63540e-07	1.06394e-07	-3.64224e-08	6.99712e-08	1.32065e-07	-3.76324e-08	9.44330e-08	2.31003e-07	-4.17292e-08	1.89274e-07
7.619	5.47711e-07	-7.19067e-08	4.75805e-07	2.98229e-07	-7.36280e-08	2.24601e-07	2.27204e-07	-1.04289e-07	1.22916e-07	5.53506e-07	-1.20431e-07	4.33074e-07	4.25452e-07	-6.02813e-08	3.65171e-07	1.06870e-07	-3.65853e-08	7.02843e-08	1.32727e-07	-3.78877e-08	9.48397e-08	2.32252e-07	-4.19549e-08	1.90298e-07
7.643	5.49270e-07	-7.21113e-08	4.77158e-07	2.99377e-07	-7.39113e-08	2.25465e-07	2.28060e-07	-1.04682e-07	1.23378e-07	5.55938e-07	-1.20961e-07	4.34977e-07	4.27350e-07	-6.05502e-08	3.66800e-07	1.07345e-07	-3.67481e-08	7.05970e-08	1.33390e-07	-3.81427e-08	9.52471e-08	2.33502e-07	-4.21807e-08	1.91321e-07
7.668	5.50821e-07	-7.23149e-08	4.78506e-07	3.00522e-07	-7.41941e-08	2.26328e-07	2.28914e-07	-1.05074e-07	1.23841e-07	5.58369e-07	-1.21490e-07	4.36879e-07	4.29245e-07	-6.08186e-08	3.68426e-07	1.07820e-07	-3.69108e-08	7.09094e-08	1.34053e-07	-3.83974e-08	9.56552e-08	2.34752e-07	-4.24064e-08	1.92346e-07
7.692	5.52364e-07	-7.25175e-08	4.79847e-07	3.01665e-07	-7.44764e-08	2.27189e-07	2.29767e-07	-1.05465e-07	1.24302e-07	5.60798e-07	-1.22018e-07	4.38780e-07	4.31137e-07	-6.10868e-08	3.70050e-07	1.08295e-07	-3.70732e-08	7.12215e-08	1.34716e-07	-3.86518e-08	9.60640e-08	2.36002e-07	-4.26323e-08	1.93370e-07
7.717	5.53900e-07	-7.27192e-08	4.81181e-07	3.02807e-07	-7.47582e-08	2.28049e-07	2.30617e-07	-1.05855e-07	1.24762e-07	5.63225e-07	-1.22546e-07	4.40679e-07	4.33027e-07	-6.13545e-08	3.71672e-07	1.08769e-07	-3.72354e-08	7.15331e-08	1.35379e-07	-3.89059e-08	9.64735e-08	2.37252e-07	-4.28581e-08	1.94394e-07
7.741	5.55429e-07	-7.29199e-08	4.82509e-07	3.03946e-07	-7.50394e-08	2.28906e-07	2.31466e-07	-1.06245e-07	1.25221e-07	5.65651e-07	-1.23074e-07	4.42577e-07	4.34914e-07	-6.16219e-08	3.73292e-07	1.09242e-07	-3.73974e-08	7.18444e-08	1.36043e-07	-3.91596e-08	9.68837e-08	2.38503e-07	-4.30840e-08	1.95419e-07
7.766	5.56950e-07	-7.31196e-08	4.83831e-07	3.05083e-07	-7.53201e-08	2.29763e-07	2.32314e-07	-1.06634e-07	1.25680e-07	5.68075e-07	-1.23601e-07	4.44473e-07	4.36798e-07	-6.18888e-08	3.74909e-07	1.09715e-07	-3.75593e-08	7.21553e-08	1.36708e-07	-3.94130e-08	9.72945e-08	2.39753e-07	-4.33099e-08	1.96443e-07
7.791	5.58464e-07	-7.33184e-08	4.85146e-07	3.06217e-07	-7.56002e-08	2.30617e-07	2.33159e-07	-1.07022e-07	1.26137e-07	5.70497e-07	-1.24128e-07	4.46368e-07	4.38679e-07	-6.21554e-08	3.76524e-07	1.10187e-07	-3.77208e-08	7.24657e-08	1.37372e-07	-3.96660e-08	9.77061e-08	2.41004e-07	-4.35358e-08	1.97468e-07
7.815	5.59970e-07	-7.35161e-08	4.86454e-07	3.07350e-07	-7.58798e-08	2.31470e-07	2.34003e-07	-1.07409e-07	1.26594e-07	5.72917e-07	-1.24655e-07	4.48262e-07	4.40558e-07	-6.24216e-08	3.78136e-07	1.10658e-07	-3.78822e-08	7.27757e-08	1.38037e-07	-3.99186e-08	9.81183e-08	2.42254e-07	-4.37617e-08	1.98493e-07
7.840	5.61468e-07	-7.37128e-08	4.87755e-07	3.08480e-07	-7.61587e-08	2.32321e-07	2.34845e-07	-1.07796e-07	1.27049e-07	5.75334e-07	-1.25181e-07	4.50154e-07	4.42433e-07	-6.26873e-08	3.79746e-07	1.11129e-07	-3.80433e-08	7.30852e-08	1.38702e-07	-4.01708e-08	9.85311e-08	2.43505e-07	-4.39876e-08	1.99517e-07
7.864	5.62959e-07	-7.39084e-08	4.89050e-07	3.09607e-07	-7.64372e-08	2.33170e-07	2.35685e-07	-1.08182e-07	1.27504e-07	5.77750e-07	-1.25707e-07	4.52044e-07	4.44306e-07	-6.29526e-08	3.81353e-07	1.11599e-07	-3.82042e-08	7.33943e-08	1.39367e-07	-4.04227e-08	9.89447e-08	2.44755e-07	-4.42134e-08	2.00542e-07
7.889	5.64441e-07	-7.41031e-08	4.90338e-07	3.10733e-07	-7.67150e-08	2.34018e-07	2.36523e-07	-1.08566e-07	1.27957e-07	5.80164e-07	-1.26232e-07	4.53932e-07	4.46175e-07	-6.32175e-08	3.82958e-07	1.12068e-07	-3.83649e-08	7.37030e-08	1.40033e-07	-4.06741e-08	9.93589e-08	2.46005e-07	-4.44393e-08	2.01566e-07
7.913	5.65916e-07	-7.42966e-08	4.91619e-07	3.11856e-07	-7.69922e-08	2.34863e-07	2.37360e-07	-1.08950e-07	1.28410e-07	5.82575e-07	-1.26756e-07	4.55819e-07	4.48042e-07	-6.34819e-08	3.84560e-07	1.12536e-07	-3.85253e-08	7.40111e-08	1.40699e-07	-4.09251e-08	9.97737e-08	2.47256e-07	-4.46651e-08	2.02590e-07
7.938	5.67382e-07	-7.44892e-08	4.92893e-07	3.12976e-07	-7.72688e-08	2.35707e-07	2.38194e-07	-1.09333e-07	1.28861e-07	5.84984e-07	-1.27280e-07	4.57704e-07	4.49905e-07	-6.37459e-08	3.86159e-07	1.13004e-07	-3.86854e-08	7.43188e-08	1.41365e-07	-4.11756e-08	1.00189e-07	2.48506e-07	-4.48909e-08	2.03615e-07
7.963	5.68841e-07	-7.46807e-08	4.94160e-07	3.14094e-07	-7.75448e-08	2.36549e-07	2.39027e-07	-1.09715e-07	1.29311e-07	5.87391e-07	-1.27804e-07	4.59587e-07	4.51764e-07	-6.40094e-08	3.87755e-07	1.13471e-07	-3.88453e-08	7.46259e-08	1.42031e-07	-4.14257e-08	1.00605e-07	2.49755e-07	-4.51167e-08	2.04639e-07
7.987	5.70291e-07	-7.48711e-08	4.95420e-07	3.15209e-07	-7.78201e-08	2.37389e-07	2.39857e-07	-1.10096e-07	1.29761e-07	5.89795e-07	-1.28327e-07	4.61468e-07	4.53621e-07	-6.42724e-08	3.89348e-07	1.13937e-07	-3.90049e-08	7.49325e-08	1.42698e-07	-4.16753e-08	1.01022e-07	2.51005e-07	-4.53424e-08	2.05662e-07
8.012	5.71733e-07	-7.50604e-08	4.96673e-07	3.16322e-07	-7.80949e-08	2.38227e-07	2.40685e-07	-1.10477e-07	1.30209e-07	5.92197e-07	-1.28850e-07	4.63347e-07	4.55474e-07	-6.45350e-08	3.90939e-07	1.14403e-07	-3.91642e-08	7.52386e-08	1.43364e-07	-4.19245e-08	1.01440e-07	2.52254e-07	-4.55681e-08	2.06686e-07
8.036	5.73168e-07	-7.52487e-08	4.97919e-07	3.17432e-07	-7.83689e-08	2.39063e-07	2.41512e-07	-1.10856e-07	1.30656e-07	5.94596e-07	-1.29372e-07	4.65224e-07	4.57323e-07	-6.47970e-08	3.92526e-07	1.14867e-07	-3.93233e-08	7.55442e-08	1.44031e-07	-4.21731e-08	1.01858e-07	2.53503e-07	-4.57937e-08	2.07709e-07
8.061	5.74593e-07	-7.54359e-08	4.99157e-07	3.18540e-07	-7.86424e-08	2.39897e-07	2.42336e-07	-1.11234e-07	1.31102e-07	5.96992e-07	-1.29893e-07	4.67099e-07	4.59169e-07	-6.50586e-08	3.94111e-07	1.15331e-07	-3.94820e-08	7.58491e-08	1.44698e-07	-4.24213e-08	1.02276e-07	2.54752e-07	-4.60193e-08	2.08732e-07
8.086	5.76011e-07	-7.56220e-08	5.00389e-07	3.19644e-07	-7.89151e-08	2.40729e-07	2.43158e-07	-1.11612e-07	1.31546e-07	5.99386e-07	-1.30414e-07	4.68972e-07	4.61012e-07	-6.53196e-08	3.95692e-07	1.15794e-07	-3.96405e-08	7.61536e-08	1.45365e-07	-4.26689e-08	1.02696e-07	2.56000e-07	-4.62447e-08	2.09755e-07
8.110	5.77420e-07	-7.58069e-08	5.01613e-07	3.20746e-07	-7.91872e-08	2.41559e-07	2.43978e-07	-1.11988e-07	1.31990e-07	6.01777e-07	-1.30934e-07	4.70842e-07	4.62850e-07	-6.55801e-08	3.97270e-07	1.16256e-07	-3.97987e-08	7.64574e-08	1.46032e-07	-4.29161e-08	1.03116e-07	2.57248e-07	-4.64701e-08	2.10777e-07
8.135	5.78820e-07	-7.59908e-08	5.02829e-07	3.21846e-07	-7.94586e-08	2.42387e-07	2.44796e-07	-1.12363e-07	1.32432e-07	6.04165e-07	-1.31454e-07	4.72711e-07	4.64685e-07	-6.58401e-08	3.98845e-07	1.16717e-07	-3.99565e-08	7.67606e-08	1.46699e-07	-4.31626e-08	1.03536e-07	2.58495e-07	-4.66955e-08	2.11799e-07
8.159	5.80212e-07	-7.61735e-08	5.04038e-07	3.22942e-07	-7.97293e-08	2.43213e-07	2.45612e-07	-1.12738e-07	1.32874e-07	6.06550e-07	-1.31973e-07	4.74577e-07	4.66516e-07	-6.60995e-08	4.00417e-07	1.17177e-07	-4.01140e-08	7.70633e-08	1.47366e-07	-4.34087e-08	1.03958e-07	2.59742e-07	-4.69207e-08	2.12821e-07
8.184	5.81595e-07	-7.63551e-08	5.05240e-07	3.24036e-07	-7.99993e-08	2.44037e-07	2.46425e-07	-1.13111e-07	1.33314e-07	6.08932e-07	-1.32491e-07	4.76441e-07	4.68343e-07	-6.63584e-08	4.01985e-07	1.17637e-07	-4.02712e-08	7.73653e-08	1.48034e-07	-4.36541e-08	1.04379e-07	2.60988e-07	-4.71458e-08	2.13842e-07
8.208	5.82970e-07	-7.65356e-08	5.06434e-07	3.25127e-07	-8.02686e-08	2.44858e-07	2.47236e-07	-1.13484e-07	1.33753e-07	6.11311e-07	-1.33009e-07	4.78302e-07	4.70167e-07	-6.66168e-08	4.03550e-07	1.18095e-07	-4.04281e-08	7.76666e-08	1.48701e-07	-4.38990e-08	1.04802e-07	2.62234e-07	-4.73708e-08	2.14863e-07
8.233	5.84336e-07	-7.67149e-08	5.07621e-07	3.26215e-07	-8.05372e-08	2.45677e-07	2.48045e-07	-1.13855e-07	1.34190e-07	6.13687e-07	-1.33526e-07	4.80161e-07	4.71986e-07	-6.68746e-08	4.05112e-07	1.18552e-07	-4.05847e-08	7.79674e-08	1.49368e-07	-4.41433e-08	1.05225e-07	2.63479e-07	-4.75957e-08	2.15883e-07
8.258	5.85693e-07	-7.68931e-08	5.08800e-07	3.27300e-07	-8.08051e-08	2.46495e-07	2.48852e-07	-1.14225e-07	1.34627e-07	6.16060e-07	-1.34042e-07	4.82018e-07	4.73801e-07	-6.71318e-08	4.06670e-07	1.19008e-07	-4.07409e-08	7.82674e-08	1.50036e-07	-4.43870e-08	1.05649e-07	2.64723e-07	-4.78205e-08	2.16903e-07
8.282	5.87041e-07	-7.70701e-08	5.09971e-07	3.28382e-07	-8.10722e-08	2.47309e-07	2.49656e-07	-1.14594e-07	1.35062e-07	6.18429e-07	-1.34557e-07	4.83872e-07	4.75612e-07	-6.73884e-08	4.08224e-07	1.19464e-07	-4.08967e-08	7.85668e-08	1.50703e-07	-4.46301e-08	1.06073e-07	2.65967e-07	-4.80452e-08	2.17922e-07
8.307	5.88381e-07	-7.72460e-08	5.11135e-07	3.29461e-07	-8.13386e-08	2.48122e-07	2.50458e-07	-1.14962e-07	1.35495e-07	6.20795e-07	-1.35072e-07	4.85723e-07	4.77419e-07	-6.76444e-08	4.09775e-07	1.19918e-07	-4.10522e-08	7.88656e-08	1.51370e-07	-4.48726e-08	1.06498e-07	2.67210e-07	-4.82697e-08	2.18940e-07
8.331	5.89711e-07	-7.74206e-08	5.12290e-07	3.30536e-07	-8.16042e-08	2.48932e-07	2.51257e-07	-1.15329e-07	1.35928e-07	6.23158e-07	-1.35586e-07	4.87572e-07	4.79222e-07	-6.78998e-08	4.11322e-07	1.20371e-07	-4.12073e-08	7.91636e-08	1.52037e-07	-4.51144e-08	1.06923e-07	2.68452e-07	-4.84941e-08	2.19958e-07
8.356	5.91032e-07	-7.75941e-08	5.13438e-07	3.31609e-07	-8.18691e-08	2.49740e-07	2.52054e-07	-1.15695e-07	1.36359e-07	6.25518e-07	-1.36100e-07	4.89418e-07	4.81020e-07	-6.81546e-08	4.12866e-07	1.20823e-07	-4.13621e-08	7.94609e-08	1.52705e-07	-4.53556e-08	1.07349e-07	2.69693e-07	-4.87184e-08	2.20975e-07
8.380	5.92345e-07	-7.77664e-08	5.14578e-07	3.32679e-07	-8.21331e-08	2.50546e-07	2.52849e-07	-1.16060e-07	1.36789e-07	6.27873e-07	-1.36612e-07	4.91261e-07	4.82814e-07	-6.84088e-08	4.14406e-07	1.21274e-07	-4.15165e-08	7.97575e-08	1.53372e-07	-4.55962e-08	1.07776e-07	2.70934e-07	-4.89425e-08	2.21991e-07
8.405	5.93648e-07	-7.79375e-08	5.15711e-07	3.33745e-07	-8.23965e-08	2.51349e-07	2.53641e-07	-1.16423e-07	1.37217e-07	6.30226e-07	-1.37124e-07	4.93102e-07	4.84604e-07	-6.86624e-08	4.15942e-07	1.21724e-07	-4.16705e-08	8.00534e-08	1.54039e-07	-4.58360e-08	1.08203e-07	2.72174e-07	-4.91664e-08	2.23007e-07
8.430	5.94942e-07	-7.81074e-08	5.16835e-07	3.34809e-07	-8.26590e-08	2.52150e-07	2.54430e-07	-1.16786e-07	1.37644e-07	6.32574e-07	-1.37635e-07	4.94939e-07	4.86389e-07	-6.89153e-08	4.17474e-07	1.22173e-07	-4.18241e-08	8.03485e-08	1.54706e-07	-4.60752e-08	1.08630e-07	2.73412e-07	-4.93902e-08	2.24022e-07
8.454	5.96227e-07	-7.82761e-08	5.17951e-07	3.35869e-07	-8.29207e-08	2.52948e-07	2.55217e-07	-1.17147e-07	1.38070e-07	6.34919e-07	-1.38145e-07	4.96774e-07	4.88170e-07	-6.91676e-08	4.19002e-07	1.22620e-07	-4.19773e-08	8.06429e-08	1.55372e-07	-4.63137e-08	1.09059e-07	2.74650e-07	-4.96138e-08	2.25037e-07
8.479	5.97502e-07	-7.84435e-08	5.19059e-07	3.36926e-07	-8.31816e-08	2.53744e-07	2.56002e-07	-1.17507e-07	1.38495e-07	6.37260e-07	-1.38655e-07	4.98606e-07	4.89945e-07	-6.94192e-08	4.20526e-07	1.23067e-07	-4.21302e-08	8.09364e-08	1.56039e-07	-4.65515e-08	1.09487e-07	2.75887e-07	-4.98373e-08	2.26050e-07
8.503	5.98769e-07	-7.86098e-08	5.20159e-07	3.37979e-07	-8.34417e-08	2.54537e-07	2.56783e-07	-1.17866e-07	1.38918e-07	6.39597e-07	-1.39163e-07	5.00434e-07	4.91717e-07	-6.96701e-08	4.22046e-07	1.23512e-07	-4.22826e-08	8.12293e-08	1.56705e-07	-4.67885e-08	1.09917e-07	2.77123e-07	-5.00605e-08	2.27063e-07
8.528	6.00025e-07	-7.87748e-08	5.21251e-07	3.39029e-07	-8.37009e-08	2.55328e-07	2.57563e-07	-1.18224e-07	1.39339e-07	6.41931e-07	-1.39671e-07	5.02260e-07	4.93483e-07	-6.99204e-08	4.23563e-07	1.23956e-07	-4.24346e-08	8.15213e-08	1.57371e-07	-4.70249e-08	1.10347e-07	2.78358e-07	-5.02836e-08	2.28074e-07
8.552	6.01273e-07	-7.89385e-08	5.22334e-07	3.40076e-07	-8.39594e-08	2.56117e-07	2.58339e-07	-1.18580e-07	1.39759e-07	6.44260e-07	-1.40178e-07	5.04082e-07	4.95245e-07	-7.01700e-08	4.25075e-07	1.24399e-07	-4.25862e-08	8.18125e-08	1.58038e-07	-4.72605e-08	1.10777e-07	2.79592e-07	-5.05064e-08	2.29085e-07
8.577	6.02510e-07	-7.91010e-08	5.23409e-07	3.41119e-07	-8.42170e-08	2.56902e-07	2.59113e-07	-1.18935e-07	1.40178e-07	6.46585e-07	-1.40684e-07	5.05902e-07	4.97001e-07	-7.04189e-08	4.26582e-07	1.24840e-07	-4.27373e-08	8.21029e-08	1.58703e-07	-4.74953e-08	1.11208e-07	2.80824e-07	-5.07291e-08	2.30095e-07
8.602	6.03738e-07	-7.92622e-08	5.24476e-07	3.42159e-07	-8.44737e-08	2.57686e-07	2.59884e-07	-1.19289e-07	1.40595e-07	6.48907e-07	-1.41189e-07	5.07718e-07	4.98753e-07	-7.06671e-08	4.28086e-07	1.25280e-07	-4.28880e-08	8.23924e-08	1.59369e-07	-4.77294e-08	1.11639e-07	2.82056e-07	-5.09515e-08	2.31104e-07
8.626	6.04957e-07	-7.94222e-08	5.25535e-07	3.43196e-07	-8.47296e-08	2.58466e-07	2.60653e-07	-1.19642e-07	1.41011e-07	6.51224e-07	-1.41693e-07	5.09531e-07	5.00500e-07	-7.09146e-08	4.29585e-07	1.25719e-07	-4.30383e-08	8.26811e-08	1.60034e-07	-4.79627e-08	1.12072e-07	2.83286e-07	-5.11738e-08	2.32112e-07
8.651	6.06166e-07	-7.95809e-08	5.26585e-07	3.44229e-07	-8.49846e-08	2.59244e-07	2.61418e-07	-1.19993e-07	1.41425e-07	6.53537e-07	-1.42196e-07	5.11340e-07	5.02242e-07	-7.11614e-08	4.31080e-07	1.26157e-07	-4.31882e-08	8.29690e-08	1.60699e-07	-4.81952e-08	1.12504e-07	2.84515e-07	-5.13958e-08	2.33119e-07
8.675	6.07365e-07	-7.97383e-08	5.27627e-07	3.45258e-07	-8.52387e-08	2.60019e-07	2.62181e-07	-1.20343e-07	1.41838e-07	6.55845e-07	-1.42698e-07	5.13147e-07	5.03978e-07	-7.14074e-08	4.32571e-07	1.26594e-07	-4.33375e-08	8.32560e-08	1.61364e-07	-4.84269e-08	1.12937e-07	2.85742e-07	-5.16175e-08	2.34125e-07
8.700	6.08554e-07	-7.98945e-08	5.28660e-07	3.46284e-07	-8.54920e-08	2.60792e-07	2.62941e-07	-1.20692e-07	1.42249e-07	6.58149e-07	-1.43200e-07	5.14949e-07	5.05710e-07	-7.16528e-08	4.34057e-07	1.27029e-07	-4.34865e-08	8.35421e-08	1.62028e-07	-4.86578e-08	1.13371e-07	2.86969e-07	-5.18391e-08	2.35130e-07
8.724	6.09734e-07	-8.00493e-08	5.29684e-07	3.47306e-07	-8.57443e-08	2.61562e-07	2.63698e-07	-1.21040e-07	1.42659e-07	6.60449e-07	-1.43700e-07	5.16749e-07	5.07436e-07	-7.18973e-08	4.35538e-07	1.27462e-07	-4.36349e-08	8.38273e-08	1.62692e-07	-4.88878e-08	1.13805e-07	2.88194e-07	-5.20603e-08	2.36133e-07
8.749	6.10903e-07	-8.02029e-08	5.30700e-07	3.48324e-07	-8.59958e-08	2.62329e-07	2.64453e-07	-1.21386e-07	1.43067e-07	6.62744e-07	-1.44199e-07	5.18545e-07	5.09157e-07	-7.21412e-08	4.37016e-07	1.27894e-07	-4.37829e-08	8.41116e-08	1.63356e-07	-4.91171e-08	1.14239e-07	2.89417e-07	-5.22814e-08	2.37136e-07
8.774	6.12063e-07	-8.03551e-08	5.31708e-07	3.49339e-07	-8.62463e-08	2.63093e-07	2.65204e-07	-1.21731e-07	1.43473e-07	6.65035e-07	-1.44698e-07	5.20337e-07	5.10872e-07	-7.23842e-08	4.38488e-07	1.28325e-07	-4.39304e-08	8.43950e-08	1.64020e-07	-4.93454e-08	1.14674e-07	2.90640e-07	-5.25022e-08	2.38137e-07
8.798	6.13212e-07	-8.05060e-08	5.32706e-07	3.50350e-07	-8.64960e-08	2.63854e-07	2.65953e-07	-1.22075e-07	1.43878e-07	6.67321e-07	-1.45195e-07	5.22125e-07	5.12582e-07	-7.26265e-08	4.39956e-07	1.28755e-07	-4.40775e-08	8.46774e-08	1.64683e-07	-4.95730e-08	1.15110e-07	2.91860e-07	-5.27227e-08	2.39138e-07
8.823	6.14352e-07	-8.06556e-08	5.33696e-07	3.51358e-07	-8.67446e-08	2.64613e-07	2.66698e-07	-1.22417e-07	1.44281e-07	6.69602e-07	-1.45692e-07	5.23910e-07	5.14287e-07	-7.28681e-08	4.41419e-07	1.29183e-07	-4.42240e-08	8.49589e-08	1.65345e-07	-4.97996e-08	1.15546e-07	2.93079e-07	-5.29429e-08	2.40137e-07
8.847	6.15481e-07	-8.08039e-08	5.34677e-07	3.52361e-07	-8.69924e-08	2.65369e-07	2.67441e-07	-1.22758e-07	1.44683e-07	6.71878e-07	-1.46187e-07	5.25692e-07	5.15986e-07	-7.31088e-08	4.42877e-07	1.29610e-07	-4.43700e-08	8.52395e-08	1.66008e-07	-5.00254e-08	1.15982e-07	2.94297e-07	-5.31629e-08	2.41134e-07
8.872	6.16600e-07	-8.09508e-08	5.35650e-07	3.53361e-07	-8.72392e-08	2.66122e-07	2.68181e-07	-1.23097e-07	1.45083e-07	6.74150e-07	-1.46681e-07	5.27469e-07	5.17679e-07	-7.33487e-08	4.44331e-07	1.30035e-07	-4.45156e-08	8.55191e-08	1.66669e-07	-5.02503e-08	1.16419e-07	2.95513e-07	-5.33826e-08	2.42131e-07
8.897	6.17709e-07	-8.10964e-08	5.36613e-07	3.54357e-07	-8.74851e-08	2.66872e-07	2.68917e-07	-1.23435e-07	1.45482e-07	6.76417e-07	-1.47174e-07	5.29243e-07	5.19367e-07	-7.35879e-08	4.45779e-07	1.30458e-07	-4.46606e-08	8.57977e-08	1.67331e-07	-5.04743e-08	1.16856e-07	2.96728e-07	-5.36020e-08	2.43126e-07
8.921	6.18808e-07	-8.12407e-08	5.37567e-07	3.55349e-07	-8.77300e-08	2.67619e-07	2.69651e-07	-1.23772e-07	1.45879e-07	6.78679e-07	-1.47667e-07	5.31012e-07	5.21049e-07	-7.38262e-08	4.47223e-07	1.30880e-07	-4.48051e-08	8.60753e-08	1.67992e-07	-5.06973e-08	1.17294e-07	2.97941e-07	-5.38211e-08	2.44120e-07
8.946	6.19897e-07	-8.13836e-08	5.38513e-07	3.56337e-07	-8.79739e-08	2.68363e-07	2.70381e-07	-1.24107e-07	1.46274e-07	6.80936e-07	-1.48158e-07	5.32778e-07	5.22726e-07	-7.40637e-08	4.48662e-07	1.31301e-07	-4.49491e-08	8.63519e-08	1.68652e-07	-5.09195e-08	1.17733e-07	2.99152e-07	-5.40399e-08	2.45112e-07
8.970	6.20975e-07	-8.15251e-08	5.39450e-07	3.57321e-07	-8.82168e-08	2.69104e-07	2.71108e-07	-1.24441e-07	1.46667e-07	6.83188e-07	-1.48648e-07	5.34540e-07	5.24396e-07	-7.43004e-08	4.50096e-07	1.31720e-07	-4.50926e-08	8.66275e-08	1.69312e-07	-5.11407e-08	1.18171e-07	3.00361e-07	-5.42584e-08	2.46103e-07
8.995	6.22042e-07	-8.16653e-08	5.40377e-07	3.58301e-07	-8.84588e-08	2.69842e-07	2.71832e-07	-1.24773e-07	1.47059e-07	6.85434e-07	-1.49136e-07	5.36298e-07	5.26061e-07	-7.45362e-08	4.51524e-07	1.32138e-07	-4.52355e-08	8.69021e-08	1.69971e-07	-5.13609e-08	1.18610e-07	3.01569e-07	-5.44765e-08	2.47093e-07
9.019	6.23100e-07	-8.18041e-08	5.41295e-07	3.59277e-07	-8.86998e-08	2.70577e-07	2.72553e-07	-1.25104e-07	1.47449e-07	6.87676e-07	-1.49624e-07	5.38052e-07	5.27719e-07	-7.47712e-08	4.52948e-07	1.32553e-07	-4.53779e-08	8.71756e-08	1.70630e-07	-5.15802e-08	1.19050e-07	3.02775e-07	-5.46944e-08	2.48081e-07
9.044	6.24146e-07	-8.19415e-08	5.42205e-07	3.60249e-07	-8.89397e-08	2.71309e-07	2.73271e-07	-1.25434e-07	1.47837e-07	6.89912e-07	-1.50111e-07	5.39802e-07	5.29372e-07	-7.50054e-08	4.54366e-07	1.32968e-07	-4.55197e-08	8.74481e-08	1.71288e-07	-5.17985e-08	1.19490e-07	3.03979e-07	-5.49119e-08	2.49067e-07
9.069	6.25182e-07	-8.20775e-08	5.43105e-07	3.61217e-07	-8.91787e-08	2.72038e-07	2.73986e-07	-1.25762e-07	1.48224e-07	6.92143e-07	-1.50596e-07	5.41547e-07	5.31018e-07	-7.52387e-08	4.55780e-07	1.33380e-07	-4.56610e-08	8.77195e-08	1.71946e-07	-5.20159e-08	1.19930e-07	3.05181e-07	-5.51290e-08	2.50052e-07
9.093	6.26208e-07	-8.22121e-08	5.43996e-07	3.62180e-07	-8.94166e-08	2.72764e-07	2.74697e-07	-1.26088e-07	1.48609e-07	6.94369e-07	-1.51080e-07	5.43288e-07	5.32659e-07	-7.54711e-08	4.57188e-07	1.33792e-07	-4.58017e-08	8.79898e-08	1.72603e-07	-5.22322e-08	1.20371e-07	3.06382e-07	-5.53459e-08	2.51036e-07
9.118	6.27223e-07	-8.23454e-08	5.44877e-07	3.63140e-07	-8.96535e-08	2.73486e-07	2.75405e-07	-1.26413e-07	1.48992e-07	6.96589e-07	-1.51563e-07	5.45026e-07	5.34293e-07	-7.57026e-08	4.58590e-07	1.34201e-07	-4.59418e-08	8.82591e-08	1.73260e-07	-5.24475e-08	1.20812e-07	3.07580e-07	-5.55624e-08	2.52018e-07
9.142	6.28227e-07	-8.24772e-08	5.45750e-07	3.64095e-07	-8.98894e-08	2.74206e-07	2.76110e-07	-1.26737e-07	1.49373e-07	6.98804e-07	-1.52045e-07	5.46758e-07	5.35921e-07	-7.59333e-08	4.59987e-07	1.34609e-07	-4.60814e-08	8.85272e-08	1.73916e-07	-5.26618e-08	1.21254e-07	3.08776e-07	-5.57785e-08	2.52998e-07
9.167	6.29220e-07	-8.26076e-08	5.46612e-07	3.65046e-07	-9.01242e-08	2.74922e-07	2.76811e-07	-1.27059e-07	1.49753e-07	7.01013e-07	-1.52526e-07	5.48487e-07	5.37542e-07	-7.61631e-08	4.61379e-07	1.35015e-07	-4.62204e-08	8.87943e-08	1.74571e-07	-5.28751e-08	1.21696e-07	3.09971e-07	-5.59943e-08	2.53977e-07
9.191	6.30203e-07	-8.27366e-08	5.47466e-07	3.65993e-07	-9.03580e-08	2.75635e-07	2.77509e-07	-1.27379e-07	1.50130e-07	7.03216e-07	-1.53005e-07	5.50211e-07	5.39158e-07	-7.63919e-08	4.62766e-07	1.35419e-07	-4.63588e-08	8.90602e-08	1.75226e-07	-5.30874e-08	1.22138e-07	3.11163e-07	-5.62096e-08	2.54954e-07
9.216	6.31174e-07	-8.28642e-08	5.48310e-07	3.66936e-07	-9.05907e-08	2.76345e-07	2.78204e-07	-1.27698e-07	1.50506e-07	7.05414e-07	-1.53484e-07	5.51930e-07	5.40767e-07	-7.66199e-08	4.64147e-07	1.35822e-07	-4.64967e-08	8.93250e-08	1.75880e-07	-5.32986e-08	1.22581e-07	3.12354e-07	-5.64247e-08	2.55929e-07
9.241	6.32135e-07	-8.29903e-08	5.49145e-07	3.67874e-07	-9.08223e-08	2.77052e-07	2.78896e-07	-1.28016e-07	1.50880e-07	7.07606e-07	-1.53960e-07	5.53645e-07	5.42369e-07	-7.68469e-08	4.65522e-07	1.36223e-07	-4.66339e-08	8.95886e-08	1.76533e-07	-5.35087e-08	1.23024e-07	3.13542e-07	-5.66393e-08	2.56902e-07
9.265	6.33085e-07	-8.31150e-08	5.49970e-07	3.68808e-07	-9.10529e-08	2.77755e-07	2.79583e-07	-1.28331e-07	1.51252e-07	7.09792e-07	-1.54436e-07	5.55356e-07	5.43965e-07	-7.70730e-08	4.66892e-07	1.36622e-07	-4.67705e-08	8.98511e-08	1.77185e-07	-5.37178e-08	1.23468e-07	3.14728e-07	-5.68535e-08	2.57874e-07
9.290	6.34024e-07	-8.32383e-08	5.50786e-07	3.69738e-07	-9.12824e-08	2.78455e-07	2.80268e-07	-1.28645e-07	1.51623e-07	7.11972e-07	-1.54911e-07	5.57062e-07	5.45554e-07	-7.72982e-08	4.68256e-07	1.37019e-07	-4.69065e-08	9.01124e-08	1.77837e-07	-5.39258e-08	1.23911e-07	3.15912e-07	-5.70674e-08	2.58844e-07
9.314	6.34952e-07	-8.33601e-08	5.51592e-07	3.70663e-07	-9.15108e-08	2.79152e-07	2.80949e-07	-1.28958e-07	1.51991e-07	7.14147e-07	-1.55384e-07	5.58763e-07	5.47137e-07	-7.75225e-08	4.69614e-07	1.37414e-07	-4.70420e-08	9.03725e-08	1.78488e-07	-5.41327e-08	1.24356e-07	3.17093e-07	-5.72808e-08	2.59812e-07
9.339	6.35869e-07	-8.34805e-08	5.52388e-07	3.71583e-07	-9.17381e-08	2.79845e-07	2.81627e-07	-1.29269e-07	1.52357e-07	7.16315e-07	-1.55855e-07	5.60460e-07	5.48713e-07	-7.77458e-08	4.70967e-07	1.37808e-07	-4.71767e-08	9.06314e-08	1.79139e-07	-5.43385e-08	1.24800e-07	3.18272e-07	-5.74939e-08	2.60779e-07
9.363	6.36774e-07	-8.35994e-08	5.53175e-07	3.72500e-07	-9.19642e-08	2.80535e-07	2.82301e-07	-1.29578e-07	1.52722e-07	7.18478e-07	-1.56326e-07	5.62152e-07	5.50282e-07	-7.79681e-08	4.72314e-07	1.38200e-07	-4.73109e-08	9.08892e-08	1.79788e-07	-5.45432e-08	1.25245e-07	3.19450e-07	-5.77065e-08	2.61743e-07
9.388	6.37669e-07	-8.37168e-08	5.53952e-07	3.73411e-07	-9.21893e-08	2.81222e-07	2.82971e-07	-1.29886e-07	1.53085e-07	7.20634e-07	-1.56795e-07	5.63839e-07	5.51844e-07	-7.81895e-08	4.73655e-07	1.38590e-07	-4.74444e-08	9.11457e-08	1.80437e-07	-5.47467e-08	1.25690e-07	3.20624e-07	-5.79187e-08	2.62706e-07
9.413	6.38552e-07	-8.38328e-08	5.54719e-07	3.74318e-07	-9.24133e-08	2.81905e-07	2.83638e-07	-1.30192e-07	1.53446e-07	7.22784e-07	-1.57263e-07	5.65521e-07	5.53400e-07	-7.84099e-08	4.74990e-07	1.38978e-07	-4.75773e-08	9.14009e-08	1.81085e-07	-5.49492e-08	1.26136e-07	3.21797e-07	-5.81305e-08	2.63666e-07
9.437	6.39424e-07	-8.39473e-08	5.55477e-07	3.75221e-07	-9.26361e-08	2.82585e-07	2.84301e-07	-1.30497e-07	1.53804e-07	7.24928e-07	-1.57729e-07	5.67199e-07	5.54948e-07	-7.86293e-08	4.76319e-07	1.39364e-07	-4.77095e-08	9.16550e-08	1.81732e-07	-5.51504e-08	1.26581e-07	3.22967e-07	-5.83418e-08	2.64625e-07
9.462	6.40285e-07	-8.40603e-08	5.56225e-07	3.76119e-07	-9.28578e-08	2.83261e-07	2.84961e-07	-1.30800e-07	1.54161e-07	7.27065e-07	-1.58194e-07	5.68871e-07	5.56490e-07	-7.88477e-08	4.77642e-07	1.39749e-07	-4.78411e-08	9.19078e-08	1.82378e-07	-5.53506e-08	1.27028e-07	3.24134e-07	-5.85527e-08	2.65581e-07
9.486	6.41135e-07	-8.41718e-08	5.56963e-07	3.77012e-07	-9.30783e-08	2.83934e-07	2.85617e-07	-1.31101e-07	1.54516e-07	7.29197e-07	-1.58658e-07	5.70539e-07	5.58025e-07	-7.90651e-08	4.78959e-07	1.40131e-07	-4.79720e-08	9.21593e-08	1.83023e-07	-5.55495e-08	1.27474e-07	3.25299e-07	-5.87632e-08	2.66536e-07
9.511	6.41973e-07	-8.42819e-08	5.57691e-07	3.77901e-07	-9.32977e-08	2.84603e-07	2.86269e-07	-1.31400e-07	1.54869e-07	7.31322e-07	-1.59120e-07	5.72201e-07	5.59552e-07	-7.92816e-08	4.80271e-07	1.40512e-07	-4.81023e-08	9.24095e-08	1.83668e-07	-5.57473e-08	1.27921e-07	3.26462e-07	-5.89732e-08	2.67488e-07
9.535	6.42799e-07	-8.43904e-08	5.58409e-07	3.78785e-07	-9.35159e-08	2.85269e-07	2.86918e-07	-1.31698e-07	1.55220e-07	7.33440e-07	-1.59581e-07	5.73859e-07	5.61073e-07	-7.94970e-08	4.81576e-07	1.40890e-07	-4.82319e-08	9.26585e-08	1.84311e-07	-5.59439e-08	1.28368e-07	3.27622e-07	-5.91827e-08	2.68439e-07
9.560	6.43615e-07	-8.44974e-08	5.59117e-07	3.79664e-07	-9.37330e-08	2.85931e-07	2.87563e-07	-1.31994e-07	1.55569e-07	7.35552e-07	-1.60041e-07	5.75511e-07	5.62586e-07	-7.97114e-08	4.82874e-07	1.41267e-07	-4.83608e-08	9.29062e-08	1.84954e-07	-5.61393e-08	1.28815e-07	3.28779e-07	-5.93918e-08	2.69387e-07
9.585	6.44418e-07	-8.46029e-08	5.59815e-07	3.80538e-07	-9.39489e-08	2.86589e-07	2.88204e-07	-1.32288e-07	1.55916e-07	7.37657e-07	-1.60499e-07	5.77158e-07	5.64092e-07	-7.99248e-08	4.84167e-07	1.41642e-07	-4.84890e-08	9.31525e-08	1.85596e-07	-5.63335e-08	1.29262e-07	3.29934e-07	-5.96004e-08	2.70333e-07
9.609	6.45211e-07	-8.47069e-08	5.60504e-07	3.81408e-07	-9.41636e-08	2.87244e-07	2.88842e-07	-1.32581e-07	1.56261e-07	7.39756e-07	-1.60956e-07	5.78800e-07	5.65590e-07	-8.01371e-08	4.85453e-07	1.42014e-07	-4.86166e-08	9.33975e-08	1.86237e-07	-5.65264e-08	1.29710e-07	3.31086e-07	-5.98085e-08	2.71277e-07
9.634	6.45991e-07	-8.48094e-08	5.61182e-07	3.82273e-07	-9.43771e-08	2.87896e-07	2.89476e-07	-1.32872e-07	1.56604e-07	7.41848e-07	-1.61411e-07	5.80437e-07	5.67082e-07	-8.03485e-08	4.86733e-07	1.42385e-07	-4.87434e-08	9.36413e-08	1.86876e-07	-5.67182e-08	1.30158e-07	3.32235e-07	-6.00162e-08	2.72219e-07
9.658	6.46760e-07	-8.49104e-08	5.61850e-07	3.83133e-07	-9.45894e-08	2.88543e-07	2.90106e-07	-1.33161e-07	1.56945e-07	7.43933e-07	-1.61865e-07	5.82069e-07	5.68566e-07	-8.05587e-08	4.88007e-07	1.42753e-07	-4.88696e-08	9.38836e-08	1.87515e-07	-5.69087e-08	1.30606e-07	3.33382e-07	-6.02233e-08	2.73159e-07
9.683	6.47518e-07	-8.50098e-08	5.62508e-07	3.83988e-07	-9.48005e-08	2.89187e-07	2.90732e-07	-1.33448e-07	1.57283e-07	7.46012e-07	-1.62317e-07	5.83695e-07	5.70042e-07	-8.07679e-08	4.89274e-07	1.43120e-07	-4.89951e-08	9.41246e-08	1.88153e-07	-5.70979e-08	1.31055e-07	3.34526e-07	-6.04300e-08	2.74096e-07
9.708	6.48263e-07	-8.51077e-08	5.63156e-07	3.84838e-07	-9.50104e-08	2.89828e-07	2.91354e-07	-1.33734e-07	1.57620e-07	7.48083e-07	-1.62767e-07	5.85316e-07	5.71511e-07	-8.09761e-08	4.90535e-07	1.43484e-07	-4.91198e-08	9.43643e-08	1.88789e-07	-5.72859e-08	1.31504e-07	3.35667e-07	-6.06361e-08	2.75031e-07
9.732	6.48997e-07	-8.52041e-08	5.63793e-07	3.85683e-07	-9.52191e-08	2.90464e-07	2.91972e-07	-1.34018e-07	1.57955e-07	7.50148e-07	-1.63217e-07	5.86931e-07	5.72973e-07	-8.11831e-08	4.91790e-07	1.43846e-07	-4.92438e-08	9.46025e-08	1.89425e-07	-5.74726e-08	1.31953e-07	3.36805e-07	-6.08417e-08	2.75964e-07
9.757	6.49720e-07	-8.52989e-08	5.64421e-07	3.86523e-07	-9.54265e-08	2.91097e-07	2.92587e-07	-1.34300e-07	1.58287e-07	7.52206e-07	-1.63664e-07	5.88541e-07	5.74427e-07	-8.13891e-08	4.93038e-07	1.44207e-07	-4.93671e-08	9.48394e-08	1.90060e-07	-5.76580e-08	1.32402e-07	3.37941e-07	-6.10469e-08	2.76894e-07
9.781	6.50430e-07	-8.53922e-08	5.65038e-07	3.87359e-07	-9.56327e-08	2.91726e-07	2.93198e-07	-1.34580e-07	1.58617e-07	7.54256e-07	-1.64111e-07	5.90146e-07	5.75873e-07	-8.15941e-08	4.94279e-07	1.44565e-07	-4.94897e-08	9.50749e-08	1.90693e-07	-5.78422e-08	1.32851e-07	3.39073e-07	-6.12515e-08	2.77822e-07
9.806	6.51129e-07	-8.54839e-08	5.65645e-07	3.88189e-07	-9.58377e-08	2.92351e-07	2.93804e-07	-1.34859e-07	1.58946e-07	7.56300e-07	-1.64555e-07	5.91745e-07	5.77312e-07	-8.17979e-08	4.95514e-07	1.44921e-07	-4.96116e-08	9.53090e-08	1.91326e-07	-5.80251e-08	1.33301e-07	3.40203e-07	-6.14555e-08	2.78748e-07
9.830	6.51815e-07	-8.55740e-08	5.66241e-07	3.89014e-07	-9.60414e-08	2.92973e-07	2.94407e-07	-1.35135e-07	1.59272e-07	7.58336e-07	-1.64998e-07	5.93338e-07	5.78743e-07	-8.20006e-08	4.96742e-07	1.45274e-07	-4.97327e-08	9.55416e-08	1.91957e-07	-5.82066e-08	1.33750e-07	3.41330e-07	-6.16590e-08	2.79671e-07
9.855	6.52490e-07	-8.56626e-08	5.66827e-07	3.89834e-07	-9.62439e-08	2.93590e-07	2.95006e-07	-1.35410e-07	1.59596e-07	7.60366e-07	-1.65440e-07	5.94926e-07	5.80166e-07	-8.22023e-08	4.97963e-07	1.45626e-07	-4.98530e-08	9.57729e-08	1.92587e-07	-5.83868e-08	1.34200e-07	3.42453e-07	-6.18620e-08	2.80591e-07
9.880	6.53153e-07	-8.57497e-08	5.67403e-07	3.90649e-07	-9.64451e-08	2.94204e-07	2.95601e-07	-1.35683e-07	1.59917e-07	7.62388e-07	-1.65880e-07	5.96508e-07	5.81581e-07	-8.24028e-08	4.99178e-07	1.45975e-07	-4.99726e-08	9.60027e-08	1.93216e-07	-5.85657e-08	1.34650e-07	3.43574e-07	-6.20645e-08	2.81510e-07
9.904	6.53804e-07	-8.58351e-08	5.67969e-07	3.91459e-07	-9.66451e-08	2.94814e-07	2.96191e-07	-1.35954e-07	1.60237e-07	7.64402e-07	-1.66318e-07	5.98084e-07	5.82988e-07	-8.26022e-08	5.00386e-07	1.46322e-07	-5.00915e-08	9.62310e-08	1.93844e-07	-5.87433e-08	1.35101e-07	3.44692e-07	-6.22663e-08	2.82425e-07
9.929	6.54443e-07	-8.59190e-08	5.68524e-07	3.92264e-07	-9.68438e-08	2.95420e-07	2.96778e-07	-1.36224e-07	1.60554e-07	7.66410e-07	-1.66755e-07	5.99655e-07	5.84387e-07	-8.28004e-08	5.01587e-07	1.46667e-07	-5.02096e-08	9.64579e-08	1.94470e-07	-5.89195e-08	1.35551e-07	3.45806e-07	-6.24677e-08	2.83339e-07
9.953	6.55069e-07	-8.60013e-08	5.69068e-07	3.93064e-07	-9.70412e-08	2.96022e-07	2.97361e-07	-1.36491e-07	1.60869e-07	7.68410e-07	-1.67190e-07	6.01220e-07	5.85779e-07	-8.29976e-08	5.02781e-07	1.47010e-07	-5.03269e-08	9.66833e-08	1.95096e-07	-5.90944e-08	1.36002e-07	3.46918e-07	-6.26684e-08	2.84249e-07
9.978	6.55684e-07	-8.60820e-08	5.69602e-07	3.93858e-07	-9.72373e-08	2.96621e-07	2.97939e-07	-1.36757e-07	1.61182e-07	7.70402e-07	-1.67624e-07	6.02779e-07	5.87162e-07	-8.31936e-08	5.03969e-07	1.47351e-07	-5.04435e-08	9.69072e-08	1.95720e-07	-5.92678e-08	1.36452e-07	3.48026e-07	-6.28686e-08	2.85157e-07
10.002	6.56287e-07	-8.61611e-08	5.70126e-07	3.94647e-07	-9.74321e-08	2.97215e-07	2.98514e-07	-1.37020e-07	1.61493e-07	7.72387e-07	-1.68056e-07	6.04332e-07	5.88537e-07	-8.33884e-08	5.05149e-07	1.47689e-07	-5.05593e-08	9.71296e-08	1.96343e-07	-5.94400e-08	1.36903e-07	3.49131e-07	-6.30682e-08	2.86062e-07
10.027	6.56877e-07	-8.62386e-08	5.70639e-07	3.95431e-07	-9.76256e-08	2.97805e-07	2.99084e-07	-1.37282e-07	1.61802e-07	7.74365e-07	-1.68486e-07	6.05879e-07	5.89905e-07	-8.35821e-08	5.06322e-07	1.48025e-07	-5.06743e-08	9.73506e-08	1.96965e-07	-5.96107e-08	1.37354e-07	3.50232e-07	-6.32672e-08	2.86965e-07
10.052	6.57456e-07	-8.63146e-08	5.71141e-07	3.96209e-07	-9.78178e-08	2.98391e-07	2.99650e-07	-1.37542e-07	1.62108e-07	7.76335e-07	-1.68914e-07	6.07420e-07	5.91263e-07	-8.37747e-08	5.07489e-07	1.48358e-07	-5.07885e-08	9.75700e-08	1.97585e-07	-5.97800e-08	1.37805e-07	3.51331e-07	-6.34657e-08	2.87865e-07
10.076	6.58022e-07	-8.63889e-08	5.71633e-07	3.96982e-07	-9.80087e-08	2.98974e-07	3.00212e-07	-1.37800e-07	1.62412e-07	7.78297e-07	-1.69341e-07	6.08956e-07	5.92614e-07	-8.39661e-08	5.08648e-07	1.48690e-07	-5.09019e-08	9.77878e-08	1.98204e-07	-5.99480e-08	1.38256e-07	3.52426e-07	-6.36635e-08	2.88762e-07
10.101	6.58576e-07	-8.64616e-08	5.72114e-07	3.97750e-07	-9.81982e-08	2.99552e-07	3.00770e-07	-1.38056e-07	1.62714e-07	7.80251e-07	-1.69767e-07	6.10485e-07	5.93957e-07	-8.41563e-08	5.09800e-07	1.49019e-07	-5.10145e-08	9.80042e-08	1.98822e-07	-6.01145e-08	1.38707e-07	3.53518e-07	-6.38607e-08	2.89657e-07
10.125	6.59118e-07	-8.65327e-08	5.72585e-07	3.98513e-07	-9.83865e-08	3.00126e-07	3.01323e-07	-1.38310e-07	1.63013e-07	7.82198e-07	-1.70190e-07	6.12008e-07	5.95291e-07	-8.43453e-08	5.10945e-07	1.49345e-07	-5.11263e-08	9.82190e-08	1.99438e-07	-6.02796e-08	1.39159e-07	3.54606e-07	-6.40573e-08	2.90549e-07
10.150	6.59647e-07	-8.66022e-08	5.73045e-07	3.99270e-07	-9.85734e-08	3.00696e-07	3.01873e-07	-1.38562e-07	1.63311e-07	7.84137e-07	-1.70612e-07	6.13525e-07	5.96617e-07	-8.45332e-08	5.12083e-07	1.49670e-07	-5.12373e-08	9.84323e-08	2.00054e-07	-6.04432e-08	1.39610e-07	3.55691e-07	-6.42533e-08	2.91438e-07
10.174	6.60164e-07	-8.66701e-08	5.73494e-07	4.00021e-07	-9.87589e-08	3.01262e-07	3.02418e-07	-1.38813e-07	1.63606e-07	7.86068e-07	-1.71032e-07	6.15036e-07	5.97934e-07	-8.47198e-08	5.13214e-07	1.49991e-07	-5.13475e-08	9.86439e-08	2.00667e-07	-6.06055e-08	1.40062e-07	3.56773e-07	-6.44487e-08	2.92324e-07
10.199	6.60669e-07	-8.67364e-08	5.73932e-07	4.00767e-07	-9.89431e-08	3.01824e-07	3.02959e-07	-1.39061e-07	1.63898e-07	7.87991e-07	-1.71451e-07	6.16540e-07	5.99243e-07	-8.49053e-08	5.14338e-07	1.50311e-07	-5.14569e-08	9.88540e-08	2.01280e-07	-6.07662e-08	1.40513e-07	3.57851e-07	-6.46435e-08	2.93207e-07
10.224	6.61161e-07	-8.68010e-08	5.74360e-07	4.01508e-07	-9.91260e-08	3.02382e-07	3.03496e-07	-1.39307e-07	1.64188e-07	7.89906e-07	-1.71867e-07	6.18039e-07	6.00543e-07	-8.50895e-08	5.15454e-07	1.50628e-07	-5.15654e-08	9.90626e-08	2.01891e-07	-6.09256e-08	1.40965e-07	3.58926e-07	-6.48376e-08	2.94088e-07
10.248	6.61641e-07	-8.68640e-08	5.74777e-07	4.02243e-07	-9.93075e-08	3.02936e-07	3.04028e-07	-1.39551e-07	1.64476e-07	7.91813e-07	-1.72282e-07	6.19531e-07	6.01835e-07	-8.52726e-08	5.16563e-07	1.50943e-07	-5.16731e-08	9.92695e-08	2.02500e-07	-6.10834e-08	1.41417e-07	3.59997e-07	-6.50311e-08	2.94966e-07
10.273	6.62108e-07	-8.69254e-08	5.75183e-07	4.02973e-07	-9.94876e-08	3.03485e-07	3.04556e-07	-1.39794e-07	1.64762e-07	7.93712e-07	-1.72695e-07	6.21017e-07	6.03118e-07	-8.54544e-08	5.17664e-07	1.51255e-07	-5.17800e-08	9.94748e-08	2.03108e-07	-6.12398e-08	1.41868e-07	3.61064e-07	-6.52239e-08	2.95840e-07
10.297	6.62563e-07	-8.69851e-08	5.75578e-07	4.03697e-07	-9.96664e-08	3.04031e-07	3.05079e-07	-1.40034e-07	1.65045e-07	7.95603e-07	-1.73107e-07	6.22496e-07	6.04393e-07	-8.56350e-08	5.18758e-07	1.51565e-07	-5.18861e-08	9.96785e-08	2.03715e-07	-6.13947e-08	1.42320e-07	3.62128e-07	-6.54161e-08	2.96712e-07
10.322	6.63006e-07	-8.70432e-08	5.75963e-07	4.04416e-07	-9.98438e-08	3.04572e-07	3.05599e-07	-1.40272e-07	1.65326e-07	7.97486e-07	-1.73516e-07	6.23969e-07	6.05659e-07	-8.58144e-08	5.19845e-07	1.51872e-07	-5.19912e-08	9.98806e-08	2.04320e-07	-6.15481e-08	1.42772e-07	3.63188e-07	-6.56076e-08	2.97581e-07
10.346	6.63436e-07	-8.70997e-08	5.76336e-07	4.05128e-07	-1.00020e-07	3.05109e-07	3.06114e-07	-1.40509e-07	1.65605e-07	7.99360e-07	-1.73924e-07	6.25436e-07	6.06916e-07	-8.59925e-08	5.20924e-07	1.52177e-07	-5.20956e-08	1.00081e-07	2.04924e-07	-6.17000e-08	1.43224e-07	3.64245e-07	-6.57985e-08	2.98446e-07
10.371	6.63853e-07	-8.71545e-08	5.76699e-07	4.05836e-07	-1.00194e-07	3.05641e-07	3.06624e-07	-1.40743e-07	1.65881e-07	8.01227e-07	-1.74330e-07	6.26896e-07	6.08165e-07	-8.61694e-08	5.21996e-07	1.52479e-07	-5.21991e-08	1.00280e-07	2.05526e-07	-6.18504e-08	1.43675e-07	3.65298e-07	-6.59887e-08	2.99309e-07
10.396	6.64258e-07	-8.72076e-08	5.77051e-07	4.06537e-07	-1.00368e-07	3.06170e-07	3.07130e-07	-1.40975e-07	1.66155e-07	8.03085e-07	-1.74735e-07	6.28350e-07	6.09405e-07	-8.63451e-08	5.23060e-07	1.52779e-07	-5.23017e-08	1.00477e-07	2.06126e-07	-6.19992e-08	1.44127e-07	3.66347e-07	-6.61782e-08	3.00169e-07
10.420	6.64651e-07	-8.72592e-08	5.77392e-07	4.07233e-07	-1.00539e-07	3.06694e-07	3.07632e-07	-1.41206e-07	1.66426e-07	8.04934e-07	-1.75137e-07	6.29797e-07	6.10636e-07	-8.65195e-08	5.24116e-07	1.53076e-07	-5.24035e-08	1.00673e-07	2.06725e-07	-6.21466e-08	1.44579e-07	3.67392e-07	-6.63671e-08	3.01025e-07
10.445	6.65031e-07	-8.73090e-08	5.77721e-07	4.07923e-07	-1.00710e-07	3.07214e-07	3.08129e-07	-1.41434e-07	1.66695e-07	8.06775e-07	-1.75538e-07	6.31238e-07	6.11858e-07	-8.66926e-08	5.25165e-07	1.53371e-07	-5.25043e-08	1.00866e-07	2.07323e-07	-6.22924e-08	1.45031e-07	3.68434e-07	-6.65552e-08	3.01879e-07
10.469	6.65398e-07	-8.73572e-08	5.78040e-07	4.08608e-07	-1.00879e-07	3.07729e-07	3.08622e-07	-1.41660e-07	1.66962e-07	8.08608e-07	-1.75936e-07	6.32672e-07	6.13071e-07	-8.68645e-08	5.26206e-07	1.53663e-07	-5.26044e-08	1.01058e-07	2.07919e-07	-6.24366e-08	1.45482e-07	3.69472e-07	-6.67427e-08	3.02729e-07
10.494	6.65752e-07	-8.74037e-08	5.78348e-07	4.09287e-07	-1.01046e-07	3.08240e-07	3.09110e-07	-1.41884e-07	1.67226e-07	8.10432e-07	-1.76333e-07	6.34099e-07	6.14275e-07	-8.70351e-08	5.27240e-07	1.53952e-07	-5.27035e-08	1.01249e-07	2.08513e-07	-6.25793e-08	1.45934e-07	3.70506e-07	-6.69294e-08	3.03576e-07
10.519	6.66094e-07	-8.74486e-08	5.78645e-07	4.09960e-07	-1.01213e-07	3.08747e-07	3.09594e-07	-1.42106e-07	1.67488e-07	8.12248e-07	-1.76728e-07	6.35519e-07	6.15470e-07	-8.72044e-08	5.28265e-07	1.54239e-07	-5.28017e-08	1.01438e-07	2.09106e-07	-6.27205e-08	1.46385e-07	3.71536e-07	-6.71155e-08	3.04420e-07
10.543	6.66423e-07	-8.74918e-08	5.78931e-07	4.10627e-07	-1.01377e-07	3.09250e-07	3.10073e-07	-1.42326e-07	1.67747e-07	8.14055e-07	-1.77122e-07	6.36933e-07	6.16656e-07	-8.73725e-08	5.29284e-07	1.54524e-07	-5.28991e-08	1.01625e-07	2.09697e-07	-6.28601e-08	1.46837e-07	3.72562e-07	-6.73009e-08	3.05261e-07
10.568	6.66739e-07	-8.75334e-08	5.79206e-07	4.11288e-07	-1.01541e-07	3.09748e-07	3.10548e-07	-1.42544e-07	1.68004e-07	8.15853e-07	-1.77513e-07	6.38340e-07	6.17833e-07	-8.75393e-08	5.30294e-07	1.54806e-07	-5.29956e-08	1.01810e-07	2.10287e-07	-6.29981e-08	1.47288e-07	3.73584e-07	-6.74855e-08	3.06098e-07
10.592	6.67043e-07	-8.75732e-08	5.79470e-07	4.11944e-07	-1.01702e-07	3.10241e-07	3.11018e-07	-1.42760e-07	1.68258e-07	8.17643e-07	-1.77902e-07	6.39741e-07	6.19001e-07	-8.77047e-08	5.31296e-07	1.55085e-07	-5.30911e-08	1.01994e-07	2.10874e-07	-6.31345e-08	1.47740e-07	3.74602e-07	-6.76694e-08	3.06932e-07
10.617	6.67334e-07	-8.76114e-08	5.79722e-07	4.12594e-07	-1.01863e-07	3.10731e-07	3.11484e-07	-1.42974e-07	1.68510e-07	8.19424e-07	-1.78290e-07	6.41134e-07	6.20160e-07	-8.78689e-08	5.32291e-07	1.55361e-07	-5.31858e-08	1.02175e-07	2.11460e-07	-6.32693e-08	1.48191e-07	3.75616e-07	-6.78526e-08	3.07763e-07
10.641	6.67612e-07	-8.76479e-08	5.79964e-07	4.13237e-07	-1.02022e-07	3.11216e-07	3.11945e-07	-1.43185e-07	1.68759e-07	8.21196e-07	-1.78675e-07	6.42521e-07	6.21309e-07	-8.80318e-08	5.33277e-07	1.55635e-07	-5.32795e-08	1.02356e-07	2.12045e-07	-6.34025e-08	1.48642e-07	3.76626e-07	-6.80351e-08	3.08591e-07
10.666	6.67877e-07	-8.76828e-08	5.80195e-07	4.13875e-07	-1.02179e-07	3.11696e-07	3.12401e-07	-1.43395e-07	1.69006e-07	8.22960e-07	-1.79059e-07	6.43901e-07	6.22449e-07	-8.81933e-08	5.34256e-07	1.55906e-07	-5.33724e-08	1.02534e-07	2.12628e-07	-6.35341e-08	1.49093e-07	3.77632e-07	-6.82168e-08	3.09415e-07
10.691	6.68130e-07	-8.77159e-08	5.80414e-07	4.14507e-07	-1.02335e-07	3.12172e-07	3.12853e-07	-1.43602e-07	1.69251e-07	8.24714e-07	-1.79441e-07	6.45273e-07	6.23580e-07	-8.83536e-08	5.35227e-07	1.56175e-07	-5.34643e-08	1.02711e-07	2.13208e-07	-6.36641e-08	1.49544e-07	3.78634e-07	-6.83978e-08	3.10236e-07
10.715	6.68369e-07	-8.77474e-08	5.80622e-07	4.15133e-07	-1.02490e-07	3.12643e-07	3.13300e-07	-1.43808e-07	1.69493e-07	8.26460e-07	-1.79821e-07	6.46639e-07	6.24702e-07	-8.85125e-08	5.36190e-07	1.56441e-07	-5.35553e-08	1.02885e-07	2.13788e-07	-6.37925e-08	1.49995e-07	3.79632e-07	-6.85780e-08	3.11054e-07
10.740	6.68596e-07	-8.77771e-08	5.80819e-07	4.15753e-07	-1.02643e-07	3.13110e-07	3.13743e-07	-1.44011e-07	1.69732e-07	8.28196e-07	-1.80198e-07	6.47998e-07	6.25815e-07	-8.86701e-08	5.37144e-07	1.56704e-07	-5.36454e-08	1.03058e-07	2.14365e-07	-6.39193e-08	1.50446e-07	3.80625e-07	-6.87575e-08	3.11868e-07
10.764	6.68810e-07	-8.78052e-08	5.81005e-07	4.16367e-07	-1.02794e-07	3.13573e-07	3.14181e-07	-1.44212e-07	1.69969e-07	8.29924e-07	-1.80574e-07	6.49350e-07	6.26917e-07	-8.88264e-08	5.38091e-07	1.56964e-07	-5.37345e-08	1.03230e-07	2.14941e-07	-6.40444e-08	1.50896e-07	3.81614e-07	-6.89362e-08	3.12678e-07
10.789	6.69011e-07	-8.78316e-08	5.81180e-07	4.16975e-07	-1.02945e-07	3.14031e-07	3.14614e-07	-1.44410e-07	1.70203e-07	8.31643e-07	-1.80948e-07	6.50694e-07	6.28011e-07	-8.89814e-08	5.39030e-07	1.57222e-07	-5.38227e-08	1.03399e-07	2.15515e-07	-6.41678e-08	1.51347e-07	3.82600e-07	-6.91142e-08	3.13485e-07
10.813	6.69199e-07	-8.78563e-08	5.81343e-07	4.17577e-07	-1.03093e-07	3.14484e-07	3.15042e-07	-1.44607e-07	1.70435e-07	8.33352e-07	-1.81320e-07	6.52032e-07	6.29095e-07	-8.91350e-08	5.39960e-07	1.57477e-07	-5.39100e-08	1.03567e-07	2.16087e-07	-6.42896e-08	1.51797e-07	3.83580e-07	-6.92913e-08	3.14289e-07
10.838	6.69375e-07	-8.78793e-08	5.81495e-07	4.18173e-07	-1.03240e-07	3.14933e-07	3.15466e-07	-1.44802e-07	1.70664e-07	8.35053e-07	-1.81690e-07	6.53362e-07	6.30170e-07	-8.92872e-08	5.40883e-07	1.57729e-07	-5.39963e-08	1.03733e-07	2.16657e-07	-6.44098e-08	1.52247e-07	3.84557e-07	-6.94677e-08	3.15089e-07
10.863	6.69537e-07	-8.79007e-08	5.81636e-07	4.18763e-07	-1.03386e-07	3.15377e-07	3.15885e-07	-1.44994e-07	1.70891e-07	8.36744e-07	-1.82058e-07	6.54686e-07	6.31235e-07	-8.94381e-08	5.41797e-07	1.57978e-07	-5.40817e-08	1.03897e-07	2.17225e-07	-6.45283e-08	1.52697e-07	3.85529e-07	-6.96434e-08	3.15886e-07
10.887	6.69686e-07	-8.79203e-08	5.81766e-07	4.19347e-07	-1.03530e-07	3.15817e-07	3.16300e-07	-1.45184e-07	1.71115e-07	8.38426e-07	-1.82424e-07	6.56002e-07	6.32290e-07	-8.95877e-08	5.42703e-07	1.58225e-07	-5.41661e-08	1.04059e-07	2.17792e-07	-6.46451e-08	1.53147e-07	3.86497e-07	-6.98182e-08	3.16679e-07
10.912	6.69823e-07	-8.79382e-08	5.81885e-07	4.19925e-07	-1.03673e-07	3.16252e-07	3.16709e-07	-1.45372e-07	1.71337e-07	8.40099e-07	-1.82788e-07	6.57311e-07	6.33336e-07	-8.97359e-08	5.43600e-07	1.58469e-07	-5.42496e-08	1.04219e-07	2.18356e-07	-6.47602e-08	1.53596e-07	3.87460e-07	-6.99922e-08	3.17468e-07
10.936	6.69946e-07	-8.79544e-08	5.81992e-07	4.20496e-07	-1.03814e-07	3.16683e-07	3.17114e-07	-1.45558e-07	1.71556e-07	8.41762e-07	-1.83150e-07	6.58612e-07	6.34373e-07	-8.98827e-08	5.44490e-07	1.58710e-07	-5.43321e-08	1.04378e-07	2.18919e-07	-6.48736e-08	1.54045e-07	3.88420e-07	-7.01655e-08	3.18254e-07
10.961	6.70057e-07	-8.79689e-08	5.82088e-07	4.21062e-07	-1.03954e-07	3.17108e-07	3.17514e-07	-1.45742e-07	1.71772e-07	8.43417e-07	-1.83510e-07	6.59907e-07	6.35399e-07	-9.00282e-08	5.45371e-07	1.58948e-07	-5.44136e-08	1.04534e-07	2.19480e-07	-6.49854e-08	1.54495e-07	3.89374e-07	-7.03379e-08	3.19036e-07
10.985	6.70154e-07	-8.79817e-08	5.82173e-07	4.21621e-07	-1.04092e-07	3.17530e-07	3.17909e-07	-1.45923e-07	1.71986e-07	8.45062e-07	-1.83868e-07	6.61194e-07	6.36416e-07	-9.01723e-08	5.46244e-07	1.59183e-07	-5.44942e-08	1.04689e-07	2.20039e-07	-6.50954e-08	1.54943e-07	3.90324e-07	-7.05096e-08	3.19815e-07
11.010	6.70239e-07	-8.79928e-08	5.82246e-07	4.22174e-07	-1.04228e-07	3.17946e-07	3.18300e-07	-1.46102e-07	1.72197e-07	8.46697e-07	-1.84224e-07	6.62473e-07	6.37423e-07	-9.03150e-08	5.47109e-07	1.59416e-07	-5.45738e-08	1.04842e-07	2.20596e-07	-6.52037e-08	1.55392e-07	3.91270e-07	-7.06804e-08	3.20590e-07
11.035	6.70310e-07	-8.80022e-08	5.82308e-07	4.22721e-07	-1.04363e-07	3.18358e-07	3.18686e-07	-1.46279e-07	1.72406e-07	8.48323e-07	-1.84578e-07	6.63745e-07	6.38421e-07	-9.04563e-08	5.47965e-07	1.59645e-07	-5.46524e-08	1.04993e-07	2.21151e-07	-6.53103e-08	1.55840e-07	3.92211e-07	-7.08504e-08	3.21361e-07
11.059	6.70369e-07	-8.80098e-08	5.82359e-07	4.23262e-07	-1.04497e-07	3.18765e-07	3.19066e-07	-1.46454e-07	1.72612e-07	8.49940e-07	-1.84929e-07	6.65010e-07	6.39409e-07	-9.05963e-08	5.48812e-07	1.59872e-07	-5.47300e-08	1.05142e-07	2.21704e-07	-6.54152e-08	1.56288e-07	3.93148e-07	-7.10196e-08	3.22128e-07
11.084	6.70414e-07	-8.80158e-08	5.82398e-07	4.23796e-07	-1.04629e-07	3.19168e-07	3.19442e-07	-1.46627e-07	1.72816e-07	8.51547e-07	-1.85279e-07	6.66268e-07	6.40387e-07	-9.07348e-08	5.49652e-07	1.60096e-07	-5.48067e-08	1.05289e-07	2.22255e-07	-6.55184e-08	1.56736e-07	3.94080e-07	-7.11879e-08	3.22892e-07
11.108	6.70446e-07	-8.80200e-08	5.82426e-07	4.24325e-07	-1.04759e-07	3.19566e-07	3.19813e-07	-1.46797e-07	1.73016e-07	8.53144e-07	-1.85627e-07	6.67518e-07	6.41355e-07	-9.08720e-08	5.50483e-07	1.60317e-07	-5.48823e-08	1.05435e-07	2.22803e-07	-6.56198e-08	1.57184e-07	3.95007e-07	-7.13555e-08	3.23651e-07
11.133	6.70466e-07	-8.80226e-08	5.82443e-07	4.24846e-07	-1.04888e-07	3.19959e-07	3.20180e-07	-1.46965e-07	1.73214e-07	8.54732e-07	-1.85972e-07	6.68760e-07	6.42313e-07	-9.10077e-08	5.51305e-07	1.60535e-07	-5.49570e-08	1.05578e-07	2.23350e-07	-6.57194e-08	1.57631e-07	3.95930e-07	-7.15222e-08	3.24407e-07
11.158	6.70472e-07	-8.80234e-08	5.82448e-07	4.25362e-07	-1.05015e-07	3.20347e-07	3.20541e-07	-1.47131e-07	1.73410e-07	8.56310e-07	-1.86316e-07	6.69995e-07	6.43261e-07	-9.11421e-08	5.52119e-07	1.60750e-07	-5.50307e-08	1.05720e-07	2.23895e-07	-6.58174e-08	1.58078e-07	3.96848e-07	-7.16880e-08	3.25160e-07
11.182	6.70465e-07	-8.80225e-08	5.82442e-07	4.25871e-07	-1.05141e-07	3.20730e-07	3.20898e-07	-1.47295e-07	1.73603e-07	8.57879e-07	-1.86657e-07	6.71222e-07	6.44199e-07	-9.12750e-08	5.52924e-07	1.60963e-07	-5.51033e-08	1.05859e-07	2.24438e-07	-6.59135e-08	1.58524e-07	3.97761e-07	-7.18530e-08	3.25908e-07
11.207	6.70445e-07	-8.80199e-08	5.82425e-07	4.26374e-07	-1.05265e-07	3.21109e-07	3.21249e-07	-1.47456e-07	1.73793e-07	8.59438e-07	-1.86996e-07	6.72442e-07	6.45128e-07	-9.14066e-08	5.53721e-07	1.61172e-07	-5.51750e-08	1.05997e-07	2.24979e-07	-6.60079e-08	1.58971e-07	3.98670e-07	-7.20171e-08	3.26652e-07
11.231	6.70412e-07	-8.80155e-08	5.82396e-07	4.26871e-07	-1.05388e-07	3.21483e-07	3.21596e-07	-1.47615e-07	1.73981e-07	8.60987e-07	-1.87333e-07	6.73654e-07	6.46046e-07	-9.15367e-08	5.54509e-07	1.61378e-07	-5.52456e-08	1.06133e-07	2.25517e-07	-6.61006e-08	1.59417e-07	3.99573e-07	-7.21804e-08	3.27393e-07
11.256	6.70366e-07	-8.80095e-08	5.82356e-07	4.27361e-07	-1.05509e-07	3.21853e-07	3.21938e-07	-1.47772e-07	1.74165e-07	8.62527e-07	-1.87668e-07	6.74859e-07	6.46954e-07	-9.16654e-08	5.55289e-07	1.61582e-07	-5.53153e-08	1.06266e-07	2.26054e-07	-6.61914e-08	1.59862e-07	4.00473e-07	-7.23428e-08	3.28130e-07
11.280	6.70307e-07	-8.80017e-08	5.82305e-07	4.27845e-07	-1.05628e-07	3.22217e-07	3.22274e-07	-1.47927e-07	1.74348e-07	8.64056e-07	-1.88001e-07	6.76055e-07	6.47852e-07	-9.17926e-08	5.56060e-07	1.61782e-07	-5.53839e-08	1.06398e-07	2.26588e-07	-6.62805e-08	1.60308e-07	4.01367e-07	-7.25043e-08	3.28862e-07
11.305	6.70234e-07	-8.79922e-08	5.82242e-07	4.28323e-07	-1.05746e-07	3.22577e-07	3.22606e-07	-1.48079e-07	1.74527e-07	8.65576e-07	-1.88332e-07	6.77245e-07	6.48741e-07	-9.19185e-08	5.56822e-07	1.61980e-07	-5.54515e-08	1.06528e-07	2.27121e-07	-6.63678e-08	1.60753e-07	4.02256e-07	-7.26650e-08	3.29591e-07
11.330	6.70149e-07	-8.79810e-08	5.82168e-07	4.28794e-07	-1.05862e-07	3.22932e-07	3.22933e-07	-1.48229e-07	1.74704e-07	8.67086e-07	-1.88660e-07	6.78426e-07	6.49619e-07	-9.20429e-08	5.57576e-07	1.62174e-07	-5.55181e-08	1.06656e-07	2.27651e-07	-6.64533e-08	1.61197e-07	4.03141e-07	-7.28248e-08	3.30316e-07
11.354	6.70050e-07	-8.79681e-08	5.82082e-07	4.29259e-07	-1.05977e-07	3.23282e-07	3.23255e-07	-1.48377e-07	1.74878e-07	8.68586e-07	-1.88986e-07	6.79600e-07	6.50486e-07	-9.21658e-08	5.58321e-07	1.62366e-07	-5.55837e-08	1.06782e-07	2.28179e-07	-6.65370e-08	1.61641e-07	4.04020e-07	-7.29837e-08	3.31037e-07
11.379	6.69939e-07	-8.79534e-08	5.81985e-07	4.29717e-07	-1.06090e-07	3.23627e-07	3.23572e-07	-1.48522e-07	1.75050e-07	8.70076e-07	-1.89311e-07	6.80766e-07	6.51344e-07	-9.22874e-08	5.59057e-07	1.62554e-07	-5.56482e-08	1.06906e-07	2.28704e-07	-6.66189e-08	1.62085e-07	4.04895e-07	-7.31417e-08	3.31753e-07
11.403	6.69814e-07	-8.79370e-08	5.81877e-07	4.30169e-07	-1.06202e-07	3.23967e-07	3.23884e-07	-1.48666e-07	1.75219e-07	8.71556e-07	-1.89633e-07	6.81924e-07	6.52192e-07	-9.24075e-08	5.59784e-07	1.62740e-07	-5.57117e-08	1.07028e-07	2.29228e-07	-6.66990e-08	1.62529e-07	4.05765e-07	-7.32988e-08	3.32466e-07
11.428	6.69676e-07	-8.79189e-08	5.81757e-07	4.30614e-07	-1.06312e-07	3.24302e-07	3.24191e-07	-1.48807e-07	1.75385e-07	8.73026e-07	-1.89953e-07	6.83074e-07	6.53029e-07	-9.25261e-08	5.60503e-07	1.62922e-07	-5.57741e-08	1.07148e-07	2.29749e-07	-6.67773e-08	1.62972e-07	4.06630e-07	-7.34551e-08	3.33175e-07
11.452	6.69525e-07	-8.78991e-08	5.81626e-07	4.31053e-07	-1.06420e-07	3.24633e-07	3.24493e-07	-1.48945e-07	1.75548e-07	8.74487e-07	-1.90270e-07	6.84216e-07	6.53856e-07	-9.26433e-08	5.61213e-07	1.63101e-07	-5.58356e-08	1.07266e-07	2.30268e-07	-6.68538e-08	1.63414e-07	4.07490e-07	-7.36104e-08	3.33879e-07
11.477	6.69361e-07	-8.78776e-08	5.81483e-07	4.31486e-07	-1.06527e-07	3.24959e-07	3.24790e-07	-1.49082e-07	1.75709e-07	8.75937e-07	-1.90586e-07	6.85351e-07	6.54673e-07	-9.27590e-08	5.61914e-07	1.63278e-07	-5.58959e-08	1.07382e-07	2.30785e-07	-6.69284e-08	1.63856e-07	4.08344e-07	-7.37648e-08	3.34580e-07
11.502	6.69184e-07	-8.78543e-08	5.81330e-07	4.31912e-07	-1.06632e-07	3.25279e-07	3.25082e-07	-1.49216e-07	1.75867e-07	8.77377e-07	-1.90899e-07	6.86478e-07	6.55480e-07	-9.28733e-08	5.62606e-07	1.63451e-07	-5.59553e-08	1.07496e-07	2.31299e-07	-6.70012e-08	1.64298e-07	4.09194e-07	-7.39183e-08	3.35276e-07
11.526	6.68993e-07	-8.78293e-08	5.81164e-07	4.32331e-07	-1.06736e-07	3.25595e-07	3.25369e-07	-1.49347e-07	1.76022e-07	8.78806e-07	-1.91210e-07	6.87596e-07	6.56276e-07	-9.29861e-08	5.63290e-07	1.63621e-07	-5.60135e-08	1.07608e-07	2.31812e-07	-6.70722e-08	1.64739e-07	4.10039e-07	-7.40709e-08	3.35968e-07
11.551	6.68790e-07	-8.78026e-08	5.80987e-07	4.32744e-07	-1.06838e-07	3.25906e-07	3.25651e-07	-1.49477e-07	1.76174e-07	8.80226e-07	-1.91519e-07	6.88707e-07	6.57062e-07	-9.30975e-08	5.63964e-07	1.63789e-07	-5.60708e-08	1.07718e-07	2.32322e-07	-6.71413e-08	1.65180e-07	4.10878e-07	-7.42225e-08	3.36656e-07
11.575	6.68573e-07	-8.77741e-08	5.80799e-07	4.33150e-07	-1.06938e-07	3.26212e-07	3.25928e-07	-1.49604e-07	1.76324e-07	8.81636e-07	-1.91826e-07	6.89810e-07	6.57837e-07	-9.32074e-08	5.64630e-07	1.63953e-07	-5.61269e-08	1.07826e-07	2.32829e-07	-6.72086e-08	1.65621e-07	4.11713e-07	-7.43733e-08	3.37340e-07
11.600	6.68344e-07	-8.77440e-08	5.80600e-07	4.33550e-07	-1.07037e-07	3.26513e-07	3.26199e-07	-1.49728e-07	1.76471e-07	8.83035e-07	-1.92130e-07	6.90905e-07	6.58603e-07	-9.33158e-08	5.65287e-07	1.64114e-07	-5.61821e-08	1.07932e-07	2.33335e-07	-6.72740e-08	1.66061e-07	4.12542e-07	-7.45231e-08	3.38019e-07
11.624	6.68101e-07	-8.77121e-08	5.80389e-07	4.33943e-07	-1.07134e-07	3.26810e-07	3.26466e-07	-1.49851e-07	1.76615e-07	8.84424e-07	-1.92432e-07	6.91991e-07	6.59357e-07	-9.34228e-08	5.65935e-07	1.64272e-07	-5.62361e-08	1.08035e-07	2.33838e-07	-6.73376e-08	1.66500e-07	4.13366e-07	-7.46720e-08	3.38694e-07
11.649	6.67845e-07	-8.76785e-08	5.80166e-07	4.34330e-07	-1.07229e-07	3.27101e-07	3.26728e-07	-1.49971e-07	1.76757e-07	8.85803e-07	-1.92732e-07	6.93070e-07	6.60102e-07	-9.35282e-08	5.66574e-07	1.64426e-07	-5.62891e-08	1.08137e-07	2.34338e-07	-6.73993e-08	1.66939e-07	4.14185e-07	-7.48199e-08	3.39365e-07
11.674	6.67576e-07	-8.76432e-08	5.79933e-07	4.34710e-07	-1.07323e-07	3.27387e-07	3.26984e-07	-1.50089e-07	1.76896e-07	8.87171e-07	-1.93030e-07	6.94141e-07	6.60836e-07	-9.36322e-08	5.67204e-07	1.64578e-07	-5.63410e-08	1.08237e-07	2.34836e-07	-6.74592e-08	1.67377e-07	4.14999e-07	-7.49669e-08	3.40032e-07
11.698	6.67294e-07	-8.76061e-08	5.79688e-07	4.35083e-07	-1.07415e-07	3.27668e-07	3.27236e-07	-1.50204e-07	1.77032e-07	8.88529e-07	-1.93326e-07	6.95204e-07	6.61559e-07	-9.37347e-08	5.67825e-07	1.64727e-07	-5.63919e-08	1.08335e-07	2.35332e-07	-6.75172e-08	1.67815e-07	4.15807e-07	-7.51129e-08	3.40694e-07
11.723	6.66998e-07	-8.75674e-08	5.79431e-07	4.35450e-07	-1.07506e-07	3.27945e-07	3.27482e-07	-1.50317e-07	1.77165e-07	8.89877e-07	-1.93619e-07	6.96258e-07	6.62272e-07	-9.38357e-08	5.68436e-07	1.64872e-07	-5.64416e-08	1.08430e-07	2.35826e-07	-6.75733e-08	1.68252e-07	4.16610e-07	-7.52580e-08	3.41352e-07
11.747	6.66690e-07	-8.75269e-08	5.79163e-07	4.35811e-07	-1.07595e-07	3.28216e-07	3.27723e-07	-1.50428e-07	1.77295e-07	8.91214e-07	-1.93910e-07	6.97305e-07	6.62975e-07	-9.39353e-08	5.69039e-07	1.65014e-07	-5.64903e-08	1.08524e-07	2.36317e-07	-6.76275e-08	1.68689e-07	4.17408e-07	-7.54021e-08	3.42006e-07
11.772	6.66369e-07	-8.74847e-08	5.78884e-07	4.36164e-07	-1.07682e-07	3.28482e-07	3.27959e-07	-1.50536e-07	1.77423e-07	8.92541e-07	-1.94199e-07	6.98343e-07	6.63667e-07	-9.40333e-08	5.69633e-07	1.65153e-07	-5.65380e-08	1.08615e-07	2.36805e-07	-6.76799e-08	1.69126e-07	4.18201e-07	-7.55453e-08	3.42656e-07
11.796	6.66034e-07	-8.74408e-08	5.78593e-07	4.36511e-07	-1.07768e-07	3.28743e-07	3.28190e-07	-1.50642e-07	1.77548e-07	8.93858e-07	-1.94485e-07	6.99373e-07	6.64348e-07	-9.41299e-08	5.70218e-07	1.65289e-07	-5.65845e-08	1.08705e-07	2.37292e-07	-6.77303e-08	1.69561e-07	4.18988e-07	-7.56875e-08	3.43301e-07
11.821	6.65686e-07	-8.73951e-08	5.78291e-07	4.36851e-07	-1.07852e-07	3.29000e-07	3.28416e-07	-1.50746e-07	1.77670e-07	8.95164e-07	-1.94769e-07	7.00395e-07	6.65019e-07	-9.42249e-08	5.70794e-07	1.65422e-07	-5.66299e-08	1.08792e-07	2.37775e-07	-6.77789e-08	1.69996e-07	4.19770e-07	-7.58288e-08	3.43941e-07
11.846	6.65326e-07	-8.73478e-08	5.77978e-07	4.37185e-07	-1.07934e-07	3.29251e-07	3.28637e-07	-1.50847e-07	1.77790e-07	8.96460e-07	-1.95051e-07	7.01409e-07	6.65679e-07	-9.43185e-08	5.71361e-07	1.65552e-07	-5.66743e-08	1.08877e-07	2.38257e-07	-6.78256e-08	1.70431e-07	4.20546e-07	-7.59690e-08	3.44577e-07
11.870	6.64952e-07	-8.72987e-08	5.77653e-07	4.37512e-07	-1.08015e-07	3.29497e-07	3.28852e-07	-1.50946e-07	1.77906e-07	8.97745e-07	-1.95331e-07	7.02414e-07	6.66329e-07	-9.44105e-08	5.71919e-07	1.65678e-07	-5.67176e-08	1.08960e-07	2.38735e-07	-6.78704e-08	1.70865e-07	4.21317e-07	-7.61083e-08	3.45209e-07
11.895	6.64565e-07	-8.72479e-08	5.77317e-07	4.37832e-07	-1.08094e-07	3.29739e-07	3.29063e-07	-1.51043e-07	1.78020e-07	8.99020e-07	-1.95608e-07	7.03411e-07	6.66968e-07	-9.45011e-08	5.72467e-07	1.65801e-07	-5.67598e-08	1.09041e-07	2.39212e-07	-6.79132e-08	1.71298e-07	4.22083e-07	-7.62466e-08	3.45836e-07
11.919	6.64165e-07	-8.71954e-08	5.76970e-07	4.38146e-07	-1.08171e-07	3.29975e-07	3.29268e-07	-1.51137e-07	1.78131e-07	9.00284e-07	-1.95883e-07	7.04400e-07	6.67597e-07	-9.45902e-08	5.73007e-07	1.65921e-07	-5.68009e-08	1.09120e-07	2.39685e-07	-6.79542e-08	1.71731e-07	4.22843e-07	-7.63839e-08	3.46459e-07
11.944	6.63752e-07	-8.71412e-08	5.76611e-07	4.38453e-07	-1.08247e-07	3.30206e-07	3.29468e-07	-1.51229e-07	1.78239e-07	9.01537e-07	-1.96156e-07	7.05381e-07	6.68215e-07	-9.46777e-08	5.73537e-07	1.66038e-07	-5.68409e-08	1.09197e-07	2.40157e-07	-6.79933e-08	1.72163e-07	4.23598e-07	-7.65202e-08	3.47078e-07
11.969	6.63327e-07	-8.70853e-08	5.76241e-07	4.38753e-07	-1.08321e-07	3.30432e-07	3.29663e-07	-1.51318e-07	1.78345e-07	9.02780e-07	-1.96426e-07	7.06354e-07	6.68822e-07	-9.47637e-08	5.74058e-07	1.66152e-07	-5.68798e-08	1.09272e-07	2.40625e-07	-6.80304e-08	1.72595e-07	4.24347e-07	-7.66556e-08	3.47691e-07
11.993	6.62888e-07	-8.70277e-08	5.75860e-07	4.39047e-07	-1.08394e-07	3.30653e-07	3.29853e-07	-1.51405e-07	1.78448e-07	9.04012e-07	-1.96694e-07	7.07318e-07	6.69418e-07	-9.48482e-08	5.74570e-07	1.66262e-07	-5.69176e-08	1.09345e-07	2.41091e-07	-6.80656e-08	1.73026e-07	4.25091e-07	-7.67899e-08	3.48301e-07
12.018	6.62436e-07	-8.69683e-08	5.75467e-07	4.39333e-07	-1.08464e-07	3.30869e-07	3.30038e-07	-1.51490e-07	1.78547e-07	9.05234e-07	-1.96960e-07	7.08274e-07	6.70004e-07	-9.49313e-08	5.75073e-07	1.66369e-07	-5.69543e-08	1.09415e-07	2.41555e-07	-6.80989e-08	1.73456e-07	4.25829e-07	-7.69232e-08	3.48905e-07
12.042	6.61971e-07	-8.69073e-08	5.75063e-07	4.39613e-07	-1.08534e-07	3.31080e-07	3.30217e-07	-1.51573e-07	1.78645e-07	9.06445e-07	-1.97224e-07	7.09221e-07	6.70579e-07	-9.50127e-08	5.75566e-07	1.66473e-07	-5.69899e-08	1.09483e-07	2.42016e-07	-6.81303e-08	1.73886e-07	4.26561e-07	-7.70555e-08	3.49506e-07
12.067	6.61493e-07	-8.68446e-08	5.74648e-07	4.39887e-07	-1.08601e-07	3.31286e-07	3.30391e-07	-1.51653e-07	1.78739e-07	9.07645e-07	-1.97485e-07	7.10160e-07	6.71144e-07	-9.50927e-08	5.76051e-07	1.66574e-07	-5.70243e-08	1.09550e-07	2.42474e-07	-6.81597e-08	1.74314e-07	4.27288e-07	-7.71869e-08	3.50101e-07
12.091	6.61002e-07	-8.67801e-08	5.74222e-07	4.40153e-07	-1.08667e-07	3.31486e-07	3.30561e-07	-1.51730e-07	1.78830e-07	9.08835e-07	-1.97744e-07	7.11091e-07	6.71697e-07	-9.51712e-08	5.76526e-07	1.66672e-07	-5.70577e-08	1.09614e-07	2.42930e-07	-6.81872e-08	1.74743e-07	4.28009e-07	-7.73172e-08	3.50692e-07
12.116	6.60498e-07	-8.67140e-08	5.73784e-07	4.40413e-07	-1.08731e-07	3.31682e-07	3.30724e-07	-1.51805e-07	1.78919e-07	9.10013e-07	-1.98000e-07	7.12013e-07	6.72240e-07	-9.52481e-08	5.76992e-07	1.66766e-07	-5.70900e-08	1.09676e-07	2.43383e-07	-6.82128e-08	1.75170e-07	4.28725e-07	-7.74464e-08	3.51279e-07
12.141	6.59981e-07	-8.66461e-08	5.73335e-07	4.40666e-07	-1.08793e-07	3.31872e-07	3.30883e-07	-1.51878e-07	1.79005e-07	9.11182e-07	-1.98254e-07	7.12927e-07	6.72773e-07	-9.53235e-08	5.77449e-07	1.66857e-07	-5.71211e-08	1.09736e-07	2.43834e-07	-6.82365e-08	1.75597e-07	4.29435e-07	-7.75747e-08	3.51860e-07
12.165	6.59452e-07	-8.65766e-08	5.72875e-07	4.40912e-07	-1.08854e-07	3.32058e-07	3.31037e-07	-1.51949e-07	1.79088e-07	9.12339e-07	-1.98506e-07	7.13833e-07	6.73294e-07	-9.53974e-08	5.77897e-07	1.66945e-07	-5.71512e-08	1.09793e-07	2.44281e-07	-6.82582e-08	1.76023e-07	4.30139e-07	-7.77019e-08	3.52437e-07
12.190	6.58909e-07	-8.65054e-08	5.72404e-07	4.41152e-07	-1.08913e-07	3.32238e-07	3.31185e-07	-1.52017e-07	1.79168e-07	9.13485e-07	-1.98756e-07	7.14730e-07	6.73805e-07	-9.54697e-08	5.78335e-07	1.67029e-07	-5.71801e-08	1.09849e-07	2.44727e-07	-6.82779e-08	1.76449e-07	4.30838e-07	-7.78281e-08	3.53010e-07
12.214	6.58354e-07	-8.64324e-08	5.71921e-07	4.41384e-07	-1.08971e-07	3.32414e-07	3.31328e-07	-1.52083e-07	1.79246e-07	9.14621e-07	-1.99003e-07	7.15618e-07	6.74305e-07	-9.55406e-08	5.78764e-07	1.67110e-07	-5.72079e-08	1.09902e-07	2.45169e-07	-6.82957e-08	1.76873e-07	4.31531e-07	-7.79533e-08	3.53578e-07
12.239	6.57785e-07	-8.63578e-08	5.71427e-07	4.41610e-07	-1.09027e-07	3.32584e-07	3.31466e-07	-1.52146e-07	1.79320e-07	9.15746e-07	-1.99247e-07	7.16499e-07	6.74794e-07	-9.56099e-08	5.79184e-07	1.67188e-07	-5.72345e-08	1.09954e-07	2.45609e-07	-6.83116e-08	1.77297e-07	4.32218e-07	-7.80774e-08	3.54141e-07
12.263	6.57204e-07	-8.62815e-08	5.70922e-07	4.41829e-07	-1.09081e-07	3.32749e-07	3.31599e-07	-1.52207e-07	1.79392e-07	9.16860e-07	-1.99490e-07	7.17370e-07	6.75272e-07	-9.56776e-08	5.79594e-07	1.67263e-07	-5.72601e-08	1.10003e-07	2.46046e-07	-6.83255e-08	1.77721e-07	4.32900e-07	-7.82005e-08	3.54699e-07
12.288	6.56610e-07	-8.62035e-08	5.70406e-07	4.42042e-07	-1.09133e-07	3.32909e-07	3.31726e-07	-1.52265e-07	1.79461e-07	9.17963e-07	-1.99730e-07	7.18234e-07	6.75739e-07	-9.57439e-08	5.79995e-07	1.67334e-07	-5.72845e-08	1.10050e-07	2.46481e-07	-6.83374e-08	1.78143e-07	4.33575e-07	-7.83226e-08	3.55253e-07
12.313	6.56003e-07	-8.61238e-08	5.69879e-07	4.42247e-07	-1.09184e-07	3.33063e-07	3.31849e-07	-1.52321e-07	1.79527e-07	9.19056e-07	-1.99968e-07	7.19088e-07	6.76196e-07	-9.58086e-08	5.80387e-07	1.67402e-07	-5.73078e-08	1.10094e-07	2.46912e-07	-6.83474e-08	1.78565e-07	4.34245e-07	-7.84436e-08	3.55801e-07
12.337	6.55383e-07	-8.60425e-08	5.69341e-07	4.42446e-07	-1.09233e-07	3.33213e-07	3.31966e-07	-1.52375e-07	1.79591e-07	9.20137e-07	-2.00203e-07	7.19934e-07	6.76642e-07	-9.58717e-08	5.80770e-07	1.67467e-07	-5.73300e-08	1.10137e-07	2.47341e-07	-6.83555e-08	1.78986e-07	4.34909e-07	-7.85635e-08	3.56346e-07
12.362	6.54751e-07	-8.59594e-08	5.68791e-07	4.42638e-07	-1.09280e-07	3.33358e-07	3.32078e-07	-1.52427e-07	1.79651e-07	9.21208e-07	-2.00436e-07	7.20772e-07	6.77077e-07	-9.59334e-08	5.81143e-07	1.67528e-07	-5.73510e-08	1.10177e-07	2.47767e-07	-6.83615e-08	1.79406e-07	4.35567e-07	-7.86824e-08	3.56885e-07
12.386	6.54105e-07	-8.58747e-08	5.68231e-07	4.42823e-07	-1.09326e-07	3.33497e-07	3.32184e-07	-1.52476e-07	1.79709e-07	9.22268e-07	-2.00666e-07	7.21601e-07	6.77501e-07	-9.59935e-08	5.81507e-07	1.67587e-07	-5.73709e-08	1.10216e-07	2.48191e-07	-6.83657e-08	1.79825e-07	4.36220e-07	-7.88003e-08	3.57419e-07
12.411	6.53447e-07	-8.57883e-08	5.67659e-07	4.43001e-07	-1.09370e-07	3.33631e-07	3.32286e-07	-1.52522e-07	1.79764e-07	9.23316e-07	-2.00895e-07	7.22422e-07	6.77914e-07	-9.60520e-08	5.81862e-07	1.67641e-07	-5.73897e-08	1.10252e-07	2.48612e-07	-6.83678e-08	1.80244e-07	4.36866e-07	-7.89171e-08	3.57949e-07
12.435	6.52777e-07	-8.57003e-08	5.67076e-07	4.43173e-07	-1.09412e-07	3.33760e-07	3.32382e-07	-1.52566e-07	1.79816e-07	9.24354e-07	-2.01120e-07	7.23234e-07	6.78317e-07	-9.61090e-08	5.82208e-07	1.67693e-07	-5.74074e-08	1.10286e-07	2.49029e-07	-6.83680e-08	1.80661e-07	4.37507e-07	-7.90328e-08	3.58474e-07
12.460	6.52093e-07	-8.56105e-08	5.66483e-07	4.43337e-07	-1.09453e-07	3.33884e-07	3.32473e-07	-1.52608e-07	1.79865e-07	9.25381e-07	-2.01344e-07	7.24037e-07	6.78708e-07	-9.61645e-08	5.82544e-07	1.67741e-07	-5.74239e-08	1.10317e-07	2.49445e-07	-6.83662e-08	1.81078e-07	4.38141e-07	-7.91474e-08	3.58994e-07
12.485	6.51397e-07	-8.55191e-08	5.65878e-07	4.43495e-07	-1.09492e-07	3.34003e-07	3.32559e-07	-1.52647e-07	1.79911e-07	9.26397e-07	-2.01565e-07	7.24832e-07	6.79089e-07	-9.62184e-08	5.82870e-07	1.67786e-07	-5.74393e-08	1.10347e-07	2.49857e-07	-6.83624e-08	1.81494e-07	4.38770e-07	-7.92610e-08	3.59509e-07
12.509	6.50688e-07	-8.54261e-08	5.65262e-07	4.43646e-07	-1.09529e-07	3.34117e-07	3.32639e-07	-1.52684e-07	1.79955e-07	9.27402e-07	-2.01784e-07	7.25618e-07	6.79459e-07	-9.62708e-08	5.83188e-07	1.67828e-07	-5.74535e-08	1.10374e-07	2.50266e-07	-6.83567e-08	1.81910e-07	4.39393e-07	-7.93735e-08	3.60019e-07
12.534	6.49967e-07	-8.53314e-08	5.64635e-07	4.43790e-07	-1.09565e-07	3.34226e-07	3.32715e-07	-1.52719e-07	1.79996e-07	9.28396e-07	-2.02000e-07	7.26396e-07	6.79818e-07	-9.63217e-08	5.83496e-07	1.67866e-07	-5.74666e-08	1.10399e-07	2.50673e-07	-6.83490e-08	1.82324e-07	4.40010e-07	-7.94850e-08	3.60525e-07
12.558	6.49233e-07	-8.52350e-08	5.63998e-07	4.43928e-07	-1.09599e-07	3.34329e-07	3.32785e-07	-1.52751e-07	1.80034e-07	9.29379e-07	-2.02214e-07	7.27165e-07	6.80166e-07	-9.63710e-08	5.83795e-07	1.67901e-07	-5.74785e-08	1.10422e-07	2.51077e-07	-6.83393e-08	1.82737e-07	4.40621e-07	-7.95953e-08	3.61025e-07
12.583	6.48486e-07	-8.51370e-08	5.63349e-07	4.44058e-07	-1.09631e-07	3.34427e-07	3.32850e-07	-1.52781e-07	1.80069e-07	9.30350e-07	-2.02425e-07	7.27925e-07	6.80503e-07	-9.64188e-08	5.84084e-07	1.67932e-07	-5.74894e-08	1.10443e-07	2.51478e-07	-6.83276e-08	1.83150e-07	4.41226e-07	-7.97046e-08	3.61521e-07
12.607	6.47727e-07	-8.50373e-08	5.62689e-07	4.44182e-07	-1.09661e-07	3.34520e-07	3.32910e-07	-1.52808e-07	1.80101e-07	9.31311e-07	-2.02634e-07	7.28677e-07	6.80829e-07	-9.64650e-08	5.84364e-07	1.67961e-07	-5.74990e-08	1.10462e-07	2.51876e-07	-6.83140e-08	1.83562e-07	4.41824e-07	-7.98128e-08	3.62012e-07
12.632	6.46955e-07	-8.49359e-08	5.62019e-07	4.44299e-07	-1.09690e-07	3.34608e-07	3.32964e-07	-1.52833e-07	1.80131e-07	9.32261e-07	-2.02841e-07	7.29420e-07	6.81144e-07	-9.65097e-08	5.84635e-07	1.67986e-07	-5.75076e-08	1.10478e-07	2.52271e-07	-6.82983e-08	1.83973e-07	4.42417e-07	-7.99199e-08	3.62497e-07
12.657	6.46171e-07	-8.48330e-08	5.61338e-07	4.44409e-07	-1.09717e-07	3.34691e-07	3.33013e-07	-1.52856e-07	1.80157e-07	9.33200e-07	-2.03045e-07	7.30155e-07	6.81449e-07	-9.65528e-08	5.84896e-07	1.68007e-07	-5.75150e-08	1.10492e-07	2.52663e-07	-6.82807e-08	1.84382e-07	4.43004e-07	-8.00259e-08	3.62978e-07
12.681	6.45374e-07	-8.47284e-08	5.60645e-07	4.44512e-07	-1.09743e-07	3.34769e-07	3.33057e-07	-1.52876e-07	1.80181e-07	9.34128e-07	-2.03247e-07	7.30881e-07	6.81742e-07	-9.65944e-08	5.85148e-07	1.68025e-07	-5.75212e-08	1.10504e-07	2.53053e-07	-6.82611e-08	1.84791e-07	4.43585e-07	-8.01308e-08	3.63454e-07
12.706	6.44565e-07	-8.46221e-08	5.59942e-07	4.44608e-07	-1.09767e-07	3.34841e-07	3.33096e-07	-1.52894e-07	1.80202e-07	9.35044e-07	-2.03446e-07	7.31598e-07	6.82025e-07	-9.66344e-08	5.85390e-07	1.68040e-07	-5.75263e-08	1.10514e-07	2.53439e-07	-6.82396e-08	1.85200e-07	4.44160e-07	-8.02346e-08	3.63925e-07
12.730	6.43743e-07	-8.45142e-08	5.59229e-07	4.44698e-07	-1.09789e-07	3.34909e-07	3.33130e-07	-1.52910e-07	1.80220e-07	9.35950e-07	-2.03643e-07	7.32306e-07	6.82297e-07	-9.66729e-08	5.85624e-07	1.68052e-07	-5.75303e-08	1.10522e-07	2.53823e-07	-6.82160e-08	1.85607e-07	4.44728e-07	-8.03373e-08	3.64391e-07
12.755	6.42909e-07	-8.44047e-08	5.58504e-07	4.44780e-07	-1.09809e-07	3.34971e-07	3.33158e-07	-1.52923e-07	1.80236e-07	9.36844e-07	-2.03838e-07	7.33006e-07	6.82557e-07	-9.67099e-08	5.85847e-07	1.68060e-07	-5.75331e-08	1.10527e-07	2.54203e-07	-6.81905e-08	1.86013e-07	4.45291e-07	-8.04389e-08	3.64852e-07
12.780	6.42062e-07	-8.42936e-08	5.57769e-07	4.44856e-07	-1.09828e-07	3.35028e-07	3.33182e-07	-1.52933e-07	1.80248e-07	9.37728e-07	-2.04030e-07	7.33697e-07	6.82807e-07	-9.67453e-08	5.86062e-07	1.68065e-07	-5.75347e-08	1.10530e-07	2.54581e-07	-6.81629e-08	1.86418e-07	4.45847e-07	-8.05394e-08	3.65308e-07
12.804	6.41203e-07	-8.41808e-08	5.57023e-07	4.44925e-07	-1.09845e-07	3.35080e-07	3.33200e-07	-1.52942e-07	1.80258e-07	9.38600e-07	-2.04220e-07	7.34380e-07	6.83046e-07	-9.67792e-08	5.86267e-07	1.68066e-07	-5.75352e-08	1.10531e-07	2.54956e-07	-6.81334e-08	1.86822e-07	4.46397e-07	-8.06388e-08	3.65758e-07
12.829	6.40332e-07	-8.40665e-08	5.56266e-07	4.44987e-07	-1.09860e-07	3.35127e-07	3.33213e-07	-1.52947e-07	1.80265e-07	9.39461e-07	-2.04407e-07	7.35054e-07	6.83274e-07	-9.68115e-08	5.86463e-07	1.68065e-07	-5.75346e-08	1.10530e-07	2.55328e-07	-6.81019e-08	1.87226e-07	4.46941e-07	-8.07371e-08	3.66204e-07
12.853	6.39449e-07	-8.39505e-08	5.55498e-07	4.45042e-07	-1.09874e-07	3.35169e-07	3.33220e-07	-1.52951e-07	1.80269e-07	9.40311e-07	-2.04592e-07	7.35719e-07	6.83492e-07	-9.68423e-08	5.86649e-07	1.68059e-07	-5.75328e-08	1.10527e-07	2.55696e-07	-6.80684e-08	1.87628e-07	4.47479e-07	-8.08343e-08	3.66645e-07
12.878	6.38553e-07	-8.38329e-08	5.54720e-07	4.45091e-07	-1.09886e-07	3.35205e-07	3.33223e-07	-1.52952e-07	1.80271e-07	9.41150e-07	-2.04775e-07	7.36375e-07	6.83698e-07	-9.68715e-08	5.86826e-07	1.68051e-07	-5.75299e-08	1.10521e-07	2.56062e-07	-6.80330e-08	1.88029e-07	4.48011e-07	-8.09303e-08	3.67081e-07
12.902	6.37645e-07	-8.37137e-08	5.53931e-07	4.45133e-07	-1.09896e-07	3.35236e-07	3.33220e-07	-1.52951e-07	1.80269e-07	9.41978e-07	-2.04955e-07	7.37023e-07	6.83893e-07	-9.68992e-08	5.86994e-07	1.68039e-07	-5.75258e-08	1.10513e-07	2.56425e-07	-6.79955e-08	1.88430e-07	4.48537e-07	-8.10252e-08	3.67511e-07
12.927	6.36725e-07	-8.35929e-08	5.53132e-07	4.45167e-07	-1.09905e-07	3.35263e-07	3.33212e-07	-1.52947e-07	1.80265e-07	9.42795e-07	-2.05133e-07	7.37662e-07	6.84078e-07	-9.69253e-08	5.87152e-07	1.68024e-07	-5.75205e-08	1.10503e-07	2.56785e-07	-6.79560e-08	1.88829e-07	4.49056e-07	-8.11191e-08	3.67937e-07
12.952	6.35792e-07	-8.34705e-08	5.52322e-07	4.45195e-07	-1.09912e-07	3.35284e-07	3.33199e-07	-1.52941e-07	1.80258e-07	9.43600e-07	-2.05308e-07	7.38292e-07	6.84251e-07	-9.69499e-08	5.87301e-07	1.68005e-07	-5.75142e-08	1.10491e-07	2.57142e-07	-6.79146e-08	1.89227e-07	4.49569e-07	-8.12118e-08	3.68357e-07
12.976	6.34848e-07	-8.33465e-08	5.51501e-07	4.45217e-07	-1.09917e-07	3.35300e-07	3.33181e-07	-1.52933e-07	1.80248e-07	9.44395e-07	-2.05481e-07	7.38914e-07	6.84414e-07	-9.69730e-08	5.87441e-07	1.67983e-07	-5.75066e-08	1.10476e-07	2.57496e-07	-6.78712e-08	1.89625e-07	4.50076e-07	-8.13033e-08	3.68773e-07
13.001	6.33891e-07	-8.32209e-08	5.50670e-07	4.45231e-07	-1.09920e-07	3.35311e-07	3.33157e-07	-1.52922e-07	1.80235e-07	9.45178e-07	-2.05651e-07	7.39527e-07	6.84566e-07	-9.69945e-08	5.87571e-07	1.67957e-07	-5.74979e-08	1.10460e-07	2.57847e-07	-6.78258e-08	1.90021e-07	4.50577e-07	-8.13938e-08	3.69183e-07
13.025	6.32923e-07	-8.30937e-08	5.49829e-07	4.45239e-07	-1.09922e-07	3.35316e-07	3.33128e-07	-1.52909e-07	1.80220e-07	9.45950e-07	-2.05819e-07	7.40131e-07	6.84707e-07	-9.70144e-08	5.87692e-07	1.67929e-07	-5.74881e-08	1.10441e-07	2.58194e-07	-6.77784e-08	1.90416e-07	4.51071e-07	-8.14831e-08	3.69588e-07
13.050	6.31942e-07	-8.29650e-08	5.48977e-07	4.45239e-07	-1.09923e-07	3.35317e-07	3.33095e-07	-1.52893e-07	1.80201e-07	9.46711e-07	-2.05985e-07	7.40726e-07	6.84837e-07	-9.70329e-08	5.87804e-07	1.67897e-07	-5.74771e-08	1.10419e-07	2.58539e-07	-6.77290e-08	1.90810e-07	4.51559e-07	-8.15712e-08	3.69988e-07
13.074	6.30949e-07	-8.28346e-08	5.48115e-07	4.45233e-07	-1.09921e-07	3.35312e-07	3.33056e-07	-1.52875e-07	1.80180e-07	9.47461e-07	-2.06148e-07	7.41313e-07	6.84956e-07	-9.70498e-08	5.87906e-07	1.67861e-07	-5.74649e-08	1.10396e-07	2.58881e-07	-6.76776e-08	1.91203e-07	4.52041e-07	-8.16583e-08	3.70383e-07
13.099	6.29945e-07	-8.27027e-08	5.47242e-07	4.45220e-07	-1.09918e-07	3.35302e-07	3.33011e-07	-1.52855e-07	1.80156e-07	9.48199e-07	-2.06309e-07	7.41891e-07	6.85064e-07	-9.70651e-08	5.87999e-07	1.67822e-07	-5.74516e-08	1.10371e-07	2.59219e-07	-6.76243e-08	1.91595e-07	4.52516e-07	-8.17442e-08	3.70772e-07
13.124	6.28928e-07	-8.25693e-08	5.46359e-07	4.45201e-07	-1.09913e-07	3.35288e-07	3.32962e-07	-1.52833e-07	1.80130e-07	9.48927e-07	-2.06467e-07	7.42460e-07	6.85162e-07	-9.70789e-08	5.88083e-07	1.67780e-07	-5.74372e-08	1.10343e-07	2.59555e-07	-6.75689e-08	1.91986e-07	4.52986e-07	-8.18290e-08	3.71157e-07
13.148	6.27900e-07	-8.24342e-08	5.45465e-07	4.45174e-07	-1.09906e-07	3.35268e-07	3.32908e-07	-1.52808e-07	1.80100e-07	9.49643e-07	-2.06623e-07	7.43021e-07	6.85248e-07	-9.70912e-08	5.88157e-07	1.67735e-07	-5.74216e-08	1.10313e-07	2.59887e-07	-6.75116e-08	1.92376e-07	4.53449e-07	-8.19126e-08	3.71536e-07
13.173	6.26859e-07	-8.22977e-08	5.44562e-07	4.45141e-07	-1.09898e-07	3.35243e-07	3.32848e-07	-1.52780e-07	1.80068e-07	9.50349e-07	-2.06776e-07	7.43572e-07	6.85324e-07	-9.71019e-08	5.88222e-07	1.67686e-07	-5.74049e-08	1.10281e-07	2.60217e-07	-6.74523e-08	1.92764e-07	4.53905e-07	-8.19951e-08	3.71910e-07
13.197	6.25807e-07	-8.21595e-08	5.43647e-07	4.45101e-07	-1.09888e-07	3.35213e-07	3.32783e-07	-1.52750e-07	1.80033e-07	9.51043e-07	-2.06927e-07	7.44115e-07	6.85389e-07	-9.71111e-08	5.88278e-07	1.67633e-07	-5.73870e-08	1.10246e-07	2.60543e-07	-6.73910e-08	1.93152e-07	4.54355e-07	-8.20764e-08	3.72279e-07
13.222	6.24743e-07	-8.20198e-08	5.42723e-07	4.45054e-07	-1.09877e-07	3.35177e-07	3.32713e-07	-1.52718e-07	1.79995e-07	9.51726e-07	-2.07076e-07	7.44650e-07	6.85443e-07	-9.71188e-08	5.88325e-07	1.67578e-07	-5.73679e-08	1.10210e-07	2.60866e-07	-6.73277e-08	1.93538e-07	4.54799e-07	-8.21566e-08	3.72643e-07
13.246	6.23667e-07	-8.18786e-08	5.41789e-07	4.45001e-07	-1.09864e-07	3.35137e-07	3.32638e-07	-1.52684e-07	1.79954e-07	9.52397e-07	-2.07222e-07	7.45175e-07	6.85487e-07	-9.71249e-08	5.88362e-07	1.67519e-07	-5.73477e-08	1.10171e-07	2.61186e-07	-6.72625e-08	1.93924e-07	4.55237e-07	-8.22356e-08	3.73001e-07
13.271	6.22580e-07	-8.17359e-08	5.40844e-07	4.44940e-07	-1.09849e-07	3.35092e-07	3.32558e-07	-1.52647e-07	1.79911e-07	9.53058e-07	-2.07366e-07	7.45692e-07	6.85519e-07	-9.71295e-08	5.88390e-07	1.67456e-07	-5.73264e-08	1.10130e-07	2.61503e-07	-6.71952e-08	1.94308e-07	4.55668e-07	-8.23135e-08	3.73355e-07
13.296	6.21481e-07	-8.15916e-08	5.39889e-07	4.44873e-07	-1.09832e-07	3.35041e-07	3.32473e-07	-1.52608e-07	1.79865e-07	9.53707e-07	-2.07507e-07	7.46200e-07	6.85541e-07	-9.71326e-08	5.88408e-07	1.67391e-07	-5.73039e-08	1.10087e-07	2.61817e-07	-6.71260e-08	1.94691e-07	4.56093e-07	-8.23902e-08	3.73703e-07
13.320	6.20370e-07	-8.14458e-08	5.38924e-07	4.44799e-07	-1.09814e-07	3.34985e-07	3.32383e-07	-1.52567e-07	1.79816e-07	9.54346e-07	-2.07646e-07	7.46700e-07	6.85552e-07	-9.71342e-08	5.88418e-07	1.67322e-07	-5.72802e-08	1.10041e-07	2.62128e-07	-6.70548e-08	1.95073e-07	4.56511e-07	-8.24658e-08	3.74045e-07
13.345	6.19248e-07	-8.12984e-08	5.37949e-07	4.44719e-07	-1.09794e-07	3.34925e-07	3.32287e-07	-1.52523e-07	1.79765e-07	9.54973e-07	-2.07782e-07	7.47190e-07	6.85552e-07	-9.71342e-08	5.88418e-07	1.67249e-07	-5.72554e-08	1.09994e-07	2.62435e-07	-6.69817e-08	1.95454e-07	4.56923e-07	-8.25403e-08	3.74383e-07
13.369	6.18114e-07	-8.11496e-08	5.36965e-07	4.44631e-07	-1.09772e-07	3.34859e-07	3.32187e-07	-1.52477e-07	1.79710e-07	9.55589e-07	-2.07916e-07	7.47672e-07	6.85541e-07	-9.71327e-08	5.88408e-07	1.67173e-07	-5.72295e-08	1.09944e-07	2.62740e-07	-6.69065e-08	1.95833e-07	4.57329e-07	-8.26135e-08	3.74715e-07
13.394	6.16969e-07	-8.09992e-08	5.35970e-07	4.44537e-07	-1.09749e-07	3.34788e-07	3.32081e-07	-1.52428e-07	1.79653e-07	9.56194e-07	-2.08048e-07	7.48146e-07	6.85520e-07	-9.71296e-08	5.88390e-07	1.67094e-07	-5.72024e-08	1.09892e-07	2.63041e-07	-6.68294e-08	1.96211e-07	4.57728e-07	-8.26856e-08	3.75042e-07
13.418	6.15812e-07	-8.08473e-08	5.34965e-07	4.44437e-07	-1.09724e-07	3.34712e-07	3.31971e-07	-1.52377e-07	1.79593e-07	9.56788e-07	-2.08177e-07	7.48610e-07	6.85488e-07	-9.71251e-08	5.88363e-07	1.67012e-07	-5.71742e-08	1.09838e-07	2.63339e-07	-6.67504e-08	1.96588e-07	4.58121e-07	-8.27566e-08	3.75364e-07
13.443	6.14644e-07	-8.06939e-08	5.33950e-07	4.44329e-07	-1.09698e-07	3.34631e-07	3.31855e-07	-1.52324e-07	1.79531e-07	9.57370e-07	-2.08304e-07	7.49066e-07	6.85445e-07	-9.71190e-08	5.88326e-07	1.66926e-07	-5.71448e-08	1.09781e-07	2.63634e-07	-6.66693e-08	1.96964e-07	4.58507e-07	-8.28264e-08	3.75681e-07
13.468	6.13464e-07	-8.05391e-08	5.32925e-07	4.44215e-07	-1.09670e-07	3.34545e-07	3.31734e-07	-1.52269e-07	1.79465e-07	9.57942e-07	-2.08428e-07	7.49513e-07	6.85391e-07	-9.71114e-08	5.88280e-07	1.66837e-07	-5.71143e-08	1.09722e-07	2.63925e-07	-6.65863e-08	1.97339e-07	4.58887e-07	-8.28950e-08	3.75992e-07
13.492	6.12273e-07	-8.03827e-08	5.31890e-07	4.44094e-07	-1.09640e-07	3.34454e-07	3.31608e-07	-1.52211e-07	1.79397e-07	9.58502e-07	-2.08550e-07	7.49952e-07	6.85327e-07	-9.71023e-08	5.88225e-07	1.66744e-07	-5.70826e-08	1.09662e-07	2.64214e-07	-6.65014e-08	1.97713e-07	4.59260e-07	-8.29625e-08	3.76298e-07
13.517	6.11071e-07	-8.02249e-08	5.30846e-07	4.43966e-07	-1.09608e-07	3.34358e-07	3.31477e-07	-1.52151e-07	1.79326e-07	9.59052e-07	-2.08670e-07	7.50382e-07	6.85252e-07	-9.70917e-08	5.88160e-07	1.66648e-07	-5.70498e-08	1.09599e-07	2.64499e-07	-6.64144e-08	1.98085e-07	4.59627e-07	-8.30288e-08	3.76599e-07
13.541	6.09858e-07	-8.00656e-08	5.29792e-07	4.43832e-07	-1.09575e-07	3.34257e-07	3.31341e-07	-1.52089e-07	1.79253e-07	9.59590e-07	-2.08787e-07	7.50803e-07	6.85166e-07	-9.70795e-08	5.88087e-07	1.66549e-07	-5.70158e-08	1.09533e-07	2.64781e-07	-6.63255e-08	1.98456e-07	4.59988e-07	-8.30939e-08	3.76894e-07
13.566	6.08633e-07	-7.99048e-08	5.28728e-07	4.43691e-07	-1.09540e-07	3.34151e-07	3.31200e-07	-1.52024e-07	1.79177e-07	9.60117e-07	-2.08902e-07	7.51215e-07	6.85070e-07	-9.70659e-08	5.88004e-07	1.66447e-07	-5.69808e-08	1.09466e-07	2.65060e-07	-6.62347e-08	1.98826e-07	4.60342e-07	-8.31578e-08	3.77184e-07
13.591	6.07397e-07	-7.97426e-08	5.27654e-07	4.43544e-07	-1.09504e-07	3.34040e-07	3.31054e-07	-1.51957e-07	1.79098e-07	9.60633e-07	-2.09014e-07	7.51619e-07	6.84963e-07	-9.70507e-08	5.87912e-07	1.66341e-07	-5.69445e-08	1.09396e-07	2.65336e-07	-6.61419e-08	1.99194e-07	4.60690e-07	-8.32206e-08	3.77469e-07
13.615	6.06150e-07	-7.95789e-08	5.26571e-07	4.43390e-07	-1.09466e-07	3.33924e-07	3.30903e-07	-1.51888e-07	1.79016e-07	9.61138e-07	-2.09124e-07	7.52014e-07	6.84845e-07	-9.70341e-08	5.87811e-07	1.66232e-07	-5.69072e-08	1.09325e-07	2.65609e-07	-6.60472e-08	1.99561e-07	4.61031e-07	-8.32822e-08	3.77748e-07
13.640	6.04892e-07	-7.94137e-08	5.25478e-07	4.43229e-07	-1.09426e-07	3.33803e-07	3.30747e-07	-1.51816e-07	1.78931e-07	9.61632e-07	-2.09231e-07	7.52400e-07	6.84717e-07	-9.70159e-08	5.87701e-07	1.66119e-07	-5.68687e-08	1.09251e-07	2.65878e-07	-6.59505e-08	1.99927e-07	4.61365e-07	-8.33427e-08	3.78023e-07
13.664	6.03623e-07	-7.92471e-08	5.24376e-07	4.43061e-07	-1.09385e-07	3.33676e-07	3.30587e-07	-1.51742e-07	1.78844e-07	9.62114e-07	-2.09336e-07	7.52778e-07	6.84578e-07	-9.69962e-08	5.87582e-07	1.66004e-07	-5.68290e-08	1.09174e-07	2.66144e-07	-6.58519e-08	2.00292e-07	4.61693e-07	-8.34019e-08	3.78291e-07
13.689	6.02343e-07	-7.90791e-08	5.23264e-07	4.42887e-07	-1.09342e-07	3.33545e-07	3.30421e-07	-1.51666e-07	1.78755e-07	9.62586e-07	-2.09439e-07	7.53147e-07	6.84429e-07	-9.69750e-08	5.87454e-07	1.65884e-07	-5.67882e-08	1.09096e-07	2.66407e-07	-6.57513e-08	2.00656e-07	4.62015e-07	-8.34600e-08	3.78555e-07
13.713	6.01052e-07	-7.89096e-08	5.22143e-07	4.42706e-07	-1.09297e-07	3.33409e-07	3.30250e-07	-1.51587e-07	1.78662e-07	9.63047e-07	-2.09539e-07	7.53508e-07	6.84269e-07	-9.69524e-08	5.87316e-07	1.65762e-07	-5.67463e-08	1.09016e-07	2.66666e-07	-6.56488e-08	2.01018e-07	4.62330e-07	-8.35170e-08	3.78813e-07
13.738	5.99751e-07	-7.87387e-08	5.21012e-07	4.42519e-07	-1.09251e-07	3.33268e-07	3.30074e-07	-1.51507e-07	1.78567e-07	9.63496e-07	-2.09637e-07	7.53860e-07	6.84098e-07	-9.69282e-08	5.87170e-07	1.65636e-07	-5.67033e-08	1.08933e-07	2.66923e-07	-6.55443e-08	2.01378e-07	4.62639e-07	-8.35727e-08	3.79066e-07
13.763	5.98438e-07	-7.85664e-08	5.19872e-07	4.42325e-07	-1.09203e-07	3.33122e-07	3.29893e-07	-1.51424e-07	1.78469e-07	9.63935e-07	-2.09732e-07	7.54203e-07	6.83917e-07	-9.69026e-08	5.87015e-07	1.65507e-07	-5.66591e-08	1.08848e-07	2.67176e-07	-6.54379e-08	2.01738e-07	4.62941e-07	-8.36273e-08	3.79313e-07
13.787	5.97115e-07	-7.83926e-08	5.18722e-07	4.42125e-07	-1.09154e-07	3.32971e-07	3.29707e-07	-1.51339e-07	1.78369e-07	9.64363e-07	-2.09825e-07	7.54537e-07	6.83726e-07	-9.68754e-08	5.86850e-07	1.65375e-07	-5.66139e-08	1.08761e-07	2.67426e-07	-6.53296e-08	2.02096e-07	4.63236e-07	-8.36806e-08	3.79556e-07
13.812	5.95781e-07	-7.82175e-08	5.17563e-07	4.41918e-07	-1.09103e-07	3.32815e-07	3.29517e-07	-1.51251e-07	1.78266e-07	9.64779e-07	-2.09916e-07	7.54863e-07	6.83524e-07	-9.68468e-08	5.86677e-07	1.65239e-07	-5.65674e-08	1.08672e-07	2.67672e-07	-6.52194e-08	2.02453e-07	4.63525e-07	-8.37329e-08	3.79792e-07
13.836	5.94436e-07	-7.80409e-08	5.16395e-07	4.41705e-07	-1.09050e-07	3.32655e-07	3.29321e-07	-1.51161e-07	1.78160e-07	9.65185e-07	-2.10004e-07	7.55181e-07	6.83311e-07	-9.68167e-08	5.86494e-07	1.65101e-07	-5.65199e-08	1.08581e-07	2.67916e-07	-6.51072e-08	2.02808e-07	4.63808e-07	-8.37839e-08	3.80024e-07
13.861	5.93080e-07	-7.78630e-08	5.15217e-07	4.41485e-07	-1.08996e-07	3.32489e-07	3.29121e-07	-1.51069e-07	1.78051e-07	9.65580e-07	-2.10090e-07	7.55489e-07	6.83088e-07	-9.67851e-08	5.86303e-07	1.64958e-07	-5.64712e-08	1.08487e-07	2.68156e-07	-6.49931e-08	2.03163e-07	4.64084e-07	-8.38337e-08	3.80250e-07
13.885	5.91714e-07	-7.76837e-08	5.14031e-07	4.41258e-07	-1.08940e-07	3.32318e-07	3.28915e-07	-1.50975e-07	1.77940e-07	9.65963e-07	-2.10174e-07	7.55790e-07	6.82855e-07	-9.67520e-08	5.86103e-07	1.64813e-07	-5.64214e-08	1.08391e-07	2.68392e-07	-6.48772e-08	2.03515e-07	4.64353e-07	-8.38824e-08	3.80471e-07
13.910	5.90338e-07	-7.75030e-08	5.12835e-07	4.41025e-07	-1.08882e-07	3.32143e-07	3.28705e-07	-1.50878e-07	1.77827e-07	9.66336e-07	-2.10255e-07	7.56081e-07	6.82611e-07	-9.67175e-08	5.85893e-07	1.64664e-07	-5.63705e-08	1.08294e-07	2.68626e-07	-6.47593e-08	2.03867e-07	4.64616e-07	-8.39299e-08	3.80686e-07
13.935	5.88951e-07	-7.73209e-08	5.11630e-07	4.40785e-07	-1.08823e-07	3.31963e-07	3.28490e-07	-1.50780e-07	1.77710e-07	9.66698e-07	-2.10334e-07	7.56364e-07	6.82357e-07	-9.66815e-08	5.85675e-07	1.64512e-07	-5.63185e-08	1.08194e-07	2.68856e-07	-6.46394e-08	2.04217e-07	4.64872e-07	-8.39762e-08	3.80896e-07
13.959	5.87554e-07	-7.71374e-08	5.10416e-07	4.40539e-07	-1.08762e-07	3.31777e-07	3.28270e-07	-1.50679e-07	1.77591e-07	9.67049e-07	-2.10410e-07	7.56639e-07	6.82092e-07	-9.66440e-08	5.85448e-07	1.64357e-07	-5.62654e-08	1.08092e-07	2.69083e-07	-6.45177e-08	2.04565e-07	4.65122e-07	-8.40213e-08	3.81101e-07
13.984	5.86146e-07	-7.69526e-08	5.09193e-07	4.40287e-07	-1.08700e-07	3.31587e-07	3.28045e-07	-1.50576e-07	1.77470e-07	9.67389e-07	-2.10484e-07	7.56905e-07	6.81817e-07	-9.66050e-08	5.85212e-07	1.64199e-07	-5.62111e-08	1.07987e-07	2.69307e-07	-6.43941e-08	2.04913e-07	4.65365e-07	-8.40652e-08	3.81300e-07
14.008	5.84728e-07	-7.67664e-08	5.07962e-07	4.40028e-07	-1.08636e-07	3.31392e-07	3.27815e-07	-1.50470e-07	1.77345e-07	9.67718e-07	-2.10555e-07	7.57162e-07	6.81532e-07	-9.65646e-08	5.84967e-07	1.64037e-07	-5.61557e-08	1.07881e-07	2.69527e-07	-6.42686e-08	2.05259e-07	4.65602e-07	-8.41080e-08	3.81494e-07
14.033	5.83300e-07	-7.65789e-08	5.06721e-07	4.39763e-07	-1.08570e-07	3.31192e-07	3.27581e-07	-1.50363e-07	1.77218e-07	9.68036e-07	-2.10625e-07	7.57411e-07	6.81237e-07	-9.65228e-08	5.84714e-07	1.63872e-07	-5.60993e-08	1.07773e-07	2.69744e-07	-6.41412e-08	2.05603e-07	4.65832e-07	-8.41496e-08	3.81682e-07
14.057	5.81861e-07	-7.63901e-08	5.05471e-07	4.39491e-07	-1.08503e-07	3.30988e-07	3.27342e-07	-1.50253e-07	1.77089e-07	9.68343e-07	-2.10692e-07	7.57652e-07	6.80931e-07	-9.64794e-08	5.84451e-07	1.63704e-07	-5.60417e-08	1.07662e-07	2.69958e-07	-6.40120e-08	2.05946e-07	4.66055e-07	-8.41899e-08	3.81866e-07
14.082	5.80413e-07	-7.61999e-08	5.04213e-07	4.39213e-07	-1.08435e-07	3.30778e-07	3.27098e-07	-1.50141e-07	1.76957e-07	9.68640e-07	-2.10756e-07	7.57884e-07	6.80615e-07	-9.64347e-08	5.84180e-07	1.63532e-07	-5.59830e-08	1.07549e-07	2.70169e-07	-6.38808e-08	2.06288e-07	4.66273e-07	-8.42291e-08	3.82043e-07
14.107	5.78954e-07	-7.60084e-08	5.02946e-07	4.38929e-07	-1.08364e-07	3.30564e-07	3.26849e-07	-1.50027e-07	1.76822e-07	9.68925e-07	-2.10818e-07	7.58107e-07	6.80289e-07	-9.63884e-08	5.83900e-07	1.63358e-07	-5.59232e-08	1.07434e-07	2.70376e-07	-6.37478e-08	2.06628e-07	4.66483e-07	-8.42672e-08	3.82216e-07
14.131	5.77485e-07	-7.58156e-08	5.01670e-07	4.38638e-07	-1.08293e-07	3.30345e-07	3.26595e-07	-1.49910e-07	1.76685e-07	9.69200e-07	-2.10878e-07	7.58322e-07	6.79952e-07	-9.63408e-08	5.83611e-07	1.63180e-07	-5.58623e-08	1.07317e-07	2.70580e-07	-6.36129e-08	2.06967e-07	4.66687e-07	-8.43040e-08	3.82383e-07
14.156	5.76007e-07	-7.56214e-08	5.00385e-07	4.38340e-07	-1.08219e-07	3.30121e-07	3.26337e-07	-1.49792e-07	1.76545e-07	9.69464e-07	-2.10935e-07	7.58529e-07	6.79606e-07	-9.62917e-08	5.83314e-07	1.62999e-07	-5.58003e-08	1.07198e-07	2.70780e-07	-6.34761e-08	2.07304e-07	4.66884e-07	-8.43396e-08	3.82545e-07
14.180	5.74518e-07	-7.54260e-08	4.99092e-07	4.38037e-07	-1.08144e-07	3.29893e-07	3.26074e-07	-1.49671e-07	1.76403e-07	9.69718e-07	-2.10991e-07	7.58727e-07	6.79249e-07	-9.62411e-08	5.83008e-07	1.62814e-07	-5.57372e-08	1.07077e-07	2.70977e-07	-6.33374e-08	2.07640e-07	4.67075e-07	-8.43741e-08	3.82701e-07
14.205	5.73019e-07	-7.52293e-08	4.97790e-07	4.37727e-07	-1.08068e-07	3.29659e-07	3.25806e-07	-1.49548e-07	1.76258e-07	9.69960e-07	-2.11043e-07	7.58917e-07	6.78882e-07	-9.61891e-08	5.82693e-07	1.62627e-07	-5.56731e-08	1.06954e-07	2.71171e-07	-6.31970e-08	2.07974e-07	4.67259e-07	-8.44074e-08	3.82852e-07
14.230	5.71511e-07	-7.50313e-08	4.96480e-07	4.37411e-07	-1.07990e-07	3.29421e-07	3.25534e-07	-1.49423e-07	1.76111e-07	9.70192e-07	-2.11094e-07	7.59098e-07	6.78505e-07	-9.61357e-08	5.82369e-07	1.62436e-07	-5.56078e-08	1.06828e-07	2.71362e-07	-6.30546e-08	2.08307e-07	4.67437e-07	-8.44395e-08	3.82997e-07
14.254	5.69993e-07	-7.48320e-08	4.95161e-07	4.37089e-07	-1.07910e-07	3.29178e-07	3.25256e-07	-1.49296e-07	1.75961e-07	9.70413e-07	-2.11142e-07	7.59271e-07	6.78118e-07	-9.60809e-08	5.82037e-07	1.62242e-07	-5.55414e-08	1.06701e-07	2.71549e-07	-6.29104e-08	2.08639e-07	4.67608e-07	-8.44704e-08	3.83138e-07
14.279	5.68465e-07	-7.46314e-08	4.93834e-07	4.36760e-07	-1.07829e-07	3.28931e-07	3.24975e-07	-1.49166e-07	1.75808e-07	9.70623e-07	-2.11188e-07	7.59436e-07	6.77721e-07	-9.60246e-08	5.81696e-07	1.62045e-07	-5.54740e-08	1.06571e-07	2.71733e-07	-6.27644e-08	2.08969e-07	4.67772e-07	-8.45001e-08	3.83272e-07
14.303	5.66928e-07	-7.44296e-08	4.92498e-07	4.36425e-07	-1.07746e-07	3.28679e-07	3.24688e-07	-1.49035e-07	1.75653e-07	9.70823e-07	-2.11231e-07	7.59592e-07	6.77314e-07	-9.59669e-08	5.81347e-07	1.61845e-07	-5.54055e-08	1.06440e-07	2.71914e-07	-6.26165e-08	2.09297e-07	4.67930e-07	-8.45286e-08	3.83402e-07
14.328	5.65381e-07	-7.42265e-08	4.91155e-07	4.36084e-07	-1.07662e-07	3.28422e-07	3.24397e-07	-1.48901e-07	1.75496e-07	9.71012e-07	-2.11272e-07	7.59740e-07	6.76897e-07	-9.59079e-08	5.80989e-07	1.61642e-07	-5.53359e-08	1.06306e-07	2.72091e-07	-6.24668e-08	2.09625e-07	4.68082e-07	-8.45560e-08	3.83526e-07
14.352	5.63825e-07	-7.40221e-08	4.89803e-07	4.35737e-07	-1.07576e-07	3.28160e-07	3.24101e-07	-1.48765e-07	1.75336e-07	9.71190e-07	-2.11311e-07	7.59879e-07	6.76470e-07	-9.58474e-08	5.80622e-07	1.61435e-07	-5.52652e-08	1.06170e-07	2.72265e-07	-6.23153e-08	2.09950e-07	4.68227e-07	-8.45821e-08	3.83645e-07
14.377	5.62259e-07	-7.38165e-08	4.88442e-07	4.35383e-07	-1.07489e-07	3.27894e-07	3.23801e-07	-1.48627e-07	1.75173e-07	9.71358e-07	-2.11347e-07	7.60010e-07	6.76033e-07	-9.57855e-08	5.80247e-07	1.61226e-07	-5.51934e-08	1.06032e-07	2.72436e-07	-6.21620e-08	2.10274e-07	4.68365e-07	-8.46071e-08	3.83758e-07
14.402	5.60683e-07	-7.36097e-08	4.87074e-07	4.35023e-07	-1.07400e-07	3.27623e-07	3.23496e-07	-1.48487e-07	1.75008e-07	9.71515e-07	-2.11382e-07	7.60133e-07	6.75586e-07	-9.57221e-08	5.79864e-07	1.61013e-07	-5.51206e-08	1.05892e-07	2.72603e-07	-6.20068e-08	2.10597e-07	4.68497e-07	-8.46309e-08	3.83866e-07
14.426	5.59099e-07	-7.34017e-08	4.85697e-07	4.34657e-07	-1.07310e-07	3.27347e-07	3.23186e-07	-1.48345e-07	1.74841e-07	9.71662e-07	-2.11414e-07	7.60248e-07	6.75129e-07	-9.56574e-08	5.79472e-07	1.60797e-07	-5.50467e-08	1.05750e-07	2.72767e-07	-6.18499e-08	2.10918e-07	4.68622e-07	-8.46535e-08	3.83968e-07
14.451	5.57505e-07	-7.31924e-08	4.84313e-07	4.34286e-07	-1.07218e-07	3.27067e-07	3.22872e-07	-1.48201e-07	1.74671e-07	9.71798e-07	-2.11443e-07	7.60354e-07	6.74663e-07	-9.55913e-08	5.79072e-07	1.60578e-07	-5.49717e-08	1.05606e-07	2.72928e-07	-6.16911e-08	2.11237e-07	4.68741e-07	-8.46750e-08	3.84066e-07
14.475	5.55902e-07	-7.29820e-08	4.82920e-07	4.33907e-07	-1.07125e-07	3.26783e-07	3.22553e-07	-1.48055e-07	1.74498e-07	9.71923e-07	-2.11470e-07	7.60453e-07	6.74187e-07	-9.55239e-08	5.78663e-07	1.60356e-07	-5.48957e-08	1.05460e-07	2.73086e-07	-6.15305e-08	2.11555e-07	4.68853e-07	-8.46952e-08	3.84157e-07
14.500	5.54290e-07	-7.27703e-08	4.81519e-07	4.33523e-07	-1.07030e-07	3.26493e-07	3.22230e-07	-1.47906e-07	1.74324e-07	9.72038e-07	-2.11495e-07	7.60543e-07	6.73701e-07	-9.54550e-08	5.78246e-07	1.60131e-07	-5.48186e-08	1.05312e-07	2.73240e-07	-6.13682e-08	2.11871e-07	4.68958e-07	-8.47143e-08	3.84244e-07
14.524	5.52668e-07	-7.25575e-08	4.80111e-07	4.33133e-07	-1.06934e-07	3.26199e-07	3.21902e-07	-1.47756e-07	1.74146e-07	9.72142e-07	-2.11518e-07	7.60624e-07	6.73205e-07	-9.53847e-08	5.77820e-07	1.59903e-07	-5.47405e-08	1.05162e-07	2.73390e-07	-6.12041e-08	2.12186e-07	4.69057e-07	-8.47322e-08	3.84325e-07
14.549	5.51038e-07	-7.23434e-08	4.78695e-07	4.32737e-07	-1.06836e-07	3.25901e-07	3.21570e-07	-1.47603e-07	1.73966e-07	9.72236e-07	-2.11539e-07	7.60698e-07	6.72699e-07	-9.53131e-08	5.77386e-07	1.59671e-07	-5.46613e-08	1.05010e-07	2.73538e-07	-6.10382e-08	2.12500e-07	4.69150e-07	-8.47489e-08	3.84401e-07
14.574	5.49399e-07	-7.21282e-08	4.77271e-07	4.32335e-07	-1.06737e-07	3.25598e-07	3.21233e-07	-1.47449e-07	1.73784e-07	9.72320e-07	-2.11557e-07	7.60763e-07	6.72184e-07	-9.52401e-08	5.76944e-07	1.59437e-07	-5.45811e-08	1.04856e-07	2.73682e-07	-6.08705e-08	2.12811e-07	4.69236e-07	-8.47645e-08	3.84471e-07
14.598	5.47751e-07	-7.19118e-08	4.75839e-07	4.31926e-07	-1.06636e-07	3.25291e-07	3.20892e-07	-1.47292e-07	1.73600e-07	9.72393e-07	-2.11573e-07	7.60820e-07	6.71659e-07	-9.51658e-08	5.76494e-07	1.59200e-07	-5.44998e-08	1.04700e-07	2.73822e-07	-6.07011e-08	2.13121e-07	4.69315e-07	-8.47788e-08	3.84537e-07
14.623	5.46094e-07	-7.16943e-08	4.74399e-07	4.31512e-07	-1.06533e-07	3.24979e-07	3.20546e-07	-1.47133e-07	1.73413e-07	9.72456e-07	-2.11586e-07	7.60870e-07	6.71125e-07	-9.50901e-08	5.76035e-07	1.58959e-07	-5.44174e-08	1.04542e-07	2.73960e-07	-6.05299e-08	2.13430e-07	4.69388e-07	-8.47920e-08	3.84596e-07
14.647	5.44428e-07	-7.14756e-08	4.72952e-07	4.31092e-07	-1.06430e-07	3.24662e-07	3.20196e-07	-1.46973e-07	1.73223e-07	9.72508e-07	-2.11598e-07	7.60911e-07	6.70581e-07	-9.50130e-08	5.75568e-07	1.58715e-07	-5.43341e-08	1.04381e-07	2.74094e-07	-6.03569e-08	2.13737e-07	4.69455e-07	-8.48040e-08	3.84651e-07
14.672	5.42753e-07	-7.12558e-08	4.71498e-07	4.30666e-07	-1.06325e-07	3.24341e-07	3.19841e-07	-1.46810e-07	1.73031e-07	9.72551e-07	-2.11607e-07	7.60944e-07	6.70027e-07	-9.49346e-08	5.75093e-07	1.58469e-07	-5.42496e-08	1.04219e-07	2.74225e-07	-6.01822e-08	2.14042e-07	4.69515e-07	-8.48148e-08	3.84700e-07
14.696	5.41070e-07	-7.10348e-08	4.70036e-07	4.30234e-07	-1.06218e-07	3.24016e-07	3.19482e-07	-1.46645e-07	1.72837e-07	9.72582e-07	-2.11614e-07	7.60968e-07	6.69464e-07	-9.48548e-08	5.74610e-07	1.58219e-07	-5.41642e-08	1.04055e-07	2.74352e-07	-6.00058e-08	2.14346e-07	4.69568e-07	-8.48245e-08	3.84744e-07
14.721	5.39379e-07	-7.08127e-08	4.68566e-07	4.29796e-07	-1.06110e-07	3.23686e-07	3.19119e-07	-1.46478e-07	1.72641e-07	9.72604e-07	-2.11619e-07	7.60985e-07	6.68892e-07	-9.47737e-08	5.74118e-07	1.57967e-07	-5.40777e-08	1.03889e-07	2.74476e-07	-5.98277e-08	2.14648e-07	4.69615e-07	-8.48329e-08	3.84782e-07
14.746	5.37679e-07	-7.05895e-08	4.67089e-07	4.29352e-07	-1.06000e-07	3.23352e-07	3.18751e-07	-1.46310e-07	1.72442e-07	9.72615e-07	-2.11621e-07	7.60994e-07	6.68310e-07	-9.46912e-08	5.73619e-07	1.57711e-07	-5.39902e-08	1.03721e-07	2.74597e-07	-5.96478e-08	2.14949e-07	4.69655e-07	-8.48402e-08	3.84815e-07
14.770	5.35970e-07	-7.03652e-08	4.65605e-07	4.28902e-07	-1.05889e-07	3.23013e-07	3.18379e-07	-1.46139e-07	1.72240e-07	9.72616e-07	-2.11621e-07	7.60995e-07	6.67719e-07	-9.46074e-08	5.73111e-07	1.57453e-07	-5.39017e-08	1.03551e-07	2.74714e-07	-5.94662e-08	2.15248e-07	4.69689e-07	-8.48464e-08	3.84843e-07
14.795	5.34253e-07	-7.01398e-08	4.64113e-07	4.28447e-07	-1.05777e-07	3.22670e-07	3.18003e-07	-1.45966e-07	1.72037e-07	9.72607e-07	-2.11619e-07	7.60988e-07	6.67118e-07	-9.45223e-08	5.72596e-07	1.57191e-07	-5.38122e-08	1.03379e-07	2.74828e-07	-5.92829e-08	2.15545e-07	4.69717e-07	-8.48513e-08	3.84866e-07
14.819	5.32528e-07	-6.99133e-08	4.62615e-07	4.27985e-07	-1.05663e-07	3.22323e-07	3.17622e-07	-1.45791e-07	1.71831e-07	9.72588e-07	-2.11615e-07	7.60973e-07	6.66508e-07	-9.44359e-08	5.72072e-07	1.56927e-07	-5.37216e-08	1.03205e-07	2.74939e-07	-5.90979e-08	2.15841e-07	4.69738e-07	-8.48551e-08	3.84883e-07
14.844	5.30795e-07	-6.96857e-08	4.61109e-07	4.27518e-07	-1.05547e-07	3.21971e-07	3.17237e-07	-1.45615e-07	1.71623e-07	9.72558e-07	-2.11609e-07	7.60950e-07	6.65889e-07	-9.43482e-08	5.71541e-07	1.56659e-07	-5.36301e-08	1.03029e-07	2.75047e-07	-5.89112e-08	2.16135e-07	4.69752e-07	-8.48578e-08	3.84895e-07
14.868	5.29053e-07	-6.94571e-08	4.59596e-07	4.27045e-07	-1.05431e-07	3.21615e-07	3.16848e-07	-1.45436e-07	1.71412e-07	9.72519e-07	-2.11600e-07	7.60919e-07	6.65260e-07	-9.42591e-08	5.71001e-07	1.56389e-07	-5.35375e-08	1.02851e-07	2.75151e-07	-5.87228e-08	2.16428e-07	4.69760e-07	-8.48592e-08	3.84901e-07
14.893	5.27303e-07	-6.92274e-08	4.58076e-07	4.26567e-07	-1.05313e-07	3.21254e-07	3.16454e-07	-1.45255e-07	1.71199e-07	9.72469e-07	-2.11589e-07	7.60880e-07	6.64623e-07	-9.41688e-08	5.70454e-07	1.56115e-07	-5.34439e-08	1.02671e-07	2.75251e-07	-5.85328e-08	2.16719e-07	4.69762e-07	-8.48595e-08	3.84903e-07
14.918	5.25546e-07	-6.89966e-08	4.56549e-07	4.26083e-07	-1.05193e-07	3.20890e-07	3.16057e-07	-1.45073e-07	1.70984e-07	9.72409e-07	-2.11576e-07	7.60833e-07	6.63976e-07	-9.40771e-08	5.69899e-07	1.55839e-07	-5.33494e-08	1.02490e-07	2.75349e-07	-5.83411e-08	2.17008e-07	4.69757e-07	-8.48586e-08	3.84899e-07
14.942	5.23780e-07	-6.87648e-08	4.55015e-07	4.25593e-07	-1.05072e-07	3.20521e-07	3.15655e-07	-1.44888e-07	1.70766e-07	9.72339e-07	-2.11561e-07	7.60778e-07	6.63320e-07	-9.39842e-08	5.69336e-07	1.55560e-07	-5.32538e-08	1.02306e-07	2.75443e-07	-5.81477e-08	2.17295e-07	4.69746e-07	-8.48566e-08	3.84889e-07
14.967	5.22006e-07	-6.85320e-08	4.53474e-07	4.25097e-07	-1.04950e-07	3.20147e-07	3.15248e-07	-1.44702e-07	1.70547e-07	9.72260e-07	-2.11544e-07	7.60716e-07	6.62655e-07	-9.38899e-08	5.68765e-07	1.55278e-07	-5.31572e-08	1.02121e-07	2.75534e-07	-5.79526e-08	2.17581e-07	4.69728e-07	-8.48534e-08	3.84875e-07
14.991	5.20225e-07	-6.82981e-08	4.51927e-07	4.24596e-07	-1.04826e-07	3.19770e-07	3.14838e-07	-1.44513e-07	1.70325e-07	9.72170e-07	-2.11524e-07	7.60646e-07	6.61981e-07	-9.37944e-08	5.68186e-07	1.54993e-07	-5.30597e-08	1.01933e-07	2.75622e-07	-5.77560e-08	2.17866e-07	4.69704e-07	-8.48491e-08	3.84855e-07
15.016	5.18436e-07	-6.80632e-08	4.50373e-07	4.24089e-07	-1.04701e-07	3.19388e-07	3.14424e-07	-1.44323e-07	1.70100e-07	9.72070e-07	-2.11502e-07	7.60568e-07	6.61298e-07	-9.36976e-08	5.67600e-07	1.54705e-07	-5.29612e-08	1.01744e-07	2.75706e-07	-5.75576e-08	2.18148e-07	4.69674e-07	-8.48436e-08	3.84830e-07
15.041	5.16639e-07	-6.78273e-08	4.48812e-07	4.23577e-07	-1.04574e-07	3.19002e-07	3.14005e-07	-1.44131e-07	1.69874e-07	9.71961e-07	-2.11479e-07	7.60482e-07	6.60605e-07	-9.35996e-08	5.67006e-07	1.54414e-07	-5.28617e-08	1.01553e-07	2.75787e-07	-5.73577e-08	2.18429e-07	4.69637e-07	-8.48369e-08	3.84800e-07
15.065	5.14835e-07	-6.75904e-08	4.47244e-07	4.23059e-07	-1.04447e-07	3.18612e-07	3.13582e-07	-1.43937e-07	1.69645e-07	9.71842e-07	-2.11453e-07	7.60389e-07	6.59904e-07	-9.35002e-08	5.66404e-07	1.54121e-07	-5.27612e-08	1.01360e-07	2.75864e-07	-5.71561e-08	2.18708e-07	4.69594e-07	-8.48291e-08	3.84764e-07
15.090	5.13023e-07	-6.73526e-08	4.45670e-07	4.22535e-07	-1.04317e-07	3.18218e-07	3.13155e-07	-1.43741e-07	1.69414e-07	9.71712e-07	-2.11425e-07	7.60288e-07	6.59194e-07	-9.33997e-08	5.65795e-07	1.53825e-07	-5.26598e-08	1.01165e-07	2.75939e-07	-5.69529e-08	2.18986e-07	4.69544e-07	-8.48201e-08	3.84724e-07
15.114	5.11203e-07	-6.71137e-08	4.44090e-07	4.22007e-07	-1.04187e-07	3.17820e-07	3.12725e-07	-1.43543e-07	1.69181e-07	9.71573e-07	-2.11394e-07	7.60179e-07	6.58476e-07	-9.32978e-08	5.65178e-07	1.53525e-07	-5.25573e-08	1.00968e-07	2.76010e-07	-5.67481e-08	2.19262e-07	4.69488e-07	-8.48100e-08	3.84678e-07
15.139	5.09377e-07	-6.68739e-08	4.42503e-07	4.21472e-07	-1.04055e-07	3.17417e-07	3.12290e-07	-1.43344e-07	1.68946e-07	9.71425e-07	-2.11362e-07	7.60063e-07	6.57748e-07	-9.31947e-08	5.64553e-07	1.53224e-07	-5.24540e-08	1.00770e-07	2.76077e-07	-5.65417e-08	2.19536e-07	4.69425e-07	-8.47987e-08	3.84627e-07
15.163	5.07543e-07	-6.66331e-08	4.40909e-07	4.20932e-07	-1.03922e-07	3.17011e-07	3.11851e-07	-1.43142e-07	1.68708e-07	9.71266e-07	-2.11327e-07	7.59939e-07	6.57012e-07	-9.30904e-08	5.63921e-07	1.52919e-07	-5.23496e-08	1.00569e-07	2.76142e-07	-5.63338e-08	2.19808e-07	4.69357e-07	-8.47863e-08	3.84570e-07
15.188	5.05701e-07	-6.63914e-08	4.39310e-07	4.20387e-07	-1.03787e-07	3.16600e-07	3.11408e-07	-1.42939e-07	1.68469e-07	9.71098e-07	-2.11291e-07	7.59807e-07	6.56267e-07	-9.29848e-08	5.63282e-07	1.52611e-07	-5.22444e-08	1.00367e-07	2.76203e-07	-5.61242e-08	2.20079e-07	4.69282e-07	-8.47727e-08	3.84509e-07
15.213	5.03853e-07	-6.61487e-08	4.37704e-07	4.19836e-07	-1.03651e-07	3.16185e-07	3.10960e-07	-1.42734e-07	1.68227e-07	9.70920e-07	-2.11252e-07	7.59668e-07	6.55513e-07	-9.28780e-08	5.62635e-07	1.52301e-07	-5.21381e-08	1.00163e-07	2.76261e-07	-5.59131e-08	2.20348e-07	4.69200e-07	-8.47580e-08	3.84442e-07
15.237	5.01997e-07	-6.59051e-08	4.36092e-07	4.19280e-07	-1.03514e-07	3.15767e-07	3.10509e-07	-1.42527e-07	1.67983e-07	9.70733e-07	-2.11211e-07	7.59521e-07	6.54751e-07	-9.27700e-08	5.61981e-07	1.51988e-07	-5.20309e-08	9.99569e-08	2.76316e-07	-5.57004e-08	2.20615e-07	4.69112e-07	-8.47422e-08	3.84370e-07
15.262	5.00135e-07	-6.56605e-08	4.34474e-07	4.18719e-07	-1.03375e-07	3.15344e-07	3.10055e-07	-1.42318e-07	1.67737e-07	9.70536e-07	-2.11169e-07	7.59367e-07	6.53980e-07	-9.26608e-08	5.61319e-07	1.51672e-07	-5.19228e-08	9.97492e-08	2.76367e-07	-5.54862e-08	2.20881e-07	4.69018e-07	-8.47252e-08	3.84293e-07
15.286	4.98265e-07	-6.54151e-08	4.32850e-07	4.18153e-07	-1.03235e-07	3.14917e-07	3.09596e-07	-1.42107e-07	1.67489e-07	9.70329e-07	-2.11124e-07	7.59205e-07	6.53200e-07	-9.25503e-08	5.60650e-07	1.51354e-07	-5.18138e-08	9.95397e-08	2.76415e-07	-5.52704e-08	2.21145e-07	4.68918e-07	-8.47071e-08	3.84211e-07
15.311	4.96389e-07	-6.51687e-08	4.31220e-07	4.17581e-07	-1.03094e-07	3.14487e-07	3.09133e-07	-1.41895e-07	1.67238e-07	9.70113e-07	-2.11077e-07	7.59036e-07	6.52412e-07	-9.24387e-08	5.59973e-07	1.51032e-07	-5.17038e-08	9.93284e-08	2.76460e-07	-5.50531e-08	2.21407e-07	4.68812e-07	-8.46878e-08	3.84124e-07
15.335	4.94505e-07	-6.49215e-08	4.29584e-07	4.17004e-07	-1.02952e-07	3.14052e-07	3.08666e-07	-1.41681e-07	1.66986e-07	9.69887e-07	-2.11027e-07	7.58860e-07	6.51616e-07	-9.23259e-08	5.59290e-07	1.50708e-07	-5.15929e-08	9.91154e-08	2.76501e-07	-5.48342e-08	2.21667e-07	4.68699e-07	-8.46674e-08	3.84031e-07
15.360	4.92615e-07	-6.46734e-08	4.27942e-07	4.16421e-07	-1.02808e-07	3.13613e-07	3.08196e-07	-1.41465e-07	1.66731e-07	9.69652e-07	-2.10976e-07	7.58676e-07	6.50811e-07	-9.22118e-08	5.58599e-07	1.50382e-07	-5.14811e-08	9.89006e-08	2.76540e-07	-5.46139e-08	2.21926e-07	4.68580e-07	-8.46459e-08	3.83934e-07
15.385	4.90719e-07	-6.44244e-08	4.26294e-07	4.15834e-07	-1.02663e-07	3.13171e-07	3.07721e-07	-1.41247e-07	1.66475e-07	9.69408e-07	-2.10923e-07	7.58484e-07	6.49998e-07	-9.20966e-08	5.57901e-07	1.50052e-07	-5.13684e-08	9.86840e-08	2.76575e-07	-5.43920e-08	2.22183e-07	4.68454e-07	-8.46232e-08	3.83831e-07
15.409	4.88816e-07	-6.41745e-08	4.24641e-07	4.15241e-07	-1.02516e-07	3.12725e-07	3.07243e-07	-1.41027e-07	1.66216e-07	9.69154e-07	-2.10868e-07	7.58286e-07	6.49176e-07	-9.19802e-08	5.57196e-07	1.49720e-07	-5.12547e-08	9.84657e-08	2.76607e-07	-5.41686e-08	2.22438e-07	4.68323e-07	-8.45995e-08	3.83723e-07
15.434	4.86906e-07	-6.39238e-08	4.22982e-07	4.14643e-07	-1.02369e-07	3.12274e-07	3.06761e-07	-1.40806e-07	1.65955e-07	9.68890e-07	-2.10811e-07	7.58080e-07	6.48346e-07	-9.18626e-08	5.56484e-07	1.49386e-07	-5.11402e-08	9.82456e-08	2.76635e-07	-5.39438e-08	2.22691e-07	4.68185e-07	-8.45746e-08	3.83610e-07
15.458	4.84990e-07	-6.36723e-08	4.21318e-07	4.14040e-07	-1.02220e-07	3.11820e-07	3.06275e-07	-1.40583e-07	1.65692e-07	9.68618e-07	-2.10751e-07	7.57867e-07	6.47508e-07	-9.17439e-08	5.55764e-07	1.49049e-07	-5.10247e-08	9.80239e-08	2.76661e-07	-5.37174e-08	2.22943e-07	4.68041e-07	-8.45486e-08	3.83492e-07
15.483	4.83068e-07	-6.34199e-08	4.19648e-07	4.13432e-07	-1.02070e-07	3.11362e-07	3.05786e-07	-1.40358e-07	1.65428e-07	9.68336e-07	-2.10690e-07	7.57646e-07	6.46662e-07	-9.16240e-08	5.55038e-07	1.48709e-07	-5.09084e-08	9.78003e-08	2.76683e-07	-5.34896e-08	2.23193e-07	4.67891e-07	-8.45214e-08	3.83369e-07
15.507	4.81139e-07	-6.31667e-08	4.17972e-07	4.12819e-07	-1.01919e-07	3.10901e-07	3.05293e-07	-1.40132e-07	1.65161e-07	9.68045e-07	-2.10627e-07	7.57418e-07	6.45808e-07	-9.15029e-08	5.54305e-07	1.48366e-07	-5.07912e-08	9.75751e-08	2.76702e-07	-5.32604e-08	2.23441e-07	4.67734e-07	-8.44932e-08	3.83241e-07
15.532	4.79204e-07	-6.29126e-08	4.16291e-07	4.12201e-07	-1.01766e-07	3.10435e-07	3.04796e-07	-1.39904e-07	1.64892e-07	9.67745e-07	-2.10561e-07	7.57184e-07	6.44945e-07	-9.13807e-08	5.53565e-07	1.48021e-07	-5.06730e-08	9.73482e-08	2.76717e-07	-5.30297e-08	2.23688e-07	4.67572e-07	-8.44638e-08	3.83108e-07
15.557	4.77263e-07	-6.26578e-08	4.14605e-07	4.11578e-07	-1.01612e-07	3.09966e-07	3.04295e-07	-1.39674e-07	1.64621e-07	9.67436e-07	-2.10494e-07	7.56942e-07	6.44075e-07	-9.12574e-08	5.52817e-07	1.47674e-07	-5.05540e-08	9.71196e-08	2.76730e-07	-5.27975e-08	2.23932e-07	4.67403e-07	-8.44334e-08	3.82970e-07
15.581	4.75316e-07	-6.24022e-08	4.12914e-07	4.10950e-07	-1.01457e-07	3.09493e-07	3.03791e-07	-1.39443e-07	1.64348e-07	9.67117e-07	-2.10425e-07	7.56692e-07	6.43196e-07	-9.11329e-08	5.52063e-07	1.47324e-07	-5.04342e-08	9.68893e-08	2.76739e-07	-5.25640e-08	2.24175e-07	4.67228e-07	-8.44018e-08	3.82826e-07
15.606	4.73363e-07	-6.21458e-08	4.11217e-07	4.10318e-07	-1.01301e-07	3.09017e-07	3.03283e-07	-1.39209e-07	1.64073e-07	9.66790e-07	-2.10353e-07	7.56436e-07	6.42310e-07	-9.10073e-08	5.51303e-07	1.46971e-07	-5.03134e-08	9.66574e-08	2.76745e-07	-5.23290e-08	2.24416e-07	4.67047e-07	-8.43691e-08	3.82678e-07
15.630	4.71404e-07	-6.18886e-08	4.09515e-07	4.09680e-07	-1.01143e-07	3.08536e-07	3.02771e-07	-1.38975e-07	1.63797e-07	9.66453e-07	-2.10280e-07	7.56173e-07	6.41416e-07	-9.08806e-08	5.50535e-07	1.46616e-07	-5.01918e-08	9.64238e-08	2.76748e-07	-5.20926e-08	2.24655e-07	4.66860e-07	-8.43353e-08	3.82525e-07
15.655	4.69439e-07	-6.16307e-08	4.07809e-07	4.09037e-07	-1.00985e-07	3.08052e-07	3.02256e-07	-1.38738e-07	1.63518e-07	9.66107e-07	-2.10205e-07	7.55902e-07	6.40513e-07	-9.07528e-08	5.49761e-07	1.46258e-07	-5.00694e-08	9.61885e-08	2.76748e-07	-5.18548e-08	2.24893e-07	4.66667e-07	-8.43004e-08	3.82367e-07
15.679	4.67469e-07	-6.13720e-08	4.06097e-07	4.08390e-07	-1.00825e-07	3.07565e-07	3.01737e-07	-1.38500e-07	1.63237e-07	9.65753e-07	-2.10128e-07	7.55625e-07	6.39604e-07	-9.06239e-08	5.48980e-07	1.45898e-07	-4.99461e-08	9.59516e-08	2.76744e-07	-5.16156e-08	2.25129e-07	4.66468e-07	-8.42645e-08	3.82204e-07
15.704	4.65493e-07	-6.11126e-08	4.04380e-07	4.07738e-07	-1.00664e-07	3.07074e-07	3.01215e-07	-1.38260e-07	1.62955e-07	9.65389e-07	-2.10049e-07	7.55341e-07	6.38686e-07	-9.04939e-08	5.48192e-07	1.45535e-07	-4.98219e-08	9.57131e-08	2.76738e-07	-5.13750e-08	2.25363e-07	4.66263e-07	-8.42274e-08	3.82035e-07
15.729	4.63511e-07	-6.08524e-08	4.02659e-07	4.07081e-07	-1.00502e-07	3.06579e-07	3.00689e-07	-1.38019e-07	1.62670e-07	9.65017e-07	-2.09968e-07	7.55049e-07	6.37761e-07	-9.03627e-08	5.47398e-07	1.45170e-07	-4.96969e-08	9.54729e-08	2.76728e-07	-5.11331e-08	2.25595e-07	4.66052e-07	-8.41892e-08	3.81862e-07
15.753	4.61524e-07	-6.05915e-08	4.00933e-07	4.06419e-07	-1.00338e-07	3.06081e-07	3.00160e-07	-1.37776e-07	1.62384e-07	9.64636e-07	-2.09885e-07	7.54751e-07	6.36828e-07	-9.02305e-08	5.46597e-07	1.44802e-07	-4.95711e-08	9.52312e-08	2.76715e-07	-5.08898e-08	2.25825e-07	4.65834e-07	-8.41500e-08	3.81684e-07
15.778	4.59532e-07	-6.03300e-08	3.99202e-07	4.05753e-07	-1.00174e-07	3.05579e-07	2.99627e-07	-1.37532e-07	1.62096e-07	9.64246e-07	-2.09800e-07	7.54446e-07	6.35887e-07	-9.00973e-08	5.45790e-07	1.44432e-07	-4.94444e-08	9.49878e-08	2.76699e-07	-5.06452e-08	2.26054e-07	4.65611e-07	-8.41096e-08	3.81501e-07
15.802	4.57534e-07	-6.00677e-08	3.97466e-07	4.05082e-07	-1.00008e-07	3.05073e-07	2.99091e-07	-1.37285e-07	1.61806e-07	9.63847e-07	-2.09713e-07	7.54134e-07	6.34939e-07	-8.99629e-08	5.44976e-07	1.44060e-07	-4.93169e-08	9.47429e-08	2.76680e-07	-5.03992e-08	2.26280e-07	4.65382e-07	-8.40682e-08	3.81314e-07
15.827	4.55531e-07	-5.98047e-08	3.95726e-07	4.04406e-07	-9.98415e-08	3.04565e-07	2.98551e-07	-1.37038e-07	1.61514e-07	9.63440e-07	-2.09625e-07	7.53815e-07	6.33983e-07	-8.98275e-08	5.44156e-07	1.43685e-07	-4.91886e-08	9.44964e-08	2.76657e-07	-5.01519e-08	2.26505e-07	4.65147e-07	-8.40257e-08	3.81121e-07
15.852	4.53523e-07	-5.95410e-08	3.93982e-07	4.03726e-07	-9.96735e-08	3.04052e-07	2.98008e-07	-1.36788e-07	1.61220e-07	9.63024e-07	-2.09534e-07	7.53490e-07	6.33020e-07	-8.96911e-08	5.43329e-07	1.43308e-07	-4.90594e-08	9.42483e-08	2.76632e-07	-4.99033e-08	2.26728e-07	4.64905e-07	-8.39822e-08	3.80923e-07
15.876	4.51509e-07	-5.92767e-08	3.92233e-07	4.03041e-07	-9.95045e-08	3.03537e-07	2.97462e-07	-1.36538e-07	1.60924e-07	9.62599e-07	-2.09442e-07	7.53158e-07	6.32050e-07	-8.95536e-08	5.42496e-07	1.42928e-07	-4.89295e-08	9.39987e-08	2.76603e-07	-4.96533e-08	2.26950e-07	4.64658e-07	-8.39375e-08	3.80721e-07
15.901	4.49491e-07	-5.90117e-08	3.90479e-07	4.02352e-07	-9.93343e-08	3.03018e-07	2.96912e-07	-1.36285e-07	1.60627e-07	9.62166e-07	-2.09348e-07	7.52819e-07	6.31072e-07	-8.94150e-08	5.41657e-07	1.42546e-07	-4.87987e-08	9.37475e-08	2.76571e-07	-4.94021e-08	2.27169e-07	4.64405e-07	-8.38918e-08	3.80513e-07
15.925	4.47468e-07	-5.87461e-08	3.88722e-07	4.01658e-07	-9.91630e-08	3.02495e-07	2.96359e-07	-1.36031e-07	1.60328e-07	9.61724e-07	-2.09251e-07	7.52473e-07	6.30087e-07	-8.92755e-08	5.40811e-07	1.42162e-07	-4.86672e-08	9.34948e-08	2.76537e-07	-4.91496e-08	2.27387e-07	4.64146e-07	-8.38451e-08	3.80301e-07
15.950	4.45440e-07	-5.84799e-08	3.86960e-07	4.00960e-07	-9.89906e-08	3.01969e-07	2.95803e-07	-1.35776e-07	1.60027e-07	9.61274e-07	-2.09153e-07	7.52121e-07	6.29095e-07	-8.91349e-08	5.39960e-07	1.41775e-07	-4.85349e-08	9.32406e-08	2.76499e-07	-4.88959e-08	2.27603e-07	4.63882e-07	-8.37972e-08	3.80084e-07
15.974	4.43407e-07	-5.82130e-08	3.85194e-07	4.00257e-07	-9.88172e-08	3.01440e-07	2.95243e-07	-1.35519e-07	1.59724e-07	9.60815e-07	-2.09054e-07	7.51762e-07	6.28095e-07	-8.89933e-08	5.39102e-07	1.41387e-07	-4.84018e-08	9.29848e-08	2.76458e-07	-4.86409e-08	2.27817e-07	4.63611e-07	-8.37484e-08	3.79863e-07
15.999	4.41369e-07	-5.79455e-08	3.83424e-07	3.99550e-07	-9.86426e-08	3.00908e-07	2.94680e-07	-1.35261e-07	1.59419e-07	9.60348e-07	-2.08952e-07	7.51396e-07	6.27089e-07	-8.88507e-08	5.38238e-07	1.40995e-07	-4.82679e-08	9.27276e-08	2.76414e-07	-4.83846e-08	2.28029e-07	4.63335e-07	-8.36984e-08	3.79636e-07
16.024	4.39327e-07	-5.76774e-08	3.81650e-07	3.98839e-07	-9.84670e-08	3.00372e-07	2.94114e-07	-1.35001e-07	1.59113e-07	9.59873e-07	-2.08849e-07	7.51024e-07	6.26075e-07	-8.87070e-08	5.37368e-07	1.40602e-07	-4.81332e-08	9.24689e-08	2.76367e-07	-4.81271e-08	2.28239e-07	4.63052e-07	-8.36474e-08	3.79405e-07
16.048	4.37280e-07	-5.74087e-08	3.79872e-07	3.98123e-07	-9.82903e-08	2.99833e-07	2.93545e-07	-1.34740e-07	1.58805e-07	9.59389e-07	-2.08743e-07	7.50646e-07	6.25054e-07	-8.85624e-08	5.36492e-07	1.40206e-07	-4.79977e-08	9.22087e-08	2.76316e-07	-4.78683e-08	2.28448e-07	4.62764e-07	-8.35954e-08	3.79169e-07
16.073	4.35229e-07	-5.71394e-08	3.78090e-07	3.97403e-07	-9.81125e-08	2.99291e-07	2.92972e-07	-1.34477e-07	1.58495e-07	9.58897e-07	-2.08636e-07	7.50261e-07	6.24027e-07	-8.84168e-08	5.35610e-07	1.39809e-07	-4.78615e-08	9.19470e-08	2.76263e-07	-4.76084e-08	2.28655e-07	4.62470e-07	-8.35423e-08	3.78928e-07
16.097	4.33174e-07	-5.68695e-08	3.76304e-07	3.96679e-07	-9.79337e-08	2.98745e-07	2.92396e-07	-1.34213e-07	1.58184e-07	9.58397e-07	-2.08527e-07	7.49869e-07	6.22992e-07	-8.82702e-08	5.34722e-07	1.39409e-07	-4.77246e-08	9.16839e-08	2.76207e-07	-4.73472e-08	2.28860e-07	4.62171e-07	-8.34882e-08	3.78683e-07
16.122	4.31114e-07	-5.65991e-08	3.74515e-07	3.95951e-07	-9.77539e-08	2.98197e-07	2.91818e-07	-1.33947e-07	1.57871e-07	9.57888e-07	-2.08417e-07	7.49471e-07	6.21951e-07	-8.81227e-08	5.33828e-07	1.39006e-07	-4.75869e-08	9.14194e-08	2.76148e-07	-4.70849e-08	2.29063e-07	4.61865e-07	-8.34330e-08	3.78432e-07
16.146	4.29050e-07	-5.63281e-08	3.72722e-07	3.95218e-07	-9.75730e-08	2.97645e-07	2.91236e-07	-1.33680e-07	1.57556e-07	9.57372e-07	-2.08304e-07	7.49067e-07	6.20903e-07	-8.79742e-08	5.32928e-07	1.38602e-07	-4.74484e-08	9.11534e-08	2.76085e-07	-4.68214e-08	2.29264e-07	4.61554e-07	-8.33768e-08	3.78178e-07
16.171	4.26982e-07	-5.60566e-08	3.70925e-07	3.94481e-07	-9.73911e-08	2.97090e-07	2.90651e-07	-1.33411e-07	1.57239e-07	9.56847e-07	-2.08190e-07	7.48657e-07	6.19848e-07	-8.78247e-08	5.32023e-07	1.38195e-07	-4.73092e-08	9.08860e-08	2.76020e-07	-4.65567e-08	2.29463e-07	4.61238e-07	-8.33196e-08	3.77918e-07
16.196	4.24910e-07	-5.57846e-08	3.69125e-07	3.93740e-07	-9.72082e-08	2.96532e-07	2.90063e-07	-1.33141e-07	1.56921e-07	9.56314e-07	-2.08074e-07	7.48240e-07	6.18786e-07	-8.76743e-08	5.31112e-07	1.37787e-07	-4.71693e-08	9.06172e-08	2.75952e-07	-4.62908e-08	2.29661e-07	4.60915e-07	-8.32614e-08	3.77654e-07
16.220	4.22834e-07	-5.55121e-08	3.67322e-07	3.92995e-07	-9.70243e-08	2.95971e-07	2.89472e-07	-1.32870e-07	1.56602e-07	9.55773e-07	-2.07957e-07	7.47817e-07	6.17718e-07	-8.75230e-08	5.30195e-07	1.37376e-07	-4.70287e-08	9.03470e-08	2.75880e-07	-4.60238e-08	2.29857e-07	4.60587e-07	-8.32021e-08	3.77385e-07
16.245	4.20754e-07	-5.52390e-08	3.65515e-07	3.92246e-07	-9.68394e-08	2.95407e-07	2.88877e-07	-1.32597e-07	1.56280e-07	9.55225e-07	-2.07837e-07	7.47388e-07	6.16643e-07	-8.73707e-08	5.29273e-07	1.36963e-07	-4.68873e-08	9.00754e-08	2.75806e-07	-4.57557e-08	2.30050e-07	4.60253e-07	-8.31418e-08	3.77112e-07
16.269	4.18670e-07	-5.49655e-08	3.63705e-07	3.91493e-07	-9.66535e-08	2.94840e-07	2.88280e-07	-1.32323e-07	1.55957e-07	9.54668e-07	-2.07716e-07	7.46952e-07	6.15562e-07	-8.72175e-08	5.28344e-07	1.36548e-07	-4.67452e-08	8.98025e-08	2.75729e-07	-4.54865e-08	2.30242e-07	4.59914e-07	-8.30805e-08	3.76834e-07
16.294	4.16583e-07	-5.46914e-08	3.61892e-07	3.90736e-07	-9.64666e-08	2.94270e-07	2.87680e-07	-1.32048e-07	1.55633e-07	9.54104e-07	-2.07593e-07	7.46510e-07	6.14474e-07	-8.70634e-08	5.27411e-07	1.36131e-07	-4.66024e-08	8.95282e-08	2.75649e-07	-4.52161e-08	2.30433e-07	4.59569e-07	-8.30182e-08	3.76551e-07
16.318	4.14492e-07	-5.44169e-08	3.60075e-07	3.89976e-07	-9.62788e-08	2.93697e-07	2.87078e-07	-1.31771e-07	1.55306e-07	9.53531e-07	-2.07469e-07	7.46063e-07	6.13380e-07	-8.69083e-08	5.26472e-07	1.35711e-07	-4.64590e-08	8.92525e-08	2.75566e-07	-4.49447e-08	2.30621e-07	4.59219e-07	-8.29549e-08	3.76264e-07
16.343	4.12398e-07	-5.41419e-08	3.58256e-07	3.89211e-07	-9.60900e-08	2.93121e-07	2.86472e-07	-1.31493e-07	1.54979e-07	9.52951e-07	-2.07343e-07	7.45609e-07	6.12280e-07	-8.67524e-08	5.25527e-07	1.35290e-07	-4.63148e-08	8.89755e-08	2.75480e-07	-4.46721e-08	2.30807e-07	4.58863e-07	-8.28906e-08	3.75972e-07
16.368	4.10300e-07	-5.38665e-08	3.56433e-07	3.88442e-07	-9.59002e-08	2.92542e-07	2.85863e-07	-1.31214e-07	1.54649e-07	9.52364e-07	-2.07215e-07	7.45149e-07	6.11173e-07	-8.65956e-08	5.24577e-07	1.34867e-07	-4.61699e-08	8.86972e-08	2.75391e-07	-4.43985e-08	2.30992e-07	4.58501e-07	-8.28253e-08	3.75676e-07
16.392	4.08199e-07	-5.35907e-08	3.54608e-07	3.87670e-07	-9.57096e-08	2.91960e-07	2.85251e-07	-1.30933e-07	1.54319e-07	9.51768e-07	-2.07085e-07	7.44683e-07	6.10060e-07	-8.64379e-08	5.23622e-07	1.34442e-07	-4.60244e-08	8.84176e-08	2.75299e-07	-4.41238e-08	2.31175e-07	4.58134e-07	-8.27590e-08	3.75375e-07
16.417	4.06094e-07	-5.33144e-08	3.52780e-07	3.86894e-07	-9.55179e-08	2.91376e-07	2.84637e-07	-1.30651e-07	1.53986e-07	9.51165e-07	-2.06954e-07	7.44211e-07	6.08941e-07	-8.62793e-08	5.22661e-07	1.34015e-07	-4.58781e-08	8.81367e-08	2.75204e-07	-4.38481e-08	2.31356e-07	4.57761e-07	-8.26917e-08	3.75070e-07
16.441	4.03986e-07	-5.30377e-08	3.50949e-07	3.86114e-07	-9.53254e-08	2.90788e-07	2.84020e-07	-1.30368e-07	1.53652e-07	9.50555e-07	-2.06821e-07	7.43733e-07	6.07815e-07	-8.61199e-08	5.21695e-07	1.33586e-07	-4.57313e-08	8.78545e-08	2.75106e-07	-4.35713e-08	2.31535e-07	4.57384e-07	-8.26234e-08	3.74760e-07
16.466	4.01876e-07	-5.27605e-08	3.49115e-07	3.85330e-07	-9.51319e-08	2.90198e-07	2.83400e-07	-1.30083e-07	1.53317e-07	9.49936e-07	-2.06687e-07	7.43250e-07	6.06684e-07	-8.59596e-08	5.20724e-07	1.33155e-07	-4.55837e-08	8.75711e-08	2.75006e-07	-4.32936e-08	2.31712e-07	4.57000e-07	-8.25541e-08	3.74446e-07
16.490	3.99762e-07	-5.24830e-08	3.47279e-07	3.84543e-07	-9.49375e-08	2.89605e-07	2.82777e-07	-1.29797e-07	1.52980e-07	9.49311e-07	-2.06550e-07	7.42760e-07	6.05547e-07	-8.57984e-08	5.19748e-07	1.32722e-07	-4.54355e-08	8.72863e-08	2.74902e-07	-4.30148e-08	2.31887e-07	4.56611e-07	-8.24839e-08	3.74127e-07
16.515	3.97645e-07	-5.22051e-08	3.45440e-07	3.83752e-07	-9.47423e-08	2.89010e-07	2.82152e-07	-1.29510e-07	1.52642e-07	9.48678e-07	-2.06413e-07	7.42265e-07	6.04403e-07	-8.56365e-08	5.18767e-07	1.32287e-07	-4.52866e-08	8.70004e-08	2.74796e-07	-4.27350e-08	2.32061e-07	4.56217e-07	-8.24127e-08	3.73804e-07
16.540	3.95526e-07	-5.19269e-08	3.43599e-07	3.82957e-07	-9.45461e-08	2.88411e-07	2.81524e-07	-1.29222e-07	1.52302e-07	9.48037e-07	-2.06273e-07	7.41764e-07	6.03254e-07	-8.54736e-08	5.17781e-07	1.31850e-07	-4.51371e-08	8.67132e-08	2.74687e-07	-4.24542e-08	2.32233e-07	4.55818e-07	-8.23405e-08	3.73477e-07
16.564	3.93403e-07	-5.16482e-08	3.41755e-07	3.82159e-07	-9.43491e-08	2.87810e-07	2.80893e-07	-1.28933e-07	1.51961e-07	9.47390e-07	-2.06132e-07	7.41257e-07	6.02099e-07	-8.53100e-08	5.16789e-07	1.31412e-07	-4.49870e-08	8.64247e-08	2.74575e-07	-4.21724e-08	2.32402e-07	4.55413e-07	-8.22674e-08	3.73145e-07
16.589	3.91278e-07	-5.13692e-08	3.39909e-07	3.81358e-07	-9.41512e-08	2.87207e-07	2.80260e-07	-1.28642e-07	1.51618e-07	9.46734e-07	-2.05990e-07	7.40745e-07	6.00939e-07	-8.51455e-08	5.15793e-07	1.30971e-07	-4.48362e-08	8.61351e-08	2.74460e-07	-4.18897e-08	2.32570e-07	4.55002e-07	-8.21933e-08	3.72809e-07
16.613	3.89151e-07	-5.10899e-08	3.38061e-07	3.80553e-07	-9.39524e-08	2.86600e-07	2.79624e-07	-1.28350e-07	1.51274e-07	9.46072e-07	-2.05846e-07	7.40226e-07	5.99772e-07	-8.49803e-08	5.14792e-07	1.30529e-07	-4.46849e-08	8.58443e-08	2.74343e-07	-4.16060e-08	2.32737e-07	4.54587e-07	-8.21182e-08	3.72469e-07
16.638	3.87020e-07	-5.08103e-08	3.36210e-07	3.79744e-07	-9.37528e-08	2.85991e-07	2.78986e-07	-1.28057e-07	1.50929e-07	9.45403e-07	-2.05700e-07	7.39703e-07	5.98600e-07	-8.48142e-08	5.13786e-07	1.30085e-07	-4.45329e-08	8.55523e-08	2.74222e-07	-4.13214e-08	2.32901e-07	4.54166e-07	-8.20422e-08	3.72124e-07
16.663	3.84888e-07	-5.05303e-08	3.34358e-07	3.78932e-07	-9.35524e-08	2.85380e-07	2.78345e-07	-1.27763e-07	1.50582e-07	9.44726e-07	-2.05553e-07	7.39173e-07	5.97423e-07	-8.46474e-08	5.12775e-07	1.29639e-07	-4.43802e-08	8.52591e-08	2.74099e-07	-4.10359e-08	2.33063e-07	4.53740e-07	-8.19653e-08	3.71775e-07
16.687	3.82753e-07	-5.02500e-08	3.32503e-07	3.78117e-07	-9.33511e-08	2.84766e-07	2.77701e-07	-1.27467e-07	1.50234e-07	9.44042e-07	-2.05404e-07	7.38638e-07	5.96239e-07	-8.44797e-08	5.11760e-07	1.29192e-07	-4.42270e-08	8.49648e-08	2.73973e-07	-4.07495e-08	2.33224e-07	4.53309e-07	-8.18874e-08	3.71422e-07
16.712	3.80616e-07	-4.99694e-08	3.30646e-07	3.77299e-07	-9.31490e-08	2.84150e-07	2.77055e-07	-1.27171e-07	1.49884e-07	9.43352e-07	-2.05254e-07	7.38098e-07	5.95051e-07	-8.43113e-08	5.10740e-07	1.28743e-07	-4.40732e-08	8.46693e-08	2.73845e-07	-4.04621e-08	2.33382e-07	4.52873e-07	-8.18086e-08	3.71064e-07
16.736	3.78477e-07	-4.96886e-08	3.28788e-07	3.76477e-07	-9.29461e-08	2.83531e-07	2.76406e-07	-1.26873e-07	1.49533e-07	9.42654e-07	-2.05102e-07	7.37552e-07	5.93857e-07	-8.41421e-08	5.09715e-07	1.28292e-07	-4.39188e-08	8.43727e-08	2.73713e-07	-4.01739e-08	2.33539e-07	4.52431e-07	-8.17288e-08	3.70702e-07
16.761	3.76335e-07	-4.94074e-08	3.26928e-07	3.75652e-07	-9.27424e-08	2.82909e-07	2.75755e-07	-1.26574e-07	1.49181e-07	9.41949e-07	-2.04949e-07	7.37001e-07	5.92658e-07	-8.39722e-08	5.08685e-07	1.27839e-07	-4.37639e-08	8.40750e-08	2.73579e-07	-3.98848e-08	2.33694e-07	4.51985e-07	-8.16481e-08	3.70336e-07
16.785	3.74192e-07	-4.91261e-08	3.25066e-07	3.74823e-07	-9.25379e-08	2.82285e-07	2.75102e-07	-1.26274e-07	1.48828e-07	9.41238e-07	-2.04794e-07	7.36444e-07	5.91453e-07	-8.38015e-08	5.07651e-07	1.27384e-07	-4.36083e-08	8.37761e-08	2.73442e-07	-3.95949e-08	2.33847e-07	4.51533e-07	-8.15665e-08	3.69966e-07
16.810	3.72047e-07	-4.88444e-08	3.23202e-07	3.73992e-07	-9.23327e-08	2.81659e-07	2.74446e-07	-1.25973e-07	1.48473e-07	9.40519e-07	-2.04638e-07	7.35882e-07	5.90243e-07	-8.36301e-08	5.06613e-07	1.26928e-07	-4.34522e-08	8.34762e-08	2.73303e-07	-3.93041e-08	2.33999e-07	4.51076e-07	-8.14840e-08	3.69592e-07
16.835	3.69900e-07	-4.85625e-08	3.21337e-07	3.73157e-07	-9.21266e-08	2.81031e-07	2.73788e-07	-1.25671e-07	1.48117e-07	9.39794e-07	-2.04480e-07	7.35314e-07	5.89028e-07	-8.34580e-08	5.05570e-07	1.26471e-07	-4.32955e-08	8.31752e-08	2.73160e-07	-3.90124e-08	2.34148e-07	4.50614e-07	-8.14005e-08	3.69214e-07
16.859	3.67751e-07	-4.82804e-08	3.19470e-07	3.72320e-07	-9.19198e-08	2.80400e-07	2.73128e-07	-1.25368e-07	1.47760e-07	9.39062e-07	-2.04321e-07	7.34742e-07	5.87808e-07	-8.32851e-08	5.04523e-07	1.26011e-07	-4.31383e-08	8.28731e-08	2.73015e-07	-3.87200e-08	2.34295e-07	4.50147e-07	-8.13162e-08	3.68831e-07
16.884	3.65600e-07	-4.79981e-08	3.17602e-07	3.71479e-07	-9.17122e-08	2.79767e-07	2.72465e-07	-1.25064e-07	1.47401e-07	9.38324e-07	-2.04160e-07	7.34164e-07	5.86583e-07	-8.31115e-08	5.03471e-07	1.25551e-07	-4.29805e-08	8.25700e-08	2.72868e-07	-3.84267e-08	2.34441e-07	4.49675e-07	-8.12309e-08	3.68444e-07
16.908	3.63448e-07	-4.77156e-08	3.15733e-07	3.70635e-07	-9.15039e-08	2.79131e-07	2.71800e-07	-1.24758e-07	1.47041e-07	9.37579e-07	-2.03998e-07	7.33581e-07	5.85353e-07	-8.29372e-08	5.02416e-07	1.25088e-07	-4.28222e-08	8.22659e-08	2.72718e-07	-3.81326e-08	2.34585e-07	4.49198e-07	-8.11448e-08	3.68054e-07
16.933	3.61295e-07	-4.74328e-08	3.13862e-07	3.69788e-07	-9.12949e-08	2.78493e-07	2.71132e-07	-1.24452e-07	1.46680e-07	9.36827e-07	-2.03834e-07	7.32993e-07	5.84118e-07	-8.27622e-08	5.01356e-07	1.24624e-07	-4.26633e-08	8.19607e-08	2.72565e-07	-3.78378e-08	2.34727e-07	4.48716e-07	-8.10578e-08	3.67659e-07
16.957	3.59140e-07	-4.71499e-08	3.11990e-07	3.68939e-07	-9.10851e-08	2.77854e-07	2.70463e-07	-1.24145e-07	1.46318e-07	9.36069e-07	-2.03669e-07	7.32399e-07	5.82878e-07	-8.25866e-08	5.00291e-07	1.24158e-07	-4.25039e-08	8.16545e-08	2.72409e-07	-3.75422e-08	2.34867e-07	4.48230e-07	-8.09698e-08	3.67260e-07
16.982	3.56984e-07	-4.68669e-08	3.10117e-07	3.68086e-07	-9.08746e-08	2.77212e-07	2.69791e-07	-1.23837e-07	1.45955e-07	9.35304e-07	-2.03503e-07	7.31801e-07	5.81633e-07	-8.24102e-08	4.99223e-07	1.23691e-07	-4.23440e-08	8.13473e-08	2.72251e-07	-3.72458e-08	2.35005e-07	4.47738e-07	-8.08810e-08	3.66857e-07
17.007	3.54826e-07	-4.65836e-08	3.08243e-07	3.67231e-07	-9.06635e-08	2.76567e-07	2.69117e-07	-1.23527e-07	1.45590e-07	9.34533e-07	-2.03335e-07	7.31198e-07	5.80384e-07	-8.22332e-08	4.98151e-07	1.23223e-07	-4.21836e-08	8.10391e-08	2.72091e-07	-3.69487e-08	2.35142e-07	4.47242e-07	-8.07913e-08	3.66450e-07
17.031	3.52668e-07	-4.63002e-08	3.06367e-07	3.66373e-07	-9.04516e-08	2.75921e-07	2.68441e-07	-1.23217e-07	1.45224e-07	9.33755e-07	-2.03166e-07	7.30589e-07	5.79130e-07	-8.20555e-08	4.97075e-07	1.22753e-07	-4.20227e-08	8.07300e-08	2.71927e-07	-3.66509e-08	2.35276e-07	4.46740e-07	-8.07007e-08	3.66039e-07
17.056	3.50508e-07	-4.60167e-08	3.04491e-07	3.65512e-07	-9.02390e-08	2.75273e-07	2.67763e-07	-1.22906e-07	1.44858e-07	9.32971e-07	-2.02995e-07	7.29976e-07	5.77872e-07	-8.18772e-08	4.95994e-07	1.22281e-07	-4.18613e-08	8.04199e-08	2.71761e-07	-3.63524e-08	2.35409e-07	4.46234e-07	-8.06093e-08	3.65625e-07
17.080	3.48348e-07	-4.57331e-08	3.02614e-07	3.64648e-07	-9.00258e-08	2.74622e-07	2.67083e-07	-1.22593e-07	1.44490e-07	9.32181e-07	-2.02823e-07	7.29358e-07	5.76608e-07	-8.16983e-08	4.94910e-07	1.21808e-07	-4.16994e-08	8.01088e-08	2.71593e-07	-3.60531e-08	2.35540e-07	4.45723e-07	-8.05170e-08	3.65206e-07
17.105	3.46186e-07	-4.54493e-08	3.00737e-07	3.63782e-07	-8.98119e-08	2.73970e-07	2.66401e-07	-1.22280e-07	1.44120e-07	9.31385e-07	-2.02650e-07	7.28735e-07	5.75341e-07	-8.15187e-08	4.93822e-07	1.21334e-07	-4.15370e-08	7.97969e-08	2.71422e-07	-3.57532e-08	2.35669e-07	4.45207e-07	-8.04239e-08	3.64783e-07
17.129	3.44024e-07	-4.51654e-08	2.98858e-07	3.62913e-07	-8.95973e-08	2.73315e-07	2.65717e-07	-1.21966e-07	1.43750e-07	9.30582e-07	-2.02475e-07	7.28107e-07	5.74069e-07	-8.13384e-08	4.92730e-07	1.20858e-07	-4.13741e-08	7.94840e-08	2.71249e-07	-3.54526e-08	2.35796e-07	4.44687e-07	-8.03298e-08	3.64357e-07
17.154	3.41861e-07	-4.48815e-08	2.96979e-07	3.62041e-07	-8.93822e-08	2.72659e-07	2.65030e-07	-1.21651e-07	1.43379e-07	9.29773e-07	-2.02300e-07	7.27474e-07	5.72793e-07	-8.11576e-08	4.91635e-07	1.20381e-07	-4.12108e-08	7.91702e-08	2.71073e-07	-3.51513e-08	2.35922e-07	4.44162e-07	-8.02350e-08	3.63927e-07
17.179	3.39697e-07	-4.45974e-08	2.95100e-07	3.61167e-07	-8.91663e-08	2.72000e-07	2.64342e-07	-1.21335e-07	1.43007e-07	9.28959e-07	-2.02122e-07	7.26836e-07	5.71512e-07	-8.09762e-08	4.90536e-07	1.19902e-07	-4.10470e-08	7.88555e-08	2.70894e-07	-3.48494e-08	2.36045e-07	4.43632e-07	-8.01393e-08	3.63493e-07
17.203	3.37533e-07	-4.43133e-08	2.93220e-07	3.60290e-07	-8.89499e-08	2.71340e-07	2.63652e-07	-1.21018e-07	1.42633e-07	9.28138e-07	-2.01944e-07	7.26194e-07	5.70227e-07	-8.07941e-08	4.89433e-07	1.19423e-07	-4.08827e-08	7.85400e-08	2.70714e-07	-3.45468e-08	2.36167e-07	4.43098e-07	-8.00427e-08	3.63055e-07
17.228	3.35369e-07	-4.40291e-08	2.91340e-07	3.59411e-07	-8.87328e-08	2.70678e-07	2.62960e-07	-1.20701e-07	1.42259e-07	9.27311e-07	-2.01764e-07	7.25547e-07	5.68938e-07	-8.06115e-08	4.88327e-07	1.18942e-07	-4.07180e-08	7.82235e-08	2.70530e-07	-3.42437e-08	2.36287e-07	4.42559e-07	-7.99454e-08	3.62613e-07
17.252	3.33204e-07	-4.37449e-08	2.89459e-07	3.58529e-07	-8.85151e-08	2.70014e-07	2.62266e-07	-1.20382e-07	1.41883e-07	9.26479e-07	-2.01583e-07	7.24896e-07	5.67645e-07	-8.04283e-08	4.87217e-07	1.18459e-07	-4.05529e-08	7.79063e-08	2.70344e-07	-3.39399e-08	2.36405e-07	4.42015e-07	-7.98472e-08	3.62168e-07
17.277	3.31039e-07	-4.34607e-08	2.87578e-07	3.57645e-07	-8.82969e-08	2.69348e-07	2.61570e-07	-1.20063e-07	1.41507e-07	9.25640e-07	-2.01400e-07	7.24240e-07	5.66348e-07	-8.02445e-08	4.86104e-07	1.17975e-07	-4.03873e-08	7.75882e-08	2.70156e-07	-3.36355e-08	2.36521e-07	4.41467e-07	-7.97481e-08	3.61719e-07
17.302	3.28874e-07	-4.31764e-08	2.85697e-07	3.56759e-07	-8.80780e-08	2.68681e-07	2.60872e-07	-1.19743e-07	1.41130e-07	9.24796e-07	-2.01217e-07	7.23580e-07	5.65047e-07	-8.00602e-08	4.84987e-07	1.17491e-07	-4.02213e-08	7.72693e-08	2.69966e-07	-3.33306e-08	2.36635e-07	4.40914e-07	-7.96483e-08	3.61266e-07
17.326	3.26708e-07	-4.28921e-08	2.83816e-07	3.55870e-07	-8.78586e-08	2.68011e-07	2.60173e-07	-1.19422e-07	1.40751e-07	9.23946e-07	-2.01032e-07	7.22915e-07	5.63742e-07	-7.98753e-08	4.83867e-07	1.17004e-07	-4.00548e-08	7.69495e-08	2.69773e-07	-3.30250e-08	2.36748e-07	4.40357e-07	-7.95477e-08	3.60809e-07
17.351	3.24543e-07	-4.26078e-08	2.81935e-07	3.54979e-07	-8.76386e-08	2.67340e-07	2.59471e-07	-1.19100e-07	1.40372e-07	9.23091e-07	-2.00845e-07	7.22245e-07	5.62433e-07	-7.96898e-08	4.82744e-07	1.16517e-07	-3.98880e-08	7.66290e-08	2.69577e-07	-3.27190e-08	2.36858e-07	4.39795e-07	-7.94462e-08	3.60349e-07
17.375	3.22377e-07	-4.23236e-08	2.80054e-07	3.54085e-07	-8.74181e-08	2.66667e-07	2.58768e-07	-1.18777e-07	1.39991e-07	9.22229e-07	-2.00658e-07	7.21571e-07	5.61121e-07	-7.95039e-08	4.81617e-07	1.16028e-07	-3.97208e-08	7.63077e-08	2.69379e-07	-3.24124e-08	2.36967e-07	4.39229e-07	-7.93439e-08	3.59885e-07
17.400	3.20212e-07	-4.20393e-08	2.78173e-07	3.53190e-07	-8.71970e-08	2.65993e-07	2.58064e-07	-1.18453e-07	1.39610e-07	9.21362e-07	-2.00469e-07	7.20893e-07	5.59805e-07	-7.93174e-08	4.80487e-07	1.15539e-07	-3.95531e-08	7.59857e-08	2.69179e-07	-3.21052e-08	2.37074e-07	4.38659e-07	-7.92409e-08	3.59418e-07
17.424	3.18047e-07	-4.17551e-08	2.76292e-07	3.52292e-07	-8.69754e-08	2.65317e-07	2.57357e-07	-1.18129e-07	1.39228e-07	9.20490e-07	-2.00280e-07	7.20210e-07	5.58485e-07	-7.91304e-08	4.79354e-07	1.15048e-07	-3.93851e-08	7.56629e-08	2.68977e-07	-3.17976e-08	2.37179e-07	4.38084e-07	-7.91371e-08	3.58947e-07
17.449	3.15883e-07	-4.14709e-08	2.74412e-07	3.51393e-07	-8.67533e-08	2.64639e-07	2.56649e-07	-1.17804e-07	1.38845e-07	9.19612e-07	-2.00089e-07	7.19523e-07	5.57161e-07	-7.89428e-08	4.78219e-07	1.14556e-07	-3.92167e-08	7.53393e-08	2.68772e-07	-3.14895e-08	2.37283e-07	4.37505e-07	-7.90324e-08	3.58472e-07
17.474	3.13718e-07	-4.11868e-08	2.72532e-07	3.50491e-07	-8.65306e-08	2.63960e-07	2.55939e-07	-1.17478e-07	1.38461e-07	9.18729e-07	-1.99896e-07	7.18832e-07	5.55834e-07	-7.87548e-08	4.77080e-07	1.14063e-07	-3.90479e-08	7.50151e-08	2.68565e-07	-3.11809e-08	2.37384e-07	4.36921e-07	-7.89270e-08	3.57994e-07
17.498	3.11555e-07	-4.09027e-08	2.70652e-07	3.49587e-07	-8.63075e-08	2.63279e-07	2.55228e-07	-1.17152e-07	1.38076e-07	9.17840e-07	-1.99703e-07	7.18137e-07	5.54504e-07	-7.85663e-08	4.75938e-07	1.13569e-07	-3.88787e-08	7.46901e-08	2.68356e-07	-3.08718e-08	2.37484e-07	4.36333e-07	-7.88209e-08	3.57513e-07
17.523	3.09392e-07	-4.06187e-08	2.68773e-07	3.48681e-07	-8.60838e-08	2.62597e-07	2.54515e-07	-1.16825e-07	1.37691e-07	9.16946e-07	-1.99509e-07	7.17438e-07	5.53170e-07	-7.83773e-08	4.74793e-07	1.13074e-07	-3.87092e-08	7.43644e-08	2.68144e-07	-3.05622e-08	2.37582e-07	4.35741e-07	-7.87139e-08	3.57028e-07
17.547	3.07229e-07	-4.03348e-08	2.66894e-07	3.47773e-07	-8.58597e-08	2.61914e-07	2.53801e-07	-1.16497e-07	1.37304e-07	9.16047e-07	-1.99313e-07	7.16734e-07	5.51833e-07	-7.81879e-08	4.73645e-07	1.12577e-07	-3.85393e-08	7.40381e-08	2.67930e-07	-3.02522e-08	2.37678e-07	4.35145e-07	-7.86062e-08	3.56539e-07
17.572	3.05068e-07	-4.00510e-08	2.65017e-07	3.46863e-07	-8.56351e-08	2.61228e-07	2.53085e-07	-1.16168e-07	1.36917e-07	9.15142e-07	-1.99116e-07	7.16026e-07	5.50493e-07	-7.79980e-08	4.72495e-07	1.12080e-07	-3.83691e-08	7.37111e-08	2.67714e-07	-2.99418e-08	2.37772e-07	4.34545e-07	-7.84977e-08	3.56047e-07
17.596	3.02907e-07	-3.97673e-08	2.63139e-07	3.45952e-07	-8.54100e-08	2.60542e-07	2.52367e-07	-1.15839e-07	1.36529e-07	9.14233e-07	-1.98918e-07	7.15315e-07	5.49149e-07	-7.78076e-08	4.71342e-07	1.11582e-07	-3.81986e-08	7.33834e-08	2.67496e-07	-2.96310e-08	2.37865e-07	4.33940e-07	-7.83885e-08	3.55552e-07
17.621	3.00747e-07	-3.94838e-08	2.61263e-07	3.45038e-07	-8.51845e-08	2.59854e-07	2.51649e-07	-1.15509e-07	1.36140e-07	9.13318e-07	-1.98719e-07	7.14599e-07	5.47803e-07	-7.76168e-08	4.70186e-07	1.11083e-07	-3.80277e-08	7.30551e-08	2.67275e-07	-2.93198e-08	2.37955e-07	4.33332e-07	-7.82786e-08	3.55053e-07
17.646	2.98588e-07	-3.92003e-08	2.59388e-07	3.44123e-07	-8.49586e-08	2.59165e-07	2.50928e-07	-1.15178e-07	1.35750e-07	9.12398e-07	-1.98519e-07	7.13879e-07	5.46453e-07	-7.74256e-08	4.69027e-07	1.10583e-07	-3.78565e-08	7.27262e-08	2.67053e-07	-2.90082e-08	2.38044e-07	4.32719e-07	-7.81679e-08	3.54551e-07
17.670	2.96430e-07	-3.89171e-08	2.57513e-07	3.43206e-07	-8.47322e-08	2.58474e-07	2.50206e-07	-1.14847e-07	1.35360e-07	9.11474e-07	-1.98318e-07	7.13156e-07	5.45100e-07	-7.72339e-08	4.67866e-07	1.10082e-07	-3.76849e-08	7.23967e-08	2.66828e-07	-2.86962e-08	2.38131e-07	4.32102e-07	-7.80565e-08	3.54046e-07
17.695	2.94274e-07	-3.86339e-08	2.55640e-07	3.42288e-07	-8.45054e-08	2.57782e-07	2.49483e-07	-1.14515e-07	1.34968e-07	9.10544e-07	-1.98116e-07	7.12428e-07	5.43745e-07	-7.70419e-08	4.66703e-07	1.09580e-07	-3.75131e-08	7.20666e-08	2.66601e-07	-2.83839e-08	2.38217e-07	4.31481e-07	-7.79443e-08	3.53537e-07
17.719	2.92118e-07	-3.83510e-08	2.53767e-07	3.41367e-07	-8.42782e-08	2.57089e-07	2.48759e-07	-1.14183e-07	1.34576e-07	9.09609e-07	-1.97912e-07	7.11697e-07	5.42386e-07	-7.68494e-08	4.65537e-07	1.09077e-07	-3.73409e-08	7.17359e-08	2.66372e-07	-2.80712e-08	2.38300e-07	4.30856e-07	-7.78314e-08	3.53025e-07
17.744	2.89964e-07	-3.80682e-08	2.51896e-07	3.40445e-07	-8.40506e-08	2.56395e-07	2.48033e-07	-1.13849e-07	1.34184e-07	9.08670e-07	-1.97708e-07	7.10962e-07	5.41025e-07	-7.66565e-08	4.64368e-07	1.08573e-07	-3.71685e-08	7.14046e-08	2.66140e-07	-2.77582e-08	2.38382e-07	4.30228e-07	-7.77179e-08	3.52510e-07
17.768	2.87812e-07	-3.77856e-08	2.50026e-07	3.39522e-07	-8.38226e-08	2.55699e-07	2.47306e-07	-1.13516e-07	1.33790e-07	9.07726e-07	-1.97502e-07	7.10223e-07	5.39661e-07	-7.64632e-08	4.63198e-07	1.08069e-07	-3.69958e-08	7.10728e-08	2.65907e-07	-2.74449e-08	2.38462e-07	4.29595e-07	-7.76036e-08	3.51991e-07
17.793	2.85661e-07	-3.75032e-08	2.48158e-07	3.38597e-07	-8.35942e-08	2.55003e-07	2.46578e-07	-1.13181e-07	1.33396e-07	9.06777e-07	-1.97296e-07	7.09481e-07	5.38294e-07	-7.62696e-08	4.62025e-07	1.07563e-07	-3.68228e-08	7.07404e-08	2.65671e-07	-2.71313e-08	2.38540e-07	4.28958e-07	-7.74886e-08	3.51470e-07
17.818	2.83511e-07	-3.72210e-08	2.46290e-07	3.37670e-07	-8.33654e-08	2.54305e-07	2.45848e-07	-1.12846e-07	1.33002e-07	9.05823e-07	-1.97088e-07	7.08735e-07	5.36925e-07	-7.60756e-08	4.60849e-07	1.07057e-07	-3.66495e-08	7.04075e-08	2.65434e-07	-2.68174e-08	2.38617e-07	4.28318e-07	-7.73729e-08	3.50945e-07
17.842	2.81364e-07	-3.69390e-08	2.44425e-07	3.36742e-07	-8.31363e-08	2.53606e-07	2.45117e-07	-1.12511e-07	1.32606e-07	9.04865e-07	-1.96880e-07	7.07985e-07	5.35553e-07	-7.58812e-08	4.59672e-07	1.06550e-07	-3.64760e-08	7.00741e-08	2.65194e-07	-2.65032e-08	2.38691e-07	4.27673e-07	-7.72565e-08	3.50417e-07
17.867	2.79218e-07	-3.66573e-08	2.42560e-07	3.35813e-07	-8.29069e-08	2.52906e-07	2.44385e-07	-1.12175e-07	1.32210e-07	9.03903e-07	-1.96671e-07	7.07232e-07	5.34179e-07	-7.56865e-08	4.58492e-07	1.06042e-07	-3.63022e-08	6.97403e-08	2.64953e-07	-2.61888e-08	2.38764e-07	4.27025e-07	-7.71394e-08	3.49886e-07
17.891	2.77074e-07	-3.63758e-08	2.40698e-07	3.34882e-07	-8.26771e-08	2.52205e-07	2.43652e-07	-1.11838e-07	1.31814e-07	9.02935e-07	-1.96460e-07	7.06475e-07	5.32802e-07	-7.54915e-08	4.57311e-07	1.05534e-07	-3.61281e-08	6.94059e-08	2.64709e-07	-2.58741e-08	2.38835e-07	4.26373e-07	-7.70216e-08	3.49352e-07
17.916	2.74932e-07	-3.60946e-08	2.38837e-07	3.33950e-07	-8.24470e-08	2.51503e-07	2.42918e-07	-1.11501e-07	1.31416e-07	9.01964e-07	-1.96249e-07	7.05715e-07	5.31423e-07	-7.52961e-08	4.56127e-07	1.05025e-07	-3.59538e-08	6.90711e-08	2.64463e-07	-2.55592e-08	2.38904e-07	4.25718e-07	-7.69032e-08	3.48815e-07
17.940	2.72791e-07	-3.58136e-08	2.36978e-07	3.33017e-07	-8.22165e-08	2.50800e-07	2.42183e-07	-1.11164e-07	1.31019e-07	9.00987e-07	-1.96036e-07	7.04951e-07	5.30042e-07	-7.51004e-08	4.54942e-07	1.04515e-07	-3.57793e-08	6.87358e-08	2.64216e-07	-2.52441e-08	2.38972e-07	4.25059e-07	-7.67841e-08	3.48274e-07
17.965	2.70653e-07	-3.55329e-08	2.35120e-07	3.32082e-07	-8.19858e-08	2.50096e-07	2.41446e-07	-1.10826e-07	1.30620e-07	9.00007e-07	-1.95823e-07	7.04184e-07	5.28659e-07	-7.49043e-08	4.53754e-07	1.04005e-07	-3.56045e-08	6.84001e-08	2.63966e-07	-2.49288e-08	2.39038e-07	4.24396e-07	-7.66643e-08	3.47731e-07
17.990	2.68518e-07	-3.52525e-08	2.33265e-07	3.31146e-07	-8.17547e-08	2.49391e-07	2.40709e-07	-1.10487e-07	1.30221e-07	8.99022e-07	-1.95609e-07	7.03414e-07	5.27273e-07	-7.47080e-08	4.52565e-07	1.03493e-07	-3.54296e-08	6.80639e-08	2.63715e-07	-2.46133e-08	2.39102e-07	4.23729e-07	-7.65439e-08	3.47185e-07
18.014	2.66384e-07	-3.49724e-08	2.31412e-07	3.30209e-07	-8.15234e-08	2.48686e-07	2.39970e-07	-1.10148e-07	1.29822e-07	8.98033e-07	-1.95394e-07	7.02640e-07	5.25885e-07	-7.45114e-08	4.51374e-07	1.02982e-07	-3.52544e-08	6.77274e-08	2.63461e-07	-2.42976e-08	2.39164e-07	4.23059e-07	-7.64228e-08	3.46636e-07
18.039	2.64253e-07	-3.46926e-08	2.29560e-07	3.29271e-07	-8.12918e-08	2.47979e-07	2.39231e-07	-1.09809e-07	1.29422e-07	8.97040e-07	-1.95177e-07	7.01863e-07	5.24495e-07	-7.43145e-08	4.50181e-07	1.02469e-07	-3.50790e-08	6.73904e-08	2.63206e-07	-2.39817e-08	2.39224e-07	4.22385e-07	-7.63011e-08	3.46084e-07
18.063	2.62124e-07	-3.44132e-08	2.27711e-07	3.28332e-07	-8.10599e-08	2.47272e-07	2.38490e-07	-1.09469e-07	1.29021e-07	8.96043e-07	-1.94960e-07	7.01082e-07	5.23104e-07	-7.41173e-08	4.48987e-07	1.01956e-07	-3.49034e-08	6.70531e-08	2.62949e-07	-2.36658e-08	2.39283e-07	4.21708e-07	-7.61788e-08	3.45529e-07
18.088	2.59998e-07	-3.41340e-08	2.25864e-07	3.27392e-07	-8.08278e-08	2.46564e-07	2.37749e-07	-1.09129e-07	1.28620e-07	8.95042e-07	-1.94743e-07	7.00299e-07	5.21710e-07	-7.39199e-08	4.47790e-07	1.01443e-07	-3.47276e-08	6.67154e-08	2.62690e-07	-2.33496e-08	2.39340e-07	4.21027e-07	-7.60558e-08	3.44971e-07
18.113	2.57874e-07	-3.38552e-08	2.24019e-07	3.26450e-07	-8.05954e-08	2.45855e-07	2.37007e-07	-1.08788e-07	1.28219e-07	8.94036e-07	-1.94524e-07	6.99512e-07	5.20315e-07	-7.37222e-08	4.46593e-07	1.00929e-07	-3.45516e-08	6.63773e-08	2.62429e-07	-2.30334e-08	2.39395e-07	4.20343e-07	-7.59322e-08	3.44410e-07
18.137	2.55753e-07	-3.35768e-08	2.22177e-07	3.25508e-07	-8.03628e-08	2.45145e-07	2.36264e-07	-1.08447e-07	1.27817e-07	8.93027e-07	-1.94304e-07	6.98723e-07	5.18918e-07	-7.35242e-08	4.45394e-07	1.00414e-07	-3.43755e-08	6.60389e-08	2.62166e-07	-2.27171e-08	2.39449e-07	4.19655e-07	-7.58080e-08	3.43847e-07
18.162	2.53635e-07	-3.32987e-08	2.20337e-07	3.24565e-07	-8.01300e-08	2.44435e-07	2.35520e-07	-1.08106e-07	1.27414e-07	8.92014e-07	-1.94084e-07	6.97930e-07	5.17519e-07	-7.33260e-08	4.44193e-07	9.98994e-08	-3.41992e-08	6.57002e-08	2.61901e-07	-2.24007e-08	2.39501e-07	4.18964e-07	-7.56831e-08	3.43281e-07
18.186	2.51520e-07	-3.30210e-08	2.18499e-07	3.23621e-07	-7.98969e-08	2.43724e-07	2.34775e-07	-1.07764e-07	1.27011e-07	8.90996e-07	-1.93862e-07	6.97134e-07	5.16119e-07	-7.31276e-08	4.42991e-07	9.93839e-08	-3.40227e-08	6.53612e-08	2.61635e-07	-2.20842e-08	2.39551e-07	4.18269e-07	-7.55577e-08	3.42712e-07
18.211	2.49408e-07	-3.27437e-08	2.16664e-07	3.22676e-07	-7.96637e-08	2.43013e-07	2.34029e-07	-1.07422e-07	1.26608e-07	8.89975e-07	-1.93640e-07	6.96335e-07	5.14717e-07	-7.29290e-08	4.41788e-07	9.88680e-08	-3.38461e-08	6.50219e-08	2.61367e-07	-2.17676e-08	2.39599e-07	4.17572e-07	-7.54316e-08	3.42140e-07
18.235	2.47298e-07	-3.24667e-08	2.14832e-07	3.21731e-07	-7.94303e-08	2.42301e-07	2.33283e-07	-1.07079e-07	1.26204e-07	8.88951e-07	-1.93417e-07	6.95533e-07	5.13313e-07	-7.27301e-08	4.40583e-07	9.83516e-08	-3.36693e-08	6.46823e-08	2.61097e-07	-2.14511e-08	2.39646e-07	4.16871e-07	-7.53050e-08	3.41566e-07
18.260	2.45192e-07	-3.21902e-08	2.13002e-07	3.20785e-07	-7.91966e-08	2.41588e-07	2.32536e-07	-1.06736e-07	1.25800e-07	8.87922e-07	-1.93194e-07	6.94729e-07	5.11908e-07	-7.25311e-08	4.39377e-07	9.78349e-08	-3.34924e-08	6.43424e-08	2.60825e-07	-2.11344e-08	2.39691e-07	4.16166e-07	-7.51778e-08	3.40988e-07
18.285	2.43089e-07	-3.19141e-08	2.11175e-07	3.19838e-07	-7.89628e-08	2.40875e-07	2.31788e-07	-1.06393e-07	1.25395e-07	8.86890e-07	-1.92969e-07	6.93921e-07	5.10502e-07	-7.23318e-08	4.38170e-07	9.73177e-08	-3.33154e-08	6.40023e-08	2.60552e-07	-2.08178e-08	2.39734e-07	4.15459e-07	-7.50500e-08	3.40409e-07
18.309	2.40989e-07	-3.16385e-08	2.09351e-07	3.18890e-07	-7.87289e-08	2.40161e-07	2.31040e-07	-1.06049e-07	1.24991e-07	8.85855e-07	-1.92744e-07	6.93111e-07	5.09095e-07	-7.21324e-08	4.36962e-07	9.68002e-08	-3.31382e-08	6.36620e-08	2.60277e-07	-2.05012e-08	2.39776e-07	4.14748e-07	-7.49216e-08	3.39826e-07
18.334	2.38893e-07	-3.13632e-08	2.07530e-07	3.17942e-07	-7.84947e-08	2.39447e-07	2.30291e-07	-1.05705e-07	1.24585e-07	8.84816e-07	-1.92518e-07	6.92298e-07	5.07686e-07	-7.19328e-08	4.35753e-07	9.62823e-08	-3.29609e-08	6.33214e-08	2.60000e-07	-2.01845e-08	2.39815e-07	4.14034e-07	-7.47926e-08	3.39242e-07
18.358	2.36800e-07	-3.10884e-08	2.05711e-07	3.16993e-07	-7.82605e-08	2.38732e-07	2.29541e-07	-1.05361e-07	1.24180e-07	8.83773e-07	-1.92291e-07	6.91482e-07	5.06276e-07	-7.17330e-08	4.34543e-07	9.57641e-08	-3.27835e-08	6.29806e-08	2.59722e-07	-1.98679e-08	2.39854e-07	4.13317e-07	-7.46631e-08	3.38654e-07
18.383	2.34710e-07	-3.08141e-08	2.03896e-07	3.16043e-07	-7.80261e-08	2.38017e-07	2.28791e-07	-1.05017e-07	1.23774e-07	8.82727e-07	-1.92063e-07	6.90664e-07	5.04865e-07	-7.15331e-08	4.33332e-07	9.52457e-08	-3.26060e-08	6.26396e-08	2.59441e-07	-1.95514e-08	2.39890e-07	4.12597e-07	-7.45330e-08	3.38064e-07
18.407	2.32624e-07	-3.05402e-08	2.02084e-07	3.15093e-07	-7.77916e-08	2.37302e-07	2.28040e-07	-1.04672e-07	1.23368e-07	8.81678e-07	-1.91835e-07	6.89843e-07	5.03453e-07	-7.13330e-08	4.32120e-07	9.47269e-08	-3.24285e-08	6.22985e-08	2.59160e-07	-1.92349e-08	2.39925e-07	4.11874e-07	-7.44024e-08	3.37472e-07
18.432	2.30542e-07	-3.02669e-08	2.00275e-07	3.14143e-07	-7.75570e-08	2.36586e-07	2.27289e-07	-1.04327e-07	1.22961e-07	8.80625e-07	-1.91606e-07	6.89019e-07	5.02040e-07	-7.11328e-08	4.30907e-07	9.42079e-08	-3.22508e-08	6.19571e-08	2.58876e-07	-1.89184e-08	2.39958e-07	4.11148e-07	-7.42712e-08	3.36877e-07
18.457	2.28463e-07	-2.99940e-08	1.98469e-07	3.13192e-07	-7.73222e-08	2.35870e-07	2.26537e-07	-1.03982e-07	1.22554e-07	8.79569e-07	-1.91376e-07	6.88193e-07	5.00626e-07	-7.09325e-08	4.29694e-07	9.36887e-08	-3.20730e-08	6.16156e-08	2.58591e-07	-1.86021e-08	2.39989e-07	4.10419e-07	-7.41395e-08	3.36279e-07
18.481	2.26389e-07	-2.97216e-08	1.96667e-07	3.12241e-07	-7.70874e-08	2.35154e-07	2.25784e-07	-1.03637e-07	1.22147e-07	8.78510e-07	-1.91146e-07	6.87364e-07	4.99211e-07	-7.07320e-08	4.28479e-07	9.31692e-08	-3.18952e-08	6.12740e-08	2.58305e-07	-1.82858e-08	2.40019e-07	4.09687e-07	-7.40073e-08	3.35679e-07
18.506	2.24318e-07	-2.94497e-08	1.94868e-07	3.11290e-07	-7.68525e-08	2.34437e-07	2.25031e-07	-1.03291e-07	1.21740e-07	8.77447e-07	-1.90914e-07	6.86533e-07	4.97796e-07	-7.05315e-08	4.27264e-07	9.26496e-08	-3.17173e-08	6.09323e-08	2.58017e-07	-1.79697e-08	2.40047e-07	4.08952e-07	-7.38745e-08	3.35077e-07
18.530	2.22251e-07	-2.91784e-08	1.93072e-07	3.10338e-07	-7.66176e-08	2.33721e-07	2.24278e-07	-1.02946e-07	1.21332e-07	8.76382e-07	-1.90683e-07	6.85699e-07	4.96379e-07	-7.03308e-08	4.26049e-07	9.21298e-08	-3.15394e-08	6.05904e-08	2.57727e-07	-1.76537e-08	2.40073e-07	4.08214e-07	-7.37412e-08	3.34473e-07
18.555	2.20188e-07	-2.89075e-08	1.91280e-07	3.09386e-07	-7.63825e-08	2.33004e-07	2.23524e-07	-1.02600e-07	1.20925e-07	8.75313e-07	-1.90450e-07	6.84863e-07	4.94963e-07	-7.01300e-08	4.24833e-07	9.16098e-08	-3.13614e-08	6.02484e-08	2.57436e-07	-1.73378e-08	2.40098e-07	4.07473e-07	-7.36074e-08	3.33866e-07
18.579	2.18129e-07	-2.86373e-08	1.89492e-07	3.08434e-07	-7.61475e-08	2.32286e-07	2.22770e-07	-1.02254e-07	1.20517e-07	8.74241e-07	-1.90217e-07	6.84024e-07	4.93545e-07	-6.99292e-08	4.23616e-07	9.10897e-08	-3.11833e-08	5.99064e-08	2.57143e-07	-1.70221e-08	2.40121e-07	4.06730e-07	-7.34731e-08	3.33257e-07
18.604	2.16075e-07	-2.83675e-08	1.87707e-07	3.07482e-07	-7.59123e-08	2.31569e-07	2.22016e-07	-1.01907e-07	1.20109e-07	8.73167e-07	-1.89983e-07	6.83184e-07	4.92127e-07	-6.97283e-08	4.22399e-07	9.05695e-08	-3.10052e-08	5.95643e-08	2.56849e-07	-1.67066e-08	2.40143e-07	4.05983e-07	-7.33383e-08	3.32645e-07
18.629	2.14025e-07	-2.80984e-08	1.85926e-07	3.06529e-07	-7.56772e-08	2.30852e-07	2.21261e-07	-1.01561e-07	1.19700e-07	8.72089e-07	-1.89749e-07	6.82341e-07	4.90709e-07	-6.95273e-08	4.21181e-07	9.00493e-08	-3.08271e-08	5.92221e-08	2.56553e-07	-1.63912e-08	2.40162e-07	4.05234e-07	-7.32030e-08	3.32031e-07
18.653	2.11979e-07	-2.78298e-08	1.84149e-07	3.05577e-07	-7.54420e-08	2.30135e-07	2.20506e-07	-1.01214e-07	1.19292e-07	8.71009e-07	-1.89514e-07	6.81495e-07	4.89290e-07	-6.93263e-08	4.19964e-07	8.95289e-08	-3.06490e-08	5.88799e-08	2.56256e-07	-1.60760e-08	2.40180e-07	4.04483e-07	-7.30672e-08	3.31416e-07
18.678	2.09937e-07	-2.75618e-08	1.82375e-07	3.04624e-07	-7.52068e-08	2.29417e-07	2.19751e-07	-1.00868e-07	1.18883e-07	8.69926e-07	-1.89278e-07	6.80648e-07	4.87871e-07	-6.91252e-08	4.18745e-07	8.90085e-08	-3.04709e-08	5.85377e-08	2.55958e-07	-1.57611e-08	2.40197e-07	4.03729e-07	-7.29310e-08	3.30798e-07
18.702	2.07900e-07	-2.72943e-08	1.80606e-07	3.03671e-07	-7.49716e-08	2.28700e-07	2.18995e-07	-1.00521e-07	1.18475e-07	8.68840e-07	-1.89042e-07	6.79798e-07	4.86451e-07	-6.89241e-08	4.17527e-07	8.84881e-08	-3.02927e-08	5.81954e-08	2.55658e-07	-1.54463e-08	2.40212e-07	4.02972e-07	-7.27942e-08	3.30177e-07
18.727	2.05868e-07	-2.70275e-08	1.78840e-07	3.02719e-07	-7.47365e-08	2.27982e-07	2.18240e-07	-1.00174e-07	1.18066e-07	8.67752e-07	-1.88805e-07	6.78947e-07	4.85032e-07	-6.87229e-08	4.16309e-07	8.79678e-08	-3.01146e-08	5.78532e-08	2.55357e-07	-1.51318e-08	2.40225e-07	4.02212e-07	-7.26570e-08	3.29555e-07
18.751	2.03840e-07	-2.67613e-08	1.77079e-07	3.01766e-07	-7.45013e-08	2.27265e-07	2.17484e-07	-9.98270e-08	1.17657e-07	8.66661e-07	-1.88567e-07	6.78093e-07	4.83612e-07	-6.85218e-08	4.15090e-07	8.74474e-08	-2.99364e-08	5.75110e-08	2.55054e-07	-1.48176e-08	2.40237e-07	4.01450e-07	-7.25194e-08	3.28931e-07
18.776	2.01817e-07	-2.64957e-08	1.75322e-07	3.00814e-07	-7.42662e-08	2.26548e-07	2.16728e-07	-9.94799e-08	1.17248e-07	8.65567e-07	-1.88329e-07	6.77237e-07	4.82192e-07	-6.83206e-08	4.13871e-07	8.69271e-08	-2.97583e-08	5.71688e-08	2.54750e-07	-1.45036e-08	2.40246e-07	4.00685e-07	-7.23813e-08	3.28304e-07
18.801	1.99799e-07	-2.62308e-08	1.73569e-07	2.99862e-07	-7.40311e-08	2.25831e-07	2.15972e-07	-9.91328e-08	1.16839e-07	8.64471e-07	-1.88091e-07	6.76380e-07	4.80772e-07	-6.81194e-08	4.12653e-07	8.64068e-08	-2.95802e-08	5.68266e-08	2.54445e-07	-1.41899e-08	2.40255e-07	3.99918e-07	-7.22427e-08	3.27676e-07
18.825	1.97786e-07	-2.59665e-08	1.71820e-07	2.98910e-07	-7.37961e-08	2.25114e-07	2.15215e-07	-9.87857e-08	1.16430e-07	8.63372e-07	-1.87852e-07	6.75520e-07	4.79352e-07	-6.79183e-08	4.11434e-07	8.58866e-08	-2.94021e-08	5.64845e-08	2.54138e-07	-1.38766e-08	2.40262e-07	3.99149e-07	-7.21037e-08	3.27045e-07
18.850	1.95778e-07	-2.57028e-08	1.70075e-07	2.97958e-07	-7.35611e-08	2.24397e-07	2.14459e-07	-9.84385e-08	1.16020e-07	8.62271e-07	-1.87612e-07	6.74658e-07	4.77933e-07	-6.77171e-08	4.10216e-07	8.53665e-08	-2.92241e-08	5.61425e-08	2.53830e-07	-1.35635e-08	2.40267e-07	3.98377e-07	-7.19642e-08	3.26413e-07
18.874	1.93775e-07	-2.54398e-08	1.68335e-07	2.97007e-07	-7.33262e-08	2.23680e-07	2.13702e-07	-9.80913e-08	1.15611e-07	8.61167e-07	-1.87372e-07	6.73795e-07	4.76513e-07	-6.75160e-08	4.08997e-07	8.48466e-08	-2.90461e-08	5.58005e-08	2.53521e-07	-1.32507e-08	2.40270e-07	3.97603e-07	-7.18244e-08	3.25778e-07
18.899	1.91777e-07	-2.51775e-08	1.66599e-07	2.96055e-07	-7.30914e-08	2.22964e-07	2.12946e-07	-9.77440e-08	1.15202e-07	8.60061e-07	-1.87132e-07	6.72930e-07	4.75094e-07	-6.73149e-08	4.07779e-07	8.43268e-08	-2.88681e-08	5.54587e-08	2.53210e-07	-1.29383e-08	2.40272e-07	3.96826e-07	-7.16841e-08	3.25142e-07
18.924	1.89784e-07	-2.49159e-08	1.64868e-07	2.95105e-07	-7.28567e-08	2.22248e-07	2.12189e-07	-9.73968e-08	1.14793e-07	8.58953e-07	-1.86890e-07	6.72062e-07	4.73675e-07	-6.71139e-08	4.06561e-07	8.38072e-08	-2.86902e-08	5.51169e-08	2.52899e-07	-1.26262e-08	2.40273e-07	3.96047e-07	-7.15434e-08	3.24504e-07
18.948	1.87796e-07	-2.46549e-08	1.63141e-07	2.94154e-07	-7.26220e-08	2.21532e-07	2.11433e-07	-9.70496e-08	1.14383e-07	8.57843e-07	-1.86649e-07	6.71194e-07	4.72256e-07	-6.69129e-08	4.05344e-07	8.32877e-08	-2.85124e-08	5.47753e-08	2.52586e-07	-1.23145e-08	2.40271e-07	3.95266e-07	-7.14023e-08	3.23864e-07
18.973	1.85814e-07	-2.43947e-08	1.61419e-07	2.93204e-07	-7.23875e-08	2.20817e-07	2.10677e-07	-9.67024e-08	1.13974e-07	8.56730e-07	-1.86407e-07	6.70323e-07	4.70838e-07	-6.67119e-08	4.04126e-07	8.27685e-08	-2.83347e-08	5.44338e-08	2.52272e-07	-1.20032e-08	2.40269e-07	3.94483e-07	-7.12608e-08	3.23222e-07
18.997	1.83837e-07	-2.41351e-08	1.59702e-07	2.92255e-07	-7.21531e-08	2.20102e-07	2.09920e-07	-9.63553e-08	1.13565e-07	8.55615e-07	-1.86164e-07	6.69451e-07	4.69421e-07	-6.65111e-08	4.02910e-07	8.22495e-08	-2.81570e-08	5.40925e-08	2.51956e-07	-1.16922e-08	2.40264e-07	3.93697e-07	-7.11189e-08	3.22578e-07
19.022	1.81865e-07	-2.38763e-08	1.57989e-07	2.91306e-07	-7.19188e-08	2.19387e-07	2.09164e-07	-9.60082e-08	1.13156e-07	8.54498e-07	-1.85921e-07	6.68577e-07	4.68004e-07	-6.63103e-08	4.01693e-07	8.17307e-08	-2.79794e-08	5.37514e-08	2.51640e-07	-1.13817e-08	2.40258e-07	3.92909e-07	-7.09766e-08	3.21933e-07
19.046	1.79899e-07	-2.36182e-08	1.56281e-07	2.90358e-07	-7.16847e-08	2.18673e-07	2.08408e-07	-9.56611e-08	1.12747e-07	8.53380e-07	-1.85678e-07	6.67702e-07	4.66587e-07	-6.61096e-08	4.00477e-07	8.12123e-08	-2.78019e-08	5.34104e-08	2.51322e-07	-1.10716e-08	2.40251e-07	3.92120e-07	-7.08339e-08	3.21286e-07
19.071	1.77939e-07	-2.33609e-08	1.54578e-07	2.89410e-07	-7.14507e-08	2.17959e-07	2.07652e-07	-9.53142e-08	1.12338e-07	8.52259e-07	-1.85434e-07	6.66825e-07	4.65171e-07	-6.59090e-08	3.99262e-07	8.06941e-08	-2.76245e-08	5.30696e-08	2.51004e-07	-1.07619e-08	2.40242e-07	3.91328e-07	-7.06908e-08	3.20637e-07
19.096	1.75985e-07	-2.31043e-08	1.52880e-07	2.88463e-07	-7.12169e-08	2.17246e-07	2.06896e-07	-9.49673e-08	1.11929e-07	8.51136e-07	-1.85190e-07	6.65947e-07	4.63756e-07	-6.57085e-08	3.98048e-07	8.01762e-08	-2.74472e-08	5.27290e-08	2.50684e-07	-1.04527e-08	2.40231e-07	3.90534e-07	-7.05474e-08	3.19986e-07
19.120	1.74036e-07	-2.28484e-08	1.51187e-07	2.87516e-07	-7.09832e-08	2.16533e-07	2.06141e-07	-9.46205e-08	1.11520e-07	8.50012e-07	-1.84945e-07	6.65067e-07	4.62342e-07	-6.55081e-08	3.96834e-07	7.96587e-08	-2.72701e-08	5.23886e-08	2.50363e-07	-1.01439e-08	2.40219e-07	3.89738e-07	-7.04036e-08	3.19334e-07
19.145	1.72093e-07	-2.25933e-08	1.49500e-07	2.86570e-07	-7.07497e-08	2.15821e-07	2.05386e-07	-9.42738e-08	1.11112e-07	8.48885e-07	-1.84700e-07	6.64185e-07	4.60929e-07	-6.53078e-08	3.95621e-07	7.91415e-08	-2.70930e-08	5.20485e-08	2.50041e-07	-9.83565e-09	2.40205e-07	3.88940e-07	-7.02595e-08	3.18680e-07
19.169	1.70156e-07	-2.23390e-08	1.47817e-07	2.85626e-07	-7.05164e-08	2.15109e-07	2.04631e-07	-9.39273e-08	1.10703e-07	8.47757e-07	-1.84454e-07	6.63303e-07	4.59516e-07	-6.51077e-08	3.94408e-07	7.86247e-08	-2.69161e-08	5.17086e-08	2.49718e-07	-9.52785e-09	2.40190e-07	3.88140e-07	-7.01150e-08	3.18025e-07
19.194	1.68225e-07	-2.20855e-08	1.46139e-07	2.84681e-07	-7.02833e-08	2.14398e-07	2.03876e-07	-9.35808e-08	1.10295e-07	8.46627e-07	-1.84209e-07	6.62419e-07	4.58105e-07	-6.49077e-08	3.93197e-07	7.81083e-08	-2.67393e-08	5.13690e-08	2.49394e-07	-9.22056e-09	2.40173e-07	3.87338e-07	-6.99702e-08	3.17368e-07
19.218	1.66300e-07	-2.18328e-08	1.44467e-07	2.83738e-07	-7.00504e-08	2.13688e-07	2.03122e-07	-9.32346e-08	1.09887e-07	8.45496e-07	-1.83962e-07	6.61533e-07	4.56694e-07	-6.47079e-08	3.91986e-07	7.75923e-08	-2.65627e-08	5.10296e-08	2.49069e-07	-8.91378e-09	2.40155e-07	3.86535e-07	-6.98250e-08	3.16710e-07
19.243	1.64381e-07	-2.15808e-08	1.42800e-07	2.82795e-07	-6.98177e-08	2.12978e-07	2.02367e-07	-9.28884e-08	1.09479e-07	8.44363e-07	-1.83716e-07	6.60647e-07	4.55285e-07	-6.45082e-08	3.90777e-07	7.70767e-08	-2.63862e-08	5.06906e-08	2.48742e-07	-8.60753e-09	2.40135e-07	3.85729e-07	-6.96795e-08	3.16050e-07
19.268	1.62468e-07	-2.13297e-08	1.41138e-07	2.81854e-07	-6.95853e-08	2.12269e-07	2.01614e-07	-9.25425e-08	1.09071e-07	8.43228e-07	-1.83469e-07	6.59759e-07	4.53877e-07	-6.43087e-08	3.89568e-07	7.65616e-08	-2.62098e-08	5.03518e-08	2.48415e-07	-8.30182e-09	2.40114e-07	3.84922e-07	-6.95337e-08	3.15388e-07
19.292	1.60561e-07	-2.10794e-08	1.39482e-07	2.80913e-07	-6.93530e-08	2.11560e-07	2.00860e-07	-9.21967e-08	1.08664e-07	8.42092e-07	-1.83222e-07	6.58870e-07	4.52470e-07	-6.41093e-08	3.88360e-07	7.60470e-08	-2.60336e-08	5.00133e-08	2.48087e-07	-7.99667e-09	2.40091e-07	3.84113e-07	-6.93876e-08	3.14725e-07
19.317	1.58661e-07	-2.08300e-08	1.37831e-07	2.79974e-07	-6.91211e-08	2.10853e-07	2.00107e-07	-9.18511e-08	1.08256e-07	8.40954e-07	-1.82974e-07	6.57980e-07	4.51064e-07	-6.39102e-08	3.87154e-07	7.55328e-08	-2.58576e-08	4.96752e-08	2.47758e-07	-7.69209e-09	2.40066e-07	3.83302e-07	-6.92411e-08	3.14061e-07
19.341	1.56767e-07	-2.05813e-08	1.36186e-07	2.79035e-07	-6.88893e-08	2.10146e-07	1.99355e-07	-9.15057e-08	1.07849e-07	8.39815e-07	-1.82726e-07	6.57088e-07	4.49660e-07	-6.37112e-08	3.85948e-07	7.50192e-08	-2.56818e-08	4.93374e-08	2.47429e-07	-7.38809e-09	2.40040e-07	3.82490e-07	-6.90944e-08	3.13396e-07
19.366	1.54880e-07	-2.03335e-08	1.34547e-07	2.78098e-07	-6.86579e-08	2.09440e-07	1.98603e-07	-9.11605e-08	1.07442e-07	8.38674e-07	-1.82478e-07	6.56196e-07	4.48257e-07	-6.35124e-08	3.84744e-07	7.45061e-08	-2.55061e-08	4.90000e-08	2.47098e-07	-7.08469e-09	2.40013e-07	3.81676e-07	-6.89473e-08	3.12729e-07
19.390	1.52999e-07	-2.00866e-08	1.32913e-07	2.77161e-07	-6.84267e-08	2.08734e-07	1.97851e-07	-9.08156e-08	1.07036e-07	8.37532e-07	-1.82230e-07	6.55303e-07	4.46855e-07	-6.33138e-08	3.83541e-07	7.39936e-08	-2.53307e-08	4.86629e-08	2.46766e-07	-6.78191e-09	2.39984e-07	3.80860e-07	-6.88000e-08	3.12060e-07
19.415	1.51125e-07	-1.98406e-08	1.31284e-07	2.76226e-07	-6.81958e-08	2.08030e-07	1.97100e-07	-9.04708e-08	1.06630e-07	8.36389e-07	-1.81981e-07	6.54408e-07	4.45455e-07	-6.31155e-08	3.82340e-07	7.34816e-08	-2.51554e-08	4.83262e-08	2.46434e-07	-6.47974e-09	2.39954e-07	3.80043e-07	-6.86524e-08	3.11391e-07
19.440	1.49257e-07	-1.95954e-08	1.29662e-07	2.75292e-07	-6.79652e-08	2.07327e-07	1.96350e-07	-9.01264e-08	1.06224e-07	8.35245e-07	-1.81732e-07	6.53513e-07	4.44057e-07	-6.29174e-08	3.81140e-07	7.29702e-08	-2.49804e-08	4.79899e-08	2.46100e-07	-6.17821e-09	2.39922e-07	3.79225e-07	-6.85045e-08	3.10720e-07
19.464	1.47397e-07	-1.93511e-08	1.28045e-07	2.74359e-07	-6.77348e-08	2.06624e-07	1.95600e-07	-8.97822e-08	1.05818e-07	8.34099e-07	-1.81483e-07	6.52616e-07	4.42660e-07	-6.27195e-08	3.79941e-07	7.24595e-08	-2.48055e-08	4.76540e-08	2.45766e-07	-5.87733e-09	2.39889e-07	3.78404e-07	-6.83563e-08	3.10048e-07
19.489	1.45542e-07	-1.91076e-08	1.26435e-07	2.73427e-07	-6.75048e-08	2.05922e-07	1.94851e-07	-8.94382e-08	1.05413e-07	8.32953e-07	-1.81233e-07	6.51719e-07	4.41265e-07	-6.25218e-08	3.78743e-07	7.19494e-08	-2.46309e-08	4.73185e-08	2.45431e-07	-5.57712e-09	2.39854e-07	3.77583e-07	-6.82079e-08	3.09375e-07
19.513	1.43695e-07	-1.88651e-08	1.24830e-07	2.72497e-07	-6.72751e-08	2.05222e-07	1.94102e-07	-8.90945e-08	1.05008e-07	8.31805e-07	-1.80984e-07	6.50821e-07	4.39872e-07	-6.23244e-08	3.77548e-07	7.14399e-08	-2.44565e-08	4.69834e-08	2.45096e-07	-5.27758e-09	2.39818e-07	3.76760e-07	-6.80592e-08	3.08700e-07
19.538	1.41855e-07	-1.86235e-08	1.23231e-07	2.71568e-07	-6.70458e-08	2.04522e-07	1.93354e-07	-8.87512e-08	1.04603e-07	8.30656e-07	-1.80734e-07	6.49922e-07	4.38481e-07	-6.21272e-08	3.76353e-07	7.09311e-08	-2.42823e-08	4.66488e-08	2.44759e-07	-4.97873e-09	2.39780e-07	3.75935e-07	-6.79103e-08	3.08025e-07
19.562	1.40021e-07	-1.83828e-08	1.21639e-07	2.70640e-07	-6.68167e-08	2.03823e-07	1.92607e-07	-8.84081e-08	1.04198e-07	8.29506e-07	-1.80483e-07	6.49023e-07	4.37091e-07	-6.19304e-08	3.75161e-07	7.04230e-08	-2.41083e-08	4.63146e-08	2.44422e-07	-4.68058e-09	2.39741e-07	3.75109e-07	-6.77611e-08	3.07348e-07
19.587	1.38195e-07	-1.81430e-08	1.20052e-07	2.69714e-07	-6.65881e-08	2.03126e-07	1.91860e-07	-8.80653e-08	1.03794e-07	8.28355e-07	-1.80233e-07	6.48122e-07	4.35703e-07	-6.17337e-08	3.73970e-07	6.99156e-08	-2.39346e-08	4.59809e-08	2.44084e-07	-4.38315e-09	2.39701e-07	3.74282e-07	-6.76117e-08	3.06671e-07
19.612	1.36376e-07	-1.79042e-08	1.18472e-07	2.68789e-07	-6.63597e-08	2.02429e-07	1.91114e-07	-8.77229e-08	1.03391e-07	8.27204e-07	-1.79982e-07	6.47221e-07	4.34318e-07	-6.15374e-08	3.72780e-07	6.94089e-08	-2.37612e-08	4.56477e-08	2.43745e-07	-4.08644e-09	2.39659e-07	3.73454e-07	-6.74621e-08	3.05992e-07
19.636	1.34564e-07	-1.76663e-08	1.16897e-07	2.67866e-07	-6.61318e-08	2.01734e-07	1.90369e-07	-8.73808e-08	1.02988e-07	8.26051e-07	-1.79732e-07	6.46319e-07	4.32934e-07	-6.13414e-08	3.71593e-07	6.89030e-08	-2.35880e-08	4.53150e-08	2.43406e-07	-3.79048e-09	2.39615e-07	3.72624e-07	-6.73122e-08	3.05312e-07
19.661	1.32759e-07	-1.74294e-08	1.15330e-07	2.66944e-07	-6.59042e-08	2.01040e-07	1.89624e-07	-8.70391e-08	1.02585e-07	8.24898e-07	-1.79481e-07	6.45417e-07	4.31553e-07	-6.11456e-08	3.70407e-07	6.83978e-08	-2.34150e-08	4.49827e-08	2.43066e-07	-3.49527e-09	2.39570e-07	3.71794e-07	-6.71621e-08	3.04631e-07
19.685	1.30961e-07	-1.71934e-08	1.13768e-07	2.66023e-07	-6.56770e-08	2.00346e-07	1.88880e-07	-8.66977e-08	1.02183e-07	8.23744e-07	-1.79230e-07	6.44514e-07	4.30173e-07	-6.09502e-08	3.69223e-07	6.78934e-08	-2.32424e-08	4.46510e-08	2.42725e-07	-3.20083e-09	2.39524e-07	3.70962e-07	-6.70118e-08	3.03950e-07
19.710	1.29171e-07	-1.69583e-08	1.12213e-07	2.65105e-07	-6.54501e-08	1.99655e-07	1.88137e-07	-8.63567e-08	1.01781e-07	8.22589e-07	-1.78978e-07	6.43610e-07	4.28796e-07	-6.07551e-08	3.68041e-07	6.73898e-08	-2.30700e-08	4.43198e-08	2.42384e-07	-2.90717e-09	2.39476e-07	3.70129e-07	-6.68614e-08	3.03267e-07
19.735	1.27388e-07	-1.67243e-08	1.10664e-07	2.64188e-07	-6.52237e-08	1.98964e-07	1.87395e-07	-8.60160e-08	1.01379e-07	8.21433e-07	-1.78727e-07	6.42706e-07	4.27421e-07	-6.05603e-08	3.66861e-07	6.68871e-08	-2.28979e-08	4.39892e-08	2.42042e-07	-2.61430e-09	2.39427e-07	3.69294e-07	-6.67107e-08	3.02584e-07
19.759	1.25613e-07	-1.64912e-08	1.09122e-07	2.63272e-07	-6.49977e-08	1.98274e-07	1.86654e-07	-8.56758e-08	1.00978e-07	8.20277e-07	-1.78475e-07	6.41802e-07	4.26049e-07	-6.03658e-08	3.65683e-07	6.63852e-08	-2.27260e-08	4.36591e-08	2.41699e-07	-2.32224e-09	2.39377e-07	3.68459e-07	-6.65598e-08	3.01899e-07
19.784	1.23845e-07	-1.62591e-08	1.07586e-07	2.62358e-07	-6.47721e-08	1.97586e-07	1.85914e-07	-8.53359e-08	1.00578e-07	8.19121e-07	-1.78224e-07	6.40897e-07	4.24678e-07	-6.01717e-08	3.64507e-07	6.58841e-08	-2.25545e-08	4.33296e-08	2.41356e-07	-2.03099e-09	2.39325e-07	3.67623e-07	-6.64087e-08	3.01214e-07
19.808	1.22085e-07	-1.60280e-08	1.06057e-07	2.61446e-07	-6.45469e-08	1.96899e-07	1.85174e-07	-8.49965e-08	1.00178e-07	8.17963e-07	-1.77972e-07	6.39991e-07	4.23311e-07	-5.99779e-08	3.63333e-07	6.53839e-08	-2.23833e-08	4.30006e-08	2.41012e-07	-1.74057e-09	2.39272e-07	3.66786e-07	-6.62575e-08	3.00528e-07
19.833	1.20332e-07	-1.57979e-08	1.04534e-07	2.60536e-07	-6.43222e-08	1.96214e-07	1.84436e-07	-8.46575e-08	9.97780e-08	8.16806e-07	-1.77720e-07	6.39086e-07	4.21945e-07	-5.97844e-08	3.62161e-07	6.48847e-08	-2.22124e-08	4.26723e-08	2.40668e-07	-1.45100e-09	2.39217e-07	3.65947e-07	-6.61061e-08	2.99841e-07
19.857	1.18587e-07	-1.55688e-08	1.03019e-07	2.59627e-07	-6.40979e-08	1.95530e-07	1.83698e-07	-8.43189e-08	9.93790e-08	8.15648e-07	-1.77468e-07	6.38179e-07	4.20583e-07	-5.95914e-08	3.60991e-07	6.43863e-08	-2.20418e-08	4.23445e-08	2.40323e-07	-1.16228e-09	2.39161e-07	3.65108e-07	-6.59545e-08	2.99154e-07
19.882	1.16850e-07	-1.53408e-08	1.01510e-07	2.58721e-07	-6.38740e-08	1.94847e-07	1.82961e-07	-8.39808e-08	9.89804e-08	8.14489e-07	-1.77216e-07	6.37273e-07	4.19223e-07	-5.93986e-08	3.59824e-07	6.38889e-08	-2.18715e-08	4.20174e-08	2.39978e-07	-8.74427e-10	2.39103e-07	3.64268e-07	-6.58028e-08	2.98466e-07
19.907	1.15121e-07	-1.51137e-08	1.00007e-07	2.57816e-07	-6.36507e-08	1.94165e-07	1.82226e-07	-8.36431e-08	9.85824e-08	8.13330e-07	-1.76964e-07	6.36366e-07	4.17865e-07	-5.92063e-08	3.58659e-07	6.33924e-08	-2.17015e-08	4.16909e-08	2.39632e-07	-5.87455e-10	2.39045e-07	3.63428e-07	-6.56509e-08	2.97777e-07
19.931	1.13400e-07	-1.48877e-08	9.85118e-08	2.56913e-07	-6.34277e-08	1.93485e-07	1.81491e-07	-8.33059e-08	9.81850e-08	8.12171e-07	-1.76712e-07	6.35459e-07	4.16511e-07	-5.90144e-08	3.57496e-07	6.28969e-08	-2.15319e-08	4.13650e-08	2.39286e-07	-3.01375e-10	2.38984e-07	3.62586e-07	-6.54988e-08	2.97087e-07
19.956	1.11686e-07	-1.46628e-08	9.70233e-08	2.56012e-07	-6.32053e-08	1.92807e-07	1.80757e-07	-8.29692e-08	9.77881e-08	8.11012e-07	-1.76459e-07	6.34552e-07	4.15159e-07	-5.88228e-08	3.56336e-07	6.24024e-08	-2.13626e-08	4.10398e-08	2.38939e-07	-1.61992e-11	2.38923e-07	3.61744e-07	-6.53467e-08	2.96397e-07
19.980	1.09981e-07	-1.44389e-08	9.55417e-08	2.55113e-07	-6.29833e-08	1.92130e-07	1.80025e-07	-8.26330e-08	9.73918e-08	8.09852e-07	-1.76207e-07	6.33645e-07	4.13809e-07	-5.86317e-08	3.55178e-07	6.19088e-08	-2.11936e-08	4.07152e-08	2.38592e-07	2.68060e-10	2.38860e-07	3.60900e-07	-6.51944e-08	2.95706e-07
20.005	1.08283e-07	-1.42160e-08	9.40671e-08	2.54216e-07	-6.27619e-08	1.91454e-07	1.79293e-07	-8.22972e-08	9.69961e-08	8.08692e-07	-1.75955e-07	6.32737e-07	4.12463e-07	-5.84409e-08	3.54022e-07	6.14163e-08	-2.10250e-08	4.03913e-08	2.38244e-07	5.51391e-10	2.38796e-07	3.60057e-07	-6.50419e-08	2.95015e-07
20.029	1.06594e-07	-1.39942e-08	9.25996e-08	2.53321e-07	-6.25409e-08	1.90780e-07	1.78563e-07	-8.19620e-08	9.66010e-08	8.07532e-07	-1.75702e-07	6.31830e-07	4.11120e-07	-5.82506e-08	3.52869e-07	6.09249e-08	-2.08568e-08	4.00681e-08	2.37896e-07	8.33781e-10	2.38730e-07	3.59212e-07	-6.48894e-08	2.94323e-07
20.054	1.04913e-07	-1.37735e-08	9.11391e-08	2.52428e-07	-6.23205e-08	1.90107e-07	1.77834e-07	-8.16273e-08	9.62065e-08	8.06372e-07	-1.75450e-07	6.30922e-07	4.09779e-07	-5.80607e-08	3.51719e-07	6.04345e-08	-2.06889e-08	3.97456e-08	2.37548e-07	1.11522e-09	2.38663e-07	3.58367e-07	-6.47367e-08	2.93630e-07
20.079	1.03240e-07	-1.35539e-08	8.96857e-08	2.51537e-07	-6.21005e-08	1.89437e-07	1.77106e-07	-8.12931e-08	9.58126e-08	8.05212e-07	-1.75197e-07	6.30014e-07	4.08442e-07	-5.78712e-08	3.50571e-07	5.99452e-08	-2.05214e-08	3.94238e-08	2.37199e-07	1.39569e-09	2.38595e-07	3.57522e-07	-6.45840e-08	2.92938e-07
20.103	1.01575e-07	-1.33353e-08	8.82396e-08	2.50648e-07	-6.18811e-08	1.88767e-07	1.76379e-07	-8.09594e-08	9.54194e-08	8.04052e-07	-1.74945e-07	6.29107e-07	4.07108e-07	-5.76821e-08	3.49426e-07	5.94569e-08	-2.03543e-08	3.91027e-08	2.36850e-07	1.67519e-09	2.38526e-07	3.56675e-07	-6.44311e-08	2.92244e-07
20.128	9.99185e-08	-1.31179e-08	8.68006e-08	2.49762e-07	-6.16622e-08	1.88100e-07	1.75653e-07	-8.06263e-08	9.50268e-08	8.02892e-07	-1.74693e-07	6.28199e-07	4.05777e-07	-5.74935e-08	3.48283e-07	5.89698e-08	-2.01875e-08	3.87823e-08	2.36501e-07	1.95370e-09	2.38455e-07	3.55829e-07	-6.42782e-08	2.91550e-07
20.152	9.82705e-08	-1.29015e-08	8.53690e-08	2.48877e-07	-6.14439e-08	1.87434e-07	1.74929e-07	-8.02938e-08	9.46349e-08	8.01732e-07	-1.74440e-07	6.27291e-07	4.04449e-07	-5.73054e-08	3.47143e-07	5.84838e-08	-2.00211e-08	3.84627e-08	2.36151e-07	2.23120e-09	2.38382e-07	3.54981e-07	-6.41251e-08	2.90856e-07
20.177	9.66309e-08	-1.26863e-08	8.39446e-08	2.47995e-07	-6.12261e-08	1.86769e-07	1.74205e-07	-7.99618e-08	9.42436e-08	8.00572e-07	-1.74188e-07	6.26384e-07	4.03124e-07	-5.71177e-08	3.46006e-07	5.79990e-08	-1.98552e-08	3.81438e-08	2.35801e-07	2.50770e-09	2.38309e-07	3.54134e-07	-6.39720e-08	2.90162e-07
20.201	9.49998e-08	-1.24721e-08	8.25277e-08	2.47115e-07	-6.10089e-08	1.86107e-07	1.73483e-07	-7.96304e-08	9.38530e-08	7.99412e-07	-1.73936e-07	6.25476e-07	4.01803e-07	-5.69304e-08	3.44872e-07	5.75153e-08	-1.96896e-08	3.78257e-08	2.35451e-07	2.78317e-09	2.38234e-07	3.53286e-07	-6.38188e-08	2.89467e-07
20.226	9.33772e-08	-1.22591e-08	8.11181e-08	2.46238e-07	-6.07922e-08	1.85446e-07	1.72763e-07	-7.92996e-08	9.34631e-08	7.98252e-07	-1.73683e-07	6.24569e-07	4.00484e-07	-5.67437e-08	3.43741e-07	5.70328e-08	-1.95244e-08	3.75084e-08	2.35100e-07	3.05761e-09	2.38158e-07	3.52437e-07	-6.36655e-08	2.88772e-07
20.251	9.17632e-08	-1.20472e-08	7.97160e-08	2.45363e-07	-6.05762e-08	1.84787e-07	1.72043e-07	-7.89694e-08	9.30739e-08	7.97093e-07	-1.73431e-07	6.23662e-07	3.99170e-07	-5.65574e-08	3.42612e-07	5.65515e-08	-1.93596e-08	3.71919e-08	2.34750e-07	3.33100e-09	2.38081e-07	3.51588e-07	-6.35122e-08	2.88076e-07
20.275	9.01578e-08	-1.18364e-08	7.83213e-08	2.44490e-07	-6.03607e-08	1.84129e-07	1.71325e-07	-7.86398e-08	9.26855e-08	7.95934e-07	-1.73179e-07	6.22755e-07	3.97858e-07	-5.63716e-08	3.41487e-07	5.60714e-08	-1.91953e-08	3.68761e-08	2.34399e-07	3.60334e-09	2.38002e-07	3.50739e-07	-6.33588e-08	2.87381e-07
20.300	8.85611e-08	-1.16268e-08	7.69343e-08	2.43619e-07	-6.01457e-08	1.83474e-07	1.70609e-07	-7.83108e-08	9.22977e-08	7.94776e-07	-1.72927e-07	6.21849e-07	3.96551e-07	-5.61863e-08	3.40364e-07	5.55925e-08	-1.90313e-08	3.65612e-08	2.34048e-07	3.87460e-09	2.37922e-07	3.49890e-07	-6.32054e-08	2.86685e-07
20.324	8.69731e-08	-1.14183e-08	7.55548e-08	2.42751e-07	-5.99314e-08	1.82820e-07	1.69893e-07	-7.79825e-08	9.19108e-08	7.93617e-07	-1.72675e-07	6.20943e-07	3.95246e-07	-5.60015e-08	3.39245e-07	5.51149e-08	-1.88678e-08	3.62471e-08	2.33696e-07	4.14479e-09	2.37841e-07	3.49040e-07	-6.30519e-08	2.85989e-07
20.349	8.53939e-08	-1.12110e-08	7.41829e-08	2.41886e-07	-5.97177e-08	1.82168e-07	1.69179e-07	-7.76548e-08	9.15245e-08	7.92459e-07	-1.72423e-07	6.20037e-07	3.93946e-07	-5.58172e-08	3.38128e-07	5.46386e-08	-1.87048e-08	3.59338e-08	2.33345e-07	4.41388e-09	2.37758e-07	3.48191e-07	-6.28984e-08	2.85292e-07
20.374	8.38235e-08	-1.10048e-08	7.28187e-08	2.41022e-07	-5.95046e-08	1.81518e-07	1.68467e-07	-7.73277e-08	9.11390e-08	7.91302e-07	-1.72171e-07	6.19131e-07	3.92649e-07	-5.56334e-08	3.37015e-07	5.41635e-08	-1.85421e-08	3.56214e-08	2.32993e-07	4.68187e-09	2.37675e-07	3.47341e-07	-6.27449e-08	2.84596e-07
20.398	8.22620e-08	-1.07998e-08	7.14622e-08	2.40162e-07	-5.92922e-08	1.80870e-07	1.67756e-07	-7.70013e-08	9.07543e-08	7.90145e-07	-1.71919e-07	6.18226e-07	3.91355e-07	-5.54502e-08	3.35905e-07	5.36897e-08	-1.83799e-08	3.53098e-08	2.32641e-07	4.94875e-09	2.37590e-07	3.46491e-07	-6.25913e-08	2.83899e-07
20.423	8.07095e-08	-1.05960e-08	7.01135e-08	2.39304e-07	-5.90803e-08	1.80223e-07	1.67046e-07	-7.66756e-08	9.03704e-08	7.88989e-07	-1.71668e-07	6.17321e-07	3.90066e-07	-5.52675e-08	3.34798e-07	5.32173e-08	-1.82182e-08	3.49991e-08	2.32289e-07	5.21450e-09	2.37504e-07	3.45641e-07	-6.24378e-08	2.83203e-07
20.447	7.91658e-08	-1.03933e-08	6.87725e-08	2.38448e-07	-5.88691e-08	1.79579e-07	1.66338e-07	-7.63505e-08	8.99873e-08	7.87833e-07	-1.71416e-07	6.16417e-07	3.88780e-07	-5.50853e-08	3.33694e-07	5.27461e-08	-1.80569e-08	3.46892e-08	2.31937e-07	5.47912e-09	2.37416e-07	3.44790e-07	-6.22842e-08	2.82506e-07
20.472	7.76313e-08	-1.01919e-08	6.74394e-08	2.37595e-07	-5.86585e-08	1.78937e-07	1.65631e-07	-7.60262e-08	8.96050e-08	7.86678e-07	-1.71165e-07	6.15513e-07	3.87498e-07	-5.49036e-08	3.32594e-07	5.22763e-08	-1.78961e-08	3.43802e-08	2.31585e-07	5.74259e-09	2.37327e-07	3.43940e-07	-6.21306e-08	2.81810e-07
20.496	7.61057e-08	-9.99160e-09	6.61141e-08	2.36745e-07	-5.84486e-08	1.78297e-07	1.64926e-07	-7.57025e-08	8.92235e-08	7.85523e-07	-1.70914e-07	6.14610e-07	3.86220e-07	-5.47225e-08	3.31497e-07	5.18079e-08	-1.77357e-08	3.40722e-08	2.31233e-07	6.00490e-09	2.37237e-07	3.43090e-07	-6.19770e-08	2.81113e-07
20.521	7.45893e-08	-9.79251e-09	6.47968e-08	2.35898e-07	-5.82394e-08	1.77658e-07	1.64222e-07	-7.53795e-08	8.88429e-08	7.84370e-07	-1.70663e-07	6.13707e-07	3.84945e-07	-5.45420e-08	3.30403e-07	5.13408e-08	-1.75758e-08	3.37650e-08	2.30880e-07	6.26604e-09	2.37146e-07	3.42240e-07	-6.18234e-08	2.80416e-07
20.546	7.30821e-08	-9.59463e-09	6.34874e-08	2.35053e-07	-5.80308e-08	1.77022e-07	1.63520e-07	-7.50573e-08	8.84631e-08	7.83216e-07	-1.70412e-07	6.12805e-07	3.83675e-07	-5.43620e-08	3.29313e-07	5.08752e-08	-1.74164e-08	3.34588e-08	2.30528e-07	6.52600e-09	2.37054e-07	3.41390e-07	-6.16699e-08	2.79720e-07
20.570	7.15840e-08	-9.39796e-09	6.21860e-08	2.34210e-07	-5.78229e-08	1.76388e-07	1.62820e-07	-7.47358e-08	8.80841e-08	7.82064e-07	-1.70161e-07	6.11903e-07	3.82409e-07	-5.41826e-08	3.28226e-07	5.04109e-08	-1.72575e-08	3.31534e-08	2.30175e-07	6.78478e-09	2.36960e-07	3.40540e-07	-6.15163e-08	2.79023e-07
20.595	7.00952e-08	-9.20250e-09	6.08927e-08	2.33371e-07	-5.76156e-08	1.75755e-07	1.62121e-07	-7.44150e-08	8.77061e-08	7.80913e-07	-1.69910e-07	6.11002e-07	3.81146e-07	-5.40037e-08	3.27143e-07	4.99481e-08	-1.70990e-08	3.28490e-08	2.29823e-07	7.04235e-09	2.36865e-07	3.39690e-07	-6.13628e-08	2.78327e-07
20.619	6.86156e-08	-9.00825e-09	5.96074e-08	2.32534e-07	-5.74091e-08	1.75125e-07	1.61424e-07	-7.40949e-08	8.73289e-08	7.79762e-07	-1.69660e-07	6.10102e-07	3.79888e-07	-5.38255e-08	3.26063e-07	4.94867e-08	-1.69411e-08	3.25456e-08	2.29471e-07	7.29871e-09	2.36769e-07	3.38840e-07	-6.12093e-08	2.77631e-07
20.644	6.71454e-08	-8.81524e-09	5.83302e-08	2.31701e-07	-5.72032e-08	1.74497e-07	1.60728e-07	-7.37757e-08	8.69526e-08	7.78612e-07	-1.69410e-07	6.09202e-07	3.78634e-07	-5.36478e-08	3.24987e-07	4.90267e-08	-1.67836e-08	3.22431e-08	2.29118e-07	7.55386e-09	2.36672e-07	3.37991e-07	-6.10559e-08	2.76935e-07
20.668	6.56846e-08	-8.62345e-09	5.70611e-08	2.30870e-07	-5.69981e-08	1.73872e-07	1.60034e-07	-7.34571e-08	8.65771e-08	7.77463e-07	-1.69160e-07	6.08303e-07	3.77385e-07	-5.34707e-08	3.23914e-07	4.85683e-08	-1.66267e-08	3.19416e-08	2.28766e-07	7.80777e-09	2.36574e-07	3.37142e-07	-6.09025e-08	2.76239e-07
20.693	6.42332e-08	-8.43290e-09	5.58003e-08	2.30042e-07	-5.67936e-08	1.73248e-07	1.59342e-07	-7.31394e-08	8.62026e-08	7.76315e-07	-1.68910e-07	6.07405e-07	3.76139e-07	-5.32942e-08	3.22845e-07	4.81113e-08	-1.64702e-08	3.16410e-08	2.28414e-07	8.06044e-09	2.36474e-07	3.36293e-07	-6.07492e-08	2.75544e-07
20.718	6.27912e-08	-8.24359e-09	5.45476e-08	2.29216e-07	-5.65899e-08	1.72626e-07	1.58651e-07	-7.28224e-08	8.58290e-08	7.75169e-07	-1.68661e-07	6.06508e-07	3.74898e-07	-5.31183e-08	3.21779e-07	4.76558e-08	-1.63143e-08	3.13415e-08	2.28062e-07	8.31185e-09	2.36374e-07	3.35444e-07	-6.05959e-08	2.74848e-07
20.742	6.13587e-08	-8.05553e-09	5.33032e-08	2.28394e-07	-5.63869e-08	1.72007e-07	1.57963e-07	-7.25062e-08	8.54564e-08	7.74023e-07	-1.68411e-07	6.05611e-07	3.73661e-07	-5.29431e-08	3.20718e-07	4.72018e-08	-1.61589e-08	3.10429e-08	2.27710e-07	8.56201e-09	2.36272e-07	3.34596e-07	-6.04427e-08	2.74154e-07
20.767	5.99358e-08	-7.86871e-09	5.20671e-08	2.27575e-07	-5.61846e-08	1.71390e-07	1.57276e-07	-7.21908e-08	8.50847e-08	7.72878e-07	-1.68162e-07	6.04716e-07	3.72428e-07	-5.27684e-08	3.19660e-07	4.67494e-08	-1.60040e-08	3.07454e-08	2.27358e-07	8.81089e-09	2.36169e-07	3.33748e-07	-6.02895e-08	2.73459e-07
20.791	5.85224e-08	-7.68316e-09	5.08393e-08	2.26758e-07	-5.59830e-08	1.70775e-07	1.56590e-07	-7.18763e-08	8.47139e-08	7.71734e-07	-1.67913e-07	6.03821e-07	3.71200e-07	-5.25944e-08	3.18606e-07	4.62985e-08	-1.58496e-08	3.04488e-08	2.27006e-07	9.05850e-09	2.36064e-07	3.32901e-07	-6.01364e-08	2.72765e-07
20.816	5.71187e-08	-7.49887e-09	4.96198e-08	2.25945e-07	-5.57822e-08	1.70163e-07	1.55907e-07	-7.15625e-08	8.43441e-08	7.70592e-07	-1.67665e-07	6.02927e-07	3.69976e-07	-5.24210e-08	3.17555e-07	4.58491e-08	-1.56958e-08	3.01533e-08	2.26654e-07	9.30481e-09	2.35959e-07	3.32054e-07	-5.99834e-08	2.72071e-07
20.840	5.57246e-08	-7.31585e-09	4.84088e-08	2.25135e-07	-5.55822e-08	1.69553e-07	1.55225e-07	-7.12496e-08	8.39753e-08	7.69451e-07	-1.67417e-07	6.02034e-07	3.68757e-07	-5.22483e-08	3.16509e-07	4.54014e-08	-1.55425e-08	2.98588e-08	2.26303e-07	9.54981e-09	2.35852e-07	3.31208e-07	-5.98305e-08	2.71377e-07
20.865	5.43402e-08	-7.13409e-09	4.72061e-08	2.24327e-07	-5.53829e-08	1.68945e-07	1.54545e-07	-7.09375e-08	8.36075e-08	7.68310e-07	-1.67169e-07	6.01142e-07	3.67542e-07	-5.20762e-08	3.15466e-07	4.49552e-08	-1.53898e-08	2.95654e-08	2.25951e-07	9.79351e-09	2.35745e-07	3.30362e-07	-5.96777e-08	2.70684e-07
20.890	5.29656e-08	-6.95362e-09	4.60119e-08	2.23523e-07	-5.51844e-08	1.68339e-07	1.53867e-07	-7.06262e-08	8.32406e-08	7.67172e-07	-1.66921e-07	6.00251e-07	3.66332e-07	-5.19047e-08	3.14427e-07	4.45106e-08	-1.52376e-08	2.92730e-08	2.25600e-07	1.00359e-08	2.35636e-07	3.29516e-07	-5.95250e-08	2.69991e-07
20.914	5.16007e-08	-6.77443e-09	4.48262e-08	2.22722e-07	-5.49866e-08	1.67736e-07	1.53191e-07	-7.03158e-08	8.28748e-08	7.66034e-07	-1.66673e-07	5.99361e-07	3.65127e-07	-5.17339e-08	3.13393e-07	4.40676e-08	-1.50859e-08	2.89817e-08	2.25249e-07	1.02769e-08	2.35526e-07	3.28672e-07	-5.93724e-08	2.69299e-07
20.939	5.02456e-08	-6.59653e-09	4.36490e-08	2.21924e-07	-5.47896e-08	1.67135e-07	1.52516e-07	-7.00063e-08	8.25100e-08	7.64898e-07	-1.66426e-07	5.98472e-07	3.63926e-07	-5.15638e-08	3.12362e-07	4.36263e-08	-1.49349e-08	2.86914e-08	2.24898e-07	1.05166e-08	2.35415e-07	3.27827e-07	-5.92199e-08	2.68608e-07
20.963	4.89003e-08	-6.41991e-09	4.24804e-08	2.21130e-07	-5.45934e-08	1.66536e-07	1.51844e-07	-6.96976e-08	8.21462e-08	7.63763e-07	-1.66179e-07	5.97584e-07	3.62730e-07	-5.13943e-08	3.11335e-07	4.31866e-08	-1.47843e-08	2.84023e-08	2.24548e-07	1.07550e-08	2.35303e-07	3.26984e-07	-5.90676e-08	2.67916e-07
20.988	4.75650e-08	-6.24460e-09	4.13204e-08	2.20338e-07	-5.43980e-08	1.65940e-07	1.51173e-07	-6.93899e-08	8.17834e-08	7.62630e-07	-1.65932e-07	5.96697e-07	3.61538e-07	-5.12255e-08	3.10313e-07	4.27486e-08	-1.46344e-08	2.81142e-08	2.24197e-07	1.09920e-08	2.35189e-07	3.26141e-07	-5.89153e-08	2.67226e-07
21.012	4.62395e-08	-6.07059e-09	4.01689e-08	2.19550e-07	-5.42034e-08	1.65346e-07	1.50505e-07	-6.90830e-08	8.14217e-08	7.61498e-07	-1.65686e-07	5.95811e-07	3.60352e-07	-5.10573e-08	3.09294e-07	4.23122e-08	-1.44850e-08	2.78272e-08	2.23847e-07	1.12276e-08	2.35075e-07	3.25299e-07	-5.87632e-08	2.66536e-07
21.037	4.49240e-08	-5.89788e-09	3.90261e-08	2.18765e-07	-5.40095e-08	1.64755e-07	1.49838e-07	-6.87770e-08	8.10610e-08	7.60367e-07	-1.65440e-07	5.94927e-07	3.59170e-07	-5.08899e-08	3.08280e-07	4.18776e-08	-1.43362e-08	2.75414e-08	2.23498e-07	1.14619e-08	2.34959e-07	3.24458e-07	-5.86112e-08	2.65847e-07
21.062	4.36185e-08	-5.72648e-09	3.78920e-08	2.17983e-07	-5.38165e-08	1.64166e-07	1.49173e-07	-6.84719e-08	8.07015e-08	7.59238e-07	-1.65195e-07	5.94044e-07	3.57993e-07	-5.07231e-08	3.07270e-07	4.14446e-08	-1.41880e-08	2.72566e-08	2.23148e-07	1.16947e-08	2.34843e-07	3.23617e-07	-5.84594e-08	2.65158e-07
21.086	4.23230e-08	-5.55640e-09	3.67666e-08	2.17204e-07	-5.36243e-08	1.63580e-07	1.48511e-07	-6.81677e-08	8.03429e-08	7.58111e-07	-1.64949e-07	5.93161e-07	3.56821e-07	-5.05571e-08	3.06264e-07	4.10133e-08	-1.40404e-08	2.69730e-08	2.22799e-07	1.19262e-08	2.34725e-07	3.22777e-07	-5.83077e-08	2.64470e-07
21.111	4.10375e-08	-5.38764e-09	3.56499e-08	2.16429e-07	-5.34330e-08	1.62996e-07	1.47850e-07	-6.78644e-08	7.99855e-08	7.56985e-07	-1.64704e-07	5.92280e-07	3.55654e-07	-5.03917e-08	3.05262e-07	4.05838e-08	-1.38933e-08	2.66905e-08	2.22450e-07	1.21563e-08	2.34606e-07	3.21939e-07	-5.81561e-08	2.63782e-07
21.135	3.97621e-08	-5.22020e-09	3.45419e-08	2.15657e-07	-5.32424e-08	1.62415e-07	1.47191e-07	-6.75621e-08	7.96292e-08	7.55860e-07	-1.64460e-07	5.91401e-07	3.54491e-07	-5.02270e-08	3.04264e-07	4.01560e-08	-1.37469e-08	2.64092e-08	2.22101e-07	1.23849e-08	2.34486e-07	3.21101e-07	-5.80048e-08	2.63096e-07
21.160	3.84968e-08	-5.05409e-09	3.34428e-08	2.14889e-07	-5.30527e-08	1.61836e-07	1.46535e-07	-6.72607e-08	7.92740e-08	7.54738e-07	-1.64215e-07	5.90522e-07	3.53334e-07	-5.00631e-08	3.03271e-07	3.97300e-08	-1.36010e-08	2.61290e-08	2.21753e-07	1.26122e-08	2.34365e-07	3.20264e-07	-5.78536e-08	2.62410e-07
21.185	3.72417e-08	-4.88931e-09	3.23524e-08	2.14124e-07	-5.28638e-08	1.61260e-07	1.45880e-07	-6.69602e-08	7.89198e-08	7.53617e-07	-1.63971e-07	5.89645e-07	3.52182e-07	-4.98998e-08	3.02282e-07	3.93057e-08	-1.34558e-08	2.58499e-08	2.21405e-07	1.28380e-08	2.34243e-07	3.19427e-07	-5.77025e-08	2.61725e-07
21.209	3.59968e-08	-4.72586e-09	3.12709e-08	2.13362e-07	-5.26758e-08	1.60686e-07	1.45228e-07	-6.66607e-08	7.85669e-08	7.52497e-07	-1.63728e-07	5.88770e-07	3.51035e-07	-4.97373e-08	3.01298e-07	3.88832e-08	-1.33111e-08	2.55721e-08	2.21058e-07	1.30623e-08	2.34120e-07	3.18592e-07	-5.75516e-08	2.61041e-07
21.234	3.47620e-08	-4.56376e-09	3.01983e-08	2.12604e-07	-5.24886e-08	1.60115e-07	1.44577e-07	-6.63622e-08	7.82150e-08	7.51380e-07	-1.63485e-07	5.87895e-07	3.49893e-07	-4.95755e-08	3.00318e-07	3.84625e-08	-1.31671e-08	2.52954e-08	2.20711e-07	1.32853e-08	2.33996e-07	3.17758e-07	-5.74010e-08	2.60357e-07
21.258	3.35375e-08	-4.40300e-09	2.91345e-08	2.11849e-07	-5.23022e-08	1.59547e-07	1.43929e-07	-6.60647e-08	7.78643e-08	7.50264e-07	-1.63242e-07	5.87022e-07	3.48757e-07	-4.94145e-08	2.99342e-07	3.80436e-08	-1.30237e-08	2.50199e-08	2.20364e-07	1.35067e-08	2.33871e-07	3.16925e-07	-5.72505e-08	2.59675e-07
21.283	3.23233e-08	-4.24359e-09	2.80797e-08	2.11098e-07	-5.21168e-08	1.58981e-07	1.43283e-07	-6.57681e-08	7.75148e-08	7.49150e-07	-1.63000e-07	5.86151e-07	3.47625e-07	-4.92541e-08	2.98371e-07	3.76265e-08	-1.28809e-08	2.47456e-08	2.20018e-07	1.37267e-08	2.33745e-07	3.16093e-07	-5.71002e-08	2.58993e-07
21.307	3.11193e-08	-4.08553e-09	2.70338e-08	2.10350e-07	-5.19322e-08	1.58418e-07	1.42639e-07	-6.54725e-08	7.71664e-08	7.48038e-07	-1.62758e-07	5.85280e-07	3.46499e-07	-4.90946e-08	2.97404e-07	3.72113e-08	-1.27388e-08	2.44725e-08	2.19672e-07	1.39452e-08	2.33617e-07	3.15262e-07	-5.69501e-08	2.58312e-07
21.332	2.99257e-08	-3.92882e-09	2.59969e-08	2.09606e-07	-5.17484e-08	1.57858e-07	1.41997e-07	-6.51779e-08	7.68192e-08	7.46928e-07	-1.62516e-07	5.84412e-07	3.45378e-07	-4.89357e-08	2.96442e-07	3.67979e-08	-1.25972e-08	2.42006e-08	2.19327e-07	1.41623e-08	2.33489e-07	3.14432e-07	-5.68002e-08	2.57632e-07
21.357	2.87425e-08	-3.77347e-09	2.49690e-08	2.08865e-07	-5.15656e-08	1.57300e-07	1.41357e-07	-6.48843e-08	7.64731e-08	7.45820e-07	-1.62275e-07	5.83545e-07	3.44262e-07	-4.87776e-08	2.95484e-07	3.63863e-08	-1.24564e-08	2.39300e-08	2.18982e-07	1.43778e-08	2.33360e-07	3.13604e-07	-5.66505e-08	2.56953e-07
21.381	2.75696e-08	-3.61949e-09	2.39501e-08	2.08128e-07	-5.13836e-08	1.56745e-07	1.40720e-07	-6.45917e-08	7.61283e-08	7.44713e-07	-1.62034e-07	5.82679e-07	3.43151e-07	-4.86203e-08	2.94531e-07	3.59766e-08	-1.23161e-08	2.36605e-08	2.18638e-07	1.45919e-08	2.33229e-07	3.12776e-07	-5.65010e-08	2.56275e-07
21.406	2.64071e-08	-3.46687e-09	2.29402e-08	2.07395e-07	-5.12025e-08	1.56192e-07	1.40085e-07	-6.43001e-08	7.57846e-08	7.43609e-07	-1.61794e-07	5.81815e-07	3.42046e-07	-4.84637e-08	2.93583e-07	3.55688e-08	-1.21765e-08	2.33923e-08	2.18294e-07	1.48044e-08	2.33098e-07	3.11950e-07	-5.63518e-08	2.55598e-07
21.430	2.52550e-08	-3.31562e-09	2.19394e-08	2.06665e-07	-5.10223e-08	1.55643e-07	1.39452e-07	-6.40096e-08	7.54422e-08	7.42506e-07	-1.61554e-07	5.80952e-07	3.40947e-07	-4.83079e-08	2.92639e-07	3.51629e-08	-1.20375e-08	2.31254e-08	2.17950e-07	1.50155e-08	2.32966e-07	3.11125e-07	-5.62028e-08	2.54922e-07
21.455	2.41134e-08	-3.16575e-09	2.09477e-08	2.05939e-07	-5.08431e-08	1.55096e-07	1.38821e-07	-6.37201e-08	7.51010e-08	7.41406e-07	-1.61315e-07	5.80091e-07	3.39853e-07	-4.81529e-08	2.91700e-07	3.47589e-08	-1.18992e-08	2.28597e-08	2.17607e-07	1.52250e-08	2.32832e-07	3.10301e-07	-5.60540e-08	2.54248e-07
21.479	2.29823e-08	-3.01725e-09	1.99651e-08	2.05216e-07	-5.06647e-08	1.54552e-07	1.38193e-07	-6.34316e-08	7.47610e-08	7.40308e-07	-1.61076e-07	5.79232e-07	3.38764e-07	-4.79986e-08	2.90765e-07	3.43568e-08	-1.17616e-08	2.25952e-08	2.17265e-07	1.54330e-08	2.32698e-07	3.09479e-07	-5.59054e-08	2.53574e-07
21.504	2.18617e-08	-2.87013e-09	1.89916e-08	2.04498e-07	-5.04872e-08	1.54010e-07	1.37567e-07	-6.31442e-08	7.44223e-08	7.39211e-07	-1.60837e-07	5.78374e-07	3.37681e-07	-4.78451e-08	2.89835e-07	3.39566e-08	-1.16246e-08	2.23320e-08	2.16923e-07	1.56394e-08	2.32562e-07	3.08658e-07	-5.57571e-08	2.52901e-07
21.529	2.07516e-08	-2.72439e-09	1.80272e-08	2.03783e-07	-5.03107e-08	1.53472e-07	1.36943e-07	-6.28579e-08	7.40848e-08	7.38117e-07	-1.60599e-07	5.77518e-07	3.36603e-07	-4.76924e-08	2.88910e-07	3.35584e-08	-1.14883e-08	2.20701e-08	2.16582e-07	1.58443e-08	2.32426e-07	3.07839e-07	-5.56091e-08	2.52230e-07
21.553	1.96521e-08	-2.58004e-09	1.70721e-08	2.03071e-07	-5.01350e-08	1.52936e-07	1.36321e-07	-6.25726e-08	7.37485e-08	7.37025e-07	-1.60361e-07	5.76664e-07	3.35531e-07	-4.75405e-08	2.87990e-07	3.31621e-08	-1.13526e-08	2.18095e-08	2.16241e-07	1.60477e-08	2.32289e-07	3.07020e-07	-5.54613e-08	2.51559e-07
21.578	1.85632e-08	-2.43708e-09	1.61261e-08	2.02364e-07	-4.99603e-08	1.52403e-07	1.35702e-07	-6.22884e-08	7.34136e-08	7.35935e-07	-1.60124e-07	5.75811e-07	3.34464e-07	-4.73894e-08	2.87075e-07	3.27678e-08	-1.12176e-08	2.15502e-08	2.15901e-07	1.62495e-08	2.32150e-07	3.06204e-07	-5.53137e-08	2.50890e-07
21.602	1.74848e-08	-2.29551e-09	1.51893e-08	2.01660e-07	-4.97866e-08	1.51873e-07	1.35085e-07	-6.20052e-08	7.30798e-08	7.34848e-07	-1.59888e-07	5.74960e-07	3.33403e-07	-4.72391e-08	2.86164e-07	3.23754e-08	-1.10833e-08	2.12921e-08	2.15561e-07	1.64497e-08	2.32011e-07	3.05388e-07	-5.51665e-08	2.50222e-07
21.627	1.64171e-08	-2.15533e-09	1.42618e-08	2.00960e-07	-4.96137e-08	1.51346e-07	1.34471e-07	-6.17232e-08	7.27474e-08	7.33762e-07	-1.59652e-07	5.74111e-07	3.32348e-07	-4.70896e-08	2.85258e-07	3.19851e-08	-1.09496e-08	2.10354e-08	2.15222e-07	1.66484e-08	2.31871e-07	3.04575e-07	-5.50195e-08	2.49555e-07
21.651	1.53600e-08	-2.01655e-09	1.33435e-08	2.00263e-07	-4.94418e-08	1.50822e-07	1.33859e-07	-6.14422e-08	7.24163e-08	7.32679e-07	-1.59416e-07	5.73263e-07	3.31298e-07	-4.69408e-08	2.84357e-07	3.15967e-08	-1.08167e-08	2.07800e-08	2.14884e-07	1.68455e-08	2.31729e-07	3.03763e-07	-5.48728e-08	2.48890e-07
21.676	1.43136e-08	-1.87917e-09	1.24344e-08	1.99571e-07	-4.92709e-08	1.50300e-07	1.33249e-07	-6.11624e-08	7.20865e-08	7.31599e-07	-1.59181e-07	5.72418e-07	3.30254e-07	-4.67929e-08	2.83461e-07	3.12103e-08	-1.06844e-08	2.05259e-08	2.14546e-07	1.70410e-08	2.31587e-07	3.02952e-07	-5.47263e-08	2.48226e-07
21.701	1.32778e-08	-1.74319e-09	1.15347e-08	1.98882e-07	-4.91009e-08	1.49781e-07	1.32642e-07	-6.08836e-08	7.17579e-08	7.30520e-07	-1.58946e-07	5.71574e-07	3.29216e-07	-4.66458e-08	2.82570e-07	3.08259e-08	-1.05528e-08	2.02731e-08	2.14209e-07	1.72349e-08	2.31444e-07	3.02143e-07	-5.45802e-08	2.47563e-07
21.725	1.22528e-08	-1.60862e-09	1.06442e-08	1.98198e-07	-4.89319e-08	1.49266e-07	1.32037e-07	-6.06060e-08	7.14307e-08	7.29444e-07	-1.58712e-07	5.70732e-07	3.28184e-07	-4.64996e-08	2.81684e-07	3.04436e-08	-1.04219e-08	2.00217e-08	2.13873e-07	1.74271e-08	2.31300e-07	3.01335e-07	-5.44343e-08	2.46901e-07
21.750	1.12385e-08	-1.47546e-09	9.76305e-09	1.97517e-07	-4.87638e-08	1.48753e-07	1.31434e-07	-6.03295e-08	7.11048e-08	7.28371e-07	-1.58478e-07	5.69892e-07	3.27157e-07	-4.63541e-08	2.80803e-07	3.00633e-08	-1.02918e-08	1.97715e-08	2.13537e-07	1.76178e-08	2.31155e-07	3.00530e-07	-5.42887e-08	2.46241e-07
21.774	1.02349e-08	-1.34370e-09	8.89124e-09	1.96840e-07	-4.85967e-08	1.48243e-07	1.30834e-07	-6.00542e-08	7.07803e-08	7.27299e-07	-1.58245e-07	5.69054e-07	3.26136e-07	-4.62095e-08	2.79927e-07	2.96851e-08	-1.01623e-08	1.95228e-08	2.13202e-07	1.78069e-08	2.31009e-07	2.99725e-07	-5.41435e-08	2.45582e-07
21.799	9.24213e-09	-1.21336e-09	8.02877e-09	1.96167e-07	-4.84305e-08	1.47737e-07	1.30237e-07	-5.97799e-08	7.04571e-08	7.26230e-07	-1.58013e-07	5.68218e-07	3.25122e-07	-4.60657e-08	2.79056e-07	2.93089e-08	-1.00335e-08	1.92754e-08	2.12867e-07	1.79944e-08	2.30862e-07	2.98923e-07	-5.39985e-08	2.44924e-07
21.823	8.26010e-09	-1.08443e-09	7.17567e-09	1.95498e-07	-4.82654e-08	1.47233e-07	1.29642e-07	-5.95068e-08	7.01352e-08	7.25164e-07	-1.57781e-07	5.67383e-07	3.24113e-07	-4.59227e-08	2.78190e-07	2.89347e-08	-9.90540e-09	1.90293e-08	2.12534e-07	1.81802e-08	2.30714e-07	2.98122e-07	-5.38539e-08	2.44268e-07
21.848	7.28886e-09	-9.56924e-10	6.33194e-09	1.94833e-07	-4.81012e-08	1.46732e-07	1.29050e-07	-5.92349e-08	6.98147e-08	7.24100e-07	-1.57549e-07	5.66551e-07	3.23109e-07	-4.57806e-08	2.77329e-07	2.85627e-08	-9.77804e-09	1.87846e-08	2.12201e-07	1.83644e-08	2.30565e-07	2.97323e-07	-5.37096e-08	2.43614e-07
21.873	6.32844e-09	-8.30834e-10	5.49761e-09	1.94172e-07	-4.79380e-08	1.46234e-07	1.28460e-07	-5.89641e-08	6.94956e-08	7.23039e-07	-1.57318e-07	5.65721e-07	3.22112e-07	-4.56393e-08	2.76473e-07	2.81927e-08	-9.65138e-09	1.85413e-08	2.11869e-07	1.85470e-08	2.30416e-07	2.96526e-07	-5.35656e-08	2.42961e-07
21.897	5.37884e-09	-7.06165e-10	4.67268e-09	1.93515e-07	-4.77758e-08	1.45739e-07	1.27872e-07	-5.86945e-08	6.91778e-08	7.21980e-07	-1.57088e-07	5.64892e-07	3.21121e-07	-4.54989e-08	2.75622e-07	2.78248e-08	-9.52545e-09	1.82994e-08	2.11537e-07	1.87279e-08	2.30265e-07	2.95731e-07	-5.34219e-08	2.42309e-07
21.922	4.44009e-09	-5.82920e-10	3.85717e-09	1.92862e-07	-4.76146e-08	1.45247e-07	1.27288e-07	-5.84261e-08	6.88614e-08	7.20924e-07	-1.56858e-07	5.64066e-07	3.20136e-07	-4.53593e-08	2.74777e-07	2.74591e-08	-9.40023e-09	1.80588e-08	2.11206e-07	1.89071e-08	2.30113e-07	2.94938e-07	-5.32786e-08	2.41659e-07
21.946	3.51219e-09	-4.61100e-10	3.05109e-09	1.92213e-07	-4.74543e-08	1.44759e-07	1.26705e-07	-5.81588e-08	6.85465e-08	7.19870e-07	-1.56629e-07	5.63242e-07	3.19157e-07	-4.52205e-08	2.73936e-07	2.70954e-08	-9.27574e-09	1.78197e-08	2.10876e-07	1.90847e-08	2.29961e-07	2.94146e-07	-5.31356e-08	2.41010e-07
21.971	2.59516e-09	-3.40708e-10	2.25446e-09	1.91568e-07	-4.72951e-08	1.44273e-07	1.26126e-07	-5.78928e-08	6.82329e-08	7.18820e-07	-1.56400e-07	5.62419e-07	3.18183e-07	-4.50826e-08	2.73101e-07	2.67339e-08	-9.15198e-09	1.75819e-08	2.10547e-07	1.92607e-08	2.29808e-07	2.93356e-07	-5.29929e-08	2.40363e-07
21.996	1.68902e-09	-2.21745e-10	1.46728e-09	1.90927e-07	-4.71369e-08	1.43790e-07	1.25549e-07	-5.76279e-08	6.79207e-08	7.17771e-07	-1.56172e-07	5.61599e-07	3.17216e-07	-4.49456e-08	2.72271e-07	2.63745e-08	-9.02895e-09	1.73456e-08	2.10218e-07	1.94349e-08	2.29653e-07	2.92569e-07	-5.28506e-08	2.39718e-07
22.020	7.93784e-10	-1.04213e-10	6.89572e-10	1.90290e-07	-4.69797e-08	1.43311e-07	1.24974e-07	-5.73642e-08	6.76099e-08	7.16726e-07	-1.55945e-07	5.60781e-07	3.16255e-07	-4.48095e-08	2.71446e-07	2.60173e-08	-8.90665e-09	1.71106e-08	2.09891e-07	1.96075e-08	2.29498e-07	2.91783e-07	-5.27087e-08	2.39074e-07
22.045	-9.05444e-11	1.18872e-11	-7.86573e-11	1.89658e-07	-4.68235e-08	1.42834e-07	1.24402e-07	-5.71017e-08	6.73006e-08	7.15683e-07	-1.55718e-07	5.59965e-07	3.15300e-07	-4.46742e-08	2.70626e-07	2.56622e-08	-8.78509e-09	1.68771e-08	2.09564e-07	1.97784e-08	2.29342e-07	2.90999e-07	-5.25671e-08	2.38432e-07
22.069	-9.63949e-10	1.26553e-10	-8.37396e-10	1.89029e-07	-4.66683e-08	1.42361e-07	1.23833e-07	-5.68405e-08	6.69926e-08	7.14643e-07	-1.55492e-07	5.59151e-07	3.14352e-07	-4.45397e-08	2.69812e-07	2.53092e-08	-8.66427e-09	1.66450e-08	2.09238e-07	1.99477e-08	2.29185e-07	2.90217e-07	-5.24259e-08	2.37791e-07
22.094	-1.82642e-09	2.39783e-10	-1.58663e-09	1.88405e-07	-4.65142e-08	1.41891e-07	1.23267e-07	-5.65805e-08	6.66862e-08	7.13605e-07	-1.55266e-07	5.58340e-07	3.13409e-07	-4.44062e-08	2.69003e-07	2.49585e-08	-8.54419e-09	1.64143e-08	2.08913e-07	2.01152e-08	2.29028e-07	2.89438e-07	-5.22850e-08	2.37152e-07
22.118	-2.67794e-09	3.51575e-10	-2.32636e-09	1.87785e-07	-4.63610e-08	1.41423e-07	1.22703e-07	-5.63216e-08	6.63811e-08	7.12571e-07	-1.55041e-07	5.57530e-07	3.12473e-07	-4.42735e-08	2.68199e-07	2.46099e-08	-8.42485e-09	1.61850e-08	2.08588e-07	2.02810e-08	2.28869e-07	2.88660e-07	-5.21446e-08	2.36515e-07
22.143	-3.51850e-09	4.61929e-10	-3.05657e-09	1.87168e-07	-4.62089e-08	1.40960e-07	1.22142e-07	-5.60641e-08	6.60775e-08	7.11539e-07	-1.54816e-07	5.56723e-07	3.11542e-07	-4.41417e-08	2.67401e-07	2.42635e-08	-8.30627e-09	1.59572e-08	2.08265e-07	2.04452e-08	2.28710e-07	2.87884e-07	-5.20045e-08	2.35880e-07
22.168	-4.34810e-09	5.70843e-10	-3.77725e-09	1.86557e-07	-4.60579e-08	1.40499e-07	1.21583e-07	-5.58077e-08	6.57754e-08	7.10510e-07	-1.54592e-07	5.55918e-07	3.10618e-07	-4.40108e-08	2.66608e-07	2.39193e-08	-8.18844e-09	1.57309e-08	2.07942e-07	2.06076e-08	2.28549e-07	2.87111e-07	-5.18647e-08	2.35246e-07
22.192	-5.16671e-09	6.78316e-10	-4.48840e-09	1.85949e-07	-4.59078e-08	1.40041e-07	1.21027e-07	-5.55526e-08	6.54748e-08	7.09484e-07	-1.54369e-07	5.55115e-07	3.09701e-07	-4.38807e-08	2.65820e-07	2.35773e-08	-8.07136e-09	1.55059e-08	2.07620e-07	2.07683e-08	2.28388e-07	2.86340e-07	-5.17254e-08	2.34614e-07
22.217	-5.97434e-09	7.84346e-10	-5.19000e-09	1.85345e-07	-4.57588e-08	1.39587e-07	1.20474e-07	-5.52988e-08	6.51756e-08	7.08461e-07	-1.54147e-07	5.54315e-07	3.08789e-07	-4.37516e-08	2.65038e-07	2.32375e-08	-7.95504e-09	1.52825e-08	2.07299e-07	2.09273e-08	2.28226e-07	2.85570e-07	-5.15865e-08	2.33984e-07
22.241	-6.77098e-09	8.88933e-10	-5.88205e-09	1.84746e-07	-4.56109e-08	1.39135e-07	1.19924e-07	-5.50462e-08	6.48779e-08	7.07441e-07	-1.53925e-07	5.53516e-07	3.07884e-07	-4.36233e-08	2.64261e-07	2.29000e-08	-7.83949e-09	1.50605e-08	2.06979e-07	2.10846e-08	2.28063e-07	2.84804e-07	-5.14479e-08	2.33356e-07
22.266	-7.55661e-09	9.92075e-10	-6.56454e-09	1.84151e-07	-4.54640e-08	1.38687e-07	1.19377e-07	-5.47949e-08	6.45817e-08	7.06424e-07	-1.53703e-07	5.52721e-07	3.06985e-07	-4.34960e-08	2.63489e-07	2.25646e-08	-7.72469e-09	1.48399e-08	2.06660e-07	2.12401e-08	2.27900e-07	2.84039e-07	-5.13098e-08	2.32729e-07
22.290	-8.33123e-09	1.09377e-09	-7.23746e-09	1.83560e-07	-4.53181e-08	1.38242e-07	1.18832e-07	-5.45448e-08	6.42870e-08	7.05410e-07	-1.53483e-07	5.51927e-07	3.06092e-07	-4.33695e-08	2.62723e-07	2.22315e-08	-7.61066e-09	1.46209e-08	2.06341e-07	2.13939e-08	2.27735e-07	2.83276e-07	-5.11721e-08	2.32104e-07
22.315	-9.09483e-09	1.19402e-09	-7.90081e-09	1.82974e-07	-4.51733e-08	1.37801e-07	1.18290e-07	-5.42961e-08	6.39938e-08	7.04398e-07	-1.53263e-07	5.51136e-07	3.05206e-07	-4.32439e-08	2.61962e-07	2.19007e-08	-7.49740e-09	1.44033e-08	2.06024e-07	2.15460e-08	2.27570e-07	2.82516e-07	-5.10348e-08	2.31482e-07
22.340	-9.84741e-09	1.29282e-09	-8.55459e-09	1.82392e-07	-4.50296e-08	1.37362e-07	1.17751e-07	-5.40486e-08	6.37021e-08	7.03390e-07	-1.53043e-07	5.50347e-07	3.04326e-07	-4.31193e-08	2.61207e-07	2.15721e-08	-7.38491e-09	1.41872e-08	2.05707e-07	2.16963e-08	2.27404e-07	2.81758e-07	-5.08979e-08	2.30861e-07
22.364	-1.05890e-08	1.39018e-09	-9.19878e-09	1.81814e-07	-4.48869e-08	1.36927e-07	1.17214e-07	-5.38024e-08	6.34119e-08	7.02385e-07	-1.52824e-07	5.49560e-07	3.03453e-07	-4.29955e-08	2.60457e-07	2.12458e-08	-7.27320e-09	1.39726e-08	2.05392e-07	2.18449e-08	2.27237e-07	2.81003e-07	-5.07614e-08	2.30242e-07
22.389	-1.13195e-08	1.48608e-09	-9.83339e-09	1.81240e-07	-4.47453e-08	1.36495e-07	1.16681e-07	-5.35575e-08	6.31232e-08	7.01383e-07	-1.52606e-07	5.48776e-07	3.02586e-07	-4.28726e-08	2.59713e-07	2.09217e-08	-7.16226e-09	1.37594e-08	2.05077e-07	2.19917e-08	2.27069e-07	2.80250e-07	-5.06253e-08	2.29624e-07
22.413	-1.20389e-08	1.58054e-09	-1.04584e-08	1.80671e-07	-4.46048e-08	1.36066e-07	1.16150e-07	-5.33139e-08	6.28361e-08	7.00384e-07	-1.52389e-07	5.47995e-07	3.01725e-07	-4.27507e-08	2.58974e-07	2.05999e-08	-7.05210e-09	1.35478e-08	2.04764e-07	2.21368e-08	2.26900e-07	2.79499e-07	-5.04897e-08	2.29009e-07
22.438	-1.27474e-08	1.67355e-09	-1.10738e-08	1.80106e-07	-4.44653e-08	1.35641e-07	1.15622e-07	-5.30716e-08	6.25505e-08	6.99388e-07	-1.52172e-07	5.47215e-07	3.00871e-07	-4.26297e-08	2.58241e-07	2.02804e-08	-6.94272e-09	1.33377e-08	2.04451e-07	2.22801e-08	2.26731e-07	2.78751e-07	-5.03545e-08	2.28396e-07
22.462	-1.34447e-08	1.76510e-09	-1.16796e-08	1.79545e-07	-4.43269e-08	1.35219e-07	1.15097e-07	-5.28306e-08	6.22665e-08	6.98395e-07	-1.51956e-07	5.46439e-07	3.00023e-07	-4.25095e-08	2.57514e-07	1.99632e-08	-6.83412e-09	1.31291e-08	2.04139e-07	2.24217e-08	2.26561e-07	2.78005e-07	-5.02198e-08	2.27785e-07
22.487	-1.41311e-08	1.85521e-09	-1.22759e-08	1.78989e-07	-4.41896e-08	1.34800e-07	1.14575e-07	-5.25909e-08	6.19840e-08	6.97405e-07	-1.51741e-07	5.45664e-07	2.99182e-07	-4.23903e-08	2.56791e-07	1.96483e-08	-6.72632e-09	1.29220e-08	2.03828e-07	2.25615e-08	2.26390e-07	2.77261e-07	-5.00855e-08	2.27176e-07
22.512	-1.48063e-08	1.94386e-09	-1.28625e-08	1.78437e-07	-4.40534e-08	1.34384e-07	1.14056e-07	-5.23525e-08	6.17031e-08	6.96419e-07	-1.51526e-07	5.44892e-07	2.98347e-07	-4.22721e-08	2.56075e-07	1.93357e-08	-6.61930e-09	1.27164e-08	2.03519e-07	2.26995e-08	2.26218e-07	2.76520e-07	-4.99516e-08	2.26569e-07
22.536	-1.54705e-08	2.03106e-09	-1.34395e-08	1.77890e-07	-4.39182e-08	1.33972e-07	1.13539e-07	-5.21155e-08	6.14237e-08	6.95435e-07	-1.51312e-07	5.44123e-07	2.97519e-07	-4.21547e-08	2.55364e-07	1.90254e-08	-6.51307e-09	1.25123e-08	2.03210e-07	2.28358e-08	2.26046e-07	2.75782e-07	-4.98182e-08	2.25964e-07
22.561	-1.61237e-08	2.11681e-09	-1.40069e-08	1.77347e-07	-4.37842e-08	1.33563e-07	1.13026e-07	-5.18798e-08	6.11460e-08	6.94455e-07	-1.51099e-07	5.43356e-07	2.96697e-07	-4.20383e-08	2.54659e-07	1.87174e-08	-6.40763e-09	1.23097e-08	2.02902e-07	2.29703e-08	2.25872e-07	2.75046e-07	-4.96853e-08	2.25361e-07
22.585	-1.67658e-08	2.20111e-09	-1.45647e-08	1.76808e-07	-4.36512e-08	1.33157e-07	1.12515e-07	-5.16455e-08	6.08698e-08	6.93479e-07	-1.50887e-07	5.42592e-07	2.95882e-07	-4.19227e-08	2.53959e-07	1.84117e-08	-6.30299e-09	1.21087e-08	2.02595e-07	2.31030e-08	2.25698e-07	2.74312e-07	-4.95528e-08	2.24760e-07
22.610	-1.73968e-08	2.28395e-09	-1.51128e-08	1.76274e-07	-4.35193e-08	1.32755e-07	1.12008e-07	-5.14125e-08	6.05951e-08	6.92505e-07	-1.50675e-07	5.41830e-07	2.95073e-07	-4.18082e-08	2.53265e-07	1.81084e-08	-6.19915e-09	1.19092e-08	2.02290e-07	2.32339e-08	2.25523e-07	2.73582e-07	-4.94208e-08	2.24161e-07
22.634	-1.80168e-08	2.36534e-09	-1.56514e-08	1.75744e-07	-4.33885e-08	1.32356e-07	1.11503e-07	-5.11808e-08	6.03221e-08	6.91535e-07	-1.50464e-07	5.41071e-07	2.94271e-07	-4.16945e-08	2.52576e-07	1.78074e-08	-6.09611e-09	1.17113e-08	2.01985e-07	2.33630e-08	2.25348e-07	2.72853e-07	-4.92892e-08	2.23564e-07
22.659	-1.86257e-08	2.44528e-09	-1.61804e-08	1.75219e-07	-4.32588e-08	1.31960e-07	1.11001e-07	-5.09505e-08	6.00507e-08	6.90568e-07	-1.50253e-07	5.40315e-07	2.93475e-07	-4.15818e-08	2.51893e-07	1.75087e-08	-5.99387e-09	1.15149e-08	2.01681e-07	2.34903e-08	2.25171e-07	2.72128e-07	-4.91581e-08	2.22970e-07
22.684	-1.92235e-08	2.52377e-09	-1.66997e-08	1.74698e-07	-4.31302e-08	1.31568e-07	1.10502e-07	-5.07216e-08	5.97809e-08	6.89604e-07	-1.50044e-07	5.39561e-07	2.92686e-07	-4.14700e-08	2.51216e-07	1.72124e-08	-5.89244e-09	1.13200e-08	2.01378e-07	2.36159e-08	2.24994e-07	2.71405e-07	-4.90275e-08	2.22377e-07
22.708	-1.98103e-08	2.60081e-09	-1.72095e-08	1.74182e-07	-4.30027e-08	1.31179e-07	1.10007e-07	-5.04940e-08	5.95127e-08	6.88644e-07	-1.49835e-07	5.38809e-07	2.91904e-07	-4.13592e-08	2.50545e-07	1.69185e-08	-5.79181e-09	1.11267e-08	2.01077e-07	2.37396e-08	2.24816e-07	2.70685e-07	-4.88974e-08	2.21787e-07
22.733	-2.03860e-08	2.67639e-09	-1.77096e-08	1.73670e-07	-4.28764e-08	1.30794e-07	1.09514e-07	-5.02678e-08	5.92461e-08	6.87687e-07	-1.49627e-07	5.38061e-07	2.91128e-07	-4.12492e-08	2.49879e-07	1.66269e-08	-5.69199e-09	1.09349e-08	2.00776e-07	2.38615e-08	2.24638e-07	2.69967e-07	-4.87678e-08	2.21199e-07
22.757	-2.09506e-08	2.75052e-09	-1.82001e-08	1.73163e-07	-4.27511e-08	1.30411e-07	1.09024e-07	-5.00430e-08	5.89811e-08	6.86734e-07	-1.49419e-07	5.37315e-07	2.90359e-07	-4.11403e-08	2.49219e-07	1.63377e-08	-5.59298e-09	1.07447e-08	2.00477e-07	2.39817e-08	2.24458e-07	2.69252e-07	-4.86387e-08	2.20613e-07
22.782	-2.15043e-08	2.82320e-09	-1.86811e-08	1.72660e-07	-4.26269e-08	1.30033e-07	1.08537e-07	-4.98196e-08	5.87177e-08	6.85784e-07	-1.49212e-07	5.36571e-07	2.89597e-07	-4.10322e-08	2.48564e-07	1.60508e-08	-5.49478e-09	1.05561e-08	2.00178e-07	2.41000e-08	2.24278e-07	2.68540e-07	-4.85100e-08	2.20030e-07
22.807	-2.20468e-08	2.89443e-09	-1.91524e-08	1.72161e-07	-4.25039e-08	1.29657e-07	1.08054e-07	-4.95975e-08	5.84560e-08	6.84837e-07	-1.49006e-07	5.35831e-07	2.88841e-07	-4.09251e-08	2.47916e-07	1.57664e-08	-5.39740e-09	1.03690e-08	1.99881e-07	2.42166e-08	2.24098e-07	2.67831e-07	-4.83819e-08	2.19449e-07
22.831	-2.25783e-08	2.96421e-09	-1.96141e-08	1.71667e-07	-4.23819e-08	1.29285e-07	1.07573e-07	-4.93769e-08	5.81960e-08	6.83894e-07	-1.48801e-07	5.35093e-07	2.88092e-07	-4.08190e-08	2.47273e-07	1.54843e-08	-5.30084e-09	1.01835e-08	1.99585e-07	2.43313e-08	2.23916e-07	2.67124e-07	-4.82542e-08	2.18870e-07
22.856	-2.30988e-08	3.03254e-09	-2.00662e-08	1.71178e-07	-4.22611e-08	1.28917e-07	1.07095e-07	-4.91576e-08	5.79376e-08	6.82954e-07	-1.48597e-07	5.34358e-07	2.87349e-07	-4.07138e-08	2.46635e-07	1.52046e-08	-5.20509e-09	9.99952e-09	1.99290e-07	2.44442e-08	2.23734e-07	2.66420e-07	-4.81271e-08	2.18293e-07
22.880	-2.36082e-08	3.09942e-09	-2.05088e-08	1.70693e-07	-4.21414e-08	1.28552e-07	1.06621e-07	-4.89398e-08	5.76808e-08	6.82018e-07	-1.48393e-07	5.33625e-07	2.86613e-07	-4.06096e-08	2.46004e-07	1.49273e-08	-5.11016e-09	9.81715e-09	1.98996e-07	2.45553e-08	2.23551e-07	2.65719e-07	-4.80005e-08	2.17719e-07
22.905	-2.41066e-08	3.16485e-09	-2.09417e-08	1.70213e-07	-4.20228e-08	1.28190e-07	1.06149e-07	-4.87233e-08	5.74257e-08	6.81086e-07	-1.48190e-07	5.32895e-07	2.85884e-07	-4.05063e-08	2.45378e-07	1.46524e-08	-5.01606e-09	9.63637e-09	1.98703e-07	2.46645e-08	2.23367e-07	2.65021e-07	-4.78744e-08	2.17147e-07
22.929	-2.45940e-08	3.22884e-09	-2.13651e-08	1.69737e-07	-4.19054e-08	1.27832e-07	1.05681e-07	-4.85083e-08	5.71723e-08	6.80156e-07	-1.47988e-07	5.32168e-07	2.85162e-07	-4.04039e-08	2.44758e-07	1.43799e-08	-4.92277e-09	9.45716e-09	1.98411e-07	2.47720e-08	2.23183e-07	2.64326e-07	-4.77488e-08	2.16577e-07
22.954	-2.50703e-08	3.29137e-09	-2.17789e-08	1.69266e-07	-4.17891e-08	1.27477e-07	1.05215e-07	-4.82947e-08	5.69205e-08	6.79231e-07	-1.47787e-07	5.31444e-07	2.84446e-07	-4.03025e-08	2.44144e-07	1.41099e-08	-4.83032e-09	9.27954e-09	1.98120e-07	2.48776e-08	2.22998e-07	2.63634e-07	-4.76238e-08	2.16010e-07
22.979	-2.55356e-08	3.35246e-09	-2.21832e-08	1.68799e-07	-4.16739e-08	1.27125e-07	1.04753e-07	-4.80825e-08	5.66704e-08	6.78309e-07	-1.47586e-07	5.30723e-07	2.83737e-07	-4.02021e-08	2.43535e-07	1.38422e-08	-4.73869e-09	9.10351e-09	1.97831e-07	2.49814e-08	2.22812e-07	2.62944e-07	-4.74992e-08	2.15445e-07
23.003	-2.59899e-08	3.41211e-09	-2.25778e-08	1.68337e-07	-4.15598e-08	1.26777e-07	1.04294e-07	-4.78718e-08	5.64220e-08	6.77390e-07	-1.47386e-07	5.30004e-07	2.83035e-07	-4.01026e-08	2.42933e-07	1.35770e-08	-4.64788e-09	8.92907e-09	1.97542e-07	2.50834e-08	2.22626e-07	2.62258e-07	-4.73752e-08	2.14883e-07
23.028	-2.64332e-08	3.47031e-09	-2.29629e-08	1.67880e-07	-4.14468e-08	1.26433e-07	1.03838e-07	-4.76624e-08	5.61753e-08	6.76476e-07	-1.47187e-07	5.29289e-07	2.82340e-07	-4.00040e-08	2.42336e-07	1.33141e-08	-4.55791e-09	8.75623e-09	1.97255e-07	2.51836e-08	2.22438e-07	2.61575e-07	-4.72518e-08	2.14323e-07
23.052	-2.68656e-08	3.52707e-09	-2.33385e-08	1.67427e-07	-4.13350e-08	1.26092e-07	1.03385e-07	-4.74545e-08	5.59303e-08	6.75565e-07	-1.46989e-07	5.28576e-07	2.81651e-07	-3.99065e-08	2.41745e-07	1.30538e-08	-4.46877e-09	8.58498e-09	1.96969e-07	2.52819e-08	2.22251e-07	2.60894e-07	-4.71288e-08	2.13765e-07
23.077	-2.72869e-08	3.58238e-09	-2.37045e-08	1.66979e-07	-4.12244e-08	1.25754e-07	1.02935e-07	-4.72481e-08	5.56870e-08	6.74657e-07	-1.46791e-07	5.27866e-07	2.80969e-07	-3.98098e-08	2.41159e-07	1.27958e-08	-4.38047e-09	8.41533e-09	1.96684e-07	2.53784e-08	2.22062e-07	2.60217e-07	-4.70065e-08	2.13210e-07
23.101	-2.76973e-08	3.63626e-09	-2.40610e-08	1.66535e-07	-4.11148e-08	1.25420e-07	1.02488e-07	-4.70431e-08	5.54453e-08	6.73753e-07	-1.46595e-07	5.27158e-07	2.80294e-07	-3.97142e-08	2.40580e-07	1.25403e-08	-4.29299e-09	8.24729e-09	1.96400e-07	2.54731e-08	2.21873e-07	2.59542e-07	-4.68846e-08	2.12657e-07
23.126	-2.80967e-08	3.68869e-09	-2.44080e-08	1.66096e-07	-4.10064e-08	1.25089e-07	1.02045e-07	-4.68395e-08	5.52054e-08	6.72853e-07	-1.46399e-07	5.26454e-07	2.79626e-07	-3.96195e-08	2.40006e-07	1.22872e-08	-4.20636e-09	8.08085e-09	1.96117e-07	2.55659e-08	2.21683e-07	2.58871e-07	-4.67633e-08	2.12107e-07
23.151	-2.84851e-08	3.73969e-09	-2.47454e-08	1.65661e-07	-4.08992e-08	1.24762e-07	1.01605e-07	-4.66374e-08	5.49672e-08	6.71957e-07	-1.46204e-07	5.25753e-07	2.78964e-07	-3.95257e-08	2.39438e-07	1.20366e-08	-4.12056e-09	7.91603e-09	1.95836e-07	2.56570e-08	2.21493e-07	2.58202e-07	-4.66426e-08	2.11560e-07
23.175	-2.88626e-08	3.78925e-09	-2.50733e-08	1.65232e-07	-4.07931e-08	1.24439e-07	1.01168e-07	-4.64368e-08	5.47308e-08	6.71064e-07	-1.46010e-07	5.25054e-07	2.78309e-07	-3.94330e-08	2.38876e-07	1.17884e-08	-4.03560e-09	7.75281e-09	1.95555e-07	2.57461e-08	2.21302e-07	2.57537e-07	-4.65224e-08	2.11015e-07
23.200	-2.92291e-08	3.83737e-09	-2.53918e-08	1.64806e-07	-4.06881e-08	1.24118e-07	1.00734e-07	-4.62376e-08	5.44960e-08	6.70175e-07	-1.45816e-07	5.24359e-07	2.77661e-07	-3.93412e-08	2.38320e-07	1.15427e-08	-3.95148e-09	7.59121e-09	1.95276e-07	2.58335e-08	2.21110e-07	2.56875e-07	-4.64028e-08	2.10472e-07
23.224	-2.95848e-08	3.88406e-09	-2.57007e-08	1.64386e-07	-4.05843e-08	1.23802e-07	1.00303e-07	-4.60399e-08	5.42630e-08	6.69290e-07	-1.45624e-07	5.23666e-07	2.77020e-07	-3.92503e-08	2.37770e-07	1.12994e-08	-3.86821e-09	7.43123e-09	1.94998e-07	2.59190e-08	2.20917e-07	2.56216e-07	-4.62838e-08	2.09932e-07
23.249	-2.99295e-08	3.92932e-09	-2.60002e-08	1.63970e-07	-4.04816e-08	1.23488e-07	9.98754e-08	-4.58437e-08	5.40317e-08	6.68408e-07	-1.45432e-07	5.22977e-07	2.76386e-07	-3.91604e-08	2.37225e-07	1.10586e-08	-3.78577e-09	7.27287e-09	1.94722e-07	2.60026e-08	2.20724e-07	2.55560e-07	-4.61653e-08	2.09395e-07
23.273	-3.02633e-08	3.97314e-09	-2.62902e-08	1.63559e-07	-4.03801e-08	1.23179e-07	9.94512e-08	-4.56490e-08	5.38022e-08	6.67531e-07	-1.45241e-07	5.22290e-07	2.75758e-07	-3.90715e-08	2.36687e-07	1.08203e-08	-3.70418e-09	7.11613e-09	1.94446e-07	2.60845e-08	2.20531e-07	2.54907e-07	-4.60474e-08	2.08860e-07
23.298	-3.05862e-08	4.01554e-09	-2.65707e-08	1.63152e-07	-4.02797e-08	1.22872e-07	9.90301e-08	-4.54557e-08	5.35744e-08	6.66657e-07	-1.45051e-07	5.21606e-07	2.75137e-07	-3.89835e-08	2.36154e-07	1.05844e-08	-3.62344e-09	6.96101e-09	1.94172e-07	2.61645e-08	2.20336e-07	2.54258e-07	-4.59300e-08	2.08328e-07
23.323	-3.08983e-08	4.05651e-09	-2.68418e-08	1.62750e-07	-4.01804e-08	1.22570e-07	9.86123e-08	-4.52639e-08	5.33484e-08	6.65787e-07	-1.44862e-07	5.20925e-07	2.74523e-07	-3.88966e-08	2.35627e-07	1.03511e-08	-3.54354e-09	6.80752e-09	1.93899e-07	2.62426e-08	2.20141e-07	2.53611e-07	-4.58133e-08	2.07798e-07
23.347	-3.11995e-08	4.09605e-09	-2.71034e-08	1.62353e-07	-4.00823e-08	1.22271e-07	9.81977e-08	-4.50736e-08	5.31241e-08	6.64921e-07	-1.44673e-07	5.20248e-07	2.73916e-07	-3.88105e-08	2.35106e-07	1.01202e-08	-3.46450e-09	6.65566e-09	1.93627e-07	2.63189e-08	2.19946e-07	2.52968e-07	-4.56971e-08	2.07271e-07
23.372	-3.14898e-08	4.13417e-09	-2.73557e-08	1.61960e-07	-3.99854e-08	1.21975e-07	9.77864e-08	-4.48848e-08	5.29016e-08	6.64059e-07	-1.44485e-07	5.19573e-07	2.73316e-07	-3.87255e-08	2.34591e-07	9.89172e-09	-3.38630e-09	6.50543e-09	1.93356e-07	2.63934e-08	2.19749e-07	2.52328e-07	-4.55815e-08	2.06747e-07
23.396	-3.17694e-08	4.17086e-09	-2.75985e-08	1.61572e-07	-3.98896e-08	1.21683e-07	9.73784e-08	-4.46975e-08	5.26808e-08	6.63200e-07	-1.44299e-07	5.18901e-07	2.72723e-07	-3.86414e-08	2.34081e-07	9.66578e-09	-3.30895e-09	6.35683e-09	1.93087e-07	2.64660e-08	2.19553e-07	2.51692e-07	-4.54665e-08	2.06225e-07
23.421	-3.20381e-08	4.20614e-09	-2.78319e-08	1.61189e-07	-3.97950e-08	1.21394e-07	9.69736e-08	-4.45117e-08	5.24619e-08	6.62346e-07	-1.44113e-07	5.18233e-07	2.72136e-07	-3.85583e-08	2.33578e-07	9.44232e-09	-3.23245e-09	6.20987e-09	1.92818e-07	2.65368e-08	2.19355e-07	2.51059e-07	-4.53521e-08	2.05706e-07
23.446	-3.22960e-08	4.24000e-09	-2.80560e-08	1.60810e-07	-3.97015e-08	1.21109e-07	9.65721e-08	-4.43274e-08	5.22447e-08	6.61495e-07	-1.43928e-07	5.17567e-07	2.71556e-07	-3.84762e-08	2.33080e-07	9.22135e-09	-3.15680e-09	6.06455e-09	1.92551e-07	2.66058e-08	2.19157e-07	2.50429e-07	-4.52383e-08	2.05190e-07
23.470	-3.25431e-08	4.27244e-09	-2.82706e-08	1.60437e-07	-3.96092e-08	1.20827e-07	9.61739e-08	-4.41447e-08	5.20292e-08	6.60648e-07	-1.43743e-07	5.16905e-07	2.70983e-07	-3.83950e-08	2.32588e-07	9.00287e-09	-3.08201e-09	5.92086e-09	1.92286e-07	2.66729e-08	2.18959e-07	2.49802e-07	-4.51251e-08	2.04677e-07
23.495	-3.27794e-08	4.30347e-09	-2.84759e-08	1.60067e-07	-3.95181e-08	1.20549e-07	9.57790e-08	-4.39634e-08	5.18156e-08	6.59806e-07	-1.43560e-07	5.16246e-07	2.70417e-07	-3.83148e-08	2.32103e-07	8.78689e-09	-3.00807e-09	5.77882e-09	1.92021e-07	2.67382e-08	2.18759e-07	2.49179e-07	-4.50125e-08	2.04166e-07
23.519	-3.30050e-08	4.33308e-09	-2.86719e-08	1.59703e-07	-3.94281e-08	1.20275e-07	9.53874e-08	-4.37836e-08	5.16037e-08	6.58967e-07	-1.43378e-07	5.15589e-07	2.69858e-07	-3.82355e-08	2.31623e-07	8.57340e-09	-2.93499e-09	5.63842e-09	1.91758e-07	2.68016e-08	2.18560e-07	2.48559e-07	-4.49005e-08	2.03658e-07
23.544	-3.32198e-08	4.36129e-09	-2.88585e-08	1.59343e-07	-3.93392e-08	1.20004e-07	9.49991e-08	-4.36054e-08	5.13937e-08	6.58132e-07	-1.43196e-07	5.14936e-07	2.69306e-07	-3.81573e-08	2.31148e-07	8.36242e-09	-2.86276e-09	5.49966e-09	1.91496e-07	2.68632e-08	2.18359e-07	2.47942e-07	-4.47891e-08	2.03153e-07
23.568	-3.34240e-08	4.38809e-09	-2.90359e-08	1.58988e-07	-3.92516e-08	1.19736e-07	9.46142e-08	-4.34287e-08	5.11854e-08	6.57301e-07	-1.43015e-07	5.14286e-07	2.68760e-07	-3.80800e-08	2.30680e-07	8.15394e-09	-2.79139e-09	5.36255e-09	1.91235e-07	2.69230e-08	2.18158e-07	2.47329e-07	-4.46783e-08	2.02650e-07
23.593	-3.36174e-08	4.41348e-09	-2.92039e-08	1.58637e-07	-3.91650e-08	1.19472e-07	9.42326e-08	-4.32536e-08	5.09790e-08	6.56474e-07	-1.42835e-07	5.13639e-07	2.68222e-07	-3.80037e-08	2.30218e-07	7.94796e-09	-2.72088e-09	5.22709e-09	1.90976e-07	2.69809e-08	2.17957e-07	2.46719e-07	-4.45682e-08	2.02151e-07
23.618	-3.38001e-08	4.43748e-09	-2.93627e-08	1.58292e-07	-3.90797e-08	1.19212e-07	9.38543e-08	-4.30799e-08	5.07743e-08	6.55652e-07	-1.42656e-07	5.12995e-07	2.67690e-07	-3.79283e-08	2.29761e-07	7.74450e-09	-2.65122e-09	5.09328e-09	1.90718e-07	2.70370e-08	2.17755e-07	2.46112e-07	-4.44586e-08	2.01654e-07
23.642	-3.39722e-08	4.46007e-09	-2.95121e-08	1.57951e-07	-3.89955e-08	1.18955e-07	9.34794e-08	-4.29078e-08	5.05715e-08	6.54833e-07	-1.42478e-07	5.12355e-07	2.67165e-07	-3.78539e-08	2.29311e-07	7.54354e-09	-2.58243e-09	4.96111e-09	1.90461e-07	2.70913e-08	2.17552e-07	2.45509e-07	-4.43497e-08	2.01160e-07
23.667	-3.41337e-08	4.48126e-09	-2.96524e-08	1.57614e-07	-3.89124e-08	1.18702e-07	9.31078e-08	-4.27373e-08	5.03705e-08	6.54018e-07	-1.42301e-07	5.11717e-07	2.66647e-07	-3.77805e-08	2.28866e-07	7.34510e-09	-2.51449e-09	4.83061e-09	1.90205e-07	2.71437e-08	2.17349e-07	2.44910e-07	-4.42414e-08	2.00669e-07
23.691	-3.42845e-08	4.50106e-09	-2.97834e-08	1.57283e-07	-3.88306e-08	1.18452e-07	9.27396e-08	-4.25683e-08	5.01713e-08	6.53208e-07	-1.42124e-07	5.11083e-07	2.66135e-07	-3.77081e-08	2.28427e-07	7.14917e-09	-2.44742e-09	4.70175e-09	1.89951e-07	2.71943e-08	2.17145e-07	2.44314e-07	-4.41337e-08	2.00180e-07
23.716	-3.44247e-08	4.51947e-09	-2.99052e-08	1.56956e-07	-3.87499e-08	1.18206e-07	9.23748e-08	-4.24008e-08	4.99739e-08	6.52401e-07	-1.41949e-07	5.10452e-07	2.65631e-07	-3.76366e-08	2.27994e-07	6.95576e-09	-2.38121e-09	4.57455e-09	1.89698e-07	2.72431e-08	2.16941e-07	2.43721e-07	-4.40267e-08	1.99695e-07
23.740	-3.45543e-08	4.53649e-09	-3.00178e-08	1.56633e-07	-3.86703e-08	1.17963e-07	9.20133e-08	-4.22349e-08	4.97784e-08	6.51599e-07	-1.41774e-07	5.09824e-07	2.65134e-07	-3.75661e-08	2.27567e-07	6.76487e-09	-2.31586e-09	4.44901e-09	1.89446e-07	2.72900e-08	2.16736e-07	2.43132e-07	-4.39203e-08	1.99212e-07
23.765	-3.46734e-08	4.55212e-09	-3.01212e-08	1.56316e-07	-3.85919e-08	1.17724e-07	9.16553e-08	-4.20706e-08	4.95847e-08	6.50800e-07	-1.41601e-07	5.09199e-07	2.64643e-07	-3.74966e-08	2.27146e-07	6.57649e-09	-2.25137e-09	4.32512e-09	1.89195e-07	2.73351e-08	2.16530e-07	2.42547e-07	-4.38145e-08	1.98732e-07
23.790	-3.47819e-08	4.56636e-09	-3.02155e-08	1.56003e-07	-3.85147e-08	1.17488e-07	9.13006e-08	-4.19078e-08	4.93928e-08	6.50006e-07	-1.41428e-07	5.08578e-07	2.64159e-07	-3.74280e-08	2.26731e-07	6.39064e-09	-2.18775e-09	4.20289e-09	1.88946e-07	2.73784e-08	2.16324e-07	2.41965e-07	-4.37094e-08	1.98256e-07
23.814	-3.48799e-08	4.57923e-09	-3.03006e-08	1.55695e-07	-3.84386e-08	1.17256e-07	9.09494e-08	-4.17466e-08	4.92028e-08	6.49216e-07	-1.41256e-07	5.07960e-07	2.63682e-07	-3.73605e-08	2.26322e-07	6.20732e-09	-2.12499e-09	4.08233e-09	1.88698e-07	2.74198e-08	2.16118e-07	2.41387e-07	-4.36049e-08	1.97782e-07
23.839	-3.49674e-08	4.59072e-09	-3.03767e-08	1.55392e-07	-3.83637e-08	1.17028e-07	9.06015e-08	-4.15869e-08	4.90146e-08	6.48430e-07	-1.41085e-07	5.07345e-07	2.63212e-07	-3.72938e-08	2.25918e-07	6.02652e-09	-2.06310e-09	3.96342e-09	1.88452e-07	2.74594e-08	2.15911e-07	2.40812e-07	-4.35011e-08	1.97311e-07
23.863	-3.50444e-08	4.60083e-09	-3.04436e-08	1.55093e-07	-3.82900e-08	1.16803e-07	9.02571e-08	-4.14288e-08	4.88283e-08	6.47648e-07	-1.40915e-07	5.06733e-07	2.62749e-07	-3.72282e-08	2.25520e-07	5.84824e-09	-2.00207e-09	3.84618e-09	1.88206e-07	2.74972e-08	2.15703e-07	2.40241e-07	-4.33979e-08	1.96843e-07
23.888	-3.51110e-08	4.60957e-09	-3.05014e-08	1.54799e-07	-3.82174e-08	1.16582e-07	8.99161e-08	-4.12723e-08	4.86438e-08	6.46870e-07	-1.40746e-07	5.06125e-07	2.62292e-07	-3.71635e-08	2.25129e-07	5.67250e-09	-1.94190e-09	3.73060e-09	1.87962e-07	2.75332e-08	2.15495e-07	2.39673e-07	-4.32954e-08	1.96378e-07
23.912	-3.51671e-08	4.61694e-09	-3.05502e-08	1.54510e-07	-3.81460e-08	1.16364e-07	8.95786e-08	-4.11173e-08	4.84612e-08	6.46097e-07	-1.40577e-07	5.05520e-07	2.61842e-07	-3.70998e-08	2.24743e-07	5.49929e-09	-1.88260e-09	3.61668e-09	1.87720e-07	2.75674e-08	2.15287e-07	2.39109e-07	-4.31935e-08	1.95915e-07
23.937	-3.52129e-08	4.62295e-09	-3.05899e-08	1.54225e-07	-3.80758e-08	1.16150e-07	8.92444e-08	-4.09640e-08	4.82805e-08	6.45328e-07	-1.40410e-07	5.04918e-07	2.61400e-07	-3.70371e-08	2.24363e-07	5.32860e-09	-1.82417e-09	3.50443e-09	1.87478e-07	2.75997e-08	2.15078e-07	2.38549e-07	-4.30923e-08	1.95456e-07
23.962	-3.52482e-08	4.62759e-09	-3.06206e-08	1.53946e-07	-3.80067e-08	1.15939e-07	8.89138e-08	-4.08122e-08	4.81016e-08	6.44563e-07	-1.40244e-07	5.04319e-07	2.60964e-07	-3.69753e-08	2.23988e-07	5.16045e-09	-1.76661e-09	3.39384e-09	1.87238e-07	2.76302e-08	2.14868e-07	2.37992e-07	-4.29917e-08	1.95000e-07
23.986	-3.52732e-08	4.63087e-09	-3.06423e-08	1.53670e-07	-3.79388e-08	1.15732e-07	8.85865e-08	-4.06620e-08	4.79245e-08	6.43802e-07	-1.40078e-07	5.03724e-07	2.60535e-07	-3.69145e-08	2.23620e-07	4.99483e-09	-1.70991e-09	3.28492e-09	1.86999e-07	2.76589e-08	2.14658e-07	2.37439e-07	-4.28918e-08	1.94547e-07
24.011	-3.52879e-08	4.63280e-09	-3.06551e-08	1.53400e-07	-3.78721e-08	1.15528e-07	8.82628e-08	-4.05134e-08	4.77494e-08	6.43045e-07	-1.39913e-07	5.03132e-07	2.60112e-07	-3.68547e-08	2.23258e-07	4.83175e-09	-1.65408e-09	3.17767e-09	1.86762e-07	2.76858e-08	2.14448e-07	2.36889e-07	-4.27926e-08	1.94097e-07
24.035	-3.52923e-08	4.63337e-09	-3.06589e-08	1.53134e-07	-3.78065e-08	1.15328e-07	8.79425e-08	-4.03664e-08	4.75761e-08	6.42293e-07	-1.39750e-07	5.02543e-07	2.59697e-07	-3.67958e-08	2.22901e-07	4.67120e-09	-1.59912e-09	3.07208e-09	1.86526e-07	2.77109e-08	2.14237e-07	2.36344e-07	-4.26940e-08	1.93650e-07
24.060	-3.52863e-08	4.63259e-09	-3.06537e-08	1.52873e-07	-3.77420e-08	1.15131e-07	8.76257e-08	-4.02210e-08	4.74047e-08	6.41545e-07	-1.39587e-07	5.01958e-07	2.59288e-07	-3.67379e-08	2.22550e-07	4.51319e-09	-1.54503e-09	2.96816e-09	1.86291e-07	2.77342e-08	2.14025e-07	2.35802e-07	-4.25961e-08	1.93206e-07
24.084	-3.52702e-08	4.63047e-09	-3.06397e-08	1.52617e-07	-3.76788e-08	1.14938e-07	8.73124e-08	-4.00771e-08	4.72352e-08	6.40801e-07	-1.39425e-07	5.01376e-07	2.58886e-07	-3.66809e-08	2.22205e-07	4.35772e-09	-1.49181e-09	2.86591e-09	1.86058e-07	2.77557e-08	2.13813e-07	2.35264e-07	-4.24989e-08	1.92765e-07
24.109	-3.52438e-08	4.62700e-09	-3.06168e-08	1.52366e-07	-3.76167e-08	1.14749e-07	8.70025e-08	-3.99349e-08	4.70676e-08	6.40062e-07	-1.39264e-07	5.00798e-07	2.58491e-07	-3.66250e-08	2.21866e-07	4.20478e-09	-1.43945e-09	2.76533e-09	1.85826e-07	2.77754e-08	2.13601e-07	2.34729e-07	-4.24023e-08	1.92327e-07
24.134	-3.52072e-08	4.62220e-09	-3.05850e-08	1.52119e-07	-3.75557e-08	1.14563e-07	8.66962e-08	-3.97943e-08	4.69019e-08	6.39327e-07	-1.39104e-07	5.00222e-07	2.58103e-07	-3.65700e-08	2.21533e-07	4.05439e-09	-1.38796e-09	2.66642e-09	1.85595e-07	2.77933e-08	2.13388e-07	2.34198e-07	-4.23065e-08	1.91892e-07
24.158	-3.51604e-08	4.61606e-09	-3.05444e-08	1.51877e-07	-3.74960e-08	1.14381e-07	8.63933e-08	-3.96553e-08	4.67380e-08	6.38596e-07	-1.38945e-07	4.99651e-07	2.57721e-07	-3.65159e-08	2.21205e-07	3.90653e-09	-1.33735e-09	2.56918e-09	1.85365e-07	2.78094e-08	2.13175e-07	2.33672e-07	-4.22113e-08	1.91460e-07
24.183	-3.51035e-08	4.60859e-09	-3.04949e-08	1.51639e-07	-3.74373e-08	1.14202e-07	8.60940e-08	-3.95179e-08	4.65761e-08	6.37869e-07	-1.38787e-07	4.99082e-07	2.57347e-07	-3.64628e-08	2.20884e-07	3.76121e-09	-1.28760e-09	2.47361e-09	1.85137e-07	2.78237e-08	2.12961e-07	2.33148e-07	-4.21168e-08	1.91032e-07
24.207	-3.50365e-08	4.59979e-09	-3.04367e-08	1.51407e-07	-3.73799e-08	1.14027e-07	8.57981e-08	-3.93821e-08	4.64160e-08	6.37147e-07	-1.38630e-07	4.98517e-07	2.56979e-07	-3.64107e-08	2.20568e-07	3.61843e-09	-1.23872e-09	2.37971e-09	1.84911e-07	2.78362e-08	2.12747e-07	2.32629e-07	-4.20229e-08	1.90606e-07
24.232	-3.49594e-08	4.58966e-09	-3.03697e-08	1.51179e-07	-3.73236e-08	1.13855e-07	8.55058e-08	-3.92479e-08	4.62579e-08	6.36429e-07	-1.38474e-07	4.97955e-07	2.56618e-07	-3.63595e-08	2.20258e-07	3.47819e-09	-1.19071e-09	2.28748e-09	1.84685e-07	2.78470e-08	2.12532e-07	2.32113e-07	-4.19298e-08	1.90184e-07
24.257	-3.48722e-08	4.57822e-09	-3.02940e-08	1.50955e-07	-3.72684e-08	1.13687e-07	8.52170e-08	-3.91154e-08	4.61017e-08	6.35716e-07	-1.38319e-07	4.97397e-07	2.56263e-07	-3.63093e-08	2.19954e-07	3.34049e-09	-1.14357e-09	2.19692e-09	1.84461e-07	2.78559e-08	2.12317e-07	2.31602e-07	-4.18374e-08	1.89764e-07
24.281	-3.47750e-08	4.56546e-09	-3.02095e-08	1.50736e-07	-3.72144e-08	1.13522e-07	8.49318e-08	-3.89844e-08	4.59473e-08	6.35007e-07	-1.38164e-07	4.96842e-07	2.55916e-07	-3.62601e-08	2.19656e-07	3.20534e-09	-1.09730e-09	2.10803e-09	1.84239e-07	2.78631e-08	2.12102e-07	2.31094e-07	-4.17456e-08	1.89348e-07
24.306	-3.46678e-08	4.55138e-09	-3.01164e-08	1.50523e-07	-3.71616e-08	1.13361e-07	8.46501e-08	-3.88551e-08	4.57949e-08	6.34302e-07	-1.38011e-07	4.96291e-07	2.55575e-07	-3.62118e-08	2.19363e-07	3.07272e-09	-1.05190e-09	2.02082e-09	1.84017e-07	2.78685e-08	2.11886e-07	2.30590e-07	-4.16546e-08	1.88935e-07
24.330	-3.45506e-08	4.53600e-09	-3.00146e-08	1.50313e-07	-3.71099e-08	1.13203e-07	8.43719e-08	-3.87274e-08	4.56444e-08	6.33602e-07	-1.37859e-07	4.95743e-07	2.55241e-07	-3.61644e-08	2.19076e-07	2.94264e-09	-1.00737e-09	1.93527e-09	1.83797e-07	2.78721e-08	2.11669e-07	2.30090e-07	-4.15642e-08	1.88525e-07
24.355	-3.44235e-08	4.51931e-09	-2.99042e-08	1.50109e-07	-3.70594e-08	1.13049e-07	8.40973e-08	-3.86014e-08	4.54959e-08	6.32906e-07	-1.37707e-07	4.95199e-07	2.54913e-07	-3.61180e-08	2.18795e-07	2.81511e-09	-9.63714e-10	1.85140e-09	1.83579e-07	2.78740e-08	2.11453e-07	2.29593e-07	-4.14746e-08	1.88119e-07
24.379	-3.42864e-08	4.50132e-09	-2.97851e-08	1.49909e-07	-3.70101e-08	1.12899e-07	8.38262e-08	-3.84769e-08	4.53492e-08	6.32214e-07	-1.37557e-07	4.94657e-07	2.54593e-07	-3.60726e-08	2.18520e-07	2.69012e-09	-9.20925e-10	1.76919e-09	1.83361e-07	2.78741e-08	2.11236e-07	2.29101e-07	-4.13856e-08	1.87715e-07
24.404	-3.41395e-08	4.48203e-09	-2.96575e-08	1.49713e-07	-3.69619e-08	1.12752e-07	8.35587e-08	-3.83542e-08	4.52045e-08	6.31527e-07	-1.37407e-07	4.94120e-07	2.54279e-07	-3.60281e-08	2.18251e-07	2.56766e-09	-8.79004e-10	1.68866e-09	1.83146e-07	2.78724e-08	2.11018e-07	2.28612e-07	-4.12974e-08	1.87315e-07
24.429	-3.39828e-08	4.46145e-09	-2.95213e-08	1.49523e-07	-3.69148e-08	1.12608e-07	8.32947e-08	-3.82330e-08	4.50617e-08	6.30845e-07	-1.37259e-07	4.93586e-07	2.53971e-07	-3.59846e-08	2.17987e-07	2.44775e-09	-8.37954e-10	1.60980e-09	1.82931e-07	2.78690e-08	2.10800e-07	2.28128e-07	-4.12098e-08	1.86918e-07
24.453	-3.38162e-08	4.43958e-09	-2.93766e-08	1.49337e-07	-3.68689e-08	1.12468e-07	8.30343e-08	-3.81135e-08	4.49208e-08	6.30166e-07	-1.37111e-07	4.93055e-07	2.53671e-07	-3.59420e-08	2.17729e-07	2.33038e-09	-7.97773e-10	1.53261e-09	1.82718e-07	2.78638e-08	2.10582e-07	2.27647e-07	-4.11230e-08	1.86524e-07
24.478	-3.36399e-08	4.41643e-09	-2.92234e-08	1.49156e-07	-3.68241e-08	1.12331e-07	8.27775e-08	-3.79956e-08	4.47819e-08	6.29493e-07	-1.36965e-07	4.92528e-07	2.53377e-07	-3.59004e-08	2.17477e-07	2.21555e-09	-7.58462e-10	1.45708e-09	1.82506e-07	2.78569e-08	2.10363e-07	2.27170e-07	-4.10369e-08	1.86134e-07
24.502	-3.34537e-08	4.39200e-09	-2.90617e-08	1.48979e-07	-3.67805e-08	1.12198e-07	8.25243e-08	-3.78794e-08	4.46449e-08	6.28823e-07	-1.36819e-07	4.92004e-07	2.53090e-07	-3.58597e-08	2.17230e-07	2.10325e-09	-7.20020e-10	1.38323e-09	1.82296e-07	2.78482e-08	2.10144e-07	2.26698e-07	-4.09515e-08	1.85746e-07
24.527	-3.32579e-08	4.36629e-09	-2.88916e-08	1.48807e-07	-3.67381e-08	1.12069e-07	8.22747e-08	-3.77648e-08	4.45099e-08	6.28159e-07	-1.36674e-07	4.91484e-07	2.52810e-07	-3.58200e-08	2.16990e-07	1.99350e-09	-6.82447e-10	1.31105e-09	1.82087e-07	2.78378e-08	2.09924e-07	2.26229e-07	-4.08668e-08	1.85362e-07
24.551	-3.30524e-08	4.33931e-09	-2.87131e-08	1.48640e-07	-3.66967e-08	1.11943e-07	8.20286e-08	-3.76519e-08	4.43768e-08	6.27498e-07	-1.36531e-07	4.90968e-07	2.52536e-07	-3.57812e-08	2.16755e-07	1.88628e-09	-6.45743e-10	1.24054e-09	1.81879e-07	2.78257e-08	2.09705e-07	2.25764e-07	-4.07828e-08	1.84981e-07
24.576	-3.28373e-08	4.31106e-09	-2.85262e-08	1.48477e-07	-3.66566e-08	1.11820e-07	8.17862e-08	-3.75406e-08	4.42456e-08	6.26843e-07	-1.36388e-07	4.90455e-07	2.52269e-07	-3.57433e-08	2.16525e-07	1.78160e-09	-6.09908e-10	1.17170e-09	1.81673e-07	2.78118e-08	2.09484e-07	2.25303e-07	-4.06996e-08	1.84604e-07
24.601	-3.26125e-08	4.28155e-09	-2.83309e-08	1.48319e-07	-3.66175e-08	1.11701e-07	8.15473e-08	-3.74309e-08	4.41164e-08	6.26191e-07	-1.36246e-07	4.89945e-07	2.52008e-07	-3.57064e-08	2.16302e-07	1.67946e-09	-5.74941e-10	1.10452e-09	1.81468e-07	2.77962e-08	2.09264e-07	2.24846e-07	-4.06170e-08	1.84229e-07
24.625	-3.23781e-08	4.25079e-09	-2.81273e-08	1.48165e-07	-3.65797e-08	1.11586e-07	8.13121e-08	-3.73230e-08	4.39891e-08	6.25545e-07	-1.36106e-07	4.89439e-07	2.51754e-07	-3.56705e-08	2.16084e-07	1.57986e-09	-5.40843e-10	1.03902e-09	1.81264e-07	2.77789e-08	2.09043e-07	2.24393e-07	-4.05352e-08	1.83858e-07
24.650	-3.21342e-08	4.21877e-09	-2.79155e-08	1.48016e-07	-3.65429e-08	1.11474e-07	8.10805e-08	-3.72166e-08	4.38638e-08	6.24902e-07	-1.35966e-07	4.88936e-07	2.51507e-07	-3.56355e-08	2.15872e-07	1.48279e-09	-5.07612e-10	9.75176e-10	1.81062e-07	2.77599e-08	2.08822e-07	2.23945e-07	-4.04542e-08	1.83490e-07
24.674	-3.18808e-08	4.18549e-09	-2.76953e-08	1.47872e-07	-3.65073e-08	1.11365e-07	8.08524e-08	-3.71120e-08	4.37405e-08	6.24265e-07	-1.35827e-07	4.88437e-07	2.51267e-07	-3.56014e-08	2.15665e-07	1.38825e-09	-4.75249e-10	9.13004e-10	1.80861e-07	2.77391e-08	2.08600e-07	2.23500e-07	-4.03738e-08	1.83126e-07
24.699	-3.16179e-08	4.15098e-09	-2.74669e-08	1.47733e-07	-3.64728e-08	1.11260e-07	8.06280e-08	-3.70090e-08	4.36191e-08	6.23631e-07	-1.35689e-07	4.87942e-07	2.51033e-07	-3.55682e-08	2.15465e-07	1.29625e-09	-4.43754e-10	8.52498e-10	1.80661e-07	2.77167e-08	2.08378e-07	2.23059e-07	-4.02942e-08	1.82765e-07
24.723	-3.13456e-08	4.11523e-09	-2.72303e-08	1.47598e-07	-3.64395e-08	1.11158e-07	8.04073e-08	-3.69076e-08	4.34996e-08	6.23003e-07	-1.35553e-07	4.87450e-07	2.50805e-07	-3.55360e-08	2.15269e-07	1.20678e-09	-4.13126e-10	7.93657e-10	1.80463e-07	2.76926e-08	2.08156e-07	2.22622e-07	-4.02153e-08	1.82407e-07
24.748	-3.10638e-08	4.07824e-09	-2.69856e-08	1.47467e-07	-3.64073e-08	1.11060e-07	8.01901e-08	-3.68080e-08	4.33822e-08	6.22379e-07	-1.35417e-07	4.86962e-07	2.50585e-07	-3.55047e-08	2.15080e-07	1.11985e-09	-3.83364e-10	7.36482e-10	1.80267e-07	2.76667e-08	2.07933e-07	2.22190e-07	-4.01372e-08	1.82053e-07
24.773	-3.07727e-08	4.04002e-09	-2.67327e-08	1.47341e-07	-3.63762e-08	1.10965e-07	7.99766e-08	-3.67100e-08	4.32667e-08	6.21759e-07	-1.35282e-07	4.86477e-07	2.50370e-07	-3.54744e-08	2.14896e-07	1.03544e-09	-3.54468e-10	6.80971e-10	1.80071e-07	2.76392e-08	2.07710e-07	2.21761e-07	-4.00597e-08	1.81701e-07
24.797	-3.04722e-08	4.00057e-09	-2.64717e-08	1.47220e-07	-3.63463e-08	1.10874e-07	7.97668e-08	-3.66136e-08	4.31531e-08	6.21144e-07	-1.35148e-07	4.85996e-07	2.50163e-07	-3.54450e-08	2.14718e-07	9.53562e-10	-3.26439e-10	6.27123e-10	1.79877e-07	2.76100e-08	2.07487e-07	2.21337e-07	-3.99831e-08	1.81354e-07
24.822	-3.01625e-08	3.95990e-09	-2.62026e-08	1.47103e-07	-3.63175e-08	1.10786e-07	7.95605e-08	-3.65190e-08	4.30416e-08	6.20534e-07	-1.35015e-07	4.85519e-07	2.49962e-07	-3.54165e-08	2.14545e-07	8.74212e-10	-2.99275e-10	5.74938e-10	1.79685e-07	2.75790e-08	2.07264e-07	2.20916e-07	-3.99071e-08	1.81009e-07
24.846	-2.98435e-08	3.91802e-09	-2.59254e-08	1.46991e-07	-3.62898e-08	1.10701e-07	7.93580e-08	-3.64260e-08	4.29320e-08	6.19929e-07	-1.34884e-07	4.85045e-07	2.49767e-07	-3.53889e-08	2.14378e-07	7.97390e-10	-2.72975e-10	5.24414e-10	1.79494e-07	2.75465e-08	2.07040e-07	2.20500e-07	-3.98319e-08	1.80668e-07
24.871	-2.95152e-08	3.87493e-09	-2.56403e-08	1.46884e-07	-3.62633e-08	1.10620e-07	7.91590e-08	-3.63347e-08	4.28243e-08	6.19327e-07	-1.34753e-07	4.84575e-07	2.49579e-07	-3.53623e-08	2.14217e-07	7.23093e-10	-2.47541e-10	4.75552e-10	1.79304e-07	2.75122e-08	2.06816e-07	2.20088e-07	-3.97575e-08	1.80330e-07
24.895	-2.91778e-08	3.83063e-09	-2.53472e-08	1.46781e-07	-3.62378e-08	1.10543e-07	7.89638e-08	-3.62451e-08	4.27187e-08	6.18731e-07	-1.34623e-07	4.84108e-07	2.49398e-07	-3.53366e-08	2.14061e-07	6.51320e-10	-2.22970e-10	4.28349e-10	1.79115e-07	2.74763e-08	2.06592e-07	2.19680e-07	-3.96837e-08	1.79996e-07
24.920	-2.88312e-08	3.78513e-09	-2.50461e-08	1.46682e-07	-3.62135e-08	1.10469e-07	7.87722e-08	-3.61571e-08	4.26150e-08	6.18139e-07	-1.34494e-07	4.83645e-07	2.49223e-07	-3.53118e-08	2.13911e-07	5.82070e-10	-1.99264e-10	3.82806e-10	1.78928e-07	2.74387e-08	2.06367e-07	2.19276e-07	-3.96108e-08	1.79665e-07
24.945	-2.84756e-08	3.73843e-09	-2.47371e-08	1.46588e-07	-3.61903e-08	1.10398e-07	7.85842e-08	-3.60708e-08	4.25134e-08	6.17552e-07	-1.34367e-07	4.83185e-07	2.49054e-07	-3.52879e-08	2.13766e-07	5.15341e-10	-1.76420e-10	3.38921e-10	1.78743e-07	2.73995e-08	2.06142e-07	2.18876e-07	-3.95386e-08	1.79338e-07
24.969	-2.81108e-08	3.69055e-09	-2.44203e-08	1.46499e-07	-3.61682e-08	1.10331e-07	7.83999e-08	-3.59863e-08	4.24137e-08	6.16969e-07	-1.34240e-07	4.82730e-07	2.48892e-07	-3.52649e-08	2.13627e-07	4.51131e-10	-1.54439e-10	2.96693e-10	1.78558e-07	2.73587e-08	2.05917e-07	2.18480e-07	-3.94671e-08	1.79013e-07
24.994	-2.77370e-08	3.64148e-09	-2.40956e-08	1.46414e-07	-3.61473e-08	1.10267e-07	7.82193e-08	-3.59034e-08	4.23160e-08	6.16392e-07	-1.34114e-07	4.82277e-07	2.48737e-07	-3.52429e-08	2.13494e-07	3.89440e-10	-1.33319e-10	2.56120e-10	1.78375e-07	2.73161e-08	2.05692e-07	2.18089e-07	-3.93964e-08	1.78693e-07
25.018	-2.73543e-08	3.59122e-09	-2.37630e-08	1.46334e-07	-3.61274e-08	1.10206e-07	7.80424e-08	-3.58221e-08	4.22202e-08	6.15818e-07	-1.33989e-07	4.81829e-07	2.48587e-07	-3.52218e-08	2.13366e-07	3.30265e-10	-1.13062e-10	2.17203e-10	1.78194e-07	2.72720e-08	2.05466e-07	2.17702e-07	-3.93264e-08	1.78375e-07
25.043	-2.69625e-08	3.53979e-09	-2.34227e-08	1.46258e-07	-3.61087e-08	1.10149e-07	7.78691e-08	-3.57426e-08	4.21265e-08	6.15250e-07	-1.33866e-07	4.81384e-07	2.48445e-07	-3.52015e-08	2.13243e-07	2.73604e-10	-9.36647e-11	1.79940e-10	1.78014e-07	2.72262e-08	2.05240e-07	2.17319e-07	-3.92572e-08	1.78061e-07
25.068	-2.65619e-08	3.48720e-09	-2.30747e-08	1.46186e-07	-3.60911e-08	1.10095e-07	7.76995e-08	-3.56648e-08	4.20348e-08	6.14686e-07	-1.33743e-07	4.80943e-07	2.48309e-07	-3.51822e-08	2.13126e-07	2.19457e-10	-7.51281e-11	1.44329e-10	1.77835e-07	2.71788e-08	2.05014e-07	2.16940e-07	-3.91888e-08	1.77751e-07
25.092	-2.61524e-08	3.43343e-09	-2.27189e-08	1.46119e-07	-3.60746e-08	1.10045e-07	7.75337e-08	-3.55886e-08	4.19450e-08	6.14127e-07	-1.33621e-07	4.80505e-07	2.48179e-07	-3.51638e-08	2.13015e-07	1.67821e-10	-5.74511e-11	1.10370e-10	1.77658e-07	2.71298e-08	2.04788e-07	2.16565e-07	-3.91211e-08	1.77444e-07
25.117	-2.57340e-08	3.37851e-09	-2.23555e-08	1.46057e-07	-3.60591e-08	1.09998e-07	7.73715e-08	-3.55142e-08	4.18573e-08	6.13572e-07	-1.33501e-07	4.80071e-07	2.48055e-07	-3.51463e-08	2.12909e-07	1.18694e-10	-4.06332e-11	7.80605e-11	1.77482e-07	2.70792e-08	2.04561e-07	2.16194e-07	-3.90541e-08	1.77140e-07
25.141	-2.53069e-08	3.32243e-09	-2.19845e-08	1.45999e-07	-3.60448e-08	1.09954e-07	7.72130e-08	-3.54414e-08	4.17715e-08	6.13022e-07	-1.33381e-07	4.79641e-07	2.47938e-07	-3.51298e-08	2.12808e-07	7.20741e-11	-2.46736e-11	4.74005e-11	1.77307e-07	2.70270e-08	2.04334e-07	2.15828e-07	-3.89880e-08	1.76840e-07
25.166	-2.48710e-08	3.26521e-09	-2.16058e-08	1.45945e-07	-3.60316e-08	1.09914e-07	7.70581e-08	-3.53704e-08	4.16878e-08	6.12477e-07	-1.33262e-07	4.79215e-07	2.47827e-07	-3.51141e-08	2.12713e-07	2.79599e-11	-9.57169e-12	1.83882e-11	1.77134e-07	2.69732e-08	2.04107e-07	2.15466e-07	-3.89225e-08	1.76543e-07
25.190	-2.44264e-08	3.20684e-09	-2.12196e-08	1.45896e-07	-3.60195e-08	1.09877e-07	7.69070e-08	-3.53010e-08	4.16060e-08	6.11937e-07	-1.33145e-07	4.78792e-07	2.47723e-07	-3.50993e-08	2.12624e-07	-1.36508e-11	4.67317e-12	-8.97765e-12	1.76962e-07	2.69178e-08	2.03880e-07	2.15108e-07	-3.88579e-08	1.76250e-07
25.215	-2.39731e-08	3.14733e-09	-2.08258e-08	1.45852e-07	-3.60085e-08	1.09843e-07	7.67596e-08	-3.52333e-08	4.15263e-08	6.11401e-07	-1.33028e-07	4.78373e-07	2.47625e-07	-3.50854e-08	2.12540e-07	-5.27601e-11	1.80617e-11	-3.46984e-11	1.76792e-07	2.68608e-08	2.03653e-07	2.14754e-07	-3.87940e-08	1.75960e-07
25.240	-2.35112e-08	3.08669e-09	-2.04245e-08	1.45811e-07	-3.59985e-08	1.09813e-07	7.66159e-08	-3.51674e-08	4.14485e-08	6.10870e-07	-1.32913e-07	4.77957e-07	2.47533e-07	-3.50724e-08	2.12461e-07	-8.93701e-11	3.05946e-11	-5.87755e-11	1.76623e-07	2.68022e-08	2.03425e-07	2.14405e-07	-3.87309e-08	1.75674e-07
25.264	-2.30408e-08	3.02492e-09	-2.00158e-08	1.45776e-07	-3.59897e-08	1.09786e-07	7.64759e-08	-3.51031e-08	4.13728e-08	6.10344e-07	-1.32798e-07	4.77545e-07	2.47448e-07	-3.50603e-08	2.12388e-07	-1.23483e-10	4.22727e-11	-8.12102e-11	1.76455e-07	2.67421e-08	2.03197e-07	2.14060e-07	-3.86686e-08	1.75391e-07
25.289	-2.25617e-08	2.96203e-09	-1.95997e-08	1.45744e-07	-3.59819e-08	1.09762e-07	7.63396e-08	-3.50406e-08	4.12991e-08	6.09822e-07	-1.32685e-07	4.77137e-07	2.47369e-07	-3.50491e-08	2.12320e-07	-1.55101e-10	5.30966e-11	-1.02004e-10	1.76289e-07	2.66804e-08	2.02969e-07	2.13719e-07	-3.86070e-08	1.75112e-07
25.313	-2.20742e-08	2.89803e-09	-1.91762e-08	1.45717e-07	-3.59753e-08	1.09742e-07	7.62071e-08	-3.49797e-08	4.12274e-08	6.09305e-07	-1.32572e-07	4.76733e-07	2.47296e-07	-3.50388e-08	2.12257e-07	-1.84226e-10	6.30671e-11	-1.21158e-10	1.76124e-07	2.66171e-08	2.02741e-07	2.13382e-07	-3.85462e-08	1.74836e-07
25.338	-2.15782e-08	2.83292e-09	-1.87453e-08	1.45695e-07	-3.59697e-08	1.09725e-07	7.60782e-08	-3.49206e-08	4.11577e-08	6.08793e-07	-1.32461e-07	4.76332e-07	2.47230e-07	-3.50294e-08	2.12200e-07	-2.10860e-10	7.21850e-11	-1.38675e-10	1.75960e-07	2.65523e-08	2.02513e-07	2.13050e-07	-3.84861e-08	1.74564e-07
25.362	-2.10739e-08	2.76670e-09	-1.83072e-08	1.45676e-07	-3.59652e-08	1.09711e-07	7.59531e-08	-3.48631e-08	4.10900e-08	6.08286e-07	-1.32350e-07	4.75936e-07	2.47169e-07	-3.50208e-08	2.12149e-07	-2.35006e-10	8.04511e-11	-1.54555e-10	1.75798e-07	2.64860e-08	2.02284e-07	2.12722e-07	-3.84269e-08	1.74295e-07
25.387	-2.05611e-08	2.69938e-09	-1.78617e-08	1.45662e-07	-3.59617e-08	1.09701e-07	7.58317e-08	-3.48074e-08	4.10243e-08	6.07784e-07	-1.32241e-07	4.75542e-07	2.47115e-07	-3.50132e-08	2.12102e-07	-2.56666e-10	8.78662e-11	-1.68800e-10	1.75638e-07	2.64181e-08	2.02056e-07	2.12398e-07	-3.83684e-08	1.74030e-07
25.412	-2.00400e-08	2.63097e-09	-1.74091e-08	1.45653e-07	-3.59594e-08	1.09693e-07	7.57140e-08	-3.47534e-08	4.09606e-08	6.07286e-07	-1.32133e-07	4.75153e-07	2.47067e-07	-3.50064e-08	2.12061e-07	-2.75843e-10	9.44311e-11	-1.81412e-10	1.75478e-07	2.63487e-08	2.01827e-07	2.12079e-07	-3.83107e-08	1.73768e-07
25.436	-1.95107e-08	2.56147e-09	-1.69492e-08	1.45648e-07	-3.59581e-08	1.09690e-07	7.56001e-08	-3.47011e-08	4.08990e-08	6.06793e-07	-1.32026e-07	4.74767e-07	2.47026e-07	-3.50005e-08	2.12025e-07	-2.92539e-10	1.00147e-10	-1.92392e-10	1.75320e-07	2.62777e-08	2.01598e-07	2.11764e-07	-3.82537e-08	1.73510e-07
25.461	-1.89730e-08	2.49089e-09	-1.64822e-08	1.45647e-07	-3.59579e-08	1.09689e-07	7.54899e-08	-3.46505e-08	4.08394e-08	6.06305e-07	-1.31919e-07	4.74385e-07	2.46990e-07	-3.49955e-08	2.11995e-07	-3.06756e-10	1.05014e-10	-2.01742e-10	1.75164e-07	2.62053e-08	2.01369e-07	2.11453e-07	-3.81976e-08	1.73255e-07
25.485	-1.84272e-08	2.41923e-09	-1.60080e-08	1.45650e-07	-3.59587e-08	1.09691e-07	7.53834e-08	-3.46016e-08	4.07817e-08	6.05821e-07	-1.31814e-07	4.74007e-07	2.46961e-07	-3.49913e-08	2.11970e-07	-3.18496e-10	1.09033e-10	-2.09464e-10	1.75008e-07	2.61314e-08	2.01140e-07	2.11146e-07	-3.81422e-08	1.73004e-07
25.510	-1.78733e-08	2.34651e-09	-1.55268e-08	1.45658e-07	-3.59606e-08	1.09697e-07	7.52806e-08	-3.45545e-08	4.07262e-08	6.05343e-07	-1.31710e-07	4.73633e-07	2.46938e-07	-3.49880e-08	2.11950e-07	-3.27764e-10	1.12205e-10	-2.15558e-10	1.74855e-07	2.60559e-08	2.00911e-07	2.10844e-07	-3.80876e-08	1.72756e-07
25.534	-1.73112e-08	2.27272e-09	-1.50385e-08	1.45670e-07	-3.59636e-08	1.09706e-07	7.51816e-08	-3.45090e-08	4.06726e-08	6.04869e-07	-1.31607e-07	4.73262e-07	2.46921e-07	-3.49856e-08	2.11935e-07	-3.34560e-10	1.14532e-10	-2.20028e-10	1.74702e-07	2.59790e-08	2.00681e-07	2.10546e-07	-3.80338e-08	1.72512e-07
25.559	-1.67411e-08	2.19787e-09	-1.45433e-08	1.45686e-07	-3.59676e-08	1.09719e-07	7.50864e-08	-3.44653e-08	4.06211e-08	6.04400e-07	-1.31505e-07	4.72895e-07	2.46910e-07	-3.49841e-08	2.11926e-07	-3.38888e-10	1.16014e-10	-2.22874e-10	1.74551e-07	2.59006e-08	2.00452e-07	2.10253e-07	-3.79808e-08	1.72272e-07
25.584	-1.61630e-08	2.12197e-09	-1.40410e-08	1.45707e-07	-3.59727e-08	1.09734e-07	7.49948e-08	-3.44233e-08	4.05716e-08	6.03936e-07	-1.31404e-07	4.72532e-07	2.46905e-07	-3.49834e-08	2.11922e-07	-3.40750e-10	1.16651e-10	-2.24099e-10	1.74402e-07	2.58207e-08	2.00222e-07	2.09963e-07	-3.79285e-08	1.72035e-07
25.608	-1.55769e-08	2.04503e-09	-1.35319e-08	1.45732e-07	-3.59788e-08	1.09753e-07	7.49071e-08	-3.43830e-08	4.05241e-08	6.03476e-07	-1.31304e-07	4.72172e-07	2.46907e-07	-3.49836e-08	2.11923e-07	-3.40149e-10	1.16445e-10	-2.23704e-10	1.74253e-07	2.57393e-08	1.99993e-07	2.09678e-07	-3.78771e-08	1.71801e-07
25.633	-1.49829e-08	1.96704e-09	-1.30159e-08	1.45761e-07	-3.59860e-08	1.09775e-07	7.48230e-08	-3.43444e-08	4.04786e-08	6.03022e-07	-1.31205e-07	4.71817e-07	2.46914e-07	-3.49847e-08	2.11929e-07	-3.37088e-10	1.15397e-10	-2.21690e-10	1.74106e-07	2.56565e-08	1.99763e-07	2.09398e-07	-3.78264e-08	1.71572e-07
25.657	-1.43810e-08	1.88802e-09	-1.24930e-08	1.45794e-07	-3.59942e-08	1.09800e-07	7.47428e-08	-3.43076e-08	4.04352e-08	6.02572e-07	-1.31107e-07	4.71465e-07	2.46928e-07	-3.49866e-08	2.11941e-07	-3.31569e-10	1.13508e-10	-2.18061e-10	1.73961e-07	2.55722e-08	1.99533e-07	2.09122e-07	-3.77765e-08	1.71345e-07
25.682	-1.37713e-08	1.80797e-09	-1.19633e-08	1.45831e-07	-3.60034e-08	1.09828e-07	7.46663e-08	-3.42725e-08	4.03938e-08	6.02127e-07	-1.31011e-07	4.71117e-07	2.46947e-07	-3.49893e-08	2.11958e-07	-3.23596e-10	1.10778e-10	-2.12817e-10	1.73817e-07	2.54865e-08	1.99303e-07	2.08850e-07	-3.77274e-08	1.71123e-07
25.706	-1.31538e-08	1.72690e-09	-1.14269e-08	1.45873e-07	-3.60137e-08	1.09859e-07	7.45935e-08	-3.42391e-08	4.03544e-08	6.01687e-07	-1.30915e-07	4.70773e-07	2.46973e-07	-3.49929e-08	2.11980e-07	-3.13170e-10	1.07209e-10	-2.05961e-10	1.73674e-07	2.53994e-08	1.99073e-07	2.08582e-07	-3.76791e-08	1.70903e-07
25.731	-1.25285e-08	1.64482e-09	-1.08837e-08	1.45919e-07	-3.60251e-08	1.09894e-07	7.45245e-08	-3.42074e-08	4.03171e-08	6.01252e-07	-1.30820e-07	4.70432e-07	2.47004e-07	-3.49974e-08	2.12007e-07	-3.00296e-10	1.02802e-10	-1.97493e-10	1.73533e-07	2.53108e-08	1.98843e-07	2.08319e-07	-3.76316e-08	1.70688e-07
25.756	-1.18956e-08	1.56172e-09	-1.03339e-08	1.45969e-07	-3.60374e-08	1.09932e-07	7.44592e-08	-3.41774e-08	4.02818e-08	6.00822e-07	-1.30726e-07	4.70095e-07	2.47042e-07	-3.50027e-08	2.12039e-07	-2.84975e-10	9.75572e-11	-1.87418e-10	1.73393e-07	2.52208e-08	1.98613e-07	2.08061e-07	-3.75848e-08	1.70476e-07
25.780	-1.12550e-08	1.47763e-09	-9.77742e-09	1.46023e-07	-3.60508e-08	1.09972e-07	7.43978e-08	-3.41492e-08	4.02485e-08	6.00396e-07	-1.30634e-07	4.69763e-07	2.47085e-07	-3.50089e-08	2.12076e-07	-2.67211e-10	9.14760e-11	-1.75735e-10	1.73254e-07	2.51294e-08	1.98383e-07	2.07806e-07	-3.75389e-08	1.70268e-07
25.805	-1.06069e-08	1.39253e-09	-9.21434e-09	1.46082e-07	-3.60652e-08	1.10016e-07	7.43400e-08	-3.41227e-08	4.02173e-08	5.99976e-07	-1.30542e-07	4.69433e-07	2.47134e-07	-3.50159e-08	2.12119e-07	-2.47007e-10	8.45593e-11	-1.62447e-10	1.73117e-07	2.50366e-08	1.98153e-07	2.07557e-07	-3.74938e-08	1.70063e-07
25.829	-9.95116e-09	1.30645e-09	-8.64471e-09	1.46144e-07	-3.60806e-08	1.10063e-07	7.42861e-08	-3.40980e-08	4.01881e-08	5.99560e-07	-1.30452e-07	4.69108e-07	2.47190e-07	-3.50237e-08	2.12166e-07	-2.24365e-10	7.68083e-11	-1.47557e-10	1.72981e-07	2.49425e-08	1.97923e-07	2.07311e-07	-3.74494e-08	1.69862e-07
25.854	-9.28794e-09	1.21937e-09	-8.06857e-09	1.46211e-07	-3.60971e-08	1.10114e-07	7.42359e-08	-3.40749e-08	4.01610e-08	5.99149e-07	-1.30363e-07	4.68787e-07	2.47251e-07	-3.50324e-08	2.12219e-07	-1.99289e-10	6.82240e-11	-1.31065e-10	1.72846e-07	2.48469e-08	1.97693e-07	2.07070e-07	-3.74059e-08	1.69664e-07
25.879	-8.61728e-09	1.13133e-09	-7.48595e-09	1.46281e-07	-3.61146e-08	1.10167e-07	7.41895e-08	-3.40536e-08	4.01358e-08	5.98743e-07	-1.30274e-07	4.68469e-07	2.47318e-07	-3.50419e-08	2.12276e-07	-1.71782e-10	5.88074e-11	-1.12975e-10	1.72713e-07	2.47499e-08	1.97463e-07	2.06833e-07	-3.73631e-08	1.69470e-07
25.903	-7.93921e-09	1.04230e-09	-6.89690e-09	1.46356e-07	-3.61330e-08	1.10223e-07	7.41468e-08	-3.40340e-08	4.01128e-08	5.98342e-07	-1.30187e-07	4.68155e-07	2.47391e-07	-3.50523e-08	2.12339e-07	-1.41847e-10	4.85595e-11	-9.32879e-11	1.72581e-07	2.46516e-08	1.97233e-07	2.06601e-07	-3.73211e-08	1.69280e-07
25.928	-7.25378e-09	9.52318e-10	-6.30147e-09	1.46435e-07	-3.61525e-08	1.10283e-07	7.41079e-08	-3.40162e-08	4.00917e-08	5.97946e-07	-1.30101e-07	4.67845e-07	2.47470e-07	-3.50634e-08	2.12407e-07	-1.09487e-10	3.74815e-11	-7.20058e-11	1.72451e-07	2.45519e-08	1.97003e-07	2.06373e-07	-3.72800e-08	1.69093e-07
25.952	-6.56105e-09	8.61373e-10	-5.69968e-09	1.46518e-07	-3.61730e-08	1.10345e-07	7.40728e-08	-3.40001e-08	4.00727e-08	5.97555e-07	-1.30016e-07	4.67539e-07	2.47555e-07	-3.50754e-08	2.12479e-07	-7.47052e-11	2.55743e-11	-4.91309e-11	1.72322e-07	2.44509e-08	1.96773e-07	2.06150e-07	-3.72396e-08	1.68910e-07
25.977	-5.86106e-09	7.69474e-10	-5.09159e-09	1.46605e-07	-3.61945e-08	1.10411e-07	7.40415e-08	-3.39857e-08	4.00558e-08	5.97168e-07	-1.29932e-07	4.67237e-07	2.47645e-07	-3.50883e-08	2.12557e-07	-3.75045e-11	1.28392e-11	-2.46654e-11	1.72194e-07	2.43485e-08	1.96543e-07	2.05930e-07	-3.72000e-08	1.68730e-07
26.001	-5.15387e-09	6.76629e-10	-4.47724e-09	1.46696e-07	-3.62169e-08	1.10479e-07	7.40139e-08	-3.39730e-08	4.00409e-08	5.96787e-07	-1.29848e-07	4.66938e-07	2.47742e-07	-3.51019e-08	2.12640e-07	2.11173e-12	-7.22921e-13	1.38881e-12	1.72068e-07	2.42448e-08	1.96313e-07	2.05716e-07	-3.71613e-08	1.68555e-07
26.026	-4.43951e-09	5.82845e-10	-3.85667e-09	1.46791e-07	-3.62404e-08	1.10551e-07	7.39901e-08	-3.39621e-08	4.00280e-08	5.96410e-07	-1.29767e-07	4.66644e-07	2.47844e-07	-3.51164e-08	2.12728e-07	4.41403e-11	-1.51108e-11	2.90295e-11	1.71943e-07	2.41398e-08	1.96083e-07	2.05506e-07	-3.71233e-08	1.68382e-07
26.051	-3.71805e-09	4.88126e-10	-3.22992e-09	1.46890e-07	-3.62649e-08	1.10625e-07	7.39701e-08	-3.39529e-08	4.00172e-08	5.96038e-07	-1.29686e-07	4.66353e-07	2.47952e-07	-3.51317e-08	2.12820e-07	8.85779e-11	-3.03234e-11	5.82545e-11	1.71820e-07	2.40335e-08	1.95853e-07	2.05300e-07	-3.70861e-08	1.68214e-07
26.075	-2.98952e-09	3.92481e-10	-2.59704e-09	1.46993e-07	-3.62903e-08	1.10703e-07	7.39539e-08	-3.39455e-08	4.00084e-08	5.95672e-07	-1.29606e-07	4.66066e-07	2.48066e-07	-3.51478e-08	2.12918e-07	1.35421e-10	-4.63596e-11	8.90616e-11	1.71697e-07	2.39259e-08	1.95623e-07	2.05099e-07	-3.70497e-08	1.68049e-07
26.100	-2.25398e-09	2.95916e-10	-1.95807e-09	1.47100e-07	-3.63167e-08	1.10784e-07	7.39415e-08	-3.39398e-08	4.00017e-08	5.95310e-07	-1.29527e-07	4.65783e-07	2.48185e-07	-3.51647e-08	2.13020e-07	1.84667e-10	-6.32182e-11	1.21449e-10	1.71577e-07	2.38169e-08	1.95394e-07	2.04902e-07	-3.70142e-08	1.67887e-07
26.124	-1.51149e-09	1.98437e-10	-1.31305e-09	1.47211e-07	-3.63442e-08	1.10867e-07	7.39328e-08	-3.39358e-08	3.99970e-08	5.94953e-07	-1.29449e-07	4.65503e-07	2.48310e-07	-3.51824e-08	2.13128e-07	2.36312e-10	-8.08982e-11	1.55414e-10	1.71457e-07	2.37067e-08	1.95164e-07	2.04709e-07	-3.69794e-08	1.67730e-07
26.149	-7.62080e-10	1.00050e-10	-6.62030e-10	1.47326e-07	-3.63725e-08	1.10954e-07	7.39280e-08	-3.39336e-08	3.99944e-08	5.94601e-07	-1.29373e-07	4.65228e-07	2.48441e-07	-3.52010e-08	2.13240e-07	2.90353e-10	-9.93983e-11	1.90955e-10	1.71339e-07	2.35952e-08	1.94934e-07	2.04521e-07	-3.69455e-08	1.67576e-07
26.173	-5.81294e-12	7.63156e-13	-5.04978e-12	1.47445e-07	-3.64019e-08	1.11043e-07	7.39269e-08	-3.39331e-08	3.99938e-08	5.94254e-07	-1.29297e-07	4.64956e-07	2.48577e-07	-3.52203e-08	2.13357e-07	3.46786e-10	-1.18717e-10	2.28069e-10	1.71222e-07	2.34824e-08	1.94705e-07	2.04338e-07	-3.69123e-08	1.67425e-07
26.198	7.57264e-10	-9.94179e-11	6.57846e-10	1.47568e-07	-3.64322e-08	1.11136e-07	7.39296e-08	-3.39343e-08	3.99953e-08	5.93912e-07	-1.29223e-07	4.64689e-07	2.48719e-07	-3.52405e-08	2.13479e-07	4.05608e-10	-1.38854e-10	2.66754e-10	1.71107e-07	2.33684e-08	1.94475e-07	2.04159e-07	-3.68799e-08	1.67279e-07
26.223	1.52710e-09	-2.00486e-10	1.32661e-09	1.47695e-07	-3.64635e-08	1.11231e-07	7.39361e-08	-3.39373e-08	3.99988e-08	5.93574e-07	-1.29150e-07	4.64425e-07	2.48867e-07	-3.52614e-08	2.13606e-07	4.66816e-10	-1.59808e-10	3.07008e-10	1.70993e-07	2.32531e-08	1.94246e-07	2.03984e-07	-3.68484e-08	1.67136e-07
26.247	2.30364e-09	-3.02436e-10	2.00121e-09	1.47825e-07	-3.64957e-08	1.11330e-07	7.39463e-08	-3.39420e-08	4.00043e-08	5.93242e-07	-1.29077e-07	4.64165e-07	2.49021e-07	-3.52831e-08	2.13738e-07	5.30406e-10	-1.81577e-10	3.48829e-10	1.70880e-07	2.31366e-08	1.94017e-07	2.03814e-07	-3.68177e-08	1.66996e-07
26.272	3.08685e-09	-4.05259e-10	2.68159e-09	1.47960e-07	-3.65289e-08	1.11431e-07	7.39604e-08	-3.39485e-08	4.00119e-08	5.92915e-07	-1.29006e-07	4.63909e-07	2.49180e-07	-3.53057e-08	2.13874e-07	5.96375e-10	-2.04161e-10	3.92214e-10	1.70769e-07	2.30188e-08	1.93788e-07	2.03648e-07	-3.67877e-08	1.66860e-07
26.296	3.87665e-09	-5.08949e-10	3.36770e-09	1.48098e-07	-3.65630e-08	1.11535e-07	7.39783e-08	-3.39567e-08	4.00216e-08	5.92592e-07	-1.28936e-07	4.63657e-07	2.49344e-07	-3.53290e-08	2.14015e-07	6.64719e-10	-2.27557e-10	4.37162e-10	1.70659e-07	2.28999e-08	1.93559e-07	2.03487e-07	-3.67586e-08	1.66728e-07
26.321	4.67301e-09	-6.13500e-10	4.05951e-09	1.48240e-07	-3.65981e-08	1.11642e-07	7.39999e-08	-3.39666e-08	4.00333e-08	5.92275e-07	-1.28867e-07	4.63408e-07	2.49514e-07	-3.53531e-08	2.14161e-07	7.35435e-10	-2.51766e-10	4.83669e-10	1.70551e-07	2.27797e-08	1.93330e-07	2.03330e-07	-3.67303e-08	1.66600e-07
26.345	5.47588e-09	-7.18905e-10	4.75698e-09	1.48386e-07	-3.66341e-08	1.11752e-07	7.40253e-08	-3.39783e-08	4.00471e-08	5.91963e-07	-1.28799e-07	4.63164e-07	2.49690e-07	-3.53780e-08	2.14312e-07	8.08518e-10	-2.76785e-10	5.31733e-10	1.70443e-07	2.26583e-08	1.93102e-07	2.03178e-07	-3.67028e-08	1.66475e-07
26.370	6.28520e-09	-8.25157e-10	5.46004e-09	1.48536e-07	-3.66711e-08	1.11865e-07	7.40546e-08	-3.39917e-08	4.00629e-08	5.91655e-07	-1.28732e-07	4.62923e-07	2.49871e-07	-3.54037e-08	2.14468e-07	8.83967e-10	-3.02614e-10	5.81353e-10	1.70338e-07	2.25357e-08	1.92873e-07	2.03030e-07	-3.66760e-08	1.66354e-07
26.395	7.10092e-09	-9.32249e-10	6.16867e-09	1.48689e-07	-3.67090e-08	1.11980e-07	7.40876e-08	-3.40069e-08	4.00807e-08	5.91353e-07	-1.28666e-07	4.62686e-07	2.50058e-07	-3.54301e-08	2.14628e-07	9.61776e-10	-3.29251e-10	6.32525e-10	1.70233e-07	2.24119e-08	1.92645e-07	2.02887e-07	-3.66502e-08	1.66236e-07
26.419	7.92298e-09	-1.04017e-09	6.88281e-09	1.48847e-07	-3.67479e-08	1.12099e-07	7.41244e-08	-3.40238e-08	4.01007e-08	5.91055e-07	-1.28601e-07	4.62454e-07	2.50250e-07	-3.54573e-08	2.14793e-07	1.04194e-09	-3.56695e-10	6.85248e-10	1.70130e-07	2.22870e-08	1.92417e-07	2.02748e-07	-3.66251e-08	1.66123e-07
26.444	8.75134e-09	-1.14893e-09	7.60242e-09	1.49008e-07	-3.67876e-08	1.12220e-07	7.41650e-08	-3.40424e-08	4.01226e-08	5.90762e-07	-1.28538e-07	4.62225e-07	2.50448e-07	-3.54853e-08	2.14962e-07	1.12446e-09	-3.84945e-10	7.39519e-10	1.70028e-07	2.21609e-08	1.92189e-07	2.02613e-07	-3.66008e-08	1.66012e-07
26.468	9.58595e-09	-1.25850e-09	8.32745e-09	1.49172e-07	-3.68283e-08	1.12344e-07	7.42094e-08	-3.40628e-08	4.01466e-08	5.90475e-07	-1.28475e-07	4.62000e-07	2.50651e-07	-3.55141e-08	2.15137e-07	1.20933e-09	-4.13999e-10	7.95336e-10	1.69928e-07	2.20336e-08	1.91961e-07	2.02483e-07	-3.65773e-08	1.65906e-07
26.493	1.04267e-08	-1.36888e-09	9.05787e-09	1.49341e-07	-3.68699e-08	1.12471e-07	7.42576e-08	-3.40849e-08	4.01727e-08	5.90192e-07	-1.28414e-07	4.61778e-07	2.50859e-07	-3.55437e-08	2.15316e-07	1.29655e-09	-4.43857e-10	8.52695e-10	1.69829e-07	2.19052e-08	1.91734e-07	2.02358e-07	-3.65547e-08	1.65803e-07
26.518	1.12737e-08	-1.48007e-09	9.79361e-09	1.49513e-07	-3.69124e-08	1.12601e-07	7.43096e-08	-3.41088e-08	4.02009e-08	5.89914e-07	-1.28353e-07	4.61561e-07	2.51073e-07	-3.55740e-08	2.15499e-07	1.38611e-09	-4.74516e-10	9.11596e-10	1.69731e-07	2.17757e-08	1.91507e-07	2.02237e-07	-3.65328e-08	1.65704e-07
26.542	1.21267e-08	-1.59206e-09	1.05346e-08	1.49689e-07	-3.69558e-08	1.12733e-07	7.43654e-08	-3.41344e-08	4.02310e-08	5.89642e-07	-1.28294e-07	4.61348e-07	2.51293e-07	-3.56051e-08	2.15688e-07	1.47801e-09	-5.05977e-10	9.72035e-10	1.69634e-07	2.16450e-08	1.91279e-07	2.02120e-07	-3.65118e-08	1.65609e-07
26.567	1.29858e-08	-1.70485e-09	1.12809e-08	1.49869e-07	-3.70002e-08	1.12868e-07	7.44250e-08	-3.41617e-08	4.02633e-08	5.89374e-07	-1.28236e-07	4.61138e-07	2.51517e-07	-3.56369e-08	2.15881e-07	1.57225e-09	-5.38237e-10	1.03401e-09	1.69539e-07	2.15132e-08	1.91053e-07	2.02008e-07	-3.64915e-08	1.65517e-07
26.591	1.38508e-08	-1.81841e-09	1.20324e-08	1.50052e-07	-3.70454e-08	1.13006e-07	7.44884e-08	-3.41908e-08	4.02976e-08	5.89111e-07	-1.28179e-07	4.60933e-07	2.51747e-07	-3.56695e-08	2.16078e-07	1.66881e-09	-5.71295e-10	1.09752e-09	1.69446e-07	2.13804e-08	1.90826e-07	2.01901e-07	-3.64721e-08	1.65429e-07
26.616	1.47218e-08	-1.93276e-09	1.27890e-08	1.50239e-07	-3.70915e-08	1.13147e-07	7.45556e-08	-3.42217e-08	4.03339e-08	5.88854e-07	-1.28122e-07	4.60731e-07	2.51983e-07	-3.57028e-08	2.16280e-07	1.76771e-09	-6.05150e-10	1.16256e-09	1.69353e-07	2.12464e-08	1.90600e-07	2.01798e-07	-3.64535e-08	1.65345e-07
26.640	1.55986e-08	-2.04788e-09	1.35507e-08	1.50429e-07	-3.71385e-08	1.13290e-07	7.46266e-08	-3.42542e-08	4.03723e-08	5.88601e-07	-1.28067e-07	4.60534e-07	2.52223e-07	-3.57369e-08	2.16487e-07	1.86893e-09	-6.39801e-10	1.22912e-09	1.69262e-07	2.11113e-08	1.90373e-07	2.01700e-07	-3.64357e-08	1.65264e-07
26.665	1.64813e-08	-2.16376e-09	1.43175e-08	1.50623e-07	-3.71865e-08	1.13437e-07	7.47014e-08	-3.42886e-08	4.04128e-08	5.88353e-07	-1.28014e-07	4.60340e-07	2.52469e-07	-3.57718e-08	2.16698e-07	1.97246e-09	-6.75246e-10	1.29722e-09	1.69172e-07	2.09752e-08	1.90148e-07	2.01606e-07	-3.64187e-08	1.65187e-07
26.690	1.73697e-08	-2.28040e-09	1.50893e-08	1.50821e-07	-3.72352e-08	1.13585e-07	7.47799e-08	-3.43246e-08	4.04553e-08	5.88111e-07	-1.27961e-07	4.60150e-07	2.52721e-07	-3.58074e-08	2.16913e-07	2.07832e-09	-7.11484e-10	1.36684e-09	1.69084e-07	2.08380e-08	1.89922e-07	2.01516e-07	-3.64026e-08	1.65113e-07
26.714	1.82639e-08	-2.39779e-09	1.58661e-08	1.51022e-07	-3.72849e-08	1.13737e-07	7.48623e-08	-3.43625e-08	4.04999e-08	5.87873e-07	-1.27909e-07	4.59964e-07	2.52977e-07	-3.58437e-08	2.17133e-07	2.18649e-09	-7.48514e-10	1.43797e-09	1.68997e-07	2.06997e-08	1.89697e-07	2.01431e-07	-3.63872e-08	1.65044e-07
26.739	1.91637e-08	-2.51592e-09	1.66478e-08	1.51227e-07	-3.73355e-08	1.13891e-07	7.49485e-08	-3.44020e-08	4.05465e-08	5.87640e-07	-1.27858e-07	4.59782e-07	2.53239e-07	-3.58808e-08	2.17358e-07	2.29697e-09	-7.86335e-10	1.51063e-09	1.68911e-07	2.05604e-08	1.89472e-07	2.01351e-07	-3.63727e-08	1.64978e-07
26.763	2.00691e-08	-2.63479e-09	1.74343e-08	1.51435e-07	-3.73869e-08	1.14048e-07	7.50385e-08	-3.44433e-08	4.05952e-08	5.87413e-07	-1.27809e-07	4.59604e-07	2.53506e-07	-3.59186e-08	2.17587e-07	2.40975e-09	-8.24944e-10	1.58480e-09	1.68827e-07	2.04201e-08	1.89247e-07	2.01275e-07	-3.63590e-08	1.64916e-07
26.788	2.09801e-08	-2.75439e-09	1.82257e-08	1.51647e-07	-3.74392e-08	1.14208e-07	7.51323e-08	-3.44864e-08	4.06459e-08	5.87190e-07	-1.27760e-07	4.59430e-07	2.53778e-07	-3.59572e-08	2.17821e-07	2.52483e-09	-8.64342e-10	1.66049e-09	1.68744e-07	2.02788e-08	1.89023e-07	2.01203e-07	-3.63460e-08	1.64857e-07
26.812	2.18966e-08	-2.87471e-09	1.90219e-08	1.51862e-07	-3.74923e-08	1.14370e-07	7.52298e-08	-3.45311e-08	4.06987e-08	5.86972e-07	-1.27713e-07	4.59259e-07	2.54055e-07	-3.59965e-08	2.18059e-07	2.64221e-09	-9.04526e-10	1.73769e-09	1.68662e-07	2.01364e-08	1.88799e-07	2.01136e-07	-3.63339e-08	1.64802e-07
26.837	2.28185e-08	-2.99574e-09	1.98227e-08	1.52081e-07	-3.75463e-08	1.14534e-07	7.53312e-08	-3.45777e-08	4.07535e-08	5.86760e-07	-1.27667e-07	4.59093e-07	2.54338e-07	-3.60365e-08	2.18301e-07	2.76189e-09	-9.45495e-10	1.81639e-09	1.68582e-07	1.99930e-08	1.88575e-07	2.01073e-07	-3.63226e-08	1.64751e-07
26.862	2.37458e-08	-3.11749e-09	2.06283e-08	1.52303e-07	-3.76012e-08	1.14702e-07	7.54364e-08	-3.46260e-08	4.08104e-08	5.86552e-07	-1.27622e-07	4.58931e-07	2.54625e-07	-3.60772e-08	2.18548e-07	2.88385e-09	-9.87248e-10	1.89661e-09	1.68503e-07	1.98486e-08	1.88351e-07	2.01015e-07	-3.63122e-08	1.64703e-07
26.886	2.46785e-08	-3.23993e-09	2.14385e-08	1.52529e-07	-3.76569e-08	1.14872e-07	7.55453e-08	-3.46760e-08	4.08694e-08	5.86350e-07	-1.27578e-07	4.58772e-07	2.54918e-07	-3.61187e-08	2.18799e-07	3.00810e-09	-1.02978e-09	1.97832e-09	1.68425e-07	1.97033e-08	1.88128e-07	2.00962e-07	-3.63025e-08	1.64660e-07
26.911	2.56164e-08	-3.36307e-09	2.22533e-08	1.52758e-07	-3.77135e-08	1.15044e-07	7.56581e-08	-3.47277e-08	4.09304e-08	5.86152e-07	-1.27535e-07	4.58618e-07	2.55216e-07	-3.61609e-08	2.19055e-07	3.13464e-09	-1.07310e-09	2.06154e-09	1.68349e-07	1.95570e-08	1.87906e-07	2.00913e-07	-3.62936e-08	1.64619e-07
26.935	2.65596e-08	-3.48689e-09	2.30727e-08	1.52990e-07	-3.77709e-08	1.15219e-07	7.57747e-08	-3.47812e-08	4.09934e-08	5.85960e-07	-1.27493e-07	4.58467e-07	2.55518e-07	-3.62038e-08	2.19315e-07	3.26345e-09	-1.11720e-09	2.14625e-09	1.68273e-07	1.94097e-08	1.87683e-07	2.00869e-07	-3.62856e-08	1.64583e-07
26.960	2.75079e-08	-3.61140e-09	2.38965e-08	1.53226e-07	-3.78291e-08	1.15397e-07	7.58951e-08	-3.48365e-08	4.10586e-08	5.85772e-07	-1.27452e-07	4.58320e-07	2.55826e-07	-3.62474e-08	2.19579e-07	3.39453e-09	-1.16207e-09	2.23246e-09	1.68200e-07	1.92615e-08	1.87461e-07	2.00829e-07	-3.62784e-08	1.64550e-07
26.984	2.84614e-08	-3.73658e-09	2.47248e-08	1.53465e-07	-3.78881e-08	1.15577e-07	7.60192e-08	-3.48935e-08	4.11257e-08	5.85590e-07	-1.27412e-07	4.58178e-07	2.56139e-07	-3.62917e-08	2.19847e-07	3.52788e-09	-1.20772e-09	2.32016e-09	1.68127e-07	1.91123e-08	1.87240e-07	2.00793e-07	-3.62720e-08	1.64521e-07
27.009	2.94199e-08	-3.86242e-09	2.55575e-08	1.53708e-07	-3.79480e-08	1.15760e-07	7.61472e-08	-3.49522e-08	4.11950e-08	5.85413e-07	-1.27374e-07	4.58039e-07	2.56457e-07	-3.63368e-08	2.20120e-07	3.66350e-09	-1.25415e-09	2.40935e-09	1.68056e-07	1.89622e-08	1.87018e-07	2.00762e-07	-3.62664e-08	1.64496e-07
27.034	3.03835e-08	-3.98892e-09	2.63946e-08	1.53954e-07	-3.80087e-08	1.15945e-07	7.62789e-08	-3.50127e-08	4.12662e-08	5.85240e-07	-1.27336e-07	4.57904e-07	2.56780e-07	-3.63825e-08	2.20397e-07	3.80138e-09	-1.30135e-09	2.50003e-09	1.67986e-07	1.88112e-08	1.86797e-07	2.00736e-07	-3.62616e-08	1.64474e-07
27.058	3.13520e-08	-4.11607e-09	2.72359e-08	1.54203e-07	-3.80703e-08	1.16133e-07	7.64145e-08	-3.50749e-08	4.13396e-08	5.85073e-07	-1.27300e-07	4.57773e-07	2.57108e-07	-3.64290e-08	2.20679e-07	3.94152e-09	-1.34933e-09	2.59220e-09	1.67918e-07	1.86592e-08	1.86577e-07	2.00714e-07	-3.62576e-08	1.64456e-07
27.083	3.23254e-08	-4.24387e-09	2.80816e-08	1.54456e-07	-3.81326e-08	1.16323e-07	7.65538e-08	-3.51389e-08	4.14150e-08	5.84911e-07	-1.27265e-07	4.57646e-07	2.57441e-07	-3.64762e-08	2.20965e-07	4.08392e-09	-1.39807e-09	2.68584e-09	1.67851e-07	1.85064e-08	1.86357e-07	2.00696e-07	-3.62545e-08	1.64442e-07
27.107	3.33037e-08	-4.37230e-09	2.89314e-08	1.54711e-07	-3.81958e-08	1.16516e-07	7.66970e-08	-3.52046e-08	4.14924e-08	5.84754e-07	-1.27230e-07	4.57523e-07	2.57779e-07	-3.65240e-08	2.21255e-07	4.22856e-09	-1.44759e-09	2.78097e-09	1.67785e-07	1.83527e-08	1.86137e-07	2.00683e-07	-3.62522e-08	1.64431e-07
27.132	3.42867e-08	-4.50136e-09	2.97854e-08	1.54970e-07	-3.82597e-08	1.16711e-07	7.68439e-08	-3.52720e-08	4.15719e-08	5.84601e-07	-1.27197e-07	4.57404e-07	2.58121e-07	-3.65726e-08	2.21549e-07	4.37545e-09	-1.49787e-09	2.87757e-09	1.67720e-07	1.81981e-08	1.85918e-07	2.00675e-07	-3.62506e-08	1.64424e-07
27.156	3.52745e-08	-4.63104e-09	3.06435e-08	1.55233e-07	-3.83245e-08	1.16908e-07	7.69947e-08	-3.53412e-08	4.16534e-08	5.84454e-07	-1.27165e-07	4.57289e-07	2.58469e-07	-3.66218e-08	2.21847e-07	4.52458e-09	-1.54893e-09	2.97565e-09	1.67657e-07	1.80426e-08	1.85700e-07	2.00671e-07	-3.62499e-08	1.64421e-07
27.181	3.62670e-08	-4.76134e-09	3.15057e-08	1.55498e-07	-3.83900e-08	1.17108e-07	7.71492e-08	-3.54122e-08	4.17371e-08	5.84312e-07	-1.27134e-07	4.57178e-07	2.58821e-07	-3.66717e-08	2.22149e-07	4.67595e-09	-1.60075e-09	3.07520e-09	1.67595e-07	1.78863e-08	1.85481e-07	2.00672e-07	-3.62500e-08	1.64421e-07
27.206	3.72641e-08	-4.89225e-09	3.23719e-08	1.55767e-07	-3.84564e-08	1.17310e-07	7.73075e-08	-3.54848e-08	4.18227e-08	5.84175e-07	-1.27105e-07	4.57071e-07	2.59179e-07	-3.67224e-08	2.22456e-07	4.82955e-09	-1.65333e-09	3.17622e-09	1.67534e-07	1.77291e-08	1.85264e-07	2.00677e-07	-3.62509e-08	1.64426e-07
27.230	3.82658e-08	-5.02376e-09	3.32421e-08	1.56039e-07	-3.85235e-08	1.17515e-07	7.74697e-08	-3.55593e-08	4.19104e-08	5.84043e-07	-1.27076e-07	4.56968e-07	2.59541e-07	-3.67737e-08	2.22767e-07	4.98538e-09	-1.70668e-09	3.27871e-09	1.67475e-07	1.75711e-08	1.85046e-07	2.00686e-07	-3.62527e-08	1.64433e-07
27.255	3.92720e-08	-5.15586e-09	3.41162e-08	1.56314e-07	-3.85914e-08	1.17722e-07	7.76356e-08	-3.56354e-08	4.20002e-08	5.83917e-07	-1.27048e-07	4.56868e-07	2.59908e-07	-3.68257e-08	2.23082e-07	5.14344e-09	-1.76079e-09	3.38265e-09	1.67417e-07	1.74123e-08	1.84829e-07	2.00700e-07	-3.62552e-08	1.64445e-07
27.279	4.02827e-08	-5.28854e-09	3.49942e-08	1.56592e-07	-3.86601e-08	1.17932e-07	7.78053e-08	-3.57133e-08	4.20920e-08	5.83795e-07	-1.27022e-07	4.56773e-07	2.60279e-07	-3.68783e-08	2.23401e-07	5.30372e-09	-1.81566e-09	3.48806e-09	1.67360e-07	1.72527e-08	1.84613e-07	2.00719e-07	-3.62586e-08	1.64460e-07
27.304	4.12978e-08	-5.42181e-09	3.58760e-08	1.56873e-07	-3.87295e-08	1.18144e-07	7.79788e-08	-3.57929e-08	4.21858e-08	5.83678e-07	-1.26996e-07	4.56682e-07	2.60656e-07	-3.69317e-08	2.23724e-07	5.46622e-09	-1.87128e-09	3.59493e-09	1.67305e-07	1.70922e-08	1.84397e-07	2.00742e-07	-3.62627e-08	1.64479e-07
27.329	4.23172e-08	-5.55565e-09	3.67616e-08	1.57158e-07	-3.87997e-08	1.18358e-07	7.81561e-08	-3.58743e-08	4.22817e-08	5.83566e-07	-1.26972e-07	4.56594e-07	2.61037e-07	-3.69857e-08	2.24051e-07	5.63093e-09	-1.92767e-09	3.70326e-09	1.67251e-07	1.69310e-08	1.84182e-07	2.00770e-07	-3.62677e-08	1.64502e-07
27.353	4.33410e-08	-5.69005e-09	3.76509e-08	1.57445e-07	-3.88707e-08	1.18574e-07	7.83371e-08	-3.59574e-08	4.23797e-08	5.83460e-07	-1.26949e-07	4.56511e-07	2.61423e-07	-3.70404e-08	2.24383e-07	5.79785e-09	-1.98481e-09	3.81303e-09	1.67198e-07	1.67690e-08	1.83967e-07	2.00802e-07	-3.62735e-08	1.64528e-07
27.378	4.43690e-08	-5.82501e-09	3.85439e-08	1.57736e-07	-3.89425e-08	1.18793e-07	7.85220e-08	-3.60423e-08	4.24797e-08	5.83358e-07	-1.26927e-07	4.56432e-07	2.61814e-07	-3.70958e-08	2.24718e-07	5.96697e-09	-2.04271e-09	3.92426e-09	1.67146e-07	1.66062e-08	1.83753e-07	2.00838e-07	-3.62801e-08	1.64558e-07
27.402	4.54011e-08	-5.96052e-09	3.94406e-08	1.58029e-07	-3.90149e-08	1.19014e-07	7.87107e-08	-3.61289e-08	4.25818e-08	5.83262e-07	-1.26906e-07	4.56356e-07	2.62209e-07	-3.71518e-08	2.25057e-07	6.13830e-09	-2.10136e-09	4.03694e-09	1.67096e-07	1.64426e-08	1.83539e-07	2.00879e-07	-3.62876e-08	1.64592e-07
27.427	4.64374e-08	-6.09657e-09	4.03409e-08	1.58326e-07	-3.90882e-08	1.19238e-07	7.89031e-08	-3.62172e-08	4.26859e-08	5.83171e-07	-1.26886e-07	4.56285e-07	2.62609e-07	-3.72085e-08	2.25401e-07	6.31182e-09	-2.16076e-09	4.15105e-09	1.67047e-07	1.62783e-08	1.83326e-07	2.00925e-07	-3.62958e-08	1.64629e-07
27.451	4.74778e-08	-6.23316e-09	4.12447e-08	1.58626e-07	-3.91622e-08	1.19464e-07	7.90993e-08	-3.63073e-08	4.27920e-08	5.83084e-07	-1.26867e-07	4.56217e-07	2.63014e-07	-3.72658e-08	2.25748e-07	6.48753e-09	-2.22092e-09	4.26662e-09	1.67000e-07	1.61133e-08	1.83113e-07	2.00975e-07	-3.63049e-08	1.64670e-07
27.476	4.85222e-08	-6.37028e-09	4.21520e-08	1.58928e-07	-3.92369e-08	1.19691e-07	7.92993e-08	-3.63991e-08	4.29002e-08	5.83003e-07	-1.26849e-07	4.56154e-07	2.63423e-07	-3.73238e-08	2.26100e-07	6.66544e-09	-2.28182e-09	4.38362e-09	1.66953e-07	1.59475e-08	1.82901e-07	2.01030e-07	-3.63147e-08	1.64715e-07
27.501	4.95706e-08	-6.50791e-09	4.30627e-08	1.59234e-07	-3.93123e-08	1.19922e-07	7.95031e-08	-3.64926e-08	4.30105e-08	5.82927e-07	-1.26833e-07	4.56094e-07	2.63837e-07	-3.73825e-08	2.26455e-07	6.84553e-09	-2.34347e-09	4.50206e-09	1.66908e-07	1.57810e-08	1.82689e-07	2.01089e-07	-3.63254e-08	1.64763e-07
27.525	5.06229e-08	-6.64607e-09	4.39768e-08	1.59543e-07	-3.93885e-08	1.20154e-07	7.97107e-08	-3.65879e-08	4.31228e-08	5.82856e-07	-1.26817e-07	4.56039e-07	2.64256e-07	-3.74418e-08	2.26814e-07	7.02780e-09	-2.40587e-09	4.62193e-09	1.66864e-07	1.56138e-08	1.82478e-07	2.01152e-07	-3.63369e-08	1.64816e-07
27.550	5.16791e-08	-6.78472e-09	4.48943e-08	1.59854e-07	-3.94654e-08	1.20389e-07	7.99221e-08	-3.66849e-08	4.32371e-08	5.82790e-07	-1.26803e-07	4.55987e-07	2.64679e-07	-3.75017e-08	2.27177e-07	7.21224e-09	-2.46901e-09	4.74323e-09	1.66822e-07	1.54459e-08	1.82268e-07	2.01220e-07	-3.63492e-08	1.64871e-07
27.574	5.27390e-08	-6.92388e-09	4.58151e-08	1.60168e-07	-3.95431e-08	1.20625e-07	8.01372e-08	-3.67837e-08	4.33535e-08	5.82729e-07	-1.26790e-07	4.55939e-07	2.65107e-07	-3.75623e-08	2.27544e-07	7.39886e-09	-2.53290e-09	4.86596e-09	1.66781e-07	1.52773e-08	1.82058e-07	2.01293e-07	-3.63623e-08	1.64931e-07
27.599	5.38027e-08	-7.06353e-09	4.67392e-08	1.60486e-07	-3.96214e-08	1.20864e-07	8.03561e-08	-3.68842e-08	4.34720e-08	5.82674e-07	-1.26778e-07	4.55896e-07	2.65539e-07	-3.76236e-08	2.27915e-07	7.58764e-09	-2.59753e-09	4.99012e-09	1.66741e-07	1.51081e-08	1.81849e-07	2.01370e-07	-3.63762e-08	1.64994e-07
27.623	5.48701e-08	-7.20366e-09	4.76665e-08	1.60806e-07	-3.97005e-08	1.21106e-07	8.05788e-08	-3.69864e-08	4.35924e-08	5.82623e-07	-1.26767e-07	4.55856e-07	2.65976e-07	-3.76855e-08	2.28290e-07	7.77859e-09	-2.66289e-09	5.11570e-09	1.66702e-07	1.49382e-08	1.81640e-07	2.01452e-07	-3.63910e-08	1.65061e-07
27.648	5.59412e-08	-7.34428e-09	4.85969e-08	1.61129e-07	-3.97802e-08	1.21349e-07	8.08053e-08	-3.70903e-08	4.37150e-08	5.82577e-07	-1.26757e-07	4.55821e-07	2.66417e-07	-3.77480e-08	2.28669e-07	7.97170e-09	-2.72900e-09	5.24270e-09	1.66665e-07	1.47676e-08	1.81432e-07	2.01538e-07	-3.64065e-08	1.65131e-07
27.673	5.70158e-08	-7.48536e-09	4.95304e-08	1.61455e-07	-3.98607e-08	1.21594e-07	8.10355e-08	-3.71960e-08	4.38395e-08	5.82537e-07	-1.26748e-07	4.55789e-07	2.66863e-07	-3.78112e-08	2.29052e-07	8.16697e-09	-2.79585e-09	5.37112e-09	1.66629e-07	1.45964e-08	1.81225e-07	2.01628e-07	-3.64229e-08	1.65206e-07
27.697	5.80939e-08	-7.62691e-09	5.04670e-08	1.61784e-07	-3.99418e-08	1.21842e-07	8.12696e-08	-3.73034e-08	4.39661e-08	5.82502e-07	-1.26740e-07	4.55761e-07	2.67313e-07	-3.78749e-08	2.29438e-07	8.36438e-09	-2.86343e-09	5.50095e-09	1.66594e-07	1.44245e-08	1.81018e-07	2.01723e-07	-3.64400e-08	1.65283e-07
27.722	5.91756e-08	-7.76891e-09	5.14067e-08	1.62115e-07	-4.00237e-08	1.22092e-07	8.15074e-08	-3.74126e-08	4.40948e-08	5.82471e-07	-1.26734e-07	4.55738e-07	2.67768e-07	-3.79394e-08	2.29828e-07	8.56395e-09	-2.93175e-09	5.63220e-09	1.66560e-07	1.42520e-08	1.80812e-07	2.01823e-07	-3.64580e-08	1.65365e-07
27.746	6.02606e-08	-7.91136e-09	5.23493e-08	1.62450e-07	-4.01062e-08	1.22343e-07	8.17489e-08	-3.75235e-08	4.42255e-08	5.82446e-07	-1.26728e-07	4.55718e-07	2.68227e-07	-3.80044e-08	2.30222e-07	8.76565e-09	-3.00080e-09	5.76485e-09	1.66528e-07	1.40789e-08	1.80607e-07	2.01927e-07	-3.64768e-08	1.65450e-07
27.771	6.13490e-08	-8.05425e-09	5.32948e-08	1.62787e-07	-4.01895e-08	1.22597e-07	8.19943e-08	-3.76361e-08	4.43582e-08	5.82426e-07	-1.26724e-07	4.55702e-07	2.68690e-07	-3.80701e-08	2.30620e-07	8.96950e-09	-3.07058e-09	5.89891e-09	1.66497e-07	1.39052e-08	1.80402e-07	2.02036e-07	-3.64964e-08	1.65539e-07
27.795	6.24408e-08	-8.19758e-09	5.42432e-08	1.63127e-07	-4.02734e-08	1.22853e-07	8.22434e-08	-3.77504e-08	4.44930e-08	5.82411e-07	-1.26721e-07	4.55691e-07	2.69158e-07	-3.81364e-08	2.31022e-07	9.17548e-09	-3.14110e-09	6.03438e-09	1.66467e-07	1.37310e-08	1.80198e-07	2.02148e-07	-3.65168e-08	1.65632e-07
27.820	6.35357e-08	-8.34133e-09	5.51944e-08	1.63469e-07	-4.03579e-08	1.23111e-07	8.24963e-08	-3.78665e-08	4.46298e-08	5.82401e-07	-1.26719e-07	4.55683e-07	2.69631e-07	-3.82033e-08	2.31427e-07	9.38359e-09	-3.21234e-09	6.17125e-09	1.66439e-07	1.35561e-08	1.79995e-07	2.02266e-07	-3.65381e-08	1.65728e-07
27.845	6.46339e-08	-8.48551e-09	5.61484e-08	1.63814e-07	-4.04432e-08	1.23371e-07	8.27529e-08	-3.79843e-08	4.47686e-08	5.82397e-07	-1.26718e-07	4.55679e-07	2.70107e-07	-3.82708e-08	2.31836e-07	9.59383e-09	-3.28431e-09	6.30951e-09	1.66412e-07	1.33807e-08	1.79792e-07	2.02388e-07	-3.65601e-08	1.65828e-07
27.869	6.57352e-08	-8.63010e-09	5.71051e-08	1.64162e-07	-4.05291e-08	1.23633e-07	8.30134e-08	-3.81039e-08	4.49095e-08	5.82397e-07	-1.26718e-07	4.55679e-07	2.70588e-07	-3.83390e-08	2.32249e-07	9.80619e-09	-3.35701e-09	6.44917e-09	1.66386e-07	1.32047e-08	1.79591e-07	2.02514e-07	-3.65829e-08	1.65931e-07
27.894	6.68396e-08	-8.77509e-09	5.80646e-08	1.64513e-07	-4.06156e-08	1.23897e-07	8.32775e-08	-3.82251e-08	4.50524e-08	5.82403e-07	-1.26719e-07	4.55684e-07	2.71073e-07	-3.84077e-08	2.32666e-07	1.00207e-08	-3.43044e-09	6.59023e-09	1.66361e-07	1.30281e-08	1.79389e-07	2.02645e-07	-3.66066e-08	1.66039e-07
27.918	6.79471e-08	-8.92048e-09	5.90266e-08	1.64866e-07	-4.07029e-08	1.24163e-07	8.35455e-08	-3.83481e-08	4.51974e-08	5.82413e-07	-1.26721e-07	4.55692e-07	2.71563e-07	-3.84771e-08	2.33086e-07	1.02373e-08	-3.50458e-09	6.73267e-09	1.66338e-07	1.28510e-08	1.79189e-07	2.02781e-07	-3.66310e-08	1.66150e-07
27.943	6.90575e-08	-9.06627e-09	5.99913e-08	1.65222e-07	-4.07907e-08	1.24431e-07	8.38172e-08	-3.84728e-08	4.53444e-08	5.82429e-07	-1.26725e-07	4.55704e-07	2.72057e-07	-3.85470e-08	2.33510e-07	1.04560e-08	-3.57945e-09	6.87650e-09	1.66316e-07	1.26734e-08	1.78989e-07	2.02921e-07	-3.66563e-08	1.66264e-07
27.967	7.01709e-08	-9.21244e-09	6.09585e-08	1.65581e-07	-4.08793e-08	1.24701e-07	8.40927e-08	-3.85993e-08	4.54934e-08	5.82450e-07	-1.26729e-07	4.55721e-07	2.72555e-07	-3.86176e-08	2.33937e-07	1.06768e-08	-3.65504e-09	7.02172e-09	1.66295e-07	1.24953e-08	1.78790e-07	2.03065e-07	-3.66824e-08	1.66383e-07
27.992	7.12871e-08	-9.35898e-09	6.19282e-08	1.65942e-07	-4.09684e-08	1.24973e-07	8.43719e-08	-3.87274e-08	4.56445e-08	5.82476e-07	-1.26735e-07	4.55741e-07	2.73057e-07	-3.86888e-08	2.34368e-07	1.08997e-08	-3.73135e-09	7.16832e-09	1.66275e-07	1.23167e-08	1.78592e-07	2.03214e-07	-3.67093e-08	1.66504e-07
28.017	7.24062e-08	-9.50590e-09	6.29003e-08	1.66306e-07	-4.10582e-08	1.25247e-07	8.46549e-08	-3.88573e-08	4.57976e-08	5.82507e-07	-1.26741e-07	4.55765e-07	2.73564e-07	-3.87606e-08	2.34803e-07	1.11247e-08	-3.80838e-09	7.31630e-09	1.66257e-07	1.21375e-08	1.78395e-07	2.03367e-07	-3.67369e-08	1.66630e-07
28.041	7.35280e-08	-9.65318e-09	6.38748e-08	1.66672e-07	-4.11486e-08	1.25523e-07	8.49416e-08	-3.89890e-08	4.59527e-08	5.82543e-07	-1.26749e-07	4.55794e-07	2.74074e-07	-3.88329e-08	2.35241e-07	1.13518e-08	-3.88613e-09	7.46566e-09	1.66240e-07	1.19579e-08	1.78198e-07	2.03525e-07	-3.67654e-08	1.66759e-07
28.066	7.46526e-08	-9.80082e-09	6.48517e-08	1.67041e-07	-4.12397e-08	1.25801e-07	8.52321e-08	-3.91223e-08	4.61098e-08	5.82584e-07	-1.26758e-07	4.55826e-07	2.74589e-07	-3.89059e-08	2.35683e-07	1.15810e-08	-3.96459e-09	7.61639e-09	1.66224e-07	1.17778e-08	1.78002e-07	2.03687e-07	-3.67947e-08	1.66892e-07
28.090	7.57798e-08	-9.94880e-09	6.58310e-08	1.67412e-07	-4.13313e-08	1.26081e-07	8.55264e-08	-3.92574e-08	4.62690e-08	5.82631e-07	-1.26768e-07	4.55862e-07	2.75108e-07	-3.89794e-08	2.36129e-07	1.18123e-08	-4.04376e-09	7.76849e-09	1.66210e-07	1.15972e-08	1.77807e-07	2.03854e-07	-3.68249e-08	1.67029e-07
28.115	7.69096e-08	-1.00971e-08	6.68124e-08	1.67786e-07	-4.14236e-08	1.26362e-07	8.58244e-08	-3.93941e-08	4.64302e-08	5.82682e-07	-1.26780e-07	4.55903e-07	2.75632e-07	-3.90536e-08	2.36578e-07	1.20456e-08	-4.12365e-09	7.92196e-09	1.66196e-07	1.14162e-08	1.77613e-07	2.04025e-07	-3.68558e-08	1.67169e-07
28.140	7.80419e-08	-1.02458e-08	6.77961e-08	1.68162e-07	-4.15165e-08	1.26646e-07	8.61261e-08	-3.95327e-08	4.65935e-08	5.82739e-07	-1.26792e-07	4.55947e-07	2.76159e-07	-3.91283e-08	2.37031e-07	1.22810e-08	-4.20425e-09	8.07680e-09	1.66184e-07	1.12347e-08	1.77419e-07	2.04200e-07	-3.68875e-08	1.67313e-07
28.164	7.91768e-08	-1.03948e-08	6.87820e-08	1.68541e-07	-4.16101e-08	1.26931e-07	8.64316e-08	-3.96729e-08	4.67588e-08	5.82801e-07	-1.26805e-07	4.55995e-07	2.76691e-07	-3.92036e-08	2.37487e-07	1.25186e-08	-4.28556e-09	8.23300e-09	1.66174e-07	1.10528e-08	1.77226e-07	2.04380e-07	-3.69200e-08	1.67460e-07
28.189	8.03141e-08	-1.05441e-08	6.97700e-08	1.68922e-07	-4.17042e-08	1.27218e-07	8.67409e-08	-3.98148e-08	4.69261e-08	5.82868e-07	-1.26820e-07	4.56048e-07	2.77226e-07	-3.92795e-08	2.37947e-07	1.27581e-08	-4.36757e-09	8.39056e-09	1.66164e-07	1.08705e-08	1.77034e-07	2.04565e-07	-3.69534e-08	1.67612e-07
28.213	8.14538e-08	-1.06937e-08	7.07601e-08	1.69306e-07	-4.17989e-08	1.27507e-07	8.70539e-08	-3.99585e-08	4.70954e-08	5.82940e-07	-1.26836e-07	4.56104e-07	2.77766e-07	-3.93560e-08	2.38410e-07	1.29998e-08	-4.45030e-09	8.54948e-09	1.66156e-07	1.06878e-08	1.76843e-07	2.04754e-07	-3.69875e-08	1.67767e-07
28.238	8.25958e-08	-1.08437e-08	7.17522e-08	1.69692e-07	-4.18942e-08	1.27798e-07	8.73706e-08	-4.01039e-08	4.72667e-08	5.83017e-07	-1.26853e-07	4.56165e-07	2.78310e-07	-3.94330e-08	2.38877e-07	1.32435e-08	-4.53372e-09	8.70976e-09	1.66149e-07	1.05046e-08	1.76653e-07	2.04947e-07	-3.70224e-08	1.67925e-07
28.262	8.37401e-08	-1.09939e-08	7.27462e-08	1.70080e-07	-4.19901e-08	1.28090e-07	8.76911e-08	-4.02510e-08	4.74401e-08	5.83100e-07	-1.26870e-07	4.56229e-07	2.78857e-07	-3.95106e-08	2.39347e-07	1.34892e-08	-4.61786e-09	8.87139e-09	1.66143e-07	1.03211e-08	1.76464e-07	2.05145e-07	-3.70582e-08	1.68087e-07
28.287	8.48867e-08	-1.11444e-08	7.37423e-08	1.70471e-07	-4.20866e-08	1.28384e-07	8.80153e-08	-4.03998e-08	4.76155e-08	5.83187e-07	-1.26890e-07	4.56298e-07	2.79409e-07	-3.95888e-08	2.39820e-07	1.37371e-08	-4.70269e-09	9.03437e-09	1.66138e-07	1.01371e-08	1.76275e-07	2.05348e-07	-3.70948e-08	1.68253e-07
28.312	8.60354e-08	-1.12952e-08	7.47402e-08	1.70864e-07	-4.21837e-08	1.28681e-07	8.83433e-08	-4.05503e-08	4.77930e-08	5.83280e-07	-1.26910e-07	4.56370e-07	2.79965e-07	-3.96675e-08	2.40297e-07	1.39869e-08	-4.78823e-09	9.19870e-09	1.66135e-07	9.95280e-09	1.76088e-07	2.05555e-07	-3.71321e-08	1.68422e-07
28.336	8.71863e-08	-1.14463e-08	7.57400e-08	1.71260e-07	-4.22813e-08	1.28979e-07	8.86750e-08	-4.07026e-08	4.79724e-08	5.83378e-07	-1.26931e-07	4.56447e-07	2.80525e-07	-3.97469e-08	2.40778e-07	1.42388e-08	-4.87447e-09	9.36437e-09	1.66133e-07	9.76812e-09	1.75901e-07	2.05766e-07	-3.71703e-08	1.68596e-07
28.361	8.83392e-08	-1.15977e-08	7.67416e-08	1.71658e-07	-4.23796e-08	1.29278e-07	8.90104e-08	-4.08566e-08	4.81539e-08	5.83481e-07	-1.26953e-07	4.56527e-07	2.81089e-07	-3.98267e-08	2.41262e-07	1.44928e-08	-4.96141e-09	9.53138e-09	1.66132e-07	9.58309e-09	1.75715e-07	2.05982e-07	-3.72092e-08	1.68772e-07
28.385	8.94942e-08	-1.17493e-08	7.77449e-08	1.72058e-07	-4.24784e-08	1.29580e-07	8.93496e-08	-4.10123e-08	4.83374e-08	5.83589e-07	-1.26977e-07	4.56612e-07	2.81656e-07	-3.99072e-08	2.41749e-07	1.47488e-08	-5.04904e-09	9.69974e-09	1.66133e-07	9.39770e-09	1.75530e-07	2.06202e-07	-3.72490e-08	1.68953e-07
28.410	9.06512e-08	-1.19012e-08	7.87500e-08	1.72460e-07	-4.25777e-08	1.29883e-07	8.96925e-08	-4.11697e-08	4.85229e-08	5.83702e-07	-1.27002e-07	4.56701e-07	2.82228e-07	-3.99882e-08	2.42240e-07	1.50068e-08	-5.13737e-09	9.86943e-09	1.66134e-07	9.21198e-09	1.75346e-07	2.06426e-07	-3.72896e-08	1.69137e-07
28.434	9.18100e-08	-1.20533e-08	7.97567e-08	1.72865e-07	-4.26776e-08	1.30187e-07	9.00392e-08	-4.13288e-08	4.87104e-08	5.83820e-07	-1.27027e-07	4.56793e-07	2.82804e-07	-4.00698e-08	2.42734e-07	1.52669e-08	-5.22640e-09	1.00405e-08	1.66137e-07	9.02593e-09	1.75163e-07	2.06655e-07	-3.73310e-08	1.69324e-07
28.459	9.29708e-08	-1.22057e-08	8.07650e-08	1.73272e-07	-4.27781e-08	1.30494e-07	9.03895e-08	-4.14896e-08	4.88999e-08	5.83944e-07	-1.27054e-07	4.56890e-07	2.83383e-07	-4.01519e-08	2.43231e-07	1.55289e-08	-5.31612e-09	1.02128e-08	1.66141e-07	8.83957e-09	1.74981e-07	2.06889e-07	-3.73731e-08	1.69516e-07
28.484	9.41333e-08	-1.23584e-08	8.17750e-08	1.73681e-07	-4.28791e-08	1.30802e-07	9.07436e-08	-4.16521e-08	4.90915e-08	5.84073e-07	-1.27082e-07	4.56991e-07	2.83967e-07	-4.02345e-08	2.43732e-07	1.57930e-08	-5.40653e-09	1.03865e-08	1.66147e-07	8.65289e-09	1.74800e-07	2.07127e-07	-3.74161e-08	1.69711e-07
28.508	9.52977e-08	-1.25112e-08	8.27864e-08	1.74093e-07	-4.29807e-08	1.31112e-07	9.11015e-08	-4.18164e-08	4.92851e-08	5.84207e-07	-1.27111e-07	4.57095e-07	2.84554e-07	-4.03177e-08	2.44236e-07	1.60592e-08	-5.49764e-09	1.05615e-08	1.66153e-07	8.46592e-09	1.74619e-07	2.07369e-07	-3.74599e-08	1.69909e-07
28.533	9.64637e-08	-1.26643e-08	8.37994e-08	1.74506e-07	-4.30828e-08	1.31423e-07	9.14630e-08	-4.19823e-08	4.94807e-08	5.84346e-07	-1.27142e-07	4.57204e-07	2.85145e-07	-4.04015e-08	2.44744e-07	1.63273e-08	-5.58943e-09	1.07379e-08	1.66161e-07	8.27865e-09	1.74440e-07	2.07616e-07	-3.75045e-08	1.70111e-07
28.557	9.76315e-08	-1.28176e-08	8.48138e-08	1.74922e-07	-4.31855e-08	1.31737e-07	9.18283e-08	-4.21500e-08	4.96783e-08	5.84490e-07	-1.27173e-07	4.57317e-07	2.85740e-07	-4.04858e-08	2.45254e-07	1.65975e-08	-5.68191e-09	1.09155e-08	1.66170e-07	8.09111e-09	1.74261e-07	2.07867e-07	-3.75499e-08	1.70317e-07
28.582	9.88008e-08	-1.29711e-08	8.58297e-08	1.75340e-07	-4.32887e-08	1.32051e-07	9.21973e-08	-4.23194e-08	4.98779e-08	5.84639e-07	-1.27205e-07	4.57434e-07	2.86339e-07	-4.05707e-08	2.45768e-07	1.68696e-08	-5.77508e-09	1.10945e-08	1.66181e-07	7.90329e-09	1.74084e-07	2.08123e-07	-3.75961e-08	1.70527e-07
28.606	9.99717e-08	-1.31249e-08	8.68468e-08	1.75760e-07	-4.33924e-08	1.32368e-07	9.25700e-08	-4.24904e-08	5.00796e-08	5.84794e-07	-1.27239e-07	4.57555e-07	2.86942e-07	-4.06561e-08	2.46286e-07	1.71438e-08	-5.86893e-09	1.12748e-08	1.66192e-07	7.71522e-09	1.73907e-07	2.08383e-07	-3.76430e-08	1.70740e-07
28.631	1.01144e-07	-1.32788e-08	8.78654e-08	1.76182e-07	-4.34967e-08	1.32686e-07	9.29465e-08	-4.26632e-08	5.02832e-08	5.84953e-07	-1.27274e-07	4.57680e-07	2.87548e-07	-4.07420e-08	2.46806e-07	1.74199e-08	-5.96347e-09	1.14565e-08	1.66205e-07	7.52689e-09	1.73732e-07	2.08647e-07	-3.76908e-08	1.70957e-07
28.656	1.02318e-07	-1.34329e-08	8.88851e-08	1.76607e-07	-4.36014e-08	1.33005e-07	9.33266e-08	-4.28377e-08	5.04889e-08	5.85118e-07	-1.27310e-07	4.57809e-07	2.88158e-07	-4.08284e-08	2.47330e-07	1.76981e-08	-6.05870e-09	1.16394e-08	1.66219e-07	7.33831e-09	1.73557e-07	2.08916e-07	-3.77394e-08	1.71177e-07
28.680	1.03493e-07	-1.35872e-08	8.99062e-08	1.77033e-07	-4.37067e-08	1.33327e-07	9.37105e-08	-4.30139e-08	5.06966e-08	5.85288e-07	-1.27347e-07	4.57942e-07	2.88772e-07	-4.09154e-08	2.47857e-07	1.79782e-08	-6.15460e-09	1.18236e-08	1.66234e-07	7.14951e-09	1.73384e-07	2.09190e-07	-3.77888e-08	1.71401e-07
28.705	1.04670e-07	-1.37417e-08	9.09284e-08	1.77462e-07	-4.38125e-08	1.33649e-07	9.40981e-08	-4.31918e-08	5.09062e-08	5.85464e-07	-1.27385e-07	4.58079e-07	2.89390e-07	-4.10030e-08	2.48387e-07	1.82604e-08	-6.25119e-09	1.20092e-08	1.66251e-07	6.96047e-09	1.73211e-07	2.09468e-07	-3.78390e-08	1.71629e-07
28.729	1.05848e-07	-1.38963e-08	9.19517e-08	1.77892e-07	-4.39188e-08	1.33974e-07	9.44894e-08	-4.33715e-08	5.11179e-08	5.85644e-07	-1.27424e-07	4.58220e-07	2.90012e-07	-4.10910e-08	2.48921e-07	1.85445e-08	-6.34845e-09	1.21960e-08	1.66268e-07	6.77123e-09	1.73040e-07	2.09750e-07	-3.78900e-08	1.71860e-07
28.754	1.07027e-07	-1.40512e-08	9.29762e-08	1.78325e-07	-4.40256e-08	1.34299e-07	9.48844e-08	-4.35528e-08	5.13316e-08	5.85829e-07	-1.27464e-07	4.58365e-07	2.90637e-07	-4.11796e-08	2.49457e-07	1.88306e-08	-6.44640e-09	1.23842e-08	1.66287e-07	6.58177e-09	1.72869e-07	2.10037e-07	-3.79418e-08	1.72095e-07
28.778	1.08208e-07	-1.42062e-08	9.40017e-08	1.78760e-07	-4.41330e-08	1.34627e-07	9.52832e-08	-4.37358e-08	5.15474e-08	5.86020e-07	-1.27506e-07	4.58514e-07	2.91266e-07	-4.12688e-08	2.49997e-07	1.91187e-08	-6.54502e-09	1.25737e-08	1.66307e-07	6.39212e-09	1.72700e-07	2.10328e-07	-3.79944e-08	1.72333e-07
28.803	1.09390e-07	-1.43613e-08	9.50283e-08	1.79197e-07	-4.42408e-08	1.34956e-07	9.56856e-08	-4.39205e-08	5.17651e-08	5.86216e-07	-1.27549e-07	4.58668e-07	2.91899e-07	-4.13584e-08	2.50540e-07	1.94088e-08	-6.64432e-09	1.27644e-08	1.66329e-07	6.20227e-09	1.72531e-07	2.10623e-07	-3.80477e-08	1.72576e-07
28.828	1.10572e-07	-1.45166e-08	9.60559e-08	1.79635e-07	-4.43491e-08	1.35286e-07	9.60918e-08	-4.41070e-08	5.19848e-08	5.86417e-07	-1.27592e-07	4.58825e-07	2.92535e-07	-4.14486e-08	2.51086e-07	1.97008e-08	-6.74429e-09	1.29565e-08	1.66351e-07	6.01225e-09	1.72364e-07	2.10923e-07	-3.81019e-08	1.72821e-07
28.852	1.11756e-07	-1.46720e-08	9.70843e-08	1.80076e-07	-4.44579e-08	1.35618e-07	9.65016e-08	-4.42951e-08	5.22065e-08	5.86624e-07	-1.27637e-07	4.58986e-07	2.93175e-07	-4.15392e-08	2.51636e-07	1.99948e-08	-6.84494e-09	1.31499e-08	1.66375e-07	5.82205e-09	1.72197e-07	2.11228e-07	-3.81569e-08	1.73071e-07
28.877	1.12941e-07	-1.48276e-08	9.81137e-08	1.80519e-07	-4.45672e-08	1.35951e-07	9.69152e-08	-4.44849e-08	5.24303e-08	5.86835e-07	-1.27683e-07	4.59152e-07	2.93819e-07	-4.16304e-08	2.52188e-07	2.02908e-08	-6.94626e-09	1.33445e-08	1.66400e-07	5.63169e-09	1.72032e-07	2.11536e-07	-3.82127e-08	1.73324e-07
28.901	1.14127e-07	-1.49833e-08	9.91440e-08	1.80963e-07	-4.46770e-08	1.36286e-07	9.73325e-08	-4.46765e-08	5.26560e-08	5.87052e-07	-1.27730e-07	4.59321e-07	2.94466e-07	-4.17222e-08	2.52744e-07	2.05887e-08	-7.04826e-09	1.35404e-08	1.66427e-07	5.44118e-09	1.71868e-07	2.11850e-07	-3.82693e-08	1.73580e-07
28.926	1.15314e-07	-1.51391e-08	1.00175e-07	1.81410e-07	-4.47872e-08	1.36623e-07	9.77535e-08	-4.48697e-08	5.28838e-08	5.87274e-07	-1.27779e-07	4.59495e-07	2.95117e-07	-4.18144e-08	2.53302e-07	2.08886e-08	-7.15092e-09	1.37377e-08	1.66454e-07	5.25051e-09	1.71705e-07	2.12167e-07	-3.83267e-08	1.73841e-07
28.951	1.16502e-07	-1.52950e-08	1.01207e-07	1.81858e-07	-4.48980e-08	1.36960e-07	9.81781e-08	-4.50646e-08	5.31135e-08	5.87501e-07	-1.27828e-07	4.59673e-07	2.95771e-07	-4.19071e-08	2.53864e-07	2.11904e-08	-7.25425e-09	1.39362e-08	1.66483e-07	5.05971e-09	1.71543e-07	2.12489e-07	-3.83848e-08	1.74104e-07
28.975	1.17691e-07	-1.54511e-08	1.02240e-07	1.82309e-07	-4.50092e-08	1.37300e-07	9.86065e-08	-4.52613e-08	5.33453e-08	5.87733e-07	-1.27879e-07	4.59854e-07	2.96430e-07	-4.20004e-08	2.54429e-07	2.14942e-08	-7.35826e-09	1.41360e-08	1.66513e-07	4.86878e-09	1.71382e-07	2.12816e-07	-3.84438e-08	1.74372e-07
29.000	1.18880e-07	-1.56073e-08	1.03273e-07	1.82761e-07	-4.51208e-08	1.37640e-07	9.90386e-08	-4.54596e-08	5.35790e-08	5.87970e-07	-1.27930e-07	4.60040e-07	2.97091e-07	-4.20942e-08	2.54997e-07	2.18000e-08	-7.46293e-09	1.43371e-08	1.66544e-07	4.67773e-09	1.71222e-07	2.13147e-07	-3.85036e-08	1.74643e-07
29.024	1.20070e-07	-1.57635e-08	1.04307e-07	1.83215e-07	-4.52330e-08	1.37982e-07	9.94744e-08	-4.56596e-08	5.38148e-08	5.88213e-07	-1.27983e-07	4.60230e-07	2.97757e-07	-4.21884e-08	2.55568e-07	2.21077e-08	-7.56826e-09	1.45394e-08	1.66576e-07	4.48656e-09	1.71063e-07	2.13482e-07	-3.85641e-08	1.74918e-07
29.049	1.21261e-07	-1.59199e-08	1.05341e-07	1.83671e-07	-4.53456e-08	1.38326e-07	9.99139e-08	-4.58614e-08	5.40525e-08	5.88461e-07	-1.28037e-07	4.60424e-07	2.98426e-07	-4.22832e-08	2.56142e-07	2.24173e-08	-7.67426e-09	1.47431e-08	1.66610e-07	4.29529e-09	1.70905e-07	2.13822e-07	-3.86255e-08	1.75196e-07
29.073	1.22453e-07	-1.60763e-08	1.06377e-07	1.84129e-07	-4.54586e-08	1.38671e-07	1.00357e-07	-4.60648e-08	5.42923e-08	5.88714e-07	-1.28092e-07	4.60622e-07	2.99098e-07	-4.23785e-08	2.56720e-07	2.27289e-08	-7.78093e-09	1.49480e-08	1.66645e-07	4.10392e-09	1.70749e-07	2.14166e-07	-3.86877e-08	1.75478e-07
29.098	1.23645e-07	-1.62328e-08	1.07412e-07	1.84589e-07	-4.55721e-08	1.39017e-07	1.00804e-07	-4.62699e-08	5.45341e-08	5.88972e-07	-1.28148e-07	4.60824e-07	2.99774e-07	-4.24743e-08	2.57300e-07	2.30424e-08	-7.88826e-09	1.51542e-08	1.66681e-07	3.91247e-09	1.70593e-07	2.14514e-07	-3.87506e-08	1.75764e-07
29.123	1.24838e-07	-1.63894e-08	1.08449e-07	1.85051e-07	-4.56861e-08	1.39365e-07	1.01255e-07	-4.64767e-08	5.47778e-08	5.89236e-07	-1.28206e-07	4.61030e-07	3.00454e-07	-4.25705e-08	2.57883e-07	2.33579e-08	-7.99625e-09	1.53616e-08	1.66718e-07	3.72093e-09	1.70439e-07	2.14867e-07	-3.88144e-08	1.76053e-07
29.147	1.26031e-07	-1.65461e-08	1.09485e-07	1.85514e-07	-4.58005e-08	1.39714e-07	1.01709e-07	-4.66852e-08	5.50236e-08	5.89505e-07	-1.28264e-07	4.61241e-07	3.01137e-07	-4.26673e-08	2.58469e-07	2.36753e-08	-8.10490e-09	1.55704e-08	1.66757e-07	3.52931e-09	1.70286e-07	2.15225e-07	-3.88790e-08	1.76346e-07
29.172	1.27225e-07	-1.67029e-08	1.10522e-07	1.85979e-07	-4.59153e-08	1.40064e-07	1.02167e-07	-4.68955e-08	5.52713e-08	5.89779e-07	-1.28324e-07	4.61455e-07	3.01823e-07	-4.27646e-08	2.59059e-07	2.39946e-08	-8.21422e-09	1.57804e-08	1.66796e-07	3.33763e-09	1.70134e-07	2.15586e-07	-3.89443e-08	1.76642e-07
29.196	1.28420e-07	-1.68597e-08	1.11560e-07	1.86446e-07	-4.60306e-08	1.40416e-07	1.02628e-07	-4.71074e-08	5.55211e-08	5.90058e-07	-1.28384e-07	4.61673e-07	3.02513e-07	-4.28624e-08	2.59651e-07	2.43158e-08	-8.32419e-09	1.59916e-08	1.66837e-07	3.14589e-09	1.69983e-07	2.15953e-07	-3.90105e-08	1.76942e-07
29.221	1.29614e-07	-1.70165e-08	1.12598e-07	1.86915e-07	-4.61463e-08	1.40769e-07	1.03094e-07	-4.73210e-08	5.57729e-08	5.90342e-07	-1.28446e-07	4.61896e-07	3.03207e-07	-4.29606e-08	2.60246e-07	2.46390e-08	-8.43483e-09	1.62042e-08	1.66879e-07	2.95410e-09	1.69833e-07	2.16323e-07	-3.90774e-08	1.77246e-07
29.245	1.30810e-07	-1.71734e-08	1.13636e-07	1.87385e-07	-4.62625e-08	1.41123e-07	1.03563e-07	-4.75363e-08	5.60266e-08	5.90632e-07	-1.28509e-07	4.62122e-07	3.03904e-07	-4.30594e-08	2.60844e-07	2.49641e-08	-8.54612e-09	1.64180e-08	1.66923e-07	2.76227e-09	1.69685e-07	2.16698e-07	-3.91452e-08	1.77553e-07
29.270	1.32005e-07	-1.73304e-08	1.14675e-07	1.87858e-07	-4.63791e-08	1.41479e-07	1.04036e-07	-4.77533e-08	5.62824e-08	5.90927e-07	-1.28573e-07	4.62353e-07	3.04604e-07	-4.31586e-08	2.61446e-07	2.52911e-08	-8.65807e-09	1.66331e-08	1.66967e-07	2.57040e-09	1.69538e-07	2.17078e-07	-3.92137e-08	1.77864e-07
29.295	1.33201e-07	-1.74874e-08	1.15714e-07	1.88332e-07	-4.64961e-08	1.41836e-07	1.04512e-07	-4.79720e-08	5.65401e-08	5.91227e-07	-1.28639e-07	4.62588e-07	3.05308e-07	-4.32584e-08	2.62050e-07	2.56200e-08	-8.77067e-09	1.68494e-08	1.67013e-07	2.37850e-09	1.69392e-07	2.17462e-07	-3.92830e-08	1.78179e-07
29.319	1.34397e-07	-1.76444e-08	1.16753e-07	1.88807e-07	-4.66135e-08	1.42194e-07	1.04992e-07	-4.81923e-08	5.67999e-08	5.91532e-07	-1.28705e-07	4.62827e-07	3.06016e-07	-4.33586e-08	2.62657e-07	2.59509e-08	-8.88393e-09	1.70670e-08	1.67060e-07	2.18658e-09	1.69247e-07	2.17850e-07	-3.93532e-08	1.78497e-07
29.344	1.35593e-07	-1.78015e-08	1.17792e-07	1.89285e-07	-4.67314e-08	1.42553e-07	1.05476e-07	-4.84144e-08	5.70616e-08	5.91843e-07	-1.28773e-07	4.63070e-07	3.06726e-07	-4.34593e-08	2.63267e-07	2.62837e-08	-8.99785e-09	1.72858e-08	1.67108e-07	1.99464e-09	1.69103e-07	2.18242e-07	-3.94241e-08	1.78818e-07
29.368	1.36790e-07	-1.79585e-08	1.18831e-07	1.89764e-07	-4.68497e-08	1.42914e-07	1.05964e-07	-4.86382e-08	5.73254e-08	5.92159e-07	-1.28842e-07	4.63317e-07	3.07441e-07	-4.35605e-08	2.63880e-07	2.66183e-08	-9.11242e-09	1.75059e-08	1.67158e-07	1.80270e-09	1.68961e-07	2.18640e-07	-3.94958e-08	1.79144e-07
29.393	1.37986e-07	-1.81156e-08	1.19871e-07	1.90245e-07	-4.69684e-08	1.43276e-07	1.06455e-07	-4.88637e-08	5.75911e-08	5.92480e-07	-1.28911e-07	4.63568e-07	3.08158e-07	-4.36622e-08	2.64496e-07	2.69549e-08	-9.22764e-09	1.77273e-08	1.67208e-07	1.61075e-09	1.68819e-07	2.19041e-07	-3.95684e-08	1.79473e-07
29.417	1.39183e-07	-1.82728e-08	1.20910e-07	1.90727e-07	-4.70875e-08	1.43640e-07	1.06950e-07	-4.90908e-08	5.78588e-08	5.92806e-07	-1.28982e-07	4.63824e-07	3.08879e-07	-4.37644e-08	2.65115e-07	2.72934e-08	-9.34351e-09	1.79499e-08	1.67260e-07	1.41881e-09	1.68679e-07	2.19447e-07	-3.96417e-08	1.79805e-07
29.442	1.40380e-07	-1.84299e-08	1.21950e-07	1.91211e-07	-4.72070e-08	1.44004e-07	1.07448e-07	-4.93197e-08	5.81286e-08	5.93138e-07	-1.29055e-07	4.64083e-07	3.09604e-07	-4.38670e-08	2.65737e-07	2.76338e-08	-9.46004e-09	1.81737e-08	1.67313e-07	1.22689e-09	1.68540e-07	2.19857e-07	-3.97158e-08	1.80141e-07
29.467	1.41577e-07	-1.85870e-08	1.22990e-07	1.91697e-07	-4.73269e-08	1.44370e-07	1.07951e-07	-4.95502e-08	5.84003e-08	5.93475e-07	-1.29128e-07	4.64347e-07	3.10332e-07	-4.39701e-08	2.66361e-07	2.79761e-08	-9.57722e-09	1.83988e-08	1.67368e-07	1.03498e-09	1.68403e-07	2.20272e-07	-3.97907e-08	1.80481e-07
29.491	1.42774e-07	-1.87441e-08	1.24029e-07	1.92184e-07	-4.74473e-08	1.44737e-07	1.08457e-07	-4.97825e-08	5.86740e-08	5.93817e-07	-1.29202e-07	4.64615e-07	3.11063e-07	-4.40737e-08	2.66989e-07	2.83203e-08	-9.69505e-09	1.86252e-08	1.67423e-07	8.43100e-10	1.68266e-07	2.20691e-07	-3.98665e-08	1.80825e-07
29.516	1.43970e-07	-1.89013e-08	1.25069e-07	1.92673e-07	-4.75680e-08	1.45105e-07	1.08966e-07	-5.00164e-08	5.89497e-08	5.94164e-07	-1.29278e-07	4.64886e-07	3.11797e-07	-4.41778e-08	2.67619e-07	2.86663e-08	-9.81353e-09	1.88528e-08	1.67480e-07	6.51252e-10	1.68131e-07	2.21115e-07	-3.99430e-08	1.81172e-07
29.540	1.45167e-07	-1.90584e-08	1.26109e-07	1.93164e-07	-4.76891e-08	1.45475e-07	1.09480e-07	-5.02521e-08	5.92275e-08	5.94517e-07	-1.29355e-07	4.65162e-07	3.12535e-07	-4.42823e-08	2.68253e-07	2.90143e-08	-9.93266e-09	1.90817e-08	1.67538e-07	4.59442e-10	1.67998e-07	2.21543e-07	-4.00203e-08	1.81522e-07
29.565	1.46364e-07	-1.92155e-08	1.27148e-07	1.93656e-07	-4.78107e-08	1.45846e-07	1.09997e-07	-5.04894e-08	5.95072e-08	5.94875e-07	-1.29433e-07	4.65442e-07	3.13276e-07	-4.43874e-08	2.68889e-07	2.93642e-08	-1.00524e-08	1.93118e-08	1.67597e-07	2.67677e-10	1.67865e-07	2.21975e-07	-4.00984e-08	1.81877e-07
29.590	1.47560e-07	-1.93725e-08	1.28188e-07	1.94150e-07	-4.79326e-08	1.46218e-07	1.10517e-07	-5.07284e-08	5.97889e-08	5.95238e-07	-1.29512e-07	4.65727e-07	3.14021e-07	-4.44929e-08	2.69528e-07	2.97160e-08	-1.01729e-08	1.95431e-08	1.67658e-07	7.59624e-11	1.67734e-07	2.22412e-07	-4.01773e-08	1.82235e-07
29.614	1.48756e-07	-1.95296e-08	1.29227e-07	1.94646e-07	-4.80549e-08	1.46591e-07	1.11042e-07	-5.09691e-08	6.00726e-08	5.95607e-07	-1.29592e-07	4.66015e-07	3.14769e-07	-4.45989e-08	2.70170e-07	3.00697e-08	-1.02939e-08	1.97757e-08	1.67719e-07	-1.15695e-10	1.67604e-07	2.22853e-07	-4.02570e-08	1.82596e-07
29.639	1.49953e-07	-1.96866e-08	1.30266e-07	1.95143e-07	-4.81776e-08	1.46965e-07	1.11570e-07	-5.12116e-08	6.03583e-08	5.95981e-07	-1.29673e-07	4.66308e-07	3.15520e-07	-4.47053e-08	2.70815e-07	3.04252e-08	-1.04157e-08	2.00096e-08	1.67782e-07	-3.07289e-10	1.67475e-07	2.23299e-07	-4.03375e-08	1.82961e-07
29.663	1.51148e-07	-1.98436e-08	1.31305e-07	1.95641e-07	-4.83007e-08	1.47340e-07	1.12102e-07	-5.14557e-08	6.06461e-08	5.96360e-07	-1.29756e-07	4.66604e-07	3.16275e-07	-4.48122e-08	2.71463e-07	3.07827e-08	-1.05380e-08	2.02446e-08	1.67846e-07	-4.98815e-10	1.67347e-07	2.23749e-07	-4.04188e-08	1.83330e-07
29.688	1.52344e-07	-2.00006e-08	1.32343e-07	1.96141e-07	-4.84242e-08	1.47717e-07	1.12637e-07	-5.17015e-08	6.09358e-08	5.96744e-07	-1.29839e-07	4.66905e-07	3.17033e-07	-4.49196e-08	2.72113e-07	3.11420e-08	-1.06610e-08	2.04810e-08	1.67912e-07	-6.90266e-10	1.67221e-07	2.24204e-07	-4.05009e-08	1.83703e-07
29.712	1.53539e-07	-2.01575e-08	1.33382e-07	1.96643e-07	-4.85480e-08	1.48095e-07	1.13176e-07	-5.19490e-08	6.12275e-08	5.97134e-07	-1.29924e-07	4.67210e-07	3.17794e-07	-4.50275e-08	2.72767e-07	3.15032e-08	-1.07847e-08	2.07185e-08	1.67978e-07	-8.81637e-10	1.67096e-07	2.24663e-07	-4.05839e-08	1.84079e-07
29.737	1.54734e-07	-2.03144e-08	1.34420e-07	1.97146e-07	-4.86723e-08	1.48474e-07	1.13719e-07	-5.21982e-08	6.15212e-08	5.97529e-07	-1.30010e-07	4.67519e-07	3.18559e-07	-4.51358e-08	2.73423e-07	3.18663e-08	-1.09090e-08	2.09573e-08	1.68046e-07	-1.07292e-09	1.66973e-07	2.25126e-07	-4.06676e-08	1.84458e-07
29.762	1.55929e-07	-2.04712e-08	1.35458e-07	1.97651e-07	-4.87969e-08	1.48854e-07	1.14266e-07	-5.24491e-08	6.18169e-08	5.97930e-07	-1.30097e-07	4.67833e-07	3.19326e-07	-4.52446e-08	2.74082e-07	3.22313e-08	-1.10340e-08	2.11974e-08	1.68115e-07	-1.26412e-09	1.66851e-07	2.25594e-07	-4.07521e-08	1.84842e-07
29.786	1.57123e-07	-2.06280e-08	1.36495e-07	1.98157e-07	-4.89219e-08	1.49235e-07	1.14816e-07	-5.27017e-08	6.21146e-08	5.98336e-07	-1.30185e-07	4.68150e-07	3.20098e-07	-4.53538e-08	2.74744e-07	3.25982e-08	-1.11596e-08	2.14387e-08	1.68185e-07	-1.45521e-09	1.66730e-07	2.26066e-07	-4.08374e-08	1.85229e-07
29.811	1.58317e-07	-2.07847e-08	1.37532e-07	1.98665e-07	-4.90472e-08	1.49618e-07	1.15370e-07	-5.29560e-08	6.24144e-08	5.98747e-07	-1.30275e-07	4.68472e-07	3.20872e-07	-4.54636e-08	2.75408e-07	3.29670e-08	-1.12858e-08	2.16812e-08	1.68256e-07	-1.64621e-09	1.66610e-07	2.26543e-07	-4.09235e-08	1.85619e-07
29.835	1.59510e-07	-2.09414e-08	1.38569e-07	1.99174e-07	-4.91730e-08	1.50001e-07	1.15928e-07	-5.32120e-08	6.27161e-08	5.99163e-07	-1.30366e-07	4.68798e-07	3.21650e-07	-4.55738e-08	2.76076e-07	3.33377e-08	-1.14127e-08	2.19250e-08	1.68329e-07	-1.83710e-09	1.66492e-07	2.27024e-07	-4.10104e-08	1.86014e-07
29.860	1.60703e-07	-2.10980e-08	1.39605e-07	1.99685e-07	-4.92991e-08	1.50386e-07	1.16490e-07	-5.34697e-08	6.30198e-08	5.99585e-07	-1.30457e-07	4.69128e-07	3.22431e-07	-4.56844e-08	2.76746e-07	3.37102e-08	-1.15402e-08	2.21700e-08	1.68403e-07	-2.02788e-09	1.66375e-07	2.27510e-07	-4.10981e-08	1.86411e-07
29.884	1.61895e-07	-2.12545e-08	1.40641e-07	2.00197e-07	-4.94256e-08	1.50772e-07	1.17055e-07	-5.37291e-08	6.33256e-08	6.00012e-07	-1.30550e-07	4.69462e-07	3.23215e-07	-4.57955e-08	2.77419e-07	3.40846e-08	-1.16684e-08	2.24162e-08	1.68478e-07	-2.21854e-09	1.66259e-07	2.28000e-07	-4.11867e-08	1.86813e-07
29.909	1.63087e-07	-2.14110e-08	1.41676e-07	2.00711e-07	-4.95524e-08	1.51159e-07	1.17624e-07	-5.39902e-08	6.36333e-08	6.00445e-07	-1.30644e-07	4.69800e-07	3.24002e-07	-4.59071e-08	2.78095e-07	3.44609e-08	-1.17972e-08	2.26637e-08	1.68554e-07	-2.40909e-09	1.66145e-07	2.28494e-07	-4.12760e-08	1.87218e-07
29.934	1.64278e-07	-2.15674e-08	1.42711e-07	2.01226e-07	-4.96796e-08	1.51547e-07	1.18196e-07	-5.42530e-08	6.39431e-08	6.00883e-07	-1.30740e-07	4.70143e-07	3.24793e-07	-4.60192e-08	2.78774e-07	3.48391e-08	-1.19267e-08	2.29124e-08	1.68632e-07	-2.59950e-09	1.66032e-07	2.28993e-07	-4.13661e-08	1.87627e-07
29.958	1.65469e-07	-2.17237e-08	1.43745e-07	2.01743e-07	-4.98072e-08	1.51936e-07	1.18772e-07	-5.45176e-08	6.42548e-08	6.01326e-07	-1.30836e-07	4.70490e-07	3.25587e-07	-4.61317e-08	2.79456e-07	3.52191e-08	-1.20568e-08	2.31624e-08	1.68711e-07	-2.78979e-09	1.65921e-07	2.29496e-07	-4.14571e-08	1.88039e-07
29.983	1.66659e-07	-2.18799e-08	1.44779e-07	2.02261e-07	-4.99351e-08	1.52326e-07	1.19352e-07	-5.47838e-08	6.45686e-08	6.01774e-07	-1.30934e-07	4.70841e-07	3.26385e-07	-4.62446e-08	2.80140e-07	3.56011e-08	-1.21875e-08	2.34135e-08	1.68791e-07	-2.97994e-09	1.65811e-07	2.30004e-07	-4.15488e-08	1.88455e-07
30.007	1.67848e-07	-2.20361e-08	1.45812e-07	2.02781e-07	-5.00634e-08	1.52718e-07	1.19936e-07	-5.50517e-08	6.48844e-08	6.02228e-07	-1.31032e-07	4.71196e-07	3.27185e-07	-4.63581e-08	2.80827e-07	3.59849e-08	-1.23189e-08	2.36660e-08	1.68872e-07	-3.16996e-09	1.65702e-07	2.30517e-07	-4.16414e-08	1.88875e-07
