# Supplementary material for: Effects of ischemic preconditioning on lower-limb anaerobic performance and neuromuscular adaptations
Source: PeerJ. 2026 Jun 8;14:e21296. doi: 10.7717/peerj.21296 (PMC13256049; doi:10.7717/peerj.21296)
Supplement: Supplemental Information 1 [file peerj-14-21296-s001.zip › Fnirs_hbo/33.csv]

	1	1	1	1	1	1	1	1	1	1	1	1	1	1	1	1	1	1	1	1	1	1	1	1
time	HRF HbO,1,1	HRF HbR,1,1	HRF HbT,1,1	HRF HbO,1,2	HRF HbR,1,2	HRF HbT,1,2	HRF HbO,1,3	HRF HbR,1,3	HRF HbT,1,3	HRF HbO,1,4	HRF HbR,1,4	HRF HbT,1,4	HRF HbO,2,5	HRF HbR,2,5	HRF HbT,2,5	HRF HbO,2,6	HRF HbR,2,6	HRF HbT,2,6	HRF HbO,2,7	HRF HbR,2,7	HRF HbT,2,7	HRF HbO,2,8	HRF HbR,2,8	HRF HbT,2,8
-1.991	7.26139e-09	-1.59338e-09	5.66800e-09	4.61148e-08	1.09640e-08	5.70788e-08	-4.95110e-08	-5.85635e-08	-1.08074e-07	-9.17126e-08	-3.03367e-08	-1.22049e-07	-3.18714e-08	6.38391e-09	-2.54875e-08	-6.40306e-08	-4.74825e-09	-6.87789e-08	2.12731e-08	3.14628e-08	5.27359e-08	1.84233e-08	-3.56989e-09	1.48534e-08
-1.966	6.98880e-09	-1.53357e-09	5.45523e-09	4.50448e-08	1.07083e-08	5.57531e-08	-4.84877e-08	-5.72008e-08	-1.05689e-07	-8.96016e-08	-2.96344e-08	-1.19236e-07	-3.12666e-08	6.26276e-09	-2.50039e-08	-6.25775e-08	-4.65985e-09	-6.72374e-08	2.08012e-08	3.07497e-08	5.15508e-08	1.77097e-08	-3.43163e-09	1.42781e-08
-1.942	6.71950e-09	-1.47448e-09	5.24502e-09	4.39718e-08	1.04518e-08	5.44236e-08	-4.74555e-08	-5.58337e-08	-1.03289e-07	-8.74824e-08	-2.89295e-08	-1.16412e-07	-3.06542e-08	6.14008e-09	-2.45141e-08	-6.11176e-08	-4.56987e-09	-6.56875e-08	2.03272e-08	3.00337e-08	5.03609e-08	1.70053e-08	-3.29512e-09	1.37101e-08
-1.917	6.45349e-09	-1.41611e-09	5.03739e-09	4.28957e-08	1.01946e-08	5.30903e-08	-4.64143e-08	-5.44620e-08	-1.00876e-07	-8.53551e-08	-2.82219e-08	-1.13577e-07	-3.00340e-08	6.01587e-09	-2.40181e-08	-5.96509e-08	-4.47834e-09	-6.41293e-08	1.98512e-08	2.93149e-08	4.91661e-08	1.63099e-08	-3.16038e-09	1.31495e-08
-1.892	6.19079e-09	-1.35846e-09	4.83233e-09	4.18166e-08	9.93666e-09	5.17532e-08	-4.53641e-08	-5.30860e-08	-9.84501e-08	-8.32197e-08	-2.75118e-08	-1.10732e-07	-2.94062e-08	5.89012e-09	-2.35161e-08	-5.81776e-08	-4.38527e-09	-6.25629e-08	1.93733e-08	2.85932e-08	4.79665e-08	1.56237e-08	-3.02741e-09	1.25963e-08
-1.868	5.93141e-09	-1.30154e-09	4.62987e-09	4.07343e-08	9.67798e-09	5.04123e-08	-4.43051e-08	-5.17055e-08	-9.60105e-08	-8.10764e-08	-2.67991e-08	-1.07875e-07	-2.87708e-08	5.76285e-09	-2.30080e-08	-5.66976e-08	-4.29069e-09	-6.09883e-08	1.88933e-08	2.78687e-08	4.67620e-08	1.49466e-08	-2.89622e-09	1.20504e-08
-1.843	5.67535e-09	-1.24535e-09	4.42999e-09	3.96490e-08	9.41858e-09	4.90676e-08	-4.32371e-08	-5.03206e-08	-9.35577e-08	-7.89251e-08	-2.60839e-08	-1.05009e-07	-2.81278e-08	5.63405e-09	-2.24938e-08	-5.52111e-08	-4.19462e-09	-5.94058e-08	1.84113e-08	2.71414e-08	4.55527e-08	1.42788e-08	-2.76681e-09	1.15120e-08
-1.819	5.42262e-09	-1.18990e-09	4.23272e-09	3.85606e-08	9.15845e-09	4.77190e-08	-4.21604e-08	-4.89314e-08	-9.10918e-08	-7.67659e-08	-2.53661e-08	-1.02132e-07	-2.74772e-08	5.50374e-09	-2.19735e-08	-5.37181e-08	-4.09708e-09	-5.78152e-08	1.79272e-08	2.64112e-08	4.43384e-08	1.36202e-08	-2.63919e-09	1.09810e-08
-1.794	5.17323e-09	-1.13517e-09	4.03806e-09	3.74690e-08	8.89759e-09	4.63666e-08	-4.10749e-08	-4.75378e-08	-8.86128e-08	-7.45990e-08	-2.46459e-08	-9.92448e-08	-2.68191e-08	5.37190e-09	-2.14471e-08	-5.22187e-08	-3.99810e-09	-5.62168e-08	1.74410e-08	2.56782e-08	4.31192e-08	1.29708e-08	-2.51337e-09	1.04575e-08
-1.769	4.92720e-09	-1.08119e-09	3.84602e-09	3.63744e-08	8.63601e-09	4.50104e-08	-3.99807e-08	-4.61400e-08	-8.61207e-08	-7.24243e-08	-2.39231e-08	-9.63475e-08	-2.61533e-08	5.23856e-09	-2.09148e-08	-5.07129e-08	-3.89770e-09	-5.46106e-08	1.69527e-08	2.49423e-08	4.18951e-08	1.23308e-08	-2.38935e-09	9.94144e-09
-1.745	4.68454e-09	-1.02794e-09	3.65660e-09	3.52767e-08	8.37370e-09	4.36504e-08	-3.88778e-08	-4.47379e-08	-8.36157e-08	-7.02420e-08	-2.31980e-08	-9.34399e-08	-2.54801e-08	5.10371e-09	-2.03764e-08	-4.92007e-08	-3.79590e-09	-5.29966e-08	1.64624e-08	2.42036e-08	4.06660e-08	1.17001e-08	-2.26713e-09	9.43294e-09
-1.720	4.44524e-09	-9.75430e-10	3.46981e-09	3.41758e-08	8.11068e-09	4.22865e-08	-3.77662e-08	-4.33316e-08	-8.10979e-08	-6.80520e-08	-2.24704e-08	-9.05224e-08	-2.47993e-08	4.96735e-09	-1.98320e-08	-4.76823e-08	-3.69273e-09	-5.13750e-08	1.59699e-08	2.34621e-08	3.94320e-08	1.10787e-08	-2.14673e-09	8.93199e-09
-1.696	4.20933e-09	-9.23664e-10	3.28567e-09	3.30718e-08	7.84694e-09	4.09188e-08	-3.66461e-08	-4.19212e-08	-7.85672e-08	-6.58545e-08	-2.17404e-08	-8.75949e-08	-2.41110e-08	4.82949e-09	-1.92816e-08	-4.61577e-08	-3.58819e-09	-4.97459e-08	1.54752e-08	2.27177e-08	3.81930e-08	1.04668e-08	-2.02815e-09	8.43860e-09
-1.671	3.97681e-09	-8.72641e-10	3.10417e-09	3.19647e-08	7.58248e-09	3.95472e-08	-3.55173e-08	-4.05065e-08	-7.60239e-08	-6.36495e-08	-2.10081e-08	-8.46576e-08	-2.34153e-08	4.69013e-09	-1.87252e-08	-4.46270e-08	-3.48233e-09	-4.81093e-08	1.49784e-08	2.19705e-08	3.69489e-08	9.86421e-09	-1.91140e-09	7.95281e-09
-1.647	3.74769e-09	-8.22365e-10	2.92533e-09	3.08544e-08	7.31731e-09	3.81717e-08	-3.43801e-08	-3.90877e-08	-7.34679e-08	-6.14370e-08	-2.02735e-08	-8.17105e-08	-2.27121e-08	4.54927e-09	-1.81628e-08	-4.30902e-08	-3.37515e-09	-4.64653e-08	1.44794e-08	2.12205e-08	3.56999e-08	9.27111e-09	-1.79647e-09	7.47464e-09
-1.622	3.52198e-09	-7.72837e-10	2.74915e-09	2.97410e-08	7.05143e-09	3.67925e-08	-3.32344e-08	-3.76649e-08	-7.08993e-08	-5.92173e-08	-1.95365e-08	-7.87538e-08	-2.20015e-08	4.40693e-09	-1.75945e-08	-4.15474e-08	-3.26669e-09	-4.48141e-08	1.39782e-08	2.04676e-08	3.44459e-08	8.68749e-09	-1.68338e-09	7.00411e-09
-1.597	3.29970e-09	-7.24060e-10	2.57564e-09	2.86245e-08	6.78483e-09	3.54093e-08	-3.20803e-08	-3.62380e-08	-6.83182e-08	-5.69902e-08	-1.87973e-08	-7.57874e-08	-2.12834e-08	4.26310e-09	-1.70203e-08	-3.99986e-08	-3.15696e-09	-4.31556e-08	1.34748e-08	1.97119e-08	3.31868e-08	8.11337e-09	-1.57214e-09	6.54124e-09
-1.573	3.08083e-09	-6.76035e-10	2.40480e-09	2.75048e-08	6.51753e-09	3.40223e-08	-3.09178e-08	-3.48070e-08	-6.57248e-08	-5.47559e-08	-1.80557e-08	-7.28116e-08	-2.05579e-08	4.11779e-09	-1.64401e-08	-3.84439e-08	-3.04598e-09	-4.14899e-08	1.29692e-08	1.89534e-08	3.19226e-08	7.54879e-09	-1.46274e-09	6.08605e-09
-1.548	2.86541e-09	-6.28764e-10	2.23665e-09	2.63819e-08	6.24952e-09	3.26314e-08	-2.97469e-08	-3.33721e-08	-6.31190e-08	-5.25144e-08	-1.73120e-08	-6.98264e-08	-1.98251e-08	3.97100e-09	-1.58541e-08	-3.68835e-08	-2.93379e-09	-3.98172e-08	1.24613e-08	1.81921e-08	3.06534e-08	6.99377e-09	-1.35519e-09	5.63858e-09
-1.524	2.65344e-09	-5.82249e-10	2.07119e-09	2.52559e-08	5.98081e-09	3.12367e-08	-2.85677e-08	-3.19332e-08	-6.05010e-08	-5.02659e-08	-1.65661e-08	-6.68319e-08	-1.90849e-08	3.82274e-09	-1.52622e-08	-3.53172e-08	-2.82039e-09	-3.81376e-08	1.19512e-08	1.74279e-08	2.93792e-08	6.44833e-09	-1.24950e-09	5.19883e-09
-1.499	2.44491e-09	-5.36493e-10	1.90842e-09	2.41267e-08	5.71139e-09	2.98381e-08	-2.73804e-08	-3.04904e-08	-5.78708e-08	-4.80103e-08	-1.58179e-08	-6.38282e-08	-1.83374e-08	3.67301e-09	-1.46644e-08	-3.37452e-08	-2.70582e-09	-3.64511e-08	1.14388e-08	1.66610e-08	2.80998e-08	5.91251e-09	-1.14567e-09	4.76684e-09
-1.475	2.23986e-09	-4.91497e-10	1.74836e-09	2.29943e-08	5.44128e-09	2.84356e-08	-2.61848e-08	-2.90437e-08	-5.52285e-08	-4.57477e-08	-1.50677e-08	-6.08154e-08	-1.75825e-08	3.52181e-09	-1.40607e-08	-3.21676e-08	-2.59009e-09	-3.47577e-08	1.09242e-08	1.58912e-08	2.68154e-08	5.38633e-09	-1.04372e-09	4.34262e-09
-1.450	2.03827e-09	-4.47263e-10	1.59101e-09	2.18588e-08	5.17046e-09	2.70293e-08	-2.49810e-08	-2.75932e-08	-5.25742e-08	-4.34782e-08	-1.43153e-08	-5.77935e-08	-1.68203e-08	3.36914e-09	-1.34512e-08	-3.05844e-08	-2.47323e-09	-3.30577e-08	1.04072e-08	1.51186e-08	2.55258e-08	4.86982e-09	-9.43630e-10	3.92619e-09
-1.425	1.84017e-09	-4.03793e-10	1.43638e-09	2.07201e-08	4.89895e-09	2.56190e-08	-2.37691e-08	-2.61388e-08	-4.99079e-08	-4.12019e-08	-1.35608e-08	-5.47627e-08	-1.60509e-08	3.21502e-09	-1.28359e-08	-2.89957e-08	-2.35525e-09	-3.13510e-08	9.88790e-09	1.43432e-08	2.42311e-08	4.36300e-09	-8.45423e-10	3.51758e-09
-1.401	1.64556e-09	-3.61089e-10	1.28447e-09	1.95782e-08	4.62675e-09	2.42050e-08	-2.25492e-08	-2.46806e-08	-4.72298e-08	-3.89189e-08	-1.28042e-08	-5.17231e-08	-1.52742e-08	3.05945e-09	-1.22147e-08	-2.74016e-08	-2.23618e-09	-2.96377e-08	9.36628e-09	1.35650e-08	2.29313e-08	3.86590e-09	-7.49100e-10	3.11680e-09
-1.376	1.45445e-09	-3.19153e-10	1.13530e-09	1.84331e-08	4.35385e-09	2.27870e-08	-2.13213e-08	-2.32187e-08	-4.45400e-08	-3.66291e-08	-1.20456e-08	-4.86747e-08	-1.44902e-08	2.90242e-09	-1.15878e-08	-2.58020e-08	-2.11605e-09	-2.79180e-08	8.84231e-09	1.27840e-08	2.16263e-08	3.37855e-09	-6.54664e-10	2.72388e-09
-1.352	1.26684e-09	-2.77986e-10	9.88856e-10	1.72849e-08	4.08026e-09	2.13651e-08	-2.00853e-08	-2.17531e-08	-4.18384e-08	-3.43327e-08	-1.12850e-08	-4.56177e-08	-1.36991e-08	2.74395e-09	-1.09551e-08	-2.41971e-08	-1.99487e-09	-2.61920e-08	8.31599e-09	1.20002e-08	2.03162e-08	2.90096e-09	-5.62121e-10	2.33884e-09
-1.327	1.08275e-09	-2.37591e-10	8.45161e-10	1.61334e-08	3.80599e-09	1.99394e-08	-1.88415e-08	-2.02838e-08	-3.91253e-08	-3.20297e-08	-1.05223e-08	-4.25521e-08	-1.29007e-08	2.58404e-09	-1.03167e-08	-2.25869e-08	-1.87266e-09	-2.44596e-08	7.78729e-09	1.12136e-08	1.90009e-08	2.43316e-09	-4.71476e-10	1.96168e-09
-1.303	9.02184e-10	-1.97968e-10	7.04216e-10	1.49788e-08	3.53102e-09	1.85098e-08	-1.75898e-08	-1.88108e-08	-3.64006e-08	-2.97203e-08	-9.75775e-09	-3.94780e-08	-1.20952e-08	2.42269e-09	-9.67251e-09	-2.09715e-08	-1.74945e-09	-2.27210e-08	7.25621e-09	1.04243e-08	1.76805e-08	1.97518e-09	-3.82732e-10	1.59245e-09
-1.278	7.25149e-10	-1.59121e-10	5.66028e-10	1.38209e-08	3.25538e-09	1.70763e-08	-1.63302e-08	-1.73343e-08	-3.36645e-08	-2.74044e-08	-8.99123e-09	-3.63956e-08	-1.12825e-08	2.25991e-09	-9.02261e-09	-1.93510e-08	-1.62526e-09	-2.09763e-08	6.72273e-09	9.63214e-09	1.63549e-08	1.52703e-09	-2.95895e-10	1.23114e-09
-1.253	5.51653e-10	-1.21050e-10	4.30602e-10	1.26599e-08	2.97906e-09	1.56389e-08	-1.50629e-08	-1.58541e-08	-3.09170e-08	-2.50821e-08	-8.22279e-09	-3.33049e-08	-1.04627e-08	2.09570e-09	-8.36701e-09	-1.77254e-08	-1.50011e-09	-1.92255e-08	6.18683e-09	8.83723e-09	1.50241e-08	1.08875e-09	-2.10968e-10	8.77783e-10
-1.229	3.81704e-10	-8.37581e-11	2.97946e-10	1.14956e-08	2.70205e-09	1.41977e-08	-1.37878e-08	-1.43705e-08	-2.81583e-08	-2.27536e-08	-7.45247e-09	-3.02061e-08	-9.63579e-09	1.93007e-09	-7.70572e-09	-1.60947e-08	-1.37402e-09	-1.74687e-08	5.64851e-09	8.03954e-09	1.36880e-08	6.60352e-10	-1.27957e-10	5.32395e-10
-1.204	2.15310e-10	-4.72460e-11	1.68064e-10	1.03282e-08	2.42437e-09	1.27526e-08	-1.25051e-08	-1.28833e-08	-2.53884e-08	-2.04188e-08	-6.68030e-09	-2.70991e-08	-8.80178e-09	1.76301e-09	-7.03877e-09	-1.44591e-08	-1.24701e-09	-1.57061e-08	5.10775e-09	7.23909e-09	1.23468e-08	2.41860e-10	-4.68654e-11	1.94994e-10
-1.180	5.24794e-11	-1.15157e-11	4.09638e-11	9.15755e-09	2.14601e-09	1.13036e-08	-1.12147e-08	-1.13926e-08	-2.26073e-08	-1.80779e-08	-5.90629e-09	-2.39842e-08	-7.96070e-09	1.59454e-09	-6.36616e-09	-1.28186e-08	-1.11910e-09	-1.39377e-08	4.56454e-09	6.43588e-09	1.10004e-08	-1.66705e-10	3.23027e-11	-1.34403e-10
-1.155	-1.06781e-10	2.34312e-11	-8.33497e-11	7.98369e-09	1.86699e-09	9.85068e-09	-9.91675e-09	-9.89854e-09	-1.98153e-08	-1.57309e-08	-5.13049e-09	-2.08614e-08	-7.11258e-09	1.42466e-09	-5.68792e-09	-1.11732e-08	-9.90323e-10	-1.21636e-08	4.01886e-09	5.62992e-09	9.64877e-09	-5.65322e-10	1.09543e-10	-4.55779e-10
-1.130	-2.62463e-10	5.75930e-11	-2.04870e-10	6.80663e-09	1.58729e-09	8.39392e-09	-8.61124e-09	-8.40107e-09	-1.70123e-08	-1.33778e-08	-4.35291e-09	-1.77307e-08	-6.25744e-09	1.25338e-09	-5.00407e-09	-9.52311e-09	-8.60689e-10	-1.03838e-08	3.47070e-09	4.82120e-09	8.29191e-09	-9.53969e-10	1.84851e-10	-7.69118e-10
-1.106	-4.14561e-10	9.09680e-11	-3.23593e-10	5.62636e-09	1.30692e-09	6.93328e-09	-7.29825e-09	-6.90024e-09	-1.41985e-08	-1.10189e-08	-3.57358e-09	-1.45924e-08	-5.39531e-09	1.08069e-09	-4.31462e-09	-7.86827e-09	-7.30222e-10	-8.59849e-09	2.92006e-09	4.00975e-09	6.92981e-09	-1.33263e-09	2.58224e-10	-1.07440e-09
-1.081	-5.63066e-10	1.23555e-10	-4.39511e-10	4.44288e-09	1.02589e-09	5.46878e-09	-5.97782e-09	-5.39608e-09	-1.13739e-08	-8.65399e-09	-2.79253e-09	-1.14465e-08	-4.52620e-09	9.06605e-10	-3.61959e-09	-6.20877e-09	-5.98945e-10	-6.80771e-09	2.36691e-09	3.19556e-09	5.56248e-09	-1.70127e-09	3.29657e-10	-1.37162e-09
-1.057	-7.07971e-10	1.55352e-10	-5.52619e-10	3.25619e-09	7.44201e-10	4.00039e-09	-4.65001e-09	-3.88865e-09	-8.53866e-09	-6.28332e-09	-2.00979e-09	-8.29311e-09	-3.65013e-09	7.31128e-10	-2.91900e-09	-4.54468e-09	-4.66876e-10	-5.01156e-09	1.81125e-09	2.37864e-09	4.18990e-09	-2.05989e-09	3.99147e-10	-1.66075e-09
-1.032	-8.49269e-10	1.86357e-10	-6.62912e-10	2.06629e-09	4.61847e-10	2.52814e-09	-3.31486e-09	-2.37796e-09	-5.69282e-09	-3.90691e-09	-1.22539e-09	-5.13229e-09	-2.76714e-09	5.54263e-10	-2.21288e-09	-2.87607e-09	-3.34039e-10	-3.21011e-09	1.25307e-09	1.55900e-09	2.81207e-09	-2.40846e-09	4.66690e-10	-1.94177e-09
-1.008	-9.86954e-10	2.16570e-10	-7.70385e-10	8.73182e-10	1.78835e-10	1.05202e-09	-1.97241e-09	-8.64066e-10	-2.83648e-09	-1.52483e-09	-4.39342e-10	-1.96417e-09	-1.87724e-09	3.76015e-10	-1.50123e-09	-1.20300e-09	-2.00453e-10	-1.40345e-09	6.92347e-10	7.36644e-10	1.42899e-09	-2.74697e-09	5.32282e-10	-2.21468e-09
-0.983	-1.12102e-09	2.45988e-10	-8.75031e-10	-3.23139e-10	-1.04832e-10	-4.27971e-10	-6.22739e-10	6.53002e-10	3.02637e-11	8.62846e-10	3.48312e-10	1.21116e-09	-9.80461e-10	1.96388e-10	-7.84073e-10	4.74484e-10	-6.61391e-11	4.08345e-10	1.29077e-10	-8.84231e-11	4.06544e-11	-3.07538e-09	5.95920e-10	-2.47946e-09
-0.958	-1.25146e-09	2.74610e-10	-9.76847e-10	-1.52267e-09	-3.89153e-10	-1.91182e-09	7.34123e-10	2.17321e-09	2.90733e-09	3.25605e-09	1.13755e-09	4.39359e-09	-7.68227e-11	1.53877e-11	-6.14350e-11	2.15630e-09	6.88816e-11	2.22518e-09	-4.36752e-10	-9.16193e-10	-1.35294e-09	-3.39370e-09	6.57600e-10	-2.73610e-09
-0.934	-1.37826e-09	3.02435e-10	-1.07583e-09	-2.72542e-09	-6.74125e-10	-3.39954e-09	2.09812e-09	3.69651e-09	5.79463e-09	5.65470e-09	1.92834e-09	7.58304e-09	8.33650e-10	-1.66982e-10	6.66668e-10	3.84240e-09	2.04588e-10	4.04699e-09	-1.00515e-09	-1.74666e-09	-2.75181e-09	-3.70190e-09	7.17320e-10	-2.98458e-09
-0.909	-1.50143e-09	3.29461e-10	-1.17196e-09	-3.93137e-09	-9.59745e-10	-4.89111e-09	3.46920e-09	5.22287e-09	8.69207e-09	8.05874e-09	2.72066e-09	1.07794e-08	1.75093e-09	-3.50715e-10	1.40022e-09	5.53271e-09	3.40961e-10	5.87367e-09	-1.57613e-09	-2.57981e-09	-4.15594e-09	-3.99995e-09	7.75075e-10	-3.22488e-09
-0.885	-1.62094e-09	3.55687e-10	-1.26526e-09	-5.14053e-09	-1.24601e-09	-6.38654e-09	4.84730e-09	6.75226e-09	1.15996e-08	1.04681e-08	3.51448e-09	1.39826e-08	2.67500e-09	-5.35807e-10	2.13919e-09	7.22717e-09	4.77978e-10	7.70515e-09	-2.14970e-09	-3.41565e-09	-5.56535e-09	-4.28786e-09	8.30862e-10	-3.45700e-09
-0.860	-1.73681e-09	3.81112e-10	-1.35570e-09	-6.35290e-09	-1.53292e-09	-7.88582e-09	6.23239e-09	8.28463e-09	1.45170e-08	1.28827e-08	4.30977e-09	1.71925e-08	3.60583e-09	-7.22254e-10	2.88358e-09	8.92573e-09	6.15620e-10	9.54135e-09	-2.72588e-09	-4.25415e-09	-6.98003e-09	-4.56559e-09	8.84679e-10	-3.68091e-09
-0.836	-1.84902e-09	4.05734e-10	-1.44328e-09	-7.56848e-09	-1.82047e-09	-9.38895e-09	7.62440e-09	9.81994e-09	1.74443e-08	1.53024e-08	5.10651e-09	2.04089e-08	4.54340e-09	-9.10051e-10	3.63335e-09	1.06283e-08	7.53867e-10	1.13822e-08	-3.30467e-09	-5.09532e-09	-8.39999e-09	-4.83314e-09	9.36523e-10	-3.89662e-09
-0.811	-1.95756e-09	4.29552e-10	-1.52801e-09	-8.78727e-09	-2.10866e-09	-1.08959e-08	9.02329e-09	1.13582e-08	2.03815e-08	1.77273e-08	5.90466e-09	2.36320e-08	5.48768e-09	-1.09919e-09	4.38849e-09	1.23349e-08	8.92697e-10	1.32276e-08	-3.88608e-09	-5.93915e-09	-9.82523e-09	-5.09049e-09	9.86390e-10	-4.10410e-09
-0.786	-2.06243e-09	4.52564e-10	-1.60987e-09	-1.00093e-08	-2.39748e-09	-1.24067e-08	1.04290e-08	1.28993e-08	2.33283e-08	2.01572e-08	6.70420e-09	2.68614e-08	6.43864e-09	-1.28967e-09	5.14897e-09	1.40453e-08	1.03209e-09	1.50774e-08	-4.47012e-09	-6.78563e-09	-1.12557e-08	-5.33763e-09	1.03428e-09	-4.30335e-09
-0.762	-2.16363e-09	4.74770e-10	-1.68886e-09	-1.12345e-08	-2.68694e-09	-1.39214e-08	1.18415e-08	1.44432e-08	2.62847e-08	2.25920e-08	7.50511e-09	3.00971e-08	7.39627e-09	-1.48149e-09	5.91479e-09	1.57596e-08	1.17203e-09	1.69316e-08	-5.05680e-09	-7.63474e-09	-1.26915e-08	-5.57454e-09	1.08018e-09	-4.49435e-09
-0.737	-2.26114e-09	4.96168e-10	-1.76498e-09	-1.24629e-08	-2.97703e-09	-1.54399e-08	1.32607e-08	1.59899e-08	2.92506e-08	2.50317e-08	8.30734e-09	3.33391e-08	8.36054e-09	-1.67463e-09	6.68591e-09	1.74777e-08	1.31249e-09	1.87901e-08	-5.64614e-09	-8.48649e-09	-1.41326e-08	-5.80120e-09	1.12410e-09	-4.67709e-09
-0.713	-2.35497e-09	5.16757e-10	-1.83821e-09	-1.36945e-08	-3.26775e-09	-1.69622e-08	1.46865e-08	1.75394e-08	3.22259e-08	2.74762e-08	9.11089e-09	3.65871e-08	9.33142e-09	-1.86910e-09	7.46232e-09	1.91994e-08	1.45345e-09	2.06529e-08	-6.23814e-09	-9.34086e-09	-1.55790e-08	-6.01760e-09	1.16604e-09	-4.85157e-09
-0.688	-2.44511e-09	5.36535e-10	-1.90857e-09	-1.49292e-08	-3.55909e-09	-1.84883e-08	1.61190e-08	1.90916e-08	3.52106e-08	2.99255e-08	9.91571e-09	3.98412e-08	1.03089e-08	-2.06489e-09	8.24399e-09	2.09249e-08	1.59490e-09	2.25198e-08	-6.83280e-09	-1.01978e-08	-1.70307e-08	-6.22374e-09	1.20598e-09	-5.01776e-09
-0.664	-2.53154e-09	5.55503e-10	-1.97604e-09	-1.61672e-08	-3.85105e-09	-2.00183e-08	1.75580e-08	2.06464e-08	3.82044e-08	3.23794e-08	1.07218e-08	4.31011e-08	1.12929e-08	-2.26199e-09	9.03091e-09	2.26539e-08	1.73681e-09	2.43907e-08	-7.43015e-09	-1.10574e-08	-1.84876e-08	-6.41960e-09	1.24393e-09	-5.17566e-09
-0.639	-2.61428e-09	5.73658e-10	-2.04062e-09	-1.74084e-08	-4.14364e-09	-2.15520e-08	1.90035e-08	2.22039e-08	4.12074e-08	3.48378e-08	1.15291e-08	4.63669e-08	1.22835e-08	-2.46040e-09	9.82306e-09	2.43865e-08	1.87916e-09	2.62656e-08	-8.03018e-09	-1.19196e-08	-1.99498e-08	-6.60516e-09	1.27989e-09	-5.32527e-09
-0.614	-2.69331e-09	5.90999e-10	-2.10231e-09	-1.86528e-08	-4.43684e-09	-2.30896e-08	2.04555e-08	2.37640e-08	4.42195e-08	3.73008e-08	1.23376e-08	4.96384e-08	1.32805e-08	-2.66011e-09	1.06204e-08	2.61225e-08	2.02194e-09	2.81444e-08	-8.63291e-09	-1.27844e-08	-2.14173e-08	-6.78041e-09	1.31385e-09	-5.46657e-09
-0.590	-2.76862e-09	6.07526e-10	-2.16110e-09	-1.99003e-08	-4.73066e-09	-2.46310e-08	2.19138e-08	2.53267e-08	4.72405e-08	3.97683e-08	1.31472e-08	5.29155e-08	1.42841e-08	-2.86113e-09	1.14229e-08	2.78619e-08	2.16513e-09	3.00270e-08	-9.23835e-09	-1.36517e-08	-2.28901e-08	-6.94535e-09	1.34581e-09	-5.59954e-09
-0.565	-2.84022e-09	6.23237e-10	-2.21699e-09	-2.11511e-08	-5.02509e-09	-2.61762e-08	2.33785e-08	2.68918e-08	5.02704e-08	4.22401e-08	1.39580e-08	5.61981e-08	1.52941e-08	-3.06343e-09	1.22306e-08	2.96047e-08	2.30869e-09	3.19134e-08	-9.84649e-09	-1.45217e-08	-2.43681e-08	-7.09996e-09	1.37577e-09	-5.72420e-09
-0.541	-2.90810e-09	6.38132e-10	-2.26997e-09	-2.24050e-08	-5.32013e-09	-2.77251e-08	2.48495e-08	2.84595e-08	5.33090e-08	4.47161e-08	1.47699e-08	5.94860e-08	1.63105e-08	-3.26703e-09	1.30435e-08	3.13507e-08	2.45263e-09	3.38033e-08	-1.04574e-08	-1.53941e-08	-2.58515e-08	-7.24423e-09	1.40372e-09	-5.84051e-09
-0.516	-2.97225e-09	6.52209e-10	-2.32005e-09	-2.36621e-08	-5.61577e-09	-2.92779e-08	2.63267e-08	3.00296e-08	5.63563e-08	4.71964e-08	1.55829e-08	6.27793e-08	1.73333e-08	-3.47190e-09	1.38614e-08	3.31000e-08	2.59691e-09	3.56969e-08	-1.10710e-08	-1.62691e-08	-2.73401e-08	-7.37816e-09	1.42967e-09	-5.94849e-09
-0.492	-3.03268e-09	6.65467e-10	-2.36721e-09	-2.49223e-08	-5.91202e-09	-3.08344e-08	2.78101e-08	3.16021e-08	5.94122e-08	4.96808e-08	1.63969e-08	6.60778e-08	1.83626e-08	-3.67805e-09	1.46845e-08	3.48524e-08	2.74152e-09	3.75939e-08	-1.16873e-08	-1.71467e-08	-2.88340e-08	-7.50173e-09	1.45362e-09	-6.04811e-09
-0.467	-3.08937e-09	6.77907e-10	-2.41146e-09	-2.61858e-08	-6.20887e-09	-3.23946e-08	2.92996e-08	3.31769e-08	6.24765e-08	5.21693e-08	1.72120e-08	6.93813e-08	1.93981e-08	-3.88548e-09	1.55126e-08	3.66079e-08	2.88643e-09	3.94943e-08	-1.23064e-08	-1.80268e-08	-3.03331e-08	-7.61493e-09	1.47555e-09	-6.13938e-09
-0.442	-3.14232e-09	6.89526e-10	-2.45279e-09	-2.74524e-08	-6.50632e-09	-3.39587e-08	3.07951e-08	3.47541e-08	6.55492e-08	5.46618e-08	1.80281e-08	7.26899e-08	2.04400e-08	-4.09417e-09	1.63458e-08	3.83664e-08	3.03164e-09	4.13981e-08	-1.29282e-08	-1.89094e-08	-3.18375e-08	-7.71776e-09	1.49548e-09	-6.22228e-09
-0.418	-3.19153e-09	7.00324e-10	-2.49120e-09	-2.87221e-08	-6.80437e-09	-3.55265e-08	3.22967e-08	3.63335e-08	6.86302e-08	5.71582e-08	1.88451e-08	7.60033e-08	2.14882e-08	-4.30412e-09	1.71840e-08	4.01279e-08	3.17712e-09	4.33051e-08	-1.35528e-08	-1.97945e-08	-3.33472e-08	-7.81021e-09	1.51339e-09	-6.29681e-09
-0.393	-3.23699e-09	7.10300e-10	-2.52669e-09	-2.99950e-08	-7.10301e-09	-3.70980e-08	3.38042e-08	3.79152e-08	7.17194e-08	5.96584e-08	1.96631e-08	7.93215e-08	2.25426e-08	-4.51533e-09	1.80273e-08	4.18924e-08	3.32284e-09	4.52152e-08	-1.41801e-08	-2.06820e-08	-3.48622e-08	-7.89226e-09	1.52929e-09	-6.36297e-09
-0.369	-3.27870e-09	7.19453e-10	-2.55925e-09	-3.12711e-08	-7.40223e-09	-3.86733e-08	3.53176e-08	3.94991e-08	7.48167e-08	6.21624e-08	2.04820e-08	8.26444e-08	2.36033e-08	-4.72778e-09	1.88755e-08	4.36596e-08	3.46880e-09	4.71284e-08	-1.48102e-08	-2.15721e-08	-3.63823e-08	-7.96392e-09	1.54318e-09	-6.42074e-09
-0.344	-3.31667e-09	7.27784e-10	-2.58888e-09	-3.25503e-08	-7.70205e-09	-4.02523e-08	3.68368e-08	4.10852e-08	7.79220e-08	6.46701e-08	2.13018e-08	8.59719e-08	2.46702e-08	-4.94148e-09	1.97287e-08	4.54297e-08	3.61497e-09	4.90446e-08	-1.54431e-08	-2.24647e-08	-3.79078e-08	-8.02517e-09	1.55505e-09	-6.47013e-09
-0.319	-3.35087e-09	7.35290e-10	-2.61558e-09	-3.38326e-08	-8.00245e-09	-4.18351e-08	3.83619e-08	4.26733e-08	8.10352e-08	6.71814e-08	2.21224e-08	8.93038e-08	2.57432e-08	-5.15642e-09	2.05868e-08	4.72024e-08	3.76134e-09	5.09638e-08	-1.60788e-08	-2.33597e-08	-3.94385e-08	-8.07602e-09	1.56490e-09	-6.51112e-09
-0.295	-3.38132e-09	7.41971e-10	-2.63935e-09	-3.51181e-08	-8.30343e-09	-4.34215e-08	3.98926e-08	4.42635e-08	8.41561e-08	6.96962e-08	2.29439e-08	9.26401e-08	2.68225e-08	-5.37259e-09	2.14499e-08	4.89779e-08	3.90789e-09	5.28857e-08	-1.67173e-08	-2.42571e-08	-4.09744e-08	-8.11645e-09	1.57273e-09	-6.54372e-09
-0.270	-3.40801e-09	7.47827e-10	-2.66018e-09	-3.64067e-08	-8.60499e-09	-4.50117e-08	4.14290e-08	4.58558e-08	8.72848e-08	7.22145e-08	2.37661e-08	9.59806e-08	2.79078e-08	-5.58999e-09	2.23178e-08	5.07559e-08	4.05459e-09	5.48105e-08	-1.73585e-08	-2.51570e-08	-4.25155e-08	-8.14645e-09	1.57855e-09	-6.56791e-09
-0.246	-3.43093e-09	7.52857e-10	-2.67807e-09	-3.76984e-08	-8.90713e-09	-4.66055e-08	4.29710e-08	4.74501e-08	9.04211e-08	7.47361e-08	2.45892e-08	9.93253e-08	2.89993e-08	-5.80860e-09	2.31907e-08	5.25364e-08	4.20144e-09	5.67379e-08	-1.80026e-08	-2.60593e-08	-4.40619e-08	-8.16604e-09	1.58234e-09	-6.58370e-09
-0.221	-3.45008e-09	7.57060e-10	-2.69302e-09	-3.89932e-08	-9.20984e-09	-4.82031e-08	4.45186e-08	4.90463e-08	9.35649e-08	7.72611e-08	2.54130e-08	1.02674e-07	3.00968e-08	-6.02844e-09	2.40683e-08	5.43195e-08	4.34841e-09	5.86679e-08	-1.86494e-08	-2.69640e-08	-4.56135e-08	-8.17519e-09	1.58411e-09	-6.59107e-09
-0.197	-3.46547e-09	7.60436e-10	-2.70503e-09	-4.02912e-08	-9.51312e-09	-4.98043e-08	4.60716e-08	5.06444e-08	9.67161e-08	7.97893e-08	2.62375e-08	1.06027e-07	3.12003e-08	-6.24948e-09	2.49508e-08	5.61049e-08	4.49548e-09	6.06004e-08	-1.92991e-08	-2.78711e-08	-4.71703e-08	-8.17390e-09	1.58386e-09	-6.59004e-09
-0.172	-3.47708e-09	7.62984e-10	-2.71410e-09	-4.15922e-08	-9.81696e-09	-5.14092e-08	4.76301e-08	5.22444e-08	9.98746e-08	8.23206e-08	2.70627e-08	1.09383e-07	3.23099e-08	-6.47173e-09	2.58382e-08	5.78927e-08	4.64264e-09	6.25354e-08	-1.99516e-08	-2.87806e-08	-4.87323e-08	-8.16218e-09	1.58159e-09	-6.58059e-09
-0.147	-3.48492e-09	7.64704e-10	-2.72022e-09	-4.28963e-08	-1.01214e-08	-5.30177e-08	4.91940e-08	5.38463e-08	1.03040e-07	8.48550e-08	2.78885e-08	1.12744e-07	3.34254e-08	-6.69517e-09	2.67302e-08	5.96828e-08	4.78986e-09	6.44727e-08	-2.06069e-08	-2.96925e-08	-5.02994e-08	-8.14002e-09	1.57730e-09	-6.56272e-09
-0.123	-3.48898e-09	7.65596e-10	-2.72339e-09	-4.42036e-08	-1.04263e-08	-5.46299e-08	5.07632e-08	5.54499e-08	1.06213e-07	8.73924e-08	2.87150e-08	1.16107e-07	3.45469e-08	-6.91981e-09	2.76271e-08	6.14751e-08	4.93714e-09	6.64123e-08	-2.12651e-08	-3.06068e-08	-5.18718e-08	-8.10741e-09	1.57098e-09	-6.53643e-09
-0.098	-3.48927e-09	7.65658e-10	-2.72361e-09	-4.55139e-08	-1.07319e-08	-5.62457e-08	5.23377e-08	5.70552e-08	1.09393e-07	8.99327e-08	2.95421e-08	1.19475e-07	3.56743e-08	-7.14563e-09	2.85287e-08	6.32696e-08	5.08445e-09	6.83541e-08	-2.19260e-08	-3.15234e-08	-5.34494e-08	-8.06435e-09	1.56264e-09	-6.50172e-09
-0.074	-3.48577e-09	7.64892e-10	-2.72088e-09	-4.68272e-08	-1.10380e-08	-5.78652e-08	5.39173e-08	5.86623e-08	1.12580e-07	9.24759e-08	3.03698e-08	1.22846e-07	3.68076e-08	-7.37264e-09	2.94350e-08	6.50662e-08	5.23178e-09	7.02980e-08	-2.25898e-08	-3.24423e-08	-5.50321e-08	-8.01085e-09	1.55227e-09	-6.45858e-09
-0.049	-3.47850e-09	7.63295e-10	-2.71520e-09	-4.81437e-08	-1.13446e-08	-5.94883e-08	5.55022e-08	6.02711e-08	1.15773e-07	9.50218e-08	3.11980e-08	1.26220e-07	3.79468e-08	-7.60081e-09	3.03460e-08	6.68649e-08	5.37910e-09	7.22440e-08	-2.32565e-08	-3.33635e-08	-5.66200e-08	-7.94690e-09	1.53988e-09	-6.40702e-09
-0.025	-3.46744e-09	7.60868e-10	-2.70657e-09	-4.94632e-08	-1.16518e-08	-6.11149e-08	5.70921e-08	6.18814e-08	1.18973e-07	9.75705e-08	3.20268e-08	1.29597e-07	3.90918e-08	-7.83016e-09	3.12616e-08	6.86655e-08	5.52641e-09	7.41919e-08	-2.39259e-08	-3.42871e-08	-5.82130e-08	-7.87250e-09	1.52546e-09	-6.34704e-09
0.000	-3.45259e-09	7.57610e-10	-2.69498e-09	-5.07857e-08	-1.19595e-08	-6.27452e-08	5.86870e-08	6.34934e-08	1.22180e-07	1.00122e-07	3.28560e-08	1.32978e-07	4.02426e-08	-8.06067e-09	3.21819e-08	7.04681e-08	5.67368e-09	7.61418e-08	-2.45983e-08	-3.52129e-08	-5.98112e-08	-7.78765e-09	1.50902e-09	-6.27863e-09
0.025	-3.43396e-09	7.53522e-10	-2.68044e-09	-5.21113e-08	-1.22678e-08	-6.43791e-08	6.02869e-08	6.51068e-08	1.25394e-07	1.02675e-07	3.36858e-08	1.36361e-07	4.13992e-08	-8.29233e-09	3.31068e-08	7.22725e-08	5.82090e-09	7.80934e-08	-2.52734e-08	-3.61411e-08	-6.14145e-08	-7.69235e-09	1.49055e-09	-6.20180e-09
0.049	-3.41155e-09	7.48603e-10	-2.66294e-09	-5.34399e-08	-1.25766e-08	-6.60165e-08	6.18917e-08	6.67218e-08	1.28614e-07	1.05232e-07	3.45159e-08	1.39748e-07	4.25615e-08	-8.52514e-09	3.40363e-08	7.40787e-08	5.96805e-09	8.00468e-08	-2.59515e-08	-3.70715e-08	-6.30229e-08	-7.58660e-09	1.47006e-09	-6.11653e-09
0.074	-3.38534e-09	7.42853e-10	-2.64249e-09	-5.47716e-08	-1.28859e-08	-6.76575e-08	6.35014e-08	6.83383e-08	1.31840e-07	1.07790e-07	3.53465e-08	1.43137e-07	4.37295e-08	-8.75910e-09	3.49704e-08	7.58867e-08	6.11511e-09	8.20018e-08	-2.66324e-08	-3.80041e-08	-6.46365e-08	-7.47040e-09	1.44755e-09	-6.02285e-09
0.098	-3.35535e-09	7.36272e-10	-2.61908e-09	-5.61062e-08	-1.31958e-08	-6.93020e-08	6.51158e-08	6.99561e-08	1.35072e-07	1.10351e-07	3.61774e-08	1.46529e-07	4.49032e-08	-8.99420e-09	3.59090e-08	7.76963e-08	6.26206e-09	8.39584e-08	-2.73161e-08	-3.89390e-08	-6.62551e-08	-7.34375e-09	1.42300e-09	-5.92074e-09
0.123	-3.32157e-09	7.28859e-10	-2.59271e-09	-5.74439e-08	-1.35062e-08	-7.09501e-08	6.67350e-08	7.15753e-08	1.38310e-07	1.12914e-07	3.70087e-08	1.49923e-07	4.60826e-08	-9.23042e-09	3.68521e-08	7.95076e-08	6.40890e-09	8.59165e-08	-2.80027e-08	-3.98761e-08	-6.78788e-08	-7.20665e-09	1.39644e-09	-5.81021e-09
0.147	-3.28399e-09	7.20615e-10	-2.56338e-09	-5.87845e-08	-1.38172e-08	-7.26017e-08	6.83589e-08	7.31959e-08	1.41555e-07	1.15479e-07	3.78403e-08	1.53320e-07	4.72675e-08	-9.46777e-09	3.77998e-08	8.13205e-08	6.55560e-09	8.78761e-08	-2.86922e-08	-4.08155e-08	-6.95076e-08	-7.05912e-09	1.36785e-09	-5.69126e-09
0.172	-3.24263e-09	7.11539e-10	-2.53109e-09	-6.01282e-08	-1.41286e-08	-7.42568e-08	6.99874e-08	7.48177e-08	1.44805e-07	1.18047e-07	3.86722e-08	1.56719e-07	4.84581e-08	-9.70624e-09	3.87518e-08	8.31348e-08	6.70215e-09	8.98370e-08	-2.93845e-08	-4.17570e-08	-7.11415e-08	-6.90114e-09	1.33724e-09	-5.56390e-09
0.197	-3.19748e-09	7.01631e-10	-2.49585e-09	-6.14748e-08	-1.44406e-08	-7.59154e-08	7.16204e-08	7.64408e-08	1.48061e-07	1.20616e-07	3.95044e-08	1.60121e-07	4.96542e-08	-9.94583e-09	3.97084e-08	8.49506e-08	6.84853e-09	9.17991e-08	-3.00797e-08	-4.27007e-08	-7.27804e-08	-6.73272e-09	1.30461e-09	-5.42811e-09
0.221	-3.14854e-09	6.90892e-10	-2.45765e-09	-6.28243e-08	-1.47531e-08	-7.75775e-08	7.32579e-08	7.80651e-08	1.51323e-07	1.23187e-07	4.03369e-08	1.63524e-07	5.08558e-08	-1.01865e-08	4.06693e-08	8.67678e-08	6.99472e-09	9.37625e-08	-3.07777e-08	-4.36466e-08	-7.44243e-08	-6.55387e-09	1.26995e-09	-5.28392e-09
0.246	-3.09581e-09	6.79321e-10	-2.41649e-09	-6.41769e-08	-1.50662e-08	-7.92430e-08	7.48999e-08	7.96905e-08	1.54590e-07	1.25760e-07	4.11695e-08	1.66930e-07	5.20630e-08	-1.04283e-08	4.16346e-08	8.85863e-08	7.14072e-09	9.57270e-08	-3.14787e-08	-4.45946e-08	-7.60733e-08	-6.36459e-09	1.23327e-09	-5.13132e-09
0.270	-3.03929e-09	6.66919e-10	-2.37237e-09	-6.55324e-08	-1.53797e-08	-8.09120e-08	7.65462e-08	8.13171e-08	1.57863e-07	1.28335e-07	4.20024e-08	1.70337e-07	5.32755e-08	-1.06712e-08	4.26043e-08	9.04060e-08	7.28649e-09	9.76925e-08	-3.21825e-08	-4.55448e-08	-7.77272e-08	-6.16488e-09	1.19458e-09	-4.97031e-09
0.295	-2.97898e-09	6.53685e-10	-2.32530e-09	-6.68908e-08	-1.56937e-08	-8.25845e-08	7.81969e-08	8.29447e-08	1.61142e-07	1.30911e-07	4.28354e-08	1.73747e-07	5.44935e-08	-1.09152e-08	4.35784e-08	9.22270e-08	7.43203e-09	9.96590e-08	-3.28891e-08	-4.64970e-08	-7.93862e-08	-5.95476e-09	1.15386e-09	-4.80090e-09
0.319	-2.91488e-09	6.39620e-10	-2.27526e-09	-6.82521e-08	-1.60083e-08	-8.42604e-08	7.98518e-08	8.45734e-08	1.64425e-07	1.33490e-07	4.36685e-08	1.77158e-07	5.57169e-08	-1.11602e-08	4.45567e-08	9.40491e-08	7.57733e-09	1.01626e-07	-3.35987e-08	-4.74514e-08	-8.10501e-08	-5.73421e-09	1.11112e-09	-4.62309e-09
0.344	-2.84700e-09	6.24724e-10	-2.22228e-09	-6.96164e-08	-1.63233e-08	-8.59397e-08	8.15109e-08	8.62030e-08	1.67714e-07	1.36069e-07	4.45017e-08	1.80571e-07	5.69457e-08	-1.14063e-08	4.55394e-08	9.58723e-08	7.72236e-09	1.03595e-07	-3.43111e-08	-4.84079e-08	-8.27190e-08	-5.50326e-09	1.06637e-09	-4.43689e-09
0.369	-2.77533e-09	6.08996e-10	-2.16633e-09	-7.09835e-08	-1.66388e-08	-8.76224e-08	8.31741e-08	8.78336e-08	1.71008e-07	1.38650e-07	4.53350e-08	1.83985e-07	5.81798e-08	-1.16535e-08	4.65263e-08	9.76965e-08	7.86711e-09	1.05564e-07	-3.50264e-08	-4.93665e-08	-8.43929e-08	-5.26190e-09	1.01960e-09	-4.24230e-09
0.393	-2.69987e-09	5.92439e-10	-2.10743e-09	-7.23535e-08	-1.69549e-08	-8.93084e-08	8.48414e-08	8.94652e-08	1.74307e-07	1.41232e-07	4.61684e-08	1.87401e-07	5.94192e-08	-1.19018e-08	4.75174e-08	9.95217e-08	8.01157e-09	1.07533e-07	-3.57446e-08	-5.03271e-08	-8.60717e-08	-5.01015e-09	9.70822e-10	-4.03933e-09
0.418	-2.62063e-09	5.75051e-10	-2.04558e-09	-7.37265e-08	-1.72714e-08	-9.09979e-08	8.65128e-08	9.10975e-08	1.77610e-07	1.43816e-07	4.70018e-08	1.90818e-07	6.06638e-08	-1.21511e-08	4.85128e-08	1.01348e-07	8.15571e-09	1.09504e-07	-3.64656e-08	-5.12897e-08	-8.77554e-08	-4.74801e-09	9.20026e-10	-3.82798e-09
0.442	-2.53760e-09	5.56832e-10	-1.98077e-09	-7.51022e-08	-1.75884e-08	-9.26907e-08	8.81881e-08	9.27307e-08	1.80919e-07	1.46401e-07	4.78351e-08	1.94236e-07	6.19137e-08	-1.24014e-08	4.95123e-08	1.03175e-07	8.29954e-09	1.11474e-07	-3.71896e-08	-5.22544e-08	-8.94440e-08	-4.47549e-09	8.67219e-10	-3.60827e-09
0.467	-2.45080e-09	5.37784e-10	-1.91301e-09	-7.64809e-08	-1.79059e-08	-9.43868e-08	8.98672e-08	9.43647e-08	1.84232e-07	1.48987e-07	4.86685e-08	1.97655e-07	6.31688e-08	-1.26528e-08	5.05160e-08	1.05002e-07	8.44302e-09	1.13446e-07	-3.79164e-08	-5.32211e-08	-9.11374e-08	-4.19259e-09	8.12402e-10	-3.38019e-09
0.492	-2.36021e-09	5.17907e-10	-1.84230e-09	-7.78623e-08	-1.82239e-08	-9.60862e-08	9.15502e-08	9.59994e-08	1.87550e-07	1.51574e-07	4.95017e-08	2.01075e-07	6.44290e-08	-1.29053e-08	5.15238e-08	1.06831e-07	8.58615e-09	1.15417e-07	-3.86460e-08	-5.41898e-08	-9.28358e-08	-3.89932e-09	7.55576e-10	-3.14375e-09
0.516	-2.26585e-09	4.97200e-10	-1.76865e-09	-7.92466e-08	-1.85424e-08	-9.77890e-08	9.32370e-08	9.76348e-08	1.90872e-07	1.54162e-07	5.03349e-08	2.04496e-07	6.56944e-08	-1.31587e-08	5.25357e-08	1.08660e-07	8.72891e-09	1.17389e-07	-3.93786e-08	-5.51604e-08	-9.45390e-08	-3.59570e-09	6.96743e-10	-2.89896e-09
0.541	-2.16771e-09	4.75665e-10	-1.69204e-09	-8.06337e-08	-1.88613e-08	-9.94951e-08	9.49275e-08	9.92708e-08	1.94198e-07	1.56750e-07	5.11680e-08	2.07918e-07	6.69649e-08	-1.34132e-08	5.35517e-08	1.10490e-07	8.87128e-09	1.19361e-07	-4.01140e-08	-5.61330e-08	-9.62470e-08	-3.28174e-09	6.35905e-10	-2.64583e-09
0.565	-2.06579e-09	4.53302e-10	-1.61249e-09	-8.20237e-08	-1.91807e-08	-1.01204e-07	9.66216e-08	1.00907e-07	1.97529e-07	1.59340e-07	5.20009e-08	2.11341e-07	6.82404e-08	-1.36687e-08	5.45717e-08	1.12320e-07	9.01326e-09	1.21334e-07	-4.08523e-08	-5.71076e-08	-9.79599e-08	-2.95743e-09	5.73064e-10	-2.38437e-09
0.590	-1.96011e-09	4.30111e-10	-1.53000e-09	-8.34164e-08	-1.95006e-08	-1.02917e-07	9.83193e-08	1.02545e-07	2.00864e-07	1.61930e-07	5.28337e-08	2.14764e-07	6.95210e-08	-1.39252e-08	5.55958e-08	1.14151e-07	9.15483e-09	1.23306e-07	-4.15935e-08	-5.80841e-08	-9.96775e-08	-2.62280e-09	5.08222e-10	-2.11457e-09
0.614	-1.85065e-09	4.06093e-10	-1.44456e-09	-8.48118e-08	-1.98209e-08	-1.04633e-07	1.00021e-07	1.04182e-07	2.04203e-07	1.64521e-07	5.36662e-08	2.18187e-07	7.08065e-08	-1.41827e-08	5.66239e-08	1.15982e-07	9.29597e-09	1.25278e-07	-4.23375e-08	-5.90625e-08	-1.01400e-07	-2.27785e-09	4.41380e-10	-1.83647e-09
0.639	-1.73743e-09	3.81249e-10	-1.35618e-09	-8.62101e-08	-2.01417e-08	-1.06352e-07	1.01725e-07	1.05821e-07	2.07546e-07	1.67113e-07	5.44986e-08	2.21611e-07	7.20971e-08	-1.44412e-08	5.76559e-08	1.17814e-07	9.43667e-09	1.27251e-07	-4.30844e-08	-6.00428e-08	-1.03127e-07	-1.92259e-09	3.72542e-10	-1.55005e-09
0.664	-1.62045e-09	3.55579e-10	-1.26487e-09	-8.76110e-08	-2.04630e-08	-1.08074e-07	1.03433e-07	1.07459e-07	2.10893e-07	1.69705e-07	5.53306e-08	2.25035e-07	7.33925e-08	-1.47007e-08	5.86919e-08	1.19646e-07	9.57691e-09	1.29223e-07	-4.38342e-08	-6.10249e-08	-1.04859e-07	-1.55704e-09	3.01708e-10	-1.25533e-09
0.688	-1.49970e-09	3.29083e-10	-1.17062e-09	-8.90148e-08	-2.07847e-08	-1.09799e-07	1.05145e-07	1.09098e-07	2.14243e-07	1.72297e-07	5.61624e-08	2.28459e-07	7.46928e-08	-1.49611e-08	5.97317e-08	1.21478e-07	9.71669e-09	1.31195e-07	-4.45868e-08	-6.20089e-08	-1.06596e-07	-1.18120e-09	2.28883e-10	-9.52320e-10
0.713	-1.37520e-09	3.01763e-10	-1.07344e-09	-9.04212e-08	-2.11069e-08	-1.11528e-07	1.06860e-07	1.10738e-07	2.17597e-07	1.74890e-07	5.69939e-08	2.31884e-07	7.59980e-08	-1.52225e-08	6.07755e-08	1.23311e-07	9.85599e-09	1.33167e-07	-4.53423e-08	-6.29948e-08	-1.08337e-07	-7.95097e-10	1.54067e-10	-6.41031e-10
0.737	-1.24694e-09	2.73619e-10	-9.73322e-10	-9.18303e-08	-2.14295e-08	-1.13260e-07	1.08578e-07	1.12377e-07	2.20955e-07	1.77483e-07	5.78251e-08	2.35308e-07	7.73081e-08	-1.54849e-08	6.18231e-08	1.25144e-07	9.99479e-09	1.35138e-07	-4.61006e-08	-6.39825e-08	-1.10083e-07	-3.98735e-10	7.72632e-11	-3.21471e-10
0.762	-1.11493e-09	2.44652e-10	-8.70281e-10	-9.32421e-08	-2.17525e-08	-1.14995e-07	1.10299e-07	1.14017e-07	2.24316e-07	1.80076e-07	5.86559e-08	2.38732e-07	7.86229e-08	-1.57483e-08	6.28746e-08	1.26976e-07	1.01331e-08	1.37109e-07	-4.68618e-08	-6.49719e-08	-1.11834e-07	7.87293e-12	-1.52555e-12	6.34739e-12
0.786	-9.79177e-10	2.14863e-10	-7.64314e-10	-9.46566e-08	-2.20760e-08	-1.16733e-07	1.12023e-07	1.15658e-07	2.27680e-07	1.82669e-07	5.94863e-08	2.42155e-07	7.99424e-08	-1.60126e-08	6.39298e-08	1.28809e-07	1.02709e-08	1.39080e-07	-4.76259e-08	-6.59632e-08	-1.13589e-07	4.24712e-10	-8.22968e-11	3.42415e-10
0.811	-8.39677e-10	1.84252e-10	-6.55425e-10	-9.60738e-08	-2.23999e-08	-1.18474e-07	1.13750e-07	1.17298e-07	2.31048e-07	1.85262e-07	6.03163e-08	2.45578e-07	8.12667e-08	-1.62779e-08	6.49889e-08	1.30642e-07	1.04081e-08	1.41050e-07	-4.83928e-08	-6.69562e-08	-1.15349e-07	8.51767e-10	-1.65048e-10	6.86720e-10
0.836	-6.96437e-10	1.52821e-10	-5.43616e-10	-9.74936e-08	-2.27243e-08	-1.20218e-07	1.15480e-07	1.18938e-07	2.34419e-07	1.87855e-07	6.11458e-08	2.49001e-07	8.25957e-08	-1.65441e-08	6.60516e-08	1.32475e-07	1.05448e-08	1.43019e-07	-4.91626e-08	-6.79510e-08	-1.17114e-07	1.28903e-09	-2.49776e-10	1.03925e-09
0.860	-5.49461e-10	1.20569e-10	-4.28891e-10	-9.89160e-08	-2.30491e-08	-1.21965e-07	1.17213e-07	1.20579e-07	2.37792e-07	1.90448e-07	6.19749e-08	2.52423e-07	8.39293e-08	-1.68112e-08	6.71181e-08	1.34307e-07	1.06809e-08	1.44988e-07	-4.99352e-08	-6.89475e-08	-1.18883e-07	1.73647e-09	-3.36478e-10	1.39999e-09
0.885	-3.98753e-10	8.74993e-11	-3.11254e-10	-1.00341e-07	-2.33743e-08	-1.23715e-07	1.18949e-07	1.22220e-07	2.41169e-07	1.93041e-07	6.28035e-08	2.55845e-07	8.52675e-08	-1.70792e-08	6.81883e-08	1.36140e-07	1.08165e-08	1.46956e-07	-5.07106e-08	-6.99457e-08	-1.20656e-07	2.19409e-09	-4.25151e-10	1.76894e-09
0.909	-2.44318e-10	5.36112e-11	-1.90707e-10	-1.01769e-07	-2.36999e-08	-1.25469e-07	1.20688e-07	1.23860e-07	2.44548e-07	1.95634e-07	6.36316e-08	2.59265e-07	8.66103e-08	-1.73482e-08	6.92621e-08	1.37972e-07	1.09515e-08	1.48923e-07	-5.14889e-08	-7.09456e-08	-1.22435e-07	2.66187e-09	-5.15793e-10	2.14607e-09
0.934	-8.61597e-11	1.89062e-11	-6.72535e-11	-1.03199e-07	-2.40260e-08	-1.27225e-07	1.22430e-07	1.25501e-07	2.47931e-07	1.98226e-07	6.44591e-08	2.62685e-07	8.79577e-08	-1.76181e-08	7.03396e-08	1.39804e-07	1.10858e-08	1.50890e-07	-5.22700e-08	-7.19472e-08	-1.24217e-07	3.13978e-09	-6.08399e-10	2.53139e-09
0.958	7.57169e-11	-1.66147e-11	5.91021e-11	-1.04632e-07	-2.43524e-08	-1.28984e-07	1.24174e-07	1.27141e-07	2.51315e-07	2.00817e-07	6.52860e-08	2.66103e-07	8.93095e-08	-1.78889e-08	7.14207e-08	1.41635e-07	1.12196e-08	1.52855e-07	-5.30540e-08	-7.29505e-08	-1.26004e-07	3.62783e-09	-7.02967e-10	2.92486e-09
0.983	2.41307e-10	-5.29506e-11	1.88356e-10	-1.06067e-07	-2.46793e-08	-1.30746e-07	1.25921e-07	1.28782e-07	2.54702e-07	2.03408e-07	6.61124e-08	2.69521e-07	9.06659e-08	-1.81605e-08	7.25053e-08	1.43467e-07	1.13528e-08	1.54819e-07	-5.38407e-08	-7.39553e-08	-1.27796e-07	4.12598e-09	-7.99494e-10	3.32648e-09
1.008	4.10606e-10	-9.01002e-11	3.20506e-10	-1.07505e-07	-2.50066e-08	-1.32511e-07	1.27670e-07	1.30422e-07	2.58092e-07	2.05999e-07	6.69381e-08	2.72937e-07	9.20266e-08	-1.84331e-08	7.35935e-08	1.45297e-07	1.14853e-08	1.56783e-07	-5.46303e-08	-7.49618e-08	-1.29592e-07	4.63421e-09	-8.97976e-10	3.73624e-09
1.032	5.83608e-10	-1.28062e-10	4.55546e-10	-1.08945e-07	-2.53343e-08	-1.34279e-07	1.29422e-07	1.32062e-07	2.61484e-07	2.08588e-07	6.77631e-08	2.76351e-07	9.33918e-08	-1.87065e-08	7.46852e-08	1.47128e-07	1.16171e-08	1.58745e-07	-5.54227e-08	-7.59699e-08	-1.31393e-07	5.15253e-09	-9.98410e-10	4.15412e-09
1.057	7.60309e-10	-1.66836e-10	5.93472e-10	-1.10388e-07	-2.56624e-08	-1.36050e-07	1.31176e-07	1.33702e-07	2.64878e-07	2.11177e-07	6.85875e-08	2.79765e-07	9.47613e-08	-1.89809e-08	7.57804e-08	1.48957e-07	1.17483e-08	1.60706e-07	-5.62179e-08	-7.69796e-08	-1.33197e-07	5.68089e-09	-1.10079e-09	4.58010e-09
1.081	9.40702e-10	-2.06420e-10	7.34282e-10	-1.11833e-07	-2.59908e-08	-1.37824e-07	1.32933e-07	1.35341e-07	2.68274e-07	2.13765e-07	6.94112e-08	2.83177e-07	9.61351e-08	-1.92560e-08	7.68791e-08	1.50786e-07	1.18789e-08	1.62665e-07	-5.70159e-08	-7.79908e-08	-1.35007e-07	6.21930e-09	-1.20512e-09	5.01418e-09
1.106	1.12478e-09	-2.46814e-10	8.77969e-10	-1.13281e-07	-2.63197e-08	-1.39600e-07	1.34692e-07	1.36980e-07	2.71672e-07	2.16352e-07	7.02341e-08	2.86587e-07	9.75132e-08	-1.95321e-08	7.79811e-08	1.52615e-07	1.20087e-08	1.64624e-07	-5.78167e-08	-7.90036e-08	-1.36820e-07	6.76772e-09	-1.31139e-09	5.45633e-09
1.130	1.31255e-09	-2.88015e-10	1.02453e-09	-1.14731e-07	-2.66490e-08	-1.41380e-07	1.36453e-07	1.38619e-07	2.75072e-07	2.18939e-07	7.10563e-08	2.89995e-07	9.88956e-08	-1.98090e-08	7.90866e-08	1.54443e-07	1.21379e-08	1.66580e-07	-5.86203e-08	-8.00179e-08	-1.38638e-07	7.32613e-09	-1.41959e-09	5.90654e-09
1.155	1.50398e-09	-3.30023e-10	1.17396e-09	-1.16184e-07	-2.69786e-08	-1.43162e-07	1.38216e-07	1.40257e-07	2.78473e-07	2.21524e-07	7.18776e-08	2.93401e-07	1.00282e-07	-2.00867e-08	8.01955e-08	1.56270e-07	1.22664e-08	1.68536e-07	-5.94267e-08	-8.10336e-08	-1.40460e-07	7.89453e-09	-1.52973e-09	6.36480e-09
1.180	1.69909e-09	-3.72835e-10	1.32626e-09	-1.17638e-07	-2.73086e-08	-1.44947e-07	1.39981e-07	1.41895e-07	2.81877e-07	2.24107e-07	7.26982e-08	2.96806e-07	1.01673e-07	-2.03653e-08	8.13077e-08	1.58096e-07	1.23941e-08	1.70490e-07	-6.02358e-08	-8.20509e-08	-1.42287e-07	8.47288e-09	-1.64180e-09	6.83108e-09
1.204	1.89786e-09	-4.16452e-10	1.48141e-09	-1.19096e-07	-2.76390e-08	-1.46735e-07	1.41749e-07	1.43532e-07	2.85281e-07	2.26690e-07	7.35180e-08	3.00208e-07	1.03068e-07	-2.06447e-08	8.24232e-08	1.59921e-07	1.25212e-08	1.72442e-07	-6.10478e-08	-8.30696e-08	-1.44117e-07	9.06117e-09	-1.75579e-09	7.30538e-09
1.229	2.10029e-09	-4.60872e-10	1.63942e-09	-1.20556e-07	-2.79698e-08	-1.48525e-07	1.43518e-07	1.45169e-07	2.88688e-07	2.29271e-07	7.43368e-08	3.03608e-07	1.04467e-07	-2.09249e-08	8.35420e-08	1.61745e-07	1.26475e-08	1.74393e-07	-6.18624e-08	-8.40898e-08	-1.45952e-07	9.65938e-09	-1.87171e-09	7.78767e-09
1.253	2.30637e-09	-5.06092e-10	1.80028e-09	-1.22018e-07	-2.83009e-08	-1.50319e-07	1.45290e-07	1.46805e-07	2.92095e-07	2.31851e-07	7.51548e-08	3.07006e-07	1.05870e-07	-2.12059e-08	8.46640e-08	1.63568e-07	1.27730e-08	1.76341e-07	-6.26799e-08	-8.51114e-08	-1.47791e-07	1.02675e-08	-1.98954e-09	8.27794e-09
1.278	2.51609e-09	-5.52112e-10	1.96398e-09	-1.23482e-07	-2.86324e-08	-1.52114e-07	1.47063e-07	1.48441e-07	2.95504e-07	2.34429e-07	7.59719e-08	3.10401e-07	1.07277e-07	-2.14878e-08	8.57892e-08	1.65391e-07	1.28978e-08	1.78289e-07	-6.35001e-08	-8.61343e-08	-1.49634e-07	1.08855e-08	-2.10928e-09	8.77617e-09
1.303	2.72945e-09	-5.98930e-10	2.13052e-09	-1.24949e-07	-2.89643e-08	-1.53913e-07	1.48838e-07	1.50076e-07	2.98914e-07	2.37006e-07	7.67880e-08	3.13794e-07	1.08688e-07	-2.17704e-08	8.69177e-08	1.67212e-07	1.30218e-08	1.80234e-07	-6.43231e-08	-8.71587e-08	-1.51482e-07	1.15133e-08	-2.23094e-09	9.28234e-09
1.327	2.94645e-09	-6.46545e-10	2.29990e-09	-1.26418e-07	-2.92965e-08	-1.55714e-07	1.50615e-07	1.51710e-07	3.02325e-07	2.39581e-07	7.76032e-08	3.17185e-07	1.10103e-07	-2.20539e-08	8.80493e-08	1.69032e-07	1.31451e-08	1.82177e-07	-6.51488e-08	-8.81844e-08	-1.53333e-07	1.21509e-08	-2.35450e-09	9.79643e-09
1.352	3.16706e-09	-6.94955e-10	2.47210e-09	-1.27889e-07	-2.96290e-08	-1.57518e-07	1.52393e-07	1.53343e-07	3.05737e-07	2.42155e-07	7.84174e-08	3.20572e-07	1.11522e-07	-2.23381e-08	8.91840e-08	1.70851e-07	1.32676e-08	1.84118e-07	-6.59772e-08	-8.92115e-08	-1.55189e-07	1.27984e-08	-2.47996e-09	1.03184e-08
1.376	3.39129e-09	-7.44159e-10	2.64713e-09	-1.29362e-07	-2.99619e-08	-1.59324e-07	1.54174e-07	1.54976e-07	3.09150e-07	2.44726e-07	7.92305e-08	3.23957e-07	1.12945e-07	-2.26231e-08	9.03219e-08	1.72668e-07	1.33892e-08	1.86058e-07	-6.68083e-08	-9.02398e-08	-1.57048e-07	1.34556e-08	-2.60731e-09	1.08483e-08
1.401	3.61913e-09	-7.94154e-10	2.82498e-09	-1.30838e-07	-3.02952e-08	-1.61133e-07	1.55955e-07	1.56608e-07	3.12563e-07	2.47296e-07	8.00426e-08	3.27339e-07	1.14372e-07	-2.29089e-08	9.14628e-08	1.74485e-07	1.35101e-08	1.87995e-07	-6.76422e-08	-9.12695e-08	-1.58912e-07	1.41226e-08	-2.73656e-09	1.13861e-08
1.425	3.85057e-09	-8.44940e-10	3.00563e-09	-1.32316e-07	-3.06288e-08	-1.62944e-07	1.57739e-07	1.58239e-07	3.15977e-07	2.49864e-07	8.08537e-08	3.30718e-07	1.15802e-07	-2.31954e-08	9.26068e-08	1.76300e-07	1.36302e-08	1.89930e-07	-6.84787e-08	-9.23004e-08	-1.60779e-07	1.47994e-08	-2.86769e-09	1.19317e-08
1.450	4.08561e-09	-8.96514e-10	3.18909e-09	-1.33796e-07	-3.09627e-08	-1.64758e-07	1.59523e-07	1.59868e-07	3.19392e-07	2.52430e-07	8.16637e-08	3.34093e-07	1.17236e-07	-2.34827e-08	9.37537e-08	1.78113e-07	1.37494e-08	1.91863e-07	-6.93180e-08	-9.33326e-08	-1.62651e-07	1.54858e-08	-3.00070e-09	1.24851e-08
1.475	4.32423e-09	-9.48875e-10	3.37535e-09	-1.35278e-07	-3.12970e-08	-1.66575e-07	1.61309e-07	1.61497e-07	3.22807e-07	2.54993e-07	8.24725e-08	3.37466e-07	1.18674e-07	-2.37707e-08	9.49037e-08	1.79926e-07	1.38678e-08	1.93793e-07	-7.01600e-08	-9.43660e-08	-1.64526e-07	1.61819e-08	-3.13559e-09	1.30464e-08
1.499	4.56643e-09	-1.00202e-09	3.56440e-09	-1.36762e-07	-3.16315e-08	-1.68394e-07	1.63097e-07	1.63125e-07	3.26222e-07	2.57555e-07	8.32802e-08	3.40835e-07	1.20116e-07	-2.40595e-08	9.60566e-08	1.81736e-07	1.39853e-08	1.95722e-07	-7.10046e-08	-9.54007e-08	-1.66405e-07	1.68877e-08	-3.27235e-09	1.36154e-08
1.524	4.81219e-09	-1.05595e-09	3.75624e-09	-1.38249e-07	-3.19664e-08	-1.70215e-07	1.64885e-07	1.64752e-07	3.29637e-07	2.60114e-07	8.40867e-08	3.44201e-07	1.21561e-07	-2.43490e-08	9.72124e-08	1.83545e-07	1.41020e-08	1.97647e-07	-7.18519e-08	-9.64365e-08	-1.68288e-07	1.76032e-08	-3.41098e-09	1.41922e-08
1.548	5.06153e-09	-1.11066e-09	3.95086e-09	-1.39737e-07	-3.23017e-08	-1.72039e-07	1.66675e-07	1.66378e-07	3.33053e-07	2.62671e-07	8.48921e-08	3.47563e-07	1.23010e-07	-2.46392e-08	9.83711e-08	1.85353e-07	1.42179e-08	1.99571e-07	-7.27019e-08	-9.74735e-08	-1.70175e-07	1.83282e-08	-3.55147e-09	1.47767e-08
1.573	5.31441e-09	-1.16615e-09	4.14826e-09	-1.41228e-07	-3.26372e-08	-1.73865e-07	1.68466e-07	1.68002e-07	3.36469e-07	2.65225e-07	8.56962e-08	3.50921e-07	1.24463e-07	-2.49301e-08	9.95326e-08	1.87159e-07	1.43328e-08	2.01492e-07	-7.35545e-08	-9.85116e-08	-1.72066e-07	1.90628e-08	-3.69382e-09	1.53690e-08
1.597	5.57084e-09	-1.22242e-09	4.34842e-09	-1.42720e-07	-3.29730e-08	-1.75693e-07	1.70258e-07	1.69626e-07	3.39884e-07	2.67777e-07	8.64991e-08	3.54276e-07	1.25919e-07	-2.52218e-08	1.00697e-07	1.88963e-07	1.44469e-08	2.03410e-07	-7.44097e-08	-9.95509e-08	-1.73961e-07	1.98070e-08	-3.83802e-09	1.59690e-08
1.622	5.83080e-09	-1.27947e-09	4.55134e-09	-1.44215e-07	-3.33092e-08	-1.77524e-07	1.72051e-07	1.71248e-07	3.43299e-07	2.70326e-07	8.73007e-08	3.57627e-07	1.27378e-07	-2.55141e-08	1.01864e-07	1.90766e-07	1.45601e-08	2.05326e-07	-7.52676e-08	-1.00591e-07	-1.75859e-07	2.05607e-08	-3.98406e-09	1.65766e-08
1.647	6.09430e-09	-1.33729e-09	4.75701e-09	-1.45711e-07	-3.36456e-08	-1.79357e-07	1.73845e-07	1.72869e-07	3.46714e-07	2.72873e-07	8.81011e-08	3.60974e-07	1.28841e-07	-2.58071e-08	1.03034e-07	1.92566e-07	1.46725e-08	2.07239e-07	-7.61281e-08	-1.01633e-07	-1.77761e-07	2.13239e-08	-4.13195e-09	1.71919e-08
1.671	6.36131e-09	-1.39588e-09	4.96543e-09	-1.47210e-07	-3.39824e-08	-1.81192e-07	1.75640e-07	1.74488e-07	3.50129e-07	2.75417e-07	8.89001e-08	3.64317e-07	1.30308e-07	-2.61009e-08	1.04207e-07	1.94365e-07	1.47839e-08	2.09149e-07	-7.69913e-08	-1.02675e-07	-1.79666e-07	2.20966e-08	-4.28167e-09	1.78149e-08
1.696	6.63183e-09	-1.45524e-09	5.17659e-09	-1.48710e-07	-3.43194e-08	-1.83030e-07	1.77436e-07	1.76107e-07	3.53543e-07	2.77958e-07	8.96978e-08	3.67656e-07	1.31777e-07	-2.63953e-08	1.05382e-07	1.96162e-07	1.48944e-08	2.11056e-07	-7.78570e-08	-1.03719e-07	-1.81576e-07	2.28787e-08	-4.43322e-09	1.84455e-08
1.720	6.90585e-09	-1.51537e-09	5.39049e-09	-1.50213e-07	-3.46567e-08	-1.84869e-07	1.79233e-07	1.77724e-07	3.56956e-07	2.80497e-07	9.04941e-08	3.70991e-07	1.33251e-07	-2.66903e-08	1.06560e-07	1.97957e-07	1.50040e-08	2.12961e-07	-7.87253e-08	-1.04763e-07	-1.83489e-07	2.36702e-08	-4.58660e-09	1.90836e-08
1.745	7.18337e-09	-1.57626e-09	5.60711e-09	-1.51717e-07	-3.49943e-08	-1.86711e-07	1.81030e-07	1.79339e-07	3.60369e-07	2.83032e-07	9.12890e-08	3.74321e-07	1.34727e-07	-2.69861e-08	1.07741e-07	1.99750e-07	1.51126e-08	2.14863e-07	-7.95962e-08	-1.05809e-07	-1.85405e-07	2.44711e-08	-4.74180e-09	1.97293e-08
1.769	7.46437e-09	-1.63792e-09	5.82644e-09	-1.53223e-07	-3.53322e-08	-1.88555e-07	1.82828e-07	1.80953e-07	3.63781e-07	2.85565e-07	9.20825e-08	3.77647e-07	1.36207e-07	-2.72824e-08	1.08924e-07	2.01541e-07	1.52203e-08	2.16762e-07	-8.04696e-08	-1.06855e-07	-1.87325e-07	2.52814e-08	-4.89881e-09	2.03826e-08
1.794	7.74883e-09	-1.70034e-09	6.04849e-09	-1.54731e-07	-3.56704e-08	-1.90401e-07	1.84627e-07	1.82565e-07	3.67192e-07	2.88094e-07	9.28746e-08	3.80969e-07	1.37690e-07	-2.75795e-08	1.10110e-07	2.03330e-07	1.53271e-08	2.18657e-07	-8.13457e-08	-1.07903e-07	-1.89248e-07	2.61010e-08	-5.05762e-09	2.10434e-08
1.819	8.03677e-09	-1.76353e-09	6.27324e-09	-1.56241e-07	-3.60088e-08	-1.92250e-07	1.86426e-07	1.84176e-07	3.70602e-07	2.90620e-07	9.36653e-08	3.84285e-07	1.39176e-07	-2.78771e-08	1.11299e-07	2.05117e-07	1.54330e-08	2.20550e-07	-8.22242e-08	-1.08951e-07	-1.91175e-07	2.69299e-08	-5.21824e-09	2.17117e-08
1.843	8.32815e-09	-1.82747e-09	6.50069e-09	-1.57753e-07	-3.63475e-08	-1.94100e-07	1.88226e-07	1.85785e-07	3.74011e-07	2.93143e-07	9.44544e-08	3.87597e-07	1.40665e-07	-2.81754e-08	1.12489e-07	2.06902e-07	1.55379e-08	2.22440e-07	-8.31053e-08	-1.10000e-07	-1.93106e-07	2.77681e-08	-5.38066e-09	2.23875e-08
1.868	8.62298e-09	-1.89216e-09	6.73082e-09	-1.59266e-07	-3.66864e-08	-1.95952e-07	1.90026e-07	1.87393e-07	3.77419e-07	2.95663e-07	9.52421e-08	3.90905e-07	1.42157e-07	-2.84744e-08	1.13683e-07	2.08684e-07	1.56418e-08	2.24326e-07	-8.39889e-08	-1.11051e-07	-1.95040e-07	2.86155e-08	-5.54486e-09	2.30707e-08
1.892	8.92125e-09	-1.95761e-09	6.96364e-09	-1.60781e-07	-3.70256e-08	-1.97807e-07	1.91826e-07	1.88999e-07	3.80825e-07	2.98179e-07	9.60282e-08	3.94207e-07	1.43653e-07	-2.87739e-08	1.14879e-07	2.10465e-07	1.57447e-08	2.26209e-07	-8.48751e-08	-1.12102e-07	-1.96977e-07	2.94722e-08	-5.71085e-09	2.37613e-08
1.917	9.22294e-09	-2.02381e-09	7.19913e-09	-1.62298e-07	-3.73651e-08	-1.99663e-07	1.93627e-07	1.90603e-07	3.84230e-07	3.00692e-07	9.68128e-08	3.97504e-07	1.45151e-07	-2.90740e-08	1.16077e-07	2.12243e-07	1.58467e-08	2.28089e-07	-8.57637e-08	-1.13153e-07	-1.98917e-07	3.03380e-08	-5.87862e-09	2.44594e-08
1.942	9.52804e-09	-2.09076e-09	7.43728e-09	-1.63816e-07	-3.77048e-08	-2.01521e-07	1.95428e-07	1.92205e-07	3.87633e-07	3.03201e-07	9.75958e-08	4.00797e-07	1.46653e-07	-2.93748e-08	1.17278e-07	2.14018e-07	1.59477e-08	2.29966e-07	-8.66548e-08	-1.14206e-07	-2.00861e-07	3.12129e-08	-6.04816e-09	2.51648e-08
1.966	9.83654e-09	-2.15846e-09	7.67809e-09	-1.65336e-07	-3.80447e-08	-2.03381e-07	1.97229e-07	1.93806e-07	3.91035e-07	3.05706e-07	9.83772e-08	4.04084e-07	1.48157e-07	-2.96761e-08	1.18481e-07	2.15792e-07	1.60477e-08	2.31839e-07	-8.75484e-08	-1.15260e-07	-2.02808e-07	3.20970e-08	-6.21946e-09	2.58775e-08
1.991	1.01484e-08	-2.22690e-09	7.92155e-09	-1.66858e-07	-3.83849e-08	-2.05243e-07	1.99031e-07	1.95405e-07	3.94436e-07	3.08208e-07	9.91570e-08	4.07365e-07	1.49664e-07	-2.99780e-08	1.19686e-07	2.17562e-07	1.61467e-08	2.33709e-07	-8.84444e-08	-1.16314e-07	-2.04758e-07	3.29901e-08	-6.39253e-09	2.65976e-08
2.015	1.04637e-08	-2.29608e-09	8.16764e-09	-1.68382e-07	-3.87253e-08	-2.07107e-07	2.00832e-07	1.97002e-07	3.97834e-07	3.10706e-07	9.99351e-08	4.10642e-07	1.51174e-07	-3.02805e-08	1.20894e-07	2.19331e-07	1.62448e-08	2.35575e-07	-8.93429e-08	-1.17369e-07	-2.06712e-07	3.38923e-08	-6.56735e-09	2.73250e-08
2.040	1.07824e-08	-2.36600e-09	8.41637e-09	-1.69907e-07	-3.90659e-08	-2.08973e-07	2.02634e-07	1.98597e-07	4.01230e-07	3.13201e-07	1.00712e-07	4.13912e-07	1.52687e-07	-3.05835e-08	1.22104e-07	2.21097e-07	1.63418e-08	2.37438e-07	-9.02438e-08	-1.18425e-07	-2.08668e-07	3.48035e-08	-6.74391e-09	2.80596e-08
2.064	1.11044e-08	-2.43666e-09	8.66773e-09	-1.71433e-07	-3.94067e-08	-2.10840e-07	2.04435e-07	2.00190e-07	4.04625e-07	3.15691e-07	1.01486e-07	4.17178e-07	1.54203e-07	-3.08872e-08	1.23316e-07	2.22860e-07	1.64378e-08	2.39298e-07	-9.11471e-08	-1.19481e-07	-2.10628e-07	3.57237e-08	-6.92221e-09	2.88015e-08
2.089	1.14298e-08	-2.50806e-09	8.92170e-09	-1.72961e-07	-3.97478e-08	-2.12709e-07	2.06237e-07	2.01781e-07	4.08017e-07	3.18178e-07	1.02259e-07	4.20437e-07	1.55722e-07	-3.11913e-08	1.24530e-07	2.24620e-07	1.65328e-08	2.41153e-07	-9.20528e-08	-1.20538e-07	-2.12591e-07	3.66528e-08	-7.10225e-09	2.95506e-08
2.114	1.17585e-08	-2.58019e-09	9.17828e-09	-1.74491e-07	-4.00891e-08	-2.14580e-07	2.08038e-07	2.03370e-07	4.11408e-07	3.20660e-07	1.03031e-07	4.23691e-07	1.57243e-07	-3.14960e-08	1.25747e-07	2.26378e-07	1.66267e-08	2.43005e-07	-9.29609e-08	-1.21596e-07	-2.14557e-07	3.75909e-08	-7.28402e-09	3.03069e-08
2.138	1.20905e-08	-2.65305e-09	9.43745e-09	-1.76022e-07	-4.04305e-08	-2.16452e-07	2.09839e-07	2.04956e-07	4.14795e-07	3.23139e-07	1.03800e-07	4.26939e-07	1.58767e-07	-3.18013e-08	1.26965e-07	2.28134e-07	1.67197e-08	2.44853e-07	-9.38714e-08	-1.22654e-07	-2.16525e-07	3.85378e-08	-7.46751e-09	3.10703e-08
2.163	1.24258e-08	-2.72663e-09	9.69922e-09	-1.77554e-07	-4.07722e-08	-2.18326e-07	2.11640e-07	2.06541e-07	4.18181e-07	3.25613e-07	1.04568e-07	4.30181e-07	1.60293e-07	-3.21070e-08	1.28186e-07	2.29886e-07	1.68116e-08	2.46698e-07	-9.47843e-08	-1.23713e-07	-2.18497e-07	3.94936e-08	-7.65271e-09	3.18409e-08
2.187	1.27645e-08	-2.80095e-09	9.96356e-09	-1.79088e-07	-4.11141e-08	-2.20202e-07	2.13440e-07	2.08124e-07	4.21564e-07	3.28083e-07	1.05334e-07	4.33417e-07	1.61822e-07	-3.24133e-08	1.29409e-07	2.31636e-07	1.69025e-08	2.48539e-07	-9.56995e-08	-1.24772e-07	-2.20472e-07	4.04582e-08	-7.83961e-09	3.26185e-08
2.212	1.31065e-08	-2.87598e-09	1.02305e-08	-1.80623e-07	-4.14562e-08	-2.22079e-07	2.15241e-07	2.09704e-07	4.24945e-07	3.30548e-07	1.06098e-07	4.36647e-07	1.63354e-07	-3.27201e-08	1.30634e-07	2.33383e-07	1.69923e-08	2.50376e-07	-9.66170e-08	-1.25833e-07	-2.22450e-07	4.14315e-08	-8.02822e-09	3.34033e-08
2.236	1.34517e-08	-2.95174e-09	1.05000e-08	-1.82160e-07	-4.17984e-08	-2.23958e-07	2.17040e-07	2.11282e-07	4.28323e-07	3.33009e-07	1.06861e-07	4.39870e-07	1.64888e-07	-3.30274e-08	1.31861e-07	2.35127e-07	1.70811e-08	2.52208e-07	-9.75368e-08	-1.26893e-07	-2.24430e-07	4.24136e-08	-8.21852e-09	3.41951e-08
2.261	1.38002e-08	-3.02821e-09	1.07720e-08	-1.83697e-07	-4.21408e-08	-2.25838e-07	2.18840e-07	2.12858e-07	4.31698e-07	3.35466e-07	1.07621e-07	4.43088e-07	1.66425e-07	-3.33352e-08	1.33090e-07	2.36869e-07	1.71688e-08	2.54037e-07	-9.84589e-08	-1.27954e-07	-2.26413e-07	4.34044e-08	-8.41051e-09	3.49939e-08
2.286	1.41520e-08	-3.10541e-09	1.10466e-08	-1.85237e-07	-4.24835e-08	-2.27720e-07	2.20639e-07	2.14431e-07	4.35070e-07	3.37919e-07	1.08380e-07	4.46298e-07	1.67964e-07	-3.36435e-08	1.34320e-07	2.38607e-07	1.72555e-08	2.55862e-07	-9.93834e-08	-1.29016e-07	-2.28399e-07	4.44039e-08	-8.60418e-09	3.57997e-08
2.310	1.45070e-08	-3.18331e-09	1.13237e-08	-1.86777e-07	-4.28262e-08	-2.29603e-07	2.22437e-07	2.16002e-07	4.38439e-07	3.40366e-07	1.09137e-07	4.49503e-07	1.69505e-07	-3.39522e-08	1.35553e-07	2.40342e-07	1.73411e-08	2.57683e-07	-1.00310e-07	-1.30078e-07	-2.30388e-07	4.54120e-08	-8.79952e-09	3.66125e-08
2.335	1.48653e-08	-3.26192e-09	1.16034e-08	-1.88319e-07	-4.31692e-08	-2.31488e-07	2.24234e-07	2.17571e-07	4.41805e-07	3.42809e-07	1.09891e-07	4.52701e-07	1.71049e-07	-3.42615e-08	1.36788e-07	2.42075e-07	1.74256e-08	2.59500e-07	-1.01239e-07	-1.31140e-07	-2.32379e-07	4.64287e-08	-8.99653e-09	3.74321e-08
2.359	1.52268e-08	-3.34125e-09	1.18855e-08	-1.89861e-07	-4.35123e-08	-2.33374e-07	2.26031e-07	2.19137e-07	4.45169e-07	3.45247e-07	1.10644e-07	4.55892e-07	1.72595e-07	-3.45712e-08	1.38024e-07	2.43804e-07	1.75091e-08	2.61313e-07	-1.02170e-07	-1.32203e-07	-2.34373e-07	4.74539e-08	-9.19519e-09	3.82587e-08
2.384	1.55915e-08	-3.42128e-09	1.21702e-08	-1.91405e-07	-4.38555e-08	-2.35261e-07	2.27827e-07	2.20701e-07	4.48529e-07	3.47681e-07	1.11395e-07	4.59076e-07	1.74144e-07	-3.48813e-08	1.39262e-07	2.45530e-07	1.75915e-08	2.63122e-07	-1.03103e-07	-1.33267e-07	-2.36370e-07	4.84877e-08	-9.39551e-09	3.90922e-08
2.408	1.59594e-08	-3.50201e-09	1.24574e-08	-1.92950e-07	-4.41989e-08	-2.37149e-07	2.29623e-07	2.22262e-07	4.51885e-07	3.50109e-07	1.12144e-07	4.62253e-07	1.75694e-07	-3.51919e-08	1.40502e-07	2.47253e-07	1.76728e-08	2.64926e-07	-1.04039e-07	-1.34330e-07	-2.38369e-07	4.95300e-08	-9.59747e-09	3.99325e-08
2.433	1.63305e-08	-3.58344e-09	1.27471e-08	-1.94497e-07	-4.45425e-08	-2.39039e-07	2.31417e-07	2.23821e-07	4.55238e-07	3.52533e-07	1.12891e-07	4.65424e-07	1.77247e-07	-3.55029e-08	1.41744e-07	2.48973e-07	1.77531e-08	2.66726e-07	-1.04977e-07	-1.35394e-07	-2.40371e-07	5.05807e-08	-9.80106e-09	4.07796e-08
2.458	1.67048e-08	-3.66557e-09	1.30392e-08	-1.96044e-07	-4.48861e-08	-2.40930e-07	2.33211e-07	2.25377e-07	4.58588e-07	3.54952e-07	1.13636e-07	4.68587e-07	1.78802e-07	-3.58144e-08	1.42988e-07	2.50690e-07	1.78323e-08	2.68522e-07	-1.05917e-07	-1.36459e-07	-2.42375e-07	5.16398e-08	-1.00063e-08	4.16335e-08
2.482	1.70822e-08	-3.74839e-09	1.33338e-08	-1.97592e-07	-4.52299e-08	-2.42822e-07	2.35004e-07	2.26931e-07	4.61934e-07	3.57365e-07	1.14378e-07	4.71744e-07	1.80359e-07	-3.61263e-08	1.44233e-07	2.52403e-07	1.79103e-08	2.70314e-07	-1.06859e-07	-1.37523e-07	-2.44382e-07	5.27072e-08	-1.02131e-08	4.24941e-08
2.507	1.74628e-08	-3.83191e-09	1.36309e-08	-1.99141e-07	-4.55739e-08	-2.44715e-07	2.36795e-07	2.28482e-07	4.65277e-07	3.59774e-07	1.15119e-07	4.74893e-07	1.81918e-07	-3.64386e-08	1.45480e-07	2.54114e-07	1.79873e-08	2.72101e-07	-1.07803e-07	-1.38588e-07	-2.46391e-07	5.37831e-08	-1.04216e-08	4.33615e-08
2.531	1.78466e-08	-3.91612e-09	1.39305e-08	-2.00692e-07	-4.59179e-08	-2.46610e-07	2.38586e-07	2.30030e-07	4.68615e-07	3.62177e-07	1.15858e-07	4.78035e-07	1.83480e-07	-3.67513e-08	1.46728e-07	2.55821e-07	1.80632e-08	2.73884e-07	-1.08749e-07	-1.39653e-07	-2.48403e-07	5.48672e-08	-1.06317e-08	4.42355e-08
2.556	1.82335e-08	-4.00101e-09	1.42325e-08	-2.02243e-07	-4.62621e-08	-2.48505e-07	2.40375e-07	2.31575e-07	4.71950e-07	3.64575e-07	1.16594e-07	4.81169e-07	1.85043e-07	-3.70644e-08	1.47978e-07	2.57524e-07	1.81381e-08	2.75662e-07	-1.09698e-07	-1.40719e-07	-2.50416e-07	5.59595e-08	-1.08433e-08	4.51162e-08
2.580	1.86235e-08	-4.08659e-09	1.45369e-08	-2.03795e-07	-4.66064e-08	-2.50401e-07	2.42164e-07	2.33117e-07	4.75281e-07	3.66968e-07	1.17328e-07	4.84296e-07	1.86608e-07	-3.73779e-08	1.49230e-07	2.59224e-07	1.82118e-08	2.77436e-07	-1.10648e-07	-1.41784e-07	-2.52432e-07	5.70601e-08	-1.10566e-08	4.60035e-08
2.605	1.90166e-08	-4.17286e-09	1.48437e-08	-2.05348e-07	-4.69508e-08	-2.52299e-07	2.43951e-07	2.34657e-07	4.78608e-07	3.69355e-07	1.18061e-07	4.87416e-07	1.88175e-07	-3.76918e-08	1.50483e-07	2.60921e-07	1.82844e-08	2.79205e-07	-1.11601e-07	-1.42850e-07	-2.54451e-07	5.81688e-08	-1.12714e-08	4.68974e-08
2.630	1.94128e-08	-4.25980e-09	1.51530e-08	-2.06902e-07	-4.72953e-08	-2.54197e-07	2.45737e-07	2.36194e-07	4.81931e-07	3.71737e-07	1.18791e-07	4.90528e-07	1.89744e-07	-3.80060e-08	1.51738e-07	2.62614e-07	1.83559e-08	2.80970e-07	-1.12555e-07	-1.43916e-07	-2.56471e-07	5.92857e-08	-1.14878e-08	4.77978e-08
2.654	1.98121e-08	-4.34741e-09	1.54647e-08	-2.08456e-07	-4.76398e-08	-2.56096e-07	2.47521e-07	2.37728e-07	4.85249e-07	3.74114e-07	1.19518e-07	4.93632e-07	1.91314e-07	-3.83206e-08	1.52994e-07	2.64304e-07	1.84263e-08	2.82730e-07	-1.13512e-07	-1.44982e-07	-2.58494e-07	6.04107e-08	-1.17058e-08	4.87048e-08
2.679	2.02144e-08	-4.43570e-09	1.57787e-08	-2.10011e-07	-4.79845e-08	-2.57996e-07	2.49305e-07	2.39259e-07	4.88564e-07	3.76484e-07	1.20244e-07	4.96728e-07	1.92887e-07	-3.86356e-08	1.54251e-07	2.65990e-07	1.84956e-08	2.84486e-07	-1.14471e-07	-1.46048e-07	-2.60518e-07	6.15437e-08	-1.19254e-08	4.96183e-08
2.703	2.06199e-08	-4.52467e-09	1.60952e-08	-2.11567e-07	-4.83292e-08	-2.59897e-07	2.51086e-07	2.40787e-07	4.91874e-07	3.78850e-07	1.20967e-07	4.99817e-07	1.94461e-07	-3.89509e-08	1.55510e-07	2.67673e-07	1.85638e-08	2.86236e-07	-1.15431e-07	-1.47114e-07	-2.62545e-07	6.26847e-08	-1.21465e-08	5.05382e-08
2.728	2.10283e-08	-4.61430e-09	1.64140e-08	-2.13124e-07	-4.86741e-08	-2.61798e-07	2.52867e-07	2.42312e-07	4.95179e-07	3.81209e-07	1.21688e-07	5.02897e-07	1.96037e-07	-3.92666e-08	1.56771e-07	2.69352e-07	1.86308e-08	2.87983e-07	-1.16394e-07	-1.48180e-07	-2.64574e-07	6.38337e-08	-1.23691e-08	5.14646e-08
2.753	2.14398e-08	-4.70459e-09	1.67352e-08	-2.14682e-07	-4.90189e-08	-2.63700e-07	2.54646e-07	2.43834e-07	4.98480e-07	3.83563e-07	1.22407e-07	5.05970e-07	1.97615e-07	-3.95826e-08	1.58032e-07	2.71027e-07	1.86968e-08	2.89724e-07	-1.17358e-07	-1.49247e-07	-2.66605e-07	6.49906e-08	-1.25933e-08	5.23973e-08
2.777	2.18543e-08	-4.79555e-09	1.70588e-08	-2.16240e-07	-4.93639e-08	-2.65603e-07	2.56423e-07	2.45353e-07	5.01776e-07	3.85911e-07	1.23124e-07	5.09034e-07	1.99194e-07	-3.98989e-08	1.59295e-07	2.72699e-07	1.87616e-08	2.91461e-07	-1.18324e-07	-1.50313e-07	-2.68637e-07	6.61555e-08	-1.28190e-08	5.33365e-08
2.802	2.22719e-08	-4.88717e-09	1.73847e-08	-2.17798e-07	-4.97089e-08	-2.67507e-07	2.58199e-07	2.46869e-07	5.05067e-07	3.88253e-07	1.23838e-07	5.12091e-07	2.00775e-07	-4.02156e-08	1.60559e-07	2.74367e-07	1.88254e-08	2.93192e-07	-1.19293e-07	-1.51379e-07	-2.70672e-07	6.73281e-08	-1.30462e-08	5.42819e-08
2.826	2.26924e-08	-4.97944e-09	1.77129e-08	-2.19357e-07	-5.00539e-08	-2.69411e-07	2.59973e-07	2.48382e-07	5.08354e-07	3.90589e-07	1.24550e-07	5.15139e-07	2.02357e-07	-4.05326e-08	1.61825e-07	2.76031e-07	1.88880e-08	2.94919e-07	-1.20263e-07	-1.52445e-07	-2.72708e-07	6.85086e-08	-1.32750e-08	5.52336e-08
2.851	2.31159e-08	-5.07237e-09	1.80435e-08	-2.20917e-07	-5.03990e-08	-2.71316e-07	2.61745e-07	2.49891e-07	5.11636e-07	3.92919e-07	1.25260e-07	5.18178e-07	2.03941e-07	-4.08498e-08	1.63092e-07	2.77692e-07	1.89495e-08	2.96641e-07	-1.21235e-07	-1.53511e-07	-2.74746e-07	6.96968e-08	-1.35052e-08	5.61916e-08
2.875	2.35424e-08	-5.16596e-09	1.83764e-08	-2.22477e-07	-5.07442e-08	-2.73221e-07	2.63515e-07	2.51397e-07	5.14913e-07	3.95243e-07	1.25967e-07	5.21210e-07	2.05527e-07	-4.11674e-08	1.64359e-07	2.79349e-07	1.90099e-08	2.98359e-07	-1.22209e-07	-1.54577e-07	-2.76786e-07	7.08928e-08	-1.37370e-08	5.71558e-08
2.900	2.39718e-08	-5.26019e-09	1.87116e-08	-2.24038e-07	-5.10893e-08	-2.75127e-07	2.65284e-07	2.52900e-07	5.18185e-07	3.97561e-07	1.26672e-07	5.24232e-07	2.07114e-07	-4.14852e-08	1.65628e-07	2.81002e-07	1.90691e-08	3.00071e-07	-1.23184e-07	-1.55643e-07	-2.78828e-07	7.20964e-08	-1.39702e-08	5.81262e-08
2.925	2.44042e-08	-5.35506e-09	1.90491e-08	-2.25598e-07	-5.14345e-08	-2.77033e-07	2.67051e-07	2.54400e-07	5.21451e-07	3.99872e-07	1.27374e-07	5.27246e-07	2.08702e-07	-4.18033e-08	1.66898e-07	2.82651e-07	1.91273e-08	3.01778e-07	-1.24162e-07	-1.56709e-07	-2.80871e-07	7.33077e-08	-1.42049e-08	5.91028e-08
2.949	2.48395e-08	-5.45059e-09	1.93889e-08	-2.27160e-07	-5.17797e-08	-2.78939e-07	2.68816e-07	2.55896e-07	5.24713e-07	4.02178e-07	1.28074e-07	5.30252e-07	2.10291e-07	-4.21217e-08	1.68170e-07	2.84296e-07	1.91843e-08	3.03480e-07	-1.25141e-07	-1.57775e-07	-2.82916e-07	7.45265e-08	-1.44411e-08	6.00854e-08
2.974	2.52777e-08	-5.54675e-09	1.97310e-08	-2.28721e-07	-5.21249e-08	-2.80846e-07	2.70579e-07	2.57389e-07	5.27969e-07	4.04477e-07	1.28772e-07	5.33249e-07	2.11882e-07	-4.24404e-08	1.69442e-07	2.85937e-07	1.92402e-08	3.05177e-07	-1.26122e-07	-1.58840e-07	-2.84962e-07	7.57529e-08	-1.46787e-08	6.10742e-08
2.998	2.57188e-08	-5.64355e-09	2.00753e-08	-2.30283e-07	-5.24702e-08	-2.82753e-07	2.72341e-07	2.58879e-07	5.31220e-07	4.06770e-07	1.29467e-07	5.36237e-07	2.13474e-07	-4.27593e-08	1.70715e-07	2.87575e-07	1.92950e-08	3.06870e-07	-1.27105e-07	-1.59905e-07	-2.87010e-07	7.69868e-08	-1.49178e-08	6.20690e-08
3.023	2.61629e-08	-5.74098e-09	2.04219e-08	-2.31845e-07	-5.28154e-08	-2.84661e-07	2.74100e-07	2.60365e-07	5.34465e-07	4.09056e-07	1.30159e-07	5.39216e-07	2.15068e-07	-4.30785e-08	1.71989e-07	2.89208e-07	1.93486e-08	3.08557e-07	-1.28089e-07	-1.60970e-07	-2.89059e-07	7.82282e-08	-1.51583e-08	6.30698e-08
3.047	2.66098e-08	-5.83905e-09	2.07707e-08	-2.33408e-07	-5.31606e-08	-2.86568e-07	2.75857e-07	2.61848e-07	5.37705e-07	4.11336e-07	1.30849e-07	5.42186e-07	2.16662e-07	-4.33979e-08	1.73264e-07	2.90837e-07	1.94011e-08	3.10238e-07	-1.29075e-07	-1.62035e-07	-2.91110e-07	7.94770e-08	-1.54003e-08	6.40766e-08
3.072	2.70596e-08	-5.93774e-09	2.11218e-08	-2.34970e-07	-5.35058e-08	-2.88476e-07	2.77612e-07	2.63327e-07	5.40939e-07	4.13610e-07	1.31537e-07	5.45147e-07	2.18258e-07	-4.37175e-08	1.74541e-07	2.92463e-07	1.94526e-08	3.11915e-07	-1.30063e-07	-1.63099e-07	-2.93162e-07	8.07331e-08	-1.56437e-08	6.50894e-08
3.097	2.75122e-08	-6.03706e-09	2.14751e-08	-2.36533e-07	-5.38510e-08	-2.90384e-07	2.79365e-07	2.64803e-07	5.44167e-07	4.15877e-07	1.32222e-07	5.48099e-07	2.19855e-07	-4.40373e-08	1.75818e-07	2.94084e-07	1.95028e-08	3.13587e-07	-1.31052e-07	-1.64163e-07	-2.95216e-07	8.19966e-08	-1.58886e-08	6.61080e-08
3.121	2.79677e-08	-6.13701e-09	2.18307e-08	-2.38096e-07	-5.41961e-08	-2.92292e-07	2.81115e-07	2.66275e-07	5.47390e-07	4.18137e-07	1.32905e-07	5.51042e-07	2.21453e-07	-4.43574e-08	1.77095e-07	2.95701e-07	1.95520e-08	3.15253e-07	-1.32043e-07	-1.65227e-07	-2.97270e-07	8.32673e-08	-1.61348e-08	6.71325e-08
3.146	2.84260e-08	-6.23758e-09	2.21884e-08	-2.39658e-07	-5.45413e-08	-2.94200e-07	2.82864e-07	2.67743e-07	5.50607e-07	4.20391e-07	1.33585e-07	5.53975e-07	2.23052e-07	-4.46777e-08	1.78374e-07	2.97314e-07	1.96000e-08	3.16914e-07	-1.33036e-07	-1.66290e-07	-2.99326e-07	8.45453e-08	-1.63824e-08	6.81629e-08
3.170	2.88871e-08	-6.33876e-09	2.25483e-08	-2.41221e-07	-5.48863e-08	-2.96108e-07	2.84610e-07	2.69208e-07	5.53818e-07	4.22638e-07	1.34262e-07	5.56900e-07	2.24652e-07	-4.49981e-08	1.79654e-07	2.98923e-07	1.96470e-08	3.18570e-07	-1.34030e-07	-1.67353e-07	-3.01383e-07	8.58305e-08	-1.66315e-08	6.91991e-08
3.195	2.93510e-08	-6.44056e-09	2.29104e-08	-2.42784e-07	-5.52314e-08	-2.98015e-07	2.86353e-07	2.70669e-07	5.57023e-07	4.24878e-07	1.34937e-07	5.59815e-07	2.26253e-07	-4.53188e-08	1.80934e-07	3.00528e-07	1.96928e-08	3.20221e-07	-1.35026e-07	-1.68416e-07	-3.03441e-07	8.71229e-08	-1.68819e-08	7.02410e-08
3.219	2.98177e-08	-6.54297e-09	2.32747e-08	-2.44347e-07	-5.55764e-08	-2.99923e-07	2.88095e-07	2.72127e-07	5.60221e-07	4.27111e-07	1.35609e-07	5.62720e-07	2.27854e-07	-4.56396e-08	1.82215e-07	3.02128e-07	1.97375e-08	3.21866e-07	-1.36023e-07	-1.69478e-07	-3.05501e-07	8.84223e-08	-1.71337e-08	7.12886e-08
3.244	3.02872e-08	-6.64599e-09	2.36412e-08	-2.45909e-07	-5.59213e-08	-3.01831e-07	2.89834e-07	2.73580e-07	5.63414e-07	4.29337e-07	1.36279e-07	5.65616e-07	2.29457e-07	-4.59607e-08	1.83496e-07	3.03725e-07	1.97810e-08	3.23506e-07	-1.37022e-07	-1.70539e-07	-3.07561e-07	8.97288e-08	-1.73868e-08	7.23419e-08
3.269	3.07595e-08	-6.74962e-09	2.40098e-08	-2.47472e-07	-5.62661e-08	-3.03738e-07	2.91570e-07	2.75030e-07	5.66600e-07	4.31557e-07	1.36946e-07	5.68503e-07	2.31061e-07	-4.62819e-08	1.84779e-07	3.05317e-07	1.98235e-08	3.25140e-07	-1.38022e-07	-1.71600e-07	-3.09622e-07	9.10423e-08	-1.76413e-08	7.34009e-08
3.293	3.12345e-08	-6.85385e-09	2.43806e-08	-2.49034e-07	-5.66109e-08	-3.05645e-07	2.93304e-07	2.76476e-07	5.69781e-07	4.33769e-07	1.37610e-07	5.71379e-07	2.32665e-07	-4.66032e-08	1.86062e-07	3.06905e-07	1.98648e-08	3.26769e-07	-1.39023e-07	-1.72661e-07	-3.11684e-07	9.23627e-08	-1.78972e-08	7.44655e-08
3.318	3.17122e-08	-6.95868e-09	2.47535e-08	-2.50596e-07	-5.69556e-08	-3.07552e-07	2.95036e-07	2.77919e-07	5.72954e-07	4.35975e-07	1.38272e-07	5.74246e-07	2.34270e-07	-4.69247e-08	1.87345e-07	3.08488e-07	1.99050e-08	3.28393e-07	-1.40026e-07	-1.73721e-07	-3.13747e-07	9.36901e-08	-1.81544e-08	7.55357e-08
3.342	3.21927e-08	-7.06411e-09	2.51286e-08	-2.52158e-07	-5.73002e-08	-3.09458e-07	2.96765e-07	2.79357e-07	5.76122e-07	4.38173e-07	1.38931e-07	5.77104e-07	2.35876e-07	-4.72464e-08	1.88630e-07	3.10067e-07	1.99442e-08	3.30012e-07	-1.41031e-07	-1.74780e-07	-3.15811e-07	9.50244e-08	-1.84130e-08	7.66114e-08
3.367	3.26759e-08	-7.17014e-09	2.55057e-08	-2.53719e-07	-5.76448e-08	-3.11364e-07	2.98491e-07	2.80791e-07	5.79283e-07	4.40364e-07	1.39587e-07	5.79951e-07	2.37482e-07	-4.75682e-08	1.89914e-07	3.11642e-07	1.99822e-08	3.31624e-07	-1.42037e-07	-1.75839e-07	-3.17876e-07	9.63654e-08	-1.86728e-08	7.76926e-08
3.391	3.31617e-08	-7.27676e-09	2.58850e-08	-2.55280e-07	-5.79892e-08	-3.13269e-07	3.00215e-07	2.82222e-07	5.82437e-07	4.42548e-07	1.40240e-07	5.82789e-07	2.39090e-07	-4.78901e-08	1.91199e-07	3.13213e-07	2.00190e-08	3.33232e-07	-1.43044e-07	-1.76897e-07	-3.19941e-07	9.77133e-08	-1.89340e-08	7.87793e-08
3.416	3.36503e-08	-7.38397e-09	2.62663e-08	-2.56841e-07	-5.83335e-08	-3.15174e-07	3.01936e-07	2.83649e-07	5.85584e-07	4.44725e-07	1.40891e-07	5.85616e-07	2.40697e-07	-4.82121e-08	1.92485e-07	3.14779e-07	2.00548e-08	3.34834e-07	-1.44052e-07	-1.77955e-07	-3.22007e-07	9.90678e-08	-1.91965e-08	7.98714e-08
3.441	3.41416e-08	-7.49176e-09	2.66498e-08	-2.58401e-07	-5.86777e-08	-3.17079e-07	3.03654e-07	2.85071e-07	5.88725e-07	4.46895e-07	1.41539e-07	5.88434e-07	2.42306e-07	-4.85343e-08	1.93771e-07	3.16341e-07	2.00895e-08	3.36430e-07	-1.45062e-07	-1.79012e-07	-3.24074e-07	1.00429e-07	-1.94602e-08	8.09689e-08
3.465	3.46355e-08	-7.60014e-09	2.70353e-08	-2.59961e-07	-5.90217e-08	-3.18982e-07	3.05370e-07	2.86490e-07	5.91859e-07	4.49057e-07	1.42184e-07	5.91241e-07	2.43914e-07	-4.88565e-08	1.95058e-07	3.17898e-07	2.01231e-08	3.38021e-07	-1.46073e-07	-1.80068e-07	-3.26141e-07	1.01797e-07	-1.97253e-08	8.20717e-08
3.490	3.51320e-08	-7.70910e-09	2.74229e-08	-2.61520e-07	-5.93657e-08	-3.20885e-07	3.07082e-07	2.87904e-07	5.94987e-07	4.51212e-07	1.42827e-07	5.94039e-07	2.45524e-07	-4.91789e-08	1.96345e-07	3.19451e-07	2.01556e-08	3.39606e-07	-1.47085e-07	-1.81124e-07	-3.28209e-07	1.03171e-07	-1.99916e-08	8.31798e-08
3.514	3.56312e-08	-7.81864e-09	2.78126e-08	-2.63078e-07	-5.97095e-08	-3.22788e-07	3.08792e-07	2.89315e-07	5.98107e-07	4.53359e-07	1.43467e-07	5.96826e-07	2.47134e-07	-4.95013e-08	1.97632e-07	3.20999e-07	2.01870e-08	3.41186e-07	-1.48098e-07	-1.82179e-07	-3.30277e-07	1.04552e-07	-2.02592e-08	8.42932e-08
3.539	3.61330e-08	-7.92875e-09	2.82043e-08	-2.64636e-07	-6.00531e-08	-3.24689e-07	3.10499e-07	2.90721e-07	6.01220e-07	4.55499e-07	1.44103e-07	5.99603e-07	2.48744e-07	-4.98238e-08	1.98920e-07	3.22543e-07	2.02173e-08	3.42760e-07	-1.49113e-07	-1.83233e-07	-3.32346e-07	1.05940e-07	-2.05281e-08	8.54119e-08
3.564	3.66374e-08	-8.03943e-09	2.85980e-08	-2.66193e-07	-6.03966e-08	-3.26590e-07	3.12203e-07	2.92123e-07	6.04326e-07	4.57632e-07	1.44737e-07	6.02369e-07	2.50354e-07	-5.01464e-08	2.00208e-07	3.24082e-07	2.02465e-08	3.44329e-07	-1.50129e-07	-1.84286e-07	-3.34415e-07	1.07334e-07	-2.07982e-08	8.65357e-08
3.588	3.71444e-08	-8.15069e-09	2.89937e-08	-2.67750e-07	-6.07399e-08	-3.28490e-07	3.13904e-07	2.93521e-07	6.07425e-07	4.59757e-07	1.45369e-07	6.05126e-07	2.51965e-07	-5.04691e-08	2.01496e-07	3.25617e-07	2.02746e-08	3.45892e-07	-1.51146e-07	-1.85338e-07	-3.36484e-07	1.08734e-07	-2.10695e-08	8.76647e-08
3.613	3.76540e-08	-8.26251e-09	2.93915e-08	-2.69306e-07	-6.10831e-08	-3.30389e-07	3.15602e-07	2.94915e-07	6.10517e-07	4.61874e-07	1.45997e-07	6.07871e-07	2.53577e-07	-5.07918e-08	2.02785e-07	3.27147e-07	2.03016e-08	3.47449e-07	-1.52164e-07	-1.86390e-07	-3.38553e-07	1.10141e-07	-2.13421e-08	8.87988e-08
3.637	3.81662e-08	-8.37490e-09	2.97913e-08	-2.70861e-07	-6.14261e-08	-3.32287e-07	3.17298e-07	2.96304e-07	6.13602e-07	4.63984e-07	1.46622e-07	6.10607e-07	2.55188e-07	-5.11146e-08	2.04073e-07	3.28673e-07	2.03275e-08	3.49000e-07	-1.53183e-07	-1.87440e-07	-3.40623e-07	1.11554e-07	-2.16159e-08	8.99380e-08
3.662	3.86809e-08	-8.48784e-09	3.01931e-08	-2.72415e-07	-6.17689e-08	-3.34184e-07	3.18990e-07	2.97690e-07	6.16679e-07	4.66086e-07	1.47245e-07	6.13331e-07	2.56800e-07	-5.14375e-08	2.05362e-07	3.30194e-07	2.03524e-08	3.50546e-07	-1.54203e-07	-1.88490e-07	-3.42693e-07	1.12973e-07	-2.18909e-08	9.10822e-08
3.686	3.91982e-08	-8.60135e-09	3.05968e-08	-2.73968e-07	-6.21115e-08	-3.36080e-07	3.20679e-07	2.99070e-07	6.19749e-07	4.68181e-07	1.47865e-07	6.16045e-07	2.58412e-07	-5.17603e-08	2.06651e-07	3.31710e-07	2.03762e-08	3.52087e-07	-1.55224e-07	-1.89539e-07	-3.44763e-07	1.14399e-07	-2.21671e-08	9.22315e-08
3.711	3.97180e-08	-8.71541e-09	3.10026e-08	-2.75521e-07	-6.24539e-08	-3.37974e-07	3.22364e-07	3.00447e-07	6.22811e-07	4.70267e-07	1.48482e-07	6.18749e-07	2.60024e-07	-5.20832e-08	2.07941e-07	3.33222e-07	2.03989e-08	3.53621e-07	-1.56246e-07	-1.90587e-07	-3.46833e-07	1.15830e-07	-2.24445e-08	9.33856e-08
3.736	4.02403e-08	-8.83002e-09	3.14103e-08	-2.77072e-07	-6.27961e-08	-3.39868e-07	3.24047e-07	3.01819e-07	6.25866e-07	4.72346e-07	1.49096e-07	6.21442e-07	2.61636e-07	-5.24062e-08	2.09230e-07	3.34729e-07	2.04205e-08	3.55150e-07	-1.57269e-07	-1.91634e-07	-3.48903e-07	1.17268e-07	-2.27231e-08	9.45447e-08
3.760	4.07651e-08	-8.94519e-09	3.18199e-08	-2.78622e-07	-6.31381e-08	-3.41760e-07	3.25727e-07	3.03187e-07	6.28914e-07	4.74417e-07	1.49706e-07	6.24124e-07	2.63248e-07	-5.27291e-08	2.10519e-07	3.36232e-07	2.04411e-08	3.56673e-07	-1.58293e-07	-1.92680e-07	-3.50973e-07	1.18712e-07	-2.30028e-08	9.57087e-08
3.785	4.12924e-08	-9.06090e-09	3.22315e-08	-2.80171e-07	-6.34799e-08	-3.43651e-07	3.27403e-07	3.04550e-07	6.31953e-07	4.76480e-07	1.50315e-07	6.26795e-07	2.64860e-07	-5.30520e-08	2.11808e-07	3.37730e-07	2.04606e-08	3.58190e-07	-1.59318e-07	-1.93725e-07	-3.53042e-07	1.20161e-07	-2.32838e-08	9.68775e-08
3.809	4.18222e-08	-9.17715e-09	3.26451e-08	-2.81719e-07	-6.38214e-08	-3.45541e-07	3.29076e-07	3.05909e-07	6.34985e-07	4.78536e-07	1.50920e-07	6.29455e-07	2.66473e-07	-5.33750e-08	2.13098e-07	3.39223e-07	2.04791e-08	3.59702e-07	-1.60343e-07	-1.94769e-07	-3.55112e-07	1.21617e-07	-2.35658e-08	9.80511e-08
3.834	4.23545e-08	-9.29395e-09	3.30606e-08	-2.83266e-07	-6.41627e-08	-3.47429e-07	3.30746e-07	3.07264e-07	6.38010e-07	4.80583e-07	1.51522e-07	6.32104e-07	2.68085e-07	-5.36979e-08	2.14387e-07	3.40711e-07	2.04965e-08	3.61208e-07	-1.61370e-07	-1.95812e-07	-3.57181e-07	1.23079e-07	-2.38490e-08	9.92295e-08
3.858	4.28892e-08	-9.41128e-09	3.34779e-08	-2.84812e-07	-6.45038e-08	-3.49316e-07	3.32412e-07	3.08614e-07	6.41026e-07	4.82622e-07	1.52121e-07	6.34743e-07	2.69697e-07	-5.40208e-08	2.15676e-07	3.42195e-07	2.05129e-08	3.62708e-07	-1.62397e-07	-1.96853e-07	-3.59251e-07	1.24546e-07	-2.41334e-08	1.00413e-07
3.883	4.34264e-08	-9.52915e-09	3.38972e-08	-2.86356e-07	-6.48446e-08	-3.51201e-07	3.34075e-07	3.09959e-07	6.44035e-07	4.84653e-07	1.52717e-07	6.37370e-07	2.71309e-07	-5.43437e-08	2.16965e-07	3.43674e-07	2.05282e-08	3.64202e-07	-1.63425e-07	-1.97894e-07	-3.61319e-07	1.26019e-07	-2.44188e-08	1.01600e-07
3.908	4.39660e-08	-9.64756e-09	3.43184e-08	-2.87900e-07	-6.51851e-08	-3.53085e-07	3.35735e-07	3.11300e-07	6.47035e-07	4.86677e-07	1.53310e-07	6.39987e-07	2.72921e-07	-5.46666e-08	2.18255e-07	3.45148e-07	2.05425e-08	3.65690e-07	-1.64454e-07	-1.98933e-07	-3.63388e-07	1.27498e-07	-2.47054e-08	1.02793e-07
3.932	4.45080e-08	-9.76649e-09	3.47415e-08	-2.89441e-07	-6.55254e-08	-3.54967e-07	3.37391e-07	3.12636e-07	6.50028e-07	4.88692e-07	1.53900e-07	6.42592e-07	2.74533e-07	-5.49894e-08	2.19543e-07	3.46617e-07	2.05557e-08	3.67173e-07	-1.65484e-07	-1.99972e-07	-3.65455e-07	1.28983e-07	-2.49931e-08	1.03990e-07
3.957	4.50524e-08	-9.88595e-09	3.51664e-08	-2.90982e-07	-6.58654e-08	-3.56847e-07	3.39044e-07	3.13968e-07	6.53012e-07	4.90699e-07	1.54487e-07	6.45186e-07	2.76144e-07	-5.53122e-08	2.20832e-07	3.48082e-07	2.05679e-08	3.68650e-07	-1.66514e-07	-2.01009e-07	-3.67523e-07	1.30473e-07	-2.52819e-08	1.05191e-07
3.981	4.55992e-08	-1.00059e-08	3.55933e-08	-2.92521e-07	-6.62051e-08	-3.58726e-07	3.40694e-07	3.15295e-07	6.55989e-07	4.92698e-07	1.55071e-07	6.47769e-07	2.77756e-07	-5.56350e-08	2.22121e-07	3.49542e-07	2.05791e-08	3.70121e-07	-1.67545e-07	-2.02045e-07	-3.69590e-07	1.31969e-07	-2.55718e-08	1.06397e-07
4.006	4.61484e-08	-1.01264e-08	3.60219e-08	-2.94058e-07	-6.65445e-08	-3.60602e-07	3.42340e-07	3.16617e-07	6.58957e-07	4.94689e-07	1.55652e-07	6.50341e-07	2.79367e-07	-5.59576e-08	2.23409e-07	3.50997e-07	2.05893e-08	3.71586e-07	-1.68576e-07	-2.03079e-07	-3.71656e-07	1.33470e-07	-2.58627e-08	1.07608e-07
4.030	4.66999e-08	-1.02475e-08	3.64525e-08	-2.95594e-07	-6.68836e-08	-3.62477e-07	3.43982e-07	3.17935e-07	6.61917e-07	4.96671e-07	1.56230e-07	6.52901e-07	2.80977e-07	-5.62802e-08	2.24697e-07	3.52447e-07	2.05985e-08	3.73045e-07	-1.69609e-07	-2.04113e-07	-3.73721e-07	1.34977e-07	-2.61547e-08	1.08823e-07
4.055	4.72538e-08	-1.03690e-08	3.68848e-08	-2.97128e-07	-6.72224e-08	-3.64350e-07	3.45621e-07	3.19248e-07	6.64869e-07	4.98645e-07	1.56805e-07	6.55450e-07	2.82587e-07	-5.66028e-08	2.25985e-07	3.53892e-07	2.06066e-08	3.74499e-07	-1.70641e-07	-2.05145e-07	-3.75786e-07	1.36490e-07	-2.64478e-08	1.10042e-07
4.080	4.78101e-08	-1.04911e-08	3.73190e-08	-2.98660e-07	-6.75608e-08	-3.66221e-07	3.47256e-07	3.20556e-07	6.67812e-07	5.00611e-07	1.57376e-07	6.57988e-07	2.84197e-07	-5.69252e-08	2.27272e-07	3.55333e-07	2.06137e-08	3.75946e-07	-1.71674e-07	-2.06176e-07	-3.77850e-07	1.38008e-07	-2.67419e-08	1.11266e-07
4.104	4.83687e-08	-1.06136e-08	3.77550e-08	-3.00191e-07	-6.78990e-08	-3.68090e-07	3.48888e-07	3.21859e-07	6.70748e-07	5.02569e-07	1.57945e-07	6.60514e-07	2.85807e-07	-5.72476e-08	2.28559e-07	3.56768e-07	2.06199e-08	3.77388e-07	-1.72708e-07	-2.07205e-07	-3.79913e-07	1.39531e-07	-2.70370e-08	1.12494e-07
4.129	4.89296e-08	-1.07367e-08	3.81928e-08	-3.01720e-07	-6.82368e-08	-3.69957e-07	3.50516e-07	3.23158e-07	6.73674e-07	5.04519e-07	1.58511e-07	6.63029e-07	2.87416e-07	-5.75699e-08	2.29846e-07	3.58199e-07	2.06250e-08	3.78824e-07	-1.73742e-07	-2.08233e-07	-3.81976e-07	1.41059e-07	-2.73332e-08	1.13726e-07
4.153	4.94928e-08	-1.08603e-08	3.86324e-08	-3.03248e-07	-6.85742e-08	-3.71822e-07	3.52141e-07	3.24452e-07	6.76593e-07	5.06460e-07	1.59073e-07	6.65533e-07	2.89024e-07	-5.78921e-08	2.31132e-07	3.59625e-07	2.06292e-08	3.80254e-07	-1.74777e-07	-2.09260e-07	-3.84037e-07	1.42593e-07	-2.76303e-08	1.14962e-07
4.178	5.00582e-08	-1.09844e-08	3.90738e-08	-3.04773e-07	-6.89113e-08	-3.73684e-07	3.53762e-07	3.25741e-07	6.79502e-07	5.08392e-07	1.59632e-07	6.68024e-07	2.90632e-07	-5.82141e-08	2.32418e-07	3.61046e-07	2.06324e-08	3.81678e-07	-1.75812e-07	-2.10285e-07	-3.86097e-07	1.44132e-07	-2.79285e-08	1.16203e-07
4.202	5.06260e-08	-1.11090e-08	3.95170e-08	-3.06297e-07	-6.92481e-08	-3.75545e-07	3.55379e-07	3.27025e-07	6.82403e-07	5.10316e-07	1.60188e-07	6.70505e-07	2.92239e-07	-5.85361e-08	2.33703e-07	3.62462e-07	2.06346e-08	3.83097e-07	-1.76847e-07	-2.11309e-07	-3.88156e-07	1.45676e-07	-2.82277e-08	1.17448e-07
4.227	5.11961e-08	-1.12341e-08	3.99620e-08	-3.07818e-07	-6.95845e-08	-3.77403e-07	3.56992e-07	3.28304e-07	6.85296e-07	5.12232e-07	1.60741e-07	6.72973e-07	2.93846e-07	-5.88579e-08	2.34988e-07	3.63873e-07	2.06358e-08	3.84509e-07	-1.77883e-07	-2.12331e-07	-3.90214e-07	1.47225e-07	-2.85279e-08	1.18697e-07
4.252	5.17684e-08	-1.13597e-08	4.04087e-08	-3.09338e-07	-6.99204e-08	-3.79258e-07	3.58602e-07	3.29578e-07	6.88180e-07	5.14139e-07	1.61291e-07	6.75430e-07	2.95452e-07	-5.91796e-08	2.36273e-07	3.65279e-07	2.06361e-08	3.85915e-07	-1.78919e-07	-2.13352e-07	-3.92271e-07	1.48779e-07	-2.88290e-08	1.19950e-07
4.276	5.23429e-08	-1.14857e-08	4.08572e-08	-3.10855e-07	-7.02560e-08	-3.81111e-07	3.60208e-07	3.30847e-07	6.91055e-07	5.16038e-07	1.61838e-07	6.77876e-07	2.97058e-07	-5.95012e-08	2.37556e-07	3.66681e-07	2.06354e-08	3.87316e-07	-1.79955e-07	-2.14372e-07	-3.94327e-07	1.50338e-07	-2.91311e-08	1.21207e-07
4.301	5.29197e-08	-1.16123e-08	4.13074e-08	-3.12371e-07	-7.05912e-08	-3.82962e-07	3.61810e-07	3.32111e-07	6.93921e-07	5.17928e-07	1.62381e-07	6.80310e-07	2.98662e-07	-5.98226e-08	2.38840e-07	3.68077e-07	2.06337e-08	3.88711e-07	-1.80992e-07	-2.15390e-07	-3.96381e-07	1.51902e-07	-2.94342e-08	1.22468e-07
4.325	5.34987e-08	-1.17393e-08	4.17593e-08	-3.13884e-07	-7.09260e-08	-3.84810e-07	3.63408e-07	3.33371e-07	6.96779e-07	5.19810e-07	1.62922e-07	6.82731e-07	3.00266e-07	-6.01438e-08	2.40122e-07	3.69468e-07	2.06312e-08	3.90100e-07	-1.82028e-07	-2.16406e-07	-3.98434e-07	1.53471e-07	-2.97382e-08	1.23733e-07
4.350	5.40799e-08	-1.18669e-08	4.22130e-08	-3.15395e-07	-7.12604e-08	-3.86655e-07	3.65002e-07	3.34625e-07	6.99627e-07	5.21683e-07	1.63459e-07	6.85142e-07	3.01869e-07	-6.04650e-08	2.41404e-07	3.70855e-07	2.06276e-08	3.91483e-07	-1.83065e-07	-2.17421e-07	-4.00486e-07	1.55044e-07	-3.00431e-08	1.25001e-07
4.375	5.46633e-08	-1.19949e-08	4.26684e-08	-3.16904e-07	-7.15944e-08	-3.88498e-07	3.66593e-07	3.35874e-07	7.02467e-07	5.23547e-07	1.63993e-07	6.87540e-07	3.03471e-07	-6.07859e-08	2.42686e-07	3.72236e-07	2.06232e-08	3.92860e-07	-1.84102e-07	-2.18434e-07	-4.02536e-07	1.56623e-07	-3.03490e-08	1.26274e-07
4.399	5.52489e-08	-1.21234e-08	4.31255e-08	-3.18410e-07	-7.19279e-08	-3.90338e-07	3.68180e-07	3.37118e-07	7.05298e-07	5.25403e-07	1.64523e-07	6.89927e-07	3.05073e-07	-6.11067e-08	2.43966e-07	3.73613e-07	2.06178e-08	3.94231e-07	-1.85139e-07	-2.19445e-07	-4.04584e-07	1.58206e-07	-3.06557e-08	1.27550e-07
4.424	5.58366e-08	-1.22524e-08	4.35843e-08	-3.19914e-07	-7.22610e-08	-3.92175e-07	3.69762e-07	3.38357e-07	7.08119e-07	5.27250e-07	1.65051e-07	6.92301e-07	3.06673e-07	-6.14273e-08	2.45246e-07	3.74984e-07	2.06115e-08	3.95596e-07	-1.86177e-07	-2.20455e-07	-4.06631e-07	1.59794e-07	-3.09634e-08	1.28831e-07
4.448	5.64265e-08	-1.23818e-08	4.40447e-08	-3.21416e-07	-7.25936e-08	-3.94009e-07	3.71341e-07	3.39591e-07	7.10932e-07	5.29089e-07	1.65575e-07	6.94664e-07	3.08273e-07	-6.17477e-08	2.46525e-07	3.76351e-07	2.06043e-08	3.96955e-07	-1.87214e-07	-2.21463e-07	-4.08677e-07	1.61386e-07	-3.12720e-08	1.30114e-07
4.473	5.70186e-08	-1.25117e-08	4.45069e-08	-3.22915e-07	-7.29258e-08	-3.95841e-07	3.72916e-07	3.40820e-07	7.13736e-07	5.30919e-07	1.66096e-07	6.97015e-07	3.09872e-07	-6.20679e-08	2.47804e-07	3.77713e-07	2.05962e-08	3.98309e-07	-1.88251e-07	-2.22469e-07	-4.10720e-07	1.62983e-07	-3.15814e-08	1.31402e-07
4.497	5.76128e-08	-1.26421e-08	4.49707e-08	-3.24412e-07	-7.32575e-08	-3.97669e-07	3.74487e-07	3.42043e-07	7.16530e-07	5.32740e-07	1.66614e-07	6.99354e-07	3.11469e-07	-6.23879e-08	2.49081e-07	3.79069e-07	2.05872e-08	3.99656e-07	-1.89288e-07	-2.23474e-07	-4.12762e-07	1.64585e-07	-3.18918e-08	1.32693e-07
4.522	5.82091e-08	-1.27730e-08	4.54362e-08	-3.25906e-07	-7.35887e-08	-3.99494e-07	3.76054e-07	3.43261e-07	7.19316e-07	5.34553e-07	1.67128e-07	7.01681e-07	3.13066e-07	-6.27077e-08	2.50358e-07	3.80421e-07	2.05773e-08	4.00998e-07	-1.90325e-07	-2.24477e-07	-4.14802e-07	1.66191e-07	-3.22030e-08	1.33988e-07
4.547	5.88076e-08	-1.29043e-08	4.59033e-08	-3.27397e-07	-7.39194e-08	-4.01317e-07	3.77617e-07	3.44475e-07	7.22092e-07	5.36356e-07	1.67639e-07	7.03996e-07	3.14662e-07	-6.30273e-08	2.51634e-07	3.81767e-07	2.05665e-08	4.02334e-07	-1.91362e-07	-2.25478e-07	-4.16840e-07	1.67801e-07	-3.25150e-08	1.35286e-07
4.571	5.94081e-08	-1.30361e-08	4.63721e-08	-3.28886e-07	-7.42496e-08	-4.03136e-07	3.79176e-07	3.45682e-07	7.24859e-07	5.38151e-07	1.68147e-07	7.06298e-07	3.16256e-07	-6.33467e-08	2.52909e-07	3.83109e-07	2.05548e-08	4.03664e-07	-1.92399e-07	-2.26478e-07	-4.18876e-07	1.69416e-07	-3.28279e-08	1.36588e-07
4.596	6.00108e-08	-1.31683e-08	4.68425e-08	-3.30372e-07	-7.45794e-08	-4.04951e-07	3.80731e-07	3.46885e-07	7.27617e-07	5.39937e-07	1.68652e-07	7.08589e-07	3.17849e-07	-6.36658e-08	2.54184e-07	3.84446e-07	2.05423e-08	4.04988e-07	-1.93435e-07	-2.27475e-07	-4.20910e-07	1.71035e-07	-3.31416e-08	1.37893e-07
4.620	6.06155e-08	-1.33010e-08	4.73145e-08	-3.31855e-07	-7.49086e-08	-4.06764e-07	3.82282e-07	3.48082e-07	7.30365e-07	5.41715e-07	1.69153e-07	7.10868e-07	3.19442e-07	-6.39847e-08	2.55457e-07	3.85777e-07	2.05289e-08	4.06306e-07	-1.94472e-07	-2.28471e-07	-4.22942e-07	1.72658e-07	-3.34561e-08	1.39202e-07
4.645	6.12223e-08	-1.34342e-08	4.77882e-08	-3.33336e-07	-7.52373e-08	-4.08573e-07	3.83829e-07	3.49274e-07	7.33104e-07	5.43483e-07	1.69651e-07	7.13135e-07	3.21033e-07	-6.43034e-08	2.56729e-07	3.87104e-07	2.05147e-08	4.07619e-07	-1.95508e-07	-2.29465e-07	-4.24972e-07	1.74286e-07	-3.37715e-08	1.40514e-07
4.669	6.18312e-08	-1.35678e-08	4.82634e-08	-3.34813e-07	-7.55654e-08	-4.10378e-07	3.85372e-07	3.50461e-07	7.35833e-07	5.45243e-07	1.70146e-07	7.15389e-07	3.22622e-07	-6.46218e-08	2.58000e-07	3.88425e-07	2.04996e-08	4.08925e-07	-1.96543e-07	-2.30456e-07	-4.27000e-07	1.75917e-07	-3.40876e-08	1.41830e-07
4.694	6.24421e-08	-1.37018e-08	4.87403e-08	-3.36288e-07	-7.58930e-08	-4.12181e-07	3.86911e-07	3.51643e-07	7.38553e-07	5.46994e-07	1.70638e-07	7.17631e-07	3.24211e-07	-6.49400e-08	2.59271e-07	3.89742e-07	2.04837e-08	4.10226e-07	-1.97579e-07	-2.31446e-07	-4.29025e-07	1.77553e-07	-3.44046e-08	1.43148e-07
4.719	6.30550e-08	-1.38363e-08	4.92187e-08	-3.37759e-07	-7.62201e-08	-4.13979e-07	3.88445e-07	3.52819e-07	7.41264e-07	5.48736e-07	1.71126e-07	7.19862e-07	3.25798e-07	-6.52579e-08	2.60540e-07	3.91054e-07	2.04669e-08	4.11521e-07	-1.98614e-07	-2.32434e-07	-4.31049e-07	1.79192e-07	-3.47223e-08	1.44470e-07
4.743	6.36700e-08	-1.39713e-08	4.96988e-08	-3.39227e-07	-7.65465e-08	-4.15774e-07	3.89976e-07	3.53989e-07	7.43965e-07	5.50469e-07	1.71610e-07	7.22080e-07	3.27384e-07	-6.55756e-08	2.61808e-07	3.92360e-07	2.04494e-08	4.12809e-07	-1.99649e-07	-2.33421e-07	-4.33069e-07	1.80836e-07	-3.50408e-08	1.45795e-07
4.768	6.42870e-08	-1.41066e-08	5.01804e-08	-3.40693e-07	-7.68725e-08	-4.17565e-07	3.91502e-07	3.55154e-07	7.46657e-07	5.52194e-07	1.72092e-07	7.24285e-07	3.28968e-07	-6.58930e-08	2.63075e-07	3.93662e-07	2.04310e-08	4.14093e-07	-2.00683e-07	-2.34405e-07	-4.35088e-07	1.82484e-07	-3.53600e-08	1.47124e-07
4.792	6.49060e-08	-1.42425e-08	5.06635e-08	-3.42155e-07	-7.71978e-08	-4.19353e-07	3.93025e-07	3.56314e-07	7.49339e-07	5.53909e-07	1.72570e-07	7.26479e-07	3.30551e-07	-6.62101e-08	2.64341e-07	3.94958e-07	2.04118e-08	4.15370e-07	-2.01717e-07	-2.35387e-07	-4.37103e-07	1.84135e-07	-3.56800e-08	1.48455e-07
4.817	6.55270e-08	-1.43787e-08	5.11482e-08	-3.43614e-07	-7.75225e-08	-4.21136e-07	3.94543e-07	3.57469e-07	7.52011e-07	5.55615e-07	1.73045e-07	7.28660e-07	3.32133e-07	-6.65269e-08	2.65606e-07	3.96250e-07	2.03918e-08	4.16641e-07	-2.02750e-07	-2.36367e-07	-4.39117e-07	1.85790e-07	-3.60008e-08	1.49790e-07
4.841	6.61499e-08	-1.45154e-08	5.16345e-08	-3.45070e-07	-7.78467e-08	-4.22916e-07	3.96057e-07	3.58618e-07	7.54674e-07	5.57313e-07	1.73516e-07	7.30829e-07	3.33713e-07	-6.68434e-08	2.66870e-07	3.97536e-07	2.03711e-08	4.17907e-07	-2.03783e-07	-2.37345e-07	-4.41127e-07	1.87449e-07	-3.63222e-08	1.51127e-07
4.866	6.67749e-08	-1.46526e-08	5.21223e-08	-3.46522e-07	-7.81702e-08	-4.24692e-07	3.97566e-07	3.59761e-07	7.57327e-07	5.59002e-07	1.73984e-07	7.32986e-07	3.35292e-07	-6.71596e-08	2.68133e-07	3.98817e-07	2.03495e-08	4.19167e-07	-2.04815e-07	-2.38320e-07	-4.43135e-07	1.89112e-07	-3.66444e-08	1.52468e-07
4.891	6.74018e-08	-1.47901e-08	5.26117e-08	-3.47971e-07	-7.84931e-08	-4.26464e-07	3.99072e-07	3.60899e-07	7.59971e-07	5.60682e-07	1.74449e-07	7.35131e-07	3.36869e-07	-6.74756e-08	2.69394e-07	4.00094e-07	2.03272e-08	4.20421e-07	-2.05846e-07	-2.39294e-07	-4.45141e-07	1.90778e-07	-3.69673e-08	1.53811e-07
4.915	6.80307e-08	-1.49281e-08	5.31025e-08	-3.49416e-07	-7.88154e-08	-4.28232e-07	4.00573e-07	3.62031e-07	7.62604e-07	5.62352e-07	1.74911e-07	7.37263e-07	3.38445e-07	-6.77912e-08	2.70654e-07	4.01365e-07	2.03041e-08	4.21669e-07	-2.06877e-07	-2.40266e-07	-4.47143e-07	1.92448e-07	-3.72909e-08	1.55158e-07
4.940	6.86615e-08	-1.50665e-08	5.35949e-08	-3.50858e-07	-7.91370e-08	-4.29995e-07	4.02070e-07	3.63158e-07	7.65228e-07	5.64014e-07	1.75369e-07	7.39383e-07	3.40019e-07	-6.81065e-08	2.71913e-07	4.02632e-07	2.02803e-08	4.22912e-07	-2.07907e-07	-2.41235e-07	-4.49143e-07	1.94122e-07	-3.76152e-08	1.56507e-07
4.964	6.92942e-08	-1.52054e-08	5.40888e-08	-3.52297e-07	-7.94580e-08	-4.31754e-07	4.03563e-07	3.64279e-07	7.67842e-07	5.65667e-07	1.75823e-07	7.41490e-07	3.41592e-07	-6.84214e-08	2.73170e-07	4.03893e-07	2.02557e-08	4.24149e-07	-2.08937e-07	-2.42203e-07	-4.51139e-07	1.95799e-07	-3.79401e-08	1.57859e-07
4.989	6.99288e-08	-1.53446e-08	5.45842e-08	-3.53731e-07	-7.97783e-08	-4.33510e-07	4.05052e-07	3.65395e-07	7.70447e-07	5.67311e-07	1.76275e-07	7.43586e-07	3.43163e-07	-6.87361e-08	2.74427e-07	4.05149e-07	2.02304e-08	4.25380e-07	-2.09965e-07	-2.43168e-07	-4.53133e-07	1.97479e-07	-3.82658e-08	1.59214e-07
5.014	7.05654e-08	-1.54843e-08	5.50811e-08	-3.55162e-07	-8.00979e-08	-4.35260e-07	4.06536e-07	3.66505e-07	7.73041e-07	5.68946e-07	1.76722e-07	7.45669e-07	3.44732e-07	-6.90504e-08	2.75681e-07	4.06401e-07	2.02044e-08	4.26605e-07	-2.10993e-07	-2.44131e-07	-4.55124e-07	1.99163e-07	-3.85920e-08	1.60571e-07
5.038	7.12039e-08	-1.56244e-08	5.55795e-08	-3.56590e-07	-8.04169e-08	-4.37007e-07	4.08016e-07	3.67609e-07	7.75626e-07	5.70572e-07	1.77167e-07	7.47739e-07	3.46299e-07	-6.93644e-08	2.76935e-07	4.07647e-07	2.01776e-08	4.27825e-07	-2.12020e-07	-2.45091e-07	-4.57111e-07	2.00850e-07	-3.89190e-08	1.61931e-07
5.063	7.18442e-08	-1.57649e-08	5.60793e-08	-3.58013e-07	-8.07352e-08	-4.38749e-07	4.09492e-07	3.68708e-07	7.78200e-07	5.72189e-07	1.77608e-07	7.49797e-07	3.47865e-07	-6.96780e-08	2.78187e-07	4.08888e-07	2.01501e-08	4.29038e-07	-2.13046e-07	-2.46050e-07	-4.59096e-07	2.02541e-07	-3.92465e-08	1.63294e-07
5.087	7.24865e-08	-1.59059e-08	5.65806e-08	-3.59433e-07	-8.10528e-08	-4.40486e-07	4.10964e-07	3.69801e-07	7.80765e-07	5.73797e-07	1.78046e-07	7.51843e-07	3.49429e-07	-6.99913e-08	2.79438e-07	4.10125e-07	2.01220e-08	4.30247e-07	-2.14071e-07	-2.47006e-07	-4.61077e-07	2.04234e-07	-3.95747e-08	1.64660e-07
5.112	7.31306e-08	-1.60472e-08	5.70834e-08	-3.60849e-07	-8.13696e-08	-4.42219e-07	4.12431e-07	3.70889e-07	7.83320e-07	5.75396e-07	1.78480e-07	7.53876e-07	3.50991e-07	-7.03042e-08	2.80687e-07	4.11356e-07	2.00931e-08	4.31449e-07	-2.15095e-07	-2.47959e-07	-4.63055e-07	2.05931e-07	-3.99035e-08	1.66028e-07
5.136	7.37766e-08	-1.61890e-08	5.75876e-08	-3.62261e-07	-8.16858e-08	-4.43947e-07	4.13894e-07	3.71971e-07	7.85865e-07	5.76986e-07	1.78911e-07	7.55897e-07	3.52552e-07	-7.06167e-08	2.81935e-07	4.12582e-07	2.00636e-08	4.32646e-07	-2.16119e-07	-2.48911e-07	-4.65029e-07	2.07631e-07	-4.02329e-08	1.67398e-07
5.161	7.44244e-08	-1.63311e-08	5.80933e-08	-3.63669e-07	-8.20012e-08	-4.45670e-07	4.15353e-07	3.73047e-07	7.88399e-07	5.78567e-07	1.79338e-07	7.57906e-07	3.54110e-07	-7.09289e-08	2.83181e-07	4.13804e-07	2.00334e-08	4.33837e-07	-2.17141e-07	-2.49860e-07	-4.67000e-07	2.09334e-07	-4.05629e-08	1.68771e-07
5.186	7.50741e-08	-1.64737e-08	5.86004e-08	-3.65072e-07	-8.23159e-08	-4.47388e-07	4.16807e-07	3.74117e-07	7.90924e-07	5.80140e-07	1.79762e-07	7.59902e-07	3.55667e-07	-7.12407e-08	2.84426e-07	4.15020e-07	2.00025e-08	4.35022e-07	-2.18162e-07	-2.50807e-07	-4.68968e-07	2.11040e-07	-4.08935e-08	1.70147e-07
5.210	7.57256e-08	-1.66166e-08	5.91090e-08	-3.66472e-07	-8.26298e-08	-4.49102e-07	4.18257e-07	3.75182e-07	7.93439e-07	5.81703e-07	1.80183e-07	7.61886e-07	3.57221e-07	-7.15521e-08	2.85669e-07	4.16231e-07	1.99710e-08	4.36202e-07	-2.19181e-07	-2.51751e-07	-4.70932e-07	2.12749e-07	-4.12246e-08	1.71525e-07
5.235	7.63789e-08	-1.67600e-08	5.96189e-08	-3.67868e-07	-8.29429e-08	-4.50811e-07	4.19703e-07	3.76241e-07	7.95944e-07	5.83257e-07	1.80600e-07	7.63857e-07	3.58774e-07	-7.18631e-08	2.86911e-07	4.17438e-07	1.99388e-08	4.37377e-07	-2.20200e-07	-2.52693e-07	-4.72893e-07	2.14461e-07	-4.15564e-08	1.72905e-07
5.259	7.70341e-08	-1.69038e-08	6.01303e-08	-3.69259e-07	-8.32553e-08	-4.52514e-07	4.21144e-07	3.77294e-07	7.98438e-07	5.84802e-07	1.81014e-07	7.65816e-07	3.60325e-07	-7.21737e-08	2.88151e-07	4.18639e-07	1.99060e-08	4.38545e-07	-2.21218e-07	-2.53632e-07	-4.74850e-07	2.16176e-07	-4.18886e-08	1.74287e-07
5.284	7.76910e-08	-1.70479e-08	6.06431e-08	-3.70646e-07	-8.35669e-08	-4.54213e-07	4.22582e-07	3.78341e-07	8.00922e-07	5.86338e-07	1.81424e-07	7.67762e-07	3.61874e-07	-7.24839e-08	2.89390e-07	4.19836e-07	1.98726e-08	4.39708e-07	-2.22234e-07	-2.54569e-07	-4.76803e-07	2.17894e-07	-4.22214e-08	1.75672e-07
5.308	7.83498e-08	-1.71925e-08	6.11573e-08	-3.72028e-07	-8.38777e-08	-4.55906e-07	4.24014e-07	3.79382e-07	8.03397e-07	5.87865e-07	1.81831e-07	7.69697e-07	3.63420e-07	-7.27938e-08	2.90627e-07	4.21027e-07	1.98385e-08	4.40866e-07	-2.23249e-07	-2.55503e-07	-4.78752e-07	2.19614e-07	-4.25548e-08	1.77059e-07
5.333	7.90103e-08	-1.73374e-08	6.16729e-08	-3.73407e-07	-8.41877e-08	-4.57594e-07	4.25443e-07	3.80418e-07	8.05861e-07	5.89383e-07	1.82235e-07	7.71618e-07	3.64965e-07	-7.31032e-08	2.91862e-07	4.22214e-07	1.98039e-08	4.42018e-07	-2.24262e-07	-2.56435e-07	-4.80697e-07	2.21337e-07	-4.28886e-08	1.78448e-07
5.358	7.96727e-08	-1.74828e-08	6.21899e-08	-3.74780e-07	-8.44969e-08	-4.59277e-07	4.26867e-07	3.81448e-07	8.08315e-07	5.90893e-07	1.82635e-07	7.73527e-07	3.66508e-07	-7.34122e-08	2.93096e-07	4.23396e-07	1.97686e-08	4.43164e-07	-2.25274e-07	-2.57365e-07	-4.82639e-07	2.23062e-07	-4.32230e-08	1.79839e-07
5.382	8.03368e-08	-1.76285e-08	6.27083e-08	-3.76149e-07	-8.48053e-08	-4.60955e-07	4.28287e-07	3.82472e-07	8.10759e-07	5.92393e-07	1.83031e-07	7.75424e-07	3.68048e-07	-7.37207e-08	2.94327e-07	4.24572e-07	1.97328e-08	4.44305e-07	-2.26285e-07	-2.58291e-07	-4.84577e-07	2.24791e-07	-4.35579e-08	1.81233e-07
5.407	8.10026e-08	-1.77746e-08	6.32280e-08	-3.77514e-07	-8.51128e-08	-4.62627e-07	4.29702e-07	3.83490e-07	8.13192e-07	5.93884e-07	1.83425e-07	7.77309e-07	3.69586e-07	-7.40288e-08	2.95558e-07	4.25744e-07	1.96964e-08	4.45440e-07	-2.27295e-07	-2.59216e-07	-4.86510e-07	2.26521e-07	-4.38933e-08	1.82628e-07
5.431	8.16702e-08	-1.79211e-08	6.37491e-08	-3.78874e-07	-8.54195e-08	-4.64294e-07	4.31114e-07	3.84502e-07	8.15616e-07	5.95366e-07	1.83814e-07	7.79181e-07	3.71123e-07	-7.43365e-08	2.96786e-07	4.26911e-07	1.96594e-08	4.46570e-07	-2.28303e-07	-2.60137e-07	-4.88440e-07	2.28255e-07	-4.42291e-08	1.84026e-07
5.456	8.23396e-08	-1.80680e-08	6.42716e-08	-3.80229e-07	-8.57254e-08	-4.65955e-07	4.32520e-07	3.85508e-07	8.18029e-07	5.96840e-07	1.84200e-07	7.81040e-07	3.72657e-07	-7.46438e-08	2.98013e-07	4.28073e-07	1.96219e-08	4.47695e-07	-2.29309e-07	-2.61056e-07	-4.90365e-07	2.29990e-07	-4.45654e-08	1.85425e-07
5.480	8.30107e-08	-1.82152e-08	6.47955e-08	-3.81580e-07	-8.60303e-08	-4.67610e-07	4.33923e-07	3.86509e-07	8.20432e-07	5.98304e-07	1.84583e-07	7.82887e-07	3.74188e-07	-7.49506e-08	2.99238e-07	4.29230e-07	1.95838e-08	4.48814e-07	-2.30314e-07	-2.61972e-07	-4.92286e-07	2.31728e-07	-4.49022e-08	1.86826e-07
5.505	8.36835e-08	-1.83629e-08	6.53206e-08	-3.82925e-07	-8.63344e-08	-4.69260e-07	4.35321e-07	3.87503e-07	8.22824e-07	5.99759e-07	1.84963e-07	7.84722e-07	3.75718e-07	-7.52569e-08	3.00461e-07	4.30382e-07	1.95452e-08	4.49927e-07	-2.31317e-07	-2.62886e-07	-4.94203e-07	2.33469e-07	-4.52395e-08	1.88229e-07
5.530	8.43581e-08	-1.85109e-08	6.58472e-08	-3.84266e-07	-8.66376e-08	-4.70904e-07	4.36715e-07	3.88491e-07	8.25206e-07	6.01206e-07	1.85339e-07	7.86544e-07	3.77245e-07	-7.55628e-08	3.01682e-07	4.31530e-07	1.95061e-08	4.51036e-07	-2.32318e-07	-2.63797e-07	-4.96115e-07	2.35211e-07	-4.55771e-08	1.89634e-07
5.554	8.50343e-08	-1.86593e-08	6.63750e-08	-3.85602e-07	-8.69399e-08	-4.72542e-07	4.38104e-07	3.89474e-07	8.27578e-07	6.02643e-07	1.85711e-07	7.88354e-07	3.78770e-07	-7.58683e-08	3.02901e-07	4.32672e-07	1.94664e-08	4.52138e-07	-2.33318e-07	-2.64705e-07	-4.98023e-07	2.36956e-07	-4.59152e-08	1.91041e-07
5.579	8.57123e-08	-1.88080e-08	6.69042e-08	-3.86933e-07	-8.72413e-08	-4.74174e-07	4.39489e-07	3.90451e-07	8.29940e-07	6.04072e-07	1.86080e-07	7.90152e-07	3.80292e-07	-7.61732e-08	3.04119e-07	4.33810e-07	1.94263e-08	4.53236e-07	-2.34316e-07	-2.65611e-07	-4.99927e-07	2.38703e-07	-4.62538e-08	1.92450e-07
5.603	8.63919e-08	-1.89572e-08	6.74347e-08	-3.88259e-07	-8.75418e-08	-4.75800e-07	4.40870e-07	3.91421e-07	8.32291e-07	6.05491e-07	1.86445e-07	7.91937e-07	3.81812e-07	-7.64777e-08	3.05335e-07	4.34942e-07	1.93856e-08	4.54328e-07	-2.35312e-07	-2.66514e-07	-5.01826e-07	2.40452e-07	-4.65927e-08	1.93860e-07
5.628	8.70733e-08	-1.91067e-08	6.79666e-08	-3.89579e-07	-8.78414e-08	-4.77421e-07	4.42247e-07	3.92386e-07	8.34632e-07	6.06902e-07	1.86808e-07	7.93710e-07	3.83330e-07	-7.67817e-08	3.06548e-07	4.36070e-07	1.93445e-08	4.55415e-07	-2.36307e-07	-2.67414e-07	-5.03720e-07	2.42204e-07	-4.69320e-08	1.95272e-07
5.652	8.77563e-08	-1.92566e-08	6.84997e-08	-3.90895e-07	-8.81400e-08	-4.79035e-07	4.43619e-07	3.93344e-07	8.36963e-07	6.08304e-07	1.87166e-07	7.95470e-07	3.84845e-07	-7.70852e-08	3.07760e-07	4.37193e-07	1.93028e-08	4.56496e-07	-2.37299e-07	-2.68311e-07	-5.05610e-07	2.43957e-07	-4.72717e-08	1.96685e-07
5.677	8.84410e-08	-1.94068e-08	6.90342e-08	-3.92205e-07	-8.84376e-08	-4.80643e-07	4.44987e-07	3.94297e-07	8.39283e-07	6.09697e-07	1.87521e-07	7.97218e-07	3.86358e-07	-7.73883e-08	3.08970e-07	4.38311e-07	1.92608e-08	4.57572e-07	-2.38290e-07	-2.69205e-07	-5.07495e-07	2.45712e-07	-4.76118e-08	1.98100e-07
5.702	8.91274e-08	-1.95574e-08	6.95699e-08	-3.93510e-07	-8.87343e-08	-4.82244e-07	4.46350e-07	3.95243e-07	8.41593e-07	6.11081e-07	1.87873e-07	7.98954e-07	3.87869e-07	-7.76908e-08	3.10178e-07	4.39425e-07	1.92182e-08	4.58643e-07	-2.39279e-07	-2.70097e-07	-5.09376e-07	2.47469e-07	-4.79523e-08	1.99517e-07
5.726	8.98154e-08	-1.97084e-08	7.01070e-08	-3.94810e-07	-8.90300e-08	-4.83840e-07	4.47709e-07	3.96183e-07	8.43892e-07	6.12456e-07	1.88221e-07	8.00677e-07	3.89377e-07	-7.79928e-08	3.11384e-07	4.40533e-07	1.91752e-08	4.59709e-07	-2.40266e-07	-2.70985e-07	-5.11251e-07	2.49228e-07	-4.82931e-08	2.00935e-07
5.751	9.05051e-08	-1.98597e-08	7.06453e-08	-3.96104e-07	-8.93248e-08	-4.85429e-07	4.49064e-07	3.97118e-07	8.46182e-07	6.13823e-07	1.88566e-07	8.02389e-07	3.90882e-07	-7.82943e-08	3.12588e-07	4.41637e-07	1.91318e-08	4.60769e-07	-2.41250e-07	-2.71871e-07	-5.13122e-07	2.50989e-07	-4.86343e-08	2.02354e-07
5.775	9.11964e-08	-2.00114e-08	7.11849e-08	-3.97393e-07	-8.96185e-08	-4.87011e-07	4.50414e-07	3.98046e-07	8.48460e-07	6.15180e-07	1.88907e-07	8.04087e-07	3.92385e-07	-7.85954e-08	3.13789e-07	4.42736e-07	1.90880e-08	4.61824e-07	-2.42233e-07	-2.72754e-07	-5.14987e-07	2.52751e-07	-4.89758e-08	2.03775e-07
5.800	9.18893e-08	-2.01635e-08	7.17258e-08	-3.98676e-07	-8.99113e-08	-4.88587e-07	4.51760e-07	3.98968e-07	8.50728e-07	6.16529e-07	1.89245e-07	8.05774e-07	3.93885e-07	-7.88959e-08	3.14989e-07	4.43831e-07	1.90437e-08	4.62874e-07	-2.43214e-07	-2.73634e-07	-5.16848e-07	2.54515e-07	-4.93177e-08	2.05198e-07
5.825	9.25839e-08	-2.03159e-08	7.22680e-08	-3.99954e-07	-9.02030e-08	-4.90157e-07	4.53102e-07	3.99884e-07	8.52986e-07	6.17869e-07	1.89579e-07	8.07448e-07	3.95382e-07	-7.91958e-08	3.16187e-07	4.44920e-07	1.89991e-08	4.63919e-07	-2.44192e-07	-2.74511e-07	-5.18703e-07	2.56281e-07	-4.96598e-08	2.06621e-07
5.849	9.32801e-08	-2.04687e-08	7.28114e-08	-4.01226e-07	-9.04937e-08	-4.91720e-07	4.54440e-07	4.00794e-07	8.55234e-07	6.19200e-07	1.89910e-07	8.09110e-07	3.96877e-07	-7.94953e-08	3.17382e-07	4.46005e-07	1.89540e-08	4.64959e-07	-2.45168e-07	-2.75385e-07	-5.20553e-07	2.58049e-07	-5.00023e-08	2.08046e-07
5.874	9.39779e-08	-2.06218e-08	7.33561e-08	-4.02492e-07	-9.07833e-08	-4.93276e-07	4.55773e-07	4.01698e-07	8.57471e-07	6.20522e-07	1.90237e-07	8.10760e-07	3.98370e-07	-7.97942e-08	3.18576e-07	4.47085e-07	1.89086e-08	4.65994e-07	-2.46142e-07	-2.76256e-07	-5.22398e-07	2.59818e-07	-5.03451e-08	2.09472e-07
5.898	9.46773e-08	-2.07753e-08	7.39021e-08	-4.03753e-07	-9.10719e-08	-4.94825e-07	4.57102e-07	4.02595e-07	8.59697e-07	6.21836e-07	1.90561e-07	8.12397e-07	3.99859e-07	-8.00926e-08	3.19767e-07	4.48161e-07	1.88628e-08	4.67023e-07	-2.47114e-07	-2.77124e-07	-5.24238e-07	2.61588e-07	-5.06882e-08	2.10900e-07
5.923	9.53783e-08	-2.09291e-08	7.44492e-08	-4.05008e-07	-9.13595e-08	-4.96367e-07	4.58427e-07	4.03487e-07	8.61913e-07	6.23141e-07	1.90882e-07	8.14022e-07	4.01346e-07	-8.03904e-08	3.20956e-07	4.49231e-07	1.88167e-08	4.68048e-07	-2.48083e-07	-2.77989e-07	-5.26073e-07	2.63360e-07	-5.10315e-08	2.12328e-07
5.947	9.60809e-08	-2.10833e-08	7.49977e-08	-4.06257e-07	-9.16460e-08	-4.97903e-07	4.59747e-07	4.04372e-07	8.64119e-07	6.24437e-07	1.91199e-07	8.15636e-07	4.02830e-07	-8.06877e-08	3.22143e-07	4.50297e-07	1.87702e-08	4.69067e-07	-2.49051e-07	-2.78851e-07	-5.27902e-07	2.65133e-07	-5.13751e-08	2.13758e-07
5.972	9.67851e-08	-2.12378e-08	7.55473e-08	-4.07500e-07	-9.19314e-08	-4.99431e-07	4.61063e-07	4.05251e-07	8.66314e-07	6.25724e-07	1.91512e-07	8.17236e-07	4.04312e-07	-8.09844e-08	3.23327e-07	4.51359e-07	1.87233e-08	4.70082e-07	-2.50015e-07	-2.79710e-07	-5.29725e-07	2.66908e-07	-5.17190e-08	2.15189e-07
5.997	9.74909e-08	-2.13927e-08	7.60983e-08	-4.08737e-07	-9.22157e-08	-5.00952e-07	4.62375e-07	4.06124e-07	8.68499e-07	6.27003e-07	1.91822e-07	8.18825e-07	4.05791e-07	-8.12806e-08	3.24510e-07	4.52415e-07	1.86761e-08	4.71091e-07	-2.50977e-07	-2.80566e-07	-5.31543e-07	2.68684e-07	-5.20631e-08	2.16621e-07
6.021	9.81983e-08	-2.15479e-08	7.66504e-08	-4.09968e-07	-9.24989e-08	-5.02466e-07	4.63683e-07	4.06991e-07	8.70673e-07	6.28273e-07	1.92129e-07	8.20402e-07	4.07266e-07	-8.15762e-08	3.25690e-07	4.53467e-07	1.86287e-08	4.72096e-07	-2.51937e-07	-2.81419e-07	-5.33356e-07	2.70461e-07	-5.24075e-08	2.18053e-07
6.046	9.89072e-08	-2.17034e-08	7.72037e-08	-4.11192e-07	-9.27809e-08	-5.03973e-07	4.64986e-07	4.07851e-07	8.72837e-07	6.29534e-07	1.92432e-07	8.21966e-07	4.08739e-07	-8.18712e-08	3.26868e-07	4.54515e-07	1.85809e-08	4.73096e-07	-2.52894e-07	-2.82268e-07	-5.35162e-07	2.72239e-07	-5.27520e-08	2.19487e-07
6.070	9.96177e-08	-2.18593e-08	7.77583e-08	-4.12411e-07	-9.30619e-08	-5.05473e-07	4.66285e-07	4.08705e-07	8.74990e-07	6.30787e-07	1.92732e-07	8.23519e-07	4.10209e-07	-8.21657e-08	3.28044e-07	4.55558e-07	1.85328e-08	4.74090e-07	-2.53849e-07	-2.83115e-07	-5.36964e-07	2.74019e-07	-5.30969e-08	2.20922e-07
6.095	1.00330e-07	-2.20156e-08	7.83141e-08	-4.13624e-07	-9.33417e-08	-5.06965e-07	4.67580e-07	4.09553e-07	8.77133e-07	6.32031e-07	1.93028e-07	8.25059e-07	4.11677e-07	-8.24596e-08	3.29217e-07	4.56596e-07	1.84844e-08	4.75080e-07	-2.54801e-07	-2.83958e-07	-5.38759e-07	2.75799e-07	-5.34419e-08	2.22357e-07
6.119	1.01043e-07	-2.21722e-08	7.88711e-08	-4.14830e-07	-9.36204e-08	-5.08450e-07	4.68871e-07	4.10395e-07	8.79266e-07	6.33267e-07	1.93320e-07	8.26587e-07	4.13141e-07	-8.27529e-08	3.30388e-07	4.57629e-07	1.84358e-08	4.76065e-07	-2.55750e-07	-2.84798e-07	-5.40548e-07	2.77581e-07	-5.37871e-08	2.23794e-07
6.144	1.01758e-07	-2.23291e-08	7.94293e-08	-4.16030e-07	-9.38979e-08	-5.09928e-07	4.70157e-07	4.11231e-07	8.81388e-07	6.34494e-07	1.93610e-07	8.28104e-07	4.14603e-07	-8.30456e-08	3.31557e-07	4.58659e-07	1.83868e-08	4.77045e-07	-2.56697e-07	-2.85635e-07	-5.42332e-07	2.79363e-07	-5.41325e-08	2.25231e-07
6.169	1.02475e-07	-2.24863e-08	7.99887e-08	-4.17223e-07	-9.41742e-08	-5.11397e-07	4.71439e-07	4.12060e-07	8.83499e-07	6.35712e-07	1.93895e-07	8.29608e-07	4.16061e-07	-8.33378e-08	3.32723e-07	4.59683e-07	1.83377e-08	4.78021e-07	-2.57641e-07	-2.86469e-07	-5.44109e-07	2.81147e-07	-5.44781e-08	2.26669e-07
6.193	1.03193e-07	-2.26439e-08	8.05493e-08	-4.18410e-07	-9.44494e-08	-5.12859e-07	4.72717e-07	4.12883e-07	8.85600e-07	6.36922e-07	1.94178e-07	8.31100e-07	4.17516e-07	-8.36293e-08	3.33887e-07	4.60703e-07	1.82883e-08	4.78991e-07	-2.58582e-07	-2.87299e-07	-5.45881e-07	2.82931e-07	-5.48239e-08	2.28108e-07
6.218	1.03913e-07	-2.28018e-08	8.11111e-08	-4.19590e-07	-9.47234e-08	-5.14314e-07	4.73991e-07	4.13699e-07	8.87691e-07	6.38124e-07	1.94457e-07	8.32581e-07	4.18969e-07	-8.39202e-08	3.35049e-07	4.61719e-07	1.82386e-08	4.79957e-07	-2.59520e-07	-2.88127e-07	-5.47646e-07	2.84717e-07	-5.51698e-08	2.29547e-07
6.242	1.04634e-07	-2.29601e-08	8.16740e-08	-4.20764e-07	-9.49961e-08	-5.15760e-07	4.75261e-07	4.14510e-07	8.89771e-07	6.39317e-07	1.94732e-07	8.34049e-07	4.20418e-07	-8.42106e-08	3.36208e-07	4.62730e-07	1.81888e-08	4.80918e-07	-2.60455e-07	-2.88950e-07	-5.49406e-07	2.86503e-07	-5.55159e-08	2.30987e-07
6.267	1.05357e-07	-2.31187e-08	8.22381e-08	-4.21932e-07	-9.52677e-08	-5.17199e-07	4.76527e-07	4.15314e-07	8.91840e-07	6.40501e-07	1.95004e-07	8.35506e-07	4.21865e-07	-8.45003e-08	3.37365e-07	4.63736e-07	1.81387e-08	4.81875e-07	-2.61388e-07	-2.89771e-07	-5.51159e-07	2.88289e-07	-5.58621e-08	2.32427e-07
6.291	1.06081e-07	-2.32776e-08	8.28035e-08	-4.23092e-07	-9.55380e-08	-5.18630e-07	4.77788e-07	4.16112e-07	8.93900e-07	6.41678e-07	1.95273e-07	8.36950e-07	4.23308e-07	-8.47894e-08	3.38519e-07	4.64738e-07	1.80885e-08	4.82827e-07	-2.62317e-07	-2.90588e-07	-5.52906e-07	2.90077e-07	-5.62085e-08	2.33868e-07
6.316	1.06807e-07	-2.34369e-08	8.33699e-08	-4.24246e-07	-9.58071e-08	-5.20053e-07	4.79045e-07	4.16903e-07	8.95948e-07	6.42845e-07	1.95538e-07	8.38383e-07	4.24748e-07	-8.50779e-08	3.39671e-07	4.65736e-07	1.80380e-08	4.83774e-07	-2.63244e-07	-2.91402e-07	-5.54646e-07	2.91865e-07	-5.65550e-08	2.35310e-07
6.341	1.07534e-07	-2.35964e-08	8.39376e-08	-4.25393e-07	-9.60749e-08	-5.21468e-07	4.80299e-07	4.17688e-07	8.97987e-07	6.44005e-07	1.95799e-07	8.39804e-07	4.26186e-07	-8.53657e-08	3.40820e-07	4.66729e-07	1.79874e-08	4.84716e-07	-2.64167e-07	-2.92213e-07	-5.56380e-07	2.93654e-07	-5.69016e-08	2.36752e-07
6.365	1.08263e-07	-2.37563e-08	8.45064e-08	-4.26533e-07	-9.63415e-08	-5.22874e-07	4.81548e-07	4.18467e-07	9.00014e-07	6.45156e-07	1.96057e-07	8.41213e-07	4.27620e-07	-8.56530e-08	3.41967e-07	4.67718e-07	1.79366e-08	4.85654e-07	-2.65088e-07	-2.93020e-07	-5.58108e-07	2.95443e-07	-5.72483e-08	2.38195e-07
6.390	1.08993e-07	-2.39166e-08	8.50764e-08	-4.27666e-07	-9.66068e-08	-5.24273e-07	4.82793e-07	4.19239e-07	9.02032e-07	6.46299e-07	1.96312e-07	8.42611e-07	4.29050e-07	-8.59396e-08	3.43111e-07	4.68702e-07	1.78857e-08	4.86588e-07	-2.66005e-07	-2.93824e-07	-5.59829e-07	2.97233e-07	-5.75951e-08	2.39638e-07
6.414	1.09725e-07	-2.40771e-08	8.56475e-08	-4.28792e-07	-9.68708e-08	-5.25663e-07	4.84034e-07	4.20005e-07	9.04039e-07	6.47433e-07	1.96564e-07	8.43997e-07	4.30478e-07	-8.62255e-08	3.44252e-07	4.69682e-07	1.78346e-08	4.87517e-07	-2.66919e-07	-2.94625e-07	-5.61544e-07	2.99023e-07	-5.79419e-08	2.41081e-07
6.439	1.10458e-07	-2.42380e-08	8.62197e-08	-4.29911e-07	-9.71336e-08	-5.27045e-07	4.85270e-07	4.20765e-07	9.06035e-07	6.48559e-07	1.96811e-07	8.45371e-07	4.31902e-07	-8.65108e-08	3.45392e-07	4.70657e-07	1.77834e-08	4.88441e-07	-2.67830e-07	-2.95422e-07	-5.63252e-07	3.00813e-07	-5.82889e-08	2.42525e-07
6.463	1.11192e-07	-2.43992e-08	8.67931e-08	-4.31023e-07	-9.73950e-08	-5.28418e-07	4.86503e-07	4.21518e-07	9.08021e-07	6.49677e-07	1.97056e-07	8.46733e-07	4.33324e-07	-8.67955e-08	3.46528e-07	4.71629e-07	1.77321e-08	4.89361e-07	-2.68738e-07	-2.96215e-07	-5.64953e-07	3.02604e-07	-5.86359e-08	2.43968e-07
6.488	1.11928e-07	-2.45607e-08	8.73677e-08	-4.32128e-07	-9.76551e-08	-5.29783e-07	4.87732e-07	4.22265e-07	9.09997e-07	6.50787e-07	1.97297e-07	8.48084e-07	4.34742e-07	-8.70795e-08	3.47662e-07	4.72596e-07	1.76807e-08	4.90276e-07	-2.69642e-07	-2.97005e-07	-5.66647e-07	3.04396e-07	-5.89830e-08	2.45413e-07
6.513	1.12666e-07	-2.47225e-08	8.79434e-08	-4.33226e-07	-9.79139e-08	-5.31140e-07	4.88957e-07	4.23006e-07	9.11962e-07	6.51889e-07	1.97534e-07	8.49423e-07	4.36156e-07	-8.73629e-08	3.48793e-07	4.73558e-07	1.76291e-08	4.91188e-07	-2.70543e-07	-2.97792e-07	-5.68335e-07	3.06187e-07	-5.93301e-08	2.46857e-07
6.537	1.13405e-07	-2.48847e-08	8.85202e-08	-4.34316e-07	-9.81713e-08	-5.32487e-07	4.90178e-07	4.23740e-07	9.13917e-07	6.52982e-07	1.97769e-07	8.50751e-07	4.37568e-07	-8.76456e-08	3.49922e-07	4.74517e-07	1.75775e-08	4.92094e-07	-2.71441e-07	-2.98575e-07	-5.70016e-07	3.07979e-07	-5.96773e-08	2.48301e-07
6.562	1.14145e-07	-2.50472e-08	8.90981e-08	-4.35399e-07	-9.84274e-08	-5.33826e-07	4.91395e-07	4.24467e-07	9.15862e-07	6.54068e-07	1.97999e-07	8.52067e-07	4.38976e-07	-8.79277e-08	3.51048e-07	4.75471e-07	1.75259e-08	4.92997e-07	-2.72335e-07	-2.99355e-07	-5.71689e-07	3.09771e-07	-6.00245e-08	2.49746e-07
6.586	1.14887e-07	-2.52099e-08	8.96772e-08	-4.36475e-07	-9.86821e-08	-5.35157e-07	4.92607e-07	4.25189e-07	9.17796e-07	6.55145e-07	1.98227e-07	8.53372e-07	4.40381e-07	-8.82090e-08	3.52172e-07	4.76421e-07	1.74741e-08	4.93895e-07	-2.73225e-07	-3.00131e-07	-5.73356e-07	3.11562e-07	-6.03718e-08	2.51191e-07
6.611	1.15630e-07	-2.53730e-08	9.02573e-08	-4.37543e-07	-9.89355e-08	-5.36478e-07	4.93816e-07	4.25903e-07	9.19720e-07	6.56214e-07	1.98451e-07	8.54665e-07	4.41782e-07	-8.84897e-08	3.53292e-07	4.77366e-07	1.74223e-08	4.94789e-07	-2.74113e-07	-3.00903e-07	-5.75016e-07	3.13355e-07	-6.07190e-08	2.52636e-07
6.636	1.16375e-07	-2.55365e-08	9.08386e-08	-4.38603e-07	-9.91874e-08	-5.37791e-07	4.95021e-07	4.26612e-07	9.21633e-07	6.57276e-07	1.98671e-07	8.55947e-07	4.43180e-07	-8.87698e-08	3.54410e-07	4.78308e-07	1.73705e-08	4.95678e-07	-2.74996e-07	-3.01672e-07	-5.76669e-07	3.15147e-07	-6.10662e-08	2.54080e-07
6.660	1.17121e-07	-2.57002e-08	9.14210e-08	-4.39657e-07	-9.94380e-08	-5.39095e-07	4.96222e-07	4.27314e-07	9.23536e-07	6.58329e-07	1.98888e-07	8.57217e-07	4.44575e-07	-8.90491e-08	3.55526e-07	4.79245e-07	1.73186e-08	4.96564e-07	-2.75876e-07	-3.02438e-07	-5.78314e-07	3.16939e-07	-6.14135e-08	2.55525e-07
6.685	1.17869e-07	-2.58642e-08	9.20045e-08	-4.40702e-07	-9.96872e-08	-5.40389e-07	4.97420e-07	4.28009e-07	9.25429e-07	6.59375e-07	1.99102e-07	8.58476e-07	4.45966e-07	-8.93278e-08	3.56638e-07	4.80178e-07	1.72667e-08	4.97445e-07	-2.76753e-07	-3.03200e-07	-5.79952e-07	3.18730e-07	-6.17607e-08	2.56970e-07
6.709	1.18618e-07	-2.60286e-08	9.25891e-08	-4.41740e-07	-9.99349e-08	-5.41675e-07	4.98613e-07	4.28699e-07	9.27311e-07	6.60412e-07	1.99312e-07	8.59724e-07	4.47354e-07	-8.96057e-08	3.57748e-07	4.81107e-07	1.72148e-08	4.98322e-07	-2.77626e-07	-3.03958e-07	-5.81583e-07	3.20522e-07	-6.21079e-08	2.58414e-07
6.734	1.19368e-07	-2.61932e-08	9.31748e-08	-4.42770e-07	-1.00181e-07	-5.42951e-07	4.99802e-07	4.29381e-07	9.29184e-07	6.61442e-07	1.99519e-07	8.60961e-07	4.48738e-07	-8.98830e-08	3.58855e-07	4.82032e-07	1.71629e-08	4.99195e-07	-2.78495e-07	-3.04712e-07	-5.83207e-07	3.22314e-07	-6.24551e-08	2.59859e-07
6.758	1.20120e-07	-2.63582e-08	9.37616e-08	-4.43792e-07	-1.00426e-07	-5.44218e-07	5.00988e-07	4.30057e-07	9.31045e-07	6.62464e-07	1.99723e-07	8.62186e-07	4.50119e-07	-9.01596e-08	3.59959e-07	4.82953e-07	1.71111e-08	5.00064e-07	-2.79360e-07	-3.05463e-07	-5.84823e-07	3.24105e-07	-6.28022e-08	2.61303e-07
6.783	1.20873e-07	-2.65234e-08	9.43495e-08	-4.44806e-07	-1.00670e-07	-5.45476e-07	5.02170e-07	4.30727e-07	9.32897e-07	6.63478e-07	1.99923e-07	8.63401e-07	4.51496e-07	-9.04355e-08	3.61061e-07	4.83869e-07	1.70592e-08	5.00929e-07	-2.80221e-07	-3.06210e-07	-5.86432e-07	3.25896e-07	-6.31493e-08	2.62747e-07
6.808	1.21627e-07	-2.66890e-08	9.49385e-08	-4.45813e-07	-1.00912e-07	-5.46724e-07	5.03348e-07	4.31390e-07	9.34738e-07	6.64484e-07	2.00120e-07	8.64604e-07	4.52870e-07	-9.07107e-08	3.62159e-07	4.84782e-07	1.70074e-08	5.01789e-07	-2.81079e-07	-3.06954e-07	-5.88033e-07	3.27687e-07	-6.34963e-08	2.64191e-07
6.832	1.22383e-07	-2.68549e-08	9.55285e-08	-4.46811e-07	-1.01152e-07	-5.47963e-07	5.04522e-07	4.32047e-07	9.36569e-07	6.65483e-07	2.00313e-07	8.65796e-07	4.54240e-07	-9.09851e-08	3.63255e-07	4.85690e-07	1.69557e-08	5.02646e-07	-2.81933e-07	-3.07694e-07	-5.89627e-07	3.29478e-07	-6.38432e-08	2.65635e-07
6.857	1.23141e-07	-2.70210e-08	9.61196e-08	-4.47801e-07	-1.01391e-07	-5.49192e-07	5.05693e-07	4.32697e-07	9.38390e-07	6.66473e-07	2.00503e-07	8.66977e-07	4.55607e-07	-9.12589e-08	3.64348e-07	4.86595e-07	1.69040e-08	5.03499e-07	-2.82783e-07	-3.08430e-07	-5.91213e-07	3.31268e-07	-6.41901e-08	2.67078e-07
6.881	1.23899e-07	-2.71875e-08	9.67118e-08	-4.48784e-07	-1.01629e-07	-5.50412e-07	5.06859e-07	4.33341e-07	9.40200e-07	6.67457e-07	2.00690e-07	8.68147e-07	4.56970e-07	-9.15319e-08	3.65438e-07	4.87495e-07	1.68524e-08	5.04348e-07	-2.83628e-07	-3.09162e-07	-5.92791e-07	3.33057e-07	-6.45368e-08	2.68521e-07
6.906	1.24659e-07	-2.73543e-08	9.73051e-08	-4.49758e-07	-1.01865e-07	-5.51622e-07	5.08023e-07	4.33978e-07	9.42001e-07	6.68432e-07	2.00873e-07	8.69306e-07	4.58330e-07	-9.18043e-08	3.66525e-07	4.88392e-07	1.68009e-08	5.05193e-07	-2.84470e-07	-3.09891e-07	-5.94361e-07	3.34847e-07	-6.48835e-08	2.69963e-07
6.930	1.25421e-07	-2.75214e-08	9.78994e-08	-4.50724e-07	-1.02099e-07	-5.52823e-07	5.09182e-07	4.34609e-07	9.43791e-07	6.69401e-07	2.01053e-07	8.70454e-07	4.59686e-07	-9.20759e-08	3.67610e-07	4.89285e-07	1.67494e-08	5.06034e-07	-2.85308e-07	-3.10616e-07	-5.95924e-07	3.36635e-07	-6.52301e-08	2.71405e-07
6.955	1.26184e-07	-2.76888e-08	9.84948e-08	-4.51682e-07	-1.02332e-07	-5.54014e-07	5.10338e-07	4.35233e-07	9.45571e-07	6.70361e-07	2.01230e-07	8.71591e-07	4.61038e-07	-9.23467e-08	3.68691e-07	4.90173e-07	1.66981e-08	5.06871e-07	-2.86142e-07	-3.11337e-07	-5.97479e-07	3.38423e-07	-6.55766e-08	2.72847e-07
6.980	1.26948e-07	-2.78564e-08	9.90913e-08	-4.52631e-07	-1.02563e-07	-5.55194e-07	5.11490e-07	4.35851e-07	9.47341e-07	6.71314e-07	2.01403e-07	8.72718e-07	4.62387e-07	-9.26169e-08	3.69770e-07	4.91058e-07	1.66469e-08	5.07705e-07	-2.86971e-07	-3.12054e-07	-5.99025e-07	3.40211e-07	-6.59229e-08	2.74288e-07
7.004	1.27713e-07	-2.80244e-08	9.96888e-08	-4.53572e-07	-1.02793e-07	-5.56365e-07	5.12638e-07	4.36462e-07	9.49100e-07	6.72260e-07	2.01573e-07	8.73833e-07	4.63732e-07	-9.28863e-08	3.70845e-07	4.91939e-07	1.65958e-08	5.08535e-07	-2.87796e-07	-3.12768e-07	-6.00564e-07	3.41997e-07	-6.62691e-08	2.75728e-07
7.029	1.28480e-07	-2.81927e-08	1.00287e-07	-4.54505e-07	-1.03021e-07	-5.57526e-07	5.13783e-07	4.37067e-07	9.50850e-07	6.73198e-07	2.01740e-07	8.74938e-07	4.65073e-07	-9.31549e-08	3.71918e-07	4.92816e-07	1.65449e-08	5.09361e-07	-2.88618e-07	-3.13477e-07	-6.02095e-07	3.43783e-07	-6.66152e-08	2.77168e-07
7.053	1.29248e-07	-2.83612e-08	1.00887e-07	-4.55429e-07	-1.03248e-07	-5.58677e-07	5.14924e-07	4.37665e-07	9.52589e-07	6.74129e-07	2.01903e-07	8.76032e-07	4.66410e-07	-9.34229e-08	3.72988e-07	4.93689e-07	1.64942e-08	5.10183e-07	-2.89434e-07	-3.14183e-07	-6.03618e-07	3.45569e-07	-6.69611e-08	2.78607e-07
7.078	1.30018e-07	-2.85301e-08	1.01488e-07	-4.56344e-07	-1.03473e-07	-5.59817e-07	5.16062e-07	4.38257e-07	9.54319e-07	6.75053e-07	2.02063e-07	8.77116e-07	4.67744e-07	-9.36900e-08	3.74054e-07	4.94558e-07	1.64436e-08	5.11002e-07	-2.90247e-07	-3.14885e-07	-6.05132e-07	3.47353e-07	-6.73069e-08	2.80046e-07
7.102	1.30788e-07	-2.86992e-08	1.02089e-07	-4.57251e-07	-1.03697e-07	-5.60948e-07	5.17196e-07	4.38842e-07	9.56038e-07	6.75969e-07	2.02220e-07	8.78189e-07	4.69074e-07	-9.39565e-08	3.75118e-07	4.95424e-07	1.63932e-08	5.11817e-07	-2.91055e-07	-3.15583e-07	-6.06638e-07	3.49137e-07	-6.76525e-08	2.81484e-07
7.127	1.31561e-07	-2.88687e-08	1.02692e-07	-4.58149e-07	-1.03919e-07	-5.62068e-07	5.18327e-07	4.39421e-07	9.57747e-07	6.76878e-07	2.02373e-07	8.79252e-07	4.70401e-07	-9.42221e-08	3.76179e-07	4.96286e-07	1.63429e-08	5.12629e-07	-2.91859e-07	-3.16278e-07	-6.08136e-07	3.50919e-07	-6.79980e-08	2.82921e-07
7.152	1.32334e-07	-2.90384e-08	1.03296e-07	-4.59039e-07	-1.04139e-07	-5.63178e-07	5.19454e-07	4.39993e-07	9.59447e-07	6.77780e-07	2.02524e-07	8.80304e-07	4.71723e-07	-9.44870e-08	3.77236e-07	4.97144e-07	1.62929e-08	5.13437e-07	-2.92658e-07	-3.16968e-07	-6.09626e-07	3.52701e-07	-6.83432e-08	2.84358e-07
7.176	1.33109e-07	-2.92084e-08	1.03900e-07	-4.59920e-07	-1.04358e-07	-5.64277e-07	5.20578e-07	4.40558e-07	9.61136e-07	6.78675e-07	2.02671e-07	8.81345e-07	4.73042e-07	-9.47512e-08	3.78291e-07	4.97998e-07	1.62431e-08	5.14241e-07	-2.93453e-07	-3.17654e-07	-6.11107e-07	3.54482e-07	-6.86883e-08	2.85794e-07
7.201	1.33885e-07	-2.93787e-08	1.04506e-07	-4.60792e-07	-1.04575e-07	-5.65366e-07	5.21698e-07	4.41117e-07	9.62815e-07	6.79562e-07	2.02814e-07	8.82377e-07	4.74357e-07	-9.50146e-08	3.79342e-07	4.98849e-07	1.61935e-08	5.15042e-07	-2.94243e-07	-3.18337e-07	-6.12580e-07	3.56262e-07	-6.90331e-08	2.87228e-07
7.225	1.34662e-07	-2.95493e-08	1.05113e-07	-4.61655e-07	-1.04790e-07	-5.66445e-07	5.22815e-07	4.41670e-07	9.64484e-07	6.80443e-07	2.02954e-07	8.83398e-07	4.75668e-07	-9.52772e-08	3.80391e-07	4.99696e-07	1.61442e-08	5.15840e-07	-2.95029e-07	-3.19015e-07	-6.14044e-07	3.58040e-07	-6.93778e-08	2.88662e-07
7.250	1.35441e-07	-2.97201e-08	1.05721e-07	-4.62509e-07	-1.05004e-07	-5.67512e-07	5.23928e-07	4.42215e-07	9.66144e-07	6.81317e-07	2.03092e-07	8.84408e-07	4.76975e-07	-9.55390e-08	3.81436e-07	5.00539e-07	1.60951e-08	5.16634e-07	-2.95810e-07	-3.19690e-07	-6.15500e-07	3.59818e-07	-6.97222e-08	2.90096e-07
7.274	1.36221e-07	-2.98913e-08	1.06330e-07	-4.63354e-07	-1.05215e-07	-5.68569e-07	5.25038e-07	4.42755e-07	9.67793e-07	6.82183e-07	2.03225e-07	8.85409e-07	4.78279e-07	-9.58001e-08	3.82479e-07	5.01379e-07	1.60463e-08	5.17425e-07	-2.96587e-07	-3.20360e-07	-6.16947e-07	3.61594e-07	-7.00665e-08	2.91528e-07
7.299	1.37002e-07	-3.00627e-08	1.06940e-07	-4.64190e-07	-1.05426e-07	-5.69616e-07	5.26145e-07	4.43288e-07	9.69433e-07	6.83043e-07	2.03356e-07	8.86399e-07	4.79578e-07	-9.60604e-08	3.83518e-07	5.02215e-07	1.59977e-08	5.18212e-07	-2.97359e-07	-3.21027e-07	-6.18386e-07	3.63370e-07	-7.04105e-08	2.92959e-07
7.324	1.37785e-07	-3.02345e-08	1.07550e-07	-4.65017e-07	-1.05634e-07	-5.70651e-07	5.27249e-07	4.43814e-07	9.71063e-07	6.83896e-07	2.03483e-07	8.87379e-07	4.80874e-07	-9.63199e-08	3.84554e-07	5.03047e-07	1.59495e-08	5.18997e-07	-2.98126e-07	-3.21690e-07	-6.19816e-07	3.65144e-07	-7.07542e-08	2.94389e-07
7.348	1.38569e-07	-3.04065e-08	1.08162e-07	-4.65835e-07	-1.05841e-07	-5.71676e-07	5.28349e-07	4.44333e-07	9.72682e-07	6.84742e-07	2.03607e-07	8.88349e-07	4.82166e-07	-9.65787e-08	3.85587e-07	5.03876e-07	1.59015e-08	5.19777e-07	-2.98888e-07	-3.22348e-07	-6.21237e-07	3.66916e-07	-7.10977e-08	2.95819e-07
7.373	1.39354e-07	-3.05787e-08	1.08775e-07	-4.66644e-07	-1.06046e-07	-5.72690e-07	5.29446e-07	4.44847e-07	9.74293e-07	6.85581e-07	2.03728e-07	8.89309e-07	4.83453e-07	-9.68366e-08	3.86617e-07	5.04701e-07	1.58538e-08	5.20555e-07	-2.99646e-07	-3.23003e-07	-6.22649e-07	3.68688e-07	-7.14410e-08	2.97247e-07
7.397	1.40140e-07	-3.07513e-08	1.09389e-07	-4.67443e-07	-1.06250e-07	-5.73693e-07	5.30540e-07	4.45353e-07	9.75893e-07	6.86413e-07	2.03846e-07	8.90259e-07	4.84737e-07	-9.70938e-08	3.87644e-07	5.05523e-07	1.58065e-08	5.21330e-07	-3.00399e-07	-3.23653e-07	-6.24052e-07	3.70458e-07	-7.17840e-08	2.98674e-07
7.422	1.40928e-07	-3.09241e-08	1.10004e-07	-4.68233e-07	-1.06451e-07	-5.74684e-07	5.31630e-07	4.45853e-07	9.77483e-07	6.87239e-07	2.03960e-07	8.91200e-07	4.86017e-07	-9.73501e-08	3.88667e-07	5.06342e-07	1.57595e-08	5.22101e-07	-3.01147e-07	-3.24300e-07	-6.25446e-07	3.72227e-07	-7.21267e-08	3.00100e-07
7.447	1.41717e-07	-3.10972e-08	1.10619e-07	-4.69014e-07	-1.06651e-07	-5.75665e-07	5.32718e-07	4.46346e-07	9.79064e-07	6.88058e-07	2.04072e-07	8.92130e-07	4.87293e-07	-9.76057e-08	3.89687e-07	5.07156e-07	1.57129e-08	5.22869e-07	-3.01890e-07	-3.24942e-07	-6.26832e-07	3.73994e-07	-7.24691e-08	3.01525e-07
7.471	1.42507e-07	-3.12706e-08	1.11236e-07	-4.69785e-07	-1.06849e-07	-5.76634e-07	5.33802e-07	4.46833e-07	9.80635e-07	6.88871e-07	2.04180e-07	8.93051e-07	4.88565e-07	-9.78604e-08	3.90704e-07	5.07968e-07	1.56666e-08	5.23635e-07	-3.02628e-07	-3.25580e-07	-6.28208e-07	3.75760e-07	-7.28113e-08	3.02948e-07
7.496	1.43298e-07	-3.14443e-08	1.11854e-07	-4.70547e-07	-1.07046e-07	-5.77592e-07	5.34883e-07	4.47314e-07	9.82197e-07	6.89677e-07	2.04285e-07	8.93961e-07	4.89833e-07	-9.81144e-08	3.91718e-07	5.08776e-07	1.56206e-08	5.24397e-07	-3.03361e-07	-3.26214e-07	-6.29575e-07	3.77524e-07	-7.31532e-08	3.04371e-07
7.520	1.44091e-07	-3.16182e-08	1.12473e-07	-4.71299e-07	-1.07240e-07	-5.78539e-07	5.35961e-07	4.47787e-07	9.83749e-07	6.90476e-07	2.04386e-07	8.94863e-07	4.91097e-07	-9.83675e-08	3.92729e-07	5.09581e-07	1.55751e-08	5.25156e-07	-3.04089e-07	-3.26844e-07	-6.30933e-07	3.79287e-07	-7.34947e-08	3.05792e-07
7.545	1.44885e-07	-3.17924e-08	1.13092e-07	-4.72041e-07	-1.07433e-07	-5.79474e-07	5.37036e-07	4.48254e-07	9.85291e-07	6.91269e-07	2.04485e-07	8.95754e-07	4.92356e-07	-9.86199e-08	3.93736e-07	5.10382e-07	1.55300e-08	5.25912e-07	-3.04812e-07	-3.27470e-07	-6.32282e-07	3.81048e-07	-7.38360e-08	3.07212e-07
7.569	1.45680e-07	-3.19669e-08	1.13713e-07	-4.72774e-07	-1.07624e-07	-5.80398e-07	5.38108e-07	4.48715e-07	9.86823e-07	6.92056e-07	2.04580e-07	8.96636e-07	4.93612e-07	-9.88714e-08	3.94741e-07	5.11180e-07	1.54852e-08	5.26665e-07	-3.05529e-07	-3.28092e-07	-6.33622e-07	3.82807e-07	-7.41769e-08	3.08630e-07
7.594	1.46476e-07	-3.21416e-08	1.14335e-07	-4.73498e-07	-1.07813e-07	-5.81311e-07	5.39177e-07	4.49169e-07	9.88346e-07	6.92836e-07	2.04673e-07	8.97509e-07	4.94864e-07	-9.91221e-08	3.95742e-07	5.11975e-07	1.54409e-08	5.27416e-07	-3.06242e-07	-3.28710e-07	-6.34952e-07	3.84565e-07	-7.45175e-08	3.10047e-07
7.619	1.47274e-07	-3.23166e-08	1.14957e-07	-4.74211e-07	-1.08000e-07	-5.82211e-07	5.40243e-07	4.49617e-07	9.89860e-07	6.93610e-07	2.04762e-07	8.98372e-07	4.96111e-07	-9.93720e-08	3.96739e-07	5.12766e-07	1.53970e-08	5.28163e-07	-3.06949e-07	-3.29323e-07	-6.36273e-07	3.86321e-07	-7.48578e-08	3.11463e-07
7.643	1.48072e-07	-3.24919e-08	1.15581e-07	-4.74915e-07	-1.08186e-07	-5.83100e-07	5.41306e-07	4.50057e-07	9.91364e-07	6.94378e-07	2.04848e-07	8.99226e-07	4.97355e-07	-9.96210e-08	3.97734e-07	5.13554e-07	1.53536e-08	5.28908e-07	-3.07652e-07	-3.29933e-07	-6.37584e-07	3.88075e-07	-7.51977e-08	3.12878e-07
7.668	1.48872e-07	-3.26674e-08	1.16205e-07	-4.75609e-07	-1.08369e-07	-5.83978e-07	5.42367e-07	4.50492e-07	9.92858e-07	6.95140e-07	2.04931e-07	9.00071e-07	4.98594e-07	-9.98693e-08	3.98725e-07	5.14339e-07	1.53106e-08	5.29650e-07	-3.08348e-07	-3.30538e-07	-6.38886e-07	3.89828e-07	-7.55373e-08	3.14291e-07
7.692	1.49674e-07	-3.28432e-08	1.16830e-07	-4.76293e-07	-1.08551e-07	-5.84843e-07	5.43424e-07	4.50920e-07	9.94343e-07	6.95895e-07	2.05011e-07	9.00906e-07	4.99829e-07	-1.00117e-07	3.99712e-07	5.15121e-07	1.52680e-08	5.30389e-07	-3.09040e-07	-3.31139e-07	-6.40179e-07	3.91578e-07	-7.58765e-08	3.15702e-07
7.717	1.50476e-07	-3.30193e-08	1.17457e-07	-4.76967e-07	-1.08730e-07	-5.85697e-07	5.44478e-07	4.51341e-07	9.95819e-07	6.96645e-07	2.05087e-07	9.01732e-07	5.01060e-07	-1.00363e-07	4.00697e-07	5.15899e-07	1.52260e-08	5.31125e-07	-3.09726e-07	-3.31736e-07	-6.41462e-07	3.93327e-07	-7.62154e-08	3.17112e-07
7.741	1.51279e-07	-3.31956e-08	1.18084e-07	-4.77630e-07	-1.08908e-07	-5.86539e-07	5.45530e-07	4.51755e-07	9.97285e-07	6.97388e-07	2.05161e-07	9.02549e-07	5.02287e-07	-1.00609e-07	4.01678e-07	5.16675e-07	1.51844e-08	5.31859e-07	-3.10407e-07	-3.32328e-07	-6.42735e-07	3.95074e-07	-7.65539e-08	3.18520e-07
7.766	1.52084e-07	-3.33722e-08	1.18712e-07	-4.78284e-07	-1.09084e-07	-5.87369e-07	5.46579e-07	4.52163e-07	9.98742e-07	6.98125e-07	2.05231e-07	9.03357e-07	5.03510e-07	-1.00854e-07	4.02656e-07	5.17447e-07	1.51434e-08	5.32590e-07	-3.11083e-07	-3.32917e-07	-6.43999e-07	3.96819e-07	-7.68920e-08	3.19927e-07
7.791	1.52890e-07	-3.35490e-08	1.19341e-07	-4.78928e-07	-1.09258e-07	-5.88186e-07	5.47625e-07	4.52565e-07	1.00019e-06	6.98857e-07	2.05299e-07	9.04156e-07	5.04728e-07	-1.01098e-07	4.03630e-07	5.18216e-07	1.51029e-08	5.33319e-07	-3.11753e-07	-3.33501e-07	-6.45253e-07	3.98562e-07	-7.72297e-08	3.21332e-07
7.815	1.53697e-07	-3.37261e-08	1.19971e-07	-4.79562e-07	-1.09430e-07	-5.88992e-07	5.48668e-07	4.52960e-07	1.00163e-06	6.99582e-07	2.05363e-07	9.04946e-07	5.05943e-07	-1.01341e-07	4.04601e-07	5.18982e-07	1.50629e-08	5.34045e-07	-3.12417e-07	-3.34081e-07	-6.46497e-07	4.00303e-07	-7.75671e-08	3.22736e-07
7.840	1.54505e-07	-3.39035e-08	1.20602e-07	-4.80185e-07	-1.09600e-07	-5.89786e-07	5.49709e-07	4.53348e-07	1.00306e-06	7.00302e-07	2.05425e-07	9.05727e-07	5.07153e-07	-1.01584e-07	4.05569e-07	5.19745e-07	1.50234e-08	5.34768e-07	-3.13076e-07	-3.34656e-07	-6.47732e-07	4.02042e-07	-7.79040e-08	3.24138e-07
7.864	1.55315e-07	-3.40811e-08	1.21234e-07	-4.80798e-07	-1.09769e-07	-5.90567e-07	5.50747e-07	4.53730e-07	1.00448e-06	7.01016e-07	2.05483e-07	9.06499e-07	5.08358e-07	-1.01825e-07	4.06533e-07	5.20505e-07	1.49845e-08	5.35489e-07	-3.13729e-07	-3.35227e-07	-6.48957e-07	4.03779e-07	-7.82406e-08	3.25538e-07
7.889	1.56125e-07	-3.42589e-08	1.21866e-07	-4.81401e-07	-1.09935e-07	-5.91336e-07	5.51783e-07	4.54106e-07	1.00589e-06	7.01724e-07	2.05539e-07	9.07263e-07	5.09560e-07	-1.02066e-07	4.07494e-07	5.21262e-07	1.49461e-08	5.36208e-07	-3.14377e-07	-3.35794e-07	-6.50171e-07	4.05513e-07	-7.85767e-08	3.26937e-07
7.913	1.56937e-07	-3.44370e-08	1.22500e-07	-4.81993e-07	-1.10099e-07	-5.92092e-07	5.52815e-07	4.54474e-07	1.00729e-06	7.02427e-07	2.05591e-07	9.08018e-07	5.10757e-07	-1.02306e-07	4.08452e-07	5.22016e-07	1.49084e-08	5.36924e-07	-3.15019e-07	-3.36357e-07	-6.51376e-07	4.07246e-07	-7.89124e-08	3.28333e-07
7.938	1.57750e-07	-3.46154e-08	1.23134e-07	-4.82575e-07	-1.10261e-07	-5.92837e-07	5.53846e-07	4.54837e-07	1.00868e-06	7.03124e-07	2.05640e-07	9.08764e-07	5.11950e-07	-1.02545e-07	4.09406e-07	5.22767e-07	1.48712e-08	5.37638e-07	-3.15655e-07	-3.36916e-07	-6.52571e-07	4.08976e-07	-7.92477e-08	3.29728e-07
7.963	1.58564e-07	-3.47940e-08	1.23770e-07	-4.83147e-07	-1.10422e-07	-5.93568e-07	5.54873e-07	4.55192e-07	1.01007e-06	7.03815e-07	2.05687e-07	9.09502e-07	5.13139e-07	-1.02783e-07	4.10357e-07	5.23515e-07	1.48346e-08	5.38350e-07	-3.16286e-07	-3.37470e-07	-6.53756e-07	4.10704e-07	-7.95825e-08	3.31122e-07
7.987	1.59379e-07	-3.49728e-08	1.24406e-07	-4.83708e-07	-1.10580e-07	-5.94287e-07	5.55899e-07	4.55541e-07	1.01144e-06	7.04501e-07	2.05730e-07	9.10231e-07	5.14324e-07	-1.03020e-07	4.11304e-07	5.24260e-07	1.47986e-08	5.39059e-07	-3.16911e-07	-3.38019e-07	-6.54930e-07	4.12430e-07	-7.99169e-08	3.32513e-07
8.012	1.60195e-07	-3.51519e-08	1.25043e-07	-4.84258e-07	-1.10736e-07	-5.94994e-07	5.56921e-07	4.55884e-07	1.01281e-06	7.05181e-07	2.05770e-07	9.10952e-07	5.15504e-07	-1.03256e-07	4.12248e-07	5.25003e-07	1.47633e-08	5.39766e-07	-3.17530e-07	-3.38565e-07	-6.56095e-07	4.14153e-07	-8.02509e-08	3.33902e-07
8.036	1.61012e-07	-3.53313e-08	1.25681e-07	-4.84798e-07	-1.10890e-07	-5.95688e-07	5.57942e-07	4.56220e-07	1.01416e-06	7.05857e-07	2.05808e-07	9.11664e-07	5.16680e-07	-1.03492e-07	4.13188e-07	5.25742e-07	1.47286e-08	5.40471e-07	-3.18143e-07	-3.39106e-07	-6.57249e-07	4.15874e-07	-8.05844e-08	3.35290e-07
8.061	1.61831e-07	-3.55109e-08	1.26320e-07	-4.85327e-07	-1.11042e-07	-5.96369e-07	5.58960e-07	4.56550e-07	1.01551e-06	7.06526e-07	2.05842e-07	9.12369e-07	5.17851e-07	-1.03727e-07	4.14125e-07	5.26479e-07	1.46945e-08	5.41173e-07	-3.18751e-07	-3.39643e-07	-6.58393e-07	4.17593e-07	-8.09174e-08	3.36676e-07
8.086	1.62650e-07	-3.56907e-08	1.26959e-07	-4.85845e-07	-1.11192e-07	-5.97037e-07	5.59975e-07	4.56873e-07	1.01685e-06	7.07191e-07	2.05874e-07	9.13065e-07	5.19018e-07	-1.03960e-07	4.15058e-07	5.27213e-07	1.46611e-08	5.41874e-07	-3.19352e-07	-3.40175e-07	-6.59527e-07	4.19309e-07	-8.12500e-08	3.38059e-07
8.110	1.63471e-07	-3.58708e-08	1.27600e-07	-4.86353e-07	-1.11340e-07	-5.97693e-07	5.60989e-07	4.57189e-07	1.01818e-06	7.07850e-07	2.05903e-07	9.13753e-07	5.20181e-07	-1.04193e-07	4.15988e-07	5.27944e-07	1.46284e-08	5.42572e-07	-3.19948e-07	-3.40703e-07	-6.60651e-07	4.21023e-07	-8.15821e-08	3.39441e-07
8.135	1.64292e-07	-3.60511e-08	1.28241e-07	-4.86849e-07	-1.11486e-07	-5.98335e-07	5.62000e-07	4.57499e-07	1.01950e-06	7.08504e-07	2.05928e-07	9.14433e-07	5.21340e-07	-1.04425e-07	4.16914e-07	5.28672e-07	1.45963e-08	5.43269e-07	-3.20537e-07	-3.41227e-07	-6.61764e-07	4.22735e-07	-8.19137e-08	3.40821e-07
8.159	1.65115e-07	-3.62316e-08	1.28884e-07	-4.87335e-07	-1.11630e-07	-5.98965e-07	5.63008e-07	4.57803e-07	1.02081e-06	7.09153e-07	2.05951e-07	9.15104e-07	5.22494e-07	-1.04656e-07	4.17837e-07	5.29398e-07	1.45650e-08	5.43963e-07	-3.21121e-07	-3.41746e-07	-6.62867e-07	4.24443e-07	-8.22448e-08	3.42199e-07
8.184	1.65939e-07	-3.64124e-08	1.29527e-07	-4.87810e-07	-1.11771e-07	-5.99582e-07	5.64015e-07	4.58100e-07	1.02211e-06	7.09797e-07	2.05971e-07	9.15768e-07	5.23643e-07	-1.04887e-07	4.18757e-07	5.30121e-07	1.45343e-08	5.44656e-07	-3.21698e-07	-3.42261e-07	-6.63959e-07	4.26150e-07	-8.25754e-08	3.43574e-07
8.208	1.66764e-07	-3.65934e-08	1.30171e-07	-4.88274e-07	-1.11911e-07	-6.00185e-07	5.65019e-07	4.58390e-07	1.02341e-06	7.10436e-07	2.05988e-07	9.16424e-07	5.24789e-07	-1.05116e-07	4.19672e-07	5.30842e-07	1.45044e-08	5.45346e-07	-3.22269e-07	-3.42771e-07	-6.65041e-07	4.27853e-07	-8.29056e-08	3.44948e-07
8.233	1.67590e-07	-3.67746e-08	1.30815e-07	-4.88727e-07	-1.12048e-07	-6.00775e-07	5.66021e-07	4.58674e-07	1.02470e-06	7.11070e-07	2.06003e-07	9.17073e-07	5.25929e-07	-1.05345e-07	4.20585e-07	5.31559e-07	1.44752e-08	5.46035e-07	-3.22835e-07	-3.43277e-07	-6.66112e-07	4.29555e-07	-8.32352e-08	3.46319e-07
8.258	1.68417e-07	-3.69561e-08	1.31461e-07	-4.89169e-07	-1.12184e-07	-6.01353e-07	5.67021e-07	4.58952e-07	1.02597e-06	7.11699e-07	2.06014e-07	9.17713e-07	5.27066e-07	-1.05572e-07	4.21494e-07	5.32275e-07	1.44468e-08	5.46721e-07	-3.23394e-07	-3.43779e-07	-6.67173e-07	4.31253e-07	-8.35643e-08	3.47689e-07
8.282	1.69245e-07	-3.71378e-08	1.32107e-07	-4.89600e-07	-1.12317e-07	-6.01917e-07	5.68019e-07	4.59223e-07	1.02724e-06	7.12323e-07	2.06023e-07	9.18346e-07	5.28198e-07	-1.05799e-07	4.22399e-07	5.32987e-07	1.44191e-08	5.47406e-07	-3.23947e-07	-3.44276e-07	-6.68223e-07	4.32949e-07	-8.38929e-08	3.49056e-07
8.307	1.70074e-07	-3.73197e-08	1.32754e-07	-4.90019e-07	-1.12448e-07	-6.02467e-07	5.69015e-07	4.59487e-07	1.02850e-06	7.12943e-07	2.06029e-07	9.18972e-07	5.29325e-07	-1.06025e-07	4.23300e-07	5.33697e-07	1.43922e-08	5.48089e-07	-3.24493e-07	-3.44769e-07	-6.69262e-07	4.34642e-07	-8.42210e-08	3.50421e-07
8.331	1.70904e-07	-3.75019e-08	1.33402e-07	-4.90428e-07	-1.12576e-07	-6.03004e-07	5.70009e-07	4.59745e-07	1.02975e-06	7.13558e-07	2.06032e-07	9.19589e-07	5.30448e-07	-1.06250e-07	4.24199e-07	5.34405e-07	1.43661e-08	5.48771e-07	-3.25034e-07	-3.45257e-07	-6.70291e-07	4.36332e-07	-8.45485e-08	3.51784e-07
8.356	1.71735e-07	-3.76842e-08	1.34051e-07	-4.90825e-07	-1.12703e-07	-6.03528e-07	5.71001e-07	4.59997e-07	1.03100e-06	7.14168e-07	2.06032e-07	9.20200e-07	5.31567e-07	-1.06474e-07	4.25093e-07	5.35110e-07	1.43407e-08	5.49450e-07	-3.25568e-07	-3.45741e-07	-6.71309e-07	4.38020e-07	-8.48755e-08	3.53144e-07
8.380	1.72567e-07	-3.78668e-08	1.34700e-07	-4.91211e-07	-1.12827e-07	-6.04038e-07	5.71991e-07	4.60242e-07	1.03223e-06	7.14774e-07	2.06029e-07	9.20803e-07	5.32681e-07	-1.06697e-07	4.25984e-07	5.35812e-07	1.43162e-08	5.50129e-07	-3.26096e-07	-3.46220e-07	-6.72316e-07	4.39704e-07	-8.52019e-08	3.54503e-07
8.405	1.73400e-07	-3.80497e-08	1.35351e-07	-4.91585e-07	-1.12949e-07	-6.04535e-07	5.72979e-07	4.60481e-07	1.03346e-06	7.15375e-07	2.06024e-07	9.21398e-07	5.33791e-07	-1.06919e-07	4.26871e-07	5.36512e-07	1.42925e-08	5.50805e-07	-3.26617e-07	-3.46695e-07	-6.73313e-07	4.41386e-07	-8.55279e-08	3.55859e-07
8.430	1.74235e-07	-3.82327e-08	1.36002e-07	-4.91948e-07	-1.13069e-07	-6.05018e-07	5.73965e-07	4.60713e-07	1.03468e-06	7.15971e-07	2.06016e-07	9.21987e-07	5.34896e-07	-1.07141e-07	4.27755e-07	5.37210e-07	1.42696e-08	5.51480e-07	-3.27132e-07	-3.47166e-07	-6.74298e-07	4.43065e-07	-8.58532e-08	3.57212e-07
8.454	1.75070e-07	-3.84159e-08	1.36654e-07	-4.92300e-07	-1.13187e-07	-6.05487e-07	5.74950e-07	4.60939e-07	1.03589e-06	7.16564e-07	2.06005e-07	9.22568e-07	5.35996e-07	-1.07361e-07	4.28635e-07	5.37906e-07	1.42475e-08	5.52153e-07	-3.27641e-07	-3.47632e-07	-6.75273e-07	4.44742e-07	-8.61780e-08	3.58564e-07
8.479	1.75906e-07	-3.85994e-08	1.37306e-07	-4.92640e-07	-1.13302e-07	-6.05943e-07	5.75932e-07	4.61158e-07	1.03709e-06	7.17151e-07	2.05991e-07	9.23143e-07	5.37092e-07	-1.07581e-07	4.29512e-07	5.38599e-07	1.42263e-08	5.52825e-07	-3.28143e-07	-3.48093e-07	-6.76237e-07	4.46415e-07	-8.65022e-08	3.59913e-07
8.503	1.76743e-07	-3.87831e-08	1.37960e-07	-4.92969e-07	-1.13416e-07	-6.06385e-07	5.76913e-07	4.61371e-07	1.03828e-06	7.17735e-07	2.05975e-07	9.23710e-07	5.38184e-07	-1.07799e-07	4.30385e-07	5.39289e-07	1.42060e-08	5.53495e-07	-3.28639e-07	-3.48550e-07	-6.77189e-07	4.48085e-07	-8.68259e-08	3.61259e-07
8.528	1.77581e-07	-3.89670e-08	1.38614e-07	-4.93286e-07	-1.13527e-07	-6.06813e-07	5.77892e-07	4.61578e-07	1.03947e-06	7.18314e-07	2.05956e-07	9.24270e-07	5.39271e-07	-1.08017e-07	4.31254e-07	5.39978e-07	1.41865e-08	5.54164e-07	-3.29128e-07	-3.49003e-07	-6.78131e-07	4.49752e-07	-8.71489e-08	3.62603e-07
8.552	1.78420e-07	-3.91511e-08	1.39269e-07	-4.93592e-07	-1.13635e-07	-6.07227e-07	5.78870e-07	4.61778e-07	1.04065e-06	7.18890e-07	2.05934e-07	9.24824e-07	5.40353e-07	-1.08234e-07	4.32119e-07	5.40664e-07	1.41679e-08	5.54832e-07	-3.29611e-07	-3.49451e-07	-6.79062e-07	4.51417e-07	-8.74714e-08	3.63945e-07
8.577	1.79260e-07	-3.93354e-08	1.39924e-07	-4.93885e-07	-1.13741e-07	-6.07627e-07	5.79845e-07	4.61972e-07	1.04182e-06	7.19461e-07	2.05910e-07	9.25371e-07	5.41431e-07	-1.08450e-07	4.32981e-07	5.41347e-07	1.41502e-08	5.55498e-07	-3.30087e-07	-3.49894e-07	-6.79981e-07	4.53078e-07	-8.77933e-08	3.65284e-07
8.602	1.80100e-07	-3.95199e-08	1.40581e-07	-4.94167e-07	-1.13846e-07	-6.08013e-07	5.80820e-07	4.62159e-07	1.04298e-06	7.20028e-07	2.05883e-07	9.25911e-07	5.42504e-07	-1.08665e-07	4.33840e-07	5.42029e-07	1.41334e-08	5.56163e-07	-3.30556e-07	-3.50333e-07	-6.80890e-07	4.54736e-07	-8.81146e-08	3.66621e-07
8.626	1.80942e-07	-3.97046e-08	1.41238e-07	-4.94438e-07	-1.13947e-07	-6.08385e-07	5.81792e-07	4.62340e-07	1.04413e-06	7.20591e-07	2.05853e-07	9.26444e-07	5.43573e-07	-1.08879e-07	4.34694e-07	5.42708e-07	1.41176e-08	5.56826e-07	-3.31019e-07	-3.50768e-07	-6.81787e-07	4.56391e-07	-8.84353e-08	3.67956e-07
8.651	1.81785e-07	-3.98895e-08	1.41895e-07	-4.94696e-07	-1.14047e-07	-6.08743e-07	5.82763e-07	4.62515e-07	1.04528e-06	7.21150e-07	2.05821e-07	9.26971e-07	5.44637e-07	-1.09092e-07	4.35545e-07	5.43386e-07	1.41027e-08	5.57488e-07	-3.31475e-07	-3.51198e-07	-6.82673e-07	4.58043e-07	-8.87554e-08	3.69287e-07
8.675	1.82629e-07	-4.00746e-08	1.42554e-07	-4.94943e-07	-1.14144e-07	-6.09087e-07	5.83733e-07	4.62683e-07	1.04642e-06	7.21705e-07	2.05786e-07	9.27491e-07	5.45697e-07	-1.09304e-07	4.36393e-07	5.44061e-07	1.40887e-08	5.58150e-07	-3.31925e-07	-3.51623e-07	-6.83548e-07	4.59692e-07	-8.90749e-08	3.70617e-07
8.700	1.83473e-07	-4.02599e-08	1.43213e-07	-4.95178e-07	-1.14238e-07	-6.09416e-07	5.84701e-07	4.62845e-07	1.04755e-06	7.22257e-07	2.05748e-07	9.28005e-07	5.46752e-07	-1.09515e-07	4.37236e-07	5.44734e-07	1.40756e-08	5.58810e-07	-3.32368e-07	-3.52044e-07	-6.84411e-07	4.61337e-07	-8.93937e-08	3.71943e-07
8.724	1.84318e-07	-4.04454e-08	1.43873e-07	-4.95401e-07	-1.14331e-07	-6.09732e-07	5.85668e-07	4.63001e-07	1.04867e-06	7.22804e-07	2.05708e-07	9.28513e-07	5.47802e-07	-1.09726e-07	4.38076e-07	5.45405e-07	1.40636e-08	5.59468e-07	-3.32804e-07	-3.52460e-07	-6.85264e-07	4.62980e-07	-8.97120e-08	3.73268e-07
8.749	1.85165e-07	-4.06311e-08	1.44534e-07	-4.95612e-07	-1.14420e-07	-6.10032e-07	5.86633e-07	4.63150e-07	1.04978e-06	7.23348e-07	2.05666e-07	9.29014e-07	5.48848e-07	-1.09935e-07	4.38912e-07	5.46074e-07	1.40525e-08	5.60126e-07	-3.33233e-07	-3.52872e-07	-6.86105e-07	4.64619e-07	-9.00296e-08	3.74589e-07
8.774	1.86012e-07	-4.08170e-08	1.45195e-07	-4.95811e-07	-1.14508e-07	-6.10319e-07	5.87597e-07	4.63293e-07	1.05089e-06	7.23889e-07	2.05620e-07	9.29509e-07	5.49889e-07	-1.10144e-07	4.39745e-07	5.46741e-07	1.40424e-08	5.60783e-07	-3.33655e-07	-3.53279e-07	-6.86934e-07	4.66255e-07	-9.03466e-08	3.75908e-07
8.798	1.86860e-07	-4.10031e-08	1.45857e-07	-4.95998e-07	-1.14593e-07	-6.10591e-07	5.88560e-07	4.63430e-07	1.05199e-06	7.24426e-07	2.05573e-07	9.29998e-07	5.50925e-07	-1.10351e-07	4.40574e-07	5.47405e-07	1.40333e-08	5.61439e-07	-3.34071e-07	-3.53682e-07	-6.87752e-07	4.67887e-07	-9.06630e-08	3.77224e-07
8.823	1.87709e-07	-4.11893e-08	1.46519e-07	-4.96173e-07	-1.14676e-07	-6.10849e-07	5.89521e-07	4.63560e-07	1.05308e-06	7.24959e-07	2.05522e-07	9.30481e-07	5.51957e-07	-1.10558e-07	4.41399e-07	5.48068e-07	1.40252e-08	5.62093e-07	-3.34479e-07	-3.54080e-07	-6.88559e-07	4.69517e-07	-9.09787e-08	3.78538e-07
8.847	1.88558e-07	-4.13758e-08	1.47182e-07	-4.96336e-07	-1.14756e-07	-6.11092e-07	5.90481e-07	4.63684e-07	1.05417e-06	7.25489e-07	2.05469e-07	9.30958e-07	5.52984e-07	-1.10764e-07	4.42220e-07	5.48729e-07	1.40181e-08	5.62747e-07	-3.34881e-07	-3.54473e-07	-6.89354e-07	4.71143e-07	-9.12937e-08	3.79849e-07
8.872	1.89409e-07	-4.15624e-08	1.47846e-07	-4.96486e-07	-1.14834e-07	-6.11320e-07	5.91440e-07	4.63802e-07	1.05524e-06	7.26015e-07	2.05414e-07	9.31429e-07	5.54006e-07	-1.10968e-07	4.43038e-07	5.49388e-07	1.40121e-08	5.63400e-07	-3.35276e-07	-3.54862e-07	-6.90138e-07	4.72765e-07	-9.16081e-08	3.81157e-07
8.897	1.90260e-07	-4.17492e-08	1.48511e-07	-4.96625e-07	-1.14909e-07	-6.11534e-07	5.92398e-07	4.63913e-07	1.05631e-06	7.26539e-07	2.05356e-07	9.31895e-07	5.55024e-07	-1.11172e-07	4.43852e-07	5.50045e-07	1.40071e-08	5.64052e-07	-3.35663e-07	-3.55247e-07	-6.90910e-07	4.74384e-07	-9.19219e-08	3.82462e-07
8.921	1.91112e-07	-4.19362e-08	1.49176e-07	-4.96751e-07	-1.14982e-07	-6.11733e-07	5.93355e-07	4.64018e-07	1.05737e-06	7.27059e-07	2.05296e-07	9.32354e-07	5.56037e-07	-1.11375e-07	4.44662e-07	5.50700e-07	1.40032e-08	5.64704e-07	-3.36044e-07	-3.55626e-07	-6.91671e-07	4.76000e-07	-9.22350e-08	3.83765e-07
8.946	1.91965e-07	-4.21234e-08	1.49842e-07	-4.96864e-07	-1.15053e-07	-6.11917e-07	5.94311e-07	4.64117e-07	1.05843e-06	7.27575e-07	2.05233e-07	9.32808e-07	5.57046e-07	-1.11577e-07	4.45468e-07	5.51354e-07	1.40003e-08	5.65354e-07	-3.36418e-07	-3.56002e-07	-6.92420e-07	4.77612e-07	-9.25474e-08	3.85065e-07
8.970	1.92819e-07	-4.23107e-08	1.50508e-07	-4.96966e-07	-1.15121e-07	-6.12087e-07	5.95265e-07	4.64210e-07	1.05948e-06	7.28089e-07	2.05168e-07	9.33257e-07	5.58049e-07	-1.11778e-07	4.46271e-07	5.52005e-07	1.39985e-08	5.66004e-07	-3.36785e-07	-3.56372e-07	-6.93157e-07	4.79221e-07	-9.28592e-08	3.86362e-07
8.995	1.93673e-07	-4.24982e-08	1.51175e-07	-4.97055e-07	-1.15186e-07	-6.12241e-07	5.96219e-07	4.64297e-07	1.06052e-06	7.28599e-07	2.05100e-07	9.33699e-07	5.59048e-07	-1.11978e-07	4.47070e-07	5.52655e-07	1.39978e-08	5.66653e-07	-3.37145e-07	-3.56738e-07	-6.93883e-07	4.80827e-07	-9.31703e-08	3.87657e-07
9.019	1.94529e-07	-4.26859e-08	1.51843e-07	-4.97132e-07	-1.15249e-07	-6.12381e-07	5.97172e-07	4.64377e-07	1.06155e-06	7.29107e-07	2.05030e-07	9.34137e-07	5.60043e-07	-1.12178e-07	4.47865e-07	5.53303e-07	1.39982e-08	5.67301e-07	-3.37497e-07	-3.57100e-07	-6.94597e-07	4.82429e-07	-9.34807e-08	3.88948e-07
9.044	1.95385e-07	-4.28737e-08	1.52511e-07	-4.97196e-07	-1.15310e-07	-6.12506e-07	5.98124e-07	4.64451e-07	1.06258e-06	7.29611e-07	2.04957e-07	9.34569e-07	5.61032e-07	-1.12376e-07	4.48657e-07	5.53949e-07	1.39997e-08	5.67949e-07	-3.37843e-07	-3.57457e-07	-6.95299e-07	4.84027e-07	-9.37904e-08	3.90237e-07
9.069	1.96242e-07	-4.30618e-08	1.53180e-07	-4.97248e-07	-1.15368e-07	-6.12616e-07	5.99075e-07	4.64519e-07	1.06359e-06	7.30113e-07	2.04883e-07	9.34996e-07	5.62017e-07	-1.12573e-07	4.49444e-07	5.54594e-07	1.40023e-08	5.68596e-07	-3.38181e-07	-3.57809e-07	-6.95990e-07	4.85622e-07	-9.40994e-08	3.91523e-07
9.093	1.97099e-07	-4.32499e-08	1.53849e-07	-4.97287e-07	-1.15423e-07	-6.12711e-07	6.00025e-07	4.64581e-07	1.06461e-06	7.30612e-07	2.04805e-07	9.35417e-07	5.62997e-07	-1.12769e-07	4.50228e-07	5.55237e-07	1.40061e-08	5.69243e-07	-3.38512e-07	-3.58157e-07	-6.96669e-07	4.87213e-07	-9.44078e-08	3.92806e-07
9.118	1.97957e-07	-4.34383e-08	1.54519e-07	-4.97314e-07	-1.15476e-07	-6.12790e-07	6.00974e-07	4.64637e-07	1.06561e-06	7.31108e-07	2.04726e-07	9.35834e-07	5.63973e-07	-1.12965e-07	4.51008e-07	5.55878e-07	1.40110e-08	5.69889e-07	-3.38836e-07	-3.58500e-07	-6.97336e-07	4.88801e-07	-9.47154e-08	3.94086e-07
9.142	1.98816e-07	-4.36268e-08	1.55190e-07	-4.97329e-07	-1.15526e-07	-6.12855e-07	6.01922e-07	4.64686e-07	1.06661e-06	7.31601e-07	2.04644e-07	9.36245e-07	5.64944e-07	-1.13159e-07	4.51784e-07	5.56518e-07	1.40170e-08	5.70535e-07	-3.39153e-07	-3.58838e-07	-6.97991e-07	4.90385e-07	-9.50224e-08	3.95363e-07
9.167	1.99676e-07	-4.38154e-08	1.55861e-07	-4.97330e-07	-1.15574e-07	-6.12904e-07	6.02870e-07	4.64730e-07	1.06760e-06	7.32092e-07	2.04560e-07	9.36652e-07	5.65910e-07	-1.13353e-07	4.52557e-07	5.57156e-07	1.40242e-08	5.71180e-07	-3.39462e-07	-3.59172e-07	-6.98635e-07	4.91966e-07	-9.53286e-08	3.96637e-07
9.191	2.00537e-07	-4.40042e-08	1.56532e-07	-4.97319e-07	-1.15619e-07	-6.12938e-07	6.03817e-07	4.64767e-07	1.06858e-06	7.32580e-07	2.04473e-07	9.37053e-07	5.66871e-07	-1.13545e-07	4.53326e-07	5.57792e-07	1.40326e-08	5.71825e-07	-3.39764e-07	-3.59502e-07	-6.99266e-07	4.93542e-07	-9.56342e-08	3.97908e-07
9.216	2.01398e-07	-4.41931e-08	1.57204e-07	-4.97295e-07	-1.15662e-07	-6.12957e-07	6.04764e-07	4.64798e-07	1.06956e-06	7.33066e-07	2.04384e-07	9.37450e-07	5.67827e-07	-1.13737e-07	4.54091e-07	5.58427e-07	1.40422e-08	5.72469e-07	-3.40059e-07	-3.59826e-07	-6.99886e-07	4.95115e-07	-9.59390e-08	3.99176e-07
9.241	2.02259e-07	-4.43822e-08	1.57877e-07	-4.97259e-07	-1.15701e-07	-6.12960e-07	6.05710e-07	4.64824e-07	1.07053e-06	7.33549e-07	2.04293e-07	9.37842e-07	5.68779e-07	-1.13927e-07	4.54852e-07	5.59060e-07	1.40529e-08	5.73113e-07	-3.40347e-07	-3.60147e-07	-7.00493e-07	4.96685e-07	-9.62431e-08	4.00442e-07
9.265	2.03122e-07	-4.45715e-08	1.58550e-07	-4.97210e-07	-1.15739e-07	-6.12948e-07	6.06655e-07	4.64843e-07	1.07150e-06	7.34030e-07	2.04200e-07	9.38229e-07	5.69726e-07	-1.14117e-07	4.55609e-07	5.59692e-07	1.40649e-08	5.73757e-07	-3.40627e-07	-3.60462e-07	-7.01089e-07	4.98251e-07	-9.65465e-08	4.01704e-07
9.290	2.03985e-07	-4.47609e-08	1.59224e-07	-4.97148e-07	-1.15773e-07	-6.12921e-07	6.07600e-07	4.64856e-07	1.07246e-06	7.34508e-07	2.04104e-07	9.38612e-07	5.70668e-07	-1.14306e-07	4.56362e-07	5.60323e-07	1.40780e-08	5.74401e-07	-3.40900e-07	-3.60773e-07	-7.01673e-07	4.99813e-07	-9.68491e-08	4.02963e-07
9.314	2.04848e-07	-4.49504e-08	1.59898e-07	-4.97073e-07	-1.15805e-07	-6.12878e-07	6.08544e-07	4.64863e-07	1.07341e-06	7.34984e-07	2.04006e-07	9.38990e-07	5.71606e-07	-1.14494e-07	4.57112e-07	5.60951e-07	1.40924e-08	5.75044e-07	-3.41166e-07	-3.61079e-07	-7.02245e-07	5.01371e-07	-9.71511e-08	4.04220e-07
9.339	2.05713e-07	-4.51400e-08	1.60573e-07	-4.96985e-07	-1.15835e-07	-6.12820e-07	6.09488e-07	4.64863e-07	1.07435e-06	7.35458e-07	2.03906e-07	9.39364e-07	5.72538e-07	-1.14680e-07	4.57858e-07	5.61579e-07	1.41081e-08	5.75687e-07	-3.41424e-07	-3.61381e-07	-7.02805e-07	5.02925e-07	-9.74523e-08	4.05473e-07
9.363	2.06578e-07	-4.53298e-08	1.61248e-07	-4.96884e-07	-1.15861e-07	-6.12746e-07	6.10432e-07	4.64858e-07	1.07529e-06	7.35930e-07	2.03804e-07	9.39734e-07	5.73466e-07	-1.14866e-07	4.58600e-07	5.62205e-07	1.41249e-08	5.76330e-07	-3.41674e-07	-3.61678e-07	-7.03352e-07	5.04476e-07	-9.77528e-08	4.06723e-07
9.388	2.07443e-07	-4.55198e-08	1.61923e-07	-4.96771e-07	-1.15885e-07	-6.12656e-07	6.11375e-07	4.64847e-07	1.07622e-06	7.36400e-07	2.03699e-07	9.40099e-07	5.74389e-07	-1.15051e-07	4.59338e-07	5.62830e-07	1.41430e-08	5.76973e-07	-3.41917e-07	-3.61971e-07	-7.03888e-07	5.06023e-07	-9.80525e-08	4.07970e-07
9.413	2.08309e-07	-4.57098e-08	1.62600e-07	-4.96644e-07	-1.15907e-07	-6.12551e-07	6.12318e-07	4.64830e-07	1.07715e-06	7.36868e-07	2.03592e-07	9.40460e-07	5.75308e-07	-1.15235e-07	4.60072e-07	5.63453e-07	1.41624e-08	5.77616e-07	-3.42153e-07	-3.62259e-07	-7.04412e-07	5.07566e-07	-9.83515e-08	4.09214e-07
9.437	2.09176e-07	-4.59000e-08	1.63276e-07	-4.96505e-07	-1.15925e-07	-6.12430e-07	6.13260e-07	4.64807e-07	1.07807e-06	7.37333e-07	2.03484e-07	9.40817e-07	5.76221e-07	-1.15418e-07	4.60803e-07	5.64075e-07	1.41831e-08	5.78258e-07	-3.42381e-07	-3.62542e-07	-7.04923e-07	5.09105e-07	-9.86497e-08	4.10455e-07
9.462	2.10043e-07	-4.60903e-08	1.63953e-07	-4.96352e-07	-1.15941e-07	-6.12294e-07	6.14203e-07	4.64778e-07	1.07898e-06	7.37797e-07	2.03373e-07	9.41170e-07	5.77130e-07	-1.15600e-07	4.61530e-07	5.64696e-07	1.42050e-08	5.78901e-07	-3.42602e-07	-3.62821e-07	-7.05423e-07	5.10640e-07	-9.89472e-08	4.11693e-07
9.486	2.10911e-07	-4.62807e-08	1.64630e-07	-4.96187e-07	-1.15954e-07	-6.12141e-07	6.15145e-07	4.64743e-07	1.07989e-06	7.38259e-07	2.03260e-07	9.41518e-07	5.78034e-07	-1.15781e-07	4.62253e-07	5.65315e-07	1.42283e-08	5.79544e-07	-3.42815e-07	-3.63095e-07	-7.05910e-07	5.12172e-07	-9.92440e-08	4.12928e-07
9.511	2.11779e-07	-4.64713e-08	1.65308e-07	-4.96008e-07	-1.15965e-07	-6.11973e-07	6.16087e-07	4.64703e-07	1.08079e-06	7.38719e-07	2.03144e-07	9.41863e-07	5.78933e-07	-1.15961e-07	4.62972e-07	5.65934e-07	1.42528e-08	5.80187e-07	-3.43021e-07	-3.63364e-07	-7.06385e-07	5.13699e-07	-9.95400e-08	4.14159e-07
9.535	2.12648e-07	-4.66619e-08	1.65986e-07	-4.95816e-07	-1.15973e-07	-6.11789e-07	6.17029e-07	4.64656e-07	1.08168e-06	7.39177e-07	2.03027e-07	9.42205e-07	5.79827e-07	-1.16140e-07	4.63687e-07	5.66551e-07	1.42786e-08	5.80829e-07	-3.43219e-07	-3.63629e-07	-7.06848e-07	5.15223e-07	-9.98352e-08	4.15388e-07
9.560	2.13518e-07	-4.68527e-08	1.66665e-07	-4.95611e-07	-1.15977e-07	-6.11589e-07	6.17971e-07	4.64603e-07	1.08257e-06	7.39634e-07	2.02908e-07	9.42542e-07	5.80717e-07	-1.16319e-07	4.64398e-07	5.67167e-07	1.43058e-08	5.81472e-07	-3.43409e-07	-3.63889e-07	-7.07299e-07	5.16743e-07	-1.00130e-07	4.16613e-07
9.585	2.14388e-07	-4.70436e-08	1.67344e-07	-4.95393e-07	-1.15980e-07	-6.11373e-07	6.18912e-07	4.64545e-07	1.08346e-06	7.40089e-07	2.02786e-07	9.42876e-07	5.81601e-07	-1.16496e-07	4.65106e-07	5.67781e-07	1.43343e-08	5.82116e-07	-3.43592e-07	-3.64145e-07	-7.07737e-07	5.18258e-07	-1.00423e-07	4.17835e-07
9.609	2.15258e-07	-4.72346e-08	1.68023e-07	-4.95162e-07	-1.15979e-07	-6.11141e-07	6.19854e-07	4.64481e-07	1.08433e-06	7.40543e-07	2.02663e-07	9.43206e-07	5.82481e-07	-1.16672e-07	4.65809e-07	5.68395e-07	1.43642e-08	5.82759e-07	-3.43767e-07	-3.64396e-07	-7.08164e-07	5.19770e-07	-1.00716e-07	4.19054e-07
9.634	2.16129e-07	-4.74257e-08	1.68703e-07	-4.94917e-07	-1.15976e-07	-6.10893e-07	6.20796e-07	4.64411e-07	1.08521e-06	7.40995e-07	2.02537e-07	9.43532e-07	5.83356e-07	-1.16847e-07	4.66509e-07	5.69007e-07	1.43954e-08	5.83403e-07	-3.43935e-07	-3.64643e-07	-7.08578e-07	5.21278e-07	-1.01009e-07	4.20269e-07
9.658	2.17000e-07	-4.76168e-08	1.69383e-07	-4.94660e-07	-1.15969e-07	-6.10629e-07	6.21738e-07	4.64335e-07	1.08607e-06	7.41446e-07	2.02410e-07	9.43856e-07	5.84227e-07	-1.17022e-07	4.67205e-07	5.69619e-07	1.44279e-08	5.84046e-07	-3.44095e-07	-3.64885e-07	-7.08979e-07	5.22782e-07	-1.01300e-07	4.21482e-07
9.683	2.17872e-07	-4.78081e-08	1.70064e-07	-4.94388e-07	-1.15960e-07	-6.10349e-07	6.22680e-07	4.64253e-07	1.08693e-06	7.41895e-07	2.02280e-07	9.44175e-07	5.85092e-07	-1.17195e-07	4.67897e-07	5.70229e-07	1.44618e-08	5.84691e-07	-3.44247e-07	-3.65122e-07	-7.09369e-07	5.24282e-07	-1.01591e-07	4.22691e-07
9.708	2.18744e-07	-4.79995e-08	1.70745e-07	-4.94104e-07	-1.15948e-07	-6.10052e-07	6.23622e-07	4.64165e-07	1.08779e-06	7.42343e-07	2.02149e-07	9.44492e-07	5.85952e-07	-1.17367e-07	4.68585e-07	5.70838e-07	1.44971e-08	5.85335e-07	-3.44391e-07	-3.65355e-07	-7.09746e-07	5.25777e-07	-1.01880e-07	4.23897e-07
9.732	2.19617e-07	-4.81910e-08	1.71426e-07	-4.93806e-07	-1.15934e-07	-6.09740e-07	6.24564e-07	4.64072e-07	1.08864e-06	7.42790e-07	2.02016e-07	9.44805e-07	5.86808e-07	-1.17539e-07	4.69269e-07	5.71446e-07	1.45338e-08	5.85980e-07	-3.44528e-07	-3.65583e-07	-7.10111e-07	5.27269e-07	-1.02169e-07	4.25100e-07
9.757	2.20490e-07	-4.83826e-08	1.72107e-07	-4.93495e-07	-1.15916e-07	-6.09411e-07	6.25507e-07	4.63973e-07	1.08948e-06	7.43235e-07	2.01880e-07	9.45115e-07	5.87659e-07	-1.17709e-07	4.69950e-07	5.72053e-07	1.45719e-08	5.86625e-07	-3.44657e-07	-3.65807e-07	-7.10464e-07	5.28757e-07	-1.02458e-07	4.26299e-07
9.781	2.21363e-07	-4.85742e-08	1.72789e-07	-4.93171e-07	-1.15896e-07	-6.09066e-07	6.26450e-07	4.63869e-07	1.09032e-06	7.43679e-07	2.01743e-07	9.45422e-07	5.88505e-07	-1.17879e-07	4.70627e-07	5.72660e-07	1.46114e-08	5.87271e-07	-3.44778e-07	-3.66026e-07	-7.10804e-07	5.30241e-07	-1.02745e-07	4.27495e-07
9.806	2.22237e-07	-4.87660e-08	1.73471e-07	-4.92833e-07	-1.15872e-07	-6.08705e-07	6.27393e-07	4.63758e-07	1.09115e-06	7.44123e-07	2.01604e-07	9.45727e-07	5.89346e-07	-1.18047e-07	4.71299e-07	5.73265e-07	1.46523e-08	5.87917e-07	-3.44891e-07	-3.66240e-07	-7.11132e-07	5.31720e-07	-1.03032e-07	4.28688e-07
9.830	2.23111e-07	-4.89578e-08	1.74153e-07	-4.92481e-07	-1.15846e-07	-6.08327e-07	6.28336e-07	4.63642e-07	1.09198e-06	7.44565e-07	2.01463e-07	9.46028e-07	5.90183e-07	-1.18215e-07	4.71968e-07	5.73869e-07	1.46946e-08	5.88564e-07	-3.44997e-07	-3.66450e-07	-7.11447e-07	5.33196e-07	-1.03318e-07	4.29878e-07
9.855	2.23986e-07	-4.91497e-08	1.74836e-07	-4.92116e-07	-1.15817e-07	-6.07933e-07	6.29280e-07	4.63520e-07	1.09280e-06	7.45006e-07	2.01320e-07	9.46326e-07	5.91014e-07	-1.18381e-07	4.72633e-07	5.74473e-07	1.47384e-08	5.89211e-07	-3.45095e-07	-3.66656e-07	-7.11751e-07	5.34667e-07	-1.03603e-07	4.31064e-07
9.880	2.24860e-07	-4.93416e-08	1.75519e-07	-4.91738e-07	-1.15785e-07	-6.07523e-07	6.30225e-07	4.63393e-07	1.09362e-06	7.45447e-07	2.01175e-07	9.46622e-07	5.91841e-07	-1.18547e-07	4.73294e-07	5.75075e-07	1.47835e-08	5.89859e-07	-3.45185e-07	-3.66856e-07	-7.12041e-07	5.36135e-07	-1.03887e-07	4.32247e-07
9.904	2.25736e-07	-4.95337e-08	1.76202e-07	-4.91346e-07	-1.15750e-07	-6.07096e-07	6.31170e-07	4.63260e-07	1.09443e-06	7.45886e-07	2.01028e-07	9.46915e-07	5.92663e-07	-1.18711e-07	4.73951e-07	5.75677e-07	1.48302e-08	5.90507e-07	-3.45267e-07	-3.67053e-07	-7.12320e-07	5.37598e-07	-1.04171e-07	4.33427e-07
9.929	2.26611e-07	-4.97258e-08	1.76885e-07	-4.90941e-07	-1.15712e-07	-6.06653e-07	6.32115e-07	4.63121e-07	1.09524e-06	7.46325e-07	2.00880e-07	9.47205e-07	5.93480e-07	-1.18875e-07	4.74605e-07	5.76278e-07	1.48783e-08	5.91156e-07	-3.45342e-07	-3.67244e-07	-7.12586e-07	5.39057e-07	-1.04454e-07	4.34603e-07
9.953	2.27487e-07	-4.99180e-08	1.77569e-07	-4.90522e-07	-1.15672e-07	-6.06193e-07	6.33061e-07	4.62977e-07	1.09604e-06	7.46763e-07	2.00729e-07	9.47493e-07	5.94292e-07	-1.19038e-07	4.75254e-07	5.76878e-07	1.49279e-08	5.91806e-07	-3.45408e-07	-3.67431e-07	-7.12839e-07	5.40512e-07	-1.04735e-07	4.35776e-07
9.978	2.28363e-07	-5.01102e-08	1.78253e-07	-4.90089e-07	-1.15628e-07	-6.05717e-07	6.34008e-07	4.62827e-07	1.09684e-06	7.47201e-07	2.00577e-07	9.47778e-07	5.95099e-07	-1.19199e-07	4.75900e-07	5.77477e-07	1.49789e-08	5.92456e-07	-3.45467e-07	-3.67614e-07	-7.13081e-07	5.41963e-07	-1.05017e-07	4.36946e-07
10.002	2.29239e-07	-5.03025e-08	1.78937e-07	-4.89643e-07	-1.15581e-07	-6.05224e-07	6.34955e-07	4.62672e-07	1.09763e-06	7.47638e-07	2.00423e-07	9.48061e-07	5.95902e-07	-1.19360e-07	4.76542e-07	5.78076e-07	1.50314e-08	5.93107e-07	-3.45517e-07	-3.67792e-07	-7.13309e-07	5.43409e-07	-1.05297e-07	4.38112e-07
10.027	2.30116e-07	-5.04948e-08	1.79621e-07	-4.89183e-07	-1.15532e-07	-6.04714e-07	6.35903e-07	4.62511e-07	1.09841e-06	7.48074e-07	2.00268e-07	9.48342e-07	5.96699e-07	-1.19520e-07	4.77179e-07	5.78673e-07	1.50854e-08	5.93759e-07	-3.45560e-07	-3.67965e-07	-7.13526e-07	5.44852e-07	-1.05576e-07	4.39275e-07
10.052	2.30992e-07	-5.06872e-08	1.80305e-07	-4.88709e-07	-1.15479e-07	-6.04188e-07	6.36851e-07	4.62345e-07	1.09920e-06	7.48510e-07	2.00110e-07	9.48620e-07	5.97492e-07	-1.19679e-07	4.77813e-07	5.79270e-07	1.51409e-08	5.94411e-07	-3.45595e-07	-3.68134e-07	-7.13729e-07	5.46290e-07	-1.05855e-07	4.40435e-07
10.076	2.31869e-07	-5.08796e-08	1.80990e-07	-4.88222e-07	-1.15423e-07	-6.03646e-07	6.37801e-07	4.62173e-07	1.09997e-06	7.48945e-07	1.99951e-07	9.48896e-07	5.98280e-07	-1.19837e-07	4.78443e-07	5.79867e-07	1.51980e-08	5.95065e-07	-3.45622e-07	-3.68299e-07	-7.13921e-07	5.47724e-07	-1.06133e-07	4.41591e-07
10.101	2.32747e-07	-5.10721e-08	1.81674e-07	-4.87721e-07	-1.15365e-07	-6.03086e-07	6.38751e-07	4.61996e-07	1.10075e-06	7.49380e-07	1.99790e-07	9.49170e-07	5.99063e-07	-1.19993e-07	4.79070e-07	5.80463e-07	1.52565e-08	5.95719e-07	-3.45641e-07	-3.68459e-07	-7.14100e-07	5.49154e-07	-1.06410e-07	4.42744e-07
10.125	2.33624e-07	-5.12647e-08	1.82359e-07	-4.87207e-07	-1.15303e-07	-6.02510e-07	6.39702e-07	4.61813e-07	1.10152e-06	7.49815e-07	1.99628e-07	9.49442e-07	5.99841e-07	-1.20149e-07	4.79692e-07	5.81058e-07	1.53166e-08	5.96374e-07	-3.45652e-07	-3.68614e-07	-7.14266e-07	5.50579e-07	-1.06686e-07	4.43893e-07
10.150	2.34502e-07	-5.14572e-08	1.83044e-07	-4.86678e-07	-1.15238e-07	-6.01917e-07	6.40654e-07	4.61625e-07	1.10228e-06	7.50249e-07	1.99464e-07	9.49713e-07	6.00615e-07	-1.20304e-07	4.80310e-07	5.81652e-07	1.53781e-08	5.97030e-07	-3.45655e-07	-3.68765e-07	-7.14420e-07	5.52001e-07	-1.06962e-07	4.45039e-07
10.174	2.35379e-07	-5.16498e-08	1.83729e-07	-4.86136e-07	-1.15171e-07	-6.01307e-07	6.41606e-07	4.61432e-07	1.10304e-06	7.50683e-07	1.99298e-07	9.49981e-07	6.01383e-07	-1.20458e-07	4.80925e-07	5.82246e-07	1.54413e-08	5.97687e-07	-3.45651e-07	-3.68911e-07	-7.14562e-07	5.53418e-07	-1.07236e-07	4.46182e-07
10.199	2.36257e-07	-5.18424e-08	1.84415e-07	-4.85580e-07	-1.15100e-07	-6.00680e-07	6.42560e-07	4.61233e-07	1.10379e-06	7.51117e-07	1.99130e-07	9.50247e-07	6.02147e-07	-1.20611e-07	4.81536e-07	5.82839e-07	1.55060e-08	5.98345e-07	-3.45638e-07	-3.69053e-07	-7.14691e-07	5.54831e-07	-1.07510e-07	4.47321e-07
10.224	2.37135e-07	-5.20351e-08	1.85100e-07	-4.85011e-07	-1.15026e-07	-6.00037e-07	6.43515e-07	4.61029e-07	1.10454e-06	7.51551e-07	1.98961e-07	9.50512e-07	6.02906e-07	-1.20763e-07	4.82143e-07	5.83432e-07	1.55722e-08	5.99004e-07	-3.45617e-07	-3.69190e-07	-7.14807e-07	5.56239e-07	-1.07783e-07	4.48456e-07
10.248	2.38013e-07	-5.22278e-08	1.85785e-07	-4.84427e-07	-1.14949e-07	-5.99376e-07	6.44470e-07	4.60819e-07	1.10529e-06	7.51985e-07	1.98790e-07	9.50775e-07	6.03660e-07	-1.20914e-07	4.82745e-07	5.84024e-07	1.56400e-08	5.99664e-07	-3.45588e-07	-3.69323e-07	-7.14911e-07	5.57644e-07	-1.08055e-07	4.49589e-07
10.273	2.38891e-07	-5.24205e-08	1.86471e-07	-4.83830e-07	-1.14869e-07	-5.98699e-07	6.45427e-07	4.60604e-07	1.10603e-06	7.52419e-07	1.98618e-07	9.51037e-07	6.04409e-07	-1.21064e-07	4.83345e-07	5.84616e-07	1.57093e-08	6.00325e-07	-3.45551e-07	-3.69452e-07	-7.15003e-07	5.59044e-07	-1.08326e-07	4.50717e-07
10.297	2.39770e-07	-5.26132e-08	1.87156e-07	-4.83219e-07	-1.14786e-07	-5.98005e-07	6.46385e-07	4.60384e-07	1.10677e-06	7.52853e-07	1.98444e-07	9.51297e-07	6.05153e-07	-1.21213e-07	4.83940e-07	5.85207e-07	1.57803e-08	6.00987e-07	-3.45507e-07	-3.69576e-07	-7.15082e-07	5.60440e-07	-1.08597e-07	4.51843e-07
10.322	2.40648e-07	-5.28059e-08	1.87842e-07	-4.82594e-07	-1.14700e-07	-5.97294e-07	6.47344e-07	4.60159e-07	1.10750e-06	7.53287e-07	1.98268e-07	9.51555e-07	6.05892e-07	-1.21361e-07	4.84531e-07	5.85797e-07	1.58528e-08	6.01650e-07	-3.45454e-07	-3.69695e-07	-7.15149e-07	5.61831e-07	-1.08867e-07	4.52965e-07
10.346	2.41526e-07	-5.29987e-08	1.88528e-07	-4.81955e-07	-1.14611e-07	-5.96566e-07	6.48304e-07	4.59928e-07	1.10823e-06	7.53721e-07	1.98091e-07	9.51812e-07	6.06627e-07	-1.21508e-07	4.85118e-07	5.86388e-07	1.59269e-08	6.02315e-07	-3.45393e-07	-3.69810e-07	-7.15203e-07	5.63219e-07	-1.09135e-07	4.54083e-07
10.371	2.42405e-07	-5.31914e-08	1.89213e-07	-4.81302e-07	-1.14518e-07	-5.95820e-07	6.49265e-07	4.59692e-07	1.10896e-06	7.54155e-07	1.97913e-07	9.52068e-07	6.07357e-07	-1.21655e-07	4.85702e-07	5.86977e-07	1.60026e-08	6.02980e-07	-3.45324e-07	-3.69920e-07	-7.15244e-07	5.64602e-07	-1.09403e-07	4.55198e-07
10.396	2.43283e-07	-5.33841e-08	1.89899e-07	-4.80636e-07	-1.14423e-07	-5.95058e-07	6.50228e-07	4.59451e-07	1.10968e-06	7.54590e-07	1.97733e-07	9.52323e-07	6.08081e-07	-1.21800e-07	4.86282e-07	5.87567e-07	1.60800e-08	6.03647e-07	-3.45247e-07	-3.70026e-07	-7.15273e-07	5.65980e-07	-1.09671e-07	4.56310e-07
10.420	2.44161e-07	-5.35769e-08	1.90584e-07	-4.79955e-07	-1.14324e-07	-5.94279e-07	6.51192e-07	4.59205e-07	1.11040e-06	7.55025e-07	1.97551e-07	9.52576e-07	6.08801e-07	-1.21944e-07	4.86857e-07	5.88156e-07	1.61589e-08	6.04315e-07	-3.45162e-07	-3.70128e-07	-7.15290e-07	5.67355e-07	-1.09937e-07	4.57418e-07
10.445	2.45040e-07	-5.37696e-08	1.91270e-07	-4.79261e-07	-1.14222e-07	-5.93483e-07	6.52157e-07	4.58954e-07	1.11111e-06	7.55460e-07	1.97368e-07	9.52828e-07	6.09517e-07	-1.22087e-07	4.87429e-07	5.88744e-07	1.62395e-08	6.04984e-07	-3.45069e-07	-3.70225e-07	-7.15294e-07	5.68725e-07	-1.10202e-07	4.58523e-07
10.469	2.45918e-07	-5.39624e-08	1.91956e-07	-4.78552e-07	-1.14117e-07	-5.92669e-07	6.53124e-07	4.58697e-07	1.11182e-06	7.55896e-07	1.97184e-07	9.53080e-07	6.10227e-07	-1.22230e-07	4.87997e-07	5.89333e-07	1.63216e-08	6.05654e-07	-3.44968e-07	-3.70318e-07	-7.15286e-07	5.70091e-07	-1.10467e-07	4.59624e-07
10.494	2.46796e-07	-5.41551e-08	1.92641e-07	-4.77830e-07	-1.14009e-07	-5.91839e-07	6.54092e-07	4.58436e-07	1.11253e-06	7.56332e-07	1.96998e-07	9.53330e-07	6.10932e-07	-1.22371e-07	4.88561e-07	5.89921e-07	1.64055e-08	6.06326e-07	-3.44859e-07	-3.70406e-07	-7.15265e-07	5.71452e-07	-1.10731e-07	4.60721e-07
10.519	2.47674e-07	-5.43478e-08	1.93327e-07	-4.77093e-07	-1.13898e-07	-5.90991e-07	6.55061e-07	4.58169e-07	1.11323e-06	7.56769e-07	1.96810e-07	9.53580e-07	6.11633e-07	-1.22511e-07	4.89122e-07	5.90508e-07	1.64909e-08	6.06999e-07	-3.44741e-07	-3.70490e-07	-7.15231e-07	5.72809e-07	-1.10994e-07	4.61815e-07
10.543	2.48553e-07	-5.45405e-08	1.94012e-07	-4.76343e-07	-1.13783e-07	-5.90126e-07	6.56032e-07	4.57898e-07	1.11393e-06	7.57207e-07	1.96622e-07	9.53828e-07	6.12329e-07	-1.22651e-07	4.89678e-07	5.91095e-07	1.65780e-08	6.07674e-07	-3.44616e-07	-3.70570e-07	-7.15186e-07	5.74162e-07	-1.11256e-07	4.62906e-07
10.568	2.49430e-07	-5.47331e-08	1.94697e-07	-4.75579e-07	-1.13665e-07	-5.89244e-07	6.57004e-07	4.57621e-07	1.11463e-06	7.57645e-07	1.96431e-07	9.54076e-07	6.13020e-07	-1.22789e-07	4.90231e-07	5.91683e-07	1.66668e-08	6.08349e-07	-3.44482e-07	-3.70645e-07	-7.15127e-07	5.75510e-07	-1.11517e-07	4.63993e-07
10.592	2.50308e-07	-5.49257e-08	1.95383e-07	-4.74800e-07	-1.13544e-07	-5.88345e-07	6.57978e-07	4.57339e-07	1.11532e-06	7.58083e-07	1.96240e-07	9.54323e-07	6.13706e-07	-1.22926e-07	4.90779e-07	5.92269e-07	1.67572e-08	6.09027e-07	-3.44341e-07	-3.70716e-07	-7.15056e-07	5.76854e-07	-1.11778e-07	4.65077e-07
10.617	2.51186e-07	-5.51183e-08	1.96068e-07	-4.74008e-07	-1.13420e-07	-5.87428e-07	6.58954e-07	4.57052e-07	1.11601e-06	7.58523e-07	1.96047e-07	9.54570e-07	6.14387e-07	-1.23063e-07	4.91324e-07	5.92856e-07	1.68493e-08	6.09705e-07	-3.44191e-07	-3.70782e-07	-7.14973e-07	5.78194e-07	-1.12037e-07	4.66157e-07
10.641	2.52064e-07	-5.53109e-08	1.96753e-07	-4.73201e-07	-1.13293e-07	-5.86494e-07	6.59931e-07	4.56761e-07	1.11669e-06	7.58963e-07	1.95853e-07	9.54816e-07	6.15064e-07	-1.23198e-07	4.91865e-07	5.93442e-07	1.69431e-08	6.10385e-07	-3.44033e-07	-3.70844e-07	-7.14877e-07	5.79530e-07	-1.12296e-07	4.67234e-07
10.666	2.52941e-07	-5.55034e-08	1.97438e-07	-4.72381e-07	-1.13162e-07	-5.85543e-07	6.60909e-07	4.56464e-07	1.11737e-06	7.59404e-07	1.95657e-07	9.55061e-07	6.15735e-07	-1.23333e-07	4.92402e-07	5.94029e-07	1.70385e-08	6.11067e-07	-3.43867e-07	-3.70901e-07	-7.14769e-07	5.80861e-07	-1.12554e-07	4.68307e-07
10.691	2.53818e-07	-5.56959e-08	1.98122e-07	-4.71546e-07	-1.13028e-07	-5.84575e-07	6.61890e-07	4.56163e-07	1.11805e-06	7.59846e-07	1.95460e-07	9.55306e-07	6.16402e-07	-1.23466e-07	4.92936e-07	5.94615e-07	1.71357e-08	6.11750e-07	-3.43694e-07	-3.70955e-07	-7.14648e-07	5.82187e-07	-1.12811e-07	4.69376e-07
10.715	2.54695e-07	-5.58883e-08	1.98807e-07	-4.70698e-07	-1.12891e-07	-5.83589e-07	6.62872e-07	4.55856e-07	1.11873e-06	7.60289e-07	1.95262e-07	9.55551e-07	6.17064e-07	-1.23599e-07	4.93465e-07	5.95200e-07	1.72345e-08	6.12435e-07	-3.43511e-07	-3.71004e-07	-7.14515e-07	5.83510e-07	-1.13067e-07	4.70442e-07
10.740	2.55572e-07	-5.60807e-08	1.99491e-07	-4.69835e-07	-1.12751e-07	-5.82586e-07	6.63856e-07	4.55545e-07	1.11940e-06	7.60733e-07	1.95062e-07	9.55796e-07	6.17721e-07	-1.23731e-07	4.93991e-07	5.95786e-07	1.73350e-08	6.13121e-07	-3.43321e-07	-3.71048e-07	-7.14369e-07	5.84828e-07	-1.13323e-07	4.71505e-07
10.764	2.56448e-07	-5.62730e-08	2.00175e-07	-4.68959e-07	-1.12607e-07	-5.81566e-07	6.64841e-07	4.55229e-07	1.12007e-06	7.61178e-07	1.94862e-07	9.56040e-07	6.18374e-07	-1.23861e-07	4.94512e-07	5.96372e-07	1.74372e-08	6.13809e-07	-3.43123e-07	-3.71088e-07	-7.14211e-07	5.86141e-07	-1.13577e-07	4.72564e-07
10.789	2.57324e-07	-5.64653e-08	2.00859e-07	-4.68068e-07	-1.12460e-07	-5.80528e-07	6.65829e-07	4.54908e-07	1.12074e-06	7.61624e-07	1.94660e-07	9.56284e-07	6.19021e-07	-1.23991e-07	4.95030e-07	5.96957e-07	1.75412e-08	6.14498e-07	-3.42916e-07	-3.71124e-07	-7.14041e-07	5.87450e-07	-1.13831e-07	4.73620e-07
10.813	2.58200e-07	-5.66575e-08	2.01543e-07	-4.67163e-07	-1.12309e-07	-5.79473e-07	6.66818e-07	4.54583e-07	1.12140e-06	7.62071e-07	1.94456e-07	9.56528e-07	6.19664e-07	-1.24120e-07	4.95544e-07	5.97543e-07	1.76468e-08	6.15190e-07	-3.42702e-07	-3.71156e-07	-7.13858e-07	5.88755e-07	-1.14084e-07	4.74672e-07
10.838	2.59076e-07	-5.68496e-08	2.02226e-07	-4.66244e-07	-1.12156e-07	-5.78400e-07	6.67809e-07	4.54252e-07	1.12206e-06	7.62520e-07	1.94252e-07	9.56772e-07	6.20302e-07	-1.24248e-07	4.96054e-07	5.98128e-07	1.77542e-08	6.15882e-07	-3.42479e-07	-3.71183e-07	-7.13662e-07	5.90056e-07	-1.14336e-07	4.75720e-07
10.863	2.59951e-07	-5.70417e-08	2.02910e-07	-4.65311e-07	-1.11999e-07	-5.77310e-07	6.68802e-07	4.53917e-07	1.12272e-06	7.62969e-07	1.94046e-07	9.57016e-07	6.20935e-07	-1.24374e-07	4.96561e-07	5.98713e-07	1.78633e-08	6.16577e-07	-3.42249e-07	-3.71206e-07	-7.13455e-07	5.91352e-07	-1.14587e-07	4.76765e-07
10.887	2.60826e-07	-5.72337e-08	2.03593e-07	-4.64364e-07	-1.11839e-07	-5.76203e-07	6.69797e-07	4.53578e-07	1.12337e-06	7.63420e-07	1.93840e-07	9.57260e-07	6.21564e-07	-1.24500e-07	4.97063e-07	5.99299e-07	1.79741e-08	6.17273e-07	-3.42010e-07	-3.71225e-07	-7.13235e-07	5.92644e-07	-1.14837e-07	4.77806e-07
10.912	2.61701e-07	-5.74256e-08	2.04275e-07	-4.63403e-07	-1.11675e-07	-5.75078e-07	6.70794e-07	4.53233e-07	1.12403e-06	7.63872e-07	1.93632e-07	9.57504e-07	6.22187e-07	-1.24625e-07	4.97562e-07	5.99884e-07	1.80867e-08	6.17971e-07	-3.41763e-07	-3.71239e-07	-7.13002e-07	5.93931e-07	-1.15087e-07	4.78844e-07
10.936	2.62575e-07	-5.76175e-08	2.04958e-07	-4.62428e-07	-1.11508e-07	-5.73936e-07	6.71793e-07	4.52884e-07	1.12468e-06	7.64326e-07	1.93423e-07	9.57748e-07	6.22806e-07	-1.24749e-07	4.98057e-07	6.00469e-07	1.82010e-08	6.18670e-07	-3.41508e-07	-3.71250e-07	-7.12757e-07	5.95214e-07	-1.15335e-07	4.79879e-07
10.961	2.63449e-07	-5.78092e-08	2.05640e-07	-4.61439e-07	-1.11338e-07	-5.72776e-07	6.72794e-07	4.52530e-07	1.12532e-06	7.64780e-07	1.93212e-07	9.57993e-07	6.23420e-07	-1.24872e-07	4.98548e-07	6.01055e-07	1.83171e-08	6.19372e-07	-3.41244e-07	-3.71255e-07	-7.12500e-07	5.96492e-07	-1.15583e-07	4.80910e-07
10.985	2.64322e-07	-5.80008e-08	2.06321e-07	-4.60435e-07	-1.11164e-07	-5.71599e-07	6.73797e-07	4.52172e-07	1.12597e-06	7.65237e-07	1.93001e-07	9.58238e-07	6.24029e-07	-1.24994e-07	4.99035e-07	6.01640e-07	1.84349e-08	6.20075e-07	-3.40973e-07	-3.71257e-07	-7.12230e-07	5.97767e-07	-1.15830e-07	4.81937e-07
11.010	2.65195e-07	-5.81924e-08	2.07003e-07	-4.59418e-07	-1.10987e-07	-5.70405e-07	6.74802e-07	4.51809e-07	1.12661e-06	7.65695e-07	1.92789e-07	9.58483e-07	6.24634e-07	-1.25115e-07	4.99518e-07	6.02225e-07	1.85545e-08	6.20780e-07	-3.40694e-07	-3.71255e-07	-7.11948e-07	5.99036e-07	-1.16076e-07	4.82961e-07
11.035	2.66068e-07	-5.83839e-08	2.07684e-07	-4.58386e-07	-1.10807e-07	-5.69193e-07	6.75810e-07	4.51442e-07	1.12725e-06	7.66154e-07	1.92575e-07	9.58729e-07	6.25233e-07	-1.25235e-07	4.99998e-07	6.02811e-07	1.86758e-08	6.21487e-07	-3.40406e-07	-3.71248e-07	-7.11654e-07	6.00302e-07	-1.16321e-07	4.83981e-07
11.059	2.66940e-07	-5.85752e-08	2.08365e-07	-4.57340e-07	-1.10623e-07	-5.67963e-07	6.76819e-07	4.51070e-07	1.12789e-06	7.66615e-07	1.92361e-07	9.58976e-07	6.25828e-07	-1.25355e-07	5.00474e-07	6.03397e-07	1.87989e-08	6.22195e-07	-3.40110e-07	-3.71237e-07	-7.11347e-07	6.01563e-07	-1.16565e-07	4.84998e-07
11.084	2.67811e-07	-5.87665e-08	2.09045e-07	-4.56280e-07	-1.10435e-07	-5.66716e-07	6.77831e-07	4.50693e-07	1.12852e-06	7.67077e-07	1.92145e-07	9.59222e-07	6.26418e-07	-1.25473e-07	5.00946e-07	6.03982e-07	1.89238e-08	6.22906e-07	-3.39807e-07	-3.71222e-07	-7.11028e-07	6.02820e-07	-1.16809e-07	4.86011e-07
11.108	2.68682e-07	-5.89576e-08	2.09725e-07	-4.55207e-07	-1.10245e-07	-5.65451e-07	6.78845e-07	4.50313e-07	1.12916e-06	7.67542e-07	1.91928e-07	9.59470e-07	6.27004e-07	-1.25590e-07	5.01414e-07	6.04568e-07	1.90505e-08	6.23619e-07	-3.39495e-07	-3.71202e-07	-7.10697e-07	6.04072e-07	-1.17052e-07	4.87020e-07
11.133	2.69553e-07	-5.91486e-08	2.10404e-07	-4.54118e-07	-1.10051e-07	-5.64169e-07	6.79861e-07	4.49927e-07	1.12979e-06	7.68007e-07	1.91711e-07	9.59718e-07	6.27584e-07	-1.25706e-07	5.01878e-07	6.05154e-07	1.91789e-08	6.24333e-07	-3.39175e-07	-3.71179e-07	-7.10354e-07	6.05320e-07	-1.17293e-07	4.88027e-07
11.158	2.70423e-07	-5.93395e-08	2.11083e-07	-4.53016e-07	-1.09853e-07	-5.62870e-07	6.80880e-07	4.49538e-07	1.13042e-06	7.68475e-07	1.91492e-07	9.59967e-07	6.28160e-07	-1.25822e-07	5.02339e-07	6.05740e-07	1.93091e-08	6.25049e-07	-3.38847e-07	-3.71151e-07	-7.09998e-07	6.06563e-07	-1.17534e-07	4.89029e-07
11.182	2.71292e-07	-5.95303e-08	2.11762e-07	-4.51900e-07	-1.09652e-07	-5.61552e-07	6.81900e-07	4.49143e-07	1.13104e-06	7.68944e-07	1.91273e-07	9.60217e-07	6.28732e-07	-1.25936e-07	5.02795e-07	6.06326e-07	1.94412e-08	6.25768e-07	-3.38511e-07	-3.71119e-07	-7.09630e-07	6.07803e-07	-1.17774e-07	4.90028e-07
11.207	2.72161e-07	-5.97209e-08	2.12440e-07	-4.50770e-07	-1.09448e-07	-5.60218e-07	6.82924e-07	4.48745e-07	1.13167e-06	7.69416e-07	1.91052e-07	9.60468e-07	6.29298e-07	-1.26050e-07	5.03248e-07	6.06913e-07	1.95750e-08	6.26488e-07	-3.38167e-07	-3.71083e-07	-7.09250e-07	6.09037e-07	-1.18014e-07	4.91024e-07
11.231	2.73029e-07	-5.99114e-08	2.13118e-07	-4.49625e-07	-1.09240e-07	-5.58865e-07	6.83949e-07	4.48342e-07	1.13229e-06	7.69889e-07	1.90830e-07	9.60719e-07	6.29860e-07	-1.26162e-07	5.03698e-07	6.07500e-07	1.97106e-08	6.27210e-07	-3.37814e-07	-3.71043e-07	-7.08857e-07	6.10268e-07	-1.18252e-07	4.92016e-07
11.256	2.73897e-07	-6.01018e-08	2.13795e-07	-4.48467e-07	-1.09029e-07	-5.57496e-07	6.84977e-07	4.47935e-07	1.13291e-06	7.70364e-07	1.90608e-07	9.60972e-07	6.30417e-07	-1.26274e-07	5.04143e-07	6.08087e-07	1.98480e-08	6.27935e-07	-3.37454e-07	-3.70999e-07	-7.08453e-07	6.11494e-07	-1.18490e-07	4.93004e-07
11.280	2.74764e-07	-6.02920e-08	2.14472e-07	-4.47294e-07	-1.08814e-07	-5.56108e-07	6.86007e-07	4.47524e-07	1.13353e-06	7.70841e-07	1.90385e-07	9.61225e-07	6.30969e-07	-1.26384e-07	5.04585e-07	6.08674e-07	1.99872e-08	6.28661e-07	-3.37086e-07	-3.70950e-07	-7.08036e-07	6.12716e-07	-1.18726e-07	4.93989e-07
11.305	2.75630e-07	-6.04821e-08	2.15148e-07	-4.46108e-07	-1.08596e-07	-5.54703e-07	6.87040e-07	4.47108e-07	1.13415e-06	7.71320e-07	1.90160e-07	9.61480e-07	6.31516e-07	-1.26494e-07	5.05022e-07	6.09261e-07	2.01283e-08	6.29389e-07	-3.36709e-07	-3.70898e-07	-7.07607e-07	6.13933e-07	-1.18962e-07	4.94971e-07
11.330	2.76496e-07	-6.06721e-08	2.15824e-07	-4.44907e-07	-1.08374e-07	-5.53281e-07	6.88075e-07	4.46689e-07	1.13476e-06	7.71801e-07	1.89935e-07	9.61736e-07	6.32059e-07	-1.26603e-07	5.05457e-07	6.09849e-07	2.02711e-08	6.30120e-07	-3.36325e-07	-3.70841e-07	-7.07166e-07	6.15146e-07	-1.19197e-07	4.95948e-07
11.354	2.77360e-07	-6.08618e-08	2.16499e-07	-4.43692e-07	-1.08149e-07	-5.51841e-07	6.89113e-07	4.46265e-07	1.13538e-06	7.72284e-07	1.89709e-07	9.61993e-07	6.32597e-07	-1.26710e-07	5.05887e-07	6.10437e-07	2.04158e-08	6.30852e-07	-3.35932e-07	-3.70781e-07	-7.06713e-07	6.16354e-07	-1.19432e-07	4.96923e-07
11.379	2.78225e-07	-6.10515e-08	2.17173e-07	-4.42463e-07	-1.07920e-07	-5.50383e-07	6.90154e-07	4.45837e-07	1.13599e-06	7.72769e-07	1.89482e-07	9.62251e-07	6.33131e-07	-1.26817e-07	5.06313e-07	6.11025e-07	2.05623e-08	6.31587e-07	-3.35532e-07	-3.70716e-07	-7.06248e-07	6.17559e-07	-1.19665e-07	4.97894e-07
11.403	2.79088e-07	-6.12409e-08	2.17847e-07	-4.41220e-07	-1.07688e-07	-5.48908e-07	6.91197e-07	4.45405e-07	1.13660e-06	7.73256e-07	1.89255e-07	9.62511e-07	6.33659e-07	-1.26923e-07	5.06736e-07	6.11613e-07	2.07106e-08	6.32324e-07	-3.35123e-07	-3.70647e-07	-7.05771e-07	6.18759e-07	-1.19897e-07	4.98861e-07
11.428	2.79951e-07	-6.14302e-08	2.18520e-07	-4.39963e-07	-1.07452e-07	-5.47416e-07	6.92242e-07	4.44968e-07	1.13721e-06	7.73745e-07	1.89026e-07	9.62772e-07	6.34183e-07	-1.27028e-07	5.07155e-07	6.12202e-07	2.08608e-08	6.33063e-07	-3.34707e-07	-3.70575e-07	-7.05281e-07	6.19954e-07	-1.20129e-07	4.99825e-07
11.452	2.80812e-07	-6.16193e-08	2.19193e-07	-4.38692e-07	-1.07213e-07	-5.45906e-07	6.93290e-07	4.44528e-07	1.13782e-06	7.74237e-07	1.88797e-07	9.63034e-07	6.34703e-07	-1.27132e-07	5.07571e-07	6.12791e-07	2.10128e-08	6.33804e-07	-3.34282e-07	-3.70498e-07	-7.04780e-07	6.21145e-07	-1.20360e-07	5.00785e-07
11.477	2.81674e-07	-6.18083e-08	2.19865e-07	-4.37407e-07	-1.06970e-07	-5.44378e-07	6.94341e-07	4.44084e-07	1.13842e-06	7.74731e-07	1.88567e-07	9.63298e-07	6.35217e-07	-1.27235e-07	5.07982e-07	6.13381e-07	2.11666e-08	6.34547e-07	-3.33849e-07	-3.70417e-07	-7.04266e-07	6.22332e-07	-1.20590e-07	5.01742e-07
11.502	2.82534e-07	-6.19970e-08	2.20537e-07	-4.36108e-07	-1.06724e-07	-5.42832e-07	6.95395e-07	4.43635e-07	1.13903e-06	7.75227e-07	1.88336e-07	9.63563e-07	6.35727e-07	-1.27337e-07	5.08390e-07	6.13970e-07	2.13223e-08	6.35293e-07	-3.33409e-07	-3.70332e-07	-7.03741e-07	6.23514e-07	-1.20819e-07	5.02695e-07
11.526	2.83393e-07	-6.21856e-08	2.21208e-07	-4.34795e-07	-1.06474e-07	-5.41270e-07	6.96451e-07	4.43183e-07	1.13963e-06	7.75725e-07	1.88104e-07	9.63829e-07	6.36233e-07	-1.27439e-07	5.08794e-07	6.14561e-07	2.14798e-08	6.36040e-07	-3.32960e-07	-3.70243e-07	-7.03204e-07	6.24693e-07	-1.21047e-07	5.03645e-07
11.551	2.84252e-07	-6.23740e-08	2.21878e-07	-4.33468e-07	-1.06221e-07	-5.39689e-07	6.97510e-07	4.42727e-07	1.14024e-06	7.76226e-07	1.87872e-07	9.64098e-07	6.36734e-07	-1.27539e-07	5.09195e-07	6.15151e-07	2.16391e-08	6.36790e-07	-3.32504e-07	-3.70151e-07	-7.02655e-07	6.25866e-07	-1.21275e-07	5.04592e-07
11.575	2.85109e-07	-6.25622e-08	2.22547e-07	-4.32127e-07	-1.05964e-07	-5.38091e-07	6.98571e-07	4.42266e-07	1.14084e-06	7.76729e-07	1.87639e-07	9.64368e-07	6.37230e-07	-1.27638e-07	5.09591e-07	6.15742e-07	2.18003e-08	6.37543e-07	-3.32039e-07	-3.70054e-07	-7.02093e-07	6.27036e-07	-1.21501e-07	5.05534e-07
11.600	2.85966e-07	-6.27502e-08	2.23216e-07	-4.30772e-07	-1.05704e-07	-5.36476e-07	6.99636e-07	4.41802e-07	1.14144e-06	7.77234e-07	1.87405e-07	9.64639e-07	6.37721e-07	-1.27737e-07	5.09984e-07	6.16334e-07	2.19634e-08	6.38297e-07	-3.31567e-07	-3.69953e-07	-7.01520e-07	6.28201e-07	-1.21727e-07	5.06474e-07
11.624	2.86822e-07	-6.29380e-08	2.23884e-07	-4.29403e-07	-1.05439e-07	-5.34843e-07	7.00703e-07	4.41334e-07	1.14204e-06	7.77742e-07	1.87171e-07	9.64913e-07	6.38208e-07	-1.27834e-07	5.10374e-07	6.16925e-07	2.21283e-08	6.39054e-07	-3.31087e-07	-3.69849e-07	-7.00935e-07	6.29362e-07	-1.21952e-07	5.07410e-07
11.649	2.87677e-07	-6.31256e-08	2.24551e-07	-4.28020e-07	-1.05172e-07	-5.33192e-07	7.01773e-07	4.40862e-07	1.14264e-06	7.78253e-07	1.86935e-07	9.65188e-07	6.38690e-07	-1.27931e-07	5.10759e-07	6.17518e-07	2.22951e-08	6.39813e-07	-3.30598e-07	-3.69740e-07	-7.00339e-07	6.30518e-07	-1.22176e-07	5.08342e-07
11.674	2.88531e-07	-6.33129e-08	2.25218e-07	-4.26624e-07	-1.04901e-07	-5.31524e-07	7.02845e-07	4.40387e-07	1.14323e-06	7.78765e-07	1.86700e-07	9.65465e-07	6.39167e-07	-1.28026e-07	5.11141e-07	6.18110e-07	2.24637e-08	6.40574e-07	-3.30102e-07	-3.69628e-07	-6.99730e-07	6.31670e-07	-1.22399e-07	5.09271e-07
11.698	2.89383e-07	-6.35001e-08	2.25883e-07	-4.25213e-07	-1.04626e-07	-5.29839e-07	7.03921e-07	4.39907e-07	1.14383e-06	7.79281e-07	1.86463e-07	9.65744e-07	6.39640e-07	-1.28121e-07	5.11519e-07	6.18703e-07	2.26342e-08	6.41337e-07	-3.29598e-07	-3.69512e-07	-6.99110e-07	6.32818e-07	-1.22622e-07	5.10196e-07
11.723	2.90235e-07	-6.36870e-08	2.26548e-07	-4.23788e-07	-1.04347e-07	-5.28136e-07	7.05000e-07	4.39424e-07	1.14442e-06	7.79799e-07	1.86226e-07	9.66025e-07	6.40109e-07	-1.28215e-07	5.11894e-07	6.19297e-07	2.28065e-08	6.42103e-07	-3.29086e-07	-3.69391e-07	-6.98478e-07	6.33962e-07	-1.22843e-07	5.11118e-07
11.747	2.91086e-07	-6.38737e-08	2.27212e-07	-4.22350e-07	-1.04065e-07	-5.26415e-07	7.06081e-07	4.38937e-07	1.14502e-06	7.80319e-07	1.85988e-07	9.66308e-07	6.40572e-07	-1.28308e-07	5.12265e-07	6.19891e-07	2.29808e-08	6.42872e-07	-3.28567e-07	-3.69267e-07	-6.97834e-07	6.35101e-07	-1.23064e-07	5.12037e-07
11.772	2.91936e-07	-6.40602e-08	2.27876e-07	-4.20898e-07	-1.03780e-07	-5.24677e-07	7.07165e-07	4.38447e-07	1.14561e-06	7.80842e-07	1.85750e-07	9.66592e-07	6.41032e-07	-1.28400e-07	5.12632e-07	6.20485e-07	2.31568e-08	6.43642e-07	-3.28039e-07	-3.69139e-07	-6.97178e-07	6.36236e-07	-1.23284e-07	5.12952e-07
11.796	2.92785e-07	-6.42464e-08	2.28538e-07	-4.19431e-07	-1.03490e-07	-5.22922e-07	7.08253e-07	4.37953e-07	1.14621e-06	7.81368e-07	1.85511e-07	9.66879e-07	6.41486e-07	-1.28491e-07	5.12995e-07	6.21080e-07	2.33348e-08	6.44415e-07	-3.27504e-07	-3.69008e-07	-6.96511e-07	6.37367e-07	-1.23503e-07	5.13864e-07
11.821	2.93632e-07	-6.44324e-08	2.29200e-07	-4.17951e-07	-1.03197e-07	-5.21149e-07	7.09343e-07	4.37455e-07	1.14680e-06	7.81896e-07	1.85272e-07	9.67168e-07	6.41936e-07	-1.28581e-07	5.13355e-07	6.21676e-07	2.35146e-08	6.45190e-07	-3.26960e-07	-3.68872e-07	-6.95832e-07	6.38493e-07	-1.23721e-07	5.14772e-07
11.846	2.94479e-07	-6.46182e-08	2.29861e-07	-4.16458e-07	-1.02901e-07	-5.19358e-07	7.10436e-07	4.36954e-07	1.14739e-06	7.82428e-07	1.85032e-07	9.67459e-07	6.42382e-07	-1.28670e-07	5.13711e-07	6.22272e-07	2.36963e-08	6.45968e-07	-3.26409e-07	-3.68733e-07	-6.95142e-07	6.39615e-07	-1.23939e-07	5.15676e-07
11.870	2.95324e-07	-6.48037e-08	2.30521e-07	-4.14950e-07	-1.02601e-07	-5.17551e-07	7.11532e-07	4.36449e-07	1.14798e-06	7.82961e-07	1.84791e-07	9.67753e-07	6.42823e-07	-1.28759e-07	5.14064e-07	6.22868e-07	2.38799e-08	6.46748e-07	-3.25850e-07	-3.68590e-07	-6.94440e-07	6.40733e-07	-1.24155e-07	5.16578e-07
11.895	2.96169e-07	-6.49890e-08	2.31180e-07	-4.13429e-07	-1.02297e-07	-5.15726e-07	7.12632e-07	4.35940e-07	1.14857e-06	7.83498e-07	1.84550e-07	9.68048e-07	6.43259e-07	-1.28846e-07	5.14413e-07	6.23465e-07	2.40653e-08	6.47531e-07	-3.25284e-07	-3.68443e-07	-6.93726e-07	6.41847e-07	-1.24371e-07	5.17475e-07
11.919	2.97012e-07	-6.51740e-08	2.31838e-07	-4.11894e-07	-1.01989e-07	-5.13883e-07	7.13734e-07	4.35428e-07	1.14916e-06	7.84037e-07	1.84308e-07	9.68346e-07	6.43691e-07	-1.28932e-07	5.14758e-07	6.24063e-07	2.42527e-08	6.48316e-07	-3.24709e-07	-3.68292e-07	-6.93001e-07	6.42956e-07	-1.24586e-07	5.18370e-07
11.944	2.97854e-07	-6.53587e-08	2.32495e-07	-4.10345e-07	-1.01678e-07	-5.12023e-07	7.14839e-07	4.34913e-07	1.14975e-06	7.84579e-07	1.84066e-07	9.68646e-07	6.44118e-07	-1.29018e-07	5.15100e-07	6.24661e-07	2.44419e-08	6.49103e-07	-3.24127e-07	-3.68138e-07	-6.92265e-07	6.44061e-07	-1.24800e-07	5.19261e-07
11.969	2.98694e-07	-6.55432e-08	2.33151e-07	-4.08782e-07	-1.01364e-07	-5.10146e-07	7.15948e-07	4.34394e-07	1.15034e-06	7.85124e-07	1.83824e-07	9.68948e-07	6.44541e-07	-1.29103e-07	5.15438e-07	6.25260e-07	2.46330e-08	6.49893e-07	-3.23537e-07	-3.67979e-07	-6.91517e-07	6.45162e-07	-1.25014e-07	5.20148e-07
11.993	2.99534e-07	-6.57274e-08	2.33806e-07	-4.07206e-07	-1.01045e-07	-5.08251e-07	7.17059e-07	4.33871e-07	1.15093e-06	7.85672e-07	1.83581e-07	9.69253e-07	6.44959e-07	-1.29186e-07	5.15772e-07	6.25859e-07	2.48259e-08	6.50685e-07	-3.22940e-07	-3.67817e-07	-6.90757e-07	6.46258e-07	-1.25226e-07	5.21032e-07
12.018	3.00372e-07	-6.59113e-08	2.34461e-07	-4.05616e-07	-1.00723e-07	-5.06339e-07	7.18174e-07	4.33346e-07	1.15152e-06	7.86222e-07	1.83337e-07	9.69560e-07	6.45373e-07	-1.29269e-07	5.16103e-07	6.26459e-07	2.50208e-08	6.51479e-07	-3.22334e-07	-3.67652e-07	-6.89986e-07	6.47351e-07	-1.25438e-07	5.21913e-07
12.042	3.01209e-07	-6.60949e-08	2.35114e-07	-4.04012e-07	-1.00397e-07	-5.04410e-07	7.19291e-07	4.32817e-07	1.15211e-06	7.86776e-07	1.83093e-07	9.69869e-07	6.45782e-07	-1.29351e-07	5.16430e-07	6.27059e-07	2.52175e-08	6.52277e-07	-3.21721e-07	-3.67483e-07	-6.89204e-07	6.48439e-07	-1.25649e-07	5.22790e-07
12.067	3.02044e-07	-6.62783e-08	2.35766e-07	-4.02395e-07	-1.00068e-07	-5.02463e-07	7.20412e-07	4.32284e-07	1.15270e-06	7.87332e-07	1.82849e-07	9.70181e-07	6.46186e-07	-1.29432e-07	5.16754e-07	6.27660e-07	2.54161e-08	6.53076e-07	-3.21101e-07	-3.67310e-07	-6.88410e-07	6.49523e-07	-1.25859e-07	5.23664e-07
12.091	3.02879e-07	-6.64614e-08	2.36417e-07	-4.00765e-07	-9.97348e-08	-5.00499e-07	7.21536e-07	4.31749e-07	1.15328e-06	7.87892e-07	1.82604e-07	9.70496e-07	6.46587e-07	-1.29512e-07	5.17074e-07	6.28261e-07	2.56166e-08	6.53878e-07	-3.20473e-07	-3.67133e-07	-6.87605e-07	6.50603e-07	-1.26068e-07	5.24535e-07
12.116	3.03712e-07	-6.66441e-08	2.37067e-07	-3.99120e-07	-9.93980e-08	-4.98518e-07	7.22663e-07	4.31210e-07	1.15387e-06	7.88454e-07	1.82359e-07	9.70813e-07	6.46982e-07	-1.29592e-07	5.17391e-07	6.28864e-07	2.58190e-08	6.54683e-07	-3.19837e-07	-3.66953e-07	-6.86789e-07	6.51678e-07	-1.26276e-07	5.25402e-07
12.141	3.04543e-07	-6.68266e-08	2.37717e-07	-3.97462e-07	-9.90575e-08	-4.96520e-07	7.23793e-07	4.30668e-07	1.15446e-06	7.89019e-07	1.82114e-07	9.71133e-07	6.47374e-07	-1.29670e-07	5.17704e-07	6.29466e-07	2.60233e-08	6.55490e-07	-3.19193e-07	-3.66769e-07	-6.85962e-07	6.52749e-07	-1.26484e-07	5.26266e-07
12.165	3.05373e-07	-6.70088e-08	2.38365e-07	-3.95791e-07	-9.87133e-08	-4.94504e-07	7.24927e-07	4.30122e-07	1.15505e-06	7.89587e-07	1.81868e-07	9.71455e-07	6.47761e-07	-1.29748e-07	5.18013e-07	6.30070e-07	2.62295e-08	6.56299e-07	-3.18542e-07	-3.66581e-07	-6.85123e-07	6.53816e-07	-1.26691e-07	5.27126e-07
12.190	3.06202e-07	-6.71906e-08	2.39011e-07	-3.94106e-07	-9.83654e-08	-4.92472e-07	7.26064e-07	4.29574e-07	1.15564e-06	7.90158e-07	1.81621e-07	9.71780e-07	6.48143e-07	-1.29824e-07	5.18319e-07	6.30674e-07	2.64375e-08	6.57111e-07	-3.17884e-07	-3.66390e-07	-6.84274e-07	6.54879e-07	-1.26897e-07	5.27983e-07
12.214	3.07029e-07	-6.73722e-08	2.39657e-07	-3.92408e-07	-9.80138e-08	-4.90422e-07	7.27203e-07	4.29022e-07	1.15623e-06	7.90732e-07	1.81375e-07	9.72107e-07	6.48521e-07	-1.29900e-07	5.18621e-07	6.31278e-07	2.66475e-08	6.57926e-07	-3.17217e-07	-3.66195e-07	-6.83413e-07	6.55938e-07	-1.27102e-07	5.28836e-07
12.239	3.07855e-07	-6.75534e-08	2.40302e-07	-3.90696e-07	-9.76585e-08	-4.88355e-07	7.28347e-07	4.28468e-07	1.15681e-06	7.91310e-07	1.81128e-07	9.72437e-07	6.48895e-07	-1.29975e-07	5.18920e-07	6.31884e-07	2.68593e-08	6.58743e-07	-3.16544e-07	-3.65997e-07	-6.82541e-07	6.56993e-07	-1.27306e-07	5.29687e-07
12.263	3.08680e-07	-6.77343e-08	2.40946e-07	-3.88971e-07	-9.72995e-08	-4.86270e-07	7.29493e-07	4.27910e-07	1.15740e-06	7.91890e-07	1.80881e-07	9.72770e-07	6.49264e-07	-1.30049e-07	5.19215e-07	6.32489e-07	2.70730e-08	6.59562e-07	-3.15863e-07	-3.65795e-07	-6.81658e-07	6.58043e-07	-1.27510e-07	5.30534e-07
12.288	3.09503e-07	-6.79149e-08	2.41588e-07	-3.87232e-07	-9.69368e-08	-4.84169e-07	7.30642e-07	4.27349e-07	1.15799e-06	7.92473e-07	1.80633e-07	9.73106e-07	6.49628e-07	-1.30122e-07	5.19507e-07	6.33096e-07	2.72886e-08	6.60385e-07	-3.15174e-07	-3.65590e-07	-6.80764e-07	6.59090e-07	-1.27712e-07	5.31377e-07
12.313	3.10324e-07	-6.80952e-08	2.42229e-07	-3.85481e-07	-9.65703e-08	-4.82051e-07	7.31795e-07	4.26785e-07	1.15858e-06	7.93059e-07	1.80385e-07	9.73445e-07	6.49989e-07	-1.30194e-07	5.19795e-07	6.33703e-07	2.75061e-08	6.61209e-07	-3.14478e-07	-3.65381e-07	-6.79859e-07	6.60132e-07	-1.27914e-07	5.32217e-07
12.337	3.11144e-07	-6.82751e-08	2.42869e-07	-3.83715e-07	-9.62002e-08	-4.79916e-07	7.32951e-07	4.26219e-07	1.15917e-06	7.93649e-07	1.80137e-07	9.73786e-07	6.50345e-07	-1.30265e-07	5.20079e-07	6.34311e-07	2.77254e-08	6.62036e-07	-3.13775e-07	-3.65169e-07	-6.78943e-07	6.61170e-07	-1.28115e-07	5.33054e-07
12.362	3.11963e-07	-6.84547e-08	2.43508e-07	-3.81937e-07	-9.58262e-08	-4.77763e-07	7.34111e-07	4.25649e-07	1.15976e-06	7.94241e-07	1.79889e-07	9.74130e-07	6.50696e-07	-1.30336e-07	5.20361e-07	6.34919e-07	2.79467e-08	6.62866e-07	-3.13064e-07	-3.64953e-07	-6.78016e-07	6.62204e-07	-1.28316e-07	5.33888e-07
12.386	3.12779e-07	-6.86339e-08	2.44145e-07	-3.80145e-07	-9.54486e-08	-4.75594e-07	7.35273e-07	4.25076e-07	1.16035e-06	7.94837e-07	1.79640e-07	9.74477e-07	6.51043e-07	-1.30405e-07	5.20638e-07	6.35529e-07	2.81698e-08	6.63698e-07	-3.12346e-07	-3.64733e-07	-6.77079e-07	6.63233e-07	-1.28515e-07	5.34718e-07
12.411	3.13595e-07	-6.88128e-08	2.44782e-07	-3.78340e-07	-9.50672e-08	-4.73408e-07	7.36439e-07	4.24501e-07	1.16094e-06	7.95436e-07	1.79392e-07	9.74827e-07	6.51386e-07	-1.30474e-07	5.20912e-07	6.36138e-07	2.83948e-08	6.64533e-07	-3.11620e-07	-3.64510e-07	-6.76130e-07	6.64259e-07	-1.28714e-07	5.35545e-07
12.435	3.14408e-07	-6.89913e-08	2.45417e-07	-3.76522e-07	-9.46821e-08	-4.71205e-07	7.37609e-07	4.23922e-07	1.16153e-06	7.96038e-07	1.79143e-07	9.75180e-07	6.51725e-07	-1.30542e-07	5.21183e-07	6.36749e-07	2.86217e-08	6.65371e-07	-3.10887e-07	-3.64284e-07	-6.75171e-07	6.65281e-07	-1.28912e-07	5.36369e-07
12.460	3.15220e-07	-6.91695e-08	2.46051e-07	-3.74691e-07	-9.42933e-08	-4.68984e-07	7.38781e-07	4.23341e-07	1.16212e-06	7.96643e-07	1.78893e-07	9.75536e-07	6.52059e-07	-1.30609e-07	5.21450e-07	6.37360e-07	2.88505e-08	6.66211e-07	-3.10147e-07	-3.64054e-07	-6.74201e-07	6.66298e-07	-1.29109e-07	5.37189e-07
12.485	3.16030e-07	-6.93473e-08	2.46683e-07	-3.72847e-07	-9.39007e-08	-4.66748e-07	7.39957e-07	4.22757e-07	1.16271e-06	7.97251e-07	1.78644e-07	9.75895e-07	6.52389e-07	-1.30675e-07	5.21714e-07	6.37972e-07	2.90812e-08	6.67053e-07	-3.09399e-07	-3.63821e-07	-6.73220e-07	6.67312e-07	-1.29306e-07	5.38006e-07
12.509	3.16839e-07	-6.95247e-08	2.47314e-07	-3.70989e-07	-9.35044e-08	-4.64494e-07	7.41136e-07	4.22170e-07	1.16331e-06	7.97863e-07	1.78394e-07	9.76257e-07	6.52714e-07	-1.30740e-07	5.21974e-07	6.38584e-07	2.93138e-08	6.67898e-07	-3.08644e-07	-3.63585e-07	-6.72229e-07	6.68321e-07	-1.29501e-07	5.38820e-07
12.534	3.17646e-07	-6.97018e-08	2.47944e-07	-3.69119e-07	-9.31043e-08	-4.62223e-07	7.42319e-07	4.21581e-07	1.16390e-06	7.98477e-07	1.78145e-07	9.76622e-07	6.53035e-07	-1.30804e-07	5.22231e-07	6.39197e-07	2.95482e-08	6.68746e-07	-3.07882e-07	-3.63345e-07	-6.71227e-07	6.69326e-07	-1.29696e-07	5.39630e-07
12.558	3.18451e-07	-6.98785e-08	2.48573e-07	-3.67236e-07	-9.27005e-08	-4.59936e-07	7.43505e-07	4.20989e-07	1.16449e-06	7.99095e-07	1.77895e-07	9.76990e-07	6.53352e-07	-1.30868e-07	5.22485e-07	6.39811e-07	2.97845e-08	6.69596e-07	-3.07113e-07	-3.63102e-07	-6.70215e-07	6.70327e-07	-1.29890e-07	5.40437e-07
12.583	3.19255e-07	-7.00548e-08	2.49200e-07	-3.65339e-07	-9.22929e-08	-4.57632e-07	7.44694e-07	4.20394e-07	1.16509e-06	7.99716e-07	1.77645e-07	9.77360e-07	6.53665e-07	-1.30930e-07	5.22735e-07	6.40426e-07	3.00227e-08	6.70449e-07	-3.06337e-07	-3.62855e-07	-6.69192e-07	6.71325e-07	-1.30083e-07	5.41241e-07
12.607	3.20056e-07	-7.02307e-08	2.49826e-07	-3.63430e-07	-9.18816e-08	-4.55311e-07	7.45886e-07	4.19796e-07	1.16568e-06	8.00340e-07	1.77394e-07	9.77734e-07	6.53973e-07	-1.30992e-07	5.22981e-07	6.41041e-07	3.02627e-08	6.71304e-07	-3.05553e-07	-3.62605e-07	-6.68158e-07	6.72318e-07	-1.30276e-07	5.42042e-07
12.632	3.20856e-07	-7.04062e-08	2.50450e-07	-3.61508e-07	-9.14665e-08	-4.52974e-07	7.47082e-07	4.19196e-07	1.16628e-06	8.00967e-07	1.77144e-07	9.78112e-07	6.54277e-07	-1.31053e-07	5.23224e-07	6.41657e-07	3.05046e-08	6.72162e-07	-3.04763e-07	-3.62352e-07	-6.67114e-07	6.73307e-07	-1.30467e-07	5.42840e-07
12.657	3.21654e-07	-7.05813e-08	2.51073e-07	-3.59573e-07	-9.10476e-08	-4.50620e-07	7.48281e-07	4.18594e-07	1.16688e-06	8.01598e-07	1.76894e-07	9.78492e-07	6.54577e-07	-1.31113e-07	5.23464e-07	6.42274e-07	3.07484e-08	6.73022e-07	-3.03965e-07	-3.62095e-07	-6.66060e-07	6.74292e-07	-1.30658e-07	5.43634e-07
12.681	3.22451e-07	-7.07561e-08	2.51694e-07	-3.57625e-07	-9.06250e-08	-4.48250e-07	7.49484e-07	4.17989e-07	1.16747e-06	8.02232e-07	1.76643e-07	9.78875e-07	6.54873e-07	-1.31172e-07	5.23700e-07	6.42891e-07	3.09941e-08	6.73885e-07	-3.03160e-07	-3.61836e-07	-6.64995e-07	6.75273e-07	-1.30848e-07	5.44425e-07
12.706	3.23245e-07	-7.09304e-08	2.52315e-07	-3.55664e-07	-9.01987e-08	-4.45863e-07	7.50690e-07	4.17381e-07	1.16807e-06	8.02869e-07	1.76393e-07	9.79262e-07	6.55164e-07	-1.31231e-07	5.23933e-07	6.43509e-07	3.12416e-08	6.74751e-07	-3.02348e-07	-3.61572e-07	-6.63920e-07	6.76250e-07	-1.31038e-07	5.45212e-07
12.730	3.24037e-07	-7.11043e-08	2.52933e-07	-3.53691e-07	-8.97685e-08	-4.43459e-07	7.51899e-07	4.16771e-07	1.16867e-06	8.03509e-07	1.76142e-07	9.79651e-07	6.55451e-07	-1.31288e-07	5.24163e-07	6.44128e-07	3.14910e-08	6.75619e-07	-3.01529e-07	-3.61306e-07	-6.62835e-07	6.77223e-07	-1.31226e-07	5.45997e-07
12.755	3.24828e-07	-7.12778e-08	2.53550e-07	-3.51705e-07	-8.93346e-08	-4.41039e-07	7.53112e-07	4.16158e-07	1.16927e-06	8.04153e-07	1.75891e-07	9.80044e-07	6.55734e-07	-1.31345e-07	5.24389e-07	6.44747e-07	3.17423e-08	6.76489e-07	-3.00703e-07	-3.61037e-07	-6.61740e-07	6.78192e-07	-1.31414e-07	5.46778e-07
12.780	3.25617e-07	-7.14509e-08	2.54166e-07	-3.49706e-07	-8.88970e-08	-4.38603e-07	7.54328e-07	4.15543e-07	1.16987e-06	8.04799e-07	1.75641e-07	9.80440e-07	6.56013e-07	-1.31401e-07	5.24612e-07	6.45367e-07	3.19954e-08	6.77363e-07	-2.99870e-07	-3.60764e-07	-6.60634e-07	6.79157e-07	-1.31601e-07	5.47556e-07
12.804	3.26404e-07	-7.16235e-08	2.54780e-07	-3.47695e-07	-8.84556e-08	-4.36150e-07	7.55547e-07	4.14926e-07	1.17047e-06	8.05449e-07	1.75390e-07	9.80839e-07	6.56287e-07	-1.31456e-07	5.24832e-07	6.45988e-07	3.22504e-08	6.78239e-07	-2.99031e-07	-3.60488e-07	-6.59518e-07	6.80118e-07	-1.31787e-07	5.48331e-07
12.829	3.27189e-07	-7.17957e-08	2.55393e-07	-3.45671e-07	-8.80104e-08	-4.33681e-07	7.56770e-07	4.14306e-07	1.17108e-06	8.06102e-07	1.75139e-07	9.81242e-07	6.56558e-07	-1.31510e-07	5.25048e-07	6.46610e-07	3.25073e-08	6.79117e-07	-2.98184e-07	-3.60209e-07	-6.58393e-07	6.81076e-07	-1.31973e-07	5.49103e-07
12.853	3.27971e-07	-7.19675e-08	2.56004e-07	-3.43635e-07	-8.75614e-08	-4.31196e-07	7.57996e-07	4.13684e-07	1.17168e-06	8.06759e-07	1.74888e-07	9.81647e-07	6.56824e-07	-1.31563e-07	5.25261e-07	6.47232e-07	3.27659e-08	6.79998e-07	-2.97330e-07	-3.59926e-07	-6.57257e-07	6.82029e-07	-1.32157e-07	5.49872e-07
12.878	3.28752e-07	-7.21389e-08	2.56613e-07	-3.41586e-07	-8.71087e-08	-4.28694e-07	7.59225e-07	4.13060e-07	1.17228e-06	8.07418e-07	1.74638e-07	9.82056e-07	6.57086e-07	-1.31615e-07	5.25470e-07	6.47855e-07	3.30265e-08	6.80881e-07	-2.96470e-07	-3.59641e-07	-6.56111e-07	6.82978e-07	-1.32341e-07	5.50637e-07
12.902	3.29531e-07	-7.23098e-08	2.57221e-07	-3.39524e-07	-8.66522e-08	-4.26177e-07	7.60458e-07	4.12433e-07	1.17289e-06	8.08081e-07	1.74387e-07	9.82468e-07	6.57343e-07	-1.31667e-07	5.25676e-07	6.48478e-07	3.32889e-08	6.81767e-07	-2.95603e-07	-3.59352e-07	-6.54955e-07	6.83924e-07	-1.32525e-07	5.51399e-07
12.927	3.30308e-07	-7.24803e-08	2.57828e-07	-3.37451e-07	-8.61919e-08	-4.23643e-07	7.61694e-07	4.11804e-07	1.17350e-06	8.08747e-07	1.74136e-07	9.82884e-07	6.57597e-07	-1.31718e-07	5.25879e-07	6.49103e-07	3.35531e-08	6.82656e-07	-2.94729e-07	-3.59061e-07	-6.53789e-07	6.84865e-07	-1.32707e-07	5.52158e-07
12.952	3.31083e-07	-7.26503e-08	2.58433e-07	-3.35365e-07	-8.57279e-08	-4.21093e-07	7.62933e-07	4.11173e-07	1.17411e-06	8.09417e-07	1.73886e-07	9.83302e-07	6.57847e-07	-1.31768e-07	5.26079e-07	6.49728e-07	3.38192e-08	6.83547e-07	-2.93848e-07	-3.58766e-07	-6.52614e-07	6.85803e-07	-1.32889e-07	5.52914e-07
12.976	3.31856e-07	-7.28198e-08	2.59036e-07	-3.33267e-07	-8.52601e-08	-4.18527e-07	7.64176e-07	4.10540e-07	1.17472e-06	8.10089e-07	1.73635e-07	9.83724e-07	6.58092e-07	-1.31817e-07	5.26275e-07	6.50353e-07	3.40871e-08	6.84440e-07	-2.92961e-07	-3.58468e-07	-6.51429e-07	6.86736e-07	-1.33070e-07	5.53667e-07
13.001	3.32626e-07	-7.29889e-08	2.59637e-07	-3.31156e-07	-8.47886e-08	-4.15945e-07	7.65422e-07	4.09905e-07	1.17533e-06	8.10765e-07	1.73384e-07	9.84149e-07	6.58334e-07	-1.31865e-07	5.26468e-07	6.50980e-07	3.43568e-08	6.85336e-07	-2.92066e-07	-3.58167e-07	-6.50234e-07	6.87666e-07	-1.33250e-07	5.54416e-07
13.025	3.33395e-07	-7.31575e-08	2.60237e-07	-3.29034e-07	-8.43132e-08	-4.13347e-07	7.66671e-07	4.09268e-07	1.17594e-06	8.11444e-07	1.73134e-07	9.84578e-07	6.58571e-07	-1.31913e-07	5.26658e-07	6.51607e-07	3.46284e-08	6.86235e-07	-2.91166e-07	-3.57863e-07	-6.49029e-07	6.88592e-07	-1.33429e-07	5.55163e-07
13.050	3.34161e-07	-7.33257e-08	2.60835e-07	-3.26899e-07	-8.38341e-08	-4.10733e-07	7.67924e-07	4.08628e-07	1.17655e-06	8.12126e-07	1.72884e-07	9.85010e-07	6.58804e-07	-1.31960e-07	5.26844e-07	6.52234e-07	3.49018e-08	6.87136e-07	-2.90258e-07	-3.57556e-07	-6.47814e-07	6.89514e-07	-1.33608e-07	5.55906e-07
13.074	3.34925e-07	-7.34934e-08	2.61432e-07	-3.24752e-07	-8.33513e-08	-4.08103e-07	7.69180e-07	4.07987e-07	1.17717e-06	8.12812e-07	1.72633e-07	9.85445e-07	6.59033e-07	-1.32006e-07	5.27028e-07	6.52863e-07	3.51770e-08	6.88040e-07	-2.89344e-07	-3.57246e-07	-6.46590e-07	6.90432e-07	-1.33786e-07	5.56647e-07
13.099	3.35687e-07	-7.36606e-08	2.62026e-07	-3.22593e-07	-8.28646e-08	-4.05458e-07	7.70439e-07	4.07343e-07	1.17778e-06	8.13500e-07	1.72383e-07	9.85883e-07	6.59258e-07	-1.32051e-07	5.27208e-07	6.53492e-07	3.54541e-08	6.88946e-07	-2.88424e-07	-3.56933e-07	-6.45357e-07	6.91347e-07	-1.33963e-07	5.57384e-07
13.124	3.36447e-07	-7.38273e-08	2.62620e-07	-3.20422e-07	-8.23743e-08	-4.02797e-07	7.71702e-07	4.06698e-07	1.17840e-06	8.14192e-07	1.72133e-07	9.86325e-07	6.59479e-07	-1.32095e-07	5.27384e-07	6.54122e-07	3.57330e-08	6.89855e-07	-2.87497e-07	-3.56617e-07	-6.44114e-07	6.92257e-07	-1.34139e-07	5.58118e-07
13.148	3.37204e-07	-7.39935e-08	2.63211e-07	-3.18240e-07	-8.18801e-08	-4.00120e-07	7.72968e-07	4.06051e-07	1.17902e-06	8.14887e-07	1.71883e-07	9.86770e-07	6.59696e-07	-1.32138e-07	5.27558e-07	6.54752e-07	3.60136e-08	6.90766e-07	-2.86563e-07	-3.56298e-07	-6.42861e-07	6.93164e-07	-1.34315e-07	5.58849e-07
13.173	3.37960e-07	-7.41593e-08	2.63800e-07	-3.16045e-07	-8.13822e-08	-3.97427e-07	7.74237e-07	4.05401e-07	1.17964e-06	8.15585e-07	1.71633e-07	9.87218e-07	6.59909e-07	-1.32181e-07	5.27728e-07	6.55383e-07	3.62961e-08	6.91679e-07	-2.85623e-07	-3.55976e-07	-6.41600e-07	6.94066e-07	-1.34490e-07	5.59577e-07
13.197	3.38713e-07	-7.43245e-08	2.64388e-07	-3.13839e-07	-8.08805e-08	-3.94719e-07	7.75510e-07	4.04750e-07	1.18026e-06	8.16287e-07	1.71384e-07	9.87670e-07	6.60118e-07	-1.32223e-07	5.27895e-07	6.56015e-07	3.65804e-08	6.92595e-07	-2.84677e-07	-3.55652e-07	-6.40328e-07	6.94965e-07	-1.34664e-07	5.60301e-07
13.222	3.39463e-07	-7.44893e-08	2.64974e-07	-3.11620e-07	-8.03751e-08	-3.91995e-07	7.76785e-07	4.04097e-07	1.18088e-06	8.16991e-07	1.71134e-07	9.88125e-07	6.60323e-07	-1.32264e-07	5.28059e-07	6.56647e-07	3.68665e-08	6.93514e-07	-2.83724e-07	-3.55324e-07	-6.39048e-07	6.95861e-07	-1.34838e-07	5.61023e-07
13.246	3.40212e-07	-7.46535e-08	2.65558e-07	-3.09390e-07	-7.98659e-08	-3.89256e-07	7.78064e-07	4.03442e-07	1.18151e-06	8.17699e-07	1.70885e-07	9.88583e-07	6.60524e-07	-1.32304e-07	5.28220e-07	6.57280e-07	3.71544e-08	6.94435e-07	-2.82765e-07	-3.54993e-07	-6.37758e-07	6.96752e-07	-1.35010e-07	5.61742e-07
13.271	3.40958e-07	-7.48172e-08	2.66141e-07	-3.07149e-07	-7.93530e-08	-3.86502e-07	7.79346e-07	4.02786e-07	1.18213e-06	8.18409e-07	1.70635e-07	9.89045e-07	6.60721e-07	-1.32344e-07	5.28378e-07	6.57914e-07	3.74441e-08	6.95358e-07	-2.81799e-07	-3.54660e-07	-6.36459e-07	6.97640e-07	-1.35182e-07	5.62457e-07
13.296	3.41702e-07	-7.49804e-08	2.66721e-07	-3.04896e-07	-7.88363e-08	-3.83732e-07	7.80632e-07	4.02127e-07	1.18276e-06	8.19123e-07	1.70387e-07	9.89510e-07	6.60914e-07	-1.32382e-07	5.28532e-07	6.58548e-07	3.77356e-08	6.96284e-07	-2.80828e-07	-3.54324e-07	-6.35151e-07	6.98523e-07	-1.35354e-07	5.63170e-07
13.320	3.42443e-07	-7.51431e-08	2.67300e-07	-3.02631e-07	-7.83159e-08	-3.80947e-07	7.81920e-07	4.01467e-07	1.18339e-06	8.19840e-07	1.70138e-07	9.89978e-07	6.61103e-07	-1.32420e-07	5.28683e-07	6.59183e-07	3.80288e-08	6.97212e-07	-2.79850e-07	-3.53985e-07	-6.33834e-07	6.99403e-07	-1.35524e-07	5.63879e-07
13.345	3.43182e-07	-7.53052e-08	2.67877e-07	-3.00355e-07	-7.77917e-08	-3.78146e-07	7.83212e-07	4.00806e-07	1.18402e-06	8.20560e-07	1.69889e-07	9.90450e-07	6.61288e-07	-1.32457e-07	5.28831e-07	6.59819e-07	3.83238e-08	6.98143e-07	-2.78866e-07	-3.53643e-07	-6.32508e-07	7.00280e-07	-1.35694e-07	5.64586e-07
13.369	3.43919e-07	-7.54669e-08	2.68452e-07	-2.98067e-07	-7.72638e-08	-3.75331e-07	7.84507e-07	4.00142e-07	1.18465e-06	8.21284e-07	1.69641e-07	9.90924e-07	6.61470e-07	-1.32494e-07	5.28976e-07	6.60455e-07	3.86206e-08	6.99076e-07	-2.77875e-07	-3.53298e-07	-6.31173e-07	7.01152e-07	-1.35863e-07	5.65289e-07
13.394	3.44653e-07	-7.56280e-08	2.69025e-07	-2.95768e-07	-7.67321e-08	-3.72500e-07	7.85806e-07	3.99477e-07	1.18528e-06	8.22010e-07	1.69393e-07	9.91403e-07	6.61647e-07	-1.32529e-07	5.29118e-07	6.61092e-07	3.89192e-08	7.00011e-07	-2.76879e-07	-3.52950e-07	-6.29829e-07	7.02021e-07	-1.36031e-07	5.65990e-07
13.418	3.45385e-07	-7.57885e-08	2.69596e-07	-2.93457e-07	-7.61967e-08	-3.69654e-07	7.87107e-07	3.98811e-07	1.18592e-06	8.22739e-07	1.69145e-07	9.91884e-07	6.61820e-07	-1.32564e-07	5.29257e-07	6.61730e-07	3.92195e-08	7.00949e-07	-2.75876e-07	-3.52600e-07	-6.28476e-07	7.02886e-07	-1.36199e-07	5.66687e-07
13.443	3.46114e-07	-7.59485e-08	2.70165e-07	-2.91136e-07	-7.56576e-08	-3.66794e-07	7.88411e-07	3.98142e-07	1.18655e-06	8.23471e-07	1.68897e-07	9.92369e-07	6.61990e-07	-1.32598e-07	5.29392e-07	6.62368e-07	3.95216e-08	7.01889e-07	-2.74868e-07	-3.52247e-07	-6.27115e-07	7.03747e-07	-1.36366e-07	5.67382e-07
13.468	3.46840e-07	-7.61080e-08	2.70732e-07	-2.88803e-07	-7.51148e-08	-3.63918e-07	7.89719e-07	3.97473e-07	1.18719e-06	8.24207e-07	1.68650e-07	9.92857e-07	6.62156e-07	-1.32631e-07	5.29525e-07	6.63007e-07	3.98255e-08	7.02832e-07	-2.73853e-07	-3.51891e-07	-6.25744e-07	7.04605e-07	-1.36532e-07	5.68073e-07
13.492	3.47565e-07	-7.62669e-08	2.71298e-07	-2.86459e-07	-7.45682e-08	-3.61027e-07	7.91030e-07	3.96801e-07	1.18783e-06	8.24945e-07	1.68403e-07	9.93348e-07	6.62317e-07	-1.32663e-07	5.29654e-07	6.63646e-07	4.01310e-08	7.03777e-07	-2.72832e-07	-3.51533e-07	-6.24365e-07	7.05459e-07	-1.36697e-07	5.68761e-07
13.517	3.48286e-07	-7.64253e-08	2.71861e-07	-2.84104e-07	-7.40179e-08	-3.58122e-07	7.92343e-07	3.96129e-07	1.18847e-06	8.25687e-07	1.68156e-07	9.93842e-07	6.62475e-07	-1.32695e-07	5.29780e-07	6.64286e-07	4.04384e-08	7.04724e-07	-2.71806e-07	-3.51172e-07	-6.22978e-07	7.06309e-07	-1.36862e-07	5.69447e-07
13.541	3.49005e-07	-7.65831e-08	2.72422e-07	-2.81738e-07	-7.34638e-08	-3.55202e-07	7.93660e-07	3.95455e-07	1.18911e-06	8.26431e-07	1.67909e-07	9.94340e-07	6.62629e-07	-1.32726e-07	5.29904e-07	6.64926e-07	4.07474e-08	7.05674e-07	-2.70773e-07	-3.50808e-07	-6.21581e-07	7.07155e-07	-1.37026e-07	5.70129e-07
13.566	3.49722e-07	-7.67403e-08	2.72982e-07	-2.79361e-07	-7.29061e-08	-3.52267e-07	7.94980e-07	3.94779e-07	1.18976e-06	8.27178e-07	1.67663e-07	9.94841e-07	6.62780e-07	-1.32756e-07	5.30024e-07	6.65567e-07	4.10582e-08	7.06625e-07	-2.69735e-07	-3.50441e-07	-6.20176e-07	7.07998e-07	-1.37189e-07	5.70809e-07
13.591	3.50436e-07	-7.68970e-08	2.73539e-07	-2.76973e-07	-7.23447e-08	-3.49318e-07	7.96303e-07	3.94102e-07	1.19041e-06	8.27928e-07	1.67417e-07	9.95345e-07	6.62926e-07	-1.32785e-07	5.30141e-07	6.66209e-07	4.13708e-08	7.07580e-07	-2.68691e-07	-3.50072e-07	-6.18763e-07	7.08837e-07	-1.37352e-07	5.71485e-07
13.615	3.51147e-07	-7.70530e-08	2.74094e-07	-2.74575e-07	-7.17795e-08	-3.46354e-07	7.97629e-07	3.93424e-07	1.19105e-06	8.28681e-07	1.67171e-07	9.95853e-07	6.63069e-07	-1.32814e-07	5.30255e-07	6.66851e-07	4.16850e-08	7.08536e-07	-2.67641e-07	-3.49700e-07	-6.17341e-07	7.09673e-07	-1.37514e-07	5.72159e-07
13.640	3.51856e-07	-7.72086e-08	2.74647e-07	-2.72165e-07	-7.12107e-08	-3.43376e-07	7.98958e-07	3.92744e-07	1.19170e-06	8.29437e-07	1.66926e-07	9.96363e-07	6.63208e-07	-1.32842e-07	5.30366e-07	6.67494e-07	4.20009e-08	7.09495e-07	-2.66586e-07	-3.49326e-07	-6.15911e-07	7.10505e-07	-1.37675e-07	5.72830e-07
13.664	3.52562e-07	-7.73635e-08	2.75198e-07	-2.69745e-07	-7.06381e-08	-3.40383e-07	8.00290e-07	3.92063e-07	1.19235e-06	8.30196e-07	1.66681e-07	9.96877e-07	6.63343e-07	-1.32869e-07	5.30474e-07	6.68137e-07	4.23186e-08	7.10456e-07	-2.65524e-07	-3.48949e-07	-6.14473e-07	7.11333e-07	-1.37836e-07	5.73497e-07
13.689	3.53265e-07	-7.75178e-08	2.75747e-07	-2.67315e-07	-7.00619e-08	-3.37376e-07	8.01625e-07	3.91381e-07	1.19301e-06	8.30958e-07	1.66436e-07	9.97394e-07	6.63474e-07	-1.32895e-07	5.30579e-07	6.68781e-07	4.26379e-08	7.11419e-07	-2.64457e-07	-3.48569e-07	-6.13027e-07	7.12157e-07	-1.37995e-07	5.74162e-07
13.713	3.53966e-07	-7.76716e-08	2.76294e-07	-2.64873e-07	-6.94819e-08	-3.34355e-07	8.02963e-07	3.90698e-07	1.19366e-06	8.31722e-07	1.66192e-07	9.97914e-07	6.63601e-07	-1.32921e-07	5.30681e-07	6.69425e-07	4.29590e-08	7.12384e-07	-2.63385e-07	-3.48187e-07	-6.11572e-07	7.12978e-07	-1.38154e-07	5.74824e-07
13.738	3.54664e-07	-7.78247e-08	2.76839e-07	-2.62422e-07	-6.88983e-08	-3.31320e-07	8.04304e-07	3.90013e-07	1.19432e-06	8.32489e-07	1.65948e-07	9.98437e-07	6.63725e-07	-1.32945e-07	5.30780e-07	6.70070e-07	4.32817e-08	7.13352e-07	-2.62306e-07	-3.47803e-07	-6.10109e-07	7.13796e-07	-1.38313e-07	5.75483e-07
13.763	3.55359e-07	-7.79773e-08	2.77382e-07	-2.59959e-07	-6.83111e-08	-3.28270e-07	8.05647e-07	3.89328e-07	1.19497e-06	8.33260e-07	1.65704e-07	9.98963e-07	6.63845e-07	-1.32969e-07	5.30876e-07	6.70715e-07	4.36062e-08	7.14321e-07	-2.61223e-07	-3.47415e-07	-6.08638e-07	7.14609e-07	-1.38470e-07	5.76139e-07
13.787	3.56051e-07	-7.81292e-08	2.77922e-07	-2.57487e-07	-6.77201e-08	-3.25207e-07	8.06994e-07	3.88641e-07	1.19563e-06	8.34032e-07	1.65461e-07	9.99493e-07	6.63962e-07	-1.32993e-07	5.30969e-07	6.71361e-07	4.39322e-08	7.15293e-07	-2.60133e-07	-3.47026e-07	-6.07159e-07	7.15419e-07	-1.38627e-07	5.76792e-07
13.812	3.56741e-07	-7.82805e-08	2.78461e-07	-2.55004e-07	-6.71255e-08	-3.22130e-07	8.08343e-07	3.87953e-07	1.19630e-06	8.34808e-07	1.65218e-07	1.00003e-06	6.64074e-07	-1.33015e-07	5.31059e-07	6.72007e-07	4.42600e-08	7.16267e-07	-2.59039e-07	-3.46634e-07	-6.05672e-07	7.16226e-07	-1.38784e-07	5.77442e-07
13.836	3.57428e-07	-7.84312e-08	2.78997e-07	-2.52511e-07	-6.65273e-08	-3.19038e-07	8.09695e-07	3.87264e-07	1.19696e-06	8.35586e-07	1.64975e-07	1.00056e-06	6.64183e-07	-1.33037e-07	5.31146e-07	6.72654e-07	4.45894e-08	7.17243e-07	-2.57939e-07	-3.46239e-07	-6.04178e-07	7.17028e-07	-1.38939e-07	5.78089e-07
13.861	3.58112e-07	-7.85814e-08	2.79531e-07	-2.50008e-07	-6.59254e-08	-3.15933e-07	8.11050e-07	3.86574e-07	1.19762e-06	8.36367e-07	1.64733e-07	1.00110e-06	6.64289e-07	-1.33058e-07	5.31230e-07	6.73301e-07	4.49205e-08	7.18222e-07	-2.56833e-07	-3.45842e-07	-6.02675e-07	7.17828e-07	-1.39094e-07	5.78733e-07
13.885	3.58793e-07	-7.87308e-08	2.80062e-07	-2.47495e-07	-6.53198e-08	-3.12814e-07	8.12408e-07	3.85882e-07	1.19829e-06	8.37150e-07	1.64491e-07	1.00164e-06	6.64390e-07	-1.33079e-07	5.31312e-07	6.73949e-07	4.52532e-08	7.19202e-07	-2.55722e-07	-3.45443e-07	-6.01165e-07	7.18623e-07	-1.39248e-07	5.79375e-07
13.910	3.59472e-07	-7.88797e-08	2.80592e-07	-2.44971e-07	-6.47106e-08	-3.09682e-07	8.13768e-07	3.85190e-07	1.19896e-06	8.37936e-07	1.64250e-07	1.00219e-06	6.64488e-07	-1.33098e-07	5.31390e-07	6.74597e-07	4.55876e-08	7.20184e-07	-2.54606e-07	-3.45041e-07	-5.99647e-07	7.19415e-07	-1.39402e-07	5.80014e-07
13.935	3.60147e-07	-7.90279e-08	2.81119e-07	-2.42438e-07	-6.40978e-08	-3.06536e-07	8.15131e-07	3.84497e-07	1.19963e-06	8.38725e-07	1.64009e-07	1.00273e-06	6.64582e-07	-1.33117e-07	5.31465e-07	6.75245e-07	4.59236e-08	7.21169e-07	-2.53485e-07	-3.44636e-07	-5.98121e-07	7.20204e-07	-1.39555e-07	5.80649e-07
13.959	3.60820e-07	-7.91755e-08	2.81644e-07	-2.39895e-07	-6.34814e-08	-3.03377e-07	8.16497e-07	3.83803e-07	1.20030e-06	8.39516e-07	1.63768e-07	1.00328e-06	6.64673e-07	-1.33135e-07	5.31538e-07	6.75894e-07	4.62612e-08	7.22155e-07	-2.52358e-07	-3.44230e-07	-5.96588e-07	7.20989e-07	-1.39707e-07	5.81282e-07
13.984	3.61489e-07	-7.93224e-08	2.82167e-07	-2.37342e-07	-6.28613e-08	-3.00204e-07	8.17865e-07	3.83108e-07	1.20097e-06	8.40310e-07	1.63528e-07	1.00384e-06	6.64760e-07	-1.33153e-07	5.31608e-07	6.76543e-07	4.66005e-08	7.23144e-07	-2.51227e-07	-3.43821e-07	-5.95047e-07	7.21770e-07	-1.39858e-07	5.81912e-07
14.008	3.62156e-07	-7.94687e-08	2.82687e-07	-2.34780e-07	-6.22376e-08	-2.97018e-07	8.19236e-07	3.82413e-07	1.20165e-06	8.41106e-07	1.63288e-07	1.00439e-06	6.64844e-07	-1.33169e-07	5.31674e-07	6.77193e-07	4.69413e-08	7.24134e-07	-2.50090e-07	-3.43409e-07	-5.93499e-07	7.22548e-07	-1.40009e-07	5.82539e-07
14.033	3.62820e-07	-7.96144e-08	2.83205e-07	-2.32208e-07	-6.16104e-08	-2.93818e-07	8.20610e-07	3.81716e-07	1.20233e-06	8.41904e-07	1.63049e-07	1.00495e-06	6.64924e-07	-1.33185e-07	5.31738e-07	6.77843e-07	4.72838e-08	7.25127e-07	-2.48948e-07	-3.42995e-07	-5.91944e-07	7.23322e-07	-1.40159e-07	5.83163e-07
14.057	3.63481e-07	-7.97594e-08	2.83721e-07	-2.29626e-07	-6.09795e-08	-2.90606e-07	8.21986e-07	3.81019e-07	1.20300e-06	8.42705e-07	1.62810e-07	1.00552e-06	6.65000e-07	-1.33201e-07	5.31799e-07	6.78494e-07	4.76278e-08	7.26121e-07	-2.47801e-07	-3.42579e-07	-5.90381e-07	7.24093e-07	-1.40308e-07	5.83785e-07
14.082	3.64138e-07	-7.99037e-08	2.84235e-07	-2.27035e-07	-6.03451e-08	-2.87380e-07	8.23365e-07	3.80320e-07	1.20368e-06	8.43509e-07	1.62571e-07	1.00608e-06	6.65073e-07	-1.33215e-07	5.31857e-07	6.79144e-07	4.79735e-08	7.27118e-07	-2.46649e-07	-3.42161e-07	-5.88811e-07	7.24860e-07	-1.40457e-07	5.84403e-07
14.107	3.64793e-07	-8.00474e-08	2.84746e-07	-2.24434e-07	-5.97071e-08	-2.84141e-07	8.24746e-07	3.79621e-07	1.20437e-06	8.44314e-07	1.62333e-07	1.00665e-06	6.65142e-07	-1.33229e-07	5.31913e-07	6.79795e-07	4.83207e-08	7.28116e-07	-2.45493e-07	-3.41741e-07	-5.87233e-07	7.25624e-07	-1.40605e-07	5.85019e-07
14.131	3.65445e-07	-8.01904e-08	2.85255e-07	-2.21824e-07	-5.90655e-08	-2.80890e-07	8.26129e-07	3.78922e-07	1.20505e-06	8.45122e-07	1.62096e-07	1.00722e-06	6.65207e-07	-1.33242e-07	5.31965e-07	6.80447e-07	4.86695e-08	7.29116e-07	-2.44331e-07	-3.41318e-07	-5.85649e-07	7.26384e-07	-1.40752e-07	5.85632e-07
14.156	3.66094e-07	-8.03328e-08	2.85761e-07	-2.19205e-07	-5.84204e-08	-2.77625e-07	8.27515e-07	3.78221e-07	1.20574e-06	8.45933e-07	1.61859e-07	1.00779e-06	6.65269e-07	-1.33255e-07	5.32015e-07	6.81099e-07	4.90198e-08	7.30118e-07	-2.43164e-07	-3.40893e-07	-5.84057e-07	7.27141e-07	-1.40899e-07	5.86242e-07
14.180	3.66739e-07	-8.04744e-08	2.86265e-07	-2.16577e-07	-5.77717e-08	-2.74348e-07	8.28904e-07	3.77520e-07	1.20642e-06	8.46745e-07	1.61622e-07	1.00837e-06	6.65328e-07	-1.33266e-07	5.32062e-07	6.81751e-07	4.93717e-08	7.31122e-07	-2.41993e-07	-3.40465e-07	-5.82459e-07	7.27894e-07	-1.41045e-07	5.86849e-07
14.205	3.67382e-07	-8.06154e-08	2.86766e-07	-2.13939e-07	-5.71195e-08	-2.71059e-07	8.30295e-07	3.76819e-07	1.20711e-06	8.47560e-07	1.61386e-07	1.00895e-06	6.65383e-07	-1.33277e-07	5.32106e-07	6.82403e-07	4.97252e-08	7.32128e-07	-2.40817e-07	-3.40036e-07	-5.80853e-07	7.28643e-07	-1.41190e-07	5.87454e-07
14.230	3.68021e-07	-8.07558e-08	2.87265e-07	-2.11293e-07	-5.64637e-08	-2.67757e-07	8.31688e-07	3.76116e-07	1.20780e-06	8.48377e-07	1.61150e-07	1.00953e-06	6.65435e-07	-1.33288e-07	5.32147e-07	6.83055e-07	5.00802e-08	7.33136e-07	-2.39636e-07	-3.39604e-07	-5.79241e-07	7.29390e-07	-1.41334e-07	5.88055e-07
14.254	3.68658e-07	-8.08954e-08	2.87762e-07	-2.08637e-07	-5.58045e-08	-2.64442e-07	8.33083e-07	3.75414e-07	1.20850e-06	8.49196e-07	1.60915e-07	1.01011e-06	6.65483e-07	-1.33297e-07	5.32185e-07	6.83708e-07	5.04368e-08	7.34145e-07	-2.38451e-07	-3.39170e-07	-5.77621e-07	7.30132e-07	-1.41478e-07	5.88654e-07
14.279	3.69291e-07	-8.10343e-08	2.88256e-07	-2.05973e-07	-5.51417e-08	-2.61115e-07	8.34481e-07	3.74710e-07	1.20919e-06	8.50017e-07	1.60681e-07	1.01070e-06	6.65527e-07	-1.33306e-07	5.32221e-07	6.84361e-07	5.07948e-08	7.35156e-07	-2.37261e-07	-3.38734e-07	-5.75995e-07	7.30871e-07	-1.41622e-07	5.89250e-07
14.303	3.69921e-07	-8.11726e-08	2.88748e-07	-2.03300e-07	-5.44754e-08	-2.57775e-07	8.35881e-07	3.74006e-07	1.20989e-06	8.50840e-07	1.60446e-07	1.01129e-06	6.65569e-07	-1.33315e-07	5.32254e-07	6.85014e-07	5.11544e-08	7.36169e-07	-2.36066e-07	-3.38296e-07	-5.74363e-07	7.31607e-07	-1.41764e-07	5.89843e-07
14.328	3.70548e-07	-8.13101e-08	2.89237e-07	-2.00618e-07	-5.38056e-08	-2.54424e-07	8.37283e-07	3.73302e-07	1.21058e-06	8.51665e-07	1.60213e-07	1.01188e-06	6.65606e-07	-1.33322e-07	5.32284e-07	6.85668e-07	5.15155e-08	7.37183e-07	-2.34867e-07	-3.37856e-07	-5.72723e-07	7.32339e-07	-1.41906e-07	5.90433e-07
14.352	3.71171e-07	-8.14469e-08	2.89724e-07	-1.97928e-07	-5.31324e-08	-2.51060e-07	8.38687e-07	3.72597e-07	1.21128e-06	8.52493e-07	1.59980e-07	1.01247e-06	6.65641e-07	-1.33329e-07	5.32312e-07	6.86321e-07	5.18780e-08	7.38199e-07	-2.33664e-07	-3.37413e-07	-5.71077e-07	7.33068e-07	-1.42047e-07	5.91021e-07
14.377	3.71792e-07	-8.15831e-08	2.90208e-07	-1.95229e-07	-5.24557e-08	-2.47685e-07	8.40093e-07	3.71891e-07	1.21198e-06	8.53322e-07	1.59747e-07	1.01307e-06	6.65672e-07	-1.33335e-07	5.32336e-07	6.86975e-07	5.22421e-08	7.39217e-07	-2.32456e-07	-3.36969e-07	-5.69425e-07	7.33793e-07	-1.42188e-07	5.91605e-07
14.402	3.72409e-07	-8.17185e-08	2.90690e-07	-1.92522e-07	-5.17755e-08	-2.44297e-07	8.41501e-07	3.71186e-07	1.21269e-06	8.54153e-07	1.59515e-07	1.01367e-06	6.65699e-07	-1.33341e-07	5.32358e-07	6.87629e-07	5.26077e-08	7.40237e-07	-2.31243e-07	-3.36523e-07	-5.67766e-07	7.34515e-07	-1.42328e-07	5.92187e-07
14.426	3.73023e-07	-8.18532e-08	2.91169e-07	-1.89806e-07	-5.10918e-08	-2.40898e-07	8.42912e-07	3.70480e-07	1.21339e-06	8.54985e-07	1.59283e-07	1.01427e-06	6.65723e-07	-1.33346e-07	5.32378e-07	6.88283e-07	5.29747e-08	7.41258e-07	-2.30027e-07	-3.36074e-07	-5.66101e-07	7.35233e-07	-1.42467e-07	5.92766e-07
14.451	3.73633e-07	-8.19872e-08	2.91646e-07	-1.87082e-07	-5.04048e-08	-2.37487e-07	8.44324e-07	3.69773e-07	1.21410e-06	8.55820e-07	1.59052e-07	1.01487e-06	6.65744e-07	-1.33350e-07	5.32394e-07	6.88937e-07	5.33432e-08	7.42281e-07	-2.28806e-07	-3.35623e-07	-5.64429e-07	7.35948e-07	-1.42605e-07	5.93343e-07
14.475	3.74240e-07	-8.21205e-08	2.92120e-07	-1.84350e-07	-4.97143e-08	-2.34064e-07	8.45738e-07	3.69066e-07	1.21480e-06	8.56656e-07	1.58821e-07	1.01548e-06	6.65761e-07	-1.33353e-07	5.32408e-07	6.89592e-07	5.37131e-08	7.43305e-07	-2.27581e-07	-3.35171e-07	-5.62751e-07	7.36660e-07	-1.42743e-07	5.93916e-07
14.500	3.74844e-07	-8.22530e-08	2.92591e-07	-1.81609e-07	-4.90203e-08	-2.30630e-07	8.47154e-07	3.68359e-07	1.21551e-06	8.57494e-07	1.58591e-07	1.01609e-06	6.65775e-07	-1.33356e-07	5.32419e-07	6.90246e-07	5.40845e-08	7.44330e-07	-2.26351e-07	-3.34716e-07	-5.61068e-07	7.37367e-07	-1.42880e-07	5.94487e-07
14.524	3.75445e-07	-8.23848e-08	2.93060e-07	-1.78861e-07	-4.83230e-08	-2.27184e-07	8.48572e-07	3.67652e-07	1.21622e-06	8.58334e-07	1.58362e-07	1.01670e-06	6.65786e-07	-1.33358e-07	5.32428e-07	6.90900e-07	5.44573e-08	7.45358e-07	-2.25118e-07	-3.34260e-07	-5.59377e-07	7.38072e-07	-1.43017e-07	5.95055e-07
14.549	3.76042e-07	-8.25159e-08	2.93527e-07	-1.76104e-07	-4.76223e-08	-2.23727e-07	8.49992e-07	3.66944e-07	1.21694e-06	8.59175e-07	1.58133e-07	1.01731e-06	6.65793e-07	-1.33360e-07	5.32434e-07	6.91555e-07	5.48315e-08	7.46386e-07	-2.23880e-07	-3.33801e-07	-5.57681e-07	7.38773e-07	-1.43153e-07	5.95620e-07
14.574	3.76636e-07	-8.26462e-08	2.93990e-07	-1.73340e-07	-4.69182e-08	-2.20259e-07	8.51414e-07	3.66236e-07	1.21765e-06	8.60018e-07	1.57904e-07	1.01792e-06	6.65797e-07	-1.33360e-07	5.32437e-07	6.92209e-07	5.52072e-08	7.47417e-07	-2.22639e-07	-3.33340e-07	-5.55979e-07	7.39471e-07	-1.43288e-07	5.96183e-07
14.598	3.77227e-07	-8.27758e-08	2.94451e-07	-1.70568e-07	-4.62108e-08	-2.16779e-07	8.52837e-07	3.65528e-07	1.21837e-06	8.60863e-07	1.57676e-07	1.01854e-06	6.65798e-07	-1.33361e-07	5.32437e-07	6.92864e-07	5.55842e-08	7.48448e-07	-2.21393e-07	-3.32878e-07	-5.54271e-07	7.40165e-07	-1.43422e-07	5.96742e-07
14.623	3.77814e-07	-8.29046e-08	2.94910e-07	-1.67789e-07	-4.54999e-08	-2.13289e-07	8.54262e-07	3.64820e-07	1.21908e-06	8.61708e-07	1.57449e-07	1.01916e-06	6.65795e-07	-1.33360e-07	5.32435e-07	6.93518e-07	5.59627e-08	7.49481e-07	-2.20144e-07	-3.32414e-07	-5.52557e-07	7.40856e-07	-1.43556e-07	5.97299e-07
14.647	3.78398e-07	-8.30327e-08	2.95365e-07	-1.65002e-07	-4.47858e-08	-2.09787e-07	8.55689e-07	3.64111e-07	1.21980e-06	8.62556e-07	1.57222e-07	1.01978e-06	6.65790e-07	-1.33359e-07	5.32431e-07	6.94173e-07	5.63425e-08	7.50515e-07	-2.18890e-07	-3.31947e-07	-5.50838e-07	7.41543e-07	-1.43689e-07	5.97853e-07
14.672	3.78978e-07	-8.31601e-08	2.95818e-07	-1.62207e-07	-4.40683e-08	-2.06275e-07	8.57117e-07	3.63403e-07	1.22052e-06	8.63404e-07	1.56996e-07	1.02040e-06	6.65780e-07	-1.33357e-07	5.32423e-07	6.94827e-07	5.67237e-08	7.51551e-07	-2.17633e-07	-3.31479e-07	-5.49113e-07	7.42227e-07	-1.43822e-07	5.98405e-07
14.696	3.79555e-07	-8.32866e-08	2.96268e-07	-1.59405e-07	-4.33475e-08	-2.02752e-07	8.58547e-07	3.62694e-07	1.22124e-06	8.64254e-07	1.56770e-07	1.02102e-06	6.65768e-07	-1.33355e-07	5.32413e-07	6.95482e-07	5.71063e-08	7.52588e-07	-2.16372e-07	-3.31009e-07	-5.47382e-07	7.42907e-07	-1.43954e-07	5.98953e-07
14.721	3.80128e-07	-8.34124e-08	2.96716e-07	-1.56595e-07	-4.26234e-08	-1.99219e-07	8.59978e-07	3.61986e-07	1.22196e-06	8.65106e-07	1.56545e-07	1.02165e-06	6.65752e-07	-1.33351e-07	5.32401e-07	6.96136e-07	5.74903e-08	7.53626e-07	-2.15107e-07	-3.30538e-07	-5.45645e-07	7.43584e-07	-1.44085e-07	5.99499e-07
14.746	3.80698e-07	-8.35375e-08	2.97161e-07	-1.53778e-07	-4.18960e-08	-1.95674e-07	8.61411e-07	3.61277e-07	1.22269e-06	8.65958e-07	1.56321e-07	1.02228e-06	6.65734e-07	-1.33348e-07	5.32386e-07	6.96790e-07	5.78755e-08	7.54666e-07	-2.13839e-07	-3.30064e-07	-5.43903e-07	7.44258e-07	-1.44216e-07	6.00042e-07
14.770	3.81265e-07	-8.36618e-08	2.97603e-07	-1.50955e-07	-4.11653e-08	-1.92120e-07	8.62845e-07	3.60568e-07	1.22341e-06	8.66812e-07	1.56097e-07	1.02291e-06	6.65712e-07	-1.33343e-07	5.32368e-07	6.97444e-07	5.82622e-08	7.55707e-07	-2.12567e-07	-3.29588e-07	-5.42156e-07	7.44928e-07	-1.44345e-07	6.00582e-07
14.795	3.81827e-07	-8.37853e-08	2.98042e-07	-1.48124e-07	-4.04314e-08	-1.88555e-07	8.64280e-07	3.59860e-07	1.22414e-06	8.67667e-07	1.55873e-07	1.02354e-06	6.65686e-07	-1.33338e-07	5.32348e-07	6.98098e-07	5.86501e-08	7.56748e-07	-2.11292e-07	-3.29111e-07	-5.40403e-07	7.45595e-07	-1.44475e-07	6.01120e-07
14.819	3.82387e-07	-8.39080e-08	2.98479e-07	-1.45286e-07	-3.96942e-08	-1.84980e-07	8.65717e-07	3.59151e-07	1.22487e-06	8.68523e-07	1.55651e-07	1.02417e-06	6.65658e-07	-1.33332e-07	5.32325e-07	6.98752e-07	5.90394e-08	7.57791e-07	-2.10012e-07	-3.28632e-07	-5.38645e-07	7.46258e-07	-1.44603e-07	6.01655e-07
14.844	3.82942e-07	-8.40299e-08	2.98912e-07	-1.42441e-07	-3.89538e-08	-1.81395e-07	8.67155e-07	3.58443e-07	1.22560e-06	8.69380e-07	1.55428e-07	1.02481e-06	6.65626e-07	-1.33326e-07	5.32300e-07	6.99406e-07	5.94300e-08	7.58836e-07	-2.08730e-07	-3.28151e-07	-5.36881e-07	7.46918e-07	-1.44731e-07	6.02187e-07
14.868	3.83494e-07	-8.41511e-08	2.99343e-07	-1.39590e-07	-3.82102e-08	-1.77800e-07	8.68594e-07	3.57734e-07	1.22633e-06	8.70238e-07	1.55207e-07	1.02544e-06	6.65591e-07	-1.33319e-07	5.32272e-07	7.00059e-07	5.98218e-08	7.59881e-07	-2.07444e-07	-3.27669e-07	-5.35113e-07	7.47574e-07	-1.44858e-07	6.02716e-07
14.893	3.84043e-07	-8.42714e-08	2.99772e-07	-1.36731e-07	-3.74633e-08	-1.74195e-07	8.70035e-07	3.57026e-07	1.22706e-06	8.71096e-07	1.54986e-07	1.02608e-06	6.65553e-07	-1.33312e-07	5.32242e-07	7.00712e-07	6.02150e-08	7.60927e-07	-2.06154e-07	-3.27185e-07	-5.33339e-07	7.48227e-07	-1.44985e-07	6.03242e-07
14.918	3.84588e-07	-8.43910e-08	3.00197e-07	-1.33867e-07	-3.67133e-08	-1.70580e-07	8.71476e-07	3.56318e-07	1.22779e-06	8.71956e-07	1.54765e-07	1.02672e-06	6.65512e-07	-1.33303e-07	5.32209e-07	7.01365e-07	6.06094e-08	7.61975e-07	-2.04862e-07	-3.26699e-07	-5.31560e-07	7.48877e-07	-1.45111e-07	6.03766e-07
14.942	3.85129e-07	-8.45098e-08	3.00619e-07	-1.30995e-07	-3.59601e-08	-1.66955e-07	8.72919e-07	3.55610e-07	1.22853e-06	8.72817e-07	1.54545e-07	1.02736e-06	6.65468e-07	-1.33294e-07	5.32174e-07	7.02018e-07	6.10051e-08	7.63023e-07	-2.03566e-07	-3.26211e-07	-5.29777e-07	7.49523e-07	-1.45236e-07	6.04287e-07
14.967	3.85667e-07	-8.46278e-08	3.01039e-07	-1.28118e-07	-3.52037e-08	-1.63321e-07	8.74362e-07	3.54902e-07	1.22926e-06	8.73678e-07	1.54326e-07	1.02800e-06	6.65421e-07	-1.33285e-07	5.32136e-07	7.02670e-07	6.14021e-08	7.64072e-07	-2.02267e-07	-3.25721e-07	-5.27988e-07	7.50165e-07	-1.45360e-07	6.04805e-07
14.991	3.86201e-07	-8.47449e-08	3.01456e-07	-1.25234e-07	-3.44442e-08	-1.59678e-07	8.75807e-07	3.54194e-07	1.23000e-06	8.74540e-07	1.54107e-07	1.02865e-06	6.65370e-07	-1.33275e-07	5.32095e-07	7.03322e-07	6.18002e-08	7.65122e-07	-2.00964e-07	-3.25230e-07	-5.26195e-07	7.50805e-07	-1.45484e-07	6.05321e-07
15.016	3.86731e-07	-8.48613e-08	3.01870e-07	-1.22343e-07	-3.36816e-08	-1.56025e-07	8.77252e-07	3.53487e-07	1.23074e-06	8.75402e-07	1.53889e-07	1.02929e-06	6.65317e-07	-1.33264e-07	5.32053e-07	7.03974e-07	6.21997e-08	7.66174e-07	-1.99659e-07	-3.24738e-07	-5.24397e-07	7.51441e-07	-1.45607e-07	6.05833e-07
15.041	3.87258e-07	-8.49768e-08	3.02281e-07	-1.19447e-07	-3.29158e-08	-1.52363e-07	8.78698e-07	3.52780e-07	1.23148e-06	8.76266e-07	1.53671e-07	1.02994e-06	6.65260e-07	-1.33253e-07	5.32007e-07	7.04625e-07	6.26003e-08	7.67226e-07	-1.98350e-07	-3.24243e-07	-5.22594e-07	7.52073e-07	-1.45730e-07	6.06343e-07
15.065	3.87780e-07	-8.50916e-08	3.02689e-07	-1.16545e-07	-3.21470e-08	-1.48692e-07	8.80145e-07	3.52073e-07	1.23222e-06	8.77129e-07	1.53454e-07	1.03058e-06	6.65201e-07	-1.33241e-07	5.31960e-07	7.05276e-07	6.30021e-08	7.68278e-07	-1.97039e-07	-3.23748e-07	-5.20786e-07	7.52702e-07	-1.45852e-07	6.06850e-07
15.090	3.88300e-07	-8.52055e-08	3.03094e-07	-1.13636e-07	-3.13751e-08	-1.45012e-07	8.81593e-07	3.51366e-07	1.23296e-06	8.77993e-07	1.53238e-07	1.03123e-06	6.65138e-07	-1.33228e-07	5.31909e-07	7.05927e-07	6.34052e-08	7.69332e-07	-1.95724e-07	-3.23250e-07	-5.18974e-07	7.53328e-07	-1.45973e-07	6.07355e-07
15.114	3.88815e-07	-8.53186e-08	3.03496e-07	-1.10722e-07	-3.06001e-08	-1.41322e-07	8.83041e-07	3.50660e-07	1.23370e-06	8.78858e-07	1.53022e-07	1.03188e-06	6.65072e-07	-1.33215e-07	5.31857e-07	7.06577e-07	6.38094e-08	7.70386e-07	-1.94407e-07	-3.22751e-07	-5.17158e-07	7.53950e-07	-1.46094e-07	6.07856e-07
15.139	3.89327e-07	-8.54308e-08	3.03896e-07	-1.07803e-07	-2.98221e-08	-1.37625e-07	8.84490e-07	3.49955e-07	1.23444e-06	8.79723e-07	1.52807e-07	1.03253e-06	6.65003e-07	-1.33201e-07	5.31802e-07	7.07227e-07	6.42148e-08	7.71442e-07	-1.93087e-07	-3.22250e-07	-5.15337e-07	7.54568e-07	-1.46213e-07	6.08355e-07
15.163	3.89834e-07	-8.55423e-08	3.04292e-07	-1.04877e-07	-2.90410e-08	-1.33918e-07	8.85940e-07	3.49249e-07	1.23519e-06	8.80588e-07	1.52592e-07	1.03318e-06	6.64931e-07	-1.33187e-07	5.31744e-07	7.07876e-07	6.46214e-08	7.72497e-07	-1.91764e-07	-3.21748e-07	-5.13512e-07	7.55184e-07	-1.46333e-07	6.08851e-07
15.188	3.90338e-07	-8.56529e-08	3.04686e-07	-1.01946e-07	-2.82569e-08	-1.30203e-07	8.87390e-07	3.48544e-07	1.23593e-06	8.81454e-07	1.52379e-07	1.03383e-06	6.64857e-07	-1.33172e-07	5.31685e-07	7.08525e-07	6.50291e-08	7.73554e-07	-1.90438e-07	-3.21244e-07	-5.11682e-07	7.55795e-07	-1.46451e-07	6.09344e-07
15.213	3.90839e-07	-8.57626e-08	3.05076e-07	-9.90098e-08	-2.74699e-08	-1.26480e-07	8.88840e-07	3.47840e-07	1.23668e-06	8.82319e-07	1.52165e-07	1.03448e-06	6.64779e-07	-1.33156e-07	5.31622e-07	7.09173e-07	6.54380e-08	7.74611e-07	-1.89110e-07	-3.20739e-07	-5.09849e-07	7.56404e-07	-1.46569e-07	6.09835e-07
15.237	3.91335e-07	-8.58716e-08	3.05463e-07	-9.60680e-08	-2.66798e-08	-1.22748e-07	8.90291e-07	3.47136e-07	1.23743e-06	8.83185e-07	1.51952e-07	1.03514e-06	6.64698e-07	-1.33140e-07	5.31558e-07	7.09821e-07	6.58480e-08	7.75669e-07	-1.87779e-07	-3.20232e-07	-5.08011e-07	7.57009e-07	-1.46686e-07	6.10322e-07
15.262	3.91828e-07	-8.59796e-08	3.05848e-07	-9.31210e-08	-2.58868e-08	-1.19008e-07	8.91743e-07	3.46432e-07	1.23817e-06	8.84051e-07	1.51740e-07	1.03579e-06	6.64614e-07	-1.33123e-07	5.31491e-07	7.10468e-07	6.62591e-08	7.76727e-07	-1.86445e-07	-3.19724e-07	-5.06169e-07	7.57610e-07	-1.46803e-07	6.10807e-07
15.286	3.92316e-07	-8.60869e-08	3.06229e-07	-9.01689e-08	-2.50909e-08	-1.15260e-07	8.93194e-07	3.45729e-07	1.23892e-06	8.84916e-07	1.51529e-07	1.03644e-06	6.64527e-07	-1.33106e-07	5.31421e-07	7.11114e-07	6.66713e-08	7.77786e-07	-1.85109e-07	-3.19214e-07	-5.04323e-07	7.58208e-07	-1.46919e-07	6.11289e-07
15.311	3.92801e-07	-8.61932e-08	3.06608e-07	-8.72118e-08	-2.42920e-08	-1.11504e-07	8.94646e-07	3.45027e-07	1.23967e-06	8.85782e-07	1.51318e-07	1.03710e-06	6.64438e-07	-1.33088e-07	5.31350e-07	7.11760e-07	6.70846e-08	7.78845e-07	-1.83771e-07	-3.18703e-07	-5.02474e-07	7.58803e-07	-1.47034e-07	6.11769e-07
15.335	3.93282e-07	-8.62988e-08	3.06983e-07	-8.42497e-08	-2.34903e-08	-1.07740e-07	8.96098e-07	3.44325e-07	1.24042e-06	8.86647e-07	1.51107e-07	1.03775e-06	6.64345e-07	-1.33070e-07	5.31275e-07	7.12406e-07	6.74990e-08	7.79905e-07	-1.82430e-07	-3.18190e-07	-5.00620e-07	7.59394e-07	-1.47148e-07	6.12245e-07
15.360	3.93759e-07	-8.64034e-08	3.07356e-07	-8.12829e-08	-2.26856e-08	-1.03968e-07	8.97550e-07	3.43623e-07	1.24117e-06	8.87513e-07	1.50897e-07	1.03841e-06	6.64249e-07	-1.33050e-07	5.31199e-07	7.13050e-07	6.79145e-08	7.80965e-07	-1.81086e-07	-3.17676e-07	-4.98763e-07	7.59981e-07	-1.47262e-07	6.12719e-07
15.385	3.94232e-07	-8.65073e-08	3.07725e-07	-7.83112e-08	-2.18781e-08	-1.00189e-07	8.99002e-07	3.42922e-07	1.24192e-06	8.88378e-07	1.50688e-07	1.03907e-06	6.64151e-07	-1.33031e-07	5.31120e-07	7.13694e-07	6.83310e-08	7.82025e-07	-1.79741e-07	-3.17161e-07	-4.96901e-07	7.60566e-07	-1.47376e-07	6.13190e-07
15.409	3.94701e-07	-8.66102e-08	3.08091e-07	-7.53350e-08	-2.10678e-08	-9.64028e-08	9.00454e-07	3.42222e-07	1.24268e-06	8.89242e-07	1.50480e-07	1.03972e-06	6.64050e-07	-1.33010e-07	5.31039e-07	7.14337e-07	6.87486e-08	7.83086e-07	-1.78393e-07	-3.16644e-07	-4.95037e-07	7.61146e-07	-1.47488e-07	6.13658e-07
15.434	3.95166e-07	-8.67123e-08	3.08454e-07	-7.23542e-08	-2.02546e-08	-9.26088e-08	9.01906e-07	3.41523e-07	1.24343e-06	8.90107e-07	1.50272e-07	1.04038e-06	6.63945e-07	-1.32989e-07	5.30956e-07	7.14980e-07	6.91672e-08	7.84147e-07	-1.77043e-07	-3.16126e-07	-4.93168e-07	7.61724e-07	-1.47600e-07	6.14124e-07
15.458	3.95628e-07	-8.68135e-08	3.08814e-07	-6.93691e-08	-1.94386e-08	-8.88076e-08	9.03357e-07	3.40824e-07	1.24418e-06	8.90971e-07	1.50064e-07	1.04103e-06	6.63838e-07	-1.32968e-07	5.30870e-07	7.15622e-07	6.95868e-08	7.85208e-07	-1.75691e-07	-3.15606e-07	-4.91297e-07	7.62297e-07	-1.47711e-07	6.14586e-07
15.483	3.96085e-07	-8.69138e-08	3.09171e-07	-6.63796e-08	-1.86198e-08	-8.49994e-08	9.04809e-07	3.40126e-07	1.24493e-06	8.91834e-07	1.49857e-07	1.04169e-06	6.63728e-07	-1.32946e-07	5.30782e-07	7.16263e-07	7.00074e-08	7.86270e-07	-1.74336e-07	-3.15085e-07	-4.89421e-07	7.62867e-07	-1.47822e-07	6.15046e-07
15.507	3.96538e-07	-8.70133e-08	3.09525e-07	-6.33859e-08	-1.77982e-08	-8.11841e-08	9.06260e-07	3.39428e-07	1.24569e-06	8.92697e-07	1.49651e-07	1.04235e-06	6.63615e-07	-1.32923e-07	5.30692e-07	7.16903e-07	7.04290e-08	7.87332e-07	-1.72980e-07	-3.14563e-07	-4.87543e-07	7.63434e-07	-1.47931e-07	6.15503e-07
15.532	3.96987e-07	-8.71118e-08	3.09875e-07	-6.03881e-08	-1.69739e-08	-7.73620e-08	9.07711e-07	3.38732e-07	1.24644e-06	8.93559e-07	1.49446e-07	1.04300e-06	6.63500e-07	-1.32900e-07	5.30599e-07	7.17542e-07	7.08516e-08	7.88394e-07	-1.71622e-07	-3.14039e-07	-4.85661e-07	7.63997e-07	-1.48041e-07	6.15957e-07
15.557	3.97432e-07	-8.72095e-08	3.10223e-07	-5.73863e-08	-1.61469e-08	-7.35332e-08	9.09162e-07	3.38036e-07	1.24720e-06	8.94420e-07	1.49241e-07	1.04366e-06	6.63381e-07	-1.32876e-07	5.30505e-07	7.18180e-07	7.12752e-08	7.89456e-07	-1.70262e-07	-3.13514e-07	-4.83776e-07	7.64557e-07	-1.48149e-07	6.16408e-07
15.581	3.97874e-07	-8.73063e-08	3.10567e-07	-5.43806e-08	-1.53172e-08	-6.96978e-08	9.10612e-07	3.37340e-07	1.24795e-06	8.95280e-07	1.49036e-07	1.04432e-06	6.63260e-07	-1.32852e-07	5.30408e-07	7.18818e-07	7.16997e-08	7.90518e-07	-1.68899e-07	-3.12988e-07	-4.81888e-07	7.65113e-07	-1.48257e-07	6.16857e-07
15.606	3.98311e-07	-8.74022e-08	3.10908e-07	-5.13711e-08	-1.44848e-08	-6.58559e-08	9.12061e-07	3.36646e-07	1.24871e-06	8.96140e-07	1.48832e-07	1.04497e-06	6.63136e-07	-1.32827e-07	5.30308e-07	7.19455e-07	7.21252e-08	7.91580e-07	-1.67536e-07	-3.12461e-07	-4.79996e-07	7.65666e-07	-1.48364e-07	6.17302e-07
15.630	3.98744e-07	-8.74973e-08	3.11246e-07	-4.83580e-08	-1.36497e-08	-6.20076e-08	9.13510e-07	3.35952e-07	1.24946e-06	8.96999e-07	1.48629e-07	1.04563e-06	6.63009e-07	-1.32802e-07	5.30207e-07	7.20090e-07	7.25516e-08	7.92642e-07	-1.66170e-07	-3.11932e-07	-4.78102e-07	7.66215e-07	-1.48470e-07	6.17745e-07
15.655	3.99173e-07	-8.75914e-08	3.11581e-07	-4.53412e-08	-1.28119e-08	-5.81532e-08	9.14958e-07	3.35260e-07	1.25022e-06	8.97856e-07	1.48426e-07	1.04628e-06	6.62879e-07	-1.32776e-07	5.30103e-07	7.20725e-07	7.29789e-08	7.93704e-07	-1.64803e-07	-3.11402e-07	-4.76205e-07	7.66761e-07	-1.48576e-07	6.18185e-07
15.679	3.99597e-07	-8.76846e-08	3.11913e-07	-4.23210e-08	-1.19716e-08	-5.42926e-08	9.16406e-07	3.34568e-07	1.25097e-06	8.98713e-07	1.48224e-07	1.04694e-06	6.62746e-07	-1.32749e-07	5.29997e-07	7.21359e-07	7.34072e-08	7.94766e-07	-1.63434e-07	-3.10871e-07	-4.74305e-07	7.67303e-07	-1.48681e-07	6.18622e-07
15.704	4.00018e-07	-8.77769e-08	3.12241e-07	-3.92974e-08	-1.11287e-08	-5.04261e-08	9.17852e-07	3.33877e-07	1.25173e-06	8.99568e-07	1.48023e-07	1.04759e-06	6.62611e-07	-1.32722e-07	5.29889e-07	7.21991e-07	7.38363e-08	7.95828e-07	-1.62063e-07	-3.10338e-07	-4.72402e-07	7.67842e-07	-1.48785e-07	6.19056e-07
15.729	4.00435e-07	-8.78683e-08	3.12566e-07	-3.62706e-08	-1.02831e-08	-4.65537e-08	9.19298e-07	3.33187e-07	1.25248e-06	9.00423e-07	1.47822e-07	1.04824e-06	6.62473e-07	-1.32695e-07	5.29779e-07	7.22623e-07	7.42663e-08	7.96889e-07	-1.60691e-07	-3.09805e-07	-4.70496e-07	7.68377e-07	-1.48889e-07	6.19488e-07
15.753	4.00847e-07	-8.79588e-08	3.12888e-07	-3.32406e-08	-9.43504e-09	-4.26757e-08	9.20743e-07	3.32497e-07	1.25324e-06	9.01276e-07	1.47621e-07	1.04890e-06	6.62332e-07	-1.32666e-07	5.29666e-07	7.23253e-07	7.46972e-08	7.97951e-07	-1.59318e-07	-3.09270e-07	-4.68588e-07	7.68908e-07	-1.48992e-07	6.19916e-07
15.778	4.01256e-07	-8.80484e-08	3.13207e-07	-3.02076e-08	-8.58442e-09	-3.87920e-08	9.22187e-07	3.31809e-07	1.25400e-06	9.02127e-07	1.47422e-07	1.04955e-06	6.62189e-07	-1.32638e-07	5.29551e-07	7.23883e-07	7.51289e-08	7.99012e-07	-1.57943e-07	-3.08734e-07	-4.66677e-07	7.69436e-07	-1.49094e-07	6.20342e-07
15.802	4.01660e-07	-8.81371e-08	3.13523e-07	-2.71716e-08	-7.73130e-09	-3.49029e-08	9.23630e-07	3.31122e-07	1.25475e-06	9.02977e-07	1.47223e-07	1.05020e-06	6.62043e-07	-1.32608e-07	5.29434e-07	7.24511e-07	7.55615e-08	8.00073e-07	-1.56567e-07	-3.08197e-07	-4.64764e-07	7.69961e-07	-1.49196e-07	6.20765e-07
15.827	4.02060e-07	-8.82249e-08	3.13835e-07	-2.41329e-08	-6.87568e-09	-3.10085e-08	9.25072e-07	3.30436e-07	1.25551e-06	9.03826e-07	1.47024e-07	1.05085e-06	6.61894e-07	-1.32579e-07	5.29315e-07	7.25138e-07	7.59949e-08	8.01133e-07	-1.55189e-07	-3.07659e-07	-4.62848e-07	7.70481e-07	-1.49297e-07	6.21185e-07
15.852	4.02455e-07	-8.83117e-08	3.14144e-07	-2.10914e-08	-6.01760e-09	-2.71090e-08	9.26512e-07	3.29750e-07	1.25626e-06	9.04673e-07	1.46826e-07	1.05150e-06	6.61742e-07	-1.32548e-07	5.29194e-07	7.25764e-07	7.64291e-08	8.02193e-07	-1.53811e-07	-3.07120e-07	-4.60930e-07	7.70999e-07	-1.49397e-07	6.21602e-07
15.876	4.02847e-07	-8.83977e-08	3.14449e-07	-1.80473e-08	-5.15708e-09	-2.32043e-08	9.27951e-07	3.29066e-07	1.25702e-06	9.05519e-07	1.46628e-07	1.05215e-06	6.61588e-07	-1.32517e-07	5.29071e-07	7.26389e-07	7.68641e-08	8.03253e-07	-1.52431e-07	-3.06579e-07	-4.59010e-07	7.71512e-07	-1.49497e-07	6.22016e-07
15.901	4.03234e-07	-8.84827e-08	3.14752e-07	-1.50007e-08	-4.29413e-09	-1.92948e-08	9.29389e-07	3.28383e-07	1.25777e-06	9.06363e-07	1.46431e-07	1.05279e-06	6.61431e-07	-1.32486e-07	5.28945e-07	7.27012e-07	7.72998e-08	8.04312e-07	-1.51049e-07	-3.06038e-07	-4.57087e-07	7.72022e-07	-1.49595e-07	6.22427e-07
15.925	4.03618e-07	-8.85667e-08	3.15051e-07	-1.19517e-08	-3.42880e-09	-1.53805e-08	9.30826e-07	3.27700e-07	1.25853e-06	9.07205e-07	1.46235e-07	1.05344e-06	6.61271e-07	-1.32454e-07	5.28818e-07	7.27634e-07	7.77364e-08	8.05371e-07	-1.49667e-07	-3.05495e-07	-4.55162e-07	7.72529e-07	-1.49694e-07	6.22835e-07
15.950	4.03996e-07	-8.86499e-08	3.15347e-07	-8.90042e-09	-2.56109e-09	-1.14615e-08	9.32260e-07	3.27019e-07	1.25928e-06	9.08045e-07	1.46039e-07	1.05408e-06	6.61109e-07	-1.32421e-07	5.28688e-07	7.28255e-07	7.81737e-08	8.06429e-07	-1.48284e-07	-3.04951e-07	-4.53235e-07	7.73032e-07	-1.49791e-07	6.23241e-07
15.974	4.04371e-07	-8.87321e-08	3.15639e-07	-5.84700e-09	-1.69103e-09	-7.53803e-09	9.33694e-07	3.26339e-07	1.26003e-06	9.08883e-07	1.45844e-07	1.05473e-06	6.60944e-07	-1.32388e-07	5.28556e-07	7.28875e-07	7.86118e-08	8.07486e-07	-1.46900e-07	-3.04407e-07	-4.51307e-07	7.73531e-07	-1.49888e-07	6.23643e-07
15.999	4.04741e-07	-8.88133e-08	3.15928e-07	-2.79151e-09	-8.18652e-10	-3.61017e-09	9.35126e-07	3.25660e-07	1.26079e-06	9.09719e-07	1.45649e-07	1.05537e-06	6.60777e-07	-1.32355e-07	5.28422e-07	7.29493e-07	7.90505e-08	8.08543e-07	-1.45515e-07	-3.03861e-07	-4.49376e-07	7.74026e-07	-1.49984e-07	6.24042e-07
16.024	4.05108e-07	-8.88937e-08	3.16214e-07	2.65915e-10	5.60247e-11	3.21940e-10	9.36556e-07	3.24983e-07	1.26154e-06	9.10553e-07	1.45455e-07	1.05601e-06	6.60607e-07	-1.32321e-07	5.28286e-07	7.30109e-07	7.94900e-08	8.09599e-07	-1.44129e-07	-3.03314e-07	-4.47443e-07	7.74518e-07	-1.50079e-07	6.24439e-07
16.048	4.05469e-07	-8.89731e-08	3.16496e-07	3.32518e-09	9.32976e-10	4.25815e-09	9.37984e-07	3.24306e-07	1.26229e-06	9.11385e-07	1.45261e-07	1.05665e-06	6.60434e-07	-1.32286e-07	5.28148e-07	7.30725e-07	7.99302e-08	8.10655e-07	-1.42742e-07	-3.02766e-07	-4.45509e-07	7.75006e-07	-1.50174e-07	6.24833e-07
16.073	4.05827e-07	-8.90515e-08	3.16775e-07	6.38616e-09	1.81218e-09	8.19834e-09	9.39410e-07	3.23630e-07	1.26304e-06	9.12215e-07	1.45068e-07	1.05728e-06	6.60259e-07	-1.32251e-07	5.28008e-07	7.31338e-07	8.03711e-08	8.11709e-07	-1.41355e-07	-3.02217e-07	-4.43573e-07	7.75491e-07	-1.50268e-07	6.25223e-07
16.097	4.06180e-07	-8.91290e-08	3.17051e-07	9.44876e-09	2.69360e-09	1.21424e-08	9.40835e-07	3.22956e-07	1.26379e-06	9.13042e-07	1.44876e-07	1.05792e-06	6.60081e-07	-1.32215e-07	5.27866e-07	7.31951e-07	8.08127e-08	8.12763e-07	-1.39967e-07	-3.01668e-07	-4.41635e-07	7.75972e-07	-1.50361e-07	6.25611e-07
16.122	4.06529e-07	-8.92056e-08	3.17323e-07	1.25129e-08	3.57722e-09	1.60901e-08	9.42257e-07	3.22283e-07	1.26454e-06	9.13867e-07	1.44683e-07	1.05855e-06	6.59900e-07	-1.32179e-07	5.27721e-07	7.32561e-07	8.12549e-08	8.13816e-07	-1.38578e-07	-3.01117e-07	-4.39695e-07	7.76449e-07	-1.50453e-07	6.25996e-07
16.146	4.06873e-07	-8.92812e-08	3.17592e-07	1.55783e-08	4.46302e-09	2.00414e-08	9.43678e-07	3.21611e-07	1.26529e-06	9.14690e-07	1.44492e-07	1.05918e-06	6.59717e-07	-1.32143e-07	5.27575e-07	7.33171e-07	8.16977e-08	8.14868e-07	-1.37189e-07	-3.00565e-07	-4.37754e-07	7.76923e-07	-1.50545e-07	6.26378e-07
16.171	4.07214e-07	-8.93558e-08	3.17858e-07	1.86451e-08	5.35096e-09	2.39961e-08	9.45096e-07	3.20940e-07	1.26604e-06	9.15510e-07	1.44301e-07	1.05981e-06	6.59532e-07	-1.32105e-07	5.27426e-07	7.33778e-07	8.21412e-08	8.15920e-07	-1.35799e-07	-3.00013e-07	-4.35812e-07	7.77392e-07	-1.50636e-07	6.26756e-07
16.196	4.07549e-07	-8.94295e-08	3.18120e-07	2.17130e-08	6.24102e-09	2.79540e-08	9.46512e-07	3.20271e-07	1.26678e-06	9.16328e-07	1.44110e-07	1.06044e-06	6.59344e-07	-1.32068e-07	5.27276e-07	7.34384e-07	8.25853e-08	8.16970e-07	-1.34409e-07	-2.99459e-07	-4.33868e-07	7.77859e-07	-1.50726e-07	6.27132e-07
16.220	4.07881e-07	-8.95023e-08	3.18379e-07	2.47820e-08	7.13318e-09	3.19152e-08	9.47926e-07	3.19603e-07	1.26753e-06	9.17142e-07	1.43920e-07	1.06106e-06	6.59153e-07	-1.32030e-07	5.27124e-07	7.34989e-07	8.30300e-08	8.18019e-07	-1.33019e-07	-2.98905e-07	-4.31923e-07	7.78321e-07	-1.50816e-07	6.27505e-07
16.245	4.08208e-07	-8.95740e-08	3.18634e-07	2.78519e-08	8.02741e-09	3.58793e-08	9.49338e-07	3.18936e-07	1.26827e-06	9.17955e-07	1.43731e-07	1.06169e-06	6.58960e-07	-1.31991e-07	5.26969e-07	7.35591e-07	8.34753e-08	8.19067e-07	-1.31628e-07	-2.98349e-07	-4.29977e-07	7.78780e-07	-1.50905e-07	6.27875e-07
16.269	4.08531e-07	-8.96449e-08	3.18886e-07	3.09226e-08	8.92367e-09	3.98463e-08	9.50747e-07	3.18270e-07	1.26902e-06	9.18764e-07	1.43542e-07	1.06231e-06	6.58765e-07	-1.31952e-07	5.26813e-07	7.36192e-07	8.39211e-08	8.20114e-07	-1.30237e-07	-2.97793e-07	-4.28030e-07	7.79235e-07	-1.50993e-07	6.28242e-07
16.294	4.08849e-07	-8.97147e-08	3.19134e-07	3.39941e-08	9.82196e-09	4.38160e-08	9.52153e-07	3.17606e-07	1.26976e-06	9.19570e-07	1.43353e-07	1.06292e-06	6.58566e-07	-1.31912e-07	5.26654e-07	7.36792e-07	8.43675e-08	8.21159e-07	-1.28845e-07	-2.97236e-07	-4.26081e-07	7.79686e-07	-1.51080e-07	6.28605e-07
16.318	4.09163e-07	-8.97836e-08	3.19379e-07	3.70661e-08	1.07222e-08	4.77883e-08	9.53557e-07	3.16943e-07	1.27050e-06	9.20373e-07	1.43165e-07	1.06354e-06	6.58366e-07	-1.31872e-07	5.26494e-07	7.37389e-07	8.48145e-08	8.22204e-07	-1.27454e-07	-2.96678e-07	-4.24132e-07	7.80133e-07	-1.51167e-07	6.28966e-07
16.343	4.09473e-07	-8.98515e-08	3.19621e-07	4.01386e-08	1.16245e-08	5.17631e-08	9.54959e-07	3.16282e-07	1.27124e-06	9.21174e-07	1.42978e-07	1.06415e-06	6.58163e-07	-1.31831e-07	5.26332e-07	7.37985e-07	8.52619e-08	8.23247e-07	-1.26062e-07	-2.96119e-07	-4.22181e-07	7.80577e-07	-1.51253e-07	6.29324e-07
16.368	4.09778e-07	-8.99185e-08	3.19859e-07	4.32115e-08	1.25286e-08	5.57402e-08	9.56357e-07	3.15622e-07	1.27198e-06	9.21971e-07	1.42791e-07	1.06476e-06	6.57957e-07	-1.31790e-07	5.26167e-07	7.38579e-07	8.57099e-08	8.24289e-07	-1.24670e-07	-2.95560e-07	-4.20230e-07	7.81017e-07	-1.51338e-07	6.29678e-07
16.392	4.10078e-07	-8.99844e-08	3.20094e-07	4.62847e-08	1.34347e-08	5.97194e-08	9.57753e-07	3.14963e-07	1.27272e-06	9.22765e-07	1.42604e-07	1.06537e-06	6.57749e-07	-1.31748e-07	5.26001e-07	7.39171e-07	8.61583e-08	8.25329e-07	-1.23279e-07	-2.94999e-07	-4.18278e-07	7.81453e-07	-1.51423e-07	6.30030e-07
16.417	4.10374e-07	-9.00494e-08	3.20325e-07	4.93580e-08	1.43427e-08	6.37006e-08	9.59146e-07	3.14305e-07	1.27345e-06	9.23555e-07	1.42418e-07	1.06597e-06	6.57539e-07	-1.31706e-07	5.25833e-07	7.39761e-07	8.66073e-08	8.26368e-07	-1.21887e-07	-2.94438e-07	-4.16325e-07	7.81885e-07	-1.51507e-07	6.30378e-07
16.441	4.10666e-07	-9.01134e-08	3.20553e-07	5.24313e-08	1.52525e-08	6.76837e-08	9.60536e-07	3.13649e-07	1.27418e-06	9.24343e-07	1.42232e-07	1.06657e-06	6.57326e-07	-1.31664e-07	5.25662e-07	7.40349e-07	8.70567e-08	8.27406e-07	-1.20496e-07	-2.93876e-07	-4.14372e-07	7.82313e-07	-1.51590e-07	6.30724e-07
16.466	4.10954e-07	-9.01765e-08	3.20777e-07	5.55045e-08	1.61641e-08	7.16686e-08	9.61922e-07	3.12995e-07	1.27492e-06	9.25126e-07	1.42047e-07	1.06717e-06	6.57111e-07	-1.31620e-07	5.25490e-07	7.40935e-07	8.75065e-08	8.28442e-07	-1.19104e-07	-2.93313e-07	-4.12418e-07	7.82738e-07	-1.51672e-07	6.31066e-07
16.490	4.11236e-07	-9.02386e-08	3.20998e-07	5.85775e-08	1.70775e-08	7.56550e-08	9.63306e-07	3.12342e-07	1.27565e-06	9.25907e-07	1.41862e-07	1.06777e-06	6.56893e-07	-1.31577e-07	5.25316e-07	7.41519e-07	8.79568e-08	8.29476e-07	-1.17713e-07	-2.92750e-07	-4.10463e-07	7.83159e-07	-1.51753e-07	6.31405e-07
16.515	4.11515e-07	-9.02996e-08	3.21215e-07	6.16502e-08	1.79927e-08	7.96429e-08	9.64687e-07	3.11690e-07	1.27638e-06	9.26683e-07	1.41678e-07	1.06836e-06	6.56673e-07	-1.31533e-07	5.25140e-07	7.42102e-07	8.84075e-08	8.30509e-07	-1.16322e-07	-2.92186e-07	-4.08508e-07	7.83576e-07	-1.51834e-07	6.31741e-07
16.540	4.11789e-07	-9.03597e-08	3.21429e-07	6.47225e-08	1.89096e-08	8.36321e-08	9.66064e-07	3.11040e-07	1.27710e-06	9.27456e-07	1.41494e-07	1.06895e-06	6.56451e-07	-1.31488e-07	5.24962e-07	7.42682e-07	8.88586e-08	8.31540e-07	-1.14932e-07	-2.91621e-07	-4.06553e-07	7.83989e-07	-1.51914e-07	6.32074e-07
16.564	4.12058e-07	-9.04188e-08	3.21639e-07	6.77942e-08	1.98282e-08	8.76224e-08	9.67438e-07	3.10391e-07	1.27783e-06	9.28225e-07	1.41310e-07	1.06954e-06	6.56226e-07	-1.31443e-07	5.24783e-07	7.43260e-07	8.93100e-08	8.32570e-07	-1.13542e-07	-2.91055e-07	-4.04597e-07	7.84398e-07	-1.51994e-07	6.32404e-07
16.589	4.12323e-07	-9.04770e-08	3.21846e-07	7.08653e-08	2.07485e-08	9.16138e-08	9.68808e-07	3.09744e-07	1.27855e-06	9.28991e-07	1.41127e-07	1.07012e-06	6.55999e-07	-1.31398e-07	5.24601e-07	7.43836e-07	8.97619e-08	8.33597e-07	-1.12152e-07	-2.90488e-07	-4.02641e-07	7.84803e-07	-1.52072e-07	6.32731e-07
16.613	4.12583e-07	-9.05341e-08	3.22049e-07	7.39355e-08	2.16705e-08	9.56060e-08	9.70176e-07	3.09098e-07	1.27927e-06	9.29752e-07	1.40944e-07	1.07070e-06	6.55769e-07	-1.31352e-07	5.24417e-07	7.44409e-07	9.02141e-08	8.34623e-07	-1.10763e-07	-2.89921e-07	-4.00685e-07	7.85204e-07	-1.52150e-07	6.33055e-07
16.638	4.12839e-07	-9.05903e-08	3.22249e-07	7.70049e-08	2.25941e-08	9.95990e-08	9.71539e-07	3.08454e-07	1.27999e-06	9.30510e-07	1.40762e-07	1.07127e-06	6.55537e-07	-1.31305e-07	5.24232e-07	7.44981e-07	9.06666e-08	8.35647e-07	-1.09375e-07	-2.89354e-07	-3.98728e-07	7.85602e-07	-1.52227e-07	6.33375e-07
16.663	4.13091e-07	-9.06454e-08	3.22445e-07	8.00733e-08	2.35192e-08	1.03593e-07	9.72899e-07	3.07812e-07	1.28071e-06	9.31263e-07	1.40580e-07	1.07184e-06	6.55303e-07	-1.31258e-07	5.24045e-07	7.45550e-07	9.11194e-08	8.36670e-07	-1.07987e-07	-2.88785e-07	-3.96772e-07	7.85995e-07	-1.52303e-07	6.33692e-07
16.687	4.13337e-07	-9.06996e-08	3.22638e-07	8.31405e-08	2.44460e-08	1.07586e-07	9.74255e-07	3.07170e-07	1.28143e-06	9.32013e-07	1.40399e-07	1.07241e-06	6.55067e-07	-1.31211e-07	5.23856e-07	7.46117e-07	9.15726e-08	8.37690e-07	-1.06600e-07	-2.88216e-07	-3.94816e-07	7.86385e-07	-1.52379e-07	6.34007e-07
16.712	4.13580e-07	-9.07527e-08	3.22827e-07	8.62065e-08	2.53742e-08	1.11581e-07	9.75607e-07	3.06531e-07	1.28214e-06	9.32758e-07	1.40217e-07	1.07297e-06	6.54828e-07	-1.31163e-07	5.23665e-07	7.46682e-07	9.20260e-08	8.38708e-07	-1.05214e-07	-2.87646e-07	-3.92860e-07	7.86771e-07	-1.52453e-07	6.34317e-07
16.736	4.13817e-07	-9.08049e-08	3.23013e-07	8.92712e-08	2.63040e-08	1.15575e-07	9.76955e-07	3.05893e-07	1.28285e-06	9.33498e-07	1.40037e-07	1.07353e-06	6.54587e-07	-1.31115e-07	5.23472e-07	7.47245e-07	9.24797e-08	8.39724e-07	-1.03828e-07	-2.87076e-07	-3.90904e-07	7.87152e-07	-1.52527e-07	6.34625e-07
16.761	4.14051e-07	-9.08561e-08	3.23195e-07	9.23344e-08	2.72352e-08	1.19570e-07	9.78300e-07	3.05257e-07	1.28356e-06	9.34235e-07	1.39856e-07	1.07409e-06	6.54343e-07	-1.31066e-07	5.23277e-07	7.47805e-07	9.29336e-08	8.40738e-07	-1.02443e-07	-2.86505e-07	-3.88948e-07	7.87530e-07	-1.52600e-07	6.34930e-07
16.785	4.14279e-07	-9.09063e-08	3.23373e-07	9.53960e-08	2.81678e-08	1.23564e-07	9.79640e-07	3.04622e-07	1.28426e-06	9.34966e-07	1.39676e-07	1.07464e-06	6.54098e-07	-1.31017e-07	5.23081e-07	7.48362e-07	9.33878e-08	8.41750e-07	-1.01059e-07	-2.85933e-07	-3.86993e-07	7.87904e-07	-1.52673e-07	6.35231e-07
16.810	4.14503e-07	-9.09554e-08	3.23548e-07	9.84558e-08	2.91019e-08	1.27558e-07	9.80976e-07	3.03989e-07	1.28497e-06	9.35694e-07	1.39496e-07	1.07519e-06	6.53850e-07	-1.30967e-07	5.22882e-07	7.48918e-07	9.38422e-08	8.42760e-07	-9.96765e-08	-2.85361e-07	-3.85038e-07	7.88274e-07	-1.52745e-07	6.35529e-07
16.835	4.14723e-07	-9.10036e-08	3.23719e-07	1.01514e-07	3.00373e-08	1.31551e-07	9.82308e-07	3.03358e-07	1.28567e-06	9.36416e-07	1.39317e-07	1.07573e-06	6.53599e-07	-1.30917e-07	5.22682e-07	7.49470e-07	9.42969e-08	8.43767e-07	-9.82947e-08	-2.84788e-07	-3.83083e-07	7.88639e-07	-1.52815e-07	6.35824e-07
16.859	4.14938e-07	-9.10508e-08	3.23887e-07	1.04570e-07	3.09741e-08	1.35544e-07	9.83636e-07	3.02728e-07	1.28636e-06	9.37134e-07	1.39138e-07	1.07627e-06	6.53347e-07	-1.30867e-07	5.22480e-07	7.50021e-07	9.47516e-08	8.44772e-07	-9.69140e-08	-2.84215e-07	-3.81129e-07	7.89001e-07	-1.52885e-07	6.36115e-07
16.884	4.15148e-07	-9.10970e-08	3.24051e-07	1.07624e-07	3.19122e-08	1.39536e-07	9.84959e-07	3.02100e-07	1.28706e-06	9.37848e-07	1.38959e-07	1.07681e-06	6.53092e-07	-1.30816e-07	5.22277e-07	7.50569e-07	9.52066e-08	8.45775e-07	-9.55344e-08	-2.83641e-07	-3.79176e-07	7.89359e-07	-1.52955e-07	6.36404e-07
16.908	4.15354e-07	-9.11421e-08	3.24212e-07	1.10676e-07	3.28516e-08	1.43528e-07	9.86278e-07	3.01473e-07	1.28775e-06	9.38556e-07	1.38781e-07	1.07734e-06	6.52835e-07	-1.30764e-07	5.22071e-07	7.51114e-07	9.56617e-08	8.46776e-07	-9.41560e-08	-2.83067e-07	-3.77223e-07	7.89712e-07	-1.53023e-07	6.36689e-07
16.933	4.15555e-07	-9.11863e-08	3.24369e-07	1.13726e-07	3.37922e-08	1.47518e-07	9.87592e-07	3.00848e-07	1.28844e-06	9.39260e-07	1.38603e-07	1.07786e-06	6.52576e-07	-1.30712e-07	5.21864e-07	7.51657e-07	9.61170e-08	8.47774e-07	-9.27788e-08	-2.82492e-07	-3.75271e-07	7.90062e-07	-1.53091e-07	6.36971e-07
16.957	4.15752e-07	-9.12294e-08	3.24523e-07	1.16773e-07	3.47340e-08	1.51507e-07	9.88902e-07	3.00225e-07	1.28913e-06	9.39958e-07	1.38425e-07	1.07838e-06	6.52315e-07	-1.30660e-07	5.21655e-07	7.52197e-07	9.65724e-08	8.48769e-07	-9.14030e-08	-2.81917e-07	-3.73320e-07	7.90407e-07	-1.53158e-07	6.37249e-07
16.982	4.15944e-07	-9.12716e-08	3.24673e-07	1.19818e-07	3.56770e-08	1.55495e-07	9.90207e-07	2.99604e-07	1.28981e-06	9.40651e-07	1.38247e-07	1.07890e-06	6.52051e-07	-1.30607e-07	5.21444e-07	7.52734e-07	9.70278e-08	8.49762e-07	-9.00285e-08	-2.81341e-07	-3.71369e-07	7.90748e-07	-1.53224e-07	6.37524e-07
17.007	4.16132e-07	-9.13127e-08	3.24819e-07	1.22860e-07	3.66212e-08	1.59481e-07	9.91507e-07	2.98984e-07	1.29049e-06	9.41339e-07	1.38070e-07	1.07941e-06	6.51786e-07	-1.30554e-07	5.21232e-07	7.53269e-07	9.74834e-08	8.50752e-07	-8.86554e-08	-2.80764e-07	-3.69420e-07	7.91086e-07	-1.53289e-07	6.37796e-07
17.031	4.16315e-07	-9.13529e-08	3.24962e-07	1.25899e-07	3.75665e-08	1.63465e-07	9.92803e-07	2.98366e-07	1.29117e-06	9.42022e-07	1.37893e-07	1.07992e-06	6.51518e-07	-1.30500e-07	5.21018e-07	7.53801e-07	9.79390e-08	8.51740e-07	-8.72838e-08	-2.80187e-07	-3.67471e-07	7.91419e-07	-1.53354e-07	6.38065e-07
17.056	4.16493e-07	-9.13920e-08	3.25101e-07	1.28935e-07	3.85129e-08	1.67448e-07	9.94093e-07	2.97750e-07	1.29184e-06	9.42700e-07	1.37716e-07	1.08042e-06	6.51248e-07	-1.30446e-07	5.20802e-07	7.54330e-07	9.83947e-08	8.52725e-07	-8.59137e-08	-2.79610e-07	-3.65524e-07	7.91748e-07	-1.53418e-07	6.38330e-07
17.080	4.16666e-07	-9.14301e-08	3.25236e-07	1.31969e-07	3.94603e-08	1.71429e-07	9.95379e-07	2.97136e-07	1.29251e-06	9.43372e-07	1.37540e-07	1.08091e-06	6.50975e-07	-1.30392e-07	5.20584e-07	7.54856e-07	9.88504e-08	8.53707e-07	-8.45452e-08	-2.79032e-07	-3.63578e-07	7.92073e-07	-1.53481e-07	6.38592e-07
17.105	4.16836e-07	-9.14672e-08	3.25368e-07	1.34999e-07	4.04088e-08	1.75408e-07	9.96659e-07	2.96523e-07	1.29318e-06	9.44039e-07	1.37364e-07	1.08140e-06	6.50701e-07	-1.30337e-07	5.20364e-07	7.55380e-07	9.93061e-08	8.54686e-07	-8.31784e-08	-2.78454e-07	-3.61633e-07	7.92393e-07	-1.53543e-07	6.38851e-07
17.129	4.17000e-07	-9.15033e-08	3.25497e-07	1.38026e-07	4.13582e-08	1.79385e-07	9.97934e-07	2.95912e-07	1.29385e-06	9.44700e-07	1.37188e-07	1.08189e-06	6.50425e-07	-1.30281e-07	5.20143e-07	7.55900e-07	9.97618e-08	8.55662e-07	-8.18132e-08	-2.77875e-07	-3.59689e-07	7.92710e-07	-1.53604e-07	6.39106e-07
17.154	4.17160e-07	-9.15384e-08	3.25622e-07	1.41050e-07	4.23086e-08	1.83359e-07	9.99204e-07	2.95303e-07	1.29451e-06	9.45356e-07	1.37012e-07	1.08237e-06	6.50146e-07	-1.30225e-07	5.19920e-07	7.56418e-07	1.00218e-07	8.56636e-07	-8.04498e-08	-2.77296e-07	-3.57746e-07	7.93022e-07	-1.53665e-07	6.39358e-07
17.179	4.17315e-07	-9.15724e-08	3.25743e-07	1.44071e-07	4.32599e-08	1.87331e-07	1.00047e-06	2.94696e-07	1.29516e-06	9.46005e-07	1.36836e-07	1.08284e-06	6.49865e-07	-1.30169e-07	5.19696e-07	7.56933e-07	1.00673e-07	8.57606e-07	-7.90881e-08	-2.76717e-07	-3.55805e-07	7.93330e-07	-1.53724e-07	6.39606e-07
17.203	4.17466e-07	-9.16055e-08	3.25860e-07	1.47087e-07	4.42121e-08	1.91300e-07	1.00173e-06	2.94090e-07	1.29582e-06	9.46649e-07	1.36661e-07	1.08331e-06	6.49582e-07	-1.30113e-07	5.19470e-07	7.57445e-07	1.01129e-07	8.58574e-07	-7.77284e-08	-2.76137e-07	-3.53866e-07	7.93634e-07	-1.53783e-07	6.39851e-07
17.228	4.17612e-07	-9.16375e-08	3.25974e-07	1.50101e-07	4.51652e-08	1.95266e-07	1.00298e-06	2.93487e-07	1.29647e-06	9.47288e-07	1.36486e-07	1.08377e-06	6.49297e-07	-1.30055e-07	5.19242e-07	7.57954e-07	1.01584e-07	8.59538e-07	-7.63705e-08	-2.75557e-07	-3.51927e-07	7.93934e-07	-1.53841e-07	6.40093e-07
17.252	4.17753e-07	-9.16685e-08	3.26085e-07	1.53110e-07	4.61190e-08	1.99229e-07	1.00423e-06	2.92885e-07	1.29711e-06	9.47920e-07	1.36311e-07	1.08423e-06	6.49010e-07	-1.29998e-07	5.19012e-07	7.58460e-07	1.02040e-07	8.60500e-07	-7.50146e-08	-2.74976e-07	-3.49991e-07	7.94230e-07	-1.53899e-07	6.40331e-07
17.277	4.17890e-07	-9.16985e-08	3.26191e-07	1.56115e-07	4.70737e-08	2.03189e-07	1.00547e-06	2.92285e-07	1.29776e-06	9.48546e-07	1.36136e-07	1.08468e-06	6.48721e-07	-1.29940e-07	5.18781e-07	7.58963e-07	1.02495e-07	8.61458e-07	-7.36607e-08	-2.74396e-07	-3.48056e-07	7.94521e-07	-1.53955e-07	6.40566e-07
17.302	4.18022e-07	-9.17275e-08	3.26294e-07	1.59117e-07	4.80291e-08	2.07146e-07	1.00671e-06	2.91686e-07	1.29840e-06	9.49166e-07	1.35961e-07	1.08513e-06	6.48430e-07	-1.29882e-07	5.18548e-07	7.59462e-07	1.02950e-07	8.62413e-07	-7.23089e-08	-2.73814e-07	-3.46123e-07	7.94808e-07	-1.54011e-07	6.40797e-07
17.326	4.18150e-07	-9.17555e-08	3.26394e-07	1.62114e-07	4.89852e-08	2.11099e-07	1.00794e-06	2.91090e-07	1.29903e-06	9.49780e-07	1.35787e-07	1.08557e-06	6.48137e-07	-1.29823e-07	5.18314e-07	7.59959e-07	1.03405e-07	8.63364e-07	-7.09591e-08	-2.73233e-07	-3.44192e-07	7.95090e-07	-1.54065e-07	6.41025e-07
17.351	4.18272e-07	-9.17825e-08	3.26490e-07	1.65107e-07	4.99420e-08	2.15049e-07	1.00917e-06	2.90495e-07	1.29966e-06	9.50388e-07	1.35612e-07	1.08600e-06	6.47841e-07	-1.29764e-07	5.18078e-07	7.60452e-07	1.03860e-07	8.64312e-07	-6.96116e-08	-2.72651e-07	-3.42262e-07	7.95369e-07	-1.54119e-07	6.41249e-07
17.375	4.18391e-07	-9.18084e-08	3.26582e-07	1.68096e-07	5.08994e-08	2.18995e-07	1.01039e-06	2.89903e-07	1.30029e-06	9.50989e-07	1.35438e-07	1.08643e-06	6.47544e-07	-1.29704e-07	5.17840e-07	7.60942e-07	1.04315e-07	8.65257e-07	-6.82663e-08	-2.72069e-07	-3.40335e-07	7.95643e-07	-1.54172e-07	6.41470e-07
17.400	4.18504e-07	-9.18334e-08	3.26671e-07	1.71080e-07	5.18574e-08	2.22938e-07	1.01160e-06	2.89312e-07	1.30091e-06	9.51584e-07	1.35264e-07	1.08685e-06	6.47245e-07	-1.29644e-07	5.17600e-07	7.61429e-07	1.04769e-07	8.66199e-07	-6.69233e-08	-2.71486e-07	-3.38409e-07	7.95913e-07	-1.54225e-07	6.41688e-07
17.424	4.18613e-07	-9.18573e-08	3.26756e-07	1.74060e-07	5.28161e-08	2.26876e-07	1.01281e-06	2.88723e-07	1.30153e-06	9.52173e-07	1.35090e-07	1.08726e-06	6.46943e-07	-1.29584e-07	5.17359e-07	7.61913e-07	1.05224e-07	8.67137e-07	-6.55826e-08	-2.70903e-07	-3.36486e-07	7.96178e-07	-1.54276e-07	6.41902e-07
17.449	4.18718e-07	-9.18802e-08	3.26838e-07	1.77035e-07	5.37752e-08	2.30810e-07	1.01401e-06	2.88136e-07	1.30214e-06	9.52755e-07	1.34916e-07	1.08767e-06	6.46640e-07	-1.29523e-07	5.17117e-07	7.62393e-07	1.05678e-07	8.68071e-07	-6.42442e-08	-2.70320e-07	-3.34565e-07	7.96439e-07	-1.54327e-07	6.42112e-07
17.474	4.18818e-07	-9.19021e-08	3.26915e-07	1.80005e-07	5.47349e-08	2.34740e-07	1.01520e-06	2.87551e-07	1.30275e-06	9.53330e-07	1.34742e-07	1.08807e-06	6.46335e-07	-1.29462e-07	5.16873e-07	7.62870e-07	1.06132e-07	8.69002e-07	-6.29084e-08	-2.69737e-07	-3.32646e-07	7.96696e-07	-1.54377e-07	6.42319e-07
17.498	4.18913e-07	-9.19230e-08	3.26990e-07	1.82970e-07	5.56950e-08	2.38665e-07	1.01639e-06	2.86967e-07	1.30336e-06	9.53899e-07	1.34568e-07	1.08847e-06	6.46027e-07	-1.29400e-07	5.16627e-07	7.63344e-07	1.06585e-07	8.69929e-07	-6.15750e-08	-2.69154e-07	-3.30729e-07	7.96948e-07	-1.54425e-07	6.42523e-07
17.523	4.19003e-07	-9.19428e-08	3.27060e-07	1.85930e-07	5.66555e-08	2.42585e-07	1.01757e-06	2.86386e-07	1.30396e-06	9.54461e-07	1.34394e-07	1.08886e-06	6.45718e-07	-1.29338e-07	5.16379e-07	7.63814e-07	1.07038e-07	8.70852e-07	-6.02441e-08	-2.68570e-07	-3.28814e-07	7.97196e-07	-1.54473e-07	6.42723e-07
17.547	4.19089e-07	-9.19617e-08	3.27127e-07	1.88885e-07	5.76165e-08	2.46501e-07	1.01875e-06	2.85807e-07	1.30455e-06	9.55016e-07	1.34221e-07	1.08924e-06	6.45407e-07	-1.29276e-07	5.16131e-07	7.64281e-07	1.07491e-07	8.71772e-07	-5.89159e-08	-2.67986e-07	-3.26902e-07	7.97440e-07	-1.54521e-07	6.42919e-07
17.572	4.19170e-07	-9.19795e-08	3.27191e-07	1.91834e-07	5.85778e-08	2.50412e-07	1.01992e-06	2.85229e-07	1.30515e-06	9.55564e-07	1.34047e-07	1.08961e-06	6.45093e-07	-1.29213e-07	5.15880e-07	7.64744e-07	1.07944e-07	8.72688e-07	-5.75903e-08	-2.67402e-07	-3.24992e-07	7.97679e-07	-1.54567e-07	6.43112e-07
17.596	4.19247e-07	-9.19964e-08	3.27251e-07	1.94779e-07	5.95394e-08	2.54318e-07	1.02108e-06	2.84653e-07	1.30573e-06	9.56105e-07	1.33874e-07	1.08998e-06	6.44778e-07	-1.29150e-07	5.15628e-07	7.65204e-07	1.08396e-07	8.73600e-07	-5.62673e-08	-2.66818e-07	-3.23085e-07	7.97914e-07	-1.54613e-07	6.43301e-07
17.621	4.19319e-07	-9.20122e-08	3.27307e-07	1.97717e-07	6.05013e-08	2.58219e-07	1.02223e-06	2.84080e-07	1.30631e-06	9.56639e-07	1.33700e-07	1.09034e-06	6.44461e-07	-1.29087e-07	5.15374e-07	7.65660e-07	1.08848e-07	8.74508e-07	-5.49472e-08	-2.66233e-07	-3.21180e-07	7.98144e-07	-1.54657e-07	6.43487e-07
17.646	4.19387e-07	-9.20270e-08	3.27360e-07	2.00650e-07	6.14635e-08	2.62114e-07	1.02338e-06	2.83508e-07	1.30689e-06	9.57166e-07	1.33526e-07	1.09069e-06	6.44142e-07	-1.29023e-07	5.15119e-07	7.66112e-07	1.09299e-07	8.75412e-07	-5.36298e-08	-2.65648e-07	-3.19278e-07	7.98370e-07	-1.54701e-07	6.43669e-07
17.670	4.19449e-07	-9.20408e-08	3.27409e-07	2.03578e-07	6.24258e-08	2.66004e-07	1.02452e-06	2.82938e-07	1.30746e-06	9.57686e-07	1.33353e-07	1.09104e-06	6.43821e-07	-1.28958e-07	5.14862e-07	7.66561e-07	1.09751e-07	8.76312e-07	-5.23153e-08	-2.65064e-07	-3.17379e-07	7.98592e-07	-1.54744e-07	6.43848e-07
17.695	4.19508e-07	-9.20535e-08	3.27454e-07	2.06499e-07	6.33884e-08	2.69888e-07	1.02566e-06	2.82370e-07	1.30803e-06	9.58198e-07	1.33179e-07	1.09138e-06	6.43498e-07	-1.28894e-07	5.14604e-07	7.67007e-07	1.10201e-07	8.77208e-07	-5.10036e-08	-2.64479e-07	-3.15482e-07	7.98809e-07	-1.54786e-07	6.44023e-07
17.719	4.19561e-07	-9.20653e-08	3.27496e-07	2.09415e-07	6.43511e-08	2.73766e-07	1.02679e-06	2.81805e-07	1.30859e-06	9.58704e-07	1.33005e-07	1.09171e-06	6.43173e-07	-1.28829e-07	5.14344e-07	7.67448e-07	1.10651e-07	8.78100e-07	-4.96950e-08	-2.63893e-07	-3.13588e-07	7.99021e-07	-1.54827e-07	6.44194e-07
17.744	4.19610e-07	-9.20761e-08	3.27534e-07	2.12324e-07	6.53138e-08	2.77638e-07	1.02791e-06	2.81241e-07	1.30915e-06	9.59201e-07	1.32832e-07	1.09203e-06	6.42846e-07	-1.28763e-07	5.14083e-07	7.67886e-07	1.11101e-07	8.78987e-07	-4.83893e-08	-2.63308e-07	-3.11697e-07	7.99229e-07	-1.54867e-07	6.44362e-07
17.768	4.19655e-07	-9.20858e-08	3.27569e-07	2.15228e-07	6.62767e-08	2.81504e-07	1.02902e-06	2.80679e-07	1.30970e-06	9.59692e-07	1.32658e-07	1.09235e-06	6.42518e-07	-1.28697e-07	5.13820e-07	7.68320e-07	1.11550e-07	8.79871e-07	-4.70866e-08	-2.62723e-07	-3.09809e-07	7.99433e-07	-1.54907e-07	6.44526e-07
17.793	4.19695e-07	-9.20946e-08	3.27600e-07	2.18125e-07	6.72396e-08	2.85364e-07	1.03013e-06	2.80119e-07	1.31025e-06	9.60174e-07	1.32484e-07	1.09266e-06	6.42187e-07	-1.28631e-07	5.13556e-07	7.68751e-07	1.11999e-07	8.80750e-07	-4.57871e-08	-2.62137e-07	-3.07924e-07	7.99632e-07	-1.54945e-07	6.44686e-07
17.818	4.19730e-07	-9.21023e-08	3.27628e-07	2.21015e-07	6.82024e-08	2.89218e-07	1.03123e-06	2.79561e-07	1.31079e-06	9.60650e-07	1.32310e-07	1.09296e-06	6.41855e-07	-1.28565e-07	5.13290e-07	7.69177e-07	1.12448e-07	8.81625e-07	-4.44907e-08	-2.61552e-07	-3.06043e-07	7.99826e-07	-1.54983e-07	6.44843e-07
17.842	4.19761e-07	-9.21090e-08	3.27652e-07	2.23899e-07	6.91652e-08	2.93065e-07	1.03232e-06	2.79005e-07	1.31132e-06	9.61117e-07	1.32136e-07	1.09325e-06	6.41521e-07	-1.28498e-07	5.13023e-07	7.69600e-07	1.12895e-07	8.82495e-07	-4.31975e-08	-2.60966e-07	-3.04164e-07	8.00016e-07	-1.55020e-07	6.44996e-07
17.867	4.19787e-07	-9.21148e-08	3.27672e-07	2.26777e-07	7.01280e-08	2.96905e-07	1.03340e-06	2.78451e-07	1.31185e-06	9.61577e-07	1.31962e-07	1.09354e-06	6.41185e-07	-1.28430e-07	5.12754e-07	7.70019e-07	1.13342e-07	8.83361e-07	-4.19075e-08	-2.60381e-07	-3.02288e-07	8.00202e-07	-1.55056e-07	6.45146e-07
17.891	4.19808e-07	-9.21195e-08	3.27689e-07	2.29648e-07	7.10906e-08	3.00738e-07	1.03448e-06	2.77899e-07	1.31238e-06	9.62029e-07	1.31788e-07	1.09382e-06	6.40847e-07	-1.28363e-07	5.12484e-07	7.70434e-07	1.13789e-07	8.84223e-07	-4.06209e-08	-2.59795e-07	-3.00416e-07	8.00383e-07	-1.55091e-07	6.45292e-07
17.916	4.19825e-07	-9.21232e-08	3.27702e-07	2.32512e-07	7.20530e-08	3.04565e-07	1.03555e-06	2.77349e-07	1.31289e-06	9.62473e-07	1.31614e-07	1.09409e-06	6.40507e-07	-1.28295e-07	5.12212e-07	7.70844e-07	1.14235e-07	8.85079e-07	-3.93375e-08	-2.59209e-07	-2.98547e-07	8.00559e-07	-1.55125e-07	6.45434e-07
17.940	4.19837e-07	-9.21259e-08	3.27712e-07	2.35369e-07	7.30152e-08	3.08384e-07	1.03661e-06	2.76801e-07	1.31341e-06	9.62909e-07	1.31439e-07	1.09435e-06	6.40166e-07	-1.28226e-07	5.11939e-07	7.71251e-07	1.14680e-07	8.85932e-07	-3.80576e-08	-2.58623e-07	-2.96681e-07	8.00731e-07	-1.55158e-07	6.45572e-07
17.965	4.19845e-07	-9.21276e-08	3.27718e-07	2.38218e-07	7.39772e-08	3.12196e-07	1.03766e-06	2.76255e-07	1.31391e-06	9.63337e-07	1.31265e-07	1.09460e-06	6.39822e-07	-1.28158e-07	5.11665e-07	7.71654e-07	1.15125e-07	8.86779e-07	-3.67811e-08	-2.58037e-07	-2.94818e-07	8.00898e-07	-1.55191e-07	6.45707e-07
17.990	4.19849e-07	-9.21283e-08	3.27720e-07	2.41061e-07	7.49389e-08	3.16000e-07	1.03870e-06	2.75711e-07	1.31442e-06	9.63757e-07	1.31090e-07	1.09485e-06	6.39477e-07	-1.28088e-07	5.11389e-07	7.72053e-07	1.15569e-07	8.87622e-07	-3.55081e-08	-2.57452e-07	-2.92960e-07	8.01060e-07	-1.55222e-07	6.45838e-07
18.014	4.19847e-07	-9.21281e-08	3.27719e-07	2.43897e-07	7.59003e-08	3.19797e-07	1.03974e-06	2.75169e-07	1.31491e-06	9.64169e-07	1.30915e-07	1.09508e-06	6.39130e-07	-1.28019e-07	5.11111e-07	7.72448e-07	1.16013e-07	8.88460e-07	-3.42386e-08	-2.56866e-07	-2.91104e-07	8.01218e-07	-1.55253e-07	6.45965e-07
18.039	4.19842e-07	-9.21268e-08	3.27715e-07	2.46725e-07	7.68614e-08	3.23586e-07	1.04077e-06	2.74629e-07	1.31540e-06	9.64572e-07	1.30740e-07	1.09531e-06	6.38782e-07	-1.27949e-07	5.10833e-07	7.72838e-07	1.16455e-07	8.89294e-07	-3.29727e-08	-2.56280e-07	-2.89253e-07	8.01371e-07	-1.55282e-07	6.46089e-07
18.063	4.19831e-07	-9.21245e-08	3.27707e-07	2.49545e-07	7.78221e-08	3.27367e-07	1.04179e-06	2.74091e-07	1.31588e-06	9.64968e-07	1.30564e-07	1.09553e-06	6.38431e-07	-1.27879e-07	5.10552e-07	7.73225e-07	1.16897e-07	8.90122e-07	-3.17104e-08	-2.55694e-07	-2.87405e-07	8.01520e-07	-1.55311e-07	6.46209e-07
18.088	4.19816e-07	-9.21213e-08	3.27695e-07	2.52358e-07	7.87823e-08	3.31140e-07	1.04281e-06	2.73555e-07	1.31636e-06	9.65355e-07	1.30389e-07	1.09574e-06	6.38079e-07	-1.27808e-07	5.10271e-07	7.73607e-07	1.17339e-07	8.90946e-07	-3.04517e-08	-2.55108e-07	-2.85560e-07	8.01664e-07	-1.55339e-07	6.46325e-07
18.113	4.19797e-07	-9.21170e-08	3.27680e-07	2.55163e-07	7.97420e-08	3.34905e-07	1.04381e-06	2.73022e-07	1.31683e-06	9.65733e-07	1.30213e-07	1.09595e-06	6.37725e-07	-1.27737e-07	5.09988e-07	7.73985e-07	1.17779e-07	8.91764e-07	-2.91968e-08	-2.54523e-07	-2.83720e-07	8.01803e-07	-1.55366e-07	6.46437e-07
18.137	4.19773e-07	-9.21118e-08	3.27661e-07	2.57961e-07	8.07013e-08	3.38662e-07	1.04481e-06	2.72490e-07	1.31730e-06	9.66103e-07	1.30037e-07	1.09614e-06	6.37369e-07	-1.27666e-07	5.09703e-07	7.74359e-07	1.18219e-07	8.92578e-07	-2.79457e-08	-2.53937e-07	-2.81883e-07	8.01938e-07	-1.55392e-07	6.46545e-07
18.162	4.19745e-07	-9.21055e-08	3.27639e-07	2.60750e-07	8.16600e-08	3.42410e-07	1.04580e-06	2.71960e-07	1.31776e-06	9.66465e-07	1.29861e-07	1.09633e-06	6.37012e-07	-1.27595e-07	5.09417e-07	7.74728e-07	1.18658e-07	8.93386e-07	-2.66983e-08	-2.53352e-07	-2.80050e-07	8.02068e-07	-1.55417e-07	6.46650e-07
18.186	4.19712e-07	-9.20983e-08	3.27613e-07	2.63532e-07	8.26181e-08	3.46150e-07	1.04677e-06	2.71432e-07	1.31821e-06	9.66818e-07	1.29684e-07	1.09650e-06	6.36653e-07	-1.27523e-07	5.09130e-07	7.75094e-07	1.19096e-07	8.94190e-07	-2.54548e-08	-2.52766e-07	-2.78221e-07	8.02193e-07	-1.55442e-07	6.46751e-07
18.211	4.19674e-07	-9.20901e-08	3.27584e-07	2.66305e-07	8.35756e-08	3.49881e-07	1.04775e-06	2.70907e-07	1.31865e-06	9.67162e-07	1.29507e-07	1.09667e-06	6.36292e-07	-1.27450e-07	5.08841e-07	7.75454e-07	1.19533e-07	8.94988e-07	-2.42152e-08	-2.52181e-07	-2.76396e-07	8.02313e-07	-1.55465e-07	6.46848e-07
18.235	4.19632e-07	-9.20809e-08	3.27552e-07	2.69070e-07	8.45324e-08	3.53603e-07	1.04871e-06	2.70383e-07	1.31909e-06	9.67498e-07	1.29330e-07	1.09683e-06	6.35929e-07	-1.27378e-07	5.08551e-07	7.75811e-07	1.19970e-07	8.95781e-07	-2.29796e-08	-2.51595e-07	-2.74575e-07	8.02429e-07	-1.55487e-07	6.46942e-07
18.260	4.19586e-07	-9.20708e-08	3.27515e-07	2.71827e-07	8.54886e-08	3.57316e-07	1.04966e-06	2.69861e-07	1.31952e-06	9.67825e-07	1.29153e-07	1.09698e-06	6.35565e-07	-1.27305e-07	5.08260e-07	7.76163e-07	1.20405e-07	8.96568e-07	-2.17479e-08	-2.51010e-07	-2.72758e-07	8.02540e-07	-1.55509e-07	6.47031e-07
18.285	4.19535e-07	-9.20596e-08	3.27476e-07	2.74575e-07	8.64440e-08	3.61019e-07	1.05061e-06	2.69342e-07	1.31995e-06	9.68143e-07	1.28975e-07	1.09712e-06	6.35199e-07	-1.27232e-07	5.07967e-07	7.76511e-07	1.20840e-07	8.97351e-07	-2.05202e-08	-2.50425e-07	-2.70946e-07	8.02647e-07	-1.55530e-07	6.47117e-07
18.309	4.19480e-07	-9.20475e-08	3.27433e-07	2.77315e-07	8.73986e-08	3.64714e-07	1.05154e-06	2.68824e-07	1.32037e-06	9.68452e-07	1.28797e-07	1.09725e-06	6.34831e-07	-1.27158e-07	5.07673e-07	7.76854e-07	1.21274e-07	8.98128e-07	-1.92967e-08	-2.49840e-07	-2.69137e-07	8.02749e-07	-1.55549e-07	6.47199e-07
18.334	4.19420e-07	-9.20344e-08	3.27386e-07	2.80046e-07	8.83523e-08	3.68398e-07	1.05247e-06	2.68309e-07	1.32078e-06	9.68753e-07	1.28619e-07	1.09737e-06	6.34462e-07	-1.27084e-07	5.07378e-07	7.77192e-07	1.21707e-07	8.98899e-07	-1.80772e-08	-2.49256e-07	-2.67333e-07	8.02846e-07	-1.55568e-07	6.47277e-07
18.358	4.19356e-07	-9.20203e-08	3.27336e-07	2.82768e-07	8.93053e-08	3.72074e-07	1.05339e-06	2.67795e-07	1.32119e-06	9.69044e-07	1.28440e-07	1.09748e-06	6.34091e-07	-1.27010e-07	5.07081e-07	7.77526e-07	1.22139e-07	8.99665e-07	-1.68619e-08	-2.48671e-07	-2.65533e-07	8.02938e-07	-1.55586e-07	6.47352e-07
18.383	4.19288e-07	-9.20053e-08	3.27282e-07	2.85482e-07	9.02573e-08	3.75739e-07	1.05430e-06	2.67284e-07	1.32158e-06	9.69326e-07	1.28261e-07	1.09759e-06	6.33718e-07	-1.26935e-07	5.06783e-07	7.77856e-07	1.22570e-07	9.00425e-07	-1.56508e-08	-2.48087e-07	-2.63738e-07	8.03025e-07	-1.55603e-07	6.47422e-07
18.407	4.19215e-07	-9.19893e-08	3.27226e-07	2.88186e-07	9.12084e-08	3.79395e-07	1.05520e-06	2.66775e-07	1.32197e-06	9.69599e-07	1.28081e-07	1.09768e-06	6.33344e-07	-1.26860e-07	5.06484e-07	7.78181e-07	1.23000e-07	9.01180e-07	-1.44439e-08	-2.47503e-07	-2.61946e-07	8.03108e-07	-1.55619e-07	6.47489e-07
18.432	4.19138e-07	-9.19723e-08	3.27165e-07	2.90882e-07	9.21585e-08	3.83040e-07	1.05609e-06	2.66267e-07	1.32236e-06	9.69863e-07	1.27902e-07	1.09776e-06	6.32968e-07	-1.26785e-07	5.06184e-07	7.78501e-07	1.23428e-07	9.01930e-07	-1.32413e-08	-2.46919e-07	-2.60160e-07	8.03186e-07	-1.55634e-07	6.47552e-07
18.457	4.19056e-07	-9.19544e-08	3.27101e-07	2.93568e-07	9.31076e-08	3.86676e-07	1.05697e-06	2.65762e-07	1.32274e-06	9.70118e-07	1.27721e-07	1.09784e-06	6.32591e-07	-1.26709e-07	5.05882e-07	7.78817e-07	1.23856e-07	9.02673e-07	-1.20430e-08	-2.46335e-07	-2.58378e-07	8.03259e-07	-1.55648e-07	6.47611e-07
18.481	4.18970e-07	-9.19355e-08	3.27034e-07	2.96245e-07	9.40556e-08	3.90301e-07	1.05785e-06	2.65259e-07	1.32311e-06	9.70364e-07	1.27541e-07	1.09790e-06	6.32212e-07	-1.26633e-07	5.05579e-07	7.79128e-07	1.24283e-07	9.03411e-07	-1.08491e-08	-2.45751e-07	-2.56600e-07	8.03327e-07	-1.55661e-07	6.47666e-07
18.506	4.18879e-07	-9.19156e-08	3.26964e-07	2.98913e-07	9.50026e-08	3.93915e-07	1.05871e-06	2.64758e-07	1.32347e-06	9.70600e-07	1.27360e-07	1.09796e-06	6.31831e-07	-1.26557e-07	5.05274e-07	7.79434e-07	1.24709e-07	9.04143e-07	-9.65961e-09	-2.45168e-07	-2.54827e-07	8.03391e-07	-1.55674e-07	6.47717e-07
18.530	4.18784e-07	-9.18948e-08	3.26890e-07	3.01571e-07	9.59484e-08	3.97519e-07	1.05957e-06	2.64259e-07	1.32382e-06	9.70827e-07	1.27178e-07	1.09800e-06	6.31449e-07	-1.26480e-07	5.04968e-07	7.79735e-07	1.25134e-07	9.04869e-07	-8.47456e-09	-2.44585e-07	-2.53059e-07	8.03450e-07	-1.55685e-07	6.47764e-07
18.555	4.18685e-07	-9.18731e-08	3.26812e-07	3.04220e-07	9.68930e-08	4.01113e-07	1.06041e-06	2.63762e-07	1.32417e-06	9.71044e-07	1.26996e-07	1.09804e-06	6.31065e-07	-1.26403e-07	5.04661e-07	7.80032e-07	1.25557e-07	9.05589e-07	-7.29399e-09	-2.44002e-07	-2.51296e-07	8.03504e-07	-1.55696e-07	6.47808e-07
18.579	4.18582e-07	-9.18504e-08	3.26731e-07	3.06858e-07	9.78364e-08	4.04695e-07	1.06125e-06	2.63267e-07	1.32451e-06	9.71252e-07	1.26814e-07	1.09807e-06	6.30679e-07	-1.26326e-07	5.04353e-07	7.80324e-07	1.25980e-07	9.06304e-07	-6.11794e-09	-2.43419e-07	-2.49537e-07	8.03553e-07	-1.55705e-07	6.47848e-07
18.604	4.18474e-07	-9.18267e-08	3.26647e-07	3.09488e-07	9.87786e-08	4.08266e-07	1.06207e-06	2.62774e-07	1.32484e-06	9.71451e-07	1.26631e-07	1.09808e-06	6.30292e-07	-1.26249e-07	5.04044e-07	7.80611e-07	1.26401e-07	9.07012e-07	-4.94646e-09	-2.42837e-07	-2.47783e-07	8.03597e-07	-1.55714e-07	6.47883e-07
18.629	4.18362e-07	-9.18021e-08	3.26560e-07	3.12107e-07	9.97195e-08	4.11827e-07	1.06289e-06	2.62283e-07	1.32517e-06	9.71640e-07	1.26448e-07	1.09809e-06	6.29904e-07	-1.26171e-07	5.03733e-07	7.80893e-07	1.26821e-07	9.07714e-07	-3.77958e-09	-2.42255e-07	-2.46035e-07	8.03636e-07	-1.55721e-07	6.47915e-07
18.653	4.18245e-07	-9.17766e-08	3.26469e-07	3.14716e-07	1.00659e-07	4.15375e-07	1.06369e-06	2.61794e-07	1.32549e-06	9.71819e-07	1.26264e-07	1.09808e-06	6.29513e-07	-1.26093e-07	5.03421e-07	7.81170e-07	1.27240e-07	9.08410e-07	-2.61735e-09	-2.41673e-07	-2.44291e-07	8.03671e-07	-1.55728e-07	6.47943e-07
18.678	4.18125e-07	-9.17501e-08	3.26375e-07	3.17316e-07	1.01597e-07	4.18913e-07	1.06449e-06	2.61308e-07	1.32580e-06	9.71989e-07	1.26080e-07	1.09807e-06	6.29122e-07	-1.26014e-07	5.03107e-07	7.81442e-07	1.27658e-07	9.09101e-07	-1.45979e-09	-2.41092e-07	-2.42552e-07	8.03701e-07	-1.55734e-07	6.47967e-07
18.702	4.18000e-07	-9.17227e-08	3.26277e-07	3.19905e-07	1.02534e-07	4.22439e-07	1.06528e-06	2.60823e-07	1.32610e-06	9.72149e-07	1.25895e-07	1.09804e-06	6.28728e-07	-1.25935e-07	5.02793e-07	7.81710e-07	1.28075e-07	9.09784e-07	-3.06953e-10	-2.40511e-07	-2.40818e-07	8.03726e-07	-1.55739e-07	6.47987e-07
18.727	4.17871e-07	-9.16943e-08	3.26176e-07	3.22484e-07	1.03469e-07	4.25953e-07	1.06605e-06	2.60340e-07	1.32639e-06	9.72299e-07	1.25709e-07	1.09801e-06	6.28334e-07	-1.25856e-07	5.02477e-07	7.81972e-07	1.28490e-07	9.10462e-07	8.41131e-10	-2.39930e-07	-2.39089e-07	8.03746e-07	-1.55743e-07	6.48003e-07
18.751	4.17737e-07	-9.16651e-08	3.26072e-07	3.25052e-07	1.04403e-07	4.29455e-07	1.06682e-06	2.59860e-07	1.32668e-06	9.72439e-07	1.25524e-07	1.09796e-06	6.27937e-07	-1.25777e-07	5.02160e-07	7.82229e-07	1.28904e-07	9.11134e-07	1.98442e-09	-2.39349e-07	-2.37365e-07	8.03761e-07	-1.55746e-07	6.48016e-07
18.776	4.17600e-07	-9.16349e-08	3.25965e-07	3.27611e-07	1.05335e-07	4.32946e-07	1.06758e-06	2.59381e-07	1.32696e-06	9.72570e-07	1.25337e-07	1.09791e-06	6.27540e-07	-1.25697e-07	5.01842e-07	7.82482e-07	1.29317e-07	9.11799e-07	3.12288e-09	-2.38769e-07	-2.35646e-07	8.03772e-07	-1.55748e-07	6.48024e-07
18.801	4.17458e-07	-9.16038e-08	3.25854e-07	3.30158e-07	1.06266e-07	4.36424e-07	1.06832e-06	2.58905e-07	1.32723e-06	9.72691e-07	1.25150e-07	1.09784e-06	6.27140e-07	-1.25617e-07	5.01523e-07	7.82729e-07	1.29728e-07	9.12457e-07	4.25648e-09	-2.38190e-07	-2.33933e-07	8.03777e-07	-1.55749e-07	6.48028e-07
18.825	4.17312e-07	-9.15717e-08	3.25740e-07	3.32695e-07	1.07195e-07	4.39890e-07	1.06906e-06	2.58430e-07	1.32749e-06	9.72801e-07	1.24963e-07	1.09776e-06	6.26740e-07	-1.25537e-07	5.01203e-07	7.82971e-07	1.30138e-07	9.13110e-07	5.38518e-09	-2.37610e-07	-2.32225e-07	8.03778e-07	-1.55749e-07	6.48029e-07
18.850	4.17162e-07	-9.15388e-08	3.25623e-07	3.35222e-07	1.08123e-07	4.43344e-07	1.06979e-06	2.57958e-07	1.32775e-06	9.72902e-07	1.24774e-07	1.09768e-06	6.26337e-07	-1.25457e-07	5.00881e-07	7.83208e-07	1.30547e-07	9.13755e-07	6.50894e-09	-2.37031e-07	-2.30522e-07	8.03774e-07	-1.55748e-07	6.48026e-07
18.874	4.17007e-07	-9.15049e-08	3.25502e-07	3.37737e-07	1.09048e-07	4.46785e-07	1.07050e-06	2.57488e-07	1.32799e-06	9.72993e-07	1.24586e-07	1.09758e-06	6.25934e-07	-1.25376e-07	5.00558e-07	7.83440e-07	1.30954e-07	9.14395e-07	7.62772e-09	-2.36453e-07	-2.28825e-07	8.03765e-07	-1.55746e-07	6.48018e-07
18.899	4.16849e-07	-9.14701e-08	3.25379e-07	3.40242e-07	1.09972e-07	4.50214e-07	1.07121e-06	2.57019e-07	1.32823e-06	9.73074e-07	1.24397e-07	1.09747e-06	6.25529e-07	-1.25295e-07	5.00234e-07	7.83667e-07	1.31360e-07	9.15027e-07	8.74150e-09	-2.35874e-07	-2.27133e-07	8.03751e-07	-1.55743e-07	6.48007e-07
18.924	4.16686e-07	-9.14344e-08	3.25252e-07	3.42735e-07	1.10895e-07	4.53630e-07	1.07191e-06	2.56553e-07	1.32846e-06	9.73145e-07	1.24207e-07	1.09735e-06	6.25122e-07	-1.25213e-07	4.99909e-07	7.83888e-07	1.31765e-07	9.15654e-07	9.85024e-09	-2.35297e-07	-2.25446e-07	8.03732e-07	-1.55740e-07	6.47992e-07
18.948	4.16520e-07	-9.13979e-08	3.25122e-07	3.45218e-07	1.11815e-07	4.57033e-07	1.07259e-06	2.56089e-07	1.32868e-06	9.73205e-07	1.24016e-07	1.09722e-06	6.24714e-07	-1.25131e-07	4.99583e-07	7.84105e-07	1.32168e-07	9.16273e-07	1.09539e-08	-2.34719e-07	-2.23765e-07	8.03708e-07	-1.55735e-07	6.47973e-07
18.973	4.16349e-07	-9.13604e-08	3.24988e-07	3.47689e-07	1.12734e-07	4.60423e-07	1.07327e-06	2.55627e-07	1.32889e-06	9.73256e-07	1.23825e-07	1.09708e-06	6.24305e-07	-1.25049e-07	4.99255e-07	7.84316e-07	1.32570e-07	9.16886e-07	1.20525e-08	-2.34142e-07	-2.22090e-07	8.03679e-07	-1.55730e-07	6.47950e-07
18.997	4.16174e-07	-9.13220e-08	3.24852e-07	3.50149e-07	1.13651e-07	4.63800e-07	1.07393e-06	2.55167e-07	1.32910e-06	9.73296e-07	1.23633e-07	1.09693e-06	6.23894e-07	-1.24967e-07	4.98927e-07	7.84522e-07	1.32970e-07	9.17492e-07	1.31459e-08	-2.33566e-07	-2.20420e-07	8.03646e-07	-1.55723e-07	6.47923e-07
19.022	4.15995e-07	-9.12828e-08	3.24712e-07	3.52598e-07	1.14565e-07	4.67164e-07	1.07459e-06	2.54709e-07	1.32929e-06	9.73326e-07	1.23441e-07	1.09677e-06	6.23481e-07	-1.24884e-07	4.98597e-07	7.84722e-07	1.33369e-07	9.18091e-07	1.42341e-08	-2.32990e-07	-2.18756e-07	8.03607e-07	-1.55716e-07	6.47892e-07
19.046	4.15812e-07	-9.12426e-08	3.24570e-07	3.55036e-07	1.15478e-07	4.70514e-07	1.07523e-06	2.54252e-07	1.32948e-06	9.73346e-07	1.23248e-07	1.09659e-06	6.23068e-07	-1.24802e-07	4.98266e-07	7.84917e-07	1.33766e-07	9.18684e-07	1.53172e-08	-2.32414e-07	-2.17097e-07	8.03564e-07	-1.55707e-07	6.47857e-07
19.071	4.15625e-07	-9.12016e-08	3.24424e-07	3.57461e-07	1.16389e-07	4.73851e-07	1.07586e-06	2.53798e-07	1.32966e-06	9.73355e-07	1.23054e-07	1.09641e-06	6.22653e-07	-1.24718e-07	4.97934e-07	7.85107e-07	1.34162e-07	9.19269e-07	1.63949e-08	-2.31839e-07	-2.15444e-07	8.03516e-07	-1.55698e-07	6.47818e-07
19.096	4.15434e-07	-9.11597e-08	3.24274e-07	3.59876e-07	1.17298e-07	4.77174e-07	1.07648e-06	2.53346e-07	1.32983e-06	9.73354e-07	1.22860e-07	1.09621e-06	6.22236e-07	-1.24635e-07	4.97601e-07	7.85291e-07	1.34556e-07	9.19848e-07	1.74675e-08	-2.31265e-07	-2.13797e-07	8.03463e-07	-1.55688e-07	6.47775e-07
19.120	4.15239e-07	-9.11169e-08	3.24122e-07	3.62278e-07	1.18205e-07	4.80483e-07	1.07710e-06	2.52896e-07	1.32999e-06	9.73343e-07	1.22665e-07	1.09601e-06	6.21818e-07	-1.24551e-07	4.97267e-07	7.85470e-07	1.34949e-07	9.20420e-07	1.85347e-08	-2.30691e-07	-2.12156e-07	8.03405e-07	-1.55676e-07	6.47728e-07
19.145	4.15040e-07	-9.10733e-08	3.23967e-07	3.64669e-07	1.19109e-07	4.83778e-07	1.07770e-06	2.52448e-07	1.33014e-06	9.73321e-07	1.22469e-07	1.09579e-06	6.21399e-07	-1.24467e-07	4.96932e-07	7.85644e-07	1.35340e-07	9.20984e-07	1.95966e-08	-2.30117e-07	-2.10520e-07	8.03342e-07	-1.55664e-07	6.47678e-07
19.169	4.14837e-07	-9.10287e-08	3.23809e-07	3.67048e-07	1.20012e-07	4.87060e-07	1.07829e-06	2.52002e-07	1.33029e-06	9.73289e-07	1.22272e-07	1.09556e-06	6.20978e-07	-1.24383e-07	4.96595e-07	7.85812e-07	1.35730e-07	9.21542e-07	2.06531e-08	-2.29544e-07	-2.08891e-07	8.03274e-07	-1.55651e-07	6.47623e-07
19.194	4.14631e-07	-9.09834e-08	3.23647e-07	3.69415e-07	1.20912e-07	4.90327e-07	1.07886e-06	2.51558e-07	1.33042e-06	9.73247e-07	1.22075e-07	1.09532e-06	6.20557e-07	-1.24299e-07	4.96258e-07	7.85975e-07	1.36118e-07	9.22093e-07	2.17042e-08	-2.28971e-07	-2.07267e-07	8.03201e-07	-1.55637e-07	6.47564e-07
19.218	4.14420e-07	-9.09371e-08	3.23483e-07	3.71770e-07	1.21810e-07	4.93580e-07	1.07943e-06	2.51116e-07	1.33055e-06	9.73194e-07	1.21877e-07	1.09507e-06	6.20133e-07	-1.24214e-07	4.95919e-07	7.86132e-07	1.36504e-07	9.22636e-07	2.27499e-08	-2.28399e-07	-2.05649e-07	8.03124e-07	-1.55622e-07	6.47502e-07
19.243	4.14205e-07	-9.08901e-08	3.23315e-07	3.74113e-07	1.22706e-07	4.96819e-07	1.07999e-06	2.50676e-07	1.33067e-06	9.73130e-07	1.21679e-07	1.09481e-06	6.19709e-07	-1.24129e-07	4.95580e-07	7.86284e-07	1.36888e-07	9.23172e-07	2.37902e-08	-2.27828e-07	-2.04038e-07	8.03041e-07	-1.55606e-07	6.47435e-07
19.268	4.13987e-07	-9.08421e-08	3.23145e-07	3.76444e-07	1.23599e-07	5.00043e-07	1.08053e-06	2.50238e-07	1.33077e-06	9.73056e-07	1.21479e-07	1.09454e-06	6.19283e-07	-1.24043e-07	4.95239e-07	7.86430e-07	1.37271e-07	9.23701e-07	2.48250e-08	-2.27257e-07	-2.02432e-07	8.02954e-07	-1.55589e-07	6.47365e-07
19.292	4.13765e-07	-9.07933e-08	3.22971e-07	3.78762e-07	1.24490e-07	5.03253e-07	1.08107e-06	2.49802e-07	1.33087e-06	9.72972e-07	1.21279e-07	1.09425e-06	6.18856e-07	-1.23958e-07	4.94898e-07	7.86570e-07	1.37653e-07	9.24223e-07	2.58543e-08	-2.26687e-07	-2.00832e-07	8.02861e-07	-1.55571e-07	6.47290e-07
19.317	4.13539e-07	-9.07437e-08	3.22795e-07	3.81068e-07	1.25379e-07	5.06447e-07	1.08159e-06	2.49368e-07	1.33096e-06	9.72877e-07	1.21079e-07	1.09396e-06	6.18427e-07	-1.23872e-07	4.94555e-07	7.86705e-07	1.38032e-07	9.24738e-07	2.68780e-08	-2.26117e-07	-1.99239e-07	8.02764e-07	-1.55552e-07	6.47212e-07
19.341	4.13309e-07	-9.06933e-08	3.22615e-07	3.83362e-07	1.26265e-07	5.09627e-07	1.08211e-06	2.48936e-07	1.33104e-06	9.72771e-07	1.20877e-07	1.09365e-06	6.17997e-07	-1.23786e-07	4.94211e-07	7.86835e-07	1.38410e-07	9.25245e-07	2.78962e-08	-2.25548e-07	-1.97652e-07	8.02662e-07	-1.55533e-07	6.47129e-07
19.366	4.13075e-07	-9.06420e-08	3.22433e-07	3.85643e-07	1.27149e-07	5.12792e-07	1.08261e-06	2.48506e-07	1.33111e-06	9.72655e-07	1.20675e-07	1.09333e-06	6.17566e-07	-1.23700e-07	4.93866e-07	7.86959e-07	1.38786e-07	9.25745e-07	2.89087e-08	-2.24979e-07	-1.96070e-07	8.02555e-07	-1.55512e-07	6.47043e-07
19.390	4.12838e-07	-9.05899e-08	3.22248e-07	3.87912e-07	1.28030e-07	5.15942e-07	1.08310e-06	2.48078e-07	1.33118e-06	9.72528e-07	1.20472e-07	1.09300e-06	6.17134e-07	-1.23613e-07	4.93521e-07	7.87077e-07	1.39160e-07	9.26237e-07	2.99157e-08	-2.24411e-07	-1.94496e-07	8.02443e-07	-1.55490e-07	6.46953e-07
19.415	4.12596e-07	-9.05370e-08	3.22059e-07	3.90168e-07	1.28909e-07	5.19077e-07	1.08358e-06	2.47652e-07	1.33123e-06	9.72390e-07	1.20268e-07	1.09266e-06	6.16700e-07	-1.23526e-07	4.93174e-07	7.87189e-07	1.39533e-07	9.26722e-07	3.09170e-08	-2.23844e-07	-1.92927e-07	8.02326e-07	-1.55467e-07	6.46858e-07
19.440	4.12351e-07	-9.04832e-08	3.21868e-07	3.92411e-07	1.29785e-07	5.22197e-07	1.08404e-06	2.47228e-07	1.33127e-06	9.72241e-07	1.20064e-07	1.09230e-06	6.16265e-07	-1.23439e-07	4.92826e-07	7.87296e-07	1.39904e-07	9.27199e-07	3.19126e-08	-2.23277e-07	-1.91365e-07	8.02204e-07	-1.55444e-07	6.46760e-07
19.464	4.12103e-07	-9.04287e-08	3.21674e-07	3.94642e-07	1.30659e-07	5.25301e-07	1.08450e-06	2.46806e-07	1.33130e-06	9.72082e-07	1.19858e-07	1.09194e-06	6.15829e-07	-1.23352e-07	4.92477e-07	7.87397e-07	1.40272e-07	9.27669e-07	3.29026e-08	-2.22711e-07	-1.89809e-07	8.02077e-07	-1.55419e-07	6.46658e-07
19.489	4.11851e-07	-9.03733e-08	3.21477e-07	3.96859e-07	1.31530e-07	5.28389e-07	1.08494e-06	2.46385e-07	1.33133e-06	9.71912e-07	1.19652e-07	1.09156e-06	6.15392e-07	-1.23264e-07	4.92128e-07	7.87492e-07	1.40640e-07	9.28132e-07	3.38868e-08	-2.22146e-07	-1.88259e-07	8.01946e-07	-1.55394e-07	6.46552e-07
19.513	4.11595e-07	-9.03172e-08	3.21277e-07	3.99064e-07	1.32398e-07	5.31462e-07	1.08538e-06	2.45967e-07	1.33134e-06	9.71732e-07	1.19445e-07	1.09118e-06	6.14953e-07	-1.23176e-07	4.91777e-07	7.87582e-07	1.41005e-07	9.28587e-07	3.48653e-08	-2.21581e-07	-1.86716e-07	8.01809e-07	-1.55367e-07	6.46442e-07
19.538	4.11335e-07	-9.02602e-08	3.21075e-07	4.01256e-07	1.33263e-07	5.34519e-07	1.08580e-06	2.45551e-07	1.33135e-06	9.71540e-07	1.19237e-07	1.09078e-06	6.14513e-07	-1.23088e-07	4.91425e-07	7.87666e-07	1.41368e-07	9.29034e-07	3.58380e-08	-2.21017e-07	-1.85179e-07	8.01668e-07	-1.55340e-07	6.46328e-07
19.562	4.11072e-07	-9.02025e-08	3.20869e-07	4.03434e-07	1.34126e-07	5.37560e-07	1.08621e-06	2.45136e-07	1.33135e-06	9.71338e-07	1.19029e-07	1.09037e-06	6.14072e-07	-1.23000e-07	4.91072e-07	7.87744e-07	1.41730e-07	9.29473e-07	3.68049e-08	-2.20454e-07	-1.83649e-07	8.01522e-07	-1.55312e-07	6.46210e-07
19.587	4.10805e-07	-9.01439e-08	3.20661e-07	4.05599e-07	1.34986e-07	5.40585e-07	1.08661e-06	2.44724e-07	1.33133e-06	9.71125e-07	1.18820e-07	1.08994e-06	6.13630e-07	-1.22911e-07	4.90719e-07	7.87816e-07	1.42089e-07	9.29905e-07	3.77661e-08	-2.19891e-07	-1.82125e-07	8.01371e-07	-1.55282e-07	6.46088e-07
19.612	4.10535e-07	-9.00846e-08	3.20450e-07	4.07752e-07	1.35843e-07	5.43594e-07	1.08700e-06	2.44313e-07	1.33131e-06	9.70901e-07	1.18610e-07	1.08951e-06	6.13186e-07	-1.22822e-07	4.90364e-07	7.87882e-07	1.42447e-07	9.30329e-07	3.87213e-08	-2.19329e-07	-1.80607e-07	8.01214e-07	-1.55252e-07	6.45962e-07
19.636	4.10261e-07	-9.00245e-08	3.20237e-07	4.09890e-07	1.36697e-07	5.46587e-07	1.08737e-06	2.43905e-07	1.33128e-06	9.70667e-07	1.18399e-07	1.08907e-06	6.12742e-07	-1.22733e-07	4.90009e-07	7.87943e-07	1.42802e-07	9.30745e-07	3.96707e-08	-2.18768e-07	-1.79097e-07	8.01054e-07	-1.55221e-07	6.45833e-07
19.661	4.09984e-07	-8.99637e-08	3.20020e-07	4.12016e-07	1.37548e-07	5.49564e-07	1.08774e-06	2.43498e-07	1.33123e-06	9.70421e-07	1.18187e-07	1.08861e-06	6.12296e-07	-1.22644e-07	4.89652e-07	7.87998e-07	1.43156e-07	9.31154e-07	4.06143e-08	-2.18207e-07	-1.77593e-07	8.00888e-07	-1.55189e-07	6.45699e-07
19.685	4.09703e-07	-8.99021e-08	3.19801e-07	4.14128e-07	1.38396e-07	5.52524e-07	1.08809e-06	2.43093e-07	1.33118e-06	9.70165e-07	1.17975e-07	1.08814e-06	6.11849e-07	-1.22554e-07	4.89295e-07	7.88047e-07	1.43508e-07	9.31554e-07	4.15519e-08	-2.17647e-07	-1.76095e-07	8.00717e-07	-1.55156e-07	6.45561e-07
19.710	4.09419e-07	-8.98397e-08	3.19579e-07	4.16226e-07	1.39242e-07	5.55468e-07	1.08843e-06	2.42690e-07	1.33112e-06	9.69898e-07	1.17761e-07	1.08766e-06	6.11401e-07	-1.22465e-07	4.88936e-07	7.88090e-07	1.43858e-07	9.31947e-07	4.24836e-08	-2.17088e-07	-1.74604e-07	8.00542e-07	-1.55122e-07	6.45420e-07
19.735	4.09131e-07	-8.97765e-08	3.19354e-07	4.18311e-07	1.40084e-07	5.58395e-07	1.08876e-06	2.42289e-07	1.33105e-06	9.69620e-07	1.17547e-07	1.08717e-06	6.10952e-07	-1.22375e-07	4.88577e-07	7.88127e-07	1.44205e-07	9.32332e-07	4.34093e-08	-2.16530e-07	-1.73120e-07	8.00361e-07	-1.55087e-07	6.45274e-07
19.759	4.08840e-07	-8.97127e-08	3.19127e-07	4.20382e-07	1.40923e-07	5.61306e-07	1.08907e-06	2.41890e-07	1.33096e-06	9.69331e-07	1.17332e-07	1.08666e-06	6.10501e-07	-1.22285e-07	4.88217e-07	7.88158e-07	1.44551e-07	9.32709e-07	4.43291e-08	-2.15972e-07	-1.71643e-07	8.00176e-07	-1.55051e-07	6.45125e-07
19.784	4.08545e-07	-8.96480e-08	3.18897e-07	4.22440e-07	1.41759e-07	5.64199e-07	1.08938e-06	2.41492e-07	1.33087e-06	9.69031e-07	1.17116e-07	1.08615e-06	6.10050e-07	-1.22194e-07	4.87856e-07	7.88183e-07	1.44895e-07	9.33078e-07	4.52429e-08	-2.15415e-07	-1.70172e-07	7.99986e-07	-1.55014e-07	6.44972e-07
19.808	4.08247e-07	-8.95827e-08	3.18665e-07	4.24484e-07	1.42592e-07	5.67076e-07	1.08967e-06	2.41097e-07	1.33077e-06	9.68720e-07	1.16900e-07	1.08562e-06	6.09597e-07	-1.22103e-07	4.87494e-07	7.88202e-07	1.45236e-07	9.33439e-07	4.61507e-08	-2.14859e-07	-1.68708e-07	7.99791e-07	-1.54976e-07	6.44815e-07
19.833	4.07946e-07	-8.95166e-08	3.18430e-07	4.26514e-07	1.43422e-07	5.69936e-07	1.08996e-06	2.40703e-07	1.33066e-06	9.68398e-07	1.16682e-07	1.08508e-06	6.09144e-07	-1.22013e-07	4.87131e-07	7.88216e-07	1.45576e-07	9.33791e-07	4.70525e-08	-2.14304e-07	-1.67251e-07	7.99591e-07	-1.54937e-07	6.44654e-07
19.857	4.07642e-07	-8.94497e-08	3.18192e-07	4.28530e-07	1.44249e-07	5.72778e-07	1.09023e-06	2.40312e-07	1.33054e-06	9.68066e-07	1.16464e-07	1.08453e-06	6.08689e-07	-1.21921e-07	4.86767e-07	7.88223e-07	1.45913e-07	9.34136e-07	4.79482e-08	-2.13749e-07	-1.65801e-07	7.99386e-07	-1.54898e-07	6.44489e-07
19.882	4.07334e-07	-8.93822e-08	3.17952e-07	4.30532e-07	1.45072e-07	5.75604e-07	1.09048e-06	2.39922e-07	1.33041e-06	9.67722e-07	1.16245e-07	1.08397e-06	6.08233e-07	-1.21830e-07	4.86403e-07	7.88224e-07	1.46249e-07	9.34473e-07	4.88378e-08	-2.13196e-07	-1.64358e-07	7.99177e-07	-1.54857e-07	6.44320e-07
19.907	4.07023e-07	-8.93139e-08	3.17709e-07	4.32520e-07	1.45892e-07	5.78412e-07	1.09073e-06	2.39534e-07	1.33026e-06	9.67368e-07	1.16025e-07	1.08339e-06	6.07776e-07	-1.21739e-07	4.86037e-07	7.88219e-07	1.46582e-07	9.34801e-07	4.97214e-08	-2.12643e-07	-1.62921e-07	7.98963e-07	-1.54816e-07	6.44147e-07
19.931	4.06708e-07	-8.92450e-08	3.17463e-07	4.34494e-07	1.46709e-07	5.81202e-07	1.09096e-06	2.39148e-07	1.33011e-06	9.67003e-07	1.15804e-07	1.08281e-06	6.07318e-07	-1.21647e-07	4.85671e-07	7.88209e-07	1.46913e-07	9.35122e-07	5.05989e-08	-2.12091e-07	-1.61492e-07	7.98743e-07	-1.54773e-07	6.43970e-07
19.956	4.06391e-07	-8.91753e-08	3.17216e-07	4.36454e-07	1.47522e-07	5.83976e-07	1.09119e-06	2.38763e-07	1.32995e-06	9.66626e-07	1.15583e-07	1.08221e-06	6.06859e-07	-1.21555e-07	4.85304e-07	7.88192e-07	1.47242e-07	9.35434e-07	5.14703e-08	-2.11539e-07	-1.60069e-07	7.98520e-07	-1.54730e-07	6.43790e-07
19.980	4.06070e-07	-8.91049e-08	3.16965e-07	4.38399e-07	1.48332e-07	5.86731e-07	1.09140e-06	2.38381e-07	1.32978e-06	9.66239e-07	1.15361e-07	1.08160e-06	6.06399e-07	-1.21463e-07	4.84936e-07	7.88169e-07	1.47569e-07	9.35738e-07	5.23355e-08	-2.10989e-07	-1.58653e-07	7.98291e-07	-1.54686e-07	6.43605e-07
20.005	4.05746e-07	-8.90339e-08	3.16713e-07	4.40331e-07	1.49138e-07	5.89469e-07	1.09160e-06	2.38000e-07	1.32960e-06	9.65841e-07	1.15137e-07	1.08098e-06	6.05938e-07	-1.21370e-07	4.84567e-07	7.88140e-07	1.47893e-07	9.36034e-07	5.31946e-08	-2.10439e-07	-1.57245e-07	7.98057e-07	-1.54640e-07	6.43417e-07
20.029	4.05419e-07	-8.89621e-08	3.16457e-07	4.42248e-07	1.49941e-07	5.92189e-07	1.09178e-06	2.37621e-07	1.32940e-06	9.65432e-07	1.14913e-07	1.08035e-06	6.05476e-07	-1.21278e-07	4.84198e-07	7.88106e-07	1.48216e-07	9.36321e-07	5.40476e-08	-2.09891e-07	-1.55843e-07	7.97819e-07	-1.54594e-07	6.43225e-07
20.054	4.05089e-07	-8.88897e-08	3.16200e-07	4.44150e-07	1.50741e-07	5.94891e-07	1.09196e-06	2.37244e-07	1.32920e-06	9.65012e-07	1.14688e-07	1.07970e-06	6.05012e-07	-1.21185e-07	4.83827e-07	7.88065e-07	1.48536e-07	9.36601e-07	5.48943e-08	-2.09343e-07	-1.54449e-07	7.97576e-07	-1.54547e-07	6.43029e-07
20.079	4.04756e-07	-8.88166e-08	3.15940e-07	4.46039e-07	1.51537e-07	5.97576e-07	1.09212e-06	2.36868e-07	1.32899e-06	9.64582e-07	1.14463e-07	1.07904e-06	6.04548e-07	-1.21092e-07	4.83456e-07	7.88017e-07	1.48854e-07	9.36871e-07	5.57349e-08	-2.08796e-07	-1.53061e-07	7.97328e-07	-1.54499e-07	6.42829e-07
20.103	4.04420e-07	-8.87429e-08	3.15677e-07	4.47912e-07	1.52330e-07	6.00242e-07	1.09227e-06	2.36495e-07	1.32877e-06	9.64140e-07	1.14236e-07	1.07838e-06	6.04083e-07	-1.20999e-07	4.83084e-07	7.87964e-07	1.49170e-07	9.37134e-07	5.65693e-08	-2.08250e-07	-1.51681e-07	7.97075e-07	-1.54450e-07	6.42625e-07
20.128	4.04081e-07	-8.86684e-08	3.15413e-07	4.49772e-07	1.53118e-07	6.02890e-07	1.09241e-06	2.36123e-07	1.32853e-06	9.63688e-07	1.14009e-07	1.07770e-06	6.03617e-07	-1.20906e-07	4.82711e-07	7.87905e-07	1.49483e-07	9.37388e-07	5.73974e-08	-2.07705e-07	-1.50307e-07	7.96818e-07	-1.54400e-07	6.42418e-07
20.152	4.03739e-07	-8.85933e-08	3.15145e-07	4.51616e-07	1.53904e-07	6.05520e-07	1.09254e-06	2.35753e-07	1.32829e-06	9.63224e-07	1.13781e-07	1.07700e-06	6.03150e-07	-1.20812e-07	4.82338e-07	7.87840e-07	1.49794e-07	9.37634e-07	5.82193e-08	-2.07161e-07	-1.48941e-07	7.96556e-07	-1.54349e-07	6.42206e-07
20.177	4.03394e-07	-8.85176e-08	3.14876e-07	4.53446e-07	1.54685e-07	6.08132e-07	1.09265e-06	2.35384e-07	1.32803e-06	9.62750e-07	1.13552e-07	1.07630e-06	6.02682e-07	-1.20718e-07	4.81963e-07	7.87768e-07	1.50103e-07	9.37871e-07	5.90350e-08	-2.06617e-07	-1.47582e-07	7.96289e-07	-1.54298e-07	6.41991e-07
20.201	4.03046e-07	-8.84412e-08	3.14604e-07	4.55262e-07	1.55463e-07	6.10725e-07	1.09275e-06	2.35018e-07	1.32777e-06	9.62265e-07	1.13322e-07	1.07559e-06	6.02213e-07	-1.20624e-07	4.81588e-07	7.87690e-07	1.50410e-07	9.38100e-07	5.98444e-08	-2.06075e-07	-1.46230e-07	7.96017e-07	-1.54245e-07	6.41772e-07
20.226	4.02695e-07	-8.83642e-08	3.14331e-07	4.57062e-07	1.56237e-07	6.13300e-07	1.09284e-06	2.34653e-07	1.32749e-06	9.61768e-07	1.13092e-07	1.07486e-06	6.01743e-07	-1.20530e-07	4.81212e-07	7.87606e-07	1.50714e-07	9.38321e-07	6.06476e-08	-2.05533e-07	-1.44886e-07	7.95741e-07	-1.54191e-07	6.41550e-07
20.251	4.02341e-07	-8.82866e-08	3.14054e-07	4.58848e-07	1.57008e-07	6.15856e-07	1.09292e-06	2.34290e-07	1.32721e-06	9.61262e-07	1.12860e-07	1.07412e-06	6.01272e-07	-1.20436e-07	4.80836e-07	7.87516e-07	1.51016e-07	9.38533e-07	6.14445e-08	-2.04993e-07	-1.43548e-07	7.95460e-07	-1.54137e-07	6.41323e-07
20.275	4.01984e-07	-8.82083e-08	3.13776e-07	4.60619e-07	1.57774e-07	6.18393e-07	1.09299e-06	2.33928e-07	1.32691e-06	9.60744e-07	1.12628e-07	1.07337e-06	6.00800e-07	-1.20341e-07	4.80458e-07	7.87420e-07	1.51316e-07	9.38736e-07	6.22350e-08	-2.04453e-07	-1.42218e-07	7.95174e-07	-1.54082e-07	6.41093e-07
20.300	4.01625e-07	-8.81295e-08	3.13495e-07	4.62375e-07	1.58537e-07	6.20912e-07	1.09304e-06	2.33568e-07	1.32661e-06	9.60215e-07	1.12395e-07	1.07261e-06	6.00327e-07	-1.20247e-07	4.80080e-07	7.87318e-07	1.51613e-07	9.38931e-07	6.30193e-08	-2.03914e-07	-1.40895e-07	7.94884e-07	-1.54025e-07	6.40858e-07
20.324	4.01263e-07	-8.80500e-08	3.13213e-07	4.64116e-07	1.59296e-07	6.23412e-07	1.09308e-06	2.33210e-07	1.32629e-06	9.59676e-07	1.12162e-07	1.07184e-06	5.99853e-07	-1.20152e-07	4.79702e-07	7.87209e-07	1.51908e-07	9.39118e-07	6.37973e-08	-2.03377e-07	-1.39580e-07	7.94589e-07	-1.53968e-07	6.40620e-07
20.349	4.00898e-07	-8.79699e-08	3.12928e-07	4.65843e-07	1.60051e-07	6.25893e-07	1.09311e-06	2.32854e-07	1.32596e-06	9.59126e-07	1.11927e-07	1.07105e-06	5.99379e-07	-1.20057e-07	4.79322e-07	7.87095e-07	1.52201e-07	9.39296e-07	6.45689e-08	-2.02840e-07	-1.38271e-07	7.94289e-07	-1.53910e-07	6.40379e-07
20.374	4.00530e-07	-8.78892e-08	3.12641e-07	4.67554e-07	1.60802e-07	6.28356e-07	1.09313e-06	2.32499e-07	1.32563e-06	9.58565e-07	1.11692e-07	1.07026e-06	5.98903e-07	-1.19961e-07	4.78942e-07	7.86974e-07	1.52491e-07	9.39465e-07	6.53342e-08	-2.02304e-07	-1.36970e-07	7.93984e-07	-1.53851e-07	6.40133e-07
20.398	4.00160e-07	-8.78079e-08	3.12352e-07	4.69250e-07	1.61549e-07	6.30799e-07	1.09313e-06	2.32146e-07	1.32528e-06	9.57993e-07	1.11456e-07	1.06945e-06	5.98427e-07	-1.19866e-07	4.78561e-07	7.86847e-07	1.52779e-07	9.39625e-07	6.60932e-08	-2.01770e-07	-1.35676e-07	7.93675e-07	-1.53791e-07	6.39884e-07
20.423	3.99786e-07	-8.77261e-08	3.12060e-07	4.70931e-07	1.62292e-07	6.33223e-07	1.09313e-06	2.31795e-07	1.32492e-06	9.57410e-07	1.11219e-07	1.06863e-06	5.97950e-07	-1.19770e-07	4.78179e-07	7.86713e-07	1.53064e-07	9.39778e-07	6.68458e-08	-2.01236e-07	-1.34390e-07	7.93362e-07	-1.53730e-07	6.39631e-07
20.447	3.99411e-07	-8.76436e-08	3.11767e-07	4.72597e-07	1.63031e-07	6.35628e-07	1.09311e-06	2.31445e-07	1.32455e-06	9.56817e-07	1.10982e-07	1.06780e-06	5.97472e-07	-1.19675e-07	4.77797e-07	7.86574e-07	1.53347e-07	9.39921e-07	6.75921e-08	-2.00703e-07	-1.33111e-07	7.93043e-07	-1.53669e-07	6.39375e-07
20.472	3.99032e-07	-8.75606e-08	3.11472e-07	4.74248e-07	1.63766e-07	6.38014e-07	1.09308e-06	2.31097e-07	1.32417e-06	9.56213e-07	1.10743e-07	1.06696e-06	5.96993e-07	-1.19579e-07	4.77414e-07	7.86428e-07	1.53628e-07	9.40056e-07	6.83320e-08	-2.00171e-07	-1.31839e-07	7.92720e-07	-1.53606e-07	6.39114e-07
20.496	3.98652e-07	-8.74770e-08	3.11175e-07	4.75883e-07	1.64497e-07	6.40380e-07	1.09303e-06	2.30750e-07	1.32378e-06	9.55599e-07	1.10504e-07	1.06610e-06	5.96513e-07	-1.19483e-07	4.77031e-07	7.86276e-07	1.53906e-07	9.40182e-07	6.90655e-08	-1.99641e-07	-1.30575e-07	7.92393e-07	-1.53543e-07	6.38850e-07
20.521	3.98268e-07	-8.73929e-08	3.10875e-07	4.77503e-07	1.65224e-07	6.42727e-07	1.09298e-06	2.30405e-07	1.32338e-06	9.54973e-07	1.10264e-07	1.06524e-06	5.96033e-07	-1.19386e-07	4.76646e-07	7.86118e-07	1.54182e-07	9.40299e-07	6.97927e-08	-1.99111e-07	-1.29318e-07	7.92061e-07	-1.53478e-07	6.38582e-07
20.546	3.97882e-07	-8.73082e-08	3.10574e-07	4.79108e-07	1.65947e-07	6.45055e-07	1.09291e-06	2.30062e-07	1.32297e-06	9.54337e-07	1.10024e-07	1.06436e-06	5.95552e-07	-1.19290e-07	4.76262e-07	7.85953e-07	1.54455e-07	9.40408e-07	7.05134e-08	-1.98582e-07	-1.28069e-07	7.91724e-07	-1.53413e-07	6.38311e-07
20.570	3.97494e-07	-8.72230e-08	3.10271e-07	4.80698e-07	1.66665e-07	6.47363e-07	1.09283e-06	2.29720e-07	1.32255e-06	9.53691e-07	1.09783e-07	1.06347e-06	5.95070e-07	-1.19194e-07	4.75876e-07	7.85783e-07	1.54726e-07	9.40508e-07	7.12278e-08	-1.98055e-07	-1.26827e-07	7.91383e-07	-1.53347e-07	6.38036e-07
20.595	3.97103e-07	-8.71372e-08	3.09966e-07	4.82272e-07	1.67379e-07	6.49651e-07	1.09274e-06	2.29380e-07	1.32212e-06	9.53034e-07	1.09541e-07	1.06257e-06	5.94587e-07	-1.19097e-07	4.75490e-07	7.85606e-07	1.54994e-07	9.40599e-07	7.19358e-08	-1.97528e-07	-1.25592e-07	7.91037e-07	-1.53280e-07	6.37757e-07
20.619	3.96710e-07	-8.70510e-08	3.09659e-07	4.83831e-07	1.68089e-07	6.51920e-07	1.09263e-06	2.29041e-07	1.32167e-06	9.52366e-07	1.09298e-07	1.06166e-06	5.94103e-07	-1.19000e-07	4.75103e-07	7.85422e-07	1.55259e-07	9.40682e-07	7.26374e-08	-1.97003e-07	-1.24365e-07	7.90687e-07	-1.53212e-07	6.37474e-07
20.644	3.96314e-07	-8.69641e-08	3.09350e-07	4.85374e-07	1.68795e-07	6.54169e-07	1.09252e-06	2.28704e-07	1.32122e-06	9.51688e-07	1.09055e-07	1.06074e-06	5.93619e-07	-1.18903e-07	4.74716e-07	7.85233e-07	1.55523e-07	9.40756e-07	7.33325e-08	-1.96478e-07	-1.23146e-07	7.90332e-07	-1.53143e-07	6.37188e-07
20.668	3.95916e-07	-8.68768e-08	3.09039e-07	4.86902e-07	1.69496e-07	6.56398e-07	1.09239e-06	2.28369e-07	1.32076e-06	9.50999e-07	1.08811e-07	1.05981e-06	5.93134e-07	-1.18806e-07	4.74328e-07	7.85037e-07	1.55783e-07	9.40821e-07	7.40213e-08	-1.95955e-07	-1.21934e-07	7.89972e-07	-1.53074e-07	6.36899e-07
20.693	3.95516e-07	-8.67890e-08	3.08727e-07	4.88414e-07	1.70193e-07	6.58608e-07	1.09225e-06	2.28035e-07	1.32028e-06	9.50300e-07	1.08566e-07	1.05887e-06	5.92648e-07	-1.18708e-07	4.73939e-07	7.84836e-07	1.56041e-07	9.40877e-07	7.47036e-08	-1.95433e-07	-1.20729e-07	7.89609e-07	-1.53003e-07	6.36605e-07
20.718	3.95113e-07	-8.67006e-08	3.08413e-07	4.89911e-07	1.70886e-07	6.60797e-07	1.09210e-06	2.27702e-07	1.31980e-06	9.49590e-07	1.08320e-07	1.05791e-06	5.92161e-07	-1.18611e-07	4.73550e-07	7.84627e-07	1.56297e-07	9.40925e-07	7.53796e-08	-1.94912e-07	-1.19532e-07	7.89240e-07	-1.52932e-07	6.36308e-07
20.742	3.94708e-07	-8.66118e-08	3.08097e-07	4.91393e-07	1.71574e-07	6.62967e-07	1.09193e-06	2.27371e-07	1.31930e-06	9.48870e-07	1.08074e-07	1.05694e-06	5.91674e-07	-1.18513e-07	4.73161e-07	7.84413e-07	1.56550e-07	9.40963e-07	7.60491e-08	-1.94392e-07	-1.18343e-07	7.88867e-07	-1.52860e-07	6.36008e-07
20.767	3.94301e-07	-8.65225e-08	3.07779e-07	4.92858e-07	1.72258e-07	6.65116e-07	1.09175e-06	2.27042e-07	1.31880e-06	9.48139e-07	1.07828e-07	1.05597e-06	5.91186e-07	-1.18416e-07	4.72770e-07	7.84192e-07	1.56801e-07	9.40993e-07	7.67121e-08	-1.93873e-07	-1.17161e-07	7.88490e-07	-1.52786e-07	6.35704e-07
20.791	3.93892e-07	-8.64326e-08	3.07459e-07	4.94308e-07	1.72938e-07	6.67246e-07	1.09157e-06	2.26714e-07	1.31828e-06	9.47398e-07	1.07580e-07	1.05498e-06	5.90697e-07	-1.18318e-07	4.72380e-07	7.83966e-07	1.57049e-07	9.41014e-07	7.73688e-08	-1.93355e-07	-1.15986e-07	7.88109e-07	-1.52713e-07	6.35396e-07
20.816	3.93481e-07	-8.63424e-08	3.07138e-07	4.95743e-07	1.73613e-07	6.69355e-07	1.09137e-06	2.26387e-07	1.31775e-06	9.46647e-07	1.07332e-07	1.05398e-06	5.90208e-07	-1.18220e-07	4.71988e-07	7.83732e-07	1.57294e-07	9.41026e-07	7.80190e-08	-1.92838e-07	-1.14819e-07	7.87723e-07	-1.52638e-07	6.35085e-07
20.840	3.93067e-07	-8.62516e-08	3.06815e-07	4.97161e-07	1.74283e-07	6.71444e-07	1.09115e-06	2.26062e-07	1.31721e-06	9.45885e-07	1.07084e-07	1.05297e-06	5.89718e-07	-1.18122e-07	4.71596e-07	7.83493e-07	1.57537e-07	9.41030e-07	7.86628e-08	-1.92323e-07	-1.13660e-07	7.87332e-07	-1.52562e-07	6.34770e-07
20.865	3.92651e-07	-8.61604e-08	3.06491e-07	4.98564e-07	1.74949e-07	6.73513e-07	1.09093e-06	2.25738e-07	1.31667e-06	9.45113e-07	1.06834e-07	1.05195e-06	5.89227e-07	-1.18023e-07	4.71204e-07	7.83248e-07	1.57777e-07	9.41024e-07	7.93001e-08	-1.91808e-07	-1.12508e-07	7.86937e-07	-1.52486e-07	6.34452e-07
20.890	3.92234e-07	-8.60687e-08	3.06165e-07	4.99952e-07	1.75610e-07	6.75562e-07	1.09069e-06	2.25416e-07	1.31611e-06	9.44331e-07	1.06584e-07	1.05092e-06	5.88736e-07	-1.17925e-07	4.70811e-07	7.82996e-07	1.58014e-07	9.41010e-07	7.99311e-08	-1.91295e-07	-1.11364e-07	7.86538e-07	-1.52408e-07	6.34130e-07
20.914	3.91814e-07	-8.59766e-08	3.05837e-07	5.01323e-07	1.76267e-07	6.77590e-07	1.09044e-06	2.25096e-07	1.31554e-06	9.43539e-07	1.06334e-07	1.04987e-06	5.88244e-07	-1.17826e-07	4.70418e-07	7.82738e-07	1.58249e-07	9.40987e-07	8.05556e-08	-1.90783e-07	-1.10227e-07	7.86135e-07	-1.52330e-07	6.33805e-07
20.939	3.91392e-07	-8.58841e-08	3.05508e-07	5.02679e-07	1.76919e-07	6.79598e-07	1.09018e-06	2.24776e-07	1.31496e-06	9.42736e-07	1.06083e-07	1.04882e-06	5.87752e-07	-1.17728e-07	4.70024e-07	7.82473e-07	1.58482e-07	9.40955e-07	8.11736e-08	-1.90272e-07	-1.09099e-07	7.85727e-07	-1.52251e-07	6.33476e-07
20.963	3.90968e-07	-8.57911e-08	3.05177e-07	5.04019e-07	1.77566e-07	6.81585e-07	1.08991e-06	2.24458e-07	1.31437e-06	9.41924e-07	1.05831e-07	1.04776e-06	5.87258e-07	-1.17629e-07	4.69629e-07	7.82203e-07	1.58711e-07	9.40914e-07	8.17853e-08	-1.89762e-07	-1.07977e-07	7.85315e-07	-1.52171e-07	6.33144e-07
20.988	3.90543e-07	-8.56977e-08	3.04845e-07	5.05343e-07	1.78209e-07	6.83552e-07	1.08962e-06	2.24142e-07	1.31376e-06	9.41101e-07	1.05579e-07	1.04668e-06	5.86765e-07	-1.17530e-07	4.69235e-07	7.81926e-07	1.58939e-07	9.40865e-07	8.23905e-08	-1.89254e-07	-1.06863e-07	7.84898e-07	-1.52090e-07	6.32808e-07
21.012	3.90115e-07	-8.56039e-08	3.04511e-07	5.06651e-07	1.78847e-07	6.85498e-07	1.08933e-06	2.23827e-07	1.31315e-06	9.40268e-07	1.05326e-07	1.04559e-06	5.86270e-07	-1.17431e-07	4.68839e-07	7.81643e-07	1.59163e-07	9.40806e-07	8.29892e-08	-1.88747e-07	-1.05757e-07	7.84478e-07	-1.52009e-07	6.32469e-07
21.037	3.89686e-07	-8.55097e-08	3.04176e-07	5.07943e-07	1.79481e-07	6.87424e-07	1.08902e-06	2.23513e-07	1.31253e-06	9.39426e-07	1.05073e-07	1.04450e-06	5.85775e-07	-1.17332e-07	4.68444e-07	7.81354e-07	1.59385e-07	9.40739e-07	8.35816e-08	-1.88240e-07	-1.04659e-07	7.84053e-07	-1.51927e-07	6.32126e-07
21.062	3.89255e-07	-8.54150e-08	3.03840e-07	5.09220e-07	1.80109e-07	6.89329e-07	1.08870e-06	2.23200e-07	1.31190e-06	9.38573e-07	1.04819e-07	1.04339e-06	5.85280e-07	-1.17233e-07	4.68047e-07	7.81059e-07	1.59604e-07	9.40662e-07	8.41675e-08	-1.87735e-07	-1.03568e-07	7.83623e-07	-1.51843e-07	6.31780e-07
21.086	3.88822e-07	-8.53200e-08	3.03502e-07	5.10480e-07	1.80733e-07	6.91213e-07	1.08836e-06	2.22889e-07	1.31125e-06	9.37710e-07	1.04565e-07	1.04228e-06	5.84784e-07	-1.17133e-07	4.67651e-07	7.80757e-07	1.59820e-07	9.40577e-07	8.47470e-08	-1.87232e-07	-1.02485e-07	7.83190e-07	-1.51759e-07	6.31431e-07
21.111	3.88387e-07	-8.52246e-08	3.03162e-07	5.11725e-07	1.81352e-07	6.93077e-07	1.08802e-06	2.22580e-07	1.31060e-06	9.36838e-07	1.04310e-07	1.04115e-06	5.84287e-07	-1.17034e-07	4.67254e-07	7.80449e-07	1.60034e-07	9.40483e-07	8.53201e-08	-1.86729e-07	-1.01409e-07	7.82752e-07	-1.51675e-07	6.31078e-07
21.135	3.87950e-07	-8.51288e-08	3.02821e-07	5.12954e-07	1.81966e-07	6.94920e-07	1.08766e-06	2.22271e-07	1.30993e-06	9.35956e-07	1.04055e-07	1.04001e-06	5.83790e-07	-1.16934e-07	4.66856e-07	7.80135e-07	1.60245e-07	9.40380e-07	8.58868e-08	-1.86228e-07	-1.00341e-07	7.82311e-07	-1.51589e-07	6.30722e-07
21.160	3.87512e-07	-8.50326e-08	3.02479e-07	5.14166e-07	1.82575e-07	6.96742e-07	1.08730e-06	2.21964e-07	1.30926e-06	9.35064e-07	1.03799e-07	1.03886e-06	5.83293e-07	-1.16835e-07	4.66458e-07	7.79815e-07	1.60454e-07	9.40269e-07	8.64470e-08	-1.85728e-07	-9.92810e-08	7.81865e-07	-1.51503e-07	6.30362e-07
21.185	3.87072e-07	-8.49361e-08	3.02136e-07	5.15363e-07	1.83180e-07	6.98543e-07	1.08692e-06	2.21658e-07	1.30857e-06	9.34162e-07	1.03543e-07	1.03771e-06	5.82795e-07	-1.16735e-07	4.66060e-07	7.79489e-07	1.60659e-07	9.40148e-07	8.70009e-08	-1.85229e-07	-9.82283e-08	7.81415e-07	-1.51415e-07	6.29999e-07
21.209	3.86631e-07	-8.48392e-08	3.01791e-07	5.16544e-07	1.83779e-07	7.00323e-07	1.08652e-06	2.21354e-07	1.30788e-06	9.33250e-07	1.03287e-07	1.03654e-06	5.82296e-07	-1.16635e-07	4.65661e-07	7.79156e-07	1.60862e-07	9.40018e-07	8.75483e-08	-1.84732e-07	-9.71834e-08	7.80961e-07	-1.51327e-07	6.29633e-07
21.234	3.86187e-07	-8.47420e-08	3.01445e-07	5.17708e-07	1.84374e-07	7.02082e-07	1.08612e-06	2.21051e-07	1.30717e-06	9.32329e-07	1.03030e-07	1.03536e-06	5.81797e-07	-1.16535e-07	4.65262e-07	7.78818e-07	1.61063e-07	9.39880e-07	8.80894e-08	-1.84235e-07	-9.61461e-08	7.80502e-07	-1.51239e-07	6.29264e-07
21.258	3.85743e-07	-8.46444e-08	3.01098e-07	5.18857e-07	1.84964e-07	7.03821e-07	1.08571e-06	2.20749e-07	1.30646e-06	9.31399e-07	1.02772e-07	1.03417e-06	5.81298e-07	-1.16435e-07	4.64863e-07	7.78473e-07	1.61260e-07	9.39733e-07	8.86240e-08	-1.83740e-07	-9.51165e-08	7.80040e-07	-1.51149e-07	6.28891e-07
21.283	3.85297e-07	-8.45465e-08	3.00750e-07	5.19990e-07	1.85548e-07	7.05538e-07	1.08528e-06	2.20448e-07	1.30573e-06	9.30458e-07	1.02514e-07	1.03297e-06	5.80798e-07	-1.16335e-07	4.64463e-07	7.78122e-07	1.61455e-07	9.39577e-07	8.91523e-08	-1.83247e-07	-9.40945e-08	7.79574e-07	-1.51059e-07	6.28515e-07
21.307	3.84849e-07	-8.44483e-08	3.00401e-07	5.21107e-07	1.86128e-07	7.07235e-07	1.08484e-06	2.20149e-07	1.30499e-06	9.29509e-07	1.02256e-07	1.03176e-06	5.80298e-07	-1.16235e-07	4.64063e-07	7.77765e-07	1.61647e-07	9.39412e-07	8.96742e-08	-1.82754e-07	-9.30802e-08	7.79103e-07	-1.50968e-07	6.28136e-07
21.332	3.84400e-07	-8.43497e-08	3.00050e-07	5.22207e-07	1.86702e-07	7.08910e-07	1.08439e-06	2.19850e-07	1.30424e-06	9.28550e-07	1.01997e-07	1.03055e-06	5.79797e-07	-1.16134e-07	4.63663e-07	7.77401e-07	1.61837e-07	9.39238e-07	9.01897e-08	-1.82263e-07	-9.20736e-08	7.78629e-07	-1.50876e-07	6.27753e-07
21.357	3.83949e-07	-8.42508e-08	2.99698e-07	5.23292e-07	1.87272e-07	7.10564e-07	1.08393e-06	2.19553e-07	1.30348e-06	9.27581e-07	1.01738e-07	1.02932e-06	5.79296e-07	-1.16034e-07	4.63262e-07	7.77032e-07	1.62023e-07	9.39055e-07	9.06988e-08	-1.81773e-07	-9.10746e-08	7.78150e-07	-1.50783e-07	6.27368e-07
21.381	3.83497e-07	-8.41516e-08	2.99345e-07	5.24361e-07	1.87836e-07	7.12197e-07	1.08346e-06	2.19258e-07	1.30272e-06	9.26603e-07	1.01479e-07	1.02808e-06	5.78794e-07	-1.15934e-07	4.62861e-07	7.76657e-07	1.62207e-07	9.38864e-07	9.12016e-08	-1.81285e-07	-9.00833e-08	7.77668e-07	-1.50689e-07	6.26979e-07
21.406	3.83044e-07	-8.40522e-08	2.98992e-07	5.25413e-07	1.88396e-07	7.13809e-07	1.08297e-06	2.18963e-07	1.30194e-06	9.25616e-07	1.01219e-07	1.02684e-06	5.78292e-07	-1.15833e-07	4.62459e-07	7.76275e-07	1.62388e-07	9.38664e-07	9.16981e-08	-1.80798e-07	-8.90997e-08	7.77182e-07	-1.50595e-07	6.26587e-07
21.430	3.82589e-07	-8.39524e-08	2.98637e-07	5.26450e-07	1.88950e-07	7.15400e-07	1.08248e-06	2.18670e-07	1.30115e-06	9.24620e-07	1.00959e-07	1.02558e-06	5.77790e-07	-1.15732e-07	4.62058e-07	7.75888e-07	1.62567e-07	9.38454e-07	9.21881e-08	-1.80312e-07	-8.81238e-08	7.76692e-07	-1.50500e-07	6.26191e-07
21.455	3.82133e-07	-8.38524e-08	2.98281e-07	5.27470e-07	1.89499e-07	7.16969e-07	1.08197e-06	2.18378e-07	1.30035e-06	9.23614e-07	1.00699e-07	1.02431e-06	5.77288e-07	-1.15632e-07	4.61656e-07	7.75494e-07	1.62743e-07	9.38236e-07	9.26719e-08	-1.79827e-07	-8.71555e-08	7.76198e-07	-1.50405e-07	6.25793e-07
21.479	3.81676e-07	-8.37520e-08	2.97924e-07	5.28474e-07	1.90043e-07	7.18517e-07	1.08145e-06	2.18086e-07	1.29954e-06	9.22600e-07	1.00438e-07	1.02304e-06	5.76785e-07	-1.15531e-07	4.61254e-07	7.75094e-07	1.62916e-07	9.38010e-07	9.31493e-08	-1.79344e-07	-8.61949e-08	7.75700e-07	-1.50308e-07	6.25392e-07
21.504	3.81217e-07	-8.36514e-08	2.97566e-07	5.29462e-07	1.90582e-07	7.20044e-07	1.08092e-06	2.17797e-07	1.29872e-06	9.21576e-07	1.00177e-07	1.02175e-06	5.76281e-07	-1.15430e-07	4.60851e-07	7.74688e-07	1.63086e-07	9.37774e-07	9.36204e-08	-1.78862e-07	-8.52420e-08	7.75198e-07	-1.50211e-07	6.24987e-07
21.529	3.80758e-07	-8.35506e-08	2.97207e-07	5.30435e-07	1.91116e-07	7.21550e-07	1.08038e-06	2.17508e-07	1.29789e-06	9.20544e-07	9.99160e-08	1.02046e-06	5.75778e-07	-1.15329e-07	4.60448e-07	7.74277e-07	1.63253e-07	9.37530e-07	9.40852e-08	-1.78382e-07	-8.42968e-08	7.74692e-07	-1.50113e-07	6.24579e-07
21.553	3.80297e-07	-8.34495e-08	2.96848e-07	5.31391e-07	1.91644e-07	7.23035e-07	1.07983e-06	2.17220e-07	1.29705e-06	9.19502e-07	9.96546e-08	1.01916e-06	5.75274e-07	-1.15228e-07	4.60046e-07	7.73859e-07	1.63418e-07	9.37276e-07	9.45437e-08	-1.77903e-07	-8.33592e-08	7.74183e-07	-1.50014e-07	6.24169e-07
21.578	3.79835e-07	-8.33481e-08	2.96487e-07	5.32331e-07	1.92167e-07	7.24498e-07	1.07927e-06	2.16934e-07	1.29620e-06	9.18452e-07	9.93929e-08	1.01784e-06	5.74770e-07	-1.15127e-07	4.59642e-07	7.73435e-07	1.63580e-07	9.37015e-07	9.49959e-08	-1.77425e-07	-8.24292e-08	7.73670e-07	-1.49915e-07	6.23755e-07
21.602	3.79372e-07	-8.32465e-08	2.96126e-07	5.33254e-07	1.92685e-07	7.25939e-07	1.07869e-06	2.16648e-07	1.29534e-06	9.17393e-07	9.91310e-08	1.01652e-06	5.74265e-07	-1.15026e-07	4.59239e-07	7.73005e-07	1.63739e-07	9.36744e-07	9.54418e-08	-1.76949e-07	-8.15070e-08	7.73153e-07	-1.49814e-07	6.23338e-07
21.627	3.78908e-07	-8.31447e-08	2.95764e-07	5.34162e-07	1.93197e-07	7.27360e-07	1.07810e-06	2.16364e-07	1.29447e-06	9.16325e-07	9.88690e-08	1.01519e-06	5.73761e-07	-1.14925e-07	4.58835e-07	7.72569e-07	1.63895e-07	9.36464e-07	9.58815e-08	-1.76474e-07	-8.05924e-08	7.72632e-07	-1.49714e-07	6.22918e-07
21.651	3.78443e-07	-8.30427e-08	2.95401e-07	5.35054e-07	1.93705e-07	7.28759e-07	1.07751e-06	2.16081e-07	1.29359e-06	9.15248e-07	9.86067e-08	1.01385e-06	5.73256e-07	-1.14824e-07	4.58432e-07	7.72128e-07	1.64048e-07	9.36176e-07	9.63149e-08	-1.76000e-07	-7.96855e-08	7.72108e-07	-1.49612e-07	6.22496e-07
21.676	3.77977e-07	-8.29404e-08	2.95037e-07	5.35930e-07	1.94207e-07	7.30136e-07	1.07690e-06	2.15799e-07	1.29270e-06	9.14163e-07	9.83442e-08	1.01251e-06	5.72751e-07	-1.14723e-07	4.58028e-07	7.71680e-07	1.64199e-07	9.35879e-07	9.67420e-08	-1.75528e-07	-7.87862e-08	7.71580e-07	-1.49510e-07	6.22070e-07
21.701	3.77510e-07	-8.28380e-08	2.94672e-07	5.36789e-07	1.94703e-07	7.31492e-07	1.07628e-06	2.15518e-07	1.29180e-06	9.13069e-07	9.80816e-08	1.01115e-06	5.72245e-07	-1.14622e-07	4.57624e-07	7.71227e-07	1.64347e-07	9.35574e-07	9.71629e-08	-1.75057e-07	-7.78945e-08	7.71048e-07	-1.49407e-07	6.21641e-07
21.725	3.77042e-07	-8.27353e-08	2.94307e-07	5.37633e-07	1.95194e-07	7.32827e-07	1.07565e-06	2.15238e-07	1.29089e-06	9.11967e-07	9.78189e-08	1.00979e-06	5.71740e-07	-1.14521e-07	4.57219e-07	7.70767e-07	1.64492e-07	9.35259e-07	9.75776e-08	-1.74588e-07	-7.70105e-08	7.70513e-07	-1.49303e-07	6.21210e-07
21.750	3.76574e-07	-8.26324e-08	2.93941e-07	5.38460e-07	1.95680e-07	7.34140e-07	1.07501e-06	2.14959e-07	1.28997e-06	9.10857e-07	9.75560e-08	1.00841e-06	5.71234e-07	-1.14419e-07	4.56815e-07	7.70302e-07	1.64634e-07	9.34936e-07	9.79861e-08	-1.74120e-07	-7.61342e-08	7.69974e-07	-1.49199e-07	6.20775e-07
21.774	3.76104e-07	-8.25294e-08	2.93575e-07	5.39272e-07	1.96161e-07	7.35432e-07	1.07436e-06	2.14681e-07	1.28904e-06	9.09738e-07	9.72930e-08	1.00703e-06	5.70728e-07	-1.14318e-07	4.56410e-07	7.69830e-07	1.64774e-07	9.34604e-07	9.83884e-08	-1.73654e-07	-7.52655e-08	7.69431e-07	-1.49093e-07	6.20338e-07
21.799	3.75634e-07	-8.24262e-08	2.93208e-07	5.40067e-07	1.96636e-07	7.36703e-07	1.07369e-06	2.14404e-07	1.28810e-06	9.08610e-07	9.70300e-08	1.00564e-06	5.70222e-07	-1.14217e-07	4.56006e-07	7.69353e-07	1.64911e-07	9.34264e-07	9.87845e-08	-1.73189e-07	-7.44044e-08	7.68885e-07	-1.48988e-07	6.19898e-07
21.823	3.75163e-07	-8.23228e-08	2.92840e-07	5.40846e-07	1.97105e-07	7.37952e-07	1.07302e-06	2.14128e-07	1.28715e-06	9.07475e-07	9.67668e-08	1.00424e-06	5.69716e-07	-1.14115e-07	4.55601e-07	7.68871e-07	1.65045e-07	9.33915e-07	9.91744e-08	-1.72725e-07	-7.35510e-08	7.68336e-07	-1.48881e-07	6.19455e-07
21.848	3.74691e-07	-8.22192e-08	2.92471e-07	5.41610e-07	1.97569e-07	7.39179e-07	1.07234e-06	2.13854e-07	1.28619e-06	9.06332e-07	9.65036e-08	1.00284e-06	5.69210e-07	-1.14014e-07	4.55196e-07	7.68382e-07	1.65176e-07	9.33557e-07	9.95582e-08	-1.72263e-07	-7.27051e-08	7.67783e-07	-1.48774e-07	6.19009e-07
21.873	3.74218e-07	-8.21155e-08	2.92103e-07	5.42357e-07	1.98028e-07	7.40385e-07	1.07164e-06	2.13580e-07	1.28522e-06	9.05180e-07	9.62403e-08	1.00142e-06	5.68704e-07	-1.13912e-07	4.54791e-07	7.67887e-07	1.65304e-07	9.33191e-07	9.99358e-08	-1.71803e-07	-7.18669e-08	7.67226e-07	-1.48666e-07	6.18560e-07
21.897	3.73745e-07	-8.20117e-08	2.91733e-07	5.43088e-07	1.98481e-07	7.41569e-07	1.07094e-06	2.13307e-07	1.28424e-06	9.04020e-07	9.59770e-08	9.99997e-07	5.68197e-07	-1.13811e-07	4.54386e-07	7.67387e-07	1.65429e-07	9.32816e-07	1.00307e-07	-1.71344e-07	-7.10363e-08	7.66667e-07	-1.48558e-07	6.18109e-07
21.922	3.73271e-07	-8.19077e-08	2.91363e-07	5.43804e-07	1.98929e-07	7.42732e-07	1.07022e-06	2.13035e-07	1.28325e-06	9.02853e-07	9.57137e-08	9.98567e-07	5.67691e-07	-1.13709e-07	4.53981e-07	7.66881e-07	1.65552e-07	9.32433e-07	1.00673e-07	-1.70886e-07	-7.02133e-08	7.66103e-07	-1.48449e-07	6.17655e-07
21.946	3.72796e-07	-8.18036e-08	2.90993e-07	5.44503e-07	1.99371e-07	7.43874e-07	1.06949e-06	2.12764e-07	1.28226e-06	9.01678e-07	9.54503e-08	9.97128e-07	5.67184e-07	-1.13608e-07	4.53576e-07	7.66369e-07	1.65672e-07	9.32041e-07	1.01032e-07	-1.70430e-07	-6.93979e-08	7.65537e-07	-1.48339e-07	6.17198e-07
21.971	3.72321e-07	-8.16993e-08	2.90622e-07	5.45186e-07	1.99808e-07	7.44994e-07	1.06875e-06	2.12494e-07	1.28125e-06	9.00495e-07	9.51870e-08	9.95682e-07	5.66677e-07	-1.13506e-07	4.53171e-07	7.65852e-07	1.65789e-07	9.31641e-07	1.01385e-07	-1.69975e-07	-6.85901e-08	7.64967e-07	-1.48228e-07	6.16738e-07
21.996	3.71846e-07	-8.15950e-08	2.90251e-07	5.45854e-07	2.00239e-07	7.46092e-07	1.06801e-06	2.12225e-07	1.28023e-06	8.99304e-07	9.49237e-08	9.94228e-07	5.66171e-07	-1.13405e-07	4.52766e-07	7.65329e-07	1.65903e-07	9.31232e-07	1.01732e-07	-1.69522e-07	-6.77899e-08	7.64393e-07	-1.48117e-07	6.16276e-07
22.020	3.71370e-07	-8.14905e-08	2.89879e-07	5.46505e-07	2.00664e-07	7.47169e-07	1.06725e-06	2.11957e-07	1.27921e-06	8.98105e-07	9.46605e-08	9.92766e-07	5.65664e-07	-1.13304e-07	4.52360e-07	7.64800e-07	1.66014e-07	9.30814e-07	1.02073e-07	-1.69071e-07	-6.69972e-08	7.63817e-07	-1.48006e-07	6.15811e-07
22.045	3.70893e-07	-8.13859e-08	2.89507e-07	5.47141e-07	2.01084e-07	7.48225e-07	1.06648e-06	2.11690e-07	1.27817e-06	8.96899e-07	9.43973e-08	9.91297e-07	5.65157e-07	-1.13202e-07	4.51955e-07	7.64265e-07	1.66123e-07	9.30388e-07	1.02408e-07	-1.68621e-07	-6.62122e-08	7.63237e-07	-1.47893e-07	6.15344e-07
22.069	3.70416e-07	-8.12813e-08	2.89135e-07	5.47760e-07	2.01498e-07	7.49259e-07	1.06570e-06	2.11424e-07	1.27713e-06	8.95686e-07	9.41342e-08	9.89820e-07	5.64650e-07	-1.13101e-07	4.51550e-07	7.63725e-07	1.66228e-07	9.29954e-07	1.02737e-07	-1.68172e-07	-6.54346e-08	7.62654e-07	-1.47780e-07	6.14874e-07
22.094	3.69939e-07	-8.11765e-08	2.88762e-07	5.48364e-07	2.01907e-07	7.50271e-07	1.06491e-06	2.11159e-07	1.27607e-06	8.94465e-07	9.38712e-08	9.88336e-07	5.64144e-07	-1.12999e-07	4.51145e-07	7.63180e-07	1.66331e-07	9.29511e-07	1.03060e-07	-1.67725e-07	-6.46647e-08	7.62068e-07	-1.47667e-07	6.14401e-07
22.118	3.69461e-07	-8.10717e-08	2.88389e-07	5.48952e-07	2.02310e-07	7.51262e-07	1.06411e-06	2.10894e-07	1.27501e-06	8.93237e-07	9.36083e-08	9.86845e-07	5.63637e-07	-1.12898e-07	4.50740e-07	7.62629e-07	1.66431e-07	9.29060e-07	1.03377e-07	-1.67280e-07	-6.39022e-08	7.61478e-07	-1.47552e-07	6.13926e-07
22.143	3.68983e-07	-8.09668e-08	2.88016e-07	5.49524e-07	2.02708e-07	7.52231e-07	1.06330e-06	2.10631e-07	1.27393e-06	8.92002e-07	9.33455e-08	9.85347e-07	5.63131e-07	-1.12796e-07	4.50334e-07	7.62072e-07	1.66529e-07	9.28600e-07	1.03689e-07	-1.66836e-07	-6.31474e-08	7.60886e-07	-1.47438e-07	6.13448e-07
22.168	3.68505e-07	-8.08618e-08	2.87643e-07	5.50080e-07	2.03099e-07	7.53179e-07	1.06248e-06	2.10368e-07	1.27285e-06	8.90759e-07	9.30828e-08	9.83842e-07	5.62624e-07	-1.12695e-07	4.49929e-07	7.61509e-07	1.66623e-07	9.28132e-07	1.03994e-07	-1.66394e-07	-6.24000e-08	7.60290e-07	-1.47322e-07	6.12968e-07
22.192	3.68026e-07	-8.07568e-08	2.87269e-07	5.50620e-07	2.03485e-07	7.54106e-07	1.06166e-06	2.10106e-07	1.27176e-06	8.89510e-07	9.28203e-08	9.82330e-07	5.62118e-07	-1.12593e-07	4.49524e-07	7.60942e-07	1.66714e-07	9.27656e-07	1.04293e-07	-1.65953e-07	-6.16601e-08	7.59692e-07	-1.47206e-07	6.12485e-07
22.217	3.67547e-07	-8.06517e-08	2.86895e-07	5.51145e-07	2.03866e-07	7.55011e-07	1.06082e-06	2.09846e-07	1.27066e-06	8.88253e-07	9.25580e-08	9.80811e-07	5.61611e-07	-1.12492e-07	4.49120e-07	7.60368e-07	1.66803e-07	9.27171e-07	1.04586e-07	-1.65514e-07	-6.09278e-08	7.59090e-07	-1.47090e-07	6.12000e-07
22.241	3.67068e-07	-8.05466e-08	2.86522e-07	5.51654e-07	2.04241e-07	7.55894e-07	1.05997e-06	2.09586e-07	1.26955e-06	8.86990e-07	9.22959e-08	9.79286e-07	5.61105e-07	-1.12390e-07	4.48715e-07	7.59790e-07	1.66889e-07	9.26679e-07	1.04873e-07	-1.65076e-07	-6.02029e-08	7.58485e-07	-1.46972e-07	6.11513e-07
22.266	3.66589e-07	-8.04415e-08	2.86147e-07	5.52147e-07	2.04610e-07	7.56757e-07	1.05911e-06	2.09326e-07	1.26843e-06	8.85719e-07	9.20340e-08	9.77753e-07	5.60599e-07	-1.12289e-07	4.48310e-07	7.59206e-07	1.66972e-07	9.26178e-07	1.05155e-07	-1.64640e-07	-5.94856e-08	7.57877e-07	-1.46855e-07	6.11023e-07
22.290	3.66110e-07	-8.03363e-08	2.85773e-07	5.52624e-07	2.04973e-07	7.57597e-07	1.05824e-06	2.09068e-07	1.26731e-06	8.84442e-07	9.17723e-08	9.76215e-07	5.60093e-07	-1.12188e-07	4.47905e-07	7.58616e-07	1.67052e-07	9.25668e-07	1.05430e-07	-1.64206e-07	-5.87757e-08	7.57267e-07	-1.46736e-07	6.10530e-07
22.315	3.65630e-07	-8.02311e-08	2.85399e-07	5.53086e-07	2.05331e-07	7.58417e-07	1.05736e-06	2.08811e-07	1.26617e-06	8.83159e-07	9.15108e-08	9.74669e-07	5.59587e-07	-1.12086e-07	4.47501e-07	7.58021e-07	1.67130e-07	9.25151e-07	1.05700e-07	-1.63773e-07	-5.80733e-08	7.56653e-07	-1.46617e-07	6.10036e-07
22.340	3.65151e-07	-8.01259e-08	2.85025e-07	5.53532e-07	2.05683e-07	7.59214e-07	1.05647e-06	2.08554e-07	1.26503e-06	8.81868e-07	9.12496e-08	9.73118e-07	5.59082e-07	-1.11985e-07	4.47097e-07	7.57421e-07	1.67204e-07	9.24625e-07	1.05964e-07	-1.63342e-07	-5.73783e-08	7.56037e-07	-1.46498e-07	6.09539e-07
22.364	3.64671e-07	-8.00207e-08	2.84651e-07	5.53962e-07	2.06029e-07	7.59991e-07	1.05558e-06	2.08298e-07	1.26387e-06	8.80572e-07	9.09887e-08	9.71560e-07	5.58576e-07	-1.11884e-07	4.46692e-07	7.56815e-07	1.67276e-07	9.24091e-07	1.06222e-07	-1.62913e-07	-5.66908e-08	7.55417e-07	-1.46378e-07	6.09039e-07
22.389	3.64192e-07	-7.99155e-08	2.84276e-07	5.54377e-07	2.06369e-07	7.60746e-07	1.05467e-06	2.08043e-07	1.26271e-06	8.79268e-07	9.07280e-08	9.69996e-07	5.58071e-07	-1.11783e-07	4.46289e-07	7.56204e-07	1.67345e-07	9.23549e-07	1.06475e-07	-1.62485e-07	-5.60107e-08	7.54795e-07	-1.46257e-07	6.08538e-07
22.413	3.63712e-07	-7.98103e-08	2.83902e-07	5.54776e-07	2.06704e-07	7.61480e-07	1.05375e-06	2.07789e-07	1.26154e-06	8.77959e-07	9.04677e-08	9.68426e-07	5.57566e-07	-1.11682e-07	4.45885e-07	7.55588e-07	1.67411e-07	9.22999e-07	1.06721e-07	-1.62059e-07	-5.53381e-08	7.54170e-07	-1.46136e-07	6.08034e-07
22.438	3.63233e-07	-7.97051e-08	2.83528e-07	5.55159e-07	2.07033e-07	7.62192e-07	1.05283e-06	2.07535e-07	1.26036e-06	8.76643e-07	9.02076e-08	9.66851e-07	5.57062e-07	-1.11580e-07	4.45481e-07	7.54967e-07	1.67474e-07	9.22441e-07	1.06962e-07	-1.61635e-07	-5.46728e-08	7.53543e-07	-1.46015e-07	6.07528e-07
22.462	3.62754e-07	-7.95999e-08	2.83154e-07	5.55527e-07	2.07356e-07	7.62883e-07	1.05189e-06	2.07283e-07	1.25917e-06	8.75321e-07	8.99479e-08	9.65269e-07	5.56557e-07	-1.11479e-07	4.45078e-07	7.54341e-07	1.67534e-07	9.21875e-07	1.07197e-07	-1.61212e-07	-5.40150e-08	7.52912e-07	-1.45893e-07	6.07020e-07
22.487	3.62275e-07	-7.94948e-08	2.82780e-07	5.55880e-07	2.07673e-07	7.63553e-07	1.05095e-06	2.07031e-07	1.25798e-06	8.73993e-07	8.96885e-08	9.63682e-07	5.56053e-07	-1.11378e-07	4.44675e-07	7.53709e-07	1.67592e-07	9.21301e-07	1.07427e-07	-1.60791e-07	-5.33645e-08	7.52279e-07	-1.45770e-07	6.06509e-07
22.512	3.61796e-07	-7.93897e-08	2.82406e-07	5.56217e-07	2.07985e-07	7.64201e-07	1.04999e-06	2.06780e-07	1.25677e-06	8.72659e-07	8.94296e-08	9.62089e-07	5.55549e-07	-1.11277e-07	4.44272e-07	7.53072e-07	1.67647e-07	9.20719e-07	1.07650e-07	-1.60372e-07	-5.27214e-08	7.51644e-07	-1.45647e-07	6.05997e-07
22.536	3.61317e-07	-7.92846e-08	2.82032e-07	5.56538e-07	2.08290e-07	7.64828e-07	1.04903e-06	2.06529e-07	1.25556e-06	8.71319e-07	8.91709e-08	9.60490e-07	5.55045e-07	-1.11177e-07	4.43869e-07	7.52430e-07	1.67699e-07	9.20129e-07	1.07868e-07	-1.59954e-07	-5.20857e-08	7.51005e-07	-1.45523e-07	6.05482e-07
22.561	3.60839e-07	-7.91796e-08	2.81659e-07	5.56844e-07	2.08590e-07	7.65434e-07	1.04806e-06	2.06280e-07	1.25434e-06	8.69973e-07	8.89127e-08	9.58886e-07	5.54542e-07	-1.11076e-07	4.43466e-07	7.51783e-07	1.67748e-07	9.19531e-07	1.08081e-07	-1.59538e-07	-5.14573e-08	7.50364e-07	-1.45399e-07	6.04965e-07
22.585	3.60360e-07	-7.90747e-08	2.81286e-07	5.57135e-07	2.08884e-07	7.66019e-07	1.04708e-06	2.06031e-07	1.25311e-06	8.68622e-07	8.86549e-08	9.57277e-07	5.54039e-07	-1.10975e-07	4.43064e-07	7.51131e-07	1.67794e-07	9.18925e-07	1.08288e-07	-1.59124e-07	-5.08363e-08	7.49721e-07	-1.45274e-07	6.04447e-07
22.610	3.59882e-07	-7.89698e-08	2.80913e-07	5.57411e-07	2.09172e-07	7.66583e-07	1.04609e-06	2.05783e-07	1.25187e-06	8.67265e-07	8.83976e-08	9.55662e-07	5.53537e-07	-1.10874e-07	4.42662e-07	7.50474e-07	1.67837e-07	9.18311e-07	1.08489e-07	-1.58711e-07	-5.02226e-08	7.49075e-07	-1.45149e-07	6.03926e-07
22.634	3.59405e-07	-7.88650e-08	2.80540e-07	5.57671e-07	2.09455e-07	7.67125e-07	1.04509e-06	2.05536e-07	1.25063e-06	8.65902e-07	8.81406e-08	9.54043e-07	5.53035e-07	-1.10774e-07	4.42261e-07	7.49812e-07	1.67878e-07	9.17690e-07	1.08684e-07	-1.58300e-07	-4.96162e-08	7.48426e-07	-1.45023e-07	6.03403e-07
22.659	3.58928e-07	-7.87603e-08	2.80167e-07	5.57915e-07	2.09731e-07	7.67646e-07	1.04408e-06	2.05289e-07	1.24937e-06	8.64534e-07	8.78842e-08	9.52418e-07	5.52533e-07	-1.10673e-07	4.41859e-07	7.49145e-07	1.67916e-07	9.17061e-07	1.08874e-07	-1.57891e-07	-4.90170e-08	7.47775e-07	-1.44897e-07	6.02878e-07
22.684	3.58451e-07	-7.86557e-08	2.79795e-07	5.58145e-07	2.10002e-07	7.68147e-07	1.04307e-06	2.05043e-07	1.24811e-06	8.63161e-07	8.76282e-08	9.50789e-07	5.52031e-07	-1.10573e-07	4.41459e-07	7.48473e-07	1.67951e-07	9.16424e-07	1.09059e-07	-1.57484e-07	-4.84252e-08	7.47122e-07	-1.44771e-07	6.02352e-07
22.708	3.57975e-07	-7.85512e-08	2.79423e-07	5.58359e-07	2.10266e-07	7.68626e-07	1.04204e-06	2.04798e-07	1.24684e-06	8.61782e-07	8.73727e-08	9.49155e-07	5.51530e-07	-1.10473e-07	4.41058e-07	7.47796e-07	1.67983e-07	9.15779e-07	1.09238e-07	-1.57079e-07	-4.78407e-08	7.46466e-07	-1.44643e-07	6.01823e-07
22.733	3.57499e-07	-7.84467e-08	2.79052e-07	5.58559e-07	2.10525e-07	7.69084e-07	1.04101e-06	2.04554e-07	1.24556e-06	8.60398e-07	8.71177e-08	9.47516e-07	5.51030e-07	-1.10372e-07	4.40658e-07	7.47115e-07	1.68012e-07	9.15127e-07	1.09411e-07	-1.56675e-07	-4.72634e-08	7.45808e-07	-1.44516e-07	6.01292e-07
22.757	3.57023e-07	-7.83424e-08	2.78681e-07	5.58743e-07	2.10778e-07	7.69521e-07	1.03997e-06	2.04310e-07	1.24428e-06	8.59010e-07	8.68632e-08	9.45873e-07	5.50530e-07	-1.10272e-07	4.40258e-07	7.46428e-07	1.68039e-07	9.14467e-07	1.09579e-07	-1.56273e-07	-4.66934e-08	7.45148e-07	-1.44388e-07	6.00760e-07
22.782	3.56548e-07	-7.82382e-08	2.78310e-07	5.58912e-07	2.11025e-07	7.69937e-07	1.03892e-06	2.04067e-07	1.24299e-06	8.57616e-07	8.66093e-08	9.44225e-07	5.50030e-07	-1.10172e-07	4.39858e-07	7.45737e-07	1.68063e-07	9.13799e-07	1.09742e-07	-1.55873e-07	-4.61306e-08	7.44485e-07	-1.44260e-07	6.00226e-07
22.807	3.56074e-07	-7.81341e-08	2.77940e-07	5.59065e-07	2.11267e-07	7.70332e-07	1.03786e-06	2.03825e-07	1.24169e-06	8.56217e-07	8.63559e-08	9.42573e-07	5.49531e-07	-1.10072e-07	4.39459e-07	7.45041e-07	1.68084e-07	9.13124e-07	1.09899e-07	-1.55474e-07	-4.55750e-08	7.43821e-07	-1.44131e-07	5.99690e-07
22.831	3.55600e-07	-7.80302e-08	2.77570e-07	5.59204e-07	2.11502e-07	7.70706e-07	1.03679e-06	2.03583e-07	1.24038e-06	8.54813e-07	8.61031e-08	9.40916e-07	5.49032e-07	-1.09972e-07	4.39060e-07	7.44340e-07	1.68102e-07	9.12442e-07	1.10051e-07	-1.55078e-07	-4.50266e-08	7.43154e-07	-1.44002e-07	5.99152e-07
22.856	3.55127e-07	-7.79264e-08	2.77201e-07	5.59328e-07	2.11731e-07	7.71060e-07	1.03572e-06	2.03342e-07	1.23906e-06	8.53405e-07	8.58509e-08	9.39256e-07	5.48534e-07	-1.09872e-07	4.38662e-07	7.43635e-07	1.68117e-07	9.11752e-07	1.10198e-07	-1.54683e-07	-4.44854e-08	7.42484e-07	-1.43872e-07	5.98612e-07
22.880	3.54655e-07	-7.78227e-08	2.76832e-07	5.59437e-07	2.11955e-07	7.71392e-07	1.03464e-06	2.03102e-07	1.23774e-06	8.51992e-07	8.55993e-08	9.37591e-07	5.48037e-07	-1.09773e-07	4.38264e-07	7.42925e-07	1.68130e-07	9.11054e-07	1.10339e-07	-1.54290e-07	-4.39513e-08	7.41813e-07	-1.43742e-07	5.98071e-07
22.905	3.54183e-07	-7.77192e-08	2.76464e-07	5.59531e-07	2.12173e-07	7.71704e-07	1.03355e-06	2.02862e-07	1.23641e-06	8.50574e-07	8.53483e-08	9.35923e-07	5.47540e-07	-1.09673e-07	4.37867e-07	7.42210e-07	1.68139e-07	9.10349e-07	1.10474e-07	-1.53899e-07	-4.34245e-08	7.41139e-07	-1.43611e-07	5.97528e-07
22.929	3.53712e-07	-7.76158e-08	2.76096e-07	5.59610e-07	2.12384e-07	7.71995e-07	1.03245e-06	2.02623e-07	1.23507e-06	8.49153e-07	8.50980e-08	9.34250e-07	5.47043e-07	-1.09574e-07	4.37470e-07	7.41491e-07	1.68146e-07	9.09637e-07	1.10605e-07	-1.53509e-07	-4.29047e-08	7.40464e-07	-1.43480e-07	5.96984e-07
22.954	3.53242e-07	-7.75126e-08	2.75729e-07	5.59675e-07	2.12590e-07	7.72265e-07	1.03134e-06	2.02385e-07	1.23373e-06	8.47726e-07	8.48483e-08	9.32575e-07	5.46547e-07	-1.09474e-07	4.37073e-07	7.40767e-07	1.68151e-07	9.08918e-07	1.10730e-07	-1.53122e-07	-4.23921e-08	7.39786e-07	-1.43349e-07	5.96437e-07
22.979	3.52772e-07	-7.74096e-08	2.75362e-07	5.59724e-07	2.12790e-07	7.72515e-07	1.03023e-06	2.02147e-07	1.23237e-06	8.46296e-07	8.45993e-08	9.30895e-07	5.46052e-07	-1.09375e-07	4.36677e-07	7.40039e-07	1.68152e-07	9.08191e-07	1.10850e-07	-1.52736e-07	-4.18866e-08	7.39107e-07	-1.43217e-07	5.95889e-07
23.003	3.52303e-07	-7.73067e-08	2.74997e-07	5.59759e-07	2.12984e-07	7.72743e-07	1.02911e-06	2.01910e-07	1.23102e-06	8.44861e-07	8.43509e-08	9.29212e-07	5.45557e-07	-1.09276e-07	4.36281e-07	7.39306e-07	1.68151e-07	9.07457e-07	1.10964e-07	-1.52353e-07	-4.13882e-08	7.38425e-07	-1.43085e-07	5.95340e-07
23.028	3.51835e-07	-7.72041e-08	2.74631e-07	5.59779e-07	2.13172e-07	7.72952e-07	1.02798e-06	2.01674e-07	1.22965e-06	8.43422e-07	8.41033e-08	9.27526e-07	5.45063e-07	-1.09177e-07	4.35886e-07	7.38569e-07	1.68146e-07	9.06715e-07	1.11074e-07	-1.51971e-07	-4.08969e-08	7.37742e-07	-1.42953e-07	5.94789e-07
23.052	3.51368e-07	-7.71016e-08	2.74267e-07	5.59785e-07	2.13354e-07	7.73140e-07	1.02684e-06	2.01438e-07	1.22828e-06	8.41980e-07	8.38563e-08	9.25836e-07	5.44570e-07	-1.09078e-07	4.35492e-07	7.37827e-07	1.68140e-07	9.05967e-07	1.11178e-07	-1.51591e-07	-4.04127e-08	7.37057e-07	-1.42820e-07	5.94237e-07
23.077	3.50902e-07	-7.69993e-08	2.73903e-07	5.59776e-07	2.13531e-07	7.73307e-07	1.02569e-06	2.01203e-07	1.22690e-06	8.40533e-07	8.36101e-08	9.24143e-07	5.44077e-07	-1.08980e-07	4.35098e-07	7.37081e-07	1.68130e-07	9.05211e-07	1.11277e-07	-1.51213e-07	-3.99355e-08	7.36370e-07	-1.42687e-07	5.93683e-07
23.101	3.50437e-07	-7.68972e-08	2.73540e-07	5.59752e-07	2.13701e-07	7.73454e-07	1.02454e-06	2.00969e-07	1.22551e-06	8.39083e-07	8.33646e-08	9.22448e-07	5.43585e-07	-1.08881e-07	4.34704e-07	7.36331e-07	1.68118e-07	9.04449e-07	1.11371e-07	-1.50837e-07	-3.94653e-08	7.35681e-07	-1.42554e-07	5.93127e-07
23.126	3.49973e-07	-7.67953e-08	2.73177e-07	5.59714e-07	2.13865e-07	7.73580e-07	1.02338e-06	2.00735e-07	1.22412e-06	8.37629e-07	8.31199e-08	9.20749e-07	5.43094e-07	-1.08783e-07	4.34311e-07	7.35577e-07	1.68102e-07	9.03679e-07	1.11460e-07	-1.50462e-07	-3.90022e-08	7.34990e-07	-1.42420e-07	5.92570e-07
23.151	3.49509e-07	-7.66937e-08	2.72816e-07	5.59662e-07	2.14024e-07	7.73686e-07	1.02222e-06	2.00502e-07	1.22272e-06	8.36172e-07	8.28760e-08	9.19048e-07	5.42603e-07	-1.08684e-07	4.33919e-07	7.34818e-07	1.68084e-07	9.02902e-07	1.11544e-07	-1.50090e-07	-3.85460e-08	7.34298e-07	-1.42286e-07	5.92012e-07
23.175	3.49047e-07	-7.65922e-08	2.72455e-07	5.59595e-07	2.14177e-07	7.73771e-07	1.02104e-06	2.00270e-07	1.22131e-06	8.34711e-07	8.26329e-08	9.17344e-07	5.42113e-07	-1.08586e-07	4.33527e-07	7.34055e-07	1.68064e-07	9.02119e-07	1.11623e-07	-1.49720e-07	-3.80969e-08	7.33604e-07	-1.42151e-07	5.91453e-07
23.200	3.48586e-07	-7.64910e-08	2.72095e-07	5.59514e-07	2.14323e-07	7.73837e-07	1.01986e-06	2.00038e-07	1.21990e-06	8.33246e-07	8.23905e-08	9.15637e-07	5.41624e-07	-1.08488e-07	4.33136e-07	7.33288e-07	1.68040e-07	9.01328e-07	1.11696e-07	-1.49351e-07	-3.76547e-08	7.32908e-07	-1.42016e-07	5.90892e-07
23.224	3.48126e-07	-7.63901e-08	2.71736e-07	5.59418e-07	2.14464e-07	7.73882e-07	1.01867e-06	1.99807e-07	1.21848e-06	8.31779e-07	8.21490e-08	9.13928e-07	5.41136e-07	-1.08391e-07	4.32745e-07	7.32517e-07	1.68014e-07	9.00531e-07	1.11765e-07	-1.48985e-07	-3.72195e-08	7.32211e-07	-1.41881e-07	5.90329e-07
23.249	3.47667e-07	-7.62893e-08	2.71377e-07	5.59308e-07	2.14599e-07	7.73907e-07	1.01748e-06	1.99576e-07	1.21705e-06	8.30308e-07	8.19083e-08	9.12216e-07	5.40648e-07	-1.08293e-07	4.32355e-07	7.31741e-07	1.67985e-07	8.99727e-07	1.11829e-07	-1.48620e-07	-3.67912e-08	7.31512e-07	-1.41746e-07	5.89766e-07
23.273	3.47209e-07	-7.61888e-08	2.71020e-07	5.59184e-07	2.14728e-07	7.73912e-07	1.01628e-06	1.99346e-07	1.21562e-06	8.28834e-07	8.16685e-08	9.10503e-07	5.40161e-07	-1.08195e-07	4.31966e-07	7.30962e-07	1.67954e-07	8.98916e-07	1.11888e-07	-1.48257e-07	-3.63698e-08	7.30811e-07	-1.41610e-07	5.89201e-07
23.298	3.46752e-07	-7.60886e-08	2.70663e-07	5.59046e-07	2.14850e-07	7.73896e-07	1.01507e-06	1.99117e-07	1.21419e-06	8.27357e-07	8.14296e-08	9.08787e-07	5.39675e-07	-1.08098e-07	4.31578e-07	7.30179e-07	1.67920e-07	8.98098e-07	1.11941e-07	-1.47897e-07	-3.59554e-08	7.30109e-07	-1.41474e-07	5.88635e-07
23.323	3.46296e-07	-7.59886e-08	2.70308e-07	5.58894e-07	2.14967e-07	7.73861e-07	1.01385e-06	1.98888e-07	1.21274e-06	8.25878e-07	8.11915e-08	9.07069e-07	5.39190e-07	-1.08001e-07	4.31190e-07	7.29391e-07	1.67883e-07	8.97274e-07	1.11990e-07	-1.47538e-07	-3.55478e-08	7.29406e-07	-1.41338e-07	5.88068e-07
23.347	3.45842e-07	-7.58889e-08	2.69953e-07	5.58727e-07	2.15079e-07	7.73806e-07	1.01263e-06	1.98660e-07	1.21129e-06	8.24395e-07	8.09543e-08	9.05349e-07	5.38706e-07	-1.07904e-07	4.30802e-07	7.28600e-07	1.67843e-07	8.96443e-07	1.12034e-07	-1.47181e-07	-3.51471e-08	7.28701e-07	-1.41201e-07	5.87500e-07
23.372	3.45389e-07	-7.57895e-08	2.69599e-07	5.58547e-07	2.15184e-07	7.73731e-07	1.01140e-06	1.98432e-07	1.20984e-06	8.22910e-07	8.07180e-08	9.03628e-07	5.38223e-07	-1.07807e-07	4.30416e-07	7.27805e-07	1.67801e-07	8.95606e-07	1.12073e-07	-1.46827e-07	-3.47533e-08	7.27994e-07	-1.41064e-07	5.86930e-07
23.396	3.44937e-07	-7.56903e-08	2.69247e-07	5.58352e-07	2.15283e-07	7.73636e-07	1.01017e-06	1.98206e-07	1.20837e-06	8.21422e-07	8.04827e-08	9.01905e-07	5.37740e-07	-1.07710e-07	4.30030e-07	7.27006e-07	1.67755e-07	8.94762e-07	1.12108e-07	-1.46474e-07	-3.43663e-08	7.27287e-07	-1.40927e-07	5.86360e-07
23.421	3.44486e-07	-7.55914e-08	2.68895e-07	5.58144e-07	2.15376e-07	7.73521e-07	1.00893e-06	1.97979e-07	1.20691e-06	8.19932e-07	8.02483e-08	9.00180e-07	5.37258e-07	-1.07614e-07	4.29644e-07	7.26204e-07	1.67708e-07	8.93911e-07	1.12137e-07	-1.46123e-07	-3.39861e-08	7.26578e-07	-1.40790e-07	5.85788e-07
23.446	3.44037e-07	-7.54928e-08	2.68544e-07	5.57922e-07	2.15464e-07	7.73386e-07	1.00768e-06	1.97754e-07	1.20543e-06	8.18439e-07	8.00149e-08	8.98454e-07	5.36778e-07	-1.07518e-07	4.29260e-07	7.25397e-07	1.67657e-07	8.93054e-07	1.12162e-07	-1.45775e-07	-3.36127e-08	7.25868e-07	-1.40652e-07	5.85215e-07
23.470	3.43589e-07	-7.53945e-08	2.68194e-07	5.57686e-07	2.15545e-07	7.73232e-07	1.00643e-06	1.97528e-07	1.20396e-06	8.16944e-07	7.97824e-08	8.96726e-07	5.36298e-07	-1.07421e-07	4.28876e-07	7.24587e-07	1.67604e-07	8.92191e-07	1.12182e-07	-1.45428e-07	-3.32461e-08	7.25156e-07	-1.40514e-07	5.84642e-07
23.495	3.43142e-07	-7.52965e-08	2.67846e-07	5.57437e-07	2.15621e-07	7.73058e-07	1.00517e-06	1.97304e-07	1.20247e-06	8.15447e-07	7.95509e-08	8.94998e-07	5.35819e-07	-1.07325e-07	4.28493e-07	7.23773e-07	1.67548e-07	8.91321e-07	1.12197e-07	-1.45083e-07	-3.28863e-08	7.24443e-07	-1.40376e-07	5.84067e-07
23.519	3.42697e-07	-7.51988e-08	2.67498e-07	5.57173e-07	2.15691e-07	7.72864e-07	1.00390e-06	1.97080e-07	1.20098e-06	8.13948e-07	7.93205e-08	8.93268e-07	5.35341e-07	-1.07230e-07	4.28111e-07	7.22956e-07	1.67490e-07	8.90445e-07	1.12208e-07	-1.44741e-07	-3.25332e-08	7.23729e-07	-1.40238e-07	5.83492e-07
23.544	3.42253e-07	-7.51014e-08	2.67152e-07	5.56897e-07	2.15755e-07	7.72651e-07	1.00263e-06	1.96857e-07	1.19949e-06	8.12446e-07	7.90910e-08	8.91537e-07	5.34864e-07	-1.07134e-07	4.27730e-07	7.22135e-07	1.67429e-07	8.89563e-07	1.12214e-07	-1.44400e-07	-3.21869e-08	7.23014e-07	-1.40099e-07	5.82915e-07
23.568	3.41811e-07	-7.50044e-08	2.66807e-07	5.56606e-07	2.15813e-07	7.72419e-07	1.00136e-06	1.96634e-07	1.19799e-06	8.10943e-07	7.88626e-08	8.89806e-07	5.34388e-07	-1.07039e-07	4.27349e-07	7.21310e-07	1.67365e-07	8.88675e-07	1.12215e-07	-1.44062e-07	-3.18473e-08	7.22298e-07	-1.39960e-07	5.82338e-07
23.593	3.41370e-07	-7.49076e-08	2.66462e-07	5.56302e-07	2.15865e-07	7.72167e-07	1.00007e-06	1.96412e-07	1.19648e-06	8.09438e-07	7.86352e-08	8.88074e-07	5.33913e-07	-1.06944e-07	4.26969e-07	7.20482e-07	1.67299e-07	8.87780e-07	1.12211e-07	-1.43726e-07	-3.15144e-08	7.21581e-07	-1.39821e-07	5.81760e-07
23.618	3.40931e-07	-7.48112e-08	2.66119e-07	5.55985e-07	2.15911e-07	7.71896e-07	9.98784e-07	1.96191e-07	1.19497e-06	8.07932e-07	7.84089e-08	8.86341e-07	5.33439e-07	-1.06849e-07	4.26590e-07	7.19650e-07	1.67230e-07	8.86880e-07	1.12203e-07	-1.43391e-07	-3.11881e-08	7.20863e-07	-1.39682e-07	5.81181e-07
23.642	3.40493e-07	-7.47151e-08	2.65778e-07	5.55654e-07	2.15952e-07	7.71605e-07	9.97490e-07	1.95970e-07	1.19346e-06	8.06423e-07	7.81837e-08	8.84607e-07	5.32966e-07	-1.06754e-07	4.26212e-07	7.18815e-07	1.67158e-07	8.85973e-07	1.12191e-07	-1.43059e-07	-3.08686e-08	7.20144e-07	-1.39543e-07	5.80601e-07
23.667	3.40056e-07	-7.46193e-08	2.65437e-07	5.55310e-07	2.15986e-07	7.71296e-07	9.96190e-07	1.95749e-07	1.19194e-06	8.04914e-07	7.79595e-08	8.82873e-07	5.32494e-07	-1.06660e-07	4.25835e-07	7.17977e-07	1.67084e-07	8.85061e-07	1.12174e-07	-1.42729e-07	-3.05556e-08	7.19423e-07	-1.39403e-07	5.80020e-07
23.691	3.39622e-07	-7.45239e-08	2.65098e-07	5.54952e-07	2.16015e-07	7.70967e-07	9.94885e-07	1.95530e-07	1.19042e-06	8.03403e-07	7.77365e-08	8.81139e-07	5.32023e-07	-1.06565e-07	4.25458e-07	7.17136e-07	1.67007e-07	8.84142e-07	1.12152e-07	-1.42401e-07	-3.02494e-08	7.18702e-07	-1.39264e-07	5.79439e-07
23.716	3.39188e-07	-7.44289e-08	2.64759e-07	5.54582e-07	2.16038e-07	7.70619e-07	9.93575e-07	1.95311e-07	1.18889e-06	8.01890e-07	7.75145e-08	8.79405e-07	5.31554e-07	-1.06471e-07	4.25083e-07	7.16291e-07	1.66927e-07	8.83218e-07	1.12126e-07	-1.42075e-07	-2.99497e-08	7.17980e-07	-1.39124e-07	5.78857e-07
23.740	3.38757e-07	-7.43342e-08	2.64423e-07	5.54198e-07	2.16055e-07	7.70252e-07	9.92260e-07	1.95092e-07	1.18735e-06	8.00377e-07	7.72938e-08	8.77670e-07	5.31085e-07	-1.06377e-07	4.24708e-07	7.15443e-07	1.66845e-07	8.82288e-07	1.12095e-07	-1.41752e-07	-2.96566e-08	7.17258e-07	-1.38984e-07	5.78274e-07
23.765	3.38327e-07	-7.42398e-08	2.64087e-07	5.53801e-07	2.16066e-07	7.69866e-07	9.90939e-07	1.94874e-07	1.18581e-06	7.98862e-07	7.70741e-08	8.75936e-07	5.30618e-07	-1.06284e-07	4.24334e-07	7.14591e-07	1.66761e-07	8.81352e-07	1.12060e-07	-1.41430e-07	-2.93701e-08	7.16534e-07	-1.38843e-07	5.77691e-07
23.790	3.37898e-07	-7.41458e-08	2.63753e-07	5.53391e-07	2.16071e-07	7.69462e-07	9.89613e-07	1.94657e-07	1.18427e-06	7.97346e-07	7.68556e-08	8.74202e-07	5.30151e-07	-1.06190e-07	4.23961e-07	7.13737e-07	1.66673e-07	8.80410e-07	1.12021e-07	-1.41111e-07	-2.90902e-08	7.15810e-07	-1.38703e-07	5.77107e-07
23.814	3.37472e-07	-7.40522e-08	2.63420e-07	5.52968e-07	2.16071e-07	7.69038e-07	9.88283e-07	1.94440e-07	1.18272e-06	7.95829e-07	7.66383e-08	8.72468e-07	5.29686e-07	-1.06097e-07	4.23589e-07	7.12879e-07	1.66584e-07	8.79463e-07	1.11977e-07	-1.40794e-07	-2.88168e-08	7.15085e-07	-1.38563e-07	5.76522e-07
23.839	3.37047e-07	-7.39590e-08	2.63088e-07	5.52532e-07	2.16064e-07	7.68596e-07	9.86947e-07	1.94224e-07	1.18117e-06	7.94312e-07	7.64222e-08	8.70734e-07	5.29222e-07	-1.06004e-07	4.23218e-07	7.12019e-07	1.66491e-07	8.78510e-07	1.11929e-07	-1.40478e-07	-2.85499e-08	7.14359e-07	-1.38422e-07	5.75937e-07
23.863	3.36624e-07	-7.38661e-08	2.62758e-07	5.52083e-07	2.16052e-07	7.68135e-07	9.85607e-07	1.94009e-07	1.17962e-06	7.92794e-07	7.62073e-08	8.69001e-07	5.28759e-07	-1.05911e-07	4.22848e-07	7.11155e-07	1.66397e-07	8.77552e-07	1.11876e-07	-1.40166e-07	-2.82896e-08	7.13633e-07	-1.38281e-07	5.75351e-07
23.888	3.36202e-07	-7.37737e-08	2.62429e-07	5.51622e-07	2.16034e-07	7.67656e-07	9.84262e-07	1.93794e-07	1.17806e-06	7.91275e-07	7.59937e-08	8.67269e-07	5.28298e-07	-1.05819e-07	4.22479e-07	7.10289e-07	1.66299e-07	8.76588e-07	1.11819e-07	-1.39855e-07	-2.80357e-08	7.12906e-07	-1.38140e-07	5.74765e-07
23.912	3.35783e-07	-7.36816e-08	2.62101e-07	5.51147e-07	2.16011e-07	7.67158e-07	9.82913e-07	1.93580e-07	1.17649e-06	7.89756e-07	7.57812e-08	8.65537e-07	5.27837e-07	-1.05727e-07	4.22111e-07	7.09419e-07	1.66199e-07	8.75618e-07	1.11758e-07	-1.39546e-07	-2.77883e-08	7.12178e-07	-1.37999e-07	5.74179e-07
23.937	3.35365e-07	-7.35899e-08	2.61775e-07	5.50660e-07	2.15981e-07	7.66641e-07	9.81559e-07	1.93366e-07	1.17492e-06	7.88236e-07	7.55700e-08	8.63806e-07	5.27378e-07	-1.05635e-07	4.21743e-07	7.08547e-07	1.66097e-07	8.74644e-07	1.11692e-07	-1.39240e-07	-2.75474e-08	7.11450e-07	-1.37858e-07	5.73592e-07
23.962	3.34949e-07	-7.34986e-08	2.61450e-07	5.50161e-07	2.15946e-07	7.66107e-07	9.80200e-07	1.93153e-07	1.17335e-06	7.86717e-07	7.53601e-08	8.62077e-07	5.26920e-07	-1.05543e-07	4.21377e-07	7.07672e-07	1.65992e-07	8.73663e-07	1.11623e-07	-1.38936e-07	-2.73129e-08	7.10721e-07	-1.37717e-07	5.73004e-07
23.986	3.34535e-07	-7.34077e-08	2.61127e-07	5.49649e-07	2.15905e-07	7.65553e-07	9.78837e-07	1.92941e-07	1.17178e-06	7.85196e-07	7.51514e-08	8.60348e-07	5.26463e-07	-1.05452e-07	4.21012e-07	7.06794e-07	1.65884e-07	8.72678e-07	1.11549e-07	-1.38634e-07	-2.70848e-08	7.09992e-07	-1.37576e-07	5.72417e-07
24.011	3.34122e-07	-7.33172e-08	2.60805e-07	5.49124e-07	2.15858e-07	7.64982e-07	9.77470e-07	1.92729e-07	1.17020e-06	7.83676e-07	7.49440e-08	8.58620e-07	5.26008e-07	-1.05360e-07	4.20648e-07	7.05913e-07	1.65774e-07	8.71688e-07	1.11471e-07	-1.38334e-07	-2.68631e-08	7.09263e-07	-1.37435e-07	5.71828e-07
24.035	3.33712e-07	-7.32271e-08	2.60485e-07	5.48587e-07	2.15806e-07	7.64393e-07	9.76099e-07	1.92518e-07	1.16862e-06	7.82156e-07	7.47380e-08	8.56894e-07	5.25554e-07	-1.05269e-07	4.20285e-07	7.05030e-07	1.65662e-07	8.70692e-07	1.11389e-07	-1.38036e-07	-2.66478e-08	7.08533e-07	-1.37293e-07	5.71240e-07
24.060	3.33303e-07	-7.31375e-08	2.60166e-07	5.48037e-07	2.15748e-07	7.63785e-07	9.74724e-07	1.92308e-07	1.16703e-06	7.80636e-07	7.45332e-08	8.55169e-07	5.25101e-07	-1.05179e-07	4.19922e-07	7.04144e-07	1.65547e-07	8.69691e-07	1.11302e-07	-1.37741e-07	-2.64389e-08	7.07803e-07	-1.37152e-07	5.70651e-07
24.084	3.32896e-07	-7.30482e-08	2.59848e-07	5.47476e-07	2.15684e-07	7.63159e-07	9.73344e-07	1.92098e-07	1.16544e-06	7.79116e-07	7.43298e-08	8.53446e-07	5.24650e-07	-1.05088e-07	4.19561e-07	7.03255e-07	1.65430e-07	8.68685e-07	1.11212e-07	-1.37448e-07	-2.62363e-08	7.07072e-07	-1.37010e-07	5.70062e-07
24.109	3.32492e-07	-7.29594e-08	2.59532e-07	5.46902e-07	2.15614e-07	7.62516e-07	9.71961e-07	1.91888e-07	1.16385e-06	7.77596e-07	7.41277e-08	8.51724e-07	5.24200e-07	-1.04998e-07	4.19201e-07	7.02364e-07	1.65310e-07	8.67674e-07	1.11117e-07	-1.37157e-07	-2.60401e-08	7.06342e-07	-1.36868e-07	5.69473e-07
24.134	3.32089e-07	-7.28710e-08	2.59218e-07	5.46316e-07	2.15539e-07	7.61855e-07	9.70574e-07	1.91680e-07	1.16225e-06	7.76077e-07	7.39270e-08	8.50004e-07	5.23751e-07	-1.04908e-07	4.18842e-07	7.01471e-07	1.65188e-07	8.66659e-07	1.11019e-07	-1.36869e-07	-2.58502e-08	7.05611e-07	-1.36727e-07	5.68884e-07
24.158	3.31688e-07	-7.27831e-08	2.58905e-07	5.45718e-07	2.15458e-07	7.61175e-07	9.69184e-07	1.91472e-07	1.16066e-06	7.74558e-07	7.37277e-08	8.48286e-07	5.23303e-07	-1.04819e-07	4.18485e-07	7.00575e-07	1.65063e-07	8.65638e-07	1.10916e-07	-1.36583e-07	-2.56665e-08	7.04879e-07	-1.36585e-07	5.68294e-07
24.183	3.31289e-07	-7.26955e-08	2.58594e-07	5.45107e-07	2.15371e-07	7.60479e-07	9.67789e-07	1.91265e-07	1.15905e-06	7.73040e-07	7.35297e-08	8.46570e-07	5.22857e-07	-1.04729e-07	4.18128e-07	6.99676e-07	1.64936e-07	8.64613e-07	1.10809e-07	-1.36299e-07	-2.54892e-08	7.04148e-07	-1.36443e-07	5.67704e-07
24.207	3.30892e-07	-7.26085e-08	2.58284e-07	5.44485e-07	2.15279e-07	7.59764e-07	9.66391e-07	1.91058e-07	1.15745e-06	7.71522e-07	7.33332e-08	8.44856e-07	5.22413e-07	-1.04640e-07	4.17772e-07	6.98776e-07	1.64807e-07	8.63582e-07	1.10699e-07	-1.36017e-07	-2.53181e-08	7.03416e-07	-1.36302e-07	5.67115e-07
24.232	3.30497e-07	-7.25218e-08	2.57976e-07	5.43851e-07	2.15181e-07	7.59032e-07	9.64990e-07	1.90852e-07	1.15584e-06	7.70006e-07	7.31380e-08	8.43144e-07	5.21969e-07	-1.04551e-07	4.17418e-07	6.97873e-07	1.64675e-07	8.62548e-07	1.10584e-07	-1.35738e-07	-2.51532e-08	7.02685e-07	-1.36160e-07	5.66525e-07
24.257	3.30105e-07	-7.24356e-08	2.57669e-07	5.43205e-07	2.15078e-07	7.58283e-07	9.63585e-07	1.90647e-07	1.15423e-06	7.68490e-07	7.29443e-08	8.41434e-07	5.21528e-07	-1.04463e-07	4.17065e-07	6.96968e-07	1.64540e-07	8.61508e-07	1.10466e-07	-1.35461e-07	-2.49946e-08	7.01953e-07	-1.36018e-07	5.65935e-07
24.281	3.29714e-07	-7.23499e-08	2.57364e-07	5.42547e-07	2.14969e-07	7.57516e-07	9.62177e-07	1.90442e-07	1.15262e-06	7.66975e-07	7.27520e-08	8.39727e-07	5.21087e-07	-1.04375e-07	4.16712e-07	6.96060e-07	1.64404e-07	8.60464e-07	1.10344e-07	-1.35186e-07	-2.48422e-08	7.01221e-07	-1.35876e-07	5.65345e-07
24.306	3.29325e-07	-7.22646e-08	2.57061e-07	5.41878e-07	2.14854e-07	7.56732e-07	9.60766e-07	1.90238e-07	1.15100e-06	7.65461e-07	7.25612e-08	8.38022e-07	5.20648e-07	-1.04287e-07	4.16361e-07	6.95151e-07	1.64265e-07	8.59416e-07	1.10217e-07	-1.34913e-07	-2.46960e-08	7.00489e-07	-1.35735e-07	5.64755e-07
24.330	3.28939e-07	-7.21798e-08	2.56759e-07	5.41197e-07	2.14734e-07	7.55930e-07	9.59352e-07	1.90034e-07	1.14939e-06	7.63949e-07	7.23719e-08	8.36320e-07	5.20211e-07	-1.04199e-07	4.16012e-07	6.94239e-07	1.64124e-07	8.58363e-07	1.10087e-07	-1.34643e-07	-2.45559e-08	6.99758e-07	-1.35593e-07	5.64165e-07
24.355	3.28554e-07	-7.20955e-08	2.56459e-07	5.40504e-07	2.14608e-07	7.55112e-07	9.57935e-07	1.89832e-07	1.14777e-06	7.62437e-07	7.21840e-08	8.34621e-07	5.19775e-07	-1.04112e-07	4.15663e-07	6.93325e-07	1.63980e-07	8.57305e-07	1.09953e-07	-1.34375e-07	-2.44220e-08	6.99026e-07	-1.35451e-07	5.63575e-07
24.379	3.28172e-07	-7.20116e-08	2.56161e-07	5.39800e-07	2.14476e-07	7.54276e-07	9.56515e-07	1.89630e-07	1.14614e-06	7.60927e-07	7.19976e-08	8.32925e-07	5.19340e-07	-1.04025e-07	4.15316e-07	6.92410e-07	1.63834e-07	8.56244e-07	1.09816e-07	-1.34110e-07	-2.42943e-08	6.98295e-07	-1.35309e-07	5.62986e-07
24.404	3.27792e-07	-7.19281e-08	2.55864e-07	5.39085e-07	2.14339e-07	7.53424e-07	9.55092e-07	1.89429e-07	1.14452e-06	7.59419e-07	7.18127e-08	8.31231e-07	5.18907e-07	-1.03938e-07	4.14969e-07	6.91492e-07	1.63686e-07	8.55178e-07	1.09674e-07	-1.33847e-07	-2.41727e-08	6.97563e-07	-1.35168e-07	5.62396e-07
24.429	3.27414e-07	-7.18452e-08	2.55569e-07	5.38358e-07	2.14197e-07	7.52555e-07	9.53666e-07	1.89228e-07	1.14289e-06	7.57912e-07	7.16293e-08	8.29541e-07	5.18476e-07	-1.03852e-07	4.14624e-07	6.90572e-07	1.63535e-07	8.54107e-07	1.09529e-07	-1.33586e-07	-2.40571e-08	6.96832e-07	-1.35026e-07	5.61806e-07
24.453	3.27038e-07	-7.17627e-08	2.55275e-07	5.37619e-07	2.14049e-07	7.51668e-07	9.52238e-07	1.89028e-07	1.14127e-06	7.56406e-07	7.14475e-08	8.27854e-07	5.18046e-07	-1.03766e-07	4.14281e-07	6.89651e-07	1.63382e-07	8.53033e-07	1.09380e-07	-1.33328e-07	-2.39477e-08	6.96101e-07	-1.34884e-07	5.61217e-07
24.478	3.26665e-07	-7.16808e-08	2.54984e-07	5.36870e-07	2.13896e-07	7.50765e-07	9.50807e-07	1.88829e-07	1.13964e-06	7.54903e-07	7.12672e-08	8.26170e-07	5.17618e-07	-1.03680e-07	4.13938e-07	6.88728e-07	1.63227e-07	8.51955e-07	1.09227e-07	-1.33072e-07	-2.38444e-08	6.95371e-07	-1.34743e-07	5.60628e-07
24.502	3.26293e-07	-7.15993e-08	2.54694e-07	5.36109e-07	2.13737e-07	7.49846e-07	9.49374e-07	1.88630e-07	1.13800e-06	7.53401e-07	7.10885e-08	8.24490e-07	5.17191e-07	-1.03594e-07	4.13597e-07	6.87803e-07	1.63070e-07	8.50873e-07	1.09071e-07	-1.32818e-07	-2.37471e-08	6.94641e-07	-1.34601e-07	5.60039e-07
24.527	3.25924e-07	-7.15182e-08	2.54406e-07	5.35338e-07	2.13572e-07	7.48910e-07	9.47938e-07	1.88433e-07	1.13637e-06	7.51901e-07	7.09113e-08	8.22813e-07	5.16766e-07	-1.03509e-07	4.13257e-07	6.86876e-07	1.62910e-07	8.49786e-07	1.08911e-07	-1.32567e-07	-2.36558e-08	6.93911e-07	-1.34460e-07	5.59451e-07
24.551	3.25557e-07	-7.14377e-08	2.54119e-07	5.34555e-07	2.13402e-07	7.47957e-07	9.46500e-07	1.88236e-07	1.13474e-06	7.50404e-07	7.07357e-08	8.21139e-07	5.16342e-07	-1.03424e-07	4.12918e-07	6.85948e-07	1.62748e-07	8.48696e-07	1.08748e-07	-1.32318e-07	-2.35705e-08	6.93181e-07	-1.34318e-07	5.58863e-07
24.576	3.25192e-07	-7.13577e-08	2.53835e-07	5.33761e-07	2.13227e-07	7.46989e-07	9.45060e-07	1.88039e-07	1.13310e-06	7.48908e-07	7.05617e-08	8.19470e-07	5.15920e-07	-1.03340e-07	4.12581e-07	6.85018e-07	1.62584e-07	8.47602e-07	1.08580e-07	-1.32072e-07	-2.34913e-08	6.92452e-07	-1.34177e-07	5.58275e-07
24.601	3.24830e-07	-7.12781e-08	2.53552e-07	5.32957e-07	2.13047e-07	7.46003e-07	9.43618e-07	1.87844e-07	1.13146e-06	7.47415e-07	7.03893e-08	8.17804e-07	5.15500e-07	-1.03256e-07	4.12244e-07	6.84087e-07	1.62418e-07	8.46505e-07	1.08410e-07	-1.31828e-07	-2.34180e-08	6.91723e-07	-1.34036e-07	5.57687e-07
24.625	3.24470e-07	-7.11991e-08	2.53270e-07	5.32141e-07	2.12861e-07	7.45002e-07	9.42174e-07	1.87649e-07	1.12982e-06	7.45924e-07	7.02186e-08	8.16142e-07	5.15081e-07	-1.03172e-07	4.11910e-07	6.83154e-07	1.62249e-07	8.45403e-07	1.08235e-07	-1.31586e-07	-2.33508e-08	6.90995e-07	-1.33895e-07	5.57100e-07
24.650	3.24112e-07	-7.11206e-08	2.52991e-07	5.31315e-07	2.12669e-07	7.43985e-07	9.40727e-07	1.87455e-07	1.12818e-06	7.44435e-07	7.00494e-08	8.14484e-07	5.14664e-07	-1.03088e-07	4.11576e-07	6.82219e-07	1.62079e-07	8.44298e-07	1.08057e-07	-1.31347e-07	-2.32894e-08	6.90267e-07	-1.33754e-07	5.56513e-07
24.674	3.23756e-07	-7.10425e-08	2.52713e-07	5.30479e-07	2.12472e-07	7.42951e-07	9.39279e-07	1.87262e-07	1.12654e-06	7.42949e-07	6.98819e-08	8.12831e-07	5.14249e-07	-1.03005e-07	4.11244e-07	6.81284e-07	1.61906e-07	8.43190e-07	1.07876e-07	-1.31110e-07	-2.32340e-08	6.89539e-07	-1.33613e-07	5.55927e-07
24.699	3.23403e-07	-7.09650e-08	2.52438e-07	5.29631e-07	2.12270e-07	7.41902e-07	9.37830e-07	1.87069e-07	1.12490e-06	7.41465e-07	6.97161e-08	8.11181e-07	5.13835e-07	-1.02922e-07	4.10913e-07	6.80347e-07	1.61731e-07	8.42078e-07	1.07691e-07	-1.30876e-07	-2.31846e-08	6.88813e-07	-1.33472e-07	5.55341e-07
24.723	3.23052e-07	-7.08880e-08	2.52164e-07	5.28773e-07	2.12063e-07	7.40836e-07	9.36378e-07	1.86877e-07	1.12326e-06	7.39984e-07	6.95519e-08	8.09536e-07	5.13423e-07	-1.02840e-07	4.10584e-07	6.79408e-07	1.61554e-07	8.40962e-07	1.07503e-07	-1.30644e-07	-2.31410e-08	6.88087e-07	-1.33331e-07	5.54755e-07
24.748	3.22703e-07	-7.08115e-08	2.51892e-07	5.27905e-07	2.11850e-07	7.39755e-07	9.34925e-07	1.86686e-07	1.12161e-06	7.38506e-07	6.93894e-08	8.07896e-07	5.13013e-07	-1.02757e-07	4.10255e-07	6.78469e-07	1.61375e-07	8.39843e-07	1.07311e-07	-1.30415e-07	-2.31033e-08	6.87361e-07	-1.33191e-07	5.54171e-07
24.773	3.22357e-07	-7.07355e-08	2.51621e-07	5.27026e-07	2.11632e-07	7.38659e-07	9.33471e-07	1.86496e-07	1.11997e-06	7.37031e-07	6.92286e-08	8.06260e-07	5.12604e-07	-1.02676e-07	4.09929e-07	6.77528e-07	1.61193e-07	8.38721e-07	1.07116e-07	-1.30188e-07	-2.30715e-08	6.86636e-07	-1.33050e-07	5.53586e-07
24.797	3.22013e-07	-7.06600e-08	2.51353e-07	5.26137e-07	2.11409e-07	7.37547e-07	9.32015e-07	1.86307e-07	1.11832e-06	7.35559e-07	6.90695e-08	8.04628e-07	5.12197e-07	-1.02594e-07	4.09603e-07	6.76586e-07	1.61010e-07	8.37596e-07	1.06918e-07	-1.29963e-07	-2.30456e-08	6.85912e-07	-1.32910e-07	5.53003e-07
24.822	3.21671e-07	-7.05851e-08	2.51086e-07	5.25238e-07	2.11181e-07	7.36419e-07	9.30558e-07	1.86118e-07	1.11668e-06	7.34090e-07	6.89121e-08	8.03002e-07	5.11792e-07	-1.02513e-07	4.09279e-07	6.75643e-07	1.60824e-07	8.36467e-07	1.06716e-07	-1.29741e-07	-2.30255e-08	6.85189e-07	-1.32770e-07	5.52419e-07
24.846	3.21332e-07	-7.05106e-08	2.50821e-07	5.24329e-07	2.10947e-07	7.35276e-07	9.29100e-07	1.85931e-07	1.11503e-06	7.32624e-07	6.87564e-08	8.01380e-07	5.11389e-07	-1.02432e-07	4.08957e-07	6.74699e-07	1.60637e-07	8.35335e-07	1.06511e-07	-1.29522e-07	-2.30112e-08	6.84467e-07	-1.32630e-07	5.51837e-07
24.871	3.20995e-07	-7.04367e-08	2.50558e-07	5.23409e-07	2.10708e-07	7.34117e-07	9.27640e-07	1.85744e-07	1.11338e-06	7.31161e-07	6.86025e-08	7.99763e-07	5.10987e-07	-1.02352e-07	4.08636e-07	6.73754e-07	1.60447e-07	8.34201e-07	1.06302e-07	-1.29305e-07	-2.30027e-08	6.83745e-07	-1.32490e-07	5.51255e-07
24.895	3.20661e-07	-7.03633e-08	2.50297e-07	5.22480e-07	2.10464e-07	7.32944e-07	9.26180e-07	1.85558e-07	1.11174e-06	7.29701e-07	6.84503e-08	7.98152e-07	5.10588e-07	-1.02272e-07	4.08316e-07	6.72808e-07	1.60256e-07	8.33063e-07	1.06090e-07	-1.29090e-07	-2.30001e-08	6.83024e-07	-1.32350e-07	5.50674e-07
24.920	3.20329e-07	-7.02905e-08	2.50038e-07	5.21540e-07	2.10215e-07	7.31755e-07	9.24718e-07	1.85372e-07	1.11009e-06	7.28245e-07	6.82999e-08	7.96545e-07	5.10190e-07	-1.02192e-07	4.07998e-07	6.71861e-07	1.60062e-07	8.31923e-07	1.05875e-07	-1.28878e-07	-2.30032e-08	6.82304e-07	-1.32211e-07	5.50093e-07
24.945	3.19999e-07	-7.02182e-08	2.49781e-07	5.20591e-07	2.09961e-07	7.30552e-07	9.23256e-07	1.85188e-07	1.10844e-06	7.26793e-07	6.81513e-08	7.94944e-07	5.09793e-07	-1.02113e-07	4.07681e-07	6.70913e-07	1.59866e-07	8.30779e-07	1.05657e-07	-1.28669e-07	-2.30120e-08	6.81585e-07	-1.32071e-07	5.49513e-07
24.969	3.19672e-07	-7.01464e-08	2.49526e-07	5.19631e-07	2.09702e-07	7.29333e-07	9.21793e-07	1.85005e-07	1.10680e-06	7.25344e-07	6.80044e-08	7.93348e-07	5.09399e-07	-1.02034e-07	4.07365e-07	6.69965e-07	1.59669e-07	8.29633e-07	1.05435e-07	-1.28462e-07	-2.30266e-08	6.80867e-07	-1.31932e-07	5.48934e-07
24.994	3.19347e-07	-7.00751e-08	2.49272e-07	5.18663e-07	2.09437e-07	7.28100e-07	9.20329e-07	1.84822e-07	1.10515e-06	7.23899e-07	6.78593e-08	7.91758e-07	5.09006e-07	-1.01955e-07	4.07052e-07	6.69015e-07	1.59469e-07	8.28484e-07	1.05211e-07	-1.28258e-07	-2.30470e-08	6.80149e-07	-1.31793e-07	5.48356e-07
25.018	3.19025e-07	-7.00044e-08	2.49020e-07	5.17684e-07	2.09167e-07	7.26851e-07	9.18865e-07	1.84640e-07	1.10351e-06	7.22457e-07	6.77161e-08	7.90173e-07	5.08616e-07	-1.01877e-07	4.06739e-07	6.68066e-07	1.59267e-07	8.27333e-07	1.04983e-07	-1.28056e-07	-2.30731e-08	6.79433e-07	-1.31654e-07	5.47779e-07
25.043	3.18705e-07	-6.99342e-08	2.48771e-07	5.16696e-07	2.08893e-07	7.25589e-07	9.17400e-07	1.84460e-07	1.10186e-06	7.21020e-07	6.75746e-08	7.88594e-07	5.08227e-07	-1.01799e-07	4.06428e-07	6.67115e-07	1.59064e-07	8.26179e-07	1.04752e-07	-1.27856e-07	-2.31048e-08	6.78718e-07	-1.31516e-07	5.47202e-07
25.068	3.18388e-07	-6.98645e-08	2.48523e-07	5.15698e-07	2.08613e-07	7.24311e-07	9.15935e-07	1.84280e-07	1.10021e-06	7.19586e-07	6.74350e-08	7.87021e-07	5.07840e-07	-1.01721e-07	4.06119e-07	6.66164e-07	1.58858e-07	8.25022e-07	1.04517e-07	-1.27660e-07	-2.31423e-08	6.78004e-07	-1.31377e-07	5.46626e-07
25.092	3.18073e-07	-6.97954e-08	2.48277e-07	5.14691e-07	2.08329e-07	7.23020e-07	9.14469e-07	1.84101e-07	1.09857e-06	7.18157e-07	6.72972e-08	7.85454e-07	5.07455e-07	-1.01644e-07	4.05811e-07	6.65213e-07	1.58651e-07	8.23864e-07	1.04280e-07	-1.27466e-07	-2.31854e-08	6.77291e-07	-1.31239e-07	5.46052e-07
25.117	3.17760e-07	-6.97268e-08	2.48033e-07	5.13674e-07	2.08039e-07	7.21713e-07	9.13003e-07	1.83923e-07	1.09693e-06	7.16731e-07	6.71613e-08	7.83892e-07	5.07072e-07	-1.01567e-07	4.05504e-07	6.64260e-07	1.58442e-07	8.22702e-07	1.04040e-07	-1.27274e-07	-2.32342e-08	6.76579e-07	-1.31101e-07	5.45478e-07
25.141	3.17450e-07	-6.96588e-08	2.47791e-07	5.12649e-07	2.07745e-07	7.20393e-07	9.11537e-07	1.83746e-07	1.09528e-06	7.15310e-07	6.70272e-08	7.82337e-07	5.06690e-07	-1.01491e-07	4.05199e-07	6.63308e-07	1.58231e-07	8.21539e-07	1.03796e-07	-1.27085e-07	-2.32886e-08	6.75868e-07	-1.30964e-07	5.44905e-07
25.166	3.17142e-07	-6.95913e-08	2.47551e-07	5.11613e-07	2.07445e-07	7.19059e-07	9.10071e-07	1.83570e-07	1.09364e-06	7.13893e-07	6.68950e-08	7.80788e-07	5.06311e-07	-1.01415e-07	4.04896e-07	6.62355e-07	1.58018e-07	8.20373e-07	1.03550e-07	-1.26898e-07	-2.33487e-08	6.75159e-07	-1.30826e-07	5.44333e-07
25.190	3.16837e-07	-6.95244e-08	2.47313e-07	5.10569e-07	2.07141e-07	7.17710e-07	9.08605e-07	1.83395e-07	1.09200e-06	7.12481e-07	6.67647e-08	7.79245e-07	5.05933e-07	-1.01339e-07	4.04594e-07	6.61402e-07	1.57803e-07	8.19205e-07	1.03300e-07	-1.26714e-07	-2.34144e-08	6.74450e-07	-1.30689e-07	5.43761e-07
25.215	3.16535e-07	-6.94580e-08	2.47077e-07	5.09516e-07	2.06831e-07	7.16347e-07	9.07139e-07	1.83220e-07	1.09036e-06	7.11072e-07	6.66362e-08	7.77709e-07	5.05558e-07	-1.01264e-07	4.04294e-07	6.60449e-07	1.57586e-07	8.18035e-07	1.03048e-07	-1.26533e-07	-2.34857e-08	6.73743e-07	-1.30552e-07	5.43191e-07
25.240	3.16235e-07	-6.93921e-08	2.46843e-07	5.08454e-07	2.06517e-07	7.14971e-07	9.05673e-07	1.83047e-07	1.08872e-06	7.09669e-07	6.65097e-08	7.76179e-07	5.05184e-07	-1.01189e-07	4.03995e-07	6.59495e-07	1.57368e-07	8.16863e-07	1.02792e-07	-1.26354e-07	-2.35625e-08	6.73038e-07	-1.30415e-07	5.42622e-07
25.264	3.15937e-07	-6.93268e-08	2.46610e-07	5.07382e-07	2.06198e-07	7.13581e-07	9.04208e-07	1.82875e-07	1.08708e-06	7.08270e-07	6.63851e-08	7.74655e-07	5.04813e-07	-1.01115e-07	4.03698e-07	6.58542e-07	1.57148e-07	8.15689e-07	1.02533e-07	-1.26178e-07	-2.36450e-08	6.72333e-07	-1.30279e-07	5.42054e-07
25.289	3.15642e-07	-6.92621e-08	2.46380e-07	5.06302e-07	2.05875e-07	7.12177e-07	9.02743e-07	1.82704e-07	1.08545e-06	7.06876e-07	6.62624e-08	7.73138e-07	5.04443e-07	-1.01041e-07	4.03402e-07	6.57588e-07	1.56926e-07	8.14513e-07	1.02272e-07	-1.26005e-07	-2.37330e-08	6.71630e-07	-1.30142e-07	5.41488e-07
25.313	3.15349e-07	-6.91979e-08	2.46152e-07	5.05214e-07	2.05546e-07	7.10760e-07	9.01278e-07	1.82534e-07	1.08381e-06	7.05487e-07	6.61416e-08	7.71628e-07	5.04075e-07	-1.00967e-07	4.03108e-07	6.56634e-07	1.56702e-07	8.13336e-07	1.02008e-07	-1.25834e-07	-2.38265e-08	6.70928e-07	-1.30006e-07	5.40922e-07
25.338	3.15059e-07	-6.91342e-08	2.45925e-07	5.04116e-07	2.05213e-07	7.09329e-07	8.99814e-07	1.82365e-07	1.08218e-06	7.04102e-07	6.60228e-08	7.70125e-07	5.03710e-07	-1.00894e-07	4.02816e-07	6.55680e-07	1.56476e-07	8.12157e-07	1.01740e-07	-1.25666e-07	-2.39256e-08	6.70228e-07	-1.29871e-07	5.40357e-07
25.362	3.14772e-07	-6.90711e-08	2.45701e-07	5.03010e-07	2.04875e-07	7.07885e-07	8.98351e-07	1.82197e-07	1.08055e-06	7.02723e-07	6.59060e-08	7.68629e-07	5.03346e-07	-1.00821e-07	4.02525e-07	6.54726e-07	1.56249e-07	8.10976e-07	1.01470e-07	-1.25500e-07	-2.40302e-08	6.69529e-07	-1.29735e-07	5.39794e-07
25.387	3.14487e-07	-6.90086e-08	2.45478e-07	5.01895e-07	2.04532e-07	7.06427e-07	8.96888e-07	1.82030e-07	1.07892e-06	7.01349e-07	6.57911e-08	7.67140e-07	5.02985e-07	-1.00749e-07	4.02236e-07	6.53773e-07	1.56020e-07	8.09793e-07	1.01197e-07	-1.25337e-07	-2.41403e-08	6.68831e-07	-1.29600e-07	5.39231e-07
25.412	3.14204e-07	-6.89466e-08	2.45258e-07	5.00772e-07	2.04185e-07	7.04956e-07	8.95426e-07	1.81864e-07	1.07729e-06	6.99979e-07	6.56781e-08	7.65657e-07	5.02625e-07	-1.00677e-07	4.01948e-07	6.52819e-07	1.55790e-07	8.08609e-07	1.00921e-07	-1.25177e-07	-2.42559e-08	6.68135e-07	-1.29465e-07	5.38670e-07
25.436	3.13924e-07	-6.88851e-08	2.45039e-07	4.99640e-07	2.03833e-07	7.03473e-07	8.93964e-07	1.81699e-07	1.07566e-06	6.98615e-07	6.55672e-08	7.64182e-07	5.02267e-07	-1.00605e-07	4.01662e-07	6.51866e-07	1.55557e-07	8.07423e-07	1.00642e-07	-1.25019e-07	-2.43769e-08	6.67441e-07	-1.29331e-07	5.38110e-07
25.461	3.13647e-07	-6.88242e-08	2.44822e-07	4.98500e-07	2.03476e-07	7.01976e-07	8.92504e-07	1.81536e-07	1.07404e-06	6.97257e-07	6.54582e-08	7.62715e-07	5.01912e-07	-1.00534e-07	4.01378e-07	6.50913e-07	1.55323e-07	8.06236e-07	1.00361e-07	-1.24864e-07	-2.45035e-08	6.66748e-07	-1.29196e-07	5.37552e-07
25.485	3.13372e-07	-6.87639e-08	2.44608e-07	4.97352e-07	2.03115e-07	7.00466e-07	8.91045e-07	1.81373e-07	1.07242e-06	6.95903e-07	6.53513e-08	7.61255e-07	5.01558e-07	-1.00463e-07	4.01095e-07	6.49960e-07	1.55088e-07	8.05048e-07	1.00076e-07	-1.24712e-07	-2.46355e-08	6.66057e-07	-1.29062e-07	5.36994e-07
25.510	3.13099e-07	-6.87041e-08	2.44395e-07	4.96195e-07	2.02749e-07	6.98944e-07	8.89587e-07	1.81212e-07	1.07080e-06	6.94555e-07	6.52463e-08	7.59802e-07	5.01207e-07	-1.00393e-07	4.00814e-07	6.49008e-07	1.54851e-07	8.03859e-07	9.97892e-08	-1.24562e-07	-2.47729e-08	6.65367e-07	-1.28929e-07	5.36438e-07
25.534	3.12829e-07	-6.86449e-08	2.44185e-07	4.95031e-07	2.02378e-07	6.97409e-07	8.88130e-07	1.81051e-07	1.06918e-06	6.93213e-07	6.51434e-08	7.58357e-07	5.00858e-07	-1.00323e-07	4.00535e-07	6.48056e-07	1.54612e-07	8.02668e-07	9.94994e-08	-1.24415e-07	-2.49158e-08	6.64679e-07	-1.28795e-07	5.35883e-07
25.559	3.12562e-07	-6.85862e-08	2.43976e-07	4.93858e-07	2.02003e-07	6.95861e-07	8.86675e-07	1.80892e-07	1.06757e-06	6.91877e-07	6.50425e-08	7.56919e-07	5.00510e-07	-1.00253e-07	4.00257e-07	6.47105e-07	1.54372e-07	8.01476e-07	9.92068e-08	-1.24271e-07	-2.50641e-08	6.63992e-07	-1.28662e-07	5.35330e-07
25.584	3.12297e-07	-6.85281e-08	2.43769e-07	4.92677e-07	2.01624e-07	6.94301e-07	8.85220e-07	1.80734e-07	1.06595e-06	6.90546e-07	6.49436e-08	7.55489e-07	5.00165e-07	-1.00184e-07	3.99981e-07	6.46154e-07	1.54130e-07	8.00284e-07	9.89115e-08	-1.24129e-07	-2.52177e-08	6.63307e-07	-1.28530e-07	5.34778e-07
25.608	3.12035e-07	-6.84705e-08	2.43564e-07	4.91489e-07	2.01240e-07	6.92729e-07	8.83768e-07	1.80578e-07	1.06435e-06	6.89220e-07	6.48468e-08	7.54067e-07	4.99822e-07	-1.00115e-07	3.99707e-07	6.45204e-07	1.53886e-07	7.99090e-07	9.86134e-08	-1.23990e-07	-2.53768e-08	6.62624e-07	-1.28397e-07	5.34227e-07
25.633	3.11775e-07	-6.84135e-08	2.43362e-07	4.90292e-07	2.00852e-07	6.91144e-07	8.82316e-07	1.80422e-07	1.06274e-06	6.87901e-07	6.47521e-08	7.52653e-07	4.99481e-07	-1.00047e-07	3.99434e-07	6.44254e-07	1.53641e-07	7.97895e-07	9.83127e-08	-1.23854e-07	-2.55413e-08	6.61943e-07	-1.28265e-07	5.33678e-07
25.657	3.11518e-07	-6.83571e-08	2.43161e-07	4.89088e-07	2.00459e-07	6.89547e-07	8.80867e-07	1.80268e-07	1.06113e-06	6.86588e-07	6.46594e-08	7.51247e-07	4.99143e-07	-9.99792e-08	3.99163e-07	6.43305e-07	1.53395e-07	7.96700e-07	9.80094e-08	-1.23720e-07	-2.57111e-08	6.61263e-07	-1.28134e-07	5.33130e-07
25.682	3.11263e-07	-6.83012e-08	2.42962e-07	4.87877e-07	2.00062e-07	6.87938e-07	8.79419e-07	1.80115e-07	1.05953e-06	6.85280e-07	6.45688e-08	7.49849e-07	4.98806e-07	-9.99117e-08	3.98894e-07	6.42357e-07	1.53147e-07	7.95504e-07	9.77033e-08	-1.23590e-07	-2.58863e-08	6.60585e-07	-1.28002e-07	5.32583e-07
25.706	3.11011e-07	-6.82458e-08	2.42765e-07	4.86657e-07	1.99660e-07	6.86317e-07	8.77973e-07	1.79963e-07	1.05794e-06	6.83979e-07	6.44803e-08	7.48459e-07	4.98471e-07	-9.98447e-08	3.98627e-07	6.41410e-07	1.52898e-07	7.94307e-07	9.73947e-08	-1.23462e-07	-2.60668e-08	6.59909e-07	-1.27871e-07	5.32038e-07
25.731	3.10761e-07	-6.81910e-08	2.42570e-07	4.85430e-07	1.99254e-07	6.84684e-07	8.76528e-07	1.79813e-07	1.05634e-06	6.82684e-07	6.43938e-08	7.47078e-07	4.98139e-07	-9.97782e-08	3.98361e-07	6.40463e-07	1.52647e-07	7.93110e-07	9.70834e-08	-1.23336e-07	-2.62527e-08	6.59235e-07	-1.27741e-07	5.31495e-07
25.756	3.10514e-07	-6.81368e-08	2.42377e-07	4.84196e-07	1.98844e-07	6.83040e-07	8.75086e-07	1.79663e-07	1.05475e-06	6.81395e-07	6.43095e-08	7.45704e-07	4.97809e-07	-9.97120e-08	3.98097e-07	6.39517e-07	1.52395e-07	7.91912e-07	9.67696e-08	-1.23214e-07	-2.64439e-08	6.58563e-07	-1.27610e-07	5.30953e-07
25.780	3.10269e-07	-6.80831e-08	2.42186e-07	4.82954e-07	1.98430e-07	6.81384e-07	8.73646e-07	1.79516e-07	1.05316e-06	6.80112e-07	6.42273e-08	7.44340e-07	4.97481e-07	-9.96463e-08	3.97835e-07	6.38573e-07	1.52141e-07	7.90714e-07	9.64532e-08	-1.23094e-07	-2.66404e-08	6.57892e-07	-1.27480e-07	5.30412e-07
25.805	3.10027e-07	-6.80300e-08	2.41997e-07	4.81705e-07	1.98011e-07	6.79716e-07	8.72208e-07	1.79369e-07	1.05158e-06	6.78836e-07	6.41472e-08	7.42983e-07	4.97155e-07	-9.95811e-08	3.97574e-07	6.37629e-07	1.51886e-07	7.89515e-07	9.61342e-08	-1.22976e-07	-2.68422e-08	6.57224e-07	-1.27351e-07	5.29873e-07
25.829	3.09787e-07	-6.79774e-08	2.41810e-07	4.80449e-07	1.97588e-07	6.78037e-07	8.70771e-07	1.79224e-07	1.05000e-06	6.77566e-07	6.40692e-08	7.41636e-07	4.96831e-07	-9.95162e-08	3.97315e-07	6.36686e-07	1.51630e-07	7.88316e-07	9.58126e-08	-1.22862e-07	-2.70494e-08	6.56557e-07	-1.27222e-07	5.29336e-07
25.854	3.09550e-07	-6.79253e-08	2.41625e-07	4.79185e-07	1.97161e-07	6.76346e-07	8.69338e-07	1.79080e-07	1.04842e-06	6.76303e-07	6.39933e-08	7.40297e-07	4.96510e-07	-9.94519e-08	3.97058e-07	6.35745e-07	1.51372e-07	7.87117e-07	9.54886e-08	-1.22750e-07	-2.72617e-08	6.55893e-07	-1.27093e-07	5.28800e-07
25.879	3.09316e-07	-6.78739e-08	2.41442e-07	4.77915e-07	1.96730e-07	6.74644e-07	8.67906e-07	1.78937e-07	1.04684e-06	6.75047e-07	6.39196e-08	7.38966e-07	4.96191e-07	-9.93879e-08	3.96803e-07	6.34805e-07	1.51113e-07	7.85918e-07	9.51620e-08	-1.22641e-07	-2.74794e-08	6.55230e-07	-1.26965e-07	5.28265e-07
25.903	3.09084e-07	-6.78229e-08	2.41261e-07	4.76637e-07	1.96294e-07	6.72932e-07	8.66477e-07	1.78796e-07	1.04527e-06	6.73797e-07	6.38481e-08	7.37645e-07	4.95874e-07	-9.93244e-08	3.96549e-07	6.33866e-07	1.50853e-07	7.84718e-07	9.48329e-08	-1.22535e-07	-2.77023e-08	6.54569e-07	-1.26837e-07	5.27733e-07
25.928	3.08854e-07	-6.77725e-08	2.41081e-07	4.75353e-07	1.95855e-07	6.71208e-07	8.65051e-07	1.78656e-07	1.04371e-06	6.72554e-07	6.37787e-08	7.36332e-07	4.95559e-07	-9.92614e-08	3.96298e-07	6.32928e-07	1.50591e-07	7.83519e-07	9.45013e-08	-1.22432e-07	-2.79305e-08	6.53911e-07	-1.26709e-07	5.27202e-07
25.952	3.08627e-07	-6.77227e-08	2.40904e-07	4.74061e-07	1.95411e-07	6.69473e-07	8.63627e-07	1.78518e-07	1.04214e-06	6.71317e-07	6.37115e-08	7.35029e-07	4.95246e-07	-9.91988e-08	3.96048e-07	6.31991e-07	1.50328e-07	7.82319e-07	9.41673e-08	-1.22331e-07	-2.81639e-08	6.53254e-07	-1.26582e-07	5.26673e-07
25.977	3.08402e-07	-6.76734e-08	2.40729e-07	4.72763e-07	1.94964e-07	6.67727e-07	8.62205e-07	1.78381e-07	1.04059e-06	6.70088e-07	6.36464e-08	7.33734e-07	4.94936e-07	-9.91366e-08	3.95800e-07	6.31056e-07	1.50064e-07	7.81120e-07	9.38308e-08	-1.22233e-07	-2.84026e-08	6.52600e-07	-1.26455e-07	5.26145e-07
26.001	3.08180e-07	-6.76247e-08	2.40555e-07	4.71458e-07	1.94512e-07	6.65971e-07	8.60787e-07	1.78245e-07	1.03903e-06	6.68865e-07	6.35836e-08	7.32449e-07	4.94628e-07	-9.90749e-08	3.95553e-07	6.30123e-07	1.49798e-07	7.79921e-07	9.34918e-08	-1.22138e-07	-2.86464e-08	6.51947e-07	-1.26328e-07	5.25619e-07
26.026	3.07960e-07	-6.75765e-08	2.40384e-07	4.70147e-07	1.94057e-07	6.64203e-07	8.59371e-07	1.78111e-07	1.03748e-06	6.67650e-07	6.35229e-08	7.31173e-07	4.94322e-07	-9.90137e-08	3.95309e-07	6.29190e-07	1.49532e-07	7.78722e-07	9.31505e-08	-1.22046e-07	-2.88955e-08	6.51297e-07	-1.26202e-07	5.25095e-07
26.051	3.07743e-07	-6.75288e-08	2.40214e-07	4.68829e-07	1.93597e-07	6.62426e-07	8.57958e-07	1.77979e-07	1.03594e-06	6.66442e-07	6.34644e-08	7.29906e-07	4.94019e-07	-9.89529e-08	3.95066e-07	6.28260e-07	1.49264e-07	7.77524e-07	9.28067e-08	-1.21956e-07	-2.91498e-08	6.50649e-07	-1.26077e-07	5.24572e-07
26.075	3.07528e-07	-6.74817e-08	2.40047e-07	4.67504e-07	1.93134e-07	6.60638e-07	8.56548e-07	1.77848e-07	1.03440e-06	6.65240e-07	6.34082e-08	7.28649e-07	4.93717e-07	-9.88925e-08	3.94825e-07	6.27331e-07	1.48995e-07	7.76326e-07	9.24605e-08	-1.21870e-07	-2.94093e-08	6.50003e-07	-1.25952e-07	5.24051e-07
26.100	3.07316e-07	-6.74351e-08	2.39881e-07	4.66173e-07	1.92666e-07	6.58840e-07	8.55141e-07	1.77718e-07	1.03286e-06	6.64046e-07	6.33541e-08	7.27401e-07	4.93418e-07	-9.88326e-08	3.94586e-07	6.26403e-07	1.48725e-07	7.75128e-07	9.21120e-08	-1.21786e-07	-2.96739e-08	6.49359e-07	-1.25827e-07	5.23532e-07
26.124	3.07106e-07	-6.73890e-08	2.39717e-07	4.64836e-07	1.92195e-07	6.57031e-07	8.53738e-07	1.77590e-07	1.03133e-06	6.62860e-07	6.33023e-08	7.26162e-07	4.93122e-07	-9.87732e-08	3.94349e-07	6.25477e-07	1.48454e-07	7.73932e-07	9.17610e-08	-1.21705e-07	-2.99438e-08	6.48718e-07	-1.25703e-07	5.23015e-07
26.149	3.06899e-07	-6.73435e-08	2.39555e-07	4.63492e-07	1.91720e-07	6.55212e-07	8.52337e-07	1.77464e-07	1.02980e-06	6.61681e-07	6.32527e-08	7.24933e-07	4.92827e-07	-9.87142e-08	3.94113e-07	6.24553e-07	1.48182e-07	7.72735e-07	9.14077e-08	-1.21627e-07	-3.02188e-08	6.48078e-07	-1.25579e-07	5.22500e-07
26.173	3.06694e-07	-6.72986e-08	2.39395e-07	4.62142e-07	1.91241e-07	6.53384e-07	8.50940e-07	1.77339e-07	1.02828e-06	6.60509e-07	6.32053e-08	7.23714e-07	4.92535e-07	-9.86557e-08	3.93880e-07	6.23631e-07	1.47909e-07	7.71540e-07	9.10521e-08	-1.21551e-07	-3.04990e-08	6.47441e-07	-1.25455e-07	5.21986e-07
26.198	3.06491e-07	-6.72541e-08	2.39237e-07	4.60786e-07	1.90759e-07	6.51545e-07	8.49546e-07	1.77216e-07	1.02676e-06	6.59344e-07	6.31602e-08	7.22505e-07	4.92245e-07	-9.85977e-08	3.93648e-07	6.22711e-07	1.47634e-07	7.70345e-07	9.06941e-08	-1.21478e-07	-3.07843e-08	6.46807e-07	-1.25332e-07	5.21474e-07
26.223	3.06291e-07	-6.72102e-08	2.39081e-07	4.59424e-07	1.90273e-07	6.49697e-07	8.48155e-07	1.77094e-07	1.02525e-06	6.58188e-07	6.31173e-08	7.21305e-07	4.91958e-07	-9.85401e-08	3.93418e-07	6.21792e-07	1.47359e-07	7.69151e-07	9.03339e-08	-1.21409e-07	-3.10748e-08	6.46174e-07	-1.25210e-07	5.20964e-07
26.247	3.06094e-07	-6.71668e-08	2.38927e-07	4.58056e-07	1.89783e-07	6.47839e-07	8.46768e-07	1.76974e-07	1.02374e-06	6.57038e-07	6.30767e-08	7.20115e-07	4.91673e-07	-9.84830e-08	3.93190e-07	6.20876e-07	1.47082e-07	7.67958e-07	8.99713e-08	-1.21342e-07	-3.13704e-08	6.45544e-07	-1.25088e-07	5.20456e-07
26.272	3.05898e-07	-6.71240e-08	2.38774e-07	4.56682e-07	1.89289e-07	6.45971e-07	8.45384e-07	1.76856e-07	1.02224e-06	6.55897e-07	6.30383e-08	7.18935e-07	4.91390e-07	-9.84263e-08	3.92964e-07	6.19961e-07	1.46805e-07	7.66767e-07	8.96064e-08	-1.21278e-07	-3.16711e-08	6.44916e-07	-1.24966e-07	5.19950e-07
26.296	3.05705e-07	-6.70816e-08	2.38624e-07	4.55303e-07	1.88792e-07	6.44094e-07	8.44004e-07	1.76739e-07	1.02074e-06	6.54763e-07	6.30023e-08	7.17766e-07	4.91110e-07	-9.83701e-08	3.92739e-07	6.19049e-07	1.46527e-07	7.65576e-07	8.92392e-08	-1.21216e-07	-3.19770e-08	6.44290e-07	-1.24845e-07	5.19446e-07
26.321	3.05515e-07	-6.70398e-08	2.38475e-07	4.53917e-07	1.88291e-07	6.42208e-07	8.42628e-07	1.76624e-07	1.01925e-06	6.53637e-07	6.29685e-08	7.16606e-07	4.90831e-07	-9.83144e-08	3.92517e-07	6.18139e-07	1.46247e-07	7.64386e-07	8.88698e-08	-1.21158e-07	-3.22880e-08	6.43667e-07	-1.24724e-07	5.18943e-07
26.345	3.05327e-07	-6.69985e-08	2.38328e-07	4.52526e-07	1.87786e-07	6.40312e-07	8.41256e-07	1.76511e-07	1.01777e-06	6.52519e-07	6.29369e-08	7.15456e-07	4.90556e-07	-9.82592e-08	3.92296e-07	6.17231e-07	1.45967e-07	7.63198e-07	8.84981e-08	-1.21102e-07	-3.26041e-08	6.43046e-07	-1.24604e-07	5.18443e-07
26.370	3.05141e-07	-6.69578e-08	2.38183e-07	4.51129e-07	1.87278e-07	6.38407e-07	8.39887e-07	1.76399e-07	1.01629e-06	6.51409e-07	6.29077e-08	7.14317e-07	4.90282e-07	-9.82044e-08	3.92078e-07	6.16325e-07	1.45686e-07	7.62011e-07	8.81241e-08	-1.21049e-07	-3.29252e-08	6.42428e-07	-1.24484e-07	5.17944e-07
26.395	3.04957e-07	-6.69175e-08	2.38040e-07	4.49727e-07	1.86767e-07	6.36494e-07	8.38522e-07	1.76289e-07	1.01481e-06	6.50307e-07	6.28808e-08	7.13188e-07	4.90011e-07	-9.81501e-08	3.91861e-07	6.15421e-07	1.45404e-07	7.60825e-07	8.77479e-08	-1.20999e-07	-3.32515e-08	6.41812e-07	-1.24365e-07	5.17448e-07
26.419	3.04776e-07	-6.68778e-08	2.37899e-07	4.48319e-07	1.86252e-07	6.34571e-07	8.37162e-07	1.76181e-07	1.01334e-06	6.49213e-07	6.28562e-08	7.12070e-07	4.89742e-07	-9.80963e-08	3.91646e-07	6.14520e-07	1.45121e-07	7.59641e-07	8.73695e-08	-1.20952e-07	-3.35829e-08	6.41199e-07	-1.24246e-07	5.16953e-07
26.444	3.04598e-07	-6.68385e-08	2.37759e-07	4.46905e-07	1.85734e-07	6.32639e-07	8.35805e-07	1.76075e-07	1.01188e-06	6.48128e-07	6.28339e-08	7.10961e-07	4.89476e-07	-9.80429e-08	3.91433e-07	6.13621e-07	1.44838e-07	7.58458e-07	8.69889e-08	-1.20908e-07	-3.39193e-08	6.40587e-07	-1.24127e-07	5.16460e-07
26.468	3.04421e-07	-6.67998e-08	2.37621e-07	4.45487e-07	1.85212e-07	6.30699e-07	8.34453e-07	1.75970e-07	1.01042e-06	6.47050e-07	6.28139e-08	7.09864e-07	4.89212e-07	-9.79901e-08	3.91222e-07	6.12724e-07	1.44553e-07	7.57277e-07	8.66061e-08	-1.20867e-07	-3.42608e-08	6.39979e-07	-1.24009e-07	5.15970e-07
26.493	3.04247e-07	-6.67616e-08	2.37485e-07	4.44063e-07	1.84687e-07	6.28749e-07	8.33104e-07	1.75868e-07	1.00897e-06	6.45980e-07	6.27962e-08	7.08777e-07	4.88950e-07	-9.79377e-08	3.91013e-07	6.11830e-07	1.44268e-07	7.56098e-07	8.62210e-08	-1.20828e-07	-3.46074e-08	6.39373e-07	-1.23892e-07	5.15481e-07
26.518	3.04075e-07	-6.67239e-08	2.37351e-07	4.42634e-07	1.84158e-07	6.26792e-07	8.31760e-07	1.75767e-07	1.00753e-06	6.44919e-07	6.27809e-08	7.07700e-07	4.88691e-07	-9.78858e-08	3.90806e-07	6.10938e-07	1.43982e-07	7.54920e-07	8.58338e-08	-1.20793e-07	-3.49591e-08	6.38769e-07	-1.23775e-07	5.14994e-07
26.542	3.03905e-07	-6.66867e-08	2.37219e-07	4.41199e-07	1.83626e-07	6.24826e-07	8.30421e-07	1.75668e-07	1.00609e-06	6.43867e-07	6.27678e-08	7.06634e-07	4.88435e-07	-9.78343e-08	3.90600e-07	6.10050e-07	1.43695e-07	7.53744e-07	8.54444e-08	-1.20760e-07	-3.53158e-08	6.38168e-07	-1.23658e-07	5.14510e-07
26.567	3.03738e-07	-6.66500e-08	2.37088e-07	4.39760e-07	1.83091e-07	6.22851e-07	8.29085e-07	1.75571e-07	1.00466e-06	6.42822e-07	6.27572e-08	7.05579e-07	4.88180e-07	-9.77834e-08	3.90397e-07	6.09163e-07	1.43407e-07	7.52571e-07	8.50529e-08	-1.20730e-07	-3.56775e-08	6.37569e-07	-1.23542e-07	5.14027e-07
26.591	3.03573e-07	-6.66137e-08	2.36959e-07	4.38316e-07	1.82553e-07	6.20869e-07	8.27755e-07	1.75476e-07	1.00323e-06	6.41786e-07	6.27489e-08	7.04535e-07	4.87928e-07	-9.77329e-08	3.90195e-07	6.08279e-07	1.43119e-07	7.51399e-07	8.46591e-08	-1.20703e-07	-3.60443e-08	6.36973e-07	-1.23427e-07	5.13546e-07
26.616	3.03410e-07	-6.65780e-08	2.36832e-07	4.36867e-07	1.82011e-07	6.18878e-07	8.26428e-07	1.75382e-07	1.00181e-06	6.40759e-07	6.27429e-08	7.03502e-07	4.87679e-07	-9.76829e-08	3.89996e-07	6.07399e-07	1.42830e-07	7.50229e-07	8.42633e-08	-1.20679e-07	-3.64162e-08	6.36380e-07	-1.23312e-07	5.13068e-07
26.640	3.03250e-07	-6.65428e-08	2.36707e-07	4.35413e-07	1.81467e-07	6.16879e-07	8.25107e-07	1.75291e-07	1.00040e-06	6.39740e-07	6.27393e-08	7.02480e-07	4.87431e-07	-9.76334e-08	3.89798e-07	6.06520e-07	1.42541e-07	7.49061e-07	8.38653e-08	-1.20658e-07	-3.67930e-08	6.35789e-07	-1.23197e-07	5.12592e-07
26.665	3.03091e-07	-6.65080e-08	2.36583e-07	4.33954e-07	1.80919e-07	6.14873e-07	8.23790e-07	1.75202e-07	9.98992e-07	6.38730e-07	6.27381e-08	7.01468e-07	4.87187e-07	-9.75844e-08	3.89602e-07	6.05645e-07	1.42251e-07	7.47896e-07	8.34651e-08	-1.20640e-07	-3.71750e-08	6.35201e-07	-1.23083e-07	5.12117e-07
26.690	3.02935e-07	-6.64738e-08	2.36461e-07	4.32490e-07	1.80368e-07	6.12858e-07	8.22478e-07	1.75114e-07	9.97592e-07	6.37729e-07	6.27392e-08	7.00468e-07	4.86944e-07	-9.75358e-08	3.89409e-07	6.04773e-07	1.41960e-07	7.46733e-07	8.30628e-08	-1.20625e-07	-3.75619e-08	6.34615e-07	-1.22970e-07	5.11645e-07
26.714	3.02781e-07	-6.64400e-08	2.36341e-07	4.31022e-07	1.79814e-07	6.10836e-07	8.21170e-07	1.75029e-07	9.96199e-07	6.36736e-07	6.27427e-08	6.99479e-07	4.86704e-07	-9.74878e-08	3.89217e-07	6.03903e-07	1.41669e-07	7.45572e-07	8.26585e-08	-1.20612e-07	-3.79538e-08	6.34032e-07	-1.22857e-07	5.11175e-07
26.739	3.02629e-07	-6.64066e-08	2.36223e-07	4.29549e-07	1.79257e-07	6.08806e-07	8.19868e-07	1.74945e-07	9.94813e-07	6.35752e-07	6.27486e-08	6.98501e-07	4.86467e-07	-9.74402e-08	3.89027e-07	6.03037e-07	1.41377e-07	7.44413e-07	8.22520e-08	-1.20603e-07	-3.83508e-08	6.33452e-07	-1.22745e-07	5.10707e-07
26.763	3.02480e-07	-6.63738e-08	2.36106e-07	4.28072e-07	1.78697e-07	6.06769e-07	8.18571e-07	1.74864e-07	9.93435e-07	6.34777e-07	6.27569e-08	6.97534e-07	4.86232e-07	-9.73932e-08	3.88839e-07	6.02173e-07	1.41084e-07	7.43258e-07	8.18434e-08	-1.20596e-07	-3.87528e-08	6.32874e-07	-1.22633e-07	5.10241e-07
26.788	3.02332e-07	-6.63414e-08	2.35991e-07	4.26591e-07	1.78134e-07	6.04725e-07	8.17278e-07	1.74785e-07	9.92063e-07	6.33811e-07	6.27676e-08	6.96579e-07	4.86000e-07	-9.73466e-08	3.88653e-07	6.01313e-07	1.40791e-07	7.42104e-07	8.14327e-08	-1.20592e-07	-3.91598e-08	6.32299e-07	-1.22521e-07	5.09778e-07
26.812	3.02187e-07	-6.63095e-08	2.35877e-07	4.25105e-07	1.77568e-07	6.02673e-07	8.15991e-07	1.74708e-07	9.90698e-07	6.32854e-07	6.27807e-08	6.95635e-07	4.85769e-07	-9.73005e-08	3.88469e-07	6.00456e-07	1.40498e-07	7.40954e-07	8.10199e-08	-1.20592e-07	-3.95717e-08	6.31726e-07	-1.22410e-07	5.09316e-07
26.837	3.02043e-07	-6.62781e-08	2.35765e-07	4.23614e-07	1.76999e-07	6.00614e-07	8.14708e-07	1.74633e-07	9.89341e-07	6.31906e-07	6.27961e-08	6.94702e-07	4.85542e-07	-9.72549e-08	3.88287e-07	5.99601e-07	1.40204e-07	7.39806e-07	8.06051e-08	-1.20594e-07	-3.99887e-08	6.31157e-07	-1.22300e-07	5.08857e-07
26.862	3.01902e-07	-6.62471e-08	2.35655e-07	4.22120e-07	1.76427e-07	5.98547e-07	8.13431e-07	1.74560e-07	9.87991e-07	6.30967e-07	6.28140e-08	6.93781e-07	4.85317e-07	-9.72098e-08	3.88107e-07	5.98751e-07	1.39910e-07	7.38660e-07	8.01881e-08	-1.20599e-07	-4.04107e-08	6.30590e-07	-1.22190e-07	5.08400e-07
26.886	3.01763e-07	-6.62165e-08	2.35546e-07	4.20621e-07	1.75853e-07	5.96474e-07	8.12160e-07	1.74489e-07	9.86649e-07	6.30037e-07	6.28343e-08	6.92871e-07	4.85094e-07	-9.71652e-08	3.87929e-07	5.97903e-07	1.39615e-07	7.37518e-07	7.97691e-08	-1.20607e-07	-4.08377e-08	6.30025e-07	-1.22081e-07	5.07945e-07
26.911	3.01626e-07	-6.61864e-08	2.35439e-07	4.19119e-07	1.75276e-07	5.94394e-07	8.10893e-07	1.74420e-07	9.85314e-07	6.29116e-07	6.28571e-08	6.91973e-07	4.84874e-07	-9.71210e-08	3.87752e-07	5.97059e-07	1.39320e-07	7.36379e-07	7.93481e-08	-1.20618e-07	-4.12697e-08	6.29464e-07	-1.21972e-07	5.07492e-07
26.935	3.01491e-07	-6.61568e-08	2.35334e-07	4.17612e-07	1.74696e-07	5.92308e-07	8.09632e-07	1.74354e-07	9.83986e-07	6.28205e-07	6.28822e-08	6.91087e-07	4.84656e-07	-9.70774e-08	3.87578e-07	5.96218e-07	1.39024e-07	7.35243e-07	7.89250e-08	-1.20632e-07	-4.17066e-08	6.28905e-07	-1.21863e-07	5.07041e-07
26.960	3.01358e-07	-6.61276e-08	2.35230e-07	4.16101e-07	1.74113e-07	5.90214e-07	8.08377e-07	1.74290e-07	9.82667e-07	6.27303e-07	6.29098e-08	6.90212e-07	4.84440e-07	-9.70343e-08	3.87406e-07	5.95381e-07	1.38729e-07	7.34110e-07	7.84998e-08	-1.20648e-07	-4.21486e-08	6.28349e-07	-1.21756e-07	5.06593e-07
26.984	3.01227e-07	-6.60988e-08	2.35128e-07	4.14587e-07	1.73527e-07	5.88114e-07	8.07127e-07	1.74228e-07	9.81355e-07	6.26410e-07	6.29398e-08	6.89349e-07	4.84227e-07	-9.69916e-08	3.87236e-07	5.94547e-07	1.38432e-07	7.32980e-07	7.80726e-08	-1.20668e-07	-4.25955e-08	6.27795e-07	-1.21648e-07	5.06147e-07
27.009	3.01097e-07	-6.60705e-08	2.35027e-07	4.13069e-07	1.72939e-07	5.86008e-07	8.05882e-07	1.74168e-07	9.80051e-07	6.25526e-07	6.29723e-08	6.88498e-07	4.84017e-07	-9.69495e-08	3.87068e-07	5.93717e-07	1.38136e-07	7.31853e-07	7.76434e-08	-1.20691e-07	-4.30474e-08	6.27245e-07	-1.21542e-07	5.05703e-07
27.034	3.00970e-07	-6.60426e-08	2.34928e-07	4.11547e-07	1.72348e-07	5.83895e-07	8.04643e-07	1.74111e-07	9.78754e-07	6.24652e-07	6.30072e-08	6.87659e-07	4.83809e-07	-9.69079e-08	3.86901e-07	5.92890e-07	1.37839e-07	7.30729e-07	7.72121e-08	-1.20716e-07	-4.35043e-08	6.26697e-07	-1.21436e-07	5.05261e-07
27.058	3.00845e-07	-6.60152e-08	2.34830e-07	4.10021e-07	1.71755e-07	5.81776e-07	8.03410e-07	1.74056e-07	9.77466e-07	6.23787e-07	6.30445e-08	6.86831e-07	4.83604e-07	-9.68667e-08	3.86737e-07	5.92067e-07	1.37542e-07	7.29609e-07	7.67788e-08	-1.20745e-07	-4.39661e-08	6.26152e-07	-1.21330e-07	5.04822e-07
27.083	3.00722e-07	-6.59881e-08	2.34734e-07	4.08491e-07	1.71159e-07	5.79651e-07	8.02183e-07	1.74003e-07	9.76186e-07	6.22932e-07	6.30843e-08	6.86016e-07	4.83401e-07	-9.68261e-08	3.86575e-07	5.91248e-07	1.37245e-07	7.28493e-07	7.63435e-08	-1.20776e-07	-4.44330e-08	6.25610e-07	-1.21225e-07	5.04385e-07
27.107	3.00601e-07	-6.59615e-08	2.34639e-07	4.06959e-07	1.70561e-07	5.77519e-07	8.00962e-07	1.73953e-07	9.74914e-07	6.22086e-07	6.31266e-08	6.85212e-07	4.83200e-07	-9.67859e-08	3.86414e-07	5.90432e-07	1.36948e-07	7.27380e-07	7.59061e-08	-1.20811e-07	-4.49048e-08	6.25070e-07	-1.21120e-07	5.03950e-07
27.132	3.00481e-07	-6.59353e-08	2.34546e-07	4.05422e-07	1.69960e-07	5.75382e-07	7.99746e-07	1.73905e-07	9.73651e-07	6.21250e-07	6.31713e-08	6.84421e-07	4.83002e-07	-9.67462e-08	3.86256e-07	5.89620e-07	1.36650e-07	7.26270e-07	7.54667e-08	-1.20848e-07	-4.53815e-08	6.24533e-07	-1.21016e-07	5.03517e-07
27.156	3.00363e-07	-6.59095e-08	2.34454e-07	4.03883e-07	1.69357e-07	5.73239e-07	7.98537e-07	1.73859e-07	9.72396e-07	6.20423e-07	6.32185e-08	6.83642e-07	4.82807e-07	-9.67071e-08	3.86100e-07	5.88812e-07	1.36353e-07	7.25165e-07	7.50254e-08	-1.20889e-07	-4.58633e-08	6.24000e-07	-1.20913e-07	5.03087e-07
27.181	3.00248e-07	-6.58841e-08	2.34364e-07	4.02339e-07	1.68751e-07	5.71090e-07	7.97333e-07	1.73816e-07	9.71149e-07	6.19606e-07	6.32681e-08	6.82874e-07	4.82614e-07	-9.66684e-08	3.85945e-07	5.88008e-07	1.36055e-07	7.24063e-07	7.45820e-08	-1.20932e-07	-4.63500e-08	6.23469e-07	-1.20810e-07	5.02658e-07
27.206	3.00134e-07	-6.58590e-08	2.34275e-07	4.00793e-07	1.68143e-07	5.68936e-07	7.96135e-07	1.73775e-07	9.69911e-07	6.18799e-07	6.33203e-08	6.82119e-07	4.82423e-07	-9.66303e-08	3.85793e-07	5.87208e-07	1.35757e-07	7.22965e-07	7.41366e-08	-1.20978e-07	-4.68417e-08	6.22940e-07	-1.20708e-07	5.02233e-07
27.230	3.00022e-07	-6.58344e-08	2.34187e-07	3.99244e-07	1.67532e-07	5.66776e-07	7.94944e-07	1.73737e-07	9.68681e-07	6.18002e-07	6.33749e-08	6.81376e-07	4.82235e-07	-9.65926e-08	3.85643e-07	5.86412e-07	1.35459e-07	7.21871e-07	7.36892e-08	-1.21027e-07	-4.73383e-08	6.22415e-07	-1.20606e-07	5.01809e-07
27.255	2.99911e-07	-6.58102e-08	2.34101e-07	3.97691e-07	1.66920e-07	5.64611e-07	7.93759e-07	1.73701e-07	9.67460e-07	6.17214e-07	6.34320e-08	6.80646e-07	4.82050e-07	-9.65555e-08	3.85494e-07	5.85620e-07	1.35161e-07	7.20780e-07	7.32398e-08	-1.21080e-07	-4.78399e-08	6.21892e-07	-1.20505e-07	5.01388e-07
27.279	2.99803e-07	-6.57864e-08	2.34016e-07	3.96135e-07	1.66305e-07	5.62440e-07	7.92580e-07	1.73668e-07	9.66248e-07	6.16436e-07	6.34916e-08	6.79928e-07	4.81867e-07	-9.65188e-08	3.85348e-07	5.84832e-07	1.34863e-07	7.19694e-07	7.27884e-08	-1.21135e-07	-4.83465e-08	6.21373e-07	-1.20404e-07	5.00969e-07
27.304	2.99696e-07	-6.57629e-08	2.33933e-07	3.94576e-07	1.65688e-07	5.60264e-07	7.91407e-07	1.73637e-07	9.65044e-07	6.15668e-07	6.35537e-08	6.79222e-07	4.81686e-07	-9.64827e-08	3.85204e-07	5.84048e-07	1.34565e-07	7.18612e-07	7.23350e-08	-1.21193e-07	-4.88580e-08	6.20856e-07	-1.20304e-07	5.00552e-07
27.329	2.99591e-07	-6.57398e-08	2.33851e-07	3.93015e-07	1.65068e-07	5.58083e-07	7.90241e-07	1.73609e-07	9.63850e-07	6.14910e-07	6.36182e-08	6.78528e-07	4.81508e-07	-9.64470e-08	3.85061e-07	5.83268e-07	1.34266e-07	7.17534e-07	7.18796e-08	-1.21254e-07	-4.93745e-08	6.20342e-07	-1.20204e-07	5.00138e-07
27.353	2.99487e-07	-6.57171e-08	2.33770e-07	3.91450e-07	1.64447e-07	5.55897e-07	7.89081e-07	1.73583e-07	9.62665e-07	6.14162e-07	6.36853e-08	6.77847e-07	4.81333e-07	-9.64119e-08	3.84921e-07	5.82493e-07	1.33968e-07	7.16461e-07	7.14222e-08	-1.21318e-07	-4.98959e-08	6.19831e-07	-1.20105e-07	4.99726e-07
27.378	2.99385e-07	-6.56948e-08	2.33690e-07	3.89883e-07	1.63823e-07	5.53706e-07	7.87928e-07	1.73560e-07	9.61488e-07	6.13424e-07	6.37549e-08	6.77179e-07	4.81160e-07	-9.63772e-08	3.84783e-07	5.81721e-07	1.33670e-07	7.15392e-07	7.09628e-08	-1.21385e-07	-5.04224e-08	6.19323e-07	-1.20007e-07	4.99316e-07
27.402	2.99285e-07	-6.56728e-08	2.33612e-07	3.88313e-07	1.63197e-07	5.51510e-07	7.86781e-07	1.73540e-07	9.60321e-07	6.12696e-07	6.38270e-08	6.76523e-07	4.80989e-07	-9.63431e-08	3.84646e-07	5.80954e-07	1.33373e-07	7.14327e-07	7.05014e-08	-1.21455e-07	-5.09537e-08	6.18817e-07	-1.19909e-07	4.98908e-07
27.427	2.99187e-07	-6.56512e-08	2.33535e-07	3.86740e-07	1.62570e-07	5.49309e-07	7.85641e-07	1.73522e-07	9.59163e-07	6.11978e-07	6.39015e-08	6.75880e-07	4.80821e-07	-9.63094e-08	3.84512e-07	5.80192e-07	1.33075e-07	7.13267e-07	7.00381e-08	-1.21528e-07	-5.14901e-08	6.18315e-07	-1.19811e-07	4.98503e-07
27.451	2.99090e-07	-6.56299e-08	2.33460e-07	3.85164e-07	1.61940e-07	5.47104e-07	7.84507e-07	1.73507e-07	9.58014e-07	6.11270e-07	6.39787e-08	6.75249e-07	4.80656e-07	-9.62763e-08	3.84380e-07	5.79434e-07	1.32777e-07	7.12211e-07	6.95728e-08	-1.21604e-07	-5.20314e-08	6.17815e-07	-1.19715e-07	4.98101e-07
27.476	2.98994e-07	-6.56090e-08	2.33385e-07	3.83586e-07	1.61308e-07	5.44894e-07	7.83380e-07	1.73495e-07	9.56875e-07	6.10573e-07	6.40583e-08	6.74631e-07	4.80493e-07	-9.62436e-08	3.84249e-07	5.78680e-07	1.32480e-07	7.11160e-07	6.91054e-08	-1.21683e-07	-5.25777e-08	6.17318e-07	-1.19618e-07	4.97700e-07
27.501	2.98900e-07	-6.55884e-08	2.33312e-07	3.82006e-07	1.60674e-07	5.42680e-07	7.82260e-07	1.73485e-07	9.55745e-07	6.09885e-07	6.41404e-08	6.74025e-07	4.80333e-07	-9.62115e-08	3.84121e-07	5.77931e-07	1.32183e-07	7.10114e-07	6.86361e-08	-1.21765e-07	-5.31289e-08	6.16825e-07	-1.19523e-07	4.97302e-07
27.525	2.98808e-07	-6.55681e-08	2.33240e-07	3.80423e-07	1.60039e-07	5.40461e-07	7.81146e-07	1.73478e-07	9.54625e-07	6.09208e-07	6.42251e-08	6.73433e-07	4.80175e-07	-9.61799e-08	3.83995e-07	5.77187e-07	1.31886e-07	7.09073e-07	6.81648e-08	-1.21850e-07	-5.36852e-08	6.16334e-07	-1.19428e-07	4.96906e-07
27.550	2.98717e-07	-6.55482e-08	2.33169e-07	3.78837e-07	1.59401e-07	5.38239e-07	7.80040e-07	1.73474e-07	9.53514e-07	6.08541e-07	6.43123e-08	6.72853e-07	4.80019e-07	-9.61488e-08	3.83871e-07	5.76447e-07	1.31589e-07	7.08036e-07	6.76916e-08	-1.21938e-07	-5.42463e-08	6.15846e-07	-1.19333e-07	4.96513e-07
27.574	2.98628e-07	-6.55286e-08	2.33099e-07	3.77250e-07	1.58762e-07	5.36012e-07	7.78940e-07	1.73473e-07	9.52413e-07	6.07884e-07	6.44020e-08	6.72286e-07	4.79866e-07	-9.61181e-08	3.83748e-07	5.75712e-07	1.31293e-07	7.07004e-07	6.72163e-08	-1.22029e-07	-5.48125e-08	6.15361e-07	-1.19239e-07	4.96122e-07
27.599	2.98540e-07	-6.55093e-08	2.33031e-07	3.75660e-07	1.58121e-07	5.33781e-07	7.77848e-07	1.73475e-07	9.51322e-07	6.07237e-07	6.44943e-08	6.71732e-07	4.79716e-07	-9.60880e-08	3.83628e-07	5.74981e-07	1.30996e-07	7.05978e-07	6.67390e-08	-1.22123e-07	-5.53836e-08	6.14878e-07	-1.19146e-07	4.95733e-07
27.623	2.98453e-07	-6.54903e-08	2.32963e-07	3.74068e-07	1.57478e-07	5.31546e-07	7.76762e-07	1.73479e-07	9.50241e-07	6.06601e-07	6.45891e-08	6.71190e-07	4.79568e-07	-9.60584e-08	3.83510e-07	5.74256e-07	1.30701e-07	7.04956e-07	6.62598e-08	-1.22220e-07	-5.59597e-08	6.14399e-07	-1.19053e-07	4.95346e-07
27.648	2.98368e-07	-6.54717e-08	2.32897e-07	3.72474e-07	1.56833e-07	5.29307e-07	7.75683e-07	1.73486e-07	9.49170e-07	6.05976e-07	6.46864e-08	6.70662e-07	4.79423e-07	-9.60293e-08	3.83394e-07	5.73535e-07	1.30405e-07	7.03940e-07	6.57786e-08	-1.22319e-07	-5.65408e-08	6.13923e-07	-1.18960e-07	4.94962e-07
27.673	2.98285e-07	-6.54533e-08	2.32831e-07	3.70877e-07	1.56187e-07	5.27064e-07	7.74612e-07	1.73496e-07	9.48108e-07	6.05360e-07	6.47863e-08	6.70147e-07	4.79280e-07	-9.60007e-08	3.83279e-07	5.72819e-07	1.30110e-07	7.02929e-07	6.52954e-08	-1.22422e-07	-5.71269e-08	6.13449e-07	-1.18869e-07	4.94581e-07
27.697	2.98202e-07	-6.54352e-08	2.32767e-07	3.69279e-07	1.55539e-07	5.24818e-07	7.73547e-07	1.73509e-07	9.47057e-07	6.04756e-07	6.48888e-08	6.69644e-07	4.79140e-07	-9.59726e-08	3.83167e-07	5.72107e-07	1.29815e-07	7.01923e-07	6.48102e-08	-1.22528e-07	-5.77179e-08	6.12979e-07	-1.18777e-07	4.94201e-07
27.722	2.98121e-07	-6.54174e-08	2.32704e-07	3.67679e-07	1.54890e-07	5.22568e-07	7.72490e-07	1.73525e-07	9.46016e-07	6.04161e-07	6.49937e-08	6.69155e-07	4.79002e-07	-9.59450e-08	3.83057e-07	5.71401e-07	1.29521e-07	7.00922e-07	6.43230e-08	-1.22637e-07	-5.83140e-08	6.12511e-07	-1.18687e-07	4.93824e-07
27.746	2.98041e-07	-6.53999e-08	2.32642e-07	3.66077e-07	1.54238e-07	5.20315e-07	7.71440e-07	1.73544e-07	9.44985e-07	6.03577e-07	6.51013e-08	6.68679e-07	4.78867e-07	-9.59179e-08	3.82949e-07	5.70700e-07	1.29227e-07	6.99927e-07	6.38338e-08	-1.22749e-07	-5.89150e-08	6.12046e-07	-1.18597e-07	4.93449e-07
27.771	2.97963e-07	-6.53827e-08	2.32580e-07	3.64473e-07	1.53586e-07	5.18058e-07	7.70398e-07	1.73566e-07	9.43964e-07	6.03004e-07	6.52114e-08	6.68215e-07	4.78734e-07	-9.58913e-08	3.82843e-07	5.70004e-07	1.28934e-07	6.98938e-07	6.33426e-08	-1.22864e-07	-5.95210e-08	6.11584e-07	-1.18507e-07	4.93077e-07
27.795	2.97886e-07	-6.53658e-08	2.32520e-07	3.62867e-07	1.52932e-07	5.15799e-07	7.69363e-07	1.73591e-07	9.42954e-07	6.02441e-07	6.53240e-08	6.67765e-07	4.78604e-07	-9.58652e-08	3.82738e-07	5.69313e-07	1.28641e-07	6.97954e-07	6.28494e-08	-1.22981e-07	-6.01320e-08	6.11125e-07	-1.18418e-07	4.92707e-07
27.820	2.97810e-07	-6.53491e-08	2.32461e-07	3.61260e-07	1.52276e-07	5.13536e-07	7.68335e-07	1.73619e-07	9.41954e-07	6.01889e-07	6.54392e-08	6.67328e-07	4.78476e-07	-9.58396e-08	3.82636e-07	5.68627e-07	1.28348e-07	6.96975e-07	6.23543e-08	-1.23102e-07	-6.07480e-08	6.10669e-07	-1.18330e-07	4.92339e-07
27.845	2.97735e-07	-6.53326e-08	2.32402e-07	3.59650e-07	1.51619e-07	5.11269e-07	7.67315e-07	1.73650e-07	9.40965e-07	6.01348e-07	6.55570e-08	6.66905e-07	4.78351e-07	-9.58145e-08	3.82536e-07	5.67946e-07	1.28057e-07	6.96003e-07	6.18571e-08	-1.23226e-07	-6.13690e-08	6.10216e-07	-1.18242e-07	4.91974e-07
27.869	2.97661e-07	-6.53165e-08	2.32345e-07	3.58040e-07	1.50961e-07	5.09000e-07	7.66302e-07	1.73685e-07	9.39986e-07	6.00817e-07	6.56773e-08	6.66494e-07	4.78228e-07	-9.57899e-08	3.82438e-07	5.67271e-07	1.27765e-07	6.95036e-07	6.13579e-08	-1.23353e-07	-6.19950e-08	6.09766e-07	-1.18155e-07	4.91611e-07
27.894	2.97589e-07	-6.53005e-08	2.32288e-07	3.56428e-07	1.50301e-07	5.06728e-07	7.65296e-07	1.73722e-07	9.39018e-07	6.00297e-07	6.58002e-08	6.66097e-07	4.78108e-07	-9.57658e-08	3.82342e-07	5.66600e-07	1.27475e-07	6.94075e-07	6.08567e-08	-1.23483e-07	-6.26261e-08	6.09319e-07	-1.18068e-07	4.91251e-07
27.918	2.97517e-07	-6.52849e-08	2.32232e-07	3.54814e-07	1.49640e-07	5.04453e-07	7.64299e-07	1.73762e-07	9.38061e-07	5.99787e-07	6.59257e-08	6.65713e-07	4.77990e-07	-9.57422e-08	3.82248e-07	5.65935e-07	1.27185e-07	6.93120e-07	6.03535e-08	-1.23616e-07	-6.32621e-08	6.08875e-07	-1.17982e-07	4.90892e-07
27.943	2.97447e-07	-6.52694e-08	2.32177e-07	3.53199e-07	1.48977e-07	5.02176e-07	7.63309e-07	1.73806e-07	9.37115e-07	5.99289e-07	6.60538e-08	6.65343e-07	4.77875e-07	-9.57191e-08	3.82155e-07	5.65276e-07	1.26895e-07	6.92171e-07	5.98483e-08	-1.23751e-07	-6.39031e-08	6.08433e-07	-1.17897e-07	4.90536e-07
27.967	2.97377e-07	-6.52542e-08	2.32123e-07	3.51582e-07	1.48313e-07	4.99896e-07	7.62326e-07	1.73853e-07	9.36179e-07	5.98801e-07	6.61844e-08	6.64985e-07	4.77762e-07	-9.56966e-08	3.82065e-07	5.64621e-07	1.26607e-07	6.91228e-07	5.93411e-08	-1.23890e-07	-6.45492e-08	6.07995e-07	-1.17812e-07	4.90183e-07
27.992	2.97309e-07	-6.52392e-08	2.32070e-07	3.49965e-07	1.47649e-07	4.97613e-07	7.61352e-07	1.73903e-07	9.35254e-07	5.98324e-07	6.63176e-08	6.64641e-07	4.77652e-07	-9.56745e-08	3.81977e-07	5.63973e-07	1.26319e-07	6.90291e-07	5.88319e-08	-1.24032e-07	-6.52003e-08	6.07559e-07	-1.17727e-07	4.89832e-07
28.017	2.97242e-07	-6.52244e-08	2.32017e-07	3.48346e-07	1.46982e-07	4.95328e-07	7.60385e-07	1.73956e-07	9.34341e-07	5.97857e-07	6.64534e-08	6.64311e-07	4.77544e-07	-9.56529e-08	3.81891e-07	5.63329e-07	1.26031e-07	6.89361e-07	5.83206e-08	-1.24177e-07	-6.58564e-08	6.07126e-07	-1.17643e-07	4.89483e-07
28.041	2.97175e-07	-6.52099e-08	2.31965e-07	3.46725e-07	1.46315e-07	4.93041e-07	7.59426e-07	1.74012e-07	9.33438e-07	5.97402e-07	6.65917e-08	6.63994e-07	4.77439e-07	-9.56318e-08	3.81807e-07	5.62692e-07	1.25745e-07	6.88437e-07	5.78073e-08	-1.24325e-07	-6.65176e-08	6.06696e-07	-1.17560e-07	4.89136e-07
28.066	2.97110e-07	-6.51955e-08	2.31914e-07	3.45104e-07	1.45647e-07	4.90751e-07	7.58475e-07	1.74072e-07	9.32547e-07	5.96957e-07	6.67327e-08	6.63690e-07	4.77336e-07	-9.56112e-08	3.81725e-07	5.62060e-07	1.25459e-07	6.87519e-07	5.72920e-08	-1.24476e-07	-6.71838e-08	6.06269e-07	-1.17477e-07	4.88792e-07
28.090	2.97045e-07	-6.51813e-08	2.31864e-07	3.43482e-07	1.44977e-07	4.88459e-07	7.57531e-07	1.74135e-07	9.31666e-07	5.96524e-07	6.68762e-08	6.63400e-07	4.77236e-07	-9.55912e-08	3.81644e-07	5.61433e-07	1.25174e-07	6.86607e-07	5.67746e-08	-1.24630e-07	-6.78550e-08	6.05845e-07	-1.17395e-07	4.88450e-07
28.115	2.96982e-07	-6.51674e-08	2.31814e-07	3.41858e-07	1.44307e-07	4.86165e-07	7.56596e-07	1.74202e-07	9.30798e-07	5.96101e-07	6.70223e-08	6.63123e-07	4.77138e-07	-9.55716e-08	3.81566e-07	5.60812e-07	1.24890e-07	6.85702e-07	5.62552e-08	-1.24786e-07	-6.85313e-08	6.05424e-07	-1.17314e-07	4.88111e-07
28.140	2.96919e-07	-6.51536e-08	2.31765e-07	3.40234e-07	1.43636e-07	4.83870e-07	7.55669e-07	1.74271e-07	9.29940e-07	5.95689e-07	6.71710e-08	6.62860e-07	4.77043e-07	-9.55525e-08	3.81490e-07	5.60197e-07	1.24607e-07	6.84804e-07	5.57337e-08	-1.24946e-07	-6.92126e-08	6.05006e-07	-1.17233e-07	4.87773e-07
28.164	2.96857e-07	-6.51400e-08	2.31717e-07	3.38609e-07	1.42963e-07	4.81572e-07	7.54749e-07	1.74345e-07	9.29094e-07	5.95288e-07	6.73223e-08	6.62611e-07	4.76950e-07	-9.55339e-08	3.81416e-07	5.59588e-07	1.24325e-07	6.83912e-07	5.52102e-08	-1.25109e-07	-6.98990e-08	6.04591e-07	-1.17152e-07	4.87439e-07
28.189	2.96796e-07	-6.51265e-08	2.31669e-07	3.36982e-07	1.42290e-07	4.79272e-07	7.53838e-07	1.74421e-07	9.28259e-07	5.94899e-07	6.74762e-08	6.62375e-07	4.76859e-07	-9.55158e-08	3.81344e-07	5.58984e-07	1.24043e-07	6.83027e-07	5.46846e-08	-1.25275e-07	-7.05905e-08	6.04178e-07	-1.17072e-07	4.87106e-07
28.213	2.96735e-07	-6.51133e-08	2.31622e-07	3.35356e-07	1.41616e-07	4.76971e-07	7.52935e-07	1.74501e-07	9.27436e-07	5.94520e-07	6.76327e-08	6.62152e-07	4.76772e-07	-9.54982e-08	3.81273e-07	5.58386e-07	1.23762e-07	6.82149e-07	5.41570e-08	-1.25444e-07	-7.12871e-08	6.03769e-07	-1.16993e-07	4.86776e-07
28.238	2.96675e-07	-6.51002e-08	2.31575e-07	3.33728e-07	1.40940e-07	4.74668e-07	7.52040e-07	1.74585e-07	9.26625e-07	5.94152e-07	6.77918e-08	6.61944e-07	4.76686e-07	-9.54811e-08	3.81205e-07	5.57795e-07	1.23483e-07	6.81277e-07	5.36273e-08	-1.25616e-07	-7.19887e-08	6.03362e-07	-1.16914e-07	4.86448e-07
28.262	2.96616e-07	-6.50872e-08	2.31529e-07	3.32099e-07	1.40265e-07	4.72364e-07	7.51154e-07	1.74672e-07	9.25825e-07	5.93795e-07	6.79535e-08	6.61749e-07	4.76603e-07	-9.54645e-08	3.81139e-07	5.57209e-07	1.23204e-07	6.80413e-07	5.30955e-08	-1.25791e-07	-7.26954e-08	6.02958e-07	-1.16836e-07	4.86122e-07
28.287	2.96558e-07	-6.50744e-08	2.31484e-07	3.30470e-07	1.39588e-07	4.70058e-07	7.50275e-07	1.74762e-07	9.25037e-07	5.93449e-07	6.81177e-08	6.61567e-07	4.76523e-07	-9.54484e-08	3.81075e-07	5.56629e-07	1.22927e-07	6.79555e-07	5.25617e-08	-1.25969e-07	-7.34072e-08	6.02557e-07	-1.16758e-07	4.85799e-07
28.312	2.96500e-07	-6.50617e-08	2.31438e-07	3.28841e-07	1.38910e-07	4.67751e-07	7.49405e-07	1.74856e-07	9.24261e-07	5.93115e-07	6.82846e-08	6.61399e-07	4.76445e-07	-9.54328e-08	3.81012e-07	5.56055e-07	1.22650e-07	6.78705e-07	5.20257e-08	-1.26150e-07	-7.41241e-08	6.02159e-07	-1.16681e-07	4.85478e-07
28.336	2.96443e-07	-6.50492e-08	2.31394e-07	3.27210e-07	1.38232e-07	4.65442e-07	7.48543e-07	1.74954e-07	9.23497e-07	5.92791e-07	6.84541e-08	6.61245e-07	4.76370e-07	-9.54177e-08	3.80952e-07	5.55487e-07	1.22374e-07	6.77861e-07	5.14877e-08	-1.26334e-07	-7.48461e-08	6.01764e-07	-1.16604e-07	4.85159e-07
28.361	2.96386e-07	-6.50368e-08	2.31350e-07	3.25580e-07	1.37553e-07	4.63133e-07	7.47690e-07	1.75055e-07	9.22745e-07	5.92479e-07	6.86262e-08	6.61105e-07	4.76297e-07	-9.54031e-08	3.80894e-07	5.54925e-07	1.22100e-07	6.77025e-07	5.09476e-08	-1.26521e-07	-7.55732e-08	6.01371e-07	-1.16528e-07	4.84843e-07
28.385	2.96330e-07	-6.50245e-08	2.31306e-07	3.23948e-07	1.36874e-07	4.60822e-07	7.46845e-07	1.75159e-07	9.22004e-07	5.92178e-07	6.88009e-08	6.60979e-07	4.76226e-07	-9.53889e-08	3.80837e-07	5.54369e-07	1.21826e-07	6.76196e-07	5.04053e-08	-1.26711e-07	-7.63055e-08	6.00982e-07	-1.16453e-07	4.84529e-07
28.410	2.96275e-07	-6.50123e-08	2.31263e-07	3.22317e-07	1.36194e-07	4.58510e-07	7.46008e-07	1.75268e-07	9.21276e-07	5.91888e-07	6.89782e-08	6.60866e-07	4.76158e-07	-9.53753e-08	3.80783e-07	5.53820e-07	1.21554e-07	6.75374e-07	4.98610e-08	-1.26904e-07	-7.70428e-08	6.00595e-07	-1.16378e-07	4.84217e-07
28.434	2.96220e-07	-6.50002e-08	2.31220e-07	3.20685e-07	1.35513e-07	4.56198e-07	7.45180e-07	1.75380e-07	9.20560e-07	5.91609e-07	6.91581e-08	6.60767e-07	4.76092e-07	-9.53622e-08	3.80730e-07	5.53277e-07	1.21283e-07	6.74560e-07	4.93145e-08	-1.27100e-07	-7.77853e-08	6.00211e-07	-1.16303e-07	4.83908e-07
28.459	2.96165e-07	-6.49882e-08	2.31177e-07	3.19053e-07	1.34832e-07	4.53884e-07	7.44360e-07	1.75496e-07	9.19856e-07	5.91341e-07	6.93406e-08	6.60682e-07	4.76029e-07	-9.53495e-08	3.80680e-07	5.52740e-07	1.21013e-07	6.73753e-07	4.87659e-08	-1.27299e-07	-7.85330e-08	5.99830e-07	-1.16230e-07	4.83600e-07
28.484	2.96111e-07	-6.49764e-08	2.31135e-07	3.17420e-07	1.34150e-07	4.51570e-07	7.43549e-07	1.75615e-07	9.19165e-07	5.91085e-07	6.95257e-08	6.60610e-07	4.75968e-07	-9.53373e-08	3.80631e-07	5.52209e-07	1.20744e-07	6.72953e-07	4.82152e-08	-1.27501e-07	-7.92858e-08	5.99452e-07	-1.16156e-07	4.83295e-07
28.508	2.96057e-07	-6.49646e-08	2.31093e-07	3.15788e-07	1.33468e-07	4.49255e-07	7.42747e-07	1.75738e-07	9.18485e-07	5.90839e-07	6.97134e-08	6.60553e-07	4.75910e-07	-9.53257e-08	3.80584e-07	5.51685e-07	1.20477e-07	6.72161e-07	4.76623e-08	-1.27706e-07	-8.00437e-08	5.99076e-07	-1.16084e-07	4.82993e-07
28.533	2.96004e-07	-6.49528e-08	2.31051e-07	3.14155e-07	1.32785e-07	4.46940e-07	7.41953e-07	1.75865e-07	9.17819e-07	5.90605e-07	6.99037e-08	6.60509e-07	4.75854e-07	-9.53145e-08	3.80540e-07	5.51167e-07	1.20210e-07	6.71377e-07	4.71073e-08	-1.27914e-07	-8.08068e-08	5.98704e-07	-1.16011e-07	4.82692e-07
28.557	2.95951e-07	-6.49412e-08	2.31010e-07	3.12522e-07	1.32102e-07	4.44624e-07	7.41168e-07	1.75996e-07	9.17164e-07	5.90383e-07	7.00967e-08	6.60479e-07	4.75801e-07	-9.53038e-08	3.80497e-07	5.50655e-07	1.19945e-07	6.70601e-07	4.65501e-08	-1.28125e-07	-8.15751e-08	5.98334e-07	-1.15940e-07	4.82394e-07
28.582	2.95898e-07	-6.49296e-08	2.30969e-07	3.10889e-07	1.31418e-07	4.42308e-07	7.40392e-07	1.76131e-07	9.16522e-07	5.90171e-07	7.02922e-08	6.60463e-07	4.75750e-07	-9.52936e-08	3.80456e-07	5.50150e-07	1.19682e-07	6.69832e-07	4.59908e-08	-1.28339e-07	-8.23486e-08	5.97967e-07	-1.15869e-07	4.82098e-07
28.606	2.95846e-07	-6.49181e-08	2.30928e-07	3.09256e-07	1.30734e-07	4.39991e-07	7.39624e-07	1.76269e-07	9.15893e-07	5.89971e-07	7.04904e-08	6.60461e-07	4.75701e-07	-9.52839e-08	3.80418e-07	5.49652e-07	1.19419e-07	6.69071e-07	4.54292e-08	-1.28556e-07	-8.31272e-08	5.97603e-07	-1.15798e-07	4.81805e-07
28.631	2.95793e-07	-6.49066e-08	2.30887e-07	3.07623e-07	1.30050e-07	4.37674e-07	7.38865e-07	1.76411e-07	9.15276e-07	5.89782e-07	7.06912e-08	6.60473e-07	4.75655e-07	-9.52746e-08	3.80381e-07	5.49159e-07	1.19158e-07	6.68318e-07	4.48655e-08	-1.28777e-07	-8.39111e-08	5.97241e-07	-1.15728e-07	4.81513e-07
28.656	2.95741e-07	-6.48952e-08	2.30846e-07	3.05991e-07	1.29366e-07	4.35357e-07	7.38115e-07	1.76557e-07	9.14672e-07	5.89605e-07	7.08946e-08	6.60499e-07	4.75612e-07	-9.52659e-08	3.80346e-07	5.48674e-07	1.18898e-07	6.67572e-07	4.42997e-08	-1.29000e-07	-8.47002e-08	5.96883e-07	-1.15658e-07	4.81224e-07
28.680	2.95689e-07	-6.48838e-08	2.30806e-07	3.04358e-07	1.28681e-07	4.33039e-07	7.37374e-07	1.76708e-07	9.14081e-07	5.89439e-07	7.11006e-08	6.60539e-07	4.75570e-07	-9.52576e-08	3.80313e-07	5.48195e-07	1.18640e-07	6.66835e-07	4.37316e-08	-1.29226e-07	-8.54944e-08	5.96527e-07	-1.15590e-07	4.80937e-07
28.705	2.95638e-07	-6.48724e-08	2.30765e-07	3.02726e-07	1.27997e-07	4.30722e-07	7.36641e-07	1.76862e-07	9.13503e-07	5.89284e-07	7.13093e-08	6.60593e-07	4.75531e-07	-9.52498e-08	3.80282e-07	5.47723e-07	1.18383e-07	6.66106e-07	4.31613e-08	-1.29455e-07	-8.62939e-08	5.96174e-07	-1.15521e-07	4.80652e-07
28.729	2.95586e-07	-6.48611e-08	2.30725e-07	3.01093e-07	1.27312e-07	4.28405e-07	7.35918e-07	1.77019e-07	9.12937e-07	5.89140e-07	7.15205e-08	6.60661e-07	4.75495e-07	-9.52425e-08	3.80252e-07	5.47257e-07	1.18127e-07	6.65385e-07	4.25888e-08	-1.29687e-07	-8.70987e-08	5.95823e-07	-1.15453e-07	4.80370e-07
28.754	2.95534e-07	-6.48498e-08	2.30685e-07	2.99462e-07	1.26626e-07	4.26088e-07	7.35203e-07	1.77181e-07	9.12385e-07	5.89008e-07	7.17344e-08	6.60743e-07	4.75461e-07	-9.52357e-08	3.80225e-07	5.46799e-07	1.17873e-07	6.64672e-07	4.20140e-08	-1.29923e-07	-8.79086e-08	5.95476e-07	-1.15386e-07	4.80090e-07
28.778	2.95483e-07	-6.48385e-08	2.30644e-07	2.97830e-07	1.25941e-07	4.23771e-07	7.34498e-07	1.77347e-07	9.11845e-07	5.88888e-07	7.19509e-08	6.60839e-07	4.75429e-07	-9.52294e-08	3.80200e-07	5.46347e-07	1.17621e-07	6.63967e-07	4.14371e-08	-1.30161e-07	-8.87239e-08	5.95131e-07	-1.15319e-07	4.79812e-07
28.803	2.95431e-07	-6.48272e-08	2.30604e-07	2.96199e-07	1.25256e-07	4.21455e-07	7.33801e-07	1.77517e-07	9.11319e-07	5.88778e-07	7.21700e-08	6.60948e-07	4.75400e-07	-9.52235e-08	3.80177e-07	5.45902e-07	1.17370e-07	6.63271e-07	4.08579e-08	-1.30402e-07	-8.95444e-08	5.94789e-07	-1.15253e-07	4.79536e-07
28.828	2.95380e-07	-6.48159e-08	2.30564e-07	2.94568e-07	1.24571e-07	4.19138e-07	7.33114e-07	1.77692e-07	9.10806e-07	5.88681e-07	7.23917e-08	6.61072e-07	4.75373e-07	-9.52181e-08	3.80155e-07	5.45463e-07	1.17120e-07	6.62583e-07	4.02764e-08	-1.30647e-07	-9.03701e-08	5.94449e-07	-1.15187e-07	4.79262e-07
28.852	2.95328e-07	-6.48046e-08	2.30524e-07	2.92937e-07	1.23885e-07	4.16823e-07	7.32436e-07	1.77870e-07	9.10305e-07	5.88594e-07	7.26160e-08	6.61210e-07	4.75349e-07	-9.52132e-08	3.80135e-07	5.45032e-07	1.16872e-07	6.61904e-07	3.96927e-08	-1.30894e-07	-9.12012e-08	5.94113e-07	-1.15122e-07	4.78991e-07
28.877	2.95277e-07	-6.47932e-08	2.30483e-07	2.91308e-07	1.23200e-07	4.14507e-07	7.31766e-07	1.78052e-07	9.09818e-07	5.88519e-07	7.28430e-08	6.61362e-07	4.75327e-07	-9.52088e-08	3.80118e-07	5.44607e-07	1.16626e-07	6.61233e-07	3.91067e-08	-1.31144e-07	-9.20375e-08	5.93779e-07	-1.15057e-07	4.78722e-07
28.901	2.95225e-07	-6.47819e-08	2.30443e-07	2.89678e-07	1.22515e-07	4.12193e-07	7.31106e-07	1.78238e-07	9.09345e-07	5.88456e-07	7.30726e-08	6.61528e-07	4.75307e-07	-9.52048e-08	3.80102e-07	5.44190e-07	1.16381e-07	6.60570e-07	3.85184e-08	-1.31398e-07	-9.28791e-08	5.93447e-07	-1.14993e-07	4.78454e-07
28.926	2.95173e-07	-6.47705e-08	2.30402e-07	2.88050e-07	1.21829e-07	4.09879e-07	7.30455e-07	1.78429e-07	9.08884e-07	5.88404e-07	7.33048e-08	6.61708e-07	4.75290e-07	-9.52014e-08	3.80088e-07	5.43779e-07	1.16138e-07	6.59917e-07	3.79278e-08	-1.31654e-07	-9.37261e-08	5.93119e-07	-1.14929e-07	4.78190e-07
28.951	2.95121e-07	-6.47591e-08	2.30362e-07	2.86421e-07	1.21144e-07	4.07566e-07	7.29814e-07	1.78624e-07	9.08437e-07	5.88363e-07	7.35396e-08	6.61903e-07	4.75275e-07	-9.51984e-08	3.80076e-07	5.43375e-07	1.15896e-07	6.59271e-07	3.73350e-08	-1.31913e-07	-9.45783e-08	5.92793e-07	-1.14866e-07	4.77927e-07
28.975	2.95069e-07	-6.47476e-08	2.30321e-07	2.84794e-07	1.20460e-07	4.05254e-07	7.29181e-07	1.78823e-07	9.08004e-07	5.88334e-07	7.37770e-08	6.62111e-07	4.75262e-07	-9.51958e-08	3.80066e-07	5.42979e-07	1.15656e-07	6.58635e-07	3.67398e-08	-1.32176e-07	-9.54359e-08	5.92470e-07	-1.14803e-07	4.77666e-07
29.000	2.95016e-07	-6.47361e-08	2.30280e-07	2.83167e-07	1.19775e-07	4.02942e-07	7.28558e-07	1.79026e-07	9.07584e-07	5.88316e-07	7.40171e-08	6.62333e-07	4.75252e-07	-9.51938e-08	3.80058e-07	5.42590e-07	1.15418e-07	6.58007e-07	3.61423e-08	-1.32441e-07	-9.62989e-08	5.92149e-07	-1.14741e-07	4.77408e-07
29.024	2.94963e-07	-6.47245e-08	2.30239e-07	2.81541e-07	1.19090e-07	4.00632e-07	7.27944e-07	1.79233e-07	9.07177e-07	5.88310e-07	7.42598e-08	6.62570e-07	4.75244e-07	-9.51922e-08	3.80052e-07	5.42207e-07	1.15181e-07	6.57389e-07	3.55425e-08	-1.32710e-07	-9.71672e-08	5.91831e-07	-1.14680e-07	4.77152e-07
29.049	2.94910e-07	-6.47129e-08	2.30198e-07	2.79916e-07	1.18406e-07	3.98322e-07	7.27339e-07	1.79445e-07	9.06785e-07	5.88316e-07	7.45051e-08	6.62821e-07	4.75238e-07	-9.51911e-08	3.80047e-07	5.41832e-07	1.14946e-07	6.56779e-07	3.49403e-08	-1.32981e-07	-9.80408e-08	5.91516e-07	-1.14619e-07	4.76897e-07
29.073	2.94857e-07	-6.47012e-08	2.30156e-07	2.78292e-07	1.17722e-07	3.96014e-07	7.26744e-07	1.79661e-07	9.06405e-07	5.88333e-07	7.47530e-08	6.63086e-07	4.75235e-07	-9.51905e-08	3.80045e-07	5.41464e-07	1.14713e-07	6.56178e-07	3.43358e-08	-1.33256e-07	-9.89199e-08	5.91204e-07	-1.14558e-07	4.76646e-07
29.098	2.94803e-07	-6.46894e-08	2.30114e-07	2.76668e-07	1.17039e-07	3.93707e-07	7.26158e-07	1.79882e-07	9.06040e-07	5.88361e-07	7.50035e-08	6.63365e-07	4.75234e-07	-9.51903e-08	3.80044e-07	5.41104e-07	1.14482e-07	6.55586e-07	3.37289e-08	-1.33533e-07	-9.98043e-08	5.90894e-07	-1.14498e-07	4.76396e-07
29.123	2.94749e-07	-6.46775e-08	2.30072e-07	2.75045e-07	1.16355e-07	3.91401e-07	7.25582e-07	1.80106e-07	9.05688e-07	5.88401e-07	7.52567e-08	6.63658e-07	4.75236e-07	-9.51906e-08	3.80045e-07	5.40750e-07	1.14253e-07	6.55003e-07	3.31197e-08	-1.33814e-07	-1.00694e-07	5.90586e-07	-1.14438e-07	4.76148e-07
29.147	2.94695e-07	-6.46655e-08	2.30029e-07	2.73424e-07	1.15673e-07	3.89096e-07	7.25015e-07	1.80336e-07	9.05350e-07	5.88453e-07	7.55125e-08	6.63965e-07	4.75240e-07	-9.51914e-08	3.80048e-07	5.40404e-07	1.14025e-07	6.54429e-07	3.25080e-08	-1.34097e-07	-1.01589e-07	5.90282e-07	-1.14379e-07	4.75902e-07
29.172	2.94640e-07	-6.46535e-08	2.29986e-07	2.71803e-07	1.14990e-07	3.86793e-07	7.24457e-07	1.80569e-07	9.05026e-07	5.88516e-07	7.57709e-08	6.64286e-07	4.75246e-07	-9.51926e-08	3.80053e-07	5.40065e-07	1.13799e-07	6.53864e-07	3.18940e-08	-1.34384e-07	-1.02490e-07	5.89980e-07	-1.14321e-07	4.75659e-07
29.196	2.94584e-07	-6.46413e-08	2.29943e-07	2.70183e-07	1.14308e-07	3.84492e-07	7.23909e-07	1.80807e-07	9.04716e-07	5.88590e-07	7.60319e-08	6.64622e-07	4.75254e-07	-9.51943e-08	3.80060e-07	5.39734e-07	1.13575e-07	6.53309e-07	3.12776e-08	-1.34674e-07	-1.03396e-07	5.89680e-07	-1.14263e-07	4.75417e-07
29.221	2.94528e-07	-6.46290e-08	2.29899e-07	2.68565e-07	1.13627e-07	3.82191e-07	7.23371e-07	1.81050e-07	9.04420e-07	5.88676e-07	7.62955e-08	6.64972e-07	4.75265e-07	-9.51965e-08	3.80069e-07	5.39410e-07	1.13353e-07	6.52763e-07	3.06587e-08	-1.34966e-07	-1.04308e-07	5.89383e-07	-1.14205e-07	4.75178e-07
29.245	2.94472e-07	-6.46166e-08	2.29855e-07	2.66947e-07	1.12945e-07	3.79893e-07	7.22842e-07	1.81297e-07	9.04138e-07	5.88774e-07	7.65618e-08	6.65336e-07	4.75278e-07	-9.51991e-08	3.80079e-07	5.39094e-07	1.13133e-07	6.52226e-07	3.00375e-08	-1.35262e-07	-1.05225e-07	5.89089e-07	-1.14148e-07	4.74941e-07
29.270	2.94415e-07	-6.46041e-08	2.29811e-07	2.65331e-07	1.12265e-07	3.77596e-07	7.22322e-07	1.81548e-07	9.03870e-07	5.88884e-07	7.68307e-08	6.65714e-07	4.75294e-07	-9.52022e-08	3.80091e-07	5.38785e-07	1.12914e-07	6.51699e-07	2.94138e-08	-1.35561e-07	-1.06147e-07	5.88798e-07	-1.14092e-07	4.74706e-07
29.295	2.94357e-07	-6.45914e-08	2.29766e-07	2.63716e-07	1.11585e-07	3.75301e-07	7.21812e-07	1.81804e-07	9.03616e-07	5.89005e-07	7.71022e-08	6.66107e-07	4.75311e-07	-9.52057e-08	3.80106e-07	5.38483e-07	1.12698e-07	6.51181e-07	2.87876e-08	-1.35863e-07	-1.07075e-07	5.88508e-07	-1.14036e-07	4.74473e-07
29.319	2.94299e-07	-6.45786e-08	2.29720e-07	2.62102e-07	1.10906e-07	3.73007e-07	7.21312e-07	1.82064e-07	9.03377e-07	5.89137e-07	7.73763e-08	6.66514e-07	4.75331e-07	-9.52097e-08	3.80122e-07	5.38189e-07	1.12484e-07	6.50673e-07	2.81590e-08	-1.36167e-07	-1.08008e-07	5.88222e-07	-1.13980e-07	4.74242e-07
29.344	2.94240e-07	-6.45657e-08	2.29674e-07	2.60489e-07	1.10227e-07	3.70716e-07	7.20822e-07	1.82330e-07	9.03151e-07	5.89281e-07	7.76530e-08	6.66934e-07	4.75354e-07	-9.52142e-08	3.80139e-07	5.37903e-07	1.12271e-07	6.50174e-07	2.75279e-08	-1.36475e-07	-1.08947e-07	5.87938e-07	-1.13925e-07	4.74013e-07
29.368	2.94180e-07	-6.45526e-08	2.29627e-07	2.58878e-07	1.09549e-07	3.68426e-07	7.20341e-07	1.82599e-07	9.02940e-07	5.89437e-07	7.79324e-08	6.67370e-07	4.75378e-07	-9.52191e-08	3.80159e-07	5.37624e-07	1.12061e-07	6.49685e-07	2.68943e-08	-1.36786e-07	-1.09892e-07	5.87657e-07	-1.13871e-07	4.73786e-07
29.393	2.94120e-07	-6.45394e-08	2.29580e-07	2.57267e-07	1.08871e-07	3.66139e-07	7.19870e-07	1.82874e-07	9.02743e-07	5.89605e-07	7.82144e-08	6.67819e-07	4.75405e-07	-9.52245e-08	3.80181e-07	5.37353e-07	1.11852e-07	6.49205e-07	2.62583e-08	-1.37100e-07	-1.10842e-07	5.87378e-07	-1.13817e-07	4.73561e-07
29.417	2.94059e-07	-6.45259e-08	2.29533e-07	2.55659e-07	1.08195e-07	3.63853e-07	7.19408e-07	1.83153e-07	9.02561e-07	5.89784e-07	7.84990e-08	6.68283e-07	4.75434e-07	-9.52303e-08	3.80204e-07	5.37089e-07	1.11646e-07	6.48735e-07	2.56197e-08	-1.37417e-07	-1.11797e-07	5.87101e-07	-1.13763e-07	4.73338e-07
29.442	2.93997e-07	-6.45124e-08	2.29484e-07	2.54051e-07	1.07519e-07	3.61570e-07	7.18957e-07	1.83436e-07	9.02393e-07	5.89974e-07	7.87862e-08	6.68761e-07	4.75466e-07	-9.52366e-08	3.80229e-07	5.36833e-07	1.11442e-07	6.48275e-07	2.49786e-08	-1.37737e-07	-1.12758e-07	5.86828e-07	-1.13710e-07	4.73117e-07
29.467	2.93934e-07	-6.44986e-08	2.29435e-07	2.52445e-07	1.06843e-07	3.59289e-07	7.18515e-07	1.83725e-07	9.02240e-07	5.90177e-07	7.90760e-08	6.69253e-07	4.75499e-07	-9.52434e-08	3.80256e-07	5.36585e-07	1.11239e-07	6.47825e-07	2.43350e-08	-1.38060e-07	-1.13725e-07	5.86556e-07	-1.13658e-07	4.72899e-07
29.491	2.93870e-07	-6.44847e-08	2.29386e-07	2.50841e-07	1.06169e-07	3.57010e-07	7.18083e-07	1.84018e-07	9.02101e-07	5.90391e-07	7.93685e-08	6.69759e-07	4.75535e-07	-9.52506e-08	3.80285e-07	5.36345e-07	1.11039e-07	6.47384e-07	2.36889e-08	-1.38386e-07	-1.14697e-07	5.86287e-07	-1.13605e-07	4.72682e-07
29.516	2.93806e-07	-6.44705e-08	2.29335e-07	2.49238e-07	1.05495e-07	3.54733e-07	7.17661e-07	1.84315e-07	9.01976e-07	5.90616e-07	7.96635e-08	6.70280e-07	4.75574e-07	-9.52583e-08	3.80315e-07	5.36113e-07	1.10841e-07	6.46954e-07	2.30402e-08	-1.38715e-07	-1.15675e-07	5.86021e-07	-1.13554e-07	4.72467e-07
29.540	2.93741e-07	-6.44562e-08	2.29284e-07	2.47636e-07	1.04822e-07	3.52458e-07	7.17248e-07	1.84618e-07	9.01866e-07	5.90854e-07	7.99612e-08	6.70815e-07	4.75614e-07	-9.52664e-08	3.80348e-07	5.35888e-07	1.10645e-07	6.46533e-07	2.23890e-08	-1.39047e-07	-1.16658e-07	5.85757e-07	-1.13503e-07	4.72255e-07
29.565	2.93674e-07	-6.44417e-08	2.29233e-07	2.46036e-07	1.04151e-07	3.50186e-07	7.16846e-07	1.84925e-07	9.01771e-07	5.91103e-07	8.02615e-08	6.71364e-07	4.75657e-07	-9.52749e-08	3.80382e-07	5.35671e-07	1.10452e-07	6.46123e-07	2.17352e-08	-1.39382e-07	-1.17647e-07	5.85496e-07	-1.13452e-07	4.72044e-07
29.590	2.93607e-07	-6.44269e-08	2.29180e-07	2.44437e-07	1.03480e-07	3.47917e-07	7.16453e-07	1.85237e-07	9.01691e-07	5.91363e-07	8.05645e-08	6.71928e-07	4.75702e-07	-9.52839e-08	3.80418e-07	5.35462e-07	1.10260e-07	6.45722e-07	2.10788e-08	-1.39720e-07	-1.18642e-07	5.85237e-07	-1.13402e-07	4.71835e-07
29.614	2.93539e-07	-6.44120e-08	2.29127e-07	2.42840e-07	1.02809e-07	3.45650e-07	7.16071e-07	1.85554e-07	9.01625e-07	5.91635e-07	8.08700e-08	6.72505e-07	4.75749e-07	-9.52934e-08	3.80456e-07	5.35261e-07	1.10071e-07	6.45332e-07	2.04198e-08	-1.40062e-07	-1.19642e-07	5.84981e-07	-1.13352e-07	4.71629e-07
29.639	2.93470e-07	-6.43968e-08	2.29073e-07	2.41245e-07	1.02140e-07	3.43386e-07	7.15698e-07	1.85876e-07	9.01574e-07	5.91919e-07	8.11781e-08	6.73098e-07	4.75799e-07	-9.53033e-08	3.80495e-07	5.35068e-07	1.09884e-07	6.44952e-07	1.97582e-08	-1.40406e-07	-1.20648e-07	5.84727e-07	-1.13303e-07	4.71424e-07
29.663	2.93400e-07	-6.43814e-08	2.29018e-07	2.39652e-07	1.01472e-07	3.41124e-07	7.15336e-07	1.86203e-07	9.01538e-07	5.92215e-07	8.14889e-08	6.73704e-07	4.75850e-07	-9.53137e-08	3.80537e-07	5.34883e-07	1.09699e-07	6.44581e-07	1.90940e-08	-1.40753e-07	-1.21659e-07	5.84475e-07	-1.13254e-07	4.71221e-07
29.688	2.93329e-07	-6.43658e-08	2.28963e-07	2.38060e-07	1.00805e-07	3.38865e-07	7.14983e-07	1.86535e-07	9.01517e-07	5.92522e-07	8.18023e-08	6.74325e-07	4.75904e-07	-9.53245e-08	3.80580e-07	5.34705e-07	1.09516e-07	6.44222e-07	1.84271e-08	-1.41104e-07	-1.22677e-07	5.84226e-07	-1.13206e-07	4.71020e-07
29.712	2.93256e-07	-6.43499e-08	2.28906e-07	2.36470e-07	1.00139e-07	3.36608e-07	7.14640e-07	1.86871e-07	9.01511e-07	5.92842e-07	8.21183e-08	6.74960e-07	4.75960e-07	-9.53357e-08	3.80625e-07	5.34536e-07	1.09336e-07	6.43872e-07	1.77576e-08	-1.41457e-07	-1.23700e-07	5.83980e-07	-1.13158e-07	4.70822e-07
29.737	2.93183e-07	-6.43338e-08	2.28849e-07	2.34881e-07	9.94739e-08	3.34355e-07	7.14308e-07	1.87213e-07	9.01520e-07	5.93172e-07	8.24369e-08	6.75609e-07	4.76019e-07	-9.53474e-08	3.80671e-07	5.34375e-07	1.09158e-07	6.43533e-07	1.70855e-08	-1.41814e-07	-1.24728e-07	5.83736e-07	-1.13111e-07	4.70625e-07
29.762	2.93108e-07	-6.43175e-08	2.28791e-07	2.33294e-07	9.88099e-08	3.32104e-07	7.13985e-07	1.87559e-07	9.01544e-07	5.93515e-07	8.27581e-08	6.76273e-07	4.76079e-07	-9.53596e-08	3.80720e-07	5.34222e-07	1.08982e-07	6.43204e-07	1.64107e-08	-1.42173e-07	-1.25763e-07	5.83494e-07	-1.13064e-07	4.70430e-07
29.786	2.93033e-07	-6.43008e-08	2.28732e-07	2.31710e-07	9.81470e-08	3.29857e-07	7.13672e-07	1.87910e-07	9.01583e-07	5.93869e-07	8.30819e-08	6.76951e-07	4.76142e-07	-9.53721e-08	3.80770e-07	5.34077e-07	1.08808e-07	6.42886e-07	1.57332e-08	-1.42536e-07	-1.26803e-07	5.83255e-07	-1.13018e-07	4.70237e-07
29.811	2.92956e-07	-6.42840e-08	2.28672e-07	2.30127e-07	9.74852e-08	3.27612e-07	7.13370e-07	1.88267e-07	9.01637e-07	5.94235e-07	8.34084e-08	6.77643e-07	4.76207e-07	-9.53852e-08	3.80822e-07	5.33940e-07	1.08637e-07	6.42578e-07	1.50531e-08	-1.42902e-07	-1.27849e-07	5.83018e-07	-1.12972e-07	4.70046e-07
29.835	2.92878e-07	-6.42668e-08	2.28611e-07	2.28545e-07	9.68247e-08	3.25370e-07	7.13078e-07	1.88628e-07	9.01706e-07	5.94613e-07	8.37374e-08	6.78350e-07	4.76274e-07	-9.53986e-08	3.80876e-07	5.33812e-07	1.08469e-07	6.42280e-07	1.43702e-08	-1.43270e-07	-1.28900e-07	5.82784e-07	-1.12927e-07	4.69857e-07
29.860	2.92798e-07	-6.42494e-08	2.28549e-07	2.26966e-07	9.61652e-08	3.23131e-07	7.12796e-07	1.88995e-07	9.01791e-07	5.95002e-07	8.40691e-08	6.79071e-07	4.76344e-07	-9.54125e-08	3.80931e-07	5.33691e-07	1.08302e-07	6.41994e-07	1.36846e-08	-1.43642e-07	-1.29958e-07	5.82551e-07	-1.12882e-07	4.69670e-07
29.884	2.92718e-07	-6.42317e-08	2.28486e-07	2.25389e-07	9.55070e-08	3.20896e-07	7.12524e-07	1.89366e-07	9.01890e-07	5.95403e-07	8.44034e-08	6.79807e-07	4.76415e-07	-9.54269e-08	3.80989e-07	5.33579e-07	1.08138e-07	6.41717e-07	1.29964e-08	-1.44017e-07	-1.31021e-07	5.82322e-07	-1.12837e-07	4.69485e-07
29.909	2.92636e-07	-6.42137e-08	2.28422e-07	2.23813e-07	9.48500e-08	3.18663e-07	7.12262e-07	1.89743e-07	9.02005e-07	5.95816e-07	8.47403e-08	6.80556e-07	4.76489e-07	-9.54417e-08	3.81048e-07	5.33475e-07	1.07976e-07	6.41452e-07	1.23053e-08	-1.44395e-07	-1.32090e-07	5.82095e-07	-1.12793e-07	4.69302e-07
29.934	2.92553e-07	-6.41955e-08	2.28357e-07	2.22240e-07	9.41943e-08	3.16434e-07	7.12011e-07	1.90125e-07	9.02136e-07	5.96241e-07	8.50798e-08	6.81320e-07	4.76565e-07	-9.54569e-08	3.81108e-07	5.33380e-07	1.07817e-07	6.41197e-07	1.16116e-08	-1.44776e-07	-1.33165e-07	5.81870e-07	-1.12749e-07	4.69120e-07
29.958	2.92468e-07	-6.41769e-08	2.28291e-07	2.20668e-07	9.35398e-08	3.14208e-07	7.11769e-07	1.90512e-07	9.02281e-07	5.96677e-07	8.54219e-08	6.82099e-07	4.76643e-07	-9.54725e-08	3.81171e-07	5.33292e-07	1.07660e-07	6.40953e-07	1.09151e-08	-1.45160e-07	-1.34245e-07	5.81647e-07	-1.12706e-07	4.68941e-07
29.983	2.92382e-07	-6.41581e-08	2.28224e-07	2.19099e-07	9.28867e-08	3.11985e-07	7.11538e-07	1.90904e-07	9.02442e-07	5.97125e-07	8.57667e-08	6.82892e-07	4.76724e-07	-9.54886e-08	3.81235e-07	5.33213e-07	1.07506e-07	6.40719e-07	1.02158e-08	-1.45547e-07	-1.35332e-07	5.81427e-07	-1.12664e-07	4.68763e-07
30.007	2.92295e-07	-6.41389e-08	2.28156e-07	2.17531e-07	9.22348e-08	3.09766e-07	7.11318e-07	1.91301e-07	9.02619e-07	5.97585e-07	8.61140e-08	6.83699e-07	4.76806e-07	-9.55052e-08	3.81301e-07	5.33142e-07	1.07354e-07	6.40496e-07	9.51378e-09	-1.45938e-07	-1.36424e-07	5.81209e-07	-1.12621e-07	4.68588e-07
