# Supplementary material for: Effects of ischemic preconditioning on lower-limb anaerobic performance and neuromuscular adaptations
Source: PeerJ. 2026 Jun 8;14:e21296. doi: 10.7717/peerj.21296 (PMC13256049; doi:10.7717/peerj.21296)
Supplement: Supplemental Information 1 [file peerj-14-21296-s001.zip › Fnirs_hbo/34.csv]

	1	1	1	1	1	1	1	1	1	1	1	1	1	1	1	1	1	1	1	1	1	1	1	1
time	HRF HbO,1,1	HRF HbR,1,1	HRF HbT,1,1	HRF HbO,1,2	HRF HbR,1,2	HRF HbT,1,2	HRF HbO,1,3	HRF HbR,1,3	HRF HbT,1,3	HRF HbO,1,4	HRF HbR,1,4	HRF HbT,1,4	HRF HbO,2,5	HRF HbR,2,5	HRF HbT,2,5	HRF HbO,2,6	HRF HbR,2,6	HRF HbT,2,6	HRF HbO,2,7	HRF HbR,2,7	HRF HbT,2,7	HRF HbO,2,8	HRF HbR,2,8	HRF HbT,2,8
-1.991	7.99552e-06	3.12400e-06	1.11195e-05	7.71216e-09	-1.32165e-09	6.39050e-09	3.89576e-08	-6.97646e-09	3.19812e-08	-3.69844e-08	1.50796e-08	-2.19049e-08	1.62113e-08	-1.17893e-09	1.50324e-08	-3.45769e-08	1.66051e-08	-1.79718e-08	-1.24775e-08	1.26918e-09	-1.12083e-08	-1.39071e-07	5.10776e-08	-8.79930e-08
-1.966	7.77904e-06	3.04023e-06	1.08193e-05	7.34578e-09	-1.25886e-09	6.08691e-09	3.78455e-08	-6.77730e-09	3.10682e-08	-3.61356e-08	1.47335e-08	-2.14021e-08	1.52694e-08	-1.11043e-09	1.41590e-08	-3.36608e-08	1.61652e-08	-1.74956e-08	-1.26164e-08	1.28331e-09	-1.13331e-08	-1.35520e-07	4.97734e-08	-8.57462e-08
-1.942	7.56308e-06	2.95663e-06	1.05197e-05	6.98539e-09	-1.19710e-09	5.78829e-09	3.67372e-08	-6.57884e-09	3.01584e-08	-3.52839e-08	1.43862e-08	-2.08977e-08	1.43473e-08	-1.04337e-09	1.33039e-08	-3.27466e-08	1.57261e-08	-1.70204e-08	-1.27385e-08	1.29573e-09	-1.14428e-08	-1.31970e-07	4.84697e-08	-8.35003e-08
-1.917	7.34766e-06	2.87320e-06	1.02209e-05	6.63104e-09	-1.13638e-09	5.49466e-09	3.56331e-08	-6.38110e-09	2.92520e-08	-3.44292e-08	1.40377e-08	-2.03914e-08	1.34450e-08	-9.77756e-10	1.24673e-08	-3.18342e-08	1.52880e-08	-1.65462e-08	-1.28438e-08	1.30644e-09	-1.15374e-08	-1.28422e-07	4.71665e-08	-8.12553e-08
-1.892	7.13277e-06	2.78996e-06	9.92272e-06	6.28276e-09	-1.07669e-09	5.20606e-09	3.45330e-08	-6.18410e-09	2.83489e-08	-3.35715e-08	1.36880e-08	-1.98834e-08	1.25627e-08	-9.13588e-10	1.16491e-08	-3.09237e-08	1.48507e-08	-1.60730e-08	-1.29322e-08	1.31543e-09	-1.16168e-08	-1.24875e-07	4.58639e-08	-7.90112e-08
-1.868	6.91841e-06	2.70689e-06	9.62531e-06	5.94058e-09	-1.01805e-09	4.92253e-09	3.34370e-08	-5.98784e-09	2.74492e-08	-3.27108e-08	1.33371e-08	-1.93737e-08	1.17002e-08	-8.50869e-10	1.08493e-08	-3.00151e-08	1.44144e-08	-1.56007e-08	-1.30038e-08	1.32271e-09	-1.16810e-08	-1.21330e-07	4.45619e-08	-7.67681e-08
-1.843	6.70461e-06	2.62401e-06	9.32862e-06	5.60455e-09	-9.60465e-10	4.64408e-09	3.23454e-08	-5.79235e-09	2.65530e-08	-3.18472e-08	1.29850e-08	-1.88622e-08	1.08578e-08	-7.89604e-10	1.00682e-08	-2.91084e-08	1.39789e-08	-1.51295e-08	-1.30584e-08	1.32826e-09	-1.17301e-08	-1.17787e-07	4.32604e-08	-7.45261e-08
-1.819	6.49136e-06	2.54131e-06	9.03267e-06	5.27469e-09	-9.03937e-10	4.37075e-09	3.12580e-08	-5.59762e-09	2.56604e-08	-3.09806e-08	1.26317e-08	-1.83490e-08	1.00353e-08	-7.29795e-10	9.30554e-09	-2.82036e-08	1.35444e-08	-1.46592e-08	-1.30960e-08	1.33209e-09	-1.17639e-08	-1.14245e-07	4.19596e-08	-7.22852e-08
-1.794	6.27866e-06	2.45880e-06	8.73746e-06	4.95105e-09	-8.48474e-10	4.10257e-09	3.01750e-08	-5.40368e-09	2.47713e-08	-3.01111e-08	1.22771e-08	-1.78340e-08	9.23298e-09	-6.71445e-10	8.56153e-09	-2.73007e-08	1.31108e-08	-1.41899e-08	-1.31167e-08	1.33420e-09	-1.17825e-08	-1.10705e-07	4.06595e-08	-7.00454e-08
-1.769	6.06653e-06	2.37648e-06	8.44301e-06	4.63365e-09	-7.94081e-10	3.83957e-09	2.90965e-08	-5.21054e-09	2.38859e-08	-2.92387e-08	1.19214e-08	-1.73172e-08	8.45073e-09	-6.14559e-10	7.83617e-09	-2.63997e-08	1.26781e-08	-1.37216e-08	-1.31204e-08	1.33457e-09	-1.17858e-08	-1.07167e-07	3.93601e-08	-6.78069e-08
-1.745	5.85497e-06	2.29435e-06	8.14932e-06	4.32254e-09	-7.40765e-10	3.58178e-09	2.80225e-08	-5.01821e-09	2.30042e-08	-2.83632e-08	1.15645e-08	-1.67987e-08	7.68864e-09	-5.59137e-10	7.12950e-09	-2.55005e-08	1.22463e-08	-1.32542e-08	-1.31071e-08	1.33322e-09	-1.17739e-08	-1.03631e-07	3.80614e-08	-6.55695e-08
-1.720	5.64398e-06	2.21241e-06	7.85639e-06	4.01775e-09	-6.88532e-10	3.32922e-09	2.69531e-08	-4.82670e-09	2.21263e-08	-2.74848e-08	1.12063e-08	-1.62785e-08	6.94673e-09	-5.05184e-10	6.44155e-09	-2.46033e-08	1.18154e-08	-1.27879e-08	-1.30767e-08	1.33013e-09	-1.17466e-08	-1.00097e-07	3.67634e-08	-6.33335e-08
-1.696	5.43357e-06	2.13067e-06	7.56424e-06	3.71931e-09	-6.37387e-10	3.08192e-09	2.58883e-08	-4.63603e-09	2.12523e-08	-2.66035e-08	1.08470e-08	-1.57565e-08	6.22505e-09	-4.52702e-10	5.77235e-09	-2.37081e-08	1.13855e-08	-1.23226e-08	-1.30292e-08	1.32530e-09	-1.17039e-08	-9.65649e-08	3.54662e-08	-6.10987e-08
-1.671	5.22374e-06	2.04913e-06	7.27287e-06	3.42725e-09	-5.87336e-10	2.83991e-09	2.48283e-08	-4.44621e-09	2.03821e-08	-2.57192e-08	1.04865e-08	-1.52328e-08	5.52364e-09	-4.01693e-10	5.12195e-09	-2.28147e-08	1.09565e-08	-1.18582e-08	-1.29647e-08	1.31874e-09	-1.16460e-08	-9.30352e-08	3.41698e-08	-5.88654e-08
-1.647	5.01451e-06	1.96779e-06	6.98230e-06	3.14161e-09	-5.38385e-10	2.60322e-09	2.37731e-08	-4.25725e-09	1.95159e-08	-2.48320e-08	1.01247e-08	-1.47073e-08	4.84253e-09	-3.52161e-10	4.49037e-09	-2.19233e-08	1.05284e-08	-1.13949e-08	-1.28830e-08	1.31043e-09	-1.15726e-08	-8.95077e-08	3.28742e-08	-5.66335e-08
-1.622	4.80587e-06	1.88665e-06	6.69252e-06	2.86241e-09	-4.90539e-10	2.37188e-09	2.27228e-08	-4.06916e-09	1.86537e-08	-2.39419e-08	9.76178e-09	-1.41801e-08	4.18174e-09	-3.04107e-10	3.87764e-09	-2.10337e-08	1.01012e-08	-1.09326e-08	-1.27843e-08	1.30038e-09	-1.14839e-08	-8.59826e-08	3.15795e-08	-5.44031e-08
-1.597	4.59784e-06	1.80571e-06	6.40355e-06	2.58970e-09	-4.43804e-10	2.14590e-09	2.16774e-08	-3.88196e-09	1.77955e-08	-2.30488e-08	9.39764e-09	-1.36512e-08	3.54133e-09	-2.57534e-10	3.28379e-09	-2.01462e-08	9.67494e-09	-1.04712e-08	-1.26683e-08	1.28859e-09	-1.13797e-08	-8.24599e-08	3.02857e-08	-5.21742e-08
-1.573	4.39041e-06	1.72498e-06	6.11539e-06	2.32350e-09	-3.98185e-10	1.92532e-09	2.06371e-08	-3.69565e-09	1.69414e-08	-2.21528e-08	9.03231e-09	-1.31205e-08	2.92131e-09	-2.12445e-10	2.70886e-09	-1.92605e-08	9.24962e-09	-1.00109e-08	-1.25352e-08	1.27505e-09	-1.12602e-08	-7.89396e-08	2.89928e-08	-4.99468e-08
-1.548	4.18360e-06	1.64446e-06	5.82805e-06	2.06385e-09	-3.53687e-10	1.71016e-09	1.96018e-08	-3.51026e-09	1.60915e-08	-2.12538e-08	8.66579e-09	-1.25881e-08	2.32172e-09	-1.68841e-10	2.15288e-09	-1.83768e-08	8.82524e-09	-9.55158e-09	-1.23849e-08	1.25976e-09	-1.11251e-08	-7.54219e-08	2.77008e-08	-4.77211e-08
-1.524	3.97740e-06	1.56415e-06	5.54155e-06	1.81077e-09	-3.10316e-10	1.50045e-09	1.85717e-08	-3.32578e-09	1.52459e-08	-2.03520e-08	8.29807e-09	-1.20539e-08	1.74258e-09	-1.26725e-10	1.61586e-09	-1.74951e-08	8.40178e-09	-9.09328e-09	-1.22174e-08	1.24272e-09	-1.09747e-08	-7.19069e-08	2.64098e-08	-4.54971e-08
-1.499	3.77182e-06	1.48405e-06	5.25587e-06	1.56429e-09	-2.68077e-10	1.29622e-09	1.75468e-08	-3.14224e-09	1.44045e-08	-1.94472e-08	7.92917e-09	-1.15180e-08	1.18393e-09	-8.60986e-11	1.09783e-09	-1.66153e-08	7.97927e-09	-8.63599e-09	-1.20327e-08	1.22393e-09	-1.08087e-08	-6.83945e-08	2.51198e-08	-4.32747e-08
-1.475	3.56688e-06	1.40417e-06	4.97105e-06	1.32445e-09	-2.26975e-10	1.09748e-09	1.65271e-08	-2.95965e-09	1.35675e-08	-1.85395e-08	7.55908e-09	-1.09804e-08	6.45794e-10	-4.69638e-11	5.98830e-10	-1.57374e-08	7.55770e-09	-8.17972e-09	-1.18307e-08	1.20339e-09	-1.06273e-08	-6.48850e-08	2.38308e-08	-4.10541e-08
-1.450	3.36257e-06	1.32450e-06	4.68707e-06	1.09128e-09	-1.87015e-10	9.04260e-10	1.55128e-08	-2.77801e-09	1.27348e-08	-1.76289e-08	7.18780e-09	-1.04411e-08	1.28192e-10	-9.32247e-12	1.18870e-10	-1.48615e-08	7.13706e-09	-7.72447e-09	-1.16115e-08	1.18109e-09	-1.04304e-08	-6.13783e-08	2.25429e-08	-3.88354e-08
-1.425	3.15890e-06	1.24506e-06	4.40396e-06	8.64789e-10	-1.48201e-10	7.16588e-10	1.45039e-08	-2.59734e-09	1.19066e-08	-1.67154e-08	6.81534e-09	-9.90007e-09	-3.68848e-10	2.68236e-11	-3.42025e-10	-1.39876e-08	6.71737e-09	-7.27024e-09	-1.13751e-08	1.15704e-09	-1.02180e-08	-5.78745e-08	2.12560e-08	-3.66185e-08
-1.401	2.95588e-06	1.16583e-06	4.12171e-06	6.45024e-10	-1.10539e-10	5.34485e-10	1.35005e-08	-2.41765e-09	1.10829e-08	-1.57990e-08	6.44170e-09	-9.35731e-09	-8.45305e-10	6.14727e-11	-7.83832e-10	-1.31157e-08	6.29863e-09	-6.81703e-09	-1.11213e-08	1.13123e-09	-9.99010e-09	-5.43738e-08	1.99703e-08	-3.44035e-08
-1.376	2.75350e-06	1.08683e-06	3.84033e-06	4.32007e-10	-7.40342e-11	3.57973e-10	1.25026e-08	-2.23895e-09	1.02637e-08	-1.48797e-08	6.06688e-09	-8.81284e-09	-1.30116e-09	9.46233e-11	-1.20653e-09	-1.22457e-08	5.88083e-09	-6.36485e-09	-1.08503e-08	1.10367e-09	-9.74666e-09	-5.08761e-08	1.86857e-08	-3.21904e-08
-1.352	2.55178e-06	1.00806e-06	3.55984e-06	2.25766e-10	-3.86901e-11	1.87076e-10	1.15103e-08	-2.06125e-09	9.44910e-09	-1.39575e-08	5.69088e-09	-8.26666e-09	-1.73638e-09	1.26274e-10	-1.61011e-09	-1.13777e-08	5.46399e-09	-5.91370e-09	-1.05620e-08	1.07434e-09	-9.48769e-09	-4.73816e-08	1.74022e-08	-2.99794e-08
-1.327	2.35073e-06	9.29508e-07	3.28024e-06	2.63275e-11	-4.51181e-12	2.18157e-11	1.05237e-08	-1.88457e-09	8.63916e-09	-1.30325e-08	5.31371e-09	-7.71878e-09	-2.15096e-09	1.56423e-10	-1.99454e-09	-1.05117e-08	5.04810e-09	-5.46358e-09	-1.02564e-08	1.04326e-09	-9.21319e-09	-4.38903e-08	1.61200e-08	-2.77704e-08
-1.303	2.15034e-06	8.51190e-07	3.00153e-06	-1.66282e-10	2.84962e-11	-1.37786e-10	9.54284e-09	-1.70892e-09	7.83393e-09	-1.21046e-08	4.93537e-09	-7.16920e-09	-2.54487e-09	1.85070e-10	-2.35980e-09	-9.64765e-09	4.63316e-09	-5.01449e-09	-9.93356e-09	1.01042e-09	-8.92314e-09	-4.04023e-08	1.48389e-08	-2.55634e-08
-1.278	1.95062e-06	7.73104e-07	2.72372e-06	-3.52037e-10	6.03296e-11	-2.91708e-10	8.56774e-09	-1.53430e-09	7.03344e-09	-1.11738e-08	4.55586e-09	-6.61792e-09	-2.91811e-09	2.12212e-10	-2.70589e-09	-8.78562e-09	4.21919e-09	-4.56644e-09	-9.59335e-09	9.75811e-10	-8.61754e-09	-3.69177e-08	1.35591e-08	-2.33587e-08
-1.253	1.75158e-06	6.95252e-07	2.44683e-06	-5.30912e-10	9.09838e-11	-4.39929e-10	7.59849e-09	-1.36072e-09	6.23776e-09	-1.02401e-08	4.17519e-09	-6.06495e-09	-3.27064e-09	2.37849e-10	-3.03279e-09	-7.92560e-09	3.80617e-09	-4.11943e-09	-9.23584e-09	9.39446e-10	-8.29639e-09	-3.34366e-08	1.22805e-08	-2.11561e-08
-1.229	1.55322e-06	6.17636e-07	2.17086e-06	-7.02882e-10	1.20455e-10	-5.82428e-10	6.63514e-09	-1.18821e-09	5.44693e-09	-9.30364e-09	3.79335e-09	-5.51029e-09	-3.60247e-09	2.61980e-10	-3.34049e-09	-7.06757e-09	3.39411e-09	-3.67346e-09	-8.86100e-09	9.01318e-10	-7.95968e-09	-2.99590e-08	1.10033e-08	-1.89557e-08
-1.204	1.35555e-06	5.40258e-07	1.89581e-06	-8.67923e-10	1.48738e-10	-7.19185e-10	5.67776e-09	-1.01676e-09	4.66100e-09	-8.36431e-09	3.41036e-09	-4.95395e-09	-3.91357e-09	2.84605e-10	-3.62896e-09	-6.21156e-09	2.98302e-09	-3.22854e-09	-8.46884e-09	8.61429e-10	-7.60742e-09	-2.64850e-08	9.72737e-09	-1.67577e-08
-1.180	1.15858e-06	4.63121e-07	1.62170e-06	-1.02601e-09	1.75830e-10	-8.50180e-10	4.72642e-09	-8.46398e-10	3.88002e-09	-7.42214e-09	3.02621e-09	-4.39593e-09	-4.20393e-09	3.05721e-10	-3.89821e-09	-5.35756e-09	2.57290e-09	-2.78466e-09	-8.05936e-09	8.19778e-10	-7.23958e-09	-2.30147e-08	8.45280e-09	-1.45619e-08
-1.155	9.62298e-07	3.86225e-07	1.34852e-06	-1.17712e-09	2.01726e-10	-9.75395e-10	3.78116e-09	-6.77123e-10	3.10403e-09	-6.47714e-09	2.64091e-09	-3.83623e-09	-4.47355e-09	3.25328e-10	-4.14822e-09	-4.50558e-09	2.16375e-09	-2.34183e-09	-7.63255e-09	7.76364e-10	-6.85619e-09	-1.95482e-08	7.17961e-09	-1.23685e-08
-1.130	7.66724e-07	3.09574e-07	1.07630e-06	-1.32123e-09	2.26423e-10	-1.09481e-09	2.84204e-09	-5.08948e-10	2.33310e-09	-5.52933e-09	2.25446e-09	-3.27487e-09	-4.72241e-09	3.43425e-10	-4.37898e-09	-3.65563e-09	1.75557e-09	-1.90006e-09	-7.18842e-09	7.31188e-10	-6.45723e-09	-1.60854e-08	5.90783e-09	-1.01776e-08
-1.106	5.71858e-07	2.33169e-07	8.05028e-07	-1.45832e-09	2.49916e-10	-1.20841e-09	1.90913e-09	-3.41884e-10	1.56725e-09	-4.57871e-09	1.86687e-09	-2.71184e-09	-4.95050e-09	3.60013e-10	-4.59049e-09	-2.80770e-09	1.34836e-09	-1.45934e-09	-6.72696e-09	6.84249e-10	-6.04271e-09	-1.26266e-08	4.63748e-09	-7.98914e-09
-1.081	3.77707e-07	1.57013e-07	5.34720e-07	-1.58837e-09	2.72202e-10	-1.31616e-09	9.82486e-10	-1.75942e-10	8.06544e-10	-3.62530e-09	1.47813e-09	-2.14716e-09	-5.15783e-09	3.75090e-10	-4.78274e-09	-1.96182e-09	9.42138e-10	-1.01968e-09	-6.24818e-09	6.35549e-10	-5.61263e-09	-9.17179e-09	3.36860e-09	-5.80319e-09
-1.057	1.84275e-07	8.11070e-08	2.65382e-07	-1.71135e-09	2.93278e-10	-1.41807e-09	6.21563e-11	-1.11308e-11	5.10254e-11	-2.66909e-09	1.08826e-09	-1.58083e-09	-5.34437e-09	3.88656e-10	-4.95571e-09	-1.11797e-09	5.36892e-10	-5.81080e-10	-5.75208e-09	5.85087e-10	-5.16699e-09	-5.72101e-09	2.10120e-09	-3.61981e-09
-1.032	-8.43231e-09	5.45344e-09	-2.97888e-09	-1.82724e-09	3.13139e-10	-1.51410e-09	-8.51799e-10	1.52539e-10	-6.99261e-10	-1.71010e-09	6.97256e-10	-1.01285e-09	-5.51013e-09	4.00711e-10	-5.10942e-09	-2.76174e-10	1.32629e-10	-1.43545e-10	-5.23866e-09	5.32863e-10	-4.70580e-09	-2.27436e-09	8.35324e-10	-1.43904e-09
-1.008	-2.00410e-07	-6.99457e-08	-2.70356e-07	-1.93603e-09	3.31782e-10	-1.60425e-09	-1.75932e-09	3.15057e-10	-1.44427e-09	-7.48344e-10	3.05121e-10	-4.43223e-10	-5.65511e-09	4.11253e-10	-5.24385e-09	5.63572e-10	-2.70649e-10	2.92924e-10	-4.70793e-09	4.78879e-10	-4.22905e-09	1.16809e-09	-4.29012e-10	7.39073e-10
-0.983	-3.91654e-07	-1.45088e-07	-5.36742e-07	-2.03769e-09	3.49205e-10	-1.68849e-09	-2.66037e-09	4.76413e-10	-2.18395e-09	2.16174e-10	-8.81401e-11	1.28034e-10	-5.77929e-09	4.20285e-10	-5.35901e-09	1.40126e-09	-6.72938e-10	7.28323e-10	-4.15989e-09	4.23134e-10	-3.73676e-09	4.60625e-09	-1.69178e-09	2.91448e-09
-0.958	-5.82157e-07	-2.19973e-07	-8.02130e-07	-2.13221e-09	3.65402e-10	-1.76681e-09	-3.55487e-09	6.36599e-10	-2.91827e-09	1.18344e-09	-4.82522e-10	7.00919e-10	-5.88269e-09	4.27804e-10	-5.45488e-09	2.23689e-09	-1.07424e-09	1.16265e-09	-3.59456e-09	3.65629e-10	-3.22893e-09	8.04007e-09	-2.95294e-09	5.08713e-09
-0.934	-7.71916e-07	-2.94596e-07	-1.06651e-06	-2.21956e-09	3.80372e-10	-1.83919e-09	-4.44278e-09	7.95604e-10	-3.64717e-09	2.15345e-09	-8.78020e-10	1.27543e-09	-5.96529e-09	4.33811e-10	-5.53148e-09	3.07044e-09	-1.47454e-09	1.59590e-09	-3.01193e-09	3.06366e-10	-2.70557e-09	1.14695e-08	-4.21248e-09	7.25698e-09
-0.909	-9.60924e-07	-3.68958e-07	-1.32988e-06	-2.29973e-09	3.94111e-10	-1.90562e-09	-5.32404e-09	9.53419e-10	-4.37062e-09	3.12618e-09	-1.27463e-09	1.85155e-09	-6.02711e-09	4.38307e-10	-5.58880e-09	3.90192e-09	-1.87385e-09	2.02807e-09	-2.41202e-09	2.45345e-10	-2.16668e-09	1.48944e-08	-5.47037e-09	9.42398e-09
-0.885	-1.14918e-06	-4.43054e-07	-1.59223e-06	-2.37270e-09	4.06616e-10	-1.96609e-09	-6.19860e-09	1.11003e-09	-5.08857e-09	4.10163e-09	-1.67235e-09	2.42928e-09	-6.06814e-09	4.41291e-10	-5.62685e-09	4.73132e-09	-2.27216e-09	2.45916e-09	-1.79484e-09	1.82567e-10	-1.61228e-09	1.83147e-08	-6.72658e-09	1.15881e-08
-0.860	-1.33667e-06	-5.16885e-07	-1.85356e-06	-2.43846e-09	4.17885e-10	-2.02057e-09	-7.06641e-09	1.26544e-09	-5.80097e-09	5.07978e-09	-2.07117e-09	3.00861e-09	-6.08839e-09	4.42763e-10	-5.64563e-09	5.55864e-09	-2.66946e-09	2.88917e-09	-1.16040e-09	1.18033e-10	-1.04237e-09	2.17303e-08	-7.98108e-09	1.37493e-08
-0.836	-1.52340e-06	-5.90447e-07	-2.11385e-06	-2.49698e-09	4.27914e-10	-2.06907e-09	-7.92742e-09	1.41963e-09	-6.50779e-09	6.06063e-09	-2.47109e-09	3.58954e-09	-6.08787e-09	4.42725e-10	-5.64514e-09	6.38386e-09	-3.06577e-09	3.31809e-09	-5.08704e-10	5.17441e-11	-4.56960e-10	2.51413e-08	-9.23385e-09	1.59074e-08
-0.811	-1.70936e-06	-6.63739e-07	-2.37310e-06	-2.54825e-09	4.36700e-10	-2.11155e-09	-8.78158e-09	1.57259e-09	-7.20899e-09	7.04416e-09	-2.87210e-09	4.17206e-09	-6.06657e-09	4.41176e-10	-5.62539e-09	7.20698e-09	-3.46106e-09	3.74592e-09	1.60227e-10	-1.62979e-11	1.43929e-10	2.85474e-08	-1.04848e-08	1.80626e-08
-0.786	-1.89454e-06	-7.36758e-07	-2.63130e-06	-2.59226e-09	4.44242e-10	-2.14802e-09	-9.62883e-09	1.72431e-09	-7.90452e-09	8.03036e-09	-3.27420e-09	4.75616e-09	-6.02451e-09	4.38118e-10	-5.58639e-09	8.02800e-09	-3.85535e-09	4.17265e-09	8.46382e-10	-8.60918e-11	7.60290e-10	3.19487e-08	-1.17341e-08	2.02146e-08
-0.762	-2.07895e-06	-8.09503e-07	-2.88845e-06	-2.62898e-09	4.50536e-10	-2.17845e-09	-1.04691e-08	1.87479e-09	-8.59434e-09	9.01921e-09	-3.67739e-09	5.34183e-09	-5.96170e-09	4.33549e-10	-5.52815e-09	8.84691e-09	-4.24862e-09	4.59829e-09	1.54975e-09	-1.57636e-10	1.39211e-09	3.53450e-08	-1.29815e-08	2.23636e-08
-0.737	-2.26256e-06	-8.81972e-07	-3.14454e-06	-2.65842e-09	4.55579e-10	-2.20284e-09	-1.13024e-08	2.02402e-09	-9.27842e-09	1.00107e-08	-4.08165e-09	5.92906e-09	-5.87814e-09	4.27473e-10	-5.45066e-09	9.66370e-09	-4.64087e-09	5.02283e-09	2.27030e-09	-2.30929e-10	2.03937e-09	3.87364e-08	-1.42270e-08	2.45093e-08
-0.713	-2.44539e-06	-9.54163e-07	-3.39956e-06	-2.68054e-09	4.59371e-10	-2.22117e-09	-1.21287e-08	2.17198e-09	-9.95670e-09	1.10048e-08	-4.48698e-09	6.51786e-09	-5.77384e-09	4.19888e-10	-5.35395e-09	1.04784e-08	-5.03211e-09	5.44627e-09	3.00803e-09	-3.05969e-10	2.70206e-09	4.21226e-08	-1.54707e-08	2.66519e-08
-0.688	-2.62743e-06	-1.02607e-06	-3.65350e-06	-2.69534e-09	4.61908e-10	-2.23343e-09	-1.29478e-08	2.31868e-09	-1.06292e-08	1.20016e-08	-4.89338e-09	7.10820e-09	-5.64883e-09	4.10797e-10	-5.23803e-09	1.12909e-08	-5.42232e-09	5.86860e-09	3.76292e-09	-3.82755e-10	3.38017e-09	4.55037e-08	-1.67125e-08	2.87912e-08
-0.664	-2.80866e-06	-1.09770e-06	-3.90637e-06	-2.70281e-09	4.63187e-10	-2.23962e-09	-1.37598e-08	2.46409e-09	-1.12958e-08	1.30009e-08	-5.30084e-09	7.70009e-09	-5.50311e-09	4.00200e-10	-5.10291e-09	1.21013e-08	-5.81151e-09	6.28982e-09	4.53495e-09	-4.61284e-10	4.07367e-09	4.88795e-08	-1.79524e-08	3.09271e-08
-0.639	-2.98909e-06	-1.16905e-06	-4.15814e-06	-2.70293e-09	4.63208e-10	-2.23972e-09	-1.45647e-08	2.60821e-09	-1.19565e-08	1.40029e-08	-5.70936e-09	8.29351e-09	-5.33669e-09	3.88098e-10	-4.94859e-09	1.29096e-08	-6.19967e-09	6.70992e-09	5.32410e-09	-5.41554e-10	4.78255e-09	5.22500e-08	-1.91903e-08	3.30597e-08
-0.614	-3.16871e-06	-1.24011e-06	-4.40882e-06	-2.69569e-09	4.61968e-10	-2.23373e-09	-1.53622e-08	2.75104e-09	-1.26112e-08	1.50074e-08	-6.11893e-09	8.88845e-09	-5.14960e-09	3.74492e-10	-4.77511e-09	1.37157e-08	-6.58680e-09	7.12891e-09	6.13035e-09	-6.23564e-10	5.50679e-09	5.56151e-08	-2.04262e-08	3.51889e-08
-0.590	-3.34752e-06	-1.31088e-06	-4.65840e-06	-2.68109e-09	4.59465e-10	-2.22162e-09	-1.61525e-08	2.89257e-09	-1.32600e-08	1.60144e-08	-6.52954e-09	9.48491e-09	-4.94184e-09	3.59383e-10	-4.58246e-09	1.45197e-08	-6.97289e-09	7.54679e-09	6.95368e-09	-7.07310e-10	6.24637e-09	5.89748e-08	-2.16601e-08	3.73146e-08
-0.565	-3.52551e-06	-1.38136e-06	-4.90687e-06	-2.65910e-09	4.55697e-10	-2.20341e-09	-1.69355e-08	3.03278e-09	-1.39027e-08	1.70241e-08	-6.94119e-09	1.00829e-08	-4.71345e-09	3.42774e-10	-4.37068e-09	1.53215e-08	-7.35795e-09	7.96354e-09	7.79405e-09	-7.92791e-10	7.00126e-09	6.23289e-08	-2.28921e-08	3.94369e-08
-0.541	-3.70267e-06	-1.45155e-06	-5.15423e-06	-2.62973e-09	4.50663e-10	-2.17907e-09	-1.77111e-08	3.17168e-09	-1.45395e-08	1.80362e-08	-7.35387e-09	1.06823e-08	-4.46443e-09	3.24665e-10	-4.13977e-09	1.61211e-08	-7.74197e-09	8.37916e-09	8.65146e-09	-8.80005e-10	7.77146e-09	6.56774e-08	-2.41219e-08	4.15556e-08
-0.516	-3.87901e-06	-1.52145e-06	-5.40046e-06	-2.59296e-09	4.44361e-10	-2.14859e-09	-1.84793e-08	3.30924e-09	-1.51701e-08	1.90509e-08	-7.76757e-09	1.12833e-08	-4.19481e-09	3.05057e-10	-3.88975e-09	1.69186e-08	-8.12494e-09	8.79365e-09	9.52588e-09	-9.68948e-10	8.55693e-09	6.90203e-08	-2.53496e-08	4.36707e-08
-0.492	-4.05451e-06	-1.59105e-06	-5.64556e-06	-2.54877e-09	4.36790e-10	-2.11198e-09	-1.92401e-08	3.44547e-09	-1.57946e-08	2.00680e-08	-8.18230e-09	1.18857e-08	-3.90461e-09	2.83953e-10	-3.62066e-09	1.77139e-08	-8.50687e-09	9.20701e-09	1.04173e-08	-1.05962e-09	9.35766e-09	7.23574e-08	-2.65753e-08	4.57821e-08
-0.467	-4.22918e-06	-1.66036e-06	-5.88954e-06	-2.49718e-09	4.27947e-10	-2.06923e-09	-1.99933e-08	3.58036e-09	-1.64129e-08	2.10877e-08	-8.59804e-09	1.24896e-08	-3.59385e-09	2.61354e-10	-3.33250e-09	1.85070e-08	-8.88775e-09	9.61924e-09	1.13256e-08	-1.15201e-09	1.01736e-08	7.56887e-08	-2.77988e-08	4.78899e-08
-0.442	-4.40300e-06	-1.72936e-06	-6.13236e-06	-2.43815e-09	4.17833e-10	-2.02032e-09	-2.07390e-08	3.71390e-09	-1.70251e-08	2.21098e-08	-9.01478e-09	1.30950e-08	-3.26256e-09	2.37261e-10	-3.02529e-09	1.92979e-08	-9.26757e-09	1.00303e-08	1.22509e-08	-1.24613e-09	1.10048e-08	7.90141e-08	-2.90201e-08	4.99939e-08
-0.418	-4.57598e-06	-1.79807e-06	-6.37405e-06	-2.37170e-09	4.06445e-10	-1.96526e-09	-2.14771e-08	3.84608e-09	-1.76310e-08	2.31344e-08	-9.43252e-09	1.37018e-08	-2.91075e-09	2.11677e-10	-2.69908e-09	2.00866e-08	-9.64634e-09	1.04403e-08	1.31931e-08	-1.34196e-09	1.18511e-08	8.23335e-08	-3.02393e-08	5.20942e-08
-0.393	-4.74810e-06	-1.86647e-06	-6.61457e-06	-2.29781e-09	3.93782e-10	-1.90403e-09	-2.22076e-08	3.97690e-09	-1.82307e-08	2.41614e-08	-9.85126e-09	1.43101e-08	-2.53847e-09	1.84604e-10	-2.35387e-09	2.08731e-08	-1.00241e-08	1.08491e-08	1.41521e-08	-1.43952e-09	1.27126e-08	8.56469e-08	-3.14562e-08	5.41906e-08
-0.369	-4.91937e-06	-1.93457e-06	-6.85394e-06	-2.21648e-09	3.79844e-10	-1.83664e-09	-2.29305e-08	4.10635e-09	-1.88241e-08	2.51908e-08	-1.02710e-08	1.49198e-08	-2.14573e-09	1.56043e-10	-1.98969e-09	2.16574e-08	-1.04007e-08	1.12567e-08	1.51280e-08	-1.53878e-09	1.35892e-08	8.89541e-08	-3.26709e-08	5.62832e-08
-0.344	-5.08978e-06	-2.00236e-06	-7.09214e-06	-2.12770e-09	3.64629e-10	-1.76307e-09	-2.36456e-08	4.23442e-09	-1.94112e-08	2.62226e-08	-1.06917e-08	1.55309e-08	-1.73257e-09	1.25997e-10	-1.60657e-09	2.24395e-08	-1.07763e-08	1.16632e-08	1.61206e-08	-1.63975e-09	1.44809e-08	9.22552e-08	-3.38833e-08	5.83719e-08
-0.319	-5.25932e-06	-2.06985e-06	-7.32917e-06	-2.03146e-09	3.48137e-10	-1.68332e-09	-2.43530e-08	4.36110e-09	-1.99919e-08	2.72568e-08	-1.11134e-08	1.61434e-08	-1.29901e-09	9.44672e-11	-1.20454e-09	2.32193e-08	-1.11508e-08	1.20685e-08	1.71301e-08	-1.74243e-09	1.53877e-08	9.55500e-08	-3.50934e-08	6.04566e-08
-0.295	-5.42799e-06	-2.13703e-06	-7.56502e-06	-1.92777e-09	3.30366e-10	-1.59740e-09	-2.50527e-08	4.48639e-09	-2.05663e-08	2.82934e-08	-1.15360e-08	1.67574e-08	-8.45083e-10	6.14566e-11	-7.83627e-10	2.39969e-08	-1.15242e-08	1.24727e-08	1.81563e-08	-1.84681e-09	1.63095e-08	9.88385e-08	-3.63012e-08	6.25373e-08
-0.270	-5.59579e-06	-2.20389e-06	-7.79968e-06	-1.81661e-09	3.11317e-10	-1.50529e-09	-2.57445e-08	4.61029e-09	-2.11343e-08	2.93323e-08	-1.19596e-08	1.73727e-08	-3.70825e-10	2.69674e-11	-3.43858e-10	2.47723e-08	-1.18966e-08	1.28757e-08	1.91992e-08	-1.95289e-09	1.72463e-08	1.02121e-07	-3.75067e-08	6.46139e-08
-0.246	-5.76271e-06	-2.27044e-06	-8.03315e-06	-1.69799e-09	2.90989e-10	-1.40700e-09	-2.64285e-08	4.73278e-09	-2.16958e-08	3.03735e-08	-1.23841e-08	1.79894e-08	1.23732e-10	-8.99813e-12	1.14734e-10	2.55454e-08	-1.22679e-08	1.32776e-08	2.02587e-08	-2.06067e-09	1.81981e-08	1.05396e-07	-3.87097e-08	6.66865e-08
-0.221	-5.92874e-06	-2.33668e-06	-8.26542e-06	-1.57190e-09	2.69381e-10	-1.30252e-09	-2.71047e-08	4.85385e-09	-2.22508e-08	3.14171e-08	-1.28096e-08	1.86074e-08	6.38555e-10	-4.64373e-11	5.92118e-10	2.63163e-08	-1.26381e-08	1.36782e-08	2.13349e-08	-2.17013e-09	1.91648e-08	1.08665e-07	-3.99104e-08	6.87549e-08
-0.197	-6.09389e-06	-2.40259e-06	-8.49648e-06	-1.43835e-09	2.46493e-10	-1.19185e-09	-2.77729e-08	4.97352e-09	-2.27994e-08	3.24629e-08	-1.32360e-08	1.92269e-08	1.17361e-09	-8.53477e-11	1.08826e-09	2.70849e-08	-1.30072e-08	1.40777e-08	2.24277e-08	-2.28129e-09	2.01464e-08	1.11928e-07	-4.11086e-08	7.08191e-08
-0.172	-6.25814e-06	-2.46820e-06	-8.72634e-06	-1.29732e-09	2.22325e-10	-1.07499e-09	-2.84331e-08	5.09175e-09	-2.33414e-08	3.35110e-08	-1.36634e-08	1.98476e-08	1.72885e-09	-1.25727e-10	1.60313e-09	2.78513e-08	-1.33752e-08	1.44760e-08	2.35370e-08	-2.39413e-09	2.11429e-08	1.15183e-07	-4.23044e-08	7.28791e-08
-0.147	-6.42150e-06	-2.53348e-06	-8.95498e-06	-1.14882e-09	1.96876e-10	-9.51943e-10	-2.90854e-08	5.20856e-09	-2.38769e-08	3.45614e-08	-1.40916e-08	2.04697e-08	2.30425e-09	-1.67571e-10	2.13668e-09	2.86153e-08	-1.37421e-08	1.48732e-08	2.46629e-08	-2.50864e-09	2.21542e-08	1.18432e-07	-4.34976e-08	7.49348e-08
-0.123	-6.58396e-06	-2.59843e-06	-9.18239e-06	-9.92847e-10	1.70147e-10	-8.22701e-10	-2.97297e-08	5.32394e-09	-2.44058e-08	3.56140e-08	-1.45208e-08	2.10932e-08	2.89977e-09	-2.10879e-10	2.68889e-09	2.93771e-08	-1.41080e-08	1.52691e-08	2.58052e-08	-2.62484e-09	2.31804e-08	1.21675e-07	-4.46884e-08	7.69862e-08
-0.098	-6.74551e-06	-2.66307e-06	-9.40858e-06	-8.29404e-10	1.42137e-10	-6.87267e-10	-3.03659e-08	5.43788e-09	-2.49281e-08	3.66688e-08	-1.49509e-08	2.17179e-08	3.51537e-09	-2.55646e-10	3.25972e-09	3.01366e-08	-1.44727e-08	1.56639e-08	2.69640e-08	-2.74271e-09	2.42213e-08	1.24910e-07	-4.58767e-08	7.90332e-08
-0.074	-6.90615e-06	-2.72738e-06	-9.63353e-06	-6.58491e-10	1.12847e-10	-5.45644e-10	-3.09941e-08	5.55037e-09	-2.54437e-08	3.77258e-08	-1.53819e-08	2.23439e-08	4.15100e-09	-3.01871e-10	3.84913e-09	3.08938e-08	-1.48363e-08	1.60574e-08	2.81391e-08	-2.86224e-09	2.52769e-08	1.28138e-07	-4.70623e-08	8.10758e-08
-0.049	-7.06588e-06	-2.79136e-06	-9.85724e-06	-4.80109e-10	8.22774e-11	-3.97831e-10	-3.16141e-08	5.66140e-09	-2.59527e-08	3.87850e-08	-1.58137e-08	2.29713e-08	4.80662e-09	-3.49549e-10	4.45707e-09	3.16487e-08	-1.51989e-08	1.64498e-08	2.93306e-08	-2.98343e-09	2.63472e-08	1.31359e-07	-4.82454e-08	8.31139e-08
-0.025	-7.22469e-06	-2.85501e-06	-1.00797e-05	-2.94259e-10	5.04279e-11	-2.43831e-10	-3.22261e-08	5.77099e-09	-2.64551e-08	3.98463e-08	-1.62464e-08	2.35999e-08	5.48219e-09	-3.98679e-10	5.08351e-09	3.24012e-08	-1.55603e-08	1.68409e-08	3.05384e-08	-3.10629e-09	2.74321e-08	1.34573e-07	-4.94259e-08	8.51476e-08
0.000	-7.38258e-06	-2.91834e-06	-1.03009e-05	-1.00945e-10	1.72993e-11	-8.36460e-11	-3.28298e-08	5.87911e-09	-2.69507e-08	4.09098e-08	-1.66801e-08	2.42297e-08	6.17767e-09	-4.49256e-10	5.72841e-09	3.31515e-08	-1.59206e-08	1.72309e-08	3.17625e-08	-3.23080e-09	2.85317e-08	1.37780e-07	-5.06037e-08	8.71767e-08
0.025	-7.53954e-06	-2.98133e-06	-1.05209e-05	9.98297e-11	-1.71081e-11	8.27216e-11	-3.34254e-08	5.98576e-09	-2.74396e-08	4.19753e-08	-1.71145e-08	2.48608e-08	6.89301e-09	-5.01277e-10	6.39173e-09	3.38994e-08	-1.62798e-08	1.76196e-08	3.30027e-08	-3.35695e-09	2.96458e-08	1.40980e-07	-5.17789e-08	8.92012e-08
0.049	-7.69557e-06	-3.04399e-06	-1.07396e-05	3.08062e-10	-5.27934e-11	2.55269e-10	-3.40128e-08	6.09094e-09	-2.79218e-08	4.30430e-08	-1.75498e-08	2.54932e-08	7.62816e-09	-5.54739e-10	7.07342e-09	3.46450e-08	-1.66378e-08	1.80072e-08	3.42592e-08	-3.48476e-09	3.07744e-08	1.44172e-07	-5.29514e-08	9.12210e-08
0.074	-7.85067e-06	-3.10631e-06	-1.09570e-05	5.23747e-10	-8.97559e-11	4.33991e-10	-3.45919e-08	6.19465e-09	-2.83972e-08	4.41127e-08	-1.79860e-08	2.61267e-08	8.38308e-09	-6.09638e-10	7.77344e-09	3.53882e-08	-1.69948e-08	1.83935e-08	3.55317e-08	-3.61420e-09	3.19175e-08	1.47357e-07	-5.41211e-08	9.32362e-08
0.098	-8.00482e-06	-3.16829e-06	-1.11731e-05	7.46880e-10	-1.27995e-10	6.18886e-10	-3.51627e-08	6.29688e-09	-2.88658e-08	4.51845e-08	-1.84230e-08	2.67615e-08	9.15771e-09	-6.65972e-10	8.49174e-09	3.61291e-08	-1.73506e-08	1.87786e-08	3.68204e-08	-3.74527e-09	3.30751e-08	1.50535e-07	-5.52882e-08	9.52467e-08
0.123	-8.15803e-06	-3.22994e-06	-1.13880e-05	9.77456e-10	-1.67509e-10	8.09947e-10	-3.57253e-08	6.39762e-09	-2.93276e-08	4.62583e-08	-1.88608e-08	2.73975e-08	9.95201e-09	-7.23736e-10	9.22828e-09	3.68676e-08	-1.77052e-08	1.91624e-08	3.81250e-08	-3.87798e-09	3.42470e-08	1.53705e-07	-5.64524e-08	9.72524e-08
0.147	-8.31030e-06	-3.29125e-06	-1.16015e-05	1.21547e-09	-2.08298e-10	1.00717e-09	-3.62795e-08	6.49687e-09	-2.97826e-08	4.73341e-08	-1.92994e-08	2.80347e-08	1.07659e-08	-7.82926e-10	9.98301e-09	3.76038e-08	-1.80588e-08	1.95451e-08	3.94456e-08	-4.01231e-09	3.54333e-08	1.56867e-07	-5.76139e-08	9.92532e-08
0.172	-8.46161e-06	-3.35221e-06	-1.18138e-05	1.46091e-09	-2.50360e-10	1.21055e-09	-3.68254e-08	6.59462e-09	-3.02308e-08	4.84119e-08	-1.97389e-08	2.86730e-08	1.15994e-08	-8.43539e-10	1.07559e-08	3.83376e-08	-1.84111e-08	1.99265e-08	4.07821e-08	-4.14825e-09	3.66339e-08	1.60022e-07	-5.87725e-08	1.01249e-07
0.197	-8.61197e-06	-3.41283e-06	-1.20248e-05	1.71377e-09	-2.93694e-10	1.42008e-09	-3.73629e-08	6.69088e-09	-3.06720e-08	4.94916e-08	-2.01791e-08	2.93125e-08	1.24524e-08	-9.05571e-10	1.15468e-08	3.90690e-08	-1.87624e-08	2.03066e-08	4.21345e-08	-4.28582e-09	3.78487e-08	1.63169e-07	-5.99283e-08	1.03240e-07
0.221	-8.76137e-06	-3.47311e-06	-1.22345e-05	1.97405e-09	-3.38298e-10	1.63575e-09	-3.78920e-08	6.78564e-09	-3.11064e-08	5.05733e-08	-2.06201e-08	2.99531e-08	1.33249e-08	-9.69018e-10	1.23558e-08	3.97980e-08	-1.91125e-08	2.06855e-08	4.35027e-08	-4.42498e-09	3.90777e-08	1.66308e-07	-6.10812e-08	1.05227e-07
0.246	-8.90981e-06	-3.53304e-06	-1.24428e-05	2.24174e-09	-3.84172e-10	1.85756e-09	-3.84128e-08	6.87889e-09	-3.15339e-08	5.16568e-08	-2.10619e-08	3.05949e-08	1.42167e-08	-1.03388e-09	1.31828e-08	4.05246e-08	-1.94614e-08	2.10632e-08	4.48867e-08	-4.56576e-09	4.03209e-08	1.69439e-07	-6.22312e-08	1.07208e-07
0.270	-9.05728e-06	-3.59262e-06	-1.26499e-05	2.51682e-09	-4.31313e-10	2.08550e-09	-3.89250e-08	6.97063e-09	-3.19544e-08	5.27423e-08	-2.15045e-08	3.12378e-08	1.51279e-08	-1.10014e-09	1.40278e-08	4.12488e-08	-1.98092e-08	2.14396e-08	4.62863e-08	-4.70813e-09	4.15782e-08	1.72562e-07	-6.33783e-08	1.09184e-07
0.295	-9.20378e-06	-3.65185e-06	-1.28556e-05	2.79929e-09	-4.79721e-10	2.31956e-09	-3.94289e-08	7.06085e-09	-3.23680e-08	5.38296e-08	-2.19478e-08	3.18818e-08	1.60584e-08	-1.16781e-09	1.48906e-08	4.19706e-08	-2.01559e-08	2.18148e-08	4.77016e-08	-4.85208e-09	4.28495e-08	1.75677e-07	-6.45224e-08	1.11155e-07
0.319	-9.34930e-06	-3.71074e-06	-1.30600e-05	3.08913e-09	-5.29392e-10	2.55974e-09	-3.99243e-08	7.14956e-09	-3.27747e-08	5.49187e-08	-2.23919e-08	3.25268e-08	1.70081e-08	-1.23688e-09	1.57713e-08	4.26900e-08	-2.05013e-08	2.21887e-08	4.91325e-08	-4.99763e-09	4.41349e-08	1.78784e-07	-6.56636e-08	1.13121e-07
0.344	-9.49384e-06	-3.76926e-06	-1.32631e-05	3.38634e-09	-5.80326e-10	2.80602e-09	-4.04111e-08	7.23675e-09	-3.31744e-08	5.60097e-08	-2.28367e-08	3.31730e-08	1.79770e-08	-1.30734e-09	1.66697e-08	4.34069e-08	-2.08456e-08	2.25613e-08	5.05789e-08	-5.14475e-09	4.54341e-08	1.81883e-07	-6.68018e-08	1.15082e-07
0.369	-9.63740e-06	-3.82744e-06	-1.34648e-05	3.69091e-09	-6.32521e-10	3.05839e-09	-4.08895e-08	7.32242e-09	-3.35671e-08	5.71024e-08	-2.32823e-08	3.38202e-08	1.89651e-08	-1.37919e-09	1.75859e-08	4.41214e-08	-2.11888e-08	2.29327e-08	5.20408e-08	-5.29345e-09	4.67473e-08	1.84974e-07	-6.79369e-08	1.17037e-07
0.393	-9.77998e-06	-3.88526e-06	-1.36652e-05	4.00282e-09	-6.85974e-10	3.31685e-09	-4.13594e-08	7.40656e-09	-3.39528e-08	5.81970e-08	-2.37285e-08	3.44684e-08	1.99721e-08	-1.45242e-09	1.85197e-08	4.48335e-08	-2.15307e-08	2.33028e-08	5.35180e-08	-5.44372e-09	4.80743e-08	1.88056e-07	-6.90690e-08	1.18987e-07
0.418	-9.92156e-06	-3.94272e-06	-1.38643e-05	4.32206e-09	-7.40683e-10	3.58138e-09	-4.18207e-08	7.48917e-09	-3.43315e-08	5.92932e-08	-2.41755e-08	3.51177e-08	2.09982e-08	-1.52704e-09	1.94711e-08	4.55430e-08	-2.18715e-08	2.36716e-08	5.50107e-08	-5.59554e-09	4.94151e-08	1.91130e-07	-7.01980e-08	1.20932e-07
0.442	-1.00622e-05	-3.99982e-06	-1.40620e-05	4.64862e-09	-7.96646e-10	3.85198e-09	-4.22734e-08	7.57025e-09	-3.47032e-08	6.03912e-08	-2.46232e-08	3.57680e-08	2.20431e-08	-1.60303e-09	2.04401e-08	4.62502e-08	-2.22111e-08	2.40391e-08	5.65186e-08	-5.74892e-09	5.07696e-08	1.94196e-07	-7.13240e-08	1.22872e-07
0.467	-1.02017e-05	-4.05656e-06	-1.42583e-05	4.98249e-09	-8.53861e-10	4.12862e-09	-4.27176e-08	7.64979e-09	-3.50678e-08	6.14908e-08	-2.50715e-08	3.64193e-08	2.31070e-08	-1.68040e-09	2.14266e-08	4.69548e-08	-2.25495e-08	2.44054e-08	5.80417e-08	-5.90385e-09	5.21378e-08	1.97253e-07	-7.24468e-08	1.24806e-07
0.492	-1.03403e-05	-4.11294e-06	-1.44533e-05	5.32364e-09	-9.12326e-10	4.41131e-09	-4.31532e-08	7.72780e-09	-3.54254e-08	6.25921e-08	-2.55206e-08	3.70716e-08	2.41896e-08	-1.75913e-09	2.24305e-08	4.76570e-08	-2.28867e-08	2.47703e-08	5.95800e-08	-6.06032e-09	5.35197e-08	2.00302e-07	-7.35664e-08	1.26735e-07
0.516	-1.04779e-05	-4.16896e-06	-1.46469e-05	5.67207e-09	-9.72037e-10	4.70003e-09	-4.35802e-08	7.80426e-09	-3.57759e-08	6.36951e-08	-2.59703e-08	3.77248e-08	2.52910e-08	-1.83922e-09	2.34518e-08	4.83567e-08	-2.32227e-08	2.51340e-08	6.11334e-08	-6.21833e-09	5.49151e-08	2.03341e-07	-7.46829e-08	1.28659e-07
0.541	-1.06145e-05	-4.22462e-06	-1.48391e-05	6.02776e-09	-1.03299e-09	4.99476e-09	-4.39986e-08	7.87918e-09	-3.61194e-08	6.47996e-08	-2.64206e-08	3.83790e-08	2.64110e-08	-1.92068e-09	2.44903e-08	4.90538e-08	-2.35575e-08	2.54963e-08	6.27018e-08	-6.37787e-09	5.63239e-08	2.06373e-07	-7.57962e-08	1.30576e-07
0.565	-1.07501e-05	-4.27990e-06	-1.50300e-05	6.39069e-09	-1.09519e-09	5.29550e-09	-4.44083e-08	7.95256e-09	-3.64557e-08	6.59058e-08	-2.68716e-08	3.90341e-08	2.75496e-08	-2.00348e-09	2.55462e-08	4.97485e-08	-2.38911e-08	2.58574e-08	6.42852e-08	-6.53892e-09	5.77463e-08	2.09395e-07	-7.69062e-08	1.32489e-07
0.590	-1.08846e-05	-4.33482e-06	-1.52194e-05	6.76085e-09	-1.15862e-09	5.60222e-09	-4.48094e-08	8.02439e-09	-3.67850e-08	6.70134e-08	-2.73233e-08	3.96902e-08	2.87068e-08	-2.08763e-09	2.66192e-08	5.04406e-08	-2.42235e-08	2.62172e-08	6.58835e-08	-6.70150e-09	5.91820e-08	2.12408e-07	-7.80130e-08	1.34395e-07
0.614	-1.10181e-05	-4.38938e-06	-1.54075e-05	7.13822e-09	-1.22329e-09	5.91492e-09	-4.52019e-08	8.09467e-09	-3.71072e-08	6.81227e-08	-2.77755e-08	4.03471e-08	2.98824e-08	-2.17312e-09	2.77093e-08	5.11303e-08	-2.45547e-08	2.65756e-08	6.74966e-08	-6.86558e-09	6.06310e-08	2.15413e-07	-7.91165e-08	1.36297e-07
0.639	-1.11507e-05	-4.44356e-06	-1.55942e-05	7.52278e-09	-1.28920e-09	6.23358e-09	-4.55857e-08	8.16340e-09	-3.74223e-08	6.92334e-08	-2.82284e-08	4.10050e-08	3.10764e-08	-2.25995e-09	2.88164e-08	5.18173e-08	-2.48846e-08	2.69327e-08	6.91244e-08	-7.03116e-09	6.20933e-08	2.18409e-07	-8.02168e-08	1.38192e-07
0.664	-1.12821e-05	-4.49737e-06	-1.57795e-05	7.91452e-09	-1.35633e-09	6.55819e-09	-4.59608e-08	8.23058e-09	-3.77302e-08	7.03456e-08	-2.86818e-08	4.16637e-08	3.22887e-08	-2.34812e-09	2.99406e-08	5.25019e-08	-2.52134e-08	2.72885e-08	7.07670e-08	-7.19823e-09	6.35687e-08	2.21395e-07	-8.13137e-08	1.40082e-07
0.688	-1.14126e-05	-4.55080e-06	-1.59634e-05	8.31341e-09	-1.42469e-09	6.88872e-09	-4.63273e-08	8.29621e-09	-3.80311e-08	7.14592e-08	-2.91359e-08	4.23233e-08	3.35193e-08	-2.43761e-09	3.10817e-08	5.31839e-08	-2.55409e-08	2.76430e-08	7.24241e-08	-7.36680e-09	6.50573e-08	2.24373e-07	-8.24072e-08	1.41966e-07
0.713	-1.15420e-05	-4.60387e-06	-1.61459e-05	8.71944e-09	-1.49427e-09	7.22517e-09	-4.66851e-08	8.36028e-09	-3.83248e-08	7.25742e-08	-2.95905e-08	4.29837e-08	3.47680e-08	-2.52842e-09	3.22396e-08	5.38633e-08	-2.58672e-08	2.79961e-08	7.40959e-08	-7.53684e-09	6.65590e-08	2.27341e-07	-8.34974e-08	1.43844e-07
0.737	-1.16704e-05	-4.65656e-06	-1.63269e-05	9.13259e-09	-1.56508e-09	7.56752e-09	-4.70341e-08	8.42279e-09	-3.86114e-08	7.36907e-08	-3.00457e-08	4.36449e-08	3.60348e-08	-2.62054e-09	3.34143e-08	5.45402e-08	-2.61922e-08	2.83479e-08	7.57821e-08	-7.70836e-09	6.80737e-08	2.30300e-07	-8.45842e-08	1.45716e-07
0.762	-1.17977e-05	-4.70887e-06	-1.65066e-05	9.55284e-09	-1.63709e-09	7.91574e-09	-4.73745e-08	8.48375e-09	-3.88908e-08	7.48085e-08	-3.05015e-08	4.43070e-08	3.73196e-08	-2.71398e-09	3.46057e-08	5.52144e-08	-2.65160e-08	2.86984e-08	7.74826e-08	-7.88134e-09	6.96013e-08	2.33250e-07	-8.56675e-08	1.47582e-07
0.786	-1.19240e-05	-4.76080e-06	-1.66848e-05	9.98016e-09	-1.71033e-09	8.26983e-09	-4.77062e-08	8.54314e-09	-3.91631e-08	7.59276e-08	-3.09578e-08	4.49698e-08	3.86224e-08	-2.80872e-09	3.58137e-08	5.58861e-08	-2.68386e-08	2.90475e-08	7.91976e-08	-8.05577e-09	7.11418e-08	2.36190e-07	-8.67475e-08	1.49443e-07
0.811	-1.20493e-05	-4.81235e-06	-1.68616e-05	1.04145e-08	-1.78477e-09	8.62977e-09	-4.80292e-08	8.60098e-09	-3.94282e-08	7.70481e-08	-3.14146e-08	4.56334e-08	3.99430e-08	-2.90476e-09	3.70383e-08	5.65552e-08	-2.71599e-08	2.93953e-08	8.09268e-08	-8.23166e-09	7.26951e-08	2.39121e-07	-8.78239e-08	1.51297e-07
0.836	-1.21735e-05	-4.86353e-06	-1.70370e-05	1.08559e-08	-1.86041e-09	8.99553e-09	-4.83435e-08	8.65726e-09	-3.96862e-08	7.81698e-08	-3.18720e-08	4.62978e-08	4.12815e-08	-3.00209e-09	3.82794e-08	5.72217e-08	-2.74800e-08	2.97417e-08	8.26701e-08	-8.40899e-09	7.42611e-08	2.42042e-07	-8.88969e-08	1.53145e-07
0.860	-1.22966e-05	-4.91432e-06	-1.72109e-05	1.13044e-08	-1.93726e-09	9.36710e-09	-4.86490e-08	8.71198e-09	-3.99370e-08	7.92927e-08	-3.23299e-08	4.69629e-08	4.26376e-08	-3.10071e-09	3.95369e-08	5.78856e-08	-2.77988e-08	3.00867e-08	8.44276e-08	-8.58776e-09	7.58398e-08	2.44954e-07	-8.99663e-08	1.54988e-07
0.885	-1.24187e-05	-4.96472e-06	-1.73834e-05	1.17598e-08	-2.01530e-09	9.74446e-09	-4.89458e-08	8.76513e-09	-4.01807e-08	8.04169e-08	-3.27882e-08	4.76287e-08	4.40113e-08	-3.20062e-09	4.08107e-08	5.85468e-08	-2.81164e-08	3.04304e-08	8.61991e-08	-8.76795e-09	7.74311e-08	2.47856e-07	-9.10322e-08	1.56824e-07
0.909	-1.25397e-05	-5.01475e-06	-1.75545e-05	1.22221e-08	-2.09454e-09	1.01276e-08	-4.92339e-08	8.81672e-09	-4.04172e-08	8.15423e-08	-3.32471e-08	4.82952e-08	4.54026e-08	-3.30179e-09	4.21009e-08	5.92054e-08	-2.84326e-08	3.07728e-08	8.79845e-08	-8.94956e-09	7.90349e-08	2.50749e-07	-9.20945e-08	1.58654e-07
0.934	-1.26597e-05	-5.06438e-06	-1.77241e-05	1.26914e-08	-2.17496e-09	1.05165e-08	-4.95133e-08	8.86675e-09	-4.06465e-08	8.26688e-08	-3.37064e-08	4.89624e-08	4.68114e-08	-3.40424e-09	4.34072e-08	5.98614e-08	-2.87477e-08	3.11137e-08	8.97838e-08	-9.13258e-09	8.06512e-08	2.53631e-07	-9.31533e-08	1.60478e-07
0.958	-1.27786e-05	-5.11363e-06	-1.78922e-05	1.31676e-08	-2.25657e-09	1.09111e-08	-4.97840e-08	8.91522e-09	-4.08687e-08	8.37964e-08	-3.41661e-08	4.96303e-08	4.82376e-08	-3.50796e-09	4.47296e-08	6.05147e-08	-2.90614e-08	3.14533e-08	9.15969e-08	-9.31700e-09	8.22799e-08	2.56504e-07	-9.42084e-08	1.62296e-07
0.983	-1.28965e-05	-5.16249e-06	-1.80589e-05	1.36508e-08	-2.33936e-09	1.13114e-08	-5.00459e-08	8.96213e-09	-4.10838e-08	8.49252e-08	-3.46264e-08	5.02988e-08	4.96810e-08	-3.61293e-09	4.60681e-08	6.11653e-08	-2.93739e-08	3.17914e-08	9.34237e-08	-9.50282e-09	8.39209e-08	2.59367e-07	-9.52599e-08	1.64107e-07
1.008	-1.30132e-05	-5.21097e-06	-1.82242e-05	1.41407e-08	-2.42333e-09	1.17174e-08	-5.02991e-08	9.00747e-09	-4.12916e-08	8.60550e-08	-3.50870e-08	5.09680e-08	5.11417e-08	-3.71915e-09	4.74225e-08	6.18133e-08	-2.96851e-08	3.21282e-08	9.52641e-08	-9.69002e-09	8.55741e-08	2.62220e-07	-9.63077e-08	1.65912e-07
1.032	-1.31289e-05	-5.25905e-06	-1.83880e-05	1.46375e-08	-2.50847e-09	1.21291e-08	-5.05436e-08	9.05125e-09	-4.14923e-08	8.71858e-08	-3.55481e-08	5.16377e-08	5.26194e-08	-3.82662e-09	4.87928e-08	6.24586e-08	-2.99949e-08	3.24636e-08	9.71181e-08	-9.87860e-09	8.72395e-08	2.65063e-07	-9.73519e-08	1.67711e-07
1.057	-1.32435e-05	-5.30674e-06	-1.85503e-05	1.51411e-08	-2.59478e-09	1.25464e-08	-5.07793e-08	9.09347e-09	-4.16859e-08	8.83177e-08	-3.60096e-08	5.23081e-08	5.41143e-08	-3.93533e-09	5.01790e-08	6.31012e-08	-3.03035e-08	3.27976e-08	9.89855e-08	-1.00686e-08	8.89170e-08	2.67896e-07	-9.83923e-08	1.69504e-07
1.081	-1.33570e-05	-5.35403e-06	-1.87111e-05	1.56515e-08	-2.68224e-09	1.29693e-08	-5.10064e-08	9.13413e-09	-4.18722e-08	8.94505e-08	-3.64715e-08	5.29790e-08	5.56261e-08	-4.04527e-09	5.15808e-08	6.37411e-08	-3.06108e-08	3.31302e-08	1.00866e-07	-1.02599e-08	9.06065e-08	2.70719e-07	-9.94290e-08	1.71290e-07
1.106	-1.34695e-05	-5.40094e-06	-1.88704e-05	1.61687e-08	-2.77087e-09	1.33978e-08	-5.12247e-08	9.17323e-09	-4.20515e-08	9.05842e-08	-3.69337e-08	5.36505e-08	5.71547e-08	-4.15643e-09	5.29983e-08	6.43783e-08	-3.09168e-08	3.34614e-08	1.02760e-07	-1.04525e-08	9.23079e-08	2.73531e-07	-1.00462e-07	1.73069e-07
1.130	-1.35808e-05	-5.44744e-06	-1.90283e-05	1.66926e-08	-2.86065e-09	1.38319e-08	-5.14343e-08	9.21076e-09	-4.22235e-08	9.17189e-08	-3.73964e-08	5.43226e-08	5.87001e-08	-4.26882e-09	5.44313e-08	6.50127e-08	-3.12215e-08	3.37912e-08	1.04668e-07	-1.06465e-08	9.40212e-08	2.76333e-07	-1.01491e-07	1.74842e-07
1.155	-1.36911e-05	-5.49355e-06	-1.91847e-05	1.72231e-08	-2.95157e-09	1.42716e-08	-5.16352e-08	9.24674e-09	-4.23885e-08	9.28545e-08	-3.78594e-08	5.49951e-08	6.02623e-08	-4.38242e-09	5.58798e-08	6.56445e-08	-3.15249e-08	3.41195e-08	1.06588e-07	-1.08419e-08	9.57463e-08	2.79125e-07	-1.02517e-07	1.76609e-07
1.180	-1.38003e-05	-5.53927e-06	-1.93396e-05	1.77604e-08	-3.04364e-09	1.47167e-08	-5.18274e-08	9.28116e-09	-4.25463e-08	9.39909e-08	-3.83227e-08	5.56682e-08	6.18410e-08	-4.49723e-09	5.73438e-08	6.62735e-08	-3.18270e-08	3.44465e-08	1.08522e-07	-1.10385e-08	9.74831e-08	2.81907e-07	-1.03538e-07	1.78368e-07
1.204	-1.39084e-05	-5.58458e-06	-1.94930e-05	1.83042e-08	-3.13685e-09	1.51674e-08	-5.20110e-08	9.31403e-09	-4.26969e-08	9.51281e-08	-3.87864e-08	5.63417e-08	6.34362e-08	-4.61324e-09	5.88230e-08	6.68997e-08	-3.21277e-08	3.47720e-08	1.10468e-07	-1.12365e-08	9.92316e-08	2.84677e-07	-1.04556e-07	1.80122e-07
1.229	-1.40154e-05	-5.62950e-06	-1.96449e-05	1.88547e-08	-3.23118e-09	1.56235e-08	-5.21858e-08	9.34534e-09	-4.28405e-08	9.62661e-08	-3.92504e-08	5.70157e-08	6.50479e-08	-4.73045e-09	6.03174e-08	6.75232e-08	-3.24272e-08	3.50960e-08	1.12427e-07	-1.14358e-08	1.00992e-07	2.87438e-07	-1.05570e-07	1.81868e-07
1.253	-1.41212e-05	-5.67401e-06	-1.97953e-05	1.94118e-08	-3.32665e-09	1.60851e-08	-5.23519e-08	9.37509e-09	-4.29768e-08	9.74048e-08	-3.97147e-08	5.76902e-08	6.66759e-08	-4.84884e-09	6.18270e-08	6.81439e-08	-3.27253e-08	3.54187e-08	1.14399e-07	-1.16364e-08	1.02763e-07	2.90188e-07	-1.06580e-07	1.83608e-07
1.278	-1.42260e-05	-5.71812e-06	-1.99442e-05	1.99754e-08	-3.42323e-09	1.65522e-08	-5.25094e-08	9.40329e-09	-4.31061e-08	9.85443e-08	-4.01793e-08	5.83650e-08	6.83201e-08	-4.96841e-09	6.33517e-08	6.87618e-08	-3.30220e-08	3.57398e-08	1.16384e-07	-1.18383e-08	1.04546e-07	2.92927e-07	-1.07586e-07	1.85341e-07
1.303	-1.43297e-05	-5.76183e-06	-2.00915e-05	2.05455e-08	-3.52093e-09	1.70246e-08	-5.26582e-08	9.42994e-09	-4.32283e-08	9.96845e-08	-4.06441e-08	5.90403e-08	6.99804e-08	-5.08915e-09	6.48913e-08	6.93770e-08	-3.33174e-08	3.60596e-08	1.18382e-07	-1.20415e-08	1.06340e-07	2.95655e-07	-1.08588e-07	1.87068e-07
1.327	-1.44323e-05	-5.80514e-06	-2.02374e-05	2.11221e-08	-3.61975e-09	1.75023e-08	-5.27984e-08	9.45504e-09	-4.33434e-08	1.00825e-07	-4.11093e-08	5.97160e-08	7.16568e-08	-5.21106e-09	6.64457e-08	6.99893e-08	-3.36115e-08	3.63778e-08	1.20391e-07	-1.22459e-08	1.08145e-07	2.98373e-07	-1.09586e-07	1.88787e-07
1.352	-1.45337e-05	-5.84804e-06	-2.03818e-05	2.17051e-08	-3.71966e-09	1.79855e-08	-5.29299e-08	9.47860e-09	-4.34513e-08	1.01967e-07	-4.15747e-08	6.03920e-08	7.33491e-08	-5.33413e-09	6.80150e-08	7.05989e-08	-3.39042e-08	3.66947e-08	1.22414e-07	-1.24516e-08	1.09962e-07	3.01080e-07	-1.10580e-07	1.90500e-07
1.376	-1.46341e-05	-5.89053e-06	-2.05246e-05	2.22946e-08	-3.82068e-09	1.84739e-08	-5.30528e-08	9.50061e-09	-4.35522e-08	1.03109e-07	-4.20403e-08	6.10684e-08	7.50573e-08	-5.45836e-09	6.95990e-08	7.12056e-08	-3.41956e-08	3.70100e-08	1.24448e-07	-1.26586e-08	1.11790e-07	3.03776e-07	-1.11570e-07	1.92205e-07
1.401	-1.47333e-05	-5.93262e-06	-2.06659e-05	2.28904e-08	-3.92279e-09	1.89676e-08	-5.31671e-08	9.52107e-09	-4.36460e-08	1.04251e-07	-4.25062e-08	6.17451e-08	7.67813e-08	-5.58373e-09	7.11975e-08	7.18095e-08	-3.44856e-08	3.73239e-08	1.26495e-07	-1.28667e-08	1.13628e-07	3.06460e-07	-1.12556e-07	1.93904e-07
1.425	-1.48314e-05	-5.97430e-06	-2.08057e-05	2.34926e-08	-4.02598e-09	1.94666e-08	-5.32728e-08	9.53999e-09	-4.37328e-08	1.05394e-07	-4.29722e-08	6.24221e-08	7.85209e-08	-5.71024e-09	7.28106e-08	7.24105e-08	-3.47742e-08	3.76363e-08	1.28554e-07	-1.30762e-08	1.15478e-07	3.09134e-07	-1.13538e-07	1.95596e-07
1.450	-1.49284e-05	-6.01557e-06	-2.09440e-05	2.41010e-08	-4.13026e-09	1.99708e-08	-5.33699e-08	9.55738e-09	-4.38125e-08	1.06538e-07	-4.34385e-08	6.30994e-08	8.02760e-08	-5.83787e-09	7.44382e-08	7.30087e-08	-3.50615e-08	3.79472e-08	1.30625e-07	-1.32868e-08	1.17338e-07	3.11797e-07	-1.14516e-07	1.97281e-07
1.475	-1.50242e-05	-6.05643e-06	-2.10807e-05	2.47158e-08	-4.23561e-09	2.04802e-08	-5.34584e-08	9.57323e-09	-4.38851e-08	1.07682e-07	-4.39049e-08	6.37770e-08	8.20466e-08	-5.96664e-09	7.60800e-08	7.36041e-08	-3.53474e-08	3.82567e-08	1.32708e-07	-1.34987e-08	1.19209e-07	3.14449e-07	-1.15490e-07	1.98959e-07
1.499	-1.51190e-05	-6.09687e-06	-2.12159e-05	2.53368e-08	-4.34203e-09	2.09947e-08	-5.35383e-08	9.58754e-09	-4.39508e-08	1.08826e-07	-4.43716e-08	6.44548e-08	8.38326e-08	-6.09652e-09	7.77361e-08	7.41966e-08	-3.56320e-08	3.85646e-08	1.34803e-07	-1.37118e-08	1.21091e-07	3.17089e-07	-1.16460e-07	2.00629e-07
1.524	-1.52126e-05	-6.13691e-06	-2.13495e-05	2.59640e-08	-4.44951e-09	2.15144e-08	-5.36097e-08	9.60032e-09	-4.40094e-08	1.09971e-07	-4.48383e-08	6.51329e-08	8.56339e-08	-6.22751e-09	7.94063e-08	7.47861e-08	-3.59151e-08	3.88710e-08	1.36909e-07	-1.39260e-08	1.22983e-07	3.19718e-07	-1.17426e-07	2.02293e-07
1.548	-1.53051e-05	-6.17654e-06	-2.14816e-05	2.65973e-08	-4.55805e-09	2.20392e-08	-5.36725e-08	9.61158e-09	-4.40609e-08	1.11116e-07	-4.53053e-08	6.58111e-08	8.74503e-08	-6.35960e-09	8.10906e-08	7.53728e-08	-3.61969e-08	3.91760e-08	1.39027e-07	-1.41415e-08	1.24886e-07	3.22336e-07	-1.18387e-07	2.03949e-07
1.573	-1.53964e-05	-6.21575e-06	-2.16122e-05	2.72368e-08	-4.66763e-09	2.25691e-08	-5.37269e-08	9.62131e-09	-4.41055e-08	1.12262e-07	-4.57723e-08	6.64896e-08	8.92817e-08	-6.49279e-09	8.27889e-08	7.59567e-08	-3.64772e-08	3.94794e-08	1.41157e-07	-1.43581e-08	1.26799e-07	3.24943e-07	-1.19344e-07	2.05598e-07
1.597	-1.54866e-05	-6.25454e-06	-2.17412e-05	2.78823e-08	-4.77827e-09	2.31041e-08	-5.37727e-08	9.62952e-09	-4.41432e-08	1.13408e-07	-4.62395e-08	6.71682e-08	9.11281e-08	-6.62707e-09	8.45010e-08	7.65375e-08	-3.67562e-08	3.97814e-08	1.43298e-07	-1.45759e-08	1.28722e-07	3.27538e-07	-1.20297e-07	2.07240e-07
1.622	-1.55757e-05	-6.29292e-06	-2.18686e-05	2.85339e-08	-4.88993e-09	2.36440e-08	-5.38100e-08	9.63620e-09	-4.41738e-08	1.14554e-07	-4.67067e-08	6.78469e-08	9.29894e-08	-6.76242e-09	8.62269e-08	7.71155e-08	-3.70338e-08	4.00818e-08	1.45451e-07	-1.47949e-08	1.30656e-07	3.30121e-07	-1.21246e-07	2.08875e-07
1.647	-1.56636e-05	-6.33088e-06	-2.19945e-05	2.91915e-08	-5.00263e-09	2.41889e-08	-5.38389e-08	9.64138e-09	-4.41975e-08	1.15700e-07	-4.71741e-08	6.85258e-08	9.48654e-08	-6.89885e-09	8.79665e-08	7.76905e-08	-3.73099e-08	4.03806e-08	1.47614e-07	-1.50150e-08	1.32599e-07	3.32693e-07	-1.22191e-07	2.10502e-07
1.671	-1.57504e-05	-6.36843e-06	-2.21188e-05	2.98551e-08	-5.11635e-09	2.47388e-08	-5.38594e-08	9.64504e-09	-4.42143e-08	1.16846e-07	-4.76415e-08	6.92048e-08	9.67560e-08	-7.03634e-09	8.97197e-08	7.82626e-08	-3.75846e-08	4.06780e-08	1.49789e-07	-1.52362e-08	1.34553e-07	3.35253e-07	-1.23131e-07	2.12122e-07
1.696	-1.58361e-05	-6.40556e-06	-2.22416e-05	3.05246e-08	-5.23109e-09	2.52936e-08	-5.38714e-08	9.64719e-09	-4.42242e-08	1.17993e-07	-4.81090e-08	6.98838e-08	9.86612e-08	-7.17489e-09	9.14863e-08	7.88318e-08	-3.78580e-08	4.09738e-08	1.51975e-07	-1.54585e-08	1.36517e-07	3.37802e-07	-1.24067e-07	2.13735e-07
1.720	-1.59206e-05	-6.44227e-06	-2.23628e-05	3.12000e-08	-5.34683e-09	2.58532e-08	-5.38750e-08	9.64783e-09	-4.42271e-08	1.19139e-07	-4.85765e-08	7.05630e-08	1.00581e-07	-7.31449e-09	9.32663e-08	7.93980e-08	-3.81299e-08	4.12681e-08	1.54172e-07	-1.56820e-08	1.38490e-07	3.40339e-07	-1.24999e-07	2.15340e-07
1.745	-1.60039e-05	-6.47856e-06	-2.24825e-05	3.18813e-08	-5.46358e-09	2.64177e-08	-5.38702e-08	9.64698e-09	-4.42232e-08	1.20286e-07	-4.90440e-08	7.12421e-08	1.02515e-07	-7.45513e-09	9.50596e-08	7.99612e-08	-3.84003e-08	4.15608e-08	1.56380e-07	-1.59066e-08	1.40473e-07	3.42864e-07	-1.25926e-07	2.16937e-07
1.769	-1.60861e-05	-6.51442e-06	-2.26005e-05	3.25684e-08	-5.58132e-09	2.69870e-08	-5.38571e-08	9.64463e-09	-4.42124e-08	1.21433e-07	-4.95116e-08	7.19213e-08	1.04463e-07	-7.59680e-09	9.68660e-08	8.05214e-08	-3.86694e-08	4.18520e-08	1.58599e-07	-1.61322e-08	1.42466e-07	3.45377e-07	-1.26849e-07	2.18527e-07
1.794	-1.61672e-05	-6.54987e-06	-2.27170e-05	3.32612e-08	-5.70005e-09	2.75611e-08	-5.38356e-08	9.64078e-09	-4.41948e-08	1.22580e-07	-4.99791e-08	7.26005e-08	1.06425e-07	-7.73950e-09	9.86856e-08	8.10786e-08	-3.89370e-08	4.21416e-08	1.60828e-07	-1.63590e-08	1.44469e-07	3.47878e-07	-1.27768e-07	2.20110e-07
1.819	-1.62471e-05	-6.58490e-06	-2.28320e-05	3.39597e-08	-5.81977e-09	2.81400e-08	-5.38058e-08	9.63544e-09	-4.41703e-08	1.23726e-07	-5.04467e-08	7.32796e-08	1.08401e-07	-7.88322e-09	1.00518e-07	8.16329e-08	-3.92031e-08	4.24297e-08	1.63067e-07	-1.65868e-08	1.46481e-07	3.50367e-07	-1.28682e-07	2.21685e-07
1.843	-1.63258e-05	-6.61950e-06	-2.29453e-05	3.46640e-08	-5.94045e-09	2.87235e-08	-5.37677e-08	9.62862e-09	-4.41391e-08	1.24873e-07	-5.09142e-08	7.39588e-08	1.10391e-07	-8.02795e-09	1.02364e-07	8.21841e-08	-3.94679e-08	4.27162e-08	1.65318e-07	-1.68157e-08	1.48502e-07	3.52845e-07	-1.29592e-07	2.23253e-07
1.868	-1.64034e-05	-6.65368e-06	-2.30571e-05	3.53738e-08	-6.06210e-09	2.93117e-08	-5.37213e-08	9.62032e-09	-4.41010e-08	1.26019e-07	-5.13816e-08	7.46378e-08	1.12395e-07	-8.17368e-09	1.04222e-07	8.27322e-08	-3.97311e-08	4.30011e-08	1.67578e-07	-1.70456e-08	1.50532e-07	3.55310e-07	-1.30498e-07	2.24812e-07
1.892	-1.64798e-05	-6.68743e-06	-2.31672e-05	3.60893e-08	-6.18472e-09	2.99046e-08	-5.36667e-08	9.61054e-09	-4.40562e-08	1.27166e-07	-5.18490e-08	7.53167e-08	1.14413e-07	-8.32040e-09	1.06093e-07	8.32774e-08	-3.99929e-08	4.32845e-08	1.69849e-07	-1.72766e-08	1.52572e-07	3.57763e-07	-1.31398e-07	2.26364e-07
1.917	-1.65551e-05	-6.72076e-06	-2.32758e-05	3.68103e-08	-6.30828e-09	3.05020e-08	-5.36039e-08	9.59929e-09	-4.40046e-08	1.28312e-07	-5.23164e-08	7.59956e-08	1.16444e-07	-8.46811e-09	1.07976e-07	8.38195e-08	-4.02533e-08	4.35662e-08	1.72130e-07	-1.75086e-08	1.54621e-07	3.60204e-07	-1.32295e-07	2.27909e-07
1.942	-1.66292e-05	-6.75366e-06	-2.33828e-05	3.75368e-08	-6.43278e-09	3.11040e-08	-5.35329e-08	9.58657e-09	-4.39463e-08	1.29458e-07	-5.27836e-08	7.66743e-08	1.18489e-07	-8.61680e-09	1.09872e-07	8.43585e-08	-4.05121e-08	4.38464e-08	1.74420e-07	-1.77416e-08	1.56679e-07	3.62632e-07	-1.33187e-07	2.29445e-07
1.966	-1.67021e-05	-6.78614e-06	-2.34882e-05	3.82688e-08	-6.55822e-09	3.17106e-08	-5.34537e-08	9.57239e-09	-4.38813e-08	1.30604e-07	-5.32507e-08	7.73529e-08	1.20547e-07	-8.76646e-09	1.11780e-07	8.48945e-08	-4.07695e-08	4.41250e-08	1.76721e-07	-1.79756e-08	1.58745e-07	3.65049e-07	-1.34074e-07	2.30974e-07
1.991	-1.67739e-05	-6.81819e-06	-2.35921e-05	3.90062e-08	-6.68459e-09	3.23216e-08	-5.33663e-08	9.55675e-09	-4.38096e-08	1.31749e-07	-5.37177e-08	7.80312e-08	1.22618e-07	-8.91708e-09	1.13701e-07	8.54274e-08	-4.10254e-08	4.44020e-08	1.79032e-07	-1.82106e-08	1.60821e-07	3.67452e-07	-1.34957e-07	2.32495e-07
2.015	-1.68445e-05	-6.84981e-06	-2.36943e-05	3.97490e-08	-6.81188e-09	3.29371e-08	-5.32709e-08	9.53966e-09	-4.37312e-08	1.32894e-07	-5.41846e-08	7.87094e-08	1.24702e-07	-9.06865e-09	1.15633e-07	8.59572e-08	-4.12799e-08	4.46773e-08	1.81352e-07	-1.84466e-08	1.62905e-07	3.69844e-07	-1.35836e-07	2.34008e-07
2.040	-1.69139e-05	-6.88100e-06	-2.37949e-05	4.04971e-08	-6.94008e-09	3.35570e-08	-5.31674e-08	9.52112e-09	-4.36462e-08	1.34039e-07	-5.46513e-08	7.93874e-08	1.26799e-07	-9.22117e-09	1.17578e-07	8.64839e-08	-4.15328e-08	4.49511e-08	1.83682e-07	-1.86836e-08	1.64998e-07	3.72223e-07	-1.36709e-07	2.35514e-07
2.064	-1.69822e-05	-6.91176e-06	-2.38939e-05	4.12504e-08	-7.06919e-09	3.41812e-08	-5.30558e-08	9.50113e-09	-4.35546e-08	1.35183e-07	-5.51179e-08	8.00651e-08	1.28909e-07	-9.37462e-09	1.19535e-07	8.70075e-08	-4.17843e-08	4.52233e-08	1.86021e-07	-1.89216e-08	1.67099e-07	3.74589e-07	-1.37579e-07	2.37011e-07
2.089	-1.70492e-05	-6.94209e-06	-2.39913e-05	4.20090e-08	-7.19919e-09	3.48098e-08	-5.29362e-08	9.47971e-09	-4.34564e-08	1.36327e-07	-5.55843e-08	8.07426e-08	1.31032e-07	-9.52901e-09	1.21503e-07	8.75280e-08	-4.20342e-08	4.54938e-08	1.88369e-07	-1.91604e-08	1.69209e-07	3.76943e-07	-1.38443e-07	2.38500e-07
2.114	-1.71152e-05	-6.97199e-06	-2.40872e-05	4.27728e-08	-7.33008e-09	3.54427e-08	-5.28086e-08	9.45686e-09	-4.33517e-08	1.37470e-07	-5.60504e-08	8.14198e-08	1.33168e-07	-9.68431e-09	1.23484e-07	8.80453e-08	-4.22827e-08	4.57627e-08	1.90727e-07	-1.94003e-08	1.71327e-07	3.79285e-07	-1.39303e-07	2.39982e-07
2.138	-1.71799e-05	-7.00147e-06	-2.41814e-05	4.35417e-08	-7.46186e-09	3.60799e-08	-5.26730e-08	9.43258e-09	-4.32404e-08	1.38613e-07	-5.65164e-08	8.20966e-08	1.35316e-07	-9.84052e-09	1.25476e-07	8.85595e-08	-4.25296e-08	4.60299e-08	1.93094e-07	-1.96410e-08	1.73453e-07	3.81613e-07	-1.40158e-07	2.41455e-07
2.163	-1.72435e-05	-7.03050e-06	-2.42740e-05	4.43157e-08	-7.59450e-09	3.67212e-08	-5.25295e-08	9.40688e-09	-4.31226e-08	1.39755e-07	-5.69821e-08	8.27732e-08	1.37477e-07	-9.99764e-09	1.27479e-07	8.90706e-08	-4.27750e-08	4.62956e-08	1.95470e-07	-1.98827e-08	1.75587e-07	3.83929e-07	-1.41009e-07	2.42920e-07
2.187	-1.73058e-05	-7.05911e-06	-2.43649e-05	4.50948e-08	-7.72801e-09	3.73668e-08	-5.23781e-08	9.37977e-09	-4.29983e-08	1.40897e-07	-5.74476e-08	8.34494e-08	1.39649e-07	-1.01557e-08	1.29494e-07	8.95784e-08	-4.30189e-08	4.65595e-08	1.97855e-07	-2.01253e-08	1.77730e-07	3.86232e-07	-1.41855e-07	2.44377e-07
2.212	-1.73670e-05	-7.08729e-06	-2.44543e-05	4.58788e-08	-7.86237e-09	3.80164e-08	-5.22188e-08	9.35125e-09	-4.28675e-08	1.42038e-07	-5.79129e-08	8.41252e-08	1.41834e-07	-1.03146e-08	1.31520e-07	9.00832e-08	-4.32613e-08	4.68219e-08	2.00249e-07	-2.03688e-08	1.79880e-07	3.88522e-07	-1.42696e-07	2.45826e-07
2.236	-1.74270e-05	-7.11503e-06	-2.45421e-05	4.66678e-08	-7.99758e-09	3.86702e-08	-5.20517e-08	9.32132e-09	-4.27304e-08	1.43178e-07	-5.83778e-08	8.48006e-08	1.44031e-07	-1.04743e-08	1.33557e-07	9.05847e-08	-4.35021e-08	4.70825e-08	2.02651e-07	-2.06131e-08	1.82038e-07	3.90799e-07	-1.43532e-07	2.47267e-07
2.261	-1.74859e-05	-7.14233e-06	-2.46282e-05	4.74616e-08	-8.13362e-09	3.93280e-08	-5.18768e-08	9.29000e-09	-4.25868e-08	1.44318e-07	-5.88425e-08	8.54756e-08	1.46240e-07	-1.06350e-08	1.35605e-07	9.10830e-08	-4.37415e-08	4.73415e-08	2.05062e-07	-2.08584e-08	1.84203e-07	3.93064e-07	-1.44364e-07	2.48700e-07
2.286	-1.75435e-05	-7.16920e-06	-2.47127e-05	4.82603e-08	-8.27050e-09	3.99898e-08	-5.16941e-08	9.25728e-09	-4.24368e-08	1.45457e-07	-5.93069e-08	8.61501e-08	1.48461e-07	-1.07965e-08	1.37665e-07	9.15781e-08	-4.39792e-08	4.75989e-08	2.07481e-07	-2.11044e-08	1.86377e-07	3.95315e-07	-1.45191e-07	2.50124e-07
2.310	-1.76000e-05	-7.19564e-06	-2.47956e-05	4.90638e-08	-8.40820e-09	4.06557e-08	-5.15036e-08	9.22318e-09	-4.22805e-08	1.46595e-07	-5.97709e-08	8.68242e-08	1.50694e-07	-1.09588e-08	1.39735e-07	9.20700e-08	-4.42155e-08	4.78545e-08	2.09909e-07	-2.13514e-08	1.88557e-07	3.97553e-07	-1.46013e-07	2.51541e-07
2.335	-1.76553e-05	-7.22164e-06	-2.48769e-05	4.98721e-08	-8.54671e-09	4.13254e-08	-5.13055e-08	9.18770e-09	-4.21178e-08	1.47732e-07	-6.02346e-08	8.74978e-08	1.52938e-07	-1.11220e-08	1.41816e-07	9.25587e-08	-4.44501e-08	4.81085e-08	2.12345e-07	-2.15991e-08	1.90745e-07	3.99778e-07	-1.46830e-07	2.52948e-07
2.359	-1.77093e-05	-7.24721e-06	-2.49566e-05	5.06850e-08	-8.68602e-09	4.19990e-08	-5.10997e-08	9.15085e-09	-4.19489e-08	1.48869e-07	-6.06980e-08	8.81709e-08	1.55194e-07	-1.12861e-08	1.43908e-07	9.30441e-08	-4.46832e-08	4.83608e-08	2.14789e-07	-2.18477e-08	1.92941e-07	4.01990e-07	-1.47642e-07	2.54348e-07
2.384	-1.77622e-05	-7.27233e-06	-2.50346e-05	5.15026e-08	-8.82613e-09	4.26765e-08	-5.08863e-08	9.11263e-09	-4.17737e-08	1.50004e-07	-6.11610e-08	8.88434e-08	1.57461e-07	-1.14509e-08	1.46010e-07	9.35263e-08	-4.49148e-08	4.86115e-08	2.17240e-07	-2.20971e-08	1.95143e-07	4.04189e-07	-1.48450e-07	2.55739e-07
2.408	-1.78140e-05	-7.29703e-06	-2.51110e-05	5.23247e-08	-8.96702e-09	4.33577e-08	-5.06653e-08	9.07305e-09	-4.15922e-08	1.51139e-07	-6.16236e-08	8.95154e-08	1.59739e-07	-1.16166e-08	1.48122e-07	9.40052e-08	-4.51448e-08	4.88604e-08	2.19700e-07	-2.23473e-08	1.97353e-07	4.06374e-07	-1.49252e-07	2.57122e-07
2.433	-1.78645e-05	-7.32128e-06	-2.51858e-05	5.31514e-08	-9.10870e-09	4.40427e-08	-5.04367e-08	9.03212e-09	-4.14046e-08	1.52273e-07	-6.20858e-08	9.01868e-08	1.62028e-07	-1.17831e-08	1.50245e-07	9.44808e-08	-4.53732e-08	4.91076e-08	2.22168e-07	-2.25983e-08	1.99569e-07	4.08547e-07	-1.50050e-07	2.58496e-07
2.458	-1.79138e-05	-7.34510e-06	-2.52589e-05	5.39826e-08	-9.25113e-09	4.47315e-08	-5.02006e-08	8.98984e-09	-4.12108e-08	1.53405e-07	-6.25476e-08	9.08576e-08	1.64328e-07	-1.19504e-08	1.52378e-07	9.49532e-08	-4.56001e-08	4.93531e-08	2.24643e-07	-2.28501e-08	2.01793e-07	4.10705e-07	-1.50843e-07	2.59862e-07
2.482	-1.79619e-05	-7.36847e-06	-2.53304e-05	5.48182e-08	-9.39433e-09	4.54239e-08	-4.99571e-08	8.94623e-09	-4.10109e-08	1.54537e-07	-6.30089e-08	9.15278e-08	1.66639e-07	-1.21184e-08	1.54521e-07	9.54222e-08	-4.58253e-08	4.95969e-08	2.27126e-07	-2.31026e-08	2.04023e-07	4.12851e-07	-1.51631e-07	2.61220e-07
2.507	-1.80089e-05	-7.39141e-06	-2.54003e-05	5.56582e-08	-9.53828e-09	4.61199e-08	-4.97061e-08	8.90128e-09	-4.08048e-08	1.55667e-07	-6.34698e-08	9.21973e-08	1.68961e-07	-1.22873e-08	1.56674e-07	9.58880e-08	-4.60490e-08	4.98390e-08	2.29616e-07	-2.33559e-08	2.06260e-07	4.14983e-07	-1.52414e-07	2.62569e-07
2.531	-1.80546e-05	-7.41391e-06	-2.54685e-05	5.65025e-08	-9.68297e-09	4.68195e-08	-4.94477e-08	8.85500e-09	-4.05927e-08	1.56796e-07	-6.39303e-08	9.28662e-08	1.71294e-07	-1.24569e-08	1.58837e-07	9.63504e-08	-4.62711e-08	5.00793e-08	2.32113e-07	-2.36100e-08	2.08503e-07	4.17101e-07	-1.53192e-07	2.63909e-07
2.556	-1.80992e-05	-7.43597e-06	-2.55351e-05	5.73510e-08	-9.82839e-09	4.75226e-08	-4.91819e-08	8.80741e-09	-4.03745e-08	1.57925e-07	-6.43903e-08	9.35343e-08	1.73637e-07	-1.26273e-08	1.61009e-07	9.68095e-08	-4.64916e-08	5.03180e-08	2.34618e-07	-2.38647e-08	2.10753e-07	4.19206e-07	-1.53965e-07	2.65241e-07
2.580	-1.81425e-05	-7.45760e-06	-2.56001e-05	5.82038e-08	-9.97453e-09	4.82293e-08	-4.89089e-08	8.75851e-09	-4.01503e-08	1.59051e-07	-6.48497e-08	9.42018e-08	1.75990e-07	-1.27984e-08	1.63192e-07	9.72653e-08	-4.67104e-08	5.05549e-08	2.37129e-07	-2.41202e-08	2.13009e-07	4.21297e-07	-1.54733e-07	2.66564e-07
2.605	-1.81847e-05	-7.47878e-06	-2.56634e-05	5.90607e-08	-1.01214e-08	4.89393e-08	-4.86285e-08	8.70830e-09	-3.99202e-08	1.60177e-07	-6.53087e-08	9.48685e-08	1.78354e-07	-1.29703e-08	1.65383e-07	9.77177e-08	-4.69277e-08	5.07900e-08	2.39648e-07	-2.43763e-08	2.15271e-07	4.23374e-07	-1.55496e-07	2.67878e-07
2.630	-1.82256e-05	-7.49952e-06	-2.57251e-05	5.99218e-08	-1.02689e-08	4.96528e-08	-4.83409e-08	8.65680e-09	-3.96841e-08	1.61302e-07	-6.57671e-08	9.55344e-08	1.80727e-07	-1.31430e-08	1.67584e-07	9.81668e-08	-4.71434e-08	5.10234e-08	2.42173e-07	-2.46332e-08	2.17540e-07	4.25438e-07	-1.56254e-07	2.69184e-07
2.654	-1.82654e-05	-7.51982e-06	-2.57852e-05	6.07868e-08	-1.04172e-08	5.03696e-08	-4.80461e-08	8.60401e-09	-3.94421e-08	1.62425e-07	-6.62250e-08	9.61995e-08	1.83111e-07	-1.33163e-08	1.69795e-07	9.86125e-08	-4.73574e-08	5.12551e-08	2.44705e-07	-2.48907e-08	2.19814e-07	4.27488e-07	-1.57007e-07	2.70481e-07
2.679	-1.83039e-05	-7.53967e-06	-2.58436e-05	6.16559e-08	-1.05661e-08	5.10898e-08	-4.77441e-08	8.54994e-09	-3.91942e-08	1.63546e-07	-6.66824e-08	9.68639e-08	1.85505e-07	-1.34904e-08	1.72014e-07	9.90548e-08	-4.75698e-08	5.14850e-08	2.47243e-07	-2.51489e-08	2.22094e-07	4.29525e-07	-1.57755e-07	2.71770e-07
2.703	-1.83413e-05	-7.55909e-06	-2.59004e-05	6.25289e-08	-1.07157e-08	5.18132e-08	-4.74351e-08	8.49459e-09	-3.89405e-08	1.64666e-07	-6.71391e-08	9.75273e-08	1.87908e-07	-1.36651e-08	1.74243e-07	9.94937e-08	-4.77806e-08	5.17131e-08	2.49788e-07	-2.54078e-08	2.24380e-07	4.31547e-07	-1.58498e-07	2.73049e-07
2.728	-1.83774e-05	-7.57807e-06	-2.59555e-05	6.34058e-08	-1.08660e-08	5.25398e-08	-4.71189e-08	8.43798e-09	-3.86810e-08	1.65785e-07	-6.75953e-08	9.81900e-08	1.90321e-07	-1.38406e-08	1.76480e-07	9.99293e-08	-4.79898e-08	5.19395e-08	2.52339e-07	-2.56673e-08	2.26672e-07	4.33556e-07	-1.59236e-07	2.74320e-07
2.753	-1.84124e-05	-7.59660e-06	-2.60090e-05	6.42866e-08	-1.10170e-08	5.32696e-08	-4.67958e-08	8.38010e-09	-3.84157e-08	1.66903e-07	-6.80508e-08	9.88517e-08	1.92743e-07	-1.40168e-08	1.78726e-07	1.00361e-07	-4.81973e-08	5.21641e-08	2.54897e-07	-2.59274e-08	2.28969e-07	4.35550e-07	-1.59968e-07	2.75582e-07
2.777	-1.84461e-05	-7.61469e-06	-2.60608e-05	6.51711e-08	-1.11685e-08	5.40025e-08	-4.64656e-08	8.32098e-09	-3.81447e-08	1.68018e-07	-6.85058e-08	9.95126e-08	1.95175e-07	-1.41936e-08	1.80981e-07	1.00790e-07	-4.84032e-08	5.23869e-08	2.57460e-07	-2.61882e-08	2.31272e-07	4.37531e-07	-1.60696e-07	2.76835e-07
2.802	-1.84787e-05	-7.63234e-06	-2.61110e-05	6.60593e-08	-1.13207e-08	5.47385e-08	-4.61286e-08	8.26062e-09	-3.78679e-08	1.69133e-07	-6.89601e-08	1.00172e-07	1.97616e-07	-1.43711e-08	1.83245e-07	1.01215e-07	-4.86074e-08	5.26079e-08	2.60029e-07	-2.64495e-08	2.33580e-07	4.39497e-07	-1.61418e-07	2.78080e-07
2.826	-1.85100e-05	-7.64955e-06	-2.61596e-05	6.69511e-08	-1.14736e-08	5.54775e-08	-4.57846e-08	8.19902e-09	-3.75856e-08	1.70245e-07	-6.94137e-08	1.00831e-07	2.00066e-07	-1.45493e-08	1.85517e-07	1.01637e-07	-4.88100e-08	5.28272e-08	2.62604e-07	-2.67114e-08	2.35893e-07	4.41450e-07	-1.62135e-07	2.79315e-07
2.851	-1.85401e-05	-7.66631e-06	-2.62065e-05	6.78466e-08	-1.16270e-08	5.62195e-08	-4.54338e-08	8.13620e-09	-3.72976e-08	1.71356e-07	-6.98667e-08	1.01489e-07	2.02525e-07	-1.47281e-08	1.87797e-07	1.02055e-07	-4.90109e-08	5.30446e-08	2.65185e-07	-2.69740e-08	2.38211e-07	4.43388e-07	-1.62847e-07	2.80541e-07
2.875	-1.85691e-05	-7.68263e-06	-2.62517e-05	6.87456e-08	-1.17811e-08	5.69645e-08	-4.50761e-08	8.07215e-09	-3.70040e-08	1.72465e-07	-7.03190e-08	1.02146e-07	2.04993e-07	-1.49076e-08	1.90085e-07	1.02470e-07	-4.92101e-08	5.32603e-08	2.67772e-07	-2.72370e-08	2.40535e-07	4.45312e-07	-1.63553e-07	2.81759e-07
2.900	-1.85968e-05	-7.69851e-06	-2.62953e-05	6.96481e-08	-1.19358e-08	5.77123e-08	-4.47118e-08	8.00690e-09	-3.67049e-08	1.73573e-07	-7.07705e-08	1.02802e-07	2.07469e-07	-1.50877e-08	1.92382e-07	1.02882e-07	-4.94077e-08	5.34741e-08	2.70363e-07	-2.75007e-08	2.42863e-07	4.47222e-07	-1.64255e-07	2.82967e-07
2.925	-1.86233e-05	-7.71394e-06	-2.63373e-05	7.05540e-08	-1.20910e-08	5.84629e-08	-4.43407e-08	7.94045e-09	-3.64002e-08	1.74679e-07	-7.12214e-08	1.03457e-07	2.09955e-07	-1.52684e-08	1.94686e-07	1.03290e-07	-4.96036e-08	5.36861e-08	2.72961e-07	-2.77648e-08	2.45196e-07	4.49118e-07	-1.64951e-07	2.84167e-07
2.949	-1.86486e-05	-7.72893e-06	-2.63776e-05	7.14632e-08	-1.22468e-08	5.92164e-08	-4.39629e-08	7.87280e-09	-3.60901e-08	1.75783e-07	-7.16715e-08	1.04111e-07	2.12448e-07	-1.54498e-08	1.96999e-07	1.03694e-07	-4.97978e-08	5.38963e-08	2.75563e-07	-2.80295e-08	2.47533e-07	4.50999e-07	-1.65642e-07	2.85357e-07
2.974	-1.86728e-05	-7.74348e-06	-2.64162e-05	7.23758e-08	-1.24032e-08	5.99726e-08	-4.35786e-08	7.80397e-09	-3.57746e-08	1.76885e-07	-7.21209e-08	1.04764e-07	2.14950e-07	-1.56317e-08	1.99319e-07	1.04095e-07	-4.99903e-08	5.41047e-08	2.78170e-07	-2.82948e-08	2.49875e-07	4.52866e-07	-1.66328e-07	2.86538e-07
2.998	-1.86957e-05	-7.75758e-06	-2.64532e-05	7.32916e-08	-1.25602e-08	6.07314e-08	-4.31876e-08	7.73396e-09	-3.54537e-08	1.77985e-07	-7.25694e-08	1.05416e-07	2.17460e-07	-1.58143e-08	2.01646e-07	1.04492e-07	-5.01812e-08	5.43113e-08	2.80782e-07	-2.85605e-08	2.52222e-07	4.54719e-07	-1.67008e-07	2.87711e-07
3.023	-1.87174e-05	-7.77124e-06	-2.64886e-05	7.42106e-08	-1.27177e-08	6.14929e-08	-4.27902e-08	7.66279e-09	-3.51274e-08	1.79083e-07	-7.30172e-08	1.06066e-07	2.19979e-07	-1.59974e-08	2.03981e-07	1.04886e-07	-5.03703e-08	5.45160e-08	2.83400e-07	-2.88267e-08	2.54573e-07	4.56557e-07	-1.67683e-07	2.88874e-07
3.047	-1.87379e-05	-7.78445e-06	-2.65223e-05	7.51327e-08	-1.28757e-08	6.22571e-08	-4.23862e-08	7.59045e-09	-3.47958e-08	1.80180e-07	-7.34642e-08	1.06715e-07	2.22505e-07	-1.61811e-08	2.06324e-07	1.05277e-07	-5.05578e-08	5.47188e-08	2.86021e-07	-2.90934e-08	2.56928e-07	4.58381e-07	-1.68353e-07	2.90028e-07
3.072	-1.87571e-05	-7.79722e-06	-2.65544e-05	7.60579e-08	-1.30342e-08	6.30237e-08	-4.19759e-08	7.51697e-09	-3.44589e-08	1.81274e-07	-7.39104e-08	1.07363e-07	2.25039e-07	-1.63654e-08	2.08673e-07	1.05663e-07	-5.07435e-08	5.49199e-08	2.88648e-07	-2.93605e-08	2.59287e-07	4.60190e-07	-1.69018e-07	2.91172e-07
3.097	-1.87752e-05	-7.80955e-06	-2.65848e-05	7.69861e-08	-1.31933e-08	6.37928e-08	-4.15592e-08	7.44234e-09	-3.41168e-08	1.82366e-07	-7.43558e-08	1.08010e-07	2.27580e-07	-1.65502e-08	2.11030e-07	1.06047e-07	-5.09275e-08	5.51190e-08	2.91278e-07	-2.96281e-08	2.61650e-07	4.61985e-07	-1.69677e-07	2.92308e-07
3.121	-1.87921e-05	-7.82143e-06	-2.66135e-05	7.79173e-08	-1.33529e-08	6.45644e-08	-4.11361e-08	7.36658e-09	-3.37695e-08	1.83456e-07	-7.48003e-08	1.08656e-07	2.30130e-07	-1.67356e-08	2.13394e-07	1.06426e-07	-5.11098e-08	5.53164e-08	2.93913e-07	-2.98961e-08	2.64017e-07	4.63765e-07	-1.70331e-07	2.93434e-07
3.146	-1.88078e-05	-7.83287e-06	-2.66406e-05	7.88513e-08	-1.35130e-08	6.53384e-08	-4.07068e-08	7.28970e-09	-3.34171e-08	1.84544e-07	-7.52439e-08	1.09300e-07	2.32686e-07	-1.69215e-08	2.15765e-07	1.06802e-07	-5.12904e-08	5.55118e-08	2.96553e-07	-3.01646e-08	2.66388e-07	4.65530e-07	-1.70979e-07	2.94551e-07
3.170	-1.88222e-05	-7.84386e-06	-2.66661e-05	7.97882e-08	-1.36735e-08	6.61147e-08	-4.02713e-08	7.21170e-09	-3.30595e-08	1.85630e-07	-7.56866e-08	1.09944e-07	2.35250e-07	-1.71080e-08	2.18142e-07	1.07175e-07	-5.14693e-08	5.57054e-08	2.99196e-07	-3.04334e-08	2.68762e-07	4.67281e-07	-1.71622e-07	2.95659e-07
3.195	-1.88355e-05	-7.85441e-06	-2.66899e-05	8.07278e-08	-1.38345e-08	6.68933e-08	-3.98295e-08	7.13260e-09	-3.26969e-08	1.86714e-07	-7.61285e-08	1.10585e-07	2.37821e-07	-1.72950e-08	2.20526e-07	1.07544e-07	-5.16464e-08	5.58971e-08	3.01843e-07	-3.07027e-08	2.71140e-07	4.69017e-07	-1.72260e-07	2.96757e-07
3.219	-1.88475e-05	-7.86451e-06	-2.67121e-05	8.16702e-08	-1.39960e-08	6.76741e-08	-3.93817e-08	7.05240e-09	-3.23293e-08	1.87795e-07	-7.65694e-08	1.11226e-07	2.40399e-07	-1.74824e-08	2.22917e-07	1.07909e-07	-5.18218e-08	5.60870e-08	3.04494e-07	-3.09723e-08	2.73522e-07	4.70738e-07	-1.72892e-07	2.97846e-07
3.244	-1.88584e-05	-7.87418e-06	-2.67326e-05	8.26151e-08	-1.41580e-08	6.84572e-08	-3.89278e-08	6.97112e-09	-3.19567e-08	1.88874e-07	-7.70094e-08	1.11865e-07	2.42984e-07	-1.76704e-08	2.25314e-07	1.08270e-07	-5.19955e-08	5.62749e-08	3.07149e-07	-3.12424e-08	2.75906e-07	4.72445e-07	-1.73519e-07	2.98926e-07
3.269	-1.88680e-05	-7.88339e-06	-2.67514e-05	8.35627e-08	-1.43204e-08	6.92424e-08	-3.84679e-08	6.88875e-09	-3.15791e-08	1.89951e-07	-7.74484e-08	1.12503e-07	2.45576e-07	-1.78589e-08	2.27717e-07	1.08628e-07	-5.21674e-08	5.64610e-08	3.09807e-07	-3.15127e-08	2.78294e-07	4.74136e-07	-1.74140e-07	2.99996e-07
3.293	-1.88764e-05	-7.89216e-06	-2.67686e-05	8.45128e-08	-1.44832e-08	7.00296e-08	-3.80020e-08	6.80532e-09	-3.11966e-08	1.91026e-07	-7.78865e-08	1.13139e-07	2.48174e-07	-1.80478e-08	2.30126e-07	1.08983e-07	-5.23376e-08	5.66451e-08	3.12468e-07	-3.17835e-08	2.80685e-07	4.75813e-07	-1.74756e-07	3.01057e-07
3.318	-1.88837e-05	-7.90049e-06	-2.67842e-05	8.54653e-08	-1.46464e-08	7.08189e-08	-3.75301e-08	6.72083e-09	-3.08093e-08	1.92098e-07	-7.83236e-08	1.13774e-07	2.50779e-07	-1.82373e-08	2.32542e-07	1.09333e-07	-5.25060e-08	5.68274e-08	3.15133e-07	-3.20545e-08	2.83079e-07	4.77475e-07	-1.75366e-07	3.02109e-07
3.342	-1.88897e-05	-7.90838e-06	-2.67981e-05	8.64203e-08	-1.48101e-08	7.16102e-08	-3.70525e-08	6.63529e-09	-3.04172e-08	1.93167e-07	-7.87597e-08	1.14408e-07	2.53390e-07	-1.84272e-08	2.34963e-07	1.09680e-07	-5.26726e-08	5.70078e-08	3.17801e-07	-3.23259e-08	2.85475e-07	4.79121e-07	-1.75971e-07	3.03151e-07
3.367	-1.88945e-05	-7.91582e-06	-2.68103e-05	8.73775e-08	-1.49741e-08	7.24034e-08	-3.65690e-08	6.54871e-09	-3.00203e-08	1.94234e-07	-7.91948e-08	1.15040e-07	2.56007e-07	-1.86175e-08	2.37390e-07	1.10024e-07	-5.28375e-08	5.71862e-08	3.20472e-07	-3.25976e-08	2.87874e-07	4.80753e-07	-1.76570e-07	3.04183e-07
3.391	-1.88981e-05	-7.92281e-06	-2.68209e-05	8.83371e-08	-1.51385e-08	7.31985e-08	-3.60797e-08	6.46110e-09	-2.96187e-08	1.95299e-07	-7.96289e-08	1.15670e-07	2.58631e-07	-1.88083e-08	2.39822e-07	1.10363e-07	-5.30006e-08	5.73627e-08	3.23146e-07	-3.28696e-08	2.90276e-07	4.82370e-07	-1.77164e-07	3.05206e-07
3.416	-1.89005e-05	-7.92936e-06	-2.68299e-05	8.92988e-08	-1.53034e-08	7.39954e-08	-3.55848e-08	6.37246e-09	-2.92123e-08	1.96361e-07	-8.00619e-08	1.16299e-07	2.61260e-07	-1.89995e-08	2.42261e-07	1.10699e-07	-5.31619e-08	5.75374e-08	3.25822e-07	-3.31418e-08	2.92681e-07	4.83972e-07	-1.77752e-07	3.06219e-07
3.441	-1.89017e-05	-7.93547e-06	-2.68372e-05	9.02627e-08	-1.54686e-08	7.47942e-08	-3.50842e-08	6.28282e-09	-2.88014e-08	1.97420e-07	-8.04938e-08	1.16927e-07	2.63895e-07	-1.91911e-08	2.44704e-07	1.11032e-07	-5.33215e-08	5.77100e-08	3.28502e-07	-3.34143e-08	2.95087e-07	4.85558e-07	-1.78335e-07	3.07223e-07
3.465	-1.89017e-05	-7.94114e-06	-2.68429e-05	9.12287e-08	-1.56341e-08	7.55946e-08	-3.45780e-08	6.19217e-09	-2.83859e-08	1.98477e-07	-8.09247e-08	1.17552e-07	2.66536e-07	-1.93832e-08	2.47153e-07	1.11360e-07	-5.34793e-08	5.78808e-08	3.31183e-07	-3.36871e-08	2.97496e-07	4.87130e-07	-1.78912e-07	3.08217e-07
3.490	-1.89005e-05	-7.94636e-06	-2.68469e-05	9.21967e-08	-1.58000e-08	7.63967e-08	-3.40663e-08	6.10053e-09	-2.79658e-08	1.99531e-07	-8.13544e-08	1.18177e-07	2.69183e-07	-1.95756e-08	2.49607e-07	1.11685e-07	-5.36352e-08	5.80496e-08	3.33867e-07	-3.39601e-08	2.99907e-07	4.88686e-07	-1.79484e-07	3.09202e-07
3.514	-1.88981e-05	-7.95114e-06	-2.68492e-05	9.31666e-08	-1.59662e-08	7.72004e-08	-3.35491e-08	6.00791e-09	-2.75412e-08	2.00582e-07	-8.17831e-08	1.18799e-07	2.71834e-07	-1.97685e-08	2.52066e-07	1.12006e-07	-5.37894e-08	5.82165e-08	3.36554e-07	-3.42334e-08	3.02320e-07	4.90227e-07	-1.80050e-07	3.10177e-07
3.539	-1.88945e-05	-7.95547e-06	-2.68500e-05	9.41385e-08	-1.61328e-08	7.80057e-08	-3.30264e-08	5.91432e-09	-2.71121e-08	2.01631e-07	-8.22106e-08	1.19420e-07	2.74491e-07	-1.99617e-08	2.54530e-07	1.12323e-07	-5.39418e-08	5.83814e-08	3.39242e-07	-3.45068e-08	3.04735e-07	4.91752e-07	-1.80610e-07	3.11143e-07
3.564	-1.88897e-05	-7.95937e-06	-2.68490e-05	9.51121e-08	-1.62996e-08	7.88125e-08	-3.24984e-08	5.81976e-09	-2.66787e-08	2.02677e-07	-8.26370e-08	1.20040e-07	2.77154e-07	-2.01553e-08	2.56998e-07	1.12637e-07	-5.40924e-08	5.85444e-08	3.41933e-07	-3.47805e-08	3.07152e-07	4.93263e-07	-1.81165e-07	3.12098e-07
3.588	-1.88837e-05	-7.96282e-06	-2.68465e-05	9.60876e-08	-1.64668e-08	7.96208e-08	-3.19651e-08	5.72425e-09	-2.62408e-08	2.03720e-07	-8.30622e-08	1.20657e-07	2.79821e-07	-2.03493e-08	2.59472e-07	1.12947e-07	-5.42412e-08	5.87054e-08	3.44625e-07	-3.50544e-08	3.09571e-07	4.94758e-07	-1.81714e-07	3.13044e-07
3.613	-1.88765e-05	-7.96582e-06	-2.68423e-05	9.70647e-08	-1.66342e-08	8.04305e-08	-3.14265e-08	5.62780e-09	-2.57987e-08	2.04760e-07	-8.34862e-08	1.21273e-07	2.82493e-07	-2.05436e-08	2.61949e-07	1.13253e-07	-5.43881e-08	5.88644e-08	3.47319e-07	-3.53284e-08	3.11990e-07	4.96238e-07	-1.82257e-07	3.13980e-07
3.637	-1.88680e-05	-7.96839e-06	-2.68364e-05	9.80435e-08	-1.68020e-08	8.12415e-08	-3.08827e-08	5.53041e-09	-2.53523e-08	2.05797e-07	-8.39091e-08	1.21888e-07	2.85170e-07	-2.07383e-08	2.64432e-07	1.13555e-07	-5.45332e-08	5.90215e-08	3.50014e-07	-3.56026e-08	3.14412e-07	4.97702e-07	-1.82795e-07	3.14907e-07
3.662	-1.88584e-05	-7.97051e-06	-2.68289e-05	9.90239e-08	-1.69700e-08	8.20539e-08	-3.03337e-08	5.43210e-09	-2.49016e-08	2.06831e-07	-8.43307e-08	1.22500e-07	2.87851e-07	-2.09333e-08	2.66918e-07	1.13853e-07	-5.46766e-08	5.91766e-08	3.52711e-07	-3.58769e-08	3.16835e-07	4.99151e-07	-1.83327e-07	3.15824e-07
3.686	-1.88476e-05	-7.97220e-06	-2.68198e-05	1.00006e-07	-1.71382e-08	8.28675e-08	-2.97796e-08	5.33288e-09	-2.44468e-08	2.07862e-07	-8.47511e-08	1.23111e-07	2.90537e-07	-2.11286e-08	2.69409e-07	1.14148e-07	-5.48180e-08	5.93298e-08	3.55410e-07	-3.61514e-08	3.19258e-07	5.00584e-07	-1.83854e-07	3.16731e-07
3.711	-1.88356e-05	-7.97344e-06	-2.68090e-05	1.00989e-07	-1.73068e-08	8.36823e-08	-2.92205e-08	5.23276e-09	-2.39878e-08	2.08890e-07	-8.51703e-08	1.23720e-07	2.93228e-07	-2.13242e-08	2.71903e-07	1.14439e-07	-5.49577e-08	5.94809e-08	3.58109e-07	-3.64260e-08	3.21683e-07	5.02002e-07	-1.84375e-07	3.17628e-07
3.736	-1.88224e-05	-7.97424e-06	-2.67966e-05	1.01974e-07	-1.74755e-08	8.44982e-08	-2.86564e-08	5.13175e-09	-2.35247e-08	2.09915e-07	-8.55882e-08	1.24327e-07	2.95922e-07	-2.15202e-08	2.74402e-07	1.14726e-07	-5.50955e-08	5.96301e-08	3.60810e-07	-3.67007e-08	3.24109e-07	5.03405e-07	-1.84890e-07	3.18515e-07
3.760	-1.88080e-05	-7.97460e-06	-2.67826e-05	1.02960e-07	-1.76445e-08	8.53153e-08	-2.80874e-08	5.02985e-09	-2.30576e-08	2.10937e-07	-8.60048e-08	1.24932e-07	2.98621e-07	-2.17164e-08	2.76904e-07	1.15009e-07	-5.52315e-08	5.97772e-08	3.63511e-07	-3.69754e-08	3.26536e-07	5.04792e-07	-1.85399e-07	3.19393e-07
3.785	-1.87924e-05	-7.97451e-06	-2.67669e-05	1.03947e-07	-1.78137e-08	8.61334e-08	-2.75136e-08	4.92708e-09	-2.25865e-08	2.11955e-07	-8.64202e-08	1.25535e-07	3.01323e-07	-2.19130e-08	2.79410e-07	1.15288e-07	-5.53656e-08	5.99224e-08	3.66214e-07	-3.72503e-08	3.28963e-07	5.06163e-07	-1.85903e-07	3.20260e-07
3.809	-1.87756e-05	-7.97399e-06	-2.67496e-05	1.04935e-07	-1.79831e-08	8.69524e-08	-2.69349e-08	4.82345e-09	-2.21114e-08	2.12971e-07	-8.68342e-08	1.26137e-07	3.04029e-07	-2.21098e-08	2.81919e-07	1.15563e-07	-5.54979e-08	6.00655e-08	3.68917e-07	-3.75253e-08	3.31391e-07	5.07518e-07	-1.86400e-07	3.21118e-07
3.834	-1.87577e-05	-7.97303e-06	-2.67307e-05	1.05925e-07	-1.81526e-08	8.77724e-08	-2.63514e-08	4.71896e-09	-2.16325e-08	2.13983e-07	-8.72469e-08	1.26736e-07	3.06739e-07	-2.23068e-08	2.84432e-07	1.15835e-07	-5.56283e-08	6.02067e-08	3.71620e-07	-3.78003e-08	3.33820e-07	5.08858e-07	-1.86893e-07	3.21966e-07
3.858	-1.87385e-05	-7.97163e-06	-2.67101e-05	1.06916e-07	-1.83224e-08	8.85933e-08	-2.57633e-08	4.61364e-09	-2.11496e-08	2.14992e-07	-8.76583e-08	1.27334e-07	3.09453e-07	-2.25042e-08	2.86948e-07	1.16103e-07	-5.57568e-08	6.03458e-08	3.74324e-07	-3.80753e-08	3.36249e-07	5.10183e-07	-1.87379e-07	3.22804e-07
3.883	-1.87181e-05	-7.96979e-06	-2.66879e-05	1.07907e-07	-1.84924e-08	8.94150e-08	-2.51705e-08	4.50749e-09	-2.06630e-08	2.15998e-07	-8.80683e-08	1.27929e-07	3.12169e-07	-2.27017e-08	2.89468e-07	1.16366e-07	-5.58835e-08	6.04829e-08	3.77028e-07	-3.83504e-08	3.38678e-07	5.11491e-07	-1.87860e-07	3.23632e-07
3.908	-1.86966e-05	-7.96751e-06	-2.66641e-05	1.08900e-07	-1.86625e-08	9.02374e-08	-2.45731e-08	4.40051e-09	-2.01726e-08	2.17000e-07	-8.84770e-08	1.28523e-07	3.14889e-07	-2.28996e-08	2.91990e-07	1.16626e-07	-5.60083e-08	6.06180e-08	3.79733e-07	-3.86254e-08	3.41107e-07	5.12784e-07	-1.88334e-07	3.24450e-07
3.932	-1.86738e-05	-7.96480e-06	-2.66386e-05	1.09893e-07	-1.88327e-08	9.10606e-08	-2.39713e-08	4.29273e-09	-1.96785e-08	2.17999e-07	-8.88843e-08	1.29115e-07	3.17613e-07	-2.30976e-08	2.94515e-07	1.16882e-07	-5.61313e-08	6.07511e-08	3.82437e-07	-3.89005e-08	3.43537e-07	5.14061e-07	-1.88803e-07	3.25258e-07
3.957	-1.86499e-05	-7.96164e-06	-2.66116e-05	1.10888e-07	-1.90031e-08	9.18845e-08	-2.33649e-08	4.18415e-09	-1.91808e-08	2.18994e-07	-8.92901e-08	1.29704e-07	3.20339e-07	-2.32958e-08	2.97043e-07	1.17134e-07	-5.62524e-08	6.08821e-08	3.85141e-07	-3.91756e-08	3.45966e-07	5.15322e-07	-1.89267e-07	3.26056e-07
3.981	-1.86248e-05	-7.95805e-06	-2.65828e-05	1.11882e-07	-1.91736e-08	9.27089e-08	-2.27542e-08	4.07478e-09	-1.86794e-08	2.19986e-07	-8.96946e-08	1.30292e-07	3.23068e-07	-2.34943e-08	2.99573e-07	1.17383e-07	-5.63715e-08	6.10111e-08	3.87846e-07	-3.94507e-08	3.48395e-07	5.16568e-07	-1.89724e-07	3.26844e-07
4.006	-1.85985e-05	-7.95403e-06	-2.65525e-05	1.12878e-07	-1.93442e-08	9.35339e-08	-2.21391e-08	3.96463e-09	-1.81745e-08	2.20975e-07	-9.00976e-08	1.30877e-07	3.25799e-07	-2.36930e-08	3.02106e-07	1.17627e-07	-5.64888e-08	6.11381e-08	3.90549e-07	-3.97257e-08	3.50824e-07	5.17797e-07	-1.90176e-07	3.27621e-07
4.030	-1.85710e-05	-7.94956e-06	-2.65206e-05	1.13874e-07	-1.95149e-08	9.43594e-08	-2.15197e-08	3.85371e-09	-1.76660e-08	2.21960e-07	-9.04991e-08	1.31461e-07	3.28534e-07	-2.38918e-08	3.04642e-07	1.17867e-07	-5.66042e-08	6.12630e-08	3.93252e-07	-4.00006e-08	3.53252e-07	5.19011e-07	-1.90621e-07	3.28389e-07
4.055	-1.85424e-05	-7.94466e-06	-2.64870e-05	1.14871e-07	-1.96858e-08	9.51854e-08	-2.08961e-08	3.74204e-09	-1.71541e-08	2.22941e-07	-9.08992e-08	1.32042e-07	3.31270e-07	-2.40908e-08	3.07180e-07	1.18104e-07	-5.67178e-08	6.13858e-08	3.95955e-07	-4.02755e-08	3.55679e-07	5.20208e-07	-1.91061e-07	3.29147e-07
4.080	-1.85125e-05	-7.93933e-06	-2.64518e-05	1.15868e-07	-1.98567e-08	9.60117e-08	-2.02684e-08	3.62962e-09	-1.66387e-08	2.23919e-07	-9.12979e-08	1.32621e-07	3.34009e-07	-2.42900e-08	3.09719e-07	1.18336e-07	-5.68294e-08	6.15066e-08	3.98657e-07	-4.05503e-08	3.58106e-07	5.21390e-07	-1.91495e-07	3.29895e-07
4.104	-1.84815e-05	-7.93355e-06	-2.64150e-05	1.16866e-07	-2.00276e-08	9.68384e-08	-1.96365e-08	3.51647e-09	-1.61200e-08	2.24893e-07	-9.16950e-08	1.33198e-07	3.36751e-07	-2.44894e-08	3.12261e-07	1.18564e-07	-5.69391e-08	6.16253e-08	4.01358e-07	-4.08251e-08	3.60533e-07	5.22556e-07	-1.91923e-07	3.30632e-07
4.129	-1.84493e-05	-7.92735e-06	-2.63766e-05	1.17864e-07	-2.01987e-08	9.76654e-08	-1.90006e-08	3.40259e-09	-1.55980e-08	2.25863e-07	-9.20906e-08	1.33772e-07	3.39494e-07	-2.46888e-08	3.14805e-07	1.18789e-07	-5.70469e-08	6.17420e-08	4.04057e-07	-4.10997e-08	3.62958e-07	5.23705e-07	-1.92346e-07	3.31360e-07
4.153	-1.84159e-05	-7.92071e-06	-2.63366e-05	1.18862e-07	-2.03697e-08	9.84926e-08	-1.83606e-08	3.28799e-09	-1.50727e-08	2.26829e-07	-9.24847e-08	1.34345e-07	3.42239e-07	-2.48885e-08	3.17350e-07	1.19009e-07	-5.71527e-08	6.18566e-08	4.06756e-07	-4.13742e-08	3.65382e-07	5.24839e-07	-1.92762e-07	3.32077e-07
4.178	-1.83814e-05	-7.91364e-06	-2.62950e-05	1.19861e-07	-2.05409e-08	9.93200e-08	-1.77168e-08	3.17269e-09	-1.45441e-08	2.27792e-07	-9.28772e-08	1.34915e-07	3.44986e-07	-2.50882e-08	3.19898e-07	1.19226e-07	-5.72567e-08	6.19691e-08	4.09454e-07	-4.16486e-08	3.67805e-07	5.25956e-07	-1.93172e-07	3.32784e-07
4.202	-1.83456e-05	-7.90613e-06	-2.62518e-05	1.20859e-07	-2.07120e-08	1.00147e-07	-1.70691e-08	3.05670e-09	-1.40124e-08	2.28751e-07	-9.32682e-08	1.35483e-07	3.47734e-07	-2.52881e-08	3.22446e-07	1.19438e-07	-5.73587e-08	6.20796e-08	4.12150e-07	-4.19228e-08	3.70227e-07	5.27058e-07	-1.93577e-07	3.33481e-07
4.227	-1.83087e-05	-7.89820e-06	-2.62069e-05	1.21858e-07	-2.08831e-08	1.00975e-07	-1.64176e-08	2.94003e-09	-1.34776e-08	2.29706e-07	-9.36576e-08	1.36049e-07	3.50484e-07	-2.54881e-08	3.24996e-07	1.19647e-07	-5.74589e-08	6.21879e-08	4.14844e-07	-4.21969e-08	3.72647e-07	5.28143e-07	-1.93976e-07	3.34168e-07
4.252	-1.82707e-05	-7.88983e-06	-2.61605e-05	1.22857e-07	-2.10543e-08	1.01803e-07	-1.57623e-08	2.82269e-09	-1.29396e-08	2.30657e-07	-9.40454e-08	1.36612e-07	3.53236e-07	-2.56882e-08	3.27547e-07	1.19851e-07	-5.75570e-08	6.22942e-08	4.17537e-07	-4.24708e-08	3.75066e-07	5.29213e-07	-1.94368e-07	3.34844e-07
4.276	-1.82314e-05	-7.88103e-06	-2.61125e-05	1.23856e-07	-2.12255e-08	1.02630e-07	-1.51034e-08	2.70469e-09	-1.23987e-08	2.31605e-07	-9.44316e-08	1.37173e-07	3.55988e-07	-2.58884e-08	3.30100e-07	1.20052e-07	-5.76533e-08	6.23984e-08	4.20228e-07	-4.27445e-08	3.77484e-07	5.30266e-07	-1.94755e-07	3.35511e-07
4.301	-1.81910e-05	-7.87180e-06	-2.60628e-05	1.24854e-07	-2.13966e-08	1.03458e-07	-1.44408e-08	2.58603e-09	-1.18548e-08	2.32548e-07	-9.48162e-08	1.37732e-07	3.58742e-07	-2.60886e-08	3.32653e-07	1.20248e-07	-5.77476e-08	6.25004e-08	4.22917e-07	-4.30180e-08	3.79899e-07	5.31303e-07	-1.95136e-07	3.36167e-07
4.325	-1.81495e-05	-7.86214e-06	-2.60116e-05	1.25853e-07	-2.15677e-08	1.04285e-07	-1.37747e-08	2.46674e-09	-1.13079e-08	2.33487e-07	-9.51992e-08	1.38288e-07	3.61496e-07	-2.62889e-08	3.35208e-07	1.20440e-07	-5.78400e-08	6.26004e-08	4.25604e-07	-4.32914e-08	3.82313e-07	5.32323e-07	-1.95511e-07	3.36813e-07
4.350	-1.81067e-05	-7.85205e-06	-2.59588e-05	1.26851e-07	-2.17387e-08	1.05112e-07	-1.31050e-08	2.34682e-09	-1.07582e-08	2.34422e-07	-9.55805e-08	1.38842e-07	3.64252e-07	-2.64893e-08	3.37763e-07	1.20629e-07	-5.79304e-08	6.26983e-08	4.28289e-07	-4.35645e-08	3.84725e-07	5.33328e-07	-1.95880e-07	3.37448e-07
4.375	-1.80628e-05	-7.84153e-06	-2.59044e-05	1.27849e-07	-2.19097e-08	1.05939e-07	-1.24319e-08	2.22629e-09	-1.02056e-08	2.35353e-07	-9.59601e-08	1.39393e-07	3.67008e-07	-2.66897e-08	3.40318e-07	1.20813e-07	-5.80189e-08	6.27940e-08	4.30972e-07	-4.38373e-08	3.87134e-07	5.34316e-07	-1.96243e-07	3.38073e-07
4.399	-1.80178e-05	-7.83058e-06	-2.58484e-05	1.28846e-07	-2.20807e-08	1.06765e-07	-1.17554e-08	2.10514e-09	-9.65030e-09	2.36280e-07	-9.63381e-08	1.39942e-07	3.69765e-07	-2.68902e-08	3.42874e-07	1.20993e-07	-5.81054e-08	6.28877e-08	4.33652e-07	-4.41099e-08	3.89542e-07	5.35288e-07	-1.96599e-07	3.38688e-07
4.424	-1.79716e-05	-7.81921e-06	-2.57908e-05	1.29843e-07	-2.22515e-08	1.07592e-07	-1.10756e-08	1.98341e-09	-9.09224e-09	2.37203e-07	-9.67143e-08	1.40489e-07	3.72522e-07	-2.70907e-08	3.45431e-07	1.21169e-07	-5.81899e-08	6.29792e-08	4.36329e-07	-4.43823e-08	3.91947e-07	5.36243e-07	-1.96950e-07	3.39293e-07
4.448	-1.79242e-05	-7.80741e-06	-2.57316e-05	1.30840e-07	-2.24223e-08	1.08417e-07	-1.03926e-08	1.86108e-09	-8.53150e-09	2.38122e-07	-9.70889e-08	1.41033e-07	3.75279e-07	-2.72912e-08	3.47988e-07	1.21341e-07	-5.82725e-08	6.30686e-08	4.39004e-07	-4.46544e-08	3.94350e-07	5.37183e-07	-1.97295e-07	3.39887e-07
4.473	-1.78757e-05	-7.79519e-06	-2.56708e-05	1.31836e-07	-2.25930e-08	1.09243e-07	-9.70632e-09	1.73819e-09	-7.96813e-09	2.39036e-07	-9.74617e-08	1.41574e-07	3.78037e-07	-2.74918e-08	3.50545e-07	1.21509e-07	-5.83532e-08	6.31558e-08	4.41676e-07	-4.49262e-08	3.96750e-07	5.38105e-07	-1.97634e-07	3.40471e-07
4.497	-1.78260e-05	-7.78253e-06	-2.56085e-05	1.32831e-07	-2.27636e-08	1.10067e-07	-9.01691e-09	1.61473e-09	-7.40218e-09	2.39946e-07	-9.78328e-08	1.42113e-07	3.80794e-07	-2.76923e-08	3.53102e-07	1.21673e-07	-5.84318e-08	6.32410e-08	4.44345e-07	-4.51977e-08	3.99148e-07	5.39012e-07	-1.97967e-07	3.41045e-07
4.522	-1.77752e-05	-7.76946e-06	-2.55446e-05	1.33825e-07	-2.29340e-08	1.10891e-07	-8.32443e-09	1.49072e-09	-6.83371e-09	2.40852e-07	-9.82021e-08	1.42650e-07	3.83551e-07	-2.78928e-08	3.55659e-07	1.21832e-07	-5.85085e-08	6.33240e-08	4.47011e-07	-4.54688e-08	4.01542e-07	5.39902e-07	-1.98294e-07	3.41608e-07
4.547	-1.77232e-05	-7.75596e-06	-2.54791e-05	1.34819e-07	-2.31043e-08	1.11715e-07	-7.62893e-09	1.36618e-09	-6.26275e-09	2.41753e-07	-9.85696e-08	1.43184e-07	3.86309e-07	-2.80933e-08	3.58215e-07	1.21988e-07	-5.85832e-08	6.34048e-08	4.49674e-07	-4.57397e-08	4.03934e-07	5.40776e-07	-1.98615e-07	3.42161e-07
4.571	-1.76701e-05	-7.74204e-06	-2.54121e-05	1.35812e-07	-2.32745e-08	1.12538e-07	-6.93047e-09	1.24110e-09	-5.68938e-09	2.42651e-07	-9.89354e-08	1.43715e-07	3.89065e-07	-2.82938e-08	3.60771e-07	1.22139e-07	-5.86559e-08	6.34835e-08	4.52334e-07	-4.60102e-08	4.06323e-07	5.41633e-07	-1.98930e-07	3.42703e-07
4.596	-1.76158e-05	-7.72770e-06	-2.53435e-05	1.36804e-07	-2.34445e-08	1.13360e-07	-6.22912e-09	1.11550e-09	-5.11362e-09	2.43543e-07	-9.92993e-08	1.44244e-07	3.91821e-07	-2.84942e-08	3.63327e-07	1.22287e-07	-5.87267e-08	6.35601e-08	4.54990e-07	-4.62804e-08	4.08709e-07	5.42474e-07	-1.99239e-07	3.43235e-07
4.620	-1.75604e-05	-7.71293e-06	-2.52733e-05	1.37796e-07	-2.36144e-08	1.14181e-07	-5.52493e-09	9.89395e-10	-4.53554e-09	2.44431e-07	-9.96615e-08	1.44770e-07	3.94577e-07	-2.86946e-08	3.65882e-07	1.22430e-07	-5.87954e-08	6.36345e-08	4.57642e-07	-4.65502e-08	4.11092e-07	5.43298e-07	-1.99542e-07	3.43757e-07
4.645	-1.75038e-05	-7.69775e-06	-2.52016e-05	1.38786e-07	-2.37841e-08	1.15002e-07	-4.81797e-09	8.62794e-10	-3.95518e-09	2.45315e-07	-1.00022e-07	1.45293e-07	3.97332e-07	-2.88950e-08	3.68437e-07	1.22569e-07	-5.88622e-08	6.37068e-08	4.60291e-07	-4.68196e-08	4.13471e-07	5.44106e-07	-1.99838e-07	3.44268e-07
4.669	-1.74461e-05	-7.68214e-06	-2.51283e-05	1.39775e-07	-2.39536e-08	1.15821e-07	-4.10830e-09	7.35707e-10	-3.37259e-09	2.46194e-07	-1.00380e-07	1.45814e-07	4.00086e-07	-2.90952e-08	3.70990e-07	1.22704e-07	-5.89270e-08	6.37769e-08	4.62936e-07	-4.70886e-08	4.15847e-07	5.44898e-07	-2.00129e-07	3.44769e-07
4.694	-1.73873e-05	-7.66612e-06	-2.50534e-05	1.40763e-07	-2.41229e-08	1.16640e-07	-3.39598e-09	6.08146e-10	-2.78783e-09	2.47069e-07	-1.00737e-07	1.46332e-07	4.02838e-07	-2.92954e-08	3.73543e-07	1.22835e-07	-5.89897e-08	6.38448e-08	4.65576e-07	-4.73572e-08	4.18219e-07	5.45673e-07	-2.00414e-07	3.45259e-07
4.719	-1.73273e-05	-7.64968e-06	-2.49770e-05	1.41749e-07	-2.42920e-08	1.17457e-07	-2.68107e-09	4.80121e-10	-2.20095e-09	2.47939e-07	-1.01092e-07	1.46847e-07	4.05590e-07	-2.94955e-08	3.76095e-07	1.22961e-07	-5.90505e-08	6.39106e-08	4.68213e-07	-4.76255e-08	4.20588e-07	5.46431e-07	-2.00692e-07	3.45739e-07
4.743	-1.72663e-05	-7.63282e-06	-2.48991e-05	1.42735e-07	-2.44608e-08	1.18274e-07	-1.96363e-09	3.51644e-10	-1.61199e-09	2.48804e-07	-1.01444e-07	1.47360e-07	4.08340e-07	-2.96955e-08	3.78645e-07	1.23083e-07	-5.91092e-08	6.39741e-08	4.70846e-07	-4.78932e-08	4.22953e-07	5.47173e-07	-2.00965e-07	3.46208e-07
4.768	-1.72040e-05	-7.61555e-06	-2.48196e-05	1.43719e-07	-2.46295e-08	1.19089e-07	-1.24373e-09	2.22725e-10	-1.02101e-09	2.49665e-07	-1.01795e-07	1.47870e-07	4.11089e-07	-2.98954e-08	3.81194e-07	1.23202e-07	-5.91660e-08	6.40356e-08	4.73474e-07	-4.81606e-08	4.25314e-07	5.47898e-07	-2.01231e-07	3.46667e-07
4.792	-1.71407e-05	-7.59786e-06	-2.47385e-05	1.44701e-07	-2.47979e-08	1.19904e-07	-5.21424e-10	9.33758e-11	-4.28049e-10	2.50521e-07	-1.02144e-07	1.48377e-07	4.13836e-07	-3.00952e-08	3.83741e-07	1.23316e-07	-5.92207e-08	6.40948e-08	4.76098e-07	-4.84275e-08	4.27670e-07	5.48606e-07	-2.01491e-07	3.47115e-07
4.817	-1.70762e-05	-7.57975e-06	-2.46560e-05	1.45683e-07	-2.49660e-08	1.20717e-07	2.03225e-10	-3.63933e-11	1.66832e-10	2.51372e-07	-1.02491e-07	1.48881e-07	4.16582e-07	-3.02949e-08	3.86287e-07	1.23425e-07	-5.92734e-08	6.41519e-08	4.78717e-07	-4.86939e-08	4.30023e-07	5.49298e-07	-2.01745e-07	3.47553e-07
4.841	-1.70106e-05	-7.56123e-06	-2.45718e-05	1.46662e-07	-2.51339e-08	1.21528e-07	9.30157e-10	-1.66571e-10	7.63586e-10	2.52219e-07	-1.02837e-07	1.49382e-07	4.19326e-07	-3.04944e-08	3.88831e-07	1.23531e-07	-5.93241e-08	6.42067e-08	4.81332e-07	-4.89598e-08	4.32372e-07	5.49974e-07	-2.01993e-07	3.47980e-07
4.866	-1.69439e-05	-7.54230e-06	-2.44862e-05	1.47640e-07	-2.53015e-08	1.22339e-07	1.65931e-09	-2.97146e-10	1.36216e-09	2.53060e-07	-1.03180e-07	1.49881e-07	4.22067e-07	-3.06938e-08	3.91374e-07	1.23632e-07	-5.93728e-08	6.42594e-08	4.83941e-07	-4.92253e-08	4.34716e-07	5.50632e-07	-2.02235e-07	3.48397e-07
4.891	-1.68761e-05	-7.52296e-06	-2.43990e-05	1.48617e-07	-2.54688e-08	1.23148e-07	2.39062e-09	-4.28108e-10	1.96251e-09	2.53897e-07	-1.03521e-07	1.50376e-07	4.24807e-07	-3.08930e-08	3.93914e-07	1.23729e-07	-5.94195e-08	6.43099e-08	4.86546e-07	-4.94902e-08	4.37056e-07	5.51275e-07	-2.02471e-07	3.48803e-07
4.915	-1.68071e-05	-7.50320e-06	-2.43103e-05	1.49591e-07	-2.56358e-08	1.23955e-07	3.12403e-09	-5.59445e-10	2.56458e-09	2.54729e-07	-1.03860e-07	1.50869e-07	4.27544e-07	-3.10921e-08	3.96452e-07	1.23822e-07	-5.94641e-08	6.43582e-08	4.89146e-07	-4.97547e-08	4.39391e-07	5.51900e-07	-2.02701e-07	3.49199e-07
4.940	-1.67371e-05	-7.48304e-06	-2.42201e-05	1.50564e-07	-2.58025e-08	1.24761e-07	3.85947e-09	-6.91147e-10	3.16832e-09	2.55556e-07	-1.04197e-07	1.51359e-07	4.30280e-07	-3.12910e-08	3.98989e-07	1.23911e-07	-5.95066e-08	6.44043e-08	4.91740e-07	-5.00186e-08	4.41722e-07	5.52509e-07	-2.02924e-07	3.49584e-07
4.964	-1.66659e-05	-7.46247e-06	-2.41284e-05	1.51535e-07	-2.59689e-08	1.25566e-07	4.59689e-09	-8.23202e-10	3.77368e-09	2.56378e-07	-1.04533e-07	1.51846e-07	4.33012e-07	-3.14897e-08	4.01522e-07	1.23995e-07	-5.95472e-08	6.44481e-08	4.94329e-07	-5.02819e-08	4.44047e-07	5.53101e-07	-2.03142e-07	3.49959e-07
4.989	-1.65936e-05	-7.44149e-06	-2.40351e-05	1.52504e-07	-2.61350e-08	1.26369e-07	5.33622e-09	-9.55600e-10	4.38062e-09	2.57195e-07	-1.04866e-07	1.52330e-07	4.35742e-07	-3.16883e-08	4.04054e-07	1.24075e-07	-5.95857e-08	6.44898e-08	4.96913e-07	-5.05447e-08	4.46368e-07	5.53676e-07	-2.03353e-07	3.50323e-07
5.014	-1.65202e-05	-7.42010e-06	-2.39403e-05	1.53471e-07	-2.63007e-08	1.27170e-07	6.07740e-09	-1.08833e-09	4.98907e-09	2.58008e-07	-1.05197e-07	1.52811e-07	4.38469e-07	-3.18866e-08	4.06583e-07	1.24151e-07	-5.96222e-08	6.45293e-08	4.99491e-07	-5.08070e-08	4.48684e-07	5.54234e-07	-2.03558e-07	3.50676e-07
5.038	-1.64458e-05	-7.39831e-06	-2.38441e-05	1.54436e-07	-2.64661e-08	1.27970e-07	6.82037e-09	-1.22138e-09	5.59899e-09	2.58815e-07	-1.05526e-07	1.53289e-07	4.41193e-07	-3.20847e-08	4.09109e-07	1.24223e-07	-5.96566e-08	6.45665e-08	5.02064e-07	-5.10686e-08	4.50995e-07	5.54776e-07	-2.03757e-07	3.51019e-07
5.063	-1.63702e-05	-7.37611e-06	-2.37463e-05	1.55399e-07	-2.66311e-08	1.28768e-07	7.56508e-09	-1.35474e-09	6.21034e-09	2.59617e-07	-1.05853e-07	1.53764e-07	4.43915e-07	-3.22826e-08	4.11632e-07	1.24290e-07	-5.96889e-08	6.46015e-08	5.04630e-07	-5.13297e-08	4.53300e-07	5.55301e-07	-2.03950e-07	3.51351e-07
5.087	-1.62935e-05	-7.35350e-06	-2.36470e-05	1.56360e-07	-2.67958e-08	1.29564e-07	8.31145e-09	-1.48840e-09	6.82305e-09	2.60413e-07	-1.06178e-07	1.54236e-07	4.46633e-07	-3.24803e-08	4.14152e-07	1.24354e-07	-5.97192e-08	6.46344e-08	5.07191e-07	-5.15902e-08	4.55601e-07	5.55810e-07	-2.04137e-07	3.51673e-07
5.112	-1.62157e-05	-7.33050e-06	-2.35462e-05	1.57318e-07	-2.69600e-08	1.30358e-07	9.05943e-09	-1.62235e-09	7.43708e-09	2.61205e-07	-1.06501e-07	1.54705e-07	4.49348e-07	-3.26777e-08	4.16670e-07	1.24412e-07	-5.97475e-08	6.46649e-08	5.09746e-07	-5.18500e-08	4.57896e-07	5.56301e-07	-2.04317e-07	3.51984e-07
5.136	-1.61369e-05	-7.30709e-06	-2.34440e-05	1.58274e-07	-2.71239e-08	1.31150e-07	9.80895e-09	-1.75657e-09	8.05238e-09	2.61992e-07	-1.06821e-07	1.55170e-07	4.52059e-07	-3.28749e-08	4.19184e-07	1.24467e-07	-5.97737e-08	6.46933e-08	5.12294e-07	-5.21092e-08	4.60185e-07	5.56776e-07	-2.04492e-07	3.52284e-07
5.161	-1.60569e-05	-7.28328e-06	-2.33402e-05	1.59228e-07	-2.72873e-08	1.31941e-07	1.05600e-08	-1.89106e-09	8.66890e-09	2.62773e-07	-1.07140e-07	1.55633e-07	4.54767e-07	-3.30718e-08	4.21695e-07	1.24517e-07	-5.97978e-08	6.47194e-08	5.14836e-07	-5.23678e-08	4.62468e-07	5.57234e-07	-2.04660e-07	3.52574e-07
5.186	-1.59759e-05	-7.25908e-06	-2.32350e-05	1.60180e-07	-2.74504e-08	1.32729e-07	1.13124e-08	-2.02580e-09	9.28659e-09	2.63549e-07	-1.07456e-07	1.56093e-07	4.57471e-07	-3.32685e-08	4.24203e-07	1.24563e-07	-5.98199e-08	6.47433e-08	5.17372e-07	-5.26257e-08	4.64746e-07	5.57675e-07	-2.04822e-07	3.52853e-07
5.210	-1.58938e-05	-7.23447e-06	-2.31282e-05	1.61128e-07	-2.76130e-08	1.33515e-07	1.20662e-08	-2.16079e-09	9.90540e-09	2.64320e-07	-1.07771e-07	1.56549e-07	4.60172e-07	-3.34648e-08	4.26707e-07	1.24605e-07	-5.98399e-08	6.47650e-08	5.19901e-07	-5.28830e-08	4.67018e-07	5.58100e-07	-2.04978e-07	3.53122e-07
5.235	-1.58106e-05	-7.20947e-06	-2.30200e-05	1.62075e-07	-2.77752e-08	1.34300e-07	1.28213e-08	-2.29601e-09	1.05253e-08	2.65085e-07	-1.08083e-07	1.57003e-07	4.62868e-07	-3.36609e-08	4.29207e-07	1.24642e-07	-5.98579e-08	6.47844e-08	5.22424e-07	-5.31396e-08	4.69284e-07	5.58507e-07	-2.05127e-07	3.53380e-07
5.259	-1.57263e-05	-7.18407e-06	-2.29104e-05	1.63019e-07	-2.79369e-08	1.35082e-07	1.35776e-08	-2.43146e-09	1.11462e-08	2.65845e-07	-1.08393e-07	1.57453e-07	4.65561e-07	-3.38568e-08	4.31704e-07	1.24675e-07	-5.98737e-08	6.48016e-08	5.24940e-07	-5.33955e-08	4.71544e-07	5.58898e-07	-2.05271e-07	3.53627e-07
5.284	-1.56410e-05	-7.15827e-06	-2.27992e-05	1.63960e-07	-2.80982e-08	1.35861e-07	1.43352e-08	-2.56711e-09	1.17680e-08	2.66600e-07	-1.08700e-07	1.57900e-07	4.68249e-07	-3.40523e-08	4.34197e-07	1.24704e-07	-5.98875e-08	6.48165e-08	5.27449e-07	-5.36507e-08	4.73798e-07	5.59272e-07	-2.05408e-07	3.53863e-07
5.308	-1.55545e-05	-7.13208e-06	-2.26866e-05	1.64898e-07	-2.82590e-08	1.36639e-07	1.50938e-08	-2.70297e-09	1.23908e-08	2.67350e-07	-1.09006e-07	1.58344e-07	4.70933e-07	-3.42475e-08	4.36686e-07	1.24728e-07	-5.98993e-08	6.48292e-08	5.29951e-07	-5.39052e-08	4.76045e-07	5.59629e-07	-2.05539e-07	3.54089e-07
5.333	-1.54671e-05	-7.10550e-06	-2.25726e-05	1.65834e-07	-2.84193e-08	1.37414e-07	1.58535e-08	-2.83902e-09	1.30145e-08	2.68093e-07	-1.09309e-07	1.58784e-07	4.73613e-07	-3.44423e-08	4.39171e-07	1.24748e-07	-5.99089e-08	6.48396e-08	5.32446e-07	-5.41590e-08	4.78287e-07	5.59969e-07	-2.05664e-07	3.54304e-07
5.358	-1.53785e-05	-7.07852e-06	-2.24570e-05	1.66766e-07	-2.85792e-08	1.38187e-07	1.66142e-08	-2.97524e-09	1.36390e-08	2.68832e-07	-1.09610e-07	1.59222e-07	4.76288e-07	-3.46369e-08	4.41651e-07	1.24764e-07	-5.99164e-08	6.48478e-08	5.34933e-07	-5.44120e-08	4.80521e-07	5.60292e-07	-2.05783e-07	3.54509e-07
5.382	-1.52889e-05	-7.05116e-06	-2.23401e-05	1.67696e-07	-2.87385e-08	1.38958e-07	1.73759e-08	-3.11164e-09	1.42642e-08	2.69565e-07	-1.09909e-07	1.59656e-07	4.78959e-07	-3.48311e-08	4.44128e-07	1.24776e-07	-5.99219e-08	6.48537e-08	5.37413e-07	-5.46643e-08	4.82749e-07	5.60599e-07	-2.05896e-07	3.54703e-07
5.407	-1.51982e-05	-7.02340e-06	-2.22216e-05	1.68623e-07	-2.88973e-08	1.39725e-07	1.81384e-08	-3.24819e-09	1.48902e-08	2.70292e-07	-1.10206e-07	1.60087e-07	4.81624e-07	-3.50249e-08	4.46599e-07	1.24783e-07	-5.99253e-08	6.48574e-08	5.39886e-07	-5.49158e-08	4.84970e-07	5.60888e-07	-2.06002e-07	3.54886e-07
5.431	-1.51065e-05	-6.99526e-06	-2.21018e-05	1.69547e-07	-2.90556e-08	1.40491e-07	1.89017e-08	-3.38489e-09	1.55168e-08	2.71014e-07	-1.10500e-07	1.60514e-07	4.84285e-07	-3.52184e-08	4.49067e-07	1.24785e-07	-5.99266e-08	6.48588e-08	5.42352e-07	-5.51666e-08	4.87185e-07	5.61161e-07	-2.06102e-07	3.55059e-07
5.456	-1.50137e-05	-6.96673e-06	-2.19805e-05	1.70467e-07	-2.92134e-08	1.41254e-07	1.96658e-08	-3.52172e-09	1.61441e-08	2.71730e-07	-1.10792e-07	1.60938e-07	4.86941e-07	-3.54116e-08	4.51529e-07	1.24784e-07	-5.99258e-08	6.48579e-08	5.44809e-07	-5.54166e-08	4.89393e-07	5.61417e-07	-2.06196e-07	3.55221e-07
5.480	-1.49199e-05	-6.93782e-06	-2.18577e-05	1.71385e-07	-2.93706e-08	1.42014e-07	2.04306e-08	-3.65868e-09	1.67719e-08	2.72441e-07	-1.11082e-07	1.61359e-07	4.89592e-07	-3.56043e-08	4.53987e-07	1.24778e-07	-5.99229e-08	6.48548e-08	5.47259e-07	-5.56658e-08	4.91593e-07	5.61655e-07	-2.06284e-07	3.55372e-07
5.505	-1.48250e-05	-6.90852e-06	-2.17336e-05	1.72299e-07	-2.95273e-08	1.42772e-07	2.11961e-08	-3.79575e-09	1.74003e-08	2.73146e-07	-1.11369e-07	1.61777e-07	4.92237e-07	-3.57967e-08	4.56440e-07	1.24767e-07	-5.99179e-08	6.48494e-08	5.49701e-07	-5.59142e-08	4.93787e-07	5.61877e-07	-2.06365e-07	3.55512e-07
5.530	-1.47291e-05	-6.87883e-06	-2.16080e-05	1.73210e-07	-2.96834e-08	1.43527e-07	2.19621e-08	-3.93293e-09	1.80291e-08	2.73845e-07	-1.11654e-07	1.62191e-07	4.94877e-07	-3.59887e-08	4.58888e-07	1.24752e-07	-5.99108e-08	6.48417e-08	5.52135e-07	-5.61617e-08	4.95973e-07	5.62083e-07	-2.06441e-07	3.55642e-07
5.554	-1.46322e-05	-6.84877e-06	-2.14810e-05	1.74118e-07	-2.98390e-08	1.44279e-07	2.27286e-08	-4.07020e-09	1.86584e-08	2.74539e-07	-1.11937e-07	1.62602e-07	4.97511e-07	-3.61803e-08	4.61331e-07	1.24733e-07	-5.99016e-08	6.48317e-08	5.54560e-07	-5.64085e-08	4.98152e-07	5.62271e-07	-2.06510e-07	3.55761e-07
5.579	-1.45342e-05	-6.81832e-06	-2.13525e-05	1.75022e-07	-2.99940e-08	1.45028e-07	2.34956e-08	-4.20755e-09	1.92881e-08	2.75226e-07	-1.12217e-07	1.63009e-07	5.00140e-07	-3.63714e-08	4.63769e-07	1.24710e-07	-5.98903e-08	6.48195e-08	5.56978e-07	-5.66544e-08	5.00323e-07	5.62442e-07	-2.06573e-07	3.55869e-07
5.603	-1.44352e-05	-6.78749e-06	-2.12227e-05	1.75923e-07	-3.01483e-08	1.45774e-07	2.42630e-08	-4.34498e-09	1.99180e-08	2.75908e-07	-1.12496e-07	1.63413e-07	5.02763e-07	-3.65622e-08	4.66201e-07	1.24682e-07	-5.98769e-08	6.48050e-08	5.59387e-07	-5.68994e-08	5.02488e-07	5.62596e-07	-2.06629e-07	3.55967e-07
5.628	-1.43352e-05	-6.75629e-06	-2.10914e-05	1.76820e-07	-3.03021e-08	1.46518e-07	2.50308e-08	-4.48246e-09	2.05483e-08	2.76585e-07	-1.12771e-07	1.63813e-07	5.05380e-07	-3.67525e-08	4.68628e-07	1.24650e-07	-5.98614e-08	6.47882e-08	5.61788e-07	-5.71436e-08	5.04644e-07	5.62734e-07	-2.06680e-07	3.56054e-07
5.652	-1.42341e-05	-6.72471e-06	-2.09588e-05	1.77714e-07	-3.04553e-08	1.47259e-07	2.57988e-08	-4.62000e-09	2.11788e-08	2.77255e-07	-1.13045e-07	1.64210e-07	5.07991e-07	-3.69424e-08	4.71049e-07	1.24613e-07	-5.98438e-08	6.47692e-08	5.64180e-07	-5.73869e-08	5.06793e-07	5.62854e-07	-2.06724e-07	3.56130e-07
5.677	-1.41320e-05	-6.69275e-06	-2.08247e-05	1.78604e-07	-3.06078e-08	1.47996e-07	2.65670e-08	-4.75758e-09	2.18095e-08	2.77919e-07	-1.13316e-07	1.64604e-07	5.10596e-07	-3.71318e-08	4.73464e-07	1.24572e-07	-5.98241e-08	6.47478e-08	5.66563e-07	-5.76293e-08	5.08934e-07	5.62958e-07	-2.06762e-07	3.56196e-07
5.702	-1.40289e-05	-6.66042e-06	-2.06893e-05	1.79490e-07	-3.07597e-08	1.48731e-07	2.73354e-08	-4.89518e-09	2.24403e-08	2.78578e-07	-1.13584e-07	1.64994e-07	5.13195e-07	-3.73208e-08	4.75874e-07	1.24526e-07	-5.98022e-08	6.47242e-08	5.68938e-07	-5.78709e-08	5.11067e-07	5.63045e-07	-2.06794e-07	3.56251e-07
5.726	-1.39248e-05	-6.62772e-06	-2.05525e-05	1.80373e-07	-3.09110e-08	1.49462e-07	2.81040e-08	-5.03281e-09	2.30712e-08	2.79231e-07	-1.13850e-07	1.65381e-07	5.15787e-07	-3.75094e-08	4.78278e-07	1.24476e-07	-5.97783e-08	6.46982e-08	5.71303e-07	-5.81115e-08	5.13192e-07	5.63114e-07	-2.06820e-07	3.56295e-07
5.751	-1.38196e-05	-6.59464e-06	-2.04143e-05	1.81252e-07	-3.10616e-08	1.50190e-07	2.88725e-08	-5.17044e-09	2.37021e-08	2.79877e-07	-1.14114e-07	1.65764e-07	5.18373e-07	-3.76974e-08	4.80676e-07	1.24422e-07	-5.97522e-08	6.46700e-08	5.73660e-07	-5.83512e-08	5.15309e-07	5.63167e-07	-2.06839e-07	3.56328e-07
5.775	-1.37135e-05	-6.56119e-06	-2.02747e-05	1.82127e-07	-3.12115e-08	1.50915e-07	2.96411e-08	-5.30807e-09	2.43330e-08	2.80518e-07	-1.14375e-07	1.66143e-07	5.20953e-07	-3.78850e-08	4.83068e-07	1.24363e-07	-5.97240e-08	6.46395e-08	5.76007e-07	-5.85900e-08	5.17417e-07	5.63203e-07	-2.06852e-07	3.56351e-07
5.800	-1.36064e-05	-6.52738e-06	-2.01337e-05	1.82998e-07	-3.13608e-08	1.51637e-07	3.04096e-08	-5.44569e-09	2.49639e-08	2.81153e-07	-1.14634e-07	1.66519e-07	5.23525e-07	-3.80721e-08	4.85453e-07	1.24300e-07	-5.96937e-08	6.46067e-08	5.78346e-07	-5.88278e-08	5.19518e-07	5.63222e-07	-2.06859e-07	3.56363e-07
5.825	-1.34982e-05	-6.49319e-06	-1.99914e-05	1.83865e-07	-3.15094e-08	1.52356e-07	3.11780e-08	-5.58329e-09	2.55947e-08	2.81782e-07	-1.14890e-07	1.66891e-07	5.26091e-07	-3.82587e-08	4.87832e-07	1.24233e-07	-5.96612e-08	6.45716e-08	5.80675e-07	-5.90647e-08	5.21610e-07	5.63224e-07	-2.06860e-07	3.56364e-07
5.849	-1.33891e-05	-6.45865e-06	-1.98477e-05	1.84728e-07	-3.16573e-08	1.53071e-07	3.19461e-08	-5.72086e-09	2.62253e-08	2.82404e-07	-1.15144e-07	1.67260e-07	5.28650e-07	-3.84447e-08	4.90205e-07	1.24161e-07	-5.96267e-08	6.45341e-08	5.82994e-07	-5.93007e-08	5.23693e-07	5.63209e-07	-2.06855e-07	3.56355e-07
5.874	-1.32789e-05	-6.42373e-06	-1.97027e-05	1.85587e-07	-3.18045e-08	1.53783e-07	3.27141e-08	-5.85838e-09	2.68557e-08	2.83021e-07	-1.15396e-07	1.67625e-07	5.31201e-07	-3.86303e-08	4.92571e-07	1.24084e-07	-5.95900e-08	6.44944e-08	5.85304e-07	-5.95356e-08	5.25768e-07	5.63178e-07	-2.06843e-07	3.56335e-07
5.898	-1.31678e-05	-6.38846e-06	-1.95563e-05	1.86442e-07	-3.19510e-08	1.54491e-07	3.34817e-08	-5.99585e-09	2.74859e-08	2.83631e-07	-1.15644e-07	1.67987e-07	5.33746e-07	-3.88153e-08	4.94931e-07	1.24004e-07	-5.95511e-08	6.44524e-08	5.87604e-07	-5.97696e-08	5.27835e-07	5.63129e-07	-2.06825e-07	3.56304e-07
5.923	-1.30557e-05	-6.35282e-06	-1.94085e-05	1.87293e-07	-3.20968e-08	1.55196e-07	3.42490e-08	-6.13325e-09	2.81158e-08	2.84236e-07	-1.15891e-07	1.68345e-07	5.36283e-07	-3.89999e-08	4.97283e-07	1.23918e-07	-5.95102e-08	6.44081e-08	5.89895e-07	-6.00026e-08	5.29892e-07	5.63063e-07	-2.06801e-07	3.56263e-07
5.947	-1.29426e-05	-6.31682e-06	-1.92594e-05	1.88139e-07	-3.22418e-08	1.55897e-07	3.50159e-08	-6.27058e-09	2.87453e-08	2.84834e-07	-1.16135e-07	1.68699e-07	5.38813e-07	-3.91838e-08	4.99629e-07	1.23829e-07	-5.94671e-08	6.43615e-08	5.92175e-07	-6.02346e-08	5.31941e-07	5.62981e-07	-2.06771e-07	3.56210e-07
5.972	-1.28286e-05	-6.28046e-06	-1.91090e-05	1.88981e-07	-3.23861e-08	1.56595e-07	3.57823e-08	-6.40783e-09	2.93744e-08	2.85426e-07	-1.16376e-07	1.69050e-07	5.41335e-07	-3.93673e-08	5.01968e-07	1.23734e-07	-5.94219e-08	6.43125e-08	5.94446e-07	-6.04655e-08	5.33981e-07	5.62881e-07	-2.06734e-07	3.56147e-07
5.997	-1.27135e-05	-6.24374e-06	-1.89573e-05	1.89819e-07	-3.25297e-08	1.57289e-07	3.65481e-08	-6.54498e-09	3.00032e-08	2.86011e-07	-1.16615e-07	1.69396e-07	5.43850e-07	-3.95501e-08	5.04300e-07	1.23636e-07	-5.93746e-08	6.42613e-08	5.96707e-07	-6.06955e-08	5.36011e-07	5.62765e-07	-2.06691e-07	3.56074e-07
6.021	-1.25975e-05	-6.20667e-06	-1.88042e-05	1.90652e-07	-3.26725e-08	1.57979e-07	3.73134e-08	-6.68202e-09	3.06314e-08	2.86591e-07	-1.16851e-07	1.69740e-07	5.46357e-07	-3.97324e-08	5.06624e-07	1.23533e-07	-5.93251e-08	6.42077e-08	5.98957e-07	-6.09244e-08	5.38033e-07	5.62632e-07	-2.06642e-07	3.55990e-07
6.046	-1.24805e-05	-6.16924e-06	-1.86498e-05	1.91481e-07	-3.28145e-08	1.58666e-07	3.80781e-08	-6.81895e-09	3.12591e-08	2.87164e-07	-1.17085e-07	1.70079e-07	5.48856e-07	-3.99142e-08	5.08942e-07	1.23425e-07	-5.92734e-08	6.41519e-08	6.01197e-07	-6.11523e-08	5.40045e-07	5.62482e-07	-2.06587e-07	3.55895e-07
6.070	-1.23626e-05	-6.13146e-06	-1.84941e-05	1.92305e-07	-3.29558e-08	1.59349e-07	3.88420e-08	-6.95576e-09	3.18863e-08	2.87731e-07	-1.17316e-07	1.70415e-07	5.51347e-07	-4.00953e-08	5.11251e-07	1.23313e-07	-5.92197e-08	6.40937e-08	6.03427e-07	-6.13791e-08	5.42048e-07	5.62315e-07	-2.06526e-07	3.55789e-07
6.095	-1.22437e-05	-6.09333e-06	-1.83371e-05	1.93125e-07	-3.30963e-08	1.60028e-07	3.96052e-08	-7.09243e-09	3.25128e-08	2.88291e-07	-1.17544e-07	1.70747e-07	5.53830e-07	-4.02759e-08	5.13554e-07	1.23197e-07	-5.91638e-08	6.40332e-08	6.05647e-07	-6.16048e-08	5.44042e-07	5.62131e-07	-2.06458e-07	3.55672e-07
6.119	-1.21239e-05	-6.05485e-06	-1.81787e-05	1.93940e-07	-3.32359e-08	1.60704e-07	4.03676e-08	-7.22896e-09	3.31387e-08	2.88845e-07	-1.17770e-07	1.71075e-07	5.56304e-07	-4.04559e-08	5.15848e-07	1.23076e-07	-5.91058e-08	6.39704e-08	6.07855e-07	-6.18295e-08	5.46026e-07	5.61930e-07	-2.06385e-07	3.55545e-07
6.144	-1.20031e-05	-6.01602e-06	-1.80191e-05	1.94750e-07	-3.33748e-08	1.61375e-07	4.11291e-08	-7.36533e-09	3.37638e-08	2.89393e-07	-1.17994e-07	1.71399e-07	5.58771e-07	-4.06352e-08	5.18136e-07	1.22951e-07	-5.90456e-08	6.39052e-08	6.10053e-07	-6.20531e-08	5.48000e-07	5.61712e-07	-2.06305e-07	3.55408e-07
6.169	-1.18813e-05	-5.97684e-06	-1.78582e-05	1.95556e-07	-3.35128e-08	1.62043e-07	4.18897e-08	-7.50154e-09	3.43882e-08	2.89935e-07	-1.18214e-07	1.71720e-07	5.61229e-07	-4.08140e-08	5.20415e-07	1.22821e-07	-5.89833e-08	6.38378e-08	6.12241e-07	-6.22756e-08	5.49965e-07	5.61478e-07	-2.06219e-07	3.55259e-07
6.193	-1.17586e-05	-5.93732e-06	-1.76960e-05	1.96356e-07	-3.36501e-08	1.62706e-07	4.26494e-08	-7.63757e-09	3.50118e-08	2.90469e-07	-1.18433e-07	1.72037e-07	5.63678e-07	-4.09921e-08	5.22686e-07	1.22687e-07	-5.89188e-08	6.37680e-08	6.14417e-07	-6.24969e-08	5.51920e-07	5.61226e-07	-2.06126e-07	3.55100e-07
6.218	-1.16350e-05	-5.89746e-06	-1.75325e-05	1.97152e-07	-3.37865e-08	1.63366e-07	4.34079e-08	-7.77342e-09	3.56345e-08	2.90998e-07	-1.18648e-07	1.72350e-07	5.66119e-07	-4.11696e-08	5.24949e-07	1.22548e-07	-5.88522e-08	6.36959e-08	6.16583e-07	-6.27172e-08	5.53865e-07	5.60958e-07	-2.06028e-07	3.54930e-07
6.242	-1.15105e-05	-5.85725e-06	-1.73677e-05	1.97943e-07	-3.39220e-08	1.64021e-07	4.41655e-08	-7.90907e-09	3.62564e-08	2.91520e-07	-1.18861e-07	1.72659e-07	5.68551e-07	-4.13465e-08	5.27204e-07	1.22405e-07	-5.87834e-08	6.36215e-08	6.18737e-07	-6.29364e-08	5.55801e-07	5.60673e-07	-2.05923e-07	3.54750e-07
6.267	-1.13850e-05	-5.81670e-06	-1.72017e-05	1.98729e-07	-3.40567e-08	1.64673e-07	4.49218e-08	-8.04452e-09	3.68773e-08	2.92035e-07	-1.19071e-07	1.72964e-07	5.70974e-07	-4.15227e-08	5.29451e-07	1.22257e-07	-5.87125e-08	6.35448e-08	6.20880e-07	-6.31544e-08	5.57726e-07	5.60371e-07	-2.05812e-07	3.54559e-07
6.291	-1.12586e-05	-5.77581e-06	-1.70344e-05	1.99510e-07	-3.41906e-08	1.65320e-07	4.56770e-08	-8.17975e-09	3.74972e-08	2.92544e-07	-1.19279e-07	1.73266e-07	5.73388e-07	-4.16982e-08	5.31690e-07	1.22105e-07	-5.86395e-08	6.34657e-08	6.23012e-07	-6.33712e-08	5.59641e-07	5.60052e-07	-2.05695e-07	3.54357e-07
6.316	-1.11312e-05	-5.73458e-06	-1.68658e-05	2.00286e-07	-3.43236e-08	1.65963e-07	4.64309e-08	-8.31476e-09	3.81161e-08	2.93047e-07	-1.19483e-07	1.73563e-07	5.75793e-07	-4.18731e-08	5.33920e-07	1.21949e-07	-5.85643e-08	6.33843e-08	6.25133e-07	-6.35869e-08	5.61546e-07	5.59717e-07	-2.05572e-07	3.54145e-07
6.341	-1.10030e-05	-5.69302e-06	-1.66960e-05	2.01057e-07	-3.44557e-08	1.66602e-07	4.71835e-08	-8.44954e-09	3.87340e-08	2.93543e-07	-1.19686e-07	1.73857e-07	5.78189e-07	-4.20474e-08	5.36142e-07	1.21788e-07	-5.84869e-08	6.33006e-08	6.27242e-07	-6.38015e-08	5.63441e-07	5.59364e-07	-2.05442e-07	3.53922e-07
6.365	-1.08738e-05	-5.65112e-06	-1.65249e-05	2.01823e-07	-3.45869e-08	1.67236e-07	4.79348e-08	-8.58408e-09	3.93507e-08	2.94032e-07	-1.19885e-07	1.74147e-07	5.80576e-07	-4.22209e-08	5.38355e-07	1.21622e-07	-5.84074e-08	6.32146e-08	6.29340e-07	-6.40148e-08	5.65325e-07	5.58995e-07	-2.05307e-07	3.53688e-07
6.390	-1.07438e-05	-5.60889e-06	-1.63526e-05	2.02583e-07	-3.47172e-08	1.67866e-07	4.86846e-08	-8.71836e-09	3.99663e-08	2.94515e-07	-1.20082e-07	1.74433e-07	5.82953e-07	-4.23938e-08	5.40559e-07	1.21452e-07	-5.83258e-08	6.31262e-08	6.31426e-07	-6.42270e-08	5.67199e-07	5.58609e-07	-2.05165e-07	3.53444e-07
6.414	-1.06128e-05	-5.56633e-06	-1.61791e-05	2.03339e-07	-3.48467e-08	1.68492e-07	4.94330e-08	-8.85238e-09	4.05806e-08	2.94991e-07	-1.20276e-07	1.74715e-07	5.85321e-07	-4.25660e-08	5.42755e-07	1.21277e-07	-5.82420e-08	6.30355e-08	6.33500e-07	-6.44380e-08	5.69062e-07	5.58206e-07	-2.05017e-07	3.53189e-07
6.439	-1.04809e-05	-5.52344e-06	-1.60043e-05	2.04089e-07	-3.49752e-08	1.69113e-07	5.01799e-08	-8.98612e-09	4.11938e-08	2.95460e-07	-1.20467e-07	1.74993e-07	5.87679e-07	-4.27375e-08	5.44941e-07	1.21099e-07	-5.81560e-08	6.29425e-08	6.35563e-07	-6.46478e-08	5.70915e-07	5.57786e-07	-2.04863e-07	3.52924e-07
6.463	-1.03481e-05	-5.48022e-06	-1.58284e-05	2.04833e-07	-3.51028e-08	1.69730e-07	5.09252e-08	-9.11959e-09	4.18056e-08	2.95923e-07	-1.20656e-07	1.75267e-07	5.90027e-07	-4.29083e-08	5.47119e-07	1.20915e-07	-5.80679e-08	6.28471e-08	6.37613e-07	-6.48564e-08	5.72757e-07	5.57350e-07	-2.04702e-07	3.52647e-07
6.488	-1.02145e-05	-5.43667e-06	-1.56511e-05	2.05572e-07	-3.52294e-08	1.70343e-07	5.16688e-08	-9.25276e-09	4.24161e-08	2.96378e-07	-1.20842e-07	1.75537e-07	5.92366e-07	-4.30783e-08	5.49287e-07	1.20727e-07	-5.79777e-08	6.27494e-08	6.39652e-07	-6.50638e-08	5.74588e-07	5.56897e-07	-2.04536e-07	3.52361e-07
6.513	-1.00799e-05	-5.39280e-06	-1.54727e-05	2.06306e-07	-3.53552e-08	1.70951e-07	5.24108e-08	-9.38564e-09	4.30252e-08	2.96828e-07	-1.21025e-07	1.75803e-07	5.94694e-07	-4.32477e-08	5.51447e-07	1.20535e-07	-5.78853e-08	6.26494e-08	6.41679e-07	-6.52699e-08	5.76409e-07	5.56427e-07	-2.04363e-07	3.52063e-07
6.537	-9.94449e-06	-5.34861e-06	-1.52931e-05	2.07034e-07	-3.54800e-08	1.71554e-07	5.31511e-08	-9.51820e-09	4.36329e-08	2.97270e-07	-1.21205e-07	1.76065e-07	5.97013e-07	-4.34163e-08	5.53597e-07	1.20338e-07	-5.77907e-08	6.25471e-08	6.43693e-07	-6.54748e-08	5.78218e-07	5.55940e-07	-2.04185e-07	3.51756e-07
6.562	-9.80819e-06	-5.30409e-06	-1.51123e-05	2.07757e-07	-3.56038e-08	1.72153e-07	5.38896e-08	-9.65045e-09	4.42391e-08	2.97706e-07	-1.21383e-07	1.76323e-07	5.99321e-07	-4.35842e-08	5.55737e-07	1.20136e-07	-5.76940e-08	6.24424e-08	6.45695e-07	-6.56784e-08	5.80017e-07	5.55437e-07	-2.04000e-07	3.51437e-07
6.586	-9.67101e-06	-5.25926e-06	-1.49303e-05	2.08474e-07	-3.57267e-08	1.72747e-07	5.46262e-08	-9.78237e-09	4.48439e-08	2.98135e-07	-1.21558e-07	1.76577e-07	6.01620e-07	-4.37513e-08	5.57868e-07	1.19931e-07	-5.75951e-08	6.23354e-08	6.47685e-07	-6.58808e-08	5.81804e-07	5.54917e-07	-2.03809e-07	3.51108e-07
6.611	-9.53296e-06	-5.21411e-06	-1.47471e-05	2.09185e-07	-3.58486e-08	1.73336e-07	5.53610e-08	-9.91395e-09	4.54470e-08	2.98557e-07	-1.21730e-07	1.76827e-07	6.03908e-07	-4.39177e-08	5.59990e-07	1.19720e-07	-5.74941e-08	6.22261e-08	6.49662e-07	-6.60819e-08	5.83580e-07	5.54380e-07	-2.03612e-07	3.50768e-07
6.636	-9.39404e-06	-5.16864e-06	-1.45627e-05	2.09891e-07	-3.59695e-08	1.73921e-07	5.60938e-08	-1.00452e-08	4.60486e-08	2.98972e-07	-1.21899e-07	1.77073e-07	6.06185e-07	-4.40833e-08	5.62102e-07	1.19505e-07	-5.73909e-08	6.21144e-08	6.51627e-07	-6.62818e-08	5.85345e-07	5.53827e-07	-2.03408e-07	3.50418e-07
6.660	-9.25427e-06	-5.12286e-06	-1.43771e-05	2.10591e-07	-3.60894e-08	1.74501e-07	5.68246e-08	-1.01761e-08	4.66486e-08	2.99380e-07	-1.22066e-07	1.77314e-07	6.08452e-07	-4.42482e-08	5.64204e-07	1.19286e-07	-5.72856e-08	6.20004e-08	6.53579e-07	-6.64804e-08	5.87099e-07	5.53257e-07	-2.03199e-07	3.50058e-07
6.685	-9.11364e-06	-5.07676e-06	-1.41904e-05	2.11285e-07	-3.62084e-08	1.75076e-07	5.75534e-08	-1.03066e-08	4.72469e-08	2.99782e-07	-1.22229e-07	1.77552e-07	6.10709e-07	-4.44123e-08	5.66296e-07	1.19062e-07	-5.71781e-08	6.18840e-08	6.55518e-07	-6.66776e-08	5.88841e-07	5.52670e-07	-2.02984e-07	3.49686e-07
6.709	-8.97216e-06	-5.03035e-06	-1.40025e-05	2.11973e-07	-3.63263e-08	1.75647e-07	5.82802e-08	-1.04367e-08	4.78434e-08	3.00176e-07	-1.22390e-07	1.77786e-07	6.12954e-07	-4.45756e-08	5.68379e-07	1.18834e-07	-5.70684e-08	6.17654e-08	6.57445e-07	-6.68736e-08	5.90571e-07	5.52067e-07	-2.02762e-07	3.49305e-07
6.734	-8.82983e-06	-4.98364e-06	-1.38135e-05	2.12655e-07	-3.64433e-08	1.76212e-07	5.90047e-08	-1.05665e-08	4.84383e-08	3.00564e-07	-1.22548e-07	1.78015e-07	6.15189e-07	-4.47381e-08	5.70451e-07	1.18601e-07	-5.69566e-08	6.16444e-08	6.59359e-07	-6.70683e-08	5.92291e-07	5.51447e-07	-2.02534e-07	3.48912e-07
6.758	-8.68666e-06	-4.93662e-06	-1.36233e-05	2.13332e-07	-3.65592e-08	1.76773e-07	5.97271e-08	-1.06958e-08	4.90313e-08	3.00944e-07	-1.22703e-07	1.78241e-07	6.17413e-07	-4.48998e-08	5.72513e-07	1.18364e-07	-5.68427e-08	6.15210e-08	6.61260e-07	-6.72616e-08	5.93998e-07	5.50810e-07	-2.02301e-07	3.48510e-07
6.783	-8.54266e-06	-4.88929e-06	-1.34319e-05	2.14002e-07	-3.66741e-08	1.77328e-07	6.04472e-08	-1.08248e-08	4.96225e-08	3.01318e-07	-1.22856e-07	1.78462e-07	6.19626e-07	-4.50607e-08	5.74565e-07	1.18122e-07	-5.67266e-08	6.13954e-08	6.63148e-07	-6.74537e-08	5.95694e-07	5.50157e-07	-2.02061e-07	3.48096e-07
6.808	-8.39782e-06	-4.84165e-06	-1.32395e-05	2.14667e-07	-3.67880e-08	1.77879e-07	6.11651e-08	-1.09533e-08	5.02118e-08	3.01685e-07	-1.23005e-07	1.78679e-07	6.21828e-07	-4.52209e-08	5.76607e-07	1.17876e-07	-5.66083e-08	6.12674e-08	6.65022e-07	-6.76444e-08	5.97378e-07	5.49487e-07	-2.01815e-07	3.47673e-07
6.832	-8.25216e-06	-4.79372e-06	-1.30459e-05	2.15325e-07	-3.69008e-08	1.78424e-07	6.18806e-08	-1.10815e-08	5.07991e-08	3.02045e-07	-1.23152e-07	1.78893e-07	6.24018e-07	-4.53802e-08	5.78638e-07	1.17625e-07	-5.64879e-08	6.11370e-08	6.66884e-07	-6.78337e-08	5.99050e-07	5.48801e-07	-2.01563e-07	3.47238e-07
6.857	-8.10567e-06	-4.74548e-06	-1.28512e-05	2.15977e-07	-3.70126e-08	1.78965e-07	6.25937e-08	-1.12092e-08	5.13846e-08	3.02397e-07	-1.23296e-07	1.79101e-07	6.26197e-07	-4.55387e-08	5.80659e-07	1.17370e-07	-5.63653e-08	6.10044e-08	6.68732e-07	-6.80217e-08	6.00710e-07	5.48098e-07	-2.01304e-07	3.46794e-07
6.881	-7.95836e-06	-4.69695e-06	-1.26553e-05	2.16623e-07	-3.71233e-08	1.79500e-07	6.33044e-08	-1.13364e-08	5.19680e-08	3.02743e-07	-1.23437e-07	1.79306e-07	6.28365e-07	-4.56963e-08	5.82669e-07	1.17110e-07	-5.62406e-08	6.08694e-08	6.70567e-07	-6.82084e-08	6.02359e-07	5.47379e-07	-2.01040e-07	3.46338e-07
6.906	-7.81025e-06	-4.64812e-06	-1.24584e-05	2.17263e-07	-3.72329e-08	1.80030e-07	6.40126e-08	-1.14633e-08	5.25494e-08	3.03082e-07	-1.23575e-07	1.79507e-07	6.30522e-07	-4.58531e-08	5.84669e-07	1.16846e-07	-5.61137e-08	6.07320e-08	6.72389e-07	-6.83936e-08	6.03995e-07	5.46643e-07	-2.00770e-07	3.45873e-07
6.930	-7.66132e-06	-4.59899e-06	-1.22603e-05	2.17897e-07	-3.73415e-08	1.80555e-07	6.47183e-08	-1.15896e-08	5.31287e-08	3.03413e-07	-1.23710e-07	1.79703e-07	6.32667e-07	-4.60091e-08	5.86657e-07	1.16577e-07	-5.59847e-08	6.05924e-08	6.74197e-07	-6.85776e-08	6.05619e-07	5.45891e-07	-2.00494e-07	3.45397e-07
6.955	-7.51159e-06	-4.54957e-06	-1.20612e-05	2.18524e-07	-3.74490e-08	1.81075e-07	6.54214e-08	-1.17155e-08	5.37058e-08	3.03738e-07	-1.23842e-07	1.79895e-07	6.34800e-07	-4.61642e-08	5.88635e-07	1.16304e-07	-5.58535e-08	6.04504e-08	6.75991e-07	-6.87601e-08	6.07231e-07	5.45122e-07	-2.00211e-07	3.44910e-07
6.980	-7.36106e-06	-4.49986e-06	-1.18609e-05	2.19145e-07	-3.75555e-08	1.81590e-07	6.61218e-08	-1.18410e-08	5.42808e-08	3.04055e-07	-1.23972e-07	1.80083e-07	6.36921e-07	-4.63185e-08	5.90603e-07	1.16026e-07	-5.57201e-08	6.03061e-08	6.77772e-07	-6.89412e-08	6.08831e-07	5.44337e-07	-1.99923e-07	3.44414e-07
7.004	-7.20974e-06	-4.44986e-06	-1.16596e-05	2.19760e-07	-3.76608e-08	1.82099e-07	6.68196e-08	-1.19659e-08	5.48537e-08	3.04365e-07	-1.24098e-07	1.80267e-07	6.39031e-07	-4.64719e-08	5.92559e-07	1.15744e-07	-5.55846e-08	6.01594e-08	6.79539e-07	-6.91209e-08	6.10418e-07	5.43535e-07	-1.99628e-07	3.43906e-07
7.029	-7.05763e-06	-4.39958e-06	-1.14572e-05	2.20368e-07	-3.77650e-08	1.82603e-07	6.75146e-08	-1.20904e-08	5.54242e-08	3.04668e-07	-1.24222e-07	1.80447e-07	6.41128e-07	-4.66245e-08	5.94504e-07	1.15457e-07	-5.54470e-08	6.00105e-08	6.81292e-07	-6.92993e-08	6.11993e-07	5.42717e-07	-1.99328e-07	3.43389e-07
7.053	-6.90473e-06	-4.34900e-06	-1.12537e-05	2.20970e-07	-3.78681e-08	1.83102e-07	6.82069e-08	-1.22144e-08	5.59925e-08	3.04964e-07	-1.24342e-07	1.80622e-07	6.43214e-07	-4.67761e-08	5.96438e-07	1.15166e-07	-5.53072e-08	5.98592e-08	6.83031e-07	-6.94762e-08	6.13555e-07	5.41882e-07	-1.99022e-07	3.42861e-07
7.078	-6.75106e-06	-4.29815e-06	-1.10492e-05	2.21565e-07	-3.79702e-08	1.83595e-07	6.88964e-08	-1.23378e-08	5.65585e-08	3.05253e-07	-1.24460e-07	1.80793e-07	6.45287e-07	-4.69269e-08	5.98360e-07	1.14871e-07	-5.51652e-08	5.97055e-08	6.84757e-07	-6.96517e-08	6.15105e-07	5.41032e-07	-1.98709e-07	3.42322e-07
7.102	-6.59661e-06	-4.24701e-06	-1.08436e-05	2.22154e-07	-3.80710e-08	1.84083e-07	6.95830e-08	-1.24608e-08	5.71222e-08	3.05534e-07	-1.24575e-07	1.80960e-07	6.47348e-07	-4.70768e-08	6.00272e-07	1.14571e-07	-5.50211e-08	5.95496e-08	6.86468e-07	-6.98258e-08	6.16642e-07	5.40164e-07	-1.98391e-07	3.41774e-07
7.127	-6.44139e-06	-4.19559e-06	-1.06370e-05	2.22736e-07	-3.81708e-08	1.84565e-07	7.02666e-08	-1.25832e-08	5.76834e-08	3.05809e-07	-1.24687e-07	1.81122e-07	6.49397e-07	-4.72258e-08	6.02171e-07	1.14266e-07	-5.48749e-08	5.93913e-08	6.88165e-07	-6.99984e-08	6.18167e-07	5.39281e-07	-1.98066e-07	3.41215e-07
7.152	-6.28541e-06	-4.14389e-06	-1.04293e-05	2.23311e-07	-3.82694e-08	1.85042e-07	7.09473e-08	-1.27051e-08	5.82422e-08	3.06076e-07	-1.24796e-07	1.81280e-07	6.51434e-07	-4.73739e-08	6.04060e-07	1.13957e-07	-5.47265e-08	5.92307e-08	6.89848e-07	-7.01696e-08	6.19679e-07	5.38381e-07	-1.97736e-07	3.40646e-07
7.176	-6.12866e-06	-4.09192e-06	-1.02206e-05	2.23880e-07	-3.83669e-08	1.85513e-07	7.16251e-08	-1.28265e-08	5.87986e-08	3.06336e-07	-1.24902e-07	1.81434e-07	6.53458e-07	-4.75211e-08	6.05937e-07	1.13644e-07	-5.45759e-08	5.90677e-08	6.91517e-07	-7.03394e-08	6.21178e-07	5.37465e-07	-1.97399e-07	3.40066e-07
7.201	-5.97117e-06	-4.03967e-06	-1.00108e-05	2.24442e-07	-3.84633e-08	1.85979e-07	7.22997e-08	-1.29473e-08	5.93524e-08	3.06588e-07	-1.25005e-07	1.81584e-07	6.55469e-07	-4.76674e-08	6.07802e-07	1.13326e-07	-5.44233e-08	5.89025e-08	6.93172e-07	-7.05076e-08	6.22664e-07	5.36533e-07	-1.97057e-07	3.39476e-07
7.225	-5.81292e-06	-3.98715e-06	-9.80007e-06	2.24998e-07	-3.85584e-08	1.86439e-07	7.29713e-08	-1.30676e-08	5.99037e-08	3.06834e-07	-1.25105e-07	1.81729e-07	6.57468e-07	-4.78127e-08	6.09656e-07	1.13003e-07	-5.42684e-08	5.87349e-08	6.94812e-07	-7.06745e-08	6.24137e-07	5.35584e-07	-1.96708e-07	3.38876e-07
7.250	-5.65393e-06	-3.93435e-06	-9.58828e-06	2.25546e-07	-3.86525e-08	1.86894e-07	7.36397e-08	-1.31873e-08	6.04524e-08	3.07072e-07	-1.25202e-07	1.81870e-07	6.59454e-07	-4.79572e-08	6.11497e-07	1.12676e-07	-5.41114e-08	5.85650e-08	6.96437e-07	-7.08398e-08	6.25598e-07	5.34620e-07	-1.96354e-07	3.38266e-07
7.274	-5.49420e-06	-3.88129e-06	-9.37549e-06	2.26088e-07	-3.87453e-08	1.87343e-07	7.43049e-08	-1.33064e-08	6.09985e-08	3.07303e-07	-1.25296e-07	1.82007e-07	6.61428e-07	-4.81007e-08	6.13327e-07	1.12345e-07	-5.39523e-08	5.83928e-08	6.98049e-07	-7.10037e-08	6.27045e-07	5.33639e-07	-1.95994e-07	3.37645e-07
7.299	-5.33374e-06	-3.82796e-06	-9.16170e-06	2.26623e-07	-3.88370e-08	1.87786e-07	7.49669e-08	-1.34249e-08	6.15420e-08	3.07526e-07	-1.25387e-07	1.82139e-07	6.63388e-07	-4.82433e-08	6.15145e-07	1.12009e-07	-5.37910e-08	5.82182e-08	6.99645e-07	-7.11661e-08	6.28479e-07	5.32642e-07	-1.95628e-07	3.37014e-07
7.324	-5.17254e-06	-3.77437e-06	-8.94691e-06	2.27151e-07	-3.89275e-08	1.88224e-07	7.56257e-08	-1.35429e-08	6.20828e-08	3.07742e-07	-1.25475e-07	1.82267e-07	6.65336e-07	-4.83849e-08	6.16951e-07	1.11669e-07	-5.36276e-08	5.80414e-08	7.01227e-07	-7.13270e-08	6.29900e-07	5.31629e-07	-1.95256e-07	3.36373e-07
7.348	-5.01063e-06	-3.72052e-06	-8.73114e-06	2.27672e-07	-3.90168e-08	1.88656e-07	7.62811e-08	-1.36603e-08	6.26208e-08	3.07951e-07	-1.25560e-07	1.82391e-07	6.67270e-07	-4.85256e-08	6.18745e-07	1.11324e-07	-5.34621e-08	5.78622e-08	7.02794e-07	-7.14864e-08	6.31308e-07	5.30599e-07	-1.94878e-07	3.35722e-07
7.373	-4.84799e-06	-3.66640e-06	-8.51439e-06	2.28187e-07	-3.91049e-08	1.89082e-07	7.69331e-08	-1.37770e-08	6.31561e-08	3.08152e-07	-1.25642e-07	1.82510e-07	6.69191e-07	-4.86653e-08	6.20526e-07	1.10975e-07	-5.32944e-08	5.76807e-08	7.04346e-07	-7.16443e-08	6.32702e-07	5.29554e-07	-1.94494e-07	3.35060e-07
7.397	-4.68464e-06	-3.61202e-06	-8.29666e-06	2.28694e-07	-3.91918e-08	1.89502e-07	7.75818e-08	-1.38932e-08	6.36886e-08	3.08346e-07	-1.25721e-07	1.82625e-07	6.71099e-07	-4.88040e-08	6.22295e-07	1.10621e-07	-5.31246e-08	5.74969e-08	7.05884e-07	-7.18007e-08	6.34083e-07	5.28493e-07	-1.94104e-07	3.34389e-07
7.422	-4.52058e-06	-3.55739e-06	-8.07797e-06	2.29194e-07	-3.92776e-08	1.89916e-07	7.82270e-08	-1.40087e-08	6.42182e-08	3.08533e-07	-1.25797e-07	1.82735e-07	6.72994e-07	-4.89418e-08	6.24052e-07	1.10263e-07	-5.29526e-08	5.73108e-08	7.07407e-07	-7.19556e-08	6.35451e-07	5.27415e-07	-1.93708e-07	3.33707e-07
7.447	-4.35582e-06	-3.50250e-06	-7.85832e-06	2.29687e-07	-3.93621e-08	1.90325e-07	7.88687e-08	-1.41237e-08	6.47450e-08	3.08712e-07	-1.25871e-07	1.82842e-07	6.74876e-07	-4.90787e-08	6.25797e-07	1.09901e-07	-5.27785e-08	5.71224e-08	7.08914e-07	-7.21089e-08	6.36805e-07	5.26322e-07	-1.93306e-07	3.33015e-07
7.471	-4.19036e-06	-3.44736e-06	-7.63772e-06	2.30173e-07	-3.94453e-08	1.90728e-07	7.95069e-08	-1.42379e-08	6.52689e-08	3.08884e-07	-1.25941e-07	1.82943e-07	6.76743e-07	-4.92145e-08	6.27529e-07	1.09534e-07	-5.26023e-08	5.69316e-08	7.10407e-07	-7.22607e-08	6.38146e-07	5.25212e-07	-1.92899e-07	3.32313e-07
7.496	-4.02421e-06	-3.39197e-06	-7.41618e-06	2.30652e-07	-3.95274e-08	1.91124e-07	8.01415e-08	-1.43516e-08	6.57899e-08	3.09048e-07	-1.26008e-07	1.83041e-07	6.78598e-07	-4.93493e-08	6.29249e-07	1.09162e-07	-5.24239e-08	5.67386e-08	7.11884e-07	-7.24110e-08	6.39473e-07	5.24087e-07	-1.92486e-07	3.31601e-07
7.520	-3.85737e-06	-3.33632e-06	-7.19369e-06	2.31123e-07	-3.96082e-08	1.91515e-07	8.07725e-08	-1.44646e-08	6.63079e-08	3.09205e-07	-1.26072e-07	1.83134e-07	6.80439e-07	-4.94832e-08	6.30955e-07	1.08787e-07	-5.22434e-08	5.65432e-08	7.13347e-07	-7.25598e-08	6.40787e-07	5.22946e-07	-1.92067e-07	3.30879e-07
7.545	-3.68985e-06	-3.28043e-06	-6.97028e-06	2.31588e-07	-3.96878e-08	1.91900e-07	8.13998e-08	-1.45769e-08	6.68229e-08	3.09355e-07	-1.26133e-07	1.83222e-07	6.82266e-07	-4.96161e-08	6.32650e-07	1.08406e-07	-5.20608e-08	5.63456e-08	7.14794e-07	-7.27070e-08	6.42087e-07	5.21788e-07	-1.91642e-07	3.30147e-07
7.569	-3.52165e-06	-3.22430e-06	-6.74595e-06	2.32045e-07	-3.97662e-08	1.92279e-07	8.20234e-08	-1.46886e-08	6.73348e-08	3.09497e-07	-1.26191e-07	1.83306e-07	6.84079e-07	-4.97480e-08	6.34331e-07	1.08022e-07	-5.18760e-08	5.61456e-08	7.16225e-07	-7.28526e-08	6.43373e-07	5.20615e-07	-1.91211e-07	3.29405e-07
7.594	-3.35278e-06	-3.16792e-06	-6.52070e-06	2.32495e-07	-3.98432e-08	1.92652e-07	8.26433e-08	-1.47996e-08	6.78437e-08	3.09631e-07	-1.26245e-07	1.83386e-07	6.85879e-07	-4.98788e-08	6.36000e-07	1.07632e-07	-5.16891e-08	5.59433e-08	7.17642e-07	-7.29967e-08	6.44645e-07	5.19427e-07	-1.90774e-07	3.28653e-07
7.619	-3.18324e-06	-3.11130e-06	-6.29454e-06	2.32938e-07	-3.99191e-08	1.93018e-07	8.32594e-08	-1.49099e-08	6.83494e-08	3.09759e-07	-1.26297e-07	1.83461e-07	6.87664e-07	-5.00087e-08	6.37656e-07	1.07239e-07	-5.15001e-08	5.57388e-08	7.19043e-07	-7.31392e-08	6.45904e-07	5.18222e-07	-1.90332e-07	3.27890e-07
7.643	-3.01304e-06	-3.05444e-06	-6.06748e-06	2.33373e-07	-3.99937e-08	1.93379e-07	8.38717e-08	-1.50196e-08	6.88521e-08	3.09878e-07	-1.26346e-07	1.83532e-07	6.89436e-07	-5.01375e-08	6.39298e-07	1.06841e-07	-5.13090e-08	5.55319e-08	7.20429e-07	-7.32801e-08	6.47148e-07	5.17001e-07	-1.89883e-07	3.27118e-07
7.668	-2.84219e-06	-2.99735e-06	-5.83953e-06	2.33801e-07	-4.00670e-08	1.93734e-07	8.44801e-08	-1.51285e-08	6.93515e-08	3.09990e-07	-1.26392e-07	1.83599e-07	6.91193e-07	-5.02653e-08	6.40928e-07	1.06439e-07	-5.11158e-08	5.53228e-08	7.21799e-07	-7.34195e-08	6.48379e-07	5.15765e-07	-1.89429e-07	3.26336e-07
7.692	-2.67068e-06	-2.94001e-06	-5.61069e-06	2.34221e-07	-4.01391e-08	1.94082e-07	8.50846e-08	-1.52368e-08	6.98478e-08	3.10095e-07	-1.26434e-07	1.83660e-07	6.92937e-07	-5.03921e-08	6.42545e-07	1.06032e-07	-5.09204e-08	5.51113e-08	7.23153e-07	-7.35573e-08	6.49596e-07	5.14513e-07	-1.88970e-07	3.25544e-07
7.717	-2.49853e-06	-2.88245e-06	-5.38098e-06	2.34634e-07	-4.02098e-08	1.94424e-07	8.56852e-08	-1.53443e-08	7.03408e-08	3.10192e-07	-1.26474e-07	1.83718e-07	6.94666e-07	-5.05179e-08	6.44148e-07	1.05620e-07	-5.07229e-08	5.48976e-08	7.24492e-07	-7.36935e-08	6.50799e-07	5.13246e-07	-1.88504e-07	3.24742e-07
7.741	-2.32574e-06	-2.82465e-06	-5.15039e-06	2.35040e-07	-4.02793e-08	1.94760e-07	8.62818e-08	-1.54512e-08	7.08306e-08	3.10281e-07	-1.26510e-07	1.83771e-07	6.96381e-07	-5.06426e-08	6.45739e-07	1.05205e-07	-5.05233e-08	5.46815e-08	7.25815e-07	-7.38281e-08	6.51987e-07	5.11963e-07	-1.88033e-07	3.23930e-07
7.766	-2.15231e-06	-2.76663e-06	-4.91894e-06	2.35438e-07	-4.03475e-08	1.95090e-07	8.68743e-08	-1.55573e-08	7.13170e-08	3.10363e-07	-1.26544e-07	1.83820e-07	6.98082e-07	-5.07663e-08	6.47316e-07	1.04785e-07	-5.03216e-08	5.44632e-08	7.27123e-07	-7.39611e-08	6.53162e-07	5.10664e-07	-1.87556e-07	3.23108e-07
7.791	-1.97826e-06	-2.70838e-06	-4.68664e-06	2.35828e-07	-4.04145e-08	1.95414e-07	8.74629e-08	-1.56627e-08	7.18002e-08	3.10438e-07	-1.26574e-07	1.83864e-07	6.99768e-07	-5.08889e-08	6.48879e-07	1.04360e-07	-5.01178e-08	5.42426e-08	7.28415e-07	-7.40925e-08	6.54322e-07	5.09349e-07	-1.87073e-07	3.22276e-07
7.815	-1.80358e-06	-2.64990e-06	-4.45348e-06	2.36211e-07	-4.04801e-08	1.95731e-07	8.80473e-08	-1.57673e-08	7.22799e-08	3.10504e-07	-1.26601e-07	1.83903e-07	7.01440e-07	-5.10105e-08	6.50429e-07	1.03932e-07	-4.99118e-08	5.40197e-08	7.29691e-07	-7.42223e-08	6.55468e-07	5.08019e-07	-1.86584e-07	3.21435e-07
7.840	-1.62829e-06	-2.59120e-06	-4.21949e-06	2.36586e-07	-4.05444e-08	1.96042e-07	8.86276e-08	-1.58713e-08	7.27563e-08	3.10564e-07	-1.26625e-07	1.83938e-07	7.03097e-07	-5.11310e-08	6.51966e-07	1.03498e-07	-4.97038e-08	5.37946e-08	7.30951e-07	-7.43504e-08	6.56600e-07	5.06674e-07	-1.86090e-07	3.20584e-07
7.864	-1.45238e-06	-2.53228e-06	-3.98466e-06	2.36954e-07	-4.06074e-08	1.96347e-07	8.92037e-08	-1.59744e-08	7.32292e-08	3.10615e-07	-1.26647e-07	1.83969e-07	7.04740e-07	-5.12504e-08	6.53489e-07	1.03061e-07	-4.94936e-08	5.35671e-08	7.32195e-07	-7.44770e-08	6.57718e-07	5.05313e-07	-1.85590e-07	3.19722e-07
7.889	-1.27586e-06	-2.47314e-06	-3.74900e-06	2.37314e-07	-4.06691e-08	1.96645e-07	8.97756e-08	-1.60768e-08	7.36987e-08	3.10659e-07	-1.26665e-07	1.83995e-07	7.06368e-07	-5.13688e-08	6.54999e-07	1.02619e-07	-4.92814e-08	5.33374e-08	7.33423e-07	-7.46019e-08	6.58821e-07	5.03936e-07	-1.85085e-07	3.18852e-07
7.913	-1.09875e-06	-2.41378e-06	-3.51253e-06	2.37667e-07	-4.07295e-08	1.96937e-07	9.03432e-08	-1.61785e-08	7.41647e-08	3.10696e-07	-1.26679e-07	1.84016e-07	7.07981e-07	-5.14861e-08	6.56495e-07	1.02172e-07	-4.90670e-08	5.31054e-08	7.34635e-07	-7.47252e-08	6.59910e-07	5.02544e-07	-1.84574e-07	3.17971e-07
7.938	-9.21031e-07	-2.35421e-06	-3.27524e-06	2.38011e-07	-4.07886e-08	1.97223e-07	9.09066e-08	-1.62794e-08	7.46272e-08	3.10725e-07	-1.26691e-07	1.84034e-07	7.09579e-07	-5.16024e-08	6.57977e-07	1.01722e-07	-4.88505e-08	5.28711e-08	7.35831e-07	-7.48469e-08	6.60984e-07	5.01137e-07	-1.84057e-07	3.17080e-07
7.963	-7.42727e-07	-2.29443e-06	-3.03716e-06	2.38348e-07	-4.08463e-08	1.97502e-07	9.14656e-08	-1.63795e-08	7.50861e-08	3.10746e-07	-1.26700e-07	1.84046e-07	7.11163e-07	-5.17175e-08	6.59445e-07	1.01267e-07	-4.86320e-08	5.26346e-08	7.37011e-07	-7.49669e-08	6.62044e-07	4.99715e-07	-1.83534e-07	3.16180e-07
7.987	-5.63837e-07	-2.23443e-06	-2.79827e-06	2.38677e-07	-4.09027e-08	1.97775e-07	9.20203e-08	-1.64788e-08	7.55415e-08	3.10759e-07	-1.26705e-07	1.84054e-07	7.12731e-07	-5.18316e-08	6.60900e-07	1.00807e-07	-4.84113e-08	5.23958e-08	7.38175e-07	-7.50852e-08	6.63090e-07	4.98277e-07	-1.83006e-07	3.15271e-07
8.012	-3.84367e-07	-2.17423e-06	-2.55860e-06	2.38999e-07	-4.09578e-08	1.98041e-07	9.25706e-08	-1.65774e-08	7.59933e-08	3.10765e-07	-1.26708e-07	1.84058e-07	7.14285e-07	-5.19446e-08	6.62340e-07	1.00343e-07	-4.81886e-08	5.21547e-08	7.39322e-07	-7.52020e-08	6.64120e-07	4.96823e-07	-1.82472e-07	3.14351e-07
8.036	-2.04322e-07	-2.11382e-06	-2.31815e-06	2.39312e-07	-4.10116e-08	1.98301e-07	9.31165e-08	-1.66751e-08	7.64414e-08	3.10764e-07	-1.26707e-07	1.84057e-07	7.15823e-07	-5.20565e-08	6.63767e-07	9.98751e-08	-4.79638e-08	5.19114e-08	7.40454e-07	-7.53170e-08	6.65137e-07	4.95355e-07	-1.81933e-07	3.13422e-07
8.061	-2.37095e-08	-2.05321e-06	-2.07692e-06	2.39618e-07	-4.10639e-08	1.98554e-07	9.36579e-08	-1.67721e-08	7.68858e-08	3.10754e-07	-1.26703e-07	1.84051e-07	7.17347e-07	-5.21673e-08	6.65179e-07	9.94026e-08	-4.77369e-08	5.16658e-08	7.41569e-07	-7.54304e-08	6.66138e-07	4.93871e-07	-1.81388e-07	3.12483e-07
8.086	1.57467e-07	-1.99239e-06	-1.83493e-06	2.39916e-07	-4.11150e-08	1.98801e-07	9.41949e-08	-1.68682e-08	7.73266e-08	3.10737e-07	-1.26696e-07	1.84041e-07	7.18855e-07	-5.22769e-08	6.66578e-07	9.89258e-08	-4.75079e-08	5.14179e-08	7.42667e-07	-7.55422e-08	6.67125e-07	4.92372e-07	-1.80838e-07	3.11535e-07
8.110	3.39201e-07	-1.93138e-06	-1.59218e-06	2.40206e-07	-4.11647e-08	1.99041e-07	9.47272e-08	-1.69636e-08	7.77637e-08	3.10713e-07	-1.26686e-07	1.84026e-07	7.20348e-07	-5.23855e-08	6.67962e-07	9.84446e-08	-4.72768e-08	5.11678e-08	7.43749e-07	-7.56523e-08	6.68097e-07	4.90858e-07	-1.80282e-07	3.10577e-07
8.135	5.21487e-07	-1.87017e-06	-1.34868e-06	2.40488e-07	-4.12130e-08	1.99275e-07	9.52551e-08	-1.70581e-08	7.81970e-08	3.10680e-07	-1.26673e-07	1.84007e-07	7.21826e-07	-5.24930e-08	6.69333e-07	9.79591e-08	-4.70436e-08	5.09155e-08	7.44815e-07	-7.57607e-08	6.69055e-07	4.89329e-07	-1.79720e-07	3.09609e-07
8.159	7.04319e-07	-1.80876e-06	-1.10444e-06	2.40762e-07	-4.12600e-08	1.99502e-07	9.57783e-08	-1.71518e-08	7.86265e-08	3.10640e-07	-1.26657e-07	1.83984e-07	7.23288e-07	-5.25993e-08	6.70689e-07	9.74693e-08	-4.68084e-08	5.06609e-08	7.45865e-07	-7.58674e-08	6.69997e-07	4.87785e-07	-1.79153e-07	3.08632e-07
8.184	8.87692e-07	-1.74715e-06	-8.59461e-07	2.41028e-07	-4.13056e-08	1.99722e-07	9.62969e-08	-1.72447e-08	7.90522e-08	3.10593e-07	-1.26637e-07	1.83955e-07	7.24735e-07	-5.27045e-08	6.72030e-07	9.69751e-08	-4.65711e-08	5.04040e-08	7.46897e-07	-7.59725e-08	6.70925e-07	4.86226e-07	-1.78580e-07	3.07646e-07
8.208	1.07160e-06	-1.68536e-06	-6.13758e-07	2.41286e-07	-4.13498e-08	1.99936e-07	9.68108e-08	-1.73367e-08	7.94741e-08	3.10537e-07	-1.26615e-07	1.83922e-07	7.26166e-07	-5.28086e-08	6.73358e-07	9.64766e-08	-4.63317e-08	5.01449e-08	7.47914e-07	-7.60759e-08	6.71838e-07	4.84652e-07	-1.78002e-07	3.06650e-07
8.233	1.25604e-06	-1.62338e-06	-3.67336e-07	2.41536e-07	-4.13927e-08	2.00144e-07	9.73200e-08	-1.74279e-08	7.98921e-08	3.10474e-07	-1.26589e-07	1.83885e-07	7.27582e-07	-5.29116e-08	6.74670e-07	9.59739e-08	-4.60902e-08	4.98836e-08	7.48913e-07	-7.61776e-08	6.72736e-07	4.83063e-07	-1.77418e-07	3.05644e-07
8.258	1.44100e-06	-1.56120e-06	-1.20202e-07	2.41778e-07	-4.14342e-08	2.00344e-07	9.78245e-08	-1.75182e-08	8.03063e-08	3.10403e-07	-1.26560e-07	1.83843e-07	7.28982e-07	-5.30134e-08	6.75969e-07	9.54668e-08	-4.58467e-08	4.96201e-08	7.49896e-07	-7.62775e-08	6.73619e-07	4.81458e-07	-1.76829e-07	3.04629e-07
8.282	1.62648e-06	-1.49885e-06	1.27635e-07	2.42013e-07	-4.14743e-08	2.00538e-07	9.83242e-08	-1.76077e-08	8.07165e-08	3.10325e-07	-1.26528e-07	1.83797e-07	7.30367e-07	-5.31141e-08	6.77253e-07	9.49554e-08	-4.56011e-08	4.93543e-08	7.50863e-07	-7.63758e-08	6.74487e-07	4.79840e-07	-1.76235e-07	3.03605e-07
8.307	1.81248e-06	-1.43631e-06	3.76168e-07	2.42239e-07	-4.15130e-08	2.00725e-07	9.88192e-08	-1.76964e-08	8.11228e-08	3.10238e-07	-1.26493e-07	1.83746e-07	7.31736e-07	-5.32137e-08	6.78522e-07	9.44398e-08	-4.53535e-08	4.90863e-08	7.51813e-07	-7.64725e-08	6.75340e-07	4.78206e-07	-1.75635e-07	3.02571e-07
8.331	1.99898e-06	-1.37359e-06	6.25389e-07	2.42456e-07	-4.15504e-08	2.00906e-07	9.93093e-08	-1.77841e-08	8.15251e-08	3.10145e-07	-1.26455e-07	1.83690e-07	7.33089e-07	-5.33121e-08	6.79777e-07	9.39198e-08	-4.51038e-08	4.88160e-08	7.52746e-07	-7.65674e-08	6.76178e-07	4.76557e-07	-1.75029e-07	3.01528e-07
8.356	2.18598e-06	-1.31069e-06	8.75290e-07	2.42666e-07	-4.15863e-08	2.01080e-07	9.97945e-08	-1.78710e-08	8.19235e-08	3.10043e-07	-1.26413e-07	1.83630e-07	7.34427e-07	-5.34094e-08	6.81017e-07	9.33956e-08	-4.48521e-08	4.85435e-08	7.53662e-07	-7.66605e-08	6.77001e-07	4.74894e-07	-1.74418e-07	3.00476e-07
8.380	2.37348e-06	-1.24761e-06	1.12586e-06	2.42868e-07	-4.16209e-08	2.01247e-07	1.00275e-07	-1.79570e-08	8.23178e-08	3.09933e-07	-1.26369e-07	1.83565e-07	7.35748e-07	-5.35055e-08	6.82243e-07	9.28671e-08	-4.45983e-08	4.82689e-08	7.54561e-07	-7.67520e-08	6.77809e-07	4.73216e-07	-1.73802e-07	2.99414e-07
8.405	2.56147e-06	-1.18436e-06	1.37710e-06	2.43061e-07	-4.16540e-08	2.01407e-07	1.00750e-07	-1.80422e-08	8.27081e-08	3.09816e-07	-1.26321e-07	1.83496e-07	7.37054e-07	-5.36004e-08	6.83454e-07	9.23344e-08	-4.43424e-08	4.79920e-08	7.55444e-07	-7.68418e-08	6.78602e-07	4.71523e-07	-1.73180e-07	2.98343e-07
8.430	2.74994e-06	-1.12094e-06	1.62900e-06	2.43246e-07	-4.16858e-08	2.01561e-07	1.01221e-07	-1.81264e-08	8.30943e-08	3.09692e-07	-1.26270e-07	1.83422e-07	7.38344e-07	-5.36942e-08	6.84650e-07	9.17974e-08	-4.40845e-08	4.77128e-08	7.56310e-07	-7.69299e-08	6.79380e-07	4.69816e-07	-1.72553e-07	2.97263e-07
8.454	2.93889e-06	-1.05735e-06	1.88154e-06	2.43423e-07	-4.17161e-08	2.01707e-07	1.01686e-07	-1.82098e-08	8.34765e-08	3.09559e-07	-1.26216e-07	1.83343e-07	7.39618e-07	-5.37868e-08	6.85831e-07	9.12561e-08	-4.38246e-08	4.74315e-08	7.57158e-07	-7.70162e-08	6.80142e-07	4.68094e-07	-1.71921e-07	2.96173e-07
8.479	3.12832e-06	-9.93590e-07	2.13473e-06	2.43592e-07	-4.17450e-08	2.01847e-07	1.02147e-07	-1.82923e-08	8.38545e-08	3.09419e-07	-1.26159e-07	1.83260e-07	7.40875e-07	-5.38783e-08	6.86997e-07	9.07106e-08	-4.35626e-08	4.71480e-08	7.57990e-07	-7.71008e-08	6.80889e-07	4.66357e-07	-1.71283e-07	2.95074e-07
8.503	3.31821e-06	-9.29664e-07	2.38855e-06	2.43753e-07	-4.17726e-08	2.01980e-07	1.02602e-07	-1.83738e-08	8.42284e-08	3.09271e-07	-1.26098e-07	1.83172e-07	7.42117e-07	-5.39686e-08	6.88148e-07	9.01609e-08	-4.32986e-08	4.68623e-08	7.58805e-07	-7.71837e-08	6.81622e-07	4.64606e-07	-1.70640e-07	2.93967e-07
8.528	3.50856e-06	-8.65574e-07	2.64299e-06	2.43905e-07	-4.17987e-08	2.02107e-07	1.03053e-07	-1.84545e-08	8.45981e-08	3.09115e-07	-1.26035e-07	1.83080e-07	7.43342e-07	-5.40577e-08	6.89285e-07	8.96069e-08	-4.30326e-08	4.65743e-08	7.59603e-07	-7.72649e-08	6.82338e-07	4.62841e-07	-1.69991e-07	2.92850e-07
8.552	3.69938e-06	-8.01323e-07	2.89805e-06	2.44049e-07	-4.18234e-08	2.02226e-07	1.03498e-07	-1.85342e-08	8.49637e-08	3.08951e-07	-1.25968e-07	1.82983e-07	7.44552e-07	-5.41457e-08	6.90406e-07	8.90487e-08	-4.27645e-08	4.62842e-08	7.60384e-07	-7.73443e-08	6.83040e-07	4.61061e-07	-1.69338e-07	2.91723e-07
8.577	3.89064e-06	-7.36913e-07	3.15372e-06	2.44185e-07	-4.18466e-08	2.02338e-07	1.03938e-07	-1.86130e-08	8.53250e-08	3.08780e-07	-1.25898e-07	1.82882e-07	7.45745e-07	-5.42324e-08	6.91512e-07	8.84863e-08	-4.24944e-08	4.59919e-08	7.61148e-07	-7.74220e-08	6.83726e-07	4.59267e-07	-1.68679e-07	2.90588e-07
8.602	4.08234e-06	-6.72345e-07	3.41000e-06	2.44313e-07	-4.18685e-08	2.02444e-07	1.04373e-07	-1.86909e-08	8.56821e-08	3.08601e-07	-1.25825e-07	1.82776e-07	7.46921e-07	-5.43180e-08	6.92603e-07	8.79197e-08	-4.22223e-08	4.56974e-08	7.61895e-07	-7.74980e-08	6.84397e-07	4.57458e-07	-1.68014e-07	2.89444e-07
8.626	4.27449e-06	-6.07623e-07	3.66686e-06	2.44432e-07	-4.18889e-08	2.02543e-07	1.04803e-07	-1.87679e-08	8.60350e-08	3.08414e-07	-1.25749e-07	1.82665e-07	7.48082e-07	-5.44024e-08	6.93679e-07	8.73489e-08	-4.19482e-08	4.54007e-08	7.62625e-07	-7.75722e-08	6.85052e-07	4.55635e-07	-1.67345e-07	2.88290e-07
8.651	4.46706e-06	-5.42748e-07	3.92431e-06	2.44542e-07	-4.19079e-08	2.02635e-07	1.05227e-07	-1.88439e-08	8.63835e-08	3.08220e-07	-1.25670e-07	1.82550e-07	7.49226e-07	-5.44856e-08	6.94740e-07	8.67739e-08	-4.16721e-08	4.51018e-08	7.63337e-07	-7.76447e-08	6.85692e-07	4.53798e-07	-1.66670e-07	2.87128e-07
8.675	4.66007e-06	-4.77722e-07	4.18235e-06	2.44645e-07	-4.19254e-08	2.02719e-07	1.05647e-07	-1.89190e-08	8.67278e-08	3.08017e-07	-1.25587e-07	1.82430e-07	7.50353e-07	-5.45676e-08	6.95786e-07	8.61947e-08	-4.13939e-08	4.48008e-08	7.64033e-07	-7.77154e-08	6.86317e-07	4.51947e-07	-1.65990e-07	2.85957e-07
8.700	4.85349e-06	-4.12548e-07	4.44095e-06	2.44739e-07	-4.19415e-08	2.02797e-07	1.06061e-07	-1.89932e-08	8.70678e-08	3.07807e-07	-1.25502e-07	1.82306e-07	7.51465e-07	-5.46484e-08	6.96816e-07	8.56114e-08	-4.11138e-08	4.44976e-08	7.64711e-07	-7.77844e-08	6.86926e-07	4.50081e-07	-1.65305e-07	2.84776e-07
8.724	5.04734e-06	-3.47227e-07	4.70011e-06	2.44825e-07	-4.19562e-08	2.02868e-07	1.06470e-07	-1.90664e-08	8.74034e-08	3.07589e-07	-1.25413e-07	1.82177e-07	7.52559e-07	-5.47280e-08	6.97831e-07	8.50238e-08	-4.08316e-08	4.41922e-08	7.65372e-07	-7.78517e-08	6.87520e-07	4.48202e-07	-1.64615e-07	2.83587e-07
8.749	5.24159e-06	-2.81763e-07	4.95983e-06	2.44902e-07	-4.19695e-08	2.02932e-07	1.06873e-07	-1.91387e-08	8.77346e-08	3.07364e-07	-1.25321e-07	1.82043e-07	7.53637e-07	-5.48064e-08	6.98831e-07	8.44322e-08	-4.05475e-08	4.38847e-08	7.66016e-07	-7.79172e-08	6.88099e-07	4.46308e-07	-1.63919e-07	2.82389e-07
8.774	5.43624e-06	-2.16157e-07	5.22009e-06	2.44971e-07	-4.19812e-08	2.02989e-07	1.07271e-07	-1.92100e-08	8.80615e-08	3.07131e-07	-1.25226e-07	1.81905e-07	7.54699e-07	-5.48836e-08	6.99815e-07	8.38363e-08	-4.02613e-08	4.35750e-08	7.66642e-07	-7.79809e-08	6.88662e-07	4.44400e-07	-1.63218e-07	2.81182e-07
8.798	5.63130e-06	-1.50411e-07	5.48089e-06	2.45031e-07	-4.19916e-08	2.03039e-07	1.07664e-07	-1.92803e-08	8.83840e-08	3.06890e-07	-1.25127e-07	1.81762e-07	7.55744e-07	-5.49596e-08	7.00784e-07	8.32363e-08	-3.99732e-08	4.32631e-08	7.67252e-07	-7.80429e-08	6.89209e-07	4.42478e-07	-1.62513e-07	2.79966e-07
8.823	5.82675e-06	-8.45270e-08	5.74222e-06	2.45083e-07	-4.20005e-08	2.03083e-07	1.08052e-07	-1.93497e-08	8.87020e-08	3.06641e-07	-1.25026e-07	1.81615e-07	7.56772e-07	-5.50344e-08	7.01738e-07	8.26322e-08	-3.96831e-08	4.29491e-08	7.67844e-07	-7.81031e-08	6.89741e-07	4.40543e-07	-1.61802e-07	2.78741e-07
8.847	6.02258e-06	-1.85082e-08	6.00408e-06	2.45127e-07	-4.20080e-08	2.03119e-07	1.08434e-07	-1.94181e-08	8.90156e-08	3.06384e-07	-1.24921e-07	1.81463e-07	7.57784e-07	-5.51080e-08	7.02676e-07	8.20239e-08	-3.93910e-08	4.26330e-08	7.68419e-07	-7.81616e-08	6.90257e-07	4.38593e-07	-1.61086e-07	2.77508e-07
8.872	6.21880e-06	4.76436e-08	6.26644e-06	2.45162e-07	-4.20140e-08	2.03148e-07	1.08810e-07	-1.94855e-08	8.93247e-08	3.06120e-07	-1.24814e-07	1.81306e-07	7.58779e-07	-5.51803e-08	7.03599e-07	8.14115e-08	-3.90969e-08	4.23147e-08	7.68976e-07	-7.82183e-08	6.90758e-07	4.36630e-07	-1.60365e-07	2.76265e-07
8.897	6.41539e-06	1.13926e-07	6.52932e-06	2.45188e-07	-4.20185e-08	2.03170e-07	1.09181e-07	-1.95520e-08	8.96294e-08	3.05848e-07	-1.24703e-07	1.81145e-07	7.59757e-07	-5.52514e-08	7.04506e-07	8.07951e-08	-3.88008e-08	4.19942e-08	7.69516e-07	-7.82732e-08	6.91243e-07	4.34653e-07	-1.59638e-07	2.75014e-07
8.921	6.61235e-06	1.80338e-07	6.79269e-06	2.45206e-07	-4.20216e-08	2.03185e-07	1.09547e-07	-1.96175e-08	8.99295e-08	3.05568e-07	-1.24589e-07	1.80979e-07	7.60718e-07	-5.53214e-08	7.05397e-07	8.01745e-08	-3.85028e-08	4.16717e-08	7.70039e-07	-7.83264e-08	6.91713e-07	4.32662e-07	-1.58907e-07	2.73755e-07
8.946	6.80968e-06	2.46876e-07	7.05656e-06	2.45216e-07	-4.20232e-08	2.03192e-07	1.09907e-07	-1.96820e-08	9.02251e-08	3.05280e-07	-1.24471e-07	1.80809e-07	7.61663e-07	-5.53900e-08	7.06273e-07	7.95498e-08	-3.82028e-08	4.13470e-08	7.70544e-07	-7.83778e-08	6.92167e-07	4.30657e-07	-1.58171e-07	2.72486e-07
8.970	7.00736e-06	3.13538e-07	7.32090e-06	2.45217e-07	-4.20234e-08	2.03193e-07	1.10262e-07	-1.97455e-08	9.05162e-08	3.04985e-07	-1.24351e-07	1.80634e-07	7.62590e-07	-5.54575e-08	7.07133e-07	7.89210e-08	-3.79008e-08	4.10202e-08	7.71032e-07	-7.84274e-08	6.92605e-07	4.28639e-07	-1.57430e-07	2.71209e-07
8.995	7.20540e-06	3.80323e-07	7.58572e-06	2.45209e-07	-4.20221e-08	2.03187e-07	1.10611e-07	-1.98080e-08	9.08027e-08	3.04682e-07	-1.24227e-07	1.80455e-07	7.63501e-07	-5.55237e-08	7.07977e-07	7.82881e-08	-3.75969e-08	4.06912e-08	7.71503e-07	-7.84753e-08	6.93028e-07	4.26607e-07	-1.56684e-07	2.69924e-07
9.019	7.40378e-06	4.47227e-07	7.85101e-06	2.45193e-07	-4.20194e-08	2.03174e-07	1.10954e-07	-1.98695e-08	9.10847e-08	3.04371e-07	-1.24101e-07	1.80271e-07	7.64395e-07	-5.55887e-08	7.08806e-07	7.76512e-08	-3.72910e-08	4.03602e-08	7.71956e-07	-7.85214e-08	6.93435e-07	4.24562e-07	-1.55932e-07	2.68630e-07
9.044	7.60251e-06	5.14249e-07	8.11676e-06	2.45169e-07	-4.20152e-08	2.03153e-07	1.11292e-07	-1.99300e-08	9.13620e-08	3.04053e-07	-1.23971e-07	1.80082e-07	7.65272e-07	-5.56525e-08	7.09619e-07	7.70102e-08	-3.69832e-08	4.00270e-08	7.72392e-07	-7.85657e-08	6.93826e-07	4.22503e-07	-1.55176e-07	2.67327e-07
9.069	7.80157e-06	5.81387e-07	8.38296e-06	2.45136e-07	-4.20095e-08	2.03126e-07	1.11624e-07	-1.99895e-08	9.16347e-08	3.03726e-07	-1.23838e-07	1.79889e-07	7.66132e-07	-5.57150e-08	7.10417e-07	7.63652e-08	-3.66734e-08	3.96918e-08	7.72810e-07	-7.86083e-08	6.94202e-07	4.20431e-07	-1.54415e-07	2.66016e-07
9.093	8.00096e-06	6.48638e-07	8.64959e-06	2.45094e-07	-4.20024e-08	2.03091e-07	1.11951e-07	-2.00479e-08	9.19028e-08	3.03392e-07	-1.23701e-07	1.79691e-07	7.66975e-07	-5.57763e-08	7.11198e-07	7.57161e-08	-3.63617e-08	3.93544e-08	7.73211e-07	-7.86491e-08	6.94562e-07	4.18345e-07	-1.53649e-07	2.64696e-07
9.118	8.20067e-06	7.16000e-07	8.91667e-06	2.45044e-07	-4.19937e-08	2.03050e-07	1.12272e-07	-2.01054e-08	9.21663e-08	3.03050e-07	-1.23562e-07	1.79488e-07	7.67800e-07	-5.58364e-08	7.11964e-07	7.50630e-08	-3.60480e-08	3.90149e-08	7.73595e-07	-7.86881e-08	6.94907e-07	4.16246e-07	-1.52878e-07	2.63368e-07
9.142	8.40070e-06	7.83471e-07	9.18417e-06	2.44985e-07	-4.19837e-08	2.03001e-07	1.12587e-07	-2.01619e-08	9.24250e-08	3.02701e-07	-1.23420e-07	1.79281e-07	7.68609e-07	-5.58952e-08	7.12714e-07	7.44058e-08	-3.57325e-08	3.86734e-08	7.73961e-07	-7.87253e-08	6.95235e-07	4.14133e-07	-1.52102e-07	2.62031e-07
9.167	8.60104e-06	8.51049e-07	9.45209e-06	2.44917e-07	-4.19721e-08	2.02945e-07	1.12896e-07	-2.02173e-08	9.26791e-08	3.02344e-07	-1.23274e-07	1.79070e-07	7.69401e-07	-5.59528e-08	7.13448e-07	7.37447e-08	-3.54149e-08	3.83297e-08	7.74309e-07	-7.87607e-08	6.95548e-07	4.12008e-07	-1.51321e-07	2.60686e-07
9.191	8.80169e-06	9.18731e-07	9.72042e-06	2.44841e-07	-4.19591e-08	2.02882e-07	1.13200e-07	-2.02717e-08	9.29285e-08	3.01979e-07	-1.23125e-07	1.78854e-07	7.70175e-07	-5.60091e-08	7.14166e-07	7.30795e-08	-3.50955e-08	3.79840e-08	7.74640e-07	-7.87944e-08	6.95846e-07	4.09869e-07	-1.50536e-07	2.59333e-07
9.216	9.00264e-06	9.86516e-07	9.98915e-06	2.44757e-07	-4.19446e-08	2.02812e-07	1.13498e-07	-2.03251e-08	9.31732e-08	3.01606e-07	-1.22973e-07	1.78633e-07	7.70933e-07	-5.60642e-08	7.14868e-07	7.24104e-08	-3.47742e-08	3.76362e-08	7.74954e-07	-7.88263e-08	6.96127e-07	4.07717e-07	-1.49746e-07	2.57971e-07
9.241	9.20388e-06	1.05440e-06	1.02583e-05	2.44663e-07	-4.19286e-08	2.02735e-07	1.13791e-07	-2.03774e-08	9.34132e-08	3.01226e-07	-1.22818e-07	1.78408e-07	7.71673e-07	-5.61180e-08	7.15555e-07	7.17372e-08	-3.44509e-08	3.72863e-08	7.75250e-07	-7.88564e-08	6.96393e-07	4.05552e-07	-1.48950e-07	2.56602e-07
9.265	9.40541e-06	1.12238e-06	1.05278e-05	2.44561e-07	-4.19111e-08	2.02650e-07	1.14077e-07	-2.04287e-08	9.36484e-08	3.00838e-07	-1.22660e-07	1.78178e-07	7.72396e-07	-5.61706e-08	7.16225e-07	7.10601e-08	-3.41257e-08	3.69344e-08	7.75528e-07	-7.88847e-08	6.96643e-07	4.03374e-07	-1.48150e-07	2.55223e-07
9.290	9.60723e-06	1.19046e-06	1.07977e-05	2.44451e-07	-4.18922e-08	2.02559e-07	1.14358e-07	-2.04790e-08	9.38788e-08	3.00442e-07	-1.22499e-07	1.77943e-07	7.73101e-07	-5.62219e-08	7.16879e-07	7.03790e-08	-3.37986e-08	3.65804e-08	7.75789e-07	-7.89113e-08	6.96878e-07	4.01183e-07	-1.47346e-07	2.53837e-07
9.314	9.80932e-06	1.25863e-06	1.10680e-05	2.44332e-07	-4.18718e-08	2.02460e-07	1.14633e-07	-2.05282e-08	9.41045e-08	3.00039e-07	-1.22334e-07	1.77704e-07	7.73790e-07	-5.62719e-08	7.17518e-07	6.96940e-08	-3.34697e-08	3.62243e-08	7.76032e-07	-7.89360e-08	6.97096e-07	3.98979e-07	-1.46536e-07	2.52442e-07
9.339	1.00117e-05	1.32690e-06	1.13386e-05	2.44204e-07	-4.18499e-08	2.02354e-07	1.14902e-07	-2.05764e-08	9.43253e-08	2.99627e-07	-1.22166e-07	1.77461e-07	7.74461e-07	-5.63207e-08	7.18140e-07	6.90050e-08	-3.31388e-08	3.58662e-08	7.76258e-07	-7.89590e-08	6.97299e-07	3.96762e-07	-1.45722e-07	2.51040e-07
9.363	1.02143e-05	1.39525e-06	1.16096e-05	2.44068e-07	-4.18265e-08	2.02241e-07	1.15165e-07	-2.06235e-08	9.45414e-08	2.99209e-07	-1.21996e-07	1.77213e-07	7.75115e-07	-5.63683e-08	7.18746e-07	6.83121e-08	-3.28060e-08	3.55061e-08	7.76467e-07	-7.89802e-08	6.97486e-07	3.94532e-07	-1.44903e-07	2.49629e-07
9.388	1.04172e-05	1.46369e-06	1.18809e-05	2.43923e-07	-4.18017e-08	2.02121e-07	1.15422e-07	-2.06696e-08	9.47527e-08	2.98782e-07	-1.21822e-07	1.76960e-07	7.75751e-07	-5.64146e-08	7.19337e-07	6.76152e-08	-3.24714e-08	3.51439e-08	7.76657e-07	-7.89996e-08	6.97658e-07	3.92289e-07	-1.44079e-07	2.48210e-07
9.413	1.06203e-05	1.53221e-06	1.21526e-05	2.43769e-07	-4.17753e-08	2.01994e-07	1.15674e-07	-2.07146e-08	9.49591e-08	2.98348e-07	-1.21645e-07	1.76703e-07	7.76370e-07	-5.64596e-08	7.19911e-07	6.69145e-08	-3.21348e-08	3.47796e-08	7.76831e-07	-7.90172e-08	6.97813e-07	3.90034e-07	-1.43251e-07	2.46783e-07
9.437	1.08237e-05	1.60082e-06	1.24246e-05	2.43607e-07	-4.17475e-08	2.01859e-07	1.15919e-07	-2.07586e-08	9.51607e-08	2.97906e-07	-1.21465e-07	1.76441e-07	7.76972e-07	-5.65034e-08	7.20469e-07	6.62098e-08	-3.17964e-08	3.44134e-08	7.76986e-07	-7.90331e-08	6.97953e-07	3.87766e-07	-1.42418e-07	2.45348e-07
9.462	1.10274e-05	1.66951e-06	1.26969e-05	2.43436e-07	-4.17182e-08	2.01718e-07	1.16159e-07	-2.08015e-08	9.53574e-08	2.97456e-07	-1.21281e-07	1.76175e-07	7.77557e-07	-5.65459e-08	7.21011e-07	6.55012e-08	-3.14561e-08	3.40451e-08	7.77125e-07	-7.90471e-08	6.98077e-07	3.85485e-07	-1.41580e-07	2.43905e-07
9.486	1.12312e-05	1.73827e-06	1.29695e-05	2.43256e-07	-4.16875e-08	2.01569e-07	1.16393e-07	-2.08434e-08	9.55492e-08	2.96999e-07	-1.21095e-07	1.75904e-07	7.78124e-07	-5.65871e-08	7.21537e-07	6.47888e-08	-3.11140e-08	3.36748e-08	7.77245e-07	-7.90594e-08	6.98186e-07	3.83192e-07	-1.40738e-07	2.42454e-07
9.511	1.14353e-05	1.80711e-06	1.32425e-05	2.43068e-07	-4.16552e-08	2.01413e-07	1.16620e-07	-2.08842e-08	9.57362e-08	2.96534e-07	-1.20905e-07	1.75629e-07	7.78674e-07	-5.66271e-08	7.22046e-07	6.40725e-08	-3.07700e-08	3.33025e-08	7.77348e-07	-7.90699e-08	6.98278e-07	3.80887e-07	-1.39891e-07	2.40995e-07
9.535	1.16397e-05	1.87603e-06	1.35157e-05	2.42871e-07	-4.16215e-08	2.01250e-07	1.16842e-07	-2.09239e-08	9.59182e-08	2.96062e-07	-1.20713e-07	1.75349e-07	7.79206e-07	-5.66658e-08	7.22540e-07	6.33523e-08	-3.04241e-08	3.29282e-08	7.77434e-07	-7.90786e-08	6.98355e-07	3.78568e-07	-1.39040e-07	2.39529e-07
9.560	1.18442e-05	1.94502e-06	1.37892e-05	2.42666e-07	-4.15862e-08	2.01079e-07	1.17058e-07	-2.09625e-08	9.60954e-08	2.95582e-07	-1.20517e-07	1.75065e-07	7.79721e-07	-5.67032e-08	7.23017e-07	6.26283e-08	-3.00764e-08	3.25518e-08	7.77502e-07	-7.90855e-08	6.98416e-07	3.76238e-07	-1.38184e-07	2.38054e-07
9.585	1.20490e-05	2.01407e-06	1.40630e-05	2.42451e-07	-4.15495e-08	2.00902e-07	1.17268e-07	-2.10001e-08	9.62676e-08	2.95094e-07	-1.20318e-07	1.74776e-07	7.80218e-07	-5.67394e-08	7.23478e-07	6.19004e-08	-2.97269e-08	3.21735e-08	7.77552e-07	-7.90906e-08	6.98462e-07	3.73895e-07	-1.37323e-07	2.36572e-07
9.609	1.22539e-05	2.08320e-06	1.43371e-05	2.42229e-07	-4.15113e-08	2.00717e-07	1.17472e-07	-2.10366e-08	9.64349e-08	2.94599e-07	-1.20116e-07	1.74483e-07	7.80698e-07	-5.67743e-08	7.23923e-07	6.11687e-08	-2.93755e-08	3.17932e-08	7.77585e-07	-7.90940e-08	6.98491e-07	3.71540e-07	-1.36458e-07	2.35081e-07
9.634	1.24591e-05	2.15238e-06	1.46115e-05	2.41997e-07	-4.14717e-08	2.00525e-07	1.17669e-07	-2.10720e-08	9.65973e-08	2.94096e-07	-1.19911e-07	1.74185e-07	7.81160e-07	-5.68079e-08	7.24352e-07	6.04332e-08	-2.90223e-08	3.14109e-08	7.77601e-07	-7.90955e-08	6.98505e-07	3.69172e-07	-1.35589e-07	2.33583e-07
9.658	1.26645e-05	2.22164e-06	1.48861e-05	2.41757e-07	-4.14305e-08	2.00326e-07	1.17861e-07	-2.11063e-08	9.67547e-08	2.93585e-07	-1.19703e-07	1.73882e-07	7.81605e-07	-5.68403e-08	7.24765e-07	5.96938e-08	-2.86672e-08	3.10266e-08	7.77598e-07	-7.90953e-08	6.98503e-07	3.66793e-07	-1.34715e-07	2.32078e-07
9.683	1.28700e-05	2.29095e-06	1.51610e-05	2.41508e-07	-4.13879e-08	2.00120e-07	1.18047e-07	-2.11396e-08	9.69071e-08	2.93067e-07	-1.19492e-07	1.73575e-07	7.82032e-07	-5.68714e-08	7.25161e-07	5.89507e-08	-2.83103e-08	3.06404e-08	7.77579e-07	-7.90933e-08	6.98486e-07	3.64401e-07	-1.33837e-07	2.30565e-07
9.708	1.30758e-05	2.36032e-06	1.54361e-05	2.41251e-07	-4.13437e-08	1.99907e-07	1.18226e-07	-2.11718e-08	9.70546e-08	2.92541e-07	-1.19277e-07	1.73264e-07	7.82442e-07	-5.69012e-08	7.25541e-07	5.82038e-08	-2.79516e-08	3.02522e-08	7.77542e-07	-7.90895e-08	6.98452e-07	3.61997e-07	-1.32954e-07	2.29044e-07
9.732	1.32817e-05	2.42975e-06	1.57115e-05	2.40984e-07	-4.12981e-08	1.99686e-07	1.18400e-07	-2.12028e-08	9.71971e-08	2.92008e-07	-1.19060e-07	1.72948e-07	7.82834e-07	-5.69297e-08	7.25905e-07	5.74531e-08	-2.75911e-08	2.98620e-08	7.77487e-07	-7.90840e-08	6.98403e-07	3.59582e-07	-1.32066e-07	2.27515e-07
9.757	1.34878e-05	2.49923e-06	1.59870e-05	2.40710e-07	-4.12510e-08	1.99459e-07	1.18567e-07	-2.12328e-08	9.73345e-08	2.91467e-07	-1.18839e-07	1.72628e-07	7.83209e-07	-5.69569e-08	7.26252e-07	5.66986e-08	-2.72288e-08	2.94698e-08	7.77415e-07	-7.90766e-08	6.98338e-07	3.57154e-07	-1.31175e-07	2.25979e-07
9.781	1.36941e-05	2.56876e-06	1.62628e-05	2.40426e-07	-4.12025e-08	1.99224e-07	1.18729e-07	-2.12617e-08	9.74670e-08	2.90919e-07	-1.18616e-07	1.72303e-07	7.83566e-07	-5.69829e-08	7.26584e-07	5.59405e-08	-2.68647e-08	2.90758e-08	7.77325e-07	-7.90675e-08	6.98258e-07	3.54714e-07	-1.30279e-07	2.24435e-07
9.806	1.39005e-05	2.63834e-06	1.65388e-05	2.40134e-07	-4.11524e-08	1.98982e-07	1.18884e-07	-2.12895e-08	9.75945e-08	2.90363e-07	-1.18389e-07	1.71974e-07	7.83906e-07	-5.70076e-08	7.26898e-07	5.51785e-08	-2.64988e-08	2.86797e-08	7.77218e-07	-7.90566e-08	6.98161e-07	3.52263e-07	-1.29378e-07	2.22884e-07
9.830	1.41071e-05	2.70797e-06	1.68151e-05	2.39834e-07	-4.11009e-08	1.98733e-07	1.19033e-07	-2.13162e-08	9.77169e-08	2.89799e-07	-1.18159e-07	1.71640e-07	7.84228e-07	-5.70310e-08	7.27197e-07	5.44128e-08	-2.61311e-08	2.82818e-08	7.77093e-07	-7.90439e-08	6.98049e-07	3.49800e-07	-1.28474e-07	2.21326e-07
9.855	1.43138e-05	2.77765e-06	1.70915e-05	2.39524e-07	-4.10479e-08	1.98476e-07	1.19176e-07	-2.13419e-08	9.78343e-08	2.89228e-07	-1.17926e-07	1.71302e-07	7.84533e-07	-5.70532e-08	7.27480e-07	5.36435e-08	-2.57616e-08	2.78819e-08	7.76951e-07	-7.90295e-08	6.97922e-07	3.47325e-07	-1.27565e-07	2.19760e-07
9.880	1.45207e-05	2.84737e-06	1.73681e-05	2.39206e-07	-4.09934e-08	1.98213e-07	1.19313e-07	-2.13664e-08	9.79467e-08	2.88649e-07	-1.17690e-07	1.70959e-07	7.84820e-07	-5.70741e-08	7.27746e-07	5.28704e-08	-2.53903e-08	2.74801e-08	7.76792e-07	-7.90133e-08	6.97778e-07	3.44838e-07	-1.26651e-07	2.18187e-07
9.904	1.47277e-05	2.91713e-06	1.76448e-05	2.38880e-07	-4.09374e-08	1.97942e-07	1.19444e-07	-2.13898e-08	9.80540e-08	2.88063e-07	-1.17452e-07	1.70612e-07	7.85089e-07	-5.70937e-08	7.27995e-07	5.20936e-08	-2.50173e-08	2.70763e-08	7.76615e-07	-7.89953e-08	6.97620e-07	3.42340e-07	-1.25734e-07	2.16606e-07
9.929	1.49349e-05	2.98693e-06	1.79218e-05	2.38544e-07	-4.08800e-08	1.97664e-07	1.19568e-07	-2.14121e-08	9.81562e-08	2.87470e-07	-1.17209e-07	1.70260e-07	7.85341e-07	-5.71120e-08	7.28229e-07	5.13132e-08	-2.46425e-08	2.66707e-08	7.76420e-07	-7.89755e-08	6.97445e-07	3.39830e-07	-1.24812e-07	2.15018e-07
9.953	1.51422e-05	3.05676e-06	1.81989e-05	2.38201e-07	-4.08211e-08	1.97380e-07	1.19687e-07	-2.14333e-08	9.82534e-08	2.86869e-07	-1.16964e-07	1.69904e-07	7.85575e-07	-5.71290e-08	7.28446e-07	5.05290e-08	-2.42659e-08	2.62631e-08	7.76209e-07	-7.89539e-08	6.97255e-07	3.37309e-07	-1.23886e-07	2.13423e-07
9.978	1.53496e-05	3.12664e-06	1.84762e-05	2.37848e-07	-4.07607e-08	1.97088e-07	1.19799e-07	-2.14534e-08	9.83455e-08	2.86260e-07	-1.16716e-07	1.69544e-07	7.85792e-07	-5.71447e-08	7.28647e-07	4.97413e-08	-2.38876e-08	2.58536e-08	7.75979e-07	-7.89306e-08	6.97049e-07	3.34776e-07	-1.22956e-07	2.11820e-07
10.002	1.55571e-05	3.19654e-06	1.87536e-05	2.37487e-07	-4.06988e-08	1.96788e-07	1.19905e-07	-2.14724e-08	9.84326e-08	2.85644e-07	-1.16465e-07	1.69179e-07	7.85991e-07	-5.71592e-08	7.28831e-07	4.89498e-08	-2.35075e-08	2.54423e-08	7.75733e-07	-7.89055e-08	6.96827e-07	3.32232e-07	-1.22022e-07	2.10211e-07
10.027	1.57647e-05	3.26647e-06	1.90312e-05	2.37117e-07	-4.06354e-08	1.96482e-07	1.20005e-07	-2.14902e-08	9.85145e-08	2.85021e-07	-1.16211e-07	1.68810e-07	7.86172e-07	-5.71724e-08	7.29000e-07	4.81548e-08	-2.31257e-08	2.50291e-08	7.75469e-07	-7.88787e-08	6.96590e-07	3.29677e-07	-1.21083e-07	2.08594e-07
10.052	1.59725e-05	3.33644e-06	1.93089e-05	2.36739e-07	-4.05706e-08	1.96169e-07	1.20098e-07	-2.15070e-08	9.85914e-08	2.84390e-07	-1.15954e-07	1.68436e-07	7.86336e-07	-5.71843e-08	7.29152e-07	4.73561e-08	-2.27422e-08	2.46139e-08	7.75187e-07	-7.88501e-08	6.96337e-07	3.27110e-07	-1.20140e-07	2.06970e-07
10.076	1.61803e-05	3.40642e-06	1.95867e-05	2.36352e-07	-4.05043e-08	1.95848e-07	1.20186e-07	-2.15227e-08	9.86631e-08	2.83752e-07	-1.15694e-07	1.68058e-07	7.86482e-07	-5.71950e-08	7.29287e-07	4.65539e-08	-2.23569e-08	2.41970e-08	7.74889e-07	-7.88197e-08	6.96069e-07	3.24533e-07	-1.19194e-07	2.05339e-07
10.101	1.63882e-05	3.47644e-06	1.98647e-05	2.35957e-07	-4.04366e-08	1.95520e-07	1.20267e-07	-2.15372e-08	9.87298e-08	2.83106e-07	-1.15430e-07	1.67676e-07	7.86611e-07	-5.72043e-08	7.29406e-07	4.57480e-08	-2.19699e-08	2.37781e-08	7.74573e-07	-7.87875e-08	6.95785e-07	3.21944e-07	-1.18243e-07	2.03701e-07
10.125	1.65963e-05	3.54647e-06	2.01427e-05	2.35553e-07	-4.03673e-08	1.95186e-07	1.20342e-07	-2.15506e-08	9.87913e-08	2.82453e-07	-1.15164e-07	1.67289e-07	7.86722e-07	-5.72124e-08	7.29509e-07	4.49386e-08	-2.15812e-08	2.33574e-08	7.74239e-07	-7.87536e-08	6.95486e-07	3.19344e-07	-1.17288e-07	2.02056e-07
10.150	1.68044e-05	3.61653e-06	2.04209e-05	2.35141e-07	-4.02966e-08	1.94844e-07	1.20411e-07	-2.15629e-08	9.88478e-08	2.81792e-07	-1.14895e-07	1.66898e-07	7.86815e-07	-5.72192e-08	7.29596e-07	4.41256e-08	-2.11907e-08	2.29348e-08	7.73889e-07	-7.87180e-08	6.95171e-07	3.16733e-07	-1.16329e-07	2.00404e-07
10.174	1.70125e-05	3.68660e-06	2.06991e-05	2.34719e-07	-4.02245e-08	1.94495e-07	1.20473e-07	-2.15741e-08	9.88991e-08	2.81125e-07	-1.14622e-07	1.66502e-07	7.86891e-07	-5.72247e-08	7.29666e-07	4.33090e-08	-2.07986e-08	2.25104e-08	7.73521e-07	-7.86806e-08	6.94840e-07	3.14111e-07	-1.15366e-07	1.98745e-07
10.199	1.72208e-05	3.75669e-06	2.09775e-05	2.34290e-07	-4.01508e-08	1.94139e-07	1.20529e-07	-2.15842e-08	9.89453e-08	2.80449e-07	-1.14347e-07	1.66102e-07	7.86949e-07	-5.72289e-08	7.29720e-07	4.24889e-08	-2.04048e-08	2.20841e-08	7.73136e-07	-7.86414e-08	6.94494e-07	3.11478e-07	-1.14399e-07	1.97079e-07
10.224	1.74291e-05	3.82679e-06	2.12559e-05	2.33852e-07	-4.00758e-08	1.93776e-07	1.20579e-07	-2.15932e-08	9.89863e-08	2.79767e-07	-1.14069e-07	1.65698e-07	7.86990e-07	-5.72319e-08	7.29758e-07	4.16653e-08	-2.00092e-08	2.16560e-08	7.72733e-07	-7.86005e-08	6.94133e-07	3.08835e-07	-1.13428e-07	1.95407e-07
10.248	1.76375e-05	3.89690e-06	2.15344e-05	2.33405e-07	-3.99992e-08	1.93406e-07	1.20623e-07	-2.16010e-08	9.90222e-08	2.79077e-07	-1.13787e-07	1.65289e-07	7.87013e-07	-5.72336e-08	7.29780e-07	4.08381e-08	-1.96120e-08	2.12261e-08	7.72314e-07	-7.85578e-08	6.93756e-07	3.06181e-07	-1.12453e-07	1.93727e-07
10.273	1.78459e-05	3.96702e-06	2.18130e-05	2.32950e-07	-3.99212e-08	1.93029e-07	1.20661e-07	-2.16077e-08	9.90530e-08	2.78380e-07	-1.13503e-07	1.64877e-07	7.87019e-07	-5.72340e-08	7.29785e-07	4.00075e-08	-1.92131e-08	2.07944e-08	7.71877e-07	-7.85134e-08	6.93364e-07	3.03516e-07	-1.11475e-07	1.92041e-07
10.297	1.80544e-05	4.03715e-06	2.20916e-05	2.32486e-07	-3.98417e-08	1.92644e-07	1.20692e-07	-2.16133e-08	9.90786e-08	2.77675e-07	-1.13216e-07	1.64459e-07	7.87007e-07	-5.72331e-08	7.29774e-07	3.91733e-08	-1.88125e-08	2.03608e-08	7.71423e-07	-7.84672e-08	6.92956e-07	3.00840e-07	-1.10492e-07	1.90348e-07
10.322	1.82630e-05	4.10729e-06	2.23703e-05	2.32014e-07	-3.97608e-08	1.92253e-07	1.20717e-07	-2.16178e-08	9.90991e-08	2.76963e-07	-1.12926e-07	1.64038e-07	7.86977e-07	-5.72310e-08	7.29746e-07	3.83357e-08	-1.84103e-08	1.99255e-08	7.70952e-07	-7.84193e-08	6.92533e-07	2.98154e-07	-1.09505e-07	1.88648e-07
10.346	1.84715e-05	4.17742e-06	2.26490e-05	2.31533e-07	-3.96784e-08	1.91855e-07	1.20736e-07	-2.16211e-08	9.91144e-08	2.76244e-07	-1.12633e-07	1.63612e-07	7.86930e-07	-5.72275e-08	7.29703e-07	3.74947e-08	-1.80063e-08	1.94883e-08	7.70464e-07	-7.83696e-08	6.92094e-07	2.95457e-07	-1.08515e-07	1.86942e-07
10.371	1.86801e-05	4.24756e-06	2.29277e-05	2.31044e-07	-3.95946e-08	1.91449e-07	1.20748e-07	-2.16233e-08	9.91246e-08	2.75518e-07	-1.12336e-07	1.63182e-07	7.86866e-07	-5.72228e-08	7.29643e-07	3.66502e-08	-1.76008e-08	1.90494e-08	7.69959e-07	-7.83182e-08	6.91640e-07	2.92750e-07	-1.07521e-07	1.85229e-07
10.396	1.88888e-05	4.31770e-06	2.32065e-05	2.30546e-07	-3.95093e-08	1.91037e-07	1.20754e-07	-2.16244e-08	9.91296e-08	2.74784e-07	-1.12037e-07	1.62747e-07	7.86783e-07	-5.72169e-08	7.29567e-07	3.58022e-08	-1.71936e-08	1.86086e-08	7.69436e-07	-7.82651e-08	6.91171e-07	2.90033e-07	-1.06523e-07	1.83510e-07
10.420	1.90974e-05	4.38784e-06	2.34853e-05	2.30040e-07	-3.94226e-08	1.90618e-07	1.20754e-07	-2.16244e-08	9.91295e-08	2.74044e-07	-1.11735e-07	1.62308e-07	7.86684e-07	-5.72096e-08	7.29474e-07	3.49508e-08	-1.67847e-08	1.81661e-08	7.68897e-07	-7.82102e-08	6.90687e-07	2.87305e-07	-1.05521e-07	1.81784e-07
10.445	1.93061e-05	4.45796e-06	2.37641e-05	2.29526e-07	-3.93344e-08	1.90191e-07	1.20747e-07	-2.16232e-08	9.91241e-08	2.73296e-07	-1.11430e-07	1.61865e-07	7.86567e-07	-5.72011e-08	7.29366e-07	3.40961e-08	-1.63742e-08	1.77219e-08	7.68341e-07	-7.81536e-08	6.90187e-07	2.84567e-07	-1.04515e-07	1.80052e-07
10.469	1.95148e-05	4.52809e-06	2.40429e-05	2.29003e-07	-3.92448e-08	1.89758e-07	1.20735e-07	-2.16209e-08	9.91137e-08	2.72540e-07	-1.11122e-07	1.61418e-07	7.86432e-07	-5.71913e-08	7.29241e-07	3.32379e-08	-1.59621e-08	1.72758e-08	7.67767e-07	-7.80953e-08	6.89672e-07	2.81819e-07	-1.03506e-07	1.78313e-07
10.494	1.97235e-05	4.59820e-06	2.43217e-05	2.28472e-07	-3.91538e-08	1.89318e-07	1.20716e-07	-2.16175e-08	9.90980e-08	2.71778e-07	-1.10811e-07	1.60966e-07	7.86280e-07	-5.71803e-08	7.29100e-07	3.23763e-08	-1.55483e-08	1.68280e-08	7.67177e-07	-7.80353e-08	6.89142e-07	2.79060e-07	-1.02493e-07	1.76568e-07
10.519	1.99322e-05	4.66830e-06	2.46005e-05	2.27932e-07	-3.90613e-08	1.88871e-07	1.20690e-07	-2.16130e-08	9.90772e-08	2.71008e-07	-1.10498e-07	1.60511e-07	7.86110e-07	-5.71679e-08	7.28942e-07	3.15114e-08	-1.51330e-08	1.63785e-08	7.66569e-07	-7.79735e-08	6.88596e-07	2.76292e-07	-1.01476e-07	1.74816e-07
10.543	2.01409e-05	4.73839e-06	2.48793e-05	2.27384e-07	-3.89674e-08	1.88417e-07	1.20659e-07	-2.16073e-08	9.90512e-08	2.70231e-07	-1.10181e-07	1.60051e-07	7.85923e-07	-5.71543e-08	7.28769e-07	3.06432e-08	-1.47160e-08	1.59272e-08	7.65945e-07	-7.79100e-08	6.88035e-07	2.73514e-07	-1.00456e-07	1.73058e-07
10.568	2.03495e-05	4.80846e-06	2.51580e-05	2.26828e-07	-3.88720e-08	1.87956e-07	1.20621e-07	-2.16005e-08	9.90201e-08	2.69448e-07	-1.09861e-07	1.59586e-07	7.85719e-07	-5.71394e-08	7.28579e-07	2.97716e-08	-1.42974e-08	1.54741e-08	7.65304e-07	-7.78448e-08	6.87459e-07	2.70725e-07	-9.94315e-08	1.71294e-07
10.592	2.05582e-05	4.87852e-06	2.54367e-05	2.26263e-07	-3.87752e-08	1.87488e-07	1.20576e-07	-2.15926e-08	9.89838e-08	2.68657e-07	-1.09539e-07	1.59118e-07	7.85497e-07	-5.71233e-08	7.28373e-07	2.88966e-08	-1.38773e-08	1.50194e-08	7.64646e-07	-7.77779e-08	6.86868e-07	2.67927e-07	-9.84038e-08	1.69523e-07
10.617	2.07668e-05	4.94856e-06	2.57154e-05	2.25690e-07	-3.86770e-08	1.87013e-07	1.20526e-07	-2.15835e-08	9.89423e-08	2.67858e-07	-1.09213e-07	1.58645e-07	7.85257e-07	-5.71059e-08	7.28152e-07	2.80184e-08	-1.34555e-08	1.45629e-08	7.63972e-07	-7.77092e-08	6.86262e-07	2.65119e-07	-9.73726e-08	1.67747e-07
10.641	2.09755e-05	5.01857e-06	2.59940e-05	2.25108e-07	-3.85774e-08	1.86531e-07	1.20469e-07	-2.15734e-08	9.88956e-08	2.67053e-07	-1.08885e-07	1.58168e-07	7.85001e-07	-5.70872e-08	7.27914e-07	2.71369e-08	-1.30322e-08	1.41047e-08	7.63280e-07	-7.76389e-08	6.85641e-07	2.62302e-07	-9.63377e-08	1.65964e-07
10.666	2.11840e-05	5.08856e-06	2.62726e-05	2.24519e-07	-3.84763e-08	1.86042e-07	1.20406e-07	-2.15621e-08	9.88438e-08	2.66241e-07	-1.08554e-07	1.57687e-07	7.84727e-07	-5.70673e-08	7.27659e-07	2.62521e-08	-1.26072e-08	1.36449e-08	7.62572e-07	-7.75668e-08	6.85005e-07	2.59474e-07	-9.52993e-08	1.64175e-07
10.691	2.13926e-05	5.15853e-06	2.65511e-05	2.23920e-07	-3.83738e-08	1.85547e-07	1.20336e-07	-2.15496e-08	9.87867e-08	2.65422e-07	-1.08220e-07	1.57202e-07	7.84435e-07	-5.70461e-08	7.27389e-07	2.53640e-08	-1.21808e-08	1.31833e-08	7.61847e-07	-7.74931e-08	6.84354e-07	2.56638e-07	-9.42574e-08	1.62380e-07
10.715	2.16011e-05	5.22847e-06	2.68296e-05	2.23314e-07	-3.82699e-08	1.85044e-07	1.20261e-07	-2.15361e-08	9.87245e-08	2.64595e-07	-1.07883e-07	1.56712e-07	7.84126e-07	-5.70237e-08	7.27103e-07	2.44727e-08	-1.17527e-08	1.27200e-08	7.61105e-07	-7.74177e-08	6.83687e-07	2.53791e-07	-9.32120e-08	1.60579e-07
10.740	2.18096e-05	5.29838e-06	2.71079e-05	2.22700e-07	-3.81646e-08	1.84535e-07	1.20179e-07	-2.15214e-08	9.86572e-08	2.63762e-07	-1.07543e-07	1.56219e-07	7.83800e-07	-5.69999e-08	7.26800e-07	2.35782e-08	-1.13231e-08	1.22550e-08	7.60347e-07	-7.73405e-08	6.83006e-07	2.50935e-07	-9.21631e-08	1.58772e-07
10.764	2.20180e-05	5.36826e-06	2.73862e-05	2.22077e-07	-3.80579e-08	1.84019e-07	1.20090e-07	-2.15055e-08	9.85846e-08	2.62922e-07	-1.07200e-07	1.55721e-07	7.83457e-07	-5.69750e-08	7.26482e-07	2.26804e-08	-1.08920e-08	1.17884e-08	7.59572e-07	-7.72617e-08	6.82310e-07	2.48070e-07	-9.11107e-08	1.56959e-07
10.789	2.22263e-05	5.43810e-06	2.76644e-05	2.21446e-07	-3.79498e-08	1.83496e-07	1.19996e-07	-2.14886e-08	9.85069e-08	2.62074e-07	-1.06855e-07	1.55219e-07	7.83096e-07	-5.69487e-08	7.26148e-07	2.17794e-08	-1.04593e-08	1.13201e-08	7.58780e-07	-7.71812e-08	6.81599e-07	2.45196e-07	-9.00550e-08	1.55141e-07
10.813	2.24346e-05	5.50791e-06	2.79425e-05	2.20807e-07	-3.78402e-08	1.82967e-07	1.19895e-07	-2.14705e-08	9.84241e-08	2.61220e-07	-1.06507e-07	1.54713e-07	7.82718e-07	-5.69213e-08	7.25797e-07	2.08752e-08	-1.00251e-08	1.08502e-08	7.57972e-07	-7.70990e-08	6.80873e-07	2.42312e-07	-8.89958e-08	1.53316e-07
10.838	2.26428e-05	5.57769e-06	2.82205e-05	2.20159e-07	-3.77293e-08	1.82430e-07	1.19787e-07	-2.14513e-08	9.83360e-08	2.60359e-07	-1.06155e-07	1.54203e-07	7.82323e-07	-5.68925e-08	7.25431e-07	1.99679e-08	-9.58933e-09	1.03786e-08	7.57147e-07	-7.70151e-08	6.80132e-07	2.39419e-07	-8.79333e-08	1.51485e-07
10.863	2.28509e-05	5.64742e-06	2.84984e-05	2.19504e-07	-3.76169e-08	1.81887e-07	1.19674e-07	-2.14310e-08	9.82428e-08	2.59490e-07	-1.05802e-07	1.53689e-07	7.81911e-07	-5.68625e-08	7.25048e-07	1.90574e-08	-9.15207e-09	9.90532e-09	7.56306e-07	-7.69295e-08	6.79377e-07	2.36517e-07	-8.68674e-08	1.49649e-07
10.887	2.30590e-05	5.71712e-06	2.87761e-05	2.18840e-07	-3.75032e-08	1.81337e-07	1.19554e-07	-2.14095e-08	9.81444e-08	2.58615e-07	-1.05445e-07	1.53171e-07	7.81481e-07	-5.68313e-08	7.24650e-07	1.81437e-08	-8.71330e-09	9.43044e-09	7.55449e-07	-7.68423e-08	6.78607e-07	2.33605e-07	-8.57981e-08	1.47807e-07
10.912	2.32670e-05	5.78677e-06	2.90537e-05	2.18168e-07	-3.73881e-08	1.80780e-07	1.19428e-07	-2.13869e-08	9.80409e-08	2.57733e-07	-1.05085e-07	1.52648e-07	7.81035e-07	-5.67988e-08	7.24236e-07	1.72270e-08	-8.27303e-09	8.95393e-09	7.54575e-07	-7.67534e-08	6.77822e-07	2.30685e-07	-8.47256e-08	1.45960e-07
10.936	2.34749e-05	5.85637e-06	2.93312e-05	2.17489e-07	-3.72716e-08	1.80217e-07	1.19295e-07	-2.13632e-08	9.79322e-08	2.56845e-07	-1.04723e-07	1.52122e-07	7.80571e-07	-5.67651e-08	7.23806e-07	1.63071e-08	-7.83126e-09	8.47580e-09	7.53685e-07	-7.66629e-08	6.77022e-07	2.27756e-07	-8.36498e-08	1.44106e-07
10.961	2.36827e-05	5.92593e-06	2.96086e-05	2.16801e-07	-3.71537e-08	1.79647e-07	1.19157e-07	-2.13384e-08	9.78183e-08	2.55949e-07	-1.04358e-07	1.51591e-07	7.80090e-07	-5.67301e-08	7.23360e-07	1.53841e-08	-7.38800e-09	7.99606e-09	7.52778e-07	-7.65706e-08	6.76207e-07	2.24818e-07	-8.25708e-08	1.42247e-07
10.985	2.38903e-05	5.99544e-06	2.98858e-05	2.16105e-07	-3.70344e-08	1.79070e-07	1.19012e-07	-2.13124e-08	9.76993e-08	2.55046e-07	-1.03990e-07	1.51057e-07	7.79592e-07	-5.66939e-08	7.22898e-07	1.44580e-08	-6.94326e-09	7.51472e-09	7.51855e-07	-7.64768e-08	6.75378e-07	2.21871e-07	-8.14885e-08	1.40383e-07
11.010	2.40979e-05	6.06490e-06	3.01628e-05	2.15401e-07	-3.69137e-08	1.78487e-07	1.18860e-07	-2.12853e-08	9.75751e-08	2.54137e-07	-1.03619e-07	1.50518e-07	7.79077e-07	-5.66564e-08	7.22420e-07	1.35288e-08	-6.49705e-09	7.03178e-09	7.50916e-07	-7.63812e-08	6.74535e-07	2.18916e-07	-8.04030e-08	1.38513e-07
11.035	2.43054e-05	6.13431e-06	3.04397e-05	2.14688e-07	-3.67917e-08	1.77897e-07	1.18703e-07	-2.12571e-08	9.74458e-08	2.53221e-07	-1.03245e-07	1.49976e-07	7.78545e-07	-5.66177e-08	7.21927e-07	1.25966e-08	-6.04937e-09	6.54726e-09	7.49961e-07	-7.62841e-08	6.73676e-07	2.15952e-07	-7.93144e-08	1.36637e-07
11.059	2.45128e-05	6.20367e-06	3.07164e-05	2.13968e-07	-3.66683e-08	1.77300e-07	1.18539e-07	-2.12278e-08	9.73114e-08	2.52298e-07	-1.02869e-07	1.49429e-07	7.77995e-07	-5.65778e-08	7.21418e-07	1.16614e-08	-5.60023e-09	6.06115e-09	7.48989e-07	-7.61852e-08	6.72804e-07	2.12979e-07	-7.82226e-08	1.34757e-07
11.084	2.47200e-05	6.27296e-06	3.09930e-05	2.13240e-07	-3.65435e-08	1.76697e-07	1.18369e-07	-2.11973e-08	9.71718e-08	2.51368e-07	-1.02490e-07	1.48878e-07	7.77429e-07	-5.65366e-08	7.20893e-07	1.07231e-08	-5.14964e-09	5.57347e-09	7.48001e-07	-7.60848e-08	6.71917e-07	2.09998e-07	-7.71276e-08	1.32870e-07
11.108	2.49271e-05	6.34220e-06	3.12693e-05	2.12504e-07	-3.64174e-08	1.76087e-07	1.18193e-07	-2.11658e-08	9.70270e-08	2.50432e-07	-1.02108e-07	1.48324e-07	7.76846e-07	-5.64942e-08	7.20352e-07	9.78184e-09	-4.69761e-09	5.08424e-09	7.46998e-07	-7.59827e-08	6.71015e-07	2.07008e-07	-7.60296e-08	1.30979e-07
11.133	2.51341e-05	6.41138e-06	3.15455e-05	2.11760e-07	-3.62899e-08	1.75470e-07	1.18010e-07	-2.11331e-08	9.68772e-08	2.49489e-07	-1.01724e-07	1.47765e-07	7.76246e-07	-5.64506e-08	7.19796e-07	8.83758e-09	-4.24413e-09	4.59344e-09	7.45978e-07	-7.58790e-08	6.70099e-07	2.04010e-07	-7.49285e-08	1.29082e-07
11.158	2.53410e-05	6.48050e-06	3.18215e-05	2.11009e-07	-3.61611e-08	1.74847e-07	1.17821e-07	-2.10992e-08	9.67222e-08	2.48539e-07	-1.01336e-07	1.47203e-07	7.75630e-07	-5.64057e-08	7.19224e-07	7.89034e-09	-3.78923e-09	4.10110e-09	7.44942e-07	-7.57736e-08	6.69168e-07	2.01004e-07	-7.38244e-08	1.27180e-07
11.182	2.55477e-05	6.54956e-06	3.20972e-05	2.10249e-07	-3.60309e-08	1.74218e-07	1.17626e-07	-2.10643e-08	9.65620e-08	2.47583e-07	-1.00946e-07	1.46636e-07	7.74996e-07	-5.63596e-08	7.18636e-07	6.94014e-09	-3.33291e-09	3.60722e-09	7.43890e-07	-7.56666e-08	6.68224e-07	1.97989e-07	-7.27172e-08	1.25272e-07
11.207	2.57543e-05	6.61855e-06	3.23728e-05	2.09481e-07	-3.58993e-08	1.73582e-07	1.17425e-07	-2.10283e-08	9.63968e-08	2.46620e-07	-1.00554e-07	1.46066e-07	7.74345e-07	-5.63123e-08	7.18033e-07	5.98699e-09	-2.87518e-09	3.11182e-09	7.42823e-07	-7.55580e-08	6.67265e-07	1.94967e-07	-7.16070e-08	1.23360e-07
11.231	2.59607e-05	6.68747e-06	3.26481e-05	2.08706e-07	-3.57664e-08	1.72939e-07	1.17218e-07	-2.09911e-08	9.62264e-08	2.45650e-07	-1.00158e-07	1.45492e-07	7.73678e-07	-5.62638e-08	7.17414e-07	5.03092e-09	-2.41604e-09	2.61489e-09	7.41739e-07	-7.54478e-08	6.66291e-07	1.91936e-07	-7.04939e-08	1.21442e-07
11.256	2.61669e-05	6.75633e-06	3.29233e-05	2.07923e-07	-3.56322e-08	1.72290e-07	1.17004e-07	-2.09528e-08	9.60510e-08	2.44674e-07	-9.97603e-08	1.44913e-07	7.72994e-07	-5.62141e-08	7.16780e-07	4.07194e-09	-1.95550e-09	2.11644e-09	7.40640e-07	-7.53360e-08	6.65304e-07	1.88897e-07	-6.93778e-08	1.19519e-07
11.280	2.63730e-05	6.82511e-06	3.31981e-05	2.07132e-07	-3.54967e-08	1.71635e-07	1.16784e-07	-2.09134e-08	9.58704e-08	2.43691e-07	-9.93596e-08	1.44331e-07	7.72293e-07	-5.61631e-08	7.16130e-07	3.11007e-09	-1.49357e-09	1.61650e-09	7.39525e-07	-7.52226e-08	6.64302e-07	1.85850e-07	-6.82588e-08	1.17592e-07
11.305	2.65790e-05	6.89382e-06	3.34728e-05	2.06333e-07	-3.53598e-08	1.70973e-07	1.16558e-07	-2.08729e-08	9.56847e-08	2.42701e-07	-9.89561e-08	1.43745e-07	7.71576e-07	-5.61109e-08	7.15465e-07	2.14531e-09	-1.03026e-09	1.11505e-09	7.38394e-07	-7.51076e-08	6.63287e-07	1.82796e-07	-6.71369e-08	1.15659e-07
11.330	2.67847e-05	6.96246e-06	3.37472e-05	2.05526e-07	-3.52216e-08	1.70305e-07	1.16325e-07	-2.08313e-08	9.54940e-08	2.41705e-07	-9.85500e-08	1.43155e-07	7.70842e-07	-5.60576e-08	7.14784e-07	1.17769e-09	-5.65573e-10	6.12121e-10	7.37248e-07	-7.49909e-08	6.62257e-07	1.79733e-07	-6.60121e-08	1.13721e-07
11.354	2.69903e-05	7.03102e-06	3.40213e-05	2.04712e-07	-3.50820e-08	1.69630e-07	1.16087e-07	-2.07886e-08	9.52981e-08	2.40703e-07	-9.81413e-08	1.42562e-07	7.70091e-07	-5.60030e-08	7.14088e-07	2.07230e-10	-9.95197e-11	1.07710e-10	7.36086e-07	-7.48727e-08	6.61213e-07	1.76663e-07	-6.48845e-08	1.11779e-07
11.379	2.71957e-05	7.09950e-06	3.42952e-05	2.03890e-07	-3.49412e-08	1.68949e-07	1.15842e-07	-2.07448e-08	9.50972e-08	2.39694e-07	-9.77299e-08	1.41964e-07	7.69324e-07	-5.59472e-08	7.13377e-07	-7.66063e-10	3.67892e-10	-3.98171e-10	7.34908e-07	-7.47530e-08	6.60155e-07	1.73585e-07	-6.37540e-08	1.09831e-07
11.403	2.74009e-05	7.16791e-06	3.45689e-05	2.03060e-07	-3.47990e-08	1.68261e-07	1.15591e-07	-2.06998e-08	9.48912e-08	2.38679e-07	-9.73159e-08	1.41363e-07	7.68540e-07	-5.58902e-08	7.12650e-07	-1.74217e-09	8.36655e-10	-9.05514e-10	7.33715e-07	-7.46316e-08	6.59083e-07	1.70500e-07	-6.26208e-08	1.07879e-07
11.428	2.76060e-05	7.23623e-06	3.48422e-05	2.02223e-07	-3.46555e-08	1.67568e-07	1.15334e-07	-2.06538e-08	9.46802e-08	2.37657e-07	-9.68992e-08	1.40757e-07	7.67740e-07	-5.58320e-08	7.11908e-07	-2.72107e-09	1.30676e-09	-1.41431e-09	7.32506e-07	-7.45086e-08	6.57997e-07	1.67407e-07	-6.14848e-08	1.05922e-07
11.452	2.78108e-05	7.30447e-06	3.51153e-05	2.01378e-07	-3.45107e-08	1.66868e-07	1.15071e-07	-2.06067e-08	9.44641e-08	2.36628e-07	-9.64800e-08	1.40148e-07	7.66923e-07	-5.57726e-08	7.11150e-07	-3.70275e-09	1.77820e-09	-1.92455e-09	7.31282e-07	-7.43841e-08	6.56898e-07	1.64306e-07	-6.03461e-08	1.03960e-07
11.477	2.80155e-05	7.37262e-06	3.53881e-05	2.00526e-07	-3.43646e-08	1.66161e-07	1.14801e-07	-2.05584e-08	9.42429e-08	2.35594e-07	-9.60581e-08	1.39536e-07	7.66090e-07	-5.57120e-08	7.10378e-07	-4.68720e-09	2.25097e-09	-2.43623e-09	7.30043e-07	-7.42581e-08	6.55784e-07	1.61198e-07	-5.92046e-08	1.01994e-07
11.502	2.82199e-05	7.44069e-06	3.56606e-05	1.99666e-07	-3.42173e-08	1.65449e-07	1.14526e-07	-2.05091e-08	9.40167e-08	2.34553e-07	-9.56336e-08	1.38919e-07	7.65240e-07	-5.56502e-08	7.09590e-07	-5.67439e-09	2.72505e-09	-2.94934e-09	7.28788e-07	-7.41304e-08	6.54657e-07	1.58083e-07	-5.80605e-08	1.00023e-07
11.526	2.84241e-05	7.50867e-06	3.59328e-05	1.98798e-07	-3.40686e-08	1.64730e-07	1.14244e-07	-2.04586e-08	9.37854e-08	2.33505e-07	-9.52066e-08	1.38299e-07	7.64374e-07	-5.55872e-08	7.08787e-07	-6.66431e-09	3.20045e-09	-3.46386e-09	7.27518e-07	-7.40012e-08	6.53516e-07	1.54961e-07	-5.69137e-08	9.80471e-08
11.551	2.86281e-05	7.57656e-06	3.62047e-05	1.97923e-07	-3.39186e-08	1.64005e-07	1.13956e-07	-2.04071e-08	9.35492e-08	2.32451e-07	-9.47769e-08	1.37674e-07	7.63492e-07	-5.55231e-08	7.07969e-07	-7.65694e-09	3.67715e-09	-3.97979e-09	7.26232e-07	-7.38705e-08	6.52362e-07	1.51831e-07	-5.57643e-08	9.60669e-08
11.575	2.88319e-05	7.64436e-06	3.64763e-05	1.97041e-07	-3.37674e-08	1.63274e-07	1.13662e-07	-2.03544e-08	9.33079e-08	2.31391e-07	-9.43447e-08	1.37047e-07	7.62593e-07	-5.54577e-08	7.07136e-07	-8.65227e-09	4.15514e-09	-4.49713e-09	7.24932e-07	-7.37382e-08	6.51194e-07	1.48695e-07	-5.46123e-08	9.40823e-08
11.600	2.90355e-05	7.71207e-06	3.67476e-05	1.96151e-07	-3.36149e-08	1.62536e-07	1.13362e-07	-2.03007e-08	9.30616e-08	2.30325e-07	-9.39099e-08	1.36415e-07	7.61679e-07	-5.53912e-08	7.06288e-07	-9.65028e-09	4.63442e-09	-5.01585e-09	7.23616e-07	-7.36044e-08	6.50012e-07	1.45551e-07	-5.34577e-08	9.20932e-08
11.624	2.92389e-05	7.77968e-06	3.70185e-05	1.95254e-07	-3.34611e-08	1.61793e-07	1.13056e-07	-2.02459e-08	9.28103e-08	2.29252e-07	-9.34726e-08	1.35780e-07	7.60748e-07	-5.53235e-08	7.05424e-07	-1.06509e-08	5.11498e-09	-5.53596e-09	7.22286e-07	-7.34690e-08	6.48817e-07	1.42400e-07	-5.23005e-08	9.00997e-08
11.649	2.94420e-05	7.84719e-06	3.72892e-05	1.94349e-07	-3.33061e-08	1.61043e-07	1.12744e-07	-2.01900e-08	9.25540e-08	2.28173e-07	-9.30327e-08	1.35141e-07	7.59801e-07	-5.52546e-08	7.04546e-07	-1.16543e-08	5.59681e-09	-6.05745e-09	7.20940e-07	-7.33322e-08	6.47608e-07	1.39243e-07	-5.11408e-08	8.81019e-08
11.674	2.96448e-05	7.91461e-06	3.75595e-05	1.93437e-07	-3.31498e-08	1.60287e-07	1.12426e-07	-2.01330e-08	9.22927e-08	2.27088e-07	-9.25903e-08	1.34498e-07	7.58838e-07	-5.51846e-08	7.03653e-07	-1.26602e-08	6.07990e-09	-6.58030e-09	7.19579e-07	-7.31938e-08	6.46386e-07	1.36078e-07	-4.99786e-08	8.60997e-08
11.698	2.98475e-05	7.98192e-06	3.78294e-05	1.92517e-07	-3.29922e-08	1.59525e-07	1.12101e-07	-2.00749e-08	9.20264e-08	2.25997e-07	-9.21454e-08	1.33852e-07	7.57859e-07	-5.51134e-08	7.02745e-07	-1.36687e-08	6.56424e-09	-7.10450e-09	7.18204e-07	-7.30539e-08	6.45150e-07	1.32907e-07	-4.88139e-08	8.40933e-08
11.723	3.00499e-05	8.04914e-06	3.80990e-05	1.91591e-07	-3.28334e-08	1.58757e-07	1.11771e-07	-2.00157e-08	9.17552e-08	2.24900e-07	-9.16979e-08	1.33202e-07	7.56864e-07	-5.50410e-08	7.01823e-07	-1.46799e-08	7.04983e-09	-7.63006e-09	7.16814e-07	-7.29124e-08	6.43901e-07	1.29729e-07	-4.76468e-08	8.20826e-08
11.747	3.02520e-05	8.11625e-06	3.83683e-05	1.90657e-07	-3.26733e-08	1.57983e-07	1.11434e-07	-1.99555e-08	9.14790e-08	2.23796e-07	-9.12480e-08	1.32548e-07	7.55853e-07	-5.49675e-08	7.00885e-07	-1.56936e-08	7.53665e-09	-8.15695e-09	7.15408e-07	-7.27695e-08	6.42639e-07	1.26545e-07	-4.64772e-08	8.00678e-08
11.772	3.04539e-05	8.18326e-06	3.86371e-05	1.89716e-07	-3.25120e-08	1.57204e-07	1.11092e-07	-1.98942e-08	9.11979e-08	2.22687e-07	-9.07956e-08	1.31891e-07	7.54826e-07	-5.48928e-08	6.99933e-07	-1.67099e-08	8.02471e-09	-8.68517e-09	7.13989e-07	-7.26251e-08	6.41364e-07	1.23354e-07	-4.53053e-08	7.80489e-08
11.796	3.06555e-05	8.25016e-06	3.89057e-05	1.88767e-07	-3.23495e-08	1.56418e-07	1.10744e-07	-1.98318e-08	9.09118e-08	2.21571e-07	-9.03406e-08	1.31230e-07	7.53783e-07	-5.48170e-08	6.98966e-07	-1.77287e-08	8.51398e-09	-9.21471e-09	7.12554e-07	-7.24792e-08	6.40075e-07	1.20157e-07	-4.41310e-08	7.60258e-08
11.821	3.08569e-05	8.31695e-06	3.91738e-05	1.87812e-07	-3.21858e-08	1.55626e-07	1.10389e-07	-1.97683e-08	9.06208e-08	2.20449e-07	-8.98833e-08	1.30566e-07	7.52724e-07	-5.47400e-08	6.97984e-07	-1.87500e-08	9.00446e-09	-9.74556e-09	7.11105e-07	-7.23318e-08	6.38773e-07	1.16953e-07	-4.29543e-08	7.39988e-08
11.846	3.10580e-05	8.38363e-06	3.94416e-05	1.86849e-07	-3.20208e-08	1.54828e-07	1.10029e-07	-1.97037e-08	9.03249e-08	2.19321e-07	-8.94234e-08	1.29898e-07	7.51650e-07	-5.46619e-08	6.96988e-07	-1.97739e-08	9.49615e-09	-1.02777e-08	7.09641e-07	-7.21829e-08	6.37458e-07	1.13743e-07	-4.17754e-08	7.19677e-08
11.870	3.12588e-05	8.45021e-06	3.97090e-05	1.85879e-07	-3.18546e-08	1.54024e-07	1.09662e-07	-1.96381e-08	9.00241e-08	2.18188e-07	-8.89611e-08	1.29226e-07	7.50560e-07	-5.45826e-08	6.95977e-07	-2.08002e-08	9.98903e-09	-1.08112e-08	7.08163e-07	-7.20325e-08	6.36131e-07	1.10527e-07	-4.05941e-08	6.99327e-08
11.895	3.14593e-05	8.51667e-06	3.99760e-05	1.84902e-07	-3.16872e-08	1.53215e-07	1.09290e-07	-1.95714e-08	8.97184e-08	2.17048e-07	-8.84964e-08	1.28551e-07	7.49454e-07	-5.45022e-08	6.94952e-07	-2.18290e-08	1.04831e-08	-1.13459e-08	7.06670e-07	-7.18807e-08	6.34790e-07	1.07304e-07	-3.94106e-08	6.78939e-08
11.919	3.16596e-05	8.58301e-06	4.02426e-05	1.83918e-07	-3.15185e-08	1.52400e-07	1.08911e-07	-1.95037e-08	8.94078e-08	2.15902e-07	-8.80293e-08	1.27873e-07	7.48333e-07	-5.44206e-08	6.93912e-07	-2.28602e-08	1.09783e-08	-1.18819e-08	7.05163e-07	-7.17274e-08	6.33436e-07	1.04076e-07	-3.82248e-08	6.58511e-08
11.944	3.18595e-05	8.64924e-06	4.05088e-05	1.82927e-07	-3.13487e-08	1.51578e-07	1.08527e-07	-1.94348e-08	8.90923e-08	2.14750e-07	-8.75597e-08	1.27191e-07	7.47196e-07	-5.43379e-08	6.92858e-07	-2.38939e-08	1.14747e-08	-1.24192e-08	7.03642e-07	-7.15727e-08	6.32069e-07	1.00841e-07	-3.70369e-08	6.38046e-08
11.969	3.20592e-05	8.71535e-06	4.07746e-05	1.81929e-07	-3.11777e-08	1.50752e-07	1.08137e-07	-1.93650e-08	8.87720e-08	2.13593e-07	-8.70877e-08	1.26505e-07	7.46043e-07	-5.42541e-08	6.91789e-07	-2.49300e-08	1.19723e-08	-1.29577e-08	7.02107e-07	-7.14165e-08	6.30690e-07	9.76010e-08	-3.58467e-08	6.17543e-08
11.993	3.22586e-05	8.78135e-06	4.10399e-05	1.80924e-07	-3.10055e-08	1.49919e-07	1.07741e-07	-1.92940e-08	8.84468e-08	2.12429e-07	-8.66133e-08	1.25816e-07	7.44875e-07	-5.41692e-08	6.90706e-07	-2.59685e-08	1.24710e-08	-1.34974e-08	7.00557e-07	-7.12588e-08	6.29298e-07	9.43547e-08	-3.46544e-08	5.97003e-08
12.018	3.24577e-05	8.84722e-06	4.13049e-05	1.79913e-07	-3.08321e-08	1.49080e-07	1.07339e-07	-1.92220e-08	8.81168e-08	2.11260e-07	-8.61366e-08	1.25123e-07	7.43692e-07	-5.40832e-08	6.89609e-07	-2.70093e-08	1.29709e-08	-1.40384e-08	6.98993e-07	-7.10998e-08	6.27893e-07	9.11026e-08	-3.34600e-08	5.76426e-08
12.042	3.26565e-05	8.91297e-06	4.15694e-05	1.78894e-07	-3.06575e-08	1.48236e-07	1.06931e-07	-1.91490e-08	8.77819e-08	2.10085e-07	-8.56574e-08	1.24427e-07	7.42493e-07	-5.39960e-08	6.88497e-07	-2.80526e-08	1.34719e-08	-1.45807e-08	6.97415e-07	-7.09393e-08	6.26476e-07	8.78448e-08	-3.22635e-08	5.55813e-08
12.067	3.28549e-05	8.97860e-06	4.18335e-05	1.77868e-07	-3.04817e-08	1.47387e-07	1.06517e-07	-1.90749e-08	8.74423e-08	2.08904e-07	-8.51759e-08	1.23728e-07	7.41279e-07	-5.39077e-08	6.87372e-07	-2.90981e-08	1.39740e-08	-1.51241e-08	6.95823e-07	-7.07773e-08	6.25046e-07	8.45813e-08	-3.10649e-08	5.35165e-08
12.091	3.30531e-05	9.04410e-06	4.20972e-05	1.76836e-07	-3.03048e-08	1.46531e-07	1.06098e-07	-1.89998e-08	8.70978e-08	2.07717e-07	-8.46921e-08	1.23025e-07	7.40050e-07	-5.38183e-08	6.86232e-07	-3.01460e-08	1.44772e-08	-1.56688e-08	6.94217e-07	-7.06140e-08	6.23603e-07	8.13123e-08	-2.98642e-08	5.14481e-08
12.116	3.32509e-05	9.10948e-06	4.23604e-05	1.75797e-07	-3.01267e-08	1.45670e-07	1.05672e-07	-1.89236e-08	8.67486e-08	2.06525e-07	-8.42059e-08	1.22319e-07	7.38806e-07	-5.37278e-08	6.85078e-07	-3.11962e-08	1.49816e-08	-1.62146e-08	6.92597e-07	-7.04492e-08	6.22148e-07	7.80378e-08	-2.86616e-08	4.93762e-08
12.141	3.34484e-05	9.17473e-06	4.26232e-05	1.74751e-07	-2.99475e-08	1.44803e-07	1.05241e-07	-1.88464e-08	8.63945e-08	2.05327e-07	-8.37174e-08	1.21609e-07	7.37546e-07	-5.36362e-08	6.83910e-07	-3.22487e-08	1.54870e-08	-1.67617e-08	6.90964e-07	-7.02831e-08	6.20681e-07	7.47578e-08	-2.74569e-08	4.73009e-08
12.165	3.36456e-05	9.23985e-06	4.28855e-05	1.73698e-07	-2.97671e-08	1.43931e-07	1.04804e-07	-1.87681e-08	8.60358e-08	2.04123e-07	-8.32266e-08	1.20896e-07	7.36272e-07	-5.35435e-08	6.82728e-07	-3.33035e-08	1.59936e-08	-1.73099e-08	6.89316e-07	-7.01155e-08	6.19201e-07	7.14725e-08	-2.62503e-08	4.52222e-08
12.190	3.38425e-05	9.30484e-06	4.31473e-05	1.72639e-07	-2.95856e-08	1.43053e-07	1.04361e-07	-1.86888e-08	8.56722e-08	2.02913e-07	-8.27334e-08	1.20180e-07	7.34982e-07	-5.34497e-08	6.81532e-07	-3.43605e-08	1.65012e-08	-1.78593e-08	6.87655e-07	-6.99465e-08	6.17709e-07	6.81820e-08	-2.50417e-08	4.31402e-08
12.214	3.40390e-05	9.36970e-06	4.34087e-05	1.71573e-07	-2.94029e-08	1.42170e-07	1.03912e-07	-1.86084e-08	8.53039e-08	2.01698e-07	-8.22380e-08	1.19460e-07	7.33678e-07	-5.33549e-08	6.80323e-07	-3.54197e-08	1.70099e-08	-1.84098e-08	6.85981e-07	-6.97762e-08	6.16204e-07	6.48862e-08	-2.38313e-08	4.10549e-08
12.239	3.42352e-05	9.43442e-06	4.36697e-05	1.70501e-07	-2.92191e-08	1.41281e-07	1.03458e-07	-1.85271e-08	8.49310e-08	2.00477e-07	-8.17402e-08	1.18737e-07	7.32358e-07	-5.32589e-08	6.79099e-07	-3.64811e-08	1.75196e-08	-1.89615e-08	6.84292e-07	-6.96045e-08	6.14688e-07	6.15853e-08	-2.26189e-08	3.89664e-08
12.263	3.44311e-05	9.49901e-06	4.39301e-05	1.69422e-07	-2.90342e-08	1.40387e-07	1.02998e-07	-1.84447e-08	8.45532e-08	1.99251e-07	-8.12402e-08	1.18011e-07	7.31024e-07	-5.31619e-08	6.77862e-07	-3.75448e-08	1.80304e-08	-1.95144e-08	6.82591e-07	-6.94314e-08	6.13159e-07	5.82794e-08	-2.14047e-08	3.68746e-08
12.288	3.46266e-05	9.56346e-06	4.41901e-05	1.68336e-07	-2.88482e-08	1.39488e-07	1.02532e-07	-1.83613e-08	8.41708e-08	1.98019e-07	-8.07380e-08	1.17281e-07	7.29675e-07	-5.30638e-08	6.76611e-07	-3.86106e-08	1.85422e-08	-2.00683e-08	6.80876e-07	-6.92569e-08	6.11619e-07	5.49684e-08	-2.01887e-08	3.47797e-08
12.313	3.48218e-05	9.62777e-06	4.44495e-05	1.67244e-07	-2.86610e-08	1.38583e-07	1.02061e-07	-1.82768e-08	8.37838e-08	1.96782e-07	-8.02335e-08	1.16548e-07	7.28311e-07	-5.29646e-08	6.75346e-07	-3.96786e-08	1.90551e-08	-2.06234e-08	6.79147e-07	-6.90811e-08	6.10066e-07	5.16526e-08	-1.89709e-08	3.26817e-08
12.337	3.50166e-05	9.69195e-06	4.47085e-05	1.66145e-07	-2.84727e-08	1.37673e-07	1.01583e-07	-1.81914e-08	8.33920e-08	1.95539e-07	-7.97267e-08	1.15812e-07	7.26932e-07	-5.28643e-08	6.74068e-07	-4.07487e-08	1.95690e-08	-2.11796e-08	6.77405e-07	-6.89039e-08	6.08501e-07	4.83320e-08	-1.77513e-08	3.05807e-08
12.362	3.52110e-05	9.75598e-06	4.49670e-05	1.65040e-07	-2.82834e-08	1.36757e-07	1.01101e-07	-1.81049e-08	8.29956e-08	1.94291e-07	-7.92178e-08	1.15073e-07	7.25539e-07	-5.27630e-08	6.72776e-07	-4.18209e-08	2.00840e-08	-2.17369e-08	6.75650e-07	-6.87254e-08	6.06925e-07	4.50065e-08	-1.65299e-08	2.84766e-08
12.386	3.54051e-05	9.81988e-06	4.52250e-05	1.63929e-07	-2.80929e-08	1.35836e-07	1.00612e-07	-1.80174e-08	8.25946e-08	1.93037e-07	-7.87066e-08	1.14330e-07	7.24131e-07	-5.26607e-08	6.71471e-07	-4.28952e-08	2.05999e-08	-2.22953e-08	6.73882e-07	-6.85456e-08	6.05337e-07	4.16765e-08	-1.53069e-08	2.63696e-08
12.411	3.55988e-05	9.88362e-06	4.54824e-05	1.62811e-07	-2.79014e-08	1.34910e-07	1.00118e-07	-1.79289e-08	8.21889e-08	1.91778e-07	-7.81932e-08	1.13585e-07	7.22709e-07	-5.25572e-08	6.70152e-07	-4.39716e-08	2.11168e-08	-2.28548e-08	6.72101e-07	-6.83644e-08	6.03737e-07	3.83418e-08	-1.40821e-08	2.42597e-08
12.435	3.57922e-05	9.94723e-06	4.57394e-05	1.61687e-07	-2.77087e-08	1.33978e-07	9.96180e-08	-1.78394e-08	8.17786e-08	1.90513e-07	-7.76776e-08	1.12836e-07	7.21272e-07	-5.24527e-08	6.68820e-07	-4.50501e-08	2.16347e-08	-2.34153e-08	6.70307e-07	-6.81819e-08	6.02125e-07	3.50026e-08	-1.28557e-08	2.21469e-08
12.460	3.59851e-05	1.00107e-05	4.59958e-05	1.60557e-07	-2.75150e-08	1.33042e-07	9.91127e-08	-1.77489e-08	8.13638e-08	1.89243e-07	-7.71598e-08	1.12084e-07	7.19821e-07	-5.23472e-08	6.67474e-07	-4.61306e-08	2.21536e-08	-2.39770e-08	6.68499e-07	-6.79981e-08	6.00501e-07	3.16589e-08	-1.16276e-08	2.00313e-08
12.485	3.61777e-05	1.00740e-05	4.62517e-05	1.59420e-07	-2.73203e-08	1.32100e-07	9.86017e-08	-1.76574e-08	8.09443e-08	1.87968e-07	-7.66399e-08	1.11328e-07	7.18356e-07	-5.22407e-08	6.66116e-07	-4.72131e-08	2.26735e-08	-2.45396e-08	6.66679e-07	-6.78129e-08	5.98866e-07	2.83108e-08	-1.03979e-08	1.79129e-08
12.509	3.63700e-05	1.01372e-05	4.65071e-05	1.58278e-07	-2.71244e-08	1.31153e-07	9.80852e-08	-1.75649e-08	8.05203e-08	1.86688e-07	-7.61178e-08	1.10570e-07	7.16877e-07	-5.21331e-08	6.64744e-07	-4.82976e-08	2.31943e-08	-2.51033e-08	6.64847e-07	-6.76265e-08	5.97220e-07	2.49585e-08	-9.16670e-09	1.57918e-08
12.534	3.65618e-05	1.02002e-05	4.67620e-05	1.57129e-07	-2.69276e-08	1.30201e-07	9.75632e-08	-1.74714e-08	8.00918e-08	1.85402e-07	-7.55936e-08	1.09808e-07	7.15383e-07	-5.20244e-08	6.63358e-07	-4.93841e-08	2.37161e-08	-2.56680e-08	6.63001e-07	-6.74388e-08	5.95562e-07	2.16019e-08	-7.93390e-09	1.36680e-08
12.558	3.67532e-05	1.02630e-05	4.70163e-05	1.55974e-07	-2.67296e-08	1.29244e-07	9.70356e-08	-1.73770e-08	7.96587e-08	1.84111e-07	-7.50672e-08	1.09044e-07	7.13875e-07	-5.19148e-08	6.61960e-07	-5.04726e-08	2.42388e-08	-2.62338e-08	6.61143e-07	-6.72497e-08	5.93893e-07	1.82411e-08	-6.69957e-09	1.15416e-08
12.583	3.69443e-05	1.03257e-05	4.72700e-05	1.54813e-07	-2.65307e-08	1.28282e-07	9.65026e-08	-1.72815e-08	7.92211e-08	1.82815e-07	-7.45388e-08	1.08276e-07	7.12353e-07	-5.18041e-08	6.60549e-07	-5.15630e-08	2.47625e-08	-2.68005e-08	6.59272e-07	-6.70594e-08	5.92212e-07	1.48763e-08	-5.46375e-09	9.41258e-09
12.607	3.71349e-05	1.03883e-05	4.75232e-05	1.53646e-07	-2.63306e-08	1.27315e-07	9.59641e-08	-1.71851e-08	7.87790e-08	1.81514e-07	-7.40082e-08	1.07505e-07	7.10817e-07	-5.16924e-08	6.59125e-07	-5.26554e-08	2.52871e-08	-2.73683e-08	6.57389e-07	-6.68679e-08	5.90521e-07	1.15075e-08	-4.22645e-09	7.28105e-09
12.632	3.73252e-05	1.04507e-05	4.77759e-05	1.52473e-07	-2.61296e-08	1.26343e-07	9.54201e-08	-1.70877e-08	7.83324e-08	1.80207e-07	-7.34755e-08	1.06732e-07	7.09268e-07	-5.15797e-08	6.57688e-07	-5.37496e-08	2.58126e-08	-2.79370e-08	6.55493e-07	-6.66750e-08	5.88818e-07	8.13475e-09	-2.98772e-09	5.14703e-09
12.657	3.75150e-05	1.05129e-05	4.80280e-05	1.51294e-07	-2.59276e-08	1.25366e-07	9.48706e-08	-1.69893e-08	7.78814e-08	1.78896e-07	-7.29408e-08	1.05955e-07	7.07704e-07	-5.14660e-08	6.56238e-07	-5.48458e-08	2.63390e-08	-2.85068e-08	6.53585e-07	-6.64810e-08	5.87104e-07	4.75814e-09	-1.74756e-09	3.01058e-09
12.681	3.77045e-05	1.05750e-05	4.82795e-05	1.50109e-07	-2.57245e-08	1.24384e-07	9.43158e-08	-1.68899e-08	7.74259e-08	1.77579e-07	-7.24039e-08	1.05175e-07	7.06127e-07	-5.13513e-08	6.54775e-07	-5.59438e-08	2.68663e-08	-2.90775e-08	6.51664e-07	-6.62856e-08	5.85379e-07	1.37776e-09	-5.06020e-10	8.71736e-10
12.706	3.78935e-05	1.06370e-05	4.85305e-05	1.48918e-07	-2.55204e-08	1.23397e-07	9.37555e-08	-1.67896e-08	7.69660e-08	1.76257e-07	-7.18650e-08	1.04392e-07	7.04535e-07	-5.12356e-08	6.53300e-07	-5.70436e-08	2.73945e-08	-2.96491e-08	6.49732e-07	-6.60890e-08	5.83643e-07	-2.00633e-09	7.36883e-10	-1.26945e-09
12.730	3.80821e-05	1.06987e-05	4.87808e-05	1.47721e-07	-2.53153e-08	1.22406e-07	9.31899e-08	-1.66883e-08	7.65016e-08	1.74931e-07	-7.13241e-08	1.03607e-07	7.02931e-07	-5.11189e-08	6.51812e-07	-5.81453e-08	2.79235e-08	-3.02217e-08	6.47787e-07	-6.58912e-08	5.81896e-07	-5.39405e-09	1.98112e-09	-3.41293e-09
12.755	3.82703e-05	1.07603e-05	4.90306e-05	1.46519e-07	-2.51093e-08	1.21409e-07	9.26190e-08	-1.65860e-08	7.60329e-08	1.73599e-07	-7.07812e-08	1.02818e-07	7.01312e-07	-5.10012e-08	6.50311e-07	-5.92487e-08	2.84535e-08	-3.07953e-08	6.45830e-07	-6.56922e-08	5.80138e-07	-8.78532e-09	3.22666e-09	-5.55867e-09
12.780	3.84581e-05	1.08218e-05	4.92799e-05	1.45310e-07	-2.49022e-08	1.20408e-07	9.20426e-08	-1.64828e-08	7.55598e-08	1.72262e-07	-7.02362e-08	1.02026e-07	6.99680e-07	-5.08825e-08	6.48798e-07	-6.03540e-08	2.89843e-08	-3.13698e-08	6.43861e-07	-6.54919e-08	5.78369e-07	-1.21801e-08	4.47347e-09	-7.70660e-09
12.804	3.86454e-05	1.08830e-05	4.95285e-05	1.44096e-07	-2.46942e-08	1.19402e-07	9.14610e-08	-1.63787e-08	7.50823e-08	1.70921e-07	-6.96892e-08	1.01232e-07	6.98035e-07	-5.07629e-08	6.47272e-07	-6.14610e-08	2.95159e-08	-3.19451e-08	6.41880e-07	-6.52904e-08	5.76590e-07	-1.55782e-08	5.72154e-09	-9.85668e-09
12.829	3.88324e-05	1.09442e-05	4.97765e-05	1.42877e-07	-2.44851e-08	1.18392e-07	9.08741e-08	-1.62736e-08	7.46005e-08	1.69574e-07	-6.91402e-08	1.00434e-07	6.96376e-07	-5.06422e-08	6.45734e-07	-6.25698e-08	3.00484e-08	-3.25214e-08	6.39888e-07	-6.50877e-08	5.74800e-07	-1.89797e-08	6.97083e-09	-1.20089e-08
12.853	3.90188e-05	1.10051e-05	5.00239e-05	1.41651e-07	-2.42752e-08	1.17376e-07	9.02819e-08	-1.61675e-08	7.41144e-08	1.68223e-07	-6.85893e-08	9.96338e-08	6.94704e-07	-5.05207e-08	6.44184e-07	-6.36803e-08	3.05817e-08	-3.30986e-08	6.37883e-07	-6.48838e-08	5.72999e-07	-2.23844e-08	8.22131e-09	-1.41631e-08
12.878	3.92049e-05	1.10659e-05	5.02708e-05	1.40421e-07	-2.40642e-08	1.16356e-07	8.96845e-08	-1.60605e-08	7.36240e-08	1.66867e-07	-6.80363e-08	9.88307e-08	6.93019e-07	-5.03981e-08	6.42621e-07	-6.47925e-08	3.11158e-08	-3.36767e-08	6.35867e-07	-6.46788e-08	5.71188e-07	-2.57923e-08	9.47296e-09	-1.63194e-08
12.902	3.93905e-05	1.11265e-05	5.05170e-05	1.39184e-07	-2.38524e-08	1.15332e-07	8.90819e-08	-1.59526e-08	7.31292e-08	1.65506e-07	-6.74814e-08	9.80246e-08	6.91321e-07	-5.02746e-08	6.41046e-07	-6.59064e-08	3.16507e-08	-3.42557e-08	6.33839e-07	-6.44725e-08	5.69367e-07	-2.92033e-08	1.07257e-08	-1.84776e-08
12.927	3.95757e-05	1.11869e-05	5.07626e-05	1.37942e-07	-2.36395e-08	1.14303e-07	8.84740e-08	-1.58438e-08	7.26303e-08	1.64140e-07	-6.69246e-08	9.72158e-08	6.89609e-07	-5.01501e-08	6.39459e-07	-6.70219e-08	3.21864e-08	-3.48355e-08	6.31800e-07	-6.42651e-08	5.67535e-07	-3.26174e-08	1.19796e-08	-2.06377e-08
12.952	3.97604e-05	1.12472e-05	5.10076e-05	1.36695e-07	-2.34258e-08	1.13269e-07	8.78610e-08	-1.57340e-08	7.21270e-08	1.62770e-07	-6.63659e-08	9.64041e-08	6.87885e-07	-5.00247e-08	6.37860e-07	-6.81391e-08	3.27230e-08	-3.54162e-08	6.29749e-07	-6.40565e-08	5.65693e-07	-3.60343e-08	1.32346e-08	-2.27997e-08
12.976	3.99447e-05	1.13073e-05	5.12520e-05	1.35442e-07	-2.32111e-08	1.12231e-07	8.72428e-08	-1.56233e-08	7.16195e-08	1.61395e-07	-6.58052e-08	9.55897e-08	6.86147e-07	-4.98984e-08	6.36249e-07	-6.92579e-08	3.32603e-08	-3.59977e-08	6.27687e-07	-6.38467e-08	5.63840e-07	-3.94542e-08	1.44907e-08	-2.49635e-08
13.001	4.01285e-05	1.13672e-05	5.14957e-05	1.34184e-07	-2.29955e-08	1.11189e-07	8.66195e-08	-1.55117e-08	7.11079e-08	1.60015e-07	-6.52426e-08	9.47725e-08	6.84397e-07	-4.97711e-08	6.34626e-07	-7.03784e-08	3.37983e-08	-3.65800e-08	6.25614e-07	-6.36358e-08	5.61978e-07	-4.28768e-08	1.57477e-08	-2.71291e-08
13.025	4.03118e-05	1.14270e-05	5.17388e-05	1.32921e-07	-2.27789e-08	1.10142e-07	8.59911e-08	-1.53991e-08	7.05920e-08	1.58631e-07	-6.46782e-08	9.39525e-08	6.82634e-07	-4.96429e-08	6.32991e-07	-7.15004e-08	3.43371e-08	-3.71632e-08	6.23529e-07	-6.34238e-08	5.60105e-07	-4.63022e-08	1.70058e-08	-2.92964e-08
13.050	4.04947e-05	1.14866e-05	5.19813e-05	1.31652e-07	-2.25615e-08	1.09090e-07	8.53576e-08	-1.52857e-08	7.00719e-08	1.57242e-07	-6.41118e-08	9.31299e-08	6.80858e-07	-4.95137e-08	6.31344e-07	-7.26239e-08	3.48767e-08	-3.77472e-08	6.21433e-07	-6.32106e-08	5.58223e-07	-4.97302e-08	1.82648e-08	-3.14654e-08
13.074	4.06772e-05	1.15460e-05	5.22232e-05	1.30378e-07	-2.23432e-08	1.08035e-07	8.47191e-08	-1.51713e-08	6.95477e-08	1.55848e-07	-6.35436e-08	9.23045e-08	6.79070e-07	-4.93837e-08	6.29686e-07	-7.37490e-08	3.54170e-08	-3.83320e-08	6.19326e-07	-6.29963e-08	5.56330e-07	-5.31608e-08	1.95248e-08	-3.36360e-08
13.099	4.08592e-05	1.16052e-05	5.24644e-05	1.29098e-07	-2.21239e-08	1.06975e-07	8.40755e-08	-1.50561e-08	6.90194e-08	1.54450e-07	-6.29736e-08	9.14764e-08	6.77269e-07	-4.92527e-08	6.28016e-07	-7.48756e-08	3.59581e-08	-3.89176e-08	6.17209e-07	-6.27809e-08	5.54428e-07	-5.65939e-08	2.07857e-08	-3.58082e-08
13.124	4.10407e-05	1.16642e-05	5.27049e-05	1.27814e-07	-2.19038e-08	1.05910e-07	8.34269e-08	-1.49399e-08	6.84870e-08	1.53047e-07	-6.24017e-08	9.06457e-08	6.75455e-07	-4.91208e-08	6.26334e-07	-7.60038e-08	3.64999e-08	-3.95039e-08	6.15080e-07	-6.25643e-08	5.52516e-07	-6.00294e-08	2.20475e-08	-3.79819e-08
13.148	4.12217e-05	1.17231e-05	5.29448e-05	1.26525e-07	-2.16828e-08	1.04842e-07	8.27733e-08	-1.48229e-08	6.79504e-08	1.51640e-07	-6.18280e-08	8.98123e-08	6.73629e-07	-4.89880e-08	6.24641e-07	-7.71334e-08	3.70423e-08	-4.00910e-08	6.12940e-07	-6.23467e-08	5.50594e-07	-6.34672e-08	2.33101e-08	-4.01571e-08
13.173	4.14022e-05	1.17818e-05	5.31840e-05	1.25230e-07	-2.14610e-08	1.03769e-07	8.21148e-08	-1.47050e-08	6.74098e-08	1.50229e-07	-6.12524e-08	8.89763e-08	6.71791e-07	-4.88543e-08	6.22937e-07	-7.82644e-08	3.75855e-08	-4.06789e-08	6.10790e-07	-6.21280e-08	5.48662e-07	-6.69073e-08	2.45736e-08	-4.23337e-08
13.197	4.15823e-05	1.18403e-05	5.34226e-05	1.23930e-07	-2.12383e-08	1.02692e-07	8.14513e-08	-1.45862e-08	6.68652e-08	1.48813e-07	-6.06751e-08	8.81376e-08	6.69940e-07	-4.87197e-08	6.21221e-07	-7.93969e-08	3.81294e-08	-4.12675e-08	6.08629e-07	-6.19082e-08	5.46721e-07	-7.03497e-08	2.58379e-08	-4.45118e-08
13.222	4.17619e-05	1.18986e-05	5.36605e-05	1.22626e-07	-2.10147e-08	1.01611e-07	8.07829e-08	-1.44665e-08	6.63165e-08	1.47392e-07	-6.00960e-08	8.72964e-08	6.68078e-07	-4.85843e-08	6.19493e-07	-8.05308e-08	3.86739e-08	-4.18569e-08	6.06457e-07	-6.16873e-08	5.44770e-07	-7.37941e-08	2.71030e-08	-4.66911e-08
13.246	4.19410e-05	1.19568e-05	5.38978e-05	1.21316e-07	-2.07903e-08	1.00526e-07	8.01097e-08	-1.43459e-08	6.57638e-08	1.45968e-07	-5.95151e-08	8.64527e-08	6.66203e-07	-4.84479e-08	6.17755e-07	-8.16661e-08	3.92191e-08	-4.24470e-08	6.04275e-07	-6.14653e-08	5.42810e-07	-7.72405e-08	2.83688e-08	-4.88718e-08
13.271	4.21196e-05	1.20147e-05	5.41344e-05	1.20002e-07	-2.05650e-08	9.94369e-08	7.94315e-08	-1.42245e-08	6.52071e-08	1.44539e-07	-5.89325e-08	8.56063e-08	6.64316e-07	-4.83107e-08	6.16005e-07	-8.28028e-08	3.97650e-08	-4.30378e-08	6.02083e-07	-6.12423e-08	5.40840e-07	-8.06890e-08	2.96353e-08	-5.10537e-08
13.296	4.22978e-05	1.20725e-05	5.43703e-05	1.18683e-07	-2.03389e-08	9.83437e-08	7.87486e-08	-1.41022e-08	6.46464e-08	1.43106e-07	-5.83481e-08	8.47574e-08	6.62417e-07	-4.81726e-08	6.14244e-07	-8.39408e-08	4.03115e-08	-4.36293e-08	5.99880e-07	-6.10182e-08	5.38862e-07	-8.41393e-08	3.09025e-08	-5.32368e-08
13.320	4.24754e-05	1.21301e-05	5.46055e-05	1.17359e-07	-2.01120e-08	9.72466e-08	7.80608e-08	-1.39790e-08	6.40818e-08	1.41668e-07	-5.77620e-08	8.39061e-08	6.60506e-07	-4.80337e-08	6.12472e-07	-8.50802e-08	4.08587e-08	-4.42215e-08	5.97667e-07	-6.07931e-08	5.36874e-07	-8.75914e-08	3.21704e-08	-5.54210e-08
13.345	4.26525e-05	1.21875e-05	5.48400e-05	1.16030e-07	-1.98843e-08	9.61455e-08	7.73683e-08	-1.38550e-08	6.35133e-08	1.40226e-07	-5.71742e-08	8.30522e-08	6.58583e-07	-4.78938e-08	6.10690e-07	-8.62209e-08	4.14065e-08	-4.48144e-08	5.95444e-07	-6.05670e-08	5.34877e-07	-9.10453e-08	3.34389e-08	-5.76063e-08
13.369	4.28292e-05	1.22447e-05	5.50738e-05	1.14696e-07	-1.96558e-08	9.50405e-08	7.66710e-08	-1.37301e-08	6.29409e-08	1.38781e-07	-5.65847e-08	8.21959e-08	6.56649e-07	-4.77532e-08	6.08896e-07	-8.73628e-08	4.19549e-08	-4.54079e-08	5.93210e-07	-6.03398e-08	5.32870e-07	-9.45008e-08	3.47081e-08	-5.97927e-08
13.394	4.30053e-05	1.23017e-05	5.53070e-05	1.13358e-07	-1.94265e-08	9.39316e-08	7.59690e-08	-1.36044e-08	6.23646e-08	1.37331e-07	-5.59935e-08	8.13371e-08	6.54703e-07	-4.76117e-08	6.07092e-07	-8.85060e-08	4.25039e-08	-4.60021e-08	5.90967e-07	-6.01116e-08	5.30855e-07	-9.79579e-08	3.59778e-08	-6.19801e-08
13.418	4.31809e-05	1.23585e-05	5.55394e-05	1.12015e-07	-1.91963e-08	9.28189e-08	7.52623e-08	-1.34778e-08	6.17844e-08	1.35877e-07	-5.54006e-08	8.04759e-08	6.52746e-07	-4.74693e-08	6.05276e-07	-8.96505e-08	4.30535e-08	-4.65970e-08	5.88714e-07	-5.98824e-08	5.28831e-07	-1.01417e-07	3.72481e-08	-6.41684e-08
13.443	4.33560e-05	1.24151e-05	5.57712e-05	1.10668e-07	-1.89654e-08	9.17025e-08	7.45509e-08	-1.33504e-08	6.12004e-08	1.34418e-07	-5.48061e-08	7.96122e-08	6.50777e-07	-4.73261e-08	6.03451e-07	-9.07962e-08	4.36037e-08	-4.71925e-08	5.86450e-07	-5.96522e-08	5.26798e-07	-1.04877e-07	3.85189e-08	-6.63577e-08
13.468	4.35307e-05	1.24716e-05	5.60022e-05	1.09316e-07	-1.87338e-08	9.05823e-08	7.38349e-08	-1.32222e-08	6.06126e-08	1.32956e-07	-5.42099e-08	7.87462e-08	6.48796e-07	-4.71821e-08	6.01614e-07	-9.19431e-08	4.41545e-08	-4.77886e-08	5.84178e-07	-5.94210e-08	5.24757e-07	-1.08338e-07	3.97902e-08	-6.85478e-08
13.492	4.37047e-05	1.25278e-05	5.62326e-05	1.07960e-07	-1.85013e-08	8.94584e-08	7.31142e-08	-1.30932e-08	6.00211e-08	1.31490e-07	-5.36121e-08	7.78778e-08	6.46805e-07	-4.70373e-08	5.99767e-07	-9.30911e-08	4.47058e-08	-4.83853e-08	5.81895e-07	-5.91889e-08	5.22706e-07	-1.11801e-07	4.10620e-08	-7.07387e-08
13.517	4.38783e-05	1.25839e-05	5.64622e-05	1.06599e-07	-1.82681e-08	8.83308e-08	7.23890e-08	-1.29633e-08	5.94257e-08	1.30020e-07	-5.30127e-08	7.70071e-08	6.44802e-07	-4.68916e-08	5.97910e-07	-9.42404e-08	4.52577e-08	-4.89826e-08	5.79603e-07	-5.89557e-08	5.20647e-07	-1.15265e-07	4.23342e-08	-7.29304e-08
13.541	4.40514e-05	1.26397e-05	5.66911e-05	1.05234e-07	-1.80342e-08	8.71995e-08	7.16592e-08	-1.28326e-08	5.88266e-08	1.28546e-07	-5.24117e-08	7.61340e-08	6.42788e-07	-4.67451e-08	5.96043e-07	-9.53907e-08	4.58102e-08	-4.95805e-08	5.77301e-07	-5.87216e-08	5.18580e-07	-1.18730e-07	4.36068e-08	-7.51228e-08
13.566	4.42239e-05	1.26954e-05	5.69193e-05	1.03864e-07	-1.77995e-08	8.60647e-08	7.09249e-08	-1.27011e-08	5.82238e-08	1.27068e-07	-5.18091e-08	7.52587e-08	6.40763e-07	-4.65979e-08	5.94165e-07	-9.65422e-08	4.63632e-08	-5.01790e-08	5.74990e-07	-5.84865e-08	5.16504e-07	-1.22196e-07	4.48798e-08	-7.73159e-08
13.591	4.43959e-05	1.27509e-05	5.71468e-05	1.02490e-07	-1.75640e-08	8.49264e-08	7.01861e-08	-1.25688e-08	5.76173e-08	1.25586e-07	-5.12049e-08	7.43810e-08	6.38726e-07	-4.64498e-08	5.92277e-07	-9.76948e-08	4.69167e-08	-5.07781e-08	5.72670e-07	-5.82505e-08	5.14419e-07	-1.25663e-07	4.61532e-08	-7.95096e-08
13.615	4.45674e-05	1.28061e-05	5.73735e-05	1.01112e-07	-1.73279e-08	8.37845e-08	6.94428e-08	-1.24357e-08	5.70071e-08	1.24100e-07	-5.05991e-08	7.35011e-08	6.36679e-07	-4.63009e-08	5.90379e-07	-9.88484e-08	4.74707e-08	-5.13777e-08	5.70340e-07	-5.80135e-08	5.12327e-07	-1.29131e-07	4.74269e-08	-8.17039e-08
13.640	4.47383e-05	1.28612e-05	5.75996e-05	9.97301e-08	-1.70910e-08	8.26391e-08	6.86950e-08	-1.23018e-08	5.63932e-08	1.22611e-07	-4.99918e-08	7.26189e-08	6.34622e-07	-4.61513e-08	5.88470e-07	-1.00003e-07	4.80252e-08	-5.19779e-08	5.68001e-07	-5.77756e-08	5.10226e-07	-1.32600e-07	4.87009e-08	-8.38986e-08
13.664	4.49088e-05	1.29161e-05	5.78248e-05	9.83438e-08	-1.68534e-08	8.14903e-08	6.79429e-08	-1.21671e-08	5.57758e-08	1.21117e-07	-4.93830e-08	7.17345e-08	6.32553e-07	-4.60008e-08	5.86552e-07	-1.01159e-07	4.85803e-08	-5.25786e-08	5.65654e-07	-5.75368e-08	5.08117e-07	-1.36069e-07	4.99752e-08	-8.60939e-08
13.689	4.50786e-05	1.29708e-05	5.80494e-05	9.69533e-08	-1.66151e-08	8.03382e-08	6.71863e-08	-1.20316e-08	5.51547e-08	1.19621e-07	-4.87726e-08	7.08479e-08	6.30474e-07	-4.58496e-08	5.84624e-07	-1.02316e-07	4.91358e-08	-5.31798e-08	5.63297e-07	-5.72971e-08	5.06000e-07	-1.39539e-07	5.12498e-08	-8.82896e-08
13.713	4.52480e-05	1.30252e-05	5.82732e-05	9.55588e-08	-1.63762e-08	7.91826e-08	6.64254e-08	-1.18953e-08	5.45301e-08	1.18120e-07	-4.81608e-08	6.99591e-08	6.28384e-07	-4.56977e-08	5.82686e-07	-1.03473e-07	4.96917e-08	-5.37815e-08	5.60931e-07	-5.70565e-08	5.03875e-07	-1.43010e-07	5.25245e-08	-9.04857e-08
13.738	4.54168e-05	1.30795e-05	5.84963e-05	9.41603e-08	-1.61365e-08	7.80238e-08	6.56602e-08	-1.17583e-08	5.39019e-08	1.16616e-07	-4.75474e-08	6.90682e-08	6.26284e-07	-4.55449e-08	5.80739e-07	-1.04632e-07	5.02482e-08	-5.43838e-08	5.58557e-07	-5.68149e-08	5.01742e-07	-1.46482e-07	5.37995e-08	-9.26821e-08
13.763	4.55850e-05	1.31336e-05	5.87186e-05	9.27578e-08	-1.58961e-08	7.68616e-08	6.48907e-08	-1.16205e-08	5.32702e-08	1.15108e-07	-4.69326e-08	6.81751e-08	6.24173e-07	-4.53914e-08	5.78782e-07	-1.05792e-07	5.08050e-08	-5.49865e-08	5.56173e-07	-5.65725e-08	4.99601e-07	-1.49953e-07	5.50746e-08	-9.48788e-08
13.787	4.57527e-05	1.31874e-05	5.89401e-05	9.13514e-08	-1.56551e-08	7.56963e-08	6.41169e-08	-1.14819e-08	5.26349e-08	1.13596e-07	-4.63164e-08	6.72799e-08	6.22052e-07	-4.52372e-08	5.76815e-07	-1.06952e-07	5.13624e-08	-5.55897e-08	5.53781e-07	-5.63292e-08	4.97452e-07	-1.53426e-07	5.63499e-08	-9.70757e-08
13.812	4.59199e-05	1.32411e-05	5.91610e-05	8.99412e-08	-1.54135e-08	7.45277e-08	6.33388e-08	-1.13426e-08	5.19962e-08	1.12081e-07	-4.56987e-08	6.63826e-08	6.19921e-07	-4.50822e-08	5.74839e-07	-1.08113e-07	5.19201e-08	-5.61933e-08	5.51381e-07	-5.60851e-08	4.95296e-07	-1.56898e-07	5.76252e-08	-9.92728e-08
13.836	4.60865e-05	1.32945e-05	5.93810e-05	8.85272e-08	-1.51711e-08	7.33560e-08	6.25566e-08	-1.12025e-08	5.13541e-08	1.10563e-07	-4.50795e-08	6.54832e-08	6.17780e-07	-4.49265e-08	5.72853e-07	-1.09276e-07	5.24783e-08	-5.67975e-08	5.48972e-07	-5.58400e-08	4.93132e-07	-1.60371e-07	5.89007e-08	-1.01470e-07
13.861	4.62525e-05	1.33478e-05	5.96003e-05	8.71094e-08	-1.49282e-08	7.21812e-08	6.17702e-08	-1.10617e-08	5.07085e-08	1.09041e-07	-4.44589e-08	6.45818e-08	6.15628e-07	-4.47700e-08	5.70858e-07	-1.10439e-07	5.30369e-08	-5.74020e-08	5.46555e-07	-5.55942e-08	4.90961e-07	-1.63844e-07	6.01762e-08	-1.03667e-07
13.885	4.64180e-05	1.34008e-05	5.98189e-05	8.56879e-08	-1.46846e-08	7.10034e-08	6.09796e-08	-1.09201e-08	5.00595e-08	1.07515e-07	-4.38370e-08	6.36783e-08	6.13467e-07	-4.46129e-08	5.68854e-07	-1.11603e-07	5.35959e-08	-5.80070e-08	5.44129e-07	-5.53475e-08	4.88782e-07	-1.67317e-07	6.14517e-08	-1.05865e-07
13.910	4.65830e-05	1.34537e-05	6.00366e-05	8.42628e-08	-1.44403e-08	6.98225e-08	6.01850e-08	-1.07778e-08	4.94072e-08	1.05986e-07	-4.32136e-08	6.27728e-08	6.11296e-07	-4.44550e-08	5.66841e-07	-1.12768e-07	5.41552e-08	-5.86124e-08	5.41696e-07	-5.50999e-08	4.86596e-07	-1.70789e-07	6.27272e-08	-1.08062e-07
13.935	4.67474e-05	1.35063e-05	6.02536e-05	8.28340e-08	-1.41955e-08	6.86386e-08	5.93862e-08	-1.06348e-08	4.87514e-08	1.04454e-07	-4.25889e-08	6.18653e-08	6.09115e-07	-4.42964e-08	5.64818e-07	-1.13933e-07	5.47150e-08	-5.92182e-08	5.39254e-07	-5.48515e-08	4.84402e-07	-1.74262e-07	6.40027e-08	-1.10260e-07
13.959	4.69112e-05	1.35587e-05	6.04699e-05	8.14017e-08	-1.39500e-08	6.74517e-08	5.85834e-08	-1.04910e-08	4.80924e-08	1.02919e-07	-4.19628e-08	6.09559e-08	6.06924e-07	-4.41370e-08	5.62787e-07	-1.15099e-07	5.52751e-08	-5.98244e-08	5.36804e-07	-5.46023e-08	4.82202e-07	-1.77735e-07	6.52782e-08	-1.12457e-07
13.984	4.70744e-05	1.36109e-05	6.06853e-05	7.99659e-08	-1.37040e-08	6.62620e-08	5.77766e-08	-1.03465e-08	4.74301e-08	1.01380e-07	-4.13354e-08	6.00445e-08	6.04724e-07	-4.39770e-08	5.60747e-07	-1.16267e-07	5.58355e-08	-6.04310e-08	5.34346e-07	-5.43524e-08	4.79994e-07	-1.81207e-07	6.65535e-08	-1.14654e-07
14.008	4.72371e-05	1.36629e-05	6.09000e-05	7.85267e-08	-1.34573e-08	6.50694e-08	5.69658e-08	-1.02013e-08	4.67645e-08	9.98379e-08	-4.07067e-08	5.91312e-08	6.02514e-07	-4.38163e-08	5.58698e-07	-1.17434e-07	5.63963e-08	-6.10379e-08	5.31881e-07	-5.41016e-08	4.77779e-07	-1.84680e-07	6.78288e-08	-1.16851e-07
14.033	4.73992e-05	1.37147e-05	6.11139e-05	7.70840e-08	-1.32101e-08	6.38739e-08	5.61510e-08	-1.00554e-08	4.60956e-08	9.82926e-08	-4.00766e-08	5.82160e-08	6.00295e-07	-4.36550e-08	5.56640e-07	-1.18603e-07	5.69575e-08	-6.16453e-08	5.29408e-07	-5.38500e-08	4.75558e-07	-1.88151e-07	6.91039e-08	-1.19047e-07
14.057	4.75608e-05	1.37663e-05	6.13270e-05	7.56380e-08	-1.29623e-08	6.26757e-08	5.53323e-08	-9.90882e-09	4.54235e-08	9.67441e-08	-3.94453e-08	5.72988e-08	5.98066e-07	-4.34929e-08	5.54573e-07	-1.19772e-07	5.75189e-08	-6.22529e-08	5.26927e-07	-5.35976e-08	4.73329e-07	-1.91623e-07	7.03788e-08	-1.21244e-07
14.082	4.77217e-05	1.38176e-05	6.15393e-05	7.41887e-08	-1.27139e-08	6.14748e-08	5.45098e-08	-9.76151e-09	4.47483e-08	9.51925e-08	-3.88127e-08	5.63799e-08	5.95829e-07	-4.33302e-08	5.52498e-07	-1.20942e-07	5.80807e-08	-6.28609e-08	5.24438e-07	-5.33445e-08	4.71094e-07	-1.95094e-07	7.16536e-08	-1.23440e-07
14.107	4.78821e-05	1.38688e-05	6.17509e-05	7.27361e-08	-1.24650e-08	6.02711e-08	5.36833e-08	-9.61351e-09	4.40698e-08	9.36378e-08	-3.81788e-08	5.54591e-08	5.93582e-07	-4.31668e-08	5.50415e-07	-1.22112e-07	5.86427e-08	-6.34692e-08	5.21942e-07	-5.30906e-08	4.68852e-07	-1.98564e-07	7.29281e-08	-1.25636e-07
14.131	4.80419e-05	1.39197e-05	6.19616e-05	7.12803e-08	-1.22155e-08	5.90648e-08	5.28531e-08	-9.46483e-09	4.33882e-08	9.20800e-08	-3.75436e-08	5.45364e-08	5.91326e-07	-4.30027e-08	5.48323e-07	-1.23283e-07	5.92051e-08	-6.40779e-08	5.19439e-07	-5.28360e-08	4.66603e-07	-2.02033e-07	7.42024e-08	-1.27831e-07
14.156	4.82012e-05	1.39704e-05	6.21716e-05	6.98214e-08	-1.19655e-08	5.78559e-08	5.20190e-08	-9.31547e-09	4.27035e-08	9.05192e-08	-3.69072e-08	5.36120e-08	5.89061e-07	-4.28380e-08	5.46223e-07	-1.24454e-07	5.97677e-08	-6.46868e-08	5.16928e-07	-5.25806e-08	4.64348e-07	-2.05502e-07	7.54764e-08	-1.30026e-07
14.180	4.83598e-05	1.40209e-05	6.23807e-05	6.83593e-08	-1.17149e-08	5.66444e-08	5.11812e-08	-9.16544e-09	4.20158e-08	8.89554e-08	-3.62696e-08	5.26858e-08	5.86787e-07	-4.26726e-08	5.44114e-07	-1.25627e-07	6.03306e-08	-6.52960e-08	5.14411e-07	-5.23245e-08	4.62086e-07	-2.08970e-07	7.67501e-08	-1.32220e-07
14.205	4.85179e-05	1.40712e-05	6.25891e-05	6.68942e-08	-1.14638e-08	5.54304e-08	5.03397e-08	-9.01474e-09	4.13249e-08	8.73887e-08	-3.56308e-08	5.17579e-08	5.84504e-07	-4.25066e-08	5.41998e-07	-1.26799e-07	6.08937e-08	-6.59055e-08	5.11886e-07	-5.20677e-08	4.59818e-07	-2.12437e-07	7.80234e-08	-1.34413e-07
14.230	4.86754e-05	1.41213e-05	6.27966e-05	6.54262e-08	-1.12122e-08	5.42139e-08	4.94944e-08	-8.86338e-09	4.06311e-08	8.58190e-08	-3.49908e-08	5.08282e-08	5.82213e-07	-4.23400e-08	5.39873e-07	-1.27972e-07	6.14571e-08	-6.65153e-08	5.09354e-07	-5.18102e-08	4.57544e-07	-2.15903e-07	7.92964e-08	-1.36607e-07
14.254	4.88322e-05	1.41711e-05	6.30034e-05	6.39551e-08	-1.09602e-08	5.29950e-08	4.86456e-08	-8.71136e-09	3.99342e-08	8.42464e-08	-3.43496e-08	4.98968e-08	5.79913e-07	-4.21727e-08	5.37740e-07	-1.29146e-07	6.20207e-08	-6.71253e-08	5.06815e-07	-5.15519e-08	4.55263e-07	-2.19368e-07	8.05691e-08	-1.38799e-07
14.279	4.89885e-05	1.42208e-05	6.32093e-05	6.24812e-08	-1.07076e-08	5.17736e-08	4.77930e-08	-8.55869e-09	3.92344e-08	8.26710e-08	-3.37073e-08	4.89637e-08	5.77605e-07	-4.20049e-08	5.35600e-07	-1.30320e-07	6.25846e-08	-6.77355e-08	5.04269e-07	-5.12930e-08	4.52976e-07	-2.22832e-07	8.18413e-08	-1.40991e-07
14.303	4.91442e-05	1.42702e-05	6.34145e-05	6.10044e-08	-1.04545e-08	5.05500e-08	4.69369e-08	-8.40538e-09	3.85316e-08	8.10928e-08	-3.30638e-08	4.80290e-08	5.75288e-07	-4.18364e-08	5.33451e-07	-1.31495e-07	6.31486e-08	-6.83460e-08	5.01717e-07	-5.10334e-08	4.50684e-07	-2.26294e-07	8.31130e-08	-1.43181e-07
14.328	4.92994e-05	1.43194e-05	6.36188e-05	5.95249e-08	-1.02009e-08	4.93239e-08	4.60773e-08	-8.25144e-09	3.78259e-08	7.95118e-08	-3.24192e-08	4.70926e-08	5.72963e-07	-4.16673e-08	5.31295e-07	-1.32670e-07	6.37129e-08	-6.89567e-08	4.99158e-07	-5.07731e-08	4.48385e-07	-2.29756e-07	8.43843e-08	-1.45372e-07
14.352	4.94539e-05	1.43684e-05	6.38223e-05	5.80426e-08	-9.94691e-09	4.80957e-08	4.52141e-08	-8.09686e-09	3.71172e-08	7.79281e-08	-3.17735e-08	4.61546e-08	5.70629e-07	-4.14976e-08	5.29132e-07	-1.33845e-07	6.42773e-08	-6.95676e-08	4.96593e-07	-5.05121e-08	4.46080e-07	-2.33216e-07	8.56551e-08	-1.47561e-07
14.377	4.96078e-05	1.44172e-05	6.40249e-05	5.65576e-08	-9.69242e-09	4.68652e-08	4.43474e-08	-7.94166e-09	3.64058e-08	7.63417e-08	-3.11266e-08	4.52151e-08	5.68288e-07	-4.13273e-08	5.26960e-07	-1.35021e-07	6.48419e-08	-7.01787e-08	4.94021e-07	-5.02505e-08	4.43770e-07	-2.36674e-07	8.69254e-08	-1.49749e-07
14.402	4.97611e-05	1.44657e-05	6.42268e-05	5.50700e-08	-9.43748e-09	4.56325e-08	4.34773e-08	-7.78584e-09	3.56915e-08	7.47526e-08	-3.04787e-08	4.42739e-08	5.65938e-07	-4.11564e-08	5.24782e-07	-1.36197e-07	6.54067e-08	-7.07899e-08	4.91442e-07	-4.99882e-08	4.41454e-07	-2.40132e-07	8.81951e-08	-1.51936e-07
14.426	4.99138e-05	1.45140e-05	6.44278e-05	5.35798e-08	-9.18210e-09	4.43977e-08	4.26038e-08	-7.62941e-09	3.49744e-08	7.31609e-08	-2.98298e-08	4.33312e-08	5.63581e-07	-4.09850e-08	5.22596e-07	-1.37373e-07	6.59717e-08	-7.14014e-08	4.88858e-07	-4.97253e-08	4.39132e-07	-2.43587e-07	8.94642e-08	-1.54123e-07
14.451	5.00659e-05	1.45621e-05	6.46281e-05	5.20870e-08	-8.92629e-09	4.31607e-08	4.17269e-08	-7.47237e-09	3.42545e-08	7.15667e-08	-2.91797e-08	4.23869e-08	5.61215e-07	-4.08130e-08	5.20402e-07	-1.38550e-07	6.65367e-08	-7.20129e-08	4.86267e-07	-4.94618e-08	4.36805e-07	-2.47041e-07	9.07327e-08	-1.56308e-07
14.475	5.02174e-05	1.46100e-05	6.48274e-05	5.05918e-08	-8.67005e-09	4.19218e-08	4.08466e-08	-7.31474e-09	3.35319e-08	6.99699e-08	-2.85287e-08	4.14412e-08	5.58842e-07	-4.06404e-08	5.18202e-07	-1.39727e-07	6.71019e-08	-7.26247e-08	4.83670e-07	-4.91977e-08	4.34472e-07	-2.50493e-07	9.20006e-08	-1.58492e-07
14.500	5.03683e-05	1.46577e-05	6.50260e-05	4.90942e-08	-8.41339e-09	4.06808e-08	3.99630e-08	-7.15651e-09	3.28065e-08	6.83706e-08	-2.78766e-08	4.04940e-08	5.56461e-07	-4.04673e-08	5.15994e-07	-1.40904e-07	6.76673e-08	-7.32365e-08	4.81067e-07	-4.89329e-08	4.32134e-07	-2.53943e-07	9.32678e-08	-1.60675e-07
14.524	5.05186e-05	1.47051e-05	6.52237e-05	4.75941e-08	-8.15633e-09	3.94378e-08	3.90762e-08	-6.99769e-09	3.20785e-08	6.67688e-08	-2.72235e-08	3.95453e-08	5.54073e-07	-4.02936e-08	5.13779e-07	-1.42081e-07	6.82327e-08	-7.38485e-08	4.78458e-07	-4.86676e-08	4.29791e-07	-2.57392e-07	9.45344e-08	-1.62857e-07
14.549	5.06683e-05	1.47523e-05	6.54206e-05	4.60918e-08	-7.89887e-09	3.81929e-08	3.81861e-08	-6.83829e-09	3.13478e-08	6.51646e-08	-2.65694e-08	3.85952e-08	5.51677e-07	-4.01193e-08	5.11558e-07	-1.43259e-07	6.87982e-08	-7.44606e-08	4.75844e-07	-4.84016e-08	4.27442e-07	-2.60838e-07	9.58002e-08	-1.65038e-07
14.574	5.08174e-05	1.47993e-05	6.56167e-05	4.45872e-08	-7.64102e-09	3.69462e-08	3.72928e-08	-6.67832e-09	3.06144e-08	6.35580e-08	-2.59144e-08	3.76436e-08	5.49274e-07	-3.99446e-08	5.09329e-07	-1.44437e-07	6.93639e-08	-7.50728e-08	4.73224e-07	-4.81351e-08	4.25088e-07	-2.64283e-07	9.70653e-08	-1.67217e-07
14.598	5.09658e-05	1.48461e-05	6.58119e-05	4.30804e-08	-7.38279e-09	3.56976e-08	3.63963e-08	-6.51778e-09	2.98785e-08	6.19491e-08	-2.52584e-08	3.66907e-08	5.46863e-07	-3.97693e-08	5.07094e-07	-1.45615e-07	6.99296e-08	-7.56850e-08	4.70598e-07	-4.78680e-08	4.22730e-07	-2.67725e-07	9.83296e-08	-1.69396e-07
14.623	5.11136e-05	1.48926e-05	6.60063e-05	4.15714e-08	-7.12420e-09	3.44472e-08	3.54967e-08	-6.35669e-09	2.91400e-08	6.03378e-08	-2.46014e-08	3.57364e-08	5.44446e-07	-3.95935e-08	5.04852e-07	-1.46793e-07	7.04953e-08	-7.62973e-08	4.67966e-07	-4.76003e-08	4.20366e-07	-2.71165e-07	9.95931e-08	-1.71572e-07
14.647	5.12609e-05	1.49389e-05	6.61998e-05	4.00603e-08	-6.86524e-09	3.31951e-08	3.45940e-08	-6.19503e-09	2.83990e-08	5.87243e-08	-2.39435e-08	3.47808e-08	5.42021e-07	-3.94171e-08	5.02604e-07	-1.47971e-07	7.10611e-08	-7.69097e-08	4.65330e-07	-4.73321e-08	4.17998e-07	-2.74603e-07	1.00856e-07	-1.73748e-07
14.672	5.14075e-05	1.49850e-05	6.63925e-05	3.85472e-08	-6.60593e-09	3.19412e-08	3.36882e-08	-6.03283e-09	2.76554e-08	5.71086e-08	-2.32848e-08	3.38238e-08	5.39589e-07	-3.92403e-08	5.00349e-07	-1.49149e-07	7.16270e-08	-7.75221e-08	4.62688e-07	-4.70634e-08	4.15624e-07	-2.78039e-07	1.02118e-07	-1.75921e-07
14.696	5.15534e-05	1.50309e-05	6.65843e-05	3.70320e-08	-6.34627e-09	3.06857e-08	3.27795e-08	-5.87009e-09	2.69094e-08	5.54906e-08	-2.26251e-08	3.28655e-08	5.37151e-07	-3.90630e-08	4.98088e-07	-1.50327e-07	7.21929e-08	-7.81346e-08	4.60040e-07	-4.67941e-08	4.13246e-07	-2.81472e-07	1.03379e-07	-1.78094e-07
14.721	5.16988e-05	1.50765e-05	6.67753e-05	3.55149e-08	-6.08628e-09	2.94286e-08	3.18677e-08	-5.70681e-09	2.61609e-08	5.38705e-08	-2.19645e-08	3.19060e-08	5.34705e-07	-3.88851e-08	4.95820e-07	-1.51506e-07	7.27588e-08	-7.87471e-08	4.57388e-07	-4.65243e-08	4.10864e-07	-2.84903e-07	1.04639e-07	-1.80264e-07
14.746	5.18435e-05	1.51219e-05	6.69655e-05	3.39959e-08	-5.82597e-09	2.81700e-08	3.09530e-08	-5.54301e-09	2.54100e-08	5.22483e-08	-2.13031e-08	3.09452e-08	5.32253e-07	-3.87068e-08	4.93546e-07	-1.52684e-07	7.33247e-08	-7.93595e-08	4.54730e-07	-4.62540e-08	4.08476e-07	-2.88331e-07	1.05898e-07	-1.82433e-07
14.770	5.19876e-05	1.51671e-05	6.71548e-05	3.24751e-08	-5.56534e-09	2.69098e-08	3.00354e-08	-5.37868e-09	2.46567e-08	5.06240e-08	-2.06408e-08	2.99832e-08	5.29795e-07	-3.85280e-08	4.91267e-07	-1.53863e-07	7.38906e-08	-7.99720e-08	4.52068e-07	-4.59832e-08	4.06085e-07	-2.91757e-07	1.07156e-07	-1.84601e-07
14.795	5.21311e-05	1.52121e-05	6.73432e-05	3.09525e-08	-5.30441e-09	2.56481e-08	2.91149e-08	-5.21384e-09	2.39010e-08	4.89977e-08	-1.99777e-08	2.90199e-08	5.27329e-07	-3.83487e-08	4.88981e-07	-1.55041e-07	7.44564e-08	-8.05845e-08	4.49401e-07	-4.57119e-08	4.03689e-07	-2.95180e-07	1.08413e-07	-1.86767e-07
14.819	5.22740e-05	1.52568e-05	6.75308e-05	2.94281e-08	-5.04317e-09	2.43850e-08	2.81915e-08	-5.04849e-09	2.31430e-08	4.73693e-08	-1.93138e-08	2.80555e-08	5.24858e-07	-3.81690e-08	4.86689e-07	-1.56219e-07	7.50223e-08	-8.11969e-08	4.46729e-07	-4.54401e-08	4.01289e-07	-2.98600e-07	1.09669e-07	-1.88931e-07
14.844	5.24162e-05	1.53013e-05	6.77175e-05	2.79021e-08	-4.78165e-09	2.31204e-08	2.72654e-08	-4.88264e-09	2.23828e-08	4.57390e-08	-1.86491e-08	2.70900e-08	5.22380e-07	-3.79888e-08	4.84391e-07	-1.57397e-07	7.55881e-08	-8.18093e-08	4.44052e-07	-4.51678e-08	3.98884e-07	-3.02017e-07	1.10924e-07	-1.91093e-07
14.868	5.25578e-05	1.53455e-05	6.79034e-05	2.63744e-08	-4.51986e-09	2.18546e-08	2.63365e-08	-4.71629e-09	2.16202e-08	4.41068e-08	-1.79836e-08	2.61232e-08	5.19896e-07	-3.78081e-08	4.82088e-07	-1.58575e-07	7.61538e-08	-8.24216e-08	4.41371e-07	-4.48951e-08	3.96476e-07	-3.05432e-07	1.12178e-07	-1.93253e-07
14.893	5.26988e-05	1.53896e-05	6.80884e-05	2.48452e-08	-4.25779e-09	2.05874e-08	2.54049e-08	-4.54946e-09	2.08554e-08	4.24727e-08	-1.73173e-08	2.51554e-08	5.17406e-07	-3.76270e-08	4.79779e-07	-1.59753e-07	7.67195e-08	-8.30338e-08	4.38685e-07	-4.46219e-08	3.94063e-07	-3.08843e-07	1.13431e-07	-1.95412e-07
14.918	5.28391e-05	1.54334e-05	6.82725e-05	2.33145e-08	-3.99546e-09	1.93190e-08	2.44706e-08	-4.38215e-09	2.00884e-08	4.08368e-08	-1.66503e-08	2.41865e-08	5.14909e-07	-3.74455e-08	4.77464e-07	-1.60931e-07	7.72852e-08	-8.36460e-08	4.35995e-07	-4.43483e-08	3.91647e-07	-3.12252e-07	1.14683e-07	-1.97568e-07
14.942	5.29788e-05	1.54770e-05	6.84558e-05	2.17823e-08	-3.73288e-09	1.80494e-08	2.35336e-08	-4.21436e-09	1.93193e-08	3.91991e-08	-1.59826e-08	2.32165e-08	5.12407e-07	-3.72635e-08	4.75144e-07	-1.62109e-07	7.78507e-08	-8.42581e-08	4.33301e-07	-4.40742e-08	3.89227e-07	-3.15657e-07	1.15934e-07	-1.99723e-07
14.967	5.31179e-05	1.55203e-05	6.86382e-05	2.02487e-08	-3.47006e-09	1.67786e-08	2.25941e-08	-4.04610e-09	1.85480e-08	3.75596e-08	-1.53141e-08	2.22455e-08	5.09899e-07	-3.70812e-08	4.72818e-07	-1.63286e-07	7.84161e-08	-8.48700e-08	4.30602e-07	-4.37998e-08	3.86803e-07	-3.19059e-07	1.17183e-07	-2.01876e-07
14.991	5.32563e-05	1.55634e-05	6.88197e-05	1.87137e-08	-3.20701e-09	1.55067e-08	2.16519e-08	-3.87739e-09	1.77745e-08	3.59184e-08	-1.46449e-08	2.12734e-08	5.07386e-07	-3.68984e-08	4.70487e-07	-1.64463e-07	7.89814e-08	-8.54819e-08	4.27900e-07	-4.35249e-08	3.84375e-07	-3.22458e-07	1.18432e-07	-2.04026e-07
15.016	5.33941e-05	1.56063e-05	6.90004e-05	1.71774e-08	-2.94374e-09	1.42337e-08	2.07073e-08	-3.70822e-09	1.69990e-08	3.42755e-08	-1.39751e-08	2.03004e-08	5.04866e-07	-3.67152e-08	4.68151e-07	-1.65640e-07	7.95466e-08	-8.60936e-08	4.25193e-07	-4.32496e-08	3.81944e-07	-3.25853e-07	1.19679e-07	-2.06174e-07
15.041	5.35313e-05	1.56490e-05	6.91802e-05	1.56399e-08	-2.68025e-09	1.29597e-08	1.97601e-08	-3.53860e-09	1.62215e-08	3.26309e-08	-1.33045e-08	1.93264e-08	5.02342e-07	-3.65316e-08	4.65810e-07	-1.66817e-07	8.01117e-08	-8.67052e-08	4.22483e-07	-4.29739e-08	3.79509e-07	-3.29245e-07	1.20925e-07	-2.08321e-07
15.065	5.36678e-05	1.56914e-05	6.93592e-05	1.41012e-08	-2.41656e-09	1.16846e-08	1.88105e-08	-3.36855e-09	1.54419e-08	3.09848e-08	-1.26334e-08	1.83514e-08	4.99812e-07	-3.63476e-08	4.63464e-07	-1.67993e-07	8.06766e-08	-8.73166e-08	4.19769e-07	-4.26978e-08	3.77071e-07	-3.32634e-07	1.22169e-07	-2.10465e-07
15.090	5.38036e-05	1.57336e-05	6.95372e-05	1.25614e-08	-2.15267e-09	1.04087e-08	1.78585e-08	-3.19806e-09	1.46604e-08	2.93371e-08	-1.19615e-08	1.73755e-08	4.97276e-07	-3.61632e-08	4.61113e-07	-1.69169e-07	8.12414e-08	-8.79278e-08	4.17051e-07	-4.24213e-08	3.74629e-07	-3.36019e-07	1.23412e-07	-2.12606e-07
15.114	5.39389e-05	1.57755e-05	6.97144e-05	1.10204e-08	-1.88860e-09	9.13184e-09	1.69041e-08	-3.02715e-09	1.38769e-08	2.76879e-08	-1.12891e-08	1.63987e-08	4.94736e-07	-3.59784e-08	4.58757e-07	-1.70345e-07	8.18060e-08	-8.85389e-08	4.14329e-07	-4.21445e-08	3.72185e-07	-3.39400e-07	1.24654e-07	-2.14746e-07
15.139	5.40735e-05	1.58173e-05	6.98907e-05	9.47850e-09	-1.62435e-09	7.85414e-09	1.59473e-08	-2.85582e-09	1.30915e-08	2.60371e-08	-1.06161e-08	1.54211e-08	4.92190e-07	-3.57933e-08	4.56397e-07	-1.71520e-07	8.23704e-08	-8.91497e-08	4.11604e-07	-4.18673e-08	3.69737e-07	-3.42778e-07	1.25895e-07	-2.16883e-07
15.163	5.42074e-05	1.58588e-05	7.00662e-05	7.93558e-09	-1.35994e-09	6.57564e-09	1.49883e-08	-2.68408e-09	1.23042e-08	2.43850e-08	-9.94244e-09	1.44426e-08	4.89639e-07	-3.56078e-08	4.54031e-07	-1.72695e-07	8.29346e-08	-8.97604e-08	4.08876e-07	-4.15898e-08	3.67286e-07	-3.46152e-07	1.27134e-07	-2.19018e-07
15.188	5.43407e-05	1.59000e-05	7.02407e-05	6.39174e-09	-1.09537e-09	5.29637e-09	1.40270e-08	-2.51193e-09	1.15151e-08	2.27314e-08	-9.26824e-09	1.34632e-08	4.87083e-07	-3.54219e-08	4.51661e-07	-1.73869e-07	8.34986e-08	-9.03708e-08	4.06144e-07	-4.13120e-08	3.64832e-07	-3.49522e-07	1.28372e-07	-2.21150e-07
15.213	5.44733e-05	1.59410e-05	7.04144e-05	4.84705e-09	-8.30651e-10	4.01640e-09	1.30635e-08	-2.33939e-09	1.07241e-08	2.10765e-08	-8.59349e-09	1.24830e-08	4.84523e-07	-3.52357e-08	4.49287e-07	-1.75043e-07	8.40624e-08	-9.09810e-08	4.03410e-07	-4.10338e-08	3.62376e-07	-3.52888e-07	1.29608e-07	-2.23280e-07
15.237	5.46053e-05	1.59818e-05	7.05872e-05	3.30155e-09	-5.65795e-10	2.73575e-09	1.20978e-08	-2.16646e-09	9.93137e-09	1.94203e-08	-7.91819e-09	1.15021e-08	4.81958e-07	-3.50492e-08	4.46909e-07	-1.76217e-07	8.46260e-08	-9.15910e-08	4.00672e-07	-4.07553e-08	3.59916e-07	-3.56250e-07	1.30843e-07	-2.25407e-07
15.262	5.47367e-05	1.60224e-05	7.07591e-05	1.75529e-09	-3.00809e-10	1.45449e-09	1.11300e-08	-1.99314e-09	9.13687e-09	1.77628e-08	-7.24238e-09	1.05204e-08	4.79388e-07	-3.48623e-08	4.44526e-07	-1.77390e-07	8.51893e-08	-9.22007e-08	3.97931e-07	-4.04765e-08	3.57454e-07	-3.59608e-07	1.32076e-07	-2.27532e-07
15.286	5.48674e-05	1.60627e-05	7.09301e-05	2.08346e-10	-3.57048e-11	1.72641e-10	1.01601e-08	-1.81945e-09	8.34064e-09	1.61040e-08	-6.56606e-09	9.53796e-09	4.76814e-07	-3.46751e-08	4.42139e-07	-1.78562e-07	8.57524e-08	-9.28101e-08	3.95187e-07	-4.01974e-08	3.54989e-07	-3.62962e-07	1.33308e-07	-2.29654e-07
15.311	5.49974e-05	1.61028e-05	7.11003e-05	-1.33924e-09	2.29510e-10	-1.10973e-09	9.18811e-09	-1.64539e-09	7.54272e-09	1.44441e-08	-5.88925e-09	8.55481e-09	4.74235e-07	-3.44876e-08	4.39748e-07	-1.79734e-07	8.63152e-08	-9.34192e-08	3.92440e-07	-3.99180e-08	3.52522e-07	-3.66311e-07	1.34538e-07	-2.31773e-07
15.335	5.51268e-05	1.61427e-05	7.12695e-05	-2.88742e-09	4.94824e-10	-2.39259e-09	8.21412e-09	-1.47097e-09	6.74315e-09	1.27829e-08	-5.21196e-09	7.57098e-09	4.71652e-07	-3.42997e-08	4.37353e-07	-1.80906e-07	8.68777e-08	-9.40281e-08	3.89691e-07	-3.96383e-08	3.50052e-07	-3.69657e-07	1.35767e-07	-2.33890e-07
15.360	5.52556e-05	1.61823e-05	7.14379e-05	-4.43612e-09	7.60230e-10	-3.67589e-09	7.23815e-09	-1.29619e-09	5.94195e-09	1.11207e-08	-4.53422e-09	6.58649e-09	4.69065e-07	-3.41116e-08	4.34954e-07	-1.82077e-07	8.74400e-08	-9.46366e-08	3.86939e-07	-3.93584e-08	3.47580e-07	-3.72998e-07	1.36994e-07	-2.36004e-07
15.385	5.53837e-05	1.62217e-05	7.16054e-05	-5.98530e-09	1.02572e-09	-4.95959e-09	6.26024e-09	-1.12107e-09	5.13917e-09	9.45740e-09	-3.85604e-09	5.60135e-09	4.66474e-07	-3.39232e-08	4.32551e-07	-1.83247e-07	8.80019e-08	-9.52448e-08	3.84184e-07	-3.90782e-08	3.45106e-07	-3.76334e-07	1.38219e-07	-2.38115e-07
15.409	5.55111e-05	1.62608e-05	7.17720e-05	-7.53490e-09	1.29128e-09	-6.24363e-09	5.28044e-09	-9.45611e-10	4.33483e-09	7.79305e-09	-3.17744e-09	4.61560e-09	4.63879e-07	-3.37344e-08	4.30144e-07	-1.84416e-07	8.85635e-08	-9.58526e-08	3.81427e-07	-3.87978e-08	3.42629e-07	-3.79666e-07	1.39443e-07	-2.40223e-07
15.434	5.56379e-05	1.62997e-05	7.19377e-05	-9.08487e-09	1.55690e-09	-7.52797e-09	4.29878e-09	-7.69818e-10	3.52896e-09	6.12770e-09	-2.49843e-09	3.62926e-09	4.61280e-07	-3.35454e-08	4.27734e-07	-1.85585e-07	8.91249e-08	-9.64602e-08	3.78668e-07	-3.85171e-08	3.40151e-07	-3.82994e-07	1.40665e-07	-2.42329e-07
15.458	5.57640e-05	1.63384e-05	7.21025e-05	-1.06351e-08	1.82257e-09	-8.81257e-09	3.31531e-09	-5.93700e-10	2.72161e-09	4.46139e-09	-1.81904e-09	2.64236e-09	4.58677e-07	-3.33562e-08	4.25321e-07	-1.86753e-07	8.96858e-08	-9.70673e-08	3.75906e-07	-3.82362e-08	3.37670e-07	-3.86317e-07	1.41886e-07	-2.44431e-07
15.483	5.58895e-05	1.63769e-05	7.22664e-05	-1.21857e-08	2.08829e-09	-1.00974e-08	2.33007e-09	-4.17265e-10	1.91280e-09	2.79418e-09	-1.13926e-09	1.65491e-09	4.56071e-07	-3.31666e-08	4.22904e-07	-1.87921e-07	9.02465e-08	-9.76741e-08	3.73143e-07	-3.79551e-08	3.35188e-07	-3.89635e-07	1.43104e-07	-2.46531e-07
15.507	5.60143e-05	1.64151e-05	7.24294e-05	-1.37364e-08	2.35404e-09	-1.13823e-08	1.34309e-09	-2.40519e-10	1.10258e-09	1.12608e-09	-4.59136e-10	6.66948e-10	4.53461e-07	-3.29768e-08	4.20484e-07	-1.89087e-07	9.08067e-08	-9.82805e-08	3.70377e-07	-3.76738e-08	3.32703e-07	-3.92948e-07	1.44321e-07	-2.48627e-07
15.532	5.61385e-05	1.64531e-05	7.25916e-05	-1.52872e-08	2.61982e-09	-1.26674e-08	3.54430e-10	-6.34706e-11	2.90959e-10	-5.42843e-10	2.21332e-10	-3.21511e-10	4.50847e-07	-3.27867e-08	4.18060e-07	-1.90253e-07	9.13666e-08	-9.88864e-08	3.67609e-07	-3.73923e-08	3.30217e-07	-3.96257e-07	1.45537e-07	-2.50720e-07
15.557	5.62620e-05	1.64908e-05	7.27528e-05	-1.68382e-08	2.88561e-09	-1.39526e-08	-6.35884e-10	1.13873e-10	-5.22011e-10	-2.21256e-09	9.02123e-10	-1.31044e-09	4.48230e-07	-3.25964e-08	4.15634e-07	-1.91418e-07	9.19262e-08	-9.94920e-08	3.64840e-07	-3.71106e-08	3.27729e-07	-3.99561e-07	1.46750e-07	-2.52811e-07
15.581	5.63849e-05	1.65283e-05	7.29132e-05	-1.83892e-08	3.15140e-09	-1.52378e-08	-1.62781e-09	2.91505e-10	-1.33630e-09	-3.88303e-09	1.58322e-09	-2.29981e-09	4.45610e-07	-3.24059e-08	4.13204e-07	-1.92582e-07	9.24853e-08	-1.00097e-07	3.62069e-07	-3.68287e-08	3.25240e-07	-4.02859e-07	1.47961e-07	-2.54898e-07
15.606	5.65070e-05	1.65656e-05	7.30726e-05	-1.99401e-08	3.41719e-09	-1.65229e-08	-2.62129e-09	4.69417e-10	-2.15188e-09	-5.55421e-09	2.26461e-09	-3.28960e-09	4.42987e-07	-3.22151e-08	4.10772e-07	-1.93746e-07	9.30440e-08	-1.00702e-07	3.59296e-07	-3.65467e-08	3.22749e-07	-4.06153e-07	1.49171e-07	-2.56982e-07
15.630	5.66286e-05	1.66026e-05	7.32312e-05	-2.14910e-08	3.68297e-09	-1.78080e-08	-3.61631e-09	6.47602e-10	-2.96870e-09	-7.22606e-09	2.94627e-09	-4.27979e-09	4.40360e-07	-3.20241e-08	4.08336e-07	-1.94908e-07	9.36023e-08	-1.01306e-07	3.56522e-07	-3.62645e-08	3.20257e-07	-4.09441e-07	1.50379e-07	-2.59062e-07
15.655	5.67494e-05	1.66394e-05	7.33888e-05	-2.30417e-08	3.94872e-09	-1.90930e-08	-4.61280e-09	8.26052e-10	-3.78675e-09	-8.89854e-09	3.62818e-09	-5.27036e-09	4.37731e-07	-3.18329e-08	4.05898e-07	-1.96070e-07	9.41601e-08	-1.01910e-07	3.53746e-07	-3.59821e-08	3.17764e-07	-4.12724e-07	1.51585e-07	-2.61140e-07
15.679	5.68696e-05	1.66759e-05	7.35456e-05	-2.45923e-08	4.21444e-09	-2.03779e-08	-5.61074e-09	1.00476e-09	-4.60598e-09	-1.05716e-08	4.31034e-09	-6.26127e-09	4.35099e-07	-3.16415e-08	4.03457e-07	-1.97231e-07	9.47175e-08	-1.02513e-07	3.50969e-07	-3.56997e-08	3.15269e-07	-4.16002e-07	1.52789e-07	-2.63214e-07
15.704	5.69892e-05	1.67123e-05	7.37014e-05	-2.61426e-08	4.48012e-09	-2.16625e-08	-6.61007e-09	1.18372e-09	-5.42635e-09	-1.22452e-08	4.99272e-09	-7.25250e-09	4.32464e-07	-3.14499e-08	4.01014e-07	-1.98390e-07	9.52745e-08	-1.03116e-07	3.48190e-07	-3.54170e-08	3.12773e-07	-4.19275e-07	1.53991e-07	-2.65284e-07
15.729	5.71081e-05	1.67483e-05	7.38564e-05	-2.76926e-08	4.74575e-09	-2.29468e-08	-7.61077e-09	1.36292e-09	-6.24784e-09	-1.39193e-08	5.67530e-09	-8.24403e-09	4.29826e-07	-3.12581e-08	3.98568e-07	-1.99549e-07	9.58310e-08	-1.03718e-07	3.45411e-07	-3.51343e-08	3.10277e-07	-4.22542e-07	1.55191e-07	-2.67352e-07
15.753	5.72263e-05	1.67842e-05	7.40105e-05	-2.92422e-08	5.01131e-09	-2.42309e-08	-8.61277e-09	1.54236e-09	-7.07041e-09	-1.55939e-08	6.35807e-09	-9.23584e-09	4.27186e-07	-3.10661e-08	3.96120e-07	-2.00707e-07	9.63870e-08	-1.04320e-07	3.42630e-07	-3.48515e-08	3.07779e-07	-4.25804e-07	1.56389e-07	-2.69415e-07
15.778	5.73438e-05	1.68198e-05	7.41636e-05	-3.07914e-08	5.27681e-09	-2.55146e-08	-9.61606e-09	1.72203e-09	-7.89403e-09	-1.72689e-08	7.04102e-09	-1.02279e-08	4.24544e-07	-3.08739e-08	3.93670e-07	-2.01864e-07	9.69425e-08	-1.04921e-07	3.39849e-07	-3.45686e-08	3.05280e-07	-4.29060e-07	1.57584e-07	-2.71476e-07
15.802	5.74607e-05	1.68552e-05	7.43159e-05	-3.23402e-08	5.54222e-09	-2.67980e-08	-1.06206e-08	1.90191e-09	-8.71866e-09	-1.89443e-08	7.72411e-09	-1.12202e-08	4.21899e-07	-3.06816e-08	3.91218e-07	-2.03019e-07	9.74975e-08	-1.05522e-07	3.37067e-07	-3.42855e-08	3.02781e-07	-4.32311e-07	1.58778e-07	-2.73532e-07
15.827	5.75769e-05	1.68903e-05	7.44672e-05	-3.38884e-08	5.80754e-09	-2.80809e-08	-1.16263e-08	2.08201e-09	-9.54426e-09	-2.06200e-08	8.40735e-09	-1.22127e-08	4.19252e-07	-3.04891e-08	3.88763e-07	-2.04174e-07	9.80520e-08	-1.06122e-07	3.34283e-07	-3.40025e-08	3.00281e-07	-4.35556e-07	1.59970e-07	-2.75585e-07
15.852	5.76925e-05	1.69252e-05	7.46177e-05	-3.54360e-08	6.07277e-09	-2.93633e-08	-1.26331e-08	2.26232e-09	-1.03708e-08	-2.22960e-08	9.09071e-09	-1.32053e-08	4.16603e-07	-3.02964e-08	3.86307e-07	-2.05328e-07	9.86060e-08	-1.06722e-07	3.31500e-07	-3.37193e-08	2.97780e-07	-4.38795e-07	1.61160e-07	-2.77635e-07
15.876	5.78074e-05	1.69599e-05	7.47672e-05	-3.69830e-08	6.33788e-09	-3.06452e-08	-1.36411e-08	2.44282e-09	-1.11983e-08	-2.39723e-08	9.77418e-09	-1.41981e-08	4.13952e-07	-3.01036e-08	3.83848e-07	-2.06480e-07	9.91594e-08	-1.07321e-07	3.28715e-07	-3.34361e-08	2.95279e-07	-4.42028e-07	1.62347e-07	-2.79681e-07
15.901	5.79216e-05	1.69943e-05	7.49159e-05	-3.85293e-08	6.60287e-09	-3.19265e-08	-1.46501e-08	2.62351e-09	-1.20266e-08	-2.56488e-08	1.04577e-08	-1.51911e-08	4.11299e-07	-2.99107e-08	3.81388e-07	-2.07631e-07	9.97123e-08	-1.07919e-07	3.25931e-07	-3.31528e-08	2.92778e-07	-4.45255e-07	1.63533e-07	-2.81723e-07
15.925	5.80352e-05	1.70285e-05	7.50636e-05	-4.00749e-08	6.86774e-09	-3.32072e-08	-1.56601e-08	2.80438e-09	-1.28557e-08	-2.73254e-08	1.11413e-08	-1.61841e-08	4.08644e-07	-2.97176e-08	3.78926e-07	-2.08781e-07	1.00265e-07	-1.08517e-07	3.23145e-07	-3.28695e-08	2.90276e-07	-4.48477e-07	1.64716e-07	-2.83761e-07
15.950	5.81481e-05	1.70624e-05	7.52105e-05	-4.16196e-08	7.13246e-09	-3.44872e-08	-1.66711e-08	2.98543e-09	-1.36857e-08	-2.90022e-08	1.18250e-08	-1.71772e-08	4.05987e-07	-2.95244e-08	3.76463e-07	-2.09930e-07	1.00816e-07	-1.09114e-07	3.20360e-07	-3.25862e-08	2.87774e-07	-4.51692e-07	1.65897e-07	-2.85795e-07
15.974	5.82603e-05	1.70961e-05	7.53564e-05	-4.31635e-08	7.39704e-09	-3.57665e-08	-1.76831e-08	3.16665e-09	-1.45164e-08	-3.06791e-08	1.25087e-08	-1.81704e-08	4.03329e-07	-2.93311e-08	3.73998e-07	-2.11078e-07	1.01368e-07	-1.09710e-07	3.17574e-07	-3.23029e-08	2.85272e-07	-4.54901e-07	1.67075e-07	-2.87826e-07
15.999	5.83719e-05	1.71296e-05	7.55015e-05	-4.47065e-08	7.66146e-09	-3.70450e-08	-1.86959e-08	3.34803e-09	-1.53479e-08	-3.23561e-08	1.31925e-08	-1.91636e-08	4.00669e-07	-2.91377e-08	3.71532e-07	-2.12224e-07	1.01918e-07	-1.10306e-07	3.14789e-07	-3.20195e-08	2.82769e-07	-4.58104e-07	1.68252e-07	-2.89853e-07
16.024	5.84828e-05	1.71628e-05	7.56456e-05	-4.62485e-08	7.92572e-09	-3.83228e-08	-1.97096e-08	3.52955e-09	-1.61800e-08	-3.40330e-08	1.38762e-08	-2.01568e-08	3.98008e-07	-2.89442e-08	3.69064e-07	-2.13369e-07	1.02468e-07	-1.10901e-07	3.12003e-07	-3.17362e-08	2.80267e-07	-4.61301e-07	1.69426e-07	-2.91875e-07
16.048	5.85930e-05	1.71958e-05	7.57888e-05	-4.77894e-08	8.18980e-09	-3.95996e-08	-2.07241e-08	3.71123e-09	-1.70128e-08	-3.57099e-08	1.45599e-08	-2.11500e-08	3.95346e-07	-2.87506e-08	3.66596e-07	-2.14513e-07	1.03017e-07	-1.11496e-07	3.09218e-07	-3.14528e-08	2.77765e-07	-4.64492e-07	1.70598e-07	-2.93894e-07
16.073	5.87026e-05	1.72286e-05	7.59312e-05	-4.93293e-08	8.45369e-09	-4.08756e-08	-2.17393e-08	3.89304e-09	-1.78463e-08	-3.73867e-08	1.52436e-08	-2.21431e-08	3.92683e-07	-2.85569e-08	3.64126e-07	-2.15656e-07	1.03566e-07	-1.12090e-07	3.06433e-07	-3.11695e-08	2.75263e-07	-4.67676e-07	1.71767e-07	-2.95909e-07
16.097	5.88115e-05	1.72611e-05	7.60726e-05	-5.08680e-08	8.71738e-09	-4.21506e-08	-2.27553e-08	4.07497e-09	-1.86803e-08	-3.90634e-08	1.59273e-08	-2.31362e-08	3.90018e-07	-2.83631e-08	3.61655e-07	-2.16797e-07	1.04114e-07	-1.12683e-07	3.03648e-07	-3.08863e-08	2.72761e-07	-4.70854e-07	1.72934e-07	-2.97919e-07
16.122	5.89197e-05	1.72934e-05	7.62131e-05	-5.24056e-08	8.98087e-09	-4.34247e-08	-2.37719e-08	4.25703e-09	-1.95149e-08	-4.07400e-08	1.66108e-08	-2.41292e-08	3.87353e-07	-2.81693e-08	3.59183e-07	-2.17937e-07	1.04661e-07	-1.13275e-07	3.00863e-07	-3.06030e-08	2.70260e-07	-4.74025e-07	1.74099e-07	-2.99926e-07
16.146	5.90272e-05	1.73255e-05	7.63527e-05	-5.39418e-08	9.24415e-09	-4.46977e-08	-2.47892e-08	4.43920e-09	-2.03500e-08	-4.24163e-08	1.72943e-08	-2.51220e-08	3.84686e-07	-2.79753e-08	3.56711e-07	-2.19075e-07	1.05208e-07	-1.13867e-07	2.98079e-07	-3.03198e-08	2.67759e-07	-4.77190e-07	1.75261e-07	-3.01928e-07
16.171	5.91341e-05	1.73573e-05	7.64914e-05	-5.54768e-08	9.50720e-09	-4.59696e-08	-2.58070e-08	4.62148e-09	-2.11856e-08	-4.40924e-08	1.79777e-08	-2.61147e-08	3.82019e-07	-2.77814e-08	3.54238e-07	-2.20212e-07	1.05754e-07	-1.14458e-07	2.95296e-07	-3.00367e-08	2.65259e-07	-4.80348e-07	1.76421e-07	-3.03926e-07
16.196	5.92404e-05	1.73889e-05	7.66292e-05	-5.70104e-08	9.77002e-09	-4.72404e-08	-2.68255e-08	4.80385e-09	-2.20216e-08	-4.57683e-08	1.86610e-08	-2.71073e-08	3.79351e-07	-2.75874e-08	3.51764e-07	-2.21347e-07	1.06299e-07	-1.15048e-07	2.92513e-07	-2.97537e-08	2.62759e-07	-4.83499e-07	1.77579e-07	-3.05920e-07
16.220	5.93459e-05	1.74202e-05	7.67661e-05	-5.85426e-08	1.00326e-08	-4.85100e-08	-2.78444e-08	4.98632e-09	-2.28580e-08	-4.74437e-08	1.93441e-08	-2.80996e-08	3.76683e-07	-2.73933e-08	3.49290e-07	-2.22481e-07	1.06844e-07	-1.15637e-07	2.89731e-07	-2.94707e-08	2.60261e-07	-4.86643e-07	1.78734e-07	-3.07910e-07
16.245	5.94508e-05	1.74513e-05	7.69021e-05	-6.00733e-08	1.02949e-08	-4.97784e-08	-2.88637e-08	5.16887e-09	-2.36949e-08	-4.91189e-08	2.00271e-08	-2.90917e-08	3.74014e-07	-2.71993e-08	3.46815e-07	-2.23614e-07	1.07388e-07	-1.16226e-07	2.86950e-07	-2.91879e-08	2.57763e-07	-4.89781e-07	1.79886e-07	-3.09895e-07
16.269	5.95550e-05	1.74822e-05	7.70372e-05	-6.16025e-08	1.05570e-08	-5.10455e-08	-2.98835e-08	5.35149e-09	-2.45320e-08	-5.07936e-08	2.07100e-08	-3.00836e-08	3.71345e-07	-2.70051e-08	3.44340e-07	-2.24745e-07	1.07931e-07	-1.16814e-07	2.84171e-07	-2.89051e-08	2.55265e-07	-4.92912e-07	1.81036e-07	-3.11876e-07
16.294	5.96586e-05	1.75128e-05	7.71714e-05	-6.31300e-08	1.08188e-08	-5.23113e-08	-3.09037e-08	5.53418e-09	-2.53695e-08	-5.24678e-08	2.13926e-08	-3.10752e-08	3.68676e-07	-2.68110e-08	3.41865e-07	-2.25874e-07	1.08473e-07	-1.17401e-07	2.81392e-07	-2.86225e-08	2.52769e-07	-4.96036e-07	1.82183e-07	-3.13853e-07
16.318	5.97614e-05	1.75432e-05	7.73046e-05	-6.46560e-08	1.10803e-08	-5.35757e-08	-3.19242e-08	5.71692e-09	-2.62073e-08	-5.41416e-08	2.20750e-08	-3.20666e-08	3.66006e-07	-2.66169e-08	3.39389e-07	-2.27002e-07	1.09015e-07	-1.17987e-07	2.78614e-07	-2.83399e-08	2.50274e-07	-4.99152e-07	1.83328e-07	-3.15825e-07
16.343	5.98636e-05	1.75734e-05	7.74370e-05	-6.61802e-08	1.13415e-08	-5.48387e-08	-3.29450e-08	5.89972e-09	-2.70452e-08	-5.58148e-08	2.27573e-08	-3.30576e-08	3.63337e-07	-2.64228e-08	3.36914e-07	-2.28128e-07	1.09556e-07	-1.18572e-07	2.75838e-07	-2.80575e-08	2.47780e-07	-5.02262e-07	1.84470e-07	-3.17792e-07
16.368	5.99652e-05	1.76033e-05	7.75685e-05	-6.77027e-08	1.16024e-08	-5.61003e-08	-3.39660e-08	6.08257e-09	-2.78834e-08	-5.74875e-08	2.34393e-08	-3.40482e-08	3.60667e-07	-2.62286e-08	3.34439e-07	-2.29253e-07	1.10096e-07	-1.19157e-07	2.73063e-07	-2.77753e-08	2.45288e-07	-5.05365e-07	1.85609e-07	-3.19755e-07
16.392	6.00661e-05	1.76330e-05	7.76990e-05	-6.92234e-08	1.18630e-08	-5.73604e-08	-3.49872e-08	6.26544e-09	-2.87217e-08	-5.91595e-08	2.41210e-08	-3.50385e-08	3.57998e-07	-2.60345e-08	3.31964e-07	-2.30376e-07	1.10635e-07	-1.19741e-07	2.70290e-07	-2.74932e-08	2.42797e-07	-5.08460e-07	1.86746e-07	-3.21714e-07
16.417	6.01663e-05	1.76624e-05	7.78287e-05	-7.07422e-08	1.21233e-08	-5.86189e-08	-3.60086e-08	6.44835e-09	-2.95602e-08	-6.08309e-08	2.48025e-08	-3.60284e-08	3.55329e-07	-2.58404e-08	3.29489e-07	-2.31497e-07	1.11173e-07	-1.20323e-07	2.67518e-07	-2.72112e-08	2.40307e-07	-5.11548e-07	1.87880e-07	-3.23667e-07
16.441	6.02658e-05	1.76917e-05	7.79575e-05	-7.22591e-08	1.23832e-08	-5.98758e-08	-3.70300e-08	6.63127e-09	-3.03988e-08	-6.25016e-08	2.54836e-08	-3.70179e-08	3.52661e-07	-2.56464e-08	3.27014e-07	-2.32616e-07	1.11711e-07	-1.20905e-07	2.64748e-07	-2.69295e-08	2.37818e-07	-5.14628e-07	1.89012e-07	-3.25617e-07
16.466	6.03647e-05	1.77206e-05	7.80853e-05	-7.37740e-08	1.26428e-08	-6.11311e-08	-3.80516e-08	6.81421e-09	-3.12374e-08	-6.41715e-08	2.61645e-08	-3.80070e-08	3.49993e-07	-2.54524e-08	3.24540e-07	-2.33734e-07	1.12248e-07	-1.21486e-07	2.61980e-07	-2.66479e-08	2.35332e-07	-5.17701e-07	1.90140e-07	-3.27561e-07
16.490	6.04629e-05	1.77494e-05	7.82123e-05	-7.52868e-08	1.29021e-08	-6.23847e-08	-3.90732e-08	6.99715e-09	-3.20760e-08	-6.58406e-08	2.68451e-08	-3.89956e-08	3.47325e-07	-2.52584e-08	3.22067e-07	-2.34850e-07	1.12784e-07	-1.22066e-07	2.59213e-07	-2.63665e-08	2.32847e-07	-5.20767e-07	1.91266e-07	-3.29501e-07
16.515	6.05604e-05	1.77779e-05	7.83383e-05	-7.67976e-08	1.31610e-08	-6.36366e-08	-4.00947e-08	7.18009e-09	-3.29146e-08	-6.75089e-08	2.75253e-08	-3.99836e-08	3.44659e-07	-2.50645e-08	3.19594e-07	-2.35964e-07	1.13319e-07	-1.22645e-07	2.56449e-07	-2.60853e-08	2.30363e-07	-5.23825e-07	1.92390e-07	-3.31436e-07
16.540	6.06573e-05	1.78062e-05	7.84634e-05	-7.83063e-08	1.34195e-08	-6.48867e-08	-4.11162e-08	7.36302e-09	-3.37532e-08	-6.91763e-08	2.82051e-08	-4.09712e-08	3.41993e-07	-2.48706e-08	3.17122e-07	-2.37077e-07	1.13853e-07	-1.23224e-07	2.53686e-07	-2.58043e-08	2.27882e-07	-5.26876e-07	1.93510e-07	-3.33366e-07
16.564	6.07535e-05	1.78342e-05	7.85877e-05	-7.98127e-08	1.36777e-08	-6.61350e-08	-4.21376e-08	7.54593e-09	-3.45917e-08	-7.08429e-08	2.88846e-08	-4.19583e-08	3.39328e-07	-2.46768e-08	3.14651e-07	-2.38187e-07	1.14386e-07	-1.23801e-07	2.50926e-07	-2.55236e-08	2.25403e-07	-5.29918e-07	1.94627e-07	-3.35291e-07
16.589	6.08490e-05	1.78620e-05	7.87110e-05	-8.13169e-08	1.39355e-08	-6.73814e-08	-4.31589e-08	7.72881e-09	-3.54300e-08	-7.25084e-08	2.95637e-08	-4.29447e-08	3.36664e-07	-2.44831e-08	3.12181e-07	-2.39296e-07	1.14919e-07	-1.24377e-07	2.48168e-07	-2.52430e-08	2.22925e-07	-5.32953e-07	1.95742e-07	-3.37211e-07
16.613	6.09439e-05	1.78896e-05	7.88334e-05	-8.28187e-08	1.41929e-08	-6.86259e-08	-4.41799e-08	7.91166e-09	-3.62682e-08	-7.41730e-08	3.02424e-08	-4.39306e-08	3.34001e-07	-2.42894e-08	3.09712e-07	-2.40403e-07	1.15450e-07	-1.24952e-07	2.45413e-07	-2.49628e-08	2.20450e-07	-5.35980e-07	1.96854e-07	-3.39126e-07
16.638	6.10381e-05	1.79169e-05	7.89550e-05	-8.43183e-08	1.44498e-08	-6.98684e-08	-4.52007e-08	8.09446e-09	-3.71062e-08	-7.58365e-08	3.09207e-08	-4.49159e-08	3.31340e-07	-2.40959e-08	3.07244e-07	-2.41508e-07	1.15981e-07	-1.25527e-07	2.42660e-07	-2.46827e-08	2.17977e-07	-5.39000e-07	1.97963e-07	-3.41037e-07
16.663	6.11316e-05	1.79440e-05	7.90756e-05	-8.58153e-08	1.47064e-08	-7.11089e-08	-4.62212e-08	8.27721e-09	-3.79440e-08	-7.74990e-08	3.15985e-08	-4.59005e-08	3.28680e-07	-2.39024e-08	3.04777e-07	-2.42611e-07	1.16511e-07	-1.26100e-07	2.39909e-07	-2.44030e-08	2.15506e-07	-5.42011e-07	1.99069e-07	-3.42942e-07
16.687	6.12244e-05	1.79709e-05	7.91953e-05	-8.73100e-08	1.49625e-08	-7.23474e-08	-4.72414e-08	8.45991e-09	-3.87815e-08	-7.91603e-08	3.22759e-08	-4.68844e-08	3.26021e-07	-2.37091e-08	3.02312e-07	-2.43712e-07	1.17039e-07	-1.26672e-07	2.37161e-07	-2.41235e-08	2.13038e-07	-5.45014e-07	2.00172e-07	-3.44842e-07
16.712	6.13166e-05	1.79975e-05	7.93142e-05	-8.88020e-08	1.52182e-08	-7.35838e-08	-4.82613e-08	8.64254e-09	-3.96187e-08	-8.08204e-08	3.29528e-08	-4.78677e-08	3.23364e-07	-2.35158e-08	2.99848e-07	-2.44811e-07	1.17567e-07	-1.27243e-07	2.34416e-07	-2.38442e-08	2.10572e-07	-5.48009e-07	2.01272e-07	-3.46737e-07
16.736	6.14082e-05	1.80239e-05	7.94321e-05	-9.02915e-08	1.54735e-08	-7.48180e-08	-4.92807e-08	8.82509e-09	-4.04556e-08	-8.24794e-08	3.36292e-08	-4.88502e-08	3.20708e-07	-2.33227e-08	2.97385e-07	-2.45908e-07	1.18094e-07	-1.27814e-07	2.31674e-07	-2.35653e-08	2.08109e-07	-5.50996e-07	2.02369e-07	-3.48627e-07
16.761	6.14990e-05	1.80501e-05	7.95491e-05	-9.17784e-08	1.57283e-08	-7.60501e-08	-5.02996e-08	9.00757e-09	-4.12921e-08	-8.41371e-08	3.43050e-08	-4.98321e-08	3.18054e-07	-2.31297e-08	2.94925e-07	-2.47003e-07	1.18620e-07	-1.28383e-07	2.28935e-07	-2.32867e-08	2.05648e-07	-5.53975e-07	2.03463e-07	-3.50512e-07
16.785	6.15892e-05	1.80760e-05	7.96653e-05	-9.32625e-08	1.59826e-08	-7.72799e-08	-5.13181e-08	9.18995e-09	-4.21281e-08	-8.57935e-08	3.49804e-08	-5.08131e-08	3.15402e-07	-2.29369e-08	2.92466e-07	-2.48096e-07	1.19145e-07	-1.28951e-07	2.26199e-07	-2.30083e-08	2.03190e-07	-5.56946e-07	2.04554e-07	-3.52392e-07
16.810	6.16788e-05	1.81017e-05	7.97805e-05	-9.47440e-08	1.62365e-08	-7.85074e-08	-5.23360e-08	9.37224e-09	-4.29638e-08	-8.74486e-08	3.56552e-08	-5.17934e-08	3.12752e-07	-2.27441e-08	2.90008e-07	-2.49186e-07	1.19669e-07	-1.29518e-07	2.23466e-07	-2.27303e-08	2.00735e-07	-5.59908e-07	2.05642e-07	-3.54266e-07
16.835	6.17676e-05	1.81272e-05	7.98948e-05	-9.62226e-08	1.64899e-08	-7.97326e-08	-5.33533e-08	9.55442e-09	-4.37989e-08	-8.91023e-08	3.63295e-08	-5.27728e-08	3.10105e-07	-2.25516e-08	2.87553e-07	-2.50275e-07	1.20191e-07	-1.30084e-07	2.20736e-07	-2.24527e-08	1.98283e-07	-5.62862e-07	2.06727e-07	-3.56135e-07
16.859	6.18558e-05	1.81524e-05	8.00083e-05	-9.76983e-08	1.67428e-08	-8.09555e-08	-5.43700e-08	9.73648e-09	-4.46335e-08	-9.07546e-08	3.70032e-08	-5.37514e-08	3.07459e-07	-2.23592e-08	2.85100e-07	-2.51362e-07	1.20713e-07	-1.30648e-07	2.18009e-07	-2.21753e-08	1.95834e-07	-5.65807e-07	2.07809e-07	-3.57999e-07
16.884	6.19434e-05	1.81774e-05	8.01208e-05	-9.91711e-08	1.69952e-08	-8.21759e-08	-5.53860e-08	9.91843e-09	-4.54676e-08	-9.24054e-08	3.76763e-08	-5.47291e-08	3.04816e-07	-2.21670e-08	2.82649e-07	-2.52446e-07	1.21234e-07	-1.31212e-07	2.15286e-07	-2.18984e-08	1.93388e-07	-5.68744e-07	2.08887e-07	-3.59857e-07
16.908	6.20303e-05	1.82022e-05	8.02325e-05	-1.00641e-07	1.72471e-08	-8.33939e-08	-5.64013e-08	1.01002e-08	-4.63011e-08	-9.40547e-08	3.83487e-08	-5.57060e-08	3.02175e-07	-2.19749e-08	2.80200e-07	-2.53528e-07	1.21754e-07	-1.31774e-07	2.12567e-07	-2.16217e-08	1.90945e-07	-5.71673e-07	2.09963e-07	-3.61710e-07
16.933	6.21165e-05	1.82268e-05	8.03432e-05	-1.02108e-07	1.74985e-08	-8.46094e-08	-5.74159e-08	1.02819e-08	-4.71339e-08	-9.57025e-08	3.90206e-08	-5.66819e-08	2.99536e-07	-2.17830e-08	2.77753e-07	-2.54608e-07	1.22272e-07	-1.32336e-07	2.09851e-07	-2.13455e-08	1.88505e-07	-5.74592e-07	2.11035e-07	-3.63557e-07
16.957	6.22020e-05	1.82511e-05	8.04531e-05	-1.03572e-07	1.77493e-08	-8.58223e-08	-5.84296e-08	1.04635e-08	-4.79661e-08	-9.73487e-08	3.96918e-08	-5.76569e-08	2.96900e-07	-2.15913e-08	2.75309e-07	-2.55686e-07	1.22790e-07	-1.32896e-07	2.07138e-07	-2.10696e-08	1.86069e-07	-5.77503e-07	2.12104e-07	-3.65399e-07
16.982	6.22869e-05	1.82752e-05	8.05621e-05	-1.05032e-07	1.79996e-08	-8.70326e-08	-5.94425e-08	1.06448e-08	-4.87976e-08	-9.89933e-08	4.03623e-08	-5.86309e-08	2.94267e-07	-2.13998e-08	2.72867e-07	-2.56761e-07	1.23306e-07	-1.33455e-07	2.04430e-07	-2.07941e-08	1.83636e-07	-5.80406e-07	2.13170e-07	-3.67235e-07
17.007	6.23711e-05	1.82990e-05	8.06701e-05	-1.06490e-07	1.82494e-08	-8.82403e-08	-6.04544e-08	1.08261e-08	-4.96284e-08	-1.00636e-07	4.10322e-08	-5.96040e-08	2.91636e-07	-2.12085e-08	2.70428e-07	-2.57834e-07	1.23822e-07	-1.34013e-07	2.01725e-07	-2.05190e-08	1.81206e-07	-5.83299e-07	2.14233e-07	-3.69066e-07
17.031	6.24547e-05	1.83226e-05	8.07773e-05	-1.07944e-07	1.84986e-08	-8.94453e-08	-6.14655e-08	1.10071e-08	-5.04584e-08	-1.02277e-07	4.17013e-08	-6.05760e-08	2.89009e-07	-2.10174e-08	2.67991e-07	-2.58905e-07	1.24336e-07	-1.34569e-07	1.99025e-07	-2.02443e-08	1.78781e-07	-5.86183e-07	2.15292e-07	-3.70891e-07
17.056	6.25376e-05	1.83460e-05	8.08836e-05	-1.09395e-07	1.87473e-08	-9.06475e-08	-6.24755e-08	1.11880e-08	-5.12875e-08	-1.03917e-07	4.23698e-08	-6.15470e-08	2.86384e-07	-2.08266e-08	2.65558e-07	-2.59974e-07	1.24849e-07	-1.35125e-07	1.96329e-07	-1.99700e-08	1.76358e-07	-5.89059e-07	2.16349e-07	-3.72711e-07
17.080	6.26199e-05	1.83692e-05	8.09890e-05	-1.10842e-07	1.89953e-08	-9.18470e-08	-6.34846e-08	1.13687e-08	-5.21159e-08	-1.05554e-07	4.30375e-08	-6.25170e-08	2.83763e-07	-2.06359e-08	2.63127e-07	-2.61040e-07	1.25361e-07	-1.35679e-07	1.93636e-07	-1.96962e-08	1.73940e-07	-5.91926e-07	2.17401e-07	-3.74524e-07
17.105	6.27014e-05	1.83921e-05	8.10935e-05	-1.12287e-07	1.92428e-08	-9.30437e-08	-6.44925e-08	1.15492e-08	-5.29433e-08	-1.07190e-07	4.37045e-08	-6.34858e-08	2.81145e-07	-2.04455e-08	2.60699e-07	-2.62103e-07	1.25872e-07	-1.36232e-07	1.90948e-07	-1.94228e-08	1.71526e-07	-5.94783e-07	2.18451e-07	-3.76332e-07
17.129	6.27824e-05	1.84148e-05	8.11972e-05	-1.13727e-07	1.94897e-08	-9.42375e-08	-6.54994e-08	1.17295e-08	-5.37699e-08	-1.08824e-07	4.43707e-08	-6.44535e-08	2.78530e-07	-2.02554e-08	2.58274e-07	-2.63165e-07	1.26382e-07	-1.36783e-07	1.88265e-07	-1.91498e-08	1.69115e-07	-5.97632e-07	2.19497e-07	-3.78134e-07
17.154	6.28626e-05	1.84373e-05	8.12999e-05	-1.15164e-07	1.97360e-08	-9.54284e-08	-6.65051e-08	1.19096e-08	-5.45955e-08	-1.10456e-07	4.50361e-08	-6.54201e-08	2.75918e-07	-2.00655e-08	2.55853e-07	-2.64224e-07	1.26890e-07	-1.37334e-07	1.85586e-07	-1.88773e-08	1.66708e-07	-6.00471e-07	2.20540e-07	-3.79931e-07
17.179	6.29423e-05	1.84595e-05	8.14018e-05	-1.16598e-07	1.99817e-08	-9.66163e-08	-6.75096e-08	1.20895e-08	-5.54201e-08	-1.12086e-07	4.57007e-08	-6.63856e-08	2.73310e-07	-1.98758e-08	2.53434e-07	-2.65280e-07	1.27397e-07	-1.37883e-07	1.82911e-07	-1.86052e-08	1.64306e-07	-6.03301e-07	2.21579e-07	-3.81721e-07
17.203	6.30212e-05	1.84815e-05	8.15027e-05	-1.18028e-07	2.02268e-08	-9.78013e-08	-6.85128e-08	1.22692e-08	-5.62437e-08	-1.13714e-07	4.63645e-08	-6.73498e-08	2.70706e-07	-1.96864e-08	2.51020e-07	-2.66334e-07	1.27904e-07	-1.38430e-07	1.80241e-07	-1.83337e-08	1.61907e-07	-6.06121e-07	2.22615e-07	-3.83506e-07
17.228	6.30995e-05	1.85033e-05	8.16028e-05	-1.19454e-07	2.04712e-08	-9.89832e-08	-6.95148e-08	1.24486e-08	-5.70662e-08	-1.15340e-07	4.70275e-08	-6.83129e-08	2.68105e-07	-1.94973e-08	2.48608e-07	-2.67385e-07	1.28408e-07	-1.38977e-07	1.77576e-07	-1.80626e-08	1.59513e-07	-6.08933e-07	2.23648e-07	-3.85285e-07
17.252	6.31772e-05	1.85249e-05	8.17020e-05	-1.20877e-07	2.07150e-08	-1.00162e-07	-7.05154e-08	1.26278e-08	-5.78876e-08	-1.16964e-07	4.76896e-08	-6.92747e-08	2.65509e-07	-1.93085e-08	2.46200e-07	-2.68434e-07	1.28912e-07	-1.39522e-07	1.74916e-07	-1.77920e-08	1.57124e-07	-6.11734e-07	2.24677e-07	-3.87058e-07
17.277	6.32542e-05	1.85462e-05	8.18004e-05	-1.22296e-07	2.09582e-08	-1.01338e-07	-7.15147e-08	1.28067e-08	-5.87080e-08	-1.18586e-07	4.83509e-08	-7.02352e-08	2.62916e-07	-1.91199e-08	2.43796e-07	-2.69480e-07	1.29415e-07	-1.40066e-07	1.72260e-07	-1.75219e-08	1.54738e-07	-6.14527e-07	2.25702e-07	-3.88825e-07
17.302	6.33305e-05	1.85673e-05	8.18978e-05	-1.23711e-07	2.12007e-08	-1.02510e-07	-7.25125e-08	1.29854e-08	-5.95271e-08	-1.20206e-07	4.90112e-08	-7.11945e-08	2.60327e-07	-1.89316e-08	2.41395e-07	-2.70524e-07	1.29916e-07	-1.40608e-07	1.69610e-07	-1.72523e-08	1.52358e-07	-6.17310e-07	2.26724e-07	-3.90585e-07
17.326	6.34062e-05	1.85882e-05	8.19944e-05	-1.25122e-07	2.14425e-08	-1.03680e-07	-7.35089e-08	1.31638e-08	-6.03451e-08	-1.21823e-07	4.96707e-08	-7.21525e-08	2.57742e-07	-1.87437e-08	2.38999e-07	-2.71565e-07	1.30416e-07	-1.41149e-07	1.66965e-07	-1.69832e-08	1.49981e-07	-6.20083e-07	2.27743e-07	-3.92340e-07
17.351	6.34812e-05	1.86088e-05	8.20901e-05	-1.26529e-07	2.16836e-08	-1.04846e-07	-7.45038e-08	1.33420e-08	-6.11618e-08	-1.23438e-07	5.03293e-08	-7.31091e-08	2.55162e-07	-1.85560e-08	2.36606e-07	-2.72603e-07	1.30914e-07	-1.41689e-07	1.64325e-07	-1.67147e-08	1.47610e-07	-6.22846e-07	2.28758e-07	-3.94089e-07
17.375	6.35556e-05	1.86293e-05	8.21849e-05	-1.27932e-07	2.19241e-08	-1.06008e-07	-7.54971e-08	1.35199e-08	-6.19772e-08	-1.25051e-07	5.09869e-08	-7.40643e-08	2.52586e-07	-1.83687e-08	2.34217e-07	-2.73639e-07	1.31412e-07	-1.42227e-07	1.61690e-07	-1.64467e-08	1.45243e-07	-6.25600e-07	2.29769e-07	-3.95831e-07
17.400	6.36293e-05	1.86495e-05	8.22788e-05	-1.29332e-07	2.21639e-08	-1.07168e-07	-7.64888e-08	1.36975e-08	-6.27914e-08	-1.26662e-07	5.16435e-08	-7.50182e-08	2.50014e-07	-1.81816e-08	2.31832e-07	-2.74672e-07	1.31908e-07	-1.42764e-07	1.59060e-07	-1.61792e-08	1.42881e-07	-6.28344e-07	2.30777e-07	-3.97567e-07
17.424	6.37024e-05	1.86695e-05	8.23718e-05	-1.30727e-07	2.24030e-08	-1.08324e-07	-7.74789e-08	1.38748e-08	-6.36042e-08	-1.28270e-07	5.22992e-08	-7.59707e-08	2.47447e-07	-1.79950e-08	2.29452e-07	-2.75702e-07	1.32403e-07	-1.43300e-07	1.56437e-07	-1.59123e-08	1.40524e-07	-6.31079e-07	2.31781e-07	-3.99297e-07
17.449	6.37748e-05	1.86892e-05	8.24640e-05	-1.32118e-07	2.26413e-08	-1.09476e-07	-7.84674e-08	1.40518e-08	-6.44156e-08	-1.29876e-07	5.29539e-08	-7.69217e-08	2.44884e-07	-1.78086e-08	2.27076e-07	-2.76730e-07	1.32896e-07	-1.43834e-07	1.53818e-07	-1.56460e-08	1.38172e-07	-6.33803e-07	2.32782e-07	-4.01021e-07
17.474	6.38466e-05	1.87087e-05	8.25553e-05	-1.33504e-07	2.28790e-08	-1.10625e-07	-7.94541e-08	1.42285e-08	-6.52256e-08	-1.31479e-07	5.36077e-08	-7.78713e-08	2.42327e-07	-1.76226e-08	2.24704e-07	-2.77755e-07	1.33388e-07	-1.44367e-07	1.51206e-07	-1.53803e-08	1.35825e-07	-6.36518e-07	2.33779e-07	-4.02739e-07
17.498	6.39177e-05	1.87280e-05	8.26458e-05	-1.34887e-07	2.31159e-08	-1.11771e-07	-8.04390e-08	1.44049e-08	-6.60341e-08	-1.33080e-07	5.42603e-08	-7.88194e-08	2.39774e-07	-1.74369e-08	2.22337e-07	-2.78777e-07	1.33879e-07	-1.44898e-07	1.48599e-07	-1.51151e-08	1.33484e-07	-6.39222e-07	2.34772e-07	-4.04450e-07
17.523	6.39882e-05	1.87471e-05	8.27353e-05	-1.36265e-07	2.33521e-08	-1.12913e-07	-8.14222e-08	1.45809e-08	-6.68412e-08	-1.34678e-07	5.49120e-08	-7.97660e-08	2.37226e-07	-1.72516e-08	2.19974e-07	-2.79796e-07	1.34368e-07	-1.45427e-07	1.45998e-07	-1.48505e-08	1.31147e-07	-6.41916e-07	2.35762e-07	-4.06155e-07
17.547	6.40580e-05	1.87660e-05	8.28240e-05	-1.37639e-07	2.35875e-08	-1.14051e-07	-8.24034e-08	1.47567e-08	-6.76468e-08	-1.36274e-07	5.55626e-08	-8.07111e-08	2.34683e-07	-1.70667e-08	2.17616e-07	-2.80812e-07	1.34857e-07	-1.45956e-07	1.43403e-07	-1.45866e-08	1.28816e-07	-6.44601e-07	2.36748e-07	-4.07853e-07
17.572	6.41272e-05	1.87846e-05	8.29119e-05	-1.39008e-07	2.38222e-08	-1.15186e-07	-8.33828e-08	1.49320e-08	-6.84508e-08	-1.37867e-07	5.62121e-08	-8.16546e-08	2.32145e-07	-1.68822e-08	2.15263e-07	-2.81826e-07	1.35343e-07	-1.46483e-07	1.40814e-07	-1.43232e-08	1.26491e-07	-6.47275e-07	2.37730e-07	-4.09545e-07
17.596	6.41958e-05	1.88030e-05	8.29988e-05	-1.40373e-07	2.40561e-08	-1.16317e-07	-8.43603e-08	1.51071e-08	-6.92532e-08	-1.39457e-07	5.68606e-08	-8.25966e-08	2.29612e-07	-1.66980e-08	2.12914e-07	-2.82836e-07	1.35829e-07	-1.47008e-07	1.38231e-07	-1.40605e-08	1.24170e-07	-6.49939e-07	2.38708e-07	-4.11230e-07
17.621	6.42637e-05	1.88212e-05	8.30849e-05	-1.41734e-07	2.42893e-08	-1.17444e-07	-8.53358e-08	1.52818e-08	-7.00540e-08	-1.41045e-07	5.75079e-08	-8.35369e-08	2.27085e-07	-1.65142e-08	2.10571e-07	-2.83844e-07	1.36312e-07	-1.47531e-07	1.35654e-07	-1.37984e-08	1.21856e-07	-6.52592e-07	2.39683e-07	-4.12909e-07
17.646	6.43309e-05	1.88392e-05	8.31702e-05	-1.43090e-07	2.45216e-08	-1.18568e-07	-8.63092e-08	1.54561e-08	-7.08531e-08	-1.42630e-07	5.81541e-08	-8.44756e-08	2.24563e-07	-1.63308e-08	2.08233e-07	-2.84849e-07	1.36795e-07	-1.48054e-07	1.33084e-07	-1.35369e-08	1.19547e-07	-6.55236e-07	2.40654e-07	-4.14582e-07
17.670	6.43976e-05	1.88570e-05	8.32545e-05	-1.44441e-07	2.47532e-08	-1.19688e-07	-8.72806e-08	1.56301e-08	-7.16506e-08	-1.44212e-07	5.87992e-08	-8.54127e-08	2.22047e-07	-1.61478e-08	2.05899e-07	-2.85850e-07	1.37276e-07	-1.48574e-07	1.30520e-07	-1.32761e-08	1.17244e-07	-6.57869e-07	2.41621e-07	-4.16248e-07
17.695	6.44635e-05	1.88745e-05	8.33380e-05	-1.45788e-07	2.49840e-08	-1.20804e-07	-8.82499e-08	1.58036e-08	-7.24463e-08	-1.45791e-07	5.94432e-08	-8.63481e-08	2.19536e-07	-1.59652e-08	2.03571e-07	-2.86849e-07	1.37756e-07	-1.49093e-07	1.27962e-07	-1.30160e-08	1.14946e-07	-6.60491e-07	2.42584e-07	-4.17907e-07
17.719	6.45289e-05	1.88918e-05	8.34207e-05	-1.47129e-07	2.52140e-08	-1.21916e-07	-8.92171e-08	1.59768e-08	-7.32403e-08	-1.47368e-07	6.00859e-08	-8.72818e-08	2.17032e-07	-1.57831e-08	2.01249e-07	-2.87845e-07	1.38234e-07	-1.49611e-07	1.25411e-07	-1.27565e-08	1.12655e-07	-6.63103e-07	2.43543e-07	-4.19560e-07
17.744	6.45936e-05	1.89089e-05	8.35025e-05	-1.48467e-07	2.54431e-08	-1.23024e-07	-9.01820e-08	1.61496e-08	-7.40324e-08	-1.48941e-07	6.07275e-08	-8.82137e-08	2.14533e-07	-1.56014e-08	1.98931e-07	-2.88838e-07	1.38711e-07	-1.50127e-07	1.22867e-07	-1.24977e-08	1.10369e-07	-6.65705e-07	2.44499e-07	-4.21206e-07
17.768	6.46576e-05	1.89258e-05	8.35834e-05	-1.49799e-07	2.56714e-08	-1.24128e-07	-9.11448e-08	1.63220e-08	-7.48227e-08	-1.50512e-07	6.13679e-08	-8.91439e-08	2.12040e-07	-1.54200e-08	1.96619e-07	-2.89827e-07	1.39186e-07	-1.50641e-07	1.20330e-07	-1.22396e-08	1.08090e-07	-6.68295e-07	2.45450e-07	-4.22845e-07
17.793	6.47211e-05	1.89424e-05	8.36635e-05	-1.51126e-07	2.58989e-08	-1.25227e-07	-9.21052e-08	1.64940e-08	-7.56112e-08	-1.52079e-07	6.20070e-08	-9.00724e-08	2.09552e-07	-1.52392e-08	1.94313e-07	-2.90814e-07	1.39660e-07	-1.51154e-07	1.17799e-07	-1.19822e-08	1.05817e-07	-6.70876e-07	2.46398e-07	-4.24478e-07
17.818	6.47838e-05	1.89589e-05	8.37427e-05	-1.52449e-07	2.61256e-08	-1.26323e-07	-9.30634e-08	1.66656e-08	-7.63977e-08	-1.53644e-07	6.26449e-08	-9.09990e-08	2.07072e-07	-1.50588e-08	1.92013e-07	-2.91797e-07	1.40132e-07	-1.51665e-07	1.15275e-07	-1.17255e-08	1.03550e-07	-6.73445e-07	2.47342e-07	-4.26103e-07
17.842	6.48460e-05	1.89751e-05	8.38211e-05	-1.53767e-07	2.63514e-08	-1.27415e-07	-9.40191e-08	1.68368e-08	-7.71824e-08	-1.55205e-07	6.32816e-08	-9.19239e-08	2.04597e-07	-1.48788e-08	1.89718e-07	-2.92778e-07	1.40603e-07	-1.52175e-07	1.12758e-07	-1.14695e-08	1.01289e-07	-6.76004e-07	2.48281e-07	-4.27722e-07
17.867	6.49075e-05	1.89911e-05	8.38986e-05	-1.55079e-07	2.65763e-08	-1.28503e-07	-9.49725e-08	1.70075e-08	-7.79650e-08	-1.56764e-07	6.39170e-08	-9.28469e-08	2.02128e-07	-1.46993e-08	1.87429e-07	-2.93755e-07	1.41072e-07	-1.52683e-07	1.10249e-07	-1.12142e-08	9.90344e-08	-6.78552e-07	2.49217e-07	-4.29334e-07
17.891	6.49684e-05	1.90069e-05	8.39753e-05	-1.56387e-07	2.68004e-08	-1.29586e-07	-9.59234e-08	1.71778e-08	-7.87456e-08	-1.58319e-07	6.45511e-08	-9.37680e-08	1.99667e-07	-1.45203e-08	1.85146e-07	-2.94729e-07	1.41540e-07	-1.53189e-07	1.07746e-07	-1.09597e-08	9.67865e-08	-6.81089e-07	2.50149e-07	-4.30940e-07
17.916	6.50287e-05	1.90225e-05	8.40511e-05	-1.57689e-07	2.70236e-08	-1.30665e-07	-9.68719e-08	1.73476e-08	-7.95242e-08	-1.59871e-07	6.51839e-08	-9.46872e-08	1.97211e-07	-1.43417e-08	1.82869e-07	-2.95699e-07	1.42006e-07	-1.53694e-07	1.05251e-07	-1.07059e-08	9.45451e-08	-6.83615e-07	2.51077e-07	-4.32538e-07
17.940	6.50883e-05	1.90378e-05	8.41261e-05	-1.58986e-07	2.72459e-08	-1.31740e-07	-9.78178e-08	1.75170e-08	-8.03008e-08	-1.61420e-07	6.58154e-08	-9.56045e-08	1.94762e-07	-1.41636e-08	1.80599e-07	-2.96667e-07	1.42471e-07	-1.54196e-07	1.02763e-07	-1.04528e-08	9.23104e-08	-6.86130e-07	2.52001e-07	-4.34129e-07
17.965	6.51473e-05	1.90530e-05	8.42002e-05	-1.60278e-07	2.74673e-08	-1.32811e-07	-9.87611e-08	1.76860e-08	-8.10752e-08	-1.62965e-07	6.64456e-08	-9.65199e-08	1.92320e-07	-1.39860e-08	1.78334e-07	-2.97631e-07	1.42934e-07	-1.54698e-07	1.00283e-07	-1.02005e-08	9.00823e-08	-6.88634e-07	2.52920e-07	-4.35714e-07
17.990	6.52056e-05	1.90679e-05	8.42735e-05	-1.61565e-07	2.76878e-08	-1.33877e-07	-9.97019e-08	1.78544e-08	-8.18474e-08	-1.64508e-07	6.70744e-08	-9.74333e-08	1.89885e-07	-1.38089e-08	1.76076e-07	-2.98592e-07	1.43395e-07	-1.55197e-07	9.78099e-08	-9.94898e-09	8.78610e-08	-6.91127e-07	2.53836e-07	-4.37291e-07
18.014	6.52634e-05	1.90826e-05	8.43460e-05	-1.62846e-07	2.79074e-08	-1.34939e-07	-1.00640e-07	1.80224e-08	-8.26175e-08	-1.66046e-07	6.77018e-08	-9.83447e-08	1.87457e-07	-1.36323e-08	1.73824e-07	-2.99550e-07	1.43855e-07	-1.55695e-07	9.53447e-08	-9.69822e-09	8.56465e-08	-6.93609e-07	2.54747e-07	-4.38862e-07
18.039	6.53205e-05	1.90971e-05	8.44176e-05	-1.64122e-07	2.81261e-08	-1.35996e-07	-1.01575e-07	1.81899e-08	-8.33854e-08	-1.67582e-07	6.83278e-08	-9.92541e-08	1.85035e-07	-1.34562e-08	1.71579e-07	-3.00504e-07	1.44313e-07	-1.56191e-07	9.28872e-08	-9.44825e-09	8.34390e-08	-6.96080e-07	2.55655e-07	-4.40425e-07
18.063	6.53770e-05	1.91114e-05	8.44884e-05	-1.65393e-07	2.83438e-08	-1.37049e-07	-1.02508e-07	1.83570e-08	-8.41511e-08	-1.69114e-07	6.89525e-08	-1.00161e-07	1.82621e-07	-1.32806e-08	1.69340e-07	-3.01455e-07	1.44770e-07	-1.56685e-07	9.04375e-08	-9.19907e-09	8.12384e-08	-6.98539e-07	2.56558e-07	-4.41981e-07
18.088	6.54328e-05	1.91255e-05	8.45583e-05	-1.66658e-07	2.85607e-08	-1.38098e-07	-1.03438e-07	1.85235e-08	-8.49144e-08	-1.70643e-07	6.95757e-08	-1.01067e-07	1.80214e-07	-1.31056e-08	1.67108e-07	-3.02403e-07	1.45225e-07	-1.57178e-07	8.79957e-08	-8.95069e-09	7.90450e-08	-7.00988e-07	2.57457e-07	-4.43530e-07
18.113	6.54881e-05	1.91393e-05	8.46274e-05	-1.67918e-07	2.87765e-08	-1.39141e-07	-1.04365e-07	1.86895e-08	-8.56755e-08	-1.72168e-07	7.01975e-08	-1.01970e-07	1.77814e-07	-1.29311e-08	1.64883e-07	-3.03347e-07	1.45679e-07	-1.57668e-07	8.55618e-08	-8.70313e-09	7.68587e-08	-7.03424e-07	2.58352e-07	-4.45072e-07
18.137	6.55427e-05	1.91530e-05	8.46957e-05	-1.69172e-07	2.89915e-08	-1.40181e-07	-1.05289e-07	1.88550e-08	-8.64342e-08	-1.73689e-07	7.08179e-08	-1.02871e-07	1.75421e-07	-1.27571e-08	1.62664e-07	-3.04288e-07	1.46130e-07	-1.58157e-07	8.31360e-08	-8.45638e-09	7.46796e-08	-7.05850e-07	2.59243e-07	-4.46607e-07
18.162	6.55967e-05	1.91664e-05	8.47631e-05	-1.70421e-07	2.92054e-08	-1.41215e-07	-1.06210e-07	1.90200e-08	-8.71905e-08	-1.75207e-07	7.14367e-08	-1.03770e-07	1.73037e-07	-1.25837e-08	1.60453e-07	-3.05225e-07	1.46581e-07	-1.58645e-07	8.07183e-08	-8.21046e-09	7.25078e-08	-7.08264e-07	2.60130e-07	-4.48134e-07
18.186	6.56501e-05	1.91796e-05	8.48297e-05	-1.71664e-07	2.94184e-08	-1.42245e-07	-1.07129e-07	1.91844e-08	-8.79444e-08	-1.76721e-07	7.20541e-08	-1.04667e-07	1.70659e-07	-1.24108e-08	1.58248e-07	-3.06159e-07	1.47029e-07	-1.59130e-07	7.83088e-08	-7.96537e-09	7.03434e-08	-7.10667e-07	2.61012e-07	-4.49654e-07
18.211	6.57028e-05	1.91927e-05	8.48955e-05	-1.72901e-07	2.96304e-08	-1.43270e-07	-1.08044e-07	1.93484e-08	-8.86959e-08	-1.78232e-07	7.26700e-08	-1.05562e-07	1.68289e-07	-1.22384e-08	1.56051e-07	-3.07090e-07	1.47476e-07	-1.59614e-07	7.59076e-08	-7.72113e-09	6.81865e-08	-7.13058e-07	2.61891e-07	-4.51167e-07
18.235	6.57550e-05	1.92055e-05	8.49604e-05	-1.74132e-07	2.98415e-08	-1.44291e-07	-1.08957e-07	1.95117e-08	-8.94448e-08	-1.79739e-07	7.32844e-08	-1.06454e-07	1.65927e-07	-1.20667e-08	1.53861e-07	-3.08017e-07	1.47921e-07	-1.60095e-07	7.35148e-08	-7.47774e-09	6.60371e-08	-7.15437e-07	2.62765e-07	-4.52673e-07
18.260	6.58065e-05	1.92181e-05	8.50246e-05	-1.75358e-07	3.00515e-08	-1.45306e-07	-1.09866e-07	1.96746e-08	-9.01913e-08	-1.81242e-07	7.38973e-08	-1.07344e-07	1.63573e-07	-1.18955e-08	1.51678e-07	-3.08940e-07	1.48364e-07	-1.60575e-07	7.11305e-08	-7.23521e-09	6.38953e-08	-7.17805e-07	2.63634e-07	-4.54171e-07
18.285	6.58574e-05	1.92305e-05	8.50879e-05	-1.76578e-07	3.02605e-08	-1.46317e-07	-1.10772e-07	1.98369e-08	-9.09352e-08	-1.82741e-07	7.45086e-08	-1.08232e-07	1.61227e-07	-1.17248e-08	1.49502e-07	-3.09860e-07	1.48806e-07	-1.61053e-07	6.87548e-08	-6.99356e-09	6.17612e-08	-7.20162e-07	2.64500e-07	-4.55662e-07
18.309	6.59077e-05	1.92427e-05	8.51504e-05	-1.77791e-07	3.04686e-08	-1.47323e-07	-1.11675e-07	1.99986e-08	-9.16766e-08	-1.84236e-07	7.51183e-08	-1.09118e-07	1.58889e-07	-1.15548e-08	1.47334e-07	-3.10776e-07	1.49246e-07	-1.61530e-07	6.63876e-08	-6.75278e-09	5.96348e-08	-7.22506e-07	2.65361e-07	-4.57145e-07
18.334	6.59574e-05	1.92546e-05	8.52120e-05	-1.78999e-07	3.06756e-08	-1.48324e-07	-1.12575e-07	2.01597e-08	-9.24153e-08	-1.85728e-07	7.57265e-08	-1.10002e-07	1.56559e-07	-1.13854e-08	1.45174e-07	-3.11689e-07	1.49684e-07	-1.62004e-07	6.40292e-08	-6.51289e-09	5.75163e-08	-7.24839e-07	2.66217e-07	-4.58621e-07
18.358	6.60065e-05	1.92664e-05	8.52729e-05	-1.80201e-07	3.08816e-08	-1.49320e-07	-1.13472e-07	2.03203e-08	-9.31514e-08	-1.87216e-07	7.63331e-08	-1.10883e-07	1.54237e-07	-1.12165e-08	1.43021e-07	-3.12598e-07	1.50121e-07	-1.62476e-07	6.16796e-08	-6.27389e-09	5.54057e-08	-7.27160e-07	2.67070e-07	-4.60090e-07
18.383	6.60549e-05	1.92780e-05	8.53329e-05	-1.81397e-07	3.10865e-08	-1.50311e-07	-1.14365e-07	2.04803e-08	-9.38848e-08	-1.88699e-07	7.69380e-08	-1.11761e-07	1.51924e-07	-1.10483e-08	1.40875e-07	-3.13503e-07	1.50556e-07	-1.62947e-07	5.93388e-08	-6.03580e-09	5.33031e-08	-7.29469e-07	2.67918e-07	-4.61551e-07
18.407	6.61028e-05	1.92894e-05	8.53921e-05	-1.82587e-07	3.12904e-08	-1.51297e-07	-1.15255e-07	2.06397e-08	-9.46154e-08	-1.90179e-07	7.75414e-08	-1.12638e-07	1.49619e-07	-1.08806e-08	1.38738e-07	-3.14405e-07	1.50989e-07	-1.63416e-07	5.70071e-08	-5.79861e-09	5.12085e-08	-7.31766e-07	2.68762e-07	-4.63004e-07
18.432	6.61500e-05	1.93005e-05	8.54505e-05	-1.83771e-07	3.14933e-08	-1.52278e-07	-1.16142e-07	2.07985e-08	-9.53434e-08	-1.91655e-07	7.81431e-08	-1.13512e-07	1.47322e-07	-1.07136e-08	1.36608e-07	-3.15302e-07	1.51420e-07	-1.63882e-07	5.46843e-08	-5.56235e-09	4.91220e-08	-7.34051e-07	2.69601e-07	-4.64450e-07
18.457	6.61967e-05	1.93115e-05	8.55081e-05	-1.84949e-07	3.16951e-08	-1.53253e-07	-1.17025e-07	2.09567e-08	-9.60686e-08	-1.93127e-07	7.87431e-08	-1.14383e-07	1.45034e-07	-1.05472e-08	1.34487e-07	-3.16197e-07	1.51849e-07	-1.64347e-07	5.23707e-08	-5.32701e-09	4.70437e-08	-7.36325e-07	2.70436e-07	-4.65889e-07
18.481	6.62427e-05	1.93222e-05	8.55649e-05	-1.86120e-07	3.18958e-08	-1.54224e-07	-1.17905e-07	2.11142e-08	-9.67909e-08	-1.94594e-07	7.93414e-08	-1.15253e-07	1.42755e-07	-1.03815e-08	1.32373e-07	-3.17087e-07	1.52277e-07	-1.64810e-07	5.00663e-08	-5.09262e-09	4.49737e-08	-7.38586e-07	2.71266e-07	-4.67319e-07
18.506	6.62881e-05	1.93328e-05	8.56209e-05	-1.87285e-07	3.20955e-08	-1.55189e-07	-1.18782e-07	2.12712e-08	-9.75104e-08	-1.96057e-07	7.99381e-08	-1.16119e-07	1.40484e-07	-1.02164e-08	1.30268e-07	-3.17974e-07	1.52703e-07	-1.65271e-07	4.77712e-08	-4.85916e-09	4.29120e-08	-7.40835e-07	2.72093e-07	-4.68743e-07
18.530	6.63330e-05	1.93431e-05	8.56761e-05	-1.88444e-07	3.22941e-08	-1.56150e-07	-1.19655e-07	2.14275e-08	-9.82271e-08	-1.97517e-07	8.05331e-08	-1.16984e-07	1.38222e-07	-1.00519e-08	1.28170e-07	-3.18857e-07	1.53127e-07	-1.65730e-07	4.54854e-08	-4.62666e-09	4.08588e-08	-7.43072e-07	2.72914e-07	-4.70158e-07
18.555	6.63772e-05	1.93533e-05	8.57305e-05	-1.89596e-07	3.24916e-08	-1.57105e-07	-1.20524e-07	2.15832e-08	-9.89408e-08	-1.98972e-07	8.11263e-08	-1.17845e-07	1.35970e-07	-9.88804e-09	1.26081e-07	-3.19736e-07	1.53549e-07	-1.66187e-07	4.32091e-08	-4.39512e-09	3.88140e-08	-7.45297e-07	2.73731e-07	-4.71566e-07
18.579	6.64209e-05	1.93632e-05	8.57841e-05	-1.90742e-07	3.26880e-08	-1.58054e-07	-1.21390e-07	2.17383e-08	-9.96516e-08	-2.00422e-07	8.17178e-08	-1.18705e-07	1.33726e-07	-9.72487e-09	1.24001e-07	-3.20611e-07	1.53970e-07	-1.66642e-07	4.09423e-08	-4.16454e-09	3.67777e-08	-7.47510e-07	2.74544e-07	-4.72966e-07
18.604	6.64639e-05	1.93729e-05	8.58368e-05	-1.91882e-07	3.28833e-08	-1.58999e-07	-1.22252e-07	2.18927e-08	-1.00359e-07	-2.01869e-07	8.23076e-08	-1.19561e-07	1.31491e-07	-9.56236e-09	1.21929e-07	-3.21483e-07	1.54388e-07	-1.67095e-07	3.86851e-08	-3.93495e-09	3.47501e-08	-7.49710e-07	2.75352e-07	-4.74358e-07
18.629	6.65063e-05	1.93825e-05	8.58888e-05	-1.93015e-07	3.30775e-08	-1.59938e-07	-1.23111e-07	2.20464e-08	-1.01064e-07	-2.03311e-07	8.28956e-08	-1.20415e-07	1.29266e-07	-9.40052e-09	1.19865e-07	-3.22350e-07	1.54805e-07	-1.67546e-07	3.64376e-08	-3.70634e-09	3.27312e-08	-7.51898e-07	2.76156e-07	-4.75742e-07
18.653	6.65482e-05	1.93918e-05	8.59400e-05	-1.94142e-07	3.32706e-08	-1.60871e-07	-1.23966e-07	2.21995e-08	-1.01766e-07	-2.04749e-07	8.34818e-08	-1.21267e-07	1.27049e-07	-9.23936e-09	1.17810e-07	-3.23214e-07	1.55219e-07	-1.67995e-07	3.41998e-08	-3.47872e-09	3.07211e-08	-7.54074e-07	2.76955e-07	-4.77119e-07
18.678	6.65895e-05	1.94010e-05	8.59904e-05	-1.95262e-07	3.34625e-08	-1.61799e-07	-1.24817e-07	2.23520e-08	-1.02465e-07	-2.06182e-07	8.40662e-08	-1.22116e-07	1.24843e-07	-9.07888e-09	1.15764e-07	-3.24074e-07	1.55632e-07	-1.68441e-07	3.19719e-08	-3.25210e-09	2.87198e-08	-7.56237e-07	2.77749e-07	-4.78488e-07
18.702	6.66301e-05	1.94099e-05	8.60400e-05	-1.96375e-07	3.36533e-08	-1.62722e-07	-1.25664e-07	2.25037e-08	-1.03160e-07	-2.07611e-07	8.46487e-08	-1.22962e-07	1.22645e-07	-8.91908e-09	1.13726e-07	-3.24930e-07	1.56043e-07	-1.68886e-07	2.97539e-08	-3.02649e-09	2.67274e-08	-7.58388e-07	2.78539e-07	-4.79849e-07
18.727	6.66702e-05	1.94187e-05	8.60889e-05	-1.97482e-07	3.38430e-08	-1.63639e-07	-1.26508e-07	2.26548e-08	-1.03853e-07	-2.09035e-07	8.52295e-08	-1.23806e-07	1.20458e-07	-8.75999e-09	1.11698e-07	-3.25782e-07	1.56452e-07	-1.69329e-07	2.75458e-08	-2.80189e-09	2.47439e-08	-7.60526e-07	2.79325e-07	-4.81202e-07
18.751	6.67097e-05	1.94272e-05	8.61369e-05	-1.98582e-07	3.40315e-08	-1.64550e-07	-1.27347e-07	2.28051e-08	-1.04542e-07	-2.10455e-07	8.58084e-08	-1.24647e-07	1.18280e-07	-8.60159e-09	1.09678e-07	-3.26629e-07	1.56860e-07	-1.69770e-07	2.53479e-08	-2.57832e-09	2.27695e-08	-7.62652e-07	2.80105e-07	-4.82547e-07
18.776	6.67486e-05	1.94356e-05	8.61842e-05	-1.99675e-07	3.42189e-08	-1.65456e-07	-1.28183e-07	2.29548e-08	-1.05228e-07	-2.11870e-07	8.63855e-08	-1.25485e-07	1.16111e-07	-8.44390e-09	1.07667e-07	-3.27473e-07	1.57265e-07	-1.70208e-07	2.31600e-08	-2.35578e-09	2.08043e-08	-7.64765e-07	2.80882e-07	-4.83884e-07
18.801	6.67869e-05	1.94438e-05	8.62306e-05	-2.00762e-07	3.44051e-08	-1.66357e-07	-1.29015e-07	2.31038e-08	-1.05911e-07	-2.13281e-07	8.69606e-08	-1.26320e-07	1.13953e-07	-8.28692e-09	1.05666e-07	-3.28313e-07	1.57668e-07	-1.70645e-07	2.09824e-08	-2.13428e-09	1.88481e-08	-7.66866e-07	2.81653e-07	-4.85213e-07
18.825	6.68246e-05	1.94517e-05	8.62763e-05	-2.01841e-07	3.45901e-08	-1.67251e-07	-1.29843e-07	2.32521e-08	-1.06591e-07	-2.14687e-07	8.75339e-08	-1.27153e-07	1.11804e-07	-8.13066e-09	1.03673e-07	-3.29149e-07	1.58070e-07	-1.71079e-07	1.88151e-08	-1.91383e-09	1.69013e-08	-7.68954e-07	2.82420e-07	-4.86534e-07
18.850	6.68618e-05	1.94595e-05	8.63213e-05	-2.02914e-07	3.47739e-08	-1.68140e-07	-1.30667e-07	2.33996e-08	-1.07267e-07	-2.16088e-07	8.81053e-08	-1.27983e-07	1.09665e-07	-7.97513e-09	1.01690e-07	-3.29981e-07	1.58469e-07	-1.71512e-07	1.66582e-08	-1.69443e-09	1.49637e-08	-7.71030e-07	2.83182e-07	-4.87847e-07
18.874	6.68983e-05	1.94671e-05	8.63654e-05	-2.03980e-07	3.49566e-08	-1.69024e-07	-1.31487e-07	2.35464e-08	-1.07940e-07	-2.17485e-07	8.86747e-08	-1.28810e-07	1.07537e-07	-7.82033e-09	9.97163e-08	-3.30808e-07	1.58867e-07	-1.71942e-07	1.45117e-08	-1.47609e-09	1.30356e-08	-7.73092e-07	2.83940e-07	-4.89152e-07
18.899	6.69343e-05	1.94745e-05	8.64088e-05	-2.05039e-07	3.51381e-08	-1.69901e-07	-1.32303e-07	2.36925e-08	-1.08610e-07	-2.18877e-07	8.92423e-08	-1.29635e-07	1.05418e-07	-7.66627e-09	9.77519e-08	-3.31632e-07	1.59262e-07	-1.72370e-07	1.23757e-08	-1.25882e-09	1.11168e-08	-7.75142e-07	2.84693e-07	-4.90449e-07
18.924	6.69697e-05	1.94817e-05	8.64514e-05	-2.06091e-07	3.53184e-08	-1.70773e-07	-1.33114e-07	2.38379e-08	-1.09277e-07	-2.20264e-07	8.98078e-08	-1.30456e-07	1.03310e-07	-7.51295e-09	9.57969e-08	-3.32451e-07	1.59656e-07	-1.72796e-07	1.02503e-08	-1.04263e-09	9.20764e-09	-7.77179e-07	2.85441e-07	-4.91738e-07
18.948	6.70045e-05	1.94887e-05	8.64932e-05	-2.07136e-07	3.54974e-08	-1.71639e-07	-1.33922e-07	2.39825e-08	-1.09940e-07	-2.21646e-07	9.03714e-08	-1.31275e-07	1.01212e-07	-7.36039e-09	9.38516e-08	-3.33267e-07	1.60047e-07	-1.73220e-07	8.13554e-09	-8.27526e-10	7.30801e-09	-7.79204e-07	2.86184e-07	-4.93019e-07
18.973	6.70388e-05	1.94955e-05	8.65343e-05	-2.08174e-07	3.56753e-08	-1.72499e-07	-1.34725e-07	2.41264e-08	-1.10599e-07	-2.23024e-07	9.09330e-08	-1.32091e-07	9.91244e-08	-7.20858e-09	9.19158e-08	-3.34078e-07	1.60437e-07	-1.73641e-07	6.03154e-09	-6.13512e-10	5.41802e-09	-7.81215e-07	2.86923e-07	-4.94292e-07
18.997	6.70725e-05	1.95021e-05	8.65746e-05	-2.09205e-07	3.58519e-08	-1.73353e-07	-1.35525e-07	2.42695e-08	-1.11255e-07	-2.24396e-07	9.14927e-08	-1.32904e-07	9.70473e-08	-7.05753e-09	8.99898e-08	-3.34885e-07	1.60824e-07	-1.74060e-07	3.93835e-09	-4.00599e-10	3.53775e-09	-7.83213e-07	2.87657e-07	-4.95556e-07
19.022	6.71056e-05	1.95085e-05	8.66141e-05	-2.10228e-07	3.60273e-08	-1.74201e-07	-1.36320e-07	2.44119e-08	-1.11908e-07	-2.25764e-07	9.20503e-08	-1.33714e-07	9.49808e-08	-6.90725e-09	8.80736e-08	-3.35687e-07	1.61210e-07	-1.74478e-07	1.85604e-09	-1.88791e-10	1.66725e-09	-7.85199e-07	2.88386e-07	-4.96812e-07
19.046	6.71381e-05	1.95148e-05	8.66529e-05	-2.11244e-07	3.62015e-08	-1.75043e-07	-1.37110e-07	2.45534e-08	-1.12557e-07	-2.27127e-07	9.26058e-08	-1.34521e-07	9.29250e-08	-6.75774e-09	8.61672e-08	-3.36486e-07	1.61593e-07	-1.74893e-07	-2.15316e-10	2.19014e-11	-1.93415e-10	-7.87171e-07	2.89111e-07	-4.98061e-07
19.071	6.71701e-05	1.95208e-05	8.66909e-05	-2.12254e-07	3.63744e-08	-1.75879e-07	-1.37896e-07	2.46942e-08	-1.13202e-07	-2.28484e-07	9.31594e-08	-1.35325e-07	9.08798e-08	-6.60901e-09	8.42708e-08	-3.37280e-07	1.61974e-07	-1.75305e-07	-2.27565e-09	2.31473e-10	-2.04417e-09	-7.89131e-07	2.89831e-07	-4.99300e-07
19.096	6.72015e-05	1.95267e-05	8.67282e-05	-2.13255e-07	3.65461e-08	-1.76709e-07	-1.38678e-07	2.48343e-08	-1.13844e-07	-2.29837e-07	9.37109e-08	-1.36126e-07	8.88455e-08	-6.46107e-09	8.23844e-08	-3.38070e-07	1.62354e-07	-1.75716e-07	-4.32488e-09	4.39916e-10	-3.88497e-09	-7.91077e-07	2.90545e-07	-5.00532e-07
19.120	6.72323e-05	1.95324e-05	8.67647e-05	-2.14250e-07	3.67165e-08	-1.77533e-07	-1.39456e-07	2.49735e-08	-1.14482e-07	-2.31184e-07	9.42603e-08	-1.36924e-07	8.68221e-08	-6.31392e-09	8.05081e-08	-3.38855e-07	1.62731e-07	-1.76124e-07	-6.36295e-09	6.47223e-10	-5.71573e-09	-7.93011e-07	2.91255e-07	-5.01755e-07
19.145	6.72626e-05	1.95379e-05	8.68004e-05	-2.15237e-07	3.68857e-08	-1.78351e-07	-1.40229e-07	2.51120e-08	-1.15117e-07	-2.32527e-07	9.48076e-08	-1.37719e-07	8.48096e-08	-6.16757e-09	7.86420e-08	-3.39637e-07	1.63106e-07	-1.76530e-07	-8.38978e-09	8.53387e-10	-7.53639e-09	-7.94931e-07	2.91961e-07	-5.02970e-07
19.169	6.72923e-05	1.95432e-05	8.68355e-05	-2.16217e-07	3.70536e-08	-1.79163e-07	-1.40998e-07	2.52496e-08	-1.15748e-07	-2.33864e-07	9.53528e-08	-1.38511e-07	8.28081e-08	-6.02201e-09	7.67861e-08	-3.40414e-07	1.63479e-07	-1.76934e-07	-1.04053e-08	1.05840e-09	-9.34690e-09	-7.96838e-07	2.92661e-07	-5.04177e-07
19.194	6.73214e-05	1.95483e-05	8.68697e-05	-2.17189e-07	3.72202e-08	-1.79969e-07	-1.41762e-07	2.53864e-08	-1.16375e-07	-2.35196e-07	9.58959e-08	-1.39300e-07	8.08178e-08	-5.87727e-09	7.49405e-08	-3.41186e-07	1.63850e-07	-1.77336e-07	-1.24095e-08	1.26226e-09	-1.11472e-08	-7.98731e-07	2.93357e-07	-5.05375e-07
19.218	6.73500e-05	1.95532e-05	8.69032e-05	-2.18154e-07	3.73856e-08	-1.80768e-07	-1.42521e-07	2.55225e-08	-1.16999e-07	-2.36523e-07	9.64369e-08	-1.40086e-07	7.88387e-08	-5.73335e-09	7.31053e-08	-3.41954e-07	1.64219e-07	-1.77735e-07	-1.44022e-08	1.46495e-09	-1.29372e-08	-8.00612e-07	2.94047e-07	-5.06565e-07
19.243	6.73780e-05	1.95580e-05	8.69360e-05	-2.19111e-07	3.75496e-08	-1.81562e-07	-1.43276e-07	2.56577e-08	-1.17619e-07	-2.37844e-07	9.69758e-08	-1.40869e-07	7.68708e-08	-5.59024e-09	7.12806e-08	-3.42718e-07	1.64586e-07	-1.78132e-07	-1.63834e-08	1.66647e-09	-1.47169e-08	-8.02479e-07	2.94733e-07	-5.07746e-07
19.268	6.74055e-05	1.95626e-05	8.69681e-05	-2.20061e-07	3.77124e-08	-1.82349e-07	-1.44027e-07	2.57920e-08	-1.18235e-07	-2.39161e-07	9.75124e-08	-1.41648e-07	7.49143e-08	-5.44796e-09	6.94663e-08	-3.43478e-07	1.64951e-07	-1.78527e-07	-1.83530e-08	1.86682e-09	-1.64861e-08	-8.04333e-07	2.95414e-07	-5.08919e-07
19.292	6.74324e-05	1.95670e-05	8.69994e-05	-2.21003e-07	3.78739e-08	-1.83129e-07	-1.44772e-07	2.59256e-08	-1.18847e-07	-2.40471e-07	9.80469e-08	-1.42425e-07	7.29692e-08	-5.30650e-09	6.76627e-08	-3.44233e-07	1.65313e-07	-1.78919e-07	-2.03109e-08	2.06598e-09	-1.82450e-08	-8.06174e-07	2.96090e-07	-5.10084e-07
19.317	6.74588e-05	1.95712e-05	8.70299e-05	-2.21938e-07	3.80340e-08	-1.83904e-07	-1.45513e-07	2.60583e-08	-1.19455e-07	-2.41777e-07	9.85793e-08	-1.43198e-07	7.10356e-08	-5.16589e-09	6.58697e-08	-3.44983e-07	1.65674e-07	-1.79309e-07	-2.22572e-08	2.26394e-09	-1.99932e-08	-8.08001e-07	2.96761e-07	-5.11240e-07
19.341	6.74846e-05	1.95752e-05	8.70598e-05	-2.22864e-07	3.81929e-08	-1.84672e-07	-1.46250e-07	2.61902e-08	-1.20060e-07	-2.43077e-07	9.91094e-08	-1.43968e-07	6.91136e-08	-5.02612e-09	6.40875e-08	-3.45729e-07	1.66032e-07	-1.79697e-07	-2.41916e-08	2.46071e-09	-2.17309e-08	-8.09814e-07	2.97427e-07	-5.12387e-07
19.366	6.75098e-05	1.95790e-05	8.70889e-05	-2.23784e-07	3.83504e-08	-1.85433e-07	-1.46981e-07	2.63212e-08	-1.20660e-07	-2.44372e-07	9.96373e-08	-1.44735e-07	6.72033e-08	-4.88719e-09	6.23161e-08	-3.46471e-07	1.66388e-07	-1.80083e-07	-2.61143e-08	2.65628e-09	-2.34580e-08	-8.11615e-07	2.98088e-07	-5.13526e-07
19.390	6.75346e-05	1.95827e-05	8.71173e-05	-2.24695e-07	3.85066e-08	-1.86188e-07	-1.47708e-07	2.64513e-08	-1.21257e-07	-2.45661e-07	1.00163e-07	-1.45498e-07	6.53047e-08	-4.74912e-09	6.05555e-08	-3.47208e-07	1.66742e-07	-1.80466e-07	-2.80250e-08	2.85063e-09	-2.51743e-08	-8.13401e-07	2.98745e-07	-5.14657e-07
19.415	6.75587e-05	1.95862e-05	8.71449e-05	-2.25599e-07	3.86614e-08	-1.86937e-07	-1.48430e-07	2.65806e-08	-1.21850e-07	-2.46945e-07	1.00686e-07	-1.46259e-07	6.34179e-08	-4.61191e-09	5.88059e-08	-3.47941e-07	1.67094e-07	-1.80846e-07	-2.99237e-08	3.04376e-09	-2.68799e-08	-8.15175e-07	2.99396e-07	-5.15779e-07
19.440	6.75823e-05	1.95895e-05	8.71718e-05	-2.26494e-07	3.88149e-08	-1.87680e-07	-1.49147e-07	2.67090e-08	-1.22438e-07	-2.48223e-07	1.01208e-07	-1.47016e-07	6.15429e-08	-4.47556e-09	5.70674e-08	-3.48669e-07	1.67444e-07	-1.81225e-07	-3.18104e-08	3.23567e-09	-2.85747e-08	-8.16934e-07	3.00042e-07	-5.16892e-07
19.464	6.76054e-05	1.95926e-05	8.71981e-05	-2.27382e-07	3.89671e-08	-1.88415e-07	-1.49860e-07	2.68366e-08	-1.23023e-07	-2.49496e-07	1.01726e-07	-1.47769e-07	5.96799e-08	-4.34007e-09	5.53399e-08	-3.49392e-07	1.67791e-07	-1.81601e-07	-3.36849e-08	3.42634e-09	-3.02586e-08	-8.18681e-07	3.00683e-07	-5.17997e-07
19.489	6.76279e-05	1.95956e-05	8.72235e-05	-2.28263e-07	3.91179e-08	-1.89145e-07	-1.50567e-07	2.69633e-08	-1.23604e-07	-2.50763e-07	1.02243e-07	-1.48520e-07	5.78290e-08	-4.20547e-09	5.36235e-08	-3.50111e-07	1.68136e-07	-1.81975e-07	-3.55473e-08	3.61578e-09	-3.19315e-08	-8.20413e-07	3.01320e-07	-5.19093e-07
19.513	6.76499e-05	1.95984e-05	8.72483e-05	-2.29135e-07	3.92674e-08	-1.89867e-07	-1.51269e-07	2.70891e-08	-1.24180e-07	-2.52024e-07	1.02757e-07	-1.49267e-07	5.59901e-08	-4.07174e-09	5.19184e-08	-3.50825e-07	1.68479e-07	-1.82346e-07	-3.73975e-08	3.80398e-09	-3.35935e-08	-8.22132e-07	3.01951e-07	-5.20181e-07
19.538	6.76714e-05	1.96010e-05	8.72724e-05	-2.29999e-07	3.94155e-08	-1.90583e-07	-1.51967e-07	2.72140e-08	-1.24753e-07	-2.53280e-07	1.03269e-07	-1.50011e-07	5.41634e-08	-3.93890e-09	5.02245e-08	-3.51535e-07	1.68820e-07	-1.82715e-07	-3.92354e-08	3.99092e-09	-3.52444e-08	-8.23837e-07	3.02577e-07	-5.21260e-07
19.562	6.76923e-05	1.96034e-05	8.72957e-05	-2.30855e-07	3.95622e-08	-1.91293e-07	-1.52659e-07	2.73379e-08	-1.25321e-07	-2.54530e-07	1.03779e-07	-1.50751e-07	5.23489e-08	-3.80695e-09	4.85420e-08	-3.52240e-07	1.69159e-07	-1.83081e-07	-4.10609e-08	4.17661e-09	-3.68843e-08	-8.25529e-07	3.03199e-07	-5.22330e-07
19.587	6.77127e-05	1.96057e-05	8.73184e-05	-2.31703e-07	3.97076e-08	-1.91996e-07	-1.53347e-07	2.74610e-08	-1.25886e-07	-2.55775e-07	1.04286e-07	-1.51488e-07	5.05468e-08	-3.67589e-09	4.68709e-08	-3.52940e-07	1.69495e-07	-1.83445e-07	-4.28739e-08	4.36103e-09	-3.85129e-08	-8.27206e-07	3.03815e-07	-5.23391e-07
19.612	6.77325e-05	1.96078e-05	8.73403e-05	-2.32544e-07	3.98516e-08	-1.92692e-07	-1.54029e-07	2.75832e-08	-1.26446e-07	-2.57013e-07	1.04791e-07	-1.52222e-07	4.87570e-08	-3.54573e-09	4.52113e-08	-3.53636e-07	1.69829e-07	-1.83807e-07	-4.46745e-08	4.54418e-09	-4.01304e-08	-8.28870e-07	3.04426e-07	-5.24444e-07
19.636	6.77519e-05	1.96097e-05	8.73615e-05	-2.33376e-07	3.99942e-08	-1.93381e-07	-1.54706e-07	2.77045e-08	-1.27002e-07	-2.58246e-07	1.05294e-07	-1.52952e-07	4.69797e-08	-3.41648e-09	4.35632e-08	-3.54327e-07	1.70161e-07	-1.84166e-07	-4.64626e-08	4.72606e-09	-4.17365e-08	-8.30520e-07	3.05032e-07	-5.25488e-07
19.661	6.77706e-05	1.96114e-05	8.73821e-05	-2.34200e-07	4.01354e-08	-1.94064e-07	-1.55378e-07	2.78249e-08	-1.27553e-07	-2.59473e-07	1.05794e-07	-1.53678e-07	4.52148e-08	-3.28814e-09	4.19267e-08	-3.55013e-07	1.70490e-07	-1.84522e-07	-4.82380e-08	4.90665e-09	-4.33314e-08	-8.32157e-07	3.05633e-07	-5.26524e-07
19.685	6.77889e-05	1.96130e-05	8.74019e-05	-2.35015e-07	4.02752e-08	-1.94740e-07	-1.56045e-07	2.79443e-08	-1.28101e-07	-2.60694e-07	1.06292e-07	-1.54402e-07	4.34626e-08	-3.16071e-09	4.03019e-08	-3.55694e-07	1.70818e-07	-1.84877e-07	-5.00008e-08	5.08596e-09	-4.49149e-08	-8.33779e-07	3.06229e-07	-5.27550e-07
19.710	6.78066e-05	1.96144e-05	8.74210e-05	-2.35823e-07	4.04136e-08	-1.95409e-07	-1.56707e-07	2.80628e-08	-1.28644e-07	-2.61909e-07	1.06788e-07	-1.55121e-07	4.17230e-08	-3.03420e-09	3.86888e-08	-3.56371e-07	1.71143e-07	-1.85228e-07	-5.17509e-08	5.26397e-09	-4.64869e-08	-8.35388e-07	3.06820e-07	-5.28568e-07
19.735	6.78238e-05	1.96156e-05	8.74395e-05	-2.36622e-07	4.05506e-08	-1.96072e-07	-1.57363e-07	2.81803e-08	-1.29183e-07	-2.63118e-07	1.07281e-07	-1.55838e-07	3.99961e-08	-2.90862e-09	3.70875e-08	-3.57043e-07	1.71465e-07	-1.85578e-07	-5.34882e-08	5.44068e-09	-4.80475e-08	-8.36983e-07	3.07405e-07	-5.29577e-07
19.759	6.78405e-05	1.96167e-05	8.74572e-05	-2.37413e-07	4.06862e-08	-1.96727e-07	-1.58014e-07	2.82970e-08	-1.29718e-07	-2.64321e-07	1.07771e-07	-1.56550e-07	3.82821e-08	-2.78397e-09	3.54981e-08	-3.57710e-07	1.71786e-07	-1.85925e-07	-5.52126e-08	5.61608e-09	-4.95965e-08	-8.38563e-07	3.07986e-07	-5.30577e-07
19.784	6.78567e-05	1.96176e-05	8.74743e-05	-2.38196e-07	4.08203e-08	-1.97376e-07	-1.58660e-07	2.84126e-08	-1.30248e-07	-2.65519e-07	1.08259e-07	-1.57259e-07	3.65808e-08	-2.66025e-09	3.39206e-08	-3.58373e-07	1.72104e-07	-1.86269e-07	-5.69241e-08	5.79017e-09	-5.11339e-08	-8.40130e-07	3.08561e-07	-5.31569e-07
19.808	6.78723e-05	1.96183e-05	8.74907e-05	-2.38971e-07	4.09530e-08	-1.98018e-07	-1.59301e-07	2.85273e-08	-1.30774e-07	-2.66710e-07	1.08745e-07	-1.57965e-07	3.48925e-08	-2.53747e-09	3.23550e-08	-3.59031e-07	1.72420e-07	-1.86611e-07	-5.86227e-08	5.96295e-09	-5.26597e-08	-8.41683e-07	3.09132e-07	-5.32551e-07
19.833	6.78875e-05	1.96189e-05	8.75064e-05	-2.39737e-07	4.10843e-08	-1.98653e-07	-1.59936e-07	2.86411e-08	-1.31295e-07	-2.67895e-07	1.09228e-07	-1.58667e-07	3.32172e-08	-2.41564e-09	3.08016e-08	-3.59683e-07	1.72733e-07	-1.86950e-07	-6.03082e-08	6.13440e-09	-5.41738e-08	-8.43222e-07	3.09697e-07	-5.33525e-07
19.857	6.79021e-05	1.96193e-05	8.75214e-05	-2.40495e-07	4.12142e-08	-1.99281e-07	-1.60566e-07	2.87539e-08	-1.31812e-07	-2.69074e-07	1.09709e-07	-1.59365e-07	3.15549e-08	-2.29475e-09	2.92602e-08	-3.60331e-07	1.73045e-07	-1.87287e-07	-6.19807e-08	6.30452e-09	-5.56762e-08	-8.44746e-07	3.10257e-07	-5.34489e-07
19.882	6.79162e-05	1.96195e-05	8.75357e-05	-2.41244e-07	4.13426e-08	-1.99902e-07	-1.61191e-07	2.88657e-08	-1.32325e-07	-2.70247e-07	1.10187e-07	-1.60060e-07	2.99057e-08	-2.17482e-09	2.77309e-08	-3.60974e-07	1.73353e-07	-1.87621e-07	-6.36401e-08	6.47331e-09	-5.71668e-08	-8.46257e-07	3.10812e-07	-5.35445e-07
19.907	6.79298e-05	1.96196e-05	8.75493e-05	-2.41985e-07	4.14696e-08	-2.00516e-07	-1.61810e-07	2.89766e-08	-1.32833e-07	-2.71414e-07	1.10663e-07	-1.60751e-07	2.82697e-08	-2.05585e-09	2.62139e-08	-3.61613e-07	1.73660e-07	-1.87953e-07	-6.52863e-08	6.64075e-09	-5.86455e-08	-8.47754e-07	3.11361e-07	-5.36392e-07
19.931	6.79428e-05	1.96195e-05	8.75623e-05	-2.42718e-07	4.15951e-08	-2.01122e-07	-1.62423e-07	2.90864e-08	-1.33337e-07	-2.72574e-07	1.11136e-07	-1.61438e-07	2.66470e-08	-1.93783e-09	2.47091e-08	-3.62246e-07	1.73964e-07	-1.88282e-07	-6.69192e-08	6.80685e-09	-6.01124e-08	-8.49236e-07	3.11906e-07	-5.37330e-07
19.956	6.79554e-05	1.96192e-05	8.75746e-05	-2.43442e-07	4.17192e-08	-2.01722e-07	-1.63031e-07	2.91953e-08	-1.33836e-07	-2.73728e-07	1.11607e-07	-1.62122e-07	2.50375e-08	-1.82079e-09	2.32167e-08	-3.62874e-07	1.74266e-07	-1.88609e-07	-6.85389e-08	6.97160e-09	-6.15673e-08	-8.50704e-07	3.12445e-07	-5.38259e-07
19.980	6.79674e-05	1.96188e-05	8.75863e-05	-2.44157e-07	4.18418e-08	-2.02315e-07	-1.63634e-07	2.93032e-08	-1.34330e-07	-2.74877e-07	1.12075e-07	-1.62802e-07	2.34414e-08	-1.70472e-09	2.17367e-08	-3.63498e-07	1.74565e-07	-1.88933e-07	-7.01452e-08	7.13499e-09	-6.30102e-08	-8.52159e-07	3.12979e-07	-5.39179e-07
20.005	6.79790e-05	1.96182e-05	8.75972e-05	-2.44864e-07	4.19630e-08	-2.02901e-07	-1.64231e-07	2.94101e-08	-1.34821e-07	-2.76018e-07	1.12540e-07	-1.63478e-07	2.18587e-08	-1.58962e-09	2.02691e-08	-3.64116e-07	1.74862e-07	-1.89254e-07	-7.17381e-08	7.29702e-09	-6.44411e-08	-8.53598e-07	3.13508e-07	-5.40090e-07
20.029	6.79900e-05	1.96175e-05	8.76075e-05	-2.45562e-07	4.20826e-08	-2.03480e-07	-1.64822e-07	2.95160e-08	-1.35306e-07	-2.77154e-07	1.13003e-07	-1.64150e-07	2.02895e-08	-1.47550e-09	1.88140e-08	-3.64730e-07	1.75157e-07	-1.89573e-07	-7.33176e-08	7.45767e-09	-6.58599e-08	-8.55024e-07	3.14032e-07	-5.40992e-07
20.054	6.80006e-05	1.96166e-05	8.76172e-05	-2.46252e-07	4.22008e-08	-2.04051e-07	-1.65408e-07	2.96209e-08	-1.35787e-07	-2.78283e-07	1.13464e-07	-1.64819e-07	1.87338e-08	-1.36237e-09	1.73715e-08	-3.65339e-07	1.75449e-07	-1.89889e-07	-7.48835e-08	7.61696e-09	-6.72666e-08	-8.56436e-07	3.14550e-07	-5.41886e-07
20.079	6.80106e-05	1.96155e-05	8.76262e-05	-2.46933e-07	4.23176e-08	-2.04616e-07	-1.65988e-07	2.97248e-08	-1.36263e-07	-2.79406e-07	1.13922e-07	-1.65484e-07	1.71918e-08	-1.25023e-09	1.59415e-08	-3.65942e-07	1.75739e-07	-1.90203e-07	-7.64359e-08	7.77487e-09	-6.86611e-08	-8.57833e-07	3.15063e-07	-5.42770e-07
20.103	6.80202e-05	1.96143e-05	8.76345e-05	-2.47605e-07	4.24328e-08	-2.05173e-07	-1.66563e-07	2.98277e-08	-1.36735e-07	-2.80522e-07	1.14377e-07	-1.66145e-07	1.56633e-08	-1.13908e-09	1.45243e-08	-3.66541e-07	1.76027e-07	-1.90514e-07	-7.79747e-08	7.93139e-09	-7.00434e-08	-8.59216e-07	3.15571e-07	-5.43645e-07
20.128	6.80292e-05	1.96129e-05	8.76422e-05	-2.48269e-07	4.25465e-08	-2.05723e-07	-1.67131e-07	2.99296e-08	-1.37202e-07	-2.81632e-07	1.14829e-07	-1.66803e-07	1.41487e-08	-1.02893e-09	1.31197e-08	-3.67134e-07	1.76312e-07	-1.90823e-07	-7.94999e-08	8.08653e-09	-7.14134e-08	-8.60585e-07	3.16074e-07	-5.44511e-07
20.152	6.80378e-05	1.96114e-05	8.76492e-05	-2.48924e-07	4.26588e-08	-2.06265e-07	-1.67694e-07	3.00304e-08	-1.37664e-07	-2.82736e-07	1.15279e-07	-1.67456e-07	1.26477e-08	-9.19775e-10	1.17280e-08	-3.67723e-07	1.76594e-07	-1.91129e-07	-8.10113e-08	8.24027e-09	-7.27711e-08	-8.61939e-07	3.16571e-07	-5.45368e-07
20.177	6.80459e-05	1.96097e-05	8.76556e-05	-2.49570e-07	4.27695e-08	-2.06801e-07	-1.68252e-07	3.01302e-08	-1.38122e-07	-2.83832e-07	1.15726e-07	-1.68106e-07	1.11607e-08	-8.11631e-10	1.03490e-08	-3.68307e-07	1.76875e-07	-1.91432e-07	-8.25090e-08	8.39261e-09	-7.41164e-08	-8.63279e-07	3.17064e-07	-5.46215e-07
20.201	6.80534e-05	1.96079e-05	8.76613e-05	-2.50208e-07	4.28788e-08	-2.07329e-07	-1.68803e-07	3.02290e-08	-1.38574e-07	-2.84923e-07	1.16171e-07	-1.68752e-07	9.68745e-09	-7.04496e-10	8.98295e-09	-3.68885e-07	1.77152e-07	-1.91733e-07	-8.39929e-08	8.54354e-09	-7.54494e-08	-8.64605e-07	3.17550e-07	-5.47054e-07
20.226	6.80605e-05	1.96059e-05	8.76664e-05	-2.50836e-07	4.29865e-08	-2.07850e-07	-1.69349e-07	3.03267e-08	-1.39022e-07	-2.86007e-07	1.16613e-07	-1.69394e-07	8.22819e-09	-5.98375e-10	7.62981e-09	-3.69458e-07	1.77428e-07	-1.92031e-07	-8.54630e-08	8.69307e-09	-7.67699e-08	-8.65916e-07	3.18032e-07	-5.47884e-07
20.251	6.80671e-05	1.96037e-05	8.76708e-05	-2.51456e-07	4.30927e-08	-2.08364e-07	-1.69889e-07	3.04234e-08	-1.39466e-07	-2.87084e-07	1.17052e-07	-1.70032e-07	6.78292e-09	-4.93271e-10	6.28965e-09	-3.70027e-07	1.77701e-07	-1.92326e-07	-8.69191e-08	8.84119e-09	-7.80779e-08	-8.67213e-07	3.18508e-07	-5.48704e-07
20.275	6.80732e-05	1.96014e-05	8.76746e-05	-2.52067e-07	4.31974e-08	-2.08870e-07	-1.70423e-07	3.05191e-08	-1.39904e-07	-2.88155e-07	1.17489e-07	-1.70666e-07	5.35171e-09	-3.89190e-10	4.96252e-09	-3.70590e-07	1.77971e-07	-1.92619e-07	-8.83613e-08	8.98789e-09	-7.93734e-08	-8.68495e-07	3.18979e-07	-5.49516e-07
20.300	6.80789e-05	1.95990e-05	8.76778e-05	-2.52669e-07	4.33006e-08	-2.09369e-07	-1.70951e-07	3.06137e-08	-1.40338e-07	-2.89219e-07	1.17923e-07	-1.71296e-07	3.93460e-09	-2.86134e-10	3.64847e-09	-3.71148e-07	1.78239e-07	-1.92909e-07	-8.97895e-08	9.13316e-09	-8.06564e-08	-8.69763e-07	3.19445e-07	-5.50318e-07
20.324	6.80840e-05	1.95964e-05	8.76804e-05	-2.53263e-07	4.34023e-08	-2.09860e-07	-1.71474e-07	3.07072e-08	-1.40767e-07	-2.90276e-07	1.18354e-07	-1.71923e-07	2.53165e-09	-1.84108e-10	2.34754e-09	-3.71701e-07	1.78505e-07	-1.93196e-07	-9.12037e-08	9.27701e-09	-8.19267e-08	-8.71017e-07	3.19905e-07	-5.51111e-07
20.349	6.80887e-05	1.95936e-05	8.76823e-05	-2.53847e-07	4.35024e-08	-2.10344e-07	-1.71990e-07	3.07997e-08	-1.41190e-07	-2.91327e-07	1.18782e-07	-1.72545e-07	1.14291e-09	-8.31153e-11	1.05979e-09	-3.72249e-07	1.78768e-07	-1.93481e-07	-9.26038e-08	9.41942e-09	-8.31844e-08	-8.72256e-07	3.20361e-07	-5.51895e-07
20.374	6.80928e-05	1.95907e-05	8.76835e-05	-2.54422e-07	4.36010e-08	-2.10821e-07	-1.72501e-07	3.08911e-08	-1.41610e-07	-2.92371e-07	1.19208e-07	-1.73163e-07	-2.31570e-10	1.68404e-11	-2.14730e-10	-3.72791e-07	1.79028e-07	-1.93763e-07	-9.39897e-08	9.56040e-09	-8.44294e-08	-8.73480e-07	3.20810e-07	-5.52670e-07
20.398	6.80966e-05	1.95876e-05	8.76842e-05	-2.54989e-07	4.36980e-08	-2.11291e-07	-1.73005e-07	3.09815e-08	-1.42024e-07	-2.93408e-07	1.19631e-07	-1.73778e-07	-1.59174e-09	1.15755e-10	-1.47598e-09	-3.73329e-07	1.79286e-07	-1.94042e-07	-9.53615e-08	9.69993e-09	-8.56616e-08	-8.74690e-07	3.21255e-07	-5.53436e-07
20.423	6.80998e-05	1.95844e-05	8.76842e-05	-2.55546e-07	4.37936e-08	-2.11752e-07	-1.73504e-07	3.10707e-08	-1.42433e-07	-2.94439e-07	1.20051e-07	-1.74388e-07	-2.93754e-09	2.13625e-10	-2.72392e-09	-3.73861e-07	1.79542e-07	-1.94319e-07	-9.67191e-08	9.83802e-09	-8.68811e-08	-8.75886e-07	3.21694e-07	-5.54192e-07
20.447	6.81026e-05	1.95811e-05	8.76836e-05	-2.56094e-07	4.38875e-08	-2.12207e-07	-1.73996e-07	3.11589e-08	-1.42837e-07	-2.95462e-07	1.20468e-07	-1.74994e-07	-4.26893e-09	3.10448e-10	-3.95849e-09	-3.74388e-07	1.79795e-07	-1.94593e-07	-9.80624e-08	9.97466e-09	-8.80878e-08	-8.77067e-07	3.22128e-07	-5.54939e-07
20.472	6.81049e-05	1.95776e-05	8.76824e-05	-2.56634e-07	4.39800e-08	-2.12654e-07	-1.74483e-07	3.12460e-08	-1.43237e-07	-2.96479e-07	1.20883e-07	-1.75596e-07	-5.58586e-09	4.06218e-10	-5.17965e-09	-3.74910e-07	1.80046e-07	-1.94864e-07	-9.93915e-08	1.01098e-08	-8.92816e-08	-8.78233e-07	3.22556e-07	-5.55677e-07
20.496	6.81067e-05	1.95739e-05	8.76806e-05	-2.57164e-07	4.40708e-08	-2.13093e-07	-1.74963e-07	3.13321e-08	-1.43631e-07	-2.97489e-07	1.21295e-07	-1.76195e-07	-6.88828e-09	5.00933e-10	-6.38735e-09	-3.75427e-07	1.80294e-07	-1.95133e-07	-1.00706e-07	1.02436e-08	-9.04626e-08	-8.79385e-07	3.22979e-07	-5.56406e-07
20.521	6.81080e-05	1.95701e-05	8.76782e-05	-2.57685e-07	4.41602e-08	-2.13525e-07	-1.75437e-07	3.14170e-08	-1.44020e-07	-2.98492e-07	1.21704e-07	-1.76789e-07	-8.17614e-09	5.94590e-10	-7.58156e-09	-3.75938e-07	1.80539e-07	-1.95398e-07	-1.02006e-07	1.03758e-08	-9.16306e-08	-8.80523e-07	3.23397e-07	-5.57126e-07
20.546	6.81089e-05	1.95662e-05	8.76751e-05	-2.58197e-07	4.42479e-08	-2.13949e-07	-1.75906e-07	3.15009e-08	-1.44405e-07	-2.99489e-07	1.22110e-07	-1.77379e-07	-9.44940e-09	6.87184e-10	-8.76222e-09	-3.76444e-07	1.80783e-07	-1.95662e-07	-1.03292e-07	1.05066e-08	-9.27857e-08	-8.81645e-07	3.23809e-07	-5.57836e-07
20.570	6.81094e-05	1.95621e-05	8.76715e-05	-2.58700e-07	4.43341e-08	-2.14366e-07	-1.76368e-07	3.15836e-08	-1.44784e-07	-3.00478e-07	1.22513e-07	-1.77965e-07	-1.07080e-08	7.78713e-10	-9.92929e-09	-3.76945e-07	1.81023e-07	-1.95922e-07	-1.04564e-07	1.06360e-08	-9.39278e-08	-8.82753e-07	3.24216e-07	-5.58537e-07
20.595	6.81093e-05	1.95579e-05	8.76672e-05	-2.59194e-07	4.44187e-08	-2.14775e-07	-1.76824e-07	3.16653e-08	-1.45158e-07	-3.01460e-07	1.22914e-07	-1.78546e-07	-1.19519e-08	8.69173e-10	-1.10827e-08	-3.77441e-07	1.81261e-07	-1.96179e-07	-1.05821e-07	1.07638e-08	-9.50569e-08	-8.83847e-07	3.24618e-07	-5.59229e-07
20.619	6.81088e-05	1.95535e-05	8.76624e-05	-2.59679e-07	4.45018e-08	-2.15177e-07	-1.77274e-07	3.17458e-08	-1.45528e-07	-3.02435e-07	1.23311e-07	-1.79124e-07	-1.31811e-08	9.58561e-10	-1.22225e-08	-3.77931e-07	1.81497e-07	-1.96434e-07	-1.07063e-07	1.08902e-08	-9.61729e-08	-8.84925e-07	3.25014e-07	-5.59912e-07
20.644	6.81079e-05	1.95490e-05	8.76569e-05	-2.60154e-07	4.45833e-08	-2.15571e-07	-1.77717e-07	3.18253e-08	-1.45892e-07	-3.03404e-07	1.23706e-07	-1.79697e-07	-1.43955e-08	1.04687e-09	-1.33486e-08	-3.78416e-07	1.81729e-07	-1.96686e-07	-1.08291e-07	1.10151e-08	-9.72758e-08	-8.85990e-07	3.25405e-07	-5.60585e-07
20.668	6.81065e-05	1.95444e-05	8.76509e-05	-2.60620e-07	4.46632e-08	-2.15957e-07	-1.78154e-07	3.19036e-08	-1.46251e-07	-3.04365e-07	1.24098e-07	-1.80267e-07	-1.55950e-08	1.13411e-09	-1.44609e-08	-3.78896e-07	1.81960e-07	-1.96936e-07	-1.09504e-07	1.11385e-08	-9.83656e-08	-8.87039e-07	3.25790e-07	-5.61249e-07
20.693	6.81046e-05	1.95396e-05	8.76442e-05	-2.61077e-07	4.47415e-08	-2.16336e-07	-1.78586e-07	3.19808e-08	-1.46605e-07	-3.05319e-07	1.24487e-07	-1.80832e-07	-1.67797e-08	1.22026e-09	-1.55594e-08	-3.79370e-07	1.82188e-07	-1.97182e-07	-1.10703e-07	1.12604e-08	-9.94422e-08	-8.88074e-07	3.26170e-07	-5.61904e-07
20.718	6.81023e-05	1.95347e-05	8.76370e-05	-2.61525e-07	4.48183e-08	-2.16707e-07	-1.79010e-07	3.20569e-08	-1.46954e-07	-3.06266e-07	1.24873e-07	-1.81393e-07	-1.79494e-08	1.30533e-09	-1.66441e-08	-3.79839e-07	1.82413e-07	-1.97426e-07	-1.11886e-07	1.13808e-08	-1.00506e-07	-8.89094e-07	3.26545e-07	-5.62549e-07
20.742	6.80995e-05	1.95296e-05	8.76291e-05	-2.61964e-07	4.48934e-08	-2.17070e-07	-1.79429e-07	3.21318e-08	-1.47297e-07	-3.07206e-07	1.25256e-07	-1.81949e-07	-1.91042e-08	1.38931e-09	-1.77149e-08	-3.80303e-07	1.82636e-07	-1.97667e-07	-1.13056e-07	1.14997e-08	-1.01556e-07	-8.90099e-07	3.26914e-07	-5.63185e-07
20.767	6.80963e-05	1.95244e-05	8.76207e-05	-2.62393e-07	4.49670e-08	-2.17426e-07	-1.79841e-07	3.22057e-08	-1.47636e-07	-3.08139e-07	1.25637e-07	-1.82502e-07	-2.02440e-08	1.47220e-09	-1.87718e-08	-3.80761e-07	1.82856e-07	-1.97905e-07	-1.14210e-07	1.16171e-08	-1.02593e-07	-8.91090e-07	3.27278e-07	-5.63812e-07
20.791	6.80926e-05	1.95191e-05	8.76117e-05	-2.62813e-07	4.50390e-08	-2.17774e-07	-1.80247e-07	3.22784e-08	-1.47969e-07	-3.09064e-07	1.26014e-07	-1.83050e-07	-2.13688e-08	1.55399e-09	-1.98148e-08	-3.81214e-07	1.83073e-07	-1.98141e-07	-1.15350e-07	1.17331e-08	-1.03616e-07	-8.92066e-07	3.27636e-07	-5.64430e-07
20.816	6.80885e-05	1.95136e-05	8.76022e-05	-2.63224e-07	4.51093e-08	-2.18115e-07	-1.80647e-07	3.23500e-08	-1.48297e-07	-3.09983e-07	1.26389e-07	-1.83594e-07	-2.24784e-08	1.63469e-09	-2.08438e-08	-3.81662e-07	1.83288e-07	-1.98373e-07	-1.16474e-07	1.18475e-08	-1.04627e-07	-8.93027e-07	3.27989e-07	-5.65038e-07
20.840	6.80840e-05	1.95080e-05	8.75920e-05	-2.63625e-07	4.51781e-08	-2.18447e-07	-1.81040e-07	3.24204e-08	-1.48620e-07	-3.10894e-07	1.26760e-07	-1.84134e-07	-2.35730e-08	1.71429e-09	-2.18587e-08	-3.82104e-07	1.83500e-07	-1.98603e-07	-1.17584e-07	1.19604e-08	-1.05624e-07	-8.93974e-07	3.28337e-07	-5.65637e-07
20.865	6.80790e-05	1.95023e-05	8.75813e-05	-2.64017e-07	4.52453e-08	-2.18772e-07	-1.81427e-07	3.24897e-08	-1.48938e-07	-3.11798e-07	1.27129e-07	-1.84669e-07	-2.46524e-08	1.79279e-09	-2.28596e-08	-3.82541e-07	1.83710e-07	-1.98830e-07	-1.18679e-07	1.20717e-08	-1.06607e-07	-8.94905e-07	3.28679e-07	-5.66226e-07
20.890	6.80736e-05	1.94964e-05	8.75700e-05	-2.64400e-07	4.53109e-08	-2.19089e-07	-1.81808e-07	3.25579e-08	-1.49250e-07	-3.12695e-07	1.27494e-07	-1.85200e-07	-2.57166e-08	1.87018e-09	-2.38464e-08	-3.82972e-07	1.83917e-07	-1.99054e-07	-1.19759e-07	1.21816e-08	-1.07578e-07	-8.95822e-07	3.29016e-07	-5.66806e-07
20.914	6.80677e-05	1.94904e-05	8.75581e-05	-2.64773e-07	4.53749e-08	-2.19398e-07	-1.82182e-07	3.26249e-08	-1.49557e-07	-3.13584e-07	1.27857e-07	-1.85727e-07	-2.67656e-08	1.94646e-09	-2.48191e-08	-3.83398e-07	1.84122e-07	-1.99276e-07	-1.20824e-07	1.22900e-08	-1.08534e-07	-8.96724e-07	3.29347e-07	-5.67377e-07
20.939	6.80614e-05	1.94842e-05	8.75456e-05	-2.65137e-07	4.54373e-08	-2.19700e-07	-1.82550e-07	3.26907e-08	-1.49859e-07	-3.14466e-07	1.28217e-07	-1.86250e-07	-2.77993e-08	2.02163e-09	-2.57777e-08	-3.83818e-07	1.84324e-07	-1.99494e-07	-1.21875e-07	1.23968e-08	-1.09478e-07	-8.97612e-07	3.29673e-07	-5.67939e-07
20.963	6.80547e-05	1.94780e-05	8.75326e-05	-2.65492e-07	4.54980e-08	-2.19994e-07	-1.82911e-07	3.27554e-08	-1.50156e-07	-3.15341e-07	1.28573e-07	-1.86768e-07	-2.88177e-08	2.09570e-09	-2.67220e-08	-3.84234e-07	1.84523e-07	-1.99710e-07	-1.22910e-07	1.25021e-08	-1.10408e-07	-8.98484e-07	3.29994e-07	-5.68491e-07
20.988	6.80475e-05	1.94716e-05	8.75191e-05	-2.65837e-07	4.55572e-08	-2.20280e-07	-1.83266e-07	3.28190e-08	-1.50447e-07	-3.16208e-07	1.28927e-07	-1.87281e-07	-2.98208e-08	2.16864e-09	-2.76521e-08	-3.84643e-07	1.84720e-07	-1.99923e-07	-1.23930e-07	1.26058e-08	-1.11324e-07	-8.99342e-07	3.30309e-07	-5.69033e-07
21.012	6.80399e-05	1.94650e-05	8.75049e-05	-2.66173e-07	4.56147e-08	-2.20558e-07	-1.83614e-07	3.28814e-08	-1.50733e-07	-3.17068e-07	1.29278e-07	-1.87791e-07	-3.08085e-08	2.24047e-09	-2.85680e-08	-3.85047e-07	1.84914e-07	-2.00133e-07	-1.24935e-07	1.27081e-08	-1.12227e-07	-9.00185e-07	3.30618e-07	-5.69567e-07
21.037	6.80319e-05	1.94584e-05	8.74903e-05	-2.66499e-07	4.56706e-08	-2.20828e-07	-1.83956e-07	3.29426e-08	-1.51014e-07	-3.17921e-07	1.29625e-07	-1.88296e-07	-3.17807e-08	2.31118e-09	-2.94696e-08	-3.85446e-07	1.85106e-07	-2.00340e-07	-1.25925e-07	1.28087e-08	-1.13116e-07	-9.01013e-07	3.30923e-07	-5.70091e-07
21.062	6.80234e-05	1.94516e-05	8.74750e-05	-2.66816e-07	4.57249e-08	-2.21091e-07	-1.84292e-07	3.30026e-08	-1.51289e-07	-3.18766e-07	1.29970e-07	-1.88796e-07	-3.27376e-08	2.38076e-09	-3.03568e-08	-3.85839e-07	1.85294e-07	-2.00545e-07	-1.26900e-07	1.29079e-08	-1.13992e-07	-9.01827e-07	3.31221e-07	-5.70605e-07
21.086	6.80146e-05	1.94447e-05	8.74592e-05	-2.67123e-07	4.57776e-08	-2.21346e-07	-1.84621e-07	3.30615e-08	-1.51559e-07	-3.19604e-07	1.30311e-07	-1.89293e-07	-3.36790e-08	2.44922e-09	-3.12297e-08	-3.86227e-07	1.85481e-07	-2.00746e-07	-1.27859e-07	1.30055e-08	-1.14854e-07	-9.02625e-07	3.31515e-07	-5.71111e-07
21.111	6.80053e-05	1.94376e-05	8.74429e-05	-2.67421e-07	4.58286e-08	-2.21592e-07	-1.84943e-07	3.31193e-08	-1.51824e-07	-3.20434e-07	1.30650e-07	-1.89784e-07	-3.46048e-08	2.51655e-09	-3.20883e-08	-3.86609e-07	1.85664e-07	-2.00945e-07	-1.28804e-07	1.31016e-08	-1.15702e-07	-9.03409e-07	3.31802e-07	-5.71607e-07
21.135	6.79955e-05	1.94305e-05	8.74260e-05	-2.67709e-07	4.58780e-08	-2.21831e-07	-1.85259e-07	3.31758e-08	-1.52083e-07	-3.21257e-07	1.30986e-07	-1.90272e-07	-3.55152e-08	2.58275e-09	-3.29324e-08	-3.86986e-07	1.85845e-07	-2.01141e-07	-1.29733e-07	1.31961e-08	-1.16537e-07	-9.04178e-07	3.32085e-07	-5.72093e-07
21.160	6.79854e-05	1.94232e-05	8.74086e-05	-2.67988e-07	4.59258e-08	-2.22062e-07	-1.85568e-07	3.32312e-08	-1.52337e-07	-3.22072e-07	1.31318e-07	-1.90754e-07	-3.64100e-08	2.64783e-09	-3.37622e-08	-3.87357e-07	1.86023e-07	-2.01334e-07	-1.30647e-07	1.32891e-08	-1.17358e-07	-9.04932e-07	3.32362e-07	-5.72570e-07
21.185	6.79749e-05	1.94157e-05	8.73906e-05	-2.68258e-07	4.59720e-08	-2.22286e-07	-1.85871e-07	3.32854e-08	-1.52585e-07	-3.22880e-07	1.31647e-07	-1.91233e-07	-3.72892e-08	2.71176e-09	-3.45774e-08	-3.87723e-07	1.86199e-07	-2.01524e-07	-1.31546e-07	1.33805e-08	-1.18165e-07	-9.05671e-07	3.32633e-07	-5.73038e-07
21.209	6.79639e-05	1.94082e-05	8.73721e-05	-2.68518e-07	4.60165e-08	-2.22501e-07	-1.86167e-07	3.33384e-08	-1.52828e-07	-3.23680e-07	1.31974e-07	-1.91707e-07	-3.81527e-08	2.77456e-09	-3.53782e-08	-3.88083e-07	1.86372e-07	-2.01711e-07	-1.32429e-07	1.34704e-08	-1.18959e-07	-9.06396e-07	3.32899e-07	-5.73496e-07
21.234	6.79525e-05	1.94005e-05	8.73530e-05	-2.68768e-07	4.60594e-08	-2.22708e-07	-1.86456e-07	3.33902e-08	-1.53066e-07	-3.24473e-07	1.32297e-07	-1.92176e-07	-3.90007e-08	2.83623e-09	-3.61644e-08	-3.88438e-07	1.86542e-07	-2.01896e-07	-1.33298e-07	1.35587e-08	-1.19739e-07	-9.07105e-07	3.33160e-07	-5.73945e-07
21.258	6.79407e-05	1.93928e-05	8.73335e-05	-2.69009e-07	4.61007e-08	-2.22908e-07	-1.86739e-07	3.34409e-08	-1.53298e-07	-3.25258e-07	1.32617e-07	-1.92641e-07	-3.98329e-08	2.89675e-09	-3.69362e-08	-3.88787e-07	1.86710e-07	-2.02077e-07	-1.34151e-07	1.36455e-08	-1.20505e-07	-9.07800e-07	3.33415e-07	-5.74385e-07
21.283	6.79285e-05	1.93848e-05	8.73134e-05	-2.69240e-07	4.61404e-08	-2.23100e-07	-1.87015e-07	3.34904e-08	-1.53525e-07	-3.26035e-07	1.32934e-07	-1.93102e-07	-4.06495e-08	2.95613e-09	-3.76933e-08	-3.89131e-07	1.86875e-07	-2.02256e-07	-1.34988e-07	1.37307e-08	-1.21258e-07	-9.08480e-07	3.33665e-07	-5.74815e-07
21.307	6.79159e-05	1.93768e-05	8.72927e-05	-2.69462e-07	4.61783e-08	-2.23283e-07	-1.87285e-07	3.35386e-08	-1.53746e-07	-3.26805e-07	1.33248e-07	-1.93558e-07	-4.14503e-08	3.01437e-09	-3.84359e-08	-3.89469e-07	1.87037e-07	-2.02431e-07	-1.35810e-07	1.38143e-08	-1.21996e-07	-9.09145e-07	3.33909e-07	-5.75236e-07
21.332	6.79029e-05	1.93687e-05	8.72716e-05	-2.69674e-07	4.62147e-08	-2.23459e-07	-1.87548e-07	3.35857e-08	-1.53962e-07	-3.27567e-07	1.33558e-07	-1.94009e-07	-4.22354e-08	3.07146e-09	-3.91639e-08	-3.89801e-07	1.87197e-07	-2.02604e-07	-1.36617e-07	1.38964e-08	-1.22721e-07	-9.09795e-07	3.34148e-07	-5.75647e-07
21.357	6.78895e-05	1.93604e-05	8.72499e-05	-2.69876e-07	4.62494e-08	-2.23627e-07	-1.87804e-07	3.36316e-08	-1.54172e-07	-3.28322e-07	1.33866e-07	-1.94456e-07	-4.30047e-08	3.12741e-09	-3.98773e-08	-3.90128e-07	1.87354e-07	-2.02774e-07	-1.37409e-07	1.39769e-08	-1.23432e-07	-9.10430e-07	3.34381e-07	-5.76049e-07
21.381	6.78756e-05	1.93520e-05	8.72277e-05	-2.70070e-07	4.62825e-08	-2.23787e-07	-1.88053e-07	3.36763e-08	-1.54377e-07	-3.29069e-07	1.34170e-07	-1.94898e-07	-4.37582e-08	3.18221e-09	-4.05760e-08	-3.90449e-07	1.87508e-07	-2.02941e-07	-1.38185e-07	1.40558e-08	-1.24129e-07	-9.11051e-07	3.34609e-07	-5.76442e-07
21.406	6.78614e-05	1.93435e-05	8.72049e-05	-2.70253e-07	4.63139e-08	-2.23939e-07	-1.88296e-07	3.37198e-08	-1.54577e-07	-3.29808e-07	1.34472e-07	-1.95336e-07	-4.44959e-08	3.23585e-09	-4.12601e-08	-3.90765e-07	1.87660e-07	-2.03105e-07	-1.38945e-07	1.41332e-08	-1.24812e-07	-9.11657e-07	3.34832e-07	-5.76825e-07
21.430	6.78468e-05	1.93349e-05	8.71817e-05	-2.70427e-07	4.63437e-08	-2.24083e-07	-1.88533e-07	3.37621e-08	-1.54770e-07	-3.30539e-07	1.34770e-07	-1.95769e-07	-4.52178e-08	3.28835e-09	-4.19294e-08	-3.91075e-07	1.87809e-07	-2.03266e-07	-1.39691e-07	1.42090e-08	-1.25482e-07	-9.12247e-07	3.35049e-07	-5.77199e-07
21.455	6.78318e-05	1.93262e-05	8.71580e-05	-2.70591e-07	4.63719e-08	-2.24219e-07	-1.88762e-07	3.38032e-08	-1.54959e-07	-3.31262e-07	1.35065e-07	-1.96197e-07	-4.59238e-08	3.33969e-09	-4.25841e-08	-3.91380e-07	1.87955e-07	-2.03424e-07	-1.40420e-07	1.42832e-08	-1.26137e-07	-9.12823e-07	3.35260e-07	-5.77563e-07
21.479	6.78164e-05	1.93173e-05	8.71337e-05	-2.70746e-07	4.63984e-08	-2.24347e-07	-1.88985e-07	3.38430e-08	-1.55142e-07	-3.31978e-07	1.35357e-07	-1.96621e-07	-4.66139e-08	3.38988e-09	-4.32240e-08	-3.91679e-07	1.88099e-07	-2.03580e-07	-1.41135e-07	1.43558e-08	-1.26779e-07	-9.13384e-07	3.35466e-07	-5.77918e-07
21.504	6.78006e-05	1.93084e-05	8.71089e-05	-2.70891e-07	4.64232e-08	-2.24468e-07	-1.89201e-07	3.38817e-08	-1.55319e-07	-3.32686e-07	1.35645e-07	-1.97041e-07	-4.72881e-08	3.43891e-09	-4.38492e-08	-3.91972e-07	1.88240e-07	-2.03732e-07	-1.41833e-07	1.44269e-08	-1.27406e-07	-9.13931e-07	3.35667e-07	-5.78264e-07
21.529	6.77844e-05	1.92993e-05	8.70837e-05	-2.71026e-07	4.64465e-08	-2.24580e-07	-1.89410e-07	3.39192e-08	-1.55491e-07	-3.33386e-07	1.35931e-07	-1.97455e-07	-4.79464e-08	3.48678e-09	-4.44596e-08	-3.92260e-07	1.88378e-07	-2.03882e-07	-1.42517e-07	1.44964e-08	-1.28020e-07	-9.14462e-07	3.35862e-07	-5.78600e-07
21.553	6.77678e-05	1.92901e-05	8.70579e-05	-2.71152e-07	4.64680e-08	-2.24684e-07	-1.89612e-07	3.39555e-08	-1.55657e-07	-3.34079e-07	1.36213e-07	-1.97865e-07	-4.85887e-08	3.53350e-09	-4.50553e-08	-3.92542e-07	1.88513e-07	-2.04028e-07	-1.43184e-07	1.45643e-08	-1.28620e-07	-9.14979e-07	3.36052e-07	-5.78927e-07
21.578	6.77508e-05	1.92808e-05	8.70316e-05	-2.71268e-07	4.64879e-08	-2.24780e-07	-1.89808e-07	3.39905e-08	-1.55818e-07	-3.34763e-07	1.36492e-07	-1.98271e-07	-4.92152e-08	3.57905e-09	-4.56361e-08	-3.92818e-07	1.88646e-07	-2.04172e-07	-1.43836e-07	1.46307e-08	-1.29206e-07	-9.15480e-07	3.36236e-07	-5.79244e-07
21.602	6.77335e-05	1.92714e-05	8.70049e-05	-2.71375e-07	4.65062e-08	-2.24869e-07	-1.89997e-07	3.40244e-08	-1.55973e-07	-3.35440e-07	1.36768e-07	-1.98672e-07	-4.98256e-08	3.62344e-09	-4.62022e-08	-3.93089e-07	1.88776e-07	-2.04313e-07	-1.44473e-07	1.46954e-08	-1.29778e-07	-9.15967e-07	3.36415e-07	-5.79553e-07
21.627	6.77157e-05	1.92619e-05	8.69776e-05	-2.71472e-07	4.65228e-08	-2.24949e-07	-1.90179e-07	3.40570e-08	-1.56122e-07	-3.36109e-07	1.37041e-07	-1.99068e-07	-5.04201e-08	3.66667e-09	-4.67534e-08	-3.93354e-07	1.88903e-07	-2.04451e-07	-1.45094e-07	1.47586e-08	-1.30336e-07	-9.16440e-07	3.36588e-07	-5.79851e-07
21.651	6.76976e-05	1.92522e-05	8.69499e-05	-2.71559e-07	4.65378e-08	-2.25021e-07	-1.90355e-07	3.40884e-08	-1.56266e-07	-3.36770e-07	1.37310e-07	-1.99459e-07	-5.09985e-08	3.70874e-09	-4.72898e-08	-3.93614e-07	1.89028e-07	-2.04586e-07	-1.45700e-07	1.48202e-08	-1.30879e-07	-9.16897e-07	3.36756e-07	-5.80141e-07
21.676	6.76791e-05	1.92425e-05	8.69216e-05	-2.71637e-07	4.65511e-08	-2.25086e-07	-1.90523e-07	3.41186e-08	-1.56405e-07	-3.37423e-07	1.37577e-07	-1.99846e-07	-5.15610e-08	3.74964e-09	-4.78113e-08	-3.93867e-07	1.89150e-07	-2.04718e-07	-1.46290e-07	1.48802e-08	-1.31409e-07	-9.17339e-07	3.36919e-07	-5.80421e-07
21.701	6.76602e-05	1.92327e-05	8.68929e-05	-2.71705e-07	4.65628e-08	-2.25142e-07	-1.90685e-07	3.41476e-08	-1.56538e-07	-3.38068e-07	1.37840e-07	-2.00228e-07	-5.21074e-08	3.78938e-09	-4.83180e-08	-3.94116e-07	1.89269e-07	-2.04847e-07	-1.46864e-07	1.49386e-08	-1.31925e-07	-9.17767e-07	3.37076e-07	-5.80691e-07
21.725	6.76410e-05	1.92227e-05	8.68637e-05	-2.71764e-07	4.65728e-08	-2.25191e-07	-1.90840e-07	3.41754e-08	-1.56665e-07	-3.38705e-07	1.38099e-07	-2.00605e-07	-5.26378e-08	3.82795e-09	-4.88098e-08	-3.94358e-07	1.89386e-07	-2.04973e-07	-1.47423e-07	1.49955e-08	-1.32427e-07	-9.18180e-07	3.37227e-07	-5.80952e-07
21.750	6.76214e-05	1.92126e-05	8.68340e-05	-2.71813e-07	4.65812e-08	-2.25231e-07	-1.90989e-07	3.42019e-08	-1.56787e-07	-3.39334e-07	1.38356e-07	-2.00978e-07	-5.31521e-08	3.86535e-09	-4.92867e-08	-3.94595e-07	1.89499e-07	-2.05096e-07	-1.47966e-07	1.50507e-08	-1.32915e-07	-9.18578e-07	3.37374e-07	-5.81204e-07
21.774	6.76014e-05	1.92025e-05	8.68038e-05	-2.71852e-07	4.65879e-08	-2.25264e-07	-1.91130e-07	3.42272e-08	-1.56903e-07	-3.39955e-07	1.38609e-07	-2.01346e-07	-5.36504e-08	3.90159e-09	-4.97488e-08	-3.94826e-07	1.89610e-07	-2.05216e-07	-1.48493e-07	1.51044e-08	-1.33389e-07	-9.18961e-07	3.37514e-07	-5.81447e-07
21.799	6.75810e-05	1.91922e-05	8.67732e-05	-2.71881e-07	4.65930e-08	-2.25288e-07	-1.91265e-07	3.42513e-08	-1.57013e-07	-3.40568e-07	1.38859e-07	-2.01709e-07	-5.41326e-08	3.93666e-09	-5.01959e-08	-3.95052e-07	1.89719e-07	-2.05333e-07	-1.49005e-07	1.51564e-08	-1.33849e-07	-9.19330e-07	3.37650e-07	-5.81680e-07
21.823	6.75603e-05	1.91818e-05	8.67421e-05	-2.71901e-07	4.65964e-08	-2.25305e-07	-1.91392e-07	3.42742e-08	-1.57118e-07	-3.41173e-07	1.39106e-07	-2.02067e-07	-5.45987e-08	3.97055e-09	-5.06281e-08	-3.95272e-07	1.89824e-07	-2.05448e-07	-1.49502e-07	1.52069e-08	-1.34295e-07	-9.19683e-07	3.37780e-07	-5.81904e-07
21.848	6.75391e-05	1.91714e-05	8.67105e-05	-2.71912e-07	4.65982e-08	-2.25314e-07	-1.91513e-07	3.42959e-08	-1.57217e-07	-3.41771e-07	1.39349e-07	-2.02421e-07	-5.50487e-08	4.00328e-09	-5.10454e-08	-3.95486e-07	1.89927e-07	-2.05559e-07	-1.49982e-07	1.52558e-08	-1.34727e-07	-9.20022e-07	3.37904e-07	-5.82118e-07
21.873	6.75177e-05	1.91608e-05	8.66785e-05	-2.71913e-07	4.65983e-08	-2.25314e-07	-1.91627e-07	3.43163e-08	-1.57311e-07	-3.42360e-07	1.39590e-07	-2.02770e-07	-5.54827e-08	4.03484e-09	-5.14478e-08	-3.95695e-07	1.90027e-07	-2.05667e-07	-1.50447e-07	1.53031e-08	-1.35144e-07	-9.20347e-07	3.38023e-07	-5.82323e-07
21.897	6.74958e-05	1.91501e-05	8.66459e-05	-2.71904e-07	4.65968e-08	-2.25307e-07	-1.91735e-07	3.43355e-08	-1.57399e-07	-3.42941e-07	1.39827e-07	-2.03114e-07	-5.59005e-08	4.06523e-09	-5.18353e-08	-3.95898e-07	1.90125e-07	-2.05773e-07	-1.50897e-07	1.53488e-08	-1.35548e-07	-9.20656e-07	3.38137e-07	-5.82519e-07
21.922	6.74737e-05	1.91393e-05	8.66130e-05	-2.71885e-07	4.65937e-08	-2.25292e-07	-1.91835e-07	3.43535e-08	-1.57482e-07	-3.43514e-07	1.40060e-07	-2.03454e-07	-5.63023e-08	4.09444e-09	-5.22078e-08	-3.96095e-07	1.90220e-07	-2.05875e-07	-1.51331e-07	1.53930e-08	-1.35938e-07	-9.20951e-07	3.38245e-07	-5.82706e-07
21.946	6.74511e-05	1.91284e-05	8.65795e-05	-2.71857e-07	4.65888e-08	-2.25268e-07	-1.91929e-07	3.43703e-08	-1.57558e-07	-3.44079e-07	1.40291e-07	-2.03788e-07	-5.66879e-08	4.12249e-09	-5.25654e-08	-3.96286e-07	1.90312e-07	-2.05975e-07	-1.51749e-07	1.54355e-08	-1.36313e-07	-9.21231e-07	3.38348e-07	-5.82883e-07
21.971	6.74282e-05	1.91174e-05	8.65456e-05	-2.71819e-07	4.65824e-08	-2.25237e-07	-1.92015e-07	3.43858e-08	-1.57630e-07	-3.44636e-07	1.40518e-07	-2.04118e-07	-5.70574e-08	4.14936e-09	-5.29080e-08	-3.96472e-07	1.90401e-07	-2.06071e-07	-1.52151e-07	1.54764e-08	-1.36675e-07	-9.21496e-07	3.38445e-07	-5.83051e-07
21.996	6.74049e-05	1.91064e-05	8.65113e-05	-2.71772e-07	4.65743e-08	-2.25198e-07	-1.92095e-07	3.44001e-08	-1.57695e-07	-3.45184e-07	1.40741e-07	-2.04443e-07	-5.74108e-08	4.17506e-09	-5.32357e-08	-3.96652e-07	1.90487e-07	-2.06165e-07	-1.52538e-07	1.55158e-08	-1.37023e-07	-9.21747e-07	3.38537e-07	-5.83209e-07
22.020	6.73813e-05	1.90952e-05	8.64765e-05	-2.71715e-07	4.65645e-08	-2.25151e-07	-1.92168e-07	3.44132e-08	-1.57755e-07	-3.45725e-07	1.40962e-07	-2.04763e-07	-5.77481e-08	4.19958e-09	-5.35485e-08	-3.96827e-07	1.90571e-07	-2.06256e-07	-1.52910e-07	1.55536e-08	-1.37356e-07	-9.21983e-07	3.38624e-07	-5.83359e-07
22.045	6.73573e-05	1.90839e-05	8.64412e-05	-2.71649e-07	4.65531e-08	-2.25096e-07	-1.92235e-07	3.44250e-08	-1.57810e-07	-3.46258e-07	1.41179e-07	-2.05079e-07	-5.80692e-08	4.22294e-09	-5.38463e-08	-3.96996e-07	1.90652e-07	-2.06344e-07	-1.53265e-07	1.55897e-08	-1.37675e-07	-9.22204e-07	3.38705e-07	-5.83499e-07
22.069	6.73330e-05	1.90725e-05	8.64055e-05	-2.71573e-07	4.65401e-08	-2.25033e-07	-1.92294e-07	3.44357e-08	-1.57858e-07	-3.46782e-07	1.41393e-07	-2.05389e-07	-5.83742e-08	4.24512e-09	-5.41291e-08	-3.97159e-07	1.90730e-07	-2.06428e-07	-1.53605e-07	1.56243e-08	-1.37981e-07	-9.22410e-07	3.38781e-07	-5.83629e-07
22.094	6.73083e-05	1.90611e-05	8.63694e-05	-2.71487e-07	4.65254e-08	-2.24962e-07	-1.92346e-07	3.44451e-08	-1.57901e-07	-3.47298e-07	1.41603e-07	-2.05695e-07	-5.86631e-08	4.26613e-09	-5.43970e-08	-3.97316e-07	1.90806e-07	-2.06510e-07	-1.53930e-07	1.56573e-08	-1.38272e-07	-9.22602e-07	3.38852e-07	-5.83751e-07
22.118	6.72833e-05	1.90495e-05	8.63328e-05	-2.71392e-07	4.65091e-08	-2.24883e-07	-1.92392e-07	3.44532e-08	-1.57939e-07	-3.47806e-07	1.41810e-07	-2.05996e-07	-5.89359e-08	4.28597e-09	-5.46500e-08	-3.97468e-07	1.90879e-07	-2.06589e-07	-1.54238e-07	1.56887e-08	-1.38550e-07	-9.22780e-07	3.38917e-07	-5.83863e-07
22.143	6.72580e-05	1.90378e-05	8.62958e-05	-2.71287e-07	4.64912e-08	-2.24796e-07	-1.92431e-07	3.44602e-08	-1.57971e-07	-3.48306e-07	1.42014e-07	-2.06292e-07	-5.91926e-08	4.30463e-09	-5.48879e-08	-3.97614e-07	1.90949e-07	-2.06665e-07	-1.54532e-07	1.57186e-08	-1.38813e-07	-9.22942e-07	3.38977e-07	-5.83966e-07
22.168	6.72323e-05	1.90261e-05	8.62584e-05	-2.71173e-07	4.64716e-08	-2.24701e-07	-1.92463e-07	3.44659e-08	-1.57997e-07	-3.48798e-07	1.42215e-07	-2.06583e-07	-5.94331e-08	4.32213e-09	-5.51110e-08	-3.97754e-07	1.91016e-07	-2.06738e-07	-1.54809e-07	1.57468e-08	-1.39062e-07	-9.23090e-07	3.39031e-07	-5.84059e-07
22.192	6.72062e-05	1.90142e-05	8.62205e-05	-2.71049e-07	4.64504e-08	-2.24599e-07	-1.92488e-07	3.44704e-08	-1.58017e-07	-3.49282e-07	1.42412e-07	-2.06870e-07	-5.96575e-08	4.33845e-09	-5.53191e-08	-3.97889e-07	1.91081e-07	-2.06808e-07	-1.55071e-07	1.57734e-08	-1.39298e-07	-9.23224e-07	3.39080e-07	-5.84144e-07
22.217	6.71798e-05	1.90023e-05	8.61821e-05	-2.70916e-07	4.64275e-08	-2.24488e-07	-1.92506e-07	3.44736e-08	-1.58032e-07	-3.49757e-07	1.42606e-07	-2.07151e-07	-5.98658e-08	4.35360e-09	-5.55123e-08	-3.98018e-07	1.91143e-07	-2.06875e-07	-1.55317e-07	1.57985e-08	-1.39519e-07	-9.23342e-07	3.39124e-07	-5.84219e-07
22.241	6.71531e-05	1.89903e-05	8.61434e-05	-2.70773e-07	4.64030e-08	-2.24370e-07	-1.92517e-07	3.44757e-08	-1.58042e-07	-3.50224e-07	1.42796e-07	-2.07428e-07	-6.00581e-08	4.36757e-09	-5.56905e-08	-3.98141e-07	1.91202e-07	-2.06939e-07	-1.55548e-07	1.58220e-08	-1.39726e-07	-9.23447e-07	3.39162e-07	-5.84285e-07
22.266	6.71260e-05	1.89782e-05	8.61042e-05	-2.70620e-07	4.63769e-08	-2.24243e-07	-1.92522e-07	3.44765e-08	-1.58045e-07	-3.50683e-07	1.42983e-07	-2.07700e-07	-6.02342e-08	4.38038e-09	-5.58538e-08	-3.98258e-07	1.91259e-07	-2.07000e-07	-1.55763e-07	1.58438e-08	-1.39919e-07	-9.23536e-07	3.39195e-07	-5.84342e-07
22.290	6.70986e-05	1.89660e-05	8.60646e-05	-2.70458e-07	4.63491e-08	-2.24109e-07	-1.92520e-07	3.44761e-08	-1.58043e-07	-3.51134e-07	1.43167e-07	-2.07967e-07	-6.03942e-08	4.39202e-09	-5.60022e-08	-3.98370e-07	1.91312e-07	-2.07058e-07	-1.55963e-07	1.58641e-08	-1.40099e-07	-9.23611e-07	3.39222e-07	-5.84389e-07
22.315	6.70709e-05	1.89537e-05	8.60246e-05	-2.70287e-07	4.63197e-08	-2.23967e-07	-1.92510e-07	3.44744e-08	-1.58036e-07	-3.51576e-07	1.43347e-07	-2.08229e-07	-6.05381e-08	4.40248e-09	-5.61356e-08	-3.98476e-07	1.91363e-07	-2.07113e-07	-1.56147e-07	1.58829e-08	-1.40264e-07	-9.23672e-07	3.39245e-07	-5.84428e-07
22.340	6.70429e-05	1.89413e-05	8.59841e-05	-2.70106e-07	4.62887e-08	-2.23817e-07	-1.92494e-07	3.44715e-08	-1.58023e-07	-3.52010e-07	1.43524e-07	-2.08486e-07	-6.06659e-08	4.41178e-09	-5.62542e-08	-3.98577e-07	1.91411e-07	-2.07165e-07	-1.56315e-07	1.59000e-08	-1.40415e-07	-9.23718e-07	3.39262e-07	-5.84457e-07
22.364	6.70145e-05	1.89288e-05	8.59433e-05	-2.69915e-07	4.62561e-08	-2.23659e-07	-1.92471e-07	3.44674e-08	-1.58004e-07	-3.52436e-07	1.43698e-07	-2.08738e-07	-6.07777e-08	4.41991e-09	-5.63578e-08	-3.98672e-07	1.91457e-07	-2.07215e-07	-1.56468e-07	1.59155e-08	-1.40553e-07	-9.23750e-07	3.39273e-07	-5.84477e-07
22.389	6.69858e-05	1.89162e-05	8.59020e-05	-2.69716e-07	4.62219e-08	-2.23494e-07	-1.92442e-07	3.44621e-08	-1.57980e-07	-3.52854e-07	1.43868e-07	-2.08985e-07	-6.08734e-08	4.42687e-09	-5.64466e-08	-3.98761e-07	1.91500e-07	-2.07261e-07	-1.56606e-07	1.59295e-08	-1.40676e-07	-9.23767e-07	3.39279e-07	-5.84488e-07
22.413	6.69567e-05	1.89036e-05	8.58603e-05	-2.69506e-07	4.61860e-08	-2.23320e-07	-1.92405e-07	3.44556e-08	-1.57950e-07	-3.53263e-07	1.44035e-07	-2.09228e-07	-6.09531e-08	4.43266e-09	-5.65204e-08	-3.98844e-07	1.91540e-07	-2.07304e-07	-1.56727e-07	1.59419e-08	-1.40786e-07	-9.23770e-07	3.39280e-07	-5.84489e-07
22.438	6.69274e-05	1.88909e-05	8.58182e-05	-2.69288e-07	4.61485e-08	-2.23139e-07	-1.92362e-07	3.44478e-08	-1.57914e-07	-3.53664e-07	1.44199e-07	-2.09465e-07	-6.10167e-08	4.43729e-09	-5.65794e-08	-3.98922e-07	1.91577e-07	-2.07345e-07	-1.56834e-07	1.59527e-08	-1.40881e-07	-9.23758e-07	3.39276e-07	-5.84482e-07
22.462	6.68977e-05	1.88781e-05	8.57757e-05	-2.69059e-07	4.61094e-08	-2.22950e-07	-1.92312e-07	3.44388e-08	-1.57873e-07	-3.54057e-07	1.44359e-07	-2.09698e-07	-6.10643e-08	4.44075e-09	-5.66236e-08	-3.98994e-07	1.91612e-07	-2.07382e-07	-1.56925e-07	1.59620e-08	-1.40963e-07	-9.23732e-07	3.39267e-07	-5.84465e-07
22.487	6.68677e-05	1.88652e-05	8.57328e-05	-2.68822e-07	4.60687e-08	-2.22753e-07	-1.92255e-07	3.44286e-08	-1.57826e-07	-3.54441e-07	1.44515e-07	-2.09926e-07	-6.10959e-08	4.44305e-09	-5.66529e-08	-3.99060e-07	1.91643e-07	-2.07416e-07	-1.57000e-07	1.59696e-08	-1.41030e-07	-9.23692e-07	3.39252e-07	-5.84440e-07
22.512	6.68374e-05	1.88522e-05	8.56895e-05	-2.68575e-07	4.60264e-08	-2.22549e-07	-1.92191e-07	3.44172e-08	-1.57774e-07	-3.54817e-07	1.44669e-07	-2.10148e-07	-6.11115e-08	4.44419e-09	-5.66674e-08	-3.99120e-07	1.91673e-07	-2.07448e-07	-1.57060e-07	1.59757e-08	-1.41084e-07	-9.23637e-07	3.39232e-07	-5.84405e-07
22.536	6.68067e-05	1.88391e-05	8.56458e-05	-2.68319e-07	4.59824e-08	-2.22336e-07	-1.92120e-07	3.44046e-08	-1.57716e-07	-3.55185e-07	1.44819e-07	-2.10366e-07	-6.11112e-08	4.44416e-09	-5.66670e-08	-3.99175e-07	1.91699e-07	-2.07476e-07	-1.57104e-07	1.59803e-08	-1.41124e-07	-9.23567e-07	3.39206e-07	-5.84361e-07
22.561	6.67758e-05	1.88260e-05	8.56017e-05	-2.68053e-07	4.59369e-08	-2.22116e-07	-1.92043e-07	3.43907e-08	-1.57652e-07	-3.55544e-07	1.44965e-07	-2.10579e-07	-6.10948e-08	4.44297e-09	-5.66519e-08	-3.99225e-07	1.91723e-07	-2.07502e-07	-1.57133e-07	1.59832e-08	-1.41150e-07	-9.23484e-07	3.39175e-07	-5.84308e-07
22.585	6.67445e-05	1.88127e-05	8.55573e-05	-2.67778e-07	4.58898e-08	-2.21888e-07	-1.91959e-07	3.43756e-08	-1.57583e-07	-3.55895e-07	1.45109e-07	-2.10787e-07	-6.10625e-08	4.44062e-09	-5.66219e-08	-3.99268e-07	1.91744e-07	-2.07525e-07	-1.57147e-07	1.59846e-08	-1.41163e-07	-9.23386e-07	3.39140e-07	-5.84247e-07
22.610	6.67129e-05	1.87994e-05	8.55124e-05	-2.67494e-07	4.58411e-08	-2.21652e-07	-1.91868e-07	3.43593e-08	-1.57508e-07	-3.56238e-07	1.45248e-07	-2.10990e-07	-6.10143e-08	4.43711e-09	-5.65772e-08	-3.99306e-07	1.91762e-07	-2.07544e-07	-1.57145e-07	1.59844e-08	-1.41161e-07	-9.23274e-07	3.39098e-07	-5.84176e-07
22.634	6.66811e-05	1.87860e-05	8.54671e-05	-2.67200e-07	4.57907e-08	-2.21409e-07	-1.91770e-07	3.43418e-08	-1.57428e-07	-3.56573e-07	1.45385e-07	-2.11188e-07	-6.09502e-08	4.43245e-09	-5.65177e-08	-3.99338e-07	1.91777e-07	-2.07561e-07	-1.57128e-07	1.59827e-08	-1.41146e-07	-9.23148e-07	3.39052e-07	-5.84096e-07
22.659	6.66489e-05	1.87726e-05	8.54215e-05	-2.66897e-07	4.57388e-08	-2.21158e-07	-1.91666e-07	3.43231e-08	-1.57342e-07	-3.56899e-07	1.45518e-07	-2.11381e-07	-6.08702e-08	4.42663e-09	-5.64435e-08	-3.99365e-07	1.91790e-07	-2.07575e-07	-1.57096e-07	1.59794e-08	-1.41116e-07	-9.23007e-07	3.39000e-07	-5.84007e-07
22.684	6.66164e-05	1.87590e-05	8.53754e-05	-2.66585e-07	4.56853e-08	-2.20899e-07	-1.91554e-07	3.43032e-08	-1.57251e-07	-3.57216e-07	1.45647e-07	-2.11569e-07	-6.07743e-08	4.41966e-09	-5.63546e-08	-3.99386e-07	1.91800e-07	-2.07586e-07	-1.57048e-07	1.59745e-08	-1.41073e-07	-9.22852e-07	3.38943e-07	-5.83909e-07
22.708	6.65836e-05	1.87454e-05	8.53290e-05	-2.66263e-07	4.56302e-08	-2.20633e-07	-1.91436e-07	3.42821e-08	-1.57154e-07	-3.57526e-07	1.45773e-07	-2.11753e-07	-6.06625e-08	4.41153e-09	-5.62510e-08	-3.99401e-07	1.91807e-07	-2.07594e-07	-1.56985e-07	1.59681e-08	-1.41017e-07	-9.22683e-07	3.38881e-07	-5.83802e-07
22.733	6.65505e-05	1.87317e-05	8.52822e-05	-2.65933e-07	4.55736e-08	-2.20359e-07	-1.91312e-07	3.42598e-08	-1.57052e-07	-3.57827e-07	1.45896e-07	-2.11931e-07	-6.05349e-08	4.40225e-09	-5.61327e-08	-3.99411e-07	1.91812e-07	-2.07599e-07	-1.56907e-07	1.59601e-08	-1.40946e-07	-9.22500e-07	3.38814e-07	-5.83686e-07
22.757	6.65171e-05	1.87180e-05	8.52350e-05	-2.65593e-07	4.55153e-08	-2.20077e-07	-1.91180e-07	3.42362e-08	-1.56944e-07	-3.58119e-07	1.46015e-07	-2.12104e-07	-6.03916e-08	4.39183e-09	-5.59997e-08	-3.99415e-07	1.91814e-07	-2.07601e-07	-1.56813e-07	1.59506e-08	-1.40862e-07	-9.22303e-07	3.38742e-07	-5.83561e-07
22.782	6.64833e-05	1.87041e-05	8.51875e-05	-2.65244e-07	4.54555e-08	-2.19788e-07	-1.91042e-07	3.42115e-08	-1.56831e-07	-3.58404e-07	1.46131e-07	-2.12272e-07	-6.02324e-08	4.38025e-09	-5.58522e-08	-3.99413e-07	1.91813e-07	-2.07600e-07	-1.56704e-07	1.59395e-08	-1.40765e-07	-9.22091e-07	3.38664e-07	-5.83427e-07
22.807	6.64493e-05	1.86902e-05	8.51395e-05	-2.64886e-07	4.53941e-08	-2.19491e-07	-1.90897e-07	3.41855e-08	-1.56712e-07	-3.58679e-07	1.46244e-07	-2.12436e-07	-6.00575e-08	4.36753e-09	-5.56900e-08	-3.99406e-07	1.91810e-07	-2.07596e-07	-1.56580e-07	1.59269e-08	-1.40653e-07	-9.21866e-07	3.38581e-07	-5.83285e-07
22.831	6.64150e-05	1.86762e-05	8.50912e-05	-2.64518e-07	4.53312e-08	-2.19187e-07	-1.90746e-07	3.41584e-08	-1.56587e-07	-3.58947e-07	1.46353e-07	-2.12594e-07	-5.98668e-08	4.35367e-09	-5.55132e-08	-3.99393e-07	1.91803e-07	-2.07589e-07	-1.56441e-07	1.59127e-08	-1.40528e-07	-9.21626e-07	3.38493e-07	-5.83133e-07
22.856	6.63805e-05	1.86621e-05	8.50426e-05	-2.64142e-07	4.52666e-08	-2.18875e-07	-1.90587e-07	3.41301e-08	-1.56457e-07	-3.59206e-07	1.46458e-07	-2.12748e-07	-5.96605e-08	4.33866e-09	-5.53218e-08	-3.99374e-07	1.91794e-07	-2.07580e-07	-1.56286e-07	1.58970e-08	-1.40389e-07	-9.21373e-07	3.38400e-07	-5.82973e-07
22.880	6.63456e-05	1.86480e-05	8.49936e-05	-2.63756e-07	4.52006e-08	-2.18556e-07	-1.90422e-07	3.41005e-08	-1.56322e-07	-3.59457e-07	1.46561e-07	-2.12896e-07	-5.94385e-08	4.32251e-09	-5.51160e-08	-3.99350e-07	1.91783e-07	-2.07567e-07	-1.56117e-07	1.58798e-08	-1.40237e-07	-9.21105e-07	3.38302e-07	-5.82803e-07
22.905	6.63104e-05	1.86338e-05	8.49442e-05	-2.63361e-07	4.51329e-08	-2.18229e-07	-1.90251e-07	3.40698e-08	-1.56181e-07	-3.59699e-07	1.46659e-07	-2.13040e-07	-5.92008e-08	4.30523e-09	-5.48956e-08	-3.99320e-07	1.91768e-07	-2.07552e-07	-1.55932e-07	1.58610e-08	-1.40071e-07	-9.20824e-07	3.38198e-07	-5.82625e-07
22.929	6.62749e-05	1.86195e-05	8.48944e-05	-2.62958e-07	4.50637e-08	-2.17894e-07	-1.90073e-07	3.40379e-08	-1.56035e-07	-3.59933e-07	1.46755e-07	-2.13178e-07	-5.89475e-08	4.28681e-09	-5.46607e-08	-3.99285e-07	1.91751e-07	-2.07533e-07	-1.55732e-07	1.58407e-08	-1.39892e-07	-9.20528e-07	3.38090e-07	-5.82438e-07
22.954	6.62392e-05	1.86051e-05	8.48443e-05	-2.62545e-07	4.49930e-08	-2.17552e-07	-1.89888e-07	3.40048e-08	-1.55883e-07	-3.60158e-07	1.46847e-07	-2.13312e-07	-5.86786e-08	4.26726e-09	-5.44114e-08	-3.99244e-07	1.91732e-07	-2.07512e-07	-1.55518e-07	1.58189e-08	-1.39699e-07	-9.20219e-07	3.37976e-07	-5.82242e-07
22.979	6.62031e-05	1.85907e-05	8.47939e-05	-2.62123e-07	4.49207e-08	-2.17203e-07	-1.89696e-07	3.39705e-08	-1.55726e-07	-3.60376e-07	1.46935e-07	-2.13440e-07	-5.83942e-08	4.24657e-09	-5.41476e-08	-3.99197e-07	1.91709e-07	-2.07488e-07	-1.55288e-07	1.57955e-08	-1.39492e-07	-9.19895e-07	3.37857e-07	-5.82038e-07
23.003	6.61668e-05	1.85762e-05	8.47430e-05	-2.61693e-07	4.48469e-08	-2.16846e-07	-1.89498e-07	3.39350e-08	-1.55563e-07	-3.60584e-07	1.47020e-07	-2.13564e-07	-5.80942e-08	4.22476e-09	-5.38694e-08	-3.99145e-07	1.91684e-07	-2.07460e-07	-1.55043e-07	1.57706e-08	-1.39273e-07	-9.19558e-07	3.37734e-07	-5.81825e-07
23.028	6.61302e-05	1.85617e-05	8.46919e-05	-2.61253e-07	4.47716e-08	-2.16481e-07	-1.89294e-07	3.38984e-08	-1.55395e-07	-3.60785e-07	1.47102e-07	-2.13683e-07	-5.77787e-08	4.20182e-09	-5.35769e-08	-3.99087e-07	1.91656e-07	-2.07430e-07	-1.54783e-07	1.57442e-08	-1.39039e-07	-9.19207e-07	3.37605e-07	-5.81602e-07
23.052	6.60933e-05	1.85470e-05	8.46404e-05	-2.60804e-07	4.46947e-08	-2.16110e-07	-1.89083e-07	3.38606e-08	-1.55222e-07	-3.60976e-07	1.47180e-07	-2.13796e-07	-5.74478e-08	4.17775e-09	-5.32701e-08	-3.99023e-07	1.91626e-07	-2.07397e-07	-1.54509e-07	1.57162e-08	-1.38793e-07	-9.18842e-07	3.37471e-07	-5.81372e-07
23.077	6.60562e-05	1.85323e-05	8.45885e-05	-2.60347e-07	4.46163e-08	-2.15731e-07	-1.88865e-07	3.38216e-08	-1.55043e-07	-3.61160e-07	1.47255e-07	-2.13905e-07	-5.71015e-08	4.15256e-09	-5.29489e-08	-3.98954e-07	1.91593e-07	-2.07362e-07	-1.54219e-07	1.56868e-08	-1.38533e-07	-9.18464e-07	3.37332e-07	-5.81132e-07
23.101	6.60187e-05	1.85176e-05	8.45363e-05	-2.59881e-07	4.45364e-08	-2.15344e-07	-1.88640e-07	3.37814e-08	-1.54859e-07	-3.61335e-07	1.47326e-07	-2.14009e-07	-5.67397e-08	4.12626e-09	-5.26135e-08	-3.98880e-07	1.91557e-07	-2.07323e-07	-1.53915e-07	1.56558e-08	-1.38259e-07	-9.18072e-07	3.37188e-07	-5.80884e-07
23.126	6.59810e-05	1.85028e-05	8.44838e-05	-2.59405e-07	4.44550e-08	-2.14950e-07	-1.88410e-07	3.37401e-08	-1.54670e-07	-3.61502e-07	1.47394e-07	-2.14107e-07	-5.63626e-08	4.09883e-09	-5.22638e-08	-3.98800e-07	1.91519e-07	-2.07281e-07	-1.53596e-07	1.56234e-08	-1.37973e-07	-9.17666e-07	3.37039e-07	-5.80627e-07
23.151	6.59430e-05	1.84879e-05	8.44309e-05	-2.58921e-07	4.43720e-08	-2.14549e-07	-1.88172e-07	3.36976e-08	-1.54475e-07	-3.61660e-07	1.47459e-07	-2.14201e-07	-5.59702e-08	4.07030e-09	-5.18999e-08	-3.98714e-07	1.91477e-07	-2.07237e-07	-1.53262e-07	1.55894e-08	-1.37673e-07	-9.17246e-07	3.36884e-07	-5.80362e-07
23.175	6.59048e-05	1.84729e-05	8.43777e-05	-2.58429e-07	4.42876e-08	-2.14141e-07	-1.87928e-07	3.36539e-08	-1.54275e-07	-3.61810e-07	1.47520e-07	-2.14290e-07	-5.55625e-08	4.04065e-09	-5.15219e-08	-3.98623e-07	1.91434e-07	-2.07189e-07	-1.52913e-07	1.55540e-08	-1.37359e-07	-9.16813e-07	3.36725e-07	-5.80087e-07
23.200	6.58662e-05	1.84579e-05	8.43241e-05	-2.57927e-07	4.42016e-08	-2.13725e-07	-1.87678e-07	3.36091e-08	-1.54069e-07	-3.61951e-07	1.47578e-07	-2.14374e-07	-5.51396e-08	4.00989e-09	-5.11297e-08	-3.98526e-07	1.91387e-07	-2.07139e-07	-1.52550e-07	1.55170e-08	-1.37033e-07	-9.16366e-07	3.36561e-07	-5.79805e-07
23.224	6.58274e-05	1.84428e-05	8.42702e-05	-2.57417e-07	4.41142e-08	-2.13303e-07	-1.87421e-07	3.35631e-08	-1.53858e-07	-3.62084e-07	1.47632e-07	-2.14452e-07	-5.47015e-08	3.97803e-09	-5.07235e-08	-3.98424e-07	1.91338e-07	-2.07086e-07	-1.52172e-07	1.54786e-08	-1.36694e-07	-9.15905e-07	3.36392e-07	-5.79513e-07
23.249	6.57884e-05	1.84277e-05	8.42160e-05	-2.56898e-07	4.40253e-08	-2.12873e-07	-1.87158e-07	3.35160e-08	-1.53642e-07	-3.62209e-07	1.47683e-07	-2.14526e-07	-5.42482e-08	3.94507e-09	-5.03031e-08	-3.98316e-07	1.91286e-07	-2.07030e-07	-1.51780e-07	1.54386e-08	-1.36341e-07	-9.15431e-07	3.36218e-07	-5.79213e-07
23.273	6.57490e-05	1.84125e-05	8.41615e-05	-2.56370e-07	4.39349e-08	-2.12436e-07	-1.86889e-07	3.34677e-08	-1.53421e-07	-3.62325e-07	1.47730e-07	-2.14595e-07	-5.37798e-08	3.91100e-09	-4.98688e-08	-3.98203e-07	1.91232e-07	-2.06971e-07	-1.51372e-07	1.53972e-08	-1.35975e-07	-9.14944e-07	3.36039e-07	-5.78905e-07
23.298	6.57094e-05	1.83972e-05	8.41066e-05	-2.55834e-07	4.38430e-08	-2.11991e-07	-1.86613e-07	3.34183e-08	-1.53194e-07	-3.62433e-07	1.47774e-07	-2.14659e-07	-5.32963e-08	3.87584e-09	-4.94205e-08	-3.98084e-07	1.91175e-07	-2.06909e-07	-1.50951e-07	1.53543e-08	-1.35596e-07	-9.14443e-07	3.35855e-07	-5.78588e-07
23.323	6.56695e-05	1.83819e-05	8.40515e-05	-2.55289e-07	4.37496e-08	-2.11540e-07	-1.86330e-07	3.33677e-08	-1.52963e-07	-3.62533e-07	1.47815e-07	-2.14718e-07	-5.27978e-08	3.83959e-09	-4.89582e-08	-3.97960e-07	1.91115e-07	-2.06845e-07	-1.50514e-07	1.53099e-08	-1.35205e-07	-9.13928e-07	3.35666e-07	-5.78262e-07
23.347	6.56294e-05	1.83665e-05	8.39959e-05	-2.54736e-07	4.36548e-08	-2.11081e-07	-1.86042e-07	3.33160e-08	-1.52726e-07	-3.62624e-07	1.47852e-07	-2.14772e-07	-5.22843e-08	3.80225e-09	-4.84821e-08	-3.97831e-07	1.91053e-07	-2.06777e-07	-1.50064e-07	1.52641e-08	-1.34800e-07	-9.13401e-07	3.35472e-07	-5.77929e-07
23.372	6.55890e-05	1.83511e-05	8.39401e-05	-2.54174e-07	4.35585e-08	-2.10616e-07	-1.85747e-07	3.32632e-08	-1.52483e-07	-3.62706e-07	1.47886e-07	-2.14821e-07	-5.17559e-08	3.76382e-09	-4.79921e-08	-3.97695e-07	1.90988e-07	-2.06707e-07	-1.49599e-07	1.52168e-08	-1.34382e-07	-9.12860e-07	3.35273e-07	-5.77586e-07
23.396	6.55484e-05	1.83356e-05	8.38840e-05	-2.53604e-07	4.34608e-08	-2.10143e-07	-1.85445e-07	3.32092e-08	-1.52236e-07	-3.62781e-07	1.47916e-07	-2.14865e-07	-5.12126e-08	3.72431e-09	-4.74883e-08	-3.97555e-07	1.90921e-07	-2.06634e-07	-1.49119e-07	1.51680e-08	-1.33951e-07	-9.12305e-07	3.35070e-07	-5.77235e-07
23.421	6.55075e-05	1.83200e-05	8.38275e-05	-2.53025e-07	4.33616e-08	-2.09664e-07	-1.85137e-07	3.31541e-08	-1.51983e-07	-3.62847e-07	1.47943e-07	-2.14904e-07	-5.06544e-08	3.68372e-09	-4.69707e-08	-3.97409e-07	1.90851e-07	-2.06558e-07	-1.48626e-07	1.51178e-08	-1.33508e-07	-9.11737e-07	3.34861e-07	-5.76876e-07
23.446	6.54663e-05	1.83044e-05	8.37708e-05	-2.52438e-07	4.32609e-08	-2.09177e-07	-1.84824e-07	3.30979e-08	-1.51726e-07	-3.62904e-07	1.47966e-07	-2.14938e-07	-5.00815e-08	3.64205e-09	-4.64394e-08	-3.97257e-07	1.90778e-07	-2.06480e-07	-1.48118e-07	1.50661e-08	-1.33051e-07	-9.11156e-07	3.34648e-07	-5.76509e-07
23.470	6.54249e-05	1.82888e-05	8.37137e-05	-2.51842e-07	4.31589e-08	-2.08684e-07	-1.84503e-07	3.30405e-08	-1.51463e-07	-3.62953e-07	1.47986e-07	-2.14967e-07	-4.94937e-08	3.59931e-09	-4.58944e-08	-3.97100e-07	1.90702e-07	-2.06398e-07	-1.47595e-07	1.50130e-08	-1.32582e-07	-9.10562e-07	3.34430e-07	-5.76133e-07
23.495	6.53833e-05	1.82730e-05	8.36563e-05	-2.51238e-07	4.30554e-08	-2.08183e-07	-1.84177e-07	3.29821e-08	-1.51195e-07	-3.62994e-07	1.48003e-07	-2.14991e-07	-4.88913e-08	3.55550e-09	-4.53358e-08	-3.96938e-07	1.90625e-07	-2.06314e-07	-1.47059e-07	1.49585e-08	-1.32100e-07	-9.09955e-07	3.34207e-07	-5.75748e-07
23.519	6.53414e-05	1.82573e-05	8.35986e-05	-2.50626e-07	4.29505e-08	-2.07676e-07	-1.83844e-07	3.29225e-08	-1.50922e-07	-3.63027e-07	1.48016e-07	-2.15011e-07	-4.82743e-08	3.51063e-09	-4.47636e-08	-3.96770e-07	1.90544e-07	-2.06226e-07	-1.46508e-07	1.49025e-08	-1.31606e-07	-9.09334e-07	3.33979e-07	-5.75356e-07
23.544	6.52992e-05	1.82414e-05	8.35406e-05	-2.50006e-07	4.28441e-08	-2.07162e-07	-1.83506e-07	3.28619e-08	-1.50644e-07	-3.63051e-07	1.48026e-07	-2.15025e-07	-4.76426e-08	3.46469e-09	-4.41779e-08	-3.96597e-07	1.90461e-07	-2.06136e-07	-1.45944e-07	1.48450e-08	-1.31099e-07	-9.08701e-07	3.33746e-07	-5.74955e-07
23.568	6.52568e-05	1.82256e-05	8.34824e-05	-2.49377e-07	4.27364e-08	-2.06641e-07	-1.83161e-07	3.28001e-08	-1.50361e-07	-3.63067e-07	1.48032e-07	-2.15034e-07	-4.69964e-08	3.41770e-09	-4.35787e-08	-3.96419e-07	1.90375e-07	-2.06044e-07	-1.45365e-07	1.47862e-08	-1.30579e-07	-9.08054e-07	3.33509e-07	-5.74546e-07
23.593	6.52141e-05	1.82096e-05	8.34238e-05	-2.48740e-07	4.26272e-08	-2.06113e-07	-1.82810e-07	3.27372e-08	-1.50072e-07	-3.63074e-07	1.48035e-07	-2.15039e-07	-4.63357e-08	3.36965e-09	-4.29661e-08	-3.96235e-07	1.90287e-07	-2.05948e-07	-1.44772e-07	1.47259e-08	-1.30046e-07	-9.07395e-07	3.33266e-07	-5.74128e-07
23.618	6.51712e-05	1.81936e-05	8.33649e-05	-2.48095e-07	4.25167e-08	-2.05578e-07	-1.82452e-07	3.26733e-08	-1.49779e-07	-3.63073e-07	1.48035e-07	-2.15038e-07	-4.56606e-08	3.32055e-09	-4.23400e-08	-3.96046e-07	1.90196e-07	-2.05850e-07	-1.44166e-07	1.46642e-08	-1.29502e-07	-9.06722e-07	3.33019e-07	-5.73703e-07
23.642	6.51281e-05	1.81776e-05	8.33057e-05	-2.47442e-07	4.24047e-08	-2.05037e-07	-1.82089e-07	3.26082e-08	-1.49481e-07	-3.63064e-07	1.48031e-07	-2.15032e-07	-4.49711e-08	3.27041e-09	-4.17006e-08	-3.95851e-07	1.90103e-07	-2.05749e-07	-1.43545e-07	1.46011e-08	-1.28944e-07	-9.06037e-07	3.32768e-07	-5.73269e-07
23.667	6.50847e-05	1.81615e-05	8.32462e-05	-2.46781e-07	4.22914e-08	-2.04489e-07	-1.81720e-07	3.25421e-08	-1.49178e-07	-3.63046e-07	1.48024e-07	-2.15022e-07	-4.42672e-08	3.21922e-09	-4.10480e-08	-3.95652e-07	1.90007e-07	-2.05645e-07	-1.42911e-07	1.45365e-08	-1.28375e-07	-9.05338e-07	3.32511e-07	-5.72827e-07
23.691	6.50411e-05	1.81454e-05	8.31865e-05	-2.46111e-07	4.21767e-08	-2.03935e-07	-1.81345e-07	3.24749e-08	-1.48870e-07	-3.63020e-07	1.48013e-07	-2.15007e-07	-4.35491e-08	3.16700e-09	-4.03821e-08	-3.95446e-07	1.89908e-07	-2.05538e-07	-1.42263e-07	1.44706e-08	-1.27792e-07	-9.04627e-07	3.32250e-07	-5.72377e-07
23.716	6.49973e-05	1.81292e-05	8.31264e-05	-2.45434e-07	4.20606e-08	-2.03373e-07	-1.80963e-07	3.24066e-08	-1.48557e-07	-3.62986e-07	1.48000e-07	-2.14986e-07	-4.28168e-08	3.11375e-09	-3.97031e-08	-3.95236e-07	1.89807e-07	-2.05429e-07	-1.41601e-07	1.44033e-08	-1.27198e-07	-9.03903e-07	3.31984e-07	-5.71919e-07
23.740	6.49532e-05	1.81130e-05	8.30661e-05	-2.44749e-07	4.19432e-08	-2.02805e-07	-1.80576e-07	3.23372e-08	-1.48239e-07	-3.62943e-07	1.47982e-07	-2.14961e-07	-4.20704e-08	3.05946e-09	-3.90109e-08	-3.95020e-07	1.89703e-07	-2.05317e-07	-1.40926e-07	1.43346e-08	-1.26591e-07	-9.03167e-07	3.31713e-07	-5.71453e-07
23.765	6.49088e-05	1.80967e-05	8.30055e-05	-2.44056e-07	4.18244e-08	-2.02231e-07	-1.80183e-07	3.22668e-08	-1.47916e-07	-3.62893e-07	1.47961e-07	-2.14931e-07	-4.13098e-08	3.00415e-09	-3.83057e-08	-3.94799e-07	1.89597e-07	-2.05202e-07	-1.40237e-07	1.42645e-08	-1.25972e-07	-9.02417e-07	3.31438e-07	-5.70979e-07
23.790	6.48643e-05	1.80803e-05	8.29446e-05	-2.43355e-07	4.17043e-08	-2.01650e-07	-1.79784e-07	3.21954e-08	-1.47588e-07	-3.62833e-07	1.47937e-07	-2.14896e-07	-4.05352e-08	2.94782e-09	-3.75874e-08	-3.94573e-07	1.89489e-07	-2.05084e-07	-1.39534e-07	1.41931e-08	-1.25341e-07	-9.01655e-07	3.31158e-07	-5.70497e-07
23.814	6.48195e-05	1.80640e-05	8.28834e-05	-2.42646e-07	4.15828e-08	-2.01063e-07	-1.79379e-07	3.21228e-08	-1.47256e-07	-3.62766e-07	1.47910e-07	-2.14856e-07	-3.97467e-08	2.89048e-09	-3.68562e-08	-3.94341e-07	1.89377e-07	-2.04964e-07	-1.38818e-07	1.41202e-08	-1.24698e-07	-9.00880e-07	3.30874e-07	-5.70007e-07
23.839	6.47744e-05	1.80475e-05	8.28220e-05	-2.41929e-07	4.14600e-08	-2.00469e-07	-1.78968e-07	3.20493e-08	-1.46919e-07	-3.62690e-07	1.47879e-07	-2.14811e-07	-3.89443e-08	2.83212e-09	-3.61121e-08	-3.94105e-07	1.89264e-07	-2.04841e-07	-1.38089e-07	1.40460e-08	-1.24043e-07	-9.00093e-07	3.30585e-07	-5.69509e-07
23.863	6.47292e-05	1.80311e-05	8.27603e-05	-2.41205e-07	4.13359e-08	-1.99869e-07	-1.78551e-07	3.19746e-08	-1.46577e-07	-3.62606e-07	1.47845e-07	-2.14762e-07	-3.81280e-08	2.77276e-09	-3.53552e-08	-3.93863e-07	1.89148e-07	-2.04715e-07	-1.37346e-07	1.39705e-08	-1.23375e-07	-8.99293e-07	3.30291e-07	-5.69002e-07
23.888	6.46837e-05	1.80146e-05	8.26983e-05	-2.40473e-07	4.12104e-08	-1.99262e-07	-1.78129e-07	3.18990e-08	-1.46230e-07	-3.62514e-07	1.47807e-07	-2.14707e-07	-3.72979e-08	2.71240e-09	-3.45855e-08	-3.93616e-07	1.89029e-07	-2.04587e-07	-1.36590e-07	1.38935e-08	-1.22696e-07	-8.98481e-07	3.29992e-07	-5.68489e-07
23.912	6.46380e-05	1.79980e-05	8.26360e-05	-2.39733e-07	4.10837e-08	-1.98649e-07	-1.77701e-07	3.18223e-08	-1.45878e-07	-3.62414e-07	1.47766e-07	-2.14648e-07	-3.64542e-08	2.65104e-09	-3.38031e-08	-3.93363e-07	1.88908e-07	-2.04456e-07	-1.35820e-07	1.38153e-08	-1.22005e-07	-8.97656e-07	3.29690e-07	-5.67967e-07
23.937	6.45921e-05	1.79814e-05	8.25735e-05	-2.38986e-07	4.09556e-08	-1.98030e-07	-1.77267e-07	3.17446e-08	-1.45522e-07	-3.62305e-07	1.47722e-07	-2.14583e-07	-3.55967e-08	2.58868e-09	-3.30081e-08	-3.93106e-07	1.88784e-07	-2.04322e-07	-1.35038e-07	1.37357e-08	-1.21302e-07	-8.96819e-07	3.29382e-07	-5.67437e-07
23.962	6.45459e-05	1.79647e-05	8.25107e-05	-2.38231e-07	4.08263e-08	-1.97405e-07	-1.76827e-07	3.16658e-08	-1.45161e-07	-3.62188e-07	1.47674e-07	-2.14514e-07	-3.47258e-08	2.52535e-09	-3.22004e-08	-3.92843e-07	1.88658e-07	-2.04185e-07	-1.34242e-07	1.36547e-08	-1.20587e-07	-8.95970e-07	3.29070e-07	-5.66900e-07
23.986	6.44995e-05	1.79481e-05	8.24476e-05	-2.37469e-07	4.06957e-08	-1.96773e-07	-1.76382e-07	3.15861e-08	-1.44795e-07	-3.62063e-07	1.47623e-07	-2.14440e-07	-3.38413e-08	2.46102e-09	-3.13803e-08	-3.92575e-07	1.88529e-07	-2.04046e-07	-1.33433e-07	1.35725e-08	-1.19861e-07	-8.95108e-07	3.28754e-07	-5.66354e-07
24.011	6.44529e-05	1.79313e-05	8.23843e-05	-2.36699e-07	4.05637e-08	-1.96135e-07	-1.75931e-07	3.15053e-08	-1.44425e-07	-3.61930e-07	1.47569e-07	-2.14361e-07	-3.29434e-08	2.39572e-09	-3.05476e-08	-3.92302e-07	1.88398e-07	-2.03904e-07	-1.32611e-07	1.34889e-08	-1.19122e-07	-8.94234e-07	3.28433e-07	-5.65802e-07
24.035	6.44061e-05	1.79146e-05	8.23207e-05	-2.35922e-07	4.04306e-08	-1.95491e-07	-1.75474e-07	3.14236e-08	-1.44050e-07	-3.61788e-07	1.47511e-07	-2.14277e-07	-3.20321e-08	2.32945e-09	-2.97026e-08	-3.92024e-07	1.88265e-07	-2.03760e-07	-1.31777e-07	1.34040e-08	-1.18373e-07	-8.93348e-07	3.28107e-07	-5.65241e-07
24.060	6.43591e-05	1.78978e-05	8.22568e-05	-2.35138e-07	4.02961e-08	-1.94841e-07	-1.75012e-07	3.13408e-08	-1.43671e-07	-3.61639e-07	1.47450e-07	-2.14189e-07	-3.11075e-08	2.26221e-09	-2.88453e-08	-3.91741e-07	1.88129e-07	-2.03613e-07	-1.30929e-07	1.33178e-08	-1.17611e-07	-8.92450e-07	3.27777e-07	-5.64672e-07
24.084	6.43118e-05	1.78809e-05	8.21927e-05	-2.34346e-07	4.01604e-08	-1.94185e-07	-1.74544e-07	3.12571e-08	-1.43287e-07	-3.61481e-07	1.47386e-07	-2.14095e-07	-3.01697e-08	2.19401e-09	-2.79757e-08	-3.91453e-07	1.87990e-07	-2.03463e-07	-1.30069e-07	1.32302e-08	-1.16838e-07	-8.91539e-07	3.27443e-07	-5.64096e-07
24.109	6.42644e-05	1.78640e-05	8.21284e-05	-2.33547e-07	4.00235e-08	-1.93523e-07	-1.74071e-07	3.11723e-08	-1.42899e-07	-3.61315e-07	1.47318e-07	-2.13997e-07	-2.92187e-08	2.12486e-09	-2.70939e-08	-3.91160e-07	1.87850e-07	-2.03310e-07	-1.29195e-07	1.31414e-08	-1.16054e-07	-8.90617e-07	3.27104e-07	-5.63513e-07
24.134	6.42167e-05	1.78471e-05	8.20638e-05	-2.32741e-07	3.98853e-08	-1.92855e-07	-1.73592e-07	3.10866e-08	-1.42506e-07	-3.61141e-07	1.47247e-07	-2.13894e-07	-2.82547e-08	2.05475e-09	-2.61999e-08	-3.90862e-07	1.87706e-07	-2.03155e-07	-1.28310e-07	1.30513e-08	-1.15258e-07	-8.89683e-07	3.26761e-07	-5.62922e-07
24.158	6.41688e-05	1.78301e-05	8.19989e-05	-2.31927e-07	3.97460e-08	-1.92181e-07	-1.73108e-07	3.09999e-08	-1.42108e-07	-3.60959e-07	1.47173e-07	-2.13786e-07	-2.72777e-08	1.98370e-09	-2.52940e-08	-3.90558e-07	1.87561e-07	-2.02998e-07	-1.27411e-07	1.29599e-08	-1.14451e-07	-8.88736e-07	3.26413e-07	-5.62323e-07
24.183	6.41207e-05	1.78131e-05	8.19338e-05	-2.31107e-07	3.96054e-08	-1.91501e-07	-1.72619e-07	3.09123e-08	-1.41707e-07	-3.60769e-07	1.47095e-07	-2.13673e-07	-2.62877e-08	1.91171e-09	-2.43760e-08	-3.90250e-07	1.87413e-07	-2.02837e-07	-1.26500e-07	1.28673e-08	-1.13633e-07	-8.87778e-07	3.26062e-07	-5.61717e-07
24.207	6.40724e-05	1.77961e-05	8.18684e-05	-2.30279e-07	3.94635e-08	-1.90816e-07	-1.72124e-07	3.08237e-08	-1.41300e-07	-3.60570e-07	1.47015e-07	-2.13556e-07	-2.52849e-08	1.83878e-09	-2.34461e-08	-3.89937e-07	1.87262e-07	-2.02675e-07	-1.25577e-07	1.27734e-08	-1.12804e-07	-8.86808e-07	3.25705e-07	-5.61103e-07
24.232	6.40238e-05	1.77790e-05	8.18028e-05	-2.29445e-07	3.93205e-08	-1.90124e-07	-1.71624e-07	3.07341e-08	-1.40890e-07	-3.60364e-07	1.46930e-07	-2.13433e-07	-2.42693e-08	1.76493e-09	-2.25044e-08	-3.89619e-07	1.87109e-07	-2.02509e-07	-1.24641e-07	1.26782e-08	-1.11963e-07	-8.85826e-07	3.25345e-07	-5.60482e-07
24.257	6.39751e-05	1.77619e-05	8.17370e-05	-2.28603e-07	3.91763e-08	-1.89427e-07	-1.71119e-07	3.06436e-08	-1.40475e-07	-3.60149e-07	1.46843e-07	-2.13306e-07	-2.32411e-08	1.69015e-09	-2.15509e-08	-3.89296e-07	1.86954e-07	-2.02341e-07	-1.23693e-07	1.25818e-08	-1.11111e-07	-8.84833e-07	3.24980e-07	-5.59853e-07
24.281	6.39262e-05	1.77447e-05	8.16709e-05	-2.27755e-07	3.90310e-08	-1.88724e-07	-1.70608e-07	3.05521e-08	-1.40056e-07	-3.59927e-07	1.46752e-07	-2.13174e-07	-2.22002e-08	1.61445e-09	-2.05857e-08	-3.88968e-07	1.86797e-07	-2.02171e-07	-1.22733e-07	1.24841e-08	-1.10249e-07	-8.83827e-07	3.24611e-07	-5.59217e-07
24.306	6.38771e-05	1.77275e-05	8.16046e-05	-2.26900e-07	3.88844e-08	-1.88015e-07	-1.70092e-07	3.04598e-08	-1.39632e-07	-3.59696e-07	1.46658e-07	-2.13038e-07	-2.11468e-08	1.53785e-09	-1.96089e-08	-3.88635e-07	1.86637e-07	-2.01998e-07	-1.21760e-07	1.23852e-08	-1.09375e-07	-8.82811e-07	3.24237e-07	-5.58574e-07
24.330	6.38277e-05	1.77103e-05	8.15380e-05	-2.26038e-07	3.87367e-08	-1.87301e-07	-1.69571e-07	3.03665e-08	-1.39204e-07	-3.59457e-07	1.46561e-07	-2.12896e-07	-2.00809e-08	1.46034e-09	-1.86206e-08	-3.88297e-07	1.86475e-07	-2.01822e-07	-1.20776e-07	1.22850e-08	-1.08491e-07	-8.81782e-07	3.23859e-07	-5.57923e-07
24.355	6.37782e-05	1.76931e-05	8.14713e-05	-2.25169e-07	3.85878e-08	-1.86581e-07	-1.69045e-07	3.02722e-08	-1.38772e-07	-3.59211e-07	1.46460e-07	-2.12750e-07	-1.90027e-08	1.38192e-09	-1.76208e-08	-3.87954e-07	1.86310e-07	-2.01644e-07	-1.19779e-07	1.21836e-08	-1.07596e-07	-8.80742e-07	3.23477e-07	-5.57265e-07
24.379	6.37284e-05	1.76758e-05	8.14042e-05	-2.24294e-07	3.84378e-08	-1.85856e-07	-1.68513e-07	3.01771e-08	-1.38336e-07	-3.58956e-07	1.46356e-07	-2.12600e-07	-1.79122e-08	1.30262e-09	-1.66096e-08	-3.87606e-07	1.86143e-07	-2.01463e-07	-1.18771e-07	1.20811e-08	-1.06690e-07	-8.79691e-07	3.23091e-07	-5.56600e-07
24.404	6.36785e-05	1.76585e-05	8.13370e-05	-2.23412e-07	3.82867e-08	-1.85125e-07	-1.67977e-07	3.00810e-08	-1.37896e-07	-3.58693e-07	1.46249e-07	-2.12444e-07	-1.68095e-08	1.22243e-09	-1.55871e-08	-3.87254e-07	1.85974e-07	-2.01280e-07	-1.17750e-07	1.19773e-08	-1.05773e-07	-8.78628e-07	3.22701e-07	-5.55927e-07
24.429	6.36284e-05	1.76411e-05	8.12695e-05	-2.22524e-07	3.81345e-08	-1.84389e-07	-1.67436e-07	2.99841e-08	-1.37452e-07	-3.58423e-07	1.46139e-07	-2.12284e-07	-1.56947e-08	1.14136e-09	-1.45533e-08	-3.86897e-07	1.85802e-07	-2.01094e-07	-1.16718e-07	1.18723e-08	-1.04846e-07	-8.77554e-07	3.22306e-07	-5.55247e-07
24.453	6.35780e-05	1.76238e-05	8.12018e-05	-2.21629e-07	3.79811e-08	-1.83648e-07	-1.66889e-07	2.98863e-08	-1.37003e-07	-3.58144e-07	1.46025e-07	-2.12119e-07	-1.45678e-08	1.05941e-09	-1.35084e-08	-3.86535e-07	1.85628e-07	-2.00906e-07	-1.15674e-07	1.17661e-08	-1.03908e-07	-8.76468e-07	3.21908e-07	-5.54561e-07
24.478	6.35275e-05	1.76063e-05	8.11338e-05	-2.20727e-07	3.78266e-08	-1.82901e-07	-1.66338e-07	2.97876e-08	-1.36551e-07	-3.57858e-07	1.45909e-07	-2.11949e-07	-1.34290e-08	9.76593e-10	-1.24524e-08	-3.86168e-07	1.85452e-07	-2.00716e-07	-1.14619e-07	1.16587e-08	-1.02960e-07	-8.75372e-07	3.21505e-07	-5.53867e-07
24.502	6.34768e-05	1.75889e-05	8.10657e-05	-2.19820e-07	3.76711e-08	-1.82149e-07	-1.65782e-07	2.96880e-08	-1.36094e-07	-3.57563e-07	1.45789e-07	-2.11775e-07	-1.22784e-08	8.92915e-10	-1.13855e-08	-3.85796e-07	1.85274e-07	-2.00522e-07	-1.13552e-07	1.15502e-08	-1.02001e-07	-8.74264e-07	3.21098e-07	-5.53166e-07
24.527	6.34259e-05	1.75714e-05	8.09973e-05	-2.18906e-07	3.75144e-08	-1.81391e-07	-1.65221e-07	2.95875e-08	-1.35634e-07	-3.57261e-07	1.45665e-07	-2.11596e-07	-1.11160e-08	8.08382e-10	-1.03076e-08	-3.85420e-07	1.85093e-07	-2.00327e-07	-1.12473e-07	1.14405e-08	-1.01033e-07	-8.73145e-07	3.20687e-07	-5.52458e-07
24.551	6.33748e-05	1.75539e-05	8.09287e-05	-2.17985e-07	3.73567e-08	-1.80629e-07	-1.64655e-07	2.94862e-08	-1.35169e-07	-3.56951e-07	1.45539e-07	-2.11412e-07	-9.94190e-09	7.23000e-10	-9.21890e-09	-3.85039e-07	1.84910e-07	-2.00129e-07	-1.11383e-07	1.13296e-08	-1.00054e-07	-8.72015e-07	3.20272e-07	-5.51743e-07
24.576	6.33235e-05	1.75364e-05	8.08599e-05	-2.17059e-07	3.71980e-08	-1.79861e-07	-1.64085e-07	2.93840e-08	-1.34701e-07	-3.56633e-07	1.45409e-07	-2.11224e-07	-8.75623e-09	6.36775e-10	-8.11946e-09	-3.84653e-07	1.84725e-07	-1.99928e-07	-1.10282e-07	1.12176e-08	-9.90644e-08	-8.70874e-07	3.19853e-07	-5.51021e-07
24.601	6.32720e-05	1.75189e-05	8.07908e-05	-2.16126e-07	3.70381e-08	-1.79088e-07	-1.63510e-07	2.92810e-08	-1.34229e-07	-3.56308e-07	1.45277e-07	-2.11031e-07	-7.55908e-09	5.49715e-10	-7.00936e-09	-3.84263e-07	1.84537e-07	-1.99726e-07	-1.09170e-07	1.11044e-08	-9.80651e-08	-8.69722e-07	3.19430e-07	-5.50292e-07
24.625	6.32203e-05	1.75013e-05	8.07216e-05	-2.15188e-07	3.68773e-08	-1.78310e-07	-1.62930e-07	2.91771e-08	-1.33752e-07	-3.55974e-07	1.45141e-07	-2.10833e-07	-6.35052e-09	4.61826e-10	-5.88870e-09	-3.83868e-07	1.84348e-07	-1.99520e-07	-1.08046e-07	1.09902e-08	-9.70558e-08	-8.68559e-07	3.19003e-07	-5.49556e-07
24.650	6.31685e-05	1.74837e-05	8.06521e-05	-2.14243e-07	3.67154e-08	-1.77528e-07	-1.62345e-07	2.90725e-08	-1.33273e-07	-3.55633e-07	1.45001e-07	-2.10631e-07	-5.13066e-09	3.73115e-10	-4.75755e-09	-3.83468e-07	1.84156e-07	-1.99313e-07	-1.06911e-07	1.08747e-08	-9.60365e-08	-8.67385e-07	3.18572e-07	-5.48814e-07
24.674	6.31164e-05	1.74660e-05	8.05825e-05	-2.13292e-07	3.65525e-08	-1.76740e-07	-1.61756e-07	2.89670e-08	-1.32789e-07	-3.55284e-07	1.44859e-07	-2.10425e-07	-3.89959e-09	2.83588e-10	-3.61600e-09	-3.83064e-07	1.83962e-07	-1.99102e-07	-1.05766e-07	1.07582e-08	-9.50075e-08	-8.66201e-07	3.18137e-07	-5.48064e-07
24.699	6.30642e-05	1.74484e-05	8.05126e-05	-2.12336e-07	3.63886e-08	-1.75947e-07	-1.61162e-07	2.88607e-08	-1.32302e-07	-3.54927e-07	1.44714e-07	-2.10213e-07	-2.65740e-09	1.93253e-10	-2.46415e-09	-3.82656e-07	1.83765e-07	-1.98890e-07	-1.04609e-07	1.06406e-08	-9.39686e-08	-8.65005e-07	3.17698e-07	-5.47308e-07
24.723	6.30118e-05	1.74307e-05	8.04425e-05	-2.11374e-07	3.62237e-08	-1.75150e-07	-1.60564e-07	2.87535e-08	-1.31811e-07	-3.54562e-07	1.44565e-07	-2.09997e-07	-1.40420e-09	1.02117e-10	-1.30208e-09	-3.82242e-07	1.83567e-07	-1.98675e-07	-1.03442e-07	1.05218e-08	-9.29200e-08	-8.63800e-07	3.17255e-07	-5.46545e-07
24.748	6.29592e-05	1.74130e-05	8.03722e-05	-2.10406e-07	3.60578e-08	-1.74348e-07	-1.59961e-07	2.86456e-08	-1.31316e-07	-3.54190e-07	1.44413e-07	-2.09777e-07	-1.40069e-10	1.01862e-11	-1.29883e-10	-3.81824e-07	1.83366e-07	-1.98458e-07	-1.02264e-07	1.04020e-08	-9.18618e-08	-8.62583e-07	3.16808e-07	-5.45775e-07
24.773	6.29064e-05	1.73952e-05	8.03017e-05	-2.09432e-07	3.58909e-08	-1.73541e-07	-1.59354e-07	2.85369e-08	-1.30818e-07	-3.53810e-07	1.44258e-07	-2.09552e-07	1.13488e-09	-8.25316e-11	1.05235e-09	-3.81402e-07	1.83164e-07	-1.98239e-07	-1.01075e-07	1.02811e-08	-9.07941e-08	-8.61356e-07	3.16357e-07	-5.44999e-07
24.797	6.28535e-05	1.73775e-05	8.02310e-05	-2.08453e-07	3.57231e-08	-1.72730e-07	-1.58743e-07	2.84274e-08	-1.30316e-07	-3.53422e-07	1.44100e-07	-2.09322e-07	2.42056e-09	-1.76029e-10	2.24453e-09	-3.80975e-07	1.82959e-07	-1.98017e-07	-9.98760e-08	1.01591e-08	-8.97169e-08	-8.60119e-07	3.15903e-07	-5.44216e-07
24.822	6.28004e-05	1.73597e-05	8.01601e-05	-2.07468e-07	3.55543e-08	-1.71913e-07	-1.58127e-07	2.83172e-08	-1.29810e-07	-3.53027e-07	1.43939e-07	-2.09088e-07	3.71686e-09	-2.70300e-10	3.44656e-09	-3.80544e-07	1.82751e-07	-1.97793e-07	-9.86664e-08	1.00361e-08	-8.86303e-08	-8.58871e-07	3.15445e-07	-5.43426e-07
24.846	6.27471e-05	1.73419e-05	8.00890e-05	-2.06477e-07	3.53845e-08	-1.71093e-07	-1.57508e-07	2.82062e-08	-1.29301e-07	-3.52624e-07	1.43775e-07	-2.08849e-07	5.02369e-09	-3.65336e-10	4.65836e-09	-3.80108e-07	1.82542e-07	-1.97566e-07	-9.74464e-08	9.91200e-09	-8.75344e-08	-8.57613e-07	3.14982e-07	-5.42630e-07
24.871	6.26936e-05	1.73241e-05	8.00177e-05	-2.05481e-07	3.52139e-08	-1.70268e-07	-1.56883e-07	2.80944e-08	-1.28789e-07	-3.52214e-07	1.43607e-07	-2.08606e-07	6.34094e-09	-4.61129e-10	5.87981e-09	-3.79668e-07	1.82331e-07	-1.97337e-07	-9.62161e-08	9.78686e-09	-8.64293e-08	-8.56344e-07	3.14517e-07	-5.41828e-07
24.895	6.26400e-05	1.73062e-05	7.99462e-05	-2.04480e-07	3.50423e-08	-1.69438e-07	-1.56255e-07	2.79819e-08	-1.28273e-07	-3.51796e-07	1.43437e-07	-2.08359e-07	7.66851e-09	-5.57673e-10	7.11084e-09	-3.79224e-07	1.82117e-07	-1.97106e-07	-9.49757e-08	9.66069e-09	-8.53150e-08	-8.55066e-07	3.14047e-07	-5.41019e-07
24.920	6.25862e-05	1.72884e-05	7.98745e-05	-2.03474e-07	3.48698e-08	-1.68604e-07	-1.55623e-07	2.78686e-08	-1.27754e-07	-3.51370e-07	1.43263e-07	-2.08107e-07	9.00630e-09	-6.54961e-10	8.35134e-09	-3.78775e-07	1.81902e-07	-1.96873e-07	-9.37252e-08	9.53349e-09	-8.41917e-08	-8.53777e-07	3.13574e-07	-5.40203e-07
24.945	6.25322e-05	1.72705e-05	7.98026e-05	-2.02462e-07	3.46965e-08	-1.67766e-07	-1.54986e-07	2.77547e-08	-1.27232e-07	-3.50937e-07	1.43087e-07	-2.07850e-07	1.03542e-08	-7.52983e-10	9.60121e-09	-3.78322e-07	1.81684e-07	-1.96637e-07	-9.24647e-08	9.40527e-09	-8.30594e-08	-8.52478e-07	3.13097e-07	-5.39381e-07
24.969	6.24780e-05	1.72526e-05	7.97306e-05	-2.01445e-07	3.45222e-08	-1.66923e-07	-1.54346e-07	2.76400e-08	-1.26706e-07	-3.50496e-07	1.42907e-07	-2.07589e-07	1.17121e-08	-8.51733e-10	1.08604e-08	-3.77864e-07	1.81465e-07	-1.96400e-07	-9.11943e-08	9.27605e-09	-8.19183e-08	-8.51169e-07	3.12616e-07	-5.38553e-07
24.994	6.24237e-05	1.72346e-05	7.96583e-05	-2.00424e-07	3.43471e-08	-1.66076e-07	-1.53701e-07	2.75246e-08	-1.26177e-07	-3.50048e-07	1.42724e-07	-2.07324e-07	1.30799e-08	-9.51204e-10	1.21287e-08	-3.77402e-07	1.81243e-07	-1.96160e-07	-8.99141e-08	9.14584e-09	-8.07683e-08	-8.49850e-07	3.12131e-07	-5.37719e-07
25.018	6.23692e-05	1.72167e-05	7.95859e-05	-1.99397e-07	3.41711e-08	-1.65226e-07	-1.53053e-07	2.74085e-08	-1.25645e-07	-3.49592e-07	1.42539e-07	-2.07054e-07	1.44575e-08	-1.05139e-09	1.34061e-08	-3.76936e-07	1.81019e-07	-1.95917e-07	-8.86243e-08	9.01463e-09	-7.96096e-08	-8.48522e-07	3.11643e-07	-5.36878e-07
25.043	6.23145e-05	1.71987e-05	7.95133e-05	-1.98365e-07	3.39943e-08	-1.64371e-07	-1.52401e-07	2.72917e-08	-1.25109e-07	-3.49130e-07	1.42350e-07	-2.06780e-07	1.58448e-08	-1.15227e-09	1.46925e-08	-3.76466e-07	1.80793e-07	-1.95673e-07	-8.73248e-08	8.88245e-09	-7.84423e-08	-8.47183e-07	3.11152e-07	-5.36031e-07
25.068	6.22597e-05	1.71808e-05	7.94404e-05	-1.97328e-07	3.38166e-08	-1.63511e-07	-1.51745e-07	2.71742e-08	-1.24571e-07	-3.48659e-07	1.42158e-07	-2.06501e-07	1.72416e-08	-1.25386e-09	1.59878e-08	-3.75992e-07	1.80565e-07	-1.95426e-07	-8.60157e-08	8.74930e-09	-7.72664e-08	-8.45835e-07	3.10657e-07	-5.35178e-07
25.092	6.22047e-05	1.71628e-05	7.93675e-05	-1.96287e-07	3.36381e-08	-1.62648e-07	-1.51085e-07	2.70561e-08	-1.24029e-07	-3.48181e-07	1.41963e-07	-2.06218e-07	1.86480e-08	-1.35613e-09	1.72918e-08	-3.75513e-07	1.80335e-07	-1.95178e-07	-8.46973e-08	8.61519e-09	-7.60821e-08	-8.44477e-07	3.10158e-07	-5.34319e-07
25.117	6.21495e-05	1.71447e-05	7.92943e-05	-1.95240e-07	3.34588e-08	-1.61782e-07	-1.50422e-07	2.69373e-08	-1.23485e-07	-3.47696e-07	1.41765e-07	-2.05931e-07	2.00637e-08	-1.45908e-09	1.86046e-08	-3.75030e-07	1.80104e-07	-1.94927e-07	-8.33696e-08	8.48014e-09	-7.48894e-08	-8.43109e-07	3.09656e-07	-5.33453e-07
25.141	6.20942e-05	1.71267e-05	7.92209e-05	-1.94190e-07	3.32788e-08	-1.60911e-07	-1.49755e-07	2.68178e-08	-1.22937e-07	-3.47204e-07	1.41565e-07	-2.05639e-07	2.14886e-08	-1.56270e-09	1.99259e-08	-3.74543e-07	1.79870e-07	-1.94674e-07	-8.20326e-08	8.34415e-09	-7.36885e-08	-8.41732e-07	3.09150e-07	-5.32582e-07
25.166	6.20388e-05	1.71087e-05	7.91474e-05	-1.93134e-07	3.30979e-08	-1.60036e-07	-1.49084e-07	2.66977e-08	-1.22386e-07	-3.46704e-07	1.41361e-07	-2.05343e-07	2.29226e-08	-1.66699e-09	2.12556e-08	-3.74052e-07	1.79634e-07	-1.94418e-07	-8.06865e-08	8.20723e-09	-7.24793e-08	-8.40345e-07	3.08640e-07	-5.31705e-07
25.190	6.19831e-05	1.70906e-05	7.90737e-05	-1.92074e-07	3.29162e-08	-1.59158e-07	-1.48410e-07	2.65770e-08	-1.21833e-07	-3.46197e-07	1.41154e-07	-2.05043e-07	2.43657e-08	-1.77194e-09	2.25938e-08	-3.73557e-07	1.79396e-07	-1.94161e-07	-7.93314e-08	8.06939e-09	-7.12621e-08	-8.38949e-07	3.08128e-07	-5.30821e-07
25.215	6.19273e-05	1.70725e-05	7.89998e-05	-1.91010e-07	3.27338e-08	-1.58276e-07	-1.47732e-07	2.64557e-08	-1.21277e-07	-3.45683e-07	1.40945e-07	-2.04738e-07	2.58177e-08	-1.87753e-09	2.39402e-08	-3.73058e-07	1.79156e-07	-1.93902e-07	-7.79674e-08	7.93065e-09	-7.00368e-08	-8.37543e-07	3.07611e-07	-5.29932e-07
25.240	6.18714e-05	1.70544e-05	7.89258e-05	-1.89941e-07	3.25507e-08	-1.57390e-07	-1.47051e-07	2.63337e-08	-1.20718e-07	-3.45161e-07	1.40732e-07	-2.04429e-07	2.72785e-08	-1.98376e-09	2.52947e-08	-3.72555e-07	1.78915e-07	-1.93640e-07	-7.65946e-08	7.79101e-09	-6.88036e-08	-8.36129e-07	3.07092e-07	-5.29037e-07
25.264	6.18152e-05	1.70363e-05	7.88516e-05	-1.88868e-07	3.23668e-08	-1.56501e-07	-1.46367e-07	2.62111e-08	-1.20156e-07	-3.44633e-07	1.40516e-07	-2.04116e-07	2.87479e-08	-2.09062e-09	2.66573e-08	-3.72048e-07	1.78671e-07	-1.93377e-07	-7.52130e-08	7.65048e-09	-6.75626e-08	-8.34705e-07	3.06569e-07	-5.28136e-07
25.289	6.17590e-05	1.70182e-05	7.87772e-05	-1.87791e-07	3.21822e-08	-1.55609e-07	-1.45679e-07	2.60880e-08	-1.19591e-07	-3.44097e-07	1.40298e-07	-2.03799e-07	3.02259e-08	-2.19810e-09	2.80278e-08	-3.71537e-07	1.78426e-07	-1.93111e-07	-7.38229e-08	7.50907e-09	-6.63138e-08	-8.33272e-07	3.06042e-07	-5.27229e-07
25.313	6.17026e-05	1.70001e-05	7.87026e-05	-1.86710e-07	3.19969e-08	-1.54713e-07	-1.44988e-07	2.59642e-08	-1.19024e-07	-3.43554e-07	1.40077e-07	-2.03477e-07	3.17123e-08	-2.30620e-09	2.94061e-08	-3.71022e-07	1.78178e-07	-1.92843e-07	-7.24242e-08	7.36681e-09	-6.50574e-08	-8.31829e-07	3.05513e-07	-5.26317e-07
25.338	6.16460e-05	1.69819e-05	7.86279e-05	-1.85624e-07	3.18109e-08	-1.53813e-07	-1.44294e-07	2.58399e-08	-1.18454e-07	-3.43004e-07	1.39852e-07	-2.03152e-07	3.32071e-08	-2.41490e-09	3.07922e-08	-3.70503e-07	1.77929e-07	-1.92573e-07	-7.10172e-08	7.22368e-09	-6.37935e-08	-8.30378e-07	3.04980e-07	-5.25398e-07
25.362	6.15892e-05	1.69637e-05	7.85530e-05	-1.84535e-07	3.16242e-08	-1.52911e-07	-1.43597e-07	2.57150e-08	-1.17882e-07	-3.42447e-07	1.39625e-07	-2.02822e-07	3.47100e-08	-2.52420e-09	3.21858e-08	-3.69980e-07	1.77678e-07	-1.92302e-07	-6.96018e-08	7.07971e-09	-6.25221e-08	-8.28918e-07	3.04443e-07	-5.24474e-07
25.387	6.15324e-05	1.69456e-05	7.84779e-05	-1.83441e-07	3.14368e-08	-1.52005e-07	-1.42896e-07	2.55896e-08	-1.17307e-07	-3.41883e-07	1.39395e-07	-2.02488e-07	3.62211e-08	-2.63409e-09	3.35870e-08	-3.69453e-07	1.77425e-07	-1.92028e-07	-6.81782e-08	6.93491e-09	-6.12433e-08	-8.27449e-07	3.03904e-07	-5.23545e-07
25.412	6.14753e-05	1.69274e-05	7.84027e-05	-1.82344e-07	3.12488e-08	-1.51096e-07	-1.42193e-07	2.54636e-08	-1.16729e-07	-3.41311e-07	1.39162e-07	-2.02149e-07	3.77401e-08	-2.74455e-09	3.49955e-08	-3.68923e-07	1.77171e-07	-1.91752e-07	-6.67466e-08	6.78929e-09	-5.99573e-08	-8.25971e-07	3.03361e-07	-5.22610e-07
25.436	6.14182e-05	1.69092e-05	7.83274e-05	-1.81244e-07	3.10602e-08	-1.50183e-07	-1.41486e-07	2.53371e-08	-1.16149e-07	-3.40733e-07	1.38926e-07	-2.01807e-07	3.92669e-08	-2.85559e-09	3.64113e-08	-3.68388e-07	1.76914e-07	-1.91475e-07	-6.53069e-08	6.64285e-09	-5.86641e-08	-8.24484e-07	3.02815e-07	-5.21669e-07
25.461	6.13608e-05	1.68910e-05	7.82518e-05	-1.80139e-07	3.08709e-08	-1.49268e-07	-1.40777e-07	2.52101e-08	-1.15567e-07	-3.40148e-07	1.38688e-07	-2.01460e-07	4.08014e-08	-2.96718e-09	3.78342e-08	-3.67850e-07	1.76656e-07	-1.91195e-07	-6.38594e-08	6.49562e-09	-5.73638e-08	-8.22989e-07	3.02266e-07	-5.20723e-07
25.485	6.13034e-05	1.68728e-05	7.81761e-05	-1.79031e-07	3.06810e-08	-1.48350e-07	-1.40065e-07	2.50826e-08	-1.14982e-07	-3.39556e-07	1.38446e-07	-2.01110e-07	4.23436e-08	-3.07933e-09	3.92642e-08	-3.67309e-07	1.76395e-07	-1.90913e-07	-6.24042e-08	6.34759e-09	-5.60566e-08	-8.21485e-07	3.01714e-07	-5.19772e-07
25.510	6.12457e-05	1.68546e-05	7.81003e-05	-1.77919e-07	3.04905e-08	-1.47429e-07	-1.39350e-07	2.49546e-08	-1.14396e-07	-3.38957e-07	1.38202e-07	-2.00755e-07	4.38932e-08	-3.19202e-09	4.07011e-08	-3.66763e-07	1.76133e-07	-1.90630e-07	-6.09412e-08	6.19879e-09	-5.47424e-08	-8.19973e-07	3.01158e-07	-5.18815e-07
25.534	6.11880e-05	1.68363e-05	7.80243e-05	-1.76804e-07	3.02994e-08	-1.46505e-07	-1.38633e-07	2.48261e-08	-1.13806e-07	-3.38351e-07	1.37955e-07	-2.00396e-07	4.54501e-08	-3.30525e-09	4.21449e-08	-3.66214e-07	1.75870e-07	-1.90344e-07	-5.94708e-08	6.04921e-09	-5.34215e-08	-8.18452e-07	3.00600e-07	-5.17853e-07
25.559	6.11300e-05	1.68181e-05	7.79481e-05	-1.75686e-07	3.01078e-08	-1.45578e-07	-1.37912e-07	2.46971e-08	-1.13215e-07	-3.37739e-07	1.37705e-07	-2.00033e-07	4.70143e-08	-3.41899e-09	4.35953e-08	-3.65661e-07	1.75604e-07	-1.90057e-07	-5.79928e-08	5.89888e-09	-5.20940e-08	-8.16923e-07	3.00038e-07	-5.16885e-07
25.584	6.10720e-05	1.67998e-05	7.78718e-05	-1.74565e-07	2.99156e-08	-1.44649e-07	-1.37189e-07	2.45676e-08	-1.12622e-07	-3.37119e-07	1.37453e-07	-1.99666e-07	4.85855e-08	-3.53326e-09	4.50522e-08	-3.65105e-07	1.75337e-07	-1.89768e-07	-5.65076e-08	5.74781e-09	-5.07598e-08	-8.15386e-07	2.99473e-07	-5.15912e-07
25.608	6.10138e-05	1.67816e-05	7.77954e-05	-1.73440e-07	2.97228e-08	-1.43717e-07	-1.36464e-07	2.44377e-08	-1.12026e-07	-3.36493e-07	1.37198e-07	-1.99295e-07	5.01637e-08	-3.64803e-09	4.65157e-08	-3.64545e-07	1.75068e-07	-1.89477e-07	-5.50152e-08	5.59600e-09	-4.94192e-08	-8.13840e-07	2.98906e-07	-5.14934e-07
25.633	6.09555e-05	1.67633e-05	7.77188e-05	-1.72312e-07	2.95295e-08	-1.42782e-07	-1.35736e-07	2.43074e-08	-1.11429e-07	-3.35860e-07	1.36940e-07	-1.98921e-07	5.17487e-08	-3.76330e-09	4.79854e-08	-3.63982e-07	1.74798e-07	-1.89184e-07	-5.35156e-08	5.44347e-09	-4.80721e-08	-8.12286e-07	2.98335e-07	-5.13951e-07
25.657	6.08970e-05	1.67450e-05	7.76420e-05	-1.71181e-07	2.93357e-08	-1.41845e-07	-1.35006e-07	2.41766e-08	-1.10829e-07	-3.35220e-07	1.36679e-07	-1.98542e-07	5.33405e-08	-3.87905e-09	4.94614e-08	-3.63415e-07	1.74525e-07	-1.88889e-07	-5.20090e-08	5.29023e-09	-4.67188e-08	-8.10724e-07	2.97761e-07	-5.12963e-07
25.682	6.08383e-05	1.67268e-05	7.75651e-05	-1.70047e-07	2.91414e-08	-1.40906e-07	-1.34273e-07	2.40454e-08	-1.10228e-07	-3.34574e-07	1.36415e-07	-1.98159e-07	5.49388e-08	-3.99528e-09	5.09435e-08	-3.62844e-07	1.74251e-07	-1.88593e-07	-5.04956e-08	5.13628e-09	-4.53593e-08	-8.09155e-07	2.97185e-07	-5.11970e-07
25.706	6.07796e-05	1.67085e-05	7.74881e-05	-1.68910e-07	2.89466e-08	-1.39964e-07	-1.33538e-07	2.39138e-08	-1.09624e-07	-3.33921e-07	1.36149e-07	-1.97772e-07	5.65435e-08	-4.11199e-09	5.24315e-08	-3.62270e-07	1.73976e-07	-1.88295e-07	-4.89754e-08	4.98165e-09	-4.39938e-08	-8.07577e-07	2.96605e-07	-5.10971e-07
25.731	6.07207e-05	1.66902e-05	7.74109e-05	-1.67771e-07	2.87513e-08	-1.39020e-07	-1.32801e-07	2.37818e-08	-1.09019e-07	-3.33262e-07	1.35880e-07	-1.97382e-07	5.81545e-08	-4.22915e-09	5.39254e-08	-3.61693e-07	1.73698e-07	-1.87994e-07	-4.74486e-08	4.82635e-09	-4.26222e-08	-8.05991e-07	2.96023e-07	-5.09968e-07
25.756	6.06617e-05	1.66719e-05	7.73336e-05	-1.66629e-07	2.85556e-08	-1.38073e-07	-1.32062e-07	2.36494e-08	-1.08412e-07	-3.32595e-07	1.35608e-07	-1.96987e-07	5.97718e-08	-4.34675e-09	5.54250e-08	-3.61112e-07	1.73420e-07	-1.87693e-07	-4.59152e-08	4.67038e-09	-4.12448e-08	-8.04398e-07	2.95438e-07	-5.08960e-07
25.780	6.06025e-05	1.66536e-05	7.72561e-05	-1.65484e-07	2.83594e-08	-1.37125e-07	-1.31320e-07	2.35166e-08	-1.07804e-07	-3.31923e-07	1.35334e-07	-1.96589e-07	6.13950e-08	-4.46480e-09	5.69302e-08	-3.60528e-07	1.73139e-07	-1.87389e-07	-4.43754e-08	4.51375e-09	-3.98616e-08	-8.02797e-07	2.94850e-07	-5.07947e-07
25.805	6.05432e-05	1.66353e-05	7.71785e-05	-1.64337e-07	2.81628e-08	-1.36174e-07	-1.30577e-07	2.33835e-08	-1.07193e-07	-3.31244e-07	1.35057e-07	-1.96186e-07	6.30242e-08	-4.58328e-09	5.84409e-08	-3.59941e-07	1.72857e-07	-1.87084e-07	-4.28293e-08	4.35648e-09	-3.84728e-08	-8.01188e-07	2.94259e-07	-5.06929e-07
25.829	6.04837e-05	1.66170e-05	7.71007e-05	-1.63187e-07	2.79658e-08	-1.35221e-07	-1.29831e-07	2.32500e-08	-1.06581e-07	-3.30558e-07	1.34778e-07	-1.95780e-07	6.46592e-08	-4.70218e-09	5.99570e-08	-3.59350e-07	1.72573e-07	-1.86777e-07	-4.12770e-08	4.19859e-09	-3.70784e-08	-7.99572e-07	2.93665e-07	-5.05906e-07
25.854	6.04242e-05	1.65987e-05	7.70229e-05	-1.62035e-07	2.77684e-08	-1.34267e-07	-1.29084e-07	2.31162e-08	-1.05968e-07	-3.29866e-07	1.34496e-07	-1.95370e-07	6.62997e-08	-4.82148e-09	6.14783e-08	-3.58756e-07	1.72288e-07	-1.86468e-07	-3.97186e-08	4.04008e-09	-3.56785e-08	-7.97948e-07	2.93069e-07	-5.04879e-07
25.879	6.03645e-05	1.65804e-05	7.69448e-05	-1.60881e-07	2.75706e-08	-1.33310e-07	-1.28335e-07	2.29820e-08	-1.05353e-07	-3.29167e-07	1.34211e-07	-1.94957e-07	6.79458e-08	-4.94119e-09	6.30046e-08	-3.58159e-07	1.72001e-07	-1.86158e-07	-3.81543e-08	3.88096e-09	-3.42733e-08	-7.96317e-07	2.92470e-07	-5.03847e-07
25.903	6.03046e-05	1.65621e-05	7.68667e-05	-1.59725e-07	2.73724e-08	-1.32352e-07	-1.27584e-07	2.28475e-08	-1.04737e-07	-3.28463e-07	1.33923e-07	-1.94539e-07	6.95973e-08	-5.06129e-09	6.45360e-08	-3.57558e-07	1.71713e-07	-1.85846e-07	-3.65841e-08	3.72125e-09	-3.28629e-08	-7.94678e-07	2.91868e-07	-5.02810e-07
25.928	6.02447e-05	1.65437e-05	7.67884e-05	-1.58566e-07	2.71739e-08	-1.31392e-07	-1.26832e-07	2.27128e-08	-1.04119e-07	-3.27751e-07	1.33633e-07	-1.94118e-07	7.12539e-08	-5.18176e-09	6.60722e-08	-3.56955e-07	1.71423e-07	-1.85532e-07	-3.50083e-08	3.56095e-09	-3.14473e-08	-7.93032e-07	2.91263e-07	-5.01769e-07
25.952	6.01846e-05	1.65254e-05	7.67100e-05	-1.57406e-07	2.69750e-08	-1.30431e-07	-1.26077e-07	2.25777e-08	-1.03500e-07	-3.27034e-07	1.33341e-07	-1.93693e-07	7.29157e-08	-5.30261e-09	6.76131e-08	-3.56348e-07	1.71132e-07	-1.85217e-07	-3.34268e-08	3.40009e-09	-3.00267e-08	-7.91380e-07	2.90656e-07	-5.00723e-07
25.977	6.01243e-05	1.65071e-05	7.66314e-05	-1.56243e-07	2.67758e-08	-1.29467e-07	-1.25322e-07	2.24424e-08	-1.02879e-07	-3.26310e-07	1.33046e-07	-1.93264e-07	7.45824e-08	-5.42382e-09	6.91586e-08	-3.55739e-07	1.70839e-07	-1.84900e-07	-3.18399e-08	3.23867e-09	-2.86012e-08	-7.89720e-07	2.90047e-07	-4.99673e-07
26.001	6.00640e-05	1.64888e-05	7.65528e-05	-1.55079e-07	2.65763e-08	-1.28503e-07	-1.24565e-07	2.23068e-08	-1.02258e-07	-3.25580e-07	1.32748e-07	-1.92832e-07	7.62539e-08	-5.54537e-09	7.07085e-08	-3.55126e-07	1.70545e-07	-1.84581e-07	-3.02476e-08	3.07670e-09	-2.71709e-08	-7.88053e-07	2.89434e-07	-4.98618e-07
26.026	6.00035e-05	1.64705e-05	7.64740e-05	-1.53913e-07	2.63765e-08	-1.27536e-07	-1.23806e-07	2.21709e-08	-1.01635e-07	-3.24844e-07	1.32448e-07	-1.92396e-07	7.79300e-08	-5.66727e-09	7.22628e-08	-3.54510e-07	1.70249e-07	-1.84261e-07	-2.86500e-08	2.91421e-09	-2.57358e-08	-7.86379e-07	2.88820e-07	-4.97559e-07
26.051	5.99429e-05	1.64521e-05	7.63950e-05	-1.52745e-07	2.61764e-08	-1.26569e-07	-1.23046e-07	2.20348e-08	-1.01011e-07	-3.24102e-07	1.32145e-07	-1.91957e-07	7.96107e-08	-5.78949e-09	7.38212e-08	-3.53891e-07	1.69952e-07	-1.83939e-07	-2.70474e-08	2.75119e-09	-2.42962e-08	-7.84698e-07	2.88202e-07	-4.96495e-07
26.075	5.98822e-05	1.64338e-05	7.63160e-05	-1.51576e-07	2.59760e-08	-1.25600e-07	-1.22285e-07	2.18985e-08	-1.00386e-07	-3.23354e-07	1.31840e-07	-1.91513e-07	8.12958e-08	-5.91203e-09	7.53838e-08	-3.53269e-07	1.69653e-07	-1.83616e-07	-2.54397e-08	2.58766e-09	-2.28521e-08	-7.83010e-07	2.87583e-07	-4.95428e-07
26.100	5.98213e-05	1.64155e-05	7.62368e-05	-1.50406e-07	2.57754e-08	-1.24630e-07	-1.21522e-07	2.17620e-08	-9.97603e-08	-3.22599e-07	1.31533e-07	-1.91066e-07	8.29851e-08	-6.03489e-09	7.69502e-08	-3.52645e-07	1.69353e-07	-1.83292e-07	-2.38272e-08	2.42364e-09	-2.14036e-08	-7.81316e-07	2.86960e-07	-4.94356e-07
26.124	5.97603e-05	1.63972e-05	7.61575e-05	-1.49234e-07	2.55745e-08	-1.23659e-07	-1.20759e-07	2.16252e-08	-9.91334e-08	-3.21839e-07	1.31223e-07	-1.90616e-07	8.46785e-08	-6.15803e-09	7.85205e-08	-3.52017e-07	1.69052e-07	-1.82965e-07	-2.22099e-08	2.25914e-09	-1.99508e-08	-7.79615e-07	2.86336e-07	-4.93280e-07
26.149	5.96992e-05	1.63788e-05	7.60781e-05	-1.48060e-07	2.53735e-08	-1.22687e-07	-1.19994e-07	2.14883e-08	-9.85057e-08	-3.21072e-07	1.30910e-07	-1.90162e-07	8.63758e-08	-6.28147e-09	8.00944e-08	-3.51387e-07	1.68749e-07	-1.82638e-07	-2.05881e-08	2.09416e-09	-1.84939e-08	-7.77908e-07	2.85709e-07	-4.92199e-07
26.173	5.96380e-05	1.63605e-05	7.59985e-05	-1.46886e-07	2.51722e-08	-1.21714e-07	-1.19228e-07	2.13512e-08	-9.78772e-08	-3.20300e-07	1.30595e-07	-1.89705e-07	8.80770e-08	-6.40518e-09	8.16718e-08	-3.50754e-07	1.68445e-07	-1.82309e-07	-1.89617e-08	1.92873e-09	-1.70329e-08	-7.76194e-07	2.85079e-07	-4.91115e-07
26.198	5.95767e-05	1.63422e-05	7.59189e-05	-1.45710e-07	2.49708e-08	-1.20740e-07	-1.18462e-07	2.12139e-08	-9.72479e-08	-3.19522e-07	1.30278e-07	-1.89244e-07	8.97818e-08	-6.52916e-09	8.32526e-08	-3.50118e-07	1.68140e-07	-1.81978e-07	-1.73309e-08	1.76286e-09	-1.55681e-08	-7.74474e-07	2.84447e-07	-4.90026e-07
26.223	5.95152e-05	1.63239e-05	7.58391e-05	-1.44534e-07	2.47691e-08	-1.19765e-07	-1.17694e-07	2.10765e-08	-9.66179e-08	-3.18737e-07	1.29958e-07	-1.88779e-07	9.14901e-08	-6.65339e-09	8.48367e-08	-3.49479e-07	1.67833e-07	-1.81646e-07	-1.56959e-08	1.59655e-09	-1.40993e-08	-7.72747e-07	2.83813e-07	-4.88934e-07
26.247	5.94536e-05	1.63056e-05	7.57592e-05	-1.43356e-07	2.45673e-08	-1.18789e-07	-1.16926e-07	2.09389e-08	-9.59873e-08	-3.17947e-07	1.29636e-07	-1.88311e-07	9.32017e-08	-6.77786e-09	8.64239e-08	-3.48837e-07	1.67525e-07	-1.81313e-07	-1.40568e-08	1.42982e-09	-1.26269e-08	-7.71014e-07	2.83177e-07	-4.87838e-07
26.272	5.93919e-05	1.62873e-05	7.56792e-05	-1.42178e-07	2.43654e-08	-1.17813e-07	-1.16157e-07	2.08012e-08	-9.53561e-08	-3.17151e-07	1.29312e-07	-1.87840e-07	9.49166e-08	-6.90257e-09	8.80140e-08	-3.48193e-07	1.67215e-07	-1.80978e-07	-1.24136e-08	1.26268e-09	-1.11509e-08	-7.69275e-07	2.82538e-07	-4.86737e-07
26.296	5.93301e-05	1.62690e-05	7.55990e-05	-1.40999e-07	2.41634e-08	-1.16836e-07	-1.15388e-07	2.06634e-08	-9.47244e-08	-3.16350e-07	1.28985e-07	-1.87365e-07	9.66345e-08	-7.02751e-09	8.96070e-08	-3.47547e-07	1.66905e-07	-1.80642e-07	-1.07666e-08	1.09515e-09	-9.67146e-09	-7.67530e-07	2.81897e-07	-4.85633e-07
26.321	5.92681e-05	1.62506e-05	7.55188e-05	-1.39819e-07	2.39612e-08	-1.15858e-07	-1.14618e-07	2.05255e-08	-9.40922e-08	-3.15543e-07	1.28656e-07	-1.86887e-07	9.83554e-08	-7.15265e-09	9.12027e-08	-3.46897e-07	1.66593e-07	-1.80304e-07	-9.11586e-09	9.27241e-10	-8.18861e-09	-7.65779e-07	2.81254e-07	-4.84525e-07
26.345	5.92061e-05	1.62323e-05	7.54384e-05	-1.38639e-07	2.37590e-08	-1.14880e-07	-1.13847e-07	2.03876e-08	-9.34597e-08	-3.14730e-07	1.28324e-07	-1.86406e-07	1.00079e-07	-7.27800e-09	9.28010e-08	-3.46245e-07	1.66280e-07	-1.79965e-07	-7.46148e-09	7.58963e-10	-6.70252e-09	-7.64023e-07	2.80609e-07	-4.83414e-07
26.370	5.91439e-05	1.62141e-05	7.53580e-05	-1.37459e-07	2.35566e-08	-1.13902e-07	-1.13076e-07	2.02495e-08	-9.28268e-08	-3.13911e-07	1.27990e-07	-1.85921e-07	1.01805e-07	-7.40353e-09	9.44017e-08	-3.45591e-07	1.65966e-07	-1.79625e-07	-5.80362e-09	5.90329e-10	-5.21329e-09	-7.62260e-07	2.79961e-07	-4.82299e-07
26.395	5.90816e-05	1.61958e-05	7.52774e-05	-1.36278e-07	2.33542e-08	-1.12923e-07	-1.12305e-07	2.01114e-08	-9.21936e-08	-3.13087e-07	1.27654e-07	-1.85432e-07	1.03534e-07	-7.52925e-09	9.60047e-08	-3.44934e-07	1.65650e-07	-1.79284e-07	-4.14239e-09	4.21353e-10	-3.72104e-09	-7.60492e-07	2.79312e-07	-4.81180e-07
26.419	5.90192e-05	1.61775e-05	7.51967e-05	-1.35096e-07	2.31518e-08	-1.11945e-07	-1.11533e-07	1.99732e-08	-9.15602e-08	-3.12257e-07	1.27316e-07	-1.84941e-07	1.05265e-07	-7.65513e-09	9.76098e-08	-3.44275e-07	1.65334e-07	-1.78941e-07	-2.47793e-09	2.52048e-10	-2.22588e-09	-7.58718e-07	2.78660e-07	-4.80057e-07
26.444	5.89567e-05	1.61592e-05	7.51159e-05	-1.33915e-07	2.29493e-08	-1.10966e-07	-1.10762e-07	1.98350e-08	-9.09267e-08	-3.11422e-07	1.26975e-07	-1.84446e-07	1.06998e-07	-7.78117e-09	9.92169e-08	-3.43613e-07	1.65016e-07	-1.78597e-07	-8.10358e-10	8.24275e-11	-7.27930e-10	-7.56938e-07	2.78007e-07	-4.78931e-07
26.468	5.88941e-05	1.61409e-05	7.50350e-05	-1.32733e-07	2.27469e-08	-1.09987e-07	-1.09990e-07	1.96968e-08	-9.02931e-08	-3.10581e-07	1.26632e-07	-1.83948e-07	1.08733e-07	-7.90735e-09	1.00826e-07	-3.42949e-07	1.64697e-07	-1.78252e-07	8.60186e-10	-8.74959e-11	7.72690e-10	-7.55153e-07	2.77351e-07	-4.77802e-07
26.493	5.88313e-05	1.61227e-05	7.49540e-05	-1.31552e-07	2.25444e-08	-1.09008e-07	-1.09218e-07	1.95586e-08	-8.96595e-08	-3.09735e-07	1.26287e-07	-1.83447e-07	1.10470e-07	-8.03367e-09	1.02437e-07	-3.42282e-07	1.64377e-07	-1.77905e-07	2.53358e-09	-2.57709e-10	2.27587e-09	-7.53362e-07	2.76694e-07	-4.76669e-07
26.518	5.87685e-05	1.61044e-05	7.48729e-05	-1.30371e-07	2.23420e-08	-1.08029e-07	-1.08446e-07	1.94204e-08	-8.90259e-08	-3.08883e-07	1.25940e-07	-1.82943e-07	1.12209e-07	-8.16011e-09	1.04049e-07	-3.41613e-07	1.64056e-07	-1.77558e-07	4.20968e-09	-4.28198e-10	3.78149e-09	-7.51566e-07	2.76034e-07	-4.75532e-07
26.542	5.87055e-05	1.60861e-05	7.47916e-05	-1.29190e-07	2.21395e-08	-1.07050e-07	-1.07675e-07	1.92822e-08	-8.83924e-08	-3.08026e-07	1.25591e-07	-1.82435e-07	1.13949e-07	-8.28667e-09	1.05662e-07	-3.40942e-07	1.63733e-07	-1.77209e-07	5.88838e-09	-5.98950e-10	5.28943e-09	-7.49765e-07	2.75372e-07	-4.74393e-07
26.567	5.86424e-05	1.60679e-05	7.47103e-05	-1.28009e-07	2.19372e-08	-1.06072e-07	-1.06903e-07	1.91440e-08	-8.77590e-08	-3.07164e-07	1.25239e-07	-1.81924e-07	1.15691e-07	-8.41332e-09	1.07277e-07	-3.40269e-07	1.63410e-07	-1.76859e-07	7.56952e-09	-7.69952e-10	6.79957e-09	-7.47959e-07	2.74709e-07	-4.73250e-07
26.591	5.85792e-05	1.60496e-05	7.46289e-05	-1.26828e-07	2.17349e-08	-1.05093e-07	-1.06132e-07	1.90059e-08	-8.71260e-08	-3.06296e-07	1.24886e-07	-1.81411e-07	1.17434e-07	-8.54006e-09	1.08893e-07	-3.39594e-07	1.63086e-07	-1.76508e-07	9.25299e-09	-9.41191e-10	8.31180e-09	-7.46148e-07	2.74044e-07	-4.72104e-07
26.616	5.85160e-05	1.60314e-05	7.45474e-05	-1.25648e-07	2.15327e-08	-1.04116e-07	-1.05361e-07	1.88679e-08	-8.64932e-08	-3.05423e-07	1.24530e-07	-1.80894e-07	1.19177e-07	-8.66688e-09	1.10511e-07	-3.38916e-07	1.62760e-07	-1.76156e-07	1.09387e-08	-1.11265e-09	9.82600e-09	-7.44331e-07	2.73377e-07	-4.70955e-07
26.640	5.84525e-05	1.60132e-05	7.44657e-05	-1.24469e-07	2.13306e-08	-1.03139e-07	-1.04591e-07	1.87299e-08	-8.58607e-08	-3.04545e-07	1.24172e-07	-1.80374e-07	1.20922e-07	-8.79377e-09	1.12128e-07	-3.38236e-07	1.62434e-07	-1.75803e-07	1.26264e-08	-1.28432e-09	1.13421e-08	-7.42510e-07	2.72708e-07	-4.69802e-07
26.665	5.83890e-05	1.59950e-05	7.43840e-05	-1.23291e-07	2.11286e-08	-1.02162e-07	-1.03821e-07	1.85920e-08	-8.52287e-08	-3.03662e-07	1.23812e-07	-1.79851e-07	1.22668e-07	-8.92071e-09	1.13747e-07	-3.37554e-07	1.62106e-07	-1.75448e-07	1.43160e-08	-1.45619e-09	1.28598e-08	-7.40684e-07	2.72037e-07	-4.68647e-07
26.690	5.83254e-05	1.59768e-05	7.43022e-05	-1.22113e-07	2.09268e-08	-1.01186e-07	-1.03051e-07	1.84543e-08	-8.45972e-08	-3.02774e-07	1.23450e-07	-1.79325e-07	1.24414e-07	-9.04770e-09	1.15366e-07	-3.36871e-07	1.61778e-07	-1.75093e-07	1.60075e-08	-1.62824e-09	1.43792e-08	-7.38853e-07	2.71365e-07	-4.67489e-07
26.714	5.82617e-05	1.59586e-05	7.42203e-05	-1.20936e-07	2.07251e-08	-1.00211e-07	-1.02283e-07	1.83166e-08	-8.39662e-08	-3.01881e-07	1.23085e-07	-1.78796e-07	1.26161e-07	-9.17471e-09	1.16986e-07	-3.36185e-07	1.61449e-07	-1.74736e-07	1.77006e-08	-1.80046e-09	1.59001e-08	-7.37018e-07	2.70690e-07	-4.66327e-07
26.739	5.81979e-05	1.59404e-05	7.41382e-05	-1.19760e-07	2.05236e-08	-9.92364e-08	-1.01515e-07	1.81791e-08	-8.33358e-08	-3.00983e-07	1.22719e-07	-1.78264e-07	1.27907e-07	-9.30175e-09	1.18606e-07	-3.35497e-07	1.61118e-07	-1.74379e-07	1.93952e-08	-1.97283e-09	1.74224e-08	-7.35178e-07	2.70015e-07	-4.65163e-07
26.763	5.81339e-05	1.59222e-05	7.40561e-05	-1.18585e-07	2.03223e-08	-9.82630e-08	-1.00748e-07	1.80418e-08	-8.27062e-08	-3.00080e-07	1.22351e-07	-1.77729e-07	1.29654e-07	-9.42879e-09	1.20226e-07	-3.34807e-07	1.60787e-07	-1.74020e-07	2.10912e-08	-2.14535e-09	1.89459e-08	-7.33333e-07	2.69337e-07	-4.63996e-07
26.788	5.80699e-05	1.59040e-05	7.39739e-05	-1.17412e-07	2.01211e-08	-9.72905e-08	-9.99818e-08	1.79046e-08	-8.20772e-08	-2.99172e-07	1.21981e-07	-1.77191e-07	1.31401e-07	-9.55583e-09	1.21845e-07	-3.34116e-07	1.60455e-07	-1.73661e-07	2.27885e-08	-2.31799e-09	2.04705e-08	-7.31484e-07	2.68658e-07	-4.62826e-07
26.812	5.80058e-05	1.58859e-05	7.38916e-05	-1.16239e-07	1.99202e-08	-9.63191e-08	-9.92167e-08	1.77675e-08	-8.14491e-08	-2.98259e-07	1.21608e-07	-1.76650e-07	1.33148e-07	-9.68286e-09	1.23465e-07	-3.33422e-07	1.60122e-07	-1.73301e-07	2.44869e-08	-2.49075e-09	2.19962e-08	-7.29631e-07	2.67977e-07	-4.61653e-07
26.837	5.79415e-05	1.58677e-05	7.38092e-05	-1.15068e-07	1.97196e-08	-9.53488e-08	-9.84526e-08	1.76307e-08	-8.08219e-08	-2.97341e-07	1.21234e-07	-1.76107e-07	1.34894e-07	-9.80986e-09	1.25084e-07	-3.32727e-07	1.59788e-07	-1.72939e-07	2.61863e-08	-2.66361e-09	2.35227e-08	-7.27773e-07	2.67295e-07	-4.60478e-07
26.862	5.78772e-05	1.58496e-05	7.37267e-05	-1.13899e-07	1.95192e-08	-9.43798e-08	-9.76897e-08	1.74941e-08	-8.01956e-08	-2.96418e-07	1.20858e-07	-1.75560e-07	1.36640e-07	-9.93682e-09	1.26703e-07	-3.32030e-07	1.59453e-07	-1.72577e-07	2.78866e-08	-2.83655e-09	2.50500e-08	-7.25911e-07	2.66611e-07	-4.59300e-07
26.886	5.78127e-05	1.58314e-05	7.36442e-05	-1.12731e-07	1.93190e-08	-9.34121e-08	-9.69281e-08	1.73577e-08	-7.95704e-08	-2.95491e-07	1.20480e-07	-1.75011e-07	1.38385e-07	-1.00637e-08	1.28322e-07	-3.31332e-07	1.59118e-07	-1.72214e-07	2.95876e-08	-3.00957e-09	2.65780e-08	-7.24045e-07	2.65926e-07	-4.58119e-07
26.911	5.77482e-05	1.58133e-05	7.35615e-05	-1.11565e-07	1.91192e-08	-9.24458e-08	-9.61677e-08	1.72215e-08	-7.89462e-08	-2.94559e-07	1.20100e-07	-1.74459e-07	1.40130e-07	-1.01906e-08	1.29939e-07	-3.30631e-07	1.58781e-07	-1.71850e-07	3.12891e-08	-3.18265e-09	2.81065e-08	-7.22176e-07	2.65239e-07	-4.56936e-07
26.935	5.76835e-05	1.57952e-05	7.34787e-05	-1.10401e-07	1.89196e-08	-9.14810e-08	-9.54088e-08	1.70856e-08	-7.83231e-08	-2.93622e-07	1.19718e-07	-1.73904e-07	1.41873e-07	-1.03173e-08	1.31555e-07	-3.29929e-07	1.58444e-07	-1.71485e-07	3.29912e-08	-3.35578e-09	2.96354e-08	-7.20302e-07	2.64551e-07	-4.55751e-07
26.960	5.76188e-05	1.57771e-05	7.33959e-05	-1.09238e-07	1.87204e-08	-9.05177e-08	-9.46513e-08	1.69500e-08	-7.77013e-08	-2.92681e-07	1.19334e-07	-1.73347e-07	1.43615e-07	-1.04440e-08	1.33171e-07	-3.29226e-07	1.58106e-07	-1.71119e-07	3.46935e-08	-3.52893e-09	3.11646e-08	-7.18424e-07	2.63862e-07	-4.54563e-07
26.984	5.75539e-05	1.57590e-05	7.33130e-05	-1.08078e-07	1.85216e-08	-8.95561e-08	-9.38954e-08	1.68146e-08	-7.70808e-08	-2.91735e-07	1.18949e-07	-1.72787e-07	1.45356e-07	-1.05706e-08	1.34785e-07	-3.28520e-07	1.57768e-07	-1.70753e-07	3.63960e-08	-3.70211e-09	3.26939e-08	-7.16543e-07	2.63171e-07	-4.53372e-07
27.009	5.74890e-05	1.57410e-05	7.32300e-05	-1.06919e-07	1.83230e-08	-8.85963e-08	-9.31412e-08	1.66796e-08	-7.64616e-08	-2.90785e-07	1.18561e-07	-1.72224e-07	1.47095e-07	-1.06971e-08	1.36398e-07	-3.27814e-07	1.57428e-07	-1.70385e-07	3.80985e-08	-3.87529e-09	3.42233e-08	-7.14658e-07	2.62478e-07	-4.52180e-07
27.034	5.74239e-05	1.57229e-05	7.31469e-05	-1.05763e-07	1.81249e-08	-8.76382e-08	-9.23886e-08	1.65448e-08	-7.58439e-08	-2.89830e-07	1.18172e-07	-1.71658e-07	1.48832e-07	-1.08235e-08	1.38009e-07	-3.27106e-07	1.57088e-07	-1.70017e-07	3.98010e-08	-4.04846e-09	3.57525e-08	-7.12769e-07	2.61785e-07	-4.50985e-07
27.058	5.73588e-05	1.57049e-05	7.30637e-05	-1.04609e-07	1.79272e-08	-8.66821e-08	-9.16379e-08	1.64104e-08	-7.52276e-08	-2.88871e-07	1.17781e-07	-1.71090e-07	1.50568e-07	-1.09497e-08	1.39618e-07	-3.26396e-07	1.56748e-07	-1.69648e-07	4.15032e-08	-4.22160e-09	3.72816e-08	-7.10877e-07	2.61090e-07	-4.49788e-07
27.083	5.72936e-05	1.56868e-05	7.29804e-05	-1.03458e-07	1.77298e-08	-8.57279e-08	-9.08891e-08	1.62763e-08	-7.46129e-08	-2.87907e-07	1.17388e-07	-1.70519e-07	1.52301e-07	-1.10757e-08	1.41226e-07	-3.25685e-07	1.56406e-07	-1.69279e-07	4.32051e-08	-4.39471e-09	3.88104e-08	-7.08982e-07	2.60394e-07	-4.48588e-07
27.107	5.72282e-05	1.56688e-05	7.28970e-05	-1.02309e-07	1.75329e-08	-8.47758e-08	-9.01423e-08	1.61425e-08	-7.39998e-08	-2.86939e-07	1.16993e-07	-1.69946e-07	1.54033e-07	-1.12017e-08	1.42831e-07	-3.24973e-07	1.56064e-07	-1.68909e-07	4.49064e-08	-4.56777e-09	4.03387e-08	-7.07083e-07	2.59696e-07	-4.47387e-07
27.132	5.71628e-05	1.56508e-05	7.28136e-05	-1.01162e-07	1.73364e-08	-8.38259e-08	-8.93975e-08	1.60091e-08	-7.33884e-08	-2.85967e-07	1.16597e-07	-1.69370e-07	1.55762e-07	-1.13274e-08	1.44435e-07	-3.24259e-07	1.55721e-07	-1.68538e-07	4.66071e-08	-4.74076e-09	4.18664e-08	-7.05181e-07	2.58998e-07	-4.46184e-07
27.156	5.70973e-05	1.56328e-05	7.27301e-05	-1.00019e-07	1.71404e-08	-8.28782e-08	-8.86549e-08	1.58762e-08	-7.27787e-08	-2.84990e-07	1.16199e-07	-1.68792e-07	1.57489e-07	-1.14530e-08	1.46036e-07	-3.23544e-07	1.55378e-07	-1.68166e-07	4.83070e-08	-4.91367e-09	4.33934e-08	-7.03276e-07	2.58298e-07	-4.44978e-07
27.181	5.70316e-05	1.56149e-05	7.26465e-05	-9.88777e-08	1.69449e-08	-8.19328e-08	-8.79145e-08	1.57436e-08	-7.21709e-08	-2.84010e-07	1.15799e-07	-1.68211e-07	1.59213e-07	-1.15783e-08	1.47634e-07	-3.22828e-07	1.55034e-07	-1.67794e-07	5.00060e-08	-5.08649e-09	4.49196e-08	-7.01368e-07	2.57597e-07	-4.43771e-07
27.206	5.69659e-05	1.55969e-05	7.25628e-05	-9.77397e-08	1.67499e-08	-8.09898e-08	-8.71764e-08	1.56114e-08	-7.15650e-08	-2.83025e-07	1.15397e-07	-1.67628e-07	1.60934e-07	-1.17035e-08	1.49230e-07	-3.22111e-07	1.54690e-07	-1.67421e-07	5.17040e-08	-5.25920e-09	4.64448e-08	-6.99457e-07	2.56895e-07	-4.42561e-07
27.230	5.69001e-05	1.55789e-05	7.24791e-05	-9.66048e-08	1.65554e-08	-8.00493e-08	-8.64408e-08	1.54797e-08	-7.09611e-08	-2.82036e-07	1.14994e-07	-1.67042e-07	1.62652e-07	-1.18284e-08	1.50823e-07	-3.21392e-07	1.54344e-07	-1.67048e-07	5.34007e-08	-5.43179e-09	4.79689e-08	-6.97542e-07	2.56192e-07	-4.41350e-07
27.255	5.68342e-05	1.55610e-05	7.23952e-05	-9.54729e-08	1.63614e-08	-7.91114e-08	-8.57076e-08	1.53484e-08	-7.03592e-08	-2.81043e-07	1.14589e-07	-1.66454e-07	1.64366e-07	-1.19531e-08	1.52413e-07	-3.20672e-07	1.53999e-07	-1.66674e-07	5.50961e-08	-5.60424e-09	4.94919e-08	-6.95625e-07	2.55488e-07	-4.40137e-07
27.279	5.67682e-05	1.55431e-05	7.23113e-05	-9.43442e-08	1.61680e-08	-7.81762e-08	-8.49770e-08	1.52175e-08	-6.97594e-08	-2.80046e-07	1.14183e-07	-1.65864e-07	1.66078e-07	-1.20776e-08	1.54000e-07	-3.19952e-07	1.53653e-07	-1.66299e-07	5.67901e-08	-5.77654e-09	5.10135e-08	-6.93706e-07	2.54783e-07	-4.38923e-07
27.304	5.67021e-05	1.55252e-05	7.22273e-05	-9.32189e-08	1.59752e-08	-7.72437e-08	-8.42490e-08	1.50872e-08	-6.91618e-08	-2.79046e-07	1.13775e-07	-1.65271e-07	1.67786e-07	-1.22018e-08	1.55584e-07	-3.19230e-07	1.53306e-07	-1.65924e-07	5.84824e-08	-5.94868e-09	5.25337e-08	-6.91783e-07	2.54077e-07	-4.37706e-07
27.329	5.66359e-05	1.55073e-05	7.21432e-05	-9.20969e-08	1.57829e-08	-7.63140e-08	-8.35238e-08	1.49573e-08	-6.85665e-08	-2.78041e-07	1.13365e-07	-1.64676e-07	1.69490e-07	-1.23258e-08	1.57164e-07	-3.18507e-07	1.52959e-07	-1.65548e-07	6.01730e-08	-6.12064e-09	5.40524e-08	-6.89859e-07	2.53370e-07	-4.36489e-07
27.353	5.65697e-05	1.54894e-05	7.20591e-05	-9.09785e-08	1.55912e-08	-7.53873e-08	-8.28014e-08	1.48279e-08	-6.79734e-08	-2.77032e-07	1.12954e-07	-1.64078e-07	1.71191e-07	-1.24494e-08	1.58741e-07	-3.17784e-07	1.52612e-07	-1.65172e-07	6.18617e-08	-6.29241e-09	5.55693e-08	-6.87931e-07	2.52662e-07	-4.35269e-07
27.378	5.65033e-05	1.54716e-05	7.19749e-05	-8.98637e-08	1.54002e-08	-7.44635e-08	-8.20819e-08	1.46991e-08	-6.73828e-08	-2.76020e-07	1.12541e-07	-1.63479e-07	1.72887e-07	-1.25728e-08	1.60314e-07	-3.17059e-07	1.52264e-07	-1.64795e-07	6.35484e-08	-6.46398e-09	5.70844e-08	-6.86001e-07	2.51953e-07	-4.34048e-07
27.402	5.64368e-05	1.54538e-05	7.18906e-05	-8.87527e-08	1.52098e-08	-7.35429e-08	-8.13654e-08	1.45708e-08	-6.67946e-08	-2.75004e-07	1.12127e-07	-1.62877e-07	1.74579e-07	-1.26958e-08	1.61883e-07	-3.16334e-07	1.51915e-07	-1.64418e-07	6.52329e-08	-6.63532e-09	5.85975e-08	-6.84069e-07	2.51244e-07	-4.32826e-07
27.427	5.63703e-05	1.54359e-05	7.18062e-05	-8.76454e-08	1.50200e-08	-7.26254e-08	-8.06520e-08	1.44430e-08	-6.62090e-08	-2.73984e-07	1.11711e-07	-1.62273e-07	1.76267e-07	-1.28186e-08	1.63448e-07	-3.15607e-07	1.51566e-07	-1.64041e-07	6.69150e-08	-6.80643e-09	6.01086e-08	-6.82135e-07	2.50533e-07	-4.31602e-07
27.451	5.63037e-05	1.54181e-05	7.17218e-05	-8.65421e-08	1.48309e-08	-7.17112e-08	-7.99418e-08	1.43158e-08	-6.56259e-08	-2.72960e-07	1.11294e-07	-1.61667e-07	1.77950e-07	-1.29410e-08	1.65009e-07	-3.14880e-07	1.51217e-07	-1.63663e-07	6.85948e-08	-6.97729e-09	6.16175e-08	-6.80199e-07	2.49822e-07	-4.30377e-07
27.476	5.62369e-05	1.54003e-05	7.16373e-05	-8.54429e-08	1.46426e-08	-7.08003e-08	-7.92348e-08	1.41892e-08	-6.50456e-08	-2.71933e-07	1.10875e-07	-1.61058e-07	1.79629e-07	-1.30631e-08	1.66566e-07	-3.14153e-07	1.50868e-07	-1.63285e-07	7.02720e-08	-7.14788e-09	6.31241e-08	-6.78260e-07	2.49110e-07	-4.29150e-07
27.501	5.61701e-05	1.53826e-05	7.15527e-05	-8.43477e-08	1.44549e-08	-6.98928e-08	-7.85311e-08	1.40632e-08	-6.44679e-08	-2.70902e-07	1.10454e-07	-1.60448e-07	1.81302e-07	-1.31848e-08	1.68118e-07	-3.13424e-07	1.50518e-07	-1.62906e-07	7.19464e-08	-7.31820e-09	6.46282e-08	-6.76320e-07	2.48397e-07	-4.27922e-07
27.525	5.61032e-05	1.53648e-05	7.14680e-05	-8.32568e-08	1.42679e-08	-6.89889e-08	-7.78309e-08	1.39378e-08	-6.38931e-08	-2.69868e-07	1.10033e-07	-1.59835e-07	1.82971e-07	-1.33061e-08	1.69665e-07	-3.12695e-07	1.50168e-07	-1.62527e-07	7.36180e-08	-7.48823e-09	6.61298e-08	-6.74377e-07	2.47684e-07	-4.26693e-07
27.550	5.60362e-05	1.53471e-05	7.13833e-05	-8.21703e-08	1.40817e-08	-6.80886e-08	-7.71343e-08	1.38131e-08	-6.33212e-08	-2.68830e-07	1.09610e-07	-1.59221e-07	1.84634e-07	-1.34271e-08	1.71207e-07	-3.11965e-07	1.49817e-07	-1.62148e-07	7.52866e-08	-7.65796e-09	6.76286e-08	-6.72433e-07	2.46970e-07	-4.25463e-07
27.574	5.59692e-05	1.53294e-05	7.12985e-05	-8.10882e-08	1.38963e-08	-6.71919e-08	-7.64412e-08	1.36889e-08	-6.27522e-08	-2.67789e-07	1.09185e-07	-1.58604e-07	1.86292e-07	-1.35477e-08	1.72745e-07	-3.11235e-07	1.49467e-07	-1.61768e-07	7.69520e-08	-7.82736e-09	6.91247e-08	-6.70487e-07	2.46255e-07	-4.24232e-07
27.599	5.59020e-05	1.53117e-05	7.12137e-05	-8.00107e-08	1.37116e-08	-6.62991e-08	-7.57518e-08	1.35655e-08	-6.21863e-08	-2.66745e-07	1.08759e-07	-1.57986e-07	1.87945e-07	-1.36678e-08	1.74277e-07	-3.10504e-07	1.49116e-07	-1.61388e-07	7.86142e-08	-7.99643e-09	7.06178e-08	-6.68540e-07	2.45540e-07	-4.23000e-07
27.623	5.58347e-05	1.52940e-05	7.11287e-05	-7.89378e-08	1.35278e-08	-6.54100e-08	-7.50661e-08	1.34427e-08	-6.16234e-08	-2.65697e-07	1.08332e-07	-1.57365e-07	1.89591e-07	-1.37876e-08	1.75804e-07	-3.09773e-07	1.48764e-07	-1.61008e-07	8.02729e-08	-8.16516e-09	7.21078e-08	-6.66591e-07	2.44824e-07	-4.21766e-07
27.648	5.57674e-05	1.52763e-05	7.10437e-05	-7.78697e-08	1.33447e-08	-6.45250e-08	-7.43844e-08	1.33206e-08	-6.10638e-08	-2.64646e-07	1.07904e-07	-1.56742e-07	1.91232e-07	-1.39069e-08	1.77325e-07	-3.09041e-07	1.48413e-07	-1.60628e-07	8.19281e-08	-8.33352e-09	7.35946e-08	-6.64640e-07	2.44108e-07	-4.20532e-07
27.673	5.57000e-05	1.52587e-05	7.09587e-05	-7.68064e-08	1.31625e-08	-6.36439e-08	-7.37066e-08	1.31992e-08	-6.05073e-08	-2.63592e-07	1.07474e-07	-1.56118e-07	1.92867e-07	-1.40258e-08	1.78841e-07	-3.08309e-07	1.48061e-07	-1.60247e-07	8.35796e-08	-8.50151e-09	7.50781e-08	-6.62688e-07	2.43391e-07	-4.19297e-07
27.697	5.56325e-05	1.52411e-05	7.08736e-05	-7.57482e-08	1.29812e-08	-6.27670e-08	-7.30328e-08	1.30786e-08	-5.99542e-08	-2.62534e-07	1.07043e-07	-1.55492e-07	1.94495e-07	-1.41442e-08	1.80351e-07	-3.07576e-07	1.47710e-07	-1.59867e-07	8.52273e-08	-8.66910e-09	7.65582e-08	-6.60735e-07	2.42674e-07	-4.18061e-07
27.722	5.55649e-05	1.52235e-05	7.07884e-05	-7.46949e-08	1.28007e-08	-6.18943e-08	-7.23632e-08	1.29587e-08	-5.94045e-08	-2.61474e-07	1.06610e-07	-1.54864e-07	1.96117e-07	-1.42621e-08	1.81855e-07	-3.06843e-07	1.47358e-07	-1.59486e-07	8.68710e-08	-8.83630e-09	7.80347e-08	-6.58781e-07	2.41956e-07	-4.16825e-07
27.746	5.54972e-05	1.52059e-05	7.07031e-05	-7.36469e-08	1.26211e-08	-6.10259e-08	-7.16977e-08	1.28395e-08	-5.88582e-08	-2.60410e-07	1.06176e-07	-1.54234e-07	1.97733e-07	-1.43796e-08	1.83353e-07	-3.06110e-07	1.47006e-07	-1.59105e-07	8.85106e-08	-9.00307e-09	7.95075e-08	-6.56825e-07	2.41237e-07	-4.15588e-07
27.771	5.54294e-05	1.51883e-05	7.06178e-05	-7.26042e-08	1.24424e-08	-6.01618e-08	-7.10366e-08	1.27211e-08	-5.83155e-08	-2.59343e-07	1.05742e-07	-1.53602e-07	1.99341e-07	-1.44966e-08	1.84845e-07	-3.05377e-07	1.46653e-07	-1.58724e-07	9.01459e-08	-9.16941e-09	8.09765e-08	-6.54868e-07	2.40519e-07	-4.14350e-07
27.795	5.53616e-05	1.51708e-05	7.05324e-05	-7.15668e-08	1.22646e-08	-5.93022e-08	-7.03798e-08	1.26035e-08	-5.77764e-08	-2.58274e-07	1.05305e-07	-1.52968e-07	2.00943e-07	-1.46131e-08	1.86330e-07	-3.04643e-07	1.46301e-07	-1.58342e-07	9.17768e-08	-9.33531e-09	8.24415e-08	-6.52911e-07	2.39800e-07	-4.13111e-07
27.820	5.52937e-05	1.51533e-05	7.04469e-05	-7.05349e-08	1.20877e-08	-5.84471e-08	-6.97276e-08	1.24867e-08	-5.72409e-08	-2.57201e-07	1.04868e-07	-1.52333e-07	2.02538e-07	-1.47290e-08	1.87808e-07	-3.03910e-07	1.45949e-07	-1.57961e-07	9.34033e-08	-9.50074e-09	8.39025e-08	-6.50952e-07	2.39081e-07	-4.11872e-07
27.845	5.52256e-05	1.51358e-05	7.03614e-05	-6.95086e-08	1.19119e-08	-5.75967e-08	-6.90799e-08	1.23707e-08	-5.67092e-08	-2.56126e-07	1.04430e-07	-1.51696e-07	2.04125e-07	-1.48445e-08	1.89280e-07	-3.03176e-07	1.45596e-07	-1.57580e-07	9.50250e-08	-9.66570e-09	8.53593e-08	-6.48993e-07	2.38361e-07	-4.10632e-07
27.869	5.51576e-05	1.51183e-05	7.02758e-05	-6.84880e-08	1.17370e-08	-5.67510e-08	-6.84368e-08	1.22555e-08	-5.61813e-08	-2.55047e-07	1.03990e-07	-1.51057e-07	2.05705e-07	-1.49594e-08	1.90745e-07	-3.02442e-07	1.45244e-07	-1.57198e-07	9.66420e-08	-9.83017e-09	8.68118e-08	-6.47033e-07	2.37641e-07	-4.09392e-07
27.894	5.50894e-05	1.51008e-05	7.01902e-05	-6.74732e-08	1.15630e-08	-5.59101e-08	-6.77985e-08	1.21412e-08	-5.56573e-08	-2.53966e-07	1.03549e-07	-1.50417e-07	2.07277e-07	-1.50737e-08	1.92203e-07	-3.01708e-07	1.44892e-07	-1.56817e-07	9.82540e-08	-9.99414e-09	8.82598e-08	-6.45072e-07	2.36921e-07	-4.08151e-07
27.918	5.50211e-05	1.50834e-05	7.01045e-05	-6.64642e-08	1.13901e-08	-5.50741e-08	-6.71650e-08	1.20278e-08	-5.51372e-08	-2.52883e-07	1.03107e-07	-1.49775e-07	2.08841e-07	-1.51875e-08	1.93654e-07	-3.00974e-07	1.44539e-07	-1.56435e-07	9.98609e-08	-1.01576e-08	8.97033e-08	-6.43111e-07	2.36201e-07	-4.06911e-07
27.943	5.49528e-05	1.50660e-05	7.00187e-05	-6.54613e-08	1.12183e-08	-5.42431e-08	-6.65364e-08	1.19152e-08	-5.46212e-08	-2.51796e-07	1.02664e-07	-1.49132e-07	2.10398e-07	-1.53006e-08	1.95097e-07	-3.00240e-07	1.44187e-07	-1.56054e-07	1.01463e-07	-1.03205e-08	9.11421e-08	-6.41150e-07	2.35480e-07	-4.05669e-07
27.967	5.48843e-05	1.50486e-05	6.99329e-05	-6.44645e-08	1.10475e-08	-5.34171e-08	-6.59128e-08	1.18035e-08	-5.41093e-08	-2.50707e-07	1.02220e-07	-1.48487e-07	2.11946e-07	-1.54132e-08	1.96533e-07	-2.99507e-07	1.43834e-07	-1.55672e-07	1.03059e-07	-1.04829e-08	9.25760e-08	-6.39188e-07	2.34760e-07	-4.04428e-07
27.992	5.48158e-05	1.50312e-05	6.98470e-05	-6.34739e-08	1.08777e-08	-5.25962e-08	-6.52943e-08	1.16928e-08	-5.36015e-08	-2.49615e-07	1.01775e-07	-1.47840e-07	2.13486e-07	-1.55252e-08	1.97961e-07	-2.98773e-07	1.43482e-07	-1.55291e-07	1.04650e-07	-1.06447e-08	9.40051e-08	-6.37225e-07	2.34039e-07	-4.03186e-07
28.017	5.47473e-05	1.50138e-05	6.97611e-05	-6.24896e-08	1.07090e-08	-5.17806e-08	-6.46810e-08	1.15830e-08	-5.30980e-08	-2.48521e-07	1.01329e-07	-1.47192e-07	2.15017e-07	-1.56366e-08	1.99381e-07	-2.98040e-07	1.43130e-07	-1.54910e-07	1.06235e-07	-1.08060e-08	9.54291e-08	-6.35263e-07	2.33318e-07	-4.01944e-07
28.041	5.46786e-05	1.49965e-05	6.96751e-05	-6.15118e-08	1.05414e-08	-5.09703e-08	-6.40729e-08	1.14741e-08	-5.25988e-08	-2.47425e-07	1.00882e-07	-1.46543e-07	2.16540e-07	-1.57473e-08	2.00793e-07	-2.97307e-07	1.42778e-07	-1.54529e-07	1.07814e-07	-1.09666e-08	9.68479e-08	-6.33300e-07	2.32597e-07	-4.00703e-07
28.066	5.46098e-05	1.49792e-05	6.95891e-05	-6.05404e-08	1.03750e-08	-5.01655e-08	-6.34702e-08	1.13661e-08	-5.21041e-08	-2.46326e-07	1.00434e-07	-1.45892e-07	2.18054e-07	-1.58574e-08	2.02197e-07	-2.96574e-07	1.42426e-07	-1.54148e-07	1.09388e-07	-1.11267e-08	9.82614e-08	-6.31337e-07	2.31876e-07	-3.99461e-07
28.090	5.45410e-05	1.49619e-05	6.95029e-05	-5.95757e-08	1.02096e-08	-4.93660e-08	-6.28729e-08	1.12592e-08	-5.16137e-08	-2.45224e-07	9.99847e-08	-1.45239e-07	2.19559e-07	-1.59669e-08	2.03592e-07	-2.95841e-07	1.42074e-07	-1.53767e-07	1.10956e-07	-1.12861e-08	9.96694e-08	-6.29374e-07	2.31155e-07	-3.98219e-07
28.115	5.44721e-05	1.49447e-05	6.94168e-05	-5.86177e-08	1.00455e-08	-4.85722e-08	-6.22812e-08	1.11532e-08	-5.11280e-08	-2.44120e-07	9.95347e-08	-1.44586e-07	2.21055e-07	-1.60757e-08	2.04979e-07	-2.95109e-07	1.41722e-07	-1.53387e-07	1.12517e-07	-1.14449e-08	1.01072e-07	-6.27412e-07	2.30435e-07	-3.96977e-07
28.140	5.44031e-05	1.49274e-05	6.93305e-05	-5.76665e-08	9.88245e-09	-4.77840e-08	-6.16950e-08	1.10482e-08	-5.06468e-08	-2.43014e-07	9.90837e-08	-1.43931e-07	2.22542e-07	-1.61838e-08	2.06358e-07	-2.94377e-07	1.41371e-07	-1.53006e-07	1.14072e-07	-1.16031e-08	1.02469e-07	-6.25449e-07	2.29714e-07	-3.95735e-07
28.164	5.43341e-05	1.49102e-05	6.92443e-05	-5.67222e-08	9.72063e-09	-4.70016e-08	-6.11146e-08	1.09443e-08	-5.01703e-08	-2.41906e-07	9.86318e-08	-1.43274e-07	2.24019e-07	-1.62912e-08	2.07727e-07	-2.93646e-07	1.41020e-07	-1.52626e-07	1.15620e-07	-1.17606e-08	1.03860e-07	-6.23487e-07	2.28993e-07	-3.94494e-07
28.189	5.42649e-05	1.48930e-05	6.91579e-05	-5.57850e-08	9.56002e-09	-4.62250e-08	-6.05399e-08	1.08414e-08	-4.96985e-08	-2.40795e-07	9.81790e-08	-1.42616e-07	2.25486e-07	-1.63979e-08	2.09088e-07	-2.92915e-07	1.40669e-07	-1.52246e-07	1.17162e-07	-1.19175e-08	1.05245e-07	-6.21525e-07	2.28273e-07	-3.93252e-07
28.213	5.41957e-05	1.48758e-05	6.90715e-05	-5.48549e-08	9.40062e-09	-4.54543e-08	-5.99711e-08	1.07395e-08	-4.92316e-08	-2.39683e-07	9.77254e-08	-1.41957e-07	2.26943e-07	-1.65039e-08	2.10439e-07	-2.92184e-07	1.40318e-07	-1.51867e-07	1.18698e-07	-1.20736e-08	1.06624e-07	-6.19563e-07	2.27552e-07	-3.92011e-07
28.238	5.41264e-05	1.48587e-05	6.89851e-05	-5.39320e-08	9.24247e-09	-4.46895e-08	-5.94083e-08	1.06387e-08	-4.87695e-08	-2.38568e-07	9.72709e-08	-1.41297e-07	2.28391e-07	-1.66092e-08	2.11782e-07	-2.91455e-07	1.39967e-07	-1.51487e-07	1.20226e-07	-1.22291e-08	1.07997e-07	-6.17602e-07	2.26832e-07	-3.90771e-07
28.262	5.40570e-05	1.48415e-05	6.88986e-05	-5.30165e-08	9.08557e-09	-4.39309e-08	-5.88515e-08	1.05390e-08	-4.83125e-08	-2.37451e-07	9.68156e-08	-1.40636e-07	2.29828e-07	-1.67137e-08	2.13114e-07	-2.90725e-07	1.39617e-07	-1.51108e-07	1.21748e-07	-1.23839e-08	1.09364e-07	-6.15642e-07	2.26112e-07	-3.89530e-07
28.287	5.39876e-05	1.48244e-05	6.88120e-05	-5.21084e-08	8.92994e-09	-4.31784e-08	-5.83008e-08	1.04404e-08	-4.78604e-08	-2.36333e-07	9.63595e-08	-1.39973e-07	2.31255e-07	-1.68175e-08	2.14438e-07	-2.89997e-07	1.39267e-07	-1.50730e-07	1.23262e-07	-1.25379e-08	1.10724e-07	-6.13682e-07	2.25392e-07	-3.88290e-07
28.312	5.39180e-05	1.48074e-05	6.87254e-05	-5.12078e-08	8.77561e-09	-4.24322e-08	-5.77564e-08	1.03429e-08	-4.74135e-08	-2.35212e-07	9.59025e-08	-1.39310e-07	2.32672e-07	-1.69205e-08	2.15751e-07	-2.89269e-07	1.38918e-07	-1.50351e-07	1.24769e-07	-1.26912e-08	1.12078e-07	-6.11723e-07	2.24673e-07	-3.87051e-07
28.336	5.38484e-05	1.47903e-05	6.86387e-05	-5.03149e-08	8.62259e-09	-4.16923e-08	-5.72182e-08	1.02465e-08	-4.69717e-08	-2.34090e-07	9.54449e-08	-1.38645e-07	2.34077e-07	-1.70227e-08	2.17055e-07	-2.88542e-07	1.38569e-07	-1.49973e-07	1.26269e-07	-1.28437e-08	1.13425e-07	-6.09765e-07	2.23953e-07	-3.85812e-07
28.361	5.37787e-05	1.47733e-05	6.85520e-05	-4.94297e-08	8.47089e-09	-4.09588e-08	-5.66865e-08	1.01513e-08	-4.65352e-08	-2.32965e-07	9.49864e-08	-1.37979e-07	2.35472e-07	-1.71241e-08	2.18348e-07	-2.87815e-07	1.38220e-07	-1.49596e-07	1.27761e-07	-1.29955e-08	1.14765e-07	-6.07808e-07	2.23235e-07	-3.84573e-07
28.385	5.37090e-05	1.47563e-05	6.84652e-05	-4.85523e-08	8.32053e-09	-4.02318e-08	-5.61612e-08	1.00572e-08	-4.61040e-08	-2.31839e-07	9.45273e-08	-1.37312e-07	2.36856e-07	-1.72248e-08	2.19631e-07	-2.87090e-07	1.37871e-07	-1.49219e-07	1.29245e-07	-1.31465e-08	1.16099e-07	-6.05851e-07	2.22516e-07	-3.83335e-07
28.410	5.36391e-05	1.47393e-05	6.83784e-05	-4.76829e-08	8.17154e-09	-3.95113e-08	-5.56425e-08	9.96436e-09	-4.56781e-08	-2.30711e-07	9.40674e-08	-1.36644e-07	2.38229e-07	-1.73246e-08	2.20904e-07	-2.86365e-07	1.37523e-07	-1.48842e-07	1.30722e-07	-1.32967e-08	1.17425e-07	-6.03896e-07	2.21798e-07	-3.82098e-07
28.434	5.35692e-05	1.47223e-05	6.82915e-05	-4.68215e-08	8.02392e-09	-3.87976e-08	-5.51304e-08	9.87266e-09	-4.52578e-08	-2.29582e-07	9.36069e-08	-1.35975e-07	2.39590e-07	-1.74236e-08	2.22167e-07	-2.85641e-07	1.37176e-07	-1.48466e-07	1.32191e-07	-1.34461e-08	1.18745e-07	-6.01942e-07	2.21080e-07	-3.80862e-07
28.459	5.34992e-05	1.47054e-05	6.82046e-05	-4.59682e-08	7.87770e-09	-3.80905e-08	-5.46251e-08	9.78216e-09	-4.48429e-08	-2.28450e-07	9.31456e-08	-1.35305e-07	2.40940e-07	-1.75218e-08	2.23418e-07	-2.84918e-07	1.36828e-07	-1.48090e-07	1.33652e-07	-1.35947e-08	1.20057e-07	-5.99989e-07	2.20363e-07	-3.79626e-07
28.484	5.34291e-05	1.46885e-05	6.81176e-05	-4.51232e-08	7.73288e-09	-3.73903e-08	-5.41266e-08	9.69289e-09	-4.44337e-08	-2.27318e-07	9.26838e-08	-1.34634e-07	2.42278e-07	-1.76191e-08	2.24659e-07	-2.84196e-07	1.36482e-07	-1.47715e-07	1.35104e-07	-1.37425e-08	1.21362e-07	-5.98037e-07	2.19646e-07	-3.78391e-07
28.508	5.33590e-05	1.46716e-05	6.80306e-05	-4.42865e-08	7.58950e-09	-3.66970e-08	-5.36349e-08	9.60485e-09	-4.40301e-08	-2.26183e-07	9.22213e-08	-1.33962e-07	2.43605e-07	-1.77155e-08	2.25889e-07	-2.83475e-07	1.36135e-07	-1.47340e-07	1.36549e-07	-1.38894e-08	1.22659e-07	-5.96087e-07	2.18930e-07	-3.77157e-07
28.533	5.32888e-05	1.46548e-05	6.79435e-05	-4.34583e-08	7.44756e-09	-3.60107e-08	-5.31503e-08	9.51806e-09	-4.36323e-08	-2.25047e-07	9.17581e-08	-1.33289e-07	2.44919e-07	-1.78111e-08	2.27108e-07	-2.82755e-07	1.35790e-07	-1.46966e-07	1.37984e-07	-1.40354e-08	1.23949e-07	-5.94138e-07	2.18214e-07	-3.75924e-07
28.557	5.32185e-05	1.46379e-05	6.78564e-05	-4.26386e-08	7.30708e-09	-3.53315e-08	-5.26728e-08	9.43254e-09	-4.32402e-08	-2.23910e-07	9.12944e-08	-1.32616e-07	2.46221e-07	-1.79058e-08	2.28315e-07	-2.82037e-07	1.35445e-07	-1.46592e-07	1.39412e-07	-1.41806e-08	1.25231e-07	-5.92191e-07	2.17499e-07	-3.74692e-07
28.582	5.31481e-05	1.46211e-05	6.77692e-05	-4.18275e-08	7.16808e-09	-3.46594e-08	-5.22024e-08	9.34830e-09	-4.28540e-08	-2.22772e-07	9.08302e-08	-1.31941e-07	2.47511e-07	-1.79996e-08	2.29511e-07	-2.81319e-07	1.35100e-07	-1.46219e-07	1.40830e-07	-1.43249e-08	1.26505e-07	-5.90245e-07	2.16784e-07	-3.73461e-07
28.606	5.30776e-05	1.46043e-05	6.76820e-05	-4.10251e-08	7.03058e-09	-3.39945e-08	-5.17392e-08	9.26536e-09	-4.24738e-08	-2.21631e-07	9.03654e-08	-1.31266e-07	2.48788e-07	-1.80925e-08	2.30696e-07	-2.80602e-07	1.34756e-07	-1.45847e-07	1.42240e-07	-1.44683e-08	1.27772e-07	-5.88301e-07	2.16070e-07	-3.72231e-07
28.631	5.30071e-05	1.45876e-05	6.75947e-05	-4.02316e-08	6.89459e-09	-3.33370e-08	-5.12833e-08	9.18373e-09	-4.20996e-08	-2.20490e-07	8.99000e-08	-1.30590e-07	2.50053e-07	-1.81845e-08	2.31869e-07	-2.79887e-07	1.34412e-07	-1.45475e-07	1.43641e-07	-1.46108e-08	1.29030e-07	-5.86358e-07	2.15357e-07	-3.71002e-07
28.656	5.29365e-05	1.45709e-05	6.75074e-05	-3.94470e-08	6.76013e-09	-3.26868e-08	-5.08349e-08	9.10342e-09	-4.17315e-08	-2.19348e-07	8.94341e-08	-1.29913e-07	2.51305e-07	-1.82755e-08	2.33030e-07	-2.79173e-07	1.34069e-07	-1.45104e-07	1.45033e-07	-1.47523e-08	1.30280e-07	-5.84418e-07	2.14644e-07	-3.69774e-07
28.680	5.28659e-05	1.45541e-05	6.74200e-05	-3.86714e-08	6.62721e-09	-3.20442e-08	-5.03939e-08	9.02446e-09	-4.13695e-08	-2.18204e-07	8.89678e-08	-1.29236e-07	2.52544e-07	-1.83656e-08	2.34178e-07	-2.78460e-07	1.33727e-07	-1.44733e-07	1.46415e-07	-1.48930e-08	1.31522e-07	-5.82479e-07	2.13932e-07	-3.68547e-07
28.705	5.27951e-05	1.45375e-05	6.73326e-05	-3.79049e-08	6.49586e-09	-3.14090e-08	-4.99606e-08	8.94685e-09	-4.10137e-08	-2.17059e-07	8.85009e-08	-1.28558e-07	2.53770e-07	-1.84548e-08	2.35315e-07	-2.77749e-07	1.33385e-07	-1.44364e-07	1.47788e-07	-1.50327e-08	1.32756e-07	-5.80542e-07	2.13220e-07	-3.67322e-07
28.729	5.27243e-05	1.45208e-05	6.72451e-05	-3.71476e-08	6.36608e-09	-3.07815e-08	-4.95348e-08	8.87061e-09	-4.06642e-08	-2.15913e-07	8.80337e-08	-1.27879e-07	2.54982e-07	-1.85430e-08	2.36439e-07	-2.77039e-07	1.33044e-07	-1.43994e-07	1.49152e-07	-1.51714e-08	1.33981e-07	-5.78607e-07	2.12510e-07	-3.66098e-07
28.754	5.26534e-05	1.45042e-05	6.71576e-05	-3.63996e-08	6.23790e-09	-3.01617e-08	-4.91168e-08	8.79575e-09	-4.03211e-08	-2.14766e-07	8.75659e-08	-1.27200e-07	2.56182e-07	-1.86302e-08	2.37551e-07	-2.76330e-07	1.32704e-07	-1.43626e-07	1.50506e-07	-1.53091e-08	1.35197e-07	-5.76675e-07	2.11800e-07	-3.64875e-07
28.778	5.25824e-05	1.44876e-05	6.70700e-05	-3.56610e-08	6.11132e-09	-2.95497e-08	-4.87067e-08	8.72230e-09	-3.99844e-08	-2.13617e-07	8.70978e-08	-1.26520e-07	2.57367e-07	-1.87164e-08	2.38651e-07	-2.75623e-07	1.32364e-07	-1.43259e-07	1.51851e-07	-1.54459e-08	1.36405e-07	-5.74744e-07	2.11091e-07	-3.63653e-07
28.803	5.25114e-05	1.44710e-05	6.69824e-05	-3.49320e-08	5.98638e-09	-2.89456e-08	-4.83044e-08	8.65026e-09	-3.96541e-08	-2.12468e-07	8.66293e-08	-1.25839e-07	2.58539e-07	-1.88016e-08	2.39737e-07	-2.74917e-07	1.32026e-07	-1.42892e-07	1.53185e-07	-1.55816e-08	1.37604e-07	-5.72816e-07	2.10383e-07	-3.62433e-07
28.828	5.24403e-05	1.44545e-05	6.68947e-05	-3.42125e-08	5.86308e-09	-2.83494e-08	-4.79101e-08	8.57965e-09	-3.93304e-08	-2.11318e-07	8.61604e-08	-1.25158e-07	2.59697e-07	-1.88858e-08	2.40811e-07	-2.74213e-07	1.31687e-07	-1.42526e-07	1.54510e-07	-1.57164e-08	1.38794e-07	-5.70890e-07	2.09676e-07	-3.61215e-07
28.852	5.23691e-05	1.44380e-05	6.68070e-05	-3.35027e-08	5.74144e-09	-2.77612e-08	-4.75238e-08	8.51048e-09	-3.90133e-08	-2.10167e-07	8.56911e-08	-1.24476e-07	2.60840e-07	-1.89690e-08	2.41872e-07	-2.73510e-07	1.31350e-07	-1.42161e-07	1.55825e-07	-1.58501e-08	1.39975e-07	-5.68967e-07	2.08969e-07	-3.59998e-07
28.877	5.22978e-05	1.44215e-05	6.67193e-05	-3.28026e-08	5.62147e-09	-2.71811e-08	-4.71457e-08	8.44277e-09	-3.87030e-08	-2.09016e-07	8.52215e-08	-1.23794e-07	2.61970e-07	-1.90511e-08	2.42919e-07	-2.72809e-07	1.31013e-07	-1.41796e-07	1.57129e-07	-1.59828e-08	1.41146e-07	-5.67046e-07	2.08263e-07	-3.58782e-07
28.901	5.22265e-05	1.44050e-05	6.66315e-05	-3.21124e-08	5.50319e-09	-2.66093e-08	-4.67758e-08	8.37653e-09	-3.83993e-08	-2.07863e-07	8.47515e-08	-1.23111e-07	2.63085e-07	-1.91322e-08	2.43953e-07	-2.72110e-07	1.30677e-07	-1.41433e-07	1.58423e-07	-1.61144e-08	1.42309e-07	-5.65127e-07	2.07559e-07	-3.57568e-07
28.926	5.21550e-05	1.43886e-05	6.65436e-05	-3.14322e-08	5.38662e-09	-2.60456e-08	-4.64143e-08	8.31178e-09	-3.81025e-08	-2.06710e-07	8.42813e-08	-1.22428e-07	2.64186e-07	-1.92123e-08	2.44974e-07	-2.71412e-07	1.30342e-07	-1.41070e-07	1.59707e-07	-1.62450e-08	1.43462e-07	-5.63211e-07	2.06855e-07	-3.56356e-07
28.951	5.20836e-05	1.43722e-05	6.64558e-05	-3.07621e-08	5.27178e-09	-2.54903e-08	-4.60611e-08	8.24853e-09	-3.78125e-08	-2.05556e-07	8.38108e-08	-1.21745e-07	2.65272e-07	-1.92912e-08	2.45981e-07	-2.70716e-07	1.30008e-07	-1.40708e-07	1.60980e-07	-1.63745e-08	1.44606e-07	-5.61298e-07	2.06152e-07	-3.55145e-07
28.975	5.20120e-05	1.43558e-05	6.63678e-05	-3.01021e-08	5.15867e-09	-2.49434e-08	-4.57163e-08	8.18679e-09	-3.75295e-08	-2.04401e-07	8.33400e-08	-1.21061e-07	2.66343e-07	-1.93691e-08	2.46974e-07	-2.70022e-07	1.29675e-07	-1.40347e-07	1.62243e-07	-1.65029e-08	1.45740e-07	-5.59387e-07	2.05451e-07	-3.53937e-07
29.000	5.19404e-05	1.43395e-05	6.62798e-05	-2.94523e-08	5.04731e-09	-2.44050e-08	-4.53801e-08	8.12658e-09	-3.72535e-08	-2.03246e-07	8.28689e-08	-1.20377e-07	2.67399e-07	-1.94460e-08	2.47953e-07	-2.69329e-07	1.29342e-07	-1.39987e-07	1.63494e-07	-1.66302e-08	1.46864e-07	-5.57480e-07	2.04750e-07	-3.52729e-07
29.024	5.18687e-05	1.43231e-05	6.61918e-05	-2.88128e-08	4.93773e-09	-2.38751e-08	-4.50525e-08	8.06792e-09	-3.69846e-08	-2.02090e-07	8.23976e-08	-1.19692e-07	2.68440e-07	-1.95217e-08	2.48919e-07	-2.68639e-07	1.29010e-07	-1.39628e-07	1.64735e-07	-1.67564e-08	1.47979e-07	-5.55575e-07	2.04050e-07	-3.51524e-07
29.049	5.17969e-05	1.43069e-05	6.61037e-05	-2.81838e-08	4.82993e-09	-2.33539e-08	-4.47336e-08	8.01081e-09	-3.67228e-08	-2.00933e-07	8.19261e-08	-1.19007e-07	2.69466e-07	-1.95963e-08	2.49870e-07	-2.67950e-07	1.28680e-07	-1.39270e-07	1.65965e-07	-1.68815e-08	1.49083e-07	-5.53673e-07	2.03352e-07	-3.50321e-07
29.073	5.17250e-05	1.42906e-05	6.60156e-05	-2.75652e-08	4.72393e-09	-2.28413e-08	-4.44234e-08	7.95527e-09	-3.64682e-08	-1.99776e-07	8.14545e-08	-1.18322e-07	2.70477e-07	-1.96698e-08	2.50807e-07	-2.67263e-07	1.28350e-07	-1.38913e-07	1.67183e-07	-1.70055e-08	1.50178e-07	-5.51774e-07	2.02655e-07	-3.49119e-07
29.098	5.16531e-05	1.42744e-05	6.59275e-05	-2.69573e-08	4.61974e-09	-2.23376e-08	-4.41221e-08	7.90131e-09	-3.62208e-08	-1.98619e-07	8.09826e-08	-1.17637e-07	2.71472e-07	-1.97421e-08	2.51730e-07	-2.66578e-07	1.28021e-07	-1.38557e-07	1.68391e-07	-1.71283e-08	1.51262e-07	-5.49878e-07	2.01958e-07	-3.47920e-07
29.123	5.15811e-05	1.42581e-05	6.58393e-05	-2.63600e-08	4.51739e-09	-2.18426e-08	-4.38297e-08	7.84895e-09	-3.59808e-08	-1.97461e-07	8.05106e-08	-1.16951e-07	2.72451e-07	-1.98133e-08	2.52637e-07	-2.65895e-07	1.27693e-07	-1.38202e-07	1.69587e-07	-1.72499e-08	1.52337e-07	-5.47985e-07	2.01263e-07	-3.46722e-07
29.147	5.15091e-05	1.42420e-05	6.57510e-05	-2.57735e-08	4.41688e-09	-2.13567e-08	-4.35463e-08	7.79820e-09	-3.57481e-08	-1.96303e-07	8.00384e-08	-1.16265e-07	2.73414e-07	-1.98834e-08	2.53531e-07	-2.65214e-07	1.27366e-07	-1.37848e-07	1.70771e-07	-1.73704e-08	1.53401e-07	-5.46096e-07	2.00569e-07	-3.45527e-07
29.172	5.14369e-05	1.42258e-05	6.56627e-05	-2.51979e-08	4.31823e-09	-2.08797e-08	-4.32720e-08	7.74907e-09	-3.55229e-08	-1.95145e-07	7.95661e-08	-1.15579e-07	2.74361e-07	-1.99523e-08	2.54409e-07	-2.64535e-07	1.27039e-07	-1.37495e-07	1.71944e-07	-1.74897e-08	1.54454e-07	-5.44210e-07	1.99876e-07	-3.44333e-07
29.196	5.13647e-05	1.42097e-05	6.55744e-05	-2.46332e-08	4.22145e-09	-2.04117e-08	-4.30068e-08	7.70159e-09	-3.53052e-08	-1.93986e-07	7.90937e-08	-1.14893e-07	2.75293e-07	-2.00200e-08	2.55273e-07	-2.63858e-07	1.26714e-07	-1.37143e-07	1.73105e-07	-1.76078e-08	1.55498e-07	-5.42327e-07	1.99185e-07	-3.43142e-07
29.221	5.12924e-05	1.41936e-05	6.54860e-05	-2.40795e-08	4.12657e-09	-1.99529e-08	-4.27509e-08	7.65575e-09	-3.50951e-08	-1.92828e-07	7.86212e-08	-1.14206e-07	2.76208e-07	-2.00865e-08	2.56121e-07	-2.63183e-07	1.26390e-07	-1.36793e-07	1.74255e-07	-1.77248e-08	1.56530e-07	-5.40447e-07	1.98494e-07	-3.41953e-07
29.245	5.12201e-05	1.41775e-05	6.53976e-05	-2.35369e-08	4.03359e-09	-1.95034e-08	-4.25042e-08	7.61157e-09	-3.48926e-08	-1.91669e-07	7.81486e-08	-1.13520e-07	2.77106e-07	-2.01519e-08	2.56954e-07	-2.62510e-07	1.26067e-07	-1.36443e-07	1.75392e-07	-1.78405e-08	1.57552e-07	-5.38571e-07	1.97805e-07	-3.40766e-07
29.270	5.11476e-05	1.41615e-05	6.53091e-05	-2.30056e-08	3.94252e-09	-1.90631e-08	-4.22669e-08	7.56907e-09	-3.46978e-08	-1.90509e-07	7.76760e-08	-1.12833e-07	2.77988e-07	-2.02160e-08	2.57772e-07	-2.61840e-07	1.25745e-07	-1.36094e-07	1.76518e-07	-1.79549e-08	1.58563e-07	-5.36699e-07	1.97118e-07	-3.39581e-07
29.295	5.10751e-05	1.41455e-05	6.52206e-05	-2.24855e-08	3.85340e-09	-1.86321e-08	-4.20390e-08	7.52827e-09	-3.45107e-08	-1.89350e-07	7.72033e-08	-1.12147e-07	2.78853e-07	-2.02789e-08	2.58575e-07	-2.61171e-07	1.25424e-07	-1.35747e-07	1.77631e-07	-1.80682e-08	1.59563e-07	-5.34830e-07	1.96431e-07	-3.38398e-07
29.319	5.10025e-05	1.41295e-05	6.51321e-05	-2.19768e-08	3.76621e-09	-1.82105e-08	-4.18206e-08	7.48916e-09	-3.43314e-08	-1.88191e-07	7.67306e-08	-1.11460e-07	2.79702e-07	-2.03406e-08	2.59361e-07	-2.60505e-07	1.25104e-07	-1.35401e-07	1.78732e-07	-1.81802e-08	1.60552e-07	-5.32964e-07	1.95746e-07	-3.37218e-07
29.344	5.09299e-05	1.41136e-05	6.50435e-05	-2.14795e-08	3.68099e-09	-1.77985e-08	-4.16118e-08	7.45177e-09	-3.41600e-08	-1.87031e-07	7.62579e-08	-1.10773e-07	2.80533e-07	-2.04011e-08	2.60132e-07	-2.59841e-07	1.24785e-07	-1.35056e-07	1.79821e-07	-1.82909e-08	1.61530e-07	-5.31103e-07	1.95062e-07	-3.36040e-07
29.368	5.08572e-05	1.40977e-05	6.49548e-05	-2.09937e-08	3.59775e-09	-1.73960e-08	-4.14126e-08	7.41610e-09	-3.39965e-08	-1.85872e-07	7.57851e-08	-1.10087e-07	2.81348e-07	-2.04603e-08	2.60888e-07	-2.59180e-07	1.24468e-07	-1.34712e-07	1.80897e-07	-1.84004e-08	1.62497e-07	-5.29245e-07	1.94380e-07	-3.34865e-07
29.393	5.07844e-05	1.40818e-05	6.48662e-05	-2.05196e-08	3.51649e-09	-1.70031e-08	-4.12232e-08	7.38218e-09	-3.38410e-08	-1.84713e-07	7.53125e-08	-1.09400e-07	2.82145e-07	-2.05183e-08	2.61627e-07	-2.58520e-07	1.24151e-07	-1.34369e-07	1.81961e-07	-1.85086e-08	1.63452e-07	-5.27391e-07	1.93699e-07	-3.33692e-07
29.417	5.07115e-05	1.40659e-05	6.47775e-05	-2.00571e-08	3.43724e-09	-1.66199e-08	-4.10435e-08	7.35000e-09	-3.36935e-08	-1.83553e-07	7.48398e-08	-1.08713e-07	2.82925e-07	-2.05750e-08	2.62350e-07	-2.57864e-07	1.23836e-07	-1.34028e-07	1.83012e-07	-1.86155e-08	1.64397e-07	-5.25541e-07	1.93020e-07	-3.32521e-07
29.442	5.06386e-05	1.40501e-05	6.46887e-05	-1.96064e-08	3.36001e-09	-1.62464e-08	-4.08737e-08	7.31960e-09	-3.35541e-08	-1.82394e-07	7.43672e-08	-1.08027e-07	2.83688e-07	-2.06305e-08	2.63057e-07	-2.57209e-07	1.23521e-07	-1.33688e-07	1.84051e-07	-1.87212e-08	1.65329e-07	-5.23695e-07	1.92342e-07	-3.31353e-07
29.467	5.05656e-05	1.40343e-05	6.45999e-05	-1.91676e-08	3.28480e-09	-1.58828e-08	-4.07139e-08	7.29097e-09	-3.34229e-08	-1.81235e-07	7.38947e-08	-1.07341e-07	2.84432e-07	-2.06846e-08	2.63748e-07	-2.56557e-07	1.23208e-07	-1.33349e-07	1.85076e-07	-1.88255e-08	1.66251e-07	-5.21852e-07	1.91665e-07	-3.30187e-07
29.491	5.04925e-05	1.40186e-05	6.45110e-05	-1.87407e-08	3.21164e-09	-1.55290e-08	-4.05640e-08	7.26412e-09	-3.32998e-08	-1.80077e-07	7.34222e-08	-1.06654e-07	2.85159e-07	-2.07375e-08	2.64422e-07	-2.55907e-07	1.22896e-07	-1.33011e-07	1.86089e-07	-1.89285e-08	1.67160e-07	-5.20014e-07	1.90990e-07	-3.29024e-07
29.516	5.04193e-05	1.40028e-05	6.44222e-05	-1.83258e-08	3.14054e-09	-1.51852e-08	-4.04241e-08	7.23908e-09	-3.31850e-08	-1.78918e-07	7.29499e-08	-1.05968e-07	2.85869e-07	-2.07891e-08	2.65080e-07	-2.55260e-07	1.22586e-07	-1.32675e-07	1.87088e-07	-1.90301e-08	1.68058e-07	-5.18180e-07	1.90316e-07	-3.27864e-07
29.540	5.03461e-05	1.39871e-05	6.43332e-05	-1.79230e-08	3.07150e-09	-1.48515e-08	-4.02944e-08	7.21585e-09	-3.30785e-08	-1.77760e-07	7.24776e-08	-1.05282e-07	2.86560e-07	-2.08394e-08	2.65721e-07	-2.54616e-07	1.22276e-07	-1.32340e-07	1.88074e-07	-1.91304e-08	1.68944e-07	-5.16350e-07	1.89644e-07	-3.26706e-07
29.565	5.02728e-05	1.39715e-05	6.42443e-05	-1.75323e-08	3.00455e-09	-1.45277e-08	-4.01749e-08	7.19444e-09	-3.29804e-08	-1.76602e-07	7.20055e-08	-1.04596e-07	2.87233e-07	-2.08883e-08	2.66345e-07	-2.53974e-07	1.21968e-07	-1.32006e-07	1.89047e-07	-1.92294e-08	1.69818e-07	-5.14525e-07	1.88974e-07	-3.25551e-07
29.590	5.01994e-05	1.39558e-05	6.41553e-05	-1.71538e-08	2.93970e-09	-1.42141e-08	-4.00656e-08	7.17487e-09	-3.28907e-08	-1.75444e-07	7.15336e-08	-1.03911e-07	2.87888e-07	-2.09359e-08	2.66952e-07	-2.53334e-07	1.21661e-07	-1.31674e-07	1.90007e-07	-1.93270e-08	1.70680e-07	-5.12704e-07	1.88305e-07	-3.24399e-07
29.614	5.01260e-05	1.39402e-05	6.40662e-05	-1.67877e-08	2.87695e-09	-1.39108e-08	-3.99666e-08	7.15715e-09	-3.28094e-08	-1.74287e-07	7.10618e-08	-1.03225e-07	2.88525e-07	-2.09822e-08	2.67542e-07	-2.52697e-07	1.21355e-07	-1.31343e-07	1.90953e-07	-1.94233e-08	1.71530e-07	-5.10887e-07	1.87637e-07	-3.23249e-07
29.639	5.00525e-05	1.39246e-05	6.39771e-05	-1.64340e-08	2.81633e-09	-1.36176e-08	-3.98780e-08	7.14128e-09	-3.27367e-08	-1.73130e-07	7.05901e-08	-1.02540e-07	2.89143e-07	-2.10272e-08	2.68116e-07	-2.52063e-07	1.21050e-07	-1.31013e-07	1.91886e-07	-1.95182e-08	1.72368e-07	-5.09074e-07	1.86972e-07	-3.22102e-07
29.663	4.99789e-05	1.39091e-05	6.38880e-05	-1.60927e-08	2.75784e-09	-1.33348e-08	-3.97998e-08	7.12728e-09	-3.26725e-08	-1.71974e-07	7.01187e-08	-1.01855e-07	2.89742e-07	-2.10708e-08	2.68672e-07	-2.51432e-07	1.20747e-07	-1.30685e-07	1.92805e-07	-1.96117e-08	1.73194e-07	-5.07266e-07	1.86308e-07	-3.20958e-07
29.688	4.99052e-05	1.38936e-05	6.37988e-05	-1.57639e-08	2.70150e-09	-1.30624e-08	-3.97321e-08	7.11516e-09	-3.26170e-08	-1.70818e-07	6.96474e-08	-1.01171e-07	2.90323e-07	-2.11130e-08	2.69210e-07	-2.50803e-07	1.20445e-07	-1.30358e-07	1.93711e-07	-1.97038e-08	1.74007e-07	-5.05462e-07	1.85645e-07	-3.19817e-07
29.712	4.98315e-05	1.38781e-05	6.37096e-05	-1.54477e-08	2.64731e-09	-1.28004e-08	-3.96750e-08	7.10493e-09	-3.25701e-08	-1.69663e-07	6.91763e-08	-1.00487e-07	2.90885e-07	-2.11539e-08	2.69732e-07	-2.50177e-07	1.20144e-07	-1.30032e-07	1.94602e-07	-1.97945e-08	1.74808e-07	-5.03663e-07	1.84984e-07	-3.18679e-07
29.737	4.97577e-05	1.38627e-05	6.36203e-05	-1.51442e-08	2.59530e-09	-1.25489e-08	-3.96285e-08	7.09661e-09	-3.25319e-08	-1.68508e-07	6.87055e-08	-9.98027e-08	2.91429e-07	-2.11934e-08	2.70235e-07	-2.49553e-07	1.19845e-07	-1.29708e-07	1.95480e-07	-1.98837e-08	1.75596e-07	-5.01868e-07	1.84325e-07	-3.17543e-07
29.762	4.96838e-05	1.38472e-05	6.35310e-05	-1.48534e-08	2.54547e-09	-1.23079e-08	-3.95927e-08	7.09019e-09	-3.25025e-08	-1.67354e-07	6.82349e-08	-9.91191e-08	2.91953e-07	-2.12315e-08	2.70721e-07	-2.48933e-07	1.19547e-07	-1.29386e-07	1.96344e-07	-1.99716e-08	1.76372e-07	-5.00079e-07	1.83668e-07	-3.16411e-07
[truncated: 10 more rows]
