# Supplementary material for: Effects of ischemic preconditioning on lower-limb anaerobic performance and neuromuscular adaptations
Source: PeerJ. 2026 Jun 8;14:e21296. doi: 10.7717/peerj.21296 (PMC13256049; doi:10.7717/peerj.21296)
Supplement: Supplemental Information 1 [file peerj-14-21296-s001.zip › Fnirs_hbo/35.csv]

	1	1	1	1	1	1	1	1	1	1	1	1	1	1	1	1	1	1	1	1	1	1	1	1
time	HRF HbO,1,1	HRF HbR,1,1	HRF HbT,1,1	HRF HbO,1,2	HRF HbR,1,2	HRF HbT,1,2	HRF HbO,1,3	HRF HbR,1,3	HRF HbT,1,3	HRF HbO,1,4	HRF HbR,1,4	HRF HbT,1,4	HRF HbO,2,5	HRF HbR,2,5	HRF HbT,2,5	HRF HbO,2,6	HRF HbR,2,6	HRF HbT,2,6	HRF HbO,2,7	HRF HbR,2,7	HRF HbT,2,7	HRF HbO,2,8	HRF HbR,2,8	HRF HbT,2,8
-1.991	-1.00708e-07	1.51940e-08	-8.55141e-08	-5.67585e-08	2.10326e-08	-3.57260e-08	-9.30614e-08	4.30594e-08	-5.00019e-08	-1.04594e-07	2.95134e-08	-7.50803e-08	-9.30171e-08	5.77302e-08	-3.52869e-08	-5.36486e-08	1.64053e-08	-3.72433e-08	-1.25058e-07	8.38871e-09	-1.16669e-07	-6.79258e-08	2.37249e-08	-4.42009e-08
-1.966	-9.84644e-08	1.48555e-08	-8.36089e-08	-5.54245e-08	2.05382e-08	-3.48863e-08	-9.08243e-08	4.20243e-08	-4.87999e-08	-1.02302e-07	2.88669e-08	-7.34355e-08	-9.08466e-08	5.63831e-08	-3.44635e-08	-5.23230e-08	1.59999e-08	-3.63231e-08	-1.22292e-07	8.08358e-09	-1.14208e-07	-6.63616e-08	2.31786e-08	-4.31830e-08
-1.942	-9.62097e-08	1.45153e-08	-8.16944e-08	-5.40863e-08	2.00423e-08	-3.40440e-08	-8.85823e-08	4.09870e-08	-4.75954e-08	-9.99976e-08	2.82165e-08	-7.17811e-08	-8.86687e-08	5.50314e-08	-3.36373e-08	-5.09958e-08	1.55941e-08	-3.54017e-08	-1.19510e-07	7.78211e-09	-1.11728e-07	-6.47913e-08	2.26301e-08	-4.21612e-08
-1.917	-9.39440e-08	1.41735e-08	-7.97705e-08	-5.27441e-08	1.95450e-08	-3.31991e-08	-8.63357e-08	3.99475e-08	-4.63882e-08	-9.76794e-08	2.75624e-08	-7.01170e-08	-8.64835e-08	5.36752e-08	-3.28083e-08	-4.96670e-08	1.51877e-08	-3.44792e-08	-1.16714e-07	7.48429e-09	-1.09230e-07	-6.32149e-08	2.20795e-08	-4.11354e-08
-1.892	-9.16673e-08	1.38300e-08	-7.78373e-08	-5.13979e-08	1.90461e-08	-3.23518e-08	-8.40843e-08	3.89058e-08	-4.51786e-08	-9.53478e-08	2.69045e-08	-6.84433e-08	-8.42910e-08	5.23145e-08	-3.19766e-08	-4.83367e-08	1.47809e-08	-3.35557e-08	-1.13902e-07	7.19013e-09	-1.06712e-07	-6.16326e-08	2.15269e-08	-4.01057e-08
-1.868	-8.93795e-08	1.34848e-08	-7.58947e-08	-5.00477e-08	1.85458e-08	-3.15019e-08	-8.18284e-08	3.78619e-08	-4.39664e-08	-9.30030e-08	2.62428e-08	-6.67601e-08	-8.20914e-08	5.09493e-08	-3.11421e-08	-4.70048e-08	1.43737e-08	-3.26312e-08	-1.11076e-07	6.89962e-09	-1.04176e-07	-6.00443e-08	2.09721e-08	-3.90722e-08
-1.843	-8.70809e-08	1.31380e-08	-7.39428e-08	-4.86936e-08	1.80440e-08	-3.06496e-08	-7.95679e-08	3.68160e-08	-4.27519e-08	-9.06449e-08	2.55774e-08	-6.50674e-08	-7.98847e-08	4.95797e-08	-3.03050e-08	-4.56716e-08	1.39660e-08	-3.17056e-08	-1.08235e-07	6.61277e-09	-1.01622e-07	-5.84501e-08	2.04153e-08	-3.80348e-08
-1.819	-8.47713e-08	1.27896e-08	-7.19817e-08	-4.73356e-08	1.75408e-08	-2.97948e-08	-7.73030e-08	3.57680e-08	-4.15349e-08	-8.82736e-08	2.49083e-08	-6.33652e-08	-7.76709e-08	4.82057e-08	-2.94651e-08	-4.43370e-08	1.35579e-08	-3.07791e-08	-1.05379e-07	6.32957e-09	-9.90492e-08	-5.68500e-08	1.98564e-08	-3.69936e-08
-1.794	-8.24507e-08	1.24395e-08	-7.00113e-08	-4.59737e-08	1.70361e-08	-2.89376e-08	-7.50336e-08	3.47180e-08	-4.03156e-08	-8.58891e-08	2.42355e-08	-6.16536e-08	-7.54501e-08	4.68274e-08	-2.86227e-08	-4.30011e-08	1.31494e-08	-2.98517e-08	-1.02508e-07	6.05002e-09	-9.64579e-08	-5.52442e-08	1.92955e-08	-3.59487e-08
-1.769	-8.01194e-08	1.20877e-08	-6.80316e-08	-4.46081e-08	1.65301e-08	-2.80780e-08	-7.27599e-08	3.36660e-08	-3.90940e-08	-8.34916e-08	2.35590e-08	-5.99326e-08	-7.32225e-08	4.54449e-08	-2.77776e-08	-4.16638e-08	1.27404e-08	-2.89234e-08	-9.96225e-08	5.77413e-09	-9.38483e-08	-5.36326e-08	1.87326e-08	-3.48999e-08
-1.745	-7.77771e-08	1.17344e-08	-6.60428e-08	-4.32387e-08	1.60226e-08	-2.72161e-08	-7.04820e-08	3.26120e-08	-3.78700e-08	-8.10810e-08	2.28788e-08	-5.82022e-08	-7.09881e-08	4.40581e-08	-2.69300e-08	-4.03254e-08	1.23312e-08	-2.79942e-08	-9.67224e-08	5.50188e-09	-9.12206e-08	-5.20153e-08	1.81677e-08	-3.38475e-08
-1.720	-7.54241e-08	1.13793e-08	-6.40447e-08	-4.18655e-08	1.55138e-08	-2.63518e-08	-6.81999e-08	3.15560e-08	-3.66438e-08	-7.86575e-08	2.21949e-08	-5.64625e-08	-6.87469e-08	4.26671e-08	-2.60797e-08	-3.89858e-08	1.19215e-08	-2.70643e-08	-9.38079e-08	5.23329e-09	-8.85746e-08	-5.03923e-08	1.76009e-08	-3.27914e-08
-1.696	-7.30603e-08	1.10227e-08	-6.20375e-08	-4.04888e-08	1.50036e-08	-2.54852e-08	-6.59136e-08	3.04982e-08	-3.54154e-08	-7.62210e-08	2.15074e-08	-5.47136e-08	-6.64991e-08	4.12721e-08	-2.52270e-08	-3.76451e-08	1.15116e-08	-2.61336e-08	-9.08789e-08	4.96835e-09	-8.59105e-08	-4.87637e-08	1.70320e-08	-3.17317e-08
-1.671	-7.06857e-08	1.06645e-08	-6.00212e-08	-3.91083e-08	1.44921e-08	-2.46163e-08	-6.36233e-08	2.94385e-08	-3.41849e-08	-7.37717e-08	2.08163e-08	-5.29554e-08	-6.42447e-08	3.98729e-08	-2.43718e-08	-3.63033e-08	1.11013e-08	-2.52021e-08	-8.79355e-08	4.70705e-09	-8.32285e-08	-4.71295e-08	1.64613e-08	-3.06683e-08
-1.647	-6.83003e-08	1.03046e-08	-5.79958e-08	-3.77243e-08	1.39792e-08	-2.37451e-08	-6.13291e-08	2.83769e-08	-3.29521e-08	-7.13095e-08	2.01216e-08	-5.11880e-08	-6.19838e-08	3.84697e-08	-2.35141e-08	-3.49606e-08	1.06906e-08	-2.42699e-08	-8.49778e-08	4.44940e-09	-8.05284e-08	-4.54899e-08	1.58886e-08	-2.96013e-08
-1.622	-6.59043e-08	9.94309e-09	-5.59612e-08	-3.63368e-08	1.34650e-08	-2.28717e-08	-5.90309e-08	2.73136e-08	-3.17173e-08	-6.88347e-08	1.94232e-08	-4.94114e-08	-5.97164e-08	3.70625e-08	-2.26540e-08	-3.36168e-08	1.02797e-08	-2.33371e-08	-8.20059e-08	4.19540e-09	-7.78105e-08	-4.38448e-08	1.53140e-08	-2.85308e-08
-1.597	-6.34977e-08	9.57999e-09	-5.39177e-08	-3.49458e-08	1.29496e-08	-2.19962e-08	-5.67289e-08	2.62484e-08	-3.04805e-08	-6.63471e-08	1.87213e-08	-4.76258e-08	-5.74428e-08	3.56513e-08	-2.17914e-08	-3.22722e-08	9.86856e-09	-2.24036e-08	-7.90199e-08	3.94504e-09	-7.50749e-08	-4.21942e-08	1.47375e-08	-2.74567e-08
-1.573	-6.10804e-08	9.21529e-09	-5.18651e-08	-3.35513e-08	1.24328e-08	-2.11184e-08	-5.44232e-08	2.51816e-08	-2.92416e-08	-6.38469e-08	1.80158e-08	-4.58311e-08	-5.51628e-08	3.42363e-08	-2.09265e-08	-3.09267e-08	9.45713e-09	-2.14696e-08	-7.60198e-08	3.69832e-09	-7.23214e-08	-4.05383e-08	1.41591e-08	-2.63792e-08
-1.548	-5.86525e-08	8.84899e-09	-4.98035e-08	-3.21534e-08	1.19148e-08	-2.02386e-08	-5.21137e-08	2.41130e-08	-2.80007e-08	-6.13341e-08	1.73068e-08	-4.40273e-08	-5.28767e-08	3.28174e-08	-2.00592e-08	-2.95805e-08	9.04545e-09	-2.05350e-08	-7.30056e-08	3.45524e-09	-6.95504e-08	-3.88771e-08	1.35789e-08	-2.52982e-08
-1.524	-5.62140e-08	8.48109e-09	-4.77329e-08	-3.07521e-08	1.13956e-08	-1.93566e-08	-4.98007e-08	2.30427e-08	-2.67579e-08	-5.88088e-08	1.65942e-08	-4.22146e-08	-5.05844e-08	3.13948e-08	-1.91897e-08	-2.82334e-08	8.63354e-09	-1.95999e-08	-6.99776e-08	3.21581e-09	-6.67618e-08	-3.72107e-08	1.29968e-08	-2.42138e-08
-1.499	-5.37650e-08	8.11161e-09	-4.56534e-08	-2.93476e-08	1.08751e-08	-1.84725e-08	-4.74841e-08	2.19709e-08	-2.55132e-08	-5.62711e-08	1.58781e-08	-4.03930e-08	-4.82862e-08	2.99684e-08	-1.83178e-08	-2.68857e-08	8.22143e-09	-1.86643e-08	-6.69357e-08	2.98001e-09	-6.39557e-08	-3.55390e-08	1.24130e-08	-2.31260e-08
-1.475	-5.13055e-08	7.74054e-09	-4.35650e-08	-2.79398e-08	1.03534e-08	-1.75863e-08	-4.51641e-08	2.08974e-08	-2.42667e-08	-5.37209e-08	1.51586e-08	-3.85624e-08	-4.59819e-08	2.85383e-08	-1.74437e-08	-2.55374e-08	7.80912e-09	-1.77283e-08	-6.38800e-08	2.74784e-09	-6.11321e-08	-3.38622e-08	1.18273e-08	-2.20349e-08
-1.450	-4.88356e-08	7.36790e-09	-4.14677e-08	-2.65287e-08	9.83054e-09	-1.66982e-08	-4.28406e-08	1.98223e-08	-2.30183e-08	-5.11585e-08	1.44355e-08	-3.67230e-08	-4.36718e-08	2.71045e-08	-1.65673e-08	-2.41885e-08	7.39664e-09	-1.67919e-08	-6.08106e-08	2.51931e-09	-5.82913e-08	-3.21803e-08	1.12398e-08	-2.09404e-08
-1.425	-4.63552e-08	6.99368e-09	-3.93615e-08	-2.51145e-08	9.30648e-09	-1.58080e-08	-4.05139e-08	1.87457e-08	-2.17681e-08	-4.85838e-08	1.37090e-08	-3.48748e-08	-4.13559e-08	2.56672e-08	-1.56887e-08	-2.28391e-08	6.98400e-09	-1.58551e-08	-5.77276e-08	2.29441e-09	-5.54332e-08	-3.04933e-08	1.06506e-08	-1.98427e-08
-1.401	-4.38645e-08	6.61790e-09	-3.72466e-08	-2.36971e-08	8.78126e-09	-1.49159e-08	-3.81839e-08	1.76676e-08	-2.05162e-08	-4.59969e-08	1.29790e-08	-3.30178e-08	-3.90343e-08	2.42263e-08	-1.48080e-08	-2.14892e-08	6.57121e-09	-1.49180e-08	-5.46310e-08	2.07314e-09	-5.25579e-08	-2.88013e-08	1.00596e-08	-1.87417e-08
-1.376	-4.13634e-08	6.24056e-09	-3.51228e-08	-2.22767e-08	8.25490e-09	-1.40218e-08	-3.58507e-08	1.65881e-08	-1.92626e-08	-4.33978e-08	1.22456e-08	-3.11522e-08	-3.67070e-08	2.27819e-08	-1.39251e-08	-2.01389e-08	6.15829e-09	-1.39806e-08	-5.15210e-08	1.85549e-09	-4.96655e-08	-2.71044e-08	9.46696e-09	-1.76375e-08
-1.352	-3.88520e-08	5.86166e-09	-3.29903e-08	-2.08532e-08	7.72742e-09	-1.31258e-08	-3.35144e-08	1.55071e-08	-1.80073e-08	-4.07867e-08	1.15089e-08	-2.92778e-08	-3.43742e-08	2.13341e-08	-1.30402e-08	-1.87882e-08	5.74527e-09	-1.30429e-08	-4.83976e-08	1.64147e-09	-4.67561e-08	-2.54026e-08	8.87256e-09	-1.65301e-08
-1.327	-3.63303e-08	5.48121e-09	-3.08491e-08	-1.94268e-08	7.19882e-09	-1.22279e-08	-3.11752e-08	1.44247e-08	-1.67504e-08	-3.81636e-08	1.07687e-08	-2.73949e-08	-3.20359e-08	1.98828e-08	-1.21531e-08	-1.74372e-08	5.33215e-09	-1.21051e-08	-4.52609e-08	1.43107e-09	-4.38298e-08	-2.36960e-08	8.27648e-09	-1.54195e-08
-1.303	-3.37984e-08	5.09921e-09	-2.86992e-08	-1.79974e-08	6.66914e-09	-1.13282e-08	-2.88329e-08	1.33410e-08	-1.54920e-08	-3.55285e-08	1.00251e-08	-2.55033e-08	-2.96923e-08	1.84282e-08	-1.12640e-08	-1.60860e-08	4.91896e-09	-1.11670e-08	-4.21109e-08	1.22429e-09	-4.08866e-08	-2.19846e-08	7.67873e-09	-1.43059e-08
-1.278	-3.12563e-08	4.71568e-09	-2.65406e-08	-1.65650e-08	6.13838e-09	-1.04267e-08	-2.64879e-08	1.22559e-08	-1.42319e-08	-3.28815e-08	9.27825e-09	-2.36033e-08	-2.73433e-08	1.69704e-08	-1.03729e-08	-1.47346e-08	4.50570e-09	-1.02289e-08	-3.89478e-08	1.02112e-09	-3.79267e-08	-2.02685e-08	7.07933e-09	-1.31892e-08
-1.253	-2.87040e-08	4.33062e-09	-2.43734e-08	-1.51299e-08	5.60656e-09	-9.52332e-09	-2.41400e-08	1.11696e-08	-1.29704e-08	-3.02228e-08	8.52803e-09	-2.16948e-08	-2.49890e-08	1.55092e-08	-9.47982e-09	-1.33830e-08	4.09240e-09	-9.29059e-09	-3.57716e-08	8.21573e-10	-3.49501e-08	-1.85477e-08	6.47830e-09	-1.20694e-08
-1.229	-2.61416e-08	3.94403e-09	-2.21976e-08	-1.36919e-08	5.07371e-09	-8.61821e-09	-2.17894e-08	1.00819e-08	-1.17075e-08	-2.75523e-08	7.77449e-09	-1.97778e-08	-2.26297e-08	1.40449e-08	-8.58477e-09	-1.20313e-08	3.67908e-09	-8.35226e-09	-3.25825e-08	6.25633e-10	-3.19569e-08	-1.68223e-08	5.87566e-09	-1.09467e-08
-1.204	-2.35692e-08	3.55592e-09	-2.00133e-08	-1.22512e-08	4.53983e-09	-7.71137e-09	-1.94362e-08	8.99311e-09	-1.04431e-08	-2.48702e-08	7.01766e-09	-1.78525e-08	-2.02652e-08	1.25774e-08	-7.68780e-09	-1.06797e-08	3.26575e-09	-7.41391e-09	-2.93804e-08	4.33301e-10	-2.89471e-08	-1.50924e-08	5.27143e-09	-9.82097e-09
-1.180	-2.09867e-08	3.16630e-09	-1.78204e-08	-1.08078e-08	4.00495e-09	-6.80282e-09	-1.70804e-08	7.90310e-09	-9.17732e-09	-2.21764e-08	6.25756e-09	-1.59188e-08	-1.78958e-08	1.11069e-08	-6.78893e-09	-9.32799e-09	2.85242e-09	-6.47557e-09	-2.61656e-08	2.44574e-10	-2.59210e-08	-1.33580e-08	4.66563e-09	-8.69233e-09
-1.155	-1.83942e-08	2.77517e-09	-1.56191e-08	-9.36169e-09	3.46909e-09	-5.89260e-09	-1.47221e-08	6.81193e-09	-7.91022e-09	-1.94711e-08	5.49420e-09	-1.39769e-08	-1.55215e-08	9.63327e-09	-5.88821e-09	-7.97641e-09	2.43912e-09	-5.53729e-09	-2.29380e-08	5.94479e-11	-2.28785e-08	-1.16191e-08	4.05828e-09	-7.56080e-09
-1.130	-1.57918e-08	2.38254e-09	-1.34093e-08	-7.91299e-09	2.93226e-09	-4.98074e-09	-1.23615e-08	5.71965e-09	-6.64183e-09	-1.67544e-08	4.72762e-09	-1.20268e-08	-1.31423e-08	8.15667e-09	-4.98566e-09	-6.62496e-09	2.02586e-09	-4.59910e-09	-1.96977e-08	-1.22080e-10	-1.98198e-08	-9.87582e-09	3.44940e-09	-6.42642e-09
-1.106	-1.31795e-08	1.98841e-09	-1.11911e-08	-6.46173e-09	2.39447e-09	-4.06726e-09	-9.99848e-09	4.62629e-09	-5.37219e-09	-1.40262e-08	3.95781e-09	-1.00684e-08	-1.07584e-08	6.67713e-09	-4.08131e-09	-5.27370e-09	1.61265e-09	-3.66105e-09	-1.64449e-08	-3.00012e-10	-1.67449e-08	-8.12823e-09	2.83900e-09	-5.28922e-09
-1.081	-1.05573e-08	1.59280e-09	-8.96454e-09	-5.00795e-09	1.85576e-09	-3.15219e-09	-7.63324e-09	3.53189e-09	-4.10134e-09	-1.12868e-08	3.18481e-09	-8.10197e-09	-8.36990e-09	5.19471e-09	-3.17520e-09	-3.92268e-09	1.19952e-09	-2.72316e-09	-1.31795e-08	-4.74352e-10	-1.36539e-08	-6.37637e-09	2.22712e-09	-4.14925e-09
-1.057	-7.92535e-09	1.19571e-09	-6.72964e-09	-3.55169e-09	1.31612e-09	-2.23557e-09	-5.26582e-09	2.43649e-09	-2.82933e-09	-8.53608e-09	2.40864e-09	-6.12744e-09	-5.97679e-09	3.70944e-09	-2.26735e-09	-2.57197e-09	7.86485e-10	-1.78548e-09	-9.90182e-09	-6.45105e-10	-1.05469e-08	-4.62030e-09	1.61377e-09	-3.00654e-09
-1.032	-5.28360e-09	7.97144e-10	-4.48645e-09	-2.09302e-09	7.75595e-10	-1.31743e-09	-2.89630e-09	1.34012e-09	-1.55619e-09	-5.77421e-09	1.62932e-09	-4.14489e-09	-3.57919e-09	2.22139e-09	-1.35780e-09	-1.22161e-09	3.73557e-10	-8.48049e-10	-6.61178e-09	-8.12273e-10	-7.42405e-09	-2.86008e-09	9.98962e-10	-1.86112e-09
-1.008	-2.63212e-09	3.97112e-10	-2.23501e-09	-6.31981e-10	2.34188e-10	-3.97793e-10	-5.24774e-10	2.42813e-10	-2.81961e-10	-3.00123e-09	8.46864e-10	-2.15437e-09	-1.17718e-09	7.30606e-10	-4.46573e-10	1.28344e-10	-3.92464e-11	8.90972e-11	-3.30950e-09	-9.75859e-10	-4.28536e-09	-1.09577e-09	3.82729e-10	-7.13045e-10
-0.983	2.90359e-11	-4.38068e-12	2.46552e-11	8.31385e-10	-3.08080e-10	5.23305e-10	1.84869e-09	-8.55389e-10	9.93303e-10	-2.17233e-10	6.12971e-11	-1.55936e-10	1.22915e-09	-7.62861e-10	4.66289e-10	1.47783e-09	-4.51907e-10	1.02592e-09	4.91271e-12	-1.13587e-09	-1.13096e-09	6.72571e-10	-2.34914e-10	4.37657e-10
-0.958	2.69982e-09	-4.07326e-10	2.29249e-09	2.29702e-09	-8.51190e-10	1.44583e-09	4.22402e-09	-1.95445e-09	2.26957e-09	2.57772e-09	-7.27361e-10	1.85036e-09	3.63972e-09	-2.25896e-09	1.38076e-09	2.82679e-09	-8.64408e-10	1.96238e-09	3.33139e-09	-1.29231e-09	2.03908e-09	2.44489e-09	-8.53944e-10	1.59095e-09
-0.934	5.38019e-09	-8.11717e-10	4.56847e-09	3.76489e-09	-1.39513e-09	2.36976e-09	6.60112e-09	-3.05433e-09	3.54679e-09	5.38355e-09	-1.51909e-09	3.86446e-09	6.05444e-09	-3.75763e-09	2.29681e-09	4.17517e-09	-1.27673e-09	2.89844e-09	6.66983e-09	-1.44517e-09	5.22466e-09	4.22112e-09	-1.47434e-09	2.74678e-09
-0.909	8.07009e-09	-1.21755e-09	6.85254e-09	5.23493e-09	-1.93987e-09	3.29506e-09	8.97992e-09	-4.15500e-09	4.82492e-09	8.20019e-09	-2.31386e-09	5.88632e-09	8.47323e-09	-5.25883e-09	3.21439e-09	5.52292e-09	-1.68886e-09	3.83406e-09	1.00202e-08	-1.59447e-09	8.42569e-09	6.00121e-09	-2.09609e-09	3.90512e-09
-0.885	1.07695e-08	-1.62481e-09	9.14467e-09	6.70710e-09	-2.48540e-09	4.22170e-09	1.13603e-08	-5.25643e-09	6.10392e-09	1.10275e-08	-3.11167e-09	7.91588e-09	1.08960e-08	-6.76251e-09	4.13350e-09	6.86998e-09	-2.10078e-09	4.76920e-09	1.33823e-08	-1.74021e-09	1.16421e-08	7.78509e-09	-2.71916e-09	5.06594e-09
-0.860	1.34783e-08	-2.03349e-09	1.14448e-08	8.18135e-09	-3.03170e-09	5.14965e-09	1.37423e-08	-6.35856e-09	7.38375e-09	1.38656e-08	-3.91247e-09	9.95309e-09	1.33227e-08	-8.26860e-09	5.05408e-09	8.21630e-09	-2.51247e-09	5.70383e-09	1.67561e-08	-1.88240e-09	1.48737e-08	9.57271e-09	-3.34353e-09	6.22918e-09
-0.836	1.61965e-08	-2.44359e-09	1.37529e-08	9.65762e-09	-3.57875e-09	6.07887e-09	1.61257e-08	-7.46137e-09	8.66437e-09	1.67141e-08	-4.71626e-09	1.19979e-08	1.57532e-08	-9.77707e-09	5.97611e-09	9.56182e-09	-2.92392e-09	6.63790e-09	2.01416e-08	-2.02103e-09	1.81205e-08	1.13640e-08	-3.96919e-09	7.39481e-09
-0.811	1.89241e-08	-2.85510e-09	1.60690e-08	1.11359e-08	-4.12653e-09	7.00934e-09	1.85105e-08	-8.56482e-09	9.94573e-09	1.95732e-08	-5.52302e-09	1.40502e-08	1.81874e-08	-1.12878e-08	6.89955e-09	1.09065e-08	-3.33511e-09	7.57137e-09	2.35385e-08	-2.15611e-09	2.13824e-08	1.31589e-08	-4.59610e-09	8.56280e-09
-0.786	2.16609e-08	-3.26801e-09	1.83929e-08	1.26161e-08	-4.67503e-09	7.94102e-09	2.08966e-08	-9.66887e-09	1.12278e-08	2.24427e-08	-6.33271e-09	1.61100e-08	2.06253e-08	-1.28009e-08	7.82438e-09	1.22502e-08	-3.74602e-09	8.50422e-09	2.69470e-08	-2.28764e-09	2.46593e-08	1.49574e-08	-5.22426e-09	9.73309e-09
-0.762	2.44070e-08	-3.68231e-09	2.07246e-08	1.40981e-08	-5.22423e-09	8.87389e-09	2.32840e-08	-1.07735e-08	1.25105e-08	2.53226e-08	-7.14532e-09	1.81772e-08	2.30667e-08	-1.43161e-08	8.75055e-09	1.35930e-08	-4.15663e-09	9.43639e-09	3.03667e-08	-2.41564e-09	2.79511e-08	1.67593e-08	-5.85364e-09	1.09057e-08
-0.737	2.71622e-08	-4.09800e-09	2.30642e-08	1.55820e-08	-5.77410e-09	9.80791e-09	2.56724e-08	-1.18786e-08	1.37938e-08	2.82126e-08	-7.96082e-09	2.02518e-08	2.55116e-08	-1.58335e-08	9.67805e-09	1.49348e-08	-4.56693e-09	1.03678e-08	3.37978e-08	-2.54010e-09	3.12577e-08	1.85647e-08	-6.48421e-09	1.20805e-08
-0.713	2.99266e-08	-4.51507e-09	2.54115e-08	1.70677e-08	-6.32464e-09	1.07430e-08	2.80620e-08	-1.29843e-08	1.50777e-08	3.11129e-08	-8.77920e-09	2.23337e-08	2.79599e-08	-1.73531e-08	1.06068e-08	1.62755e-08	-4.97689e-09	1.12986e-08	3.72400e-08	-2.66103e-09	3.45789e-08	2.03734e-08	-7.11596e-09	1.32574e-08
-0.688	3.27000e-08	-4.93350e-09	2.77665e-08	1.85551e-08	-6.87581e-09	1.16793e-08	3.04525e-08	-1.40903e-08	1.63621e-08	3.40233e-08	-9.60042e-09	2.44229e-08	3.04115e-08	-1.88746e-08	1.15369e-08	1.76150e-08	-5.38652e-09	1.22285e-08	4.06932e-08	-2.77844e-09	3.79148e-08	2.21854e-08	-7.74887e-09	1.44366e-08
-0.664	3.54825e-08	-5.35330e-09	3.01292e-08	2.00442e-08	-7.42761e-09	1.26166e-08	3.28439e-08	-1.51968e-08	1.76470e-08	3.69437e-08	-1.04245e-08	2.65192e-08	3.28663e-08	-2.03982e-08	1.24681e-08	1.89534e-08	-5.79577e-09	1.31576e-08	4.41575e-08	-2.89233e-09	4.12652e-08	2.40007e-08	-8.38290e-09	1.56178e-08
-0.639	3.82740e-08	-5.77445e-09	3.24995e-08	2.15349e-08	-7.98001e-09	1.35549e-08	3.52361e-08	-1.63037e-08	1.89324e-08	3.98740e-08	-1.12513e-08	2.86227e-08	3.53243e-08	-2.19237e-08	1.34006e-08	2.02905e-08	-6.20465e-09	1.40858e-08	4.76326e-08	-3.00269e-09	4.46299e-08	2.58192e-08	-9.01804e-09	1.68011e-08
-0.614	4.10743e-08	-6.19695e-09	3.48774e-08	2.30272e-08	-8.53299e-09	1.44942e-08	3.76290e-08	-1.74109e-08	2.02181e-08	4.28142e-08	-1.20810e-08	3.07332e-08	3.77853e-08	-2.34511e-08	1.43342e-08	2.16263e-08	-6.61313e-09	1.50131e-08	5.11186e-08	-3.10955e-09	4.80090e-08	2.76407e-08	-9.65428e-09	1.79865e-08
-0.590	4.38835e-08	-6.62078e-09	3.72628e-08	2.45210e-08	-9.08654e-09	1.54344e-08	4.00227e-08	-1.85185e-08	2.15042e-08	4.57641e-08	-1.29134e-08	3.28508e-08	4.02492e-08	-2.49803e-08	1.52689e-08	2.29607e-08	-7.02119e-09	1.59395e-08	5.46153e-08	-3.21290e-09	5.14024e-08	2.94653e-08	-1.02916e-08	1.91738e-08
-0.565	4.67016e-08	-7.04594e-09	3.96556e-08	2.60163e-08	-9.64064e-09	1.63756e-08	4.24168e-08	-1.96262e-08	2.27906e-08	4.87238e-08	-1.37485e-08	3.49753e-08	4.27160e-08	-2.65113e-08	1.62047e-08	2.42938e-08	-7.42882e-09	1.68649e-08	5.81225e-08	-3.31276e-09	5.48098e-08	3.12930e-08	-1.09299e-08	2.03630e-08
-0.541	4.95283e-08	-7.47241e-09	4.20559e-08	2.75130e-08	-1.01953e-08	1.73177e-08	4.48115e-08	-2.07343e-08	2.40772e-08	5.16930e-08	-1.45863e-08	3.71067e-08	4.51857e-08	-2.80441e-08	1.71416e-08	2.56253e-08	-7.83601e-09	1.77893e-08	6.16403e-08	-3.40911e-09	5.82312e-08	3.31235e-08	-1.15693e-08	2.15542e-08
-0.516	5.23638e-08	-7.90020e-09	4.44636e-08	2.90111e-08	-1.07504e-08	1.82607e-08	4.72066e-08	-2.18425e-08	2.53641e-08	5.46718e-08	-1.54268e-08	3.92449e-08	4.76580e-08	-2.95785e-08	1.80795e-08	2.69554e-08	-8.24272e-09	1.87127e-08	6.51685e-08	-3.50198e-09	6.16666e-08	3.49569e-08	-1.22096e-08	2.27472e-08
-0.492	5.52079e-08	-8.32930e-09	4.68786e-08	3.05105e-08	-1.13060e-08	1.92045e-08	4.96020e-08	-2.29508e-08	2.66512e-08	5.76600e-08	-1.62700e-08	4.13899e-08	5.01329e-08	-3.11146e-08	1.90184e-08	2.82838e-08	-8.64896e-09	1.96349e-08	6.87071e-08	-3.59136e-09	6.51157e-08	3.67930e-08	-1.28510e-08	2.39421e-08
-0.467	5.80605e-08	-8.75968e-09	4.93008e-08	3.20112e-08	-1.18621e-08	2.01490e-08	5.19976e-08	-2.40593e-08	2.79384e-08	6.06575e-08	-1.71159e-08	4.35417e-08	5.26104e-08	-3.26522e-08	1.99582e-08	2.96107e-08	-9.05469e-09	2.05560e-08	7.22559e-08	-3.67726e-09	6.85786e-08	3.86320e-08	-1.34933e-08	2.51387e-08
-0.442	6.09217e-08	-9.19135e-09	5.17303e-08	3.35131e-08	-1.24187e-08	2.10944e-08	5.43934e-08	-2.51678e-08	2.92256e-08	6.36644e-08	-1.79643e-08	4.57001e-08	5.50903e-08	-3.41913e-08	2.08990e-08	3.09358e-08	-9.45990e-09	2.14759e-08	7.58148e-08	-3.75969e-09	7.20552e-08	4.04735e-08	-1.41365e-08	2.63370e-08
-0.418	6.37913e-08	-9.62429e-09	5.41670e-08	3.50162e-08	-1.29757e-08	2.20405e-08	5.67893e-08	-2.62764e-08	3.05129e-08	6.66803e-08	-1.88153e-08	4.78650e-08	5.75726e-08	-3.57319e-08	2.18407e-08	3.22592e-08	-9.86459e-09	2.23946e-08	7.93838e-08	-3.83864e-09	7.55452e-08	4.23177e-08	-1.47806e-08	2.75371e-08
-0.393	6.66693e-08	-1.00585e-08	5.66108e-08	3.65204e-08	-1.35331e-08	2.29873e-08	5.91852e-08	-2.73849e-08	3.18002e-08	6.97054e-08	-1.96689e-08	5.00365e-08	6.00571e-08	-3.72739e-08	2.27832e-08	3.35808e-08	-1.02687e-08	2.33121e-08	8.29628e-08	-3.91414e-09	7.90486e-08	4.41644e-08	-1.54256e-08	2.87388e-08
-0.369	6.95557e-08	-1.04940e-08	5.90617e-08	3.80257e-08	-1.40909e-08	2.39348e-08	6.15810e-08	-2.84935e-08	3.30875e-08	7.27395e-08	-2.05251e-08	5.22145e-08	6.25439e-08	-3.88173e-08	2.37266e-08	3.49005e-08	-1.06723e-08	2.42282e-08	8.65516e-08	-3.98618e-09	8.25654e-08	4.60136e-08	-1.60715e-08	2.99421e-08
-0.344	7.24503e-08	-1.09307e-08	6.15196e-08	3.95320e-08	-1.46491e-08	2.48829e-08	6.39766e-08	-2.96019e-08	3.43747e-08	7.57826e-08	-2.13837e-08	5.43988e-08	6.50327e-08	-4.03620e-08	2.46707e-08	3.62183e-08	-1.10753e-08	2.51431e-08	9.01501e-08	-4.05476e-09	8.60953e-08	4.78651e-08	-1.67182e-08	3.11469e-08
-0.319	7.53532e-08	-1.13686e-08	6.39845e-08	4.10392e-08	-1.52076e-08	2.58316e-08	6.63720e-08	-3.07103e-08	3.56617e-08	7.88344e-08	-2.22449e-08	5.65895e-08	6.75235e-08	-4.19079e-08	2.56157e-08	3.75342e-08	-1.14776e-08	2.60565e-08	9.37583e-08	-4.11991e-09	8.96384e-08	4.97191e-08	-1.73657e-08	3.23533e-08
-0.295	7.82641e-08	-1.18078e-08	6.64563e-08	4.25474e-08	-1.57665e-08	2.67809e-08	6.87670e-08	-3.18185e-08	3.69486e-08	8.18950e-08	-2.31085e-08	5.87865e-08	7.00163e-08	-4.34550e-08	2.65613e-08	3.88480e-08	-1.18794e-08	2.69686e-08	9.73761e-08	-4.18161e-09	9.31945e-08	5.15752e-08	-1.80141e-08	3.35612e-08
-0.270	8.11832e-08	-1.22482e-08	6.89350e-08	4.40565e-08	-1.63257e-08	2.77308e-08	7.11616e-08	-3.29264e-08	3.82352e-08	8.49642e-08	-2.39745e-08	6.09897e-08	7.25109e-08	-4.50032e-08	2.75077e-08	4.01597e-08	-1.22805e-08	2.78792e-08	1.01003e-07	-4.23988e-09	9.67635e-08	5.34336e-08	-1.86631e-08	3.47705e-08
-0.246	8.41103e-08	-1.26898e-08	7.14205e-08	4.55663e-08	-1.68852e-08	2.86812e-08	7.35558e-08	-3.40342e-08	3.95216e-08	8.80420e-08	-2.48430e-08	6.31990e-08	7.50072e-08	-4.65526e-08	2.84547e-08	4.14694e-08	-1.26810e-08	2.87884e-08	1.04640e-07	-4.29472e-09	1.00345e-07	5.52942e-08	-1.93130e-08	3.59812e-08
-0.221	8.70453e-08	-1.31327e-08	7.39127e-08	4.70769e-08	-1.74449e-08	2.96320e-08	7.59493e-08	-3.51417e-08	4.08076e-08	9.11283e-08	-2.57139e-08	6.54144e-08	7.75052e-08	-4.81029e-08	2.94023e-08	4.27768e-08	-1.30808e-08	2.96960e-08	1.08286e-07	-4.34614e-09	1.03940e-07	5.71567e-08	-1.99635e-08	3.71932e-08
-0.197	8.99883e-08	-1.35767e-08	7.64116e-08	4.85882e-08	-1.80050e-08	3.05833e-08	7.83422e-08	-3.62489e-08	4.20933e-08	9.42230e-08	-2.65871e-08	6.76359e-08	8.00048e-08	-4.96543e-08	3.03505e-08	4.40820e-08	-1.34799e-08	3.06021e-08	1.11941e-07	-4.39414e-09	1.07547e-07	5.90213e-08	-2.06148e-08	3.84065e-08
-0.172	9.29391e-08	-1.40219e-08	7.89172e-08	5.01002e-08	-1.85653e-08	3.15350e-08	8.07343e-08	-3.73557e-08	4.33786e-08	9.73259e-08	-2.74627e-08	6.98633e-08	8.25059e-08	-5.12066e-08	3.12994e-08	4.53848e-08	-1.38783e-08	3.15065e-08	1.15605e-07	-4.43874e-09	1.11166e-07	6.08879e-08	-2.12667e-08	3.96211e-08
-0.147	9.58976e-08	-1.44682e-08	8.14294e-08	5.16128e-08	-1.91258e-08	3.24871e-08	8.31256e-08	-3.84622e-08	4.46634e-08	1.00437e-07	-2.83405e-08	7.20965e-08	8.50084e-08	-5.27597e-08	3.22487e-08	4.66854e-08	-1.42760e-08	3.24094e-08	1.19278e-07	-4.47993e-09	1.14798e-07	6.27563e-08	-2.19193e-08	4.08369e-08
-0.123	9.88638e-08	-1.49157e-08	8.39481e-08	5.31260e-08	-1.96865e-08	3.34395e-08	8.55160e-08	-3.95682e-08	4.59478e-08	1.03556e-07	-2.92207e-08	7.43356e-08	8.75122e-08	-5.43137e-08	3.31985e-08	4.79835e-08	-1.46729e-08	3.33105e-08	1.22960e-07	-4.51772e-09	1.18443e-07	6.46265e-08	-2.25726e-08	4.20539e-08
-0.098	1.01838e-07	-1.53644e-08	8.64733e-08	5.46396e-08	-2.02474e-08	3.43922e-08	8.79053e-08	-4.06737e-08	4.72316e-08	1.06684e-07	-3.01031e-08	7.65805e-08	9.00172e-08	-5.58684e-08	3.41488e-08	4.92791e-08	-1.50691e-08	3.42100e-08	1.26651e-07	-4.55213e-09	1.22099e-07	6.64984e-08	-2.32264e-08	4.32720e-08
-0.074	1.04819e-07	-1.58142e-08	8.90049e-08	5.61537e-08	-2.08084e-08	3.53453e-08	9.02936e-08	-4.17788e-08	4.85148e-08	1.09819e-07	-3.09878e-08	7.88310e-08	9.25234e-08	-5.74238e-08	3.50996e-08	5.05723e-08	-1.54646e-08	3.51077e-08	1.30351e-07	-4.58315e-09	1.25767e-07	6.83720e-08	-2.38808e-08	4.44912e-08
-0.049	1.07808e-07	-1.62652e-08	9.15429e-08	5.76682e-08	-2.13697e-08	3.62986e-08	9.26807e-08	-4.28833e-08	4.97974e-08	1.12962e-07	-3.18747e-08	8.10872e-08	9.50306e-08	-5.89799e-08	3.60507e-08	5.18628e-08	-1.58592e-08	3.60036e-08	1.34059e-07	-4.61080e-09	1.29448e-07	7.02472e-08	-2.45357e-08	4.57115e-08
-0.025	1.10804e-07	-1.67172e-08	9.40871e-08	5.91831e-08	-2.19310e-08	3.72520e-08	9.50666e-08	-4.39872e-08	5.10793e-08	1.16113e-07	-3.27637e-08	8.33489e-08	9.75388e-08	-6.05366e-08	3.70022e-08	5.31508e-08	-1.62531e-08	3.68977e-08	1.37775e-07	-4.63508e-09	1.33140e-07	7.21239e-08	-2.51912e-08	4.69327e-08
0.000	1.13808e-07	-1.71704e-08	9.66377e-08	6.06982e-08	-2.24925e-08	3.82057e-08	9.74511e-08	-4.50906e-08	5.23605e-08	1.19271e-07	-3.36549e-08	8.56161e-08	1.00048e-07	-6.20938e-08	3.79540e-08	5.44360e-08	-1.66461e-08	3.77900e-08	1.41500e-07	-4.65599e-09	1.36844e-07	7.40021e-08	-2.58472e-08	4.81549e-08
0.025	1.16819e-07	-1.76247e-08	9.91944e-08	6.22136e-08	-2.30540e-08	3.91596e-08	9.98342e-08	-4.61932e-08	5.36410e-08	1.22437e-07	-3.45483e-08	8.78887e-08	1.02558e-07	-6.36515e-08	3.89062e-08	5.57185e-08	-1.70383e-08	3.86803e-08	1.45233e-07	-4.67354e-09	1.40560e-07	7.58817e-08	-2.65037e-08	4.93779e-08
0.049	1.19837e-07	-1.80800e-08	1.01757e-07	6.37291e-08	-2.36156e-08	4.01135e-08	1.02216e-07	-4.72952e-08	5.49206e-08	1.25610e-07	-3.54437e-08	9.01666e-08	1.05068e-07	-6.52097e-08	3.98586e-08	5.69983e-08	-1.74296e-08	3.95687e-08	1.48975e-07	-4.68775e-09	1.44287e-07	7.77626e-08	-2.71607e-08	5.06019e-08
0.074	1.22863e-07	-1.85365e-08	1.04326e-07	6.52449e-08	-2.41773e-08	4.10676e-08	1.04596e-07	-4.83964e-08	5.61994e-08	1.28791e-07	-3.63413e-08	9.24499e-08	1.07579e-07	-6.67682e-08	4.08112e-08	5.82752e-08	-1.78200e-08	4.04551e-08	1.52724e-07	-4.69861e-09	1.48025e-07	7.96447e-08	-2.78181e-08	5.18266e-08
0.098	1.25895e-07	-1.89940e-08	1.06901e-07	6.67607e-08	-2.47390e-08	4.20217e-08	1.06974e-07	-4.94969e-08	5.74773e-08	1.31979e-07	-3.72408e-08	9.47383e-08	1.10091e-07	-6.83271e-08	4.17641e-08	5.95492e-08	-1.82096e-08	4.13395e-08	1.56481e-07	-4.70614e-09	1.51775e-07	8.15281e-08	-2.84759e-08	5.30522e-08
0.123	1.28934e-07	-1.94525e-08	1.09482e-07	6.82765e-08	-2.53007e-08	4.29758e-08	1.09351e-07	-5.05965e-08	5.87543e-08	1.35174e-07	-3.81424e-08	9.70319e-08	1.12603e-07	-6.98862e-08	4.27171e-08	6.08202e-08	-1.85983e-08	4.22219e-08	1.60247e-07	-4.71034e-09	1.55536e-07	8.34125e-08	-2.91341e-08	5.42784e-08
0.147	1.31981e-07	-1.99121e-08	1.12069e-07	6.97923e-08	-2.58624e-08	4.39299e-08	1.11726e-07	-5.16953e-08	6.00302e-08	1.38377e-07	-3.90460e-08	9.93306e-08	1.15116e-07	-7.14456e-08	4.36702e-08	6.20882e-08	-1.89860e-08	4.31022e-08	1.64020e-07	-4.71121e-09	1.59309e-07	8.52980e-08	-2.97926e-08	5.55054e-08
0.172	1.35034e-07	-2.03728e-08	1.14661e-07	7.13081e-08	-2.64241e-08	4.48840e-08	1.14098e-07	-5.27933e-08	6.13051e-08	1.41586e-07	-3.99516e-08	1.01634e-07	1.17629e-07	-7.30052e-08	4.46235e-08	6.33532e-08	-1.93729e-08	4.39803e-08	1.67801e-07	-4.70877e-09	1.63092e-07	8.71845e-08	-3.04516e-08	5.67329e-08
0.197	1.38094e-07	-2.08344e-08	1.17260e-07	7.28237e-08	-2.69857e-08	4.58380e-08	1.16469e-07	-5.38902e-08	6.25790e-08	1.44802e-07	-4.08591e-08	1.03943e-07	1.20142e-07	-7.45648e-08	4.55768e-08	6.46151e-08	-1.97587e-08	4.48563e-08	1.71589e-07	-4.70302e-09	1.66886e-07	8.90719e-08	-3.11108e-08	5.79611e-08
0.221	1.41161e-07	-2.12971e-08	1.19864e-07	7.43391e-08	-2.75473e-08	4.67919e-08	1.18838e-07	-5.49862e-08	6.38517e-08	1.48025e-07	-4.17685e-08	1.06256e-07	1.22655e-07	-7.61246e-08	4.65302e-08	6.58738e-08	-2.01436e-08	4.57301e-08	1.75385e-07	-4.69398e-09	1.70691e-07	9.09601e-08	-3.17703e-08	5.91898e-08
0.246	1.44234e-07	-2.17608e-08	1.22473e-07	7.58544e-08	-2.81088e-08	4.77456e-08	1.21205e-07	-5.60813e-08	6.51233e-08	1.51254e-07	-4.26798e-08	1.08575e-07	1.25168e-07	-7.76843e-08	4.74835e-08	6.71292e-08	-2.05275e-08	4.66017e-08	1.79188e-07	-4.68163e-09	1.74506e-07	9.28491e-08	-3.24301e-08	6.04190e-08
0.270	1.47314e-07	-2.22255e-08	1.25088e-07	7.73693e-08	-2.86701e-08	4.86992e-08	1.23569e-07	-5.71752e-08	6.63936e-08	1.54491e-07	-4.35929e-08	1.10898e-07	1.27681e-07	-7.92440e-08	4.84369e-08	6.83814e-08	-2.09105e-08	4.74710e-08	1.82998e-07	-4.66601e-09	1.78332e-07	9.47387e-08	-3.30901e-08	6.16487e-08
0.295	1.50400e-07	-2.26911e-08	1.27709e-07	7.88839e-08	-2.92314e-08	4.96525e-08	1.25931e-07	-5.82681e-08	6.76627e-08	1.57733e-07	-4.45079e-08	1.13225e-07	1.30194e-07	-8.08036e-08	4.93902e-08	6.96303e-08	-2.12924e-08	4.83380e-08	1.86816e-07	-4.64710e-09	1.82169e-07	9.66291e-08	-3.37503e-08	6.28787e-08
0.319	1.53493e-07	-2.31577e-08	1.30335e-07	8.03982e-08	-2.97925e-08	5.06057e-08	1.28290e-07	-5.93599e-08	6.89305e-08	1.60982e-07	-4.54247e-08	1.15557e-07	1.32706e-07	-8.23630e-08	5.03433e-08	7.08758e-08	-2.16732e-08	4.92026e-08	1.90640e-07	-4.62492e-09	1.86015e-07	9.85199e-08	-3.44108e-08	6.41092e-08
0.344	1.56592e-07	-2.36253e-08	1.32967e-07	8.19120e-08	-3.03535e-08	5.15585e-08	1.30647e-07	-6.04505e-08	7.01969e-08	1.64237e-07	-4.63432e-08	1.17894e-07	1.35219e-07	-8.39223e-08	5.12964e-08	7.21179e-08	-2.20530e-08	5.00649e-08	1.94472e-07	-4.59948e-09	1.89872e-07	1.00411e-07	-3.50714e-08	6.53399e-08
0.369	1.59698e-07	-2.40938e-08	1.35604e-07	8.34253e-08	-3.09143e-08	5.25111e-08	1.33002e-07	-6.15399e-08	7.14620e-08	1.67499e-07	-4.72635e-08	1.20235e-07	1.37731e-07	-8.54813e-08	5.22493e-08	7.33565e-08	-2.24318e-08	5.09247e-08	1.98310e-07	-4.57078e-09	1.93739e-07	1.02303e-07	-3.57321e-08	6.65709e-08
0.393	1.62809e-07	-2.45633e-08	1.38246e-07	8.49381e-08	-3.14749e-08	5.34633e-08	1.35354e-07	-6.26280e-08	7.27256e-08	1.70766e-07	-4.81855e-08	1.22581e-07	1.40242e-07	-8.70399e-08	5.32020e-08	7.45916e-08	-2.28095e-08	5.17821e-08	2.02155e-07	-4.53883e-09	1.97617e-07	1.04195e-07	-3.63930e-08	6.78022e-08
0.418	1.65927e-07	-2.50336e-08	1.40893e-07	8.64503e-08	-3.20352e-08	5.44151e-08	1.37703e-07	-6.37149e-08	7.39877e-08	1.74040e-07	-4.91092e-08	1.24931e-07	1.42753e-07	-8.85982e-08	5.41545e-08	7.58230e-08	-2.31860e-08	5.26370e-08	2.06007e-07	-4.50364e-09	2.01504e-07	1.06088e-07	-3.70539e-08	6.90336e-08
0.442	1.69050e-07	-2.55049e-08	1.43545e-07	8.79619e-08	-3.25953e-08	5.53665e-08	1.40049e-07	-6.48005e-08	7.52483e-08	1.77319e-07	-5.00346e-08	1.27285e-07	1.45263e-07	-9.01561e-08	5.51068e-08	7.70509e-08	-2.35615e-08	5.34894e-08	2.09865e-07	-4.46522e-09	2.05400e-07	1.07980e-07	-3.77150e-08	7.02651e-08
0.467	1.72180e-07	-2.59771e-08	1.46203e-07	8.94728e-08	-3.31552e-08	5.63175e-08	1.42392e-07	-6.58847e-08	7.65073e-08	1.80605e-07	-5.09616e-08	1.29643e-07	1.47772e-07	-9.17135e-08	5.60587e-08	7.82750e-08	-2.39358e-08	5.43392e-08	2.13730e-07	-4.42357e-09	2.09307e-07	1.09873e-07	-3.83761e-08	7.14967e-08
0.492	1.75315e-07	-2.64501e-08	1.48865e-07	9.09829e-08	-3.37148e-08	5.72681e-08	1.44732e-07	-6.69675e-08	7.77647e-08	1.83895e-07	-5.18902e-08	1.32005e-07	1.50281e-07	-9.32704e-08	5.70104e-08	7.94954e-08	-2.43090e-08	5.51864e-08	2.17601e-07	-4.37870e-09	2.13223e-07	1.11766e-07	-3.90372e-08	7.27284e-08
0.516	1.78457e-07	-2.69240e-08	1.51533e-07	9.24922e-08	-3.42741e-08	5.82181e-08	1.47069e-07	-6.80489e-08	7.90205e-08	1.87192e-07	-5.28203e-08	1.34372e-07	1.52788e-07	-9.48267e-08	5.79616e-08	8.07120e-08	-2.46810e-08	5.60310e-08	2.21479e-07	-4.33063e-09	2.17148e-07	1.13658e-07	-3.96983e-08	7.39601e-08
0.541	1.81604e-07	-2.73988e-08	1.54205e-07	9.40007e-08	-3.48331e-08	5.91676e-08	1.49403e-07	-6.91288e-08	8.02745e-08	1.90494e-07	-5.37520e-08	1.36742e-07	1.55295e-07	-9.63824e-08	5.89125e-08	8.19248e-08	-2.50519e-08	5.68729e-08	2.25362e-07	-4.27934e-09	2.21083e-07	1.15551e-07	-4.03593e-08	7.51917e-08
0.565	1.84756e-07	-2.78744e-08	1.56882e-07	9.55083e-08	-3.53918e-08	6.01165e-08	1.51734e-07	-7.02072e-08	8.15268e-08	1.93801e-07	-5.46852e-08	1.39116e-07	1.57800e-07	-9.79374e-08	5.98630e-08	8.31337e-08	-2.54216e-08	5.77121e-08	2.29252e-07	-4.22487e-09	2.25027e-07	1.17444e-07	-4.10204e-08	7.64232e-08
0.590	1.87914e-07	-2.83509e-08	1.59563e-07	9.70149e-08	-3.59501e-08	6.10648e-08	1.54061e-07	-7.12841e-08	8.27773e-08	1.97114e-07	-5.56199e-08	1.41494e-07	1.60305e-07	-9.94917e-08	6.08130e-08	8.43386e-08	-2.57900e-08	5.85486e-08	2.33147e-07	-4.16721e-09	2.28980e-07	1.19336e-07	-4.16813e-08	7.76546e-08
0.614	1.91078e-07	-2.88282e-08	1.62250e-07	9.85205e-08	-3.65080e-08	6.20125e-08	1.56385e-07	-7.23594e-08	8.40259e-08	2.00431e-07	-5.65561e-08	1.43875e-07	1.62808e-07	-1.01045e-07	6.17626e-08	8.55395e-08	-2.61572e-08	5.93822e-08	2.37048e-07	-4.10637e-09	2.32942e-07	1.21228e-07	-4.23421e-08	7.88858e-08
0.639	1.94247e-07	-2.93063e-08	1.64940e-07	1.00025e-07	-3.70655e-08	6.29596e-08	1.58706e-07	-7.34330e-08	8.52727e-08	2.03754e-07	-5.74937e-08	1.46260e-07	1.65309e-07	-1.02598e-07	6.27116e-08	8.67363e-08	-2.65232e-08	6.02131e-08	2.40955e-07	-4.04235e-09	2.36913e-07	1.23120e-07	-4.30029e-08	8.01167e-08
0.664	1.97421e-07	-2.97852e-08	1.67636e-07	1.01529e-07	-3.76227e-08	6.39059e-08	1.61023e-07	-7.45050e-08	8.65175e-08	2.07082e-07	-5.84327e-08	1.48649e-07	1.67810e-07	-1.04150e-07	6.36601e-08	8.79291e-08	-2.68880e-08	6.10411e-08	2.44867e-07	-3.97518e-09	2.40892e-07	1.25011e-07	-4.36634e-08	8.13474e-08
0.688	2.00600e-07	-3.02649e-08	1.70335e-07	1.03031e-07	-3.81794e-08	6.48515e-08	1.63336e-07	-7.55753e-08	8.77604e-08	2.10414e-07	-5.93730e-08	1.51041e-07	1.70308e-07	-1.05700e-07	6.46080e-08	8.91177e-08	-2.72514e-08	6.18663e-08	2.48785e-07	-3.90485e-09	2.44880e-07	1.26901e-07	-4.43238e-08	8.25777e-08
0.713	2.03785e-07	-3.07453e-08	1.73039e-07	1.04532e-07	-3.87356e-08	6.57964e-08	1.65645e-07	-7.66439e-08	8.90012e-08	2.13752e-07	-6.03147e-08	1.53437e-07	1.72806e-07	-1.07250e-07	6.55553e-08	9.03021e-08	-2.76136e-08	6.26885e-08	2.52709e-07	-3.83137e-09	2.48877e-07	1.28792e-07	-4.49840e-08	8.38076e-08
0.737	2.06974e-07	-3.12265e-08	1.75748e-07	1.06032e-07	-3.92914e-08	6.67404e-08	1.67951e-07	-7.77107e-08	9.02400e-08	2.17094e-07	-6.12577e-08	1.55836e-07	1.75301e-07	-1.08799e-07	6.65020e-08	9.14823e-08	-2.79745e-08	6.35078e-08	2.56637e-07	-3.75476e-09	2.52882e-07	1.30681e-07	-4.56439e-08	8.50371e-08
0.762	2.10169e-07	-3.17085e-08	1.78460e-07	1.07530e-07	-3.98467e-08	6.76837e-08	1.70252e-07	-7.87756e-08	9.14767e-08	2.20440e-07	-6.22020e-08	1.58238e-07	1.77795e-07	-1.10347e-07	6.74480e-08	9.26582e-08	-2.83341e-08	6.43241e-08	2.60571e-07	-3.67501e-09	2.56896e-07	1.32570e-07	-4.63036e-08	8.62662e-08
0.786	2.13368e-07	-3.21912e-08	1.81177e-07	1.09028e-07	-4.04015e-08	6.86261e-08	1.72550e-07	-7.98387e-08	9.27112e-08	2.23791e-07	-6.31475e-08	1.60643e-07	1.80287e-07	-1.11893e-07	6.83933e-08	9.38297e-08	-2.86923e-08	6.51374e-08	2.64510e-07	-3.59214e-09	2.60918e-07	1.34458e-07	-4.69630e-08	8.74947e-08
0.811	2.16572e-07	-3.26746e-08	1.83898e-07	1.10523e-07	-4.09558e-08	6.95675e-08	1.74843e-07	-8.09000e-08	9.39435e-08	2.27146e-07	-6.40943e-08	1.63052e-07	1.82776e-07	-1.13439e-07	6.93379e-08	9.49968e-08	-2.90492e-08	6.59476e-08	2.68454e-07	-3.50616e-09	2.64947e-07	1.36345e-07	-4.76221e-08	8.87227e-08
0.836	2.19781e-07	-3.31587e-08	1.86622e-07	1.12018e-07	-4.15095e-08	7.05081e-08	1.77133e-07	-8.19593e-08	9.51736e-08	2.30506e-07	-6.50422e-08	1.65463e-07	1.85264e-07	-1.14983e-07	7.02816e-08	9.61595e-08	-2.94047e-08	6.67547e-08	2.72402e-07	-3.41707e-09	2.68985e-07	1.38231e-07	-4.82809e-08	8.99500e-08
0.860	2.22994e-07	-3.36435e-08	1.89351e-07	1.13510e-07	-4.20627e-08	7.14477e-08	1.79418e-07	-8.30166e-08	9.64014e-08	2.33869e-07	-6.59913e-08	1.67878e-07	1.87750e-07	-1.16525e-07	7.12246e-08	9.73176e-08	-2.97589e-08	6.75587e-08	2.76356e-07	-3.32489e-09	2.73031e-07	1.40116e-07	-4.89393e-08	9.11767e-08
0.885	2.26212e-07	-3.41290e-08	1.92083e-07	1.15002e-07	-4.26152e-08	7.23863e-08	1.81699e-07	-8.40719e-08	9.76268e-08	2.37237e-07	-6.69415e-08	1.70295e-07	1.90234e-07	-1.18067e-07	7.21668e-08	9.84712e-08	-3.01117e-08	6.83596e-08	2.80314e-07	-3.22961e-09	2.77084e-07	1.42000e-07	-4.95974e-08	9.24027e-08
0.909	2.29434e-07	-3.46151e-08	1.94819e-07	1.16491e-07	-4.31672e-08	7.33239e-08	1.83975e-07	-8.51252e-08	9.88499e-08	2.40608e-07	-6.78929e-08	1.72715e-07	1.92715e-07	-1.19607e-07	7.31081e-08	9.96203e-08	-3.04630e-08	6.91572e-08	2.84276e-07	-3.13126e-09	2.81145e-07	1.43883e-07	-5.02550e-08	9.36279e-08
0.934	2.32661e-07	-3.51019e-08	1.97559e-07	1.17979e-07	-4.37186e-08	7.42605e-08	1.86247e-07	-8.61764e-08	1.00071e-07	2.43983e-07	-6.88453e-08	1.75138e-07	1.95194e-07	-1.21145e-07	7.40485e-08	1.00765e-07	-3.08130e-08	6.99517e-08	2.88243e-07	-3.02983e-09	2.85214e-07	1.45765e-07	-5.09123e-08	9.48524e-08
0.958	2.35892e-07	-3.55894e-08	2.00302e-07	1.19465e-07	-4.42693e-08	7.51960e-08	1.88514e-07	-8.72254e-08	1.01289e-07	2.47362e-07	-6.97987e-08	1.77563e-07	1.97670e-07	-1.22682e-07	7.49880e-08	1.01904e-07	-3.11615e-08	7.07428e-08	2.92215e-07	-2.92534e-09	2.89289e-07	1.47645e-07	-5.15690e-08	9.60760e-08
0.983	2.39127e-07	-3.60774e-08	2.03049e-07	1.20950e-07	-4.48194e-08	7.61303e-08	1.90777e-07	-8.82723e-08	1.02505e-07	2.50745e-07	-7.07531e-08	1.79991e-07	2.00144e-07	-1.24218e-07	7.59265e-08	1.03039e-07	-3.15085e-08	7.15307e-08	2.96190e-07	-2.81779e-09	2.93373e-07	1.49524e-07	-5.22253e-08	9.72987e-08
1.008	2.42366e-07	-3.65661e-08	2.05800e-07	1.22432e-07	-4.53688e-08	7.70635e-08	1.93035e-07	-8.93171e-08	1.03718e-07	2.54131e-07	-7.17085e-08	1.82422e-07	2.02616e-07	-1.25752e-07	7.68641e-08	1.04169e-07	-3.18541e-08	7.23153e-08	3.00170e-07	-2.70720e-09	2.97463e-07	1.51402e-07	-5.28811e-08	9.85204e-08
1.032	2.45609e-07	-3.70554e-08	2.08554e-07	1.23913e-07	-4.59175e-08	7.79956e-08	1.95288e-07	-9.03596e-08	1.04928e-07	2.57520e-07	-7.26649e-08	1.84855e-07	2.05084e-07	-1.27284e-07	7.78006e-08	1.05295e-07	-3.21982e-08	7.30965e-08	3.04154e-07	-2.59357e-09	3.01560e-07	1.53278e-07	-5.35363e-08	9.97412e-08
1.057	2.48856e-07	-3.75453e-08	2.11311e-07	1.25392e-07	-4.64655e-08	7.89264e-08	1.97536e-07	-9.13998e-08	1.06136e-07	2.60912e-07	-7.36222e-08	1.87290e-07	2.07550e-07	-1.28814e-07	7.87361e-08	1.06415e-07	-3.25408e-08	7.38743e-08	3.08141e-07	-2.47691e-09	3.05664e-07	1.55152e-07	-5.41910e-08	1.00961e-07
1.081	2.52107e-07	-3.80357e-08	2.14071e-07	1.26869e-07	-4.70128e-08	7.98560e-08	1.99779e-07	-9.24377e-08	1.07341e-07	2.64308e-07	-7.45803e-08	1.89728e-07	2.10014e-07	-1.30343e-07	7.96705e-08	1.07531e-07	-3.28819e-08	7.46487e-08	3.12133e-07	-2.35723e-09	3.09776e-07	1.57025e-07	-5.48452e-08	1.02180e-07
1.106	2.55361e-07	-3.85267e-08	2.16834e-07	1.28344e-07	-4.75593e-08	8.07843e-08	2.02017e-07	-9.34733e-08	1.08544e-07	2.67707e-07	-7.55394e-08	1.92167e-07	2.12474e-07	-1.31870e-07	8.06038e-08	1.08641e-07	-3.32215e-08	7.54196e-08	3.16128e-07	-2.23453e-09	3.13893e-07	1.58896e-07	-5.54987e-08	1.03397e-07
1.130	2.58619e-07	-3.90182e-08	2.19601e-07	1.29816e-07	-4.81050e-08	8.17113e-08	2.04250e-07	-9.45064e-08	1.09744e-07	2.71108e-07	-7.64992e-08	1.94609e-07	2.14931e-07	-1.33395e-07	8.15360e-08	1.09747e-07	-3.35596e-08	7.61871e-08	3.20127e-07	-2.10884e-09	3.18018e-07	1.60765e-07	-5.61515e-08	1.04613e-07
1.155	2.61880e-07	-3.95103e-08	2.22370e-07	1.31287e-07	-4.86500e-08	8.26370e-08	2.06478e-07	-9.55372e-08	1.10941e-07	2.74513e-07	-7.74598e-08	1.97053e-07	2.17385e-07	-1.34918e-07	8.24670e-08	1.10847e-07	-3.38961e-08	7.69510e-08	3.24129e-07	-1.98014e-09	3.22149e-07	1.62632e-07	-5.68038e-08	1.05829e-07
1.180	2.65145e-07	-4.00029e-08	2.25142e-07	1.32755e-07	-4.91942e-08	8.35613e-08	2.08700e-07	-9.65655e-08	1.12135e-07	2.77920e-07	-7.84212e-08	1.99499e-07	2.19836e-07	-1.36439e-07	8.33968e-08	1.11942e-07	-3.42310e-08	7.77114e-08	3.28134e-07	-1.84846e-09	3.26286e-07	1.64498e-07	-5.74553e-08	1.07042e-07
1.204	2.68413e-07	-4.04959e-08	2.27917e-07	1.34222e-07	-4.97375e-08	8.44842e-08	2.10917e-07	-9.75914e-08	1.13326e-07	2.81330e-07	-7.93834e-08	2.01946e-07	2.22284e-07	-1.37958e-07	8.43253e-08	1.13033e-07	-3.45644e-08	7.84681e-08	3.32143e-07	-1.71381e-09	3.30429e-07	1.66361e-07	-5.81061e-08	1.08255e-07
1.229	2.71685e-07	-4.09895e-08	2.30695e-07	1.35686e-07	-5.02800e-08	8.54057e-08	2.13129e-07	-9.86147e-08	1.14514e-07	2.84742e-07	-8.03462e-08	2.04396e-07	2.24728e-07	-1.39476e-07	8.52526e-08	1.14117e-07	-3.48961e-08	7.92213e-08	3.36155e-07	-1.57618e-09	3.34579e-07	1.68222e-07	-5.87563e-08	1.09466e-07
1.253	2.74959e-07	-4.14835e-08	2.33476e-07	1.37147e-07	-5.08216e-08	8.63257e-08	2.15335e-07	-9.96354e-08	1.15700e-07	2.88156e-07	-8.13097e-08	2.06847e-07	2.27169e-07	-1.40991e-07	8.61786e-08	1.15197e-07	-3.52263e-08	7.99708e-08	3.40170e-07	-1.43559e-09	3.38735e-07	1.70082e-07	-5.94056e-08	1.10676e-07
1.278	2.78237e-07	-4.19780e-08	2.36259e-07	1.38607e-07	-5.13624e-08	8.72443e-08	2.17535e-07	-1.00654e-07	1.16882e-07	2.91573e-07	-8.22738e-08	2.09299e-07	2.29607e-07	-1.42503e-07	8.71033e-08	1.16271e-07	-3.55548e-08	8.07167e-08	3.44188e-07	-1.29205e-09	3.42896e-07	1.71938e-07	-6.00542e-08	1.11884e-07
1.303	2.81517e-07	-4.24730e-08	2.39044e-07	1.40064e-07	-5.19022e-08	8.81613e-08	2.19730e-07	-1.01669e-07	1.18061e-07	2.94992e-07	-8.32385e-08	2.11754e-07	2.32041e-07	-1.44014e-07	8.80267e-08	1.17340e-07	-3.58817e-08	8.14588e-08	3.48209e-07	-1.14557e-09	3.47063e-07	1.73793e-07	-6.07019e-08	1.13091e-07
1.327	2.84801e-07	-4.29683e-08	2.41832e-07	1.41518e-07	-5.24412e-08	8.90767e-08	2.21919e-07	-1.02682e-07	1.19237e-07	2.98413e-07	-8.42039e-08	2.14209e-07	2.34471e-07	-1.45522e-07	8.89487e-08	1.18404e-07	-3.62070e-08	8.21972e-08	3.52232e-07	-9.96159e-10	3.51236e-07	1.75645e-07	-6.13489e-08	1.14296e-07
1.352	2.88087e-07	-4.34641e-08	2.44623e-07	1.42970e-07	-5.29792e-08	8.99906e-08	2.24102e-07	-1.03692e-07	1.20410e-07	3.01836e-07	-8.51697e-08	2.16666e-07	2.36898e-07	-1.47028e-07	8.98692e-08	1.19462e-07	-3.65306e-08	8.29318e-08	3.56259e-07	-8.43819e-10	3.55415e-07	1.77495e-07	-6.19949e-08	1.15500e-07
1.376	2.91376e-07	-4.39603e-08	2.47415e-07	1.44419e-07	-5.35163e-08	9.09029e-08	2.26279e-07	-1.04699e-07	1.21580e-07	3.05261e-07	-8.61361e-08	2.19125e-07	2.39320e-07	-1.48532e-07	9.07884e-08	1.20515e-07	-3.68525e-08	8.36626e-08	3.60287e-07	-6.88563e-10	3.59599e-07	1.79342e-07	-6.26401e-08	1.16702e-07
1.401	2.94667e-07	-4.44568e-08	2.50210e-07	1.45866e-07	-5.40524e-08	9.18135e-08	2.28450e-07	-1.05704e-07	1.22747e-07	3.08687e-07	-8.71029e-08	2.21584e-07	2.41739e-07	-1.50033e-07	9.17060e-08	1.21562e-07	-3.71727e-08	8.43895e-08	3.64319e-07	-5.30400e-10	3.63788e-07	1.81187e-07	-6.32844e-08	1.17902e-07
1.425	2.97961e-07	-4.49538e-08	2.53007e-07	1.47310e-07	-5.45875e-08	9.27224e-08	2.30615e-07	-1.06706e-07	1.23910e-07	3.12115e-07	-8.80702e-08	2.24045e-07	2.44154e-07	-1.51532e-07	9.26222e-08	1.22604e-07	-3.74912e-08	8.51126e-08	3.68352e-07	-3.69338e-10	3.67983e-07	1.83029e-07	-6.39278e-08	1.19101e-07
1.450	3.01257e-07	-4.54510e-08	2.55806e-07	1.48751e-07	-5.51216e-08	9.36296e-08	2.32774e-07	-1.07704e-07	1.25070e-07	3.15545e-07	-8.90379e-08	2.26507e-07	2.46566e-07	-1.53029e-07	9.35368e-08	1.23640e-07	-3.78080e-08	8.58318e-08	3.72388e-07	-2.05387e-10	3.72182e-07	1.84868e-07	-6.45702e-08	1.20298e-07
1.475	3.04555e-07	-4.59487e-08	2.58606e-07	1.50190e-07	-5.56547e-08	9.45351e-08	2.34927e-07	-1.08700e-07	1.26226e-07	3.18976e-07	-9.00060e-08	2.28970e-07	2.48972e-07	-1.54523e-07	9.44499e-08	1.24670e-07	-3.81231e-08	8.65471e-08	3.76426e-07	-3.85550e-11	3.76387e-07	1.86704e-07	-6.52116e-08	1.21493e-07
1.499	3.07855e-07	-4.64466e-08	2.61409e-07	1.51626e-07	-5.61867e-08	9.54388e-08	2.37073e-07	-1.09694e-07	1.27379e-07	3.22408e-07	-9.09745e-08	2.31433e-07	2.51375e-07	-1.56014e-07	9.53614e-08	1.25695e-07	-3.84364e-08	8.72584e-08	3.80465e-07	1.31149e-10	3.80596e-07	1.88538e-07	-6.58520e-08	1.22686e-07
1.524	3.11158e-07	-4.69449e-08	2.64213e-07	1.53058e-07	-5.67177e-08	9.63408e-08	2.39213e-07	-1.10684e-07	1.28529e-07	3.25841e-07	-9.19433e-08	2.33898e-07	2.53774e-07	-1.57502e-07	9.62713e-08	1.26714e-07	-3.87480e-08	8.79657e-08	3.84507e-07	3.03715e-10	3.84811e-07	1.90369e-07	-6.64914e-08	1.23877e-07
1.548	3.14462e-07	-4.74434e-08	2.67019e-07	1.54488e-07	-5.72476e-08	9.72409e-08	2.41346e-07	-1.11671e-07	1.29675e-07	3.29276e-07	-9.29123e-08	2.36363e-07	2.56168e-07	-1.58988e-07	9.71795e-08	1.27727e-07	-3.90578e-08	8.86690e-08	3.88551e-07	4.79136e-10	3.89030e-07	1.92196e-07	-6.71297e-08	1.25066e-07
1.573	3.17769e-07	-4.79422e-08	2.69826e-07	1.55915e-07	-5.77764e-08	9.81391e-08	2.43473e-07	-1.12655e-07	1.30818e-07	3.32711e-07	-9.38817e-08	2.38829e-07	2.58558e-07	-1.60471e-07	9.80861e-08	1.28734e-07	-3.93658e-08	8.93683e-08	3.92596e-07	6.57401e-10	3.93253e-07	1.94021e-07	-6.77670e-08	1.26254e-07
1.597	3.21077e-07	-4.84413e-08	2.72635e-07	1.57340e-07	-5.83041e-08	9.90355e-08	2.45593e-07	-1.13636e-07	1.31957e-07	3.36147e-07	-9.48512e-08	2.41296e-07	2.60943e-07	-1.61952e-07	9.89910e-08	1.29736e-07	-3.96720e-08	9.00635e-08	3.96642e-07	8.38502e-10	3.97481e-07	1.95842e-07	-6.84031e-08	1.27439e-07
1.622	3.24386e-07	-4.89406e-08	2.75446e-07	1.58761e-07	-5.88307e-08	9.99299e-08	2.47707e-07	-1.14614e-07	1.33093e-07	3.39584e-07	-9.58210e-08	2.43763e-07	2.63324e-07	-1.63429e-07	9.98942e-08	1.30731e-07	-3.99764e-08	9.07546e-08	4.00691e-07	1.02243e-09	4.01713e-07	1.97660e-07	-6.90381e-08	1.28622e-07
1.647	3.27697e-07	-4.94402e-08	2.78257e-07	1.60178e-07	-5.93561e-08	1.00822e-07	2.49813e-07	-1.15588e-07	1.34225e-07	3.43021e-07	-9.67909e-08	2.46230e-07	2.65700e-07	-1.64904e-07	1.00796e-07	1.31721e-07	-4.02790e-08	9.14415e-08	4.04740e-07	1.20918e-09	4.05949e-07	1.99475e-07	-6.96719e-08	1.29803e-07
1.671	3.31010e-07	-4.99400e-08	2.81070e-07	1.61593e-07	-5.98803e-08	1.01713e-07	2.51913e-07	-1.16560e-07	1.35353e-07	3.46459e-07	-9.77609e-08	2.48698e-07	2.68071e-07	-1.66376e-07	1.01695e-07	1.32704e-07	-4.05798e-08	9.21243e-08	4.08791e-07	1.39873e-09	4.10190e-07	2.01286e-07	-7.03046e-08	1.30981e-07
1.696	3.34324e-07	-5.04400e-08	2.83884e-07	1.63005e-07	-6.04034e-08	1.02601e-07	2.54006e-07	-1.17528e-07	1.36478e-07	3.49897e-07	-9.87311e-08	2.51166e-07	2.70438e-07	-1.67845e-07	1.02593e-07	1.33682e-07	-4.08787e-08	9.28029e-08	4.12843e-07	1.59109e-09	4.14434e-07	2.03094e-07	-7.09361e-08	1.32158e-07
1.720	3.37639e-07	-5.09401e-08	2.86699e-07	1.64413e-07	-6.09253e-08	1.03488e-07	2.56092e-07	-1.18494e-07	1.37598e-07	3.53335e-07	-9.97013e-08	2.53634e-07	2.72800e-07	-1.69311e-07	1.03489e-07	1.34653e-07	-4.11757e-08	9.34773e-08	4.16896e-07	1.78623e-09	4.18682e-07	2.04898e-07	-7.15663e-08	1.33332e-07
1.745	3.40956e-07	-5.14405e-08	2.89515e-07	1.65818e-07	-6.14460e-08	1.04372e-07	2.58171e-07	-1.19455e-07	1.38715e-07	3.56774e-07	-1.00672e-07	2.56102e-07	2.75156e-07	-1.70773e-07	1.04383e-07	1.35618e-07	-4.14709e-08	9.41474e-08	4.20950e-07	1.98416e-09	4.22934e-07	2.06699e-07	-7.21953e-08	1.34504e-07
1.769	3.44273e-07	-5.19410e-08	2.92332e-07	1.67220e-07	-6.19654e-08	1.05255e-07	2.60242e-07	-1.20414e-07	1.39828e-07	3.60212e-07	-1.01642e-07	2.58570e-07	2.77508e-07	-1.72233e-07	1.05275e-07	1.36577e-07	-4.17642e-08	9.48133e-08	4.25005e-07	2.18487e-09	4.27190e-07	2.08496e-07	-7.28230e-08	1.35673e-07
1.794	3.47591e-07	-5.24416e-08	2.95150e-07	1.68618e-07	-6.24836e-08	1.06135e-07	2.62307e-07	-1.21369e-07	1.40938e-07	3.63651e-07	-1.02612e-07	2.61039e-07	2.79855e-07	-1.73690e-07	1.06166e-07	1.37530e-07	-4.20556e-08	9.54748e-08	4.29061e-07	2.38833e-09	4.31449e-07	2.10290e-07	-7.34494e-08	1.36840e-07
1.819	3.50910e-07	-5.29424e-08	2.97968e-07	1.70013e-07	-6.30005e-08	1.07013e-07	2.64364e-07	-1.22321e-07	1.42043e-07	3.67089e-07	-1.03582e-07	2.63507e-07	2.82197e-07	-1.75143e-07	1.07054e-07	1.38477e-07	-4.23451e-08	9.61320e-08	4.33117e-07	2.59455e-09	4.35712e-07	2.12079e-07	-7.40745e-08	1.38005e-07
1.843	3.54230e-07	-5.34432e-08	3.00787e-07	1.71405e-07	-6.35161e-08	1.07889e-07	2.66413e-07	-1.23269e-07	1.43144e-07	3.70527e-07	-1.04552e-07	2.65974e-07	2.84533e-07	-1.76593e-07	1.07940e-07	1.39418e-07	-4.26327e-08	9.67849e-08	4.37174e-07	2.80352e-09	4.39977e-07	2.13865e-07	-7.46982e-08	1.39167e-07
1.868	3.57551e-07	-5.39442e-08	3.03606e-07	1.72793e-07	-6.40304e-08	1.08762e-07	2.68456e-07	-1.24214e-07	1.44241e-07	3.73964e-07	-1.05522e-07	2.68442e-07	2.86865e-07	-1.78040e-07	1.08825e-07	1.40352e-07	-4.29183e-08	9.74333e-08	4.41231e-07	3.01522e-09	4.44246e-07	2.15647e-07	-7.53205e-08	1.40326e-07
1.892	3.60871e-07	-5.44452e-08	3.06426e-07	1.74177e-07	-6.45434e-08	1.09634e-07	2.70490e-07	-1.25156e-07	1.45335e-07	3.77401e-07	-1.06492e-07	2.70909e-07	2.89190e-07	-1.79483e-07	1.09707e-07	1.41279e-07	-4.32020e-08	9.80774e-08	4.45289e-07	3.22966e-09	4.48518e-07	2.17425e-07	-7.59414e-08	1.41483e-07
1.917	3.64193e-07	-5.49463e-08	3.09246e-07	1.75558e-07	-6.50551e-08	1.10503e-07	2.72517e-07	-1.26094e-07	1.46424e-07	3.80837e-07	-1.07462e-07	2.73376e-07	2.91511e-07	-1.80924e-07	1.10587e-07	1.42201e-07	-4.34838e-08	9.87170e-08	4.49346e-07	3.44681e-09	4.52793e-07	2.19198e-07	-7.65609e-08	1.42637e-07
1.942	3.67514e-07	-5.54474e-08	3.12067e-07	1.76935e-07	-6.55654e-08	1.11370e-07	2.74537e-07	-1.27028e-07	1.47509e-07	3.84273e-07	-1.08431e-07	2.75842e-07	2.93826e-07	-1.82360e-07	1.11465e-07	1.43116e-07	-4.37635e-08	9.93521e-08	4.53404e-07	3.66667e-09	4.57071e-07	2.20968e-07	-7.71790e-08	1.43789e-07
1.966	3.70836e-07	-5.59486e-08	3.14887e-07	1.78308e-07	-6.60743e-08	1.12234e-07	2.76549e-07	-1.27959e-07	1.48590e-07	3.87707e-07	-1.09400e-07	2.78307e-07	2.96135e-07	-1.83794e-07	1.12342e-07	1.44024e-07	-4.40413e-08	9.99828e-08	4.57462e-07	3.88923e-09	4.61352e-07	2.22733e-07	-7.77956e-08	1.44937e-07
1.991	3.74158e-07	-5.64498e-08	3.17708e-07	1.79678e-07	-6.65819e-08	1.13096e-07	2.78552e-07	-1.28886e-07	1.49666e-07	3.91141e-07	-1.10369e-07	2.80772e-07	2.98439e-07	-1.85224e-07	1.13216e-07	1.44926e-07	-4.43171e-08	1.00609e-07	4.61520e-07	4.11449e-09	4.65635e-07	2.24494e-07	-7.84107e-08	1.46083e-07
2.015	3.77480e-07	-5.69509e-08	3.20529e-07	1.81044e-07	-6.70880e-08	1.13956e-07	2.80548e-07	-1.29810e-07	1.50739e-07	3.94573e-07	-1.11338e-07	2.83236e-07	3.00737e-07	-1.86650e-07	1.14087e-07	1.45821e-07	-4.45909e-08	1.01230e-07	4.65578e-07	4.34243e-09	4.69920e-07	2.26251e-07	-7.90242e-08	1.47227e-07
2.040	3.80801e-07	-5.74521e-08	3.23349e-07	1.82406e-07	-6.75928e-08	1.14813e-07	2.82536e-07	-1.30729e-07	1.51807e-07	3.98005e-07	-1.12306e-07	2.85699e-07	3.03029e-07	-1.88073e-07	1.14957e-07	1.46710e-07	-4.48627e-08	1.01847e-07	4.69635e-07	4.57304e-09	4.74208e-07	2.28003e-07	-7.96362e-08	1.48367e-07
2.064	3.84123e-07	-5.79532e-08	3.26170e-07	1.83764e-07	-6.80961e-08	1.15668e-07	2.84516e-07	-1.31646e-07	1.52871e-07	4.01434e-07	-1.13274e-07	2.88161e-07	3.05316e-07	-1.89492e-07	1.15824e-07	1.47592e-07	-4.51325e-08	1.02460e-07	4.73692e-07	4.80632e-09	4.78499e-07	2.29751e-07	-8.02467e-08	1.49504e-07
2.089	3.87444e-07	-5.84542e-08	3.28990e-07	1.85118e-07	-6.85979e-08	1.16521e-07	2.86488e-07	-1.32558e-07	1.53930e-07	4.04863e-07	-1.14241e-07	2.90622e-07	3.07597e-07	-1.90907e-07	1.16689e-07	1.48468e-07	-4.54002e-08	1.03068e-07	4.77749e-07	5.04226e-09	4.82791e-07	2.31494e-07	-8.08555e-08	1.50638e-07
2.114	3.90764e-07	-5.89552e-08	3.31809e-07	1.86469e-07	-6.90983e-08	1.17370e-07	2.88452e-07	-1.33466e-07	1.54985e-07	4.08290e-07	-1.15208e-07	2.93082e-07	3.09871e-07	-1.92319e-07	1.17552e-07	1.49337e-07	-4.56659e-08	1.03671e-07	4.81805e-07	5.28084e-09	4.87086e-07	2.33232e-07	-8.14627e-08	1.51770e-07
2.138	3.94084e-07	-5.94561e-08	3.34628e-07	1.87815e-07	-6.95972e-08	1.18218e-07	2.90407e-07	-1.34371e-07	1.56036e-07	4.11715e-07	-1.16174e-07	2.95540e-07	3.12140e-07	-1.93727e-07	1.18413e-07	1.50199e-07	-4.59295e-08	1.04269e-07	4.85860e-07	5.52206e-09	4.91382e-07	2.34966e-07	-8.20683e-08	1.52898e-07
2.163	3.97404e-07	-5.99569e-08	3.37447e-07	1.89157e-07	-7.00946e-08	1.19063e-07	2.92354e-07	-1.35272e-07	1.57082e-07	4.15138e-07	-1.17140e-07	2.97998e-07	3.14402e-07	-1.95131e-07	1.19271e-07	1.51054e-07	-4.61910e-08	1.04863e-07	4.89915e-07	5.76591e-09	4.95680e-07	2.36695e-07	-8.26722e-08	1.54023e-07
2.187	4.00722e-07	-6.04576e-08	3.40265e-07	1.90495e-07	-7.05904e-08	1.19905e-07	2.94293e-07	-1.36169e-07	1.58124e-07	4.18559e-07	-1.18106e-07	3.00454e-07	3.16658e-07	-1.96531e-07	1.20127e-07	1.51902e-07	-4.64505e-08	1.05452e-07	4.93968e-07	6.01238e-09	4.99980e-07	2.38419e-07	-8.32744e-08	1.55145e-07
2.212	4.04040e-07	-6.09581e-08	3.43082e-07	1.91829e-07	-7.10848e-08	1.20745e-07	2.96224e-07	-1.37062e-07	1.59161e-07	4.21979e-07	-1.19071e-07	3.02908e-07	3.18908e-07	-1.97928e-07	1.20981e-07	1.52744e-07	-4.67079e-08	1.06036e-07	4.98021e-07	6.26146e-09	5.04282e-07	2.40139e-07	-8.38749e-08	1.56264e-07
2.236	4.07357e-07	-6.14585e-08	3.45898e-07	1.93159e-07	-7.15775e-08	1.21582e-07	2.98145e-07	-1.37952e-07	1.60194e-07	4.25396e-07	-1.20035e-07	3.05361e-07	3.21152e-07	-1.99320e-07	1.21832e-07	1.53579e-07	-4.69631e-08	1.06616e-07	5.02072e-07	6.51315e-09	5.08585e-07	2.41853e-07	-8.44737e-08	1.57379e-07
2.261	4.10672e-07	-6.19587e-08	3.48713e-07	1.94485e-07	-7.20688e-08	1.22416e-07	3.00058e-07	-1.38837e-07	1.61222e-07	4.28811e-07	-1.20998e-07	3.07812e-07	3.23390e-07	-2.00709e-07	1.22681e-07	1.54407e-07	-4.72163e-08	1.07191e-07	5.06122e-07	6.76743e-09	5.12890e-07	2.43562e-07	-8.50707e-08	1.58491e-07
2.286	4.13986e-07	-6.24587e-08	3.51528e-07	1.95806e-07	-7.25584e-08	1.23248e-07	3.01963e-07	-1.39718e-07	1.62245e-07	4.32223e-07	-1.21961e-07	3.10262e-07	3.25621e-07	-2.02094e-07	1.23527e-07	1.55228e-07	-4.74673e-08	1.07760e-07	5.10171e-07	7.02430e-09	5.17196e-07	2.45266e-07	-8.56659e-08	1.59600e-07
2.310	4.17299e-07	-6.29586e-08	3.54341e-07	1.97123e-07	-7.30464e-08	1.24077e-07	3.03859e-07	-1.40595e-07	1.63264e-07	4.35633e-07	-1.22924e-07	3.12710e-07	3.27845e-07	-2.03474e-07	1.24371e-07	1.56042e-07	-4.77162e-08	1.08325e-07	5.14219e-07	7.28374e-09	5.21503e-07	2.46965e-07	-8.62593e-08	1.60706e-07
2.335	4.20611e-07	-6.34582e-08	3.57152e-07	1.98436e-07	-7.35329e-08	1.24903e-07	3.05746e-07	-1.41468e-07	1.64277e-07	4.39041e-07	-1.23885e-07	3.15156e-07	3.30063e-07	-2.04851e-07	1.25212e-07	1.56849e-07	-4.79629e-08	1.08886e-07	5.18265e-07	7.54575e-09	5.25811e-07	2.48659e-07	-8.68509e-08	1.61808e-07
2.359	4.23921e-07	-6.39575e-08	3.59963e-07	1.99744e-07	-7.40177e-08	1.25727e-07	3.07624e-07	-1.42337e-07	1.65287e-07	4.42446e-07	-1.24846e-07	3.17600e-07	3.32274e-07	-2.06223e-07	1.26051e-07	1.57648e-07	-4.82075e-08	1.09441e-07	5.22309e-07	7.81031e-09	5.30120e-07	2.50347e-07	-8.74406e-08	1.62907e-07
2.384	4.27229e-07	-6.44567e-08	3.62772e-07	2.01048e-07	-7.45008e-08	1.26547e-07	3.09493e-07	-1.43202e-07	1.66291e-07	4.45848e-07	-1.25806e-07	3.20042e-07	3.34479e-07	-2.07591e-07	1.26888e-07	1.58441e-07	-4.84500e-08	1.09991e-07	5.26352e-07	8.07743e-09	5.34430e-07	2.52030e-07	-8.80284e-08	1.64002e-07
2.408	4.30535e-07	-6.49555e-08	3.65580e-07	2.02347e-07	-7.49823e-08	1.27365e-07	3.11354e-07	-1.44063e-07	1.67290e-07	4.49247e-07	-1.26765e-07	3.22482e-07	3.36677e-07	-2.08955e-07	1.27721e-07	1.59227e-07	-4.86902e-08	1.10537e-07	5.30393e-07	8.34709e-09	5.38740e-07	2.53708e-07	-8.86144e-08	1.65093e-07
2.433	4.33840e-07	-6.54541e-08	3.68386e-07	2.03642e-07	-7.54621e-08	1.28180e-07	3.13205e-07	-1.44920e-07	1.68285e-07	4.52642e-07	-1.27723e-07	3.24919e-07	3.38868e-07	-2.10315e-07	1.28553e-07	1.60005e-07	-4.89283e-08	1.11077e-07	5.34432e-07	8.61928e-09	5.43052e-07	2.55380e-07	-8.91984e-08	1.66182e-07
2.458	4.37142e-07	-6.59523e-08	3.71190e-07	2.04933e-07	-7.59402e-08	1.28992e-07	3.15047e-07	-1.45772e-07	1.69275e-07	4.56035e-07	-1.28680e-07	3.27355e-07	3.41052e-07	-2.11671e-07	1.29381e-07	1.60777e-07	-4.91642e-08	1.11613e-07	5.38469e-07	8.89400e-09	5.47363e-07	2.57046e-07	-8.97804e-08	1.67266e-07
2.482	4.40443e-07	-6.64502e-08	3.73992e-07	2.06218e-07	-7.64167e-08	1.29802e-07	3.16880e-07	-1.46620e-07	1.70260e-07	4.59425e-07	-1.29637e-07	3.29788e-07	3.43229e-07	-2.13022e-07	1.30207e-07	1.61541e-07	-4.93978e-08	1.12143e-07	5.42504e-07	9.17123e-09	5.51676e-07	2.58707e-07	-9.03605e-08	1.68347e-07
2.507	4.43741e-07	-6.69478e-08	3.76793e-07	2.07499e-07	-7.68914e-08	1.30608e-07	3.18703e-07	-1.47464e-07	1.71240e-07	4.62811e-07	-1.30592e-07	3.32218e-07	3.45399e-07	-2.14369e-07	1.31030e-07	1.62298e-07	-4.96293e-08	1.12669e-07	5.46537e-07	9.45096e-09	5.55988e-07	2.60362e-07	-9.09386e-08	1.69424e-07
2.531	4.47036e-07	-6.74451e-08	3.79591e-07	2.08776e-07	-7.73643e-08	1.31411e-07	3.20518e-07	-1.48303e-07	1.72214e-07	4.66193e-07	-1.31547e-07	3.34646e-07	3.47563e-07	-2.15712e-07	1.31851e-07	1.63047e-07	-4.98585e-08	1.13189e-07	5.50568e-07	9.73320e-09	5.60301e-07	2.62011e-07	-9.15146e-08	1.70497e-07
2.556	4.50330e-07	-6.79419e-08	3.82388e-07	2.10047e-07	-7.78355e-08	1.32212e-07	3.22323e-07	-1.49139e-07	1.73184e-07	4.69572e-07	-1.32500e-07	3.37072e-07	3.49719e-07	-2.17050e-07	1.32669e-07	1.63790e-07	-5.00855e-08	1.13704e-07	5.54596e-07	1.00179e-08	5.64614e-07	2.63655e-07	-9.20887e-08	1.71566e-07
2.580	4.53621e-07	-6.84384e-08	3.85182e-07	2.11314e-07	-7.83050e-08	1.33009e-07	3.24118e-07	-1.49969e-07	1.74149e-07	4.72947e-07	-1.33452e-07	3.39495e-07	3.51868e-07	-2.18383e-07	1.33484e-07	1.64525e-07	-5.03103e-08	1.14215e-07	5.58621e-07	1.03051e-08	5.68926e-07	2.65292e-07	-9.26606e-08	1.72632e-07
2.605	4.56909e-07	-6.89345e-08	3.87974e-07	2.12576e-07	-7.87726e-08	1.33803e-07	3.25904e-07	-1.50796e-07	1.75109e-07	4.76318e-07	-1.34404e-07	3.41915e-07	3.54009e-07	-2.19713e-07	1.34297e-07	1.65252e-07	-5.05328e-08	1.14720e-07	5.62644e-07	1.05948e-08	5.73239e-07	2.66924e-07	-9.32305e-08	1.73694e-07
2.630	4.60194e-07	-6.94302e-08	3.90764e-07	2.13833e-07	-7.92385e-08	1.34595e-07	3.27681e-07	-1.51618e-07	1.76063e-07	4.79686e-07	-1.35354e-07	3.44332e-07	3.56144e-07	-2.21037e-07	1.35106e-07	1.65973e-07	-5.07530e-08	1.15220e-07	5.66665e-07	1.08869e-08	5.77552e-07	2.68550e-07	-9.37982e-08	1.74751e-07
2.654	4.63476e-07	-6.99254e-08	3.93551e-07	2.15086e-07	-7.97026e-08	1.35383e-07	3.29448e-07	-1.52435e-07	1.77012e-07	4.83049e-07	-1.36303e-07	3.46746e-07	3.58271e-07	-2.22357e-07	1.35913e-07	1.66685e-07	-5.09710e-08	1.15714e-07	5.70682e-07	1.11815e-08	5.81864e-07	2.70169e-07	-9.43639e-08	1.75805e-07
2.679	4.66756e-07	-7.04201e-08	3.96335e-07	2.16333e-07	-8.01648e-08	1.36168e-07	3.31205e-07	-1.53248e-07	1.77957e-07	4.86408e-07	-1.37251e-07	3.49157e-07	3.60390e-07	-2.23673e-07	1.36717e-07	1.67391e-07	-5.11867e-08	1.16204e-07	5.74697e-07	1.14786e-08	5.86176e-07	2.71782e-07	-9.49273e-08	1.76855e-07
2.703	4.70032e-07	-7.09144e-08	3.99117e-07	2.17575e-07	-8.06252e-08	1.36950e-07	3.32952e-07	-1.54057e-07	1.78895e-07	4.89763e-07	-1.38197e-07	3.51565e-07	3.62502e-07	-2.24984e-07	1.37518e-07	1.68089e-07	-5.14001e-08	1.16689e-07	5.78709e-07	1.17780e-08	5.90487e-07	2.73389e-07	-9.54886e-08	1.77901e-07
2.728	4.73305e-07	-7.14082e-08	4.01896e-07	2.18813e-07	-8.10837e-08	1.37729e-07	3.34690e-07	-1.54861e-07	1.79829e-07	4.93113e-07	-1.39143e-07	3.53970e-07	3.64607e-07	-2.26290e-07	1.38317e-07	1.68779e-07	-5.16112e-08	1.17168e-07	5.82718e-07	1.20799e-08	5.94798e-07	2.74990e-07	-9.60477e-08	1.78942e-07
2.753	4.76574e-07	-7.19015e-08	4.04673e-07	2.20045e-07	-8.15404e-08	1.38505e-07	3.36417e-07	-1.55660e-07	1.80757e-07	4.96459e-07	-1.40087e-07	3.56372e-07	3.66704e-07	-2.27591e-07	1.39112e-07	1.69462e-07	-5.18200e-08	1.17642e-07	5.86723e-07	1.23843e-08	5.99107e-07	2.76584e-07	-9.66046e-08	1.79980e-07
2.777	4.79840e-07	-7.23942e-08	4.07446e-07	2.21272e-07	-8.19952e-08	1.39277e-07	3.38135e-07	-1.56455e-07	1.81680e-07	4.99800e-07	-1.41030e-07	3.58770e-07	3.68793e-07	-2.28888e-07	1.39905e-07	1.70137e-07	-5.20265e-08	1.18111e-07	5.90725e-07	1.26910e-08	6.03416e-07	2.78172e-07	-9.71592e-08	1.81013e-07
2.802	4.83103e-07	-7.28864e-08	4.10216e-07	2.22495e-07	-8.24481e-08	1.40046e-07	3.39843e-07	-1.57245e-07	1.82598e-07	5.03136e-07	-1.41971e-07	3.61165e-07	3.70875e-07	-2.30180e-07	1.40695e-07	1.70805e-07	-5.22306e-08	1.18574e-07	5.94724e-07	1.30001e-08	6.07724e-07	2.79754e-07	-9.77116e-08	1.82042e-07
2.826	4.86361e-07	-7.33781e-08	4.12983e-07	2.23712e-07	-8.28990e-08	1.40812e-07	3.41541e-07	-1.58031e-07	1.83510e-07	5.06468e-07	-1.42911e-07	3.63557e-07	3.72949e-07	-2.31467e-07	1.41481e-07	1.71465e-07	-5.24325e-08	1.19032e-07	5.98720e-07	1.33117e-08	6.12031e-07	2.81328e-07	-9.82616e-08	1.83067e-07
2.851	4.89616e-07	-7.38692e-08	4.15747e-07	2.24923e-07	-8.33481e-08	1.41575e-07	3.43228e-07	-1.58812e-07	1.84417e-07	5.09795e-07	-1.43850e-07	3.65945e-07	3.75015e-07	-2.32750e-07	1.42265e-07	1.72117e-07	-5.26320e-08	1.19485e-07	6.02712e-07	1.36256e-08	6.16337e-07	2.82897e-07	-9.88094e-08	1.84087e-07
2.875	4.92867e-07	-7.43597e-08	4.18508e-07	2.26130e-07	-8.37952e-08	1.42335e-07	3.44906e-07	-1.59588e-07	1.85318e-07	5.13116e-07	-1.44787e-07	3.68329e-07	3.77073e-07	-2.34027e-07	1.43046e-07	1.72762e-07	-5.28291e-08	1.19933e-07	6.06700e-07	1.39419e-08	6.20642e-07	2.84458e-07	-9.93548e-08	1.85104e-07
2.900	4.96114e-07	-7.48495e-08	4.21265e-07	2.27331e-07	-8.42404e-08	1.43091e-07	3.46573e-07	-1.60359e-07	1.86214e-07	5.16432e-07	-1.45723e-07	3.70709e-07	3.79124e-07	-2.35300e-07	1.43824e-07	1.73399e-07	-5.30239e-08	1.20375e-07	6.10685e-07	1.42606e-08	6.24945e-07	2.86013e-07	-9.98979e-08	1.86115e-07
2.925	4.99357e-07	-7.53388e-08	4.24018e-07	2.28527e-07	-8.46835e-08	1.43844e-07	3.48230e-07	-1.61126e-07	1.87104e-07	5.19743e-07	-1.46657e-07	3.73086e-07	3.81166e-07	-2.36567e-07	1.44599e-07	1.74028e-07	-5.32163e-08	1.20812e-07	6.14665e-07	1.45816e-08	6.29247e-07	2.87561e-07	-1.00439e-07	1.87123e-07
2.949	5.02596e-07	-7.58274e-08	4.26768e-07	2.29718e-07	-8.51247e-08	1.44593e-07	3.49877e-07	-1.61888e-07	1.87989e-07	5.23049e-07	-1.47590e-07	3.75459e-07	3.83200e-07	-2.37830e-07	1.45370e-07	1.74650e-07	-5.34064e-08	1.21243e-07	6.18642e-07	1.49050e-08	6.33547e-07	2.89102e-07	-1.00977e-07	1.88126e-07
2.974	5.05830e-07	-7.63153e-08	4.29514e-07	2.30903e-07	-8.55640e-08	1.45339e-07	3.51513e-07	-1.62645e-07	1.88868e-07	5.26349e-07	-1.48521e-07	3.77828e-07	3.85227e-07	-2.39087e-07	1.46139e-07	1.75263e-07	-5.35941e-08	1.21669e-07	6.22615e-07	1.52307e-08	6.37846e-07	2.90637e-07	-1.01513e-07	1.89124e-07
2.998	5.09059e-07	-7.68025e-08	4.32257e-07	2.32083e-07	-8.60012e-08	1.46082e-07	3.53138e-07	-1.63397e-07	1.89742e-07	5.29643e-07	-1.49450e-07	3.80192e-07	3.87245e-07	-2.40340e-07	1.46905e-07	1.75869e-07	-5.37793e-08	1.22090e-07	6.26584e-07	1.55588e-08	6.42143e-07	2.92164e-07	-1.02046e-07	1.90118e-07
3.023	5.12284e-07	-7.72891e-08	4.34995e-07	2.33257e-07	-8.64364e-08	1.46821e-07	3.54754e-07	-1.64144e-07	1.90609e-07	5.32931e-07	-1.50378e-07	3.82553e-07	3.89255e-07	-2.41588e-07	1.47667e-07	1.76467e-07	-5.39622e-08	1.22505e-07	6.30548e-07	1.58892e-08	6.46438e-07	2.93684e-07	-1.02577e-07	1.91107e-07
3.047	5.15504e-07	-7.77749e-08	4.37729e-07	2.34426e-07	-8.68695e-08	1.47557e-07	3.56358e-07	-1.64887e-07	1.91472e-07	5.36214e-07	-1.51305e-07	3.84909e-07	3.91257e-07	-2.42830e-07	1.48427e-07	1.77058e-07	-5.41427e-08	1.22915e-07	6.34509e-07	1.62219e-08	6.50731e-07	2.95197e-07	-1.03106e-07	1.92092e-07
3.072	5.18720e-07	-7.82600e-08	4.40460e-07	2.35590e-07	-8.73006e-08	1.48289e-07	3.57952e-07	-1.65624e-07	1.92328e-07	5.39491e-07	-1.52229e-07	3.87261e-07	3.93250e-07	-2.44067e-07	1.49183e-07	1.77640e-07	-5.43208e-08	1.23319e-07	6.38465e-07	1.65569e-08	6.55022e-07	2.96703e-07	-1.03632e-07	1.93072e-07
3.097	5.21930e-07	-7.87444e-08	4.43186e-07	2.36747e-07	-8.77296e-08	1.49018e-07	3.59536e-07	-1.66357e-07	1.93179e-07	5.42761e-07	-1.53152e-07	3.89609e-07	3.95235e-07	-2.45299e-07	1.49936e-07	1.78215e-07	-5.44965e-08	1.23718e-07	6.42416e-07	1.68942e-08	6.59310e-07	2.98202e-07	-1.04155e-07	1.94047e-07
3.121	5.25135e-07	-7.92280e-08	4.45907e-07	2.37900e-07	-8.81566e-08	1.49743e-07	3.61108e-07	-1.67085e-07	1.94024e-07	5.46026e-07	-1.54073e-07	3.91952e-07	3.97212e-07	-2.46526e-07	1.50686e-07	1.78781e-07	-5.46697e-08	1.24111e-07	6.46363e-07	1.72339e-08	6.63597e-07	2.99693e-07	-1.04676e-07	1.95017e-07
3.146	5.28336e-07	-7.97108e-08	4.48625e-07	2.39046e-07	-8.85815e-08	1.50465e-07	3.62670e-07	-1.67807e-07	1.94863e-07	5.49284e-07	-1.54992e-07	3.94291e-07	3.99180e-07	-2.47748e-07	1.51433e-07	1.79340e-07	-5.48406e-08	1.24499e-07	6.50305e-07	1.75758e-08	6.67881e-07	3.01177e-07	-1.05194e-07	1.95983e-07
3.170	5.31530e-07	-8.01928e-08	4.51338e-07	2.40187e-07	-8.90043e-08	1.51183e-07	3.64221e-07	-1.68525e-07	1.95696e-07	5.52535e-07	-1.55910e-07	3.96625e-07	4.01140e-07	-2.48964e-07	1.52176e-07	1.79890e-07	-5.50089e-08	1.24881e-07	6.54243e-07	1.79200e-08	6.72163e-07	3.02654e-07	-1.05710e-07	1.96944e-07
3.195	5.34720e-07	-8.06740e-08	4.54046e-07	2.41322e-07	-8.94249e-08	1.51897e-07	3.65761e-07	-1.69238e-07	1.96524e-07	5.55780e-07	-1.56826e-07	3.98955e-07	4.03091e-07	-2.50175e-07	1.52916e-07	1.80433e-07	-5.51749e-08	1.25258e-07	6.58175e-07	1.82665e-08	6.76442e-07	3.04123e-07	-1.06223e-07	1.97900e-07
3.219	5.37903e-07	-8.11543e-08	4.56749e-07	2.42452e-07	-8.98435e-08	1.52608e-07	3.67291e-07	-1.69945e-07	1.97346e-07	5.59019e-07	-1.57739e-07	4.01279e-07	4.05034e-07	-2.51381e-07	1.53653e-07	1.80968e-07	-5.53384e-08	1.25629e-07	6.62103e-07	1.86152e-08	6.80718e-07	3.05585e-07	-1.06734e-07	1.98851e-07
3.244	5.41082e-07	-8.16338e-08	4.59448e-07	2.43576e-07	-9.02599e-08	1.53316e-07	3.68809e-07	-1.70648e-07	1.98161e-07	5.62250e-07	-1.58651e-07	4.03599e-07	4.06968e-07	-2.52581e-07	1.54387e-07	1.81494e-07	-5.54994e-08	1.25995e-07	6.66026e-07	1.89662e-08	6.84992e-07	3.07039e-07	-1.07242e-07	1.99797e-07
3.269	5.44254e-07	-8.21124e-08	4.62142e-07	2.44693e-07	-9.06741e-08	1.54019e-07	3.70316e-07	-1.71345e-07	1.98971e-07	5.65475e-07	-1.59561e-07	4.05914e-07	4.08894e-07	-2.53776e-07	1.55118e-07	1.82013e-07	-5.56580e-08	1.26355e-07	6.69943e-07	1.93194e-08	6.89263e-07	3.08485e-07	-1.07747e-07	2.00739e-07
3.293	5.47420e-07	-8.25902e-08	4.64830e-07	2.45806e-07	-9.10862e-08	1.54719e-07	3.71812e-07	-1.72037e-07	1.99775e-07	5.68693e-07	-1.60469e-07	4.08224e-07	4.10811e-07	-2.54966e-07	1.55845e-07	1.82523e-07	-5.58141e-08	1.26709e-07	6.73856e-07	1.96749e-08	6.93531e-07	3.09924e-07	-1.08249e-07	2.01675e-07
3.318	5.50581e-07	-8.30670e-08	4.67514e-07	2.46912e-07	-9.14961e-08	1.55416e-07	3.73297e-07	-1.72724e-07	2.00573e-07	5.71904e-07	-1.61375e-07	4.10529e-07	4.12719e-07	-2.56150e-07	1.56568e-07	1.83026e-07	-5.59677e-08	1.27058e-07	6.77763e-07	2.00326e-08	6.97796e-07	3.11355e-07	-1.08749e-07	2.02606e-07
3.342	5.53735e-07	-8.35429e-08	4.70192e-07	2.48012e-07	-9.19039e-08	1.56108e-07	3.74771e-07	-1.73406e-07	2.01365e-07	5.75108e-07	-1.62279e-07	4.12828e-07	4.14618e-07	-2.57329e-07	1.57289e-07	1.83520e-07	-5.61189e-08	1.27401e-07	6.81665e-07	2.03926e-08	7.02058e-07	3.12778e-07	-1.09246e-07	2.03532e-07
3.367	5.56884e-07	-8.40179e-08	4.72866e-07	2.49106e-07	-9.23094e-08	1.56797e-07	3.76233e-07	-1.74083e-07	2.02150e-07	5.78304e-07	-1.63181e-07	4.15123e-07	4.16508e-07	-2.58502e-07	1.58006e-07	1.84006e-07	-5.62675e-08	1.27739e-07	6.85561e-07	2.07547e-08	7.06316e-07	3.14194e-07	-1.09741e-07	2.04453e-07
3.391	5.60025e-07	-8.44919e-08	4.75533e-07	2.50195e-07	-9.27127e-08	1.57482e-07	3.77684e-07	-1.74754e-07	2.02930e-07	5.81493e-07	-1.64081e-07	4.17412e-07	4.18389e-07	-2.59670e-07	1.58720e-07	1.84484e-07	-5.64137e-08	1.28071e-07	6.89452e-07	2.11191e-08	7.10571e-07	3.15601e-07	-1.10232e-07	2.05369e-07
3.416	5.63161e-07	-8.49649e-08	4.78196e-07	2.51277e-07	-9.31138e-08	1.58163e-07	3.79124e-07	-1.75420e-07	2.03704e-07	5.84674e-07	-1.64979e-07	4.19695e-07	4.20262e-07	-2.60832e-07	1.59430e-07	1.84954e-07	-5.65574e-08	1.28397e-07	6.93337e-07	2.14857e-08	7.14823e-07	3.17001e-07	-1.10721e-07	2.06279e-07
3.441	5.66289e-07	-8.54370e-08	4.80853e-07	2.52353e-07	-9.35127e-08	1.58841e-07	3.80553e-07	-1.76081e-07	2.04471e-07	5.87848e-07	-1.65874e-07	4.21974e-07	4.22125e-07	-2.61988e-07	1.60137e-07	1.85416e-07	-5.66985e-08	1.28717e-07	6.97217e-07	2.18545e-08	7.19071e-07	3.18392e-07	-1.11207e-07	2.07185e-07
3.465	5.69412e-07	-8.59080e-08	4.83504e-07	2.53424e-07	-9.39093e-08	1.59515e-07	3.81970e-07	-1.76737e-07	2.05232e-07	5.91014e-07	-1.66768e-07	4.24246e-07	4.23980e-07	-2.63139e-07	1.60841e-07	1.85869e-07	-5.68372e-08	1.29032e-07	7.01091e-07	2.22254e-08	7.23316e-07	3.19775e-07	-1.11690e-07	2.08085e-07
3.490	5.72527e-07	-8.63780e-08	4.86149e-07	2.54488e-07	-9.43036e-08	1.60184e-07	3.83375e-07	-1.77387e-07	2.05988e-07	5.94172e-07	-1.67659e-07	4.26513e-07	4.25825e-07	-2.64285e-07	1.61541e-07	1.86314e-07	-5.69733e-08	1.29341e-07	7.04958e-07	2.25986e-08	7.27557e-07	3.21150e-07	-1.12170e-07	2.08980e-07
3.514	5.75635e-07	-8.68470e-08	4.88788e-07	2.55546e-07	-9.46957e-08	1.60850e-07	3.84769e-07	-1.78032e-07	2.06737e-07	5.97322e-07	-1.68548e-07	4.28775e-07	4.27661e-07	-2.65424e-07	1.62237e-07	1.86751e-07	-5.71070e-08	1.29644e-07	7.08820e-07	2.29739e-08	7.31794e-07	3.22517e-07	-1.12648e-07	2.09869e-07
3.539	5.78737e-07	-8.73149e-08	4.91422e-07	2.56598e-07	-9.50855e-08	1.61512e-07	3.86151e-07	-1.78672e-07	2.07479e-07	6.00465e-07	-1.69434e-07	4.31030e-07	4.29489e-07	-2.66558e-07	1.62930e-07	1.87180e-07	-5.72381e-08	1.29942e-07	7.12676e-07	2.33514e-08	7.36028e-07	3.23876e-07	-1.13122e-07	2.10753e-07
3.564	5.81831e-07	-8.77817e-08	4.94049e-07	2.57644e-07	-9.54730e-08	1.62171e-07	3.87522e-07	-1.79306e-07	2.08216e-07	6.03599e-07	-1.70319e-07	4.33280e-07	4.31306e-07	-2.67686e-07	1.63620e-07	1.87600e-07	-5.73666e-08	1.30234e-07	7.16526e-07	2.37310e-08	7.40257e-07	3.25226e-07	-1.13594e-07	2.11632e-07
3.588	5.84918e-07	-8.82474e-08	4.96670e-07	2.58683e-07	-9.58582e-08	1.62825e-07	3.88881e-07	-1.79935e-07	2.08946e-07	6.06724e-07	-1.71201e-07	4.35524e-07	4.33115e-07	-2.68809e-07	1.64306e-07	1.88013e-07	-5.74927e-08	1.30520e-07	7.20369e-07	2.41128e-08	7.44482e-07	3.26568e-07	-1.14063e-07	2.12505e-07
3.613	5.87997e-07	-8.87121e-08	4.99285e-07	2.59716e-07	-9.62411e-08	1.63475e-07	3.90229e-07	-1.80558e-07	2.09670e-07	6.09842e-07	-1.72080e-07	4.37762e-07	4.34914e-07	-2.69926e-07	1.64989e-07	1.88417e-07	-5.76162e-08	1.30800e-07	7.24207e-07	2.44967e-08	7.48703e-07	3.27902e-07	-1.14529e-07	2.13373e-07
3.637	5.91070e-07	-8.91756e-08	5.01894e-07	2.60743e-07	-9.66217e-08	1.64122e-07	3.91564e-07	-1.81176e-07	2.10388e-07	6.12951e-07	-1.72958e-07	4.39993e-07	4.36704e-07	-2.71037e-07	1.65668e-07	1.88812e-07	-5.77371e-08	1.31075e-07	7.28037e-07	2.48828e-08	7.52920e-07	3.29227e-07	-1.14991e-07	2.14235e-07
3.662	5.94134e-07	-8.96379e-08	5.04496e-07	2.61764e-07	-9.69999e-08	1.64764e-07	3.92888e-07	-1.81789e-07	2.11099e-07	6.16051e-07	-1.73832e-07	4.42219e-07	4.38485e-07	-2.72142e-07	1.66343e-07	1.89199e-07	-5.78555e-08	1.31344e-07	7.31862e-07	2.52710e-08	7.57133e-07	3.30543e-07	-1.15451e-07	2.15092e-07
3.686	5.97191e-07	-9.00991e-08	5.07092e-07	2.62778e-07	-9.73758e-08	1.65403e-07	3.94200e-07	-1.82396e-07	2.11804e-07	6.19143e-07	-1.74705e-07	4.44438e-07	4.40256e-07	-2.73241e-07	1.67015e-07	1.89578e-07	-5.79714e-08	1.31607e-07	7.35679e-07	2.56613e-08	7.61341e-07	3.31851e-07	-1.15908e-07	2.15943e-07
3.711	6.00240e-07	-9.05591e-08	5.09681e-07	2.63786e-07	-9.77493e-08	1.66037e-07	3.95500e-07	-1.82998e-07	2.12502e-07	6.22226e-07	-1.75575e-07	4.46651e-07	4.42018e-07	-2.74335e-07	1.67684e-07	1.89949e-07	-5.80847e-08	1.31864e-07	7.39490e-07	2.60537e-08	7.65544e-07	3.33151e-07	-1.16362e-07	2.16789e-07
3.736	6.03281e-07	-9.10179e-08	5.12263e-07	2.64788e-07	-9.81204e-08	1.66668e-07	3.96788e-07	-1.83594e-07	2.13194e-07	6.25300e-07	-1.76442e-07	4.48858e-07	4.43771e-07	-2.75422e-07	1.68348e-07	1.90311e-07	-5.81954e-08	1.32115e-07	7.43295e-07	2.64483e-08	7.69743e-07	3.34441e-07	-1.16813e-07	2.17629e-07
3.760	6.06314e-07	-9.14755e-08	5.14839e-07	2.65783e-07	-9.84892e-08	1.67294e-07	3.98064e-07	-1.84184e-07	2.13880e-07	6.28365e-07	-1.77307e-07	4.51058e-07	4.45513e-07	-2.76504e-07	1.69009e-07	1.90664e-07	-5.83036e-08	1.32361e-07	7.47092e-07	2.68449e-08	7.73937e-07	3.35723e-07	-1.17260e-07	2.18463e-07
3.785	6.09339e-07	-9.19319e-08	5.17407e-07	2.66772e-07	-9.88556e-08	1.67916e-07	3.99328e-07	-1.84769e-07	2.14559e-07	6.31421e-07	-1.78169e-07	4.53252e-07	4.47247e-07	-2.77580e-07	1.69667e-07	1.91010e-07	-5.84092e-08	1.32601e-07	7.50883e-07	2.72437e-08	7.78127e-07	3.36996e-07	-1.17705e-07	2.19291e-07
3.809	6.12356e-07	-9.23871e-08	5.19969e-07	2.67754e-07	-9.92195e-08	1.68535e-07	4.00580e-07	-1.85348e-07	2.15232e-07	6.34468e-07	-1.79029e-07	4.55439e-07	4.48970e-07	-2.78649e-07	1.70321e-07	1.91347e-07	-5.85122e-08	1.32835e-07	7.54667e-07	2.76445e-08	7.82311e-07	3.38261e-07	-1.18147e-07	2.20114e-07
3.834	6.15364e-07	-9.28409e-08	5.22523e-07	2.68730e-07	-9.95811e-08	1.69149e-07	4.01820e-07	-1.85922e-07	2.15898e-07	6.37506e-07	-1.79886e-07	4.57620e-07	4.50684e-07	-2.79713e-07	1.70971e-07	1.91675e-07	-5.86126e-08	1.33063e-07	7.58444e-07	2.80474e-08	7.86491e-07	3.39516e-07	-1.18585e-07	2.20931e-07
3.858	6.18364e-07	-9.32935e-08	5.25070e-07	2.69699e-07	-9.99402e-08	1.69759e-07	4.03048e-07	-1.86490e-07	2.16558e-07	6.40534e-07	-1.80741e-07	4.59793e-07	4.52389e-07	-2.80771e-07	1.71618e-07	1.91995e-07	-5.87105e-08	1.33285e-07	7.62213e-07	2.84524e-08	7.90666e-07	3.40763e-07	-1.19021e-07	2.21742e-07
3.883	6.21355e-07	-9.37448e-08	5.27610e-07	2.70662e-07	-1.00297e-07	1.70365e-07	4.04264e-07	-1.87053e-07	2.17211e-07	6.43553e-07	-1.81593e-07	4.61960e-07	4.54083e-07	-2.81823e-07	1.72261e-07	1.92307e-07	-5.88058e-08	1.33501e-07	7.65976e-07	2.88594e-08	7.94835e-07	3.42000e-07	-1.19453e-07	2.22547e-07
3.908	6.24338e-07	-9.41948e-08	5.30143e-07	2.71618e-07	-1.00651e-07	1.70966e-07	4.05467e-07	-1.87609e-07	2.17858e-07	6.46562e-07	-1.82442e-07	4.64120e-07	4.55768e-07	-2.82869e-07	1.72900e-07	1.92610e-07	-5.88985e-08	1.33712e-07	7.69731e-07	2.92685e-08	7.98999e-07	3.43229e-07	-1.19882e-07	2.23347e-07
3.932	6.27311e-07	-9.46434e-08	5.32668e-07	2.72567e-07	-1.01003e-07	1.71564e-07	4.06658e-07	-1.88161e-07	2.18498e-07	6.49561e-07	-1.83288e-07	4.66273e-07	4.57443e-07	-2.83908e-07	1.73535e-07	1.92905e-07	-5.89886e-08	1.33916e-07	7.73478e-07	2.96797e-08	8.03158e-07	3.44448e-07	-1.20308e-07	2.24140e-07
3.957	6.30276e-07	-9.50907e-08	5.35185e-07	2.73510e-07	-1.01352e-07	1.72157e-07	4.07837e-07	-1.88706e-07	2.19131e-07	6.52551e-07	-1.84132e-07	4.68419e-07	4.59109e-07	-2.84942e-07	1.74167e-07	1.93191e-07	-5.90761e-08	1.34115e-07	7.77219e-07	3.00929e-08	8.07312e-07	3.45658e-07	-1.20730e-07	2.24928e-07
3.981	6.33232e-07	-9.55367e-08	5.37695e-07	2.74446e-07	-1.01699e-07	1.72747e-07	4.09004e-07	-1.89246e-07	2.19758e-07	6.55530e-07	-1.84972e-07	4.70558e-07	4.60764e-07	-2.85969e-07	1.74795e-07	1.93469e-07	-5.91610e-08	1.34308e-07	7.80952e-07	3.05081e-08	8.11460e-07	3.46859e-07	-1.21150e-07	2.25709e-07
4.006	6.36178e-07	-9.59812e-08	5.40197e-07	2.75375e-07	-1.02044e-07	1.73332e-07	4.10158e-07	-1.89780e-07	2.20378e-07	6.58500e-07	-1.85810e-07	4.72690e-07	4.62410e-07	-2.86991e-07	1.75419e-07	1.93738e-07	-5.92434e-08	1.34494e-07	7.84677e-07	3.09254e-08	8.15602e-07	3.48051e-07	-1.21566e-07	2.26485e-07
4.030	6.39116e-07	-9.64244e-08	5.42691e-07	2.76298e-07	-1.02386e-07	1.73912e-07	4.11300e-07	-1.90308e-07	2.20992e-07	6.61460e-07	-1.86645e-07	4.74814e-07	4.64046e-07	-2.88006e-07	1.76040e-07	1.93999e-07	-5.93231e-08	1.34675e-07	7.88394e-07	3.13447e-08	8.19739e-07	3.49233e-07	-1.21979e-07	2.27254e-07
4.055	6.42044e-07	-9.68661e-08	5.45178e-07	2.77214e-07	-1.02725e-07	1.74489e-07	4.12429e-07	-1.90831e-07	2.21598e-07	6.64409e-07	-1.87478e-07	4.76932e-07	4.65671e-07	-2.89015e-07	1.76657e-07	1.94251e-07	-5.94002e-08	1.34851e-07	7.92104e-07	3.17660e-08	8.23870e-07	3.50407e-07	-1.22389e-07	2.28018e-07
4.080	6.44962e-07	-9.73065e-08	5.47656e-07	2.78123e-07	-1.03062e-07	1.75061e-07	4.13546e-07	-1.91347e-07	2.22198e-07	6.67348e-07	-1.88307e-07	4.79041e-07	4.67287e-07	-2.90018e-07	1.77270e-07	1.94494e-07	-5.94747e-08	1.35020e-07	7.95806e-07	3.21893e-08	8.27995e-07	3.51571e-07	-1.22796e-07	2.28775e-07
4.104	6.47871e-07	-9.77453e-08	5.50126e-07	2.79026e-07	-1.03396e-07	1.75629e-07	4.14650e-07	-1.91858e-07	2.22792e-07	6.70277e-07	-1.89133e-07	4.81144e-07	4.68893e-07	-2.91014e-07	1.77879e-07	1.94730e-07	-5.95466e-08	1.35183e-07	7.99500e-07	3.26146e-08	8.32115e-07	3.52725e-07	-1.23199e-07	2.29526e-07
4.129	6.50771e-07	-9.81827e-08	5.52588e-07	2.79921e-07	-1.03728e-07	1.76193e-07	4.15742e-07	-1.92363e-07	2.23378e-07	6.73195e-07	-1.89957e-07	4.83238e-07	4.70489e-07	-2.92005e-07	1.78484e-07	1.94956e-07	-5.96159e-08	1.35340e-07	8.03186e-07	3.30420e-08	8.36228e-07	3.53870e-07	-1.23599e-07	2.30271e-07
4.153	6.53660e-07	-9.86187e-08	5.55041e-07	2.80810e-07	-1.04058e-07	1.76752e-07	4.16821e-07	-1.92863e-07	2.23958e-07	6.76103e-07	-1.90777e-07	4.85326e-07	4.72075e-07	-2.92989e-07	1.79086e-07	1.95174e-07	-5.96826e-08	1.35492e-07	8.06864e-07	3.34713e-08	8.40336e-07	3.55005e-07	-1.23995e-07	2.31010e-07
4.178	6.56540e-07	-9.90531e-08	5.57486e-07	2.81692e-07	-1.04384e-07	1.77307e-07	4.17888e-07	-1.93356e-07	2.24531e-07	6.79000e-07	-1.91595e-07	4.87405e-07	4.73650e-07	-2.93967e-07	1.79683e-07	1.95384e-07	-5.97467e-08	1.35637e-07	8.10534e-07	3.39026e-08	8.44437e-07	3.56131e-07	-1.24388e-07	2.31743e-07
4.202	6.59409e-07	-9.94861e-08	5.59923e-07	2.82567e-07	-1.04709e-07	1.77858e-07	4.18941e-07	-1.93844e-07	2.25098e-07	6.81886e-07	-1.92409e-07	4.89477e-07	4.75216e-07	-2.94938e-07	1.80277e-07	1.95585e-07	-5.98081e-08	1.35777e-07	8.14196e-07	3.43359e-08	8.48532e-07	3.57247e-07	-1.24778e-07	2.32469e-07
4.227	6.62269e-07	-9.99175e-08	5.62351e-07	2.83435e-07	-1.05030e-07	1.78405e-07	4.19983e-07	-1.94326e-07	2.25657e-07	6.84762e-07	-1.93221e-07	4.91541e-07	4.76771e-07	-2.95904e-07	1.80867e-07	1.95777e-07	-5.98670e-08	1.35910e-07	8.17849e-07	3.47712e-08	8.52620e-07	3.58354e-07	-1.25165e-07	2.33189e-07
4.252	6.65118e-07	-1.00347e-07	5.64771e-07	2.84296e-07	-1.05349e-07	1.78947e-07	4.21011e-07	-1.94802e-07	2.26210e-07	6.87626e-07	-1.94029e-07	4.93597e-07	4.78316e-07	-2.96863e-07	1.81454e-07	1.95961e-07	-5.99232e-08	1.36038e-07	8.21494e-07	3.52085e-08	8.56703e-07	3.59451e-07	-1.25548e-07	2.33903e-07
4.276	6.67957e-07	-1.00776e-07	5.67181e-07	2.85150e-07	-1.05666e-07	1.79484e-07	4.22027e-07	-1.95272e-07	2.26755e-07	6.90479e-07	-1.94834e-07	4.95645e-07	4.79851e-07	-2.97815e-07	1.82036e-07	1.96136e-07	-5.99768e-08	1.36159e-07	8.25131e-07	3.56477e-08	8.60779e-07	3.60538e-07	-1.25928e-07	2.34610e-07
4.301	6.70785e-07	-1.01202e-07	5.69583e-07	2.85997e-07	-1.05980e-07	1.80018e-07	4.23030e-07	-1.95736e-07	2.27294e-07	6.93322e-07	-1.95636e-07	4.97686e-07	4.81376e-07	-2.98762e-07	1.82614e-07	1.96303e-07	-6.00277e-08	1.36275e-07	8.28759e-07	3.60888e-08	8.64848e-07	3.61616e-07	-1.26304e-07	2.35312e-07
4.325	6.73603e-07	-1.01628e-07	5.71976e-07	2.86838e-07	-1.06291e-07	1.80546e-07	4.24020e-07	-1.96194e-07	2.27826e-07	6.96153e-07	-1.96435e-07	4.99718e-07	4.82890e-07	-2.99702e-07	1.83189e-07	1.96461e-07	-6.00761e-08	1.36385e-07	8.32379e-07	3.65319e-08	8.68911e-07	3.62683e-07	-1.26677e-07	2.36006e-07
4.350	6.76411e-07	-1.02051e-07	5.74359e-07	2.87671e-07	-1.06600e-07	1.81071e-07	4.24998e-07	-1.96646e-07	2.28351e-07	6.98972e-07	-1.97230e-07	5.01742e-07	4.84395e-07	-3.00635e-07	1.83759e-07	1.96611e-07	-6.01218e-08	1.36489e-07	8.35990e-07	3.69770e-08	8.72967e-07	3.63741e-07	-1.27046e-07	2.36695e-07
4.375	6.79207e-07	-1.02473e-07	5.76734e-07	2.88497e-07	-1.06906e-07	1.81591e-07	4.25962e-07	-1.97092e-07	2.28870e-07	7.01780e-07	-1.98023e-07	5.03758e-07	4.85888e-07	-3.01562e-07	1.84326e-07	1.96751e-07	-6.01649e-08	1.36587e-07	8.39592e-07	3.74240e-08	8.77016e-07	3.64789e-07	-1.27412e-07	2.37377e-07
4.399	6.81993e-07	-1.02893e-07	5.79100e-07	2.89316e-07	-1.07210e-07	1.82106e-07	4.26914e-07	-1.97533e-07	2.29381e-07	7.04577e-07	-1.98812e-07	5.05765e-07	4.87372e-07	-3.02483e-07	1.84889e-07	1.96884e-07	-6.02054e-08	1.36678e-07	8.43185e-07	3.78729e-08	8.81058e-07	3.65827e-07	-1.27775e-07	2.38052e-07
4.424	6.84768e-07	-1.03312e-07	5.81456e-07	2.90128e-07	-1.07510e-07	1.82617e-07	4.27852e-07	-1.97967e-07	2.29885e-07	7.07362e-07	-1.99598e-07	5.07764e-07	4.88845e-07	-3.03397e-07	1.85448e-07	1.97008e-07	-6.02432e-08	1.36764e-07	8.46770e-07	3.83238e-08	8.85094e-07	3.66855e-07	-1.28134e-07	2.38721e-07
4.448	6.87531e-07	-1.03729e-07	5.83803e-07	2.90933e-07	-1.07809e-07	1.83124e-07	4.28778e-07	-1.98395e-07	2.30383e-07	7.10135e-07	-2.00380e-07	5.09755e-07	4.90308e-07	-3.04305e-07	1.86003e-07	1.97123e-07	-6.02784e-08	1.36844e-07	8.50346e-07	3.87766e-08	8.89122e-07	3.67873e-07	-1.28490e-07	2.39383e-07
4.473	6.90284e-07	-1.04144e-07	5.86140e-07	2.91731e-07	-1.08104e-07	1.83626e-07	4.29691e-07	-1.98818e-07	2.30873e-07	7.12897e-07	-2.01160e-07	5.11737e-07	4.91760e-07	-3.05206e-07	1.86554e-07	1.97229e-07	-6.03110e-08	1.36918e-07	8.53912e-07	3.92313e-08	8.93143e-07	3.68881e-07	-1.28842e-07	2.40039e-07
4.497	6.93025e-07	-1.04558e-07	5.88468e-07	2.92521e-07	-1.08397e-07	1.84124e-07	4.30590e-07	-1.99234e-07	2.31356e-07	7.15646e-07	-2.01935e-07	5.13711e-07	4.93202e-07	-3.06101e-07	1.87101e-07	1.97327e-07	-6.03410e-08	1.36986e-07	8.57470e-07	3.96879e-08	8.97158e-07	3.69878e-07	-1.29190e-07	2.40688e-07
4.522	6.95755e-07	-1.04970e-07	5.90786e-07	2.93305e-07	-1.08688e-07	1.84617e-07	4.31477e-07	-1.99644e-07	2.31833e-07	7.18384e-07	-2.02708e-07	5.15676e-07	4.94633e-07	-3.06990e-07	1.87644e-07	1.97417e-07	-6.03683e-08	1.37048e-07	8.61018e-07	4.01464e-08	9.01165e-07	3.70866e-07	-1.29535e-07	2.41331e-07
4.547	6.98474e-07	-1.05380e-07	5.93094e-07	2.94081e-07	-1.08975e-07	1.85106e-07	4.32351e-07	-2.00048e-07	2.32302e-07	7.21110e-07	-2.03477e-07	5.17633e-07	4.96054e-07	-3.07872e-07	1.88183e-07	1.97497e-07	-6.03930e-08	1.37104e-07	8.64558e-07	4.06068e-08	9.05164e-07	3.71843e-07	-1.29876e-07	2.41967e-07
4.571	7.01181e-07	-1.05788e-07	5.95392e-07	2.94850e-07	-1.09260e-07	1.85590e-07	4.33211e-07	-2.00447e-07	2.32765e-07	7.23823e-07	-2.04243e-07	5.19580e-07	4.97465e-07	-3.08747e-07	1.88718e-07	1.97570e-07	-6.04151e-08	1.37155e-07	8.68088e-07	4.10691e-08	9.09157e-07	3.72810e-07	-1.30214e-07	2.42596e-07
4.596	7.03876e-07	-1.06195e-07	5.97681e-07	2.95612e-07	-1.09543e-07	1.86069e-07	4.34059e-07	-2.00839e-07	2.33220e-07	7.26524e-07	-2.05005e-07	5.21519e-07	4.98864e-07	-3.09616e-07	1.89249e-07	1.97633e-07	-6.04346e-08	1.37199e-07	8.71608e-07	4.15332e-08	9.13141e-07	3.73767e-07	-1.30548e-07	2.43219e-07
4.620	7.06559e-07	-1.06600e-07	5.99960e-07	2.96366e-07	-1.09822e-07	1.86544e-07	4.34893e-07	-2.01225e-07	2.33668e-07	7.29213e-07	-2.05763e-07	5.23449e-07	5.00254e-07	-3.10478e-07	1.89776e-07	1.97688e-07	-6.04514e-08	1.37237e-07	8.75120e-07	4.19993e-08	9.17119e-07	3.74714e-07	-1.30879e-07	2.43835e-07
4.645	7.09231e-07	-1.07003e-07	6.02228e-07	2.97114e-07	-1.10099e-07	1.87015e-07	4.35714e-07	-2.01605e-07	2.34109e-07	7.31889e-07	-2.06519e-07	5.25371e-07	5.01632e-07	-3.11334e-07	1.90299e-07	1.97735e-07	-6.04656e-08	1.37269e-07	8.78621e-07	4.24673e-08	9.21089e-07	3.75650e-07	-1.31206e-07	2.44444e-07
4.669	7.11891e-07	-1.07404e-07	6.04487e-07	2.97854e-07	-1.10373e-07	1.87480e-07	4.36522e-07	-2.01978e-07	2.34543e-07	7.34553e-07	-2.07270e-07	5.27283e-07	5.03001e-07	-3.12183e-07	1.90818e-07	1.97772e-07	-6.04771e-08	1.37295e-07	8.82114e-07	4.29371e-08	9.25051e-07	3.76576e-07	-1.31529e-07	2.45047e-07
4.694	7.14538e-07	-1.07804e-07	6.06735e-07	2.98586e-07	-1.10645e-07	1.87942e-07	4.37317e-07	-2.02346e-07	2.34970e-07	7.37204e-07	-2.08018e-07	5.29186e-07	5.04358e-07	-3.13025e-07	1.91333e-07	1.97802e-07	-6.04861e-08	1.37316e-07	8.85596e-07	4.34087e-08	9.29005e-07	3.77491e-07	-1.31849e-07	2.45642e-07
4.719	7.17174e-07	-1.08201e-07	6.08973e-07	2.99312e-07	-1.10914e-07	1.88398e-07	4.38098e-07	-2.02708e-07	2.35390e-07	7.39843e-07	-2.08763e-07	5.31080e-07	5.05705e-07	-3.13861e-07	1.91844e-07	1.97822e-07	-6.04924e-08	1.37330e-07	8.89069e-07	4.38823e-08	9.32952e-07	3.78396e-07	-1.32165e-07	2.46231e-07
4.743	7.19797e-07	-1.08597e-07	6.11200e-07	3.00030e-07	-1.11180e-07	1.88850e-07	4.38866e-07	-2.03063e-07	2.35803e-07	7.42469e-07	-2.09504e-07	5.32965e-07	5.07041e-07	-3.14691e-07	1.92351e-07	1.97834e-07	-6.04960e-08	1.37338e-07	8.92532e-07	4.43577e-08	9.36890e-07	3.79291e-07	-1.32478e-07	2.46813e-07
4.768	7.22408e-07	-1.08991e-07	6.13417e-07	3.00741e-07	-1.11443e-07	1.89298e-07	4.39621e-07	-2.03412e-07	2.36209e-07	7.45082e-07	-2.10241e-07	5.34840e-07	5.08367e-07	-3.15513e-07	1.92853e-07	1.97838e-07	-6.04971e-08	1.37341e-07	8.95986e-07	4.48349e-08	9.40821e-07	3.80175e-07	-1.32786e-07	2.47389e-07
4.792	7.25006e-07	-1.09383e-07	6.15623e-07	3.01444e-07	-1.11704e-07	1.89740e-07	4.40363e-07	-2.03756e-07	2.36607e-07	7.47681e-07	-2.10975e-07	5.36707e-07	5.09681e-07	-3.16329e-07	1.93352e-07	1.97833e-07	-6.04955e-08	1.37337e-07	8.99430e-07	4.53140e-08	9.44744e-07	3.81048e-07	-1.33092e-07	2.47957e-07
4.817	7.27592e-07	-1.09773e-07	6.17819e-07	3.02140e-07	-1.11962e-07	1.90178e-07	4.41091e-07	-2.04093e-07	2.36999e-07	7.50268e-07	-2.11705e-07	5.38564e-07	5.10985e-07	-3.17139e-07	1.93847e-07	1.97819e-07	-6.04913e-08	1.37328e-07	9.02863e-07	4.57949e-08	9.48658e-07	3.81911e-07	-1.33393e-07	2.48518e-07
4.841	7.30165e-07	-1.10161e-07	6.20004e-07	3.02829e-07	-1.12217e-07	1.90612e-07	4.41806e-07	-2.04423e-07	2.37383e-07	7.52842e-07	-2.12431e-07	5.40411e-07	5.12279e-07	-3.17941e-07	1.94338e-07	1.97797e-07	-6.04845e-08	1.37312e-07	9.06287e-07	4.62777e-08	9.52565e-07	3.82763e-07	-1.33691e-07	2.49073e-07
4.866	7.32726e-07	-1.10547e-07	6.22178e-07	3.03510e-07	-1.12469e-07	1.91041e-07	4.42508e-07	-2.04748e-07	2.37760e-07	7.55403e-07	-2.13154e-07	5.42249e-07	5.13561e-07	-3.18737e-07	1.94824e-07	1.97766e-07	-6.04751e-08	1.37291e-07	9.09701e-07	4.67623e-08	9.56463e-07	3.83605e-07	-1.33984e-07	2.49621e-07
4.891	7.35273e-07	-1.10932e-07	6.24342e-07	3.04184e-07	-1.12719e-07	1.91465e-07	4.43196e-07	-2.05067e-07	2.38130e-07	7.57950e-07	-2.13872e-07	5.44078e-07	5.14833e-07	-3.19527e-07	1.95307e-07	1.97726e-07	-6.04631e-08	1.37263e-07	9.13104e-07	4.72487e-08	9.60353e-07	3.84436e-07	-1.34275e-07	2.50161e-07
4.915	7.37808e-07	-1.11314e-07	6.26494e-07	3.04850e-07	-1.12966e-07	1.91884e-07	4.43871e-07	-2.05379e-07	2.38492e-07	7.60484e-07	-2.14587e-07	5.45897e-07	5.16094e-07	-3.20309e-07	1.95785e-07	1.97679e-07	-6.04484e-08	1.37230e-07	9.16497e-07	4.77369e-08	9.64234e-07	3.85256e-07	-1.34561e-07	2.50695e-07
4.940	7.40330e-07	-1.11695e-07	6.28635e-07	3.05509e-07	-1.13210e-07	1.92299e-07	4.44533e-07	-2.05685e-07	2.38848e-07	7.63005e-07	-2.15299e-07	5.47706e-07	5.17344e-07	-3.21085e-07	1.96259e-07	1.97622e-07	-6.04311e-08	1.37191e-07	9.19880e-07	4.82269e-08	9.68107e-07	3.86065e-07	-1.34844e-07	2.51222e-07
4.964	7.42838e-07	-1.12073e-07	6.30765e-07	3.06160e-07	-1.13451e-07	1.92709e-07	4.45181e-07	-2.05985e-07	2.39196e-07	7.65512e-07	-2.16006e-07	5.49506e-07	5.18584e-07	-3.21854e-07	1.96729e-07	1.97557e-07	-6.04112e-08	1.37146e-07	9.23253e-07	4.87188e-08	9.71972e-07	3.86864e-07	-1.35123e-07	2.51741e-07
4.989	7.45334e-07	-1.12450e-07	6.32884e-07	3.06804e-07	-1.13690e-07	1.93114e-07	4.45815e-07	-2.06278e-07	2.39537e-07	7.68005e-07	-2.16710e-07	5.51296e-07	5.19812e-07	-3.22617e-07	1.97195e-07	1.97483e-07	-6.03887e-08	1.37095e-07	9.26616e-07	4.92124e-08	9.75828e-07	3.87652e-07	-1.35398e-07	2.52254e-07
5.014	7.47816e-07	-1.12824e-07	6.34992e-07	3.07440e-07	-1.13926e-07	1.93515e-07	4.46437e-07	-2.06566e-07	2.39871e-07	7.70485e-07	-2.17409e-07	5.53076e-07	5.21030e-07	-3.23373e-07	1.97657e-07	1.97401e-07	-6.03636e-08	1.37038e-07	9.29968e-07	4.97079e-08	9.79676e-07	3.88429e-07	-1.35669e-07	2.52759e-07
5.038	7.50284e-07	-1.13197e-07	6.37088e-07	3.08069e-07	-1.14159e-07	1.93910e-07	4.47044e-07	-2.06847e-07	2.40197e-07	7.72951e-07	-2.18105e-07	5.54846e-07	5.22237e-07	-3.24122e-07	1.98115e-07	1.97311e-07	-6.03359e-08	1.36975e-07	9.33309e-07	5.02051e-08	9.83514e-07	3.89195e-07	-1.35937e-07	2.53258e-07
5.063	7.52739e-07	-1.13567e-07	6.39172e-07	3.08691e-07	-1.14389e-07	1.94302e-07	4.47638e-07	-2.07122e-07	2.40516e-07	7.75403e-07	-2.18797e-07	5.56606e-07	5.23433e-07	-3.24864e-07	1.98569e-07	1.97211e-07	-6.03056e-08	1.36906e-07	9.36640e-07	5.07042e-08	9.87344e-07	3.89950e-07	-1.36201e-07	2.53749e-07
5.087	7.55181e-07	-1.13935e-07	6.41246e-07	3.09304e-07	-1.14617e-07	1.94688e-07	4.48219e-07	-2.07391e-07	2.40828e-07	7.77841e-07	-2.19485e-07	5.58356e-07	5.24618e-07	-3.25599e-07	1.99018e-07	1.97104e-07	-6.02727e-08	1.36831e-07	9.39961e-07	5.12050e-08	9.91166e-07	3.90694e-07	-1.36461e-07	2.54234e-07
5.112	7.57609e-07	-1.14302e-07	6.43307e-07	3.09911e-07	-1.14841e-07	1.95069e-07	4.48786e-07	-2.07653e-07	2.41133e-07	7.80265e-07	-2.20169e-07	5.60096e-07	5.25792e-07	-3.26328e-07	1.99464e-07	1.96988e-07	-6.02371e-08	1.36751e-07	9.43270e-07	5.17076e-08	9.94978e-07	3.91427e-07	-1.36717e-07	2.54711e-07
5.136	7.60023e-07	-1.14666e-07	6.45357e-07	3.10509e-07	-1.15063e-07	1.95446e-07	4.49340e-07	-2.07909e-07	2.41431e-07	7.82676e-07	-2.20849e-07	5.61826e-07	5.26955e-07	-3.27050e-07	1.99905e-07	1.96863e-07	-6.01990e-08	1.36664e-07	9.46569e-07	5.22119e-08	9.98781e-07	3.92150e-07	-1.36969e-07	2.55181e-07
5.161	7.62423e-07	-1.15028e-07	6.47395e-07	3.11100e-07	-1.15282e-07	1.95818e-07	4.49880e-07	-2.08159e-07	2.41721e-07	7.85071e-07	-2.21525e-07	5.63546e-07	5.28108e-07	-3.27765e-07	2.00342e-07	1.96730e-07	-6.01583e-08	1.36572e-07	9.49858e-07	5.27181e-08	1.00258e-06	3.92861e-07	-1.37217e-07	2.55643e-07
5.186	7.64810e-07	-1.15388e-07	6.49422e-07	3.11684e-07	-1.15498e-07	1.96186e-07	4.50407e-07	-2.08403e-07	2.42004e-07	7.87453e-07	-2.22197e-07	5.65256e-07	5.29249e-07	-3.28474e-07	2.00775e-07	1.96588e-07	-6.01150e-08	1.36473e-07	9.53135e-07	5.32260e-08	1.00636e-06	3.93561e-07	-1.37462e-07	2.56099e-07
5.210	7.67182e-07	-1.15746e-07	6.51436e-07	3.12260e-07	-1.15712e-07	1.96548e-07	4.50920e-07	-2.08640e-07	2.42279e-07	7.89821e-07	-2.22865e-07	5.66955e-07	5.30379e-07	-3.29175e-07	2.01204e-07	1.96438e-07	-6.00691e-08	1.36369e-07	9.56401e-07	5.37357e-08	1.01014e-06	3.94250e-07	-1.37702e-07	2.56547e-07
5.235	7.69540e-07	-1.16102e-07	6.53438e-07	3.12828e-07	-1.15922e-07	1.96906e-07	4.51419e-07	-2.08871e-07	2.42548e-07	7.92174e-07	-2.23529e-07	5.68644e-07	5.31499e-07	-3.29870e-07	2.01629e-07	1.96280e-07	-6.00206e-08	1.36259e-07	9.59657e-07	5.42471e-08	1.01390e-06	3.94928e-07	-1.37939e-07	2.56988e-07
5.259	7.71884e-07	-1.16455e-07	6.55429e-07	3.13389e-07	-1.16130e-07	1.97259e-07	4.51905e-07	-2.09096e-07	2.42809e-07	7.94512e-07	-2.24189e-07	5.70323e-07	5.32607e-07	-3.30558e-07	2.02049e-07	1.96113e-07	-5.99696e-08	1.36143e-07	9.62902e-07	5.47603e-08	1.01766e-06	3.95594e-07	-1.38172e-07	2.57422e-07
5.284	7.74214e-07	-1.16807e-07	6.57407e-07	3.13942e-07	-1.16335e-07	1.97607e-07	4.52377e-07	-2.09314e-07	2.43062e-07	7.96836e-07	-2.24845e-07	5.71991e-07	5.33705e-07	-3.31239e-07	2.02466e-07	1.95937e-07	-5.99160e-08	1.36021e-07	9.66135e-07	5.52752e-08	1.02141e-06	3.96250e-07	-1.38401e-07	2.57849e-07
5.308	7.76529e-07	-1.17156e-07	6.59373e-07	3.14487e-07	-1.16537e-07	1.97950e-07	4.52835e-07	-2.09527e-07	2.43309e-07	7.99146e-07	-2.25497e-07	5.73649e-07	5.34791e-07	-3.31913e-07	2.02878e-07	1.95753e-07	-5.98597e-08	1.35894e-07	9.69357e-07	5.57919e-08	1.02515e-06	3.96894e-07	-1.38626e-07	2.58268e-07
5.333	7.78830e-07	-1.17503e-07	6.61327e-07	3.15025e-07	-1.16736e-07	1.98289e-07	4.53280e-07	-2.09733e-07	2.43548e-07	8.01441e-07	-2.26144e-07	5.75296e-07	5.35866e-07	-3.32581e-07	2.03286e-07	1.95561e-07	-5.98010e-08	1.35760e-07	9.72569e-07	5.63103e-08	1.02888e-06	3.97528e-07	-1.38847e-07	2.58680e-07
5.358	7.81116e-07	-1.17848e-07	6.63268e-07	3.15555e-07	-1.16933e-07	1.98622e-07	4.53712e-07	-2.09932e-07	2.43780e-07	8.03721e-07	-2.26787e-07	5.76933e-07	5.36931e-07	-3.33241e-07	2.03689e-07	1.95361e-07	-5.97396e-08	1.35621e-07	9.75769e-07	5.68304e-08	1.03260e-06	3.98150e-07	-1.39065e-07	2.59085e-07
5.382	7.83388e-07	-1.18191e-07	6.65197e-07	3.16077e-07	-1.17126e-07	1.98951e-07	4.54129e-07	-2.10125e-07	2.44004e-07	8.05986e-07	-2.27427e-07	5.78559e-07	5.37984e-07	-3.33895e-07	2.04089e-07	1.95152e-07	-5.96757e-08	1.35476e-07	9.78957e-07	5.73523e-08	1.03631e-06	3.98760e-07	-1.39278e-07	2.59482e-07
5.407	7.85645e-07	-1.18531e-07	6.67114e-07	3.16592e-07	-1.17317e-07	1.99275e-07	4.54533e-07	-2.10312e-07	2.44221e-07	8.08236e-07	-2.28062e-07	5.80174e-07	5.39027e-07	-3.34542e-07	2.04485e-07	1.94934e-07	-5.96092e-08	1.35325e-07	9.82135e-07	5.78759e-08	1.04001e-06	3.99360e-07	-1.39487e-07	2.59872e-07
5.431	7.87887e-07	-1.18870e-07	6.69018e-07	3.17099e-07	-1.17505e-07	1.99594e-07	4.54924e-07	-2.10493e-07	2.44431e-07	8.10471e-07	-2.28692e-07	5.81779e-07	5.40058e-07	-3.35182e-07	2.04876e-07	1.94709e-07	-5.95402e-08	1.35168e-07	9.85301e-07	5.84012e-08	1.04370e-06	3.99948e-07	-1.39693e-07	2.60255e-07
5.456	7.90115e-07	-1.19206e-07	6.70909e-07	3.17598e-07	-1.17690e-07	1.99908e-07	4.55300e-07	-2.10667e-07	2.44633e-07	8.12692e-07	-2.29319e-07	5.83373e-07	5.41078e-07	-3.35815e-07	2.05263e-07	1.94474e-07	-5.94686e-08	1.35006e-07	9.88455e-07	5.89283e-08	1.04738e-06	4.00524e-07	-1.39894e-07	2.60630e-07
5.480	7.92327e-07	-1.19540e-07	6.72787e-07	3.18090e-07	-1.17872e-07	2.00218e-07	4.55663e-07	-2.10835e-07	2.44828e-07	8.14897e-07	-2.29941e-07	5.84956e-07	5.42087e-07	-3.36442e-07	2.05646e-07	1.94232e-07	-5.93945e-08	1.34838e-07	9.91598e-07	5.94570e-08	1.05106e-06	4.01090e-07	-1.40091e-07	2.60998e-07
5.505	7.94524e-07	-1.19871e-07	6.74653e-07	3.18574e-07	-1.18051e-07	2.00522e-07	4.56013e-07	-2.10997e-07	2.45016e-07	8.17087e-07	-2.30559e-07	5.86528e-07	5.43085e-07	-3.37061e-07	2.06024e-07	1.93981e-07	-5.93178e-08	1.34664e-07	9.94730e-07	5.99875e-08	1.05472e-06	4.01644e-07	-1.40285e-07	2.61359e-07
5.530	7.96706e-07	-1.20200e-07	6.76506e-07	3.19050e-07	-1.18228e-07	2.00822e-07	4.56348e-07	-2.11152e-07	2.45196e-07	8.19262e-07	-2.31173e-07	5.88089e-07	5.44072e-07	-3.37674e-07	2.06399e-07	1.93722e-07	-5.92386e-08	1.34484e-07	9.97850e-07	6.05197e-08	1.05837e-06	4.02186e-07	-1.40474e-07	2.61712e-07
5.554	7.98873e-07	-1.20527e-07	6.78346e-07	3.19518e-07	-1.18401e-07	2.01117e-07	4.56670e-07	-2.11301e-07	2.45369e-07	8.21421e-07	-2.31782e-07	5.89639e-07	5.45048e-07	-3.38279e-07	2.06769e-07	1.93455e-07	-5.91569e-08	1.34298e-07	1.00096e-06	6.10536e-08	1.06201e-06	4.02717e-07	-1.40660e-07	2.62057e-07
5.579	8.01025e-07	-1.20852e-07	6.80173e-07	3.19979e-07	-1.18572e-07	2.01407e-07	4.56978e-07	-2.11444e-07	2.45535e-07	8.23565e-07	-2.32387e-07	5.91178e-07	5.46013e-07	-3.38878e-07	2.07135e-07	1.93179e-07	-5.90726e-08	1.34107e-07	1.00405e-06	6.15891e-08	1.06564e-06	4.03237e-07	-1.40841e-07	2.62395e-07
5.603	8.03161e-07	-1.21174e-07	6.81987e-07	3.20432e-07	-1.18740e-07	2.01692e-07	4.57273e-07	-2.11580e-07	2.45693e-07	8.25694e-07	-2.32988e-07	5.92706e-07	5.46967e-07	-3.39470e-07	2.07497e-07	1.92896e-07	-5.89858e-08	1.33910e-07	1.00714e-06	6.21264e-08	1.06927e-06	4.03745e-07	-1.41019e-07	2.62726e-07
5.628	8.05282e-07	-1.21494e-07	6.83788e-07	3.20877e-07	-1.18905e-07	2.01972e-07	4.57554e-07	-2.11710e-07	2.45844e-07	8.27807e-07	-2.33584e-07	5.94223e-07	5.47909e-07	-3.40055e-07	2.07854e-07	1.92603e-07	-5.88965e-08	1.33707e-07	1.01021e-06	6.26654e-08	1.07288e-06	4.04242e-07	-1.41192e-07	2.63049e-07
5.652	8.07388e-07	-1.21812e-07	6.85576e-07	3.21314e-07	-1.19067e-07	2.02247e-07	4.57821e-07	-2.11833e-07	2.45987e-07	8.29905e-07	-2.34176e-07	5.95729e-07	5.48841e-07	-3.40633e-07	2.08208e-07	1.92303e-07	-5.88047e-08	1.33499e-07	1.01327e-06	6.32060e-08	1.07648e-06	4.04727e-07	-1.41362e-07	2.63365e-07
5.677	8.09477e-07	-1.22127e-07	6.87350e-07	3.21744e-07	-1.19226e-07	2.02518e-07	4.58074e-07	-2.11951e-07	2.46124e-07	8.31987e-07	-2.34763e-07	5.97224e-07	5.49761e-07	-3.41204e-07	2.08557e-07	1.91995e-07	-5.87103e-08	1.33284e-07	1.01632e-06	6.37483e-08	1.08007e-06	4.05200e-07	-1.41527e-07	2.63673e-07
5.702	8.11552e-07	-1.22440e-07	6.89112e-07	3.22166e-07	-1.19382e-07	2.02783e-07	4.58314e-07	-2.12062e-07	2.46252e-07	8.34053e-07	-2.35347e-07	5.98707e-07	5.50670e-07	-3.41769e-07	2.08902e-07	1.91678e-07	-5.86135e-08	1.33064e-07	1.01936e-06	6.42923e-08	1.08365e-06	4.05663e-07	-1.41689e-07	2.63974e-07
5.726	8.13610e-07	-1.22751e-07	6.90859e-07	3.22580e-07	-1.19536e-07	2.03044e-07	4.58540e-07	-2.12166e-07	2.46374e-07	8.36104e-07	-2.35925e-07	6.00179e-07	5.51569e-07	-3.42326e-07	2.09242e-07	1.91353e-07	-5.85141e-08	1.32839e-07	1.02239e-06	6.48380e-08	1.08722e-06	4.06113e-07	-1.41846e-07	2.64267e-07
5.751	8.15652e-07	-1.23059e-07	6.92594e-07	3.22986e-07	-1.19686e-07	2.03299e-07	4.58752e-07	-2.12264e-07	2.46488e-07	8.38138e-07	-2.36499e-07	6.01639e-07	5.52456e-07	-3.42877e-07	2.09579e-07	1.91020e-07	-5.84123e-08	1.32608e-07	1.02540e-06	6.53854e-08	1.09079e-06	4.06552e-07	-1.41999e-07	2.64553e-07
5.775	8.17679e-07	-1.23364e-07	6.94315e-07	3.23384e-07	-1.19834e-07	2.03550e-07	4.58951e-07	-2.12356e-07	2.46594e-07	8.40157e-07	-2.37069e-07	6.03088e-07	5.53332e-07	-3.43420e-07	2.09911e-07	1.90679e-07	-5.83079e-08	1.32371e-07	1.02840e-06	6.59344e-08	1.09434e-06	4.06979e-07	-1.42149e-07	2.64831e-07
5.800	8.19690e-07	-1.23668e-07	6.96022e-07	3.23775e-07	-1.19979e-07	2.03796e-07	4.59135e-07	-2.12442e-07	2.46694e-07	8.42160e-07	-2.37634e-07	6.04526e-07	5.54196e-07	-3.43957e-07	2.10239e-07	1.90329e-07	-5.82011e-08	1.32128e-07	1.03139e-06	6.64851e-08	1.09788e-06	4.07395e-07	-1.42294e-07	2.65101e-07
5.825	8.21684e-07	-1.23969e-07	6.97716e-07	3.24158e-07	-1.20121e-07	2.04037e-07	4.59307e-07	-2.12521e-07	2.46786e-07	8.44147e-07	-2.38195e-07	6.05952e-07	5.55050e-07	-3.44487e-07	2.10563e-07	1.89972e-07	-5.80918e-08	1.31880e-07	1.03437e-06	6.70374e-08	1.10140e-06	4.07799e-07	-1.42435e-07	2.65364e-07
5.849	8.23663e-07	-1.24267e-07	6.99396e-07	3.24533e-07	-1.20260e-07	2.04273e-07	4.59464e-07	-2.12594e-07	2.46870e-07	8.46118e-07	-2.38751e-07	6.07367e-07	5.55892e-07	-3.45010e-07	2.10883e-07	1.89607e-07	-5.79801e-08	1.31627e-07	1.03733e-06	6.75914e-08	1.10492e-06	4.08191e-07	-1.42572e-07	2.65619e-07
5.874	8.25625e-07	-1.24563e-07	7.01062e-07	3.24900e-07	-1.20396e-07	2.04504e-07	4.59608e-07	-2.12660e-07	2.46947e-07	8.48072e-07	-2.39302e-07	6.08770e-07	5.56724e-07	-3.45526e-07	2.11198e-07	1.89233e-07	-5.78658e-08	1.31367e-07	1.04028e-06	6.81471e-08	1.10843e-06	4.08572e-07	-1.42705e-07	2.65867e-07
5.898	8.27571e-07	-1.24857e-07	7.02714e-07	3.25259e-07	-1.20529e-07	2.04730e-07	4.59737e-07	-2.12720e-07	2.47017e-07	8.50011e-07	-2.39849e-07	6.10162e-07	5.57544e-07	-3.46035e-07	2.11509e-07	1.88851e-07	-5.77491e-08	1.31102e-07	1.04323e-06	6.87044e-08	1.11193e-06	4.08941e-07	-1.42834e-07	2.66107e-07
5.923	8.29501e-07	-1.25148e-07	7.04353e-07	3.25611e-07	-1.20659e-07	2.04952e-07	4.59854e-07	-2.12774e-07	2.47080e-07	8.51933e-07	-2.40392e-07	6.11541e-07	5.58353e-07	-3.46537e-07	2.11816e-07	1.88462e-07	-5.76300e-08	1.30832e-07	1.04615e-06	6.92633e-08	1.11542e-06	4.09298e-07	-1.42959e-07	2.66340e-07
5.947	8.31414e-07	-1.25437e-07	7.05977e-07	3.25955e-07	-1.20786e-07	2.05168e-07	4.59956e-07	-2.12821e-07	2.47135e-07	8.53839e-07	-2.40930e-07	6.12910e-07	5.59151e-07	-3.47032e-07	2.12119e-07	1.88064e-07	-5.75084e-08	1.30556e-07	1.04907e-06	6.98239e-08	1.11889e-06	4.09644e-07	-1.43079e-07	2.66565e-07
5.972	8.33311e-07	-1.25723e-07	7.07588e-07	3.26290e-07	-1.20911e-07	2.05380e-07	4.60045e-07	-2.12863e-07	2.47183e-07	8.55729e-07	-2.41463e-07	6.14266e-07	5.59938e-07	-3.47520e-07	2.12417e-07	1.87658e-07	-5.73844e-08	1.30274e-07	1.05197e-06	7.03861e-08	1.12236e-06	4.09978e-07	-1.43196e-07	2.66782e-07
5.997	8.35191e-07	-1.26007e-07	7.09185e-07	3.26618e-07	-1.21032e-07	2.05586e-07	4.60120e-07	-2.12897e-07	2.47223e-07	8.57602e-07	-2.41991e-07	6.15611e-07	5.60714e-07	-3.48002e-07	2.12712e-07	1.87245e-07	-5.72579e-08	1.29987e-07	1.05486e-06	7.09500e-08	1.12581e-06	4.10300e-07	-1.43308e-07	2.66991e-07
6.021	8.37055e-07	-1.26288e-07	7.10767e-07	3.26939e-07	-1.21151e-07	2.05788e-07	4.60182e-07	-2.12926e-07	2.47256e-07	8.59459e-07	-2.42515e-07	6.16943e-07	5.61478e-07	-3.48476e-07	2.13002e-07	1.86823e-07	-5.71290e-08	1.29694e-07	1.05774e-06	7.15155e-08	1.12926e-06	4.10610e-07	-1.43417e-07	2.67193e-07
6.046	8.38902e-07	-1.26566e-07	7.12335e-07	3.27251e-07	-1.21267e-07	2.05984e-07	4.60229e-07	-2.12948e-07	2.47281e-07	8.61299e-07	-2.43034e-07	6.18264e-07	5.62232e-07	-3.48944e-07	2.13288e-07	1.86394e-07	-5.69976e-08	1.29396e-07	1.06061e-06	7.20826e-08	1.13269e-06	4.10909e-07	-1.43521e-07	2.67388e-07
6.070	8.40732e-07	-1.26843e-07	7.13889e-07	3.27556e-07	-1.21380e-07	2.06176e-07	4.60263e-07	-2.12964e-07	2.47300e-07	8.63122e-07	-2.43549e-07	6.19573e-07	5.62974e-07	-3.49405e-07	2.13569e-07	1.85956e-07	-5.68639e-08	1.29093e-07	1.06346e-06	7.26514e-08	1.13611e-06	4.11196e-07	-1.43621e-07	2.67574e-07
6.095	8.42545e-07	-1.27116e-07	7.15429e-07	3.27852e-07	-1.21490e-07	2.06363e-07	4.60284e-07	-2.12973e-07	2.47311e-07	8.64929e-07	-2.44059e-07	6.20870e-07	5.63705e-07	-3.49858e-07	2.13846e-07	1.85511e-07	-5.67277e-08	1.28783e-07	1.06630e-06	7.32217e-08	1.13952e-06	4.11471e-07	-1.43717e-07	2.67753e-07
6.119	8.44342e-07	-1.27387e-07	7.16955e-07	3.28141e-07	-1.21597e-07	2.06544e-07	4.60290e-07	-2.12976e-07	2.47314e-07	8.66719e-07	-2.44564e-07	6.22155e-07	5.64425e-07	-3.50305e-07	2.14120e-07	1.85058e-07	-5.65892e-08	1.28469e-07	1.06913e-06	7.37937e-08	1.14292e-06	4.11734e-07	-1.43809e-07	2.67925e-07
6.144	8.46121e-07	-1.27656e-07	7.18466e-07	3.28422e-07	-1.21701e-07	2.06721e-07	4.60283e-07	-2.12973e-07	2.47310e-07	8.68493e-07	-2.45064e-07	6.23429e-07	5.65134e-07	-3.50745e-07	2.14388e-07	1.84597e-07	-5.64482e-08	1.28149e-07	1.07194e-06	7.43673e-08	1.14631e-06	4.11985e-07	-1.43897e-07	2.68088e-07
6.169	8.47884e-07	-1.27922e-07	7.19962e-07	3.28695e-07	-1.21802e-07	2.06893e-07	4.60263e-07	-2.12963e-07	2.47299e-07	8.70250e-07	-2.45560e-07	6.24690e-07	5.65831e-07	-3.51178e-07	2.14653e-07	1.84128e-07	-5.63049e-08	1.27823e-07	1.07474e-06	7.49426e-08	1.14969e-06	4.12225e-07	-1.43981e-07	2.68244e-07
6.193	8.49630e-07	-1.28185e-07	7.21445e-07	3.28961e-07	-1.21900e-07	2.07060e-07	4.60228e-07	-2.12947e-07	2.47281e-07	8.71990e-07	-2.46051e-07	6.25938e-07	5.66518e-07	-3.51604e-07	2.14914e-07	1.83652e-07	-5.61591e-08	1.27493e-07	1.07753e-06	7.55194e-08	1.15305e-06	4.12452e-07	-1.44060e-07	2.68392e-07
6.218	8.51358e-07	-1.28446e-07	7.22912e-07	3.29218e-07	-1.21996e-07	2.07222e-07	4.60180e-07	-2.12925e-07	2.47255e-07	8.73713e-07	-2.46537e-07	6.27175e-07	5.67193e-07	-3.52024e-07	2.15170e-07	1.83167e-07	-5.60110e-08	1.27156e-07	1.08031e-06	7.60978e-08	1.15641e-06	4.12668e-07	-1.44136e-07	2.68533e-07
6.242	8.53069e-07	-1.28704e-07	7.24365e-07	3.29468e-07	-1.22088e-07	2.07380e-07	4.60119e-07	-2.12897e-07	2.47222e-07	8.75419e-07	-2.47019e-07	6.28400e-07	5.67858e-07	-3.52436e-07	2.15422e-07	1.82675e-07	-5.58606e-08	1.26815e-07	1.08307e-06	7.66778e-08	1.15975e-06	4.12872e-07	-1.44207e-07	2.68665e-07
6.267	8.54763e-07	-1.28959e-07	7.25804e-07	3.29710e-07	-1.22178e-07	2.07532e-07	4.60043e-07	-2.12862e-07	2.47182e-07	8.77108e-07	-2.47495e-07	6.29612e-07	5.68511e-07	-3.52841e-07	2.15670e-07	1.82176e-07	-5.57077e-08	1.26468e-07	1.08582e-06	7.72595e-08	1.16308e-06	4.13064e-07	-1.44274e-07	2.68790e-07
6.291	8.56440e-07	-1.29212e-07	7.27227e-07	3.29944e-07	-1.22265e-07	2.07679e-07	4.59954e-07	-2.12821e-07	2.47134e-07	8.78780e-07	-2.47967e-07	6.30813e-07	5.69153e-07	-3.53240e-07	2.15913e-07	1.81668e-07	-5.55525e-08	1.26116e-07	1.08856e-06	7.78427e-08	1.16640e-06	4.13244e-07	-1.44337e-07	2.68908e-07
6.316	8.58099e-07	-1.29463e-07	7.28636e-07	3.30170e-07	-1.22348e-07	2.07821e-07	4.59852e-07	-2.12773e-07	2.47079e-07	8.80435e-07	-2.48434e-07	6.32000e-07	5.69784e-07	-3.53631e-07	2.16153e-07	1.81153e-07	-5.53950e-08	1.25758e-07	1.09129e-06	7.84275e-08	1.16971e-06	4.13413e-07	-1.44396e-07	2.69017e-07
6.341	8.59741e-07	-1.29710e-07	7.30030e-07	3.30388e-07	-1.22429e-07	2.07959e-07	4.59736e-07	-2.12719e-07	2.47016e-07	8.82072e-07	-2.48896e-07	6.33176e-07	5.70404e-07	-3.54016e-07	2.16388e-07	1.80630e-07	-5.52351e-08	1.25395e-07	1.09400e-06	7.90139e-08	1.17301e-06	4.13569e-07	-1.44450e-07	2.69119e-07
6.365	8.61365e-07	-1.29955e-07	7.31409e-07	3.30598e-07	-1.22507e-07	2.08091e-07	4.59606e-07	-2.12659e-07	2.46947e-07	8.83693e-07	-2.49353e-07	6.34339e-07	5.71013e-07	-3.54394e-07	2.16619e-07	1.80100e-07	-5.50729e-08	1.25027e-07	1.09670e-06	7.96019e-08	1.17630e-06	4.13714e-07	-1.44501e-07	2.69213e-07
6.390	8.62972e-07	-1.30198e-07	7.32774e-07	3.30801e-07	-1.22582e-07	2.08219e-07	4.59463e-07	-2.12593e-07	2.46870e-07	8.85296e-07	-2.49806e-07	6.35490e-07	5.71610e-07	-3.54765e-07	2.16845e-07	1.79562e-07	-5.49084e-08	1.24653e-07	1.09938e-06	8.01915e-08	1.17957e-06	4.13846e-07	-1.44547e-07	2.69299e-07
6.414	8.64561e-07	-1.30438e-07	7.34123e-07	3.30996e-07	-1.22654e-07	2.08341e-07	4.59306e-07	-2.12521e-07	2.46785e-07	8.86882e-07	-2.50253e-07	6.36629e-07	5.72197e-07	-3.55129e-07	2.17068e-07	1.79016e-07	-5.47416e-08	1.24274e-07	1.10205e-06	8.07826e-08	1.18284e-06	4.13967e-07	-1.44589e-07	2.69378e-07
6.439	8.66132e-07	-1.30675e-07	7.35457e-07	3.31183e-07	-1.22724e-07	2.08459e-07	4.59135e-07	-2.12442e-07	2.46694e-07	8.88451e-07	-2.50696e-07	6.37755e-07	5.72772e-07	-3.55486e-07	2.17286e-07	1.78463e-07	-5.45724e-08	1.23890e-07	1.10471e-06	8.13754e-08	1.18609e-06	4.14076e-07	-1.44627e-07	2.69449e-07
6.463	8.67686e-07	-1.30909e-07	7.36777e-07	3.31362e-07	-1.22790e-07	2.08572e-07	4.58951e-07	-2.12357e-07	2.46595e-07	8.90002e-07	-2.51134e-07	6.38869e-07	5.73337e-07	-3.55836e-07	2.17500e-07	1.77902e-07	-5.44010e-08	1.23501e-07	1.10736e-06	8.19697e-08	1.18933e-06	4.14173e-07	-1.44661e-07	2.69512e-07
6.488	8.69222e-07	-1.31141e-07	7.38081e-07	3.31533e-07	-1.22854e-07	2.08679e-07	4.58754e-07	-2.12265e-07	2.46489e-07	8.91536e-07	-2.51567e-07	6.39970e-07	5.73890e-07	-3.56180e-07	2.17710e-07	1.77334e-07	-5.42272e-08	1.23107e-07	1.10999e-06	8.25655e-08	1.19256e-06	4.14258e-07	-1.44691e-07	2.69567e-07
6.513	8.70740e-07	-1.31370e-07	7.39370e-07	3.31696e-07	-1.22914e-07	2.08782e-07	4.58543e-07	-2.12167e-07	2.46375e-07	8.93053e-07	-2.51995e-07	6.41058e-07	5.74433e-07	-3.56516e-07	2.17916e-07	1.76758e-07	-5.40512e-08	1.22707e-07	1.11261e-06	8.31630e-08	1.19577e-06	4.14331e-07	-1.44716e-07	2.69614e-07
6.537	8.72240e-07	-1.31596e-07	7.40644e-07	3.31852e-07	-1.22972e-07	2.08880e-07	4.58318e-07	-2.12064e-07	2.46255e-07	8.94552e-07	-2.52418e-07	6.42134e-07	5.74964e-07	-3.56846e-07	2.18118e-07	1.76175e-07	-5.38729e-08	1.22302e-07	1.11522e-06	8.37620e-08	1.19898e-06	4.14392e-07	-1.44738e-07	2.69654e-07
6.562	8.73722e-07	-1.31820e-07	7.41903e-07	3.32000e-07	-1.23026e-07	2.08973e-07	4.58080e-07	-2.11953e-07	2.46127e-07	8.96034e-07	-2.52836e-07	6.43198e-07	5.75484e-07	-3.57169e-07	2.18315e-07	1.75585e-07	-5.36923e-08	1.21892e-07	1.11781e-06	8.43626e-08	1.20217e-06	4.14441e-07	-1.44755e-07	2.69686e-07
6.586	8.75187e-07	-1.32041e-07	7.43146e-07	3.32139e-07	-1.23078e-07	2.09061e-07	4.57829e-07	-2.11837e-07	2.45992e-07	8.97497e-07	-2.53249e-07	6.44249e-07	5.75993e-07	-3.57485e-07	2.18508e-07	1.74987e-07	-5.35095e-08	1.21477e-07	1.12039e-06	8.49647e-08	1.20535e-06	4.14478e-07	-1.44768e-07	2.69710e-07
6.611	8.76633e-07	-1.32259e-07	7.44374e-07	3.32272e-07	-1.23127e-07	2.09144e-07	4.57564e-07	-2.11714e-07	2.45849e-07	8.98944e-07	-2.53657e-07	6.45287e-07	5.76491e-07	-3.57794e-07	2.18697e-07	1.74382e-07	-5.33244e-08	1.21057e-07	1.12295e-06	8.55684e-08	1.20852e-06	4.14503e-07	-1.44776e-07	2.69727e-07
6.636	8.78061e-07	-1.32474e-07	7.45587e-07	3.32396e-07	-1.23173e-07	2.09222e-07	4.57285e-07	-2.11586e-07	2.45700e-07	9.00372e-07	-2.54060e-07	6.46312e-07	5.76978e-07	-3.58096e-07	2.18882e-07	1.73769e-07	-5.31371e-08	1.20632e-07	1.12551e-06	8.61736e-08	1.21168e-06	4.14516e-07	-1.44781e-07	2.69735e-07
6.660	8.79471e-07	-1.32687e-07	7.46784e-07	3.32512e-07	-1.23216e-07	2.09296e-07	4.56993e-07	-2.11451e-07	2.45543e-07	9.01783e-07	-2.54458e-07	6.47325e-07	5.77454e-07	-3.58392e-07	2.19062e-07	1.73149e-07	-5.29475e-08	1.20202e-07	1.12805e-06	8.67804e-08	1.21483e-06	4.14518e-07	-1.44782e-07	2.69736e-07
6.685	8.80863e-07	-1.32897e-07	7.47966e-07	3.32621e-07	-1.23257e-07	2.09364e-07	4.56688e-07	-2.11309e-07	2.45379e-07	9.03177e-07	-2.54851e-07	6.48325e-07	5.77919e-07	-3.58680e-07	2.19239e-07	1.72522e-07	-5.27558e-08	1.19766e-07	1.13057e-06	8.73887e-08	1.21796e-06	4.14507e-07	-1.44778e-07	2.69729e-07
6.709	8.82236e-07	-1.33104e-07	7.49132e-07	3.32722e-07	-1.23294e-07	2.09428e-07	4.56369e-07	-2.11162e-07	2.45208e-07	9.04552e-07	-2.55239e-07	6.49313e-07	5.78373e-07	-3.58962e-07	2.19411e-07	1.71888e-07	-5.25618e-08	1.19326e-07	1.13308e-06	8.79986e-08	1.22108e-06	4.14484e-07	-1.44770e-07	2.69714e-07
6.734	8.83591e-07	-1.33309e-07	7.50283e-07	3.32815e-07	-1.23329e-07	2.09486e-07	4.56037e-07	-2.11008e-07	2.45029e-07	9.05910e-07	-2.55622e-07	6.50287e-07	5.78816e-07	-3.59237e-07	2.19579e-07	1.71246e-07	-5.23656e-08	1.18880e-07	1.13558e-06	8.86100e-08	1.22419e-06	4.14450e-07	-1.44758e-07	2.69692e-07
6.758	8.84928e-07	-1.33510e-07	7.51418e-07	3.32900e-07	-1.23360e-07	2.09540e-07	4.55692e-07	-2.10848e-07	2.44844e-07	9.07250e-07	-2.56000e-07	6.51249e-07	5.79248e-07	-3.59505e-07	2.19743e-07	1.70597e-07	-5.21671e-08	1.18430e-07	1.13807e-06	8.92230e-08	1.22729e-06	4.14403e-07	-1.44742e-07	2.69662e-07
6.783	8.86247e-07	-1.33709e-07	7.52537e-07	3.32978e-07	-1.23389e-07	2.09589e-07	4.55333e-07	-2.10682e-07	2.44651e-07	9.08572e-07	-2.56373e-07	6.52198e-07	5.79669e-07	-3.59767e-07	2.19903e-07	1.69941e-07	-5.19666e-08	1.17975e-07	1.14054e-06	8.98374e-08	1.23038e-06	4.14345e-07	-1.44721e-07	2.69624e-07
6.808	8.87547e-07	-1.33906e-07	7.53641e-07	3.33047e-07	-1.23415e-07	2.09633e-07	4.54961e-07	-2.10510e-07	2.44451e-07	9.09876e-07	-2.56741e-07	6.53134e-07	5.80079e-07	-3.60021e-07	2.20058e-07	1.69278e-07	-5.17638e-08	1.17514e-07	1.14300e-06	9.04535e-08	1.23345e-06	4.14274e-07	-1.44697e-07	2.69578e-07
6.832	8.88828e-07	-1.34099e-07	7.54729e-07	3.33109e-07	-1.23438e-07	2.09672e-07	4.54575e-07	-2.10332e-07	2.44244e-07	9.11162e-07	-2.57104e-07	6.54057e-07	5.80478e-07	-3.60269e-07	2.20210e-07	1.68608e-07	-5.15588e-08	1.17049e-07	1.14544e-06	9.10710e-08	1.23651e-06	4.14192e-07	-1.44668e-07	2.69524e-07
6.857	8.90091e-07	-1.34289e-07	7.55802e-07	3.33164e-07	-1.23458e-07	2.09706e-07	4.54177e-07	-2.10147e-07	2.44029e-07	9.12430e-07	-2.57462e-07	6.54968e-07	5.80867e-07	-3.60510e-07	2.20357e-07	1.67931e-07	-5.13517e-08	1.16579e-07	1.14787e-06	9.16901e-08	1.23956e-06	4.14098e-07	-1.44635e-07	2.69463e-07
6.881	8.91336e-07	-1.34477e-07	7.56859e-07	3.33210e-07	-1.23475e-07	2.09735e-07	4.53765e-07	-2.09957e-07	2.43808e-07	9.13680e-07	-2.57815e-07	6.55865e-07	5.81244e-07	-3.60744e-07	2.20500e-07	1.67246e-07	-5.11425e-08	1.16104e-07	1.15029e-06	9.23107e-08	1.24260e-06	4.13991e-07	-1.44598e-07	2.69394e-07
6.906	8.92562e-07	-1.34662e-07	7.57900e-07	3.33249e-07	-1.23489e-07	2.09759e-07	4.53340e-07	-2.09760e-07	2.43580e-07	9.14912e-07	-2.58163e-07	6.56749e-07	5.81610e-07	-3.60971e-07	2.20639e-07	1.66555e-07	-5.09311e-08	1.15624e-07	1.15269e-06	9.29328e-08	1.24562e-06	4.13873e-07	-1.44556e-07	2.69317e-07
6.930	8.93769e-07	-1.34844e-07	7.58925e-07	3.33280e-07	-1.23501e-07	2.09779e-07	4.52901e-07	-2.09557e-07	2.43344e-07	9.16126e-07	-2.58505e-07	6.57621e-07	5.81966e-07	-3.61192e-07	2.20774e-07	1.65857e-07	-5.07175e-08	1.15139e-07	1.15508e-06	9.35564e-08	1.24863e-06	4.13743e-07	-1.44511e-07	2.69232e-07
6.955	8.94957e-07	-1.35024e-07	7.59934e-07	3.33303e-07	-1.23509e-07	2.09793e-07	4.52449e-07	-2.09348e-07	2.43101e-07	9.17322e-07	-2.58843e-07	6.58479e-07	5.82310e-07	-3.61406e-07	2.20905e-07	1.65151e-07	-5.05019e-08	1.14649e-07	1.15745e-06	9.41816e-08	1.25163e-06	4.13601e-07	-1.44461e-07	2.69140e-07
6.980	8.96127e-07	-1.35200e-07	7.60927e-07	3.33318e-07	-1.23515e-07	2.09803e-07	4.51985e-07	-2.09133e-07	2.42852e-07	9.18499e-07	-2.59175e-07	6.59325e-07	5.82644e-07	-3.61613e-07	2.21031e-07	1.64439e-07	-5.02841e-08	1.14155e-07	1.15981e-06	9.48082e-08	1.25462e-06	4.13447e-07	-1.44408e-07	2.69039e-07
7.004	8.97278e-07	-1.35374e-07	7.61904e-07	3.33326e-07	-1.23518e-07	2.09808e-07	4.51507e-07	-2.08912e-07	2.42595e-07	9.19659e-07	-2.59502e-07	6.60157e-07	5.82967e-07	-3.61813e-07	2.21154e-07	1.63720e-07	-5.00642e-08	1.13656e-07	1.16216e-06	9.54364e-08	1.25760e-06	4.13281e-07	-1.44350e-07	2.68931e-07
7.029	8.98410e-07	-1.35545e-07	7.62866e-07	3.33326e-07	-1.23518e-07	2.09808e-07	4.51015e-07	-2.08685e-07	2.42331e-07	9.20800e-07	-2.59824e-07	6.60976e-07	5.83278e-07	-3.62007e-07	2.21272e-07	1.62994e-07	-4.98422e-08	1.13152e-07	1.16449e-06	9.60661e-08	1.26056e-06	4.13103e-07	-1.44287e-07	2.68815e-07
7.053	8.99523e-07	-1.35712e-07	7.63811e-07	3.33318e-07	-1.23515e-07	2.09803e-07	4.50511e-07	-2.08451e-07	2.42060e-07	9.21923e-07	-2.60141e-07	6.61782e-07	5.83579e-07	-3.62193e-07	2.21386e-07	1.62261e-07	-4.96181e-08	1.12643e-07	1.16681e-06	9.66973e-08	1.26351e-06	4.12913e-07	-1.44221e-07	2.68692e-07
7.078	9.00618e-07	-1.35878e-07	7.64740e-07	3.33303e-07	-1.23509e-07	2.09793e-07	4.49994e-07	-2.08212e-07	2.41782e-07	9.23028e-07	-2.60453e-07	6.62576e-07	5.83870e-07	-3.62373e-07	2.21496e-07	1.61522e-07	-4.93920e-08	1.12130e-07	1.16912e-06	9.73299e-08	1.26645e-06	4.12711e-07	-1.44151e-07	2.68561e-07
7.102	9.01693e-07	-1.36040e-07	7.65653e-07	3.33280e-07	-1.23501e-07	2.09779e-07	4.49463e-07	-2.07966e-07	2.41497e-07	9.24115e-07	-2.60759e-07	6.63356e-07	5.84149e-07	-3.62547e-07	2.21602e-07	1.60776e-07	-4.91638e-08	1.11612e-07	1.17141e-06	9.79641e-08	1.26937e-06	4.12497e-07	-1.44076e-07	2.68422e-07
7.127	9.02750e-07	-1.36199e-07	7.66550e-07	3.33249e-07	-1.23489e-07	2.09759e-07	4.48920e-07	-2.07715e-07	2.41205e-07	9.25183e-07	-2.61061e-07	6.64122e-07	5.84418e-07	-3.62714e-07	2.21704e-07	1.60023e-07	-4.89335e-08	1.11089e-07	1.17369e-06	9.85998e-08	1.27229e-06	4.12272e-07	-1.43997e-07	2.68275e-07
7.152	9.03787e-07	-1.36356e-07	7.67431e-07	3.33210e-07	-1.23475e-07	2.09735e-07	4.48363e-07	-2.07457e-07	2.40906e-07	9.26233e-07	-2.61357e-07	6.64876e-07	5.84675e-07	-3.62874e-07	2.21802e-07	1.59263e-07	-4.87012e-08	1.10562e-07	1.17595e-06	9.92370e-08	1.27519e-06	4.12034e-07	-1.43914e-07	2.68120e-07
7.176	9.04806e-07	-1.36509e-07	7.68296e-07	3.33164e-07	-1.23458e-07	2.09706e-07	4.47794e-07	-2.07194e-07	2.40600e-07	9.27265e-07	-2.61648e-07	6.65617e-07	5.84922e-07	-3.63027e-07	2.21895e-07	1.58496e-07	-4.84668e-08	1.10030e-07	1.17820e-06	9.98756e-08	1.27807e-06	4.11785e-07	-1.43827e-07	2.67958e-07
7.201	9.05805e-07	-1.36660e-07	7.69145e-07	3.33111e-07	-1.23438e-07	2.09672e-07	4.47211e-07	-2.06924e-07	2.40287e-07	9.28278e-07	-2.61934e-07	6.66344e-07	5.85158e-07	-3.63173e-07	2.21985e-07	1.57723e-07	-4.82305e-08	1.09493e-07	1.18043e-06	1.00516e-07	1.28095e-06	4.11524e-07	-1.43736e-07	2.67788e-07
7.225	9.06785e-07	-1.36808e-07	7.69977e-07	3.33049e-07	-1.23415e-07	2.09634e-07	4.46616e-07	-2.06649e-07	2.39967e-07	9.29273e-07	-2.62215e-07	6.67058e-07	5.85384e-07	-3.63313e-07	2.22071e-07	1.56944e-07	-4.79921e-08	1.08952e-07	1.18266e-06	1.01157e-07	1.28381e-06	4.11250e-07	-1.43640e-07	2.67610e-07
7.250	9.07746e-07	-1.36953e-07	7.70793e-07	3.32980e-07	-1.23390e-07	2.09590e-07	4.46007e-07	-2.06367e-07	2.39640e-07	9.30249e-07	-2.62490e-07	6.67759e-07	5.85599e-07	-3.63447e-07	2.22152e-07	1.56158e-07	-4.77516e-08	1.08406e-07	1.18486e-06	1.01800e-07	1.28666e-06	4.10965e-07	-1.43541e-07	2.67424e-07
7.274	9.08688e-07	-1.37095e-07	7.71593e-07	3.32903e-07	-1.23361e-07	2.09542e-07	4.45386e-07	-2.06080e-07	2.39306e-07	9.31207e-07	-2.62761e-07	6.68447e-07	5.85803e-07	-3.63573e-07	2.22229e-07	1.55365e-07	-4.75092e-08	1.07856e-07	1.18706e-06	1.02445e-07	1.28950e-06	4.10668e-07	-1.43437e-07	2.67231e-07
7.299	9.09611e-07	-1.37234e-07	7.72376e-07	3.32819e-07	-1.23330e-07	2.09489e-07	4.44752e-07	-2.05786e-07	2.38966e-07	9.32147e-07	-2.63026e-07	6.69121e-07	5.85996e-07	-3.63693e-07	2.22303e-07	1.54566e-07	-4.72649e-08	1.07301e-07	1.18923e-06	1.03091e-07	1.29232e-06	4.10360e-07	-1.43329e-07	2.67030e-07
7.324	9.10514e-07	-1.37371e-07	7.73143e-07	3.32727e-07	-1.23296e-07	2.09431e-07	4.44105e-07	-2.05487e-07	2.38618e-07	9.33068e-07	-2.63286e-07	6.69782e-07	5.86178e-07	-3.63806e-07	2.22372e-07	1.53760e-07	-4.70185e-08	1.06741e-07	1.19140e-06	1.03739e-07	1.29514e-06	4.10039e-07	-1.43217e-07	2.66822e-07
7.348	9.11398e-07	-1.37504e-07	7.73894e-07	3.32628e-07	-1.23259e-07	2.09369e-07	4.43445e-07	-2.05182e-07	2.38263e-07	9.33970e-07	-2.63540e-07	6.70430e-07	5.86350e-07	-3.63913e-07	2.22437e-07	1.52948e-07	-4.67702e-08	1.06178e-07	1.19355e-06	1.04388e-07	1.29794e-06	4.09706e-07	-1.43101e-07	2.66605e-07
7.373	9.12263e-07	-1.37635e-07	7.74629e-07	3.32521e-07	-1.23220e-07	2.09301e-07	4.42773e-07	-2.04871e-07	2.37902e-07	9.34854e-07	-2.63790e-07	6.71065e-07	5.86511e-07	-3.64013e-07	2.22498e-07	1.52129e-07	-4.65199e-08	1.05610e-07	1.19568e-06	1.05038e-07	1.30072e-06	4.09362e-07	-1.42981e-07	2.66381e-07
7.397	9.13109e-07	-1.37762e-07	7.75347e-07	3.32406e-07	-1.23177e-07	2.09229e-07	4.42087e-07	-2.04554e-07	2.37534e-07	9.35720e-07	-2.64034e-07	6.71686e-07	5.86662e-07	-3.64107e-07	2.22555e-07	1.51305e-07	-4.62676e-08	1.05037e-07	1.19781e-06	1.05690e-07	1.30350e-06	4.09006e-07	-1.42856e-07	2.66150e-07
7.422	9.13935e-07	-1.37887e-07	7.76048e-07	3.32284e-07	-1.23132e-07	2.09152e-07	4.41389e-07	-2.04231e-07	2.37159e-07	9.36567e-07	-2.64273e-07	6.72294e-07	5.86802e-07	-3.64193e-07	2.22609e-07	1.50473e-07	-4.60135e-08	1.04460e-07	1.19991e-06	1.06343e-07	1.30626e-06	4.08638e-07	-1.42728e-07	2.65910e-07
7.447	9.14742e-07	-1.38008e-07	7.76733e-07	3.32154e-07	-1.23084e-07	2.09070e-07	4.40679e-07	-2.03902e-07	2.36777e-07	9.37395e-07	-2.64507e-07	6.72888e-07	5.86931e-07	-3.64274e-07	2.22658e-07	1.49636e-07	-4.57574e-08	1.03879e-07	1.20201e-06	1.06998e-07	1.30901e-06	4.08258e-07	-1.42595e-07	2.65663e-07
7.471	9.15529e-07	-1.38127e-07	7.77402e-07	3.32017e-07	-1.23033e-07	2.08984e-07	4.39955e-07	-2.03567e-07	2.36388e-07	9.38205e-07	-2.64735e-07	6.73469e-07	5.87050e-07	-3.64347e-07	2.22703e-07	1.48792e-07	-4.54994e-08	1.03293e-07	1.20409e-06	1.07654e-07	1.31174e-06	4.07867e-07	-1.42459e-07	2.65408e-07
7.496	9.16297e-07	-1.38243e-07	7.78054e-07	3.31872e-07	-1.22979e-07	2.08893e-07	4.39219e-07	-2.03226e-07	2.35993e-07	9.38996e-07	-2.64958e-07	6.74037e-07	5.87158e-07	-3.64414e-07	2.22744e-07	1.47942e-07	-4.52395e-08	1.02703e-07	1.20615e-06	1.08312e-07	1.31446e-06	4.07463e-07	-1.42318e-07	2.65146e-07
7.520	9.17045e-07	-1.38356e-07	7.78689e-07	3.31720e-07	-1.22923e-07	2.08797e-07	4.38471e-07	-2.02880e-07	2.35591e-07	9.39768e-07	-2.65176e-07	6.74592e-07	5.87256e-07	-3.64475e-07	2.22781e-07	1.47086e-07	-4.49777e-08	1.02108e-07	1.20820e-06	1.08971e-07	1.31717e-06	4.07048e-07	-1.42173e-07	2.64876e-07
7.545	9.17774e-07	-1.38466e-07	7.79308e-07	3.31560e-07	-1.22864e-07	2.08696e-07	4.37709e-07	-2.02528e-07	2.35182e-07	9.40522e-07	-2.65389e-07	6.75133e-07	5.87343e-07	-3.64529e-07	2.22814e-07	1.46224e-07	-4.47140e-08	1.01510e-07	1.21024e-06	1.09632e-07	1.31987e-06	4.06622e-07	-1.42024e-07	2.64598e-07
7.569	9.18484e-07	-1.38573e-07	7.79911e-07	3.31393e-07	-1.22802e-07	2.08591e-07	4.36936e-07	-2.02170e-07	2.34766e-07	9.41257e-07	-2.65596e-07	6.75661e-07	5.87419e-07	-3.64576e-07	2.22843e-07	1.45355e-07	-4.44485e-08	1.00907e-07	1.21226e-06	1.10294e-07	1.32255e-06	4.06183e-07	-1.41870e-07	2.64313e-07
7.594	9.19174e-07	-1.38677e-07	7.80496e-07	3.31218e-07	-1.22737e-07	2.08481e-07	4.36149e-07	-2.01806e-07	2.34343e-07	9.41973e-07	-2.65799e-07	6.76175e-07	5.87485e-07	-3.64617e-07	2.22868e-07	1.44481e-07	-4.41811e-08	1.00300e-07	1.21427e-06	1.10958e-07	1.32522e-06	4.05733e-07	-1.41713e-07	2.64020e-07
7.619	9.19844e-07	-1.38778e-07	7.81066e-07	3.31036e-07	-1.22669e-07	2.08367e-07	4.35351e-07	-2.01436e-07	2.33914e-07	9.42671e-07	-2.65995e-07	6.76676e-07	5.87540e-07	-3.64652e-07	2.22889e-07	1.43601e-07	-4.39118e-08	9.96887e-08	1.21626e-06	1.11622e-07	1.32788e-06	4.05271e-07	-1.41552e-07	2.63719e-07
7.643	9.20495e-07	-1.38876e-07	7.81618e-07	3.30846e-07	-1.22599e-07	2.08247e-07	4.34540e-07	-2.01061e-07	2.33478e-07	9.43350e-07	-2.66187e-07	6.77163e-07	5.87585e-07	-3.64680e-07	2.22906e-07	1.42714e-07	-4.36407e-08	9.90733e-08	1.21824e-06	1.12289e-07	1.33053e-06	4.04797e-07	-1.41386e-07	2.63411e-07
7.668	9.21126e-07	-1.38972e-07	7.82154e-07	3.30649e-07	-1.22526e-07	2.08123e-07	4.33716e-07	-2.00680e-07	2.33036e-07	9.44011e-07	-2.66373e-07	6.77637e-07	5.87620e-07	-3.64701e-07	2.22919e-07	1.41822e-07	-4.33678e-08	9.84537e-08	1.22020e-06	1.12957e-07	1.33316e-06	4.04312e-07	-1.41217e-07	2.63095e-07
7.692	9.21737e-07	-1.39064e-07	7.82673e-07	3.30445e-07	-1.22450e-07	2.07994e-07	4.32880e-07	-2.00293e-07	2.32587e-07	9.44652e-07	-2.66554e-07	6.78098e-07	5.87644e-07	-3.64716e-07	2.22928e-07	1.40923e-07	-4.30931e-08	9.78300e-08	1.22215e-06	1.13626e-07	1.33578e-06	4.03815e-07	-1.41043e-07	2.62772e-07
7.717	9.22329e-07	-1.39153e-07	7.83176e-07	3.30233e-07	-1.22372e-07	2.07861e-07	4.32032e-07	-1.99901e-07	2.32131e-07	9.45275e-07	-2.66730e-07	6.78545e-07	5.87658e-07	-3.64724e-07	2.22933e-07	1.40019e-07	-4.28166e-08	9.72023e-08	1.22409e-06	1.14296e-07	1.33838e-06	4.03306e-07	-1.40866e-07	2.62441e-07
7.741	9.22901e-07	-1.39240e-07	7.83662e-07	3.30014e-07	-1.22291e-07	2.07723e-07	4.31171e-07	-1.99503e-07	2.31668e-07	9.45879e-07	-2.66901e-07	6.78979e-07	5.87661e-07	-3.64726e-07	2.22934e-07	1.39109e-07	-4.25382e-08	9.65704e-08	1.22601e-06	1.14969e-07	1.34097e-06	4.02786e-07	-1.40684e-07	2.62102e-07
7.766	9.23454e-07	-1.39323e-07	7.84131e-07	3.29787e-07	-1.22207e-07	2.07580e-07	4.30298e-07	-1.99099e-07	2.31199e-07	9.46465e-07	-2.67066e-07	6.79399e-07	5.87654e-07	-3.64722e-07	2.22932e-07	1.38193e-07	-4.22581e-08	9.59345e-08	1.22791e-06	1.15642e-07	1.34355e-06	4.02254e-07	-1.40498e-07	2.61756e-07
7.791	9.23987e-07	-1.39403e-07	7.84583e-07	3.29553e-07	-1.22120e-07	2.07433e-07	4.29413e-07	-1.98689e-07	2.30724e-07	9.47032e-07	-2.67226e-07	6.79806e-07	5.87636e-07	-3.64711e-07	2.22925e-07	1.37271e-07	-4.19763e-08	9.52946e-08	1.22980e-06	1.16317e-07	1.34612e-06	4.01711e-07	-1.40308e-07	2.61402e-07
7.815	9.24500e-07	-1.39481e-07	7.85019e-07	3.29312e-07	-1.22031e-07	2.07281e-07	4.28515e-07	-1.98274e-07	2.30242e-07	9.47579e-07	-2.67380e-07	6.80199e-07	5.87608e-07	-3.64694e-07	2.22914e-07	1.36343e-07	-4.16926e-08	9.46508e-08	1.23168e-06	1.16993e-07	1.34867e-06	4.01156e-07	-1.40115e-07	2.61041e-07
7.840	9.24993e-07	-1.39555e-07	7.85438e-07	3.29063e-07	-1.21938e-07	2.07125e-07	4.27606e-07	-1.97853e-07	2.29753e-07	9.48109e-07	-2.67530e-07	6.80579e-07	5.87570e-07	-3.64670e-07	2.22900e-07	1.35410e-07	-4.14073e-08	9.40029e-08	1.23354e-06	1.17671e-07	1.35121e-06	4.00589e-07	-1.39917e-07	2.60672e-07
7.864	9.25467e-07	-1.39627e-07	7.85840e-07	3.28807e-07	-1.21844e-07	2.06964e-07	4.26684e-07	-1.97427e-07	2.29258e-07	9.48619e-07	-2.67674e-07	6.80945e-07	5.87522e-07	-3.64640e-07	2.22882e-07	1.34471e-07	-4.11202e-08	9.33511e-08	1.23539e-06	1.18350e-07	1.35374e-06	4.00011e-07	-1.39715e-07	2.60296e-07
7.889	9.25921e-07	-1.39695e-07	7.86226e-07	3.28544e-07	-1.21746e-07	2.06798e-07	4.25750e-07	-1.96994e-07	2.28756e-07	9.49110e-07	-2.67812e-07	6.81298e-07	5.87463e-07	-3.64604e-07	2.22859e-07	1.33527e-07	-4.08313e-08	9.26954e-08	1.23722e-06	1.19031e-07	1.35626e-06	3.99421e-07	-1.39509e-07	2.59912e-07
7.913	9.26355e-07	-1.39761e-07	7.86594e-07	3.28273e-07	-1.21646e-07	2.06628e-07	4.24805e-07	-1.96557e-07	2.28248e-07	9.49583e-07	-2.67946e-07	6.81637e-07	5.87394e-07	-3.64561e-07	2.22833e-07	1.32577e-07	-4.05408e-08	9.20358e-08	1.23904e-06	1.19713e-07	1.35876e-06	3.98820e-07	-1.39299e-07	2.59521e-07
7.938	9.26769e-07	-1.39823e-07	7.86946e-07	3.27996e-07	-1.21543e-07	2.06453e-07	4.23847e-07	-1.96114e-07	2.27733e-07	9.50037e-07	-2.68074e-07	6.81963e-07	5.87314e-07	-3.64511e-07	2.22803e-07	1.31621e-07	-4.02485e-08	9.13724e-08	1.24085e-06	1.20396e-07	1.36124e-06	3.98207e-07	-1.39085e-07	2.59123e-07
7.963	9.27164e-07	-1.39883e-07	7.87281e-07	3.27711e-07	-1.21437e-07	2.06274e-07	4.22877e-07	-1.95665e-07	2.27212e-07	9.50472e-07	-2.68197e-07	6.82276e-07	5.87225e-07	-3.64456e-07	2.22769e-07	1.30660e-07	-3.99546e-08	9.07051e-08	1.24264e-06	1.21081e-07	1.36372e-06	3.97583e-07	-1.38867e-07	2.58716e-07
7.987	9.27538e-07	-1.39939e-07	7.87599e-07	3.27418e-07	-1.21329e-07	2.06090e-07	4.21895e-07	-1.95211e-07	2.26684e-07	9.50889e-07	-2.68314e-07	6.82575e-07	5.87125e-07	-3.64394e-07	2.22731e-07	1.29693e-07	-3.96590e-08	9.00340e-08	1.24441e-06	1.21767e-07	1.36618e-06	3.96948e-07	-1.38645e-07	2.58303e-07
8.012	9.27893e-07	-1.39993e-07	7.87900e-07	3.27119e-07	-1.21218e-07	2.05901e-07	4.20901e-07	-1.94751e-07	2.26150e-07	9.51287e-07	-2.68426e-07	6.82860e-07	5.87015e-07	-3.64326e-07	2.22689e-07	1.28721e-07	-3.93617e-08	8.93591e-08	1.24617e-06	1.22454e-07	1.36863e-06	3.96301e-07	-1.38419e-07	2.57882e-07
8.036	9.28228e-07	-1.40043e-07	7.88185e-07	3.26812e-07	-1.21104e-07	2.05708e-07	4.19896e-07	-1.94285e-07	2.25610e-07	9.51665e-07	-2.68533e-07	6.83132e-07	5.86895e-07	-3.64251e-07	2.22644e-07	1.27743e-07	-3.90628e-08	8.86805e-08	1.24792e-06	1.23143e-07	1.37106e-06	3.95642e-07	-1.38189e-07	2.57453e-07
8.061	9.28543e-07	-1.40091e-07	7.88453e-07	3.26499e-07	-1.20988e-07	2.05511e-07	4.18878e-07	-1.93815e-07	2.25063e-07	9.52025e-07	-2.68635e-07	6.83390e-07	5.86765e-07	-3.64170e-07	2.22594e-07	1.26760e-07	-3.87622e-08	8.79981e-08	1.24965e-06	1.23833e-07	1.37348e-06	3.94972e-07	-1.37955e-07	2.57017e-07
8.086	9.28839e-07	-1.40135e-07	7.88703e-07	3.26178e-07	-1.20869e-07	2.05309e-07	4.17849e-07	-1.93338e-07	2.24510e-07	9.52367e-07	-2.68731e-07	6.83635e-07	5.86625e-07	-3.64083e-07	2.22541e-07	1.25772e-07	-3.84600e-08	8.73121e-08	1.25137e-06	1.24525e-07	1.37589e-06	3.94291e-07	-1.37717e-07	2.56574e-07
8.110	9.29114e-07	-1.40177e-07	7.88937e-07	3.25849e-07	-1.20748e-07	2.05102e-07	4.16808e-07	-1.92857e-07	2.23951e-07	9.52689e-07	-2.68822e-07	6.83867e-07	5.86474e-07	-3.63990e-07	2.22484e-07	1.24779e-07	-3.81562e-08	8.66224e-08	1.25307e-06	1.25218e-07	1.37829e-06	3.93599e-07	-1.37475e-07	2.56124e-07
8.135	9.29370e-07	-1.40215e-07	7.89154e-07	3.25514e-07	-1.20623e-07	2.04891e-07	4.15755e-07	-1.92370e-07	2.23385e-07	9.52992e-07	-2.68908e-07	6.84085e-07	5.86314e-07	-3.63890e-07	2.22423e-07	1.23780e-07	-3.78508e-08	8.59290e-08	1.25476e-06	1.25912e-07	1.38067e-06	3.92895e-07	-1.37229e-07	2.55666e-07
8.159	9.29605e-07	-1.40251e-07	7.89354e-07	3.25172e-07	-1.20496e-07	2.04676e-07	4.14691e-07	-1.91877e-07	2.22814e-07	9.53277e-07	-2.68988e-07	6.84289e-07	5.86143e-07	-3.63784e-07	2.22359e-07	1.22776e-07	-3.75438e-08	8.52320e-08	1.25643e-06	1.26608e-07	1.38304e-06	3.92180e-07	-1.36979e-07	2.55200e-07
8.184	9.29821e-07	-1.40284e-07	7.89538e-07	3.24823e-07	-1.20367e-07	2.04456e-07	4.13615e-07	-1.91379e-07	2.22235e-07	9.53543e-07	-2.69063e-07	6.84480e-07	5.85962e-07	-3.63672e-07	2.22290e-07	1.21767e-07	-3.72352e-08	8.45314e-08	1.25809e-06	1.27305e-07	1.38539e-06	3.91453e-07	-1.36726e-07	2.54727e-07
8.208	9.30017e-07	-1.40313e-07	7.89704e-07	3.24466e-07	-1.20235e-07	2.04231e-07	4.12527e-07	-1.90876e-07	2.21651e-07	9.53790e-07	-2.69133e-07	6.84657e-07	5.85772e-07	-3.63554e-07	2.22218e-07	1.20752e-07	-3.69250e-08	8.38273e-08	1.25973e-06	1.28003e-07	1.38773e-06	3.90715e-07	-1.36468e-07	2.54247e-07
8.233	9.30193e-07	-1.40340e-07	7.89853e-07	3.24103e-07	-1.20100e-07	2.04002e-07	4.11428e-07	-1.90367e-07	2.21060e-07	9.54019e-07	-2.69197e-07	6.84821e-07	5.85571e-07	-3.63429e-07	2.22142e-07	1.19733e-07	-3.66133e-08	8.31196e-08	1.26136e-06	1.28703e-07	1.39006e-06	3.89966e-07	-1.36206e-07	2.53760e-07
8.258	9.30349e-07	-1.40363e-07	7.89986e-07	3.23732e-07	-1.19963e-07	2.03769e-07	4.10317e-07	-1.89853e-07	2.20464e-07	9.54229e-07	-2.69257e-07	6.84972e-07	5.85360e-07	-3.63299e-07	2.22062e-07	1.18708e-07	-3.63000e-08	8.24084e-08	1.26297e-06	1.29404e-07	1.39237e-06	3.89206e-07	-1.35941e-07	2.53265e-07
8.282	9.30485e-07	-1.40384e-07	7.90102e-07	3.23354e-07	-1.19823e-07	2.03531e-07	4.09195e-07	-1.89334e-07	2.19861e-07	9.54419e-07	-2.69310e-07	6.85109e-07	5.85140e-07	-3.63162e-07	2.21978e-07	1.17679e-07	-3.59852e-08	8.16937e-08	1.26457e-06	1.30107e-07	1.39468e-06	3.88435e-07	-1.35671e-07	2.52764e-07
8.307	9.30602e-07	-1.40401e-07	7.90200e-07	3.22970e-07	-1.19680e-07	2.03289e-07	4.08061e-07	-1.88810e-07	2.19251e-07	9.54591e-07	-2.69359e-07	6.85232e-07	5.84909e-07	-3.63019e-07	2.21891e-07	1.16644e-07	-3.56689e-08	8.09756e-08	1.26615e-06	1.30810e-07	1.39696e-06	3.87652e-07	-1.35398e-07	2.52254e-07
8.331	9.30698e-07	-1.40416e-07	7.90282e-07	3.22578e-07	-1.19535e-07	2.03043e-07	4.06916e-07	-1.88280e-07	2.18636e-07	9.54745e-07	-2.69402e-07	6.85342e-07	5.84669e-07	-3.62870e-07	2.21799e-07	1.15605e-07	-3.53510e-08	8.02540e-08	1.26772e-06	1.31515e-07	1.39924e-06	3.86859e-07	-1.35121e-07	2.51738e-07
8.356	9.30774e-07	-1.40427e-07	7.90347e-07	3.22180e-07	-1.19388e-07	2.02792e-07	4.05760e-07	-1.87745e-07	2.18015e-07	9.54879e-07	-2.69440e-07	6.85439e-07	5.84419e-07	-3.62714e-07	2.21704e-07	1.14561e-07	-3.50317e-08	7.95291e-08	1.26928e-06	1.32222e-07	1.40150e-06	3.86054e-07	-1.34840e-07	2.51214e-07
8.380	9.30831e-07	-1.40436e-07	7.90395e-07	3.21774e-07	-1.19237e-07	2.02537e-07	4.04592e-07	-1.87204e-07	2.17388e-07	9.54995e-07	-2.69473e-07	6.85522e-07	5.84159e-07	-3.62553e-07	2.21606e-07	1.13512e-07	-3.47109e-08	7.88007e-08	1.27082e-06	1.32930e-07	1.40375e-06	3.85238e-07	-1.34555e-07	2.50683e-07
8.405	9.30868e-07	-1.40441e-07	7.90426e-07	3.21362e-07	-1.19085e-07	2.02277e-07	4.03413e-07	-1.86659e-07	2.16754e-07	9.55092e-07	-2.69500e-07	6.85592e-07	5.83889e-07	-3.62385e-07	2.21503e-07	1.12458e-07	-3.43886e-08	7.80691e-08	1.27234e-06	1.33639e-07	1.40598e-06	3.84411e-07	-1.34266e-07	2.50145e-07
8.430	9.30884e-07	-1.40444e-07	7.90440e-07	3.20943e-07	-1.18929e-07	2.02014e-07	4.02223e-07	-1.86108e-07	2.16115e-07	9.55170e-07	-2.69522e-07	6.85648e-07	5.83609e-07	-3.62212e-07	2.21397e-07	1.11399e-07	-3.40648e-08	7.73341e-08	1.27385e-06	1.34349e-07	1.40820e-06	3.83574e-07	-1.33973e-07	2.49600e-07
8.454	9.30881e-07	-1.40443e-07	7.90438e-07	3.20517e-07	-1.18771e-07	2.01745e-07	4.01021e-07	-1.85552e-07	2.15469e-07	9.55230e-07	-2.69539e-07	6.85691e-07	5.83320e-07	-3.62032e-07	2.21287e-07	1.10335e-07	-3.37396e-08	7.65958e-08	1.27535e-06	1.35061e-07	1.41041e-06	3.82725e-07	-1.33677e-07	2.49048e-07
8.479	9.30858e-07	-1.40440e-07	7.90418e-07	3.20084e-07	-1.18611e-07	2.01473e-07	3.99809e-07	-1.84991e-07	2.14818e-07	9.55271e-07	-2.69551e-07	6.85720e-07	5.83020e-07	-3.61846e-07	2.21174e-07	1.09267e-07	-3.34130e-08	7.58542e-08	1.27683e-06	1.35774e-07	1.41261e-06	3.81865e-07	-1.33377e-07	2.48488e-07
8.503	9.30815e-07	-1.40433e-07	7.90382e-07	3.19644e-07	-1.18448e-07	2.01196e-07	3.98585e-07	-1.84425e-07	2.14160e-07	9.55293e-07	-2.69557e-07	6.85736e-07	5.82711e-07	-3.61655e-07	2.21057e-07	1.08194e-07	-3.30849e-08	7.51095e-08	1.27830e-06	1.36488e-07	1.41479e-06	3.80994e-07	-1.33072e-07	2.47921e-07
8.528	9.30752e-07	-1.40424e-07	7.90328e-07	3.19198e-07	-1.18283e-07	2.00915e-07	3.97351e-07	-1.83854e-07	2.13497e-07	9.55296e-07	-2.69558e-07	6.85738e-07	5.82393e-07	-3.61457e-07	2.20936e-07	1.07117e-07	-3.27554e-08	7.43615e-08	1.27975e-06	1.37204e-07	1.41695e-06	3.80112e-07	-1.32764e-07	2.47348e-07
8.552	9.30669e-07	-1.40412e-07	7.90258e-07	3.18744e-07	-1.18115e-07	2.00630e-07	3.96105e-07	-1.83278e-07	2.12828e-07	9.55281e-07	-2.69554e-07	6.85727e-07	5.82064e-07	-3.61253e-07	2.20811e-07	1.06035e-07	-3.24246e-08	7.36103e-08	1.28119e-06	1.37921e-07	1.41911e-06	3.79219e-07	-1.32453e-07	2.46767e-07
8.577	9.30567e-07	-1.40396e-07	7.90171e-07	3.18284e-07	-1.17944e-07	2.00340e-07	3.94849e-07	-1.82696e-07	2.12152e-07	9.55247e-07	-2.69544e-07	6.85703e-07	5.81726e-07	-3.61043e-07	2.20683e-07	1.04948e-07	-3.20923e-08	7.28560e-08	1.28261e-06	1.38639e-07	1.42125e-06	3.78316e-07	-1.32137e-07	2.46179e-07
8.602	9.30444e-07	-1.40378e-07	7.90067e-07	3.17817e-07	-1.17771e-07	2.00046e-07	3.93581e-07	-1.82110e-07	2.11471e-07	9.55194e-07	-2.69529e-07	6.85665e-07	5.81378e-07	-3.60827e-07	2.20551e-07	1.03857e-07	-3.17587e-08	7.20986e-08	1.28402e-06	1.39359e-07	1.42337e-06	3.77401e-07	-1.31818e-07	2.45584e-07
8.626	9.30302e-07	-1.40356e-07	7.89945e-07	3.17344e-07	-1.17596e-07	1.99748e-07	3.92303e-07	-1.81518e-07	2.10785e-07	9.55123e-07	-2.69509e-07	6.85614e-07	5.81021e-07	-3.60606e-07	2.20416e-07	1.02762e-07	-3.14237e-08	7.13381e-08	1.28541e-06	1.40080e-07	1.42549e-06	3.76476e-07	-1.31495e-07	2.44982e-07
8.651	9.30139e-07	-1.40332e-07	7.89808e-07	3.16863e-07	-1.17418e-07	1.99446e-07	3.91014e-07	-1.80922e-07	2.10092e-07	9.55033e-07	-2.69484e-07	6.85550e-07	5.80654e-07	-3.60378e-07	2.20276e-07	1.01662e-07	-3.10873e-08	7.05745e-08	1.28679e-06	1.40802e-07	1.42759e-06	3.75540e-07	-1.31168e-07	2.44373e-07
8.675	9.29957e-07	-1.40304e-07	7.89653e-07	3.16376e-07	-1.17237e-07	1.99139e-07	3.89714e-07	-1.80320e-07	2.09393e-07	9.54925e-07	-2.69453e-07	6.85472e-07	5.80278e-07	-3.60144e-07	2.20134e-07	1.00557e-07	-3.07496e-08	6.98079e-08	1.28815e-06	1.41525e-07	1.42967e-06	3.74594e-07	-1.30837e-07	2.43757e-07
8.700	9.29755e-07	-1.40274e-07	7.89481e-07	3.15883e-07	-1.17054e-07	1.98829e-07	3.88403e-07	-1.79714e-07	2.08689e-07	9.54798e-07	-2.69417e-07	6.85380e-07	5.79892e-07	-3.59905e-07	2.19987e-07	9.94488e-08	-3.04106e-08	6.90382e-08	1.28950e-06	1.42250e-07	1.43175e-06	3.73636e-07	-1.30503e-07	2.43134e-07
8.724	9.29533e-07	-1.40240e-07	7.89293e-07	3.15383e-07	-1.16869e-07	1.98514e-07	3.87082e-07	-1.79102e-07	2.07979e-07	9.54652e-07	-2.69376e-07	6.85276e-07	5.79496e-07	-3.59659e-07	2.19837e-07	9.83359e-08	-3.00703e-08	6.82656e-08	1.29083e-06	1.42976e-07	1.43381e-06	3.72668e-07	-1.30164e-07	2.42504e-07
8.749	9.29291e-07	-1.40204e-07	7.89087e-07	3.14876e-07	-1.16681e-07	1.98195e-07	3.85750e-07	-1.78486e-07	2.07264e-07	9.54488e-07	-2.69330e-07	6.85158e-07	5.79092e-07	-3.59408e-07	2.19684e-07	9.72187e-08	-2.97287e-08	6.74901e-08	1.29215e-06	1.43703e-07	1.43585e-06	3.71689e-07	-1.29823e-07	2.41867e-07
8.774	9.29029e-07	-1.40164e-07	7.88865e-07	3.14362e-07	-1.16491e-07	1.97872e-07	3.84407e-07	-1.77865e-07	2.06542e-07	9.54305e-07	-2.69278e-07	6.85027e-07	5.78677e-07	-3.59151e-07	2.19526e-07	9.60973e-08	-2.93857e-08	6.67116e-08	1.29345e-06	1.44432e-07	1.43789e-06	3.70700e-07	-1.29477e-07	2.41223e-07
8.798	9.28748e-07	-1.40122e-07	7.88626e-07	3.13842e-07	-1.16298e-07	1.97544e-07	3.83054e-07	-1.77239e-07	2.05815e-07	9.54103e-07	-2.69221e-07	6.84882e-07	5.78253e-07	-3.58888e-07	2.19366e-07	9.49718e-08	-2.90416e-08	6.59302e-08	1.29474e-06	1.45162e-07	1.43990e-06	3.69700e-07	-1.29128e-07	2.40572e-07
8.823	9.28446e-07	-1.40076e-07	7.88370e-07	3.13316e-07	-1.16103e-07	1.97213e-07	3.81691e-07	-1.76608e-07	2.05083e-07	9.53884e-07	-2.69159e-07	6.84724e-07	5.77820e-07	-3.58619e-07	2.19201e-07	9.38421e-08	-2.86961e-08	6.51460e-08	1.29602e-06	1.45893e-07	1.44191e-06	3.68689e-07	-1.28775e-07	2.39914e-07
8.847	9.28125e-07	-1.40028e-07	7.88097e-07	3.12783e-07	-1.15905e-07	1.96877e-07	3.80317e-07	-1.75972e-07	2.04344e-07	9.53645e-07	-2.69092e-07	6.84553e-07	5.77377e-07	-3.58344e-07	2.19033e-07	9.27083e-08	-2.83494e-08	6.43589e-08	1.29728e-06	1.46625e-07	1.44390e-06	3.67668e-07	-1.28418e-07	2.39250e-07
8.872	9.27784e-07	-1.39976e-07	7.87808e-07	3.12243e-07	-1.15706e-07	1.96538e-07	3.78932e-07	-1.75332e-07	2.03601e-07	9.53388e-07	-2.69020e-07	6.84369e-07	5.76925e-07	-3.58064e-07	2.18862e-07	9.15705e-08	-2.80015e-08	6.35690e-08	1.29852e-06	1.47358e-07	1.44588e-06	3.66636e-07	-1.28058e-07	2.38578e-07
8.897	9.27423e-07	-1.39922e-07	7.87501e-07	3.11697e-07	-1.15503e-07	1.96194e-07	3.77538e-07	-1.74687e-07	2.02851e-07	9.53113e-07	-2.68942e-07	6.84171e-07	5.76464e-07	-3.57777e-07	2.18687e-07	9.04287e-08	-2.76523e-08	6.27764e-08	1.29975e-06	1.48093e-07	1.44784e-06	3.65594e-07	-1.27694e-07	2.37900e-07
8.921	9.27043e-07	-1.39864e-07	7.87178e-07	3.11145e-07	-1.15298e-07	1.95846e-07	3.76133e-07	-1.74036e-07	2.02096e-07	9.52819e-07	-2.68859e-07	6.83960e-07	5.75994e-07	-3.57485e-07	2.18508e-07	8.92829e-08	-2.73020e-08	6.19810e-08	1.30097e-06	1.48829e-07	1.44980e-06	3.64541e-07	-1.27326e-07	2.37215e-07
8.946	9.26642e-07	-1.39804e-07	7.86838e-07	3.10586e-07	-1.15091e-07	1.95494e-07	3.74718e-07	-1.73382e-07	2.01336e-07	9.52507e-07	-2.68771e-07	6.83736e-07	5.75514e-07	-3.57187e-07	2.18326e-07	8.81332e-08	-2.69504e-08	6.11828e-08	1.30217e-06	1.49566e-07	1.45173e-06	3.63478e-07	-1.26955e-07	2.36524e-07
8.970	9.26222e-07	-1.39741e-07	7.86482e-07	3.10021e-07	-1.14882e-07	1.95139e-07	3.73292e-07	-1.72722e-07	2.00570e-07	9.52176e-07	-2.68678e-07	6.83499e-07	5.75025e-07	-3.56884e-07	2.18141e-07	8.69796e-08	-2.65976e-08	6.03820e-08	1.30335e-06	1.50305e-07	1.45366e-06	3.62405e-07	-1.26580e-07	2.35825e-07
8.995	9.25782e-07	-1.39674e-07	7.86108e-07	3.09449e-07	-1.14670e-07	1.94779e-07	3.71857e-07	-1.72058e-07	1.99799e-07	9.51827e-07	-2.68579e-07	6.83248e-07	5.74526e-07	-3.56575e-07	2.17952e-07	8.58222e-08	-2.62437e-08	5.95785e-08	1.30452e-06	1.51045e-07	1.45557e-06	3.61321e-07	-1.26201e-07	2.35120e-07
9.019	9.25323e-07	-1.39605e-07	7.85718e-07	3.08871e-07	-1.14456e-07	1.94415e-07	3.70411e-07	-1.71389e-07	1.99022e-07	9.51460e-07	-2.68475e-07	6.82985e-07	5.74019e-07	-3.56260e-07	2.17759e-07	8.46610e-08	-2.58886e-08	5.87724e-08	1.30568e-06	1.51785e-07	1.45747e-06	3.60227e-07	-1.25819e-07	2.34408e-07
9.044	9.24844e-07	-1.39533e-07	7.85311e-07	3.08287e-07	-1.14239e-07	1.94047e-07	3.68956e-07	-1.70716e-07	1.98240e-07	9.51074e-07	-2.68367e-07	6.82708e-07	5.73502e-07	-3.55939e-07	2.17563e-07	8.34960e-08	-2.55324e-08	5.79637e-08	1.30682e-06	1.52528e-07	1.45935e-06	3.59123e-07	-1.25433e-07	2.33689e-07
9.069	9.24345e-07	-1.39457e-07	7.84887e-07	3.07696e-07	-1.14020e-07	1.93675e-07	3.67490e-07	-1.70037e-07	1.97453e-07	9.50670e-07	-2.68253e-07	6.82418e-07	5.72976e-07	-3.55613e-07	2.17364e-07	8.23274e-08	-2.51750e-08	5.71524e-08	1.30795e-06	1.53271e-07	1.46122e-06	3.58008e-07	-1.25044e-07	2.32964e-07
9.093	9.23826e-07	-1.39379e-07	7.84447e-07	3.07099e-07	-1.13799e-07	1.93300e-07	3.66014e-07	-1.69355e-07	1.96660e-07	9.50248e-07	-2.68134e-07	6.82115e-07	5.72441e-07	-3.55281e-07	2.17161e-07	8.11550e-08	-2.48165e-08	5.63385e-08	1.30906e-06	1.54015e-07	1.46308e-06	3.56883e-07	-1.24651e-07	2.32232e-07
9.118	9.23288e-07	-1.39298e-07	7.83990e-07	3.06496e-07	-1.13576e-07	1.92920e-07	3.64529e-07	-1.68667e-07	1.95862e-07	9.49808e-07	-2.68009e-07	6.81799e-07	5.71897e-07	-3.54943e-07	2.16954e-07	7.99790e-08	-2.44569e-08	5.55221e-08	1.31016e-06	1.54761e-07	1.46492e-06	3.55748e-07	-1.24255e-07	2.31494e-07
9.142	9.22730e-07	-1.39214e-07	7.83516e-07	3.05887e-07	-1.13350e-07	1.92537e-07	3.63034e-07	-1.67975e-07	1.95058e-07	9.49349e-07	-2.67880e-07	6.81469e-07	5.71344e-07	-3.54600e-07	2.16745e-07	7.87995e-08	-2.40962e-08	5.47033e-08	1.31124e-06	1.55508e-07	1.46675e-06	3.54603e-07	-1.23855e-07	2.30748e-07
9.167	9.22152e-07	-1.39127e-07	7.83026e-07	3.05271e-07	-1.13122e-07	1.92149e-07	3.61529e-07	-1.67279e-07	1.94250e-07	9.48872e-07	-2.67745e-07	6.81127e-07	5.70782e-07	-3.54251e-07	2.16531e-07	7.76163e-08	-2.37344e-08	5.38819e-08	1.31231e-06	1.56256e-07	1.46856e-06	3.53448e-07	-1.23451e-07	2.29997e-07
9.191	9.21555e-07	-1.39036e-07	7.82519e-07	3.04649e-07	-1.12891e-07	1.91758e-07	3.60014e-07	-1.66578e-07	1.93436e-07	9.48377e-07	-2.67606e-07	6.80772e-07	5.70211e-07	-3.53897e-07	2.16315e-07	7.64297e-08	-2.33716e-08	5.30582e-08	1.31336e-06	1.57005e-07	1.47037e-06	3.52283e-07	-1.23044e-07	2.29238e-07
9.216	9.20939e-07	-1.38943e-07	7.81995e-07	3.04021e-07	-1.12659e-07	1.91363e-07	3.58490e-07	-1.65873e-07	1.92617e-07	9.47864e-07	-2.67461e-07	6.80403e-07	5.69631e-07	-3.53537e-07	2.16095e-07	7.52396e-08	-2.30076e-08	5.22320e-08	1.31440e-06	1.57756e-07	1.47216e-06	3.51107e-07	-1.22634e-07	2.28474e-07
9.241	9.20302e-07	-1.38847e-07	7.81455e-07	3.03387e-07	-1.12424e-07	1.90963e-07	3.56956e-07	-1.65163e-07	1.91792e-07	9.47332e-07	-2.67311e-07	6.80022e-07	5.69042e-07	-3.53171e-07	2.15871e-07	7.40461e-08	-2.26427e-08	5.14035e-08	1.31542e-06	1.58507e-07	1.47393e-06	3.49922e-07	-1.22220e-07	2.27702e-07
9.265	9.19647e-07	-1.38748e-07	7.80898e-07	3.02747e-07	-1.12187e-07	1.90561e-07	3.55412e-07	-1.64449e-07	1.90963e-07	9.46783e-07	-2.67156e-07	6.79627e-07	5.68444e-07	-3.52800e-07	2.15644e-07	7.28492e-08	-2.22767e-08	5.05726e-08	1.31643e-06	1.59260e-07	1.47569e-06	3.48727e-07	-1.21802e-07	2.26925e-07
9.290	9.18971e-07	-1.38647e-07	7.80325e-07	3.02101e-07	-1.11947e-07	1.90154e-07	3.53859e-07	-1.63730e-07	1.90129e-07	9.46216e-07	-2.66996e-07	6.79220e-07	5.67838e-07	-3.52423e-07	2.15414e-07	7.16490e-08	-2.19097e-08	4.97394e-08	1.31743e-06	1.60014e-07	1.47744e-06	3.47522e-07	-1.21381e-07	2.26140e-07
9.314	9.18277e-07	-1.38542e-07	7.79735e-07	3.01449e-07	-1.11706e-07	1.89743e-07	3.52296e-07	-1.63007e-07	1.89289e-07	9.45630e-07	-2.66830e-07	6.78800e-07	5.67222e-07	-3.52041e-07	2.15181e-07	7.04455e-08	-2.15416e-08	4.89039e-08	1.31841e-06	1.60769e-07	1.47918e-06	3.46307e-07	-1.20957e-07	2.25350e-07
9.339	9.17562e-07	-1.38434e-07	7.79128e-07	3.00790e-07	-1.11462e-07	1.89329e-07	3.50724e-07	-1.62280e-07	1.88444e-07	9.45026e-07	-2.66660e-07	6.78366e-07	5.66598e-07	-3.51654e-07	2.14944e-07	6.92387e-08	-2.11726e-08	4.80661e-08	1.31937e-06	1.61525e-07	1.48090e-06	3.45082e-07	-1.20529e-07	2.24553e-07
9.363	9.16828e-07	-1.38323e-07	7.78505e-07	3.00126e-07	-1.11215e-07	1.88911e-07	3.49143e-07	-1.61548e-07	1.87595e-07	9.44405e-07	-2.66485e-07	6.77920e-07	5.65964e-07	-3.51261e-07	2.14704e-07	6.80287e-08	-2.08026e-08	4.72261e-08	1.32032e-06	1.62283e-07	1.48260e-06	3.43847e-07	-1.20098e-07	2.23749e-07
9.388	9.16075e-07	-1.38210e-07	7.77866e-07	2.99456e-07	-1.10967e-07	1.88489e-07	3.47552e-07	-1.60812e-07	1.86740e-07	9.43766e-07	-2.66304e-07	6.77461e-07	5.65322e-07	-3.50862e-07	2.14460e-07	6.68156e-08	-2.04316e-08	4.63840e-08	1.32126e-06	1.63041e-07	1.48430e-06	3.42602e-07	-1.19663e-07	2.22939e-07
9.413	9.15303e-07	-1.38093e-07	7.77210e-07	2.98780e-07	-1.10717e-07	1.88063e-07	3.45952e-07	-1.60072e-07	1.85880e-07	9.43108e-07	-2.66119e-07	6.76989e-07	5.64671e-07	-3.50458e-07	2.14213e-07	6.55993e-08	-2.00597e-08	4.55396e-08	1.32218e-06	1.63801e-07	1.48598e-06	3.41348e-07	-1.19225e-07	2.22123e-07
9.437	9.14511e-07	-1.37974e-07	7.76537e-07	2.98098e-07	-1.10464e-07	1.87634e-07	3.44343e-07	-1.59327e-07	1.85016e-07	9.42433e-07	-2.65928e-07	6.76505e-07	5.64012e-07	-3.50049e-07	2.13963e-07	6.43799e-08	-1.96868e-08	4.46931e-08	1.32308e-06	1.64562e-07	1.48765e-06	3.40084e-07	-1.18784e-07	2.21301e-07
9.462	9.13700e-07	-1.37851e-07	7.75848e-07	2.97410e-07	-1.10209e-07	1.87201e-07	3.42725e-07	-1.58579e-07	1.84146e-07	9.41740e-07	-2.65733e-07	6.76007e-07	5.63344e-07	-3.49634e-07	2.13710e-07	6.31575e-08	-1.93130e-08	4.38445e-08	1.32398e-06	1.65324e-07	1.48930e-06	3.38811e-07	-1.18339e-07	2.20472e-07
9.486	9.12869e-07	-1.37726e-07	7.75143e-07	2.96716e-07	-1.09952e-07	1.86764e-07	3.41098e-07	-1.57826e-07	1.83272e-07	9.41029e-07	-2.65532e-07	6.75497e-07	5.62667e-07	-3.49214e-07	2.13453e-07	6.19321e-08	-1.89383e-08	4.29938e-08	1.32485e-06	1.66087e-07	1.49094e-06	3.37527e-07	-1.17891e-07	2.19637e-07
9.511	9.12019e-07	-1.37598e-07	7.74421e-07	2.96016e-07	-1.09693e-07	1.86324e-07	3.39462e-07	-1.57069e-07	1.82393e-07	9.40300e-07	-2.65326e-07	6.74974e-07	5.61982e-07	-3.48789e-07	2.13193e-07	6.07037e-08	-1.85627e-08	4.21410e-08	1.32572e-06	1.66851e-07	1.49257e-06	3.36235e-07	-1.17439e-07	2.18795e-07
9.535	9.11150e-07	-1.37467e-07	7.73683e-07	2.95311e-07	-1.09431e-07	1.85880e-07	3.37816e-07	-1.56307e-07	1.81509e-07	9.39554e-07	-2.65116e-07	6.74438e-07	5.61288e-07	-3.48358e-07	2.12929e-07	5.94724e-08	-1.81862e-08	4.12863e-08	1.32656e-06	1.67616e-07	1.49418e-06	3.34932e-07	-1.16984e-07	2.17948e-07
9.560	9.10261e-07	-1.37333e-07	7.72929e-07	2.94600e-07	-1.09168e-07	1.85432e-07	3.36162e-07	-1.55542e-07	1.80620e-07	9.38790e-07	-2.64900e-07	6.73890e-07	5.60585e-07	-3.47922e-07	2.12663e-07	5.82382e-08	-1.78088e-08	4.04295e-08	1.32740e-06	1.68382e-07	1.49578e-06	3.33620e-07	-1.16526e-07	2.17094e-07
9.585	9.09354e-07	-1.37196e-07	7.72158e-07	2.93883e-07	-1.08902e-07	1.84981e-07	3.34499e-07	-1.54773e-07	1.79727e-07	9.38008e-07	-2.64680e-07	6.73328e-07	5.59874e-07	-3.47481e-07	2.12393e-07	5.70012e-08	-1.74305e-08	3.95707e-08	1.32822e-06	1.69150e-07	1.49737e-06	3.32299e-07	-1.16064e-07	2.16235e-07
9.609	9.08427e-07	-1.37056e-07	7.71371e-07	2.93160e-07	-1.08634e-07	1.84526e-07	3.32827e-07	-1.53999e-07	1.78828e-07	9.37209e-07	-2.64454e-07	6.72755e-07	5.59154e-07	-3.47034e-07	2.12120e-07	5.57614e-08	-1.70514e-08	3.87100e-08	1.32902e-06	1.69918e-07	1.49894e-06	3.30968e-07	-1.15600e-07	2.15369e-07
9.634	9.07481e-07	-1.36913e-07	7.70568e-07	2.92432e-07	-1.08364e-07	1.84068e-07	3.31147e-07	-1.53221e-07	1.77925e-07	9.36392e-07	-2.64224e-07	6.72168e-07	5.58426e-07	-3.46582e-07	2.11844e-07	5.45188e-08	-1.66714e-08	3.78474e-08	1.32981e-06	1.70688e-07	1.50050e-06	3.29628e-07	-1.15132e-07	2.14497e-07
9.658	9.06516e-07	-1.36767e-07	7.69748e-07	2.91698e-07	-1.08092e-07	1.83606e-07	3.29457e-07	-1.52440e-07	1.77018e-07	9.35557e-07	-2.63988e-07	6.71569e-07	5.57690e-07	-3.46125e-07	2.11565e-07	5.32736e-08	-1.62906e-08	3.69830e-08	1.33058e-06	1.71459e-07	1.50204e-06	3.28279e-07	-1.14660e-07	2.13618e-07
9.683	9.05531e-07	-1.36619e-07	7.68912e-07	2.90958e-07	-1.07818e-07	1.83140e-07	3.27760e-07	-1.51654e-07	1.76105e-07	9.34705e-07	-2.63748e-07	6.70958e-07	5.56945e-07	-3.45663e-07	2.11282e-07	5.20256e-08	-1.59090e-08	3.61166e-08	1.33134e-06	1.72230e-07	1.50357e-06	3.26920e-07	-1.14186e-07	2.12734e-07
9.708	9.04528e-07	-1.36468e-07	7.68060e-07	2.90213e-07	-1.07542e-07	1.82671e-07	3.26053e-07	-1.50865e-07	1.75189e-07	9.33836e-07	-2.63502e-07	6.70333e-07	5.56191e-07	-3.45195e-07	2.10996e-07	5.07751e-08	-1.55266e-08	3.52485e-08	1.33209e-06	1.73003e-07	1.50509e-06	3.25552e-07	-1.13708e-07	2.11844e-07
9.732	9.03506e-07	-1.36313e-07	7.67192e-07	2.89462e-07	-1.07264e-07	1.82198e-07	3.24338e-07	-1.50071e-07	1.74267e-07	9.32949e-07	-2.63252e-07	6.69697e-07	5.55430e-07	-3.44723e-07	2.10707e-07	4.95219e-08	-1.51434e-08	3.43785e-08	1.33282e-06	1.73777e-07	1.50660e-06	3.24175e-07	-1.13227e-07	2.10948e-07
9.757	9.02464e-07	-1.36156e-07	7.66308e-07	2.88706e-07	-1.06983e-07	1.81722e-07	3.22615e-07	-1.49274e-07	1.73341e-07	9.32044e-07	-2.62997e-07	6.69047e-07	5.54660e-07	-3.44245e-07	2.10415e-07	4.82662e-08	-1.47594e-08	3.35068e-08	1.33354e-06	1.74552e-07	1.50809e-06	3.22788e-07	-1.12743e-07	2.10046e-07
9.781	9.01404e-07	-1.35996e-07	7.65408e-07	2.87944e-07	-1.06701e-07	1.81243e-07	3.20883e-07	-1.48472e-07	1.72411e-07	9.31123e-07	-2.62737e-07	6.68386e-07	5.53881e-07	-3.43762e-07	2.10120e-07	4.70080e-08	-1.43746e-08	3.26333e-08	1.33424e-06	1.75328e-07	1.50957e-06	3.21393e-07	-1.12255e-07	2.09137e-07
9.806	9.00325e-07	-1.35833e-07	7.64491e-07	2.87176e-07	-1.06417e-07	1.80760e-07	3.19143e-07	-1.47667e-07	1.71476e-07	9.30184e-07	-2.62472e-07	6.67712e-07	5.53095e-07	-3.43273e-07	2.09821e-07	4.57473e-08	-1.39891e-08	3.17582e-08	1.33493e-06	1.76105e-07	1.51103e-06	3.19988e-07	-1.11764e-07	2.08223e-07
9.830	8.99226e-07	-1.35668e-07	7.63559e-07	2.86403e-07	-1.06130e-07	1.80273e-07	3.17394e-07	-1.46858e-07	1.70536e-07	9.29227e-07	-2.62202e-07	6.67025e-07	5.52300e-07	-3.42780e-07	2.09520e-07	4.44842e-08	-1.36029e-08	3.08813e-08	1.33560e-06	1.76883e-07	1.51248e-06	3.18574e-07	-1.11271e-07	2.07303e-07
9.855	8.98109e-07	-1.35499e-07	7.62610e-07	2.85625e-07	-1.05842e-07	1.79783e-07	3.15638e-07	-1.46045e-07	1.69592e-07	9.28254e-07	-2.61927e-07	6.66326e-07	5.51497e-07	-3.42282e-07	2.09215e-07	4.32188e-08	-1.32159e-08	3.00029e-08	1.33626e-06	1.77662e-07	1.51392e-06	3.17151e-07	-1.10774e-07	2.06378e-07
9.880	8.96973e-07	-1.35328e-07	7.61646e-07	2.84841e-07	-1.05551e-07	1.79290e-07	3.13873e-07	-1.45229e-07	1.68644e-07	9.27263e-07	-2.61648e-07	6.65615e-07	5.50686e-07	-3.41778e-07	2.08908e-07	4.19510e-08	-1.28283e-08	2.91227e-08	1.33691e-06	1.78442e-07	1.51535e-06	3.15720e-07	-1.10274e-07	2.05446e-07
9.904	8.95819e-07	-1.35154e-07	7.60665e-07	2.84052e-07	-1.05259e-07	1.78793e-07	3.12100e-07	-1.44408e-07	1.67691e-07	9.26255e-07	-2.61363e-07	6.64892e-07	5.49867e-07	-3.41270e-07	2.08597e-07	4.06809e-08	-1.24399e-08	2.82410e-08	1.33754e-06	1.79223e-07	1.51676e-06	3.14279e-07	-1.09771e-07	2.04509e-07
9.929	8.94645e-07	-1.34976e-07	7.59669e-07	2.83258e-07	-1.04965e-07	1.78293e-07	3.10319e-07	-1.43584e-07	1.66734e-07	9.25230e-07	-2.61074e-07	6.64156e-07	5.49039e-07	-3.40756e-07	2.08283e-07	3.94086e-08	-1.20508e-08	2.73578e-08	1.33815e-06	1.80005e-07	1.51816e-06	3.12830e-07	-1.09264e-07	2.03565e-07
9.953	8.93453e-07	-1.34797e-07	7.58656e-07	2.82458e-07	-1.04668e-07	1.77790e-07	3.08530e-07	-1.42756e-07	1.65773e-07	9.24188e-07	-2.60780e-07	6.63408e-07	5.48204e-07	-3.40238e-07	2.07966e-07	3.81340e-08	-1.16611e-08	2.64730e-08	1.33875e-06	1.80788e-07	1.51954e-06	3.11371e-07	-1.08755e-07	2.02616e-07
9.978	8.92242e-07	-1.34614e-07	7.57628e-07	2.81653e-07	-1.04370e-07	1.77283e-07	3.06733e-07	-1.41925e-07	1.64808e-07	9.23129e-07	-2.60481e-07	6.62647e-07	5.47360e-07	-3.39714e-07	2.07646e-07	3.68573e-08	-1.12706e-08	2.55866e-08	1.33934e-06	1.81572e-07	1.52091e-06	3.09904e-07	-1.08242e-07	2.01662e-07
10.002	8.91012e-07	-1.34428e-07	7.56584e-07	2.80843e-07	-1.04070e-07	1.76773e-07	3.04928e-07	-1.41090e-07	1.63838e-07	9.22052e-07	-2.60177e-07	6.61875e-07	5.46509e-07	-3.39186e-07	2.07323e-07	3.55784e-08	-1.08796e-08	2.46989e-08	1.33991e-06	1.82357e-07	1.52227e-06	3.08428e-07	-1.07727e-07	2.00701e-07
10.027	8.89764e-07	-1.34240e-07	7.55524e-07	2.80027e-07	-1.03767e-07	1.76260e-07	3.03115e-07	-1.40251e-07	1.62864e-07	9.20959e-07	-2.59869e-07	6.61090e-07	5.45649e-07	-3.38652e-07	2.06997e-07	3.42975e-08	-1.04879e-08	2.38096e-08	1.34047e-06	1.83143e-07	1.52361e-06	3.06944e-07	-1.07208e-07	1.99735e-07
10.052	8.88497e-07	-1.34049e-07	7.54448e-07	2.79206e-07	-1.03463e-07	1.75743e-07	3.01295e-07	-1.39409e-07	1.61886e-07	9.19849e-07	-2.59556e-07	6.60294e-07	5.44782e-07	-3.38114e-07	2.06668e-07	3.30145e-08	-1.00956e-08	2.29190e-08	1.34101e-06	1.83930e-07	1.52494e-06	3.05450e-07	-1.06687e-07	1.98764e-07
10.076	8.87211e-07	-1.33855e-07	7.53356e-07	2.78380e-07	-1.03157e-07	1.75223e-07	2.99467e-07	-1.38563e-07	1.60904e-07	9.18723e-07	-2.59238e-07	6.59485e-07	5.43906e-07	-3.37571e-07	2.06336e-07	3.17295e-08	-9.70262e-09	2.20269e-08	1.34154e-06	1.84718e-07	1.52626e-06	3.03949e-07	-1.06162e-07	1.97786e-07
10.101	8.85907e-07	-1.33658e-07	7.52249e-07	2.77549e-07	-1.02849e-07	1.74700e-07	2.97631e-07	-1.37714e-07	1.59917e-07	9.17579e-07	-2.58915e-07	6.58664e-07	5.43023e-07	-3.37022e-07	2.06001e-07	3.04426e-08	-9.30908e-09	2.11335e-08	1.34206e-06	1.85507e-07	1.52757e-06	3.02438e-07	-1.05635e-07	1.96803e-07
10.125	8.84585e-07	-1.33459e-07	7.51126e-07	2.76713e-07	-1.02539e-07	1.74174e-07	2.95788e-07	-1.36861e-07	1.58927e-07	9.16419e-07	-2.58588e-07	6.57831e-07	5.42132e-07	-3.36469e-07	2.05663e-07	2.91537e-08	-8.91496e-09	2.02388e-08	1.34256e-06	1.86297e-07	1.52886e-06	3.00919e-07	-1.05104e-07	1.95815e-07
10.150	8.83244e-07	-1.33256e-07	7.49988e-07	2.75872e-07	-1.02228e-07	1.73644e-07	2.93937e-07	-1.36004e-07	1.57933e-07	9.15242e-07	-2.58256e-07	6.56986e-07	5.41233e-07	-3.35911e-07	2.05322e-07	2.78630e-08	-8.52026e-09	1.93427e-08	1.34305e-06	1.87087e-07	1.53013e-06	2.99392e-07	-1.04571e-07	1.94821e-07
10.174	8.81885e-07	-1.33051e-07	7.48833e-07	2.75026e-07	-1.01914e-07	1.73112e-07	2.92079e-07	-1.35145e-07	1.56934e-07	9.14048e-07	-2.57919e-07	6.56129e-07	5.40326e-07	-3.35349e-07	2.04978e-07	2.65704e-08	-8.12500e-09	1.84454e-08	1.34352e-06	1.87879e-07	1.53140e-06	2.97856e-07	-1.04034e-07	1.93822e-07
10.199	8.80507e-07	-1.32843e-07	7.47664e-07	2.74174e-07	-1.01599e-07	1.72576e-07	2.90213e-07	-1.34281e-07	1.55932e-07	9.12837e-07	-2.57577e-07	6.55260e-07	5.39412e-07	-3.34781e-07	2.04631e-07	2.52760e-08	-7.72919e-09	1.75468e-08	1.34398e-06	1.88672e-07	1.53265e-06	2.96312e-07	-1.03495e-07	1.92817e-07
10.224	8.79111e-07	-1.32633e-07	7.46478e-07	2.73318e-07	-1.01281e-07	1.72037e-07	2.88340e-07	-1.33415e-07	1.54925e-07	9.11611e-07	-2.57231e-07	6.54380e-07	5.38490e-07	-3.34209e-07	2.04281e-07	2.39799e-08	-7.33284e-09	1.66470e-08	1.34442e-06	1.89465e-07	1.53389e-06	2.94759e-07	-1.02953e-07	1.91806e-07
10.248	8.77697e-07	-1.32419e-07	7.45277e-07	2.72457e-07	-1.00962e-07	1.71495e-07	2.86460e-07	-1.32545e-07	1.53915e-07	9.10367e-07	-2.56880e-07	6.53487e-07	5.37560e-07	-3.33632e-07	2.03928e-07	2.26820e-08	-6.93597e-09	1.57461e-08	1.34485e-06	1.90260e-07	1.53511e-06	2.93198e-07	-1.02407e-07	1.90791e-07
10.273	8.76264e-07	-1.32203e-07	7.44061e-07	2.71591e-07	-1.00641e-07	1.70949e-07	2.84572e-07	-1.31671e-07	1.52901e-07	9.09107e-07	-2.56525e-07	6.52583e-07	5.36622e-07	-3.33050e-07	2.03572e-07	2.13825e-08	-6.53859e-09	1.48439e-08	1.34527e-06	1.91055e-07	1.53632e-06	2.91629e-07	-1.01859e-07	1.89770e-07
10.297	8.74813e-07	-1.31984e-07	7.42829e-07	2.70719e-07	-1.00318e-07	1.70401e-07	2.82678e-07	-1.30795e-07	1.51883e-07	9.07831e-07	-2.56165e-07	6.51666e-07	5.35677e-07	-3.32463e-07	2.03214e-07	2.00813e-08	-6.14070e-09	1.39406e-08	1.34567e-06	1.91851e-07	1.53752e-06	2.90052e-07	-1.01308e-07	1.88743e-07
10.322	8.73345e-07	-1.31763e-07	7.41582e-07	2.69844e-07	-9.99938e-08	1.69850e-07	2.80776e-07	-1.29915e-07	1.50861e-07	9.06538e-07	-2.55800e-07	6.50738e-07	5.34724e-07	-3.31872e-07	2.02852e-07	1.87786e-08	-5.74233e-09	1.30363e-08	1.34606e-06	1.92648e-07	1.53871e-06	2.88466e-07	-1.00755e-07	1.87711e-07
10.346	8.71858e-07	-1.31538e-07	7.40319e-07	2.68963e-07	-9.96674e-08	1.69295e-07	2.78867e-07	-1.29032e-07	1.49835e-07	9.05229e-07	-2.55430e-07	6.49799e-07	5.33764e-07	-3.31276e-07	2.02488e-07	1.74743e-08	-5.34349e-09	1.21308e-08	1.34643e-06	1.93446e-07	1.53988e-06	2.86872e-07	-1.00198e-07	1.86674e-07
10.371	8.70352e-07	-1.31311e-07	7.39041e-07	2.68077e-07	-9.93392e-08	1.68738e-07	2.76951e-07	-1.28145e-07	1.48806e-07	9.03904e-07	-2.55056e-07	6.48848e-07	5.32796e-07	-3.30675e-07	2.02121e-07	1.61685e-08	-4.94418e-09	1.12243e-08	1.34679e-06	1.94245e-07	1.54104e-06	2.85271e-07	-9.96385e-08	1.85632e-07
10.396	8.68829e-07	-1.31082e-07	7.37748e-07	2.67187e-07	-9.90093e-08	1.68177e-07	2.75029e-07	-1.27256e-07	1.47773e-07	9.02563e-07	-2.54678e-07	6.47885e-07	5.31820e-07	-3.30070e-07	2.01751e-07	1.48612e-08	-4.54443e-09	1.03168e-08	1.34714e-06	1.95045e-07	1.54218e-06	2.83661e-07	-9.90763e-08	1.84585e-07
10.420	8.67288e-07	-1.30849e-07	7.36439e-07	2.66292e-07	-9.86776e-08	1.67614e-07	2.73099e-07	-1.26363e-07	1.46736e-07	9.01205e-07	-2.54295e-07	6.46910e-07	5.30838e-07	-3.29460e-07	2.01378e-07	1.35525e-08	-4.14424e-09	9.40826e-09	1.34747e-06	1.95845e-07	1.54331e-06	2.82043e-07	-9.85112e-08	1.83532e-07
10.445	8.65729e-07	-1.30614e-07	7.35115e-07	2.65392e-07	-9.83442e-08	1.67048e-07	2.71163e-07	-1.25467e-07	1.45696e-07	8.99831e-07	-2.53907e-07	6.45924e-07	5.29847e-07	-3.28845e-07	2.01002e-07	1.22424e-08	-3.74362e-09	8.49878e-09	1.34778e-06	1.96647e-07	1.54443e-06	2.80418e-07	-9.79434e-08	1.82474e-07
10.469	8.64152e-07	-1.30376e-07	7.33776e-07	2.64487e-07	-9.80090e-08	1.66478e-07	2.69220e-07	-1.24568e-07	1.44652e-07	8.98441e-07	-2.53515e-07	6.44926e-07	5.28850e-07	-3.28226e-07	2.00624e-07	1.09310e-08	-3.34259e-09	7.58836e-09	1.34809e-06	1.97449e-07	1.54554e-06	2.78784e-07	-9.73729e-08	1.81411e-07
10.494	8.62558e-07	-1.30135e-07	7.32422e-07	2.63578e-07	-9.76721e-08	1.65906e-07	2.67270e-07	-1.23666e-07	1.43605e-07	8.97036e-07	-2.53118e-07	6.43917e-07	5.27844e-07	-3.27602e-07	2.00243e-07	9.61821e-09	-2.94116e-09	6.67704e-09	1.34838e-06	1.98252e-07	1.54663e-06	2.77143e-07	-9.67996e-08	1.80343e-07
10.519	8.60945e-07	-1.29892e-07	7.31053e-07	2.62664e-07	-9.73335e-08	1.65331e-07	2.65314e-07	-1.22761e-07	1.42553e-07	8.95614e-07	-2.52717e-07	6.42897e-07	5.26832e-07	-3.26974e-07	1.99858e-07	8.30419e-09	-2.53935e-09	5.76484e-09	1.34865e-06	1.99056e-07	1.54771e-06	2.75494e-07	-9.62236e-08	1.79270e-07
10.543	8.59315e-07	-1.29646e-07	7.29669e-07	2.61746e-07	-9.69932e-08	1.64753e-07	2.63351e-07	-1.21853e-07	1.41499e-07	8.94176e-07	-2.52312e-07	6.41865e-07	5.25812e-07	-3.26341e-07	1.99472e-07	6.98895e-09	-2.13716e-09	4.85179e-09	1.34891e-06	1.99861e-07	1.54877e-06	2.73837e-07	-9.56449e-08	1.78192e-07
10.568	8.57667e-07	-1.29397e-07	7.28269e-07	2.60823e-07	-9.66512e-08	1.64172e-07	2.61382e-07	-1.20941e-07	1.40441e-07	8.92723e-07	-2.51901e-07	6.40821e-07	5.24785e-07	-3.25703e-07	1.99082e-07	5.67253e-09	-1.73461e-09	3.93792e-09	1.34916e-06	2.00666e-07	1.54983e-06	2.72172e-07	-9.50635e-08	1.77109e-07
10.592	8.56001e-07	-1.29146e-07	7.26855e-07	2.59896e-07	-9.63075e-08	1.63588e-07	2.59406e-07	-1.20027e-07	1.39379e-07	8.91254e-07	-2.51487e-07	6.39767e-07	5.23751e-07	-3.25062e-07	1.98690e-07	4.35496e-09	-1.33171e-09	3.02325e-09	1.34939e-06	2.01473e-07	1.55087e-06	2.70500e-07	-9.44795e-08	1.76021e-07
10.617	8.54317e-07	-1.28892e-07	7.25425e-07	2.58964e-07	-9.59621e-08	1.63002e-07	2.57424e-07	-1.19110e-07	1.38314e-07	8.89769e-07	-2.51068e-07	6.38701e-07	5.22710e-07	-3.24415e-07	1.98295e-07	3.03629e-09	-9.28472e-10	2.10782e-09	1.34961e-06	2.02280e-07	1.55189e-06	2.68820e-07	-9.38928e-08	1.74927e-07
10.641	8.52617e-07	-1.28636e-07	7.23981e-07	2.58027e-07	-9.56152e-08	1.62412e-07	2.55436e-07	-1.18190e-07	1.37246e-07	8.88268e-07	-2.50644e-07	6.37624e-07	5.21661e-07	-3.23764e-07	1.97897e-07	1.71656e-09	-5.24909e-10	1.19165e-09	1.34982e-06	2.03088e-07	1.55291e-06	2.67133e-07	-9.33034e-08	1.73829e-07
10.666	8.50898e-07	-1.28376e-07	7.22522e-07	2.57086e-07	-9.52665e-08	1.61820e-07	2.53442e-07	-1.17267e-07	1.36174e-07	8.86752e-07	-2.50217e-07	6.36535e-07	5.20606e-07	-3.23109e-07	1.97496e-07	3.95803e-10	-1.21033e-10	2.74769e-10	1.35001e-06	2.03896e-07	1.55391e-06	2.65438e-07	-9.27115e-08	1.72727e-07
10.691	8.49162e-07	-1.28114e-07	7.21048e-07	2.56141e-07	-9.49163e-08	1.61225e-07	2.51441e-07	-1.16342e-07	1.35099e-07	8.85220e-07	-2.49784e-07	6.35436e-07	5.19543e-07	-3.22450e-07	1.97093e-07	-9.25937e-10	2.83144e-10	-6.42794e-10	1.35019e-06	2.04706e-07	1.55490e-06	2.63736e-07	-9.21169e-08	1.71619e-07
10.715	8.47409e-07	-1.27850e-07	7.19559e-07	2.55192e-07	-9.45644e-08	1.60627e-07	2.49434e-07	-1.15413e-07	1.34021e-07	8.83673e-07	-2.49348e-07	6.34325e-07	5.18473e-07	-3.21786e-07	1.96687e-07	-2.24862e-09	6.87609e-10	-1.56101e-09	1.35035e-06	2.05516e-07	1.55587e-06	2.62026e-07	-9.15198e-08	1.70506e-07
10.740	8.45638e-07	-1.27583e-07	7.18055e-07	2.54238e-07	-9.42109e-08	1.60027e-07	2.47421e-07	-1.14482e-07	1.32940e-07	8.82110e-07	-2.48907e-07	6.33203e-07	5.17396e-07	-3.21117e-07	1.96279e-07	-3.57220e-09	1.09235e-09	-2.47986e-09	1.35050e-06	2.06327e-07	1.55683e-06	2.60309e-07	-9.09201e-08	1.69389e-07
10.764	8.43850e-07	-1.27313e-07	7.16537e-07	2.53279e-07	-9.38558e-08	1.59424e-07	2.45403e-07	-1.13548e-07	1.31855e-07	8.80532e-07	-2.48462e-07	6.32070e-07	5.16312e-07	-3.20444e-07	1.95868e-07	-4.89665e-09	1.49735e-09	-3.39930e-09	1.35064e-06	2.07139e-07	1.55778e-06	2.58585e-07	-9.03179e-08	1.68267e-07
10.789	8.42045e-07	-1.27041e-07	7.15004e-07	2.52317e-07	-9.34991e-08	1.58818e-07	2.43378e-07	-1.12611e-07	1.30767e-07	8.78939e-07	-2.48012e-07	6.30927e-07	5.15221e-07	-3.19767e-07	1.95454e-07	-6.22192e-09	1.90261e-09	-4.31931e-09	1.35076e-06	2.07951e-07	1.55872e-06	2.56854e-07	-8.97131e-08	1.67140e-07
10.813	8.40222e-07	-1.26766e-07	7.13457e-07	2.51350e-07	-9.31409e-08	1.58209e-07	2.41347e-07	-1.11671e-07	1.29676e-07	8.77330e-07	-2.47558e-07	6.29772e-07	5.14123e-07	-3.19086e-07	1.95037e-07	-7.54798e-09	2.30811e-09	-5.23987e-09	1.35087e-06	2.08764e-07	1.55964e-06	2.55115e-07	-8.91058e-08	1.66009e-07
10.838	8.38382e-07	-1.26488e-07	7.11894e-07	2.50379e-07	-9.27811e-08	1.57598e-07	2.39311e-07	-1.10729e-07	1.28582e-07	8.75706e-07	-2.47100e-07	6.28606e-07	5.13019e-07	-3.18400e-07	1.94618e-07	-8.87477e-09	2.71383e-09	-6.16094e-09	1.35097e-06	2.09578e-07	1.56055e-06	2.53369e-07	-8.84960e-08	1.64873e-07
10.863	8.36526e-07	-1.26208e-07	7.10318e-07	2.49404e-07	-9.24198e-08	1.56984e-07	2.37269e-07	-1.09784e-07	1.27485e-07	8.74067e-07	-2.46637e-07	6.27430e-07	5.11907e-07	-3.17711e-07	1.94197e-07	-1.02023e-08	3.11977e-09	-7.08251e-09	1.35105e-06	2.10392e-07	1.56145e-06	2.51616e-07	-8.78838e-08	1.63732e-07
10.887	8.34652e-07	-1.25925e-07	7.08727e-07	2.48425e-07	-9.20569e-08	1.56368e-07	2.35222e-07	-1.08837e-07	1.26385e-07	8.72413e-07	-2.46171e-07	6.26242e-07	5.10789e-07	-3.17016e-07	1.93772e-07	-1.15304e-08	3.52591e-09	-8.00453e-09	1.35112e-06	2.11208e-07	1.56233e-06	2.49856e-07	-8.72691e-08	1.62587e-07
10.912	8.32761e-07	-1.25640e-07	7.07121e-07	2.47442e-07	-9.16925e-08	1.55749e-07	2.33168e-07	-1.07887e-07	1.25281e-07	8.70744e-07	-2.45700e-07	6.25044e-07	5.09664e-07	-3.16318e-07	1.93345e-07	-1.28592e-08	3.93224e-09	-8.92698e-09	1.35118e-06	2.12024e-07	1.56320e-06	2.48089e-07	-8.66519e-08	1.61437e-07
10.936	8.30853e-07	-1.25352e-07	7.05501e-07	2.46454e-07	-9.13266e-08	1.55128e-07	2.31110e-07	-1.06934e-07	1.24175e-07	8.69059e-07	-2.45224e-07	6.23835e-07	5.08532e-07	-3.15616e-07	1.92916e-07	-1.41886e-08	4.33875e-09	-9.84984e-09	1.35122e-06	2.12840e-07	1.56406e-06	2.46315e-07	-8.60323e-08	1.60283e-07
10.961	8.28928e-07	-1.25062e-07	7.03866e-07	2.45463e-07	-9.09592e-08	1.54504e-07	2.29045e-07	-1.05979e-07	1.23066e-07	8.67360e-07	-2.44745e-07	6.22616e-07	5.07393e-07	-3.14909e-07	1.92484e-07	-1.55185e-08	4.74543e-09	-1.07731e-08	1.35125e-06	2.13657e-07	1.56490e-06	2.44535e-07	-8.54103e-08	1.59124e-07
10.985	8.26986e-07	-1.24769e-07	7.02218e-07	2.44467e-07	-9.05903e-08	1.53877e-07	2.26976e-07	-1.05022e-07	1.21954e-07	8.65647e-07	-2.44261e-07	6.21385e-07	5.06248e-07	-3.14198e-07	1.92050e-07	-1.68489e-08	5.15226e-09	-1.16967e-08	1.35126e-06	2.14475e-07	1.56574e-06	2.42747e-07	-8.47860e-08	1.57961e-07
11.010	8.25028e-07	-1.24473e-07	7.00555e-07	2.43468e-07	-9.02200e-08	1.53248e-07	2.24901e-07	-1.04061e-07	1.20839e-07	8.63918e-07	-2.43773e-07	6.20144e-07	5.05096e-07	-3.13483e-07	1.91613e-07	-1.81798e-08	5.55923e-09	-1.26206e-08	1.35126e-06	2.15294e-07	1.56656e-06	2.40953e-07	-8.41592e-08	1.56793e-07
11.035	8.23053e-07	-1.24175e-07	6.98877e-07	2.42464e-07	-8.98481e-08	1.52616e-07	2.22821e-07	-1.03099e-07	1.19722e-07	8.62174e-07	-2.43282e-07	6.18893e-07	5.03937e-07	-3.12764e-07	1.91173e-07	-1.95111e-08	5.96634e-09	-1.35448e-08	1.35125e-06	2.16113e-07	1.56736e-06	2.39151e-07	-8.35301e-08	1.55621e-07
11.059	8.21061e-07	-1.23875e-07	6.97186e-07	2.41457e-07	-8.94749e-08	1.51982e-07	2.20735e-07	-1.02134e-07	1.18601e-07	8.60416e-07	-2.42785e-07	6.17631e-07	5.02772e-07	-3.12041e-07	1.90731e-07	-2.08428e-08	6.37356e-09	-1.44693e-08	1.35122e-06	2.16933e-07	1.56816e-06	2.37344e-07	-8.28987e-08	1.54445e-07
11.084	8.19052e-07	-1.23572e-07	6.95480e-07	2.40446e-07	-8.91001e-08	1.51346e-07	2.18645e-07	-1.01167e-07	1.17478e-07	8.58644e-07	-2.42285e-07	6.16358e-07	5.01600e-07	-3.11314e-07	1.90286e-07	-2.21749e-08	6.78089e-09	-1.53940e-08	1.35118e-06	2.17753e-07	1.56894e-06	2.35529e-07	-8.22650e-08	1.53264e-07
11.108	8.17027e-07	-1.23266e-07	6.93761e-07	2.39431e-07	-8.87240e-08	1.50707e-07	2.16549e-07	-1.00197e-07	1.16352e-07	8.56857e-07	-2.41781e-07	6.15076e-07	5.00422e-07	-3.10582e-07	1.89839e-07	-2.35073e-08	7.18832e-09	-1.63189e-08	1.35113e-06	2.18574e-07	1.56971e-06	2.33708e-07	-8.16290e-08	1.52079e-07
11.133	8.14985e-07	-1.22958e-07	6.92027e-07	2.38412e-07	-8.83464e-08	1.50065e-07	2.14448e-07	-9.92251e-08	1.15223e-07	8.55055e-07	-2.41273e-07	6.13782e-07	4.99237e-07	-3.09847e-07	1.89390e-07	-2.48399e-08	7.59583e-09	-1.72441e-08	1.35107e-06	2.19396e-07	1.57046e-06	2.31881e-07	-8.09906e-08	1.50890e-07
11.158	8.12927e-07	-1.22648e-07	6.90279e-07	2.37389e-07	-8.79675e-08	1.49422e-07	2.12343e-07	-9.82509e-08	1.14092e-07	8.53239e-07	-2.40760e-07	6.12479e-07	4.98046e-07	-3.09108e-07	1.88938e-07	-2.61728e-08	8.00341e-09	-1.81694e-08	1.35099e-06	2.20218e-07	1.57120e-06	2.30047e-07	-8.03501e-08	1.49697e-07
11.182	8.10852e-07	-1.22334e-07	6.88518e-07	2.36363e-07	-8.75871e-08	1.48776e-07	2.10232e-07	-9.72744e-08	1.12958e-07	8.51409e-07	-2.40244e-07	6.11165e-07	4.96848e-07	-3.08364e-07	1.88484e-07	-2.75058e-08	8.41104e-09	-1.90948e-08	1.35089e-06	2.21040e-07	1.57194e-06	2.28206e-07	-7.97073e-08	1.48499e-07
11.207	8.08761e-07	-1.22019e-07	6.86742e-07	2.35333e-07	-8.72054e-08	1.48127e-07	2.08117e-07	-9.62956e-08	1.11821e-07	8.49564e-07	-2.39723e-07	6.09841e-07	4.95644e-07	-3.07617e-07	1.88027e-07	-2.88390e-08	8.81873e-09	-2.00203e-08	1.35079e-06	2.21864e-07	1.57265e-06	2.26360e-07	-7.90622e-08	1.47297e-07
11.231	8.06654e-07	-1.21701e-07	6.84953e-07	2.34299e-07	-8.68223e-08	1.47477e-07	2.05997e-07	-9.53147e-08	1.10682e-07	8.47705e-07	-2.39199e-07	6.08506e-07	4.94434e-07	-3.06866e-07	1.87568e-07	-3.01724e-08	9.22645e-09	-2.09459e-08	1.35067e-06	2.22688e-07	1.57336e-06	2.24506e-07	-7.84150e-08	1.46091e-07
11.256	8.04530e-07	-1.21381e-07	6.83149e-07	2.33262e-07	-8.64379e-08	1.46824e-07	2.03872e-07	-9.43316e-08	1.09541e-07	8.45832e-07	-2.38670e-07	6.07162e-07	4.93217e-07	-3.06111e-07	1.87106e-07	-3.15058e-08	9.63419e-09	-2.18716e-08	1.35054e-06	2.23512e-07	1.57405e-06	2.22647e-07	-7.77655e-08	1.44882e-07
11.280	8.02390e-07	-1.21058e-07	6.81332e-07	2.32220e-07	-8.60521e-08	1.46168e-07	2.01743e-07	-9.33463e-08	1.08397e-07	8.43945e-07	-2.38138e-07	6.05807e-07	4.91994e-07	-3.05352e-07	1.86642e-07	-3.28392e-08	1.00420e-08	-2.27973e-08	1.35039e-06	2.24337e-07	1.57473e-06	2.20782e-07	-7.71139e-08	1.43668e-07
11.305	8.00234e-07	-1.20733e-07	6.79502e-07	2.31176e-07	-8.56650e-08	1.45511e-07	1.99609e-07	-9.23590e-08	1.07250e-07	8.42044e-07	-2.37601e-07	6.04443e-07	4.90765e-07	-3.04589e-07	1.86176e-07	-3.41727e-08	1.04497e-08	-2.37230e-08	1.35023e-06	2.25162e-07	1.57540e-06	2.18910e-07	-7.64602e-08	1.42450e-07
11.330	7.98062e-07	-1.20405e-07	6.77658e-07	2.30128e-07	-8.52766e-08	1.44851e-07	1.97471e-07	-9.13696e-08	1.06101e-07	8.40129e-07	-2.37061e-07	6.03068e-07	4.89530e-07	-3.03822e-07	1.85707e-07	-3.55061e-08	1.08575e-08	-2.46486e-08	1.35006e-06	2.25988e-07	1.57605e-06	2.17032e-07	-7.58043e-08	1.41228e-07
11.354	7.95874e-07	-1.20075e-07	6.75800e-07	2.29076e-07	-8.48869e-08	1.44189e-07	1.95328e-07	-9.03781e-08	1.04950e-07	8.38200e-07	-2.36517e-07	6.01683e-07	4.88288e-07	-3.03052e-07	1.85237e-07	-3.68394e-08	1.12652e-08	-2.55742e-08	1.34988e-06	2.26815e-07	1.57669e-06	2.15148e-07	-7.51463e-08	1.40002e-07
11.379	7.93670e-07	-1.19742e-07	6.73928e-07	2.28021e-07	-8.44958e-08	1.43525e-07	1.93181e-07	-8.93846e-08	1.03796e-07	8.36257e-07	-2.35968e-07	6.00289e-07	4.87041e-07	-3.02277e-07	1.84763e-07	-3.81726e-08	1.16729e-08	-2.64998e-08	1.34968e-06	2.27642e-07	1.57732e-06	2.13258e-07	-7.44862e-08	1.38772e-07
11.403	7.91450e-07	-1.19407e-07	6.72043e-07	2.26962e-07	-8.41035e-08	1.42858e-07	1.91029e-07	-8.83891e-08	1.02640e-07	8.34301e-07	-2.35416e-07	5.98884e-07	4.85787e-07	-3.01499e-07	1.84288e-07	-3.95057e-08	1.20805e-08	-2.74252e-08	1.34947e-06	2.28469e-07	1.57794e-06	2.11362e-07	-7.38241e-08	1.37538e-07
11.428	7.89215e-07	-1.19070e-07	6.70145e-07	2.25900e-07	-8.37100e-08	1.42190e-07	1.88874e-07	-8.73917e-08	1.01482e-07	8.32331e-07	-2.34860e-07	5.97470e-07	4.84527e-07	-3.00717e-07	1.83810e-07	-4.08386e-08	1.24881e-08	-2.83505e-08	1.34925e-06	2.29297e-07	1.57854e-06	2.09461e-07	-7.31599e-08	1.36301e-07
11.452	7.86963e-07	-1.18730e-07	6.68233e-07	2.24834e-07	-8.33151e-08	1.41519e-07	1.86714e-07	-8.63923e-08	1.00321e-07	8.30347e-07	-2.34301e-07	5.96046e-07	4.83261e-07	-2.99932e-07	1.83329e-07	-4.21712e-08	1.28956e-08	-2.92756e-08	1.34901e-06	2.30126e-07	1.57914e-06	2.07553e-07	-7.24936e-08	1.35060e-07
11.477	7.84696e-07	-1.18388e-07	6.66308e-07	2.23766e-07	-8.29191e-08	1.40847e-07	1.84550e-07	-8.53911e-08	9.91587e-08	8.28350e-07	-2.33737e-07	5.94612e-07	4.81990e-07	-2.99142e-07	1.82847e-07	-4.35036e-08	1.33030e-08	-3.02006e-08	1.34876e-06	2.30954e-07	1.57972e-06	2.05640e-07	-7.18253e-08	1.33815e-07
11.502	7.82413e-07	-1.18044e-07	6.64369e-07	2.22693e-07	-8.25218e-08	1.40172e-07	1.82382e-07	-8.43879e-08	9.79939e-08	8.26339e-07	-2.33170e-07	5.93169e-07	4.80712e-07	-2.98349e-07	1.82362e-07	-4.48357e-08	1.37104e-08	-3.11253e-08	1.34850e-06	2.31784e-07	1.58028e-06	2.03721e-07	-7.11551e-08	1.32566e-07
11.526	7.80114e-07	-1.17697e-07	6.62417e-07	2.21618e-07	-8.21232e-08	1.39495e-07	1.80210e-07	-8.33830e-08	9.68269e-08	8.24315e-07	-2.32599e-07	5.91716e-07	4.79428e-07	-2.97553e-07	1.81875e-07	-4.61674e-08	1.41176e-08	-3.20498e-08	1.34822e-06	2.32613e-07	1.58084e-06	2.01796e-07	-7.04828e-08	1.31313e-07
11.551	7.77800e-07	-1.17348e-07	6.60452e-07	2.20539e-07	-8.17235e-08	1.38816e-07	1.78034e-07	-8.23762e-08	9.56578e-08	8.22277e-07	-2.32024e-07	5.90253e-07	4.78139e-07	-2.96752e-07	1.81386e-07	-4.74988e-08	1.45247e-08	-3.29740e-08	1.34794e-06	2.33443e-07	1.58138e-06	1.99866e-07	-6.98086e-08	1.30057e-07
11.575	7.75471e-07	-1.16996e-07	6.58474e-07	2.19457e-07	-8.13226e-08	1.38135e-07	1.75854e-07	-8.13676e-08	9.44866e-08	8.20226e-07	-2.31445e-07	5.88781e-07	4.76843e-07	-2.95948e-07	1.80895e-07	-4.88297e-08	1.49317e-08	-3.38980e-08	1.34764e-06	2.34274e-07	1.58191e-06	1.97930e-07	-6.91324e-08	1.28798e-07
11.600	7.73126e-07	-1.16643e-07	6.56483e-07	2.18372e-07	-8.09205e-08	1.37452e-07	1.73671e-07	-8.03573e-08	9.33134e-08	8.18162e-07	-2.30863e-07	5.87300e-07	4.75542e-07	-2.95141e-07	1.80401e-07	-5.01602e-08	1.53386e-08	-3.48216e-08	1.34732e-06	2.35105e-07	1.58243e-06	1.95989e-07	-6.84544e-08	1.27534e-07
11.624	7.70765e-07	-1.16287e-07	6.54479e-07	2.17284e-07	-8.05172e-08	1.36767e-07	1.71484e-07	-7.93453e-08	9.21382e-08	8.16085e-07	-2.30276e-07	5.85809e-07	4.74235e-07	-2.94330e-07	1.79905e-07	-5.14902e-08	1.57453e-08	-3.57449e-08	1.34700e-06	2.35936e-07	1.58293e-06	1.94042e-07	-6.77744e-08	1.26267e-07
11.649	7.68390e-07	-1.15928e-07	6.52462e-07	2.16193e-07	-8.01128e-08	1.36080e-07	1.69293e-07	-7.83316e-08	9.09611e-08	8.13995e-07	-2.29687e-07	5.84309e-07	4.72922e-07	-2.93515e-07	1.79407e-07	-5.28197e-08	1.61518e-08	-3.66679e-08	1.34666e-06	2.36768e-07	1.58343e-06	1.92090e-07	-6.70925e-08	1.24997e-07
11.674	7.65999e-07	-1.15567e-07	6.50432e-07	2.15098e-07	-7.97072e-08	1.35391e-07	1.67098e-07	-7.73163e-08	8.97820e-08	8.11892e-07	-2.29093e-07	5.82799e-07	4.71604e-07	-2.92697e-07	1.78907e-07	-5.41486e-08	1.65582e-08	-3.75904e-08	1.34631e-06	2.37600e-07	1.58391e-06	1.90132e-07	-6.64088e-08	1.23723e-07
11.698	7.63593e-07	-1.15204e-07	6.48388e-07	2.14001e-07	-7.93005e-08	1.34700e-07	1.64900e-07	-7.62993e-08	8.86011e-08	8.09776e-07	-2.28496e-07	5.81280e-07	4.70280e-07	-2.91875e-07	1.78405e-07	-5.54769e-08	1.69644e-08	-3.85125e-08	1.34594e-06	2.38432e-07	1.58438e-06	1.88169e-07	-6.57232e-08	1.22446e-07
11.723	7.61172e-07	-1.14839e-07	6.46333e-07	2.12900e-07	-7.88927e-08	1.34007e-07	1.62699e-07	-7.52807e-08	8.74183e-08	8.07647e-07	-2.27896e-07	5.79752e-07	4.68950e-07	-2.91050e-07	1.77900e-07	-5.68045e-08	1.73703e-08	-3.94342e-08	1.34557e-06	2.39265e-07	1.58483e-06	1.86201e-07	-6.50358e-08	1.21165e-07
11.747	7.58736e-07	-1.14472e-07	6.44264e-07	2.11797e-07	-7.84838e-08	1.33313e-07	1.60494e-07	-7.42606e-08	8.62336e-08	8.05506e-07	-2.27291e-07	5.78215e-07	4.67615e-07	-2.90221e-07	1.77394e-07	-5.81315e-08	1.77761e-08	-4.03554e-08	1.34518e-06	2.40098e-07	1.58528e-06	1.84228e-07	-6.43466e-08	1.19881e-07
11.772	7.56284e-07	-1.14102e-07	6.42183e-07	2.10690e-07	-7.80738e-08	1.32616e-07	1.58286e-07	-7.32389e-08	8.50472e-08	8.03351e-07	-2.26683e-07	5.76668e-07	4.66274e-07	-2.89389e-07	1.76885e-07	-5.94578e-08	1.81817e-08	-4.12761e-08	1.34478e-06	2.40931e-07	1.58571e-06	1.82249e-07	-6.36556e-08	1.18594e-07
11.796	7.53818e-07	-1.13730e-07	6.40089e-07	2.09581e-07	-7.76627e-08	1.31918e-07	1.56075e-07	-7.22157e-08	8.38591e-08	8.01185e-07	-2.26072e-07	5.75113e-07	4.64928e-07	-2.88553e-07	1.76375e-07	-6.07833e-08	1.85870e-08	-4.21963e-08	1.34436e-06	2.41765e-07	1.58613e-06	1.80266e-07	-6.29628e-08	1.17303e-07
11.821	7.51337e-07	-1.13355e-07	6.37982e-07	2.08468e-07	-7.72505e-08	1.31218e-07	1.53860e-07	-7.11910e-08	8.26692e-08	7.99005e-07	-2.25457e-07	5.73548e-07	4.63576e-07	-2.87714e-07	1.75862e-07	-6.21081e-08	1.89921e-08	-4.31160e-08	1.34394e-06	2.42599e-07	1.58653e-06	1.78277e-07	-6.22683e-08	1.16009e-07
11.846	7.48842e-07	-1.12979e-07	6.35863e-07	2.07353e-07	-7.68372e-08	1.30516e-07	1.51643e-07	-7.01649e-08	8.14777e-08	7.96813e-07	-2.24838e-07	5.71975e-07	4.62219e-07	-2.86872e-07	1.75347e-07	-6.34320e-08	1.93970e-08	-4.40350e-08	1.34350e-06	2.43433e-07	1.58693e-06	1.76284e-07	-6.15720e-08	1.14712e-07
11.870	7.46331e-07	-1.12600e-07	6.33731e-07	2.06235e-07	-7.64230e-08	1.29812e-07	1.49422e-07	-6.91374e-08	8.02845e-08	7.94609e-07	-2.24216e-07	5.70392e-07	4.60856e-07	-2.86026e-07	1.74830e-07	-6.47551e-08	1.98015e-08	-4.49535e-08	1.34305e-06	2.44267e-07	1.58731e-06	1.74286e-07	-6.08740e-08	1.13412e-07
11.895	7.43806e-07	-1.12219e-07	6.31587e-07	2.05114e-07	-7.60076e-08	1.29107e-07	1.47198e-07	-6.81085e-08	7.90897e-08	7.92392e-07	-2.23591e-07	5.68801e-07	4.59488e-07	-2.85177e-07	1.74311e-07	-6.60772e-08	2.02059e-08	-4.58714e-08	1.34258e-06	2.45102e-07	1.58768e-06	1.72283e-07	-6.01744e-08	1.12108e-07
11.919	7.41266e-07	-1.11836e-07	6.29430e-07	2.03991e-07	-7.55913e-08	1.28400e-07	1.44972e-07	-6.70782e-08	7.78933e-08	7.90163e-07	-2.22962e-07	5.67201e-07	4.58115e-07	-2.84325e-07	1.73790e-07	-6.73985e-08	2.06099e-08	-4.67886e-08	1.34211e-06	2.45937e-07	1.58804e-06	1.70275e-07	-5.94730e-08	1.10802e-07
11.944	7.38712e-07	-1.11451e-07	6.27262e-07	2.02865e-07	-7.51739e-08	1.27691e-07	1.42742e-07	-6.60466e-08	7.66954e-08	7.87922e-07	-2.22330e-07	5.65593e-07	4.56736e-07	-2.83469e-07	1.73267e-07	-6.87188e-08	2.10136e-08	-4.77051e-08	1.34162e-06	2.46772e-07	1.58839e-06	1.68262e-07	-5.87700e-08	1.09492e-07
11.969	7.36143e-07	-1.11063e-07	6.25080e-07	2.01736e-07	-7.47556e-08	1.26980e-07	1.40510e-07	-6.50138e-08	7.54960e-08	7.85669e-07	-2.21694e-07	5.63975e-07	4.55352e-07	-2.82610e-07	1.72742e-07	-7.00380e-08	2.14170e-08	-4.86210e-08	1.34112e-06	2.47608e-07	1.58873e-06	1.66245e-07	-5.80654e-08	1.08179e-07
11.993	7.33560e-07	-1.10673e-07	6.22887e-07	2.00604e-07	-7.43363e-08	1.26268e-07	1.38275e-07	-6.39796e-08	7.42951e-08	7.83404e-07	-2.21055e-07	5.62349e-07	4.53963e-07	-2.81748e-07	1.72215e-07	-7.13563e-08	2.18201e-08	-4.95361e-08	1.34061e-06	2.48443e-07	1.58905e-06	1.64223e-07	-5.73592e-08	1.06863e-07
12.018	7.30963e-07	-1.10282e-07	6.20681e-07	1.99470e-07	-7.39160e-08	1.25554e-07	1.36037e-07	-6.29442e-08	7.30928e-08	7.81127e-07	-2.20412e-07	5.60715e-07	4.52569e-07	-2.80883e-07	1.71686e-07	-7.26734e-08	2.22229e-08	-5.04505e-08	1.34008e-06	2.49279e-07	1.58936e-06	1.62196e-07	-5.66514e-08	1.05545e-07
12.042	7.28351e-07	-1.09887e-07	6.18464e-07	1.98333e-07	-7.34947e-08	1.24838e-07	1.33797e-07	-6.19077e-08	7.18891e-08	7.78838e-07	-2.19766e-07	5.59071e-07	4.51170e-07	-2.80014e-07	1.71155e-07	-7.39895e-08	2.26253e-08	-5.13641e-08	1.33954e-06	2.50115e-07	1.58966e-06	1.60165e-07	-5.59420e-08	1.04223e-07
12.067	7.25726e-07	-1.09491e-07	6.16234e-07	1.97194e-07	-7.30725e-08	1.24121e-07	1.31554e-07	-6.08699e-08	7.06840e-08	7.76537e-07	-2.19117e-07	5.57420e-07	4.49765e-07	-2.79143e-07	1.70622e-07	-7.53044e-08	2.30274e-08	-5.22770e-08	1.33900e-06	2.50951e-07	1.58995e-06	1.58130e-07	-5.52310e-08	1.02898e-07
12.091	7.23086e-07	-1.09093e-07	6.13993e-07	1.96052e-07	-7.26493e-08	1.23402e-07	1.29309e-07	-5.98310e-08	6.94776e-08	7.74224e-07	-2.18464e-07	5.55760e-07	4.48355e-07	-2.78268e-07	1.70088e-07	-7.66181e-08	2.34292e-08	-5.31890e-08	1.33844e-06	2.51788e-07	1.59022e-06	1.56090e-07	-5.45185e-08	1.01571e-07
12.116	7.20432e-07	-1.08693e-07	6.11739e-07	1.94907e-07	-7.22253e-08	1.22682e-07	1.27061e-07	-5.87910e-08	6.82699e-08	7.71900e-07	-2.17809e-07	5.54091e-07	4.46941e-07	-2.77390e-07	1.69551e-07	-7.79306e-08	2.38305e-08	-5.41001e-08	1.33786e-06	2.52624e-07	1.59049e-06	1.54045e-07	-5.38045e-08	1.00241e-07
12.141	7.17764e-07	-1.08290e-07	6.09473e-07	1.93760e-07	-7.18003e-08	1.21960e-07	1.24811e-07	-5.77499e-08	6.70609e-08	7.69564e-07	-2.17149e-07	5.52415e-07	4.45521e-07	-2.76509e-07	1.69012e-07	-7.92419e-08	2.42315e-08	-5.50104e-08	1.33728e-06	2.53461e-07	1.59074e-06	1.51997e-07	-5.30890e-08	9.89078e-08
12.165	7.15082e-07	-1.07885e-07	6.07196e-07	1.92611e-07	-7.13744e-08	1.21237e-07	1.22558e-07	-5.67077e-08	6.58508e-08	7.67217e-07	-2.16487e-07	5.50730e-07	4.44097e-07	-2.75625e-07	1.68472e-07	-8.05519e-08	2.46321e-08	-5.59198e-08	1.33668e-06	2.54297e-07	1.59098e-06	1.49944e-07	-5.23721e-08	9.75721e-08
12.190	7.12386e-07	-1.07479e-07	6.04907e-07	1.91459e-07	-7.09476e-08	1.20512e-07	1.20304e-07	-5.56646e-08	6.46394e-08	7.64858e-07	-2.15822e-07	5.49036e-07	4.42667e-07	-2.74737e-07	1.67930e-07	-8.18605e-08	2.50323e-08	-5.68283e-08	1.33607e-06	2.55134e-07	1.59121e-06	1.47887e-07	-5.16536e-08	9.62336e-08
12.214	7.09676e-07	-1.07070e-07	6.02606e-07	1.90305e-07	-7.05200e-08	1.19785e-07	1.18047e-07	-5.46204e-08	6.34269e-08	7.62488e-07	-2.15153e-07	5.47335e-07	4.41233e-07	-2.73847e-07	1.67386e-07	-8.31678e-08	2.54320e-08	-5.77358e-08	1.33545e-06	2.55971e-07	1.59142e-06	1.45826e-07	-5.09338e-08	9.48925e-08
12.239	7.06953e-07	-1.06659e-07	6.00294e-07	1.89149e-07	-7.00915e-08	1.19058e-07	1.15789e-07	-5.35753e-08	6.22132e-08	7.60106e-07	-2.14481e-07	5.45626e-07	4.39793e-07	-2.72954e-07	1.66840e-07	-8.44738e-08	2.58314e-08	-5.86424e-08	1.33482e-06	2.56808e-07	1.59163e-06	1.43761e-07	-5.02125e-08	9.35487e-08
12.263	7.04216e-07	-1.06246e-07	5.97970e-07	1.87990e-07	-6.96621e-08	1.18328e-07	1.13528e-07	-5.25292e-08	6.09985e-08	7.57714e-07	-2.13806e-07	5.43908e-07	4.38349e-07	-2.72058e-07	1.66292e-07	-8.57783e-08	2.62303e-08	-5.95480e-08	1.33418e-06	2.57645e-07	1.59182e-06	1.41692e-07	-4.94898e-08	9.22023e-08
12.288	7.01466e-07	-1.05831e-07	5.95635e-07	1.86830e-07	-6.92320e-08	1.17598e-07	1.11265e-07	-5.14822e-08	5.97827e-08	7.55310e-07	-2.13127e-07	5.42183e-07	4.36901e-07	-2.71158e-07	1.65742e-07	-8.70813e-08	2.66287e-08	-6.04526e-08	1.33352e-06	2.58482e-07	1.59200e-06	1.39619e-07	-4.87658e-08	9.08534e-08
12.313	6.98702e-07	-1.05414e-07	5.93288e-07	1.85666e-07	-6.88009e-08	1.16865e-07	1.09000e-07	-5.04344e-08	5.85660e-08	7.52895e-07	-2.12446e-07	5.40449e-07	4.35447e-07	-2.70256e-07	1.65191e-07	-8.83828e-08	2.70267e-08	-6.13561e-08	1.33285e-06	2.59319e-07	1.59217e-06	1.37542e-07	-4.80404e-08	8.95019e-08
12.337	6.95924e-07	-1.04995e-07	5.90929e-07	1.84501e-07	-6.83691e-08	1.16132e-07	1.06734e-07	-4.93857e-08	5.73482e-08	7.50470e-07	-2.11762e-07	5.38708e-07	4.33989e-07	-2.69351e-07	1.64638e-07	-8.96828e-08	2.74242e-08	-6.22586e-08	1.33217e-06	2.60157e-07	1.59233e-06	1.35462e-07	-4.73136e-08	8.81480e-08
12.362	6.93134e-07	-1.04574e-07	5.88560e-07	1.83334e-07	-6.79365e-08	1.15397e-07	1.04466e-07	-4.83362e-08	5.61295e-08	7.48033e-07	-2.11074e-07	5.36959e-07	4.32526e-07	-2.68443e-07	1.64083e-07	-9.09813e-08	2.78213e-08	-6.31600e-08	1.33148e-06	2.60994e-07	1.59248e-06	1.33377e-07	-4.65856e-08	8.67916e-08
12.386	6.90330e-07	-1.04151e-07	5.86179e-07	1.82164e-07	-6.75031e-08	1.14661e-07	1.02196e-07	-4.72859e-08	5.49099e-08	7.45586e-07	-2.10383e-07	5.35202e-07	4.31058e-07	-2.67533e-07	1.63526e-07	-9.22782e-08	2.82179e-08	-6.40603e-08	1.33078e-06	2.61831e-07	1.59261e-06	1.31289e-07	-4.58562e-08	8.54327e-08
12.411	6.87512e-07	-1.03726e-07	5.83786e-07	1.80992e-07	-6.70689e-08	1.13923e-07	9.99243e-08	-4.62349e-08	5.36894e-08	7.43128e-07	-2.09690e-07	5.33438e-07	4.29586e-07	-2.66619e-07	1.62967e-07	-9.35734e-08	2.86139e-08	-6.49594e-08	1.33007e-06	2.62668e-07	1.59274e-06	1.29197e-07	-4.51256e-08	8.40715e-08
12.435	6.84682e-07	-1.03299e-07	5.81383e-07	1.79818e-07	-6.66339e-08	1.13185e-07	9.76512e-08	-4.51831e-08	5.24680e-08	7.40659e-07	-2.08993e-07	5.31666e-07	4.28110e-07	-2.65702e-07	1.62407e-07	-9.48670e-08	2.90095e-08	-6.58575e-08	1.32934e-06	2.63505e-07	1.59285e-06	1.27102e-07	-4.43937e-08	8.27080e-08
12.460	6.81839e-07	-1.02870e-07	5.78969e-07	1.78643e-07	-6.61982e-08	1.12444e-07	9.53766e-08	-4.41307e-08	5.12459e-08	7.38180e-07	-2.08294e-07	5.29886e-07	4.26629e-07	-2.64783e-07	1.61845e-07	-9.61588e-08	2.94045e-08	-6.67543e-08	1.32861e-06	2.64343e-07	1.59295e-06	1.25003e-07	-4.36606e-08	8.13422e-08
12.485	6.78982e-07	-1.02439e-07	5.76543e-07	1.77465e-07	-6.57618e-08	1.11703e-07	9.31005e-08	-4.30776e-08	5.00230e-08	7.35690e-07	-2.07591e-07	5.28099e-07	4.25143e-07	-2.63861e-07	1.61282e-07	-9.74490e-08	2.97991e-08	-6.76499e-08	1.32786e-06	2.65180e-07	1.59304e-06	1.22900e-07	-4.29263e-08	7.99741e-08
12.509	6.76113e-07	-1.02006e-07	5.74107e-07	1.76285e-07	-6.53246e-08	1.10961e-07	9.08231e-08	-4.20238e-08	4.87993e-08	7.33190e-07	-2.06886e-07	5.26304e-07	4.23653e-07	-2.62936e-07	1.60717e-07	-9.87373e-08	3.01930e-08	-6.85443e-08	1.32710e-06	2.66017e-07	1.59312e-06	1.20795e-07	-4.21908e-08	7.86038e-08
12.534	6.73231e-07	-1.01571e-07	5.71659e-07	1.75103e-07	-6.48867e-08	1.10217e-07	8.85444e-08	-4.09694e-08	4.75750e-08	7.30679e-07	-2.06177e-07	5.24502e-07	4.22159e-07	-2.62009e-07	1.60150e-07	-1.00024e-07	3.05865e-08	-6.94375e-08	1.32633e-06	2.66854e-07	1.59318e-06	1.18685e-07	-4.14541e-08	7.72312e-08
12.558	6.70336e-07	-1.01135e-07	5.69201e-07	1.73920e-07	-6.44481e-08	1.09472e-07	8.62645e-08	-3.99145e-08	4.63500e-08	7.28158e-07	-2.05466e-07	5.22692e-07	4.20660e-07	-2.61079e-07	1.59581e-07	-1.01309e-07	3.09793e-08	-7.03294e-08	1.32555e-06	2.67690e-07	1.59324e-06	1.16573e-07	-4.07162e-08	7.58566e-08
12.583	6.67428e-07	-1.00696e-07	5.66732e-07	1.72734e-07	-6.40089e-08	1.08726e-07	8.39833e-08	-3.88590e-08	4.51243e-08	7.25627e-07	-2.04752e-07	5.20876e-07	4.19157e-07	-2.60146e-07	1.59011e-07	-1.02592e-07	3.13716e-08	-7.12199e-08	1.32475e-06	2.68527e-07	1.59328e-06	1.14457e-07	-3.99772e-08	7.44798e-08
12.607	6.64508e-07	-1.00255e-07	5.64252e-07	1.71547e-07	-6.35689e-08	1.07978e-07	8.17011e-08	-3.78030e-08	4.38980e-08	7.23086e-07	-2.04035e-07	5.19052e-07	4.17649e-07	-2.59210e-07	1.58439e-07	-1.03873e-07	3.17633e-08	-7.21092e-08	1.32395e-06	2.69364e-07	1.59331e-06	1.12338e-07	-3.92371e-08	7.31010e-08
12.632	6.61575e-07	-9.98128e-08	5.61762e-07	1.70358e-07	-6.31283e-08	1.07230e-07	7.94178e-08	-3.67466e-08	4.26712e-08	7.20535e-07	-2.03315e-07	5.17220e-07	4.16138e-07	-2.58272e-07	1.57866e-07	-1.05152e-07	3.21545e-08	-7.29972e-08	1.32313e-06	2.70200e-07	1.59333e-06	1.10216e-07	-3.84959e-08	7.17201e-08
12.657	6.58629e-07	-9.93684e-08	5.59261e-07	1.69167e-07	-6.26870e-08	1.06480e-07	7.71335e-08	-3.56896e-08	4.14439e-08	7.17974e-07	-2.02592e-07	5.15382e-07	4.14622e-07	-2.57331e-07	1.57291e-07	-1.06429e-07	3.25450e-08	-7.38837e-08	1.32231e-06	2.71037e-07	1.59334e-06	1.08091e-07	-3.77537e-08	7.03372e-08
12.681	6.55672e-07	-9.89222e-08	5.56750e-07	1.67975e-07	-6.22451e-08	1.05730e-07	7.48483e-08	-3.46322e-08	4.02160e-08	7.15404e-07	-2.01867e-07	5.13537e-07	4.13102e-07	-2.56388e-07	1.56714e-07	-1.07704e-07	3.29349e-08	-7.47689e-08	1.32147e-06	2.71873e-07	1.59334e-06	1.05963e-07	-3.70103e-08	6.89523e-08
12.706	6.52702e-07	-9.84741e-08	5.54228e-07	1.66780e-07	-6.18025e-08	1.04978e-07	7.25622e-08	-3.35745e-08	3.89877e-08	7.12823e-07	-2.01139e-07	5.11684e-07	4.11578e-07	-2.55442e-07	1.56136e-07	-1.08977e-07	3.33242e-08	-7.56527e-08	1.32062e-06	2.72709e-07	1.59333e-06	1.03832e-07	-3.62660e-08	6.75656e-08
12.730	6.49719e-07	-9.80241e-08	5.51695e-07	1.65584e-07	-6.13594e-08	1.04225e-07	7.02753e-08	-3.25163e-08	3.77590e-08	7.10233e-07	-2.00408e-07	5.09825e-07	4.10050e-07	-2.54494e-07	1.55556e-07	-1.10248e-07	3.37129e-08	-7.65351e-08	1.31976e-06	2.73545e-07	1.59330e-06	1.01698e-07	-3.55206e-08	6.61769e-08
12.755	6.46725e-07	-9.75723e-08	5.49152e-07	1.64387e-07	-6.09156e-08	1.03471e-07	6.79877e-08	-3.14579e-08	3.65298e-08	7.07633e-07	-1.99674e-07	5.07959e-07	4.08518e-07	-2.53543e-07	1.54975e-07	-1.11517e-07	3.41009e-08	-7.74160e-08	1.31889e-06	2.74380e-07	1.59327e-06	9.95606e-08	-3.47743e-08	6.47864e-08
12.780	6.43718e-07	-9.71187e-08	5.46599e-07	1.63188e-07	-6.04712e-08	1.02717e-07	6.56994e-08	-3.03991e-08	3.53003e-08	7.05023e-07	-1.98938e-07	5.06085e-07	4.06981e-07	-2.52589e-07	1.54392e-07	-1.12784e-07	3.44883e-08	-7.82954e-08	1.31801e-06	2.75216e-07	1.59322e-06	9.74210e-08	-3.40269e-08	6.33941e-08
12.804	6.40699e-07	-9.66633e-08	5.44036e-07	1.61987e-07	-6.00263e-08	1.01961e-07	6.34105e-08	-2.93400e-08	3.40705e-08	7.02404e-07	-1.98199e-07	5.04206e-07	4.05441e-07	-2.51634e-07	1.53808e-07	-1.14048e-07	3.48750e-08	-7.91733e-08	1.31711e-06	2.76051e-07	1.59317e-06	9.52786e-08	-3.32786e-08	6.20000e-08
12.829	6.37669e-07	-9.62061e-08	5.41463e-07	1.60785e-07	-5.95807e-08	1.01204e-07	6.11211e-08	-2.82807e-08	3.28404e-08	6.99776e-07	-1.97457e-07	5.02319e-07	4.03897e-07	-2.50675e-07	1.53222e-07	-1.15311e-07	3.52611e-08	-8.00497e-08	1.31621e-06	2.76886e-07	1.59310e-06	9.31336e-08	-3.25294e-08	6.06041e-08
12.853	6.34626e-07	-9.57470e-08	5.38879e-07	1.59581e-07	-5.91347e-08	1.00446e-07	5.88312e-08	-2.72212e-08	3.16100e-08	6.97139e-07	-1.96713e-07	5.00426e-07	4.02349e-07	-2.49715e-07	1.52635e-07	-1.16571e-07	3.56464e-08	-8.09246e-08	1.31530e-06	2.77721e-07	1.59302e-06	9.09859e-08	-3.17793e-08	5.92066e-08
12.878	6.31572e-07	-9.52862e-08	5.36286e-07	1.58376e-07	-5.86880e-08	9.96876e-08	5.65409e-08	-2.61614e-08	3.03794e-08	6.94492e-07	-1.95966e-07	4.98526e-07	4.00797e-07	-2.48751e-07	1.52046e-07	-1.17829e-07	3.60311e-08	-8.17979e-08	1.31437e-06	2.78555e-07	1.59293e-06	8.88357e-08	-3.10283e-08	5.78074e-08
12.902	6.28506e-07	-9.48236e-08	5.33682e-07	1.57169e-07	-5.82409e-08	9.89281e-08	5.42502e-08	-2.51015e-08	2.91487e-08	6.91836e-07	-1.95217e-07	4.96619e-07	3.99242e-07	-2.47786e-07	1.51456e-07	-1.19085e-07	3.64151e-08	-8.26697e-08	1.31344e-06	2.79389e-07	1.59283e-06	8.66830e-08	-3.02764e-08	5.64066e-08
12.927	6.25428e-07	-9.43593e-08	5.31069e-07	1.55961e-07	-5.77932e-08	9.81677e-08	5.19592e-08	-2.40415e-08	2.79177e-08	6.89171e-07	-1.94465e-07	4.94706e-07	3.97682e-07	-2.46818e-07	1.50864e-07	-1.20338e-07	3.67984e-08	-8.35398e-08	1.31249e-06	2.80223e-07	1.59271e-06	8.45279e-08	-2.95237e-08	5.50042e-08
12.952	6.22339e-07	-9.38932e-08	5.28446e-07	1.54751e-07	-5.73450e-08	9.74064e-08	4.96680e-08	-2.29814e-08	2.66867e-08	6.86498e-07	-1.93710e-07	4.92787e-07	3.96119e-07	-2.45848e-07	1.50271e-07	-1.21589e-07	3.71809e-08	-8.44083e-08	1.31153e-06	2.81057e-07	1.59259e-06	8.23704e-08	-2.87701e-08	5.36003e-08
12.976	6.19238e-07	-9.34254e-08	5.25813e-07	1.53541e-07	-5.68963e-08	9.66443e-08	4.73766e-08	-2.19211e-08	2.54555e-08	6.83815e-07	-1.92953e-07	4.90861e-07	3.94553e-07	-2.44875e-07	1.49677e-07	-1.22838e-07	3.75628e-08	-8.52751e-08	1.31057e-06	2.81890e-07	1.59246e-06	8.02106e-08	-2.80157e-08	5.21949e-08
13.001	6.16126e-07	-9.29558e-08	5.23170e-07	1.52328e-07	-5.64472e-08	9.58813e-08	4.50852e-08	-2.08609e-08	2.42243e-08	6.81124e-07	-1.92194e-07	4.88930e-07	3.92982e-07	-2.43901e-07	1.49081e-07	-1.24084e-07	3.79439e-08	-8.61403e-08	1.30959e-06	2.82723e-07	1.59231e-06	7.80485e-08	-2.72606e-08	5.07879e-08
13.025	6.13002e-07	-9.24846e-08	5.20518e-07	1.51115e-07	-5.59975e-08	9.51175e-08	4.27937e-08	-1.98006e-08	2.29931e-08	6.78423e-07	-1.91432e-07	4.86991e-07	3.91408e-07	-2.42924e-07	1.48484e-07	-1.25328e-07	3.83242e-08	-8.70038e-08	1.30860e-06	2.83555e-07	1.59216e-06	7.58842e-08	-2.65046e-08	4.93796e-08
13.050	6.09868e-07	-9.20116e-08	5.17856e-07	1.49900e-07	-5.55474e-08	9.43530e-08	4.05022e-08	-1.87403e-08	2.17618e-08	6.75715e-07	-1.90668e-07	4.85047e-07	3.89830e-07	-2.41945e-07	1.47886e-07	-1.26569e-07	3.87038e-08	-8.78656e-08	1.30760e-06	2.84387e-07	1.59199e-06	7.37178e-08	-2.57480e-08	4.79699e-08
13.074	6.06722e-07	-9.15370e-08	5.15185e-07	1.48685e-07	-5.50969e-08	9.35877e-08	3.82108e-08	-1.76801e-08	2.05307e-08	6.72997e-07	-1.89901e-07	4.83096e-07	3.88249e-07	-2.40963e-07	1.47286e-07	-1.27808e-07	3.90827e-08	-8.87256e-08	1.30659e-06	2.85219e-07	1.59181e-06	7.15493e-08	-2.49905e-08	4.65588e-08
13.099	6.03564e-07	-9.10607e-08	5.12504e-07	1.47468e-07	-5.46459e-08	9.28216e-08	3.59195e-08	-1.66199e-08	1.92996e-08	6.70272e-07	-1.89132e-07	4.81140e-07	3.86664e-07	-2.39980e-07	1.46685e-07	-1.29045e-07	3.94607e-08	-8.95839e-08	1.30557e-06	2.86051e-07	1.59162e-06	6.93788e-08	-2.42324e-08	4.51464e-08
13.124	6.00396e-07	-9.05827e-08	5.09814e-07	1.46249e-07	-5.41945e-08	9.20548e-08	3.36285e-08	-1.55599e-08	1.80686e-08	6.67538e-07	-1.88360e-07	4.79177e-07	3.85076e-07	-2.38994e-07	1.46082e-07	-1.30278e-07	3.98380e-08	-9.04404e-08	1.30454e-06	2.86881e-07	1.59143e-06	6.72063e-08	-2.34736e-08	4.37327e-08
13.148	5.97217e-07	-9.01031e-08	5.07114e-07	1.45030e-07	-5.37426e-08	9.12874e-08	3.13377e-08	-1.44999e-08	1.68378e-08	6.64795e-07	-1.87587e-07	4.77209e-07	3.83485e-07	-2.38006e-07	1.45478e-07	-1.31510e-07	4.02145e-08	-9.12951e-08	1.30350e-06	2.87712e-07	1.59122e-06	6.50319e-08	-2.27142e-08	4.23178e-08
13.173	5.94027e-07	-8.96218e-08	5.04406e-07	1.43810e-07	-5.32904e-08	9.05192e-08	2.90472e-08	-1.34401e-08	1.56071e-08	6.62045e-07	-1.86810e-07	4.75234e-07	3.81890e-07	-2.37016e-07	1.44873e-07	-1.32738e-07	4.05902e-08	-9.21480e-08	1.30245e-06	2.88542e-07	1.59100e-06	6.28557e-08	-2.19541e-08	4.09016e-08
13.197	5.90827e-07	-8.91389e-08	5.01688e-07	1.42588e-07	-5.28378e-08	8.97504e-08	2.67572e-08	-1.23805e-08	1.43766e-08	6.59286e-07	-1.86032e-07	4.73254e-07	3.80291e-07	-2.36024e-07	1.44267e-07	-1.33964e-07	4.09651e-08	-9.29990e-08	1.30139e-06	2.89372e-07	1.59077e-06	6.06777e-08	-2.11933e-08	3.94843e-08
13.222	5.87615e-07	-8.86544e-08	4.98961e-07	1.41366e-07	-5.23848e-08	8.89809e-08	2.44676e-08	-1.13211e-08	1.31464e-08	6.56519e-07	-1.85251e-07	4.71268e-07	3.78690e-07	-2.35030e-07	1.43659e-07	-1.35187e-07	4.13391e-08	-9.38482e-08	1.30032e-06	2.90201e-07	1.59052e-06	5.84979e-08	-2.04320e-08	3.80659e-08
13.246	5.84393e-07	-8.81683e-08	4.96225e-07	1.40142e-07	-5.19314e-08	8.82108e-08	2.21785e-08	-1.02620e-08	1.19165e-08	6.53744e-07	-1.84468e-07	4.69276e-07	3.77085e-07	-2.34034e-07	1.43051e-07	-1.36408e-07	4.17124e-08	-9.46955e-08	1.29924e-06	2.91029e-07	1.59027e-06	5.63165e-08	-1.96701e-08	3.66464e-08
13.271	5.81161e-07	-8.76806e-08	4.93480e-07	1.38918e-07	-5.14777e-08	8.74401e-08	1.98900e-08	-9.20307e-09	1.06869e-08	6.50962e-07	-1.83683e-07	4.67279e-07	3.75477e-07	-2.33036e-07	1.42440e-07	-1.37626e-07	4.20848e-08	-9.55409e-08	1.29815e-06	2.91858e-07	1.59001e-06	5.41334e-08	-1.89076e-08	3.52259e-08
13.296	5.77917e-07	-8.71913e-08	4.90726e-07	1.37692e-07	-5.10236e-08	8.66688e-08	1.76021e-08	-8.14447e-09	9.45761e-09	6.48172e-07	-1.82896e-07	4.65276e-07	3.73866e-07	-2.32036e-07	1.41829e-07	-1.38841e-07	4.24563e-08	-9.63844e-08	1.29705e-06	2.92685e-07	1.58974e-06	5.19488e-08	-1.81445e-08	3.38043e-08
13.320	5.74664e-07	-8.67004e-08	4.87964e-07	1.36466e-07	-5.05692e-08	8.58970e-08	1.53149e-08	-7.08620e-09	8.22871e-09	6.45374e-07	-1.82106e-07	4.63267e-07	3.72251e-07	-2.31034e-07	1.41217e-07	-1.40053e-07	4.28270e-08	-9.72260e-08	1.29594e-06	2.93512e-07	1.58945e-06	4.97627e-08	-1.73810e-08	3.23817e-08
13.345	5.71400e-07	-8.62080e-08	4.85192e-07	1.35239e-07	-5.01145e-08	8.51246e-08	1.30285e-08	-6.02828e-09	7.00022e-09	6.42568e-07	-1.81315e-07	4.61253e-07	3.70634e-07	-2.30030e-07	1.40603e-07	-1.41262e-07	4.31968e-08	-9.80655e-08	1.29482e-06	2.94339e-07	1.58916e-06	4.75752e-08	-1.66169e-08	3.09583e-08
13.369	5.68126e-07	-8.57141e-08	4.82412e-07	1.34011e-07	-4.96595e-08	8.43517e-08	1.07429e-08	-4.97073e-09	5.77217e-09	6.39755e-07	-1.80521e-07	4.59234e-07	3.69013e-07	-2.29025e-07	1.39988e-07	-1.42469e-07	4.35658e-08	-9.89031e-08	1.29369e-06	2.95165e-07	1.58886e-06	4.53863e-08	-1.58524e-08	2.95339e-08
13.394	5.64842e-07	-8.52186e-08	4.79624e-07	1.32782e-07	-4.92042e-08	8.35783e-08	8.45819e-09	-3.91360e-09	4.54459e-09	6.36934e-07	-1.79725e-07	4.57209e-07	3.67389e-07	-2.28017e-07	1.39372e-07	-1.43673e-07	4.39338e-08	-9.97387e-08	1.29255e-06	2.95990e-07	1.58854e-06	4.31960e-08	-1.50874e-08	2.81087e-08
13.418	5.61548e-07	-8.47216e-08	4.76826e-07	1.31553e-07	-4.87485e-08	8.28044e-08	6.17443e-09	-2.85690e-09	3.31752e-09	6.34106e-07	-1.78927e-07	4.55179e-07	3.65763e-07	-2.27007e-07	1.38755e-07	-1.44873e-07	4.43010e-08	-1.00572e-07	1.29140e-06	2.96815e-07	1.58822e-06	4.10045e-08	-1.43220e-08	2.66826e-08
13.443	5.58244e-07	-8.42231e-08	4.74021e-07	1.30323e-07	-4.82927e-08	8.20300e-08	3.89166e-09	-1.80067e-09	2.09099e-09	6.31271e-07	-1.78127e-07	4.53144e-07	3.64133e-07	-2.25996e-07	1.38137e-07	-1.46071e-07	4.46673e-08	-1.01404e-07	1.29024e-06	2.97639e-07	1.58788e-06	3.88118e-08	-1.35561e-08	2.52558e-08
13.468	5.54930e-07	-8.37231e-08	4.71207e-07	1.29092e-07	-4.78365e-08	8.12552e-08	1.60996e-09	-7.44928e-10	8.65033e-10	6.28429e-07	-1.77325e-07	4.51104e-07	3.62501e-07	-2.24983e-07	1.37518e-07	-1.47266e-07	4.50327e-08	-1.02233e-07	1.28908e-06	2.98463e-07	1.58754e-06	3.66180e-08	-1.27898e-08	2.38282e-08
13.492	5.51606e-07	-8.32216e-08	4.68384e-07	1.27860e-07	-4.73801e-08	8.04800e-08	-6.70616e-10	3.10294e-10	-3.60323e-10	6.25579e-07	-1.76521e-07	4.49058e-07	3.60866e-07	-2.23968e-07	1.36898e-07	-1.48458e-07	4.53971e-08	-1.03061e-07	1.28790e-06	2.99286e-07	1.58718e-06	3.44231e-08	-1.20232e-08	2.23999e-08
13.517	5.48272e-07	-8.27187e-08	4.65554e-07	1.26628e-07	-4.69235e-08	7.97044e-08	-2.95001e-09	1.36497e-09	-1.58504e-09	6.22723e-07	-1.75715e-07	4.47008e-07	3.59227e-07	-2.22951e-07	1.36276e-07	-1.49647e-07	4.57607e-08	-1.03886e-07	1.28671e-06	3.00108e-07	1.58682e-06	3.22271e-08	-1.12562e-08	2.09709e-08
13.541	5.44929e-07	-8.22143e-08	4.62715e-07	1.25395e-07	-4.64666e-08	7.89283e-08	-5.22816e-09	2.41907e-09	-2.80909e-09	6.19859e-07	-1.74907e-07	4.44952e-07	3.57587e-07	-2.21933e-07	1.35654e-07	-1.50832e-07	4.61233e-08	-1.04709e-07	1.28551e-06	3.00929e-07	1.58644e-06	3.00302e-08	-1.04889e-08	1.95413e-08
13.566	5.41576e-07	-8.17084e-08	4.59868e-07	1.24162e-07	-4.60096e-08	7.81520e-08	-7.50501e-09	3.47256e-09	-4.03245e-09	6.16989e-07	-1.74097e-07	4.42892e-07	3.55943e-07	-2.20913e-07	1.35030e-07	-1.52015e-07	4.64849e-08	-1.05530e-07	1.28431e-06	3.01750e-07	1.58606e-06	2.78323e-08	-9.72120e-09	1.81111e-08
13.591	5.38214e-07	-8.12011e-08	4.57013e-07	1.22928e-07	-4.55523e-08	7.73752e-08	-9.78050e-09	4.52543e-09	-5.25507e-09	6.14112e-07	-1.73285e-07	4.40827e-07	3.54296e-07	-2.19891e-07	1.34406e-07	-1.53195e-07	4.68456e-08	-1.06349e-07	1.28309e-06	3.02571e-07	1.58566e-06	2.56337e-08	-8.95325e-09	1.66804e-08
13.615	5.34842e-07	-8.06924e-08	4.54150e-07	1.21693e-07	-4.50948e-08	7.65982e-08	-1.20546e-08	5.57764e-09	-6.47692e-09	6.11228e-07	-1.72471e-07	4.38757e-07	3.52647e-07	-2.18867e-07	1.33780e-07	-1.54371e-07	4.72054e-08	-1.07166e-07	1.28186e-06	3.03390e-07	1.58525e-06	2.34342e-08	-8.18502e-09	1.52492e-08
13.640	5.31461e-07	-8.01823e-08	4.51279e-07	1.20458e-07	-4.46372e-08	7.58208e-08	-1.43271e-08	6.62916e-09	-7.69798e-09	6.08338e-07	-1.71656e-07	4.36682e-07	3.50996e-07	-2.17842e-07	1.33153e-07	-1.55544e-07	4.75641e-08	-1.07980e-07	1.28063e-06	3.04209e-07	1.58484e-06	2.12340e-08	-7.41653e-09	1.38174e-08
13.664	5.28071e-07	-7.96708e-08	4.48400e-07	1.19223e-07	-4.41794e-08	7.50432e-08	-1.65982e-08	7.67997e-09	-8.91822e-09	6.05441e-07	-1.70839e-07	4.34602e-07	3.49342e-07	-2.16816e-07	1.32526e-07	-1.56714e-07	4.79219e-08	-1.08792e-07	1.27938e-06	3.05027e-07	1.58441e-06	1.90331e-08	-6.64781e-09	1.23852e-08
13.689	5.24671e-07	-7.91580e-08	4.45513e-07	1.17987e-07	-4.37214e-08	7.42652e-08	-1.88676e-08	8.73004e-09	-1.01376e-08	6.02538e-07	-1.70019e-07	4.32518e-07	3.47685e-07	-2.15787e-07	1.31897e-07	-1.57881e-07	4.82787e-08	-1.09603e-07	1.27813e-06	3.05844e-07	1.58398e-06	1.68315e-08	-5.87887e-09	1.09527e-08
13.713	5.21263e-07	-7.86437e-08	4.42619e-07	1.16750e-07	-4.32633e-08	7.34871e-08	-2.11354e-08	9.77935e-09	-1.13561e-08	5.99628e-07	-1.69198e-07	4.30430e-07	3.46025e-07	-2.14758e-07	1.31268e-07	-1.59045e-07	4.86346e-08	-1.10410e-07	1.27687e-06	3.06661e-07	1.58353e-06	1.46295e-08	-5.10974e-09	9.51973e-09
13.738	5.17845e-07	-7.81281e-08	4.39717e-07	1.15514e-07	-4.28050e-08	7.27087e-08	-2.34015e-08	1.08279e-08	-1.25736e-08	5.96712e-07	-1.68376e-07	4.28337e-07	3.44364e-07	-2.13726e-07	1.30637e-07	-1.60205e-07	4.89894e-08	-1.11216e-07	1.27560e-06	3.07476e-07	1.58307e-06	1.24269e-08	-4.34043e-09	8.08646e-09
13.763	5.14419e-07	-7.76112e-08	4.36808e-07	1.14277e-07	-4.23466e-08	7.19301e-08	-2.56658e-08	1.18755e-08	-1.37902e-08	5.93790e-07	-1.67551e-07	4.26239e-07	3.42699e-07	-2.12693e-07	1.30006e-07	-1.61362e-07	4.93432e-08	-1.12019e-07	1.27432e-06	3.08291e-07	1.58261e-06	1.02239e-08	-3.57096e-09	6.65290e-09
13.787	5.10984e-07	-7.70929e-08	4.33891e-07	1.13039e-07	-4.18881e-08	7.11513e-08	-2.79283e-08	1.29224e-08	-1.50059e-08	5.90862e-07	-1.66725e-07	4.24137e-07	3.41033e-07	-2.11659e-07	1.29374e-07	-1.62516e-07	4.96960e-08	-1.12820e-07	1.27303e-06	3.09105e-07	1.58213e-06	8.02046e-09	-2.80136e-09	5.21910e-09
13.812	5.07540e-07	-7.65733e-08	4.30966e-07	1.11802e-07	-4.14295e-08	7.03723e-08	-3.01888e-08	1.39683e-08	-1.62205e-08	5.87928e-07	-1.65897e-07	4.22031e-07	3.39364e-07	-2.10623e-07	1.28741e-07	-1.63666e-07	5.00477e-08	-1.13619e-07	1.27173e-06	3.09918e-07	1.58165e-06	5.81673e-09	-2.03165e-09	3.78508e-09
13.836	5.04087e-07	-7.60524e-08	4.28035e-07	1.10564e-07	-4.09709e-08	6.95932e-08	-3.24474e-08	1.50134e-08	-1.74340e-08	5.84988e-07	-1.65067e-07	4.19921e-07	3.37693e-07	-2.09586e-07	1.28107e-07	-1.64813e-07	5.03985e-08	-1.14415e-07	1.27042e-06	3.10731e-07	1.58115e-06	3.61273e-09	-1.26184e-09	2.35089e-09
13.861	5.00626e-07	-7.55302e-08	4.25096e-07	1.09326e-07	-4.05121e-08	6.88139e-08	-3.47041e-08	1.60575e-08	-1.86465e-08	5.82043e-07	-1.64236e-07	4.17806e-07	3.36019e-07	-2.08547e-07	1.27472e-07	-1.65957e-07	5.07482e-08	-1.15209e-07	1.26910e-06	3.11542e-07	1.58065e-06	1.40852e-09	-4.91964e-10	9.16556e-10
13.885	4.97156e-07	-7.50068e-08	4.22150e-07	1.08088e-07	-4.00533e-08	6.80346e-08	-3.69586e-08	1.71007e-08	-1.98579e-08	5.79091e-07	-1.63403e-07	4.15688e-07	3.34343e-07	-2.07507e-07	1.26836e-07	-1.67097e-07	5.10968e-08	-1.16000e-07	1.26778e-06	3.12353e-07	1.58013e-06	-7.95843e-10	2.77970e-10	-5.17873e-10
13.910	4.93678e-07	-7.44820e-08	4.19196e-07	1.06849e-07	-3.95944e-08	6.72551e-08	-3.92110e-08	1.81429e-08	-2.10681e-08	5.76134e-07	-1.62569e-07	4.13565e-07	3.32666e-07	-2.06466e-07	1.26200e-07	-1.68234e-07	5.14444e-08	-1.16789e-07	1.26645e-06	3.13162e-07	1.57961e-06	-3.00030e-09	1.04794e-09	-1.95236e-09
13.935	4.90192e-07	-7.39560e-08	4.16236e-07	1.05611e-07	-3.91354e-08	6.64756e-08	-4.14613e-08	1.91841e-08	-2.22772e-08	5.73171e-07	-1.61733e-07	4.11438e-07	3.30985e-07	-2.05423e-07	1.25562e-07	-1.69367e-07	5.17909e-08	-1.17576e-07	1.26510e-06	3.13971e-07	1.57907e-06	-5.20479e-09	1.81792e-09	-3.38688e-09
13.959	4.86698e-07	-7.34288e-08	4.13269e-07	1.04372e-07	-3.86765e-08	6.56960e-08	-4.37093e-08	2.02243e-08	-2.34850e-08	5.70203e-07	-1.60895e-07	4.09308e-07	3.29303e-07	-2.04379e-07	1.24924e-07	-1.70496e-07	5.21363e-08	-1.18360e-07	1.26375e-06	3.14779e-07	1.57853e-06	-7.40926e-09	2.58789e-09	-4.82138e-09
13.984	4.83195e-07	-7.29004e-08	4.10295e-07	1.03134e-07	-3.82175e-08	6.49163e-08	-4.59550e-08	2.12634e-08	-2.46917e-08	5.67229e-07	-1.60056e-07	4.07173e-07	3.27619e-07	-2.03334e-07	1.24285e-07	-1.71623e-07	5.24807e-08	-1.19142e-07	1.26239e-06	3.15586e-07	1.57798e-06	-9.61365e-09	3.35783e-09	-6.25582e-09
14.008	4.79684e-07	-7.23707e-08	4.07314e-07	1.01895e-07	-3.77585e-08	6.41367e-08	-4.81984e-08	2.23014e-08	-2.58970e-08	5.64251e-07	-1.59216e-07	4.05035e-07	3.25933e-07	-2.02287e-07	1.23646e-07	-1.72745e-07	5.28240e-08	-1.19921e-07	1.26102e-06	3.16392e-07	1.57742e-06	-1.18179e-08	4.12773e-09	-7.69018e-09
14.033	4.76166e-07	-7.18398e-08	4.04326e-07	1.00657e-07	-3.72995e-08	6.33570e-08	-5.04394e-08	2.33383e-08	-2.71011e-08	5.61266e-07	-1.58374e-07	4.02893e-07	3.24245e-07	-2.01239e-07	1.23005e-07	-1.73864e-07	5.31662e-08	-1.20698e-07	1.25965e-06	3.17197e-07	1.57684e-06	-1.40220e-08	4.89755e-09	-9.12441e-09
14.057	4.72639e-07	-7.13078e-08	4.01331e-07	9.94179e-08	-3.68405e-08	6.25774e-08	-5.26779e-08	2.43740e-08	-2.83038e-08	5.58277e-07	-1.57530e-07	4.00747e-07	3.22554e-07	-2.00190e-07	1.22364e-07	-1.74979e-07	5.35072e-08	-1.21472e-07	1.25826e-06	3.18000e-07	1.57626e-06	-1.62258e-08	5.66729e-09	-1.05585e-08
14.082	4.69105e-07	-7.07746e-08	3.98330e-07	9.81793e-08	-3.63815e-08	6.17978e-08	-5.49138e-08	2.54086e-08	-2.95052e-08	5.55283e-07	-1.56685e-07	3.98598e-07	3.20862e-07	-1.99140e-07	1.21722e-07	-1.76091e-07	5.38472e-08	-1.22244e-07	1.25687e-06	3.18803e-07	1.57567e-06	-1.84293e-08	6.43692e-09	-1.19923e-08
14.107	4.65563e-07	-7.02402e-08	3.95323e-07	9.69408e-08	-3.59226e-08	6.10182e-08	-5.71472e-08	2.64420e-08	-3.07052e-08	5.52284e-07	-1.55839e-07	3.96445e-07	3.19168e-07	-1.98089e-07	1.21079e-07	-1.77199e-07	5.41860e-08	-1.23013e-07	1.25547e-06	3.19605e-07	1.57507e-06	-2.06324e-08	7.20642e-09	-1.34260e-08
14.131	4.62013e-07	-6.97047e-08	3.92309e-07	9.57025e-08	-3.54637e-08	6.02388e-08	-5.93780e-08	2.74742e-08	-3.19038e-08	5.49280e-07	-1.54991e-07	3.94288e-07	3.17473e-07	-1.97037e-07	1.20436e-07	-1.78304e-07	5.45237e-08	-1.23780e-07	1.25406e-06	3.20406e-07	1.57446e-06	-2.28351e-08	7.97577e-09	-1.48593e-08
14.156	4.58456e-07	-6.91680e-08	3.89288e-07	9.44643e-08	-3.50049e-08	5.94594e-08	-6.16061e-08	2.85051e-08	-3.31010e-08	5.46271e-07	-1.54142e-07	3.92128e-07	3.15775e-07	-1.95983e-07	1.19792e-07	-1.79404e-07	5.48603e-08	-1.24544e-07	1.25264e-06	3.21206e-07	1.57384e-06	-2.50373e-08	8.74495e-09	-1.62923e-08
14.180	4.54892e-07	-6.86302e-08	3.86261e-07	9.32262e-08	-3.45461e-08	5.86801e-08	-6.38314e-08	2.95348e-08	-3.42967e-08	5.43257e-07	-1.53292e-07	3.89965e-07	3.14076e-07	-1.94928e-07	1.19147e-07	-1.80501e-07	5.51957e-08	-1.25306e-07	1.25121e-06	3.22004e-07	1.57321e-06	-2.72390e-08	9.51395e-09	-1.77250e-08
14.205	4.51320e-07	-6.80913e-08	3.83228e-07	9.19884e-08	-3.40874e-08	5.79010e-08	-6.60540e-08	3.05631e-08	-3.54908e-08	5.40239e-07	-1.52440e-07	3.87799e-07	3.12375e-07	-1.93873e-07	1.18502e-07	-1.81594e-07	5.55300e-08	-1.26064e-07	1.24978e-06	3.22802e-07	1.57258e-06	-2.94400e-08	1.02827e-08	-1.91573e-08
14.230	4.47741e-07	-6.75513e-08	3.80189e-07	9.07508e-08	-3.36288e-08	5.71220e-08	-6.82737e-08	3.15902e-08	-3.66835e-08	5.37216e-07	-1.51587e-07	3.85629e-07	3.10672e-07	-1.92816e-07	1.17856e-07	-1.82684e-07	5.58631e-08	-1.26821e-07	1.24833e-06	3.23599e-07	1.57193e-06	-3.16404e-08	1.10513e-08	-2.05892e-08
14.254	4.44154e-07	-6.70102e-08	3.77144e-07	8.95135e-08	-3.31703e-08	5.63432e-08	-7.04905e-08	3.26159e-08	-3.78746e-08	5.34189e-07	-1.50733e-07	3.83456e-07	3.08968e-07	-1.91758e-07	1.17210e-07	-1.83769e-07	5.61951e-08	-1.27574e-07	1.24688e-06	3.24394e-07	1.57127e-06	-3.38401e-08	1.18196e-08	-2.20205e-08
14.279	4.40561e-07	-6.64681e-08	3.74093e-07	8.82764e-08	-3.27119e-08	5.55645e-08	-7.27043e-08	3.36402e-08	-3.90641e-08	5.31158e-07	-1.49878e-07	3.81280e-07	3.07262e-07	-1.90699e-07	1.16563e-07	-1.84851e-07	5.65259e-08	-1.28325e-07	1.24542e-06	3.25188e-07	1.57061e-06	-3.60391e-08	1.25876e-08	-2.34514e-08
14.303	4.36960e-07	-6.59249e-08	3.71036e-07	8.70397e-08	-3.22536e-08	5.47861e-08	-7.49151e-08	3.46632e-08	-4.02519e-08	5.28122e-07	-1.49021e-07	3.79101e-07	3.05554e-07	-1.89640e-07	1.15915e-07	-1.85929e-07	5.68555e-08	-1.29073e-07	1.24396e-06	3.25981e-07	1.56994e-06	-3.82372e-08	1.33554e-08	-2.48818e-08
14.328	4.33353e-07	-6.53807e-08	3.67972e-07	8.58034e-08	-3.17955e-08	5.40079e-08	-7.71228e-08	3.56847e-08	-4.14381e-08	5.25082e-07	-1.48163e-07	3.76919e-07	3.03845e-07	-1.88579e-07	1.15266e-07	-1.87003e-07	5.71839e-08	-1.29819e-07	1.24248e-06	3.26773e-07	1.56925e-06	-4.04344e-08	1.41228e-08	-2.63116e-08
14.352	4.29739e-07	-6.48354e-08	3.64904e-07	8.45674e-08	-3.13375e-08	5.32299e-08	-7.93274e-08	3.67048e-08	-4.26227e-08	5.22038e-07	-1.47305e-07	3.74733e-07	3.02135e-07	-1.87517e-07	1.14618e-07	-1.88073e-07	5.75111e-08	-1.30562e-07	1.24100e-06	3.27564e-07	1.56856e-06	-4.26306e-08	1.48899e-08	-2.77407e-08
14.377	4.26118e-07	-6.42891e-08	3.61829e-07	8.33318e-08	-3.08796e-08	5.24522e-08	-8.15289e-08	3.77233e-08	-4.38055e-08	5.18990e-07	-1.46444e-07	3.72545e-07	3.00423e-07	-1.86455e-07	1.13968e-07	-1.89139e-07	5.78372e-08	-1.31302e-07	1.23951e-06	3.28353e-07	1.56786e-06	-4.48259e-08	1.56567e-08	-2.91692e-08
14.402	4.22491e-07	-6.37418e-08	3.58749e-07	8.20967e-08	-3.04219e-08	5.16748e-08	-8.37271e-08	3.87405e-08	-4.49866e-08	5.15938e-07	-1.45583e-07	3.70355e-07	2.98710e-07	-1.85392e-07	1.13318e-07	-1.90201e-07	5.81620e-08	-1.32039e-07	1.23801e-06	3.29141e-07	1.56715e-06	-4.70201e-08	1.64230e-08	-3.05971e-08
14.426	4.18857e-07	-6.31935e-08	3.55663e-07	8.08621e-08	-2.99644e-08	5.08976e-08	-8.59220e-08	3.97560e-08	-4.61659e-08	5.12882e-07	-1.44721e-07	3.68161e-07	2.96996e-07	-1.84328e-07	1.12668e-07	-1.91260e-07	5.84856e-08	-1.32774e-07	1.23650e-06	3.29928e-07	1.56643e-06	-4.92132e-08	1.71890e-08	-3.20241e-08
14.451	4.15216e-07	-6.26443e-08	3.52572e-07	7.96279e-08	-2.95071e-08	5.01208e-08	-8.81135e-08	4.07701e-08	-4.73435e-08	5.09822e-07	-1.43858e-07	3.65965e-07	2.95280e-07	-1.83263e-07	1.12017e-07	-1.92314e-07	5.88080e-08	-1.33506e-07	1.23499e-06	3.30714e-07	1.56570e-06	-5.14051e-08	1.79546e-08	-3.34505e-08
14.475	4.11569e-07	-6.20941e-08	3.49475e-07	7.83943e-08	-2.90500e-08	4.93443e-08	-9.03017e-08	4.17825e-08	-4.85192e-08	5.06759e-07	-1.42993e-07	3.63766e-07	2.93563e-07	-1.82197e-07	1.11366e-07	-1.93364e-07	5.91291e-08	-1.34235e-07	1.23347e-06	3.31498e-07	1.56497e-06	-5.35958e-08	1.87198e-08	-3.48760e-08
14.500	4.07916e-07	-6.15429e-08	3.46373e-07	7.71612e-08	-2.85930e-08	4.85682e-08	-9.24864e-08	4.27934e-08	-4.96930e-08	5.03692e-07	-1.42128e-07	3.61564e-07	2.91845e-07	-1.81131e-07	1.10714e-07	-1.94410e-07	5.94490e-08	-1.34961e-07	1.23194e-06	3.32282e-07	1.56422e-06	-5.57852e-08	1.94845e-08	-3.63007e-08
14.524	4.04257e-07	-6.09908e-08	3.43266e-07	7.59287e-08	-2.81363e-08	4.77924e-08	-9.46677e-08	4.38027e-08	-5.08650e-08	5.00622e-07	-1.41262e-07	3.59360e-07	2.90125e-07	-1.80064e-07	1.10062e-07	-1.95453e-07	5.97677e-08	-1.35685e-07	1.23040e-06	3.33063e-07	1.56347e-06	-5.79733e-08	2.02487e-08	-3.77245e-08
14.549	4.00591e-07	-6.04378e-08	3.40153e-07	7.46968e-08	-2.76798e-08	4.70170e-08	-9.68453e-08	4.48103e-08	-5.20351e-08	4.97548e-07	-1.40394e-07	3.57154e-07	2.88404e-07	-1.78996e-07	1.09409e-07	-1.96491e-07	6.00851e-08	-1.36405e-07	1.22886e-06	3.33844e-07	1.56270e-06	-6.01600e-08	2.10125e-08	-3.91475e-08
14.574	3.96920e-07	-5.98839e-08	3.37036e-07	7.34656e-08	-2.72236e-08	4.62420e-08	-9.90194e-08	4.58162e-08	-5.32032e-08	4.94471e-07	-1.39526e-07	3.54945e-07	2.86683e-07	-1.77927e-07	1.08756e-07	-1.97525e-07	6.04013e-08	-1.37123e-07	1.22731e-06	3.34623e-07	1.56193e-06	-6.23452e-08	2.17757e-08	-4.05694e-08
14.598	3.93242e-07	-5.93291e-08	3.33913e-07	7.22350e-08	-2.67676e-08	4.54674e-08	-1.01190e-07	4.68205e-08	-5.43694e-08	4.91391e-07	-1.38657e-07	3.52734e-07	2.84960e-07	-1.76858e-07	1.08102e-07	-1.98554e-07	6.07162e-08	-1.37838e-07	1.22575e-06	3.35401e-07	1.56115e-06	-6.45289e-08	2.25385e-08	-4.19904e-08
14.623	3.89559e-07	-5.87734e-08	3.30786e-07	7.10051e-08	-2.63118e-08	4.46933e-08	-1.03357e-07	4.78230e-08	-5.55335e-08	4.88307e-07	-1.37787e-07	3.50521e-07	2.83236e-07	-1.75788e-07	1.07448e-07	-1.99580e-07	6.10298e-08	-1.38550e-07	1.22419e-06	3.36177e-07	1.56036e-06	-6.67110e-08	2.33006e-08	-4.34104e-08
14.647	3.85870e-07	-5.82169e-08	3.27654e-07	6.97760e-08	-2.58563e-08	4.39196e-08	-1.05520e-07	4.88238e-08	-5.66957e-08	4.85221e-07	-1.36916e-07	3.48305e-07	2.81512e-07	-1.74718e-07	1.06794e-07	-2.00601e-07	6.13422e-08	-1.39259e-07	1.22261e-06	3.36953e-07	1.55956e-06	-6.88915e-08	2.40622e-08	-4.48293e-08
14.672	3.82176e-07	-5.76594e-08	3.24516e-07	6.85476e-08	-2.54011e-08	4.31464e-08	-1.07679e-07	4.98228e-08	-5.78558e-08	4.82131e-07	-1.36044e-07	3.46087e-07	2.79786e-07	-1.73647e-07	1.06139e-07	-2.01619e-07	6.16533e-08	-1.39965e-07	1.22103e-06	3.37726e-07	1.55876e-06	-7.10704e-08	2.48233e-08	-4.62471e-08
14.696	3.78476e-07	-5.71012e-08	3.21374e-07	6.73199e-08	-2.49462e-08	4.23737e-08	-1.09834e-07	5.08201e-08	-5.90138e-08	4.79039e-07	-1.35171e-07	3.43867e-07	2.78059e-07	-1.72575e-07	1.05484e-07	-2.02632e-07	6.19631e-08	-1.40669e-07	1.21945e-06	3.38498e-07	1.55794e-06	-7.32475e-08	2.55837e-08	-4.76638e-08
14.721	3.74770e-07	-5.65421e-08	3.18228e-07	6.60931e-08	-2.44916e-08	4.16015e-08	-1.11985e-07	5.18155e-08	-6.01698e-08	4.75944e-07	-1.34298e-07	3.41646e-07	2.76332e-07	-1.71503e-07	1.04829e-07	-2.03641e-07	6.22716e-08	-1.41369e-07	1.21785e-06	3.39269e-07	1.55712e-06	-7.54228e-08	2.63435e-08	-4.90793e-08
14.746	3.71059e-07	-5.59822e-08	3.15077e-07	6.48671e-08	-2.40373e-08	4.08298e-08	-1.14133e-07	5.28091e-08	-6.13236e-08	4.72846e-07	-1.33424e-07	3.39422e-07	2.74604e-07	-1.70430e-07	1.04173e-07	-2.04645e-07	6.25787e-08	-1.42066e-07	1.21625e-06	3.40039e-07	1.55629e-06	-7.75962e-08	2.71026e-08	-5.04936e-08
14.770	3.67343e-07	-5.54216e-08	3.11921e-07	6.36420e-08	-2.35833e-08	4.00587e-08	-1.16276e-07	5.38009e-08	-6.24752e-08	4.69745e-07	-1.32549e-07	3.37196e-07	2.72875e-07	-1.69357e-07	1.03518e-07	-2.05645e-07	6.28846e-08	-1.42761e-07	1.21464e-06	3.40807e-07	1.55545e-06	-7.97678e-08	2.78611e-08	-5.19067e-08
14.795	3.63621e-07	-5.48601e-08	3.08761e-07	6.24178e-08	-2.31297e-08	3.92881e-08	-1.18415e-07	5.47907e-08	-6.36247e-08	4.66642e-07	-1.31673e-07	3.34968e-07	2.71145e-07	-1.68284e-07	1.02861e-07	-2.06641e-07	6.31892e-08	-1.43452e-07	1.21303e-06	3.41573e-07	1.55460e-06	-8.19374e-08	2.86189e-08	-5.33185e-08
14.819	3.59895e-07	-5.42979e-08	3.05597e-07	6.11945e-08	-2.26764e-08	3.85181e-08	-1.20551e-07	5.57787e-08	-6.47719e-08	4.63536e-07	-1.30797e-07	3.32739e-07	2.69415e-07	-1.67210e-07	1.02205e-07	-2.07633e-07	6.34924e-08	-1.44141e-07	1.21141e-06	3.42338e-07	1.55374e-06	-8.41050e-08	2.93759e-08	-5.47290e-08
14.844	3.56163e-07	-5.37349e-08	3.02428e-07	5.99721e-08	-2.22234e-08	3.77487e-08	-1.22682e-07	5.67647e-08	-6.59170e-08	4.60428e-07	-1.29920e-07	3.30508e-07	2.67684e-07	-1.66136e-07	1.01548e-07	-2.08620e-07	6.37944e-08	-1.44826e-07	1.20978e-06	3.43101e-07	1.55288e-06	-8.62705e-08	3.01323e-08	-5.61382e-08
14.868	3.52427e-07	-5.31711e-08	2.99255e-07	5.87507e-08	-2.17708e-08	3.69799e-08	-1.24809e-07	5.77488e-08	-6.70597e-08	4.57318e-07	-1.29042e-07	3.28275e-07	2.65952e-07	-1.65061e-07	1.00891e-07	-2.09603e-07	6.40949e-08	-1.45508e-07	1.20814e-06	3.43863e-07	1.55201e-06	-8.84339e-08	3.08879e-08	-5.75460e-08
14.893	3.48685e-07	-5.26067e-08	2.96079e-07	5.75303e-08	-2.13186e-08	3.62118e-08	-1.26931e-07	5.87309e-08	-6.82002e-08	4.54205e-07	-1.28164e-07	3.26041e-07	2.64220e-07	-1.63986e-07	1.00234e-07	-2.10582e-07	6.43942e-08	-1.46188e-07	1.20650e-06	3.44624e-07	1.55112e-06	-9.05951e-08	3.16428e-08	-5.89523e-08
14.918	3.44939e-07	-5.20415e-08	2.92898e-07	5.63110e-08	-2.08667e-08	3.54443e-08	-1.29049e-07	5.97111e-08	-6.93383e-08	4.51090e-07	-1.27285e-07	3.23805e-07	2.62487e-07	-1.62910e-07	9.95769e-08	-2.11556e-07	6.46921e-08	-1.46864e-07	1.20485e-06	3.45382e-07	1.55024e-06	-9.27541e-08	3.23969e-08	-6.03572e-08
14.942	3.41189e-07	-5.14756e-08	2.89713e-07	5.50927e-08	-2.04153e-08	3.46774e-08	-1.31163e-07	6.06892e-08	-7.04741e-08	4.47974e-07	-1.26406e-07	3.21568e-07	2.60754e-07	-1.61835e-07	9.89194e-08	-2.12526e-07	6.49886e-08	-1.47537e-07	1.20320e-06	3.46139e-07	1.54934e-06	-9.49108e-08	3.31502e-08	-6.17606e-08
14.967	3.37433e-07	-5.09091e-08	2.86524e-07	5.38755e-08	-1.99642e-08	3.39112e-08	-1.33273e-07	6.16652e-08	-7.16076e-08	4.44855e-07	-1.25526e-07	3.19329e-07	2.59021e-07	-1.60759e-07	9.82618e-08	-2.13491e-07	6.52838e-08	-1.48207e-07	1.20154e-06	3.46895e-07	1.54843e-06	-9.70651e-08	3.39026e-08	-6.31625e-08
14.991	3.33674e-07	-5.03418e-08	2.83332e-07	5.26593e-08	-1.95136e-08	3.31458e-08	-1.35378e-07	6.26392e-08	-7.27386e-08	4.41734e-07	-1.24645e-07	3.17089e-07	2.57287e-07	-1.59683e-07	9.76040e-08	-2.14452e-07	6.55776e-08	-1.48874e-07	1.19987e-06	3.47649e-07	1.54752e-06	-9.92171e-08	3.46543e-08	-6.45628e-08
15.016	3.29910e-07	-4.97740e-08	2.80136e-07	5.14444e-08	-1.90633e-08	3.23810e-08	-1.37478e-07	6.36111e-08	-7.38672e-08	4.38612e-07	-1.23764e-07	3.14848e-07	2.55552e-07	-1.58606e-07	9.69460e-08	-2.15408e-07	6.58701e-08	-1.49538e-07	1.19819e-06	3.48401e-07	1.54660e-06	-1.01367e-07	3.54050e-08	-6.59615e-08
15.041	3.26141e-07	-4.92054e-08	2.76936e-07	5.02305e-08	-1.86135e-08	3.16170e-08	-1.39574e-07	6.45810e-08	-7.49934e-08	4.35488e-07	-1.22882e-07	3.12605e-07	2.53818e-07	-1.57530e-07	9.62879e-08	-2.16360e-07	6.61611e-08	-1.50199e-07	1.19651e-06	3.49152e-07	1.54567e-06	-1.03514e-07	3.61549e-08	-6.73586e-08
15.065	3.22369e-07	-4.86363e-08	2.73732e-07	4.90179e-08	-1.81642e-08	3.08537e-08	-1.41666e-07	6.55486e-08	-7.61171e-08	4.32362e-07	-1.22000e-07	3.10361e-07	2.52083e-07	-1.56453e-07	9.56298e-08	-2.17308e-07	6.64508e-08	-1.50857e-07	1.19483e-06	3.49901e-07	1.54473e-06	-1.05658e-07	3.69039e-08	-6.87540e-08
15.090	3.18592e-07	-4.80665e-08	2.70526e-07	4.78065e-08	-1.77153e-08	3.00912e-08	-1.43752e-07	6.65142e-08	-7.72383e-08	4.29234e-07	-1.21118e-07	3.08116e-07	2.50347e-07	-1.55376e-07	9.49715e-08	-2.18250e-07	6.67391e-08	-1.51511e-07	1.19313e-06	3.50648e-07	1.54378e-06	-1.07800e-07	3.76520e-08	-7.01478e-08
15.114	3.14812e-07	-4.74961e-08	2.67315e-07	4.65963e-08	-1.72668e-08	2.93295e-08	-1.45834e-07	6.74775e-08	-7.83569e-08	4.26106e-07	-1.20235e-07	3.05871e-07	2.48612e-07	-1.54299e-07	9.43132e-08	-2.19189e-07	6.70260e-08	-1.52163e-07	1.19143e-06	3.51394e-07	1.54283e-06	-1.09939e-07	3.83991e-08	-7.15397e-08
15.139	3.11027e-07	-4.69251e-08	2.64102e-07	4.53874e-08	-1.68189e-08	2.85686e-08	-1.47912e-07	6.84387e-08	-7.94731e-08	4.22976e-07	-1.19352e-07	3.03624e-07	2.46876e-07	-1.53222e-07	9.36548e-08	-2.20122e-07	6.73116e-08	-1.52811e-07	1.18973e-06	3.52138e-07	1.54187e-06	-1.12075e-07	3.91453e-08	-7.29299e-08
15.163	3.07239e-07	-4.63536e-08	2.60885e-07	4.41798e-08	-1.63714e-08	2.78085e-08	-1.49984e-07	6.93976e-08	-8.05866e-08	4.19844e-07	-1.18468e-07	3.01376e-07	2.45141e-07	-1.52144e-07	9.29963e-08	-2.21052e-07	6.75957e-08	-1.53456e-07	1.18802e-06	3.52880e-07	1.54090e-06	-1.14209e-07	3.98906e-08	-7.43183e-08
15.188	3.03447e-07	-4.57815e-08	2.57665e-07	4.29736e-08	-1.59244e-08	2.70492e-08	-1.52052e-07	7.03543e-08	-8.16976e-08	4.16711e-07	-1.17584e-07	2.99127e-07	2.43405e-07	-1.51067e-07	9.23379e-08	-2.21976e-07	6.78784e-08	-1.54098e-07	1.18630e-06	3.53620e-07	1.53992e-06	-1.16340e-07	4.06348e-08	-7.57049e-08
15.213	2.99651e-07	-4.52088e-08	2.54442e-07	4.17686e-08	-1.54779e-08	2.62908e-08	-1.54115e-07	7.13088e-08	-8.28059e-08	4.13578e-07	-1.16700e-07	2.96878e-07	2.41669e-07	-1.49990e-07	9.16794e-08	-2.22896e-07	6.81596e-08	-1.54736e-07	1.18458e-06	3.54359e-07	1.53894e-06	-1.18468e-07	4.13780e-08	-7.70896e-08
15.237	2.95852e-07	-4.46356e-08	2.51216e-07	4.05651e-08	-1.50319e-08	2.55332e-08	-1.56173e-07	7.22609e-08	-8.39116e-08	4.10443e-07	-1.15815e-07	2.94627e-07	2.39933e-07	-1.48913e-07	9.10209e-08	-2.23811e-07	6.84395e-08	-1.55372e-07	1.18285e-06	3.55096e-07	1.53794e-06	-1.20593e-07	4.21202e-08	-7.84723e-08
15.262	2.92049e-07	-4.40619e-08	2.47987e-07	3.93629e-08	-1.45864e-08	2.47765e-08	-1.58225e-07	7.32108e-08	-8.50146e-08	4.07307e-07	-1.14931e-07	2.92376e-07	2.38198e-07	-1.47835e-07	9.03624e-08	-2.24722e-07	6.87179e-08	-1.56004e-07	1.18111e-06	3.55831e-07	1.53694e-06	-1.22715e-07	4.28614e-08	-7.98531e-08
15.286	2.88243e-07	-4.34877e-08	2.44756e-07	3.81622e-08	-1.41415e-08	2.40207e-08	-1.60273e-07	7.41583e-08	-8.61149e-08	4.04170e-07	-1.14046e-07	2.90125e-07	2.36462e-07	-1.46758e-07	8.97040e-08	-2.25627e-07	6.89949e-08	-1.56632e-07	1.17937e-06	3.56565e-07	1.53594e-06	-1.24833e-07	4.36015e-08	-8.12320e-08
15.311	2.84434e-07	-4.29130e-08	2.41521e-07	3.69629e-08	-1.36971e-08	2.32659e-08	-1.62316e-07	7.51035e-08	-8.72125e-08	4.01033e-07	-1.13160e-07	2.87872e-07	2.34727e-07	-1.45681e-07	8.90456e-08	-2.26529e-07	6.92705e-08	-1.57258e-07	1.17762e-06	3.57296e-07	1.53492e-06	-1.26949e-07	4.43405e-08	-8.26088e-08
15.335	2.80622e-07	-4.23379e-08	2.38284e-07	3.57651e-08	-1.32532e-08	2.25119e-08	-1.64354e-07	7.60464e-08	-8.83074e-08	3.97894e-07	-1.12275e-07	2.85620e-07	2.32991e-07	-1.44604e-07	8.83873e-08	-2.27425e-07	6.95446e-08	-1.57880e-07	1.17587e-06	3.58026e-07	1.53390e-06	-1.29062e-07	4.50784e-08	-8.39835e-08
15.360	2.76807e-07	-4.17622e-08	2.35044e-07	3.45688e-08	-1.28099e-08	2.17589e-08	-1.66386e-07	7.69868e-08	-8.93994e-08	3.94756e-07	-1.11389e-07	2.83367e-07	2.31256e-07	-1.43527e-07	8.77291e-08	-2.28317e-07	6.98173e-08	-1.58499e-07	1.17411e-06	3.58753e-07	1.53287e-06	-1.31171e-07	4.58152e-08	-8.53562e-08
15.385	2.72988e-07	-4.11861e-08	2.31802e-07	3.33740e-08	-1.23672e-08	2.10069e-08	-1.68414e-07	7.79249e-08	-9.04887e-08	3.91616e-07	-1.10503e-07	2.81113e-07	2.29521e-07	-1.42450e-07	8.70710e-08	-2.29204e-07	7.00885e-08	-1.59115e-07	1.17235e-06	3.59479e-07	1.53183e-06	-1.33278e-07	4.65508e-08	-8.67268e-08
15.409	2.69167e-07	-4.06096e-08	2.28557e-07	3.21808e-08	-1.19250e-08	2.02558e-08	-1.70436e-07	7.88605e-08	-9.15752e-08	3.88476e-07	-1.09617e-07	2.78859e-07	2.27787e-07	-1.41374e-07	8.64130e-08	-2.30086e-07	7.03582e-08	-1.59727e-07	1.17058e-06	3.60203e-07	1.53078e-06	-1.35380e-07	4.72853e-08	-8.80952e-08
15.434	2.65343e-07	-4.00327e-08	2.25310e-07	3.09892e-08	-1.14834e-08	1.95058e-08	-1.72452e-07	7.97936e-08	-9.26588e-08	3.85336e-07	-1.08731e-07	2.76605e-07	2.26053e-07	-1.40298e-07	8.57551e-08	-2.30963e-07	7.06265e-08	-1.60337e-07	1.16881e-06	3.60925e-07	1.52973e-06	-1.37480e-07	4.80186e-08	-8.94614e-08
15.458	2.61516e-07	-3.94554e-08	2.22061e-07	2.97992e-08	-1.10424e-08	1.87567e-08	-1.74464e-07	8.07243e-08	-9.37396e-08	3.82195e-07	-1.07845e-07	2.74351e-07	2.24319e-07	-1.39221e-07	8.50973e-08	-2.31836e-07	7.08934e-08	-1.60942e-07	1.16703e-06	3.61646e-07	1.52867e-06	-1.39576e-07	4.87507e-08	-9.08253e-08
15.483	2.57687e-07	-3.88777e-08	2.18809e-07	2.86108e-08	-1.06021e-08	1.80087e-08	-1.76470e-07	8.16526e-08	-9.48174e-08	3.79055e-07	-1.06959e-07	2.72096e-07	2.22585e-07	-1.38146e-07	8.44398e-08	-2.32703e-07	7.11587e-08	-1.61545e-07	1.16524e-06	3.62364e-07	1.52761e-06	-1.41669e-07	4.94816e-08	-9.21871e-08
15.507	2.53855e-07	-3.82996e-08	2.15556e-07	2.74240e-08	-1.01623e-08	1.72617e-08	-1.78471e-07	8.25783e-08	-9.58924e-08	3.75914e-07	-1.06072e-07	2.69841e-07	2.20852e-07	-1.37070e-07	8.37823e-08	-2.33566e-07	7.14226e-08	-1.62144e-07	1.16345e-06	3.63080e-07	1.52653e-06	-1.43758e-07	5.02113e-08	-9.35465e-08
15.532	2.50021e-07	-3.77211e-08	2.12300e-07	2.62390e-08	-9.72318e-09	1.65158e-08	-1.80466e-07	8.35014e-08	-9.69644e-08	3.72773e-07	-1.05186e-07	2.67587e-07	2.19120e-07	-1.35995e-07	8.31251e-08	-2.34424e-07	7.16850e-08	-1.62739e-07	1.16165e-06	3.63795e-07	1.52545e-06	-1.45843e-07	5.09397e-08	-9.49036e-08
15.557	2.46185e-07	-3.71423e-08	2.09043e-07	2.50556e-08	-9.28467e-09	1.57710e-08	-1.82456e-07	8.44221e-08	-9.80335e-08	3.69632e-07	-1.04300e-07	2.65332e-07	2.17388e-07	-1.34920e-07	8.24681e-08	-2.35278e-07	7.19459e-08	-1.63332e-07	1.15985e-06	3.64507e-07	1.52436e-06	-1.47925e-07	5.16669e-08	-9.62583e-08
15.581	2.42346e-07	-3.65632e-08	2.05783e-07	2.38740e-08	-8.84681e-09	1.50272e-08	-1.84440e-07	8.53402e-08	-9.90996e-08	3.66491e-07	-1.03413e-07	2.63077e-07	2.15657e-07	-1.33845e-07	8.18113e-08	-2.36126e-07	7.22053e-08	-1.63921e-07	1.15805e-06	3.65217e-07	1.52326e-06	-1.50003e-07	5.23928e-08	-9.76107e-08
15.606	2.38506e-07	-3.59837e-08	2.02522e-07	2.26942e-08	-8.40960e-09	1.42846e-08	-1.86418e-07	8.62556e-08	-1.00163e-07	3.63350e-07	-1.02527e-07	2.60823e-07	2.13926e-07	-1.32771e-07	8.11547e-08	-2.36969e-07	7.24632e-08	-1.64506e-07	1.15624e-06	3.65926e-07	1.52216e-06	-1.52078e-07	5.31174e-08	-9.89606e-08
15.630	2.34663e-07	-3.54039e-08	1.99259e-07	2.15161e-08	-7.97305e-09	1.35430e-08	-1.88391e-07	8.71685e-08	-1.01223e-07	3.60210e-07	-1.01641e-07	2.58569e-07	2.12196e-07	-1.31698e-07	8.04984e-08	-2.37808e-07	7.27196e-08	-1.65088e-07	1.15442e-06	3.66632e-07	1.52105e-06	-1.54149e-07	5.38406e-08	-1.00308e-07
15.655	2.30818e-07	-3.48239e-08	1.95994e-07	2.03398e-08	-7.53717e-09	1.28026e-08	-1.90359e-07	8.80788e-08	-1.02280e-07	3.57070e-07	-1.00755e-07	2.56315e-07	2.10467e-07	-1.30624e-07	7.98424e-08	-2.38641e-07	7.29745e-08	-1.65667e-07	1.15260e-06	3.67336e-07	1.51994e-06	-1.56216e-07	5.45625e-08	-1.01653e-07
15.679	2.26972e-07	-3.42436e-08	1.92728e-07	1.91654e-08	-7.10196e-09	1.20634e-08	-1.92320e-07	8.89864e-08	-1.03334e-07	3.53930e-07	-9.98692e-08	2.54061e-07	2.08738e-07	-1.29551e-07	7.91866e-08	-2.39470e-07	7.32278e-08	-1.66242e-07	1.15077e-06	3.68038e-07	1.51881e-06	-1.58279e-07	5.52831e-08	-1.02995e-07
15.704	2.23124e-07	-3.36630e-08	1.89461e-07	1.79928e-08	-6.66745e-09	1.13253e-08	-1.94276e-07	8.98913e-08	-1.04385e-07	3.50791e-07	-9.89834e-08	2.51808e-07	2.07010e-07	-1.28479e-07	7.85312e-08	-2.40294e-07	7.34797e-08	-1.66814e-07	1.14894e-06	3.68738e-07	1.51768e-06	-1.60338e-07	5.60023e-08	-1.04335e-07
15.729	2.19274e-07	-3.30822e-08	1.86192e-07	1.68221e-08	-6.23363e-09	1.05885e-08	-1.96226e-07	9.07936e-08	-1.05432e-07	3.47652e-07	-9.80978e-08	2.49555e-07	2.05283e-07	-1.27407e-07	7.78760e-08	-2.41112e-07	7.37300e-08	-1.67382e-07	1.14711e-06	3.69436e-07	1.51654e-06	-1.62393e-07	5.67201e-08	-1.05673e-07
15.753	2.15422e-07	-3.25011e-08	1.82921e-07	1.56533e-08	-5.80051e-09	9.85276e-09	-1.98170e-07	9.16932e-08	-1.06477e-07	3.44515e-07	-9.72124e-08	2.47302e-07	2.03557e-07	-1.26336e-07	7.72212e-08	-2.41926e-07	7.39789e-08	-1.67947e-07	1.14527e-06	3.70132e-07	1.51540e-06	-1.64444e-07	5.74364e-08	-1.07007e-07
15.778	2.11570e-07	-3.19198e-08	1.79650e-07	1.44864e-08	-5.36811e-09	9.11829e-09	-2.00108e-07	9.25900e-08	-1.07518e-07	3.41377e-07	-9.63272e-08	2.45050e-07	2.01832e-07	-1.25265e-07	7.65667e-08	-2.42735e-07	7.42261e-08	-1.68508e-07	1.14342e-06	3.70826e-07	1.51425e-06	-1.66491e-07	5.81514e-08	-1.08339e-07
15.802	2.07715e-07	-3.13383e-08	1.76377e-07	1.33215e-08	-4.93644e-09	8.38504e-09	-2.02041e-07	9.34841e-08	-1.08557e-07	3.38241e-07	-9.54422e-08	2.42799e-07	2.00108e-07	-1.24195e-07	7.59126e-08	-2.43538e-07	7.44719e-08	-1.69066e-07	1.14157e-06	3.71517e-07	1.51309e-06	-1.68533e-07	5.88649e-08	-1.09669e-07
15.827	2.03860e-07	-3.07567e-08	1.73103e-07	1.21585e-08	-4.50549e-09	7.65304e-09	-2.03967e-07	9.43755e-08	-1.09592e-07	3.35106e-07	-9.45575e-08	2.40548e-07	1.98384e-07	-1.23125e-07	7.52589e-08	-2.44337e-07	7.47161e-08	-1.69621e-07	1.13972e-06	3.72207e-07	1.51192e-06	-1.70572e-07	5.95769e-08	-1.10995e-07
15.852	2.00003e-07	-3.01748e-08	1.69829e-07	1.09976e-08	-4.07529e-09	6.92230e-09	-2.05888e-07	9.52641e-08	-1.10624e-07	3.31971e-07	-9.36730e-08	2.38298e-07	1.96662e-07	-1.22057e-07	7.46055e-08	-2.45130e-07	7.49588e-08	-1.70172e-07	1.13786e-06	3.72894e-07	1.51075e-06	-1.72606e-07	6.02875e-08	-1.12319e-07
15.876	1.96146e-07	-2.95928e-08	1.66553e-07	9.83867e-09	-3.64584e-09	6.19283e-09	-2.07802e-07	9.61499e-08	-1.11652e-07	3.28838e-07	-9.27889e-08	2.36049e-07	1.94941e-07	-1.20988e-07	7.39526e-08	-2.45919e-07	7.51999e-08	-1.70719e-07	1.13599e-06	3.73579e-07	1.50957e-06	-1.74637e-07	6.09966e-08	-1.13640e-07
15.901	1.92287e-07	-2.90107e-08	1.63277e-07	8.68180e-09	-3.21715e-09	5.46465e-09	-2.09710e-07	9.70328e-08	-1.12678e-07	3.25706e-07	-9.19051e-08	2.33801e-07	1.93221e-07	-1.19921e-07	7.33000e-08	-2.46702e-07	7.54394e-08	-1.71263e-07	1.13413e-06	3.74262e-07	1.50839e-06	-1.76662e-07	6.17041e-08	-1.14958e-07
15.925	1.88428e-07	-2.84284e-08	1.59999e-07	7.52700e-09	-2.78922e-09	4.73778e-09	-2.11613e-07	9.79130e-08	-1.13700e-07	3.22575e-07	-9.10217e-08	2.31553e-07	1.91502e-07	-1.18854e-07	7.26479e-08	-2.47481e-07	7.56775e-08	-1.71803e-07	1.13226e-06	3.74943e-07	1.50720e-06	-1.78684e-07	6.24101e-08	-1.16274e-07
15.950	1.84568e-07	-2.78460e-08	1.56722e-07	6.37430e-09	-2.36208e-09	4.01223e-09	-2.13509e-07	9.87903e-08	-1.14718e-07	3.19445e-07	-9.01386e-08	2.29307e-07	1.89784e-07	-1.17788e-07	7.19963e-08	-2.48254e-07	7.59139e-08	-1.72340e-07	1.13038e-06	3.75621e-07	1.50600e-06	-1.80701e-07	6.31146e-08	-1.17586e-07
15.974	1.80707e-07	-2.72635e-08	1.53443e-07	5.22372e-09	-1.93571e-09	3.28801e-09	-2.15399e-07	9.96647e-08	-1.15734e-07	3.16317e-07	-8.92559e-08	2.27061e-07	1.88068e-07	-1.16723e-07	7.13451e-08	-2.49022e-07	7.61488e-08	-1.72873e-07	1.12850e-06	3.76297e-07	1.50480e-06	-1.82713e-07	6.38175e-08	-1.18896e-07
15.999	1.76845e-07	-2.66809e-08	1.50165e-07	4.07528e-09	-1.51014e-09	2.56514e-09	-2.17282e-07	1.00536e-07	-1.16746e-07	3.13190e-07	-8.83736e-08	2.24817e-07	1.86352e-07	-1.15658e-07	7.06944e-08	-2.49785e-07	7.63821e-08	-1.73403e-07	1.12661e-06	3.76971e-07	1.50358e-06	-1.84721e-07	6.45188e-08	-1.20202e-07
16.024	1.72984e-07	-2.60983e-08	1.46885e-07	2.92901e-09	-1.08538e-09	1.84363e-09	-2.19160e-07	1.01405e-07	-1.17755e-07	3.10065e-07	-8.74917e-08	2.22573e-07	1.84638e-07	-1.14594e-07	7.00443e-08	-2.50543e-07	7.66138e-08	-1.73929e-07	1.12473e-06	3.77643e-07	1.50237e-06	-1.86724e-07	6.52185e-08	-1.21506e-07
16.048	1.69121e-07	-2.55156e-08	1.43606e-07	1.78493e-09	-6.61426e-10	1.12350e-09	-2.21031e-07	1.02271e-07	-1.18760e-07	3.06942e-07	-8.66103e-08	2.20331e-07	1.82926e-07	-1.13531e-07	6.93946e-08	-2.51295e-07	7.68440e-08	-1.74451e-07	1.12283e-06	3.78312e-07	1.50114e-06	-1.88723e-07	6.59166e-08	-1.22806e-07
16.073	1.65259e-07	-2.49328e-08	1.40326e-07	6.43056e-10	-2.38292e-10	4.04764e-10	-2.22895e-07	1.03134e-07	-1.19762e-07	3.03820e-07	-8.57294e-08	2.18090e-07	1.81215e-07	-1.12469e-07	6.87454e-08	-2.52043e-07	7.70726e-08	-1.74970e-07	1.12094e-06	3.78979e-07	1.49991e-06	-1.90717e-07	6.66131e-08	-1.24104e-07
16.097	1.61396e-07	-2.43501e-08	1.37046e-07	-4.96576e-10	1.84012e-10	-3.12564e-10	-2.24754e-07	1.03993e-07	-1.20760e-07	3.00700e-07	-8.48490e-08	2.15851e-07	1.79505e-07	-1.11408e-07	6.80968e-08	-2.52785e-07	7.72996e-08	-1.75486e-07	1.11903e-06	3.79643e-07	1.49868e-06	-1.92706e-07	6.73079e-08	-1.25398e-07
16.122	1.57533e-07	-2.37673e-08	1.33766e-07	-1.63395e-09	6.05480e-10	-1.02847e-09	-2.26606e-07	1.04850e-07	-1.21755e-07	2.97581e-07	-8.39692e-08	2.13612e-07	1.77797e-07	-1.10348e-07	6.74488e-08	-2.53523e-07	7.75250e-08	-1.75997e-07	1.11713e-06	3.80306e-07	1.49744e-06	-1.94691e-07	6.80010e-08	-1.26690e-07
16.146	1.53670e-07	-2.31845e-08	1.30486e-07	-2.76904e-09	1.02610e-09	-1.74294e-09	-2.28451e-07	1.05704e-07	-1.22747e-07	2.94465e-07	-8.30898e-08	2.11375e-07	1.76090e-07	-1.09289e-07	6.68013e-08	-2.54254e-07	7.77488e-08	-1.76506e-07	1.11522e-06	3.80965e-07	1.49619e-06	-1.96670e-07	6.86925e-08	-1.27978e-07
16.171	1.49808e-07	-2.26017e-08	1.27206e-07	-3.90182e-09	1.44587e-09	-2.45596e-09	-2.30290e-07	1.06555e-07	-1.23735e-07	2.91351e-07	-8.22111e-08	2.09140e-07	1.74385e-07	-1.08230e-07	6.61544e-08	-2.54981e-07	7.79711e-08	-1.77010e-07	1.11331e-06	3.81623e-07	1.49493e-06	-1.98645e-07	6.93822e-08	-1.29263e-07
16.196	1.45945e-07	-2.20190e-08	1.23926e-07	-5.03228e-09	1.86477e-09	-3.16751e-09	-2.32123e-07	1.07403e-07	-1.24720e-07	2.88239e-07	-8.13329e-08	2.06906e-07	1.72681e-07	-1.07173e-07	6.55081e-08	-2.55703e-07	7.81917e-08	-1.77511e-07	1.11139e-06	3.82278e-07	1.49367e-06	-2.00615e-07	7.00703e-08	-1.30545e-07
16.220	1.42083e-07	-2.14363e-08	1.20647e-07	-6.16039e-09	2.28281e-09	-3.87758e-09	-2.33949e-07	1.08248e-07	-1.25701e-07	2.85129e-07	-8.04553e-08	2.04673e-07	1.70979e-07	-1.06117e-07	6.48624e-08	-2.56419e-07	7.84107e-08	-1.78008e-07	1.10947e-06	3.82931e-07	1.49240e-06	-2.02580e-07	7.07566e-08	-1.31823e-07
16.245	1.38221e-07	-2.08537e-08	1.17368e-07	-7.28612e-09	2.69996e-09	-4.58616e-09	-2.35768e-07	1.09090e-07	-1.26678e-07	2.82021e-07	-7.95784e-08	2.02442e-07	1.69279e-07	-1.05061e-07	6.42174e-08	-2.57130e-07	7.86281e-08	-1.78502e-07	1.10755e-06	3.83581e-07	1.49113e-06	-2.04540e-07	7.14411e-08	-1.33099e-07
16.269	1.34360e-07	-2.02711e-08	1.14089e-07	-8.40945e-09	3.11623e-09	-5.29323e-09	-2.37581e-07	1.09929e-07	-1.27652e-07	2.78915e-07	-7.87022e-08	2.00213e-07	1.67580e-07	-1.04007e-07	6.35730e-08	-2.57836e-07	7.88440e-08	-1.78992e-07	1.10562e-06	3.84229e-07	1.48985e-06	-2.06495e-07	7.21239e-08	-1.34371e-07
16.294	1.30499e-07	-1.96886e-08	1.10811e-07	-9.53037e-09	3.53159e-09	-5.99877e-09	-2.39387e-07	1.10764e-07	-1.28623e-07	2.75812e-07	-7.78266e-08	1.97986e-07	1.65883e-07	-1.02954e-07	6.29293e-08	-2.58536e-07	7.90582e-08	-1.79478e-07	1.10369e-06	3.84874e-07	1.48857e-06	-2.08444e-07	7.28048e-08	-1.35639e-07
16.318	1.26639e-07	-1.91063e-08	1.07533e-07	-1.06488e-08	3.94606e-09	-6.70278e-09	-2.41186e-07	1.11597e-07	-1.29590e-07	2.72712e-07	-7.69517e-08	1.95760e-07	1.64188e-07	-1.01902e-07	6.22863e-08	-2.59231e-07	7.92707e-08	-1.79961e-07	1.10176e-06	3.85517e-07	1.48728e-06	-2.10389e-07	7.34840e-08	-1.36905e-07
16.343	1.22780e-07	-1.85240e-08	1.04256e-07	-1.17649e-08	4.35961e-09	-7.40524e-09	-2.42979e-07	1.12426e-07	-1.30553e-07	2.69614e-07	-7.60775e-08	1.93536e-07	1.62495e-07	-1.00851e-07	6.16439e-08	-2.59921e-07	7.94817e-08	-1.80440e-07	1.09982e-06	3.86157e-07	1.48598e-06	-2.12328e-07	7.41614e-08	-1.38167e-07
16.368	1.18922e-07	-1.79419e-08	1.00980e-07	-1.28784e-08	4.77224e-09	-8.10614e-09	-2.44765e-07	1.13253e-07	-1.31512e-07	2.66519e-07	-7.52041e-08	1.91315e-07	1.60804e-07	-9.98013e-08	6.10023e-08	-2.60606e-07	7.96910e-08	-1.80915e-07	1.09788e-06	3.86795e-07	1.48468e-06	-2.14262e-07	7.48369e-08	-1.39425e-07
16.392	1.15064e-07	-1.73599e-08	9.77045e-08	-1.39894e-08	5.18394e-09	-8.80546e-09	-2.46544e-07	1.14076e-07	-1.32468e-07	2.63426e-07	-7.43315e-08	1.89095e-07	1.59114e-07	-9.87528e-08	6.03614e-08	-2.61285e-07	7.98988e-08	-1.81386e-07	1.09594e-06	3.87431e-07	1.48337e-06	-2.16191e-07	7.55106e-08	-1.40680e-07
16.417	1.11208e-07	-1.67781e-08	9.44300e-08	-1.50979e-08	5.59471e-09	-9.50318e-09	-2.48316e-07	1.14896e-07	-1.33421e-07	2.60336e-07	-7.34596e-08	1.86877e-07	1.57427e-07	-9.77055e-08	5.97212e-08	-2.61959e-07	8.01048e-08	-1.81854e-07	1.09399e-06	3.88064e-07	1.48205e-06	-2.18114e-07	7.61824e-08	-1.41932e-07
16.441	1.07353e-07	-1.61965e-08	9.11566e-08	-1.62038e-08	6.00452e-09	-1.01993e-08	-2.50082e-07	1.15713e-07	-1.34369e-07	2.57249e-07	-7.25885e-08	1.84661e-07	1.55741e-07	-9.66594e-08	5.90818e-08	-2.62628e-07	8.03093e-08	-1.82318e-07	1.09204e-06	3.88694e-07	1.48074e-06	-2.20032e-07	7.68523e-08	-1.43180e-07
16.466	1.03499e-07	-1.56151e-08	8.78842e-08	-1.73072e-08	6.41339e-09	-1.08938e-08	-2.51840e-07	1.16526e-07	-1.35314e-07	2.54165e-07	-7.17183e-08	1.82447e-07	1.54058e-07	-9.56145e-08	5.84431e-08	-2.63291e-07	8.05121e-08	-1.82779e-07	1.09009e-06	3.89322e-07	1.47941e-06	-2.21945e-07	7.75203e-08	-1.44425e-07
16.490	9.96469e-08	-1.50339e-08	8.46130e-08	-1.84080e-08	6.82129e-09	-1.15867e-08	-2.53592e-07	1.17337e-07	-1.36255e-07	2.51084e-07	-7.08489e-08	1.80235e-07	1.52376e-07	-9.45710e-08	5.78053e-08	-2.63949e-07	8.07133e-08	-1.83236e-07	1.08813e-06	3.89947e-07	1.47808e-06	-2.23852e-07	7.81864e-08	-1.45666e-07
16.515	9.57959e-08	-1.44529e-08	8.13431e-08	-1.95061e-08	7.22822e-09	-1.22779e-08	-2.55337e-07	1.18144e-07	-1.37192e-07	2.48006e-07	-6.99804e-08	1.78026e-07	1.50697e-07	-9.35287e-08	5.71682e-08	-2.64601e-07	8.09129e-08	-1.83689e-07	1.08617e-06	3.90569e-07	1.47674e-06	-2.25754e-07	7.88506e-08	-1.46903e-07
16.540	9.19466e-08	-1.38721e-08	7.80745e-08	-2.06016e-08	7.63418e-09	-1.29674e-08	-2.57074e-07	1.18948e-07	-1.38126e-07	2.44932e-07	-6.91128e-08	1.75819e-07	1.49020e-07	-9.24878e-08	5.65320e-08	-2.65249e-07	8.11108e-08	-1.84138e-07	1.08421e-06	3.91189e-07	1.47540e-06	-2.27650e-07	7.95128e-08	-1.48137e-07
16.564	8.80989e-08	-1.32916e-08	7.48073e-08	-2.16945e-08	8.03915e-09	-1.36553e-08	-2.58805e-07	1.19749e-07	-1.39056e-07	2.41860e-07	-6.82461e-08	1.73614e-07	1.47345e-07	-9.14482e-08	5.58966e-08	-2.65890e-07	8.13070e-08	-1.84583e-07	1.08225e-06	3.91806e-07	1.47405e-06	-2.29540e-07	8.01731e-08	-1.49367e-07
16.589	8.42530e-08	-1.27114e-08	7.15416e-08	-2.27846e-08	8.44312e-09	-1.43415e-08	-2.60528e-07	1.20546e-07	-1.39982e-07	2.38792e-07	-6.73804e-08	1.71411e-07	1.45672e-07	-9.04100e-08	5.52620e-08	-2.66527e-07	8.15016e-08	-1.85025e-07	1.08028e-06	3.92421e-07	1.47270e-06	-2.31425e-07	8.08313e-08	-1.50593e-07
16.613	8.04089e-08	-1.21314e-08	6.82775e-08	-2.38721e-08	8.84610e-09	-1.50260e-08	-2.62245e-07	1.21341e-07	-1.40904e-07	2.35727e-07	-6.65156e-08	1.69211e-07	1.44002e-07	-8.93733e-08	5.46283e-08	-2.67158e-07	8.16946e-08	-1.85463e-07	1.07831e-06	3.93033e-07	1.47134e-06	-2.33304e-07	8.14876e-08	-1.51816e-07
16.638	7.65668e-08	-1.15518e-08	6.50151e-08	-2.49568e-08	9.24806e-09	-1.57088e-08	-2.63954e-07	1.22132e-07	-1.41823e-07	2.32666e-07	-6.56518e-08	1.67014e-07	1.42333e-07	-8.83379e-08	5.39954e-08	-2.67783e-07	8.18859e-08	-1.85898e-07	1.07633e-06	3.93642e-07	1.46998e-06	-2.35177e-07	8.21419e-08	-1.53035e-07
16.663	7.27268e-08	-1.09724e-08	6.17544e-08	-2.60388e-08	9.64901e-09	-1.63898e-08	-2.65657e-07	1.22919e-07	-1.42737e-07	2.29608e-07	-6.47889e-08	1.64819e-07	1.40667e-07	-8.73040e-08	5.33635e-08	-2.68404e-07	8.20755e-08	-1.86328e-07	1.07436e-06	3.94249e-07	1.46861e-06	-2.37044e-07	8.27941e-08	-1.54250e-07
16.687	6.88890e-08	-1.03934e-08	5.84956e-08	-2.71181e-08	1.00489e-08	-1.70691e-08	-2.67352e-07	1.23703e-07	-1.43648e-07	2.26554e-07	-6.39272e-08	1.62627e-07	1.39004e-07	-8.62716e-08	5.27324e-08	-2.69018e-07	8.22635e-08	-1.86755e-07	1.07238e-06	3.94853e-07	1.46723e-06	-2.38906e-07	8.34443e-08	-1.55461e-07
16.712	6.50534e-08	-9.81470e-09	5.52387e-08	-2.81945e-08	1.04478e-08	-1.77467e-08	-2.69040e-07	1.24484e-07	-1.44555e-07	2.23503e-07	-6.30664e-08	1.60437e-07	1.37343e-07	-8.52407e-08	5.21023e-08	-2.69628e-07	8.24498e-08	-1.87178e-07	1.07040e-06	3.95454e-07	1.46585e-06	-2.40761e-07	8.40925e-08	-1.56669e-07
16.736	6.12202e-08	-9.23638e-09	5.19838e-08	-2.92681e-08	1.08457e-08	-1.84225e-08	-2.70720e-07	1.25262e-07	-1.45458e-07	2.20457e-07	-6.22067e-08	1.58250e-07	1.35684e-07	-8.42113e-08	5.14731e-08	-2.70231e-07	8.26345e-08	-1.87597e-07	1.06841e-06	3.96053e-07	1.46447e-06	-2.42611e-07	8.47385e-08	-1.57873e-07
16.761	5.73894e-08	-8.65843e-09	4.87310e-08	-3.03390e-08	1.12425e-08	-1.90965e-08	-2.72394e-07	1.26036e-07	-1.46357e-07	2.17414e-07	-6.13481e-08	1.56066e-07	1.34028e-07	-8.31834e-08	5.08448e-08	-2.70830e-07	8.28175e-08	-1.88012e-07	1.06643e-06	3.96648e-07	1.46308e-06	-2.44455e-07	8.53825e-08	-1.59072e-07
16.785	5.35612e-08	-8.08086e-09	4.54803e-08	-3.14069e-08	1.16382e-08	-1.97687e-08	-2.74060e-07	1.26807e-07	-1.47252e-07	2.14375e-07	-6.04906e-08	1.53884e-07	1.32375e-07	-8.21572e-08	5.02175e-08	-2.71423e-07	8.29988e-08	-1.88424e-07	1.06444e-06	3.97241e-07	1.46168e-06	-2.46293e-07	8.60244e-08	-1.60268e-07
16.810	4.97356e-08	-7.50369e-09	4.22319e-08	-3.24720e-08	1.20329e-08	-2.04391e-08	-2.75718e-07	1.27575e-07	-1.48144e-07	2.11340e-07	-5.96342e-08	1.51706e-07	1.30724e-07	-8.11325e-08	4.95912e-08	-2.72010e-07	8.31784e-08	-1.88832e-07	1.06245e-06	3.97832e-07	1.46028e-06	-2.48124e-07	8.66642e-08	-1.61460e-07
16.835	4.59128e-08	-6.92694e-09	3.89859e-08	-3.35342e-08	1.24265e-08	-2.11077e-08	-2.77370e-07	1.28339e-07	-1.49031e-07	2.08309e-07	-5.87790e-08	1.49530e-07	1.29075e-07	-8.01094e-08	4.89659e-08	-2.72592e-07	8.33564e-08	-1.89236e-07	1.06046e-06	3.98419e-07	1.45888e-06	-2.49950e-07	8.73018e-08	-1.62648e-07
16.859	4.20929e-08	-6.35062e-09	3.57423e-08	-3.45935e-08	1.28190e-08	-2.17744e-08	-2.79014e-07	1.29100e-07	-1.49914e-07	2.05282e-07	-5.79249e-08	1.47357e-07	1.27430e-07	-7.90880e-08	4.83415e-08	-2.73169e-07	8.35327e-08	-1.89636e-07	1.05846e-06	3.99004e-07	1.45747e-06	-2.51769e-07	8.79373e-08	-1.63832e-07
16.884	3.82759e-08	-5.77475e-09	3.25012e-08	-3.56498e-08	1.32105e-08	-2.24393e-08	-2.80651e-07	1.29857e-07	-1.50794e-07	2.02260e-07	-5.70721e-08	1.45188e-07	1.25787e-07	-7.80683e-08	4.77182e-08	-2.73740e-07	8.37073e-08	-1.90033e-07	1.05646e-06	3.99585e-07	1.45605e-06	-2.53583e-07	8.85706e-08	-1.65012e-07
16.908	3.44620e-08	-5.19933e-09	2.92627e-08	-3.67032e-08	1.36008e-08	-2.31024e-08	-2.82280e-07	1.30611e-07	-1.51669e-07	1.99242e-07	-5.62204e-08	1.43021e-07	1.24146e-07	-7.70503e-08	4.70960e-08	-2.74306e-07	8.38803e-08	-1.90425e-07	1.05447e-06	4.00164e-07	1.45463e-06	-2.55389e-07	8.92017e-08	-1.66188e-07
16.933	3.06512e-08	-4.62440e-09	2.60268e-08	-3.77536e-08	1.39901e-08	-2.37636e-08	-2.83902e-07	1.31361e-07	-1.52541e-07	1.96228e-07	-5.53700e-08	1.40858e-07	1.22509e-07	-7.60339e-08	4.64748e-08	-2.74866e-07	8.40516e-08	-1.90814e-07	1.05246e-06	4.00740e-07	1.45320e-06	-2.57190e-07	8.98307e-08	-1.67360e-07
16.957	2.68437e-08	-4.04995e-09	2.27937e-08	-3.88011e-08	1.43782e-08	-2.44229e-08	-2.85516e-07	1.32108e-07	-1.53408e-07	1.93218e-07	-5.45208e-08	1.38697e-07	1.20874e-07	-7.50193e-08	4.58546e-08	-2.75420e-07	8.42211e-08	-1.91199e-07	1.05046e-06	4.01314e-07	1.45177e-06	-2.58985e-07	9.04574e-08	-1.68527e-07
16.982	2.30395e-08	-3.47600e-09	1.95635e-08	-3.98455e-08	1.47652e-08	-2.50803e-08	-2.87123e-07	1.32851e-07	-1.54271e-07	1.90213e-07	-5.36729e-08	1.36540e-07	1.19242e-07	-7.40065e-08	4.52355e-08	-2.75969e-07	8.43890e-08	-1.91580e-07	1.04846e-06	4.01884e-07	1.45034e-06	-2.60773e-07	9.10819e-08	-1.69691e-07
17.007	1.92388e-08	-2.90258e-09	1.63362e-08	-4.08869e-08	1.51511e-08	-2.57357e-08	-2.88722e-07	1.33591e-07	-1.55130e-07	1.87213e-07	-5.28263e-08	1.34387e-07	1.17613e-07	-7.29955e-08	4.46175e-08	-2.76513e-07	8.45552e-08	-1.91958e-07	1.04645e-06	4.02451e-07	1.44890e-06	-2.62554e-07	9.17042e-08	-1.70850e-07
17.031	1.54416e-08	-2.32970e-09	1.31119e-08	-4.19252e-08	1.55359e-08	-2.63893e-08	-2.90314e-07	1.34328e-07	-1.55986e-07	1.84217e-07	-5.19809e-08	1.32236e-07	1.15987e-07	-7.19862e-08	4.40007e-08	-2.77051e-07	8.47198e-08	-1.92331e-07	1.04444e-06	4.03016e-07	1.44746e-06	-2.64329e-07	9.23242e-08	-1.72005e-07
17.056	1.16480e-08	-1.75736e-09	9.89068e-09	-4.29605e-08	1.59195e-08	-2.70410e-08	-2.91898e-07	1.35061e-07	-1.56837e-07	1.81226e-07	-5.11370e-08	1.30089e-07	1.14364e-07	-7.09788e-08	4.33849e-08	-2.77583e-07	8.48826e-08	-1.92701e-07	1.04243e-06	4.03578e-07	1.44601e-06	-2.66098e-07	9.29420e-08	-1.73156e-07
17.080	7.85825e-09	-1.18559e-09	6.67266e-09	-4.39927e-08	1.63020e-08	-2.76906e-08	-2.93474e-07	1.35790e-07	-1.57684e-07	1.78240e-07	-5.02943e-08	1.27946e-07	1.12744e-07	-6.99733e-08	4.27703e-08	-2.78110e-07	8.50437e-08	-1.93067e-07	1.04042e-06	4.04136e-07	1.44455e-06	-2.67860e-07	9.35574e-08	-1.74303e-07
17.105	4.07230e-09	-6.14394e-10	3.45790e-09	-4.50217e-08	1.66833e-08	-2.83384e-08	-2.95043e-07	1.36516e-07	-1.58527e-07	1.75259e-07	-4.94531e-08	1.25806e-07	1.11126e-07	-6.89696e-08	4.21568e-08	-2.78632e-07	8.52032e-08	-1.93428e-07	1.03840e-06	4.04692e-07	1.44309e-06	-2.69616e-07	9.41706e-08	-1.75445e-07
17.129	2.90288e-10	-4.37962e-11	2.46492e-10	-4.60477e-08	1.70635e-08	-2.89841e-08	-2.96604e-07	1.37239e-07	-1.59366e-07	1.72282e-07	-4.86132e-08	1.23669e-07	1.09512e-07	-6.79679e-08	4.15445e-08	-2.79148e-07	8.53609e-08	-1.93787e-07	1.03639e-06	4.05245e-07	1.44163e-06	-2.71365e-07	9.47815e-08	-1.76583e-07
17.154	-3.48768e-09	5.26191e-10	-2.96149e-09	-4.70704e-08	1.74425e-08	-2.96279e-08	-2.98158e-07	1.37957e-07	-1.60200e-07	1.69311e-07	-4.77748e-08	1.21536e-07	1.07901e-07	-6.69680e-08	4.09333e-08	-2.79658e-07	8.55170e-08	-1.94141e-07	1.03437e-06	4.05795e-07	1.44016e-06	-2.73107e-07	9.53900e-08	-1.77717e-07
17.179	-7.26151e-09	1.09555e-09	-6.16595e-09	-4.80901e-08	1.78204e-08	-3.02697e-08	-2.99703e-07	1.38673e-07	-1.61031e-07	1.66344e-07	-4.69378e-08	1.19407e-07	1.06294e-07	-6.59701e-08	4.03234e-08	-2.80163e-07	8.56713e-08	-1.94491e-07	1.03235e-06	4.06342e-07	1.43869e-06	-2.74843e-07	9.59962e-08	-1.78846e-07
17.203	-1.10311e-08	1.66428e-09	-9.36681e-09	-4.91065e-08	1.81970e-08	-3.09095e-08	-3.01241e-07	1.39384e-07	-1.61857e-07	1.63383e-07	-4.61022e-08	1.17281e-07	1.04689e-07	-6.49742e-08	3.97147e-08	-2.80662e-07	8.58240e-08	-1.94838e-07	1.03033e-06	4.06885e-07	1.43722e-06	-2.76571e-07	9.66001e-08	-1.79971e-07
17.228	-1.47963e-08	2.23235e-09	-1.25640e-08	-5.01197e-08	1.85725e-08	-3.15472e-08	-3.02772e-07	1.40092e-07	-1.62679e-07	1.60427e-07	-4.52681e-08	1.15159e-07	1.03087e-07	-6.39803e-08	3.91071e-08	-2.81156e-07	8.59749e-08	-1.95181e-07	1.02831e-06	4.07426e-07	1.43573e-06	-2.78294e-07	9.72016e-08	-1.81092e-07
17.252	-1.85572e-08	2.79975e-09	-1.57574e-08	-5.11297e-08	1.89467e-08	-3.21830e-08	-3.04294e-07	1.40797e-07	-1.63497e-07	1.57477e-07	-4.44355e-08	1.13041e-07	1.01489e-07	-6.29884e-08	3.85009e-08	-2.81644e-07	8.61242e-08	-1.95519e-07	1.02629e-06	4.07964e-07	1.43425e-06	-2.80009e-07	9.78007e-08	-1.82208e-07
17.277	-2.23134e-08	3.36646e-09	-1.89470e-08	-5.21364e-08	1.93198e-08	-3.28166e-08	-3.05809e-07	1.41498e-07	-1.64311e-07	1.54531e-07	-4.36044e-08	1.10927e-07	9.98944e-08	-6.19986e-08	3.78958e-08	-2.82126e-07	8.62718e-08	-1.95854e-07	1.02426e-06	4.08499e-07	1.43276e-06	-2.81717e-07	9.83974e-08	-1.83320e-07
17.302	-2.60651e-08	3.93248e-09	-2.21326e-08	-5.31399e-08	1.96916e-08	-3.34483e-08	-3.07316e-07	1.42195e-07	-1.65121e-07	1.51591e-07	-4.27749e-08	1.08817e-07	9.83028e-08	-6.10108e-08	3.72920e-08	-2.82603e-07	8.64176e-08	-1.96185e-07	1.02224e-06	4.09030e-07	1.43127e-06	-2.83419e-07	9.89917e-08	-1.84427e-07
17.326	-2.98120e-08	4.49778e-09	-2.53142e-08	-5.41401e-08	2.00623e-08	-3.40778e-08	-3.08815e-07	1.42888e-07	-1.65926e-07	1.48657e-07	-4.19469e-08	1.06710e-07	9.67146e-08	-6.00251e-08	3.66895e-08	-2.83074e-07	8.65617e-08	-1.96513e-07	1.02021e-06	4.09559e-07	1.42977e-06	-2.85113e-07	9.95836e-08	-1.85530e-07
17.351	-3.35540e-08	5.06235e-09	-2.84917e-08	-5.51370e-08	2.04317e-08	-3.47053e-08	-3.10306e-07	1.43578e-07	-1.66727e-07	1.45728e-07	-4.11204e-08	1.04608e-07	9.51298e-08	-5.90415e-08	3.60883e-08	-2.83540e-07	8.67042e-08	-1.96836e-07	1.01818e-06	4.10084e-07	1.42827e-06	-2.86801e-07	1.00173e-07	-1.86628e-07
17.375	-3.72912e-08	5.62618e-09	-3.16650e-08	-5.61306e-08	2.07999e-08	-3.53307e-08	-3.11789e-07	1.44265e-07	-1.67524e-07	1.42805e-07	-4.02956e-08	1.02509e-07	9.35484e-08	-5.80600e-08	3.54884e-08	-2.84000e-07	8.68449e-08	-1.97156e-07	1.01615e-06	4.10607e-07	1.42676e-06	-2.88482e-07	1.00760e-07	-1.87722e-07
17.400	-4.10233e-08	6.18925e-09	-3.48341e-08	-5.71208e-08	2.11668e-08	-3.59540e-08	-3.13264e-07	1.44947e-07	-1.68317e-07	1.39888e-07	-3.94723e-08	1.00415e-07	9.19705e-08	-5.70807e-08	3.48898e-08	-2.84455e-07	8.69839e-08	-1.97471e-07	1.01412e-06	4.11126e-07	1.42525e-06	-2.90155e-07	1.01345e-07	-1.88811e-07
17.424	-4.47503e-08	6.75154e-09	-3.79987e-08	-5.81077e-08	2.15325e-08	-3.65752e-08	-3.14732e-07	1.45626e-07	-1.69105e-07	1.36976e-07	-3.86508e-08	9.83251e-08	9.03961e-08	-5.61036e-08	3.42926e-08	-2.84904e-07	8.71213e-08	-1.97783e-07	1.01209e-06	4.11642e-07	1.42374e-06	-2.91822e-07	1.01927e-07	-1.89895e-07
17.449	-4.84720e-08	7.31305e-09	-4.11590e-08	-5.90912e-08	2.18970e-08	-3.71943e-08	-3.16191e-07	1.46301e-07	-1.69890e-07	1.34070e-07	-3.78308e-08	9.62392e-08	8.88253e-08	-5.51286e-08	3.36967e-08	-2.85348e-07	8.72569e-08	-1.98091e-07	1.01006e-06	4.12155e-07	1.42222e-06	-2.93481e-07	1.02506e-07	-1.90975e-07
17.474	-5.21885e-08	7.87375e-09	-4.43147e-08	-6.00714e-08	2.22602e-08	-3.78112e-08	-3.17642e-07	1.46973e-07	-1.70669e-07	1.31170e-07	-3.70125e-08	9.41575e-08	8.72580e-08	-5.41559e-08	3.31021e-08	-2.85785e-07	8.73908e-08	-1.98395e-07	1.00803e-06	4.12665e-07	1.42069e-06	-2.95133e-07	1.03083e-07	-1.92050e-07
17.498	-5.58995e-08	8.43364e-09	-4.74658e-08	-6.10481e-08	2.26221e-08	-3.84260e-08	-3.19086e-07	1.47641e-07	-1.71445e-07	1.28276e-07	-3.61959e-08	9.20802e-08	8.56944e-08	-5.31854e-08	3.25089e-08	-2.86218e-07	8.75229e-08	-1.98695e-07	1.00600e-06	4.13172e-07	1.41917e-06	-2.96779e-07	1.03658e-07	-1.93121e-07
17.523	-5.96049e-08	8.99269e-09	-5.06122e-08	-6.20213e-08	2.29828e-08	-3.90386e-08	-3.20521e-07	1.48305e-07	-1.72216e-07	1.25388e-07	-3.53811e-08	9.00072e-08	8.41343e-08	-5.22172e-08	3.19171e-08	-2.86644e-07	8.76534e-08	-1.98991e-07	1.00396e-06	4.13675e-07	1.41764e-06	-2.98416e-07	1.04230e-07	-1.94186e-07
17.547	-6.33048e-08	9.55089e-09	-5.37539e-08	-6.29912e-08	2.33422e-08	-3.96490e-08	-3.21948e-07	1.48965e-07	-1.72983e-07	1.22506e-07	-3.45679e-08	8.79386e-08	8.25780e-08	-5.12513e-08	3.13267e-08	-2.87066e-07	8.77822e-08	-1.99283e-07	1.00193e-06	4.14176e-07	1.41610e-06	-3.00047e-07	1.04800e-07	-1.95247e-07
17.572	-6.69989e-08	1.01082e-08	-5.68907e-08	-6.39576e-08	2.37003e-08	-4.02573e-08	-3.23368e-07	1.49622e-07	-1.73746e-07	1.19631e-07	-3.37565e-08	8.58744e-08	8.10254e-08	-5.02877e-08	3.07377e-08	-2.87481e-07	8.79092e-08	-1.99572e-07	9.99893e-07	4.14673e-07	1.41457e-06	-3.01670e-07	1.05366e-07	-1.96304e-07
17.596	-7.06872e-08	1.06647e-08	-6.00225e-08	-6.49204e-08	2.40571e-08	-4.08634e-08	-3.24779e-07	1.50275e-07	-1.74504e-07	1.16762e-07	-3.29469e-08	8.38147e-08	7.94766e-08	-4.93264e-08	3.01502e-08	-2.87891e-07	8.80346e-08	-1.99856e-07	9.97858e-07	4.15167e-07	1.41302e-06	-3.03286e-07	1.05931e-07	-1.97355e-07
17.621	-7.43696e-08	1.12203e-08	-6.31494e-08	-6.58798e-08	2.44126e-08	-4.14673e-08	-3.26182e-07	1.50924e-07	-1.75258e-07	1.13899e-07	-3.21390e-08	8.17596e-08	7.79316e-08	-4.83675e-08	2.95640e-08	-2.88295e-07	8.81582e-08	-2.00137e-07	9.95821e-07	4.15657e-07	1.41148e-06	-3.04894e-07	1.06493e-07	-1.98402e-07
17.646	-7.80460e-08	1.17749e-08	-6.62711e-08	-6.68357e-08	2.47668e-08	-4.20689e-08	-3.27577e-07	1.51570e-07	-1.76007e-07	1.11042e-07	-3.13330e-08	7.97091e-08	7.63903e-08	-4.74110e-08	2.89794e-08	-2.88694e-07	8.82801e-08	-2.00414e-07	9.93785e-07	4.16145e-07	1.40993e-06	-3.06496e-07	1.07052e-07	-1.99444e-07
17.670	-8.17163e-08	1.23287e-08	-6.93876e-08	-6.77880e-08	2.51197e-08	-4.26684e-08	-3.28964e-07	1.52211e-07	-1.76752e-07	1.08192e-07	-3.05287e-08	7.76632e-08	7.48530e-08	-4.64568e-08	2.83962e-08	-2.89087e-07	8.84003e-08	-2.00687e-07	9.91748e-07	4.16629e-07	1.40838e-06	-3.08089e-07	1.07609e-07	-2.00481e-07
17.695	-8.53803e-08	1.28815e-08	-7.24989e-08	-6.87368e-08	2.54713e-08	-4.32656e-08	-3.30342e-07	1.52849e-07	-1.77493e-07	1.05348e-07	-2.97263e-08	7.56219e-08	7.33196e-08	-4.55051e-08	2.78144e-08	-2.89474e-07	8.85188e-08	-2.00956e-07	9.89710e-07	4.17110e-07	1.40682e-06	-3.09675e-07	1.08163e-07	-2.01513e-07
17.719	-8.90381e-08	1.34333e-08	-7.56047e-08	-6.96820e-08	2.58215e-08	-4.38605e-08	-3.31713e-07	1.53483e-07	-1.78229e-07	1.02511e-07	-2.89258e-08	7.35855e-08	7.17900e-08	-4.45558e-08	2.72342e-08	-2.89856e-07	8.86356e-08	-2.01221e-07	9.87673e-07	4.17587e-07	1.40526e-06	-3.11254e-07	1.08714e-07	-2.02540e-07
17.744	-9.26894e-08	1.39842e-08	-7.87052e-08	-7.06237e-08	2.61705e-08	-4.44532e-08	-3.33075e-07	1.54114e-07	-1.78961e-07	9.96809e-08	-2.81272e-08	7.15538e-08	7.02645e-08	-4.36090e-08	2.66555e-08	-2.90233e-07	8.87506e-08	-2.01482e-07	9.85635e-07	4.18062e-07	1.40370e-06	-3.12825e-07	1.09263e-07	-2.03562e-07
17.768	-9.63342e-08	1.45341e-08	-8.18001e-08	-7.15617e-08	2.65181e-08	-4.50436e-08	-3.34429e-07	1.54740e-07	-1.79689e-07	9.68573e-08	-2.73304e-08	6.95269e-08	6.87429e-08	-4.26647e-08	2.60782e-08	-2.90603e-07	8.88640e-08	-2.01739e-07	9.83597e-07	4.18533e-07	1.40213e-06	-3.14388e-07	1.09809e-07	-2.04580e-07
17.793	-9.99724e-08	1.50830e-08	-8.48894e-08	-7.24961e-08	2.68643e-08	-4.56318e-08	-3.35775e-07	1.55363e-07	-1.80412e-07	9.40405e-08	-2.65356e-08	6.75049e-08	6.72254e-08	-4.17229e-08	2.55026e-08	-2.90968e-07	8.89756e-08	-2.01993e-07	9.81559e-07	4.19000e-07	1.40056e-06	-3.15944e-07	1.10352e-07	-2.05592e-07
17.818	-1.03604e-07	1.56309e-08	-8.79731e-08	-7.34269e-08	2.72092e-08	-4.62176e-08	-3.37112e-07	1.55982e-07	-1.81131e-07	9.12306e-08	-2.57427e-08	6.54879e-08	6.57120e-08	-4.07836e-08	2.49284e-08	-2.91328e-07	8.90856e-08	-2.02242e-07	9.79520e-07	4.19464e-07	1.39898e-06	-3.17492e-07	1.10893e-07	-2.06600e-07
17.842	-1.07229e-07	1.61777e-08	-9.10509e-08	-7.43540e-08	2.75528e-08	-4.68012e-08	-3.38442e-07	1.56597e-07	-1.81845e-07	8.84276e-08	-2.49518e-08	6.34758e-08	6.42027e-08	-3.98468e-08	2.43559e-08	-2.91682e-07	8.91938e-08	-2.02488e-07	9.77482e-07	4.19925e-07	1.39741e-06	-3.19033e-07	1.11431e-07	-2.07602e-07
17.867	-1.10846e-07	1.67236e-08	-9.41229e-08	-7.52774e-08	2.78950e-08	-4.73825e-08	-3.39763e-07	1.57208e-07	-1.82555e-07	8.56316e-08	-2.41628e-08	6.14687e-08	6.26975e-08	-3.89126e-08	2.37849e-08	-2.92030e-07	8.93003e-08	-2.02730e-07	9.75444e-07	4.20383e-07	1.39583e-06	-3.20566e-07	1.11966e-07	-2.08599e-07
17.891	-1.14457e-07	1.72683e-08	-9.71889e-08	-7.61972e-08	2.82358e-08	-4.79614e-08	-3.41075e-07	1.57815e-07	-1.83260e-07	8.28426e-08	-2.33759e-08	5.94667e-08	6.11965e-08	-3.79810e-08	2.32154e-08	-2.92373e-07	8.94051e-08	-2.02968e-07	9.73406e-07	4.20837e-07	1.39424e-06	-3.22091e-07	1.12499e-07	-2.09592e-07
17.916	-1.18061e-07	1.78120e-08	-1.00249e-07	-7.71133e-08	2.85753e-08	-4.85380e-08	-3.42380e-07	1.58419e-07	-1.83961e-07	8.00608e-08	-2.25909e-08	5.74699e-08	5.96997e-08	-3.70521e-08	2.26476e-08	-2.92710e-07	8.95081e-08	-2.03202e-07	9.71367e-07	4.21288e-07	1.39266e-06	-3.23608e-07	1.13029e-07	-2.10579e-07
17.940	-1.21658e-07	1.83547e-08	-1.03303e-07	-7.80256e-08	2.89133e-08	-4.91123e-08	-3.43676e-07	1.59019e-07	-1.84657e-07	7.72862e-08	-2.18080e-08	5.54782e-08	5.82071e-08	-3.61257e-08	2.20814e-08	-2.93041e-07	8.96095e-08	-2.03432e-07	9.69330e-07	4.21735e-07	1.39106e-06	-3.25117e-07	1.13556e-07	-2.11561e-07
17.965	-1.25247e-07	1.88962e-08	-1.06351e-07	-7.89342e-08	2.92500e-08	-4.96842e-08	-3.44964e-07	1.59614e-07	-1.85349e-07	7.45188e-08	-2.10271e-08	5.34917e-08	5.67188e-08	-3.52020e-08	2.15168e-08	-2.93367e-07	8.97092e-08	-2.03658e-07	9.67292e-07	4.22179e-07	1.38947e-06	-3.26619e-07	1.14080e-07	-2.12538e-07
17.990	-1.28829e-07	1.94366e-08	-1.09392e-07	-7.98391e-08	2.95853e-08	-5.02537e-08	-3.46243e-07	1.60206e-07	-1.86037e-07	7.17587e-08	-2.02483e-08	5.15104e-08	5.52349e-08	-3.42810e-08	2.09538e-08	-2.93687e-07	8.98071e-08	-2.03880e-07	9.65254e-07	4.22620e-07	1.38787e-06	-3.28112e-07	1.14602e-07	-2.13510e-07
18.014	-1.32403e-07	1.99758e-08	-1.12427e-07	-8.07401e-08	2.99192e-08	-5.08209e-08	-3.47514e-07	1.60794e-07	-1.86719e-07	6.90061e-08	-1.94716e-08	4.95345e-08	5.37552e-08	-3.33627e-08	2.03925e-08	-2.94002e-07	8.99033e-08	-2.04099e-07	9.63217e-07	4.23057e-07	1.38627e-06	-3.29598e-07	1.15121e-07	-2.14477e-07
18.039	-1.35970e-07	2.05140e-08	-1.15456e-07	-8.16374e-08	3.02518e-08	-5.13857e-08	-3.48777e-07	1.61379e-07	-1.87398e-07	6.62609e-08	-1.86970e-08	4.75639e-08	5.22800e-08	-3.24471e-08	1.98329e-08	-2.94311e-07	8.99979e-08	-2.04313e-07	9.61181e-07	4.23491e-07	1.38467e-06	-3.31076e-07	1.15637e-07	-2.15439e-07
18.063	-1.39529e-07	2.10509e-08	-1.18478e-07	-8.25310e-08	3.05829e-08	-5.19481e-08	-3.50031e-07	1.61959e-07	-1.88072e-07	6.35232e-08	-1.79245e-08	4.55987e-08	5.08091e-08	-3.15342e-08	1.92749e-08	-2.94615e-07	9.00907e-08	-2.04524e-07	9.59144e-07	4.23921e-07	1.38307e-06	-3.32545e-07	1.16151e-07	-2.16395e-07
18.088	-1.43080e-07	2.15867e-08	-1.21494e-07	-8.34206e-08	3.09125e-08	-5.25081e-08	-3.51276e-07	1.62535e-07	-1.88741e-07	6.07931e-08	-1.71541e-08	4.36390e-08	4.93427e-08	-3.06241e-08	1.87186e-08	-2.94913e-07	9.01818e-08	-2.04731e-07	9.57109e-07	4.24348e-07	1.38146e-06	-3.34007e-07	1.16661e-07	-2.17346e-07
18.113	-1.46624e-07	2.21213e-08	-1.24502e-07	-8.43065e-08	3.12408e-08	-5.30657e-08	-3.52514e-07	1.63108e-07	-1.89406e-07	5.80706e-08	-1.63859e-08	4.16847e-08	4.78808e-08	-2.97168e-08	1.81640e-08	-2.95205e-07	9.02712e-08	-2.04934e-07	9.55073e-07	4.24771e-07	1.37984e-06	-3.35461e-07	1.17169e-07	-2.18292e-07
18.137	-1.50159e-07	2.26548e-08	-1.27504e-07	-8.51885e-08	3.15676e-08	-5.36209e-08	-3.53743e-07	1.63677e-07	-1.90066e-07	5.53559e-08	-1.56199e-08	3.97360e-08	4.64233e-08	-2.88122e-08	1.76111e-08	-2.95492e-07	9.03589e-08	-2.05133e-07	9.53039e-07	4.25191e-07	1.37823e-06	-3.36906e-07	1.17674e-07	-2.19233e-07
18.162	-1.53687e-07	2.31869e-08	-1.30500e-07	-8.60667e-08	3.18931e-08	-5.41736e-08	-3.54963e-07	1.64241e-07	-1.90722e-07	5.26489e-08	-1.48560e-08	3.77929e-08	4.49705e-08	-2.79105e-08	1.70599e-08	-2.95773e-07	9.04449e-08	-2.05328e-07	9.51005e-07	4.25607e-07	1.37661e-06	-3.38344e-07	1.18176e-07	-2.20168e-07
18.186	-1.57206e-07	2.37179e-08	-1.33488e-07	-8.69409e-08	3.22170e-08	-5.47239e-08	-3.56175e-07	1.64802e-07	-1.91373e-07	4.99498e-08	-1.40944e-08	3.58553e-08	4.35221e-08	-2.70116e-08	1.65105e-08	-2.96049e-07	9.05293e-08	-2.05520e-07	9.48971e-07	4.26020e-07	1.37499e-06	-3.39773e-07	1.18675e-07	-2.21098e-07
18.211	-1.60717e-07	2.42476e-08	-1.36469e-07	-8.78113e-08	3.25396e-08	-5.52718e-08	-3.57379e-07	1.65359e-07	-1.92020e-07	4.72585e-08	-1.33350e-08	3.39235e-08	4.20784e-08	-2.61156e-08	1.59628e-08	-2.96319e-07	9.06119e-08	-2.05707e-07	9.46939e-07	4.26429e-07	1.37337e-06	-3.41194e-07	1.19171e-07	-2.22023e-07
18.235	-1.64220e-07	2.47761e-08	-1.39444e-07	-8.86778e-08	3.28606e-08	-5.58172e-08	-3.58574e-07	1.65912e-07	-1.92662e-07	4.45752e-08	-1.25779e-08	3.19974e-08	4.06394e-08	-2.52225e-08	1.54169e-08	-2.96584e-07	9.06928e-08	-2.05891e-07	9.44907e-07	4.26835e-07	1.37174e-06	-3.42607e-07	1.19665e-07	-2.22942e-07
18.260	-1.67714e-07	2.53033e-08	-1.42411e-07	-8.95404e-08	3.31803e-08	-5.63601e-08	-3.59760e-07	1.66461e-07	-1.93299e-07	4.19000e-08	-1.18230e-08	3.00770e-08	3.92050e-08	-2.43322e-08	1.48727e-08	-2.96843e-07	9.07720e-08	-2.06071e-07	9.42876e-07	4.27237e-07	1.37011e-06	-3.44012e-07	1.20155e-07	-2.23856e-07
18.285	-1.71200e-07	2.58291e-08	-1.45370e-07	-9.03990e-08	3.34984e-08	-5.69005e-08	-3.60938e-07	1.67006e-07	-1.93932e-07	3.92328e-08	-1.10704e-08	2.81624e-08	3.77753e-08	-2.34449e-08	1.43304e-08	-2.97096e-07	9.08495e-08	-2.06247e-07	9.40846e-07	4.27636e-07	1.36848e-06	-3.45408e-07	1.20643e-07	-2.24765e-07
18.309	-1.74677e-07	2.63537e-08	-1.48323e-07	-9.12537e-08	3.38152e-08	-5.74385e-08	-3.62107e-07	1.67547e-07	-1.94561e-07	3.65738e-08	-1.03201e-08	2.62537e-08	3.63503e-08	-2.25605e-08	1.37898e-08	-2.97344e-07	9.09253e-08	-2.06419e-07	9.38817e-07	4.28031e-07	1.36685e-06	-3.46796e-07	1.21128e-07	-2.25668e-07
18.334	-1.78145e-07	2.68770e-08	-1.51268e-07	-9.21044e-08	3.41304e-08	-5.79740e-08	-3.63268e-07	1.68084e-07	-1.95184e-07	3.39230e-08	-9.57213e-09	2.43509e-08	3.49301e-08	-2.16790e-08	1.32510e-08	-2.97587e-07	9.09994e-08	-2.06587e-07	9.36789e-07	4.28422e-07	1.36521e-06	-3.48176e-07	1.21610e-07	-2.26566e-07
18.358	-1.81604e-07	2.73989e-08	-1.54205e-07	-9.29511e-08	3.44442e-08	-5.85069e-08	-3.64421e-07	1.68617e-07	-1.95803e-07	3.12805e-08	-8.82648e-09	2.24540e-08	3.35147e-08	-2.08006e-08	1.27141e-08	-2.97823e-07	9.10718e-08	-2.06752e-07	9.34762e-07	4.28810e-07	1.36357e-06	-3.49548e-07	1.22089e-07	-2.27459e-07
18.383	-1.85055e-07	2.79195e-08	-1.57135e-07	-9.37938e-08	3.47564e-08	-5.90374e-08	-3.65564e-07	1.69146e-07	-1.96418e-07	2.86463e-08	-8.08319e-09	2.05631e-08	3.21041e-08	-1.99251e-08	1.21790e-08	-2.98055e-07	9.11426e-08	-2.06912e-07	9.32736e-07	4.29195e-07	1.36193e-06	-3.50911e-07	1.22565e-07	-2.28346e-07
18.407	-1.88497e-07	2.84388e-08	-1.60058e-07	-9.46325e-08	3.50672e-08	-5.95653e-08	-3.66700e-07	1.69672e-07	-1.97028e-07	2.60205e-08	-7.34227e-09	1.86783e-08	3.06983e-08	-1.90527e-08	1.16457e-08	-2.98281e-07	9.12116e-08	-2.07069e-07	9.30711e-07	4.29575e-07	1.36029e-06	-3.52265e-07	1.23038e-07	-2.29227e-07
18.432	-1.91929e-07	2.89566e-08	-1.62972e-07	-9.54672e-08	3.53765e-08	-6.00907e-08	-3.67826e-07	1.70193e-07	-1.97633e-07	2.34032e-08	-6.60373e-09	1.67995e-08	2.92975e-08	-1.81832e-08	1.11143e-08	-2.98501e-07	9.12790e-08	-2.07222e-07	9.28687e-07	4.29952e-07	1.35864e-06	-3.53611e-07	1.23508e-07	-2.30103e-07
18.457	-1.95352e-07	2.94731e-08	-1.65879e-07	-9.62979e-08	3.56844e-08	-6.06135e-08	-3.68944e-07	1.70710e-07	-1.98234e-07	2.07944e-08	-5.86760e-09	1.49268e-08	2.79016e-08	-1.73169e-08	1.05847e-08	-2.98716e-07	9.13447e-08	-2.07371e-07	9.26665e-07	4.30325e-07	1.35699e-06	-3.54949e-07	1.23976e-07	-2.30974e-07
18.481	-1.98766e-07	2.99882e-08	-1.68778e-07	-9.71245e-08	3.59907e-08	-6.11338e-08	-3.70054e-07	1.71224e-07	-1.98830e-07	1.81942e-08	-5.13389e-09	1.30603e-08	2.65106e-08	-1.64536e-08	1.00570e-08	-2.98925e-07	9.14087e-08	-2.07516e-07	9.24644e-07	4.30695e-07	1.35534e-06	-3.56278e-07	1.24440e-07	-2.31839e-07
18.506	-2.02171e-07	3.05018e-08	-1.71669e-07	-9.79470e-08	3.62955e-08	-6.16516e-08	-3.71154e-07	1.71733e-07	-1.99421e-07	1.56026e-08	-4.40262e-09	1.12000e-08	2.51246e-08	-1.55934e-08	9.53124e-09	-2.99129e-07	9.14710e-08	-2.07658e-07	9.22624e-07	4.31061e-07	1.35369e-06	-3.57599e-07	1.24901e-07	-2.32698e-07
18.530	-2.05566e-07	3.10140e-08	-1.74552e-07	-9.87655e-08	3.65988e-08	-6.21667e-08	-3.72247e-07	1.72238e-07	-2.00008e-07	1.30197e-08	-3.67381e-09	9.34593e-09	2.37436e-08	-1.47363e-08	9.00736e-09	-2.99327e-07	9.15316e-08	-2.07795e-07	9.20606e-07	4.31424e-07	1.35203e-06	-3.58911e-07	1.25360e-07	-2.33552e-07
18.555	-2.08951e-07	3.15248e-08	-1.77426e-07	-9.95798e-08	3.69005e-08	-6.26793e-08	-3.73330e-07	1.72740e-07	-2.00590e-07	1.04456e-08	-2.94746e-09	7.49816e-09	2.23677e-08	-1.38823e-08	8.48538e-09	-2.99520e-07	9.15906e-08	-2.07929e-07	9.18589e-07	4.31782e-07	1.35037e-06	-3.60215e-07	1.25815e-07	-2.34400e-07
18.579	-2.12327e-07	3.20341e-08	-1.80293e-07	-1.00390e-07	3.72008e-08	-6.31893e-08	-3.74405e-07	1.73237e-07	-2.01168e-07	7.88034e-09	-2.22361e-09	5.65673e-09	2.09968e-08	-1.30315e-08	7.96533e-09	-2.99707e-07	9.16479e-08	-2.08059e-07	9.16573e-07	4.32137e-07	1.34871e-06	-3.61510e-07	1.26267e-07	-2.35243e-07
18.604	-2.15693e-07	3.25419e-08	-1.83151e-07	-1.01196e-07	3.74995e-08	-6.36967e-08	-3.75471e-07	1.73730e-07	-2.01741e-07	5.32394e-09	-1.50227e-09	3.82167e-09	1.96310e-08	-1.21838e-08	7.44721e-09	-2.99889e-07	9.17035e-08	-2.08185e-07	9.14559e-07	4.32489e-07	1.34705e-06	-3.62797e-07	1.26717e-07	-2.36080e-07
18.629	-2.19049e-07	3.30483e-08	-1.86001e-07	-1.01998e-07	3.77967e-08	-6.42016e-08	-3.76529e-07	1.74220e-07	-2.02309e-07	2.77648e-09	-7.83445e-10	1.99303e-09	1.82704e-08	-1.13394e-08	6.93104e-09	-3.00065e-07	9.17574e-08	-2.08308e-07	9.12547e-07	4.32836e-07	1.34538e-06	-3.64074e-07	1.27163e-07	-2.36911e-07
18.653	-2.22395e-07	3.35531e-08	-1.88842e-07	-1.02796e-07	3.80923e-08	-6.47038e-08	-3.77578e-07	1.74705e-07	-2.02873e-07	2.38023e-10	-6.71634e-11	1.70859e-10	1.69149e-08	-1.04981e-08	6.41682e-09	-3.00236e-07	9.18097e-08	-2.08427e-07	9.10536e-07	4.33180e-07	1.34372e-06	-3.65343e-07	1.27606e-07	-2.37737e-07
18.678	-2.25731e-07	3.40564e-08	-1.91675e-07	-1.03590e-07	3.83865e-08	-6.52033e-08	-3.78618e-07	1.75186e-07	-2.03432e-07	-2.29137e-09	6.46561e-10	-1.64481e-09	1.55646e-08	-9.66004e-09	5.90458e-09	-3.00402e-07	9.18603e-08	-2.08542e-07	9.08527e-07	4.33520e-07	1.34205e-06	-3.66604e-07	1.28046e-07	-2.38558e-07
18.702	-2.29057e-07	3.45582e-08	-1.94499e-07	-1.04379e-07	3.86790e-08	-6.57003e-08	-3.79649e-07	1.75664e-07	-2.03986e-07	-4.81165e-09	1.35771e-09	-3.45393e-09	1.42195e-08	-8.82523e-09	5.39431e-09	-3.00562e-07	9.19093e-08	-2.08653e-07	9.06520e-07	4.33857e-07	1.34038e-06	-3.67856e-07	1.28484e-07	-2.39372e-07
18.727	-2.32373e-07	3.50585e-08	-1.97315e-07	-1.05165e-07	3.89700e-08	-6.61946e-08	-3.80672e-07	1.76137e-07	-2.04535e-07	-7.32274e-09	2.06627e-09	-5.25647e-09	1.28797e-08	-7.99368e-09	4.88603e-09	-3.00717e-07	9.19566e-08	-2.08760e-07	9.04514e-07	4.34189e-07	1.33870e-06	-3.69099e-07	1.28918e-07	-2.40181e-07
18.751	-2.35679e-07	3.55572e-08	-2.00121e-07	-1.05946e-07	3.92595e-08	-6.66863e-08	-3.81686e-07	1.76606e-07	-2.05080e-07	-9.82460e-09	2.77223e-09	-7.05237e-09	1.15452e-08	-7.16540e-09	4.37976e-09	-3.00866e-07	9.20022e-08	-2.08864e-07	9.02511e-07	4.34518e-07	1.33703e-06	-3.70333e-07	1.29349e-07	-2.40984e-07
18.776	-2.38974e-07	3.60543e-08	-2.02919e-07	-1.06723e-07	3.95474e-08	-6.71753e-08	-3.82692e-07	1.77071e-07	-2.05621e-07	-1.23172e-08	3.47556e-09	-8.84160e-09	1.02159e-08	-6.34042e-09	3.87550e-09	-3.01010e-07	9.20462e-08	-2.08963e-07	9.00509e-07	4.34844e-07	1.33535e-06	-3.71558e-07	1.29777e-07	-2.41781e-07
18.801	-2.42258e-07	3.65499e-08	-2.05708e-07	-1.07495e-07	3.98337e-08	-6.76617e-08	-3.83689e-07	1.77532e-07	-2.06156e-07	-1.48004e-08	4.17625e-09	-1.06241e-08	8.89200e-09	-5.51874e-09	3.37326e-09	-3.01148e-07	9.20885e-08	-2.09060e-07	8.98509e-07	4.35165e-07	1.33367e-06	-3.72775e-07	1.30202e-07	-2.42573e-07
18.825	-2.45532e-07	3.70438e-08	-2.08488e-07	-1.08264e-07	4.01185e-08	-6.81454e-08	-3.84677e-07	1.77990e-07	-2.06687e-07	-1.72742e-08	4.87428e-09	-1.23999e-08	7.57345e-09	-4.70039e-09	2.87305e-09	-3.01281e-07	9.21292e-08	-2.09152e-07	8.96511e-07	4.35483e-07	1.33199e-06	-3.73982e-07	1.30624e-07	-2.43359e-07
18.850	-2.48795e-07	3.75361e-08	-2.11259e-07	-1.09028e-07	4.04017e-08	-6.86264e-08	-3.85656e-07	1.78443e-07	-2.07213e-07	-1.97385e-08	5.56965e-09	-1.41688e-08	6.26028e-09	-3.88539e-09	2.37489e-09	-3.01409e-07	9.21682e-08	-2.09241e-07	8.94515e-07	4.35796e-07	1.33031e-06	-3.75181e-07	1.31042e-07	-2.44139e-07
18.874	-2.52048e-07	3.80268e-08	-2.14021e-07	-1.09788e-07	4.06833e-08	-6.91047e-08	-3.86626e-07	1.78892e-07	-2.07735e-07	-2.21933e-08	6.26232e-09	-1.59310e-08	4.95254e-09	-3.07375e-09	1.87879e-09	-3.01531e-07	9.22056e-08	-2.09325e-07	8.92522e-07	4.36106e-07	1.32863e-06	-3.76371e-07	1.31458e-07	-2.44913e-07
18.899	-2.55289e-07	3.85159e-08	-2.16773e-07	-1.10544e-07	4.09633e-08	-6.95804e-08	-3.87588e-07	1.79337e-07	-2.08251e-07	-2.46385e-08	6.95229e-09	-1.76862e-08	3.65024e-09	-2.26549e-09	1.38475e-09	-3.01648e-07	9.22414e-08	-2.09407e-07	8.90530e-07	4.36413e-07	1.32694e-06	-3.77552e-07	1.31870e-07	-2.45682e-07
18.924	-2.58520e-07	3.90033e-08	-2.19517e-07	-1.11295e-07	4.12418e-08	-7.00533e-08	-3.88541e-07	1.79778e-07	-2.08764e-07	-2.70741e-08	7.63954e-09	-1.94345e-08	2.35342e-09	-1.46063e-09	8.92789e-10	-3.01760e-07	9.22755e-08	-2.09484e-07	8.88540e-07	4.36715e-07	1.32526e-06	-3.78725e-07	1.32280e-07	-2.46445e-07
18.948	-2.61740e-07	3.94890e-08	-2.22251e-07	-1.12042e-07	4.15186e-08	-7.05236e-08	-3.89486e-07	1.80215e-07	-2.09271e-07	-2.94999e-08	8.32406e-09	-2.11759e-08	1.06209e-09	-6.59177e-10	4.02914e-10	-3.01866e-07	9.23080e-08	-2.09558e-07	8.86553e-07	4.37013e-07	1.32357e-06	-3.79888e-07	1.32686e-07	-2.47202e-07
18.973	-2.64948e-07	3.99731e-08	-2.24975e-07	-1.12785e-07	4.17938e-08	-7.09911e-08	-3.90421e-07	1.80648e-07	-2.09774e-07	-3.19160e-08	9.00582e-09	-2.29102e-08	-2.23705e-10	1.38840e-10	-8.48644e-11	-3.01967e-07	9.23388e-08	-2.09628e-07	8.84568e-07	4.37308e-07	1.32188e-06	-3.81042e-07	1.33089e-07	-2.47953e-07
18.997	-2.68145e-07	4.04555e-08	-2.27690e-07	-1.13523e-07	4.20675e-08	-7.14559e-08	-3.91348e-07	1.81077e-07	-2.10272e-07	-3.43224e-08	9.68481e-09	-2.46375e-08	-1.50394e-09	9.33410e-10	-5.70535e-10	-3.02062e-07	9.23680e-08	-2.09694e-07	8.82585e-07	4.37599e-07	1.32018e-06	-3.82187e-07	1.33489e-07	-2.48698e-07
19.022	-2.71331e-07	4.09361e-08	-2.30395e-07	-1.14258e-07	4.23395e-08	-7.19180e-08	-3.92266e-07	1.81501e-07	-2.10765e-07	-3.67188e-08	1.03610e-08	-2.63578e-08	-2.77860e-09	1.72451e-09	-1.05409e-09	-3.02152e-07	9.23956e-08	-2.09757e-07	8.80605e-07	4.37886e-07	1.31849e-06	-3.83324e-07	1.33886e-07	-2.49437e-07
19.046	-2.74505e-07	4.14151e-08	-2.33090e-07	-1.14987e-07	4.26099e-08	-7.23774e-08	-3.93176e-07	1.81922e-07	-2.11254e-07	-3.91053e-08	1.10344e-08	-2.80709e-08	-4.04765e-09	2.51214e-09	-1.53551e-09	-3.02237e-07	9.24216e-08	-2.09816e-07	8.78626e-07	4.38169e-07	1.31680e-06	-3.84451e-07	1.34280e-07	-2.50171e-07
19.071	-2.77668e-07	4.18923e-08	-2.35776e-07	-1.15713e-07	4.28788e-08	-7.28340e-08	-3.94076e-07	1.82339e-07	-2.11737e-07	-4.14819e-08	1.17050e-08	-2.97768e-08	-5.31106e-09	3.29626e-09	-2.01480e-09	-3.02317e-07	9.24460e-08	-2.09871e-07	8.76651e-07	4.38448e-07	1.31510e-06	-3.85569e-07	1.34670e-07	-2.50898e-07
19.096	-2.80820e-07	4.23677e-08	-2.38452e-07	-1.16434e-07	4.31460e-08	-7.32878e-08	-3.94968e-07	1.82751e-07	-2.12217e-07	-4.38484e-08	1.23728e-08	-3.14756e-08	-6.56881e-09	4.07687e-09	-2.49194e-09	-3.02392e-07	9.24687e-08	-2.09923e-07	8.74678e-07	4.38724e-07	1.31340e-06	-3.86678e-07	1.35058e-07	-2.51620e-07
19.120	-2.83959e-07	4.28414e-08	-2.41118e-07	-1.17150e-07	4.34115e-08	-7.37389e-08	-3.95851e-07	1.83160e-07	-2.12691e-07	-4.62048e-08	1.30377e-08	-3.31671e-08	-7.82087e-09	4.85395e-09	-2.96692e-09	-3.02461e-07	9.24899e-08	-2.09971e-07	8.72707e-07	4.38995e-07	1.31170e-06	-3.87778e-07	1.35442e-07	-2.52336e-07
19.145	-2.87087e-07	4.33133e-08	-2.43774e-07	-1.17863e-07	4.36755e-08	-7.41872e-08	-3.96725e-07	1.83565e-07	-2.13161e-07	-4.85511e-08	1.36998e-08	-3.48513e-08	-9.06721e-09	5.62748e-09	-3.43973e-09	-3.02525e-07	9.25094e-08	-2.10015e-07	8.70739e-07	4.39263e-07	1.31000e-06	-3.88869e-07	1.35823e-07	-2.53046e-07
19.169	-2.90203e-07	4.37834e-08	-2.46420e-07	-1.18571e-07	4.39378e-08	-7.46328e-08	-3.97591e-07	1.83965e-07	-2.13626e-07	-5.08872e-08	1.43589e-08	-3.65282e-08	-1.03078e-08	6.39745e-09	-3.91036e-09	-3.02583e-07	9.25274e-08	-2.10056e-07	8.68773e-07	4.39527e-07	1.30830e-06	-3.89951e-07	1.36201e-07	-2.53750e-07
19.194	-2.93308e-07	4.42518e-08	-2.49056e-07	-1.19274e-07	4.41985e-08	-7.50756e-08	-3.98448e-07	1.84362e-07	-2.14086e-07	-5.32130e-08	1.50152e-08	-3.81978e-08	-1.15426e-08	7.16384e-09	-4.37881e-09	-3.02637e-07	9.25437e-08	-2.10093e-07	8.66811e-07	4.39786e-07	1.30660e-06	-3.91023e-07	1.36576e-07	-2.54448e-07
19.218	-2.96400e-07	4.47183e-08	-2.51681e-07	-1.19973e-07	4.44575e-08	-7.55156e-08	-3.99296e-07	1.84754e-07	-2.14542e-07	-5.55285e-08	1.56686e-08	-3.98599e-08	-1.27717e-08	7.92664e-09	-4.84505e-09	-3.02685e-07	9.25585e-08	-2.10127e-07	8.64851e-07	4.40042e-07	1.30489e-06	-3.92087e-07	1.36947e-07	-2.55140e-07
19.243	-2.99480e-07	4.51830e-08	-2.54297e-07	-1.20668e-07	4.47149e-08	-7.59528e-08	-4.00135e-07	1.85142e-07	-2.14993e-07	-5.78337e-08	1.63191e-08	-4.15147e-08	-1.39949e-08	8.68582e-09	-5.30909e-09	-3.02728e-07	9.25716e-08	-2.10156e-07	8.62893e-07	4.40294e-07	1.30319e-06	-3.93141e-07	1.37315e-07	-2.55826e-07
19.268	-3.02547e-07	4.56458e-08	-2.56902e-07	-1.21358e-07	4.49706e-08	-7.63872e-08	-4.00965e-07	1.85526e-07	-2.15439e-07	-6.01285e-08	1.69666e-08	-4.31619e-08	-1.52123e-08	9.44137e-09	-5.77092e-09	-3.02766e-07	9.25832e-08	-2.10183e-07	8.60939e-07	4.40542e-07	1.30148e-06	-3.94186e-07	1.37680e-07	-2.56506e-07
19.292	-3.05603e-07	4.61068e-08	-2.59496e-07	-1.22044e-07	4.52247e-08	-7.68188e-08	-4.01787e-07	1.85907e-07	-2.15880e-07	-6.24128e-08	1.76111e-08	-4.48016e-08	-1.64238e-08	1.01933e-08	-6.23052e-09	-3.02799e-07	9.25932e-08	-2.10205e-07	8.58987e-07	4.40786e-07	1.29977e-06	-3.95222e-07	1.38042e-07	-2.57180e-07
19.317	-3.08646e-07	4.65659e-08	-2.62080e-07	-1.22725e-07	4.54772e-08	-7.72476e-08	-4.02600e-07	1.86283e-07	-2.16317e-07	-6.46866e-08	1.82527e-08	-4.64338e-08	-1.76294e-08	1.09415e-08	-6.68788e-09	-3.02826e-07	9.26016e-08	-2.10224e-07	8.57038e-07	4.41027e-07	1.29806e-06	-3.96249e-07	1.38401e-07	-2.57848e-07
19.341	-3.11677e-07	4.70231e-08	-2.64654e-07	-1.23402e-07	4.57280e-08	-7.76736e-08	-4.03404e-07	1.86655e-07	-2.16749e-07	-6.69498e-08	1.88914e-08	-4.80584e-08	-1.88291e-08	1.16861e-08	-7.14299e-09	-3.02849e-07	9.26085e-08	-2.10240e-07	8.55092e-07	4.41263e-07	1.29636e-06	-3.97266e-07	1.38756e-07	-2.58510e-07
19.366	-3.14695e-07	4.74785e-08	-2.67216e-07	-1.24074e-07	4.59771e-08	-7.80968e-08	-4.04199e-07	1.87023e-07	-2.17176e-07	-6.92024e-08	1.95270e-08	-4.96754e-08	-2.00229e-08	1.24270e-08	-7.59586e-09	-3.02866e-07	9.26138e-08	-2.10252e-07	8.53149e-07	4.41495e-07	1.29464e-06	-3.98274e-07	1.39108e-07	-2.59166e-07
19.390	-3.17700e-07	4.79319e-08	-2.69768e-07	-1.24742e-07	4.62245e-08	-7.85171e-08	-4.04986e-07	1.87387e-07	-2.17599e-07	-7.14443e-08	2.01596e-08	-5.12847e-08	-2.12107e-08	1.31642e-08	-8.04645e-09	-3.02878e-07	9.26175e-08	-2.10260e-07	8.51210e-07	4.41723e-07	1.29293e-06	-3.99273e-07	1.39457e-07	-2.59816e-07
19.415	-3.20693e-07	4.83835e-08	-2.72310e-07	-1.25405e-07	4.64703e-08	-7.89346e-08	-4.05763e-07	1.87746e-07	-2.18017e-07	-7.36755e-08	2.07892e-08	-5.28863e-08	-2.23925e-08	1.38977e-08	-8.49478e-09	-3.02885e-07	9.26196e-08	-2.10265e-07	8.49273e-07	4.41947e-07	1.29122e-06	-4.00263e-07	1.39803e-07	-2.60460e-07
19.440	-3.23673e-07	4.88331e-08	-2.74840e-07	-1.26064e-07	4.67144e-08	-7.93492e-08	-4.06532e-07	1.88102e-07	-2.18430e-07	-7.58959e-08	2.14157e-08	-5.44802e-08	-2.35682e-08	1.46274e-08	-8.94082e-09	-3.02887e-07	9.26202e-08	-2.10267e-07	8.47339e-07	4.42168e-07	1.28951e-06	-4.01243e-07	1.40145e-07	-2.61098e-07
19.464	-3.26640e-07	4.92807e-08	-2.77360e-07	-1.26718e-07	4.69569e-08	-7.97610e-08	-4.07292e-07	1.88454e-07	-2.18838e-07	-7.81055e-08	2.20392e-08	-5.60663e-08	-2.47380e-08	1.53534e-08	-9.38457e-09	-3.02884e-07	9.26193e-08	-2.10265e-07	8.45408e-07	4.42384e-07	1.28779e-06	-4.02214e-07	1.40484e-07	-2.61730e-07
19.489	-3.29594e-07	4.97264e-08	-2.79868e-07	-1.27368e-07	4.71976e-08	-8.01700e-08	-4.08044e-07	1.88802e-07	-2.19242e-07	-8.03042e-08	2.26596e-08	-5.76446e-08	-2.59017e-08	1.60756e-08	-9.82602e-09	-3.02876e-07	9.26168e-08	-2.10259e-07	8.43481e-07	4.42596e-07	1.28608e-06	-4.03175e-07	1.40820e-07	-2.62355e-07
19.513	-3.32536e-07	5.01701e-08	-2.82365e-07	-1.28013e-07	4.74367e-08	-8.05761e-08	-4.08786e-07	1.89145e-07	-2.19641e-07	-8.24919e-08	2.32769e-08	-5.92150e-08	-2.70592e-08	1.67941e-08	-1.02652e-08	-3.02863e-07	9.26128e-08	-2.10250e-07	8.41557e-07	4.42805e-07	1.28436e-06	-4.04128e-07	1.41153e-07	-2.62975e-07
19.538	-3.35464e-07	5.06119e-08	-2.84852e-07	-1.28653e-07	4.76741e-08	-8.09793e-08	-4.09520e-07	1.89485e-07	-2.20035e-07	-8.46687e-08	2.38912e-08	-6.07776e-08	-2.82107e-08	1.75087e-08	-1.07020e-08	-3.02844e-07	9.26072e-08	-2.10237e-07	8.39636e-07	4.43009e-07	1.28265e-06	-4.05070e-07	1.41482e-07	-2.63589e-07
19.562	-3.38378e-07	5.10516e-08	-2.87327e-07	-1.29289e-07	4.79098e-08	-8.13796e-08	-4.10245e-07	1.89820e-07	-2.20425e-07	-8.68345e-08	2.45023e-08	-6.23322e-08	-2.93561e-08	1.82196e-08	-1.11365e-08	-3.02821e-07	9.26001e-08	-2.10221e-07	8.37719e-07	4.43209e-07	1.28093e-06	-4.06004e-07	1.41808e-07	-2.64196e-07
19.587	-3.41280e-07	5.14894e-08	-2.89790e-07	-1.29921e-07	4.81438e-08	-8.17771e-08	-4.10961e-07	1.90151e-07	-2.20810e-07	-8.89892e-08	2.51103e-08	-6.38789e-08	-3.04953e-08	1.89266e-08	-1.15687e-08	-3.02793e-07	9.25915e-08	-2.10201e-07	8.35804e-07	4.43406e-07	1.27921e-06	-4.06928e-07	1.42131e-07	-2.64797e-07
19.612	-3.44168e-07	5.19251e-08	-2.92243e-07	-1.30548e-07	4.83761e-08	-8.21717e-08	-4.11669e-07	1.90479e-07	-2.21190e-07	-9.11327e-08	2.57151e-08	-6.54176e-08	-3.16283e-08	1.96298e-08	-1.19985e-08	-3.02760e-07	9.25813e-08	-2.10178e-07	8.33894e-07	4.43598e-07	1.27749e-06	-4.07843e-07	1.42450e-07	-2.65393e-07
19.636	-3.47042e-07	5.23588e-08	-2.94684e-07	-1.31170e-07	4.86067e-08	-8.25634e-08	-4.12367e-07	1.90802e-07	-2.21565e-07	-9.32651e-08	2.63168e-08	-6.69483e-08	-3.27551e-08	2.03292e-08	-1.24259e-08	-3.02722e-07	9.25697e-08	-2.10152e-07	8.31986e-07	4.43786e-07	1.27577e-06	-4.08748e-07	1.42766e-07	-2.65982e-07
19.661	-3.49904e-07	5.27905e-08	-2.97113e-07	-1.31788e-07	4.88356e-08	-8.29522e-08	-4.13057e-07	1.91121e-07	-2.21936e-07	-9.53862e-08	2.69153e-08	-6.84709e-08	-3.38757e-08	2.10246e-08	-1.28510e-08	-3.02679e-07	9.25565e-08	-2.10122e-07	8.30082e-07	4.43971e-07	1.27405e-06	-4.09644e-07	1.43079e-07	-2.66565e-07
19.685	-3.52751e-07	5.32201e-08	-2.99531e-07	-1.32401e-07	4.90627e-08	-8.33381e-08	-4.13738e-07	1.91436e-07	-2.22302e-07	-9.74961e-08	2.75107e-08	-6.99854e-08	-3.49900e-08	2.17162e-08	-1.32738e-08	-3.02631e-07	9.25418e-08	-2.10089e-07	8.28182e-07	4.44151e-07	1.27233e-06	-4.10530e-07	1.43389e-07	-2.67141e-07
19.710	-3.55585e-07	5.36476e-08	-3.01937e-07	-1.33009e-07	4.92882e-08	-8.37211e-08	-4.14411e-07	1.91748e-07	-2.22663e-07	-9.95946e-08	2.81028e-08	-7.14918e-08	-3.60981e-08	2.24040e-08	-1.36941e-08	-3.02578e-07	9.25256e-08	-2.10052e-07	8.26285e-07	4.44327e-07	1.27061e-06	-4.11407e-07	1.43695e-07	-2.67712e-07
19.735	-3.58405e-07	5.40731e-08	-3.04332e-07	-1.33613e-07	4.95120e-08	-8.41012e-08	-4.15074e-07	1.92055e-07	-2.23020e-07	-1.01682e-07	2.86918e-08	-7.29900e-08	-3.71999e-08	2.30878e-08	-1.41121e-08	-3.02520e-07	9.25080e-08	-2.10012e-07	8.24392e-07	4.44499e-07	1.26889e-06	-4.12275e-07	1.43998e-07	-2.68276e-07
19.759	-3.61211e-07	5.44965e-08	-3.06715e-07	-1.34212e-07	4.97340e-08	-8.44783e-08	-4.15729e-07	1.92358e-07	-2.23372e-07	-1.03758e-07	2.92775e-08	-7.44801e-08	-3.82954e-08	2.37677e-08	-1.45277e-08	-3.02457e-07	9.24888e-08	-2.09968e-07	8.22503e-07	4.44667e-07	1.26717e-06	-4.13133e-07	1.44298e-07	-2.68835e-07
19.784	-3.64003e-07	5.49177e-08	-3.09086e-07	-1.34807e-07	4.99544e-08	-8.48526e-08	-4.16375e-07	1.92657e-07	-2.23719e-07	-1.05822e-07	2.98600e-08	-7.59619e-08	-3.93845e-08	2.44436e-08	-1.49409e-08	-3.02390e-07	9.24682e-08	-2.09921e-07	8.20617e-07	4.44831e-07	1.26545e-06	-4.13981e-07	1.44594e-07	-2.69387e-07
19.808	-3.66781e-07	5.53369e-08	-3.11445e-07	-1.35397e-07	5.01730e-08	-8.52239e-08	-4.17013e-07	1.92951e-07	-2.24061e-07	-1.07875e-07	3.04392e-08	-7.74354e-08	-4.04673e-08	2.51157e-08	-1.53516e-08	-3.02317e-07	9.24461e-08	-2.09871e-07	8.18735e-07	4.44991e-07	1.26373e-06	-4.14820e-07	1.44887e-07	-2.69933e-07
19.833	-3.69546e-07	5.57539e-08	-3.13792e-07	-1.35982e-07	5.03898e-08	-8.55923e-08	-4.17641e-07	1.93242e-07	-2.24399e-07	-1.09916e-07	3.10152e-08	-7.89006e-08	-4.15437e-08	2.57837e-08	-1.57600e-08	-3.02240e-07	9.24225e-08	-2.09818e-07	8.16857e-07	4.45147e-07	1.26200e-06	-4.15650e-07	1.45177e-07	-2.70473e-07
19.857	-3.72295e-07	5.61688e-08	-3.16127e-07	-1.36563e-07	5.06050e-08	-8.59577e-08	-4.18261e-07	1.93529e-07	-2.24732e-07	-1.11945e-07	3.15878e-08	-8.03575e-08	-4.26137e-08	2.64478e-08	-1.61659e-08	-3.02158e-07	9.23974e-08	-2.09761e-07	8.14982e-07	4.45299e-07	1.26028e-06	-4.16470e-07	1.45463e-07	-2.71006e-07
19.882	-3.75031e-07	5.65815e-08	-3.18450e-07	-1.37139e-07	5.08184e-08	-8.63203e-08	-4.18872e-07	1.93812e-07	-2.25060e-07	-1.13963e-07	3.21572e-08	-8.18060e-08	-4.36773e-08	2.71079e-08	-1.65694e-08	-3.02071e-07	9.23709e-08	-2.09701e-07	8.13112e-07	4.45446e-07	1.25856e-06	-4.17280e-07	1.45746e-07	-2.71534e-07
19.907	-3.77752e-07	5.69921e-08	-3.20760e-07	-1.37710e-07	5.10301e-08	-8.66798e-08	-4.19475e-07	1.94091e-07	-2.25384e-07	-1.15969e-07	3.27233e-08	-8.32461e-08	-4.47345e-08	2.77640e-08	-1.69704e-08	-3.01980e-07	9.23429e-08	-2.09637e-07	8.11245e-07	4.45590e-07	1.25684e-06	-4.18081e-07	1.46026e-07	-2.72055e-07
19.931	-3.80459e-07	5.74005e-08	-3.23059e-07	-1.38276e-07	5.12400e-08	-8.70365e-08	-4.20068e-07	1.94365e-07	-2.25703e-07	-1.17964e-07	3.32861e-08	-8.46778e-08	-4.57852e-08	2.84162e-08	-1.73690e-08	-3.01884e-07	9.23135e-08	-2.09570e-07	8.09382e-07	4.45730e-07	1.25511e-06	-4.18872e-07	1.46303e-07	-2.72570e-07
19.956	-3.83152e-07	5.78067e-08	-3.25345e-07	-1.38838e-07	5.14483e-08	-8.73901e-08	-4.20653e-07	1.94636e-07	-2.26017e-07	-1.19947e-07	3.38456e-08	-8.61010e-08	-4.68294e-08	2.90642e-08	-1.77651e-08	-3.01783e-07	9.22826e-08	-2.09500e-07	8.07523e-07	4.45865e-07	1.25339e-06	-4.19654e-07	1.46576e-07	-2.73079e-07
19.980	-3.85830e-07	5.82107e-08	-3.27619e-07	-1.39396e-07	5.16547e-08	-8.77408e-08	-4.21229e-07	1.94903e-07	-2.26327e-07	-1.21917e-07	3.44017e-08	-8.75158e-08	-4.78671e-08	2.97083e-08	-1.81588e-08	-3.01677e-07	9.22503e-08	-2.09427e-07	8.05669e-07	4.45997e-07	1.25167e-06	-4.20426e-07	1.46845e-07	-2.73581e-07
20.005	-3.88493e-07	5.86125e-08	-3.29881e-07	-1.39948e-07	5.18594e-08	-8.80886e-08	-4.21797e-07	1.95165e-07	-2.26632e-07	-1.23876e-07	3.49545e-08	-8.89220e-08	-4.88983e-08	3.03483e-08	-1.85500e-08	-3.01567e-07	9.22166e-08	-2.09350e-07	8.03818e-07	4.46124e-07	1.24994e-06	-4.21189e-07	1.47112e-07	-2.74077e-07
20.029	-3.91142e-07	5.90121e-08	-3.32130e-07	-1.40496e-07	5.20624e-08	-8.84333e-08	-4.22356e-07	1.95424e-07	-2.26932e-07	-1.25823e-07	3.55039e-08	-9.03196e-08	-4.99230e-08	3.09843e-08	-1.89387e-08	-3.01452e-07	9.21814e-08	-2.09270e-07	8.01971e-07	4.46247e-07	1.24822e-06	-4.21942e-07	1.47375e-07	-2.74568e-07
20.054	-3.93775e-07	5.94095e-08	-3.34366e-07	-1.41039e-07	5.22636e-08	-8.87751e-08	-4.22906e-07	1.95678e-07	-2.27227e-07	-1.27759e-07	3.60499e-08	-9.17086e-08	-5.09411e-08	3.16162e-08	-1.93250e-08	-3.01332e-07	9.21448e-08	-2.09187e-07	8.00129e-07	4.46366e-07	1.24650e-06	-4.22686e-07	1.47635e-07	-2.75051e-07
20.079	-3.96394e-07	5.98046e-08	-3.36590e-07	-1.41577e-07	5.24631e-08	-8.91140e-08	-4.23447e-07	1.95929e-07	-2.27518e-07	-1.29682e-07	3.65925e-08	-9.30890e-08	-5.19527e-08	3.22440e-08	-1.97087e-08	-3.01208e-07	9.21068e-08	-2.09101e-07	7.98291e-07	4.46481e-07	1.24477e-06	-4.23420e-07	1.47891e-07	-2.75529e-07
20.103	-3.98998e-07	6.01975e-08	-3.38801e-07	-1.42111e-07	5.26608e-08	-8.94498e-08	-4.23980e-07	1.96175e-07	-2.27805e-07	-1.31593e-07	3.71317e-08	-9.44608e-08	-5.29576e-08	3.28677e-08	-2.00899e-08	-3.01079e-07	9.20674e-08	-2.09012e-07	7.96457e-07	4.46592e-07	1.24305e-06	-4.24144e-07	1.48144e-07	-2.76000e-07
20.128	-4.01587e-07	6.05881e-08	-3.40999e-07	-1.42639e-07	5.28568e-08	-8.97827e-08	-4.24504e-07	1.96418e-07	-2.28086e-07	-1.33491e-07	3.76675e-08	-9.58239e-08	-5.39560e-08	3.34873e-08	-2.04687e-08	-3.00946e-07	9.20266e-08	-2.08919e-07	7.94627e-07	4.46699e-07	1.24133e-06	-4.24859e-07	1.48394e-07	-2.76466e-07
20.152	-4.04161e-07	6.09764e-08	-3.43185e-07	-1.43164e-07	5.30510e-08	-9.01125e-08	-4.25019e-07	1.96656e-07	-2.28363e-07	-1.35378e-07	3.81999e-08	-9.71782e-08	-5.49477e-08	3.41028e-08	-2.08449e-08	-3.00808e-07	9.19844e-08	-2.08823e-07	7.92801e-07	4.46802e-07	1.23960e-06	-4.25564e-07	1.48640e-07	-2.76924e-07
20.177	-4.06720e-07	6.13625e-08	-3.45358e-07	-1.43683e-07	5.32434e-08	-9.04394e-08	-4.25526e-07	1.96890e-07	-2.28635e-07	-1.37253e-07	3.87289e-08	-9.85238e-08	-5.59327e-08	3.47142e-08	-2.12186e-08	-3.00665e-07	9.19408e-08	-2.08724e-07	7.90980e-07	4.46900e-07	1.23788e-06	-4.26260e-07	1.48883e-07	-2.77377e-07
20.201	-4.09264e-07	6.17462e-08	-3.47517e-07	-1.44197e-07	5.34341e-08	-9.07633e-08	-4.26024e-07	1.97121e-07	-2.28903e-07	-1.39115e-07	3.92544e-08	-9.98606e-08	-5.69111e-08	3.53214e-08	-2.15897e-08	-3.00518e-07	9.18959e-08	-2.08622e-07	7.89164e-07	4.46995e-07	1.23616e-06	-4.26946e-07	1.49122e-07	-2.77823e-07
20.226	-4.11792e-07	6.21277e-08	-3.49664e-07	-1.44707e-07	5.36230e-08	-9.10842e-08	-4.26513e-07	1.97347e-07	-2.29166e-07	-1.40965e-07	3.97764e-08	-1.01189e-07	-5.78828e-08	3.59245e-08	-2.19584e-08	-3.00367e-07	9.18495e-08	-2.08517e-07	7.87351e-07	4.47085e-07	1.23444e-06	-4.27622e-07	1.49359e-07	-2.78264e-07
20.251	-4.14305e-07	6.25068e-08	-3.51798e-07	-1.45212e-07	5.38101e-08	-9.14020e-08	-4.26994e-07	1.97570e-07	-2.29424e-07	-1.42803e-07	4.02949e-08	-1.02508e-07	-5.88478e-08	3.65234e-08	-2.23245e-08	-3.00211e-07	9.18018e-08	-2.08409e-07	7.85543e-07	4.47171e-07	1.23271e-06	-4.28289e-07	1.49592e-07	-2.78697e-07
20.275	-4.16802e-07	6.28836e-08	-3.53919e-07	-1.45712e-07	5.39955e-08	-9.17169e-08	-4.27466e-07	1.97788e-07	-2.29678e-07	-1.44628e-07	4.08100e-08	-1.03818e-07	-5.98061e-08	3.71181e-08	-2.26880e-08	-3.00050e-07	9.17527e-08	-2.08297e-07	7.83740e-07	4.47254e-07	1.23099e-06	-4.28946e-07	1.49821e-07	-2.79125e-07
20.300	-4.19284e-07	6.32581e-08	-3.56026e-07	-1.46208e-07	5.41791e-08	-9.20288e-08	-4.27929e-07	1.98003e-07	-2.29927e-07	-1.46441e-07	4.13216e-08	-1.05119e-07	-6.07577e-08	3.77087e-08	-2.30490e-08	-2.99885e-07	9.17023e-08	-2.08183e-07	7.81941e-07	4.47332e-07	1.22927e-06	-4.29594e-07	1.50047e-07	-2.79546e-07
20.324	-4.21751e-07	6.36302e-08	-3.58121e-07	-1.46699e-07	5.43609e-08	-9.23376e-08	-4.28384e-07	1.98213e-07	-2.30171e-07	-1.48242e-07	4.18296e-08	-1.06412e-07	-6.17025e-08	3.82951e-08	-2.34074e-08	-2.99716e-07	9.16506e-08	-2.08065e-07	7.80147e-07	4.47405e-07	1.22755e-06	-4.30232e-07	1.50270e-07	-2.79962e-07
20.349	-4.24202e-07	6.40000e-08	-3.60202e-07	-1.47184e-07	5.45410e-08	-9.26434e-08	-4.28830e-07	1.98419e-07	-2.30411e-07	-1.50030e-07	4.23342e-08	-1.07695e-07	-6.26405e-08	3.88773e-08	-2.37632e-08	-2.99542e-07	9.15975e-08	-2.07945e-07	7.78357e-07	4.47475e-07	1.22583e-06	-4.30860e-07	1.50490e-07	-2.80370e-07
20.374	-4.26637e-07	6.43673e-08	-3.62269e-07	-1.47665e-07	5.47192e-08	-9.29462e-08	-4.29268e-07	1.98622e-07	-2.30646e-07	-1.51805e-07	4.28352e-08	-1.08970e-07	-6.35717e-08	3.94552e-08	-2.41165e-08	-2.99364e-07	9.15430e-08	-2.07821e-07	7.76572e-07	4.47541e-07	1.22411e-06	-4.31478e-07	1.50706e-07	-2.80773e-07
20.398	-4.29056e-07	6.47323e-08	-3.64324e-07	-1.48142e-07	5.48957e-08	-9.32460e-08	-4.29697e-07	1.98820e-07	-2.30876e-07	-1.53568e-07	4.33327e-08	-1.10236e-07	-6.44961e-08	4.00290e-08	-2.44672e-08	-2.99182e-07	9.14872e-08	-2.07695e-07	7.74791e-07	4.47602e-07	1.22239e-06	-4.32087e-07	1.50918e-07	-2.81169e-07
20.423	-4.31459e-07	6.50950e-08	-3.66365e-07	-1.48613e-07	5.50704e-08	-9.35427e-08	-4.30117e-07	1.99015e-07	-2.31102e-07	-1.55319e-07	4.38266e-08	-1.11492e-07	-6.54137e-08	4.05985e-08	-2.48153e-08	-2.98995e-07	9.14302e-08	-2.07565e-07	7.73016e-07	4.47660e-07	1.22068e-06	-4.32687e-07	1.51128e-07	-2.81559e-07
20.447	-4.33847e-07	6.54552e-08	-3.68392e-07	-1.49080e-07	5.52433e-08	-9.38364e-08	-4.30529e-07	1.99206e-07	-2.31324e-07	-1.57056e-07	4.43169e-08	-1.12739e-07	-6.63245e-08	4.11637e-08	-2.51608e-08	-2.98804e-07	9.13718e-08	-2.07432e-07	7.71245e-07	4.47713e-07	1.21896e-06	-4.33277e-07	1.51334e-07	-2.81943e-07
20.472	-4.36219e-07	6.58130e-08	-3.70406e-07	-1.49542e-07	5.54145e-08	-9.41271e-08	-4.30932e-07	1.99392e-07	-2.31540e-07	-1.58781e-07	4.48037e-08	-1.13978e-07	-6.72284e-08	4.17247e-08	-2.55037e-08	-2.98609e-07	9.13121e-08	-2.07297e-07	7.69479e-07	4.47762e-07	1.21724e-06	-4.33857e-07	1.51536e-07	-2.82320e-07
20.496	-4.38574e-07	6.61683e-08	-3.72406e-07	-1.49999e-07	5.55838e-08	-9.44148e-08	-4.31327e-07	1.99575e-07	-2.31752e-07	-1.60494e-07	4.52869e-08	-1.15207e-07	-6.81255e-08	4.22815e-08	-2.58440e-08	-2.98409e-07	9.12511e-08	-2.07158e-07	7.67717e-07	4.47807e-07	1.21552e-06	-4.34427e-07	1.51735e-07	-2.82692e-07
20.521	-4.40914e-07	6.65213e-08	-3.74392e-07	-1.50451e-07	5.57513e-08	-9.46994e-08	-4.31713e-07	1.99754e-07	-2.31960e-07	-1.62193e-07	4.57664e-08	-1.16427e-07	-6.90156e-08	4.28339e-08	-2.61817e-08	-2.98206e-07	9.11888e-08	-2.07017e-07	7.65961e-07	4.47848e-07	1.21381e-06	-4.34988e-07	1.51931e-07	-2.83057e-07
20.546	-4.43237e-07	6.68718e-08	-3.76365e-07	-1.50898e-07	5.59171e-08	-9.49809e-08	-4.32091e-07	1.99928e-07	-2.32163e-07	-1.63880e-07	4.62424e-08	-1.17638e-07	-6.98989e-08	4.33821e-08	-2.65168e-08	-2.97998e-07	9.11252e-08	-2.06873e-07	7.64209e-07	4.47885e-07	1.21209e-06	-4.35539e-07	1.52124e-07	-2.83415e-07
20.570	-4.45544e-07	6.72199e-08	-3.78324e-07	-1.51340e-07	5.60811e-08	-9.52594e-08	-4.32460e-07	2.00099e-07	-2.32361e-07	-1.65554e-07	4.67148e-08	-1.18839e-07	-7.07752e-08	4.39260e-08	-2.68492e-08	-2.97786e-07	9.10604e-08	-2.06725e-07	7.62463e-07	4.47917e-07	1.21038e-06	-4.36080e-07	1.52313e-07	-2.83768e-07
20.595	-4.47834e-07	6.75655e-08	-3.80269e-07	-1.51778e-07	5.62432e-08	-9.55349e-08	-4.32821e-07	2.00266e-07	-2.32555e-07	-1.67215e-07	4.71835e-08	-1.20032e-07	-7.16446e-08	4.44656e-08	-2.71790e-08	-2.97570e-07	9.09942e-08	-2.06575e-07	7.60721e-07	4.47946e-07	1.20867e-06	-4.36612e-07	1.52499e-07	-2.84114e-07
20.619	-4.50109e-07	6.79086e-08	-3.82200e-07	-1.52211e-07	5.64036e-08	-9.58073e-08	-4.33173e-07	2.00429e-07	-2.32744e-07	-1.68864e-07	4.76486e-08	-1.21215e-07	-7.25071e-08	4.50009e-08	-2.75062e-08	-2.97349e-07	9.09269e-08	-2.06422e-07	7.58984e-07	4.47970e-07	1.20695e-06	-4.37135e-07	1.52681e-07	-2.84453e-07
20.644	-4.52367e-07	6.82493e-08	-3.84117e-07	-1.52639e-07	5.65622e-08	-9.60766e-08	-4.33517e-07	2.00588e-07	-2.32929e-07	-1.70499e-07	4.81101e-08	-1.22389e-07	-7.33626e-08	4.55319e-08	-2.78308e-08	-2.97125e-07	9.08582e-08	-2.06267e-07	7.57253e-07	4.47990e-07	1.20524e-06	-4.37647e-07	1.52860e-07	-2.84787e-07
20.668	-4.54608e-07	6.85874e-08	-3.86021e-07	-1.53062e-07	5.67189e-08	-9.63429e-08	-4.33852e-07	2.00743e-07	-2.33109e-07	-1.72121e-07	4.85678e-08	-1.23554e-07	-7.42112e-08	4.60585e-08	-2.81527e-08	-2.96896e-07	9.07884e-08	-2.06108e-07	7.55526e-07	4.48006e-07	1.20353e-06	-4.38150e-07	1.53036e-07	-2.85114e-07
20.693	-4.56833e-07	6.89231e-08	-3.87910e-07	-1.53480e-07	5.68739e-08	-9.66062e-08	-4.34178e-07	2.00894e-07	-2.33284e-07	-1.73731e-07	4.90220e-08	-1.24709e-07	-7.50527e-08	4.65808e-08	-2.84719e-08	-2.96664e-07	9.07173e-08	-2.05947e-07	7.53804e-07	4.48018e-07	1.20182e-06	-4.38644e-07	1.53208e-07	-2.85435e-07
20.718	-4.59041e-07	6.92563e-08	-3.89785e-07	-1.53893e-07	5.70271e-08	-9.68664e-08	-4.34497e-07	2.01041e-07	-2.33455e-07	-1.75327e-07	4.94724e-08	-1.25855e-07	-7.58873e-08	4.70988e-08	-2.87885e-08	-2.96427e-07	9.06449e-08	-2.05782e-07	7.52088e-07	4.48026e-07	1.20011e-06	-4.39127e-07	1.53377e-07	-2.85750e-07
20.742	-4.61233e-07	6.95869e-08	-3.91646e-07	-1.54302e-07	5.71785e-08	-9.71235e-08	-4.34807e-07	2.01185e-07	-2.33622e-07	-1.76910e-07	4.99191e-08	-1.26991e-07	-7.67148e-08	4.76124e-08	-2.91025e-08	-2.96187e-07	9.05714e-08	-2.05615e-07	7.50377e-07	4.48030e-07	1.19841e-06	-4.39601e-07	1.53543e-07	-2.86059e-07
20.767	-4.63408e-07	6.99150e-08	-3.93493e-07	-1.54706e-07	5.73280e-08	-9.73775e-08	-4.35108e-07	2.01324e-07	-2.33784e-07	-1.78480e-07	5.03622e-08	-1.28118e-07	-7.75353e-08	4.81216e-08	-2.94137e-08	-2.95942e-07	9.04966e-08	-2.05446e-07	7.48671e-07	4.48029e-07	1.19670e-06	-4.40066e-07	1.53705e-07	-2.86361e-07
20.791	-4.65566e-07	7.02406e-08	-3.95325e-07	-1.55104e-07	5.74758e-08	-9.76285e-08	-4.35401e-07	2.01460e-07	-2.33941e-07	-1.80037e-07	5.08015e-08	-1.29236e-07	-7.83488e-08	4.86265e-08	-2.97223e-08	-2.95694e-07	9.04206e-08	-2.05273e-07	7.46970e-07	4.48025e-07	1.19500e-06	-4.40521e-07	1.53864e-07	-2.86657e-07
20.816	-4.67707e-07	7.05637e-08	-3.97143e-07	-1.55498e-07	5.76217e-08	-9.78764e-08	-4.35685e-07	2.01591e-07	-2.34094e-07	-1.81581e-07	5.12372e-08	-1.30344e-07	-7.91552e-08	4.91270e-08	-3.00282e-08	-2.95441e-07	9.03435e-08	-2.05098e-07	7.45275e-07	4.48016e-07	1.19329e-06	-4.40966e-07	1.54019e-07	-2.86947e-07
20.840	-4.69831e-07	7.08842e-08	-3.98947e-07	-1.55887e-07	5.77659e-08	-9.81212e-08	-4.35962e-07	2.01719e-07	-2.34242e-07	-1.83112e-07	5.16691e-08	-1.31443e-07	-7.99546e-08	4.96231e-08	-3.03315e-08	-2.95185e-07	9.02651e-08	-2.04920e-07	7.43585e-07	4.48003e-07	1.19159e-06	-4.41402e-07	1.54172e-07	-2.87230e-07
20.865	-4.71939e-07	7.12021e-08	-4.00736e-07	-1.56271e-07	5.79082e-08	-9.83630e-08	-4.36229e-07	2.01843e-07	-2.34386e-07	-1.84629e-07	5.20972e-08	-1.32532e-07	-8.07468e-08	5.01148e-08	-3.06320e-08	-2.94925e-07	9.01855e-08	-2.04739e-07	7.41900e-07	4.47986e-07	1.18989e-06	-4.41828e-07	1.54320e-07	-2.87507e-07
20.890	-4.74029e-07	7.15175e-08	-4.02511e-07	-1.56650e-07	5.80487e-08	-9.86017e-08	-4.36489e-07	2.01963e-07	-2.34526e-07	-1.86133e-07	5.25217e-08	-1.33612e-07	-8.15320e-08	5.06021e-08	-3.09299e-08	-2.94661e-07	9.01048e-08	-2.04556e-07	7.40221e-07	4.47965e-07	1.18819e-06	-4.42244e-07	1.54466e-07	-2.87778e-07
20.914	-4.76102e-07	7.18303e-08	-4.04272e-07	-1.57025e-07	5.81874e-08	-9.88373e-08	-4.36740e-07	2.02079e-07	-2.34661e-07	-1.87624e-07	5.29423e-08	-1.34682e-07	-8.23101e-08	5.10850e-08	-3.12251e-08	-2.94393e-07	9.00229e-08	-2.04370e-07	7.38547e-07	4.47940e-07	1.18649e-06	-4.42651e-07	1.54608e-07	-2.88043e-07
20.939	-4.78158e-07	7.21405e-08	-4.06018e-07	-1.57394e-07	5.83243e-08	-9.90698e-08	-4.36983e-07	2.02192e-07	-2.34791e-07	-1.89102e-07	5.33592e-08	-1.35743e-07	-8.30810e-08	5.15635e-08	-3.15175e-08	-2.94122e-07	8.99399e-08	-2.04182e-07	7.36879e-07	4.47911e-07	1.18479e-06	-4.43048e-07	1.54747e-07	-2.88302e-07
20.963	-4.80197e-07	7.24481e-08	-4.07749e-07	-1.57759e-07	5.84594e-08	-9.92993e-08	-4.37217e-07	2.02300e-07	-2.34917e-07	-1.90566e-07	5.37724e-08	-1.36794e-07	-8.38449e-08	5.20376e-08	-3.18073e-08	-2.93846e-07	8.98557e-08	-2.03991e-07	7.35216e-07	4.47878e-07	1.18309e-06	-4.43436e-07	1.54882e-07	-2.88554e-07
20.988	-4.82219e-07	7.27531e-08	-4.09466e-07	-1.58118e-07	5.85927e-08	-9.95257e-08	-4.37443e-07	2.02405e-07	-2.35039e-07	-1.92017e-07	5.41817e-08	-1.37835e-07	-8.46016e-08	5.25072e-08	-3.20944e-08	-2.93567e-07	8.97704e-08	-2.03797e-07	7.33558e-07	4.47840e-07	1.18140e-06	-4.43814e-07	1.55014e-07	-2.88800e-07
21.012	-4.84223e-07	7.30555e-08	-4.11168e-07	-1.58473e-07	5.87241e-08	-9.97489e-08	-4.37661e-07	2.02505e-07	-2.35156e-07	-1.93454e-07	5.45873e-08	-1.38867e-07	-8.53511e-08	5.29724e-08	-3.23787e-08	-2.93285e-07	8.96839e-08	-2.03601e-07	7.31906e-07	4.47798e-07	1.17970e-06	-4.44183e-07	1.55143e-07	-2.89040e-07
21.037	-4.86210e-07	7.33552e-08	-4.12855e-07	-1.58823e-07	5.88538e-08	-9.99691e-08	-4.37871e-07	2.02602e-07	-2.35268e-07	-1.94878e-07	5.49891e-08	-1.39889e-07	-8.60935e-08	5.34332e-08	-3.26603e-08	-2.92998e-07	8.95964e-08	-2.03402e-07	7.30260e-07	4.47753e-07	1.17801e-06	-4.44542e-07	1.55268e-07	-2.89273e-07
21.062	-4.88180e-07	7.36524e-08	-4.14527e-07	-1.59168e-07	5.89816e-08	-1.00186e-07	-4.38072e-07	2.02696e-07	-2.35376e-07	-1.96288e-07	5.53871e-08	-1.40901e-07	-8.68287e-08	5.38895e-08	-3.29392e-08	-2.92708e-07	8.95077e-08	-2.03201e-07	7.28619e-07	4.47703e-07	1.17632e-06	-4.44891e-07	1.55390e-07	-2.89501e-07
21.086	-4.90132e-07	7.39469e-08	-4.16185e-07	-1.59508e-07	5.91076e-08	-1.00400e-07	-4.38265e-07	2.02785e-07	-2.35480e-07	-1.97685e-07	5.57812e-08	-1.41904e-07	-8.75567e-08	5.43413e-08	-3.32154e-08	-2.92415e-07	8.94179e-08	-2.02997e-07	7.26984e-07	4.47649e-07	1.17463e-06	-4.45231e-07	1.55509e-07	-2.89722e-07
21.111	-4.92066e-07	7.42388e-08	-4.17827e-07	-1.59843e-07	5.92318e-08	-1.00611e-07	-4.38450e-07	2.02870e-07	-2.35579e-07	-1.99068e-07	5.61716e-08	-1.42897e-07	-8.82776e-08	5.47887e-08	-3.34889e-08	-2.92117e-07	8.93270e-08	-2.02790e-07	7.25355e-07	4.47591e-07	1.17295e-06	-4.45561e-07	1.55624e-07	-2.89937e-07
21.135	-4.93983e-07	7.45280e-08	-4.19455e-07	-1.60173e-07	5.93541e-08	-1.00819e-07	-4.38626e-07	2.02952e-07	-2.35674e-07	-2.00438e-07	5.65581e-08	-1.43880e-07	-8.89912e-08	5.52316e-08	-3.37596e-08	-2.91816e-07	8.92350e-08	-2.02581e-07	7.23731e-07	4.47529e-07	1.17126e-06	-4.45882e-07	1.55736e-07	-2.90146e-07
21.160	-4.95883e-07	7.48146e-08	-4.21068e-07	-1.60499e-07	5.94747e-08	-1.01024e-07	-4.38795e-07	2.03030e-07	-2.35765e-07	-2.01794e-07	5.69407e-08	-1.44854e-07	-8.96976e-08	5.56700e-08	-3.40276e-08	-2.91512e-07	8.91419e-08	-2.02370e-07	7.22113e-07	4.47463e-07	1.16958e-06	-4.46194e-07	1.55845e-07	-2.90348e-07
21.185	-4.97764e-07	7.50985e-08	-4.22666e-07	-1.60819e-07	5.95934e-08	-1.01226e-07	-4.38955e-07	2.03104e-07	-2.35851e-07	-2.03137e-07	5.73196e-08	-1.45817e-07	-9.03968e-08	5.61040e-08	-3.42928e-08	-2.91204e-07	8.90478e-08	-2.02156e-07	7.20501e-07	4.47393e-07	1.16789e-06	-4.46495e-07	1.55951e-07	-2.90545e-07
21.209	-4.99628e-07	7.53797e-08	-4.24249e-07	-1.61134e-07	5.97103e-08	-1.01424e-07	-4.39107e-07	2.03175e-07	-2.35932e-07	-2.04466e-07	5.76946e-08	-1.46771e-07	-9.10888e-08	5.65334e-08	-3.45553e-08	-2.90893e-07	8.89526e-08	-2.01940e-07	7.18895e-07	4.47318e-07	1.16621e-06	-4.46788e-07	1.56053e-07	-2.90735e-07
21.234	-5.01475e-07	7.56582e-08	-4.25816e-07	-1.61445e-07	5.98254e-08	-1.01620e-07	-4.39251e-07	2.03241e-07	-2.36010e-07	-2.05781e-07	5.80657e-08	-1.47715e-07	-9.17735e-08	5.69584e-08	-3.48151e-08	-2.90578e-07	8.88563e-08	-2.01722e-07	7.17295e-07	4.47240e-07	1.16453e-06	-4.47070e-07	1.56152e-07	-2.90919e-07
21.258	-5.03303e-07	7.59341e-08	-4.27369e-07	-1.61751e-07	5.99387e-08	-1.01812e-07	-4.39387e-07	2.03304e-07	-2.36083e-07	-2.07083e-07	5.84329e-08	-1.48650e-07	-9.24510e-08	5.73789e-08	-3.50721e-08	-2.90260e-07	8.87590e-08	-2.01501e-07	7.15700e-07	4.47158e-07	1.16286e-06	-4.47344e-07	1.56247e-07	-2.91097e-07
21.283	-5.05114e-07	7.62073e-08	-4.28906e-07	-1.62051e-07	6.00501e-08	-1.02001e-07	-4.39514e-07	2.03363e-07	-2.36151e-07	-2.08370e-07	5.87963e-08	-1.49574e-07	-9.31212e-08	5.77948e-08	-3.53263e-08	-2.89938e-07	8.86607e-08	-2.01278e-07	7.14111e-07	4.47071e-07	1.16118e-06	-4.47608e-07	1.56339e-07	-2.91269e-07
21.307	-5.06906e-07	7.64777e-08	-4.30429e-07	-1.62347e-07	6.01598e-08	-1.02187e-07	-4.39634e-07	2.03418e-07	-2.36216e-07	-2.09644e-07	5.91558e-08	-1.50489e-07	-9.37841e-08	5.82063e-08	-3.55778e-08	-2.89613e-07	8.85613e-08	-2.01052e-07	7.12529e-07	4.46981e-07	1.15951e-06	-4.47862e-07	1.56428e-07	-2.91434e-07
21.332	-5.08681e-07	7.67455e-08	-4.31936e-07	-1.62638e-07	6.02676e-08	-1.02371e-07	-4.39745e-07	2.03470e-07	-2.36275e-07	-2.10905e-07	5.95114e-08	-1.51393e-07	-9.44398e-08	5.86132e-08	-3.58266e-08	-2.89285e-07	8.84609e-08	-2.00824e-07	7.10952e-07	4.46886e-07	1.15784e-06	-4.48107e-07	1.56514e-07	-2.91593e-07
21.357	-5.10438e-07	7.70105e-08	-4.33427e-07	-1.62924e-07	6.03735e-08	-1.02551e-07	-4.39849e-07	2.03518e-07	-2.36331e-07	-2.12151e-07	5.98632e-08	-1.52288e-07	-9.50881e-08	5.90156e-08	-3.60725e-08	-2.88954e-07	8.83595e-08	-2.00594e-07	7.09381e-07	4.46787e-07	1.15617e-06	-4.48343e-07	1.56596e-07	-2.91747e-07
21.381	-5.12176e-07	7.72728e-08	-4.34904e-07	-1.63205e-07	6.04777e-08	-1.02728e-07	-4.39944e-07	2.03562e-07	-2.36382e-07	-2.13384e-07	6.02110e-08	-1.53173e-07	-9.57292e-08	5.94135e-08	-3.63157e-08	-2.88619e-07	8.82571e-08	-2.00362e-07	7.07816e-07	4.46685e-07	1.15450e-06	-4.48569e-07	1.56675e-07	-2.91894e-07
21.406	-5.13897e-07	7.75324e-08	-4.36365e-07	-1.63481e-07	6.05800e-08	-1.02901e-07	-4.40031e-07	2.03602e-07	-2.36429e-07	-2.14603e-07	6.05549e-08	-1.54048e-07	-9.63630e-08	5.98068e-08	-3.65562e-08	-2.88281e-07	8.81538e-08	-2.00127e-07	7.06258e-07	4.46578e-07	1.15284e-06	-4.48785e-07	1.56750e-07	-2.92035e-07
21.430	-5.15600e-07	7.77893e-08	-4.37810e-07	-1.63753e-07	6.06805e-08	-1.03072e-07	-4.40111e-07	2.03639e-07	-2.36472e-07	-2.15808e-07	6.08949e-08	-1.54913e-07	-9.69895e-08	6.01957e-08	-3.67938e-08	-2.87939e-07	8.80494e-08	-1.99890e-07	7.04705e-07	4.46467e-07	1.15117e-06	-4.48993e-07	1.56823e-07	-2.92170e-07
21.455	-5.17284e-07	7.80434e-08	-4.39240e-07	-1.64019e-07	6.07792e-08	-1.03240e-07	-4.40182e-07	2.03672e-07	-2.36510e-07	-2.16999e-07	6.12310e-08	-1.55768e-07	-9.76086e-08	6.05799e-08	-3.70287e-08	-2.87595e-07	8.79441e-08	-1.99651e-07	7.03159e-07	4.46352e-07	1.14951e-06	-4.49191e-07	1.56892e-07	-2.92299e-07
21.479	-5.18950e-07	7.82948e-08	-4.40655e-07	-1.64280e-07	6.08761e-08	-1.03404e-07	-4.40245e-07	2.03701e-07	-2.36544e-07	-2.18176e-07	6.15632e-08	-1.56613e-07	-9.82205e-08	6.09597e-08	-3.72608e-08	-2.87247e-07	8.78378e-08	-1.99410e-07	7.01619e-07	4.46233e-07	1.14785e-06	-4.49379e-07	1.56958e-07	-2.92421e-07
21.504	-5.20598e-07	7.85434e-08	-4.42054e-07	-1.64537e-07	6.09712e-08	-1.03566e-07	-4.40301e-07	2.03727e-07	-2.36574e-07	-2.19339e-07	6.18914e-08	-1.57448e-07	-9.88250e-08	6.13348e-08	-3.74901e-08	-2.86897e-07	8.77305e-08	-1.99166e-07	7.00084e-07	4.46111e-07	1.14620e-06	-4.49558e-07	1.57020e-07	-2.92538e-07
21.529	-5.22227e-07	7.87892e-08	-4.43438e-07	-1.64788e-07	6.10644e-08	-1.03724e-07	-4.40348e-07	2.03749e-07	-2.36599e-07	-2.20488e-07	6.22157e-08	-1.58273e-07	-9.94222e-08	6.17055e-08	-3.77167e-08	-2.86543e-07	8.76223e-08	-1.98920e-07	6.98557e-07	4.45984e-07	1.14454e-06	-4.49728e-07	1.57080e-07	-2.92648e-07
21.553	-5.23838e-07	7.90323e-08	-4.44806e-07	-1.65035e-07	6.11558e-08	-1.03879e-07	-4.40387e-07	2.03767e-07	-2.36620e-07	-2.21624e-07	6.25360e-08	-1.59088e-07	-1.00012e-07	6.20715e-08	-3.79404e-08	-2.86186e-07	8.75132e-08	-1.98673e-07	6.97035e-07	4.45853e-07	1.14289e-06	-4.49889e-07	1.57136e-07	-2.92753e-07
21.578	-5.25431e-07	7.92726e-08	-4.46159e-07	-1.65277e-07	6.12454e-08	-1.04032e-07	-4.40419e-07	2.03782e-07	-2.36637e-07	-2.22745e-07	6.28524e-08	-1.59893e-07	-1.00594e-07	6.24331e-08	-3.81614e-08	-2.85826e-07	8.74032e-08	-1.98423e-07	6.95520e-07	4.45718e-07	1.14124e-06	-4.50040e-07	1.57189e-07	-2.92851e-07
21.602	-5.27005e-07	7.95101e-08	-4.47495e-07	-1.65514e-07	6.13331e-08	-1.04181e-07	-4.40443e-07	2.03793e-07	-2.36650e-07	-2.23852e-07	6.31649e-08	-1.60687e-07	-1.01170e-07	6.27900e-08	-3.83796e-08	-2.85463e-07	8.72922e-08	-1.98171e-07	6.94011e-07	4.45579e-07	1.13959e-06	-4.50182e-07	1.57238e-07	-2.92944e-07
21.627	-5.28561e-07	7.97449e-08	-4.48817e-07	-1.65746e-07	6.14191e-08	-1.04327e-07	-4.40459e-07	2.03800e-07	-2.36659e-07	-2.24946e-07	6.34733e-08	-1.61472e-07	-1.01737e-07	6.31424e-08	-3.85950e-08	-2.85097e-07	8.71803e-08	-1.97917e-07	6.92508e-07	4.45436e-07	1.13794e-06	-4.50314e-07	1.57285e-07	-2.93030e-07
21.651	-5.30099e-07	7.99768e-08	-4.50122e-07	-1.65973e-07	6.15032e-08	-1.04469e-07	-4.40467e-07	2.03804e-07	-2.36663e-07	-2.26025e-07	6.37779e-08	-1.62247e-07	-1.02298e-07	6.34902e-08	-3.88076e-08	-2.84729e-07	8.70675e-08	-1.97661e-07	6.91011e-07	4.45290e-07	1.13630e-06	-4.50438e-07	1.57328e-07	-2.93110e-07
21.676	-5.31618e-07	8.02060e-08	-4.51412e-07	-1.66195e-07	6.15855e-08	-1.04609e-07	-4.40467e-07	2.03804e-07	-2.36663e-07	-2.27090e-07	6.40784e-08	-1.63011e-07	-1.02851e-07	6.38334e-08	-3.90174e-08	-2.84357e-07	8.69539e-08	-1.97403e-07	6.89521e-07	4.45139e-07	1.13466e-06	-4.50552e-07	1.57367e-07	-2.93184e-07
21.701	-5.33118e-07	8.04323e-08	-4.52686e-07	-1.66412e-07	6.16660e-08	-1.04746e-07	-4.40459e-07	2.03800e-07	-2.36659e-07	-2.28141e-07	6.43750e-08	-1.63766e-07	-1.03396e-07	6.41721e-08	-3.92243e-08	-2.83982e-07	8.68394e-08	-1.97143e-07	6.88038e-07	4.44984e-07	1.13302e-06	-4.50657e-07	1.57404e-07	-2.93253e-07
21.725	-5.34600e-07	8.06559e-08	-4.53944e-07	-1.66624e-07	6.17446e-08	-1.04880e-07	-4.40444e-07	2.03793e-07	-2.36651e-07	-2.29178e-07	6.46676e-08	-1.64510e-07	-1.03935e-07	6.45061e-08	-3.94285e-08	-2.83605e-07	8.67240e-08	-1.96881e-07	6.86561e-07	4.44826e-07	1.13139e-06	-4.50752e-07	1.57437e-07	-2.93315e-07
21.750	-5.36063e-07	8.08766e-08	-4.55186e-07	-1.66832e-07	6.18215e-08	-1.05010e-07	-4.40420e-07	2.03782e-07	-2.36638e-07	-2.30201e-07	6.49562e-08	-1.65244e-07	-1.04466e-07	6.48356e-08	-3.96299e-08	-2.83225e-07	8.66077e-08	-1.96617e-07	6.85090e-07	4.44663e-07	1.12975e-06	-4.50839e-07	1.57468e-07	-2.93371e-07
21.774	-5.37507e-07	8.10945e-08	-4.56413e-07	-1.67034e-07	6.18965e-08	-1.05138e-07	-4.40389e-07	2.03768e-07	-2.36622e-07	-2.31209e-07	6.52408e-08	-1.65969e-07	-1.04989e-07	6.51605e-08	-3.98285e-08	-2.82842e-07	8.64906e-08	-1.96351e-07	6.83626e-07	4.44497e-07	1.12812e-06	-4.50916e-07	1.57495e-07	-2.93421e-07
21.799	-5.38933e-07	8.13096e-08	-4.57623e-07	-1.67232e-07	6.19697e-08	-1.05262e-07	-4.40351e-07	2.03750e-07	-2.36601e-07	-2.32204e-07	6.55214e-08	-1.66682e-07	-1.05505e-07	6.54808e-08	-4.00243e-08	-2.82456e-07	8.63726e-08	-1.96083e-07	6.82168e-07	4.44326e-07	1.12649e-06	-4.50984e-07	1.57518e-07	-2.93466e-07
21.823	-5.40340e-07	8.15219e-08	-4.58818e-07	-1.67424e-07	6.20411e-08	-1.05383e-07	-4.40304e-07	2.03729e-07	-2.36576e-07	-2.33184e-07	6.57981e-08	-1.67386e-07	-1.06014e-07	6.57965e-08	-4.02173e-08	-2.82068e-07	8.62539e-08	-1.95814e-07	6.80717e-07	4.44152e-07	1.12487e-06	-4.51043e-07	1.57539e-07	-2.93504e-07
21.848	-5.41728e-07	8.17313e-08	-4.59997e-07	-1.67612e-07	6.21107e-08	-1.05501e-07	-4.40250e-07	2.03704e-07	-2.36547e-07	-2.34150e-07	6.60707e-08	-1.68080e-07	-1.06515e-07	6.61076e-08	-4.04074e-08	-2.81677e-07	8.61343e-08	-1.95542e-07	6.79273e-07	4.43973e-07	1.12325e-06	-4.51093e-07	1.57556e-07	-2.93536e-07
21.873	-5.43097e-07	8.19379e-08	-4.61159e-07	-1.67795e-07	6.21784e-08	-1.05616e-07	-4.40189e-07	2.03675e-07	-2.36514e-07	-2.35102e-07	6.63393e-08	-1.68763e-07	-1.07009e-07	6.64142e-08	-4.05948e-08	-2.81283e-07	8.60139e-08	-1.95269e-07	6.77835e-07	4.43791e-07	1.12163e-06	-4.51133e-07	1.57571e-07	-2.93563e-07
21.897	-5.44448e-07	8.21417e-08	-4.62306e-07	-1.67973e-07	6.22444e-08	-1.05728e-07	-4.40119e-07	2.03643e-07	-2.36476e-07	-2.36040e-07	6.66039e-08	-1.69436e-07	-1.07495e-07	6.67161e-08	-4.07793e-08	-2.80886e-07	8.58927e-08	-1.94994e-07	6.76404e-07	4.43605e-07	1.12001e-06	-4.51165e-07	1.57582e-07	-2.93583e-07
21.922	-5.45780e-07	8.23426e-08	-4.63437e-07	-1.68146e-07	6.23085e-08	-1.05837e-07	-4.40042e-07	2.03607e-07	-2.36435e-07	-2.36964e-07	6.68645e-08	-1.70099e-07	-1.07974e-07	6.70134e-08	-4.09611e-08	-2.80487e-07	8.57707e-08	-1.94717e-07	6.74979e-07	4.43415e-07	1.11839e-06	-4.51187e-07	1.57589e-07	-2.93598e-07
21.946	-5.47092e-07	8.25407e-08	-4.64552e-07	-1.68314e-07	6.23708e-08	-1.05943e-07	-4.39958e-07	2.03568e-07	-2.36390e-07	-2.37873e-07	6.71211e-08	-1.70752e-07	-1.08446e-07	6.73061e-08	-4.11400e-08	-2.80086e-07	8.56479e-08	-1.94438e-07	6.73562e-07	4.43221e-07	1.11678e-06	-4.51201e-07	1.57594e-07	-2.93607e-07
21.971	-5.48386e-07	8.27359e-08	-4.65650e-07	-1.68477e-07	6.24313e-08	-1.06046e-07	-4.39866e-07	2.03526e-07	-2.36340e-07	-2.38768e-07	6.73737e-08	-1.71394e-07	-1.08910e-07	6.75942e-08	-4.13161e-08	-2.79682e-07	8.55243e-08	-1.94158e-07	6.72150e-07	4.43024e-07	1.11517e-06	-4.51205e-07	1.57596e-07	-2.93610e-07
21.996	-5.49661e-07	8.29282e-08	-4.66733e-07	-1.68636e-07	6.24900e-08	-1.06146e-07	-4.39766e-07	2.03479e-07	-2.36286e-07	-2.39649e-07	6.76222e-08	-1.72027e-07	-1.09367e-07	6.78777e-08	-4.14894e-08	-2.79275e-07	8.54000e-08	-1.93875e-07	6.70746e-07	4.42822e-07	1.11357e-06	-4.51201e-07	1.57594e-07	-2.93607e-07
22.020	-5.50917e-07	8.31177e-08	-4.67799e-07	-1.68789e-07	6.25469e-08	-1.06242e-07	-4.39659e-07	2.03430e-07	-2.36229e-07	-2.40515e-07	6.78667e-08	-1.72649e-07	-1.09816e-07	6.81566e-08	-4.16599e-08	-2.78866e-07	8.52750e-08	-1.93591e-07	6.69348e-07	4.42617e-07	1.11197e-06	-4.51187e-07	1.57589e-07	-2.93598e-07
22.045	-5.52154e-07	8.33043e-08	-4.68850e-07	-1.68938e-07	6.26020e-08	-1.06336e-07	-4.39544e-07	2.03377e-07	-2.36167e-07	-2.41368e-07	6.81072e-08	-1.73260e-07	-1.10258e-07	6.84309e-08	-4.18275e-08	-2.78455e-07	8.51492e-08	-1.93306e-07	6.67958e-07	4.42408e-07	1.11037e-06	-4.51164e-07	1.57581e-07	-2.93583e-07
22.069	-5.53372e-07	8.34881e-08	-4.69884e-07	-1.69082e-07	6.26553e-08	-1.06426e-07	-4.39422e-07	2.03320e-07	-2.36102e-07	-2.42206e-07	6.83436e-08	-1.73862e-07	-1.10693e-07	6.87006e-08	-4.19924e-08	-2.78041e-07	8.50227e-08	-1.93019e-07	6.66574e-07	4.42195e-07	1.10877e-06	-4.51133e-07	1.57570e-07	-2.93562e-07
22.094	-5.54571e-07	8.36690e-08	-4.70902e-07	-1.69221e-07	6.27067e-08	-1.06514e-07	-4.39292e-07	2.03260e-07	-2.36032e-07	-2.43029e-07	6.85760e-08	-1.74453e-07	-1.11120e-07	6.89657e-08	-4.21544e-08	-2.77625e-07	8.48954e-08	-1.92730e-07	6.65197e-07	4.41978e-07	1.10717e-06	-4.51092e-07	1.57556e-07	-2.93536e-07
22.118	-5.55751e-07	8.38470e-08	-4.71904e-07	-1.69355e-07	6.27564e-08	-1.06598e-07	-4.39155e-07	2.03197e-07	-2.35958e-07	-2.43838e-07	6.88044e-08	-1.75034e-07	-1.11540e-07	6.92261e-08	-4.23136e-08	-2.77207e-07	8.47675e-08	-1.92439e-07	6.63827e-07	4.41757e-07	1.10558e-06	-4.51043e-07	1.57539e-07	-2.93504e-07
22.143	-5.56911e-07	8.40221e-08	-4.72889e-07	-1.69484e-07	6.28042e-08	-1.06679e-07	-4.39010e-07	2.03130e-07	-2.35880e-07	-2.44633e-07	6.90287e-08	-1.75605e-07	-1.11952e-07	6.94820e-08	-4.24700e-08	-2.76786e-07	8.46388e-08	-1.92147e-07	6.62463e-07	4.41533e-07	1.10400e-06	-4.50985e-07	1.57519e-07	-2.93466e-07
22.168	-5.58053e-07	8.41943e-08	-4.73859e-07	-1.69608e-07	6.28503e-08	-1.06758e-07	-4.38858e-07	2.03059e-07	-2.35799e-07	-2.45414e-07	6.92490e-08	-1.76165e-07	-1.12357e-07	6.97332e-08	-4.26235e-08	-2.76363e-07	8.45095e-08	-1.91854e-07	6.61107e-07	4.41304e-07	1.10241e-06	-4.50918e-07	1.57495e-07	-2.93422e-07
22.192	-5.59175e-07	8.43637e-08	-4.74812e-07	-1.69727e-07	6.28945e-08	-1.06833e-07	-4.38699e-07	2.02986e-07	-2.35713e-07	-2.46180e-07	6.94652e-08	-1.76715e-07	-1.12754e-07	6.99798e-08	-4.27743e-08	-2.75938e-07	8.43794e-08	-1.91558e-07	6.59758e-07	4.41072e-07	1.10083e-06	-4.50842e-07	1.57469e-07	-2.93373e-07
22.217	-5.60279e-07	8.45301e-08	-4.75749e-07	-1.69842e-07	6.29370e-08	-1.06905e-07	-4.38532e-07	2.02909e-07	-2.35624e-07	-2.46932e-07	6.96774e-08	-1.77255e-07	-1.13144e-07	7.02218e-08	-4.29222e-08	-2.75510e-07	8.42487e-08	-1.91262e-07	6.58415e-07	4.40837e-07	1.09925e-06	-4.50757e-07	1.57439e-07	-2.93318e-07
22.241	-5.61363e-07	8.46937e-08	-4.76669e-07	-1.69952e-07	6.29777e-08	-1.06974e-07	-4.38358e-07	2.02828e-07	-2.35530e-07	-2.47670e-07	6.98856e-08	-1.77785e-07	-1.13526e-07	7.04592e-08	-4.30673e-08	-2.75081e-07	8.41174e-08	-1.90963e-07	6.57080e-07	4.40597e-07	1.09768e-06	-4.50663e-07	1.57406e-07	-2.93257e-07
22.266	-5.62428e-07	8.48543e-08	-4.77573e-07	-1.70057e-07	6.30165e-08	-1.07040e-07	-4.38177e-07	2.02744e-07	-2.35433e-07	-2.48393e-07	7.00897e-08	-1.78304e-07	-1.13901e-07	7.06919e-08	-4.32095e-08	-2.74649e-07	8.39854e-08	-1.90664e-07	6.55751e-07	4.40354e-07	1.09611e-06	-4.50561e-07	1.57371e-07	-2.93190e-07
22.290	-5.63473e-07	8.50121e-08	-4.78461e-07	-1.70157e-07	6.30536e-08	-1.07103e-07	-4.37988e-07	2.02657e-07	-2.35331e-07	-2.49102e-07	7.02897e-08	-1.78813e-07	-1.14269e-07	7.09201e-08	-4.33490e-08	-2.74215e-07	8.38527e-08	-1.90363e-07	6.54430e-07	4.40107e-07	1.09454e-06	-4.50450e-07	1.57332e-07	-2.93118e-07
22.315	-5.64500e-07	8.51669e-08	-4.79333e-07	-1.70252e-07	6.30888e-08	-1.07163e-07	-4.37792e-07	2.02566e-07	-2.35226e-07	-2.49797e-07	7.04857e-08	-1.79311e-07	-1.14629e-07	7.11436e-08	-4.34856e-08	-2.73780e-07	8.37195e-08	-1.90060e-07	6.53116e-07	4.39856e-07	1.09297e-06	-4.50330e-07	1.57290e-07	-2.93040e-07
22.340	-5.65507e-07	8.53189e-08	-4.80188e-07	-1.70342e-07	6.31223e-08	-1.07220e-07	-4.37589e-07	2.02472e-07	-2.35117e-07	-2.50477e-07	7.06776e-08	-1.79799e-07	-1.14982e-07	7.13626e-08	-4.36195e-08	-2.73342e-07	8.35856e-08	-1.89756e-07	6.51809e-07	4.39602e-07	1.09141e-06	-4.50201e-07	1.57245e-07	-2.92956e-07
22.364	-5.66495e-07	8.54679e-08	-4.81027e-07	-1.70428e-07	6.31540e-08	-1.07274e-07	-4.37379e-07	2.02375e-07	-2.35004e-07	-2.51143e-07	7.08655e-08	-1.80277e-07	-1.15327e-07	7.15769e-08	-4.37504e-08	-2.72902e-07	8.34511e-08	-1.89451e-07	6.50509e-07	4.39344e-07	1.08985e-06	-4.50064e-07	1.57197e-07	-2.92867e-07
22.389	-5.67463e-07	8.56141e-08	-4.81849e-07	-1.70508e-07	6.31839e-08	-1.07324e-07	-4.37162e-07	2.02274e-07	-2.34887e-07	-2.51794e-07	7.10493e-08	-1.80745e-07	-1.15665e-07	7.17866e-08	-4.38786e-08	-2.72460e-07	8.33160e-08	-1.89144e-07	6.49216e-07	4.39082e-07	1.08830e-06	-4.49918e-07	1.57146e-07	-2.92772e-07
22.413	-5.68413e-07	8.57573e-08	-4.82655e-07	-1.70584e-07	6.32120e-08	-1.07372e-07	-4.36937e-07	2.02170e-07	-2.34767e-07	-2.52431e-07	7.12290e-08	-1.81202e-07	-1.15996e-07	7.19917e-08	-4.40040e-08	-2.72016e-07	8.31803e-08	-1.88836e-07	6.47931e-07	4.38817e-07	1.08675e-06	-4.49764e-07	1.57092e-07	-2.92671e-07
22.438	-5.69342e-07	8.58976e-08	-4.83445e-07	-1.70655e-07	6.32384e-08	-1.07417e-07	-4.36705e-07	2.02063e-07	-2.34642e-07	-2.53054e-07	7.14047e-08	-1.81649e-07	-1.16319e-07	7.21921e-08	-4.41265e-08	-2.71571e-07	8.30440e-08	-1.88527e-07	6.46652e-07	4.38548e-07	1.08520e-06	-4.49600e-07	1.57035e-07	-2.92565e-07
22.462	-5.70253e-07	8.60349e-08	-4.84218e-07	-1.70721e-07	6.32629e-08	-1.07459e-07	-4.36466e-07	2.01953e-07	-2.34514e-07	-2.53662e-07	7.15763e-08	-1.82086e-07	-1.16634e-07	7.23880e-08	-4.42462e-08	-2.71123e-07	8.29072e-08	-1.88216e-07	6.45381e-07	4.38275e-07	1.08366e-06	-4.49429e-07	1.56975e-07	-2.92453e-07
22.487	-5.71144e-07	8.61694e-08	-4.84975e-07	-1.70783e-07	6.32857e-08	-1.07497e-07	-4.36220e-07	2.01839e-07	-2.34382e-07	-2.54256e-07	7.17439e-08	-1.82512e-07	-1.16942e-07	7.25793e-08	-4.43631e-08	-2.70674e-07	8.27698e-08	-1.87904e-07	6.44117e-07	4.37998e-07	1.08212e-06	-4.49248e-07	1.56912e-07	-2.92336e-07
22.512	-5.72016e-07	8.63010e-08	-4.85715e-07	-1.70839e-07	6.33066e-08	-1.07533e-07	-4.35967e-07	2.01722e-07	-2.34246e-07	-2.54835e-07	7.19074e-08	-1.82928e-07	-1.17243e-07	7.27659e-08	-4.44772e-08	-2.70223e-07	8.26318e-08	-1.87591e-07	6.42861e-07	4.37719e-07	1.08058e-06	-4.49060e-07	1.56846e-07	-2.92213e-07
22.536	-5.72869e-07	8.64296e-08	-4.86439e-07	-1.70891e-07	6.33259e-08	-1.07565e-07	-4.35707e-07	2.01602e-07	-2.34106e-07	-2.55400e-07	7.20668e-08	-1.83333e-07	-1.17536e-07	7.29479e-08	-4.45885e-08	-2.69770e-07	8.24933e-08	-1.87277e-07	6.41611e-07	4.37435e-07	1.07905e-06	-4.48862e-07	1.56777e-07	-2.92085e-07
22.561	-5.73702e-07	8.65553e-08	-4.87146e-07	-1.70938e-07	6.33433e-08	-1.07595e-07	-4.35440e-07	2.01478e-07	-2.33962e-07	-2.55951e-07	7.22222e-08	-1.83729e-07	-1.17822e-07	7.31254e-08	-4.46969e-08	-2.69315e-07	8.23543e-08	-1.86961e-07	6.40369e-07	4.37148e-07	1.07752e-06	-4.48656e-07	1.56705e-07	-2.91951e-07
22.585	-5.74515e-07	8.66780e-08	-4.87837e-07	-1.70981e-07	6.33589e-08	-1.07622e-07	-4.35166e-07	2.01351e-07	-2.33815e-07	-2.56487e-07	7.23735e-08	-1.84114e-07	-1.18101e-07	7.32982e-08	-4.48026e-08	-2.68859e-07	8.22148e-08	-1.86644e-07	6.39135e-07	4.36857e-07	1.07599e-06	-4.48442e-07	1.56631e-07	-2.91812e-07
22.610	-5.75310e-07	8.67979e-08	-4.88512e-07	-1.71018e-07	6.33728e-08	-1.07645e-07	-4.34885e-07	2.01221e-07	-2.33664e-07	-2.57009e-07	7.25207e-08	-1.84488e-07	-1.18372e-07	7.34664e-08	-4.49054e-08	-2.68401e-07	8.20748e-08	-1.86326e-07	6.37908e-07	4.36563e-07	1.07447e-06	-4.48220e-07	1.56553e-07	-2.91667e-07
22.634	-5.76085e-07	8.69148e-08	-4.89170e-07	-1.71051e-07	6.33850e-08	-1.07666e-07	-4.34597e-07	2.01088e-07	-2.33509e-07	-2.57516e-07	7.26639e-08	-1.84852e-07	-1.18635e-07	7.36301e-08	-4.50054e-08	-2.67942e-07	8.19343e-08	-1.86007e-07	6.36688e-07	4.36265e-07	1.07295e-06	-4.47989e-07	1.56472e-07	-2.91516e-07
22.659	-5.76840e-07	8.70288e-08	-4.89811e-07	-1.71079e-07	6.33953e-08	-1.07683e-07	-4.34303e-07	2.00952e-07	-2.33351e-07	-2.58009e-07	7.28030e-08	-1.85206e-07	-1.18892e-07	7.37891e-08	-4.51026e-08	-2.67480e-07	8.17932e-08	-1.85687e-07	6.35475e-07	4.35964e-07	1.07144e-06	-4.47749e-07	1.56389e-07	-2.91361e-07
22.684	-5.77576e-07	8.71398e-08	-4.90436e-07	-1.71102e-07	6.34039e-08	-1.07698e-07	-4.34001e-07	2.00812e-07	-2.33189e-07	-2.58488e-07	7.29381e-08	-1.85550e-07	-1.19141e-07	7.39435e-08	-4.51970e-08	-2.67018e-07	8.16517e-08	-1.85366e-07	6.34270e-07	4.35659e-07	1.06993e-06	-4.47501e-07	1.56302e-07	-2.91199e-07
22.708	-5.78293e-07	8.72479e-08	-4.91045e-07	-1.71120e-07	6.34107e-08	-1.07710e-07	-4.33692e-07	2.00669e-07	-2.33023e-07	-2.58952e-07	7.30691e-08	-1.85883e-07	-1.19382e-07	7.40934e-08	-4.52886e-08	-2.66554e-07	8.15098e-08	-1.85044e-07	6.33073e-07	4.35350e-07	1.06842e-06	-4.47245e-07	1.56213e-07	-2.91033e-07
22.733	-5.78990e-07	8.73531e-08	-4.91637e-07	-1.71134e-07	6.34158e-08	-1.07718e-07	-4.33377e-07	2.00523e-07	-2.32854e-07	-2.59402e-07	7.31960e-08	-1.86206e-07	-1.19616e-07	7.42386e-08	-4.53774e-08	-2.66088e-07	8.13674e-08	-1.84720e-07	6.31883e-07	4.35039e-07	1.06692e-06	-4.46981e-07	1.56120e-07	-2.90861e-07
22.757	-5.79668e-07	8.74553e-08	-4.92212e-07	-1.71143e-07	6.34191e-08	-1.07724e-07	-4.33055e-07	2.00374e-07	-2.32681e-07	-2.59838e-07	7.33189e-08	-1.86519e-07	-1.19843e-07	7.43793e-08	-4.54634e-08	-2.65621e-07	8.12245e-08	-1.84396e-07	6.30701e-07	4.34723e-07	1.06542e-06	-4.46708e-07	1.56025e-07	-2.90683e-07
22.782	-5.80326e-07	8.75546e-08	-4.92771e-07	-1.71147e-07	6.34207e-08	-1.07726e-07	-4.32726e-07	2.00222e-07	-2.32504e-07	-2.60259e-07	7.34377e-08	-1.86821e-07	-1.20062e-07	7.45154e-08	-4.55466e-08	-2.65152e-07	8.10812e-08	-1.84071e-07	6.29526e-07	4.34404e-07	1.06393e-06	-4.46428e-07	1.55927e-07	-2.90501e-07
22.807	-5.80965e-07	8.76510e-08	-4.93314e-07	-1.71147e-07	6.34205e-08	-1.07726e-07	-4.32390e-07	2.00067e-07	-2.32324e-07	-2.60665e-07	7.35525e-08	-1.87113e-07	-1.20274e-07	7.46469e-08	-4.56269e-08	-2.64682e-07	8.09375e-08	-1.83745e-07	6.28358e-07	4.34082e-07	1.06244e-06	-4.46139e-07	1.55826e-07	-2.90313e-07
22.831	-5.81584e-07	8.77445e-08	-4.93839e-07	-1.71141e-07	6.34185e-08	-1.07723e-07	-4.32048e-07	1.99908e-07	-2.32140e-07	-2.61058e-07	7.36632e-08	-1.87395e-07	-1.20478e-07	7.47738e-08	-4.57045e-08	-2.64211e-07	8.07933e-08	-1.83417e-07	6.27198e-07	4.33757e-07	1.06096e-06	-4.45842e-07	1.55722e-07	-2.90119e-07
22.856	-5.82184e-07	8.78350e-08	-4.94349e-07	-1.71131e-07	6.34148e-08	-1.07717e-07	-4.31699e-07	1.99747e-07	-2.31952e-07	-2.61436e-07	7.37699e-08	-1.87666e-07	-1.20675e-07	7.48961e-08	-4.57793e-08	-2.63738e-07	8.06488e-08	-1.83089e-07	6.26046e-07	4.33427e-07	1.05947e-06	-4.45536e-07	1.55616e-07	-2.89921e-07
22.880	-5.82764e-07	8.79225e-08	-4.94842e-07	-1.71117e-07	6.34094e-08	-1.07707e-07	-4.31343e-07	1.99582e-07	-2.31761e-07	-2.61800e-07	7.38725e-08	-1.87927e-07	-1.20865e-07	7.50139e-08	-4.58513e-08	-2.63264e-07	8.05039e-08	-1.82760e-07	6.24902e-07	4.33095e-07	1.05800e-06	-4.45223e-07	1.55506e-07	-2.89717e-07
22.905	-5.83325e-07	8.80071e-08	-4.95318e-07	-1.71097e-07	6.34022e-08	-1.07695e-07	-4.30981e-07	1.99414e-07	-2.31566e-07	-2.62149e-07	7.39711e-08	-1.88178e-07	-1.21048e-07	7.51271e-08	-4.59205e-08	-2.62789e-07	8.03585e-08	-1.82430e-07	6.23765e-07	4.32759e-07	1.05652e-06	-4.44901e-07	1.55394e-07	-2.89508e-07
22.929	-5.83867e-07	8.80888e-08	-4.95778e-07	-1.71073e-07	6.33933e-08	-1.07680e-07	-4.30612e-07	1.99244e-07	-2.31368e-07	-2.62484e-07	7.40656e-08	-1.88418e-07	-1.21223e-07	7.52357e-08	-4.59869e-08	-2.62312e-07	8.02128e-08	-1.82099e-07	6.22636e-07	4.32420e-07	1.05506e-06	-4.44572e-07	1.55279e-07	-2.89293e-07
22.954	-5.84389e-07	8.81676e-08	-4.96221e-07	-1.71045e-07	6.33826e-08	-1.07662e-07	-4.30236e-07	1.99070e-07	-2.31166e-07	-2.62804e-07	7.41561e-08	-1.88648e-07	-1.21390e-07	7.53398e-08	-4.60505e-08	-2.61835e-07	8.00668e-08	-1.81768e-07	6.21514e-07	4.32077e-07	1.05359e-06	-4.44234e-07	1.55161e-07	-2.89074e-07
22.979	-5.84891e-07	8.82434e-08	-4.96648e-07	-1.71011e-07	6.33702e-08	-1.07641e-07	-4.29854e-07	1.98893e-07	-2.30961e-07	-2.63111e-07	7.42425e-08	-1.88868e-07	-1.21551e-07	7.54393e-08	-4.61113e-08	-2.61356e-07	7.99204e-08	-1.81435e-07	6.20400e-07	4.31731e-07	1.05213e-06	-4.43889e-07	1.55040e-07	-2.88849e-07
23.003	-5.85374e-07	8.83163e-08	-4.97058e-07	-1.70973e-07	6.33561e-08	-1.07617e-07	-4.29465e-07	1.98713e-07	-2.30752e-07	-2.63403e-07	7.43249e-08	-1.89078e-07	-1.21704e-07	7.55343e-08	-4.61694e-08	-2.60876e-07	7.97736e-08	-1.81102e-07	6.19294e-07	4.31382e-07	1.05068e-06	-4.43536e-07	1.54917e-07	-2.88619e-07
23.028	-5.85838e-07	8.83862e-08	-4.97452e-07	-1.70930e-07	6.33403e-08	-1.07590e-07	-4.29070e-07	1.98530e-07	-2.30540e-07	-2.63680e-07	7.44032e-08	-1.89277e-07	-1.21849e-07	7.56247e-08	-4.62246e-08	-2.60395e-07	7.96265e-08	-1.80768e-07	6.18196e-07	4.31030e-07	1.04923e-06	-4.43174e-07	1.54791e-07	-2.88384e-07
23.052	-5.86282e-07	8.84532e-08	-4.97829e-07	-1.70883e-07	6.33227e-08	-1.07560e-07	-4.28668e-07	1.98345e-07	-2.30324e-07	-2.63944e-07	7.44775e-08	-1.89466e-07	-1.21988e-07	7.57106e-08	-4.62771e-08	-2.59913e-07	7.94791e-08	-1.80434e-07	6.17105e-07	4.30674e-07	1.04778e-06	-4.42805e-07	1.54662e-07	-2.88143e-07
23.077	-5.86707e-07	8.85173e-08	-4.98189e-07	-1.70831e-07	6.33034e-08	-1.07527e-07	-4.28260e-07	1.98156e-07	-2.30105e-07	-2.64193e-07	7.45478e-08	-1.89645e-07	-1.22119e-07	7.57919e-08	-4.63268e-08	-2.59429e-07	7.93313e-08	-1.80098e-07	6.16022e-07	4.30315e-07	1.04634e-06	-4.42428e-07	1.54530e-07	-2.87898e-07
23.101	-5.87112e-07	8.85785e-08	-4.98533e-07	-1.70774e-07	6.32824e-08	-1.07492e-07	-4.27846e-07	1.97964e-07	-2.29882e-07	-2.64428e-07	7.46141e-08	-1.89814e-07	-1.22242e-07	7.58687e-08	-4.63737e-08	-2.58945e-07	7.91833e-08	-1.79762e-07	6.14947e-07	4.29953e-07	1.04490e-06	-4.42043e-07	1.54396e-07	-2.87647e-07
23.126	-5.87498e-07	8.86367e-08	-4.98861e-07	-1.70713e-07	6.32597e-08	-1.07453e-07	-4.27425e-07	1.97769e-07	-2.29656e-07	-2.64648e-07	7.46763e-08	-1.89972e-07	-1.22359e-07	7.59409e-08	-4.64179e-08	-2.58460e-07	7.90349e-08	-1.79425e-07	6.13880e-07	4.29587e-07	1.04347e-06	-4.41650e-07	1.54258e-07	-2.87392e-07
23.151	-5.87864e-07	8.86920e-08	-4.99172e-07	-1.70647e-07	6.32352e-08	-1.07412e-07	-4.26998e-07	1.97572e-07	-2.29426e-07	-2.64854e-07	7.47345e-08	-1.90120e-07	-1.22468e-07	7.60086e-08	-4.64593e-08	-2.57974e-07	7.88863e-08	-1.79088e-07	6.12821e-07	4.29218e-07	1.04204e-06	-4.41250e-07	1.54119e-07	-2.87131e-07
23.175	-5.88211e-07	8.87443e-08	-4.99467e-07	-1.70576e-07	6.32091e-08	-1.07367e-07	-4.26564e-07	1.97371e-07	-2.29193e-07	-2.65046e-07	7.47887e-08	-1.90258e-07	-1.22570e-07	7.60718e-08	-4.64979e-08	-2.57487e-07	7.87374e-08	-1.78750e-07	6.11770e-07	4.28846e-07	1.04062e-06	-4.40842e-07	1.53976e-07	-2.86866e-07
23.200	-5.88539e-07	8.87937e-08	-4.99745e-07	-1.70501e-07	6.31812e-08	-1.07320e-07	-4.26124e-07	1.97167e-07	-2.28957e-07	-2.65224e-07	7.48389e-08	-1.90385e-07	-1.22664e-07	7.61305e-08	-4.65338e-08	-2.56999e-07	7.85882e-08	-1.78411e-07	6.10726e-07	4.28471e-07	1.03920e-06	-4.40426e-07	1.53831e-07	-2.86595e-07
23.224	-5.88847e-07	8.88402e-08	-5.00007e-07	-1.70421e-07	6.31517e-08	-1.07270e-07	-4.25678e-07	1.96961e-07	-2.28717e-07	-2.65388e-07	7.48850e-08	-1.90503e-07	-1.22752e-07	7.61847e-08	-4.65669e-08	-2.56511e-07	7.84388e-08	-1.78072e-07	6.09691e-07	4.28093e-07	1.03778e-06	-4.40002e-07	1.53683e-07	-2.86320e-07
23.249	-5.89135e-07	8.88838e-08	-5.00252e-07	-1.70337e-07	6.31204e-08	-1.07216e-07	-4.25226e-07	1.96752e-07	-2.28474e-07	-2.65537e-07	7.49272e-08	-1.90610e-07	-1.22832e-07	7.62343e-08	-4.65973e-08	-2.56021e-07	7.82891e-08	-1.77732e-07	6.08663e-07	4.27711e-07	1.03637e-06	-4.39571e-07	1.53532e-07	-2.86039e-07
23.273	-5.89405e-07	8.89244e-08	-5.00480e-07	-1.70248e-07	6.30874e-08	-1.07160e-07	-4.24767e-07	1.96540e-07	-2.28228e-07	-2.65672e-07	7.49654e-08	-1.90707e-07	-1.22904e-07	7.62795e-08	-4.66249e-08	-2.55531e-07	7.81392e-08	-1.77392e-07	6.07643e-07	4.27327e-07	1.03497e-06	-4.39133e-07	1.53379e-07	-2.85754e-07
23.298	-5.89655e-07	8.89621e-08	-5.00693e-07	-1.70154e-07	6.30528e-08	-1.07102e-07	-4.24303e-07	1.96325e-07	-2.27978e-07	-2.65794e-07	7.49995e-08	-1.90794e-07	-1.22970e-07	7.63201e-08	-4.66497e-08	-2.55040e-07	7.79891e-08	-1.77051e-07	6.06632e-07	4.26939e-07	1.03357e-06	-4.38686e-07	1.53223e-07	-2.85463e-07
23.323	-5.89885e-07	8.89969e-08	-5.00889e-07	-1.70056e-07	6.30165e-08	-1.07040e-07	-4.23832e-07	1.96107e-07	-2.27725e-07	-2.65900e-07	7.50297e-08	-1.90871e-07	-1.23028e-07	7.63563e-08	-4.66718e-08	-2.54548e-07	7.78387e-08	-1.76710e-07	6.05628e-07	4.26548e-07	1.03218e-06	-4.38232e-07	1.53065e-07	-2.85168e-07
23.347	-5.90097e-07	8.90288e-08	-5.01068e-07	-1.69954e-07	6.29784e-08	-1.06975e-07	-4.23355e-07	1.95886e-07	-2.27469e-07	-2.65993e-07	7.50558e-08	-1.90937e-07	-1.23079e-07	7.63880e-08	-4.66912e-08	-2.54056e-07	7.76882e-08	-1.76368e-07	6.04632e-07	4.26155e-07	1.03079e-06	-4.37771e-07	1.52903e-07	-2.84868e-07
23.372	-5.90289e-07	8.90577e-08	-5.01231e-07	-1.69847e-07	6.29387e-08	-1.06908e-07	-4.22872e-07	1.95662e-07	-2.27209e-07	-2.66072e-07	7.50780e-08	-1.90994e-07	-1.23123e-07	7.64152e-08	-4.67078e-08	-2.53563e-07	7.75374e-08	-1.76026e-07	6.03644e-07	4.25758e-07	1.02940e-06	-4.37302e-07	1.52740e-07	-2.84563e-07
23.396	-5.90461e-07	8.90838e-08	-5.01377e-07	-1.69735e-07	6.28973e-08	-1.06838e-07	-4.22382e-07	1.95436e-07	-2.26946e-07	-2.66136e-07	7.50962e-08	-1.91040e-07	-1.23160e-07	7.64379e-08	-4.67217e-08	-2.53069e-07	7.73865e-08	-1.75683e-07	6.02665e-07	4.25358e-07	1.02802e-06	-4.36826e-07	1.52573e-07	-2.84253e-07
23.421	-5.90614e-07	8.91069e-08	-5.01508e-07	-1.69619e-07	6.28543e-08	-1.06764e-07	-4.21887e-07	1.95207e-07	-2.26680e-07	-2.66187e-07	7.51104e-08	-1.91076e-07	-1.23189e-07	7.64562e-08	-4.67329e-08	-2.52575e-07	7.72353e-08	-1.75340e-07	6.01693e-07	4.24955e-07	1.02665e-06	-4.36343e-07	1.52405e-07	-2.83938e-07
23.446	-5.90748e-07	8.91271e-08	-5.01621e-07	-1.69498e-07	6.28096e-08	-1.06688e-07	-4.21386e-07	1.94975e-07	-2.26411e-07	-2.66223e-07	7.51207e-08	-1.91102e-07	-1.23211e-07	7.64700e-08	-4.67413e-08	-2.52080e-07	7.70841e-08	-1.74996e-07	6.00730e-07	4.24549e-07	1.02528e-06	-4.35852e-07	1.52233e-07	-2.83619e-07
23.470	-5.90863e-07	8.91444e-08	-5.01719e-07	-1.69373e-07	6.27632e-08	-1.06610e-07	-4.20879e-07	1.94740e-07	-2.26138e-07	-2.66245e-07	7.51270e-08	-1.91118e-07	-1.23226e-07	7.64793e-08	-4.67470e-08	-2.51585e-07	7.69326e-08	-1.74653e-07	5.99774e-07	4.24140e-07	1.02391e-06	-4.35354e-07	1.52059e-07	-2.83295e-07
23.495	-5.90959e-07	8.91588e-08	-5.01800e-07	-1.69243e-07	6.27151e-08	-1.06528e-07	-4.20366e-07	1.94503e-07	-2.25863e-07	-2.66253e-07	7.51293e-08	-1.91124e-07	-1.23234e-07	7.64842e-08	-4.67500e-08	-2.51089e-07	7.67810e-08	-1.74308e-07	5.98827e-07	4.23728e-07	1.02256e-06	-4.34848e-07	1.51883e-07	-2.82966e-07
23.519	-5.91035e-07	8.91703e-08	-5.01864e-07	-1.69109e-07	6.26654e-08	-1.06444e-07	-4.19846e-07	1.94263e-07	-2.25584e-07	-2.66248e-07	7.51277e-08	-1.91120e-07	-1.23235e-07	7.64847e-08	-4.67503e-08	-2.50593e-07	7.66293e-08	-1.73964e-07	5.97888e-07	4.23313e-07	1.02120e-06	-4.34336e-07	1.51704e-07	-2.82632e-07
23.544	-5.91092e-07	8.91789e-08	-5.01913e-07	-1.68970e-07	6.26140e-08	-1.06356e-07	-4.19322e-07	1.94020e-07	-2.25302e-07	-2.66228e-07	7.51221e-08	-1.91106e-07	-1.23229e-07	7.64807e-08	-4.67478e-08	-2.50097e-07	7.64774e-08	-1.73619e-07	5.96957e-07	4.22896e-07	1.01985e-06	-4.33816e-07	1.51522e-07	-2.82294e-07
23.568	-5.91130e-07	8.91846e-08	-5.01945e-07	-1.68827e-07	6.25609e-08	-1.06266e-07	-4.18791e-07	1.93774e-07	-2.25017e-07	-2.66194e-07	7.51126e-08	-1.91082e-07	-1.23215e-07	7.64723e-08	-4.67427e-08	-2.49599e-07	7.63254e-08	-1.73274e-07	5.96034e-07	4.22475e-07	1.01851e-06	-4.33289e-07	1.51338e-07	-2.81951e-07
23.593	-5.91148e-07	8.91874e-08	-5.01961e-07	-1.68680e-07	6.25063e-08	-1.06173e-07	-4.18254e-07	1.93526e-07	-2.24728e-07	-2.66146e-07	7.50991e-08	-1.91047e-07	-1.23194e-07	7.64594e-08	-4.67348e-08	-2.49102e-07	7.61733e-08	-1.72929e-07	5.95120e-07	4.22052e-07	1.01717e-06	-4.32755e-07	1.51151e-07	-2.81603e-07
23.618	-5.91148e-07	8.91873e-08	-5.01960e-07	-1.68528e-07	6.24499e-08	-1.06078e-07	-4.17712e-07	1.93275e-07	-2.24437e-07	-2.66085e-07	7.50817e-08	-1.91003e-07	-1.23166e-07	7.64422e-08	-4.67243e-08	-2.48604e-07	7.60211e-08	-1.72583e-07	5.94214e-07	4.21625e-07	1.01584e-06	-4.32213e-07	1.50962e-07	-2.81251e-07
23.642	-5.91128e-07	8.91844e-08	-5.01943e-07	-1.68371e-07	6.23920e-08	-1.05979e-07	-4.17164e-07	1.93021e-07	-2.24142e-07	-2.66009e-07	7.50604e-08	-1.90949e-07	-1.23132e-07	7.64205e-08	-4.67111e-08	-2.48106e-07	7.58688e-08	-1.72237e-07	5.93315e-07	4.21196e-07	1.01451e-06	-4.31665e-07	1.50771e-07	-2.80894e-07
23.667	-5.91089e-07	8.91785e-08	-5.01910e-07	-1.68210e-07	6.23324e-08	-1.05878e-07	-4.16610e-07	1.92765e-07	-2.23845e-07	-2.65920e-07	7.50351e-08	-1.90885e-07	-1.23090e-07	7.63945e-08	-4.66951e-08	-2.47608e-07	7.57164e-08	-1.71892e-07	5.92426e-07	4.20764e-07	1.01319e-06	-4.31110e-07	1.50577e-07	-2.80533e-07
23.691	-5.91031e-07	8.91697e-08	-5.01861e-07	-1.68045e-07	6.22711e-08	-1.05774e-07	-4.16050e-07	1.92506e-07	-2.23544e-07	-2.65816e-07	7.50060e-08	-1.90810e-07	-1.23041e-07	7.63640e-08	-4.66765e-08	-2.47109e-07	7.55639e-08	-1.71545e-07	5.91544e-07	4.20329e-07	1.01187e-06	-4.30547e-07	1.50380e-07	-2.80167e-07
23.716	-5.90954e-07	8.91581e-08	-5.01796e-07	-1.67875e-07	6.22083e-08	-1.05667e-07	-4.15485e-07	1.92245e-07	-2.23240e-07	-2.65699e-07	7.49729e-08	-1.90726e-07	-1.22984e-07	7.63292e-08	-4.66552e-08	-2.46610e-07	7.54114e-08	-1.71199e-07	5.90671e-07	4.19892e-07	1.01056e-06	-4.29978e-07	1.50181e-07	-2.79796e-07
23.740	-5.90858e-07	8.91436e-08	-5.01714e-07	-1.67701e-07	6.21438e-08	-1.05558e-07	-4.14914e-07	1.91980e-07	-2.22933e-07	-2.65568e-07	7.49359e-08	-1.90632e-07	-1.22921e-07	7.62900e-08	-4.66313e-08	-2.46111e-07	7.52588e-08	-1.70853e-07	5.89806e-07	4.19451e-07	1.00926e-06	-4.29402e-07	1.49980e-07	-2.79422e-07
23.765	-5.90743e-07	8.91262e-08	-5.01616e-07	-1.67523e-07	6.20776e-08	-1.05445e-07	-4.14337e-07	1.91714e-07	-2.22624e-07	-2.65423e-07	7.48951e-08	-1.90528e-07	-1.22851e-07	7.62464e-08	-4.66046e-08	-2.45612e-07	7.51061e-08	-1.70506e-07	5.88949e-07	4.19008e-07	1.00796e-06	-4.28819e-07	1.49777e-07	-2.79042e-07
23.790	-5.90608e-07	8.91060e-08	-5.01502e-07	-1.67340e-07	6.20099e-08	-1.05330e-07	-4.13755e-07	1.91444e-07	-2.22311e-07	-2.65265e-07	7.48503e-08	-1.90415e-07	-1.22774e-07	7.61984e-08	-4.65753e-08	-2.45113e-07	7.49535e-08	-1.70160e-07	5.88101e-07	4.18563e-07	1.00666e-06	-4.28229e-07	1.49571e-07	-2.78658e-07
23.814	-5.90455e-07	8.90829e-08	-5.01372e-07	-1.67153e-07	6.19406e-08	-1.05212e-07	-4.13168e-07	1.91172e-07	-2.21995e-07	-2.65093e-07	7.48017e-08	-1.90291e-07	-1.22689e-07	7.61461e-08	-4.65434e-08	-2.44614e-07	7.48007e-08	-1.69813e-07	5.87261e-07	4.18114e-07	1.00538e-06	-4.27632e-07	1.49362e-07	-2.78270e-07
23.839	-5.90283e-07	8.90569e-08	-5.01226e-07	-1.66962e-07	6.18696e-08	-1.05092e-07	-4.12574e-07	1.90898e-07	-2.21676e-07	-2.64907e-07	7.47492e-08	-1.90157e-07	-1.22598e-07	7.60895e-08	-4.65087e-08	-2.44114e-07	7.46480e-08	-1.69466e-07	5.86429e-07	4.17663e-07	1.00409e-06	-4.27029e-07	1.49151e-07	-2.77877e-07
23.863	-5.90092e-07	8.90281e-08	-5.01064e-07	-1.66766e-07	6.17971e-08	-1.04969e-07	-4.11976e-07	1.90621e-07	-2.21355e-07	-2.64707e-07	7.46929e-08	-1.90014e-07	-1.22500e-07	7.60285e-08	-4.64715e-08	-2.43615e-07	7.44953e-08	-1.69119e-07	5.85606e-07	4.17209e-07	1.00282e-06	-4.26419e-07	1.48938e-07	-2.77480e-07
23.888	-5.89882e-07	8.89965e-08	-5.00886e-07	-1.66566e-07	6.17229e-08	-1.04843e-07	-4.11372e-07	1.90341e-07	-2.21030e-07	-2.64493e-07	7.46326e-08	-1.89861e-07	-1.22395e-07	7.59632e-08	-4.64315e-08	-2.43115e-07	7.43425e-08	-1.68773e-07	5.84791e-07	4.16753e-07	1.00154e-06	-4.25802e-07	1.48723e-07	-2.77079e-07
23.912	-5.89654e-07	8.89619e-08	-5.00692e-07	-1.66361e-07	6.16472e-08	-1.04714e-07	-4.10762e-07	1.90059e-07	-2.20703e-07	-2.64266e-07	7.45686e-08	-1.89698e-07	-1.22283e-07	7.58936e-08	-4.63890e-08	-2.42616e-07	7.41898e-08	-1.68426e-07	5.83985e-07	4.16294e-07	1.00028e-06	-4.25178e-07	1.48505e-07	-2.76673e-07
23.937	-5.89406e-07	8.89246e-08	-5.00481e-07	-1.66153e-07	6.15699e-08	-1.04583e-07	-4.10147e-07	1.89775e-07	-2.20372e-07	-2.64026e-07	7.45007e-08	-1.89525e-07	-1.22163e-07	7.58196e-08	-4.63438e-08	-2.42116e-07	7.40370e-08	-1.68079e-07	5.83187e-07	4.15833e-07	9.99019e-07	-4.24548e-07	1.48285e-07	-2.76263e-07
23.962	-5.89140e-07	8.88844e-08	-5.00255e-07	-1.65940e-07	6.14909e-08	-1.04449e-07	-4.09527e-07	1.89488e-07	-2.20039e-07	-2.63771e-07	7.44289e-08	-1.89342e-07	-1.22037e-07	7.57414e-08	-4.62960e-08	-2.41617e-07	7.38843e-08	-1.67732e-07	5.82397e-07	4.15368e-07	9.97766e-07	-4.23911e-07	1.48063e-07	-2.75849e-07
23.986	-5.88854e-07	8.88414e-08	-5.00013e-07	-1.65722e-07	6.14104e-08	-1.04312e-07	-4.08901e-07	1.89198e-07	-2.19703e-07	-2.63504e-07	7.43533e-08	-1.89150e-07	-1.21904e-07	7.56589e-08	-4.62455e-08	-2.41117e-07	7.37316e-08	-1.67386e-07	5.81616e-07	4.14902e-07	9.96518e-07	-4.23268e-07	1.47838e-07	-2.75430e-07
24.011	-5.88550e-07	8.87955e-08	-4.99755e-07	-1.65501e-07	6.13284e-08	-1.04173e-07	-4.08270e-07	1.88906e-07	-2.19364e-07	-2.63222e-07	7.42739e-08	-1.88948e-07	-1.21764e-07	7.55720e-08	-4.61924e-08	-2.40618e-07	7.35790e-08	-1.67039e-07	5.80844e-07	4.14433e-07	9.95276e-07	-4.22619e-07	1.47611e-07	-2.75008e-07
24.035	-5.88228e-07	8.87468e-08	-4.99481e-07	-1.65275e-07	6.12447e-08	-1.04030e-07	-4.07634e-07	1.88612e-07	-2.19022e-07	-2.62927e-07	7.41907e-08	-1.88737e-07	-1.21618e-07	7.54809e-08	-4.61368e-08	-2.40119e-07	7.34264e-08	-1.66693e-07	5.80080e-07	4.13961e-07	9.94041e-07	-4.21962e-07	1.47382e-07	-2.74581e-07
24.060	-5.87887e-07	8.86953e-08	-4.99191e-07	-1.65045e-07	6.11595e-08	-1.03886e-07	-4.06993e-07	1.88315e-07	-2.18678e-07	-2.62619e-07	7.41037e-08	-1.88515e-07	-1.21464e-07	7.53856e-08	-4.60785e-08	-2.39620e-07	7.32738e-08	-1.66346e-07	5.79324e-07	4.13487e-07	9.92811e-07	-4.21300e-07	1.47150e-07	-2.74149e-07
24.084	-5.87527e-07	8.86410e-08	-4.98885e-07	-1.64811e-07	6.10727e-08	-1.03738e-07	-4.06346e-07	1.88016e-07	-2.18330e-07	-2.62297e-07	7.40129e-08	-1.88284e-07	-1.21303e-07	7.52859e-08	-4.60176e-08	-2.39122e-07	7.31213e-08	-1.66000e-07	5.78577e-07	4.13010e-07	9.91587e-07	-4.20631e-07	1.46917e-07	-2.73714e-07
24.109	-5.87148e-07	8.85839e-08	-4.98564e-07	-1.64573e-07	6.09844e-08	-1.03588e-07	-4.05695e-07	1.87715e-07	-2.17980e-07	-2.61962e-07	7.39183e-08	-1.88044e-07	-1.21136e-07	7.51821e-08	-4.59541e-08	-2.38623e-07	7.29689e-08	-1.65654e-07	5.77839e-07	4.12531e-07	9.90370e-07	-4.19956e-07	1.46681e-07	-2.73275e-07
24.134	-5.86751e-07	8.85240e-08	-4.98227e-07	-1.64330e-07	6.08945e-08	-1.03436e-07	-4.05038e-07	1.87411e-07	-2.17627e-07	-2.61613e-07	7.38200e-08	-1.87793e-07	-1.20962e-07	7.50739e-08	-4.58880e-08	-2.38125e-07	7.28166e-08	-1.65308e-07	5.77109e-07	4.12050e-07	9.89159e-07	-4.19274e-07	1.46443e-07	-2.72831e-07
24.158	-5.86335e-07	8.84613e-08	-4.97874e-07	-1.64083e-07	6.08031e-08	-1.03280e-07	-4.04376e-07	1.87104e-07	-2.17271e-07	-2.61251e-07	7.37178e-08	-1.87534e-07	-1.20781e-07	7.49616e-08	-4.58193e-08	-2.37627e-07	7.26643e-08	-1.64963e-07	5.76387e-07	4.11566e-07	9.87954e-07	-4.18586e-07	1.46203e-07	-2.72384e-07
24.183	-5.85901e-07	8.83958e-08	-4.97505e-07	-1.63833e-07	6.07101e-08	-1.03122e-07	-4.03709e-07	1.86796e-07	-2.16913e-07	-2.60876e-07	7.36119e-08	-1.87264e-07	-1.20593e-07	7.48450e-08	-4.57481e-08	-2.37130e-07	7.25122e-08	-1.64617e-07	5.75675e-07	4.11080e-07	9.86755e-07	-4.17892e-07	1.45960e-07	-2.71932e-07
24.207	-5.85448e-07	8.83275e-08	-4.97121e-07	-1.63577e-07	6.06156e-08	-1.02962e-07	-4.03037e-07	1.86485e-07	-2.16552e-07	-2.60488e-07	7.35023e-08	-1.86985e-07	-1.20399e-07	7.47243e-08	-4.56742e-08	-2.36632e-07	7.23601e-08	-1.64272e-07	5.74970e-07	4.10592e-07	9.85562e-07	-4.17192e-07	1.45716e-07	-2.71477e-07
24.232	-5.84977e-07	8.82564e-08	-4.96721e-07	-1.63318e-07	6.05196e-08	-1.02799e-07	-4.02360e-07	1.86172e-07	-2.16188e-07	-2.60086e-07	7.33889e-08	-1.86697e-07	-1.20197e-07	7.45993e-08	-4.55979e-08	-2.36135e-07	7.22082e-08	-1.63927e-07	5.74275e-07	4.10101e-07	9.84376e-07	-4.16486e-07	1.45469e-07	-2.71017e-07
24.257	-5.84487e-07	8.81825e-08	-4.96305e-07	-1.63055e-07	6.04220e-08	-1.02633e-07	-4.01678e-07	1.85856e-07	-2.15822e-07	-2.59671e-07	7.32718e-08	-1.86399e-07	-1.19989e-07	7.44701e-08	-4.55189e-08	-2.35639e-07	7.20564e-08	-1.63583e-07	5.73588e-07	4.09608e-07	9.83196e-07	-4.15774e-07	1.45220e-07	-2.70553e-07
24.281	-5.83980e-07	8.81059e-08	-4.95874e-07	-1.62788e-07	6.03229e-08	-1.02465e-07	-4.00991e-07	1.85538e-07	-2.15453e-07	-2.59242e-07	7.31510e-08	-1.86091e-07	-1.19774e-07	7.43368e-08	-4.54374e-08	-2.35143e-07	7.19047e-08	-1.63238e-07	5.72910e-07	4.09113e-07	9.82023e-07	-4.15055e-07	1.44969e-07	-2.70086e-07
24.306	-5.83453e-07	8.80265e-08	-4.95427e-07	-1.62516e-07	6.02223e-08	-1.02294e-07	-4.00299e-07	1.85218e-07	-2.15081e-07	-2.58801e-07	7.30264e-08	-1.85775e-07	-1.19553e-07	7.41993e-08	-4.53534e-08	-2.34647e-07	7.17531e-08	-1.62894e-07	5.72240e-07	4.08616e-07	9.80856e-07	-4.14331e-07	1.44716e-07	-2.69614e-07
24.330	-5.82909e-07	8.79444e-08	-4.94965e-07	-1.62241e-07	6.01202e-08	-1.02120e-07	-3.99602e-07	1.84896e-07	-2.14706e-07	-2.58347e-07	7.28982e-08	-1.85448e-07	-1.19324e-07	7.40576e-08	-4.52668e-08	-2.34152e-07	7.16017e-08	-1.62550e-07	5.71579e-07	4.08116e-07	9.79695e-07	-4.13600e-07	1.44461e-07	-2.69139e-07
24.355	-5.82346e-07	8.78595e-08	-4.94487e-07	-1.61961e-07	6.00166e-08	-1.01944e-07	-3.98901e-07	1.84571e-07	-2.14330e-07	-2.57879e-07	7.27662e-08	-1.85113e-07	-1.19089e-07	7.39118e-08	-4.51776e-08	-2.33657e-07	7.14504e-08	-1.62207e-07	5.70927e-07	4.07614e-07	9.78541e-07	-4.12864e-07	1.44204e-07	-2.68660e-07
24.379	-5.81765e-07	8.77718e-08	-4.93994e-07	-1.61677e-07	5.99115e-08	-1.01766e-07	-3.98194e-07	1.84244e-07	-2.13950e-07	-2.57398e-07	7.26306e-08	-1.84768e-07	-1.18848e-07	7.37618e-08	-4.50860e-08	-2.33163e-07	7.12993e-08	-1.61864e-07	5.70284e-07	4.07110e-07	9.77394e-07	-4.12122e-07	1.43945e-07	-2.68177e-07
24.404	-5.81166e-07	8.76815e-08	-4.93485e-07	-1.61390e-07	5.98049e-08	-1.01585e-07	-3.97483e-07	1.83915e-07	-2.13568e-07	-2.56905e-07	7.24913e-08	-1.84413e-07	-1.18600e-07	7.36077e-08	-4.49918e-08	-2.32670e-07	7.11484e-08	-1.61521e-07	5.69649e-07	4.06604e-07	9.76253e-07	-4.11374e-07	1.43683e-07	-2.67690e-07
24.429	-5.80549e-07	8.75883e-08	-4.92961e-07	-1.61098e-07	5.96968e-08	-1.01401e-07	-3.96767e-07	1.83584e-07	-2.13183e-07	-2.56398e-07	7.23484e-08	-1.84050e-07	-1.18345e-07	7.34495e-08	-4.48951e-08	-2.32177e-07	7.09976e-08	-1.61179e-07	5.69023e-07	4.06096e-07	9.75118e-07	-4.10620e-07	1.43420e-07	-2.67200e-07
24.453	-5.79914e-07	8.74925e-08	-4.92421e-07	-1.60802e-07	5.95872e-08	-1.01215e-07	-3.96047e-07	1.83250e-07	-2.12796e-07	-2.55878e-07	7.22018e-08	-1.83677e-07	-1.18083e-07	7.32872e-08	-4.47959e-08	-2.31684e-07	7.08470e-08	-1.60837e-07	5.68406e-07	4.05585e-07	9.73991e-07	-4.09860e-07	1.43155e-07	-2.66705e-07
24.478	-5.79261e-07	8.73940e-08	-4.91867e-07	-1.60502e-07	5.94761e-08	-1.01026e-07	-3.95321e-07	1.82915e-07	-2.12406e-07	-2.55346e-07	7.20515e-08	-1.83294e-07	-1.17815e-07	7.31208e-08	-4.46942e-08	-2.31192e-07	7.06966e-08	-1.60496e-07	5.67797e-07	4.05073e-07	9.72870e-07	-4.09095e-07	1.42887e-07	-2.66207e-07
24.502	-5.78590e-07	8.72927e-08	-4.91297e-07	-1.60199e-07	5.93635e-08	-1.00835e-07	-3.94591e-07	1.82577e-07	-2.12014e-07	-2.54801e-07	7.18976e-08	-1.82903e-07	-1.17540e-07	7.29503e-08	-4.45899e-08	-2.30701e-07	7.05464e-08	-1.60155e-07	5.67197e-07	4.04558e-07	9.71756e-07	-4.08324e-07	1.42618e-07	-2.65706e-07
24.527	-5.77900e-07	8.71887e-08	-4.90712e-07	-1.59891e-07	5.92495e-08	-1.00641e-07	-3.93857e-07	1.82237e-07	-2.11620e-07	-2.54242e-07	7.17401e-08	-1.82502e-07	-1.17259e-07	7.27757e-08	-4.44832e-08	-2.30210e-07	7.03963e-08	-1.59814e-07	5.66606e-07	4.04042e-07	9.70648e-07	-4.07547e-07	1.42347e-07	-2.65200e-07
24.551	-5.77193e-07	8.70821e-08	-4.90111e-07	-1.59579e-07	5.91341e-08	-1.00445e-07	-3.93118e-07	1.81895e-07	-2.11222e-07	-2.53671e-07	7.15790e-08	-1.82092e-07	-1.16971e-07	7.25971e-08	-4.43741e-08	-2.29720e-07	7.02465e-08	-1.59474e-07	5.66024e-07	4.03524e-07	9.69548e-07	-4.06765e-07	1.42074e-07	-2.64691e-07
24.576	-5.76469e-07	8.69727e-08	-4.89496e-07	-1.59264e-07	5.90171e-08	-1.00247e-07	-3.92374e-07	1.81551e-07	-2.10823e-07	-2.53088e-07	7.14143e-08	-1.81673e-07	-1.16677e-07	7.24144e-08	-4.42624e-08	-2.29231e-07	7.00969e-08	-1.59134e-07	5.65451e-07	4.03003e-07	9.68454e-07	-4.05977e-07	1.41799e-07	-2.64179e-07
24.601	-5.75726e-07	8.68607e-08	-4.88865e-07	-1.58944e-07	5.88987e-08	-1.00046e-07	-3.91626e-07	1.81205e-07	-2.10421e-07	-2.52491e-07	7.12460e-08	-1.81245e-07	-1.16376e-07	7.22277e-08	-4.41483e-08	-2.28743e-07	6.99476e-08	-1.58795e-07	5.64886e-07	4.02481e-07	9.67367e-07	-4.05184e-07	1.41521e-07	-2.63662e-07
24.625	-5.74966e-07	8.67459e-08	-4.88220e-07	-1.58621e-07	5.87789e-08	-9.98420e-08	-3.90873e-07	1.80857e-07	-2.10017e-07	-2.51882e-07	7.10741e-08	-1.80808e-07	-1.16069e-07	7.20370e-08	-4.40317e-08	-2.28255e-07	6.97984e-08	-1.58457e-07	5.64331e-07	4.01957e-07	9.66287e-07	-4.04385e-07	1.41242e-07	-2.63142e-07
24.650	-5.74188e-07	8.66285e-08	-4.87559e-07	-1.58294e-07	5.86576e-08	-9.96360e-08	-3.90116e-07	1.80507e-07	-2.09610e-07	-2.51260e-07	7.08986e-08	-1.80362e-07	-1.15755e-07	7.18422e-08	-4.39126e-08	-2.27768e-07	6.96495e-08	-1.58118e-07	5.63784e-07	4.01431e-07	9.65215e-07	-4.03581e-07	1.40961e-07	-2.62619e-07
24.674	-5.73392e-07	8.65085e-08	-4.86883e-07	-1.57962e-07	5.85349e-08	-9.94275e-08	-3.89355e-07	1.80154e-07	-2.09201e-07	-2.50626e-07	7.07196e-08	-1.79906e-07	-1.15435e-07	7.16434e-08	-4.37911e-08	-2.27282e-07	6.95008e-08	-1.57781e-07	5.63246e-07	4.00903e-07	9.64149e-07	-4.02771e-07	1.40679e-07	-2.62092e-07
24.699	-5.72578e-07	8.63858e-08	-4.86193e-07	-1.57627e-07	5.84108e-08	-9.92167e-08	-3.88589e-07	1.79800e-07	-2.08789e-07	-2.49979e-07	7.05371e-08	-1.79442e-07	-1.15108e-07	7.14407e-08	-4.36672e-08	-2.26796e-07	6.93524e-08	-1.57444e-07	5.62717e-07	4.00373e-07	9.63090e-07	-4.01956e-07	1.40394e-07	-2.61562e-07
24.723	-5.71748e-07	8.62604e-08	-4.85487e-07	-1.57289e-07	5.82852e-08	-9.90034e-08	-3.87819e-07	1.79444e-07	-2.08375e-07	-2.49320e-07	7.03510e-08	-1.78969e-07	-1.14775e-07	7.12339e-08	-4.35408e-08	-2.26312e-07	6.92042e-08	-1.57108e-07	5.62197e-07	3.99841e-07	9.62038e-07	-4.01136e-07	1.40108e-07	-2.61028e-07
24.748	-5.70899e-07	8.61325e-08	-4.84767e-07	-1.56946e-07	5.81582e-08	-9.87877e-08	-3.87044e-07	1.79085e-07	-2.07959e-07	-2.48648e-07	7.01614e-08	-1.78486e-07	-1.14435e-07	7.10232e-08	-4.34120e-08	-2.25828e-07	6.90563e-08	-1.56772e-07	5.61686e-07	3.99308e-07	9.60994e-07	-4.00310e-07	1.39819e-07	-2.60491e-07
24.773	-5.70034e-07	8.60018e-08	-4.84032e-07	-1.56600e-07	5.80299e-08	-9.85696e-08	-3.86266e-07	1.78725e-07	-2.07541e-07	-2.47963e-07	6.99683e-08	-1.77995e-07	-1.14089e-07	7.08086e-08	-4.32808e-08	-2.25345e-07	6.89086e-08	-1.56437e-07	5.61183e-07	3.98773e-07	9.59956e-07	-3.99479e-07	1.39529e-07	-2.59950e-07
24.797	-5.69150e-07	8.58686e-08	-4.83282e-07	-1.56249e-07	5.79001e-08	-9.83492e-08	-3.85483e-07	1.78363e-07	-2.07120e-07	-2.47267e-07	6.97717e-08	-1.77495e-07	-1.13737e-07	7.05900e-08	-4.31472e-08	-2.24863e-07	6.87613e-08	-1.56102e-07	5.60690e-07	3.98236e-07	9.58926e-07	-3.98643e-07	1.39237e-07	-2.59406e-07
24.822	-5.68250e-07	8.57327e-08	-4.82517e-07	-1.55895e-07	5.77689e-08	-9.81263e-08	-3.84696e-07	1.77998e-07	-2.06697e-07	-2.46558e-07	6.95716e-08	-1.76986e-07	-1.13379e-07	7.03674e-08	-4.30112e-08	-2.24382e-07	6.86142e-08	-1.55768e-07	5.60205e-07	3.97698e-07	9.57903e-07	-3.97802e-07	1.38943e-07	-2.58859e-07
24.846	-5.67332e-07	8.55943e-08	-4.81738e-07	-1.55537e-07	5.76363e-08	-9.79011e-08	-3.83904e-07	1.77632e-07	-2.06272e-07	-2.45836e-07	6.93681e-08	-1.76468e-07	-1.13014e-07	7.01410e-08	-4.28728e-08	-2.23902e-07	6.84674e-08	-1.55435e-07	5.59730e-07	3.97157e-07	9.56887e-07	-3.96956e-07	1.38648e-07	-2.58308e-07
24.871	-5.66397e-07	8.54532e-08	-4.80944e-07	-1.55176e-07	5.75023e-08	-9.76736e-08	-3.83109e-07	1.77264e-07	-2.05845e-07	-2.45102e-07	6.91611e-08	-1.75941e-07	-1.12643e-07	6.99106e-08	-4.27319e-08	-2.23423e-07	6.83208e-08	-1.55102e-07	5.59263e-07	3.96616e-07	9.55879e-07	-3.96105e-07	1.38350e-07	-2.57754e-07
24.895	-5.65445e-07	8.53095e-08	-4.80135e-07	-1.54811e-07	5.73670e-08	-9.74437e-08	-3.82309e-07	1.76894e-07	-2.05415e-07	-2.44357e-07	6.89506e-08	-1.75406e-07	-1.12265e-07	6.96763e-08	-4.25888e-08	-2.22945e-07	6.81746e-08	-1.54770e-07	5.58806e-07	3.96072e-07	9.54878e-07	-3.95249e-07	1.38051e-07	-2.57197e-07
24.920	-5.64476e-07	8.51633e-08	-4.79312e-07	-1.54442e-07	5.72302e-08	-9.72114e-08	-3.81506e-07	1.76522e-07	-2.04983e-07	-2.43599e-07	6.87367e-08	-1.74862e-07	-1.11881e-07	6.94382e-08	-4.24432e-08	-2.22468e-07	6.80287e-08	-1.54439e-07	5.58357e-07	3.95527e-07	9.53884e-07	-3.94387e-07	1.37750e-07	-2.56637e-07
24.945	-5.63489e-07	8.50145e-08	-4.78475e-07	-1.54069e-07	5.70921e-08	-9.69768e-08	-3.80698e-07	1.76149e-07	-2.04549e-07	-2.42828e-07	6.85194e-08	-1.74309e-07	-1.11491e-07	6.91961e-08	-4.22953e-08	-2.21991e-07	6.78831e-08	-1.54108e-07	5.57918e-07	3.94981e-07	9.52898e-07	-3.93521e-07	1.37448e-07	-2.56073e-07
24.969	-5.62486e-07	8.48631e-08	-4.77623e-07	-1.53693e-07	5.69527e-08	-9.67400e-08	-3.79886e-07	1.75773e-07	-2.04113e-07	-2.42046e-07	6.82987e-08	-1.73747e-07	-1.11095e-07	6.89503e-08	-4.21450e-08	-2.21516e-07	6.77378e-08	-1.53778e-07	5.57487e-07	3.94433e-07	9.51920e-07	-3.92650e-07	1.37144e-07	-2.55506e-07
24.994	-5.61466e-07	8.47092e-08	-4.76756e-07	-1.53313e-07	5.68119e-08	-9.65008e-08	-3.79071e-07	1.75396e-07	-2.03675e-07	-2.41252e-07	6.80745e-08	-1.73177e-07	-1.10693e-07	6.87006e-08	-4.19923e-08	-2.21042e-07	6.75928e-08	-1.53449e-07	5.57066e-07	3.93883e-07	9.50949e-07	-3.91774e-07	1.36838e-07	-2.54936e-07
25.018	-5.60428e-07	8.45527e-08	-4.75876e-07	-1.52929e-07	5.66697e-08	-9.62593e-08	-3.78251e-07	1.75016e-07	-2.03234e-07	-2.40446e-07	6.78470e-08	-1.72599e-07	-1.10284e-07	6.84470e-08	-4.18374e-08	-2.20569e-07	6.74481e-08	-1.53121e-07	5.56653e-07	3.93332e-07	9.49985e-07	-3.90894e-07	1.36530e-07	-2.54363e-07
25.043	-5.59374e-07	8.43937e-08	-4.74981e-07	-1.52542e-07	5.65262e-08	-9.60155e-08	-3.77428e-07	1.74635e-07	-2.02792e-07	-2.39627e-07	6.76161e-08	-1.72011e-07	-1.09870e-07	6.81896e-08	-4.16800e-08	-2.20097e-07	6.73038e-08	-1.52793e-07	5.56250e-07	3.92779e-07	9.49029e-07	-3.90008e-07	1.36221e-07	-2.53787e-07
25.068	-5.58304e-07	8.42321e-08	-4.74071e-07	-1.52151e-07	5.63813e-08	-9.57695e-08	-3.76600e-07	1.74253e-07	-2.02348e-07	-2.38797e-07	6.73819e-08	-1.71415e-07	-1.09449e-07	6.79285e-08	-4.15204e-08	-2.19626e-07	6.71598e-08	-1.52466e-07	5.55855e-07	3.92225e-07	9.48081e-07	-3.89118e-07	1.35910e-07	-2.53208e-07
25.092	-5.57216e-07	8.40680e-08	-4.73148e-07	-1.51756e-07	5.62352e-08	-9.55212e-08	-3.75769e-07	1.73868e-07	-2.01901e-07	-2.37955e-07	6.71443e-08	-1.70811e-07	-1.09022e-07	6.76635e-08	-4.13584e-08	-2.19156e-07	6.70162e-08	-1.52140e-07	5.55470e-07	3.91670e-07	9.47140e-07	-3.88223e-07	1.35598e-07	-2.52626e-07
25.117	-5.56112e-07	8.39015e-08	-4.72210e-07	-1.51358e-07	5.60877e-08	-9.52706e-08	-3.74934e-07	1.73482e-07	-2.01452e-07	-2.37101e-07	6.69034e-08	-1.70198e-07	-1.08589e-07	6.73947e-08	-4.11942e-08	-2.18688e-07	6.68729e-08	-1.51815e-07	5.55094e-07	3.91113e-07	9.46207e-07	-3.87324e-07	1.35283e-07	-2.52040e-07
25.141	-5.54991e-07	8.37324e-08	-4.71259e-07	-1.50957e-07	5.59388e-08	-9.50179e-08	-3.74095e-07	1.73094e-07	-2.01002e-07	-2.36236e-07	6.66591e-08	-1.69577e-07	-1.08150e-07	6.71222e-08	-4.10276e-08	-2.18220e-07	6.67299e-08	-1.51490e-07	5.54727e-07	3.90555e-07	9.45282e-07	-3.86420e-07	1.34968e-07	-2.51452e-07
25.166	-5.53854e-07	8.35608e-08	-4.70293e-07	-1.50552e-07	5.57887e-08	-9.47628e-08	-3.73253e-07	1.72704e-07	-2.00549e-07	-2.35358e-07	6.64116e-08	-1.68947e-07	-1.07705e-07	6.68460e-08	-4.08587e-08	-2.17754e-07	6.65873e-08	-1.51167e-07	5.54369e-07	3.89996e-07	9.44365e-07	-3.85511e-07	1.34650e-07	-2.50861e-07
25.190	-5.52700e-07	8.33867e-08	-4.69313e-07	-1.50143e-07	5.56373e-08	-9.45056e-08	-3.72407e-07	1.72312e-07	-2.00094e-07	-2.34469e-07	6.61607e-08	-1.68309e-07	-1.07254e-07	6.65660e-08	-4.06876e-08	-2.17289e-07	6.64451e-08	-1.50844e-07	5.54020e-07	3.89435e-07	9.43455e-07	-3.84598e-07	1.34331e-07	-2.50267e-07
25.215	-5.51530e-07	8.32102e-08	-4.68320e-07	-1.49731e-07	5.54845e-08	-9.42462e-08	-3.71557e-07	1.71919e-07	-1.99638e-07	-2.33569e-07	6.59066e-08	-1.67662e-07	-1.06796e-07	6.62822e-08	-4.05142e-08	-2.16825e-07	6.63032e-08	-1.50522e-07	5.53680e-07	3.88874e-07	9.42554e-07	-3.83681e-07	1.34011e-07	-2.49670e-07
25.240	-5.50344e-07	8.30312e-08	-4.67312e-07	-1.49315e-07	5.53305e-08	-9.39845e-08	-3.70704e-07	1.71524e-07	-1.99179e-07	-2.32657e-07	6.56492e-08	-1.67008e-07	-1.06333e-07	6.59948e-08	-4.03385e-08	-2.16362e-07	6.61617e-08	-1.50200e-07	5.53350e-07	3.88310e-07	9.41660e-07	-3.82759e-07	1.33689e-07	-2.49070e-07
25.264	-5.49141e-07	8.28497e-08	-4.66291e-07	-1.48896e-07	5.51752e-08	-9.37207e-08	-3.69847e-07	1.71128e-07	-1.98719e-07	-2.31733e-07	6.53886e-08	-1.66345e-07	-1.05864e-07	6.57036e-08	-4.01605e-08	-2.15901e-07	6.60206e-08	-1.49880e-07	5.53028e-07	3.87746e-07	9.40774e-07	-3.81833e-07	1.33365e-07	-2.48467e-07
25.289	-5.47922e-07	8.26658e-08	-4.65256e-07	-1.48473e-07	5.50186e-08	-9.34548e-08	-3.68986e-07	1.70730e-07	-1.98257e-07	-2.30798e-07	6.51247e-08	-1.65673e-07	-1.05389e-07	6.54088e-08	-3.99803e-08	-2.15440e-07	6.58798e-08	-1.49561e-07	5.52716e-07	3.87181e-07	9.39897e-07	-3.80902e-07	1.33040e-07	-2.47862e-07
25.313	-5.46687e-07	8.24794e-08	-4.64207e-07	-1.48047e-07	5.48608e-08	-9.31866e-08	-3.68122e-07	1.70330e-07	-1.97792e-07	-2.29851e-07	6.48576e-08	-1.64994e-07	-1.04908e-07	6.51103e-08	-3.97979e-08	-2.14981e-07	6.57394e-08	-1.49242e-07	5.52413e-07	3.86614e-07	9.39027e-07	-3.79967e-07	1.32714e-07	-2.47253e-07
25.338	-5.45435e-07	8.22907e-08	-4.63145e-07	-1.47618e-07	5.47016e-08	-9.29163e-08	-3.67255e-07	1.69929e-07	-1.97326e-07	-2.28893e-07	6.45873e-08	-1.64306e-07	-1.04421e-07	6.48082e-08	-3.96132e-08	-2.14524e-07	6.55995e-08	-1.48924e-07	5.52119e-07	3.86046e-07	9.38165e-07	-3.79028e-07	1.32386e-07	-2.46642e-07
25.362	-5.44168e-07	8.20995e-08	-4.62069e-07	-1.47185e-07	5.45412e-08	-9.26439e-08	-3.66384e-07	1.69526e-07	-1.96858e-07	-2.27924e-07	6.43139e-08	-1.63610e-07	-1.03929e-07	6.45024e-08	-3.94263e-08	-2.14067e-07	6.54599e-08	-1.48607e-07	5.51834e-07	3.85478e-07	9.37312e-07	-3.78085e-07	1.32056e-07	-2.46028e-07
25.387	-5.42885e-07	8.19059e-08	-4.60979e-07	-1.46749e-07	5.43796e-08	-9.23693e-08	-3.65509e-07	1.69121e-07	-1.96388e-07	-2.26944e-07	6.40372e-08	-1.62907e-07	-1.03430e-07	6.41930e-08	-3.92371e-08	-2.13612e-07	6.53207e-08	-1.48291e-07	5.51559e-07	3.84908e-07	9.36466e-07	-3.77137e-07	1.31725e-07	-2.45412e-07
25.412	-5.41586e-07	8.17099e-08	-4.59876e-07	-1.46309e-07	5.42167e-08	-9.20927e-08	-3.64632e-07	1.68715e-07	-1.95917e-07	-2.25952e-07	6.37573e-08	-1.62195e-07	-1.02926e-07	6.38799e-08	-3.90458e-08	-2.13158e-07	6.51819e-08	-1.47976e-07	5.51292e-07	3.84337e-07	9.35629e-07	-3.76186e-07	1.31393e-07	-2.44793e-07
25.436	-5.40271e-07	8.15115e-08	-4.58759e-07	-1.45867e-07	5.40526e-08	-9.18139e-08	-3.63751e-07	1.68307e-07	-1.95443e-07	-2.24949e-07	6.34743e-08	-1.61475e-07	-1.02416e-07	6.35633e-08	-3.88523e-08	-2.12705e-07	6.50435e-08	-1.47662e-07	5.51035e-07	3.83765e-07	9.34800e-07	-3.75230e-07	1.31059e-07	-2.44171e-07
25.461	-5.38940e-07	8.13107e-08	-4.57630e-07	-1.45420e-07	5.38873e-08	-9.15330e-08	-3.62866e-07	1.67898e-07	-1.94968e-07	-2.23935e-07	6.31882e-08	-1.60747e-07	-1.01900e-07	6.32431e-08	-3.86565e-08	-2.12254e-07	6.49055e-08	-1.47349e-07	5.50787e-07	3.83192e-07	9.33980e-07	-3.74271e-07	1.30724e-07	-2.43546e-07
25.485	-5.37594e-07	8.11076e-08	-4.56486e-07	-1.44971e-07	5.37207e-08	-9.12501e-08	-3.61978e-07	1.67487e-07	-1.94491e-07	-2.22910e-07	6.28990e-08	-1.60011e-07	-1.01378e-07	6.29193e-08	-3.84586e-08	-2.11804e-07	6.47679e-08	-1.47036e-07	5.50549e-07	3.82619e-07	9.33167e-07	-3.73307e-07	1.30388e-07	-2.42919e-07
25.510	-5.36232e-07	8.09021e-08	-4.55330e-07	-1.44518e-07	5.35529e-08	-9.09651e-08	-3.61088e-07	1.67075e-07	-1.94013e-07	-2.21874e-07	6.26066e-08	-1.59267e-07	-1.00850e-07	6.25920e-08	-3.82585e-08	-2.11356e-07	6.46308e-08	-1.46725e-07	5.50319e-07	3.82044e-07	9.32363e-07	-3.72340e-07	1.30050e-07	-2.42290e-07
25.534	-5.34854e-07	8.06943e-08	-4.54160e-07	-1.44062e-07	5.33839e-08	-9.06780e-08	-3.60193e-07	1.66661e-07	-1.93532e-07	-2.20827e-07	6.23112e-08	-1.58516e-07	-1.00317e-07	6.22611e-08	-3.80563e-08	-2.10909e-07	6.44941e-08	-1.46415e-07	5.50099e-07	3.81469e-07	9.31568e-07	-3.71368e-07	1.29710e-07	-2.41658e-07
25.559	-5.33461e-07	8.04841e-08	-4.52977e-07	-1.43603e-07	5.32137e-08	-9.03889e-08	-3.59296e-07	1.66246e-07	-1.93050e-07	-2.19769e-07	6.20126e-08	-1.57756e-07	-9.97785e-08	6.19267e-08	-3.78519e-08	-2.10463e-07	6.43577e-08	-1.46105e-07	5.49888e-07	3.80892e-07	9.30780e-07	-3.70393e-07	1.29370e-07	-2.41023e-07
25.584	-5.32053e-07	8.02717e-08	-4.51781e-07	-1.43140e-07	5.30423e-08	-9.00978e-08	-3.58396e-07	1.65829e-07	-1.92566e-07	-2.18700e-07	6.17110e-08	-1.56989e-07	-9.92340e-08	6.15887e-08	-3.76453e-08	-2.10018e-07	6.42219e-08	-1.45797e-07	5.49687e-07	3.80315e-07	9.30002e-07	-3.69414e-07	1.29028e-07	-2.40386e-07
25.608	-5.30629e-07	8.00569e-08	-4.50572e-07	-1.42674e-07	5.28697e-08	-8.98046e-08	-3.57492e-07	1.65411e-07	-1.92081e-07	-2.17620e-07	6.14064e-08	-1.56214e-07	-9.86839e-08	6.12473e-08	-3.74366e-08	-2.09576e-07	6.40864e-08	-1.45489e-07	5.49494e-07	3.79737e-07	9.29232e-07	-3.68431e-07	1.28685e-07	-2.39746e-07
25.633	-5.29190e-07	7.98397e-08	-4.49351e-07	-1.42205e-07	5.26960e-08	-8.95095e-08	-3.56586e-07	1.64992e-07	-1.91594e-07	-2.16530e-07	6.10987e-08	-1.55431e-07	-9.81282e-08	6.09024e-08	-3.72258e-08	-2.09134e-07	6.39514e-08	-1.45183e-07	5.49311e-07	3.79159e-07	9.28470e-07	-3.67444e-07	1.28340e-07	-2.39104e-07
25.657	-5.27736e-07	7.96204e-08	-4.48116e-07	-1.41733e-07	5.25210e-08	-8.92123e-08	-3.55676e-07	1.64571e-07	-1.91105e-07	-2.15429e-07	6.07880e-08	-1.54641e-07	-9.75669e-08	6.05540e-08	-3.70129e-08	-2.08694e-07	6.38168e-08	-1.44877e-07	5.49138e-07	3.78579e-07	9.27717e-07	-3.66454e-07	1.27994e-07	-2.38460e-07
25.682	-5.26267e-07	7.93987e-08	-4.46868e-07	-1.41258e-07	5.23449e-08	-8.89132e-08	-3.54763e-07	1.64149e-07	-1.90615e-07	-2.14317e-07	6.04743e-08	-1.53843e-07	-9.70000e-08	6.02022e-08	-3.67978e-08	-2.08255e-07	6.36826e-08	-1.44572e-07	5.48973e-07	3.77999e-07	9.26972e-07	-3.65460e-07	1.27647e-07	-2.37813e-07
25.706	-5.24782e-07	7.91747e-08	-4.45608e-07	-1.40780e-07	5.21676e-08	-8.86121e-08	-3.53848e-07	1.63725e-07	-1.90123e-07	-2.13195e-07	6.01577e-08	-1.53037e-07	-9.64276e-08	5.98469e-08	-3.65807e-08	-2.07818e-07	6.35489e-08	-1.44269e-07	5.48818e-07	3.77418e-07	9.26237e-07	-3.64463e-07	1.27299e-07	-2.37164e-07
25.731	-5.23283e-07	7.89485e-08	-4.44335e-07	-1.40298e-07	5.19892e-08	-8.83090e-08	-3.52929e-07	1.63300e-07	-1.89629e-07	-2.12062e-07	5.98380e-08	-1.52224e-07	-9.58496e-08	5.94882e-08	-3.63614e-08	-2.07382e-07	6.34157e-08	-1.43966e-07	5.48673e-07	3.76837e-07	9.25510e-07	-3.63462e-07	1.26949e-07	-2.36513e-07
25.756	-5.21769e-07	7.87201e-08	-4.43049e-07	-1.39814e-07	5.18097e-08	-8.80040e-08	-3.52008e-07	1.62874e-07	-1.89134e-07	-2.10919e-07	5.95154e-08	-1.51403e-07	-9.52662e-08	5.91261e-08	-3.61401e-08	-2.06948e-07	6.32828e-08	-1.43665e-07	5.48536e-07	3.76255e-07	9.24791e-07	-3.62458e-07	1.26598e-07	-2.35859e-07
25.780	-5.20240e-07	7.84894e-08	-4.41750e-07	-1.39326e-07	5.16289e-08	-8.76971e-08	-3.51084e-07	1.62446e-07	-1.88638e-07	-2.09765e-07	5.91899e-08	-1.50575e-07	-9.46773e-08	5.87606e-08	-3.59167e-08	-2.06515e-07	6.31505e-08	-1.43364e-07	5.48409e-07	3.75673e-07	9.24082e-07	-3.61450e-07	1.26246e-07	-2.35204e-07
25.805	-5.18696e-07	7.82564e-08	-4.40439e-07	-1.38835e-07	5.14471e-08	-8.73882e-08	-3.50157e-07	1.62017e-07	-1.88139e-07	-2.08601e-07	5.88614e-08	-1.49740e-07	-9.40829e-08	5.83917e-08	-3.56912e-08	-2.06084e-07	6.30186e-08	-1.43065e-07	5.48292e-07	3.75089e-07	9.23381e-07	-3.60438e-07	1.25893e-07	-2.34545e-07
25.829	-5.17137e-07	7.80213e-08	-4.39116e-07	-1.38342e-07	5.12642e-08	-8.70774e-08	-3.49227e-07	1.61587e-07	-1.87640e-07	-2.07427e-07	5.85300e-08	-1.48897e-07	-9.34831e-08	5.80195e-08	-3.54637e-08	-2.05654e-07	6.28871e-08	-1.42766e-07	5.48184e-07	3.74506e-07	9.22689e-07	-3.59424e-07	1.25538e-07	-2.33885e-07
25.854	-5.15564e-07	7.77840e-08	-4.37780e-07	-1.37845e-07	5.10801e-08	-8.67647e-08	-3.48294e-07	1.61156e-07	-1.87139e-07	-2.06242e-07	5.81958e-08	-1.48046e-07	-9.28780e-08	5.76439e-08	-3.52341e-08	-2.05225e-07	6.27561e-08	-1.42469e-07	5.48085e-07	3.73922e-07	9.22007e-07	-3.58406e-07	1.25183e-07	-2.33223e-07
25.879	-5.13977e-07	7.75444e-08	-4.36432e-07	-1.37345e-07	5.08949e-08	-8.64502e-08	-3.47359e-07	1.60723e-07	-1.86636e-07	-2.05047e-07	5.78586e-08	-1.47189e-07	-9.22674e-08	5.72650e-08	-3.50025e-08	-2.04798e-07	6.26256e-08	-1.42173e-07	5.47995e-07	3.73337e-07	9.21333e-07	-3.57384e-07	1.24826e-07	-2.32558e-07
25.903	-5.12374e-07	7.73027e-08	-4.35072e-07	-1.36842e-07	5.07086e-08	-8.61338e-08	-3.46421e-07	1.60289e-07	-1.86132e-07	-2.03842e-07	5.75186e-08	-1.46324e-07	-9.16515e-08	5.68827e-08	-3.47688e-08	-2.04373e-07	6.24955e-08	-1.41877e-07	5.47915e-07	3.72752e-07	9.20668e-07	-3.56360e-07	1.24468e-07	-2.31891e-07
25.928	-5.10758e-07	7.70588e-08	-4.33699e-07	-1.36337e-07	5.05212e-08	-8.58155e-08	-3.45480e-07	1.59853e-07	-1.85627e-07	-2.02627e-07	5.71758e-08	-1.45452e-07	-9.10303e-08	5.64972e-08	-3.45332e-08	-2.03949e-07	6.23659e-08	-1.41583e-07	5.47845e-07	3.72167e-07	9.20012e-07	-3.55332e-07	1.24109e-07	-2.31223e-07
25.952	-5.09127e-07	7.68128e-08	-4.32314e-07	-1.35828e-07	5.03328e-08	-8.54954e-08	-3.44537e-07	1.59417e-07	-1.85120e-07	-2.01402e-07	5.68301e-08	-1.44572e-07	-9.04038e-08	5.61083e-08	-3.42955e-08	-2.03527e-07	6.22367e-08	-1.41290e-07	5.47783e-07	3.71581e-07	9.19365e-07	-3.54301e-07	1.23749e-07	-2.30552e-07
25.977	-5.07482e-07	7.65646e-08	-4.30917e-07	-1.35317e-07	5.01432e-08	-8.51734e-08	-3.43591e-07	1.58979e-07	-1.84612e-07	-2.00167e-07	5.64816e-08	-1.43686e-07	-8.97721e-08	5.57162e-08	-3.40558e-08	-2.03106e-07	6.21081e-08	-1.40998e-07	5.47732e-07	3.70995e-07	9.18727e-07	-3.53267e-07	1.23388e-07	-2.29879e-07
26.001	-5.05823e-07	7.63143e-08	-4.29509e-07	-1.34802e-07	4.99526e-08	-8.48497e-08	-3.42643e-07	1.58541e-07	-1.84102e-07	-1.98922e-07	5.61303e-08	-1.42792e-07	-8.91350e-08	5.53209e-08	-3.38142e-08	-2.02687e-07	6.19798e-08	-1.40707e-07	5.47689e-07	3.70409e-07	9.18098e-07	-3.52230e-07	1.23026e-07	-2.29204e-07
26.026	-5.04150e-07	7.60618e-08	-4.28088e-07	-1.34285e-07	4.97610e-08	-8.45241e-08	-3.41692e-07	1.58101e-07	-1.83591e-07	-1.97668e-07	5.57763e-08	-1.41891e-07	-8.84928e-08	5.49223e-08	-3.35705e-08	-2.02269e-07	6.18521e-08	-1.40417e-07	5.47656e-07	3.69823e-07	9.17479e-07	-3.51190e-07	1.22663e-07	-2.28527e-07
26.051	-5.02462e-07	7.58073e-08	-4.26655e-07	-1.33765e-07	4.95682e-08	-8.41967e-08	-3.40738e-07	1.57659e-07	-1.83079e-07	-1.96403e-07	5.54194e-08	-1.40984e-07	-8.78454e-08	5.45204e-08	-3.33249e-08	-2.01853e-07	6.17248e-08	-1.40128e-07	5.47633e-07	3.69236e-07	9.16869e-07	-3.50147e-07	1.22298e-07	-2.27849e-07
26.075	-5.00761e-07	7.55506e-08	-4.25211e-07	-1.33242e-07	4.93745e-08	-8.38676e-08	-3.39783e-07	1.57217e-07	-1.82565e-07	-1.95129e-07	5.50599e-08	-1.40069e-07	-8.71928e-08	5.41154e-08	-3.30774e-08	-2.01438e-07	6.15981e-08	-1.39840e-07	5.47619e-07	3.68649e-07	9.16268e-07	-3.49101e-07	1.21933e-07	-2.27168e-07
26.100	-4.99046e-07	7.52919e-08	-4.23754e-07	-1.32716e-07	4.91796e-08	-8.35366e-08	-3.38824e-07	1.56774e-07	-1.82051e-07	-1.93845e-07	5.46976e-08	-1.39147e-07	-8.65350e-08	5.37072e-08	-3.28278e-08	-2.01025e-07	6.14717e-08	-1.39553e-07	5.47614e-07	3.68062e-07	9.15676e-07	-3.48052e-07	1.21567e-07	-2.26485e-07
26.124	-4.97318e-07	7.50311e-08	-4.22287e-07	-1.32188e-07	4.89838e-08	-8.32040e-08	-3.37864e-07	1.56329e-07	-1.81534e-07	-1.92551e-07	5.43325e-08	-1.38219e-07	-8.58721e-08	5.32958e-08	-3.25764e-08	-2.00614e-07	6.13459e-08	-1.39268e-07	5.47619e-07	3.67475e-07	9.15094e-07	-3.47000e-07	1.21199e-07	-2.25801e-07
26.149	-4.95575e-07	7.47682e-08	-4.20807e-07	-1.31656e-07	4.87869e-08	-8.28696e-08	-3.36901e-07	1.55884e-07	-1.81017e-07	-1.91248e-07	5.39648e-08	-1.37283e-07	-8.52042e-08	5.28812e-08	-3.23230e-08	-2.00204e-07	6.12206e-08	-1.38983e-07	5.47634e-07	3.66887e-07	9.14521e-07	-3.45946e-07	1.20831e-07	-2.25115e-07
26.173	-4.93819e-07	7.45033e-08	-4.19316e-07	-1.31122e-07	4.85890e-08	-8.25334e-08	-3.35936e-07	1.55437e-07	-1.80499e-07	-1.89935e-07	5.35944e-08	-1.36341e-07	-8.45311e-08	5.24635e-08	-3.20676e-08	-1.99795e-07	6.10957e-08	-1.38700e-07	5.47658e-07	3.66300e-07	9.13958e-07	-3.44889e-07	1.20462e-07	-2.24427e-07
26.198	-4.92050e-07	7.42363e-08	-4.17813e-07	-1.30586e-07	4.83901e-08	-8.21956e-08	-3.34968e-07	1.54990e-07	-1.79979e-07	-1.88613e-07	5.32214e-08	-1.35392e-07	-8.38531e-08	5.20427e-08	-3.18104e-08	-1.99388e-07	6.09713e-08	-1.38417e-07	5.47691e-07	3.65712e-07	9.13404e-07	-3.43828e-07	1.20091e-07	-2.23737e-07
26.223	-4.90267e-07	7.39673e-08	-4.16300e-07	-1.30046e-07	4.81902e-08	-8.18560e-08	-3.33999e-07	1.54541e-07	-1.79458e-07	-1.87282e-07	5.28457e-08	-1.34436e-07	-8.31700e-08	5.16187e-08	-3.15513e-08	-1.98983e-07	6.08474e-08	-1.38136e-07	5.47734e-07	3.65125e-07	9.12859e-07	-3.42766e-07	1.19720e-07	-2.23046e-07
26.247	-4.88471e-07	7.36963e-08	-4.14774e-07	-1.29504e-07	4.79893e-08	-8.15148e-08	-3.33027e-07	1.54091e-07	-1.78935e-07	-1.85941e-07	5.24674e-08	-1.33474e-07	-8.24819e-08	5.11917e-08	-3.12902e-08	-1.98580e-07	6.07240e-08	-1.37856e-07	5.47787e-07	3.64537e-07	9.12324e-07	-3.41700e-07	1.19348e-07	-2.22352e-07
26.272	-4.86661e-07	7.34233e-08	-4.13238e-07	-1.28959e-07	4.77874e-08	-8.11719e-08	-3.32053e-07	1.53641e-07	-1.78412e-07	-1.84591e-07	5.20864e-08	-1.32505e-07	-8.17888e-08	5.07615e-08	-3.10273e-08	-1.98178e-07	6.06010e-08	-1.37577e-07	5.47849e-07	3.63950e-07	9.11799e-07	-3.40632e-07	1.18975e-07	-2.21657e-07
26.296	-4.84838e-07	7.31483e-08	-4.11690e-07	-1.28412e-07	4.75846e-08	-8.08273e-08	-3.31076e-07	1.53189e-07	-1.77888e-07	-1.83232e-07	5.17029e-08	-1.31529e-07	-8.10909e-08	5.03283e-08	-3.07625e-08	-1.97777e-07	6.04786e-08	-1.37299e-07	5.47920e-07	3.63363e-07	9.11283e-07	-3.39562e-07	1.18601e-07	-2.20961e-07
26.321	-4.83003e-07	7.28713e-08	-4.10131e-07	-1.27862e-07	4.73808e-08	-8.04811e-08	-3.30098e-07	1.52736e-07	-1.77362e-07	-1.81863e-07	5.13168e-08	-1.30547e-07	-8.03880e-08	4.98921e-08	-3.04959e-08	-1.97378e-07	6.03566e-08	-1.37022e-07	5.48001e-07	3.62776e-07	9.10777e-07	-3.38489e-07	1.18226e-07	-2.20263e-07
26.345	-4.81154e-07	7.25924e-08	-4.08561e-07	-1.27309e-07	4.71760e-08	-8.01332e-08	-3.29118e-07	1.52283e-07	-1.76835e-07	-1.80486e-07	5.09281e-08	-1.29558e-07	-7.96802e-08	4.94528e-08	-3.02274e-08	-1.96981e-07	6.02351e-08	-1.36746e-07	5.48092e-07	3.62189e-07	9.10281e-07	-3.37414e-07	1.17851e-07	-2.19563e-07
26.370	-4.79292e-07	7.23115e-08	-4.06980e-07	-1.26754e-07	4.69702e-08	-7.97837e-08	-3.28135e-07	1.51828e-07	-1.76307e-07	-1.79100e-07	5.05369e-08	-1.28563e-07	-7.89675e-08	4.90105e-08	-2.99570e-08	-1.96585e-07	6.01141e-08	-1.36471e-07	5.48192e-07	3.61602e-07	9.09794e-07	-3.36336e-07	1.17474e-07	-2.18861e-07
26.395	-4.77417e-07	7.20287e-08	-4.05389e-07	-1.26196e-07	4.67635e-08	-7.94326e-08	-3.27151e-07	1.51373e-07	-1.75778e-07	-1.77704e-07	5.01431e-08	-1.27561e-07	-7.82500e-08	4.85652e-08	-2.96848e-08	-1.96191e-07	5.99936e-08	-1.36198e-07	5.48302e-07	3.61015e-07	9.09317e-07	-3.35255e-07	1.17097e-07	-2.18158e-07
26.419	-4.75530e-07	7.17439e-08	-4.03786e-07	-1.25636e-07	4.65559e-08	-7.90800e-08	-3.26165e-07	1.50916e-07	-1.75249e-07	-1.76300e-07	4.97469e-08	-1.26553e-07	-7.75277e-08	4.81169e-08	-2.94108e-08	-1.95799e-07	5.98736e-08	-1.35925e-07	5.48421e-07	3.60429e-07	9.08850e-07	-3.34173e-07	1.16719e-07	-2.17454e-07
26.444	-4.73630e-07	7.14573e-08	-4.02173e-07	-1.25073e-07	4.63473e-08	-7.87257e-08	-3.25177e-07	1.50459e-07	-1.74718e-07	-1.74887e-07	4.93481e-08	-1.25539e-07	-7.68006e-08	4.76656e-08	-2.91350e-08	-1.95408e-07	5.97541e-08	-1.35654e-07	5.48550e-07	3.59843e-07	9.08393e-07	-3.33088e-07	1.16340e-07	-2.16748e-07
26.468	-4.71717e-07	7.11687e-08	-4.00549e-07	-1.24508e-07	4.61379e-08	-7.83699e-08	-3.24186e-07	1.50001e-07	-1.74186e-07	-1.73465e-07	4.89469e-08	-1.24518e-07	-7.60688e-08	4.72114e-08	-2.88574e-08	-1.95019e-07	5.96350e-08	-1.35384e-07	5.48689e-07	3.59257e-07	9.07946e-07	-3.32001e-07	1.15960e-07	-2.16040e-07
26.493	-4.69792e-07	7.08783e-08	-3.98914e-07	-1.23940e-07	4.59275e-08	-7.80125e-08	-3.23194e-07	1.49542e-07	-1.73653e-07	-1.72034e-07	4.85432e-08	-1.23491e-07	-7.53322e-08	4.67543e-08	-2.85780e-08	-1.94631e-07	5.95165e-08	-1.35114e-07	5.48837e-07	3.58672e-07	9.07509e-07	-3.30911e-07	1.15580e-07	-2.15332e-07
26.518	-4.67855e-07	7.05859e-08	-3.97269e-07	-1.23370e-07	4.57162e-08	-7.76536e-08	-3.22201e-07	1.49082e-07	-1.73119e-07	-1.70595e-07	4.81371e-08	-1.22458e-07	-7.45910e-08	4.62942e-08	-2.82967e-08	-1.94245e-07	5.93984e-08	-1.34846e-07	5.48995e-07	3.58087e-07	9.07081e-07	-3.29820e-07	1.15199e-07	-2.14621e-07
26.542	-4.65905e-07	7.02917e-08	-3.95613e-07	-1.22797e-07	4.55040e-08	-7.72931e-08	-3.21205e-07	1.48621e-07	-1.72584e-07	-1.69147e-07	4.77286e-08	-1.21419e-07	-7.38450e-08	4.58312e-08	-2.80138e-08	-1.93860e-07	5.92808e-08	-1.34580e-07	5.49162e-07	3.57502e-07	9.06664e-07	-3.28726e-07	1.14817e-07	-2.13910e-07
26.567	-4.63942e-07	6.99957e-08	-3.93947e-07	-1.22222e-07	4.52909e-08	-7.69312e-08	-3.20208e-07	1.48160e-07	-1.72048e-07	-1.67691e-07	4.73176e-08	-1.20373e-07	-7.30944e-08	4.53654e-08	-2.77290e-08	-1.93477e-07	5.91638e-08	-1.34314e-07	5.49339e-07	3.56918e-07	9.06257e-07	-3.27630e-07	1.14434e-07	-2.13197e-07
26.591	-4.61968e-07	6.96978e-08	-3.92270e-07	-1.21645e-07	4.50769e-08	-7.65677e-08	-3.19209e-07	1.47698e-07	-1.71511e-07	-1.66226e-07	4.69043e-08	-1.19322e-07	-7.23392e-08	4.48967e-08	-2.74425e-08	-1.93096e-07	5.90472e-08	-1.34049e-07	5.49526e-07	3.56334e-07	9.05860e-07	-3.26533e-07	1.14050e-07	-2.12482e-07
26.616	-4.59982e-07	6.93981e-08	-3.90583e-07	-1.21065e-07	4.48621e-08	-7.62028e-08	-3.18208e-07	1.47235e-07	-1.70973e-07	-1.64753e-07	4.64886e-08	-1.18264e-07	-7.15793e-08	4.44251e-08	-2.71543e-08	-1.92716e-07	5.89310e-08	-1.33785e-07	5.49722e-07	3.55751e-07	9.05473e-07	-3.25433e-07	1.13666e-07	-2.11767e-07
26.640	-4.57983e-07	6.90966e-08	-3.88887e-07	-1.20483e-07	4.46463e-08	-7.58364e-08	-3.17206e-07	1.46771e-07	-1.70435e-07	-1.63271e-07	4.60706e-08	-1.17201e-07	-7.08149e-08	4.39507e-08	-2.68643e-08	-1.92338e-07	5.88154e-08	-1.33523e-07	5.49928e-07	3.55168e-07	9.05096e-07	-3.24331e-07	1.13281e-07	-2.11050e-07
26.665	-4.55973e-07	6.87933e-08	-3.87179e-07	-1.19898e-07	4.44298e-08	-7.54685e-08	-3.16202e-07	1.46306e-07	-1.69895e-07	-1.61781e-07	4.56502e-08	-1.16131e-07	-7.00460e-08	4.34734e-08	-2.65726e-08	-1.91962e-07	5.87003e-08	-1.33262e-07	5.50143e-07	3.54586e-07	9.04729e-07	-3.23227e-07	1.12896e-07	-2.10331e-07
26.690	-4.53951e-07	6.84882e-08	-3.85462e-07	-1.19312e-07	4.42124e-08	-7.50992e-08	-3.15196e-07	1.45841e-07	-1.69355e-07	-1.60283e-07	4.52275e-08	-1.15056e-07	-6.92725e-08	4.29934e-08	-2.62792e-08	-1.91587e-07	5.85856e-08	-1.33001e-07	5.50368e-07	3.54005e-07	9.04373e-07	-3.22122e-07	1.12510e-07	-2.09612e-07
26.714	-4.51917e-07	6.81814e-08	-3.83735e-07	-1.18723e-07	4.39941e-08	-7.47285e-08	-3.14189e-07	1.45375e-07	-1.68814e-07	-1.58777e-07	4.48025e-08	-1.13975e-07	-6.84946e-08	4.25105e-08	-2.59840e-08	-1.91214e-07	5.84715e-08	-1.32742e-07	5.50603e-07	3.53424e-07	9.04027e-07	-3.21014e-07	1.12123e-07	-2.08891e-07
26.739	-4.49871e-07	6.78727e-08	-3.81998e-07	-1.18131e-07	4.37750e-08	-7.43563e-08	-3.13180e-07	1.44908e-07	-1.68272e-07	-1.57263e-07	4.43752e-08	-1.12888e-07	-6.77122e-08	4.20249e-08	-2.56872e-08	-1.90842e-07	5.83578e-08	-1.32484e-07	5.50848e-07	3.52844e-07	9.03691e-07	-3.19905e-07	1.11736e-07	-2.08170e-07
26.763	-4.47814e-07	6.75624e-08	-3.80252e-07	-1.17538e-07	4.35551e-08	-7.39828e-08	-3.12170e-07	1.44441e-07	-1.67729e-07	-1.55741e-07	4.39456e-08	-1.11795e-07	-6.69253e-08	4.15366e-08	-2.53887e-08	-1.90472e-07	5.82446e-08	-1.32227e-07	5.51102e-07	3.52264e-07	9.03366e-07	-3.18794e-07	1.11348e-07	-2.07447e-07
26.788	-4.45745e-07	6.72503e-08	-3.78495e-07	-1.16942e-07	4.33344e-08	-7.36079e-08	-3.11159e-07	1.43973e-07	-1.67186e-07	-1.54210e-07	4.35138e-08	-1.10696e-07	-6.61340e-08	4.10455e-08	-2.50885e-08	-1.90103e-07	5.81319e-08	-1.31971e-07	5.51366e-07	3.51685e-07	9.03051e-07	-3.17682e-07	1.10959e-07	-2.06723e-07
26.812	-4.43665e-07	6.69365e-08	-3.76729e-07	-1.16344e-07	4.31128e-08	-7.32315e-08	-3.10146e-07	1.43504e-07	-1.66642e-07	-1.52672e-07	4.30798e-08	-1.09592e-07	-6.53384e-08	4.05517e-08	-2.47867e-08	-1.89736e-07	5.80197e-08	-1.31716e-07	5.51639e-07	3.51107e-07	9.02747e-07	-3.16567e-07	1.10570e-07	-2.05998e-07
26.837	-4.41574e-07	6.66210e-08	-3.74953e-07	-1.15744e-07	4.28905e-08	-7.28539e-08	-3.09131e-07	1.43035e-07	-1.66097e-07	-1.51126e-07	4.26436e-08	-1.08483e-07	-6.45384e-08	4.00552e-08	-2.44832e-08	-1.89371e-07	5.79079e-08	-1.31463e-07	5.51923e-07	3.50530e-07	9.02453e-07	-3.15451e-07	1.10180e-07	-2.05271e-07
26.862	-4.39472e-07	6.63038e-08	-3.73168e-07	-1.15142e-07	4.26674e-08	-7.24749e-08	-3.08116e-07	1.42565e-07	-1.65551e-07	-1.49572e-07	4.22052e-08	-1.07367e-07	-6.37340e-08	3.95559e-08	-2.41781e-08	-1.89007e-07	5.77966e-08	-1.31210e-07	5.52215e-07	3.49954e-07	9.02169e-07	-3.14334e-07	1.09790e-07	-2.04544e-07
26.886	-4.37358e-07	6.59849e-08	-3.71373e-07	-1.14538e-07	4.24434e-08	-7.20945e-08	-3.07099e-07	1.42094e-07	-1.65004e-07	-1.48011e-07	4.17646e-08	-1.06246e-07	-6.29254e-08	3.90541e-08	-2.38713e-08	-1.88644e-07	5.76858e-08	-1.30959e-07	5.52518e-07	3.49378e-07	9.01897e-07	-3.13215e-07	1.09399e-07	-2.03816e-07
26.911	-4.35233e-07	6.56643e-08	-3.69569e-07	-1.13932e-07	4.22188e-08	-7.17129e-08	-3.06081e-07	1.41623e-07	-1.64457e-07	-1.46442e-07	4.13218e-08	-1.05120e-07	-6.21124e-08	3.85495e-08	-2.35629e-08	-1.88284e-07	5.75755e-08	-1.30708e-07	5.52831e-07	3.48804e-07	9.01634e-07	-3.12094e-07	1.09007e-07	-2.03087e-07
26.935	-4.33098e-07	6.53421e-08	-3.67756e-07	-1.13323e-07	4.19933e-08	-7.13299e-08	-3.05061e-07	1.41152e-07	-1.63910e-07	-1.44865e-07	4.08769e-08	-1.03988e-07	-6.12952e-08	3.80423e-08	-2.32529e-08	-1.87924e-07	5.74657e-08	-1.30459e-07	5.53153e-07	3.48230e-07	9.01383e-07	-3.10972e-07	1.08615e-07	-2.02357e-07
26.960	-4.30951e-07	6.50183e-08	-3.65933e-07	-1.12713e-07	4.17671e-08	-7.09457e-08	-3.04040e-07	1.40679e-07	-1.63361e-07	-1.43281e-07	4.04299e-08	-1.02851e-07	-6.04738e-08	3.75326e-08	-2.29413e-08	-1.87567e-07	5.73563e-08	-1.30211e-07	5.53485e-07	3.47658e-07	9.01142e-07	-3.09848e-07	1.08223e-07	-2.01625e-07
26.984	-4.28794e-07	6.46928e-08	-3.64101e-07	-1.12100e-07	4.15401e-08	-7.05601e-08	-3.03019e-07	1.40207e-07	-1.62812e-07	-1.41689e-07	3.99808e-08	-1.01709e-07	-5.96482e-08	3.70201e-08	-2.26281e-08	-1.87211e-07	5.72474e-08	-1.29963e-07	5.53826e-07	3.47086e-07	9.00912e-07	-3.08724e-07	1.07830e-07	-2.00893e-07
27.009	-4.26626e-07	6.43658e-08	-3.62261e-07	-1.11486e-07	4.13124e-08	-7.01733e-08	-3.01996e-07	1.39733e-07	-1.62262e-07	-1.40090e-07	3.95296e-08	-1.00561e-07	-5.88185e-08	3.65052e-08	-2.23133e-08	-1.86856e-07	5.71390e-08	-1.29717e-07	5.54177e-07	3.46515e-07	9.00693e-07	-3.07597e-07	1.07437e-07	-2.00161e-07
27.034	-4.24448e-07	6.40371e-08	-3.60411e-07	-1.10869e-07	4.10840e-08	-6.97853e-08	-3.00971e-07	1.39259e-07	-1.61712e-07	-1.38484e-07	3.90763e-08	-9.94077e-08	-5.79846e-08	3.59876e-08	-2.19970e-08	-1.86503e-07	5.70311e-08	-1.29472e-07	5.54539e-07	3.45946e-07	9.00484e-07	-3.06470e-07	1.07043e-07	-1.99427e-07
27.058	-4.22259e-07	6.37069e-08	-3.58552e-07	-1.10251e-07	4.08548e-08	-6.93961e-08	-2.99946e-07	1.38785e-07	-1.61161e-07	-1.36870e-07	3.86210e-08	-9.82494e-08	-5.71465e-08	3.54675e-08	-2.16790e-08	-1.86152e-07	5.69236e-08	-1.29228e-07	5.54909e-07	3.45377e-07	9.00287e-07	-3.05341e-07	1.06649e-07	-1.98692e-07
27.083	-4.20060e-07	6.33750e-08	-3.56685e-07	-1.09631e-07	4.06249e-08	-6.90056e-08	-2.98920e-07	1.38310e-07	-1.60610e-07	-1.35250e-07	3.81637e-08	-9.70859e-08	-5.63044e-08	3.49448e-08	-2.13596e-08	-1.85802e-07	5.68166e-08	-1.28985e-07	5.55290e-07	3.44810e-07	9.00100e-07	-3.04211e-07	1.06254e-07	-1.97957e-07
27.107	-4.17850e-07	6.30417e-08	-3.54808e-07	-1.09008e-07	4.03943e-08	-6.86139e-08	-2.97893e-07	1.37835e-07	-1.60058e-07	-1.33622e-07	3.77043e-08	-9.59173e-08	-5.54582e-08	3.44196e-08	-2.10386e-08	-1.85453e-07	5.67100e-08	-1.28743e-07	5.55680e-07	3.44244e-07	8.99924e-07	-3.03080e-07	1.05859e-07	-1.97221e-07
27.132	-4.15630e-07	6.27067e-08	-3.52923e-07	-1.08384e-07	4.01630e-08	-6.82210e-08	-2.96865e-07	1.37359e-07	-1.59506e-07	-1.31987e-07	3.72429e-08	-9.47437e-08	-5.46080e-08	3.38920e-08	-2.07160e-08	-1.85106e-07	5.66040e-08	-1.28502e-07	5.56080e-07	3.43679e-07	8.99759e-07	-3.01947e-07	1.05463e-07	-1.96484e-07
27.156	-4.13400e-07	6.23703e-08	-3.51030e-07	-1.07758e-07	3.99311e-08	-6.78270e-08	-2.95835e-07	1.36883e-07	-1.58953e-07	-1.30345e-07	3.67796e-08	-9.35650e-08	-5.37538e-08	3.33618e-08	-2.03920e-08	-1.84761e-07	5.64983e-08	-1.28263e-07	5.56490e-07	3.43115e-07	8.99605e-07	-3.00814e-07	1.05067e-07	-1.95746e-07
27.181	-4.11160e-07	6.20323e-08	-3.49128e-07	-1.07130e-07	3.96984e-08	-6.74318e-08	-2.94805e-07	1.36406e-07	-1.58399e-07	-1.28696e-07	3.63143e-08	-9.23813e-08	-5.28956e-08	3.28292e-08	-2.00664e-08	-1.84417e-07	5.63932e-08	-1.28024e-07	5.56910e-07	3.42552e-07	8.99462e-07	-2.99679e-07	1.04671e-07	-1.95008e-07
27.206	-4.08910e-07	6.16929e-08	-3.47217e-07	-1.06500e-07	3.94651e-08	-6.70354e-08	-2.93775e-07	1.35929e-07	-1.57845e-07	-1.27040e-07	3.58471e-08	-9.11927e-08	-5.20334e-08	3.22941e-08	-1.97393e-08	-1.84075e-07	5.62885e-08	-1.27786e-07	5.57340e-07	3.41991e-07	8.99331e-07	-2.98544e-07	1.04274e-07	-1.94269e-07
27.230	-4.06650e-07	6.13519e-08	-3.45298e-07	-1.05869e-07	3.92310e-08	-6.66379e-08	-2.92743e-07	1.35452e-07	-1.57291e-07	-1.25377e-07	3.53779e-08	-8.99992e-08	-5.11673e-08	3.17565e-08	-1.94108e-08	-1.83734e-07	5.61842e-08	-1.27550e-07	5.57779e-07	3.41431e-07	8.99210e-07	-2.97407e-07	1.03877e-07	-1.93530e-07
27.255	-4.04380e-07	6.10095e-08	-3.43371e-07	-1.05236e-07	3.89964e-08	-6.62393e-08	-2.91710e-07	1.34974e-07	-1.56736e-07	-1.23708e-07	3.49069e-08	-8.88009e-08	-5.02973e-08	3.12166e-08	-1.90807e-08	-1.83394e-07	5.60804e-08	-1.27314e-07	5.58228e-07	3.40873e-07	8.99101e-07	-2.96270e-07	1.03480e-07	-1.92789e-07
27.279	-4.02101e-07	6.06656e-08	-3.41436e-07	-1.04601e-07	3.87611e-08	-6.58396e-08	-2.90677e-07	1.34496e-07	-1.56181e-07	-1.22032e-07	3.44339e-08	-8.75977e-08	-4.94234e-08	3.06742e-08	-1.87492e-08	-1.83056e-07	5.59770e-08	-1.27079e-07	5.58687e-07	3.40315e-07	8.99002e-07	-2.95131e-07	1.03083e-07	-1.92049e-07
27.304	-3.99812e-07	6.03203e-08	-3.39492e-07	-1.03964e-07	3.85251e-08	-6.54389e-08	-2.89643e-07	1.34017e-07	-1.55625e-07	-1.20349e-07	3.39591e-08	-8.63898e-08	-4.85457e-08	3.01295e-08	-1.84163e-08	-1.82720e-07	5.58741e-08	-1.26846e-07	5.59156e-07	3.39760e-07	8.98915e-07	-2.93992e-07	1.02685e-07	-1.91307e-07
27.329	-3.97514e-07	5.99735e-08	-3.37540e-07	-1.03326e-07	3.82885e-08	-6.50370e-08	-2.88608e-07	1.33539e-07	-1.55069e-07	-1.18660e-07	3.34824e-08	-8.51772e-08	-4.76642e-08	2.95824e-08	-1.80818e-08	-1.82385e-07	5.57717e-08	-1.26613e-07	5.59634e-07	3.39205e-07	8.98840e-07	-2.92852e-07	1.02286e-07	-1.90565e-07
27.353	-3.95206e-07	5.96253e-08	-3.35581e-07	-1.02685e-07	3.80513e-08	-6.46341e-08	-2.87572e-07	1.33060e-07	-1.54513e-07	-1.16964e-07	3.30040e-08	-8.39600e-08	-4.67789e-08	2.90329e-08	-1.77460e-08	-1.82051e-07	5.56697e-08	-1.26381e-07	5.60123e-07	3.38652e-07	8.98775e-07	-2.91711e-07	1.01888e-07	-1.89823e-07
27.378	-3.92889e-07	5.92758e-08	-3.33613e-07	-1.02044e-07	3.78135e-08	-6.42301e-08	-2.86536e-07	1.32580e-07	-1.53956e-07	-1.15262e-07	3.25236e-08	-8.27381e-08	-4.58898e-08	2.84811e-08	-1.74087e-08	-1.81719e-07	5.55681e-08	-1.26151e-07	5.60621e-07	3.38101e-07	8.98722e-07	-2.90569e-07	1.01489e-07	-1.89080e-07
27.402	-3.90563e-07	5.89248e-08	-3.31638e-07	-1.01400e-07	3.75751e-08	-6.38251e-08	-2.85499e-07	1.32100e-07	-1.53399e-07	-1.13553e-07	3.20415e-08	-8.15116e-08	-4.49970e-08	2.79270e-08	-1.70700e-08	-1.81388e-07	5.54669e-08	-1.25921e-07	5.61129e-07	3.37551e-07	8.98681e-07	-2.89427e-07	1.01090e-07	-1.88336e-07
27.427	-3.88227e-07	5.85724e-08	-3.29655e-07	-1.00755e-07	3.73360e-08	-6.34191e-08	-2.84462e-07	1.31620e-07	-1.52842e-07	-1.11838e-07	3.15576e-08	-8.02806e-08	-4.41004e-08	2.73705e-08	-1.67299e-08	-1.81059e-07	5.53662e-08	-1.25693e-07	5.61647e-07	3.37003e-07	8.98650e-07	-2.88283e-07	1.00691e-07	-1.87593e-07
27.451	-3.85883e-07	5.82187e-08	-3.27664e-07	-1.00108e-07	3.70964e-08	-6.30120e-08	-2.83424e-07	1.31140e-07	-1.52284e-07	-1.10117e-07	3.10720e-08	-7.90452e-08	-4.32002e-08	2.68118e-08	-1.63884e-08	-1.80731e-07	5.52659e-08	-1.25465e-07	5.62175e-07	3.36457e-07	8.98632e-07	-2.87140e-07	1.00291e-07	-1.86848e-07
27.476	-3.83529e-07	5.78636e-08	-3.25666e-07	-9.94602e-08	3.68562e-08	-6.26040e-08	-2.82386e-07	1.30660e-07	-1.51726e-07	-1.08390e-07	3.05846e-08	-7.78053e-08	-4.22963e-08	2.62508e-08	-1.60455e-08	-1.80404e-07	5.51661e-08	-1.25238e-07	5.62713e-07	3.35912e-07	8.98625e-07	-2.85995e-07	9.98916e-08	-1.86104e-07
27.501	-3.81167e-07	5.75072e-08	-3.23660e-07	-9.88104e-08	3.66154e-08	-6.21950e-08	-2.81347e-07	1.30179e-07	-1.51168e-07	-1.06656e-07	3.00955e-08	-7.65610e-08	-4.13888e-08	2.56876e-08	-1.57012e-08	-1.80079e-07	5.50667e-08	-1.25013e-07	5.63260e-07	3.35369e-07	8.98629e-07	-2.84850e-07	9.94917e-08	-1.85359e-07
27.525	-3.78796e-07	5.71495e-08	-3.21646e-07	-9.81591e-08	3.63741e-08	-6.17851e-08	-2.80307e-07	1.29698e-07	-1.50609e-07	-1.04917e-07	2.96046e-08	-7.53124e-08	-4.04776e-08	2.51221e-08	-1.53556e-08	-1.79755e-07	5.49677e-08	-1.24788e-07	5.63818e-07	3.34827e-07	8.98645e-07	-2.83705e-07	9.90917e-08	-1.84613e-07
27.550	-3.76416e-07	5.67905e-08	-3.19626e-07	-9.75063e-08	3.61322e-08	-6.13742e-08	-2.79268e-07	1.29217e-07	-1.50051e-07	-1.03172e-07	2.91121e-08	-7.40594e-08	-3.95629e-08	2.45544e-08	-1.50085e-08	-1.79433e-07	5.48691e-08	-1.24564e-07	5.64385e-07	3.34287e-07	8.98672e-07	-2.82559e-07	9.86914e-08	-1.83868e-07
27.574	-3.74028e-07	5.64301e-08	-3.17597e-07	-9.68521e-08	3.58897e-08	-6.09623e-08	-2.78227e-07	1.28736e-07	-1.49492e-07	-1.01420e-07	2.86179e-08	-7.28022e-08	-3.86447e-08	2.39845e-08	-1.46602e-08	-1.79112e-07	5.47709e-08	-1.24341e-07	5.64962e-07	3.33749e-07	8.98711e-07	-2.81413e-07	9.82910e-08	-1.83122e-07
27.599	-3.71631e-07	5.60685e-08	-3.15562e-07	-9.61963e-08	3.56467e-08	-6.05496e-08	-2.77187e-07	1.28254e-07	-1.48933e-07	-9.96630e-08	2.81221e-08	-7.15409e-08	-3.77229e-08	2.34124e-08	-1.43105e-08	-1.78792e-07	5.46732e-08	-1.24119e-07	5.65549e-07	3.33213e-07	8.98762e-07	-2.80266e-07	9.78904e-08	-1.82375e-07
27.623	-3.69226e-07	5.57056e-08	-3.13520e-07	-9.55392e-08	3.54032e-08	-6.01360e-08	-2.76146e-07	1.27773e-07	-1.48373e-07	-9.78999e-08	2.76246e-08	-7.02753e-08	-3.67976e-08	2.28381e-08	-1.39595e-08	-1.78474e-07	5.45758e-08	-1.23898e-07	5.66146e-07	3.32679e-07	8.98825e-07	-2.79119e-07	9.74897e-08	-1.81629e-07
27.648	-3.66812e-07	5.53415e-08	-3.11470e-07	-9.48806e-08	3.51592e-08	-5.97214e-08	-2.75105e-07	1.27291e-07	-1.47814e-07	-9.61311e-08	2.71255e-08	-6.90056e-08	-3.58688e-08	2.22617e-08	-1.36072e-08	-1.78157e-07	5.44789e-08	-1.23678e-07	5.66753e-07	3.32146e-07	8.98899e-07	-2.77971e-07	9.70889e-08	-1.80882e-07
27.673	-3.64390e-07	5.49761e-08	-3.09414e-07	-9.42206e-08	3.49146e-08	-5.93060e-08	-2.74063e-07	1.26809e-07	-1.47254e-07	-9.43567e-08	2.66248e-08	-6.77319e-08	-3.49366e-08	2.16831e-08	-1.32535e-08	-1.77841e-07	5.43824e-08	-1.23459e-07	5.67370e-07	3.31616e-07	8.98986e-07	-2.76823e-07	9.66880e-08	-1.80135e-07
27.697	-3.61960e-07	5.46095e-08	-3.07351e-07	-9.35592e-08	3.46695e-08	-5.88897e-08	-2.73021e-07	1.26327e-07	-1.46695e-07	-9.25766e-08	2.61225e-08	-6.64541e-08	-3.40010e-08	2.11024e-08	-1.28986e-08	-1.77527e-07	5.42863e-08	-1.23241e-07	5.67997e-07	3.31087e-07	8.99084e-07	-2.75675e-07	9.62870e-08	-1.79388e-07
27.722	-3.59522e-07	5.42417e-08	-3.05281e-07	-9.28966e-08	3.44240e-08	-5.84726e-08	-2.71980e-07	1.25845e-07	-1.46135e-07	-9.07910e-08	2.56187e-08	-6.51723e-08	-3.30620e-08	2.05196e-08	-1.25424e-08	-1.77214e-07	5.41905e-08	-1.23023e-07	5.68633e-07	3.30560e-07	8.99194e-07	-2.74527e-07	9.58859e-08	-1.78641e-07
27.746	-3.57076e-07	5.38727e-08	-3.03204e-07	-9.22325e-08	3.41779e-08	-5.80547e-08	-2.70937e-07	1.25363e-07	-1.45575e-07	-8.89999e-08	2.51133e-08	-6.38866e-08	-3.21196e-08	1.99347e-08	-1.21849e-08	-1.76902e-07	5.40952e-08	-1.22807e-07	5.69280e-07	3.30035e-07	8.99316e-07	-2.73378e-07	9.54847e-08	-1.77893e-07
27.771	-3.54623e-07	5.35025e-08	-3.01120e-07	-9.15672e-08	3.39314e-08	-5.76359e-08	-2.69895e-07	1.24880e-07	-1.45015e-07	-8.72034e-08	2.46064e-08	-6.25971e-08	-3.11739e-08	1.93478e-08	-1.18261e-08	-1.76592e-07	5.40003e-08	-1.22592e-07	5.69937e-07	3.29513e-07	8.99449e-07	-2.72229e-07	9.50835e-08	-1.77146e-07
27.795	-3.52161e-07	5.31311e-08	-2.99030e-07	-9.09006e-08	3.36843e-08	-5.72163e-08	-2.68853e-07	1.24398e-07	-1.44455e-07	-8.54015e-08	2.40979e-08	-6.13036e-08	-3.02248e-08	1.87588e-08	-1.14661e-08	-1.76283e-07	5.39057e-08	-1.22377e-07	5.70603e-07	3.28992e-07	8.99595e-07	-2.71081e-07	9.46823e-08	-1.76398e-07
27.820	-3.49692e-07	5.27586e-08	-2.96933e-07	-9.02328e-08	3.34369e-08	-5.67959e-08	-2.67810e-07	1.23916e-07	-1.43895e-07	-8.35944e-08	2.35880e-08	-6.00064e-08	-2.92725e-08	1.81677e-08	-1.11048e-08	-1.75975e-07	5.38115e-08	-1.22163e-07	5.71279e-07	3.28474e-07	8.99753e-07	-2.69932e-07	9.42810e-08	-1.75651e-07
27.845	-3.47215e-07	5.23849e-08	-2.94830e-07	-8.95637e-08	3.31889e-08	-5.63748e-08	-2.66768e-07	1.23433e-07	-1.43335e-07	-8.17819e-08	2.30766e-08	-5.87054e-08	-2.83169e-08	1.75746e-08	-1.07423e-08	-1.75668e-07	5.37177e-08	-1.21950e-07	5.71966e-07	3.27957e-07	8.99923e-07	-2.68783e-07	9.38796e-08	-1.74903e-07
27.869	-3.44731e-07	5.20101e-08	-2.92721e-07	-8.88934e-08	3.29405e-08	-5.59529e-08	-2.65725e-07	1.22951e-07	-1.42774e-07	-7.99643e-08	2.25637e-08	-5.74006e-08	-2.73580e-08	1.69795e-08	-1.03785e-08	-1.75362e-07	5.36243e-08	-1.21738e-07	5.72662e-07	3.27443e-07	9.00105e-07	-2.67634e-07	9.34783e-08	-1.74155e-07
27.894	-3.42239e-07	5.16341e-08	-2.90605e-07	-8.82220e-08	3.26917e-08	-5.55302e-08	-2.64683e-07	1.22469e-07	-1.42214e-07	-7.81416e-08	2.20494e-08	-5.60922e-08	-2.63960e-08	1.63824e-08	-1.00136e-08	-1.75058e-07	5.35313e-08	-1.21527e-07	5.73368e-07	3.26931e-07	9.00299e-07	-2.66485e-07	9.30770e-08	-1.73408e-07
27.918	-3.39740e-07	5.12571e-08	-2.88483e-07	-8.75493e-08	3.24425e-08	-5.51069e-08	-2.63640e-07	1.21986e-07	-1.41654e-07	-7.63139e-08	2.15336e-08	-5.47802e-08	-2.54308e-08	1.57834e-08	-9.64739e-09	-1.74755e-07	5.34386e-08	-1.21317e-07	5.74085e-07	3.26421e-07	9.00506e-07	-2.65336e-07	9.26757e-08	-1.72660e-07
27.943	-3.37234e-07	5.08790e-08	-2.86355e-07	-8.68755e-08	3.21928e-08	-5.46827e-08	-2.62598e-07	1.21504e-07	-1.41094e-07	-7.44811e-08	2.10165e-08	-5.34646e-08	-2.44624e-08	1.51824e-08	-9.28002e-09	-1.74453e-07	5.33463e-08	-1.21107e-07	5.74811e-07	3.25914e-07	9.00724e-07	-2.64187e-07	9.22744e-08	-1.71912e-07
27.967	-3.34721e-07	5.04998e-08	-2.84221e-07	-8.62006e-08	3.19427e-08	-5.42579e-08	-2.61556e-07	1.21022e-07	-1.40534e-07	-7.26434e-08	2.04979e-08	-5.21455e-08	-2.34908e-08	1.45794e-08	-8.91146e-09	-1.74153e-07	5.32544e-08	-1.20898e-07	5.75547e-07	3.25408e-07	9.00955e-07	-2.63038e-07	9.18732e-08	-1.71165e-07
27.992	-3.32200e-07	5.01196e-08	-2.82081e-07	-8.55246e-08	3.16922e-08	-5.38324e-08	-2.60513e-07	1.20539e-07	-1.39974e-07	-7.08009e-08	1.99780e-08	-5.08228e-08	-2.25162e-08	1.39745e-08	-8.54172e-09	-1.73853e-07	5.31628e-08	-1.20690e-07	5.76293e-07	3.24905e-07	9.01198e-07	-2.61890e-07	9.14720e-08	-1.70418e-07
28.017	-3.29673e-07	4.97382e-08	-2.79935e-07	-8.48475e-08	3.14413e-08	-5.34063e-08	-2.59471e-07	1.20057e-07	-1.39414e-07	-6.89535e-08	1.94567e-08	-4.94967e-08	-2.15385e-08	1.33677e-08	-8.17082e-09	-1.73555e-07	5.30716e-08	-1.20483e-07	5.77049e-07	3.24405e-07	9.01454e-07	-2.60741e-07	9.10709e-08	-1.69670e-07
28.041	-3.27139e-07	4.93559e-08	-2.77783e-07	-8.41694e-08	3.11900e-08	-5.29794e-08	-2.58430e-07	1.19575e-07	-1.38854e-07	-6.71014e-08	1.89341e-08	-4.81672e-08	-2.05577e-08	1.27590e-08	-7.79875e-09	-1.73258e-07	5.29807e-08	-1.20277e-07	5.77815e-07	3.23906e-07	9.01722e-07	-2.59593e-07	9.06699e-08	-1.68923e-07
28.066	-3.24598e-07	4.89725e-08	-2.75625e-07	-8.34902e-08	3.09383e-08	-5.25519e-08	-2.57388e-07	1.19093e-07	-1.38295e-07	-6.52445e-08	1.84102e-08	-4.68344e-08	-1.95739e-08	1.21484e-08	-7.42553e-09	-1.72962e-07	5.28902e-08	-1.20071e-07	5.78591e-07	3.23411e-07	9.02002e-07	-2.58445e-07	9.02690e-08	-1.68176e-07
28.090	-3.22050e-07	4.85882e-08	-2.73462e-07	-8.28100e-08	3.06863e-08	-5.21238e-08	-2.56346e-07	1.18611e-07	-1.37735e-07	-6.33831e-08	1.78849e-08	-4.54982e-08	-1.85871e-08	1.15359e-08	-7.05117e-09	-1.72667e-07	5.28000e-08	-1.19867e-07	5.79378e-07	3.22917e-07	9.02295e-07	-2.57297e-07	8.98681e-08	-1.67429e-07
28.115	-3.19496e-07	4.82028e-08	-2.71293e-07	-8.21289e-08	3.04339e-08	-5.16950e-08	-2.55305e-07	1.18130e-07	-1.37176e-07	-6.15171e-08	1.73584e-08	-4.41587e-08	-1.75973e-08	1.09216e-08	-6.67568e-09	-1.72373e-07	5.27102e-08	-1.19663e-07	5.80174e-07	3.22426e-07	9.02600e-07	-2.56150e-07	8.94674e-08	-1.66683e-07
28.140	-3.16935e-07	4.78164e-08	-2.69118e-07	-8.14467e-08	3.01811e-08	-5.12657e-08	-2.54265e-07	1.17648e-07	-1.36616e-07	-5.96465e-08	1.68306e-08	-4.28160e-08	-1.66045e-08	1.03054e-08	-6.29907e-09	-1.72080e-07	5.26206e-08	-1.19460e-07	5.80980e-07	3.21938e-07	9.02918e-07	-2.55003e-07	8.90668e-08	-1.65936e-07
28.164	-3.14367e-07	4.74291e-08	-2.66938e-07	-8.07636e-08	2.99280e-08	-5.08357e-08	-2.53224e-07	1.17167e-07	-1.36057e-07	-5.77716e-08	1.63015e-08	-4.14700e-08	-1.56088e-08	9.68748e-09	-5.92135e-09	-1.71789e-07	5.25315e-08	-1.19257e-07	5.81796e-07	3.21452e-07	9.03248e-07	-2.53857e-07	8.86663e-08	-1.65190e-07
28.189	-3.11794e-07	4.70408e-08	-2.64753e-07	-8.00796e-08	2.96745e-08	-5.04051e-08	-2.52184e-07	1.16685e-07	-1.35499e-07	-5.58922e-08	1.57712e-08	-4.01210e-08	-1.46102e-08	9.06771e-09	-5.54252e-09	-1.71498e-07	5.24426e-08	-1.19055e-07	5.82622e-07	3.20968e-07	9.03591e-07	-2.52711e-07	8.82660e-08	-1.64445e-07
28.213	-3.09214e-07	4.66516e-08	-2.62562e-07	-7.93947e-08	2.94207e-08	-4.99740e-08	-2.51144e-07	1.16204e-07	-1.34940e-07	-5.40085e-08	1.52397e-08	-3.87688e-08	-1.36087e-08	8.44615e-09	-5.16260e-09	-1.71209e-07	5.23541e-08	-1.18854e-07	5.83459e-07	3.20488e-07	9.03946e-07	-2.51565e-07	8.78659e-08	-1.63699e-07
28.238	-3.06628e-07	4.62614e-08	-2.60367e-07	-7.87089e-08	2.91665e-08	-4.95424e-08	-2.50105e-07	1.15723e-07	-1.34381e-07	-5.21205e-08	1.47069e-08	-3.74135e-08	-1.26044e-08	7.82281e-09	-4.78159e-09	-1.70920e-07	5.22659e-08	-1.18654e-07	5.84305e-07	3.20009e-07	9.04314e-07	-2.50420e-07	8.74659e-08	-1.62954e-07
28.262	-3.04036e-07	4.58704e-08	-2.58166e-07	-7.80223e-08	2.89121e-08	-4.91102e-08	-2.49066e-07	1.15243e-07	-1.33823e-07	-5.02283e-08	1.41730e-08	-3.60553e-08	-1.15972e-08	7.19771e-09	-4.39951e-09	-1.70633e-07	5.21780e-08	-1.18455e-07	5.85161e-07	3.19534e-07	9.04695e-07	-2.49275e-07	8.70661e-08	-1.62209e-07
28.287	-3.01438e-07	4.54784e-08	-2.55960e-07	-7.73348e-08	2.86573e-08	-4.86774e-08	-2.48027e-07	1.14762e-07	-1.33265e-07	-4.83319e-08	1.36379e-08	-3.46940e-08	-1.05872e-08	6.57087e-09	-4.01636e-09	-1.70346e-07	5.20904e-08	-1.18256e-07	5.86028e-07	3.19061e-07	9.05089e-07	-2.48131e-07	8.66665e-08	-1.61465e-07
28.312	-2.98834e-07	4.50855e-08	-2.53748e-07	-7.66464e-08	2.84023e-08	-4.82442e-08	-2.46989e-07	1.14282e-07	-1.32708e-07	-4.64315e-08	1.31017e-08	-3.33298e-08	-9.57446e-09	5.94231e-09	-3.63216e-09	-1.70061e-07	5.20032e-08	-1.18058e-07	5.86904e-07	3.18591e-07	9.05495e-07	-2.46987e-07	8.62671e-08	-1.60720e-07
28.336	-2.96224e-07	4.46918e-08	-2.51532e-07	-7.59573e-08	2.81469e-08	-4.78104e-08	-2.45952e-07	1.13802e-07	-1.32150e-07	-4.45270e-08	1.25643e-08	-3.19627e-08	-8.55893e-09	5.31202e-09	-3.24691e-09	-1.69777e-07	5.19162e-08	-1.17860e-07	5.87790e-07	3.18124e-07	9.05914e-07	-2.45845e-07	8.58679e-08	-1.59977e-07
28.361	-2.93609e-07	4.42972e-08	-2.49311e-07	-7.52674e-08	2.78913e-08	-4.73762e-08	-2.44915e-07	1.13322e-07	-1.31593e-07	-4.26185e-08	1.20257e-08	-3.05927e-08	-7.54066e-09	4.68004e-09	-2.86061e-09	-1.69493e-07	5.18295e-08	-1.17664e-07	5.88687e-07	3.17659e-07	9.06346e-07	-2.44702e-07	8.54690e-08	-1.59233e-07
28.385	-2.90987e-07	4.39017e-08	-2.47086e-07	-7.45768e-08	2.76353e-08	-4.69415e-08	-2.43879e-07	1.12843e-07	-1.31036e-07	-4.07060e-08	1.14861e-08	-2.92199e-08	-6.51967e-09	4.04637e-09	-2.47329e-09	-1.69211e-07	5.17432e-08	-1.17467e-07	5.89594e-07	3.17197e-07	9.06791e-07	-2.43561e-07	8.50702e-08	-1.58491e-07
28.410	-2.88361e-07	4.35054e-08	-2.44855e-07	-7.38854e-08	2.73791e-08	-4.65063e-08	-2.42843e-07	1.12363e-07	-1.30480e-07	-3.87897e-08	1.09454e-08	-2.78444e-08	-5.49599e-09	3.41104e-09	-2.08495e-09	-1.68929e-07	5.16571e-08	-1.17272e-07	5.90510e-07	3.16738e-07	9.07248e-07	-2.42420e-07	8.46718e-08	-1.57748e-07
28.434	-2.85728e-07	4.31083e-08	-2.42620e-07	-7.31933e-08	2.71227e-08	-4.60707e-08	-2.41808e-07	1.11884e-07	-1.29924e-07	-3.68696e-08	1.04036e-08	-2.64660e-08	-4.46965e-09	2.77405e-09	-1.69560e-09	-1.68649e-07	5.15713e-08	-1.17077e-07	5.91437e-07	3.16282e-07	9.07719e-07	-2.41280e-07	8.42736e-08	-1.57006e-07
28.459	-2.83091e-07	4.27103e-08	-2.40380e-07	-7.25006e-08	2.68660e-08	-4.56346e-08	-2.40774e-07	1.11406e-07	-1.29368e-07	-3.49457e-08	9.86071e-09	-2.50850e-08	-3.44066e-09	2.13541e-09	-1.30524e-09	-1.68369e-07	5.14858e-08	-1.16883e-07	5.92374e-07	3.15829e-07	9.08203e-07	-2.40141e-07	8.38756e-08	-1.56265e-07
28.484	-2.80448e-07	4.23116e-08	-2.38136e-07	-7.18071e-08	2.66090e-08	-4.51981e-08	-2.39740e-07	1.10928e-07	-1.28812e-07	-3.30181e-08	9.31679e-09	-2.37013e-08	-2.40905e-09	1.49516e-09	-9.13895e-10	-1.68090e-07	5.14006e-08	-1.16690e-07	5.93321e-07	3.15378e-07	9.08699e-07	-2.39002e-07	8.34780e-08	-1.55524e-07
28.508	-2.77800e-07	4.19121e-08	-2.35888e-07	-7.11130e-08	2.63518e-08	-4.47612e-08	-2.38707e-07	1.10450e-07	-1.28257e-07	-3.10869e-08	8.77185e-09	-2.23150e-08	-1.37485e-09	8.53286e-10	-5.21560e-10	-1.67813e-07	5.13156e-08	-1.16497e-07	5.94278e-07	3.14931e-07	9.09209e-07	-2.37864e-07	8.30806e-08	-1.54784e-07
28.533	-2.75146e-07	4.15118e-08	-2.33635e-07	-7.04183e-08	2.60944e-08	-4.43239e-08	-2.37675e-07	1.09972e-07	-1.27703e-07	-2.91521e-08	8.22590e-09	-2.09262e-08	-3.38067e-10	2.09818e-10	-1.28249e-10	-1.67536e-07	5.12310e-08	-1.16305e-07	5.95245e-07	3.14487e-07	9.09732e-07	-2.36728e-07	8.26836e-08	-1.54044e-07
28.557	-2.72488e-07	4.11107e-08	-2.31377e-07	-6.97229e-08	2.58367e-08	-4.38862e-08	-2.36643e-07	1.09495e-07	-1.27149e-07	-2.72137e-08	7.67894e-09	-1.95347e-08	7.01264e-10	-4.35233e-10	2.66031e-10	-1.67260e-07	5.11465e-08	-1.16113e-07	5.96222e-07	3.14045e-07	9.10268e-07	-2.35592e-07	8.22868e-08	-1.53305e-07
28.582	-2.69825e-07	4.07089e-08	-2.29116e-07	-6.90270e-08	2.55788e-08	-4.34482e-08	-2.35613e-07	1.09018e-07	-1.26595e-07	-2.52718e-08	7.13100e-09	-1.81408e-08	1.74312e-09	-1.08185e-09	6.61269e-10	-1.66984e-07	5.10624e-08	-1.15922e-07	5.97210e-07	3.13607e-07	9.10817e-07	-2.34457e-07	8.18904e-08	-1.52566e-07
28.606	-2.67156e-07	4.03063e-08	-2.26850e-07	-6.83305e-08	2.53207e-08	-4.30098e-08	-2.34583e-07	1.08541e-07	-1.26041e-07	-2.33265e-08	6.58209e-09	-1.67444e-08	2.78749e-09	-1.73003e-09	1.05746e-09	-1.66710e-07	5.09785e-08	-1.15732e-07	5.98207e-07	3.13171e-07	9.11379e-07	-2.33323e-07	8.14943e-08	-1.51828e-07
28.631	-2.64483e-07	3.99030e-08	-2.24580e-07	-6.76334e-08	2.50624e-08	-4.25710e-08	-2.33554e-07	1.08065e-07	-1.25488e-07	-2.13778e-08	6.03222e-09	-1.53456e-08	3.83434e-09	-2.37975e-09	1.45459e-09	-1.66437e-07	5.08949e-08	-1.15542e-07	5.99215e-07	3.12739e-07	9.11954e-07	-2.32190e-07	8.10986e-08	-1.51091e-07
28.656	-2.61806e-07	3.94990e-08	-2.22307e-07	-6.69359e-08	2.48039e-08	-4.21320e-08	-2.32525e-07	1.07589e-07	-1.24936e-07	-1.94258e-08	5.48142e-09	-1.39444e-08	4.88365e-09	-3.03099e-09	1.85265e-09	-1.66164e-07	5.08115e-08	-1.15352e-07	6.00233e-07	3.12310e-07	9.12543e-07	-2.31058e-07	8.07032e-08	-1.50355e-07
28.680	-2.59123e-07	3.90943e-08	-2.20029e-07	-6.62378e-08	2.45452e-08	-4.16925e-08	-2.31498e-07	1.07114e-07	-1.24384e-07	-1.74705e-08	4.92970e-09	-1.25408e-08	5.93539e-09	-3.68375e-09	2.25164e-09	-1.65892e-07	5.07284e-08	-1.15164e-07	6.01261e-07	3.11884e-07	9.13145e-07	-2.29927e-07	8.03082e-08	-1.49619e-07
28.705	-2.56436e-07	3.86889e-08	-2.17747e-07	-6.55392e-08	2.42863e-08	-4.12528e-08	-2.30472e-07	1.06639e-07	-1.23833e-07	-1.55120e-08	4.37706e-09	-1.11350e-08	6.98956e-09	-4.33801e-09	2.65155e-09	-1.65621e-07	5.06455e-08	-1.14975e-07	6.02299e-07	3.11461e-07	9.13760e-07	-2.28797e-07	7.99135e-08	-1.48883e-07
28.729	-2.53744e-07	3.82828e-08	-2.15462e-07	-6.48401e-08	2.40273e-08	-4.08128e-08	-2.29446e-07	1.06165e-07	-1.23282e-07	-1.35503e-08	3.82353e-09	-9.72682e-09	8.04612e-09	-4.99376e-09	3.05237e-09	-1.65351e-07	5.05628e-08	-1.14788e-07	6.03347e-07	3.11042e-07	9.14388e-07	-2.27668e-07	7.95193e-08	-1.48149e-07
28.754	-2.51048e-07	3.78761e-08	-2.13172e-07	-6.41406e-08	2.37681e-08	-4.03725e-08	-2.28422e-07	1.05691e-07	-1.22731e-07	-1.15855e-08	3.26912e-09	-8.31643e-09	9.10506e-09	-5.65097e-09	3.45409e-09	-1.65081e-07	5.04804e-08	-1.14601e-07	6.04405e-07	3.10625e-07	9.15030e-07	-2.26541e-07	7.91254e-08	-1.47415e-07
28.778	-2.48348e-07	3.74686e-08	-2.10879e-07	-6.34407e-08	2.35087e-08	-3.99320e-08	-2.27398e-07	1.05217e-07	-1.22181e-07	-9.61768e-09	2.71384e-09	-6.90384e-09	1.01663e-08	-6.30965e-09	3.85670e-09	-1.64812e-07	5.03982e-08	-1.14414e-07	6.05474e-07	3.10212e-07	9.15686e-07	-2.25414e-07	7.87320e-08	-1.46682e-07
28.803	-2.45643e-07	3.70606e-08	-2.08583e-07	-6.27403e-08	2.32492e-08	-3.94911e-08	-2.26376e-07	1.04744e-07	-1.21632e-07	-7.64680e-09	2.15771e-09	-5.48909e-09	1.12300e-08	-6.96978e-09	4.26019e-09	-1.64544e-07	5.03162e-08	-1.14228e-07	6.06552e-07	3.09802e-07	9.16355e-07	-2.24289e-07	7.83389e-08	-1.45950e-07
28.828	-2.42935e-07	3.66519e-08	-2.06283e-07	-6.20396e-08	2.29895e-08	-3.90500e-08	-2.25355e-07	1.04271e-07	-1.21083e-07	-5.67295e-09	1.60075e-09	-4.07220e-09	1.22959e-08	-7.63134e-09	4.66456e-09	-1.64277e-07	5.02345e-08	-1.14042e-07	6.07641e-07	3.09396e-07	9.17037e-07	-2.23165e-07	7.79463e-08	-1.45218e-07
28.852	-2.40222e-07	3.62426e-08	-2.03979e-07	-6.13384e-08	2.27297e-08	-3.86087e-08	-2.24334e-07	1.03799e-07	-1.20535e-07	-3.69619e-09	1.04296e-09	-2.65323e-09	1.33641e-08	-8.29432e-09	5.06980e-09	-1.64010e-07	5.01530e-08	-1.13857e-07	6.08740e-07	3.08992e-07	9.17733e-07	-2.22042e-07	7.75541e-08	-1.44488e-07
28.877	-2.37505e-07	3.58327e-08	-2.01672e-07	-6.06369e-08	2.24698e-08	-3.81672e-08	-2.23315e-07	1.03328e-07	-1.19987e-07	-1.71655e-09	4.84364e-10	-1.23219e-09	1.44346e-08	-8.95871e-09	5.47590e-09	-1.63744e-07	5.00717e-08	-1.13673e-07	6.09850e-07	3.08593e-07	9.18442e-07	-2.20920e-07	7.71624e-08	-1.43758e-07
28.901	-2.34784e-07	3.54222e-08	-1.99362e-07	-5.99351e-08	2.22097e-08	-3.77254e-08	-2.22297e-07	1.02857e-07	-1.19440e-07	2.65898e-10	-7.50290e-11	1.90869e-10	1.55074e-08	-9.62450e-09	5.88285e-09	-1.63479e-07	4.99906e-08	-1.13489e-07	6.10969e-07	3.08196e-07	9.19165e-07	-2.19800e-07	7.67711e-08	-1.43029e-07
28.926	-2.32059e-07	3.50111e-08	-1.97048e-07	-5.92330e-08	2.19495e-08	-3.72835e-08	-2.21280e-07	1.02386e-07	-1.18894e-07	2.25112e-09	-6.35203e-10	1.61592e-09	1.65823e-08	-1.02917e-08	6.29065e-09	-1.63215e-07	4.99097e-08	-1.13305e-07	6.12099e-07	3.07803e-07	9.19902e-07	-2.18681e-07	7.63803e-08	-1.42301e-07
28.951	-2.29330e-07	3.45994e-08	-1.94731e-07	-5.85305e-08	2.16892e-08	-3.68413e-08	-2.20264e-07	1.01916e-07	-1.18348e-07	4.23907e-09	-1.19615e-09	3.04292e-09	1.76595e-08	-1.09602e-08	6.69929e-09	-1.62951e-07	4.98290e-08	-1.13122e-07	6.13238e-07	3.07413e-07	9.20652e-07	-2.17563e-07	7.59899e-08	-1.41573e-07
28.975	-2.26598e-07	3.41872e-08	-1.92411e-07	-5.78278e-08	2.14288e-08	-3.63990e-08	-2.19250e-07	1.01447e-07	-1.17803e-07	6.22969e-09	-1.75784e-09	4.47184e-09	1.87389e-08	-1.16301e-08	7.10875e-09	-1.62688e-07	4.97485e-08	-1.12939e-07	6.14388e-07	3.07027e-07	9.21416e-07	-2.16447e-07	7.56001e-08	-1.40847e-07
29.000	-2.23862e-07	3.37744e-08	-1.90087e-07	-5.71248e-08	2.11683e-08	-3.59565e-08	-2.18236e-07	1.00978e-07	-1.17258e-07	8.22293e-09	-2.32028e-09	5.90265e-09	1.98204e-08	-1.23014e-08	7.51904e-09	-1.62425e-07	4.96682e-08	-1.12757e-07	6.15549e-07	3.06645e-07	9.22193e-07	-2.15332e-07	7.52107e-08	-1.40122e-07
29.024	-2.21122e-07	3.33610e-08	-1.87761e-07	-5.64215e-08	2.09077e-08	-3.55139e-08	-2.17224e-07	1.00509e-07	-1.16715e-07	1.02188e-08	-2.88345e-09	7.33531e-09	2.09041e-08	-1.29739e-08	7.93015e-09	-1.62163e-07	4.95881e-08	-1.12575e-07	6.16719e-07	3.06266e-07	9.22985e-07	-2.14219e-07	7.48218e-08	-1.39397e-07
29.049	-2.18379e-07	3.29471e-08	-1.85432e-07	-5.57181e-08	2.06470e-08	-3.50711e-08	-2.16213e-07	1.00042e-07	-1.16171e-07	1.22171e-08	-3.44733e-09	8.76980e-09	2.19899e-08	-1.36478e-08	8.34206e-09	-1.61902e-07	4.95082e-08	-1.12394e-07	6.17900e-07	3.05890e-07	9.23790e-07	-2.13107e-07	7.44334e-08	-1.38674e-07
29.073	-2.15632e-07	3.25327e-08	-1.83099e-07	-5.50144e-08	2.03862e-08	-3.46281e-08	-2.15203e-07	9.95744e-08	-1.15629e-07	1.42180e-08	-4.01192e-09	1.02061e-08	2.30778e-08	-1.43230e-08	8.75478e-09	-1.61641e-07	4.94285e-08	-1.12213e-07	6.19091e-07	3.05518e-07	9.24609e-07	-2.11997e-07	7.40456e-08	-1.37951e-07
29.098	-2.12882e-07	3.21178e-08	-1.80764e-07	-5.43105e-08	2.01254e-08	-3.41851e-08	-2.14195e-07	9.91078e-08	-1.15087e-07	1.62213e-08	-4.57719e-09	1.16441e-08	2.41678e-08	-1.49996e-08	9.16828e-09	-1.61381e-07	4.93489e-08	-1.12032e-07	6.20292e-07	3.05150e-07	9.25441e-07	-2.10888e-07	7.36583e-08	-1.37229e-07
29.123	-2.10129e-07	3.17024e-08	-1.78426e-07	-5.36064e-08	1.98645e-08	-3.37419e-08	-2.13188e-07	9.86419e-08	-1.14546e-07	1.82270e-08	-5.14315e-09	1.30838e-08	2.52599e-08	-1.56774e-08	9.58258e-09	-1.61121e-07	4.92695e-08	-1.11852e-07	6.21503e-07	3.04785e-07	9.26288e-07	-2.09780e-07	7.32715e-08	-1.36509e-07
29.147	-2.07372e-07	3.12865e-08	-1.76085e-07	-5.29022e-08	1.96035e-08	-3.32986e-08	-2.12182e-07	9.81765e-08	-1.14006e-07	2.02350e-08	-5.70976e-09	1.45253e-08	2.63541e-08	-1.63564e-08	9.99765e-09	-1.60862e-07	4.91903e-08	-1.11672e-07	6.22725e-07	3.04424e-07	9.27149e-07	-2.08674e-07	7.28852e-08	-1.35789e-07
29.172	-2.04612e-07	3.08701e-08	-1.73742e-07	-5.21978e-08	1.93425e-08	-3.28553e-08	-2.11178e-07	9.77118e-08	-1.13466e-07	2.22454e-08	-6.27703e-09	1.59684e-08	2.74503e-08	-1.70368e-08	1.04135e-08	-1.60604e-07	4.91113e-08	-1.11493e-07	6.23957e-07	3.04066e-07	9.28023e-07	-2.07570e-07	7.24995e-08	-1.35071e-07
29.196	-2.01849e-07	3.04533e-08	-1.71396e-07	-5.14933e-08	1.90815e-08	-3.24118e-08	-2.10175e-07	9.72477e-08	-1.12927e-07	2.42580e-08	-6.84494e-09	1.74131e-08	2.85485e-08	-1.77184e-08	1.08301e-08	-1.60346e-07	4.90324e-08	-1.11314e-07	6.25199e-07	3.03712e-07	9.28911e-07	-2.06467e-07	7.21144e-08	-1.34353e-07
29.221	-1.99083e-07	3.00360e-08	-1.69047e-07	-5.07887e-08	1.88204e-08	-3.19683e-08	-2.09173e-07	9.67843e-08	-1.12389e-07	2.62729e-08	-7.41348e-09	1.88594e-08	2.96487e-08	-1.84012e-08	1.12475e-08	-1.60089e-07	4.89537e-08	-1.11135e-07	6.26451e-07	3.03362e-07	9.29814e-07	-2.05366e-07	7.17298e-08	-1.33637e-07
29.245	-1.96314e-07	2.96182e-08	-1.66696e-07	-5.00840e-08	1.85592e-08	-3.15247e-08	-2.08173e-07	9.63215e-08	-1.11851e-07	2.82900e-08	-7.98264e-09	2.03073e-08	3.07509e-08	-1.90853e-08	1.16656e-08	-1.59832e-07	4.88752e-08	-1.10957e-07	6.27714e-07	3.03016e-07	9.30730e-07	-2.04267e-07	7.13458e-08	-1.32921e-07
29.270	-1.93542e-07	2.92000e-08	-1.64342e-07	-4.93792e-08	1.82980e-08	-3.10811e-08	-2.07174e-07	9.58594e-08	-1.11315e-07	3.03092e-08	-8.55240e-09	2.17568e-08	3.18550e-08	-1.97705e-08	1.20845e-08	-1.59575e-07	4.87968e-08	-1.10779e-07	6.28987e-07	3.02674e-07	9.31661e-07	-2.03169e-07	7.09624e-08	-1.32207e-07
29.295	-1.90767e-07	2.87813e-08	-1.61986e-07	-4.86743e-08	1.80369e-08	-3.06374e-08	-2.06177e-07	9.53980e-08	-1.10779e-07	3.23305e-08	-9.12276e-09	2.32077e-08	3.29611e-08	-2.04570e-08	1.25041e-08	-1.59319e-07	4.87185e-08	-1.10601e-07	6.30271e-07	3.02335e-07	9.32605e-07	-2.02073e-07	7.05795e-08	-1.31494e-07
29.319	-1.87989e-07	2.83622e-08	-1.59627e-07	-4.79694e-08	1.77756e-08	-3.01937e-08	-2.05181e-07	9.49372e-08	-1.10244e-07	3.43538e-08	-9.69369e-09	2.46601e-08	3.40692e-08	-2.11447e-08	1.29244e-08	-1.59064e-07	4.86404e-08	-1.10424e-07	6.31564e-07	3.02000e-07	9.33564e-07	-2.00979e-07	7.01973e-08	-1.30781e-07
29.344	-1.85209e-07	2.79428e-08	-1.57266e-07	-4.72644e-08	1.75144e-08	-2.97500e-08	-2.04187e-07	9.44772e-08	-1.09710e-07	3.63792e-08	-1.02652e-08	2.61140e-08	3.51791e-08	-2.18336e-08	1.33455e-08	-1.58809e-07	4.85625e-08	-1.10247e-07	6.32868e-07	3.01669e-07	9.34537e-07	-1.99886e-07	6.98157e-08	-1.30071e-07
29.368	-1.82426e-07	2.75229e-08	-1.54903e-07	-4.65595e-08	1.72532e-08	-2.93063e-08	-2.03194e-07	9.40178e-08	-1.09176e-07	3.84066e-08	-1.08373e-08	2.75693e-08	3.62910e-08	-2.25237e-08	1.37673e-08	-1.58555e-07	4.84847e-08	-1.10070e-07	6.34183e-07	3.01342e-07	9.35524e-07	-1.98795e-07	6.94347e-08	-1.29361e-07
29.393	-1.79640e-07	2.71026e-08	-1.52537e-07	-4.58545e-08	1.69919e-08	-2.88625e-08	-2.02203e-07	9.35592e-08	-1.08644e-07	4.04359e-08	-1.14099e-08	2.90260e-08	3.74047e-08	-2.32149e-08	1.41898e-08	-1.58301e-07	4.84070e-08	-1.09894e-07	6.35507e-07	3.01018e-07	9.36525e-07	-1.97706e-07	6.90543e-08	-1.28652e-07
29.417	-1.76852e-07	2.66819e-08	-1.50170e-07	-4.51495e-08	1.67307e-08	-2.84188e-08	-2.01213e-07	9.31013e-08	-1.08112e-07	4.24672e-08	-1.19830e-08	3.04841e-08	3.85204e-08	-2.39073e-08	1.46130e-08	-1.58047e-07	4.83295e-08	-1.09718e-07	6.36842e-07	3.00699e-07	9.37541e-07	-1.96619e-07	6.86746e-08	-1.27945e-07
29.442	-1.74061e-07	2.62608e-08	-1.47800e-07	-4.44446e-08	1.64695e-08	-2.79751e-08	-2.00225e-07	9.26441e-08	-1.07581e-07	4.45003e-08	-1.25567e-08	3.19435e-08	3.96378e-08	-2.46009e-08	1.50370e-08	-1.57794e-07	4.82521e-08	-1.09542e-07	6.38187e-07	3.00383e-07	9.38571e-07	-1.95534e-07	6.82955e-08	-1.27238e-07
29.467	-1.71268e-07	2.58394e-08	-1.45428e-07	-4.37397e-08	1.62083e-08	-2.75314e-08	-1.99239e-07	9.21877e-08	-1.07051e-07	4.65352e-08	-1.31309e-08	3.34043e-08	4.07571e-08	-2.52956e-08	1.54616e-08	-1.57541e-07	4.81748e-08	-1.09367e-07	6.39543e-07	3.00072e-07	9.39615e-07	-1.94450e-07	6.79170e-08	-1.26533e-07
29.491	-1.68472e-07	2.54176e-08	-1.43054e-07	-4.30348e-08	1.59471e-08	-2.70878e-08	-1.98254e-07	9.17320e-08	-1.06522e-07	4.85720e-08	-1.37057e-08	3.48663e-08	4.18783e-08	-2.59914e-08	1.58869e-08	-1.57289e-07	4.80976e-08	-1.09191e-07	6.40909e-07	2.99764e-07	9.40673e-07	-1.93368e-07	6.75392e-08	-1.25829e-07
29.516	-1.65674e-07	2.49954e-08	-1.40678e-07	-4.23301e-08	1.56859e-08	-2.66441e-08	-1.97271e-07	9.12771e-08	-1.05994e-07	5.06105e-08	-1.42809e-08	3.63296e-08	4.30012e-08	-2.66883e-08	1.63129e-08	-1.57037e-07	4.80206e-08	-1.09017e-07	6.42285e-07	2.99460e-07	9.41746e-07	-1.92289e-07	6.71620e-08	-1.25127e-07
29.540	-1.62873e-07	2.45730e-08	-1.38300e-07	-4.16254e-08	1.54248e-08	-2.62006e-08	-1.96289e-07	9.08229e-08	-1.05466e-07	5.26507e-08	-1.48566e-08	3.77942e-08	4.41260e-08	-2.73864e-08	1.67396e-08	-1.56786e-07	4.79437e-08	-1.08842e-07	6.43672e-07	2.99161e-07	9.42833e-07	-1.91211e-07	6.67855e-08	-1.24425e-07
29.565	-1.60071e-07	2.41501e-08	-1.35921e-07	-4.09208e-08	1.51637e-08	-2.57571e-08	-1.95309e-07	9.03695e-08	-1.04940e-07	5.46927e-08	-1.54327e-08	3.92599e-08	4.52525e-08	-2.80856e-08	1.71669e-08	-1.56535e-07	4.78669e-08	-1.08668e-07	6.45069e-07	2.98865e-07	9.43934e-07	-1.90135e-07	6.64097e-08	-1.23725e-07
29.590	-1.57266e-07	2.37270e-08	-1.33539e-07	-4.02163e-08	1.49026e-08	-2.53136e-08	-1.94331e-07	8.99169e-08	-1.04414e-07	5.67363e-08	-1.60094e-08	4.07269e-08	4.63808e-08	-2.87858e-08	1.75950e-08	-1.56284e-07	4.77903e-08	-1.08494e-07	6.46477e-07	2.98574e-07	9.45051e-07	-1.89061e-07	6.60346e-08	-1.23026e-07
29.614	-1.54459e-07	2.33035e-08	-1.31156e-07	-3.95119e-08	1.46416e-08	-2.48703e-08	-1.93355e-07	8.94651e-08	-1.03890e-07	5.87815e-08	-1.65865e-08	4.21950e-08	4.75108e-08	-2.94872e-08	1.80237e-08	-1.56033e-07	4.77137e-08	-1.08320e-07	6.47895e-07	2.98286e-07	9.46181e-07	-1.87989e-07	6.56602e-08	-1.22329e-07
29.639	-1.51650e-07	2.28797e-08	-1.28770e-07	-3.88076e-08	1.43806e-08	-2.44270e-08	-1.92380e-07	8.90141e-08	-1.03366e-07	6.08284e-08	-1.71641e-08	4.36643e-08	4.86426e-08	-3.01896e-08	1.84530e-08	-1.55783e-07	4.76372e-08	-1.08146e-07	6.49323e-07	2.98003e-07	9.47326e-07	-1.86919e-07	6.52864e-08	-1.21632e-07
29.663	-1.48839e-07	2.24555e-08	-1.26383e-07	-3.81035e-08	1.41197e-08	-2.39838e-08	-1.91407e-07	8.85639e-08	-1.02843e-07	6.28768e-08	-1.77421e-08	4.51347e-08	4.97761e-08	-3.08931e-08	1.88830e-08	-1.55534e-07	4.75609e-08	-1.07973e-07	6.50762e-07	2.97724e-07	9.48486e-07	-1.85851e-07	6.49134e-08	-1.20937e-07
29.688	-1.46026e-07	2.20311e-08	-1.23995e-07	-3.73996e-08	1.38589e-08	-2.35407e-08	-1.90436e-07	8.81145e-08	-1.02321e-07	6.49268e-08	-1.83205e-08	4.66062e-08	5.09114e-08	-3.15977e-08	1.93137e-08	-1.55284e-07	4.74847e-08	-1.07800e-07	6.52211e-07	2.97449e-07	9.49660e-07	-1.84785e-07	6.45410e-08	-1.20244e-07
29.712	-1.43211e-07	2.16064e-08	-1.21604e-07	-3.66958e-08	1.35981e-08	-2.30977e-08	-1.89466e-07	8.76659e-08	-1.01800e-07	6.69782e-08	-1.88994e-08	4.80788e-08	5.20483e-08	-3.23033e-08	1.97450e-08	-1.55036e-07	4.74085e-08	-1.07627e-07	6.53671e-07	2.97178e-07	9.50848e-07	-1.83721e-07	6.41694e-08	-1.19551e-07
29.737	-1.40394e-07	2.11814e-08	-1.19212e-07	-3.59923e-08	1.33374e-08	-2.26549e-08	-1.88498e-07	8.72181e-08	-1.01280e-07	6.90312e-08	-1.94787e-08	4.95525e-08	5.31870e-08	-3.30100e-08	2.01769e-08	-1.54787e-07	4.73325e-08	-1.07454e-07	6.55141e-07	2.96911e-07	9.52052e-07	-1.82659e-07	6.37985e-08	-1.18860e-07
29.762	-1.37575e-07	2.07561e-08	-1.16819e-07	-3.52889e-08	1.30767e-08	-2.22121e-08	-1.87533e-07	8.67712e-08	-1.00761e-07	7.10856e-08	-2.00584e-08	5.10272e-08	5.43273e-08	-3.37177e-08	2.06095e-08	-1.54539e-07	4.72566e-08	-1.07282e-07	6.56621e-07	2.96648e-07	9.53270e-07	-1.81599e-07	6.34283e-08	-1.18170e-07
29.786	-1.34754e-07	2.03306e-08	-1.14424e-07	-3.45857e-08	1.28161e-08	-2.17695e-08	-1.86568e-07	8.63251e-08	-1.00243e-07	7.31414e-08	-2.06385e-08	5.25030e-08	5.54692e-08	-3.44265e-08	2.10428e-08	-1.54291e-07	4.71807e-08	-1.07110e-07	6.58112e-07	2.96390e-07	9.54502e-07	-1.80541e-07	6.30589e-08	-1.17482e-07
29.811	-1.31932e-07	1.99048e-08	-1.12027e-07	-3.38827e-08	1.25556e-08	-2.13271e-08	-1.85606e-07	8.58799e-08	-9.97263e-08	7.51987e-08	-2.12190e-08	5.39797e-08	5.66129e-08	-3.51363e-08	2.14766e-08	-1.54043e-07	4.71050e-08	-1.06938e-07	6.59614e-07	2.96136e-07	9.55750e-07	-1.79485e-07	6.26901e-08	-1.16795e-07
29.835	-1.29108e-07	1.94787e-08	-1.09629e-07	-3.31799e-08	1.22952e-08	-2.08847e-08	-1.84646e-07	8.54355e-08	-9.92103e-08	7.72573e-08	-2.17998e-08	5.54574e-08	5.77582e-08	-3.58471e-08	2.19111e-08	-1.53795e-07	4.70293e-08	-1.06766e-07	6.61126e-07	2.95886e-07	9.57012e-07	-1.78432e-07	6.23222e-08	-1.16110e-07
[truncated: 7 more rows]
