# Supplementary material for: Effects of ischemic preconditioning on lower-limb anaerobic performance and neuromuscular adaptations
Source: PeerJ. 2026 Jun 8;14:e21296. doi: 10.7717/peerj.21296 (PMC13256049; doi:10.7717/peerj.21296)
Supplement: Supplemental Information 1 [file peerj-14-21296-s001.zip › Fnirs_hbo/36.csv]

	1	1	1	1	1	1	1	1	1	1	1	1	1	1	1	1	1	1	1	1	1	1	1	1
time	HRF HbO,1,1	HRF HbR,1,1	HRF HbT,1,1	HRF HbO,1,2	HRF HbR,1,2	HRF HbT,1,2	HRF HbO,1,3	HRF HbR,1,3	HRF HbT,1,3	HRF HbO,1,4	HRF HbR,1,4	HRF HbT,1,4	HRF HbO,2,5	HRF HbR,2,5	HRF HbT,2,5	HRF HbO,2,6	HRF HbR,2,6	HRF HbT,2,6	HRF HbO,2,7	HRF HbR,2,7	HRF HbT,2,7	HRF HbO,2,8	HRF HbR,2,8	HRF HbT,2,8
-1.991	-3.25904e-08	2.77895e-08	-4.80091e-09	-1.15889e-08	1.25394e-08	9.50588e-10	-6.68376e-08	1.64388e-08	-5.03988e-08	6.16426e-08	-1.09975e-08	5.06452e-08	-7.66688e-08	1.10239e-08	-6.56449e-08	-2.74805e-08	1.12391e-08	-1.62414e-08	-5.16089e-08	8.08390e-09	-4.35250e-08	-8.18461e-08	1.72439e-08	-6.46022e-08
-1.966	-3.18325e-08	2.71432e-08	-4.68926e-09	-1.14517e-08	1.23911e-08	9.39341e-10	-6.52928e-08	1.60589e-08	-4.92339e-08	5.99518e-08	-1.06958e-08	4.92560e-08	-7.47075e-08	1.07419e-08	-6.39656e-08	-2.68612e-08	1.09859e-08	-1.58754e-08	-5.02980e-08	7.87857e-09	-4.24195e-08	-8.00537e-08	1.68663e-08	-6.31874e-08
-1.942	-3.10726e-08	2.64952e-08	-4.57732e-09	-1.13088e-08	1.22364e-08	9.27616e-10	-6.37427e-08	1.56776e-08	-4.80651e-08	5.82649e-08	-1.03948e-08	4.78701e-08	-7.27473e-08	1.04601e-08	-6.22873e-08	-2.62392e-08	1.07314e-08	-1.55077e-08	-4.89875e-08	7.67329e-09	-4.13142e-08	-7.82509e-08	1.64864e-08	-6.17644e-08
-1.917	-3.03107e-08	2.58456e-08	-4.46509e-09	-1.11600e-08	1.20754e-08	9.15414e-10	-6.21875e-08	1.52951e-08	-4.68923e-08	5.65821e-08	-1.00946e-08	4.64875e-08	-7.07883e-08	1.01784e-08	-6.06099e-08	-2.56143e-08	1.04759e-08	-1.51384e-08	-4.76772e-08	7.46805e-09	-4.02091e-08	-7.64378e-08	1.61044e-08	-6.03333e-08
-1.892	-2.95468e-08	2.51942e-08	-4.35256e-09	-1.10054e-08	1.19082e-08	9.02734e-10	-6.06270e-08	1.49113e-08	-4.57157e-08	5.49035e-08	-9.79514e-09	4.51083e-08	-6.88304e-08	9.89687e-09	-5.89336e-08	-2.49867e-08	1.02192e-08	-1.47675e-08	-4.63673e-08	7.26286e-09	-3.91044e-08	-7.46143e-08	1.57203e-08	-5.88941e-08
-1.868	-2.87809e-08	2.45412e-08	-4.23974e-09	-1.08450e-08	1.17346e-08	8.89576e-10	-5.90613e-08	1.45262e-08	-4.45351e-08	5.32291e-08	-9.49642e-09	4.37327e-08	-6.68738e-08	9.61553e-09	-5.72583e-08	-2.43564e-08	9.96141e-09	-1.43950e-08	-4.50577e-08	7.05773e-09	-3.79999e-08	-7.27807e-08	1.53339e-08	-5.74467e-08
-1.843	-2.80130e-08	2.38863e-08	-4.12661e-09	-1.06788e-08	1.15547e-08	8.75940e-10	-5.74904e-08	1.41399e-08	-4.33506e-08	5.15590e-08	-9.19847e-09	4.23606e-08	-6.49184e-08	9.33438e-09	-5.55841e-08	-2.37233e-08	9.70249e-09	-1.40208e-08	-4.37485e-08	6.85266e-09	-3.68958e-08	-7.09368e-08	1.49455e-08	-5.59913e-08
-1.819	-2.72430e-08	2.32298e-08	-4.01319e-09	-1.05067e-08	1.13686e-08	8.61826e-10	-5.59144e-08	1.37522e-08	-4.21622e-08	4.98934e-08	-8.90132e-09	4.09921e-08	-6.29643e-08	9.05340e-09	-5.39109e-08	-2.30875e-08	9.44244e-09	-1.36450e-08	-4.24397e-08	6.64765e-09	-3.57920e-08	-6.90827e-08	1.45548e-08	-5.45278e-08
-1.794	-2.64710e-08	2.25715e-08	-3.89946e-09	-1.03288e-08	1.11761e-08	8.47235e-10	-5.43333e-08	1.33634e-08	-4.09700e-08	4.82323e-08	-8.60497e-09	3.96274e-08	-6.10115e-08	8.77262e-09	-5.22389e-08	-2.24489e-08	9.18128e-09	-1.32676e-08	-4.11313e-08	6.44271e-09	-3.46886e-08	-6.72184e-08	1.41620e-08	-5.30563e-08
-1.769	-2.56969e-08	2.19115e-08	-3.78543e-09	-1.01451e-08	1.09773e-08	8.32165e-10	-5.27471e-08	1.29732e-08	-3.97739e-08	4.65759e-08	-8.30944e-09	3.82664e-08	-5.90601e-08	8.49202e-09	-5.05681e-08	-2.18076e-08	8.91902e-09	-1.28886e-08	-3.98234e-08	6.23785e-09	-3.35855e-08	-6.53440e-08	1.37671e-08	-5.15769e-08
-1.745	-2.49207e-08	2.12496e-08	-3.67109e-09	-9.95559e-09	1.07722e-08	8.16618e-10	-5.11558e-08	1.25819e-08	-3.85740e-08	4.49241e-08	-8.01476e-09	3.69093e-08	-5.71100e-08	8.21163e-09	-4.88984e-08	-2.11637e-08	8.65564e-09	-1.25080e-08	-3.85160e-08	6.03305e-09	-3.24829e-08	-6.34595e-08	1.33701e-08	-5.00894e-08
-1.720	-2.41425e-08	2.05860e-08	-3.55645e-09	-9.76022e-09	1.05608e-08	8.00593e-10	-4.95595e-08	1.21892e-08	-3.73703e-08	4.32771e-08	-7.72092e-09	3.55562e-08	-5.51613e-08	7.93143e-09	-4.72298e-08	-2.05170e-08	8.39116e-09	-1.21258e-08	-3.72091e-08	5.82834e-09	-3.13807e-08	-6.15649e-08	1.29709e-08	-4.85940e-08
-1.696	-2.33622e-08	1.99207e-08	-3.44150e-09	-9.55903e-09	1.03431e-08	7.84089e-10	-4.79581e-08	1.17954e-08	-3.61628e-08	4.16350e-08	-7.42796e-09	3.42071e-08	-5.32140e-08	7.65143e-09	-4.55625e-08	-1.98677e-08	8.12559e-09	-1.17421e-08	-3.59027e-08	5.62371e-09	-3.02790e-08	-5.96604e-08	1.25697e-08	-4.70907e-08
-1.671	-2.25797e-08	1.92535e-08	-3.32624e-09	-9.35201e-09	1.01191e-08	7.67108e-10	-4.63518e-08	1.14003e-08	-3.49515e-08	3.99979e-08	-7.13589e-09	3.28620e-08	-5.12681e-08	7.37165e-09	-4.38965e-08	-1.92156e-08	7.85891e-09	-1.13567e-08	-3.45969e-08	5.41918e-09	-2.91777e-08	-5.77458e-08	1.21663e-08	-4.55795e-08
-1.647	-2.17952e-08	1.85845e-08	-3.21067e-09	-9.13916e-09	9.88881e-09	7.49650e-10	-4.47404e-08	1.10040e-08	-3.37364e-08	3.83658e-08	-6.84472e-09	3.15211e-08	-4.93238e-08	7.09208e-09	-4.22317e-08	-1.85609e-08	7.59115e-09	-1.09698e-08	-3.32916e-08	5.21473e-09	-2.80769e-08	-5.58213e-08	1.17608e-08	-4.40605e-08
-1.622	-2.10085e-08	1.79137e-08	-3.09478e-09	-8.92049e-09	9.65221e-09	7.31713e-10	-4.31241e-08	1.06064e-08	-3.25177e-08	3.67389e-08	-6.55447e-09	3.01845e-08	-4.73809e-08	6.81272e-09	-4.05682e-08	-1.79036e-08	7.32231e-09	-1.05813e-08	-3.19870e-08	5.01038e-09	-2.69767e-08	-5.38869e-08	1.13533e-08	-4.25336e-08
-1.597	-2.02197e-08	1.72411e-08	-2.97858e-09	-8.69600e-09	9.40930e-09	7.13299e-10	-4.15028e-08	1.02077e-08	-3.12951e-08	3.51173e-08	-6.26515e-09	2.88521e-08	-4.54396e-08	6.53358e-09	-3.89060e-08	-1.72436e-08	7.05238e-09	-1.01912e-08	-3.06831e-08	4.80613e-09	-2.58769e-08	-5.19426e-08	1.09436e-08	-4.09989e-08
-1.573	-1.94288e-08	1.65667e-08	-2.86207e-09	-8.46569e-09	9.16010e-09	6.94407e-10	-3.98766e-08	9.80772e-09	-3.00689e-08	3.35009e-08	-5.97679e-09	2.75241e-08	-4.34998e-08	6.25467e-09	-3.72452e-08	-1.65809e-08	6.78137e-09	-9.79957e-09	-2.93798e-08	4.60198e-09	-2.47778e-08	-4.99884e-08	1.05319e-08	-3.94565e-08
-1.548	-1.86357e-08	1.58904e-08	-2.74524e-09	-8.22955e-09	8.90459e-09	6.75038e-10	-3.82456e-08	9.40656e-09	-2.88390e-08	3.18900e-08	-5.68939e-09	2.62006e-08	-4.15617e-08	5.97599e-09	-3.55857e-08	-1.59157e-08	6.50929e-09	-9.40640e-09	-2.80772e-08	4.39794e-09	-2.36792e-08	-4.80245e-08	1.01181e-08	-3.79063e-08
-1.524	-1.78404e-08	1.52123e-08	-2.62808e-09	-7.98760e-09	8.64279e-09	6.55191e-10	-3.66096e-08	9.00420e-09	-2.76054e-08	3.02846e-08	-5.40297e-09	2.48816e-08	-3.96251e-08	5.69755e-09	-3.39276e-08	-1.52478e-08	6.23614e-09	-9.01168e-09	-2.67753e-08	4.19402e-09	-2.25813e-08	-4.60507e-08	9.70229e-09	-3.63484e-08
-1.499	-1.70430e-08	1.45324e-08	-2.51062e-09	-7.73983e-09	8.37470e-09	6.34868e-10	-3.49688e-08	8.60064e-09	-2.63682e-08	2.86848e-08	-5.11755e-09	2.35672e-08	-3.76902e-08	5.41934e-09	-3.22709e-08	-1.45773e-08	5.96193e-09	-8.61542e-09	-2.54741e-08	3.99021e-09	-2.14839e-08	-4.40673e-08	9.28441e-09	-3.47829e-08
-1.475	-1.62434e-08	1.38506e-08	-2.39282e-09	-7.48624e-09	8.10031e-09	6.14067e-10	-3.33232e-08	8.19590e-09	-2.51273e-08	2.70906e-08	-4.83314e-09	2.22575e-08	-3.57570e-08	5.14137e-09	-3.06157e-08	-1.39043e-08	5.68665e-09	-8.21763e-09	-2.41738e-08	3.78653e-09	-2.03872e-08	-4.20742e-08	8.86448e-09	-3.32097e-08
-1.450	-1.54416e-08	1.31669e-08	-2.27471e-09	-7.22684e-09	7.81963e-09	5.92789e-10	-3.16728e-08	7.78998e-09	-2.38828e-08	2.55022e-08	-4.54977e-09	2.09525e-08	-3.38255e-08	4.86364e-09	-2.89619e-08	-1.32286e-08	5.41032e-09	-7.81831e-09	-2.28742e-08	3.58296e-09	-1.92912e-08	-4.00714e-08	8.44252e-09	-3.16289e-08
-1.425	-1.46376e-08	1.24813e-08	-2.15627e-09	-6.96163e-09	7.53267e-09	5.71035e-10	-3.00176e-08	7.38289e-09	-2.26348e-08	2.39197e-08	-4.26743e-09	1.96523e-08	-3.18958e-08	4.58617e-09	-2.73096e-08	-1.25504e-08	5.13294e-09	-7.41748e-09	-2.15755e-08	3.37953e-09	-1.81959e-08	-3.80590e-08	8.01853e-09	-3.00404e-08
-1.401	-1.38314e-08	1.17939e-08	-2.03751e-09	-6.69061e-09	7.23941e-09	5.48804e-10	-2.83577e-08	6.97463e-09	-2.13831e-08	2.23431e-08	-3.98616e-09	1.83569e-08	-2.99678e-08	4.30895e-09	-2.56588e-08	-1.18696e-08	4.85451e-09	-7.01513e-09	-2.02776e-08	3.17623e-09	-1.71013e-08	-3.60370e-08	7.59253e-09	-2.84445e-08
-1.376	-1.30230e-08	1.11046e-08	-1.91843e-09	-6.41378e-09	6.93988e-09	5.26097e-10	-2.66931e-08	6.56520e-09	-2.01279e-08	2.07725e-08	-3.70596e-09	1.70666e-08	-2.80416e-08	4.03199e-09	-2.40096e-08	-1.11863e-08	4.57505e-09	-6.61128e-09	-1.89806e-08	2.97307e-09	-1.60075e-08	-3.40055e-08	7.16452e-09	-2.68410e-08
-1.352	-1.22124e-08	1.04134e-08	-1.79901e-09	-6.13115e-09	6.63406e-09	5.02914e-10	-2.50237e-08	6.15462e-09	-1.88691e-08	1.92081e-08	-3.42685e-09	1.57812e-08	-2.61172e-08	3.75530e-09	-2.23619e-08	-1.05005e-08	4.29454e-09	-6.20593e-09	-1.76844e-08	2.77005e-09	-1.49144e-08	-3.19645e-08	6.73450e-09	-2.52300e-08
-1.327	-1.13995e-08	9.72024e-09	-1.67927e-09	-5.84272e-09	6.32197e-09	4.79255e-10	-2.33497e-08	5.74289e-09	-1.76068e-08	1.76498e-08	-3.14885e-09	1.45010e-08	-2.41947e-08	3.47887e-09	-2.07159e-08	-9.81209e-09	4.01300e-09	-5.79908e-09	-1.63893e-08	2.56718e-09	-1.38221e-08	-2.99140e-08	6.30250e-09	-2.36115e-08
-1.303	-1.05844e-08	9.02523e-09	-1.55920e-09	-5.54849e-09	6.00361e-09	4.55120e-10	-2.16710e-08	5.33002e-09	-1.63410e-08	1.60979e-08	-2.87197e-09	1.32259e-08	-2.22741e-08	3.20271e-09	-1.90714e-08	-9.12120e-09	3.73044e-09	-5.39076e-09	-1.50950e-08	2.36445e-09	-1.27306e-08	-2.78542e-08	5.86851e-09	-2.19857e-08
-1.278	-9.76710e-09	8.32830e-09	-1.43880e-09	-5.24846e-09	5.67897e-09	4.30510e-10	-1.99877e-08	4.91601e-09	-1.50717e-08	1.45523e-08	-2.59622e-09	1.19560e-08	-2.03554e-08	2.92682e-09	-1.74286e-08	-8.42781e-09	3.44685e-09	-4.98095e-09	-1.38018e-08	2.16188e-09	-1.16399e-08	-2.57849e-08	5.43255e-09	-2.03524e-08
-1.253	-8.94752e-09	7.62946e-09	-1.31807e-09	-4.94264e-09	5.34807e-09	4.05425e-10	-1.82998e-08	4.50086e-09	-1.37989e-08	1.30131e-08	-2.32162e-09	1.06915e-08	-1.84386e-08	2.65122e-09	-1.57874e-08	-7.73193e-09	3.16225e-09	-4.56968e-09	-1.25095e-08	1.95947e-09	-1.05501e-08	-2.37064e-08	4.99462e-09	-1.87117e-08
-1.229	-8.12569e-09	6.92869e-09	-1.19700e-09	-4.63103e-09	5.01090e-09	3.79866e-10	-1.66073e-08	4.08460e-09	-1.25227e-08	1.14805e-08	-2.04820e-09	9.43230e-09	-1.65238e-08	2.37590e-09	-1.41479e-08	-7.03357e-09	2.87663e-09	-4.15694e-09	-1.12183e-08	1.75722e-09	-9.46113e-09	-2.16185e-08	4.55473e-09	-1.70638e-08
-1.204	-7.30160e-09	6.22599e-09	-1.07560e-09	-4.31364e-09	4.66747e-09	3.53831e-10	-1.49103e-08	3.66721e-09	-1.12431e-08	9.95450e-09	-1.77595e-09	8.17855e-09	-1.46110e-08	2.10086e-09	-1.25102e-08	-6.33275e-09	2.59001e-09	-3.74275e-09	-9.92819e-09	1.55513e-09	-8.37306e-09	-1.95214e-08	4.11290e-09	-1.54085e-08
-1.180	-6.47524e-09	5.52136e-09	-9.53872e-10	-3.99047e-09	4.31779e-09	3.27323e-10	-1.32087e-08	3.24871e-09	-9.96003e-09	8.43522e-09	-1.50490e-09	6.93032e-09	-1.27002e-08	1.82612e-09	-1.08741e-08	-5.62948e-09	2.30238e-09	-3.32711e-09	-8.63913e-09	1.35321e-09	-7.28591e-09	-1.74150e-08	3.66912e-09	-1.37459e-08
-1.155	-5.64660e-09	4.81480e-09	-8.31805e-10	-3.66152e-09	3.96186e-09	3.00340e-10	-1.15027e-08	2.82911e-09	-8.67360e-09	6.92273e-09	-1.23506e-09	5.68766e-09	-1.07915e-08	1.55167e-09	-9.23985e-09	-4.92378e-09	2.01375e-09	-2.91002e-09	-7.35117e-09	1.15147e-09	-6.19970e-09	-1.52996e-08	3.22342e-09	-1.20761e-08
-1.130	-4.81569e-09	4.10628e-09	-7.09402e-10	-3.32680e-09	3.59968e-09	2.72884e-10	-9.79219e-09	2.40841e-09	-7.38379e-09	5.41710e-09	-9.66447e-10	4.45066e-09	-8.88489e-09	1.27752e-09	-7.60737e-09	-4.21564e-09	1.72414e-09	-2.49151e-09	-6.06435e-09	9.49907e-10	-5.11445e-09	-1.31750e-08	2.77579e-09	-1.03992e-08
-1.106	-3.98249e-09	3.39582e-09	-5.86663e-10	-2.98630e-09	3.23126e-09	2.44955e-10	-8.07724e-09	1.98661e-09	-6.09063e-09	3.91844e-09	-6.99075e-10	3.21936e-09	-6.98037e-09	1.00368e-09	-5.97669e-09	-3.50510e-09	1.43353e-09	-2.07156e-09	-4.77870e-09	7.48524e-10	-4.03017e-09	-1.10413e-08	2.32625e-09	-8.71501e-09
-1.081	-3.14699e-09	2.68341e-09	-4.63586e-10	-2.64005e-09	2.85660e-09	2.16553e-10	-6.35787e-09	1.56373e-09	-4.79414e-09	2.42681e-09	-4.32959e-10	1.99385e-09	-5.07800e-09	7.30146e-10	-4.34785e-09	-2.79215e-09	1.14195e-09	-1.65020e-09	-3.49423e-09	5.47328e-10	-2.94690e-09	-8.89853e-09	1.87480e-09	-7.02373e-09
-1.057	-2.30921e-09	1.96904e-09	-3.40171e-10	-2.28803e-09	2.47571e-09	1.87678e-10	-4.63411e-09	1.13977e-09	-3.49434e-09	9.42300e-10	-1.68113e-10	7.74188e-10	-3.17779e-09	4.56923e-10	-2.72087e-09	-2.07682e-09	8.49388e-10	-1.22743e-09	-2.21097e-09	3.46321e-10	-1.86465e-09	-6.74681e-09	1.42146e-09	-5.32534e-09
-1.032	-1.46912e-09	1.25270e-09	-2.16417e-10	-1.93026e-09	2.08859e-09	1.58332e-10	-2.90599e-09	7.14732e-10	-2.19126e-09	-5.35005e-10	9.54485e-11	-4.39557e-10	-1.27979e-09	1.84016e-10	-1.09577e-09	-1.35911e-09	5.55856e-10	-8.03253e-10	-9.28953e-10	1.45509e-10	-7.83443e-10	-4.58613e-09	9.66239e-10	-3.61989e-09
-1.008	-6.26724e-10	5.34400e-10	-9.23231e-11	-1.56674e-09	1.69525e-09	1.28513e-10	-1.17353e-09	2.88632e-10	-8.84899e-10	-2.00503e-09	3.57710e-10	-1.64732e-09	6.15985e-10	-8.85702e-11	5.27415e-10	-6.39040e-10	2.61358e-10	-3.77682e-10	3.51801e-10	-5.51053e-11	2.96696e-10	-2.41655e-09	5.09136e-10	-1.90741e-09
-0.983	2.17982e-10	-1.85871e-10	3.21110e-11	-1.19747e-09	1.29570e-09	9.82239e-11	5.63234e-10	-1.38528e-10	4.24706e-10	-3.46768e-09	6.18658e-10	-2.84903e-09	2.50950e-09	-3.60832e-10	2.14867e-09	8.33757e-11	-3.40995e-11	4.92762e-11	1.63126e-09	-2.55518e-10	1.37575e-09	-2.38106e-10	5.01658e-11	-1.87940e-10
-0.958	1.06500e-09	-9.08115e-10	1.56886e-10	-8.22465e-10	8.89929e-10	6.74636e-11	2.30428e-09	-5.66741e-10	1.73754e-09	-4.92289e-09	8.78277e-10	-4.04462e-09	4.40074e-09	-6.32765e-10	3.76797e-09	8.08126e-10	-3.30512e-10	4.77614e-10	2.90941e-09	-4.55724e-10	2.45369e-09	1.94916e-09	-4.10662e-10	1.53850e-09
-0.934	1.91434e-09	-1.63234e-09	2.82003e-10	-4.41724e-10	4.77957e-10	3.62329e-11	4.04958e-09	-9.96000e-10	3.05358e-09	-6.37058e-09	1.13655e-09	-5.23402e-09	6.28966e-09	-9.04366e-10	5.38529e-09	1.53520e-09	-6.27873e-10	9.07323e-10	4.18622e-09	-6.55720e-10	3.53050e-09	4.14520e-09	-8.73339e-10	3.27186e-09
-0.909	2.76600e-09	-2.35854e-09	4.07462e-10	-5.52537e-11	5.97860e-11	4.53225e-12	5.79910e-09	-1.42630e-09	4.37280e-09	-7.81066e-09	1.39347e-09	-6.41718e-09	8.17624e-09	-1.17563e-09	7.00061e-09	2.26457e-09	-9.26178e-10	1.33839e-09	5.46166e-09	-8.55502e-10	4.60616e-09	6.34996e-09	-1.33785e-09	5.01211e-09
-0.885	3.61999e-09	-3.08673e-09	5.33264e-10	3.36940e-10	-3.64578e-10	-2.76378e-11	7.55282e-09	-1.85763e-09	5.69519e-09	-9.24305e-09	1.64902e-09	-7.59403e-09	1.00604e-08	-1.44655e-09	8.61389e-09	2.99624e-09	-1.22542e-09	1.77082e-09	6.73571e-09	-1.05507e-09	5.68064e-09	8.56342e-09	-1.80420e-09	6.75922e-09
-0.860	4.47631e-09	-3.81690e-09	6.59409e-10	7.34851e-10	-7.95128e-10	-6.02769e-11	9.31070e-09	-2.28998e-09	7.02072e-09	-1.06677e-08	1.90318e-09	-8.76449e-09	1.19423e-08	-1.71713e-09	1.02251e-08	3.73019e-09	-1.52559e-09	2.20460e-09	8.00834e-09	-1.25441e-09	6.75393e-09	1.07855e-08	-2.27237e-09	8.51314e-09
-0.836	5.33496e-09	-4.54907e-09	7.85898e-10	1.13847e-09	-1.23186e-09	-9.33845e-11	1.10727e-08	-2.72336e-09	8.34938e-09	-1.20845e-08	2.15595e-09	-9.92851e-09	1.38216e-08	-1.98736e-09	1.18343e-08	4.46640e-09	-1.82670e-09	2.63971e-09	9.27953e-09	-1.45352e-09	7.82600e-09	1.30162e-08	-2.74234e-09	1.02738e-08
-0.811	6.19595e-09	-5.28322e-09	9.12731e-10	1.54780e-09	-1.67476e-09	-1.26960e-10	1.28389e-08	-3.15774e-09	9.68113e-09	-1.34933e-08	2.40730e-09	-1.10860e-08	1.56986e-08	-2.25724e-09	1.34413e-08	5.20487e-09	-2.12872e-09	3.07615e-09	1.05493e-08	-1.65241e-09	8.89684e-09	1.52554e-08	-3.21412e-09	1.20413e-08
-0.786	7.05928e-09	-6.01937e-09	1.03991e-09	1.96283e-09	-2.12383e-09	-1.61003e-10	1.46091e-08	-3.59313e-09	1.10160e-08	-1.48942e-08	2.65722e-09	-1.22370e-08	1.75730e-08	-2.52676e-09	1.50463e-08	5.94557e-09	-2.43165e-09	3.51392e-09	1.18175e-08	-1.85106e-09	9.96641e-09	1.75032e-08	-3.68769e-09	1.38155e-08
-0.762	7.92495e-09	-6.75752e-09	1.16743e-09	2.38355e-09	-2.57906e-09	-1.95513e-10	1.63834e-08	-4.02951e-09	1.23539e-08	-1.62870e-08	2.90570e-09	-1.33813e-08	1.94449e-08	-2.79591e-09	1.66490e-08	6.68849e-09	-2.73550e-09	3.95299e-09	1.30842e-08	-2.04948e-09	1.10347e-08	1.97593e-08	-4.16304e-09	1.55963e-08
-0.737	8.79297e-09	-7.49767e-09	1.29530e-09	2.80995e-09	-3.04044e-09	-2.30489e-10	1.81617e-08	-4.46689e-09	1.36948e-08	-1.76716e-08	3.15273e-09	-1.45188e-08	2.13143e-08	-3.06471e-09	1.82496e-08	7.43362e-09	-3.04025e-09	4.39338e-09	1.43494e-08	-2.24765e-09	1.21017e-08	2.20239e-08	-4.64016e-09	1.73838e-08
-0.713	9.66333e-09	-8.23982e-09	1.42351e-09	3.24203e-09	-3.50797e-09	-2.65931e-10	1.99440e-08	-4.90525e-09	1.50387e-08	-1.90480e-08	3.39828e-09	-1.56497e-08	2.31812e-08	-3.33313e-09	1.98480e-08	8.18095e-09	-3.34589e-09	4.83506e-09	1.56129e-08	-2.44558e-09	1.31674e-08	2.42969e-08	-5.11904e-09	1.91779e-08
-0.688	1.05360e-08	-8.98397e-09	1.55207e-09	3.67979e-09	-3.98163e-09	-3.01839e-10	2.17302e-08	-5.34458e-09	1.63856e-08	-2.04160e-08	3.64236e-09	-1.67737e-08	2.50454e-08	-3.60118e-09	2.14442e-08	8.93045e-09	-3.65243e-09	5.27802e-09	1.68749e-08	-2.64325e-09	1.42317e-08	2.65782e-08	-5.59968e-09	2.09785e-08
-0.664	1.14111e-08	-9.73012e-09	1.68098e-09	4.12321e-09	-4.46142e-09	-3.38211e-10	2.35204e-08	-5.78488e-09	1.77355e-08	-2.17757e-08	3.88494e-09	-1.78908e-08	2.69070e-08	-3.86886e-09	2.30382e-08	9.68211e-09	-3.95985e-09	5.72227e-09	1.81353e-08	-2.84068e-09	1.52947e-08	2.88677e-08	-6.08205e-09	2.27857e-08
-0.639	1.22885e-08	-1.04783e-08	1.81023e-09	4.57229e-09	-4.94733e-09	-3.75047e-10	2.53145e-08	-6.22615e-09	1.90884e-08	-2.31270e-08	4.12600e-09	-1.90010e-08	2.87660e-08	-4.13615e-09	2.46298e-08	1.04359e-08	-4.26814e-09	6.16778e-09	1.93941e-08	-3.03784e-09	1.63562e-08	3.11655e-08	-6.56616e-09	2.45993e-08
-0.614	1.31683e-08	-1.12284e-08	1.93983e-09	5.02701e-09	-5.43936e-09	-4.12346e-10	2.71125e-08	-6.66836e-09	2.04441e-08	-2.44697e-08	4.36555e-09	-2.01041e-08	3.06223e-08	-4.40306e-09	2.62192e-08	1.11919e-08	-4.57732e-09	6.61456e-09	2.06511e-08	-3.23475e-09	1.74164e-08	3.34714e-08	-7.05199e-09	2.64194e-08
-0.590	1.40504e-08	-1.19806e-08	2.06978e-09	5.48738e-09	-5.93749e-09	-4.50108e-10	2.89143e-08	-7.11152e-09	2.18028e-08	-2.58037e-08	4.60356e-09	-2.12002e-08	3.24758e-08	-4.66957e-09	2.78062e-08	1.19499e-08	-4.88735e-09	7.06258e-09	2.19065e-08	-3.43139e-09	1.84751e-08	3.57855e-08	-7.53953e-09	2.82459e-08
-0.565	1.49349e-08	-1.27348e-08	2.20007e-09	5.95339e-09	-6.44172e-09	-4.88333e-10	3.07200e-08	-7.55562e-09	2.31643e-08	-2.71291e-08	4.84002e-09	-2.22891e-08	3.43267e-08	-4.93570e-09	2.93910e-08	1.27101e-08	-5.19825e-09	7.51185e-09	2.31602e-08	-3.62776e-09	1.95324e-08	3.81076e-08	-8.02877e-09	3.00788e-08
-0.541	1.58217e-08	-1.34910e-08	2.33071e-09	6.42502e-09	-6.95204e-09	-5.27019e-10	3.25294e-08	-8.00065e-09	2.45287e-08	-2.84458e-08	5.07492e-09	-2.33709e-08	3.61747e-08	-5.20143e-09	3.09733e-08	1.34724e-08	-5.51000e-09	7.96236e-09	2.44121e-08	-3.82385e-09	2.05882e-08	4.04377e-08	-8.51971e-09	3.19180e-08
-0.516	1.67109e-08	-1.42492e-08	2.46169e-09	6.90227e-09	-7.46844e-09	-5.66166e-10	3.43426e-08	-8.44661e-09	2.58960e-08	-2.97536e-08	5.30824e-09	-2.44453e-08	3.80200e-08	-5.46676e-09	3.25533e-08	1.42367e-08	-5.82260e-09	8.41409e-09	2.56622e-08	-4.01967e-09	2.16426e-08	4.27759e-08	-9.01232e-09	3.37636e-08
-0.492	1.76024e-08	-1.50094e-08	2.59303e-09	7.38513e-09	-7.99090e-09	-6.05773e-10	3.61595e-08	-8.89348e-09	2.72660e-08	-3.10525e-08	5.53997e-09	-2.55125e-08	3.98625e-08	-5.73168e-09	3.41308e-08	1.50031e-08	-6.13604e-09	8.86703e-09	2.69106e-08	-4.21521e-09	2.26954e-08	4.51219e-08	-9.50661e-09	3.56153e-08
-0.467	1.84963e-08	-1.57716e-08	2.72471e-09	7.87359e-09	-8.51943e-09	-6.45840e-10	3.79801e-08	-9.34126e-09	2.86388e-08	-3.23424e-08	5.77010e-09	-2.65723e-08	4.17021e-08	-5.99619e-09	3.57059e-08	1.57715e-08	-6.45032e-09	9.32118e-09	2.81571e-08	-4.41047e-09	2.37466e-08	4.74759e-08	-1.00026e-08	3.74733e-08
-0.442	1.93926e-08	-1.65358e-08	2.85674e-09	8.36765e-09	-9.05401e-09	-6.86365e-10	3.98043e-08	-9.78993e-09	3.00144e-08	-3.36233e-08	5.99862e-09	-2.76247e-08	4.35389e-08	-6.26029e-09	3.72786e-08	1.65420e-08	-6.76542e-09	9.77653e-09	2.94018e-08	-4.60543e-09	2.47964e-08	4.98376e-08	-1.05001e-08	3.93375e-08
-0.418	2.02912e-08	-1.73021e-08	2.98911e-09	8.86729e-09	-9.59464e-09	-7.27349e-10	4.16322e-08	-1.02395e-08	3.13927e-08	-3.48950e-08	6.22550e-09	-2.86695e-08	4.53727e-08	-6.52397e-09	3.88488e-08	1.73144e-08	-7.08135e-09	1.02331e-08	3.06446e-08	-4.80010e-09	2.58445e-08	5.22072e-08	-1.09994e-08	4.12078e-08
-0.393	2.11922e-08	-1.80703e-08	3.12183e-09	9.37250e-09	-1.01413e-08	-7.68789e-10	4.34637e-08	-1.06900e-08	3.27737e-08	-3.61576e-08	6.45075e-09	-2.97068e-08	4.72037e-08	-6.78724e-09	4.04164e-08	1.80889e-08	-7.39809e-09	1.06908e-08	3.18856e-08	-4.99448e-09	2.68911e-08	5.45845e-08	-1.15002e-08	4.30842e-08
-0.369	2.20955e-08	-1.88406e-08	3.25490e-09	9.88328e-09	-1.06940e-08	-8.10687e-10	4.52987e-08	-1.11413e-08	3.41574e-08	-3.74109e-08	6.67435e-09	-3.07365e-08	4.90317e-08	-7.05007e-09	4.19816e-08	1.88653e-08	-7.71564e-09	1.11497e-08	3.31246e-08	-5.18856e-09	2.79360e-08	5.69694e-08	-1.20027e-08	4.49667e-08
-0.344	2.30011e-08	-1.96128e-08	3.38832e-09	1.03996e-08	-1.12527e-08	-8.53040e-10	4.71373e-08	-1.15935e-08	3.55438e-08	-3.86548e-08	6.89627e-09	-3.17585e-08	5.08566e-08	-7.31248e-09	4.35442e-08	1.96437e-08	-8.03399e-09	1.16097e-08	3.43616e-08	-5.38233e-09	2.89793e-08	5.93620e-08	-1.25068e-08	4.68552e-08
-0.319	2.39092e-08	-2.03871e-08	3.52208e-09	1.09215e-08	-1.18174e-08	-8.95849e-10	4.89794e-08	-1.20466e-08	3.69328e-08	-3.98894e-08	7.11653e-09	-3.27728e-08	5.26786e-08	-7.57446e-09	4.51042e-08	2.04240e-08	-8.35314e-09	1.20709e-08	3.55968e-08	-5.57580e-09	3.00210e-08	6.17622e-08	-1.30125e-08	4.87497e-08
-0.295	2.48195e-08	-2.11633e-08	3.65618e-09	1.14489e-08	-1.23881e-08	-9.39111e-10	5.08250e-08	-1.25005e-08	3.83245e-08	-4.11144e-08	7.33509e-09	-3.37793e-08	5.44976e-08	-7.83600e-09	4.66616e-08	2.12063e-08	-8.67307e-09	1.25332e-08	3.68299e-08	-5.76895e-09	3.10609e-08	6.41699e-08	-1.35198e-08	5.06501e-08
-0.270	2.57322e-08	-2.19416e-08	3.79064e-09	1.19819e-08	-1.29647e-08	-9.82828e-10	5.26739e-08	-1.29552e-08	3.97187e-08	-4.23300e-08	7.55195e-09	-3.47780e-08	5.63135e-08	-8.09710e-09	4.82164e-08	2.19905e-08	-8.99379e-09	1.29967e-08	3.80610e-08	-5.96179e-09	3.20992e-08	6.65850e-08	-1.40286e-08	5.25564e-08
-0.246	2.66473e-08	-2.27219e-08	3.92543e-09	1.25204e-08	-1.35474e-08	-1.02700e-09	5.45263e-08	-1.34108e-08	4.11155e-08	-4.35359e-08	7.76709e-09	-3.57688e-08	5.81263e-08	-8.35776e-09	4.97685e-08	2.27765e-08	-9.31528e-09	1.34613e-08	3.92901e-08	-6.15431e-09	3.31357e-08	6.90076e-08	-1.45390e-08	5.44686e-08
-0.221	2.75647e-08	-2.35041e-08	4.06058e-09	1.30644e-08	-1.41360e-08	-1.07162e-09	5.63821e-08	-1.38673e-08	4.25148e-08	-4.47321e-08	7.98051e-09	-3.67516e-08	5.99360e-08	-8.61796e-09	5.13180e-08	2.35645e-08	-9.63754e-09	1.39270e-08	4.05171e-08	-6.34650e-09	3.41706e-08	7.14376e-08	-1.50510e-08	5.63866e-08
-0.197	2.84844e-08	-2.42884e-08	4.19606e-09	1.36138e-08	-1.47305e-08	-1.11669e-09	5.82412e-08	-1.43245e-08	4.39167e-08	-4.59186e-08	8.19218e-09	-3.77264e-08	6.17425e-08	-8.87772e-09	5.28648e-08	2.43543e-08	-9.96056e-09	1.43937e-08	4.17420e-08	-6.53837e-09	3.52036e-08	7.38749e-08	-1.55645e-08	5.83104e-08
-0.172	2.94065e-08	-2.50746e-08	4.33190e-09	1.41688e-08	-1.53310e-08	-1.16221e-09	6.01036e-08	-1.47826e-08	4.53210e-08	-4.70953e-08	8.40211e-09	-3.86932e-08	6.35459e-08	-9.13702e-09	5.44089e-08	2.51460e-08	-1.02843e-08	1.48616e-08	4.29648e-08	-6.72991e-09	3.62349e-08	7.63194e-08	-1.60795e-08	6.02399e-08
-0.147	3.03309e-08	-2.58629e-08	4.46807e-09	1.47293e-08	-1.59374e-08	-1.20818e-09	6.19693e-08	-1.52414e-08	4.67279e-08	-4.82621e-08	8.61028e-09	-3.96518e-08	6.53461e-08	-9.39586e-09	5.59502e-08	2.59395e-08	-1.06089e-08	1.53306e-08	4.41855e-08	-6.92111e-09	3.72644e-08	7.87712e-08	-1.65961e-08	6.21751e-08
-0.123	3.12577e-08	-2.66531e-08	4.60459e-09	1.52952e-08	-1.65498e-08	-1.25460e-09	6.38382e-08	-1.57011e-08	4.81371e-08	-4.94189e-08	8.81667e-09	-4.06023e-08	6.71430e-08	-9.65424e-09	5.74888e-08	2.67347e-08	-1.09341e-08	1.58006e-08	4.54040e-08	-7.11198e-09	3.82920e-08	8.12301e-08	-1.71141e-08	6.41160e-08
-0.098	3.21867e-08	-2.74453e-08	4.74145e-09	1.58666e-08	-1.71680e-08	-1.30147e-09	6.57104e-08	-1.61616e-08	4.95488e-08	-5.05658e-08	9.02127e-09	-4.15445e-08	6.89367e-08	-9.91215e-09	5.90246e-08	2.75318e-08	-1.12601e-08	1.62717e-08	4.66203e-08	-7.30250e-09	3.93178e-08	8.36961e-08	-1.76337e-08	6.60625e-08
-0.074	3.31181e-08	-2.82395e-08	4.87866e-09	1.64434e-08	-1.77922e-08	-1.34879e-09	6.75856e-08	-1.66228e-08	5.09629e-08	-5.17026e-08	9.22408e-09	-4.24785e-08	7.07271e-08	-1.01696e-08	6.05576e-08	2.83307e-08	-1.15869e-08	1.67439e-08	4.78345e-08	-7.49268e-09	4.03418e-08	8.61692e-08	-1.81547e-08	6.80145e-08
-0.049	3.40518e-08	-2.90356e-08	5.01620e-09	1.70256e-08	-1.84222e-08	-1.39655e-09	6.94641e-08	-1.70848e-08	5.23793e-08	-5.28292e-08	9.42508e-09	-4.34041e-08	7.25143e-08	-1.04265e-08	6.20877e-08	2.91313e-08	-1.19143e-08	1.72170e-08	4.90464e-08	-7.68251e-09	4.13639e-08	8.86494e-08	-1.86773e-08	6.99721e-08
-0.025	3.49879e-08	-2.98338e-08	5.15409e-09	1.76133e-08	-1.90581e-08	-1.44475e-09	7.13456e-08	-1.75476e-08	5.37980e-08	-5.39456e-08	9.62426e-09	-4.43214e-08	7.42981e-08	-1.06830e-08	6.36150e-08	2.99337e-08	-1.22425e-08	1.76912e-08	5.02560e-08	-7.87199e-09	4.23840e-08	9.11364e-08	-1.92013e-08	7.19352e-08
0.000	3.59262e-08	-3.06339e-08	5.29231e-09	1.82064e-08	-1.96998e-08	-1.49340e-09	7.32302e-08	-1.80111e-08	5.52191e-08	-5.50518e-08	9.82161e-09	-4.52302e-08	7.60785e-08	-1.09390e-08	6.51395e-08	3.07378e-08	-1.25713e-08	1.81665e-08	5.14634e-08	-8.06111e-09	4.34023e-08	9.36304e-08	-1.97267e-08	7.39037e-08
0.025	3.68668e-08	-3.14359e-08	5.43088e-09	1.88049e-08	-2.03474e-08	-1.54249e-09	7.51178e-08	-1.84754e-08	5.66425e-08	-5.61476e-08	1.00171e-08	-4.61305e-08	7.78556e-08	-1.11946e-08	6.66610e-08	3.15436e-08	-1.29009e-08	1.86427e-08	5.26685e-08	-8.24987e-09	4.44186e-08	9.61312e-08	-2.02536e-08	7.58776e-08
0.049	3.78098e-08	-3.22400e-08	5.56979e-09	1.94088e-08	-2.10008e-08	-1.59203e-09	7.70085e-08	-1.89404e-08	5.80681e-08	-5.72331e-08	1.02108e-08	-4.70223e-08	7.96292e-08	-1.14496e-08	6.81796e-08	3.23511e-08	-1.32311e-08	1.91199e-08	5.38712e-08	-8.43827e-09	4.54330e-08	9.86388e-08	-2.07819e-08	7.78569e-08
0.074	3.87550e-08	-3.30460e-08	5.70903e-09	2.00181e-08	-2.16601e-08	-1.64200e-09	7.89021e-08	-1.94061e-08	5.94960e-08	-5.83081e-08	1.04025e-08	-4.79055e-08	8.13994e-08	-1.17041e-08	6.96953e-08	3.31602e-08	-1.35621e-08	1.95982e-08	5.50717e-08	-8.62630e-09	4.64454e-08	1.01153e-07	-2.13116e-08	7.98415e-08
0.098	3.97025e-08	-3.38539e-08	5.84861e-09	2.06327e-08	-2.23251e-08	-1.69242e-09	8.07986e-08	-1.98725e-08	6.09261e-08	-5.93726e-08	1.05925e-08	-4.87801e-08	8.31662e-08	-1.19581e-08	7.12080e-08	3.39710e-08	-1.38937e-08	2.00774e-08	5.62697e-08	-8.81396e-09	4.74557e-08	1.03674e-07	-2.18428e-08	8.18313e-08
0.123	4.06523e-08	-3.46638e-08	5.98853e-09	2.12527e-08	-2.29960e-08	-1.74327e-09	8.26980e-08	-2.03397e-08	6.23583e-08	-6.04265e-08	1.07805e-08	-4.96460e-08	8.49295e-08	-1.22117e-08	7.27178e-08	3.47835e-08	-1.42259e-08	2.05575e-08	5.74653e-08	-9.00124e-09	4.84641e-08	1.06202e-07	-2.23753e-08	8.38264e-08
0.147	4.16044e-08	-3.54756e-08	6.12878e-09	2.18780e-08	-2.36726e-08	-1.79457e-09	8.46003e-08	-2.08076e-08	6.37927e-08	-6.14698e-08	1.09666e-08	-5.05031e-08	8.66892e-08	-1.24647e-08	7.42245e-08	3.55975e-08	-1.45589e-08	2.10387e-08	5.86586e-08	-9.18815e-09	4.94704e-08	1.08736e-07	-2.29093e-08	8.58267e-08
0.172	4.25588e-08	-3.62894e-08	6.26937e-09	2.25087e-08	-2.43550e-08	-1.84630e-09	8.65054e-08	-2.12761e-08	6.52292e-08	-6.25024e-08	1.11508e-08	-5.13515e-08	8.84454e-08	-1.27172e-08	7.57282e-08	3.64132e-08	-1.48925e-08	2.15207e-08	5.98494e-08	-9.37467e-09	5.04747e-08	1.11277e-07	-2.34446e-08	8.78321e-08
0.197	4.35154e-08	-3.71051e-08	6.41029e-09	2.31446e-08	-2.50431e-08	-1.89846e-09	8.84132e-08	-2.17454e-08	6.66679e-08	-6.35242e-08	1.13331e-08	-5.21911e-08	9.01981e-08	-1.29692e-08	7.72288e-08	3.72304e-08	-1.52267e-08	2.20037e-08	6.10377e-08	-9.56081e-09	5.14769e-08	1.13824e-07	-2.39812e-08	8.98427e-08
0.221	4.44743e-08	-3.79228e-08	6.55154e-09	2.37859e-08	-2.57370e-08	-1.95107e-09	9.03239e-08	-2.22153e-08	6.81086e-08	-6.45352e-08	1.15135e-08	-5.30217e-08	9.19471e-08	-1.32207e-08	7.87264e-08	3.80492e-08	-1.55616e-08	2.24876e-08	6.22235e-08	-9.74656e-09	5.24770e-08	1.16378e-07	-2.45192e-08	9.18583e-08
0.246	4.54354e-08	-3.87423e-08	6.69313e-09	2.44325e-08	-2.64366e-08	-2.00410e-09	9.22372e-08	-2.26859e-08	6.95513e-08	-6.55354e-08	1.16920e-08	-5.38434e-08	9.36926e-08	-1.34717e-08	8.02209e-08	3.88696e-08	-1.58971e-08	2.29725e-08	6.34069e-08	-9.93191e-09	5.34750e-08	1.18937e-07	-2.50586e-08	9.38789e-08
0.270	4.63988e-08	-3.95638e-08	6.83505e-09	2.50843e-08	-2.71419e-08	-2.05757e-09	9.41532e-08	-2.31571e-08	7.09961e-08	-6.65246e-08	1.18684e-08	-5.46562e-08	9.54344e-08	-1.37221e-08	8.17122e-08	3.96915e-08	-1.62332e-08	2.34582e-08	6.45877e-08	-1.01169e-08	5.44708e-08	1.21504e-07	-2.55993e-08	9.59045e-08
0.295	4.73644e-08	-4.03872e-08	6.97729e-09	2.57415e-08	-2.78529e-08	-2.11147e-09	9.60719e-08	-2.36290e-08	7.24428e-08	-6.75029e-08	1.20430e-08	-5.54599e-08	9.71725e-08	-1.39721e-08	8.32005e-08	4.05148e-08	-1.65700e-08	2.39449e-08	6.57660e-08	-1.03014e-08	5.54645e-08	1.24076e-07	-2.61412e-08	9.79350e-08
0.319	4.83323e-08	-4.12124e-08	7.11987e-09	2.64038e-08	-2.85696e-08	-2.16580e-09	9.79931e-08	-2.41016e-08	7.38916e-08	-6.84702e-08	1.22155e-08	-5.62546e-08	9.89070e-08	-1.42215e-08	8.46855e-08	4.13397e-08	-1.69073e-08	2.44324e-08	6.69416e-08	-1.04856e-08	5.64560e-08	1.26655e-07	-2.66845e-08	9.99704e-08
0.344	4.93024e-08	-4.20396e-08	7.26277e-09	2.70714e-08	-2.92920e-08	-2.22056e-09	9.99169e-08	-2.45747e-08	7.53422e-08	-6.94263e-08	1.23861e-08	-5.70402e-08	1.00638e-07	-1.44703e-08	8.61674e-08	4.21660e-08	-1.72453e-08	2.49207e-08	6.81147e-08	-1.06693e-08	5.74454e-08	1.29240e-07	-2.72291e-08	1.02011e-07
0.369	5.02747e-08	-4.28687e-08	7.40600e-09	2.77443e-08	-3.00200e-08	-2.27575e-09	1.01843e-07	-2.50485e-08	7.67948e-08	-7.03713e-08	1.25547e-08	-5.78166e-08	1.02365e-07	-1.47186e-08	8.76460e-08	4.29938e-08	-1.75839e-08	2.54100e-08	6.92852e-08	-1.08527e-08	5.84325e-08	1.31831e-07	-2.77750e-08	1.04056e-07
0.393	5.12492e-08	-4.36996e-08	7.54955e-09	2.84223e-08	-3.07537e-08	-2.33137e-09	1.03772e-07	-2.55229e-08	7.82492e-08	-7.13051e-08	1.27213e-08	-5.85838e-08	1.04088e-07	-1.49664e-08	8.91215e-08	4.38230e-08	-1.79230e-08	2.59000e-08	7.04530e-08	-1.10356e-08	5.94174e-08	1.34427e-07	-2.83221e-08	1.06105e-07
0.418	5.22259e-08	-4.45324e-08	7.69343e-09	2.91056e-08	-3.14930e-08	-2.38741e-09	1.05703e-07	-2.59979e-08	7.97055e-08	-7.22277e-08	1.28859e-08	-5.93418e-08	1.05807e-07	-1.52136e-08	9.05937e-08	4.46537e-08	-1.82627e-08	2.63910e-08	7.16182e-08	-1.12181e-08	6.04000e-08	1.37030e-07	-2.88705e-08	1.08160e-07
0.442	5.32047e-08	-4.53671e-08	7.83763e-09	2.97940e-08	-3.22379e-08	-2.44388e-09	1.07637e-07	-2.64735e-08	8.11636e-08	-7.31389e-08	1.30485e-08	-6.00905e-08	1.07523e-07	-1.54603e-08	9.20626e-08	4.54857e-08	-1.86030e-08	2.68827e-08	7.27806e-08	-1.14002e-08	6.13804e-08	1.39639e-07	-2.94201e-08	1.10219e-07
0.467	5.41858e-08	-4.62037e-08	7.98215e-09	3.04876e-08	-3.29884e-08	-2.50078e-09	1.09573e-07	-2.69497e-08	8.26235e-08	-7.40388e-08	1.32090e-08	-6.08298e-08	1.09235e-07	-1.57064e-08	9.35282e-08	4.63191e-08	-1.89438e-08	2.73752e-08	7.39404e-08	-1.15819e-08	6.23585e-08	1.42254e-07	-2.99710e-08	1.12283e-07
0.492	5.51690e-08	-4.70421e-08	8.12700e-09	3.11863e-08	-3.37444e-08	-2.55809e-09	1.11512e-07	-2.74265e-08	8.40852e-08	-7.49273e-08	1.33675e-08	-6.15598e-08	1.10943e-07	-1.59520e-08	9.49905e-08	4.71538e-08	-1.92852e-08	2.78686e-08	7.50974e-08	-1.17631e-08	6.33343e-08	1.44874e-07	-3.05231e-08	1.14351e-07
0.516	5.61545e-08	-4.78823e-08	8.27216e-09	3.18902e-08	-3.45061e-08	-2.61583e-09	1.13452e-07	-2.79038e-08	8.55486e-08	-7.58044e-08	1.35240e-08	-6.22804e-08	1.12646e-07	-1.61970e-08	9.64495e-08	4.79899e-08	-1.96272e-08	2.83627e-08	7.62517e-08	-1.19439e-08	6.43078e-08	1.47500e-07	-3.10764e-08	1.16424e-07
0.541	5.71420e-08	-4.87244e-08	8.41763e-09	3.25992e-08	-3.52732e-08	-2.67399e-09	1.15395e-07	-2.83817e-08	8.70137e-08	-7.66699e-08	1.36784e-08	-6.29915e-08	1.14347e-07	-1.64415e-08	9.79051e-08	4.88273e-08	-1.99697e-08	2.88577e-08	7.74032e-08	-1.21243e-08	6.52789e-08	1.50132e-07	-3.16309e-08	1.18501e-07
0.565	5.81317e-08	-4.95683e-08	8.56343e-09	3.33134e-08	-3.60459e-08	-2.73257e-09	1.17341e-07	-2.88601e-08	8.84804e-08	-7.75239e-08	1.38308e-08	-6.36931e-08	1.16043e-07	-1.66853e-08	9.93573e-08	4.96660e-08	-2.03127e-08	2.93533e-08	7.85519e-08	-1.23042e-08	6.62477e-08	1.52770e-07	-3.21866e-08	1.20583e-07
0.590	5.91235e-08	-5.04140e-08	8.70953e-09	3.40326e-08	-3.68242e-08	-2.79156e-09	1.19288e-07	-2.93391e-08	8.99489e-08	-7.83663e-08	1.39811e-08	-6.43852e-08	1.17735e-07	-1.69286e-08	1.00806e-07	5.05060e-08	-2.06562e-08	2.98498e-08	7.96977e-08	-1.24837e-08	6.72141e-08	1.55413e-07	-3.27434e-08	1.22669e-07
0.614	6.01175e-08	-5.12615e-08	8.85595e-09	3.47569e-08	-3.76079e-08	-2.85097e-09	1.21237e-07	-2.98185e-08	9.14189e-08	-7.91970e-08	1.41293e-08	-6.50677e-08	1.19423e-07	-1.71714e-08	1.02252e-07	5.13472e-08	-2.10003e-08	3.03470e-08	8.08408e-08	-1.26627e-08	6.81781e-08	1.58061e-07	-3.33014e-08	1.24760e-07
0.639	6.11136e-08	-5.21109e-08	9.00268e-09	3.54863e-08	-3.83971e-08	-2.91080e-09	1.23189e-07	-3.02986e-08	9.28906e-08	-8.00160e-08	1.42754e-08	-6.57406e-08	1.21107e-07	-1.74135e-08	1.03694e-07	5.21897e-08	-2.13448e-08	3.08449e-08	8.19809e-08	-1.28413e-08	6.91396e-08	1.60715e-07	-3.38605e-08	1.26854e-07
0.664	6.21117e-08	-5.29620e-08	9.14973e-09	3.62207e-08	-3.91918e-08	-2.97105e-09	1.25143e-07	-3.07791e-08	9.43638e-08	-8.08233e-08	1.44194e-08	-6.64039e-08	1.22787e-07	-1.76551e-08	1.05132e-07	5.30334e-08	-2.16899e-08	3.13435e-08	8.31182e-08	-1.30195e-08	7.00988e-08	1.63374e-07	-3.44208e-08	1.28953e-07
0.688	6.31120e-08	-5.38149e-08	9.29707e-09	3.69602e-08	-3.99919e-08	-3.03170e-09	1.27099e-07	-3.12601e-08	9.58385e-08	-8.16188e-08	1.45613e-08	-6.70574e-08	1.24463e-07	-1.78961e-08	1.06567e-07	5.38783e-08	-2.20355e-08	3.18428e-08	8.42526e-08	-1.31971e-08	7.10555e-08	1.66039e-07	-3.49822e-08	1.31057e-07
0.713	6.41143e-08	-5.46696e-08	9.44473e-09	3.77047e-08	-4.07975e-08	-3.09277e-09	1.29056e-07	-3.17416e-08	9.73147e-08	-8.24024e-08	1.47011e-08	-6.77013e-08	1.26135e-07	-1.81365e-08	1.07999e-07	5.47244e-08	-2.23815e-08	3.23429e-08	8.53841e-08	-1.33744e-08	7.20097e-08	1.68709e-07	-3.55448e-08	1.33164e-07
0.737	6.51187e-08	-5.55260e-08	9.59269e-09	3.84542e-08	-4.16085e-08	-3.15425e-09	1.31016e-07	-3.22236e-08	9.87924e-08	-8.31742e-08	1.48388e-08	-6.83353e-08	1.27803e-07	-1.83763e-08	1.09427e-07	5.55716e-08	-2.27280e-08	3.28436e-08	8.65126e-08	-1.35511e-08	7.29614e-08	1.71384e-07	-3.61084e-08	1.35276e-07
0.762	6.61252e-08	-5.63842e-08	9.74095e-09	3.92087e-08	-4.24249e-08	-3.21614e-09	1.32978e-07	-3.27060e-08	1.00272e-07	-8.39340e-08	1.49744e-08	-6.89596e-08	1.29467e-07	-1.86155e-08	1.10851e-07	5.64200e-08	-2.30750e-08	3.33450e-08	8.76381e-08	-1.37274e-08	7.39107e-08	1.74064e-07	-3.66731e-08	1.37391e-07
0.786	6.71337e-08	-5.72442e-08	9.88952e-09	3.99682e-08	-4.32466e-08	-3.27843e-09	1.34941e-07	-3.31890e-08	1.01752e-07	-8.46818e-08	1.51078e-08	-6.95740e-08	1.31126e-07	-1.88541e-08	1.12272e-07	5.72694e-08	-2.34224e-08	3.38471e-08	8.87607e-08	-1.39033e-08	7.48574e-08	1.76750e-07	-3.72388e-08	1.39511e-07
0.811	6.81442e-08	-5.81059e-08	1.00384e-08	4.07326e-08	-4.40738e-08	-3.34114e-09	1.36906e-07	-3.36723e-08	1.03234e-07	-8.54177e-08	1.52391e-08	-7.01786e-08	1.32781e-07	-1.90921e-08	1.13689e-07	5.81200e-08	-2.37703e-08	3.43498e-08	8.98802e-08	-1.40786e-08	7.58016e-08	1.79440e-07	-3.78057e-08	1.41634e-07
0.836	6.91568e-08	-5.89693e-08	1.01875e-08	4.15020e-08	-4.49062e-08	-3.40424e-09	1.38873e-07	-3.41561e-08	1.04717e-07	-8.61415e-08	1.53682e-08	-7.07733e-08	1.34432e-07	-1.93295e-08	1.15103e-07	5.89717e-08	-2.41186e-08	3.48531e-08	9.09967e-08	-1.42535e-08	7.67432e-08	1.82135e-07	-3.83736e-08	1.43762e-07
0.860	7.01714e-08	-5.98344e-08	1.03370e-08	4.22763e-08	-4.57440e-08	-3.46776e-09	1.40842e-07	-3.46404e-08	1.06202e-07	-8.68532e-08	1.54952e-08	-7.13580e-08	1.36079e-07	-1.95663e-08	1.16513e-07	5.98244e-08	-2.44673e-08	3.53571e-08	9.21102e-08	-1.44279e-08	7.76822e-08	1.84836e-07	-3.89425e-08	1.45893e-07
0.885	7.11880e-08	-6.07012e-08	1.04868e-08	4.30555e-08	-4.65872e-08	-3.53167e-09	1.42813e-07	-3.51250e-08	1.07688e-07	-8.75527e-08	1.56200e-08	-7.19327e-08	1.37722e-07	-1.98025e-08	1.17919e-07	6.06782e-08	-2.48165e-08	3.58617e-08	9.32205e-08	-1.46019e-08	7.86187e-08	1.87541e-07	-3.95124e-08	1.48028e-07
0.909	7.22065e-08	-6.15697e-08	1.06368e-08	4.38396e-08	-4.74356e-08	-3.59599e-09	1.44785e-07	-3.56101e-08	1.09175e-07	-8.82401e-08	1.57426e-08	-7.24975e-08	1.39360e-07	-2.00381e-08	1.19322e-07	6.15329e-08	-2.51661e-08	3.63668e-08	9.43278e-08	-1.47753e-08	7.95525e-08	1.90251e-07	-4.00834e-08	1.50167e-07
0.934	7.32270e-08	-6.24399e-08	1.07871e-08	4.46286e-08	-4.82893e-08	-3.66071e-09	1.46759e-07	-3.60955e-08	1.10663e-07	-8.89152e-08	1.58631e-08	-7.30522e-08	1.40994e-07	-2.02730e-08	1.20721e-07	6.23887e-08	-2.55161e-08	3.68726e-08	9.54320e-08	-1.49482e-08	8.04837e-08	1.92965e-07	-4.06553e-08	1.52310e-07
0.958	7.42495e-08	-6.33118e-08	1.09378e-08	4.54224e-08	-4.91482e-08	-3.72582e-09	1.48734e-07	-3.65814e-08	1.12153e-07	-8.95781e-08	1.59813e-08	-7.35968e-08	1.42624e-07	-2.05073e-08	1.22116e-07	6.32455e-08	-2.58665e-08	3.73790e-08	9.65330e-08	-1.51207e-08	8.14123e-08	1.95685e-07	-4.12282e-08	1.54457e-07
0.983	7.52740e-08	-6.41853e-08	1.10887e-08	4.62211e-08	-5.00124e-08	-3.79133e-09	1.50711e-07	-3.70676e-08	1.13643e-07	-9.02287e-08	1.60974e-08	-7.41313e-08	1.44249e-07	-2.07410e-08	1.23508e-07	6.41032e-08	-2.62173e-08	3.78859e-08	9.76309e-08	-1.52927e-08	8.23382e-08	1.98409e-07	-4.18021e-08	1.56607e-07
1.008	7.63003e-08	-6.50605e-08	1.12399e-08	4.70246e-08	-5.08819e-08	-3.85724e-09	1.52690e-07	-3.75542e-08	1.15135e-07	-9.08670e-08	1.62113e-08	-7.46557e-08	1.45870e-07	-2.09741e-08	1.24896e-07	6.49618e-08	-2.65685e-08	3.83934e-08	9.87255e-08	-1.54641e-08	8.32614e-08	2.01137e-07	-4.23770e-08	1.58760e-07
1.032	7.73286e-08	-6.59372e-08	1.13913e-08	4.78329e-08	-5.17565e-08	-3.92355e-09	1.54669e-07	-3.80412e-08	1.16628e-07	-9.14929e-08	1.63229e-08	-7.51699e-08	1.47486e-07	-2.12065e-08	1.26280e-07	6.58214e-08	-2.69200e-08	3.89014e-08	9.98170e-08	-1.56351e-08	8.41819e-08	2.03870e-07	-4.29528e-08	1.60917e-07
1.057	7.83588e-08	-6.68157e-08	1.15431e-08	4.86460e-08	-5.26363e-08	-3.99024e-09	1.56651e-07	-3.85285e-08	1.18122e-07	-9.21064e-08	1.64324e-08	-7.56740e-08	1.49098e-07	-2.14383e-08	1.27660e-07	6.66818e-08	-2.72719e-08	3.94099e-08	1.00905e-07	-1.58056e-08	8.50997e-08	2.06608e-07	-4.35296e-08	1.63078e-07
1.081	7.93908e-08	-6.76957e-08	1.16951e-08	4.94639e-08	-5.35213e-08	-4.05733e-09	1.58633e-07	-3.90161e-08	1.19617e-07	-9.27074e-08	1.65396e-08	-7.61678e-08	1.50706e-07	-2.16694e-08	1.29037e-07	6.75431e-08	-2.76242e-08	3.99190e-08	1.01990e-07	-1.59755e-08	8.60148e-08	2.09350e-07	-4.41072e-08	1.65242e-07
1.106	8.04248e-08	-6.85773e-08	1.18474e-08	5.02866e-08	-5.44114e-08	-4.12481e-09	1.60617e-07	-3.95041e-08	1.21113e-07	-9.32960e-08	1.66446e-08	-7.66514e-08	1.52309e-07	-2.19000e-08	1.30409e-07	6.84053e-08	-2.79768e-08	4.04285e-08	1.03072e-07	-1.61450e-08	8.69271e-08	2.12096e-07	-4.46858e-08	1.67410e-07
1.130	8.14606e-08	-6.94605e-08	1.20000e-08	5.11140e-08	-5.53066e-08	-4.19268e-09	1.62603e-07	-3.99924e-08	1.22610e-07	-9.38720e-08	1.67474e-08	-7.71246e-08	1.53908e-07	-2.21298e-08	1.31778e-07	6.92683e-08	-2.83298e-08	4.09386e-08	1.04151e-07	-1.63139e-08	8.78367e-08	2.14846e-07	-4.52653e-08	1.69581e-07
1.155	8.24982e-08	-7.03453e-08	1.21529e-08	5.19461e-08	-5.62070e-08	-4.26093e-09	1.64589e-07	-4.04810e-08	1.24108e-07	-9.44355e-08	1.68479e-08	-7.75876e-08	1.55502e-07	-2.23590e-08	1.33143e-07	7.01321e-08	-2.86830e-08	4.14491e-08	1.05226e-07	-1.64823e-08	8.87435e-08	2.17601e-07	-4.58456e-08	1.71755e-07
1.180	8.35377e-08	-7.12317e-08	1.23060e-08	5.27829e-08	-5.71125e-08	-4.32957e-09	1.66577e-07	-4.09699e-08	1.25607e-07	-9.49865e-08	1.69462e-08	-7.80403e-08	1.57091e-07	-2.25876e-08	1.34504e-07	7.09968e-08	-2.90367e-08	4.19601e-08	1.06298e-07	-1.66502e-08	8.96475e-08	2.20359e-07	-4.64269e-08	1.73933e-07
1.204	8.45790e-08	-7.21196e-08	1.24594e-08	5.36244e-08	-5.80230e-08	-4.39860e-09	1.68566e-07	-4.14591e-08	1.27107e-07	-9.55248e-08	1.70423e-08	-7.84825e-08	1.58676e-07	-2.28155e-08	1.35861e-07	7.18621e-08	-2.93906e-08	4.24715e-08	1.07366e-07	-1.68176e-08	9.05487e-08	2.23122e-07	-4.70090e-08	1.76113e-07
1.229	8.56220e-08	-7.30090e-08	1.26130e-08	5.44705e-08	-5.89386e-08	-4.46800e-09	1.70556e-07	-4.19485e-08	1.28607e-07	-9.60505e-08	1.71360e-08	-7.89144e-08	1.60257e-07	-2.30427e-08	1.37214e-07	7.27283e-08	-2.97448e-08	4.29834e-08	1.08431e-07	-1.69845e-08	9.14470e-08	2.25889e-07	-4.75919e-08	1.78297e-07
1.253	8.66669e-08	-7.38999e-08	1.27670e-08	5.53214e-08	-5.98592e-08	-4.53779e-09	1.72547e-07	-4.24382e-08	1.30109e-07	-9.65635e-08	1.72276e-08	-7.93359e-08	1.61832e-07	-2.32693e-08	1.38563e-07	7.35951e-08	-3.00993e-08	4.34958e-08	1.09493e-07	-1.71508e-08	9.23425e-08	2.28660e-07	-4.81757e-08	1.80484e-07
1.278	8.77135e-08	-7.47924e-08	1.29211e-08	5.61768e-08	-6.07848e-08	-4.60796e-09	1.74539e-07	-4.29282e-08	1.31611e-07	-9.70638e-08	1.73168e-08	-7.97470e-08	1.63404e-07	-2.34952e-08	1.39908e-07	7.44627e-08	-3.04542e-08	4.40085e-08	1.10552e-07	-1.73166e-08	9.32351e-08	2.31434e-07	-4.87602e-08	1.82674e-07
1.303	8.87619e-08	-7.56863e-08	1.30756e-08	5.70369e-08	-6.17154e-08	-4.67851e-09	1.76532e-07	-4.34184e-08	1.33114e-07	-9.75514e-08	1.74038e-08	-8.01476e-08	1.64970e-07	-2.37204e-08	1.41250e-07	7.53309e-08	-3.08093e-08	4.45216e-08	1.11607e-07	-1.74818e-08	9.41249e-08	2.34213e-07	-4.93456e-08	1.84867e-07
1.327	8.98120e-08	-7.65818e-08	1.32303e-08	5.79015e-08	-6.26510e-08	-4.74943e-09	1.78526e-07	-4.39089e-08	1.34618e-07	-9.80262e-08	1.74885e-08	-8.05377e-08	1.66532e-07	-2.39450e-08	1.42587e-07	7.61998e-08	-3.11646e-08	4.50352e-08	1.12658e-07	-1.76465e-08	9.50117e-08	2.36995e-07	-4.99318e-08	1.87063e-07
1.352	9.08639e-08	-7.74786e-08	1.33852e-08	5.87708e-08	-6.35915e-08	-4.82073e-09	1.80521e-07	-4.43995e-08	1.36122e-07	-9.84882e-08	1.75710e-08	-8.09173e-08	1.68089e-07	-2.41688e-08	1.43920e-07	7.70694e-08	-3.15203e-08	4.55491e-08	1.13706e-07	-1.78107e-08	9.58957e-08	2.39781e-07	-5.05188e-08	1.89262e-07
1.376	9.19174e-08	-7.83770e-08	1.35404e-08	5.96445e-08	-6.45369e-08	-4.89241e-09	1.82517e-07	-4.48904e-08	1.37627e-07	-9.89374e-08	1.76511e-08	-8.12863e-08	1.69641e-07	-2.43920e-08	1.45249e-07	7.79395e-08	-3.18762e-08	4.60634e-08	1.14751e-07	-1.79743e-08	9.67767e-08	2.42571e-07	-5.11065e-08	1.91464e-07
1.401	9.29726e-08	-7.92768e-08	1.36959e-08	6.05229e-08	-6.54873e-08	-4.96445e-09	1.84514e-07	-4.53815e-08	1.39132e-07	-9.93738e-08	1.77290e-08	-8.16449e-08	1.71189e-07	-2.46146e-08	1.46574e-07	7.88103e-08	-3.22323e-08	4.65780e-08	1.15792e-07	-1.81374e-08	9.76547e-08	2.45364e-07	-5.16950e-08	1.93669e-07
1.425	9.40295e-08	-8.01779e-08	1.38516e-08	6.14057e-08	-6.64426e-08	-5.03687e-09	1.86511e-07	-4.58727e-08	1.40639e-07	-9.97973e-08	1.78045e-08	-8.19928e-08	1.72731e-07	-2.48364e-08	1.47895e-07	7.96817e-08	-3.25887e-08	4.70930e-08	1.16830e-07	-1.83000e-08	9.85298e-08	2.48161e-07	-5.22842e-08	1.95876e-07
1.450	9.50880e-08	-8.10806e-08	1.40075e-08	6.22931e-08	-6.74027e-08	-5.10965e-09	1.88509e-07	-4.63642e-08	1.42145e-07	-1.00208e-07	1.78778e-08	-8.23302e-08	1.74269e-07	-2.50575e-08	1.49212e-07	8.05536e-08	-3.29453e-08	4.76083e-08	1.17864e-07	-1.84619e-08	9.94020e-08	2.50961e-07	-5.28742e-08	1.98087e-07
1.475	9.61482e-08	-8.19845e-08	1.41637e-08	6.31849e-08	-6.83677e-08	-5.18281e-09	1.90508e-07	-4.68558e-08	1.43652e-07	-1.00606e-07	1.79487e-08	-8.26569e-08	1.75802e-07	-2.52780e-08	1.50524e-07	8.14260e-08	-3.33021e-08	4.81239e-08	1.18894e-07	-1.86234e-08	1.00271e-07	2.53764e-07	-5.34648e-08	2.00299e-07
1.499	9.72100e-08	-8.28899e-08	1.43201e-08	6.40812e-08	-6.93375e-08	-5.25632e-09	1.92508e-07	-4.73476e-08	1.45160e-07	-1.00990e-07	1.80174e-08	-8.29730e-08	1.77331e-07	-2.54977e-08	1.51833e-07	8.22989e-08	-3.36591e-08	4.86398e-08	1.19921e-07	-1.87842e-08	1.01137e-07	2.56571e-07	-5.40562e-08	2.02515e-07
1.524	9.82734e-08	-8.37967e-08	1.44767e-08	6.49819e-08	-7.03121e-08	-5.33021e-09	1.94508e-07	-4.78395e-08	1.46668e-07	-1.01362e-07	1.80837e-08	-8.32785e-08	1.78854e-07	-2.57167e-08	1.53137e-07	8.31724e-08	-3.40163e-08	4.91561e-08	1.20945e-07	-1.89445e-08	1.02000e-07	2.59381e-07	-5.46482e-08	2.04733e-07
1.548	9.93383e-08	-8.47047e-08	1.46336e-08	6.58870e-08	-7.12915e-08	-5.40445e-09	1.96508e-07	-4.83315e-08	1.48177e-07	-1.01721e-07	1.81477e-08	-8.35733e-08	1.80373e-07	-2.59351e-08	1.54437e-07	8.40463e-08	-3.43737e-08	4.96726e-08	1.21965e-07	-1.91043e-08	1.02860e-07	2.62195e-07	-5.52410e-08	2.06954e-07
1.573	1.00405e-07	-8.56141e-08	1.47907e-08	6.67966e-08	-7.22756e-08	-5.47906e-09	1.98509e-07	-4.88237e-08	1.49686e-07	-1.02067e-07	1.82094e-08	-8.38574e-08	1.81886e-07	-2.61527e-08	1.55733e-07	8.49207e-08	-3.47313e-08	5.01893e-08	1.22981e-07	-1.92634e-08	1.03717e-07	2.65011e-07	-5.58344e-08	2.09177e-07
1.597	1.01473e-07	-8.65249e-08	1.49481e-08	6.77105e-08	-7.32645e-08	-5.55403e-09	2.00511e-07	-4.93160e-08	1.51195e-07	-1.02400e-07	1.82688e-08	-8.41308e-08	1.83395e-07	-2.63696e-08	1.57025e-07	8.57954e-08	-3.50891e-08	5.07063e-08	1.23993e-07	-1.94220e-08	1.04571e-07	2.67831e-07	-5.64284e-08	2.11402e-07
1.622	1.02543e-07	-8.74369e-08	1.51056e-08	6.86288e-08	-7.42581e-08	-5.62935e-09	2.02513e-07	-4.98083e-08	1.52704e-07	-1.02719e-07	1.83258e-08	-8.43935e-08	1.84898e-07	-2.65858e-08	1.58313e-07	8.66706e-08	-3.54470e-08	5.12236e-08	1.25002e-07	-1.95801e-08	1.05422e-07	2.70653e-07	-5.70231e-08	2.13630e-07
1.647	1.03614e-07	-8.83502e-08	1.52634e-08	6.95514e-08	-7.52565e-08	-5.70503e-09	2.04515e-07	-5.03008e-08	1.54214e-07	-1.03026e-07	1.83805e-08	-8.46455e-08	1.86397e-07	-2.68013e-08	1.59596e-07	8.75462e-08	-3.58051e-08	5.17411e-08	1.26007e-07	-1.97375e-08	1.06270e-07	2.73479e-07	-5.76184e-08	2.15860e-07
1.671	1.04686e-07	-8.92648e-08	1.54214e-08	7.04784e-08	-7.62594e-08	-5.78106e-09	2.06518e-07	-5.07933e-08	1.55724e-07	-1.03320e-07	1.84329e-08	-8.48867e-08	1.87891e-07	-2.70161e-08	1.60875e-07	8.84221e-08	-3.61634e-08	5.22588e-08	1.27009e-07	-1.98944e-08	1.07115e-07	2.76307e-07	-5.82143e-08	2.18093e-07
1.696	1.05760e-07	-9.01806e-08	1.55796e-08	7.14096e-08	-7.72671e-08	-5.85745e-09	2.08521e-07	-5.12860e-08	1.57235e-07	-1.03600e-07	1.84829e-08	-8.51171e-08	1.89380e-07	-2.72302e-08	1.62149e-07	8.92984e-08	-3.65218e-08	5.27766e-08	1.28007e-07	-2.00507e-08	1.07956e-07	2.79138e-07	-5.88108e-08	2.20328e-07
1.720	1.06836e-07	-9.10977e-08	1.57381e-08	7.23452e-08	-7.82793e-08	-5.93419e-09	2.10524e-07	-5.17786e-08	1.58745e-07	-1.03867e-07	1.85306e-08	-8.53367e-08	1.90863e-07	-2.74435e-08	1.63420e-07	9.01750e-08	-3.68803e-08	5.32947e-08	1.29001e-07	-2.02064e-08	1.08794e-07	2.81972e-07	-5.94079e-08	2.22565e-07
1.745	1.07913e-07	-9.20159e-08	1.58967e-08	7.32850e-08	-7.92962e-08	-6.01128e-09	2.12527e-07	-5.22713e-08	1.60256e-07	-1.04122e-07	1.85760e-08	-8.55456e-08	1.92342e-07	-2.76561e-08	1.64686e-07	9.10519e-08	-3.72389e-08	5.38130e-08	1.29991e-07	-2.03615e-08	1.09630e-07	2.84809e-07	-6.00056e-08	2.24804e-07
1.769	1.08991e-07	-9.29354e-08	1.60555e-08	7.42290e-08	-8.03177e-08	-6.08871e-09	2.14530e-07	-5.27641e-08	1.61766e-07	-1.04363e-07	1.86190e-08	-8.57436e-08	1.93815e-07	-2.78679e-08	1.65947e-07	9.19291e-08	-3.75977e-08	5.43314e-08	1.30978e-07	-2.05161e-08	1.10462e-07	2.87649e-07	-6.06038e-08	2.27045e-07
1.794	1.10071e-07	-9.38561e-08	1.62146e-08	7.51772e-08	-8.13437e-08	-6.16649e-09	2.16534e-07	-5.32569e-08	1.63277e-07	-1.04591e-07	1.86596e-08	-8.59309e-08	1.95284e-07	-2.80791e-08	1.67204e-07	9.28065e-08	-3.79565e-08	5.48500e-08	1.31960e-07	-2.06700e-08	1.11290e-07	2.90491e-07	-6.12026e-08	2.29288e-07
1.819	1.11152e-07	-9.47779e-08	1.63739e-08	7.61297e-08	-8.23743e-08	-6.24462e-09	2.18538e-07	-5.37496e-08	1.64788e-07	-1.04805e-07	1.86980e-08	-8.61073e-08	1.96747e-07	-2.82895e-08	1.68457e-07	9.36841e-08	-3.83155e-08	5.53687e-08	1.32939e-07	-2.08233e-08	1.12116e-07	2.93335e-07	-6.18019e-08	2.31533e-07
1.843	1.12234e-07	-9.57009e-08	1.65333e-08	7.70863e-08	-8.34094e-08	-6.32308e-09	2.20541e-07	-5.42424e-08	1.66299e-07	-1.05007e-07	1.87339e-08	-8.62728e-08	1.98205e-07	-2.84991e-08	1.69706e-07	9.45620e-08	-3.86745e-08	5.58875e-08	1.33915e-07	-2.09761e-08	1.12938e-07	2.96182e-07	-6.24017e-08	2.33780e-07
1.868	1.13318e-07	-9.66250e-08	1.66930e-08	7.80471e-08	-8.44490e-08	-6.40189e-09	2.22545e-07	-5.47352e-08	1.67809e-07	-1.05195e-07	1.87675e-08	-8.64275e-08	1.99658e-07	-2.87080e-08	1.70950e-07	9.54400e-08	-3.90336e-08	5.64064e-08	1.34886e-07	-2.11282e-08	1.13758e-07	2.99031e-07	-6.30020e-08	2.36029e-07
1.892	1.14403e-07	-9.75502e-08	1.68528e-08	7.90120e-08	-8.54930e-08	-6.48104e-09	2.24548e-07	-5.52279e-08	1.69320e-07	-1.05370e-07	1.87987e-08	-8.65714e-08	2.01105e-07	-2.89162e-08	1.72189e-07	9.63183e-08	-3.93928e-08	5.69255e-08	1.35853e-07	-2.12798e-08	1.14574e-07	3.01883e-07	-6.36028e-08	2.38280e-07
1.917	1.15489e-07	-9.84766e-08	1.70128e-08	7.99810e-08	-8.65415e-08	-6.56053e-09	2.26551e-07	-5.57207e-08	1.70831e-07	-1.05532e-07	1.88276e-08	-8.67043e-08	2.02548e-07	-2.91236e-08	1.73424e-07	9.71966e-08	-3.97520e-08	5.74446e-08	1.36817e-07	-2.14307e-08	1.15386e-07	3.04737e-07	-6.42041e-08	2.40533e-07
1.942	1.16577e-07	-9.94040e-08	1.71731e-08	8.09541e-08	-8.75945e-08	-6.64035e-09	2.28554e-07	-5.62133e-08	1.72341e-07	-1.05681e-07	1.88541e-08	-8.68264e-08	2.03985e-07	-2.93302e-08	1.74655e-07	9.80751e-08	-4.01113e-08	5.79638e-08	1.37777e-07	-2.15810e-08	1.16196e-07	3.07593e-07	-6.48058e-08	2.42787e-07
1.966	1.17666e-07	-1.00332e-07	1.73335e-08	8.19313e-08	-8.86518e-08	-6.72050e-09	2.30557e-07	-5.67059e-08	1.73851e-07	-1.05816e-07	1.88783e-08	-8.69376e-08	2.05417e-07	-2.95361e-08	1.75881e-07	9.89536e-08	-4.04706e-08	5.84830e-08	1.38732e-07	-2.17307e-08	1.17002e-07	3.10451e-07	-6.54080e-08	2.45043e-07
1.991	1.18756e-07	-1.01262e-07	1.74940e-08	8.29125e-08	-8.97135e-08	-6.80099e-09	2.32560e-07	-5.71985e-08	1.75361e-07	-1.05938e-07	1.89000e-08	-8.70379e-08	2.06844e-07	-2.97412e-08	1.77102e-07	9.98323e-08	-4.08300e-08	5.90023e-08	1.39684e-07	-2.18798e-08	1.17804e-07	3.13312e-07	-6.60107e-08	2.47301e-07
2.015	1.19847e-07	-1.02192e-07	1.76548e-08	8.38978e-08	-9.07796e-08	-6.88180e-09	2.34562e-07	-5.76909e-08	1.76871e-07	-1.06047e-07	1.89194e-08	-8.71273e-08	2.08265e-07	-2.99456e-08	1.78319e-07	1.00711e-07	-4.11894e-08	5.95216e-08	1.40632e-07	-2.20283e-08	1.18604e-07	3.16174e-07	-6.66137e-08	2.49560e-07
2.040	1.20940e-07	-1.03124e-07	1.78157e-08	8.48870e-08	-9.18500e-08	-6.96295e-09	2.36564e-07	-5.81833e-08	1.78381e-07	-1.06142e-07	1.89365e-08	-8.72058e-08	2.09681e-07	-3.01492e-08	1.79532e-07	1.01590e-07	-4.15487e-08	6.00410e-08	1.41576e-07	-2.21762e-08	1.19400e-07	3.19038e-07	-6.72172e-08	2.51821e-07
2.064	1.22033e-07	-1.04057e-07	1.79768e-08	8.58803e-08	-9.29247e-08	-7.04442e-09	2.38565e-07	-5.86755e-08	1.79890e-07	-1.06224e-07	1.89512e-08	-8.72733e-08	2.11092e-07	-3.03520e-08	1.80739e-07	1.02468e-07	-4.19081e-08	6.05603e-08	1.42516e-07	-2.23234e-08	1.20193e-07	3.21904e-07	-6.78211e-08	2.54083e-07
2.089	1.23128e-07	-1.04990e-07	1.81381e-08	8.68774e-08	-9.40037e-08	-7.12621e-09	2.40566e-07	-5.91677e-08	1.81399e-07	-1.06293e-07	1.89635e-08	-8.73300e-08	2.12497e-07	-3.05541e-08	1.81943e-07	1.03347e-07	-4.22675e-08	6.10797e-08	1.43452e-07	-2.24700e-08	1.20982e-07	3.24772e-07	-6.84253e-08	2.56347e-07
2.114	1.24224e-07	-1.05924e-07	1.82995e-08	8.78786e-08	-9.50869e-08	-7.20833e-09	2.42567e-07	-5.96597e-08	1.82907e-07	-1.06349e-07	1.89734e-08	-8.73757e-08	2.13897e-07	-3.07554e-08	1.83141e-07	1.04226e-07	-4.26269e-08	6.15990e-08	1.44384e-07	-2.26160e-08	1.21768e-07	3.27642e-07	-6.90299e-08	2.58612e-07
2.138	1.25321e-07	-1.06860e-07	1.84611e-08	8.88836e-08	-9.61744e-08	-7.29077e-09	2.44567e-07	-6.01516e-08	1.84415e-07	-1.06391e-07	1.89809e-08	-8.74105e-08	2.15291e-07	-3.09559e-08	1.84335e-07	1.05105e-07	-4.29862e-08	6.21183e-08	1.45312e-07	-2.27614e-08	1.22551e-07	3.30513e-07	-6.96349e-08	2.60879e-07
2.163	1.26419e-07	-1.07796e-07	1.86229e-08	8.98926e-08	-9.72661e-08	-7.37353e-09	2.46566e-07	-6.06433e-08	1.85923e-07	-1.06420e-07	1.89861e-08	-8.74343e-08	2.16680e-07	-3.11556e-08	1.85525e-07	1.05983e-07	-4.33456e-08	6.26375e-08	1.46236e-07	-2.29061e-08	1.23330e-07	3.33386e-07	-7.02402e-08	2.63146e-07
2.187	1.27518e-07	-1.08733e-07	1.87848e-08	9.09054e-08	-9.83620e-08	-7.45661e-09	2.48565e-07	-6.11349e-08	1.87430e-07	-1.06436e-07	1.89889e-08	-8.74472e-08	2.18064e-07	-3.13546e-08	1.86709e-07	1.06862e-07	-4.37048e-08	6.31567e-08	1.47156e-07	-2.30502e-08	1.24106e-07	3.36261e-07	-7.08458e-08	2.65415e-07
2.212	1.28618e-07	-1.09671e-07	1.89469e-08	9.19220e-08	-9.94620e-08	-7.54000e-09	2.50563e-07	-6.16262e-08	1.88936e-07	-1.06438e-07	1.89893e-08	-8.74491e-08	2.19442e-07	-3.15527e-08	1.87889e-07	1.07740e-07	-4.40641e-08	6.36758e-08	1.48072e-07	-2.31936e-08	1.24878e-07	3.39137e-07	-7.14518e-08	2.67685e-07
2.236	1.29719e-07	-1.10610e-07	1.91091e-08	9.29425e-08	-1.00566e-07	-7.62371e-09	2.52560e-07	-6.21175e-08	1.90442e-07	-1.06428e-07	1.89874e-08	-8.74401e-08	2.20815e-07	-3.17501e-08	1.89064e-07	1.08618e-07	-4.44232e-08	6.41948e-08	1.48984e-07	-2.33365e-08	1.25647e-07	3.42015e-07	-7.20581e-08	2.69957e-07
2.261	1.30821e-07	-1.11550e-07	1.92714e-08	9.39668e-08	-1.01674e-07	-7.70772e-09	2.54556e-07	-6.26085e-08	1.91948e-07	-1.06403e-07	1.89830e-08	-8.74202e-08	2.22182e-07	-3.19466e-08	1.90235e-07	1.09496e-07	-4.47823e-08	6.47137e-08	1.49891e-07	-2.34786e-08	1.26413e-07	3.44894e-07	-7.26646e-08	2.72229e-07
2.286	1.31925e-07	-1.12491e-07	1.94339e-08	9.49948e-08	-1.02787e-07	-7.79205e-09	2.56552e-07	-6.30993e-08	1.93452e-07	-1.06366e-07	1.89763e-08	-8.73893e-08	2.23543e-07	-3.21424e-08	1.91401e-07	1.10374e-07	-4.51413e-08	6.52326e-08	1.50795e-07	-2.36201e-08	1.27175e-07	3.47774e-07	-7.32714e-08	2.74502e-07
2.310	1.33028e-07	-1.13432e-07	1.95965e-08	9.60266e-08	-1.03903e-07	-7.87668e-09	2.58546e-07	-6.35898e-08	1.94956e-07	-1.06315e-07	1.89673e-08	-8.73475e-08	2.24899e-07	-3.23374e-08	1.92562e-07	1.11252e-07	-4.55003e-08	6.57512e-08	1.51694e-07	-2.37610e-08	1.27933e-07	3.50655e-07	-7.38785e-08	2.76777e-07
2.335	1.34133e-07	-1.14374e-07	1.97593e-08	9.70622e-08	-1.05024e-07	-7.96163e-09	2.60540e-07	-6.40802e-08	1.96460e-07	-1.06250e-07	1.89558e-08	-8.72947e-08	2.26250e-07	-3.25316e-08	1.93718e-07	1.12129e-07	-4.58591e-08	6.62698e-08	1.52589e-07	-2.39013e-08	1.28688e-07	3.53538e-07	-7.44858e-08	2.79052e-07
2.359	1.35239e-07	-1.15317e-07	1.99222e-08	9.81014e-08	-1.06148e-07	-8.04687e-09	2.62532e-07	-6.45703e-08	1.97962e-07	-1.06173e-07	1.89420e-08	-8.72310e-08	2.27594e-07	-3.27249e-08	1.94869e-07	1.13006e-07	-4.62178e-08	6.67882e-08	1.53480e-07	-2.40408e-08	1.29440e-07	3.56422e-07	-7.50934e-08	2.81328e-07
2.384	1.36346e-07	-1.16261e-07	2.00852e-08	9.91443e-08	-1.07277e-07	-8.13242e-09	2.64524e-07	-6.50601e-08	1.99464e-07	-1.06082e-07	1.89257e-08	-8.71563e-08	2.28934e-07	-3.29175e-08	1.96016e-07	1.13883e-07	-4.65765e-08	6.73064e-08	1.54367e-07	-2.41797e-08	1.30188e-07	3.59306e-07	-7.57012e-08	2.83605e-07
2.408	1.37453e-07	-1.17205e-07	2.02483e-08	1.00191e-07	-1.08409e-07	-8.21827e-09	2.66515e-07	-6.55497e-08	2.00965e-07	-1.05978e-07	1.89072e-08	-8.70707e-08	2.30267e-07	-3.31092e-08	1.97158e-07	1.14759e-07	-4.69350e-08	6.78244e-08	1.55250e-07	-2.43180e-08	1.30932e-07	3.62192e-07	-7.63092e-08	2.85883e-07
2.433	1.38562e-07	-1.18150e-07	2.04116e-08	1.01241e-07	-1.09546e-07	-8.30441e-09	2.68504e-07	-6.60390e-08	2.02465e-07	-1.05860e-07	1.88862e-08	-8.69741e-08	2.31595e-07	-3.33002e-08	1.98295e-07	1.15636e-07	-4.72933e-08	6.83423e-08	1.56128e-07	-2.44556e-08	1.31673e-07	3.65079e-07	-7.69174e-08	2.88162e-07
2.458	1.39671e-07	-1.19096e-07	2.05750e-08	1.02295e-07	-1.10686e-07	-8.39085e-09	2.70492e-07	-6.65280e-08	2.03964e-07	-1.05729e-07	1.88628e-08	-8.68666e-08	2.32917e-07	-3.34903e-08	1.99427e-07	1.16511e-07	-4.76515e-08	6.88599e-08	1.57003e-07	-2.45926e-08	1.32410e-07	3.67966e-07	-7.75258e-08	2.90441e-07
2.482	1.40780e-07	-1.20042e-07	2.07385e-08	1.03352e-07	-1.11830e-07	-8.47759e-09	2.72479e-07	-6.70166e-08	2.05462e-07	-1.05585e-07	1.88371e-08	-8.67482e-08	2.34234e-07	-3.36796e-08	2.00554e-07	1.17387e-07	-4.80096e-08	6.93774e-08	1.57873e-07	-2.47288e-08	1.33144e-07	3.70855e-07	-7.81343e-08	2.92721e-07
2.507	1.41891e-07	-1.20989e-07	2.09021e-08	1.04413e-07	-1.12978e-07	-8.56462e-09	2.74465e-07	-6.75050e-08	2.06960e-07	-1.05428e-07	1.88090e-08	-8.66189e-08	2.35545e-07	-3.38681e-08	2.01677e-07	1.18262e-07	-4.83675e-08	6.98946e-08	1.58739e-07	-2.48644e-08	1.33874e-07	3.73744e-07	-7.87430e-08	2.95001e-07
2.531	1.43002e-07	-1.21937e-07	2.10658e-08	1.05478e-07	-1.14130e-07	-8.65194e-09	2.76449e-07	-6.79931e-08	2.08456e-07	-1.05257e-07	1.87786e-08	-8.64786e-08	2.36850e-07	-3.40557e-08	2.02794e-07	1.19137e-07	-4.87252e-08	7.04115e-08	1.59600e-07	-2.49994e-08	1.34601e-07	3.76634e-07	-7.93518e-08	2.97282e-07
2.556	1.44114e-07	-1.22885e-07	2.12296e-08	1.06546e-07	-1.15286e-07	-8.73955e-09	2.78432e-07	-6.84808e-08	2.09951e-07	-1.05073e-07	1.87457e-08	-8.63274e-08	2.38149e-07	-3.42426e-08	2.03907e-07	1.20011e-07	-4.90828e-08	7.09282e-08	1.60457e-07	-2.51337e-08	1.35324e-07	3.79524e-07	-7.99608e-08	2.99563e-07
2.580	1.45227e-07	-1.23833e-07	2.13935e-08	1.07618e-07	-1.16445e-07	-8.82744e-09	2.80413e-07	-6.89681e-08	2.11445e-07	-1.04876e-07	1.87105e-08	-8.61653e-08	2.39443e-07	-3.44286e-08	2.05014e-07	1.20885e-07	-4.94402e-08	7.14446e-08	1.61310e-07	-2.52672e-08	1.36043e-07	3.82415e-07	-8.05698e-08	3.01845e-07
2.605	1.46340e-07	-1.24783e-07	2.15575e-08	1.08693e-07	-1.17608e-07	-8.91562e-09	2.82393e-07	-6.94551e-08	2.12938e-07	-1.04665e-07	1.86730e-08	-8.59923e-08	2.40731e-07	-3.46137e-08	2.06117e-07	1.21758e-07	-4.97973e-08	7.19608e-08	1.62159e-07	-2.54002e-08	1.36758e-07	3.85306e-07	-8.11790e-08	3.04127e-07
2.630	1.47454e-07	-1.25733e-07	2.17216e-08	1.09771e-07	-1.18775e-07	-9.00408e-09	2.84372e-07	-6.99417e-08	2.14430e-07	-1.04441e-07	1.86330e-08	-8.58083e-08	2.42012e-07	-3.47981e-08	2.07214e-07	1.22631e-07	-5.01543e-08	7.24766e-08	1.63003e-07	-2.55324e-08	1.37470e-07	3.88198e-07	-8.17883e-08	3.06410e-07
2.654	1.48569e-07	-1.26683e-07	2.18858e-08	1.10853e-07	-1.19946e-07	-9.09282e-09	2.86349e-07	-7.04279e-08	2.15921e-07	-1.04204e-07	1.85907e-08	-8.56135e-08	2.43289e-07	-3.49815e-08	2.08307e-07	1.23503e-07	-5.05110e-08	7.29922e-08	1.63843e-07	-2.56640e-08	1.38179e-07	3.91090e-07	-8.23976e-08	3.08692e-07
2.679	1.49684e-07	-1.27634e-07	2.20500e-08	1.11938e-07	-1.21120e-07	-9.18184e-09	2.88324e-07	-7.09138e-08	2.17410e-07	-1.03954e-07	1.85461e-08	-8.54078e-08	2.44559e-07	-3.51642e-08	2.09395e-07	1.24375e-07	-5.08676e-08	7.35074e-08	1.64678e-07	-2.57948e-08	1.38883e-07	3.93982e-07	-8.30070e-08	3.10975e-07
2.703	1.50799e-07	-1.28585e-07	2.22144e-08	1.13027e-07	-1.22298e-07	-9.27114e-09	2.90298e-07	-7.13992e-08	2.18899e-07	-1.03690e-07	1.84990e-08	-8.51913e-08	2.45823e-07	-3.53460e-08	2.10477e-07	1.25246e-07	-5.12239e-08	7.40222e-08	1.65510e-07	-2.59250e-08	1.39584e-07	3.96875e-07	-8.36164e-08	3.13259e-07
2.728	1.51915e-07	-1.29537e-07	2.23788e-08	1.14119e-07	-1.23479e-07	-9.36071e-09	2.92270e-07	-7.18842e-08	2.20385e-07	-1.03414e-07	1.84497e-08	-8.49639e-08	2.47082e-07	-3.55269e-08	2.11555e-07	1.26117e-07	-5.15799e-08	7.45367e-08	1.66336e-07	-2.60545e-08	1.40282e-07	3.99768e-07	-8.42258e-08	3.15542e-07
2.753	1.53032e-07	-1.30489e-07	2.25433e-08	1.15214e-07	-1.24665e-07	-9.45055e-09	2.94240e-07	-7.23687e-08	2.21871e-07	-1.03123e-07	1.83979e-08	-8.47256e-08	2.48334e-07	-3.57071e-08	2.12627e-07	1.26987e-07	-5.19357e-08	7.50509e-08	1.67159e-07	-2.61834e-08	1.40975e-07	4.02660e-07	-8.48353e-08	3.17825e-07
2.777	1.54149e-07	-1.31441e-07	2.27078e-08	1.16313e-07	-1.25853e-07	-9.54067e-09	2.96208e-07	-7.28528e-08	2.23355e-07	-1.02820e-07	1.83438e-08	-8.44764e-08	2.49581e-07	-3.58863e-08	2.13695e-07	1.27856e-07	-5.22912e-08	7.55647e-08	1.67977e-07	-2.63115e-08	1.41665e-07	4.05553e-07	-8.54448e-08	3.20108e-07
2.802	1.55266e-07	-1.32394e-07	2.28724e-08	1.17415e-07	-1.27046e-07	-9.63105e-09	2.98174e-07	-7.33365e-08	2.24838e-07	-1.02504e-07	1.82874e-08	-8.42165e-08	2.50822e-07	-3.60647e-08	2.14757e-07	1.28725e-07	-5.26465e-08	7.60780e-08	1.68790e-07	-2.64389e-08	1.42351e-07	4.08446e-07	-8.60543e-08	3.22392e-07
2.826	1.56384e-07	-1.33347e-07	2.30371e-08	1.18520e-07	-1.28241e-07	-9.72170e-09	3.00139e-07	-7.38196e-08	2.26319e-07	-1.02174e-07	1.82286e-08	-8.39457e-08	2.52057e-07	-3.62423e-08	2.15814e-07	1.29592e-07	-5.30015e-08	7.65910e-08	1.69599e-07	-2.65656e-08	1.43034e-07	4.11339e-07	-8.66637e-08	3.24675e-07
2.851	1.57503e-07	-1.34301e-07	2.32018e-08	1.19628e-07	-1.29441e-07	-9.81261e-09	3.02101e-07	-7.43023e-08	2.27799e-07	-1.01832e-07	1.81674e-08	-8.36641e-08	2.53285e-07	-3.64189e-08	2.16866e-07	1.30460e-07	-5.33562e-08	7.71036e-08	1.70404e-07	-2.66917e-08	1.43712e-07	4.14231e-07	-8.72731e-08	3.26958e-07
2.875	1.58621e-07	-1.35255e-07	2.33666e-08	1.20739e-07	-1.30643e-07	-9.90378e-09	3.04062e-07	-7.47845e-08	2.29277e-07	-1.01476e-07	1.81039e-08	-8.33717e-08	2.54508e-07	-3.65948e-08	2.17913e-07	1.31326e-07	-5.37106e-08	7.76157e-08	1.71204e-07	-2.68170e-08	1.44387e-07	4.17123e-07	-8.78825e-08	3.29241e-07
2.900	1.59740e-07	-1.36209e-07	2.35315e-08	1.21854e-07	-1.31849e-07	-9.99522e-09	3.06020e-07	-7.52662e-08	2.30754e-07	-1.01107e-07	1.80381e-08	-8.30686e-08	2.55725e-07	-3.67697e-08	2.18955e-07	1.32192e-07	-5.40647e-08	7.81274e-08	1.72000e-07	-2.69416e-08	1.45058e-07	4.20015e-07	-8.84918e-08	3.31524e-07
2.925	1.60859e-07	-1.37163e-07	2.36963e-08	1.22972e-07	-1.33059e-07	-1.00869e-08	3.07977e-07	-7.57473e-08	2.32229e-07	-1.00725e-07	1.79699e-08	-8.27546e-08	2.56936e-07	-3.69438e-08	2.19992e-07	1.33057e-07	-5.44184e-08	7.86386e-08	1.72791e-07	-2.70656e-08	1.45725e-07	4.22907e-07	-8.91010e-08	3.33806e-07
2.949	1.61979e-07	-1.38118e-07	2.38612e-08	1.24093e-07	-1.34272e-07	-1.01789e-08	3.09931e-07	-7.62279e-08	2.33703e-07	-1.00329e-07	1.78994e-08	-8.24299e-08	2.58140e-07	-3.71170e-08	2.21023e-07	1.33921e-07	-5.47719e-08	7.91494e-08	1.73577e-07	-2.71888e-08	1.46389e-07	4.25798e-07	-8.97101e-08	3.36088e-07
2.974	1.63099e-07	-1.39073e-07	2.40262e-08	1.25217e-07	-1.35488e-07	-1.02711e-08	3.11883e-07	-7.67080e-08	2.35175e-07	-9.99211e-08	1.78266e-08	-8.20945e-08	2.59339e-07	-3.72893e-08	2.22050e-07	1.34785e-07	-5.51250e-08	7.96596e-08	1.74360e-07	-2.73113e-08	1.47048e-07	4.28689e-07	-9.03191e-08	3.38370e-07
2.998	1.64219e-07	-1.40027e-07	2.41912e-08	1.26344e-07	-1.36708e-07	-1.03635e-08	3.13832e-07	-7.71875e-08	2.36645e-07	-9.94998e-08	1.77514e-08	-8.17483e-08	2.60531e-07	-3.74608e-08	2.23071e-07	1.35647e-07	-5.54777e-08	8.01694e-08	1.75137e-07	-2.74331e-08	1.47704e-07	4.31579e-07	-9.09280e-08	3.40651e-07
3.023	1.65339e-07	-1.40983e-07	2.43562e-08	1.27474e-07	-1.37930e-07	-1.04562e-08	3.15779e-07	-7.76665e-08	2.38113e-07	-9.90654e-08	1.76739e-08	-8.13915e-08	2.61718e-07	-3.76314e-08	2.24086e-07	1.36509e-07	-5.58302e-08	8.06787e-08	1.75910e-07	-2.75542e-08	1.48356e-07	4.34468e-07	-9.15368e-08	3.42931e-07
3.047	1.66459e-07	-1.41938e-07	2.45212e-08	1.28607e-07	-1.39157e-07	-1.05492e-08	3.17724e-07	-7.81448e-08	2.39580e-07	-9.86180e-08	1.75941e-08	-8.10239e-08	2.62898e-07	-3.78011e-08	2.25097e-07	1.37370e-07	-5.61822e-08	8.11874e-08	1.76679e-07	-2.76745e-08	1.49004e-07	4.37357e-07	-9.21454e-08	3.45211e-07
3.072	1.67580e-07	-1.42893e-07	2.46863e-08	1.29744e-07	-1.40386e-07	-1.06424e-08	3.19667e-07	-7.86226e-08	2.41044e-07	-9.81577e-08	1.75120e-08	-8.06457e-08	2.64072e-07	-3.79699e-08	2.26102e-07	1.38229e-07	-5.65339e-08	8.16956e-08	1.77442e-07	-2.77942e-08	1.49648e-07	4.40245e-07	-9.27539e-08	3.47491e-07
3.097	1.68700e-07	-1.43849e-07	2.48514e-08	1.30883e-07	-1.41618e-07	-1.07358e-08	3.21607e-07	-7.90997e-08	2.42507e-07	-9.76843e-08	1.74275e-08	-8.02568e-08	2.65240e-07	-3.81379e-08	2.27102e-07	1.39088e-07	-5.68852e-08	8.22032e-08	1.78202e-07	-2.79131e-08	1.50289e-07	4.43132e-07	-9.33622e-08	3.49770e-07
3.121	1.69821e-07	-1.44804e-07	2.50164e-08	1.32025e-07	-1.42854e-07	-1.08295e-08	3.23545e-07	-7.95763e-08	2.43968e-07	-9.71980e-08	1.73408e-08	-7.98573e-08	2.66402e-07	-3.83049e-08	2.28097e-07	1.39946e-07	-5.72361e-08	8.27103e-08	1.78956e-07	-2.80313e-08	1.50925e-07	4.46018e-07	-9.39703e-08	3.52048e-07
3.146	1.70942e-07	-1.45760e-07	2.51815e-08	1.33170e-07	-1.44093e-07	-1.09234e-08	3.25479e-07	-8.00522e-08	2.45427e-07	-9.66988e-08	1.72517e-08	-7.94471e-08	2.67557e-07	-3.84711e-08	2.29086e-07	1.40803e-07	-5.75866e-08	8.32168e-08	1.79706e-07	-2.81488e-08	1.51558e-07	4.48904e-07	-9.45781e-08	3.54325e-07
3.170	1.72062e-07	-1.46716e-07	2.53466e-08	1.34317e-07	-1.45335e-07	-1.10175e-08	3.27412e-07	-8.05275e-08	2.46884e-07	-9.61867e-08	1.71604e-08	-7.90264e-08	2.68707e-07	-3.86363e-08	2.30070e-07	1.41659e-07	-5.79367e-08	8.37228e-08	1.80452e-07	-2.82656e-08	1.52186e-07	4.51788e-07	-9.51858e-08	3.56602e-07
3.195	1.73183e-07	-1.47671e-07	2.55117e-08	1.35468e-07	-1.46580e-07	-1.11119e-08	3.29342e-07	-8.10021e-08	2.48339e-07	-9.56617e-08	1.70667e-08	-7.85950e-08	2.69850e-07	-3.88007e-08	2.31049e-07	1.42514e-07	-5.82864e-08	8.42281e-08	1.81193e-07	-2.83816e-08	1.52811e-07	4.54671e-07	-9.57933e-08	3.58878e-07
3.219	1.74304e-07	-1.48627e-07	2.56768e-08	1.36622e-07	-1.47828e-07	-1.12065e-08	3.31268e-07	-8.14760e-08	2.49792e-07	-9.51239e-08	1.69707e-08	-7.81532e-08	2.70987e-07	-3.89641e-08	2.32023e-07	1.43368e-07	-5.86356e-08	8.47328e-08	1.81929e-07	-2.84969e-08	1.53432e-07	4.57553e-07	-9.64005e-08	3.61153e-07
3.244	1.75424e-07	-1.49582e-07	2.58419e-08	1.37778e-07	-1.49079e-07	-1.13014e-08	3.33193e-07	-8.19493e-08	2.51243e-07	-9.45732e-08	1.68725e-08	-7.77007e-08	2.72117e-07	-3.91267e-08	2.32991e-07	1.44221e-07	-5.89844e-08	8.52368e-08	1.82660e-07	-2.86115e-08	1.54049e-07	4.60434e-07	-9.70075e-08	3.63427e-07
3.269	1.76545e-07	-1.50538e-07	2.60069e-08	1.38937e-07	-1.50334e-07	-1.13965e-08	3.35114e-07	-8.24218e-08	2.52692e-07	-9.40097e-08	1.67720e-08	-7.72378e-08	2.73242e-07	-3.92884e-08	2.33953e-07	1.45073e-07	-5.93328e-08	8.57402e-08	1.83387e-07	-2.87253e-08	1.54662e-07	4.63314e-07	-9.76142e-08	3.65699e-07
3.293	1.77665e-07	-1.51493e-07	2.61720e-08	1.40099e-07	-1.51591e-07	-1.14918e-08	3.37033e-07	-8.28937e-08	2.54139e-07	-9.34335e-08	1.66692e-08	-7.67643e-08	2.74360e-07	-3.94491e-08	2.34910e-07	1.45924e-07	-5.96807e-08	8.62430e-08	1.84109e-07	-2.88384e-08	1.55271e-07	4.66192e-07	-9.82206e-08	3.67971e-07
3.318	1.78785e-07	-1.52448e-07	2.63370e-08	1.41263e-07	-1.52851e-07	-1.15873e-08	3.38948e-07	-8.33648e-08	2.55583e-07	-9.28445e-08	1.65641e-08	-7.62804e-08	2.75471e-07	-3.96090e-08	2.35862e-07	1.46773e-07	-6.00282e-08	8.67451e-08	1.84826e-07	-2.89508e-08	1.55875e-07	4.69069e-07	-9.88267e-08	3.70242e-07
3.342	1.79905e-07	-1.53403e-07	2.65020e-08	1.42431e-07	-1.54114e-07	-1.16830e-08	3.40861e-07	-8.38353e-08	2.57026e-07	-9.22428e-08	1.64567e-08	-7.57861e-08	2.76577e-07	-3.97679e-08	2.36809e-07	1.47622e-07	-6.03751e-08	8.72465e-08	1.85539e-07	-2.90624e-08	1.56476e-07	4.71944e-07	-9.94325e-08	3.72512e-07
3.367	1.81025e-07	-1.54358e-07	2.66670e-08	1.43601e-07	-1.55380e-07	-1.17790e-08	3.42770e-07	-8.43049e-08	2.58466e-07	-9.16284e-08	1.63471e-08	-7.52813e-08	2.77676e-07	-3.99259e-08	2.37750e-07	1.48469e-07	-6.07216e-08	8.77472e-08	1.86247e-07	-2.91733e-08	1.57073e-07	4.74818e-07	-1.00038e-07	3.74780e-07
3.391	1.82145e-07	-1.55313e-07	2.68319e-08	1.44773e-07	-1.56648e-07	-1.18752e-08	3.44677e-07	-8.47739e-08	2.59903e-07	-9.10013e-08	1.62352e-08	-7.47661e-08	2.78768e-07	-4.00830e-08	2.38685e-07	1.49315e-07	-6.10676e-08	8.82472e-08	1.86950e-07	-2.92834e-08	1.57666e-07	4.77690e-07	-1.00643e-07	3.77047e-07
3.416	1.83264e-07	-1.56267e-07	2.69968e-08	1.45948e-07	-1.57920e-07	-1.19716e-08	3.46581e-07	-8.52420e-08	2.61338e-07	-9.03616e-08	1.61211e-08	-7.42405e-08	2.79854e-07	-4.02392e-08	2.39615e-07	1.50160e-07	-6.14131e-08	8.87465e-08	1.87648e-07	-2.93928e-08	1.58255e-07	4.80561e-07	-1.01248e-07	3.79313e-07
3.441	1.84383e-07	-1.57222e-07	2.71616e-08	1.47126e-07	-1.59194e-07	-1.20682e-08	3.48481e-07	-8.57094e-08	2.62771e-07	-8.97093e-08	1.60047e-08	-7.37046e-08	2.80934e-07	-4.03945e-08	2.40540e-07	1.51003e-07	-6.17581e-08	8.92450e-08	1.88342e-07	-2.95014e-08	1.58840e-07	4.83429e-07	-1.01852e-07	3.81577e-07
3.465	1.85502e-07	-1.58176e-07	2.73264e-08	1.48306e-07	-1.60471e-07	-1.21650e-08	3.50378e-07	-8.61760e-08	2.64202e-07	-8.90444e-08	1.58861e-08	-7.31583e-08	2.82008e-07	-4.05488e-08	2.41459e-07	1.51845e-07	-6.21026e-08	8.97428e-08	1.89031e-07	-2.96093e-08	1.59421e-07	4.86297e-07	-1.02456e-07	3.83840e-07
3.490	1.86620e-07	-1.59129e-07	2.74912e-08	1.49489e-07	-1.61751e-07	-1.22620e-08	3.52272e-07	-8.66418e-08	2.65630e-07	-8.83670e-08	1.57653e-08	-7.26018e-08	2.83075e-07	-4.07022e-08	2.42372e-07	1.52686e-07	-6.24466e-08	9.02399e-08	1.89715e-07	-2.97165e-08	1.59998e-07	4.89162e-07	-1.03060e-07	3.86102e-07
3.514	1.87738e-07	-1.60082e-07	2.76559e-08	1.50674e-07	-1.63034e-07	-1.23592e-08	3.54162e-07	-8.71068e-08	2.67055e-07	-8.76771e-08	1.56422e-08	-7.20349e-08	2.84135e-07	-4.08547e-08	2.43280e-07	1.53526e-07	-6.27900e-08	9.07361e-08	1.90394e-07	-2.98229e-08	1.60571e-07	4.92025e-07	-1.03663e-07	3.88362e-07
3.539	1.88856e-07	-1.61035e-07	2.78205e-08	1.51862e-07	-1.64319e-07	-1.24567e-08	3.56049e-07	-8.75709e-08	2.68478e-07	-8.69747e-08	1.55169e-08	-7.14578e-08	2.85189e-07	-4.10062e-08	2.44183e-07	1.54364e-07	-6.31328e-08	9.12316e-08	1.91068e-07	-2.99285e-08	1.61140e-07	4.94886e-07	-1.04266e-07	3.90620e-07
3.564	1.89973e-07	-1.61988e-07	2.79851e-08	1.53053e-07	-1.65607e-07	-1.25543e-08	3.57933e-07	-8.80342e-08	2.69899e-07	-8.62599e-08	1.53893e-08	-7.08705e-08	2.86237e-07	-4.11569e-08	2.45080e-07	1.55201e-07	-6.34751e-08	9.17262e-08	1.91738e-07	-3.00334e-08	1.61704e-07	4.97745e-07	-1.04869e-07	3.92877e-07
3.588	1.91090e-07	-1.62940e-07	2.81496e-08	1.54245e-07	-1.66897e-07	-1.26521e-08	3.59813e-07	-8.84967e-08	2.71317e-07	-8.55326e-08	1.52596e-08	-7.02731e-08	2.87278e-07	-4.13065e-08	2.45971e-07	1.56037e-07	-6.38169e-08	9.22201e-08	1.92403e-07	-3.01375e-08	1.62265e-07	5.00603e-07	-1.05470e-07	3.95132e-07
3.613	1.92206e-07	-1.63892e-07	2.83140e-08	1.55440e-07	-1.68190e-07	-1.27501e-08	3.61690e-07	-8.89583e-08	2.72732e-07	-8.47930e-08	1.51276e-08	-6.96654e-08	2.88312e-07	-4.14553e-08	2.46857e-07	1.56871e-07	-6.41580e-08	9.27131e-08	1.93062e-07	-3.02409e-08	1.62822e-07	5.03458e-07	-1.06072e-07	3.97386e-07
3.637	1.93321e-07	-1.64843e-07	2.84783e-08	1.56638e-07	-1.69486e-07	-1.28484e-08	3.63563e-07	-8.94190e-08	2.74144e-07	-8.40411e-08	1.49935e-08	-6.90476e-08	2.89340e-07	-4.16031e-08	2.47737e-07	1.57704e-07	-6.44986e-08	9.32052e-08	1.93717e-07	-3.03435e-08	1.63374e-07	5.06310e-07	-1.06673e-07	3.99637e-07
3.662	1.94436e-07	-1.65794e-07	2.86426e-08	1.57837e-07	-1.70784e-07	-1.29468e-08	3.65433e-07	-8.98788e-08	2.75554e-07	-8.32769e-08	1.48571e-08	-6.84197e-08	2.90362e-07	-4.17500e-08	2.48612e-07	1.58535e-07	-6.48386e-08	9.36966e-08	1.94368e-07	-3.04453e-08	1.63922e-07	5.09161e-07	-1.07274e-07	4.01887e-07
3.686	1.95551e-07	-1.66744e-07	2.88067e-08	1.59039e-07	-1.72085e-07	-1.30454e-08	3.67299e-07	-9.03377e-08	2.76961e-07	-8.25004e-08	1.47186e-08	-6.77818e-08	2.91376e-07	-4.18959e-08	2.49480e-07	1.59365e-07	-6.51780e-08	9.41870e-08	1.95013e-07	-3.05464e-08	1.64466e-07	5.12009e-07	-1.07874e-07	4.04135e-07
3.711	1.96665e-07	-1.67694e-07	2.89708e-08	1.60244e-07	-1.73388e-07	-1.31442e-08	3.69161e-07	-9.07958e-08	2.78365e-07	-8.17116e-08	1.45779e-08	-6.71337e-08	2.92385e-07	-4.20409e-08	2.50344e-07	1.60193e-07	-6.55168e-08	9.46766e-08	1.95653e-07	-3.06467e-08	1.65006e-07	5.14854e-07	-1.08473e-07	4.06381e-07
3.736	1.97778e-07	-1.68643e-07	2.91348e-08	1.61450e-07	-1.74693e-07	-1.32431e-08	3.71020e-07	-9.12528e-08	2.79767e-07	-8.09107e-08	1.44350e-08	-6.64757e-08	2.93386e-07	-4.21849e-08	2.51201e-07	1.61020e-07	-6.58550e-08	9.51652e-08	1.96289e-07	-3.07462e-08	1.65542e-07	5.17697e-07	-1.09072e-07	4.08625e-07
3.760	1.98890e-07	-1.69591e-07	2.92987e-08	1.62659e-07	-1.76001e-07	-1.33423e-08	3.72874e-07	-9.17090e-08	2.81165e-07	-8.00977e-08	1.42900e-08	-6.58077e-08	2.94381e-07	-4.23280e-08	2.52053e-07	1.61845e-07	-6.61925e-08	9.56530e-08	1.96919e-07	-3.08450e-08	1.66074e-07	5.20538e-07	-1.09671e-07	4.10867e-07
3.785	2.00002e-07	-1.70539e-07	2.94624e-08	1.63870e-07	-1.77312e-07	-1.34416e-08	3.74725e-07	-9.21642e-08	2.82561e-07	-7.92725e-08	1.41427e-08	-6.51298e-08	2.95370e-07	-4.24701e-08	2.52900e-07	1.62669e-07	-6.65294e-08	9.61398e-08	1.97545e-07	-3.09429e-08	1.66602e-07	5.23376e-07	-1.10268e-07	4.13107e-07
3.809	2.01113e-07	-1.71487e-07	2.96261e-08	1.65083e-07	-1.78624e-07	-1.35411e-08	3.76572e-07	-9.26185e-08	2.83953e-07	-7.84353e-08	1.39934e-08	-6.44419e-08	2.96351e-07	-4.26112e-08	2.53740e-07	1.63491e-07	-6.68656e-08	9.66257e-08	1.98165e-07	-3.10402e-08	1.67125e-07	5.26211e-07	-1.10866e-07	4.15345e-07
3.834	2.02223e-07	-1.72433e-07	2.97896e-08	1.66298e-07	-1.79939e-07	-1.36408e-08	3.78415e-07	-9.30717e-08	2.85343e-07	-7.75860e-08	1.38419e-08	-6.37441e-08	2.97327e-07	-4.27515e-08	2.54575e-07	1.64312e-07	-6.72012e-08	9.71107e-08	1.98781e-07	-3.11366e-08	1.67644e-07	5.29043e-07	-1.11463e-07	4.17581e-07
3.858	2.03332e-07	-1.73379e-07	2.99530e-08	1.67516e-07	-1.81256e-07	-1.37407e-08	3.80254e-07	-9.35240e-08	2.86730e-07	-7.67248e-08	1.36882e-08	-6.30365e-08	2.98295e-07	-4.28907e-08	2.55404e-07	1.65131e-07	-6.75361e-08	9.75947e-08	1.99392e-07	-3.12323e-08	1.68159e-07	5.31873e-07	-1.12059e-07	4.19814e-07
3.883	2.04441e-07	-1.74324e-07	3.01163e-08	1.68735e-07	-1.82576e-07	-1.38407e-08	3.82089e-07	-9.39753e-08	2.88113e-07	-7.58516e-08	1.35324e-08	-6.23191e-08	2.99257e-07	-4.30290e-08	2.56228e-07	1.65948e-07	-6.78704e-08	9.80777e-08	1.99997e-07	-3.13271e-08	1.68670e-07	5.34700e-07	-1.12654e-07	4.22045e-07
3.908	2.05548e-07	-1.75269e-07	3.02795e-08	1.69957e-07	-1.83897e-07	-1.39409e-08	3.83920e-07	-9.44256e-08	2.89494e-07	-7.49665e-08	1.33745e-08	-6.15919e-08	3.00212e-07	-4.31663e-08	2.57045e-07	1.66764e-07	-6.82040e-08	9.85597e-08	2.00598e-07	-3.14212e-08	1.69177e-07	5.37523e-07	-1.13249e-07	4.24274e-07
3.932	2.06655e-07	-1.76213e-07	3.04425e-08	1.71180e-07	-1.85221e-07	-1.40412e-08	3.85746e-07	-9.48749e-08	2.90871e-07	-7.40695e-08	1.32145e-08	-6.08550e-08	3.01160e-07	-4.33027e-08	2.57857e-07	1.67578e-07	-6.85368e-08	9.90407e-08	2.01194e-07	-3.15145e-08	1.69679e-07	5.40344e-07	-1.13843e-07	4.26501e-07
3.957	2.07761e-07	-1.77155e-07	3.06054e-08	1.72406e-07	-1.86547e-07	-1.41418e-08	3.87569e-07	-9.53231e-08	2.92245e-07	-7.31607e-08	1.30524e-08	-6.01083e-08	3.02102e-07	-4.34380e-08	2.58664e-07	1.68390e-07	-6.88690e-08	9.95208e-08	2.01785e-07	-3.16071e-08	1.70177e-07	5.43162e-07	-1.14437e-07	4.28725e-07
3.981	2.08866e-07	-1.78098e-07	3.07682e-08	1.73633e-07	-1.87875e-07	-1.42424e-08	3.89387e-07	-9.57703e-08	2.93616e-07	-7.22401e-08	1.28881e-08	-5.93520e-08	3.03036e-07	-4.35724e-08	2.59464e-07	1.69200e-07	-6.92005e-08	9.99997e-08	2.02370e-07	-3.16988e-08	1.70671e-07	5.45976e-07	-1.15030e-07	4.30946e-07
4.006	2.09969e-07	-1.79039e-07	3.09308e-08	1.74862e-07	-1.89206e-07	-1.43433e-08	3.91201e-07	-9.62164e-08	2.94984e-07	-7.13078e-08	1.27218e-08	-5.85861e-08	3.03964e-07	-4.37059e-08	2.60259e-07	1.70009e-07	-6.95312e-08	1.00478e-07	2.02951e-07	-3.17898e-08	1.71161e-07	5.48788e-07	-1.15622e-07	4.33165e-07
4.030	2.11072e-07	-1.79979e-07	3.10932e-08	1.76094e-07	-1.90538e-07	-1.44443e-08	3.93010e-07	-9.66615e-08	2.96349e-07	-7.03639e-08	1.25534e-08	-5.78105e-08	3.04886e-07	-4.38383e-08	2.61047e-07	1.70816e-07	-6.98612e-08	1.00955e-07	2.03527e-07	-3.18799e-08	1.71647e-07	5.51596e-07	-1.16214e-07	4.35382e-07
4.055	2.12174e-07	-1.80918e-07	3.12555e-08	1.77327e-07	-1.91872e-07	-1.45454e-08	3.94815e-07	-9.71055e-08	2.97710e-07	-6.94083e-08	1.23829e-08	-5.70254e-08	3.05800e-07	-4.39698e-08	2.61830e-07	1.71621e-07	-7.01905e-08	1.01430e-07	2.04097e-07	-3.19693e-08	1.72128e-07	5.54401e-07	-1.16805e-07	4.37596e-07
4.080	2.13274e-07	-1.81857e-07	3.14176e-08	1.78562e-07	-1.93208e-07	-1.46467e-08	3.96616e-07	-9.75484e-08	2.99068e-07	-6.84410e-08	1.22103e-08	-5.62307e-08	3.06708e-07	-4.41003e-08	2.62607e-07	1.72424e-07	-7.05190e-08	1.01905e-07	2.04663e-07	-3.20579e-08	1.72605e-07	5.57202e-07	-1.17395e-07	4.39807e-07
4.104	2.14374e-07	-1.82794e-07	3.15796e-08	1.79798e-07	-1.94547e-07	-1.47482e-08	3.98412e-07	-9.79901e-08	3.00422e-07	-6.74623e-08	1.20357e-08	-5.54266e-08	3.07608e-07	-4.42298e-08	2.63379e-07	1.73226e-07	-7.08468e-08	1.02379e-07	2.05223e-07	-3.21457e-08	1.73077e-07	5.60000e-07	-1.17985e-07	4.42015e-07
4.129	2.15472e-07	-1.83731e-07	3.17414e-08	1.81037e-07	-1.95887e-07	-1.48498e-08	4.00204e-07	-9.84308e-08	3.01773e-07	-6.64720e-08	1.18591e-08	-5.46130e-08	3.08502e-07	-4.43584e-08	2.64144e-07	1.74025e-07	-7.11738e-08	1.02851e-07	2.05779e-07	-3.22327e-08	1.73546e-07	5.62794e-07	-1.18573e-07	4.44221e-07
4.153	2.16569e-07	-1.84666e-07	3.19030e-08	1.82277e-07	-1.97229e-07	-1.49515e-08	4.01991e-07	-9.88703e-08	3.03121e-07	-6.54703e-08	1.16803e-08	-5.37900e-08	3.09390e-07	-4.44859e-08	2.64904e-07	1.74823e-07	-7.15000e-08	1.03323e-07	2.06329e-07	-3.23189e-08	1.74010e-07	5.65585e-07	-1.19161e-07	4.46423e-07
4.178	2.17665e-07	-1.85601e-07	3.20644e-08	1.83519e-07	-1.98573e-07	-1.50534e-08	4.03773e-07	-9.93087e-08	3.04465e-07	-6.44572e-08	1.14996e-08	-5.29576e-08	3.10270e-07	-4.46125e-08	2.65657e-07	1.75619e-07	-7.18255e-08	1.03793e-07	2.06874e-07	-3.24043e-08	1.74470e-07	5.68372e-07	-1.19749e-07	4.48623e-07
4.202	2.18759e-07	-1.86534e-07	3.22256e-08	1.84763e-07	-1.99918e-07	-1.51554e-08	4.05551e-07	-9.97460e-08	3.05805e-07	-6.34327e-08	1.13168e-08	-5.21159e-08	3.11143e-07	-4.47381e-08	2.66405e-07	1.76412e-07	-7.21501e-08	1.04262e-07	2.07414e-07	-3.24889e-08	1.74925e-07	5.71155e-07	-1.20335e-07	4.50820e-07
4.227	2.19853e-07	-1.87466e-07	3.23867e-08	1.86008e-07	-2.01266e-07	-1.52575e-08	4.07324e-07	-1.00182e-07	3.07142e-07	-6.23970e-08	1.11320e-08	-5.12649e-08	3.12009e-07	-4.48626e-08	2.67147e-07	1.77204e-07	-7.24740e-08	1.04730e-07	2.07949e-07	-3.25727e-08	1.75376e-07	5.73935e-07	-1.20921e-07	4.53014e-07
4.252	2.20945e-07	-1.88397e-07	3.25475e-08	1.87255e-07	-2.02615e-07	-1.53598e-08	4.09092e-07	-1.00617e-07	3.08476e-07	-6.13499e-08	1.09452e-08	-5.04047e-08	3.12869e-07	-4.49862e-08	2.67883e-07	1.77994e-07	-7.27970e-08	1.05197e-07	2.08479e-07	-3.26556e-08	1.75823e-07	5.76711e-07	-1.21505e-07	4.55205e-07
4.276	2.22035e-07	-1.89327e-07	3.27082e-08	1.88504e-07	-2.03966e-07	-1.54622e-08	4.10856e-07	-1.01051e-07	3.09805e-07	-6.02917e-08	1.07564e-08	-4.95352e-08	3.13722e-07	-4.51088e-08	2.68613e-07	1.78782e-07	-7.31193e-08	1.05663e-07	2.09003e-07	-3.27378e-08	1.76266e-07	5.79483e-07	-1.22089e-07	4.57393e-07
4.301	2.23124e-07	-1.90256e-07	3.28686e-08	1.89754e-07	-2.05319e-07	-1.55648e-08	4.12614e-07	-1.01483e-07	3.11131e-07	-5.92223e-08	1.05657e-08	-4.86566e-08	3.14567e-07	-4.52304e-08	2.69337e-07	1.79568e-07	-7.34406e-08	1.06127e-07	2.09523e-07	-3.28192e-08	1.76704e-07	5.82250e-07	-1.22673e-07	4.59578e-07
4.325	2.24212e-07	-1.91183e-07	3.30289e-08	1.91006e-07	-2.06673e-07	-1.56675e-08	4.14368e-07	-1.01914e-07	3.12453e-07	-5.81418e-08	1.03729e-08	-4.77689e-08	3.15406e-07	-4.53510e-08	2.70055e-07	1.80352e-07	-7.37612e-08	1.06590e-07	2.10037e-07	-3.28998e-08	1.77138e-07	5.85014e-07	-1.23255e-07	4.61759e-07
4.350	2.25298e-07	-1.92109e-07	3.31889e-08	1.92259e-07	-2.08029e-07	-1.57702e-08	4.16117e-07	-1.02345e-07	3.13772e-07	-5.70502e-08	1.01781e-08	-4.68721e-08	3.16237e-07	-4.54706e-08	2.70767e-07	1.81133e-07	-7.40809e-08	1.07052e-07	2.10546e-07	-3.29795e-08	1.77567e-07	5.87774e-07	-1.23836e-07	4.63938e-07
4.375	2.26383e-07	-1.93034e-07	3.33487e-08	1.93514e-07	-2.09387e-07	-1.58732e-08	4.17860e-07	-1.02773e-07	3.15087e-07	-5.59477e-08	9.98144e-09	-4.59663e-08	3.17062e-07	-4.55892e-08	2.71473e-07	1.81913e-07	-7.43998e-08	1.07513e-07	2.11050e-07	-3.30585e-08	1.77992e-07	5.90530e-07	-1.24417e-07	4.66113e-07
4.399	2.27466e-07	-1.93958e-07	3.35082e-08	1.94770e-07	-2.10746e-07	-1.59762e-08	4.19599e-07	-1.03201e-07	3.16398e-07	-5.48342e-08	9.78279e-09	-4.50514e-08	3.17880e-07	-4.57067e-08	2.72173e-07	1.82690e-07	-7.47178e-08	1.07973e-07	2.11549e-07	-3.31366e-08	1.78413e-07	5.93281e-07	-1.24997e-07	4.68284e-07
4.424	2.28548e-07	-1.94880e-07	3.36676e-08	1.96027e-07	-2.12107e-07	-1.60793e-08	4.21332e-07	-1.03627e-07	3.17705e-07	-5.37098e-08	9.58219e-09	-4.41276e-08	3.18690e-07	-4.58233e-08	2.72867e-07	1.83466e-07	-7.50349e-08	1.08431e-07	2.12043e-07	-3.32139e-08	1.78829e-07	5.96028e-07	-1.25575e-07	4.70453e-07
4.448	2.29628e-07	-1.95801e-07	3.38267e-08	1.97286e-07	-2.13469e-07	-1.61826e-08	4.23060e-07	-1.04052e-07	3.19008e-07	-5.25746e-08	9.37966e-09	-4.31949e-08	3.19494e-07	-4.59388e-08	2.73555e-07	1.84239e-07	-7.53511e-08	1.08888e-07	2.12531e-07	-3.32904e-08	1.79241e-07	5.98771e-07	-1.26153e-07	4.72618e-07
4.473	2.30706e-07	-1.96721e-07	3.39855e-08	1.98547e-07	-2.14833e-07	-1.62860e-08	4.24783e-07	-1.04476e-07	3.20307e-07	-5.14286e-08	9.17521e-09	-4.22534e-08	3.20291e-07	-4.60534e-08	2.74237e-07	1.85010e-07	-7.56665e-08	1.09344e-07	2.13015e-07	-3.33661e-08	1.79648e-07	6.01509e-07	-1.26730e-07	4.74779e-07
4.497	2.31783e-07	-1.97639e-07	3.41442e-08	1.99808e-07	-2.16198e-07	-1.63895e-08	4.26501e-07	-1.04899e-07	3.21602e-07	-5.02719e-08	8.96884e-09	-4.13030e-08	3.21080e-07	-4.61669e-08	2.74913e-07	1.85779e-07	-7.59809e-08	1.09798e-07	2.13492e-07	-3.34410e-08	1.80051e-07	6.04243e-07	-1.27306e-07	4.76937e-07
4.522	2.32858e-07	-1.98556e-07	3.43025e-08	2.01071e-07	-2.17564e-07	-1.64931e-08	4.28213e-07	-1.05320e-07	3.22894e-07	-4.91045e-08	8.76056e-09	-4.03439e-08	3.21863e-07	-4.62794e-08	2.75583e-07	1.86546e-07	-7.62944e-08	1.10251e-07	2.13965e-07	-3.35150e-08	1.80450e-07	6.06973e-07	-1.27881e-07	4.79091e-07
4.547	2.33931e-07	-1.99471e-07	3.44606e-08	2.02335e-07	-2.18932e-07	-1.65968e-08	4.29920e-07	-1.05740e-07	3.24181e-07	-4.79265e-08	8.55040e-09	-3.93761e-08	3.22638e-07	-4.63909e-08	2.76247e-07	1.87310e-07	-7.66071e-08	1.10703e-07	2.14433e-07	-3.35883e-08	1.80844e-07	6.09697e-07	-1.28455e-07	4.81242e-07
4.571	2.35003e-07	-2.00385e-07	3.46185e-08	2.03601e-07	-2.20301e-07	-1.67006e-08	4.31622e-07	-1.06158e-07	3.25464e-07	-4.67379e-08	8.33835e-09	-3.83995e-08	3.23406e-07	-4.65013e-08	2.76905e-07	1.88072e-07	-7.69188e-08	1.11153e-07	2.14895e-07	-3.36607e-08	1.81234e-07	6.12417e-07	-1.29028e-07	4.83389e-07
4.596	2.36073e-07	-2.01297e-07	3.47761e-08	2.04867e-07	-2.21672e-07	-1.68044e-08	4.33318e-07	-1.06575e-07	3.26743e-07	-4.55388e-08	8.12443e-09	-3.74144e-08	3.24167e-07	-4.66108e-08	2.77557e-07	1.88832e-07	-7.72295e-08	1.11602e-07	2.15352e-07	-3.37322e-08	1.81620e-07	6.15133e-07	-1.29600e-07	4.85532e-07
4.620	2.37141e-07	-2.02207e-07	3.49334e-08	2.06135e-07	-2.23043e-07	-1.69084e-08	4.35009e-07	-1.06991e-07	3.28018e-07	-4.43293e-08	7.90864e-09	-3.64206e-08	3.24921e-07	-4.67192e-08	2.78202e-07	1.89589e-07	-7.75393e-08	1.12050e-07	2.15804e-07	-3.38030e-08	1.82001e-07	6.17843e-07	-1.30172e-07	4.87672e-07
4.645	2.38207e-07	-2.03116e-07	3.50904e-08	2.07404e-07	-2.24416e-07	-1.70125e-08	4.36694e-07	-1.07406e-07	3.29288e-07	-4.31094e-08	7.69100e-09	-3.54184e-08	3.25668e-07	-4.68266e-08	2.78842e-07	1.90344e-07	-7.78482e-08	1.12496e-07	2.16250e-07	-3.38729e-08	1.82377e-07	6.20549e-07	-1.30742e-07	4.89807e-07
4.669	2.39271e-07	-2.04024e-07	3.52472e-08	2.08674e-07	-2.25790e-07	-1.71167e-08	4.38374e-07	-1.07819e-07	3.30555e-07	-4.18791e-08	7.47152e-09	-3.44076e-08	3.26408e-07	-4.69329e-08	2.79475e-07	1.91097e-07	-7.81561e-08	1.12941e-07	2.16691e-07	-3.39420e-08	1.82749e-07	6.23250e-07	-1.31311e-07	4.91939e-07
4.694	2.40333e-07	-2.04929e-07	3.54036e-08	2.09945e-07	-2.27166e-07	-1.72209e-08	4.40048e-07	-1.08230e-07	3.31817e-07	-4.06387e-08	7.25021e-09	-3.33884e-08	3.27140e-07	-4.70383e-08	2.80102e-07	1.91848e-07	-7.84630e-08	1.13385e-07	2.17127e-07	-3.40103e-08	1.83117e-07	6.25946e-07	-1.31879e-07	4.94067e-07
4.719	2.41393e-07	-2.05833e-07	3.55598e-08	2.11217e-07	-2.28542e-07	-1.73253e-08	4.41716e-07	-1.08641e-07	3.33075e-07	-3.93879e-08	7.02707e-09	-3.23609e-08	3.27866e-07	-4.71426e-08	2.80723e-07	1.92596e-07	-7.87689e-08	1.13827e-07	2.17557e-07	-3.40777e-08	1.83480e-07	6.28636e-07	-1.32445e-07	4.96191e-07
4.743	2.42451e-07	-2.06736e-07	3.57157e-08	2.12490e-07	-2.29920e-07	-1.74297e-08	4.43378e-07	-1.09050e-07	3.34329e-07	-3.81271e-08	6.80213e-09	-3.13250e-08	3.28584e-07	-4.72458e-08	2.81338e-07	1.93341e-07	-7.90739e-08	1.14268e-07	2.17983e-07	-3.41443e-08	1.83838e-07	6.31322e-07	-1.33011e-07	4.98311e-07
4.768	2.43508e-07	-2.07636e-07	3.58713e-08	2.13764e-07	-2.31298e-07	-1.75342e-08	4.45035e-07	-1.09457e-07	3.35578e-07	-3.68562e-08	6.57538e-09	-3.02808e-08	3.29295e-07	-4.73480e-08	2.81947e-07	1.94085e-07	-7.93778e-08	1.14707e-07	2.18402e-07	-3.42101e-08	1.84192e-07	6.34002e-07	-1.33576e-07	5.00426e-07
4.792	2.44562e-07	-2.08535e-07	3.60266e-08	2.15039e-07	-2.32678e-07	-1.76388e-08	4.46686e-07	-1.09863e-07	3.36823e-07	-3.55752e-08	6.34685e-09	-2.92283e-08	3.29999e-07	-4.74492e-08	2.82549e-07	1.94825e-07	-7.96808e-08	1.15145e-07	2.18817e-07	-3.42750e-08	1.84542e-07	6.36678e-07	-1.34140e-07	5.02538e-07
4.817	2.45614e-07	-2.09432e-07	3.61816e-08	2.16315e-07	-2.34059e-07	-1.77435e-08	4.48331e-07	-1.10268e-07	3.38063e-07	-3.42843e-08	6.11654e-09	-2.81677e-08	3.30695e-07	-4.75494e-08	2.83146e-07	1.95564e-07	-7.99827e-08	1.15581e-07	2.19226e-07	-3.43391e-08	1.84887e-07	6.39348e-07	-1.34702e-07	5.04645e-07
4.841	2.46664e-07	-2.10327e-07	3.63362e-08	2.17592e-07	-2.35440e-07	-1.78482e-08	4.49970e-07	-1.10671e-07	3.39299e-07	-3.29834e-08	5.88446e-09	-2.70990e-08	3.31384e-07	-4.76485e-08	2.83736e-07	1.96299e-07	-8.02836e-08	1.16016e-07	2.19630e-07	-3.44024e-08	1.85228e-07	6.42012e-07	-1.35264e-07	5.06749e-07
4.866	2.47711e-07	-2.11221e-07	3.64905e-08	2.18870e-07	-2.36823e-07	-1.79530e-08	4.51603e-07	-1.11072e-07	3.40530e-07	-3.16728e-08	5.65063e-09	-2.60221e-08	3.32066e-07	-4.77465e-08	2.84320e-07	1.97033e-07	-8.05835e-08	1.16449e-07	2.20029e-07	-3.44648e-08	1.85564e-07	6.44672e-07	-1.35824e-07	5.08848e-07
4.891	2.48757e-07	-2.12112e-07	3.66445e-08	2.20148e-07	-2.38206e-07	-1.80579e-08	4.53230e-07	-1.11473e-07	3.41757e-07	-3.03523e-08	5.41506e-09	-2.49373e-08	3.32741e-07	-4.78435e-08	2.84897e-07	1.97763e-07	-8.08823e-08	1.16881e-07	2.20422e-07	-3.45263e-08	1.85895e-07	6.47325e-07	-1.36383e-07	5.10942e-07
4.915	2.49800e-07	-2.13002e-07	3.67982e-08	2.21428e-07	-2.39590e-07	-1.81628e-08	4.54851e-07	-1.11871e-07	3.42980e-07	-2.90222e-08	5.17775e-09	-2.38444e-08	3.33408e-07	-4.79395e-08	2.85469e-07	1.98491e-07	-8.11801e-08	1.17311e-07	2.20809e-07	-3.45871e-08	1.86222e-07	6.49974e-07	-1.36941e-07	5.13033e-07
4.940	2.50841e-07	-2.13889e-07	3.69516e-08	2.22708e-07	-2.40975e-07	-1.82678e-08	4.56466e-07	-1.12269e-07	3.44197e-07	-2.76824e-08	4.93872e-09	-2.27437e-08	3.34068e-07	-4.80344e-08	2.86034e-07	1.99217e-07	-8.14768e-08	1.17740e-07	2.21192e-07	-3.46470e-08	1.86545e-07	6.52616e-07	-1.37498e-07	5.15118e-07
4.964	2.51879e-07	-2.14775e-07	3.71045e-08	2.23988e-07	-2.42361e-07	-1.83729e-08	4.58075e-07	-1.12664e-07	3.45410e-07	-2.63330e-08	4.69798e-09	-2.16350e-08	3.34721e-07	-4.81283e-08	2.86593e-07	1.99940e-07	-8.17724e-08	1.18167e-07	2.21569e-07	-3.47060e-08	1.86863e-07	6.55253e-07	-1.38053e-07	5.17200e-07
4.989	2.52916e-07	-2.15658e-07	3.72572e-08	2.25270e-07	-2.43748e-07	-1.84780e-08	4.59677e-07	-1.13058e-07	3.46619e-07	-2.49741e-08	4.45554e-09	-2.05185e-08	3.35366e-07	-4.82211e-08	2.87145e-07	2.00660e-07	-8.20670e-08	1.18593e-07	2.21940e-07	-3.47642e-08	1.87176e-07	6.57884e-07	-1.38608e-07	5.19277e-07
5.014	2.53949e-07	-2.16540e-07	3.74095e-08	2.26552e-07	-2.45135e-07	-1.85832e-08	4.61274e-07	-1.13451e-07	3.47823e-07	-2.36057e-08	4.21142e-09	-1.93943e-08	3.36005e-07	-4.83128e-08	2.87692e-07	2.01377e-07	-8.23605e-08	1.19017e-07	2.22306e-07	-3.48216e-08	1.87485e-07	6.60510e-07	-1.39161e-07	5.21349e-07
5.038	2.54981e-07	-2.17419e-07	3.75614e-08	2.27835e-07	-2.46523e-07	-1.86884e-08	4.62864e-07	-1.13842e-07	3.49022e-07	-2.22280e-08	3.96562e-09	-1.82624e-08	3.36635e-07	-4.84035e-08	2.88232e-07	2.02092e-07	-8.26529e-08	1.19439e-07	2.22667e-07	-3.48781e-08	1.87789e-07	6.63130e-07	-1.39713e-07	5.23417e-07
5.063	2.56010e-07	-2.18297e-07	3.77130e-08	2.29118e-07	-2.47912e-07	-1.87937e-08	4.64447e-07	-1.14232e-07	3.50216e-07	-2.08409e-08	3.71816e-09	-1.71228e-08	3.37259e-07	-4.84931e-08	2.88765e-07	2.02805e-07	-8.29442e-08	1.19860e-07	2.23022e-07	-3.49337e-08	1.88089e-07	6.65743e-07	-1.40263e-07	5.25480e-07
5.087	2.57036e-07	-2.19172e-07	3.78642e-08	2.30402e-07	-2.49301e-07	-1.88990e-08	4.66024e-07	-1.14619e-07	3.51405e-07	-1.94446e-08	3.46905e-09	-1.59756e-08	3.37875e-07	-4.85817e-08	2.89293e-07	2.03514e-07	-8.32343e-08	1.20280e-07	2.23372e-07	-3.49885e-08	1.88384e-07	6.68351e-07	-1.40813e-07	5.27538e-07
5.112	2.58060e-07	-2.20045e-07	3.80151e-08	2.31687e-07	-2.50691e-07	-1.90043e-08	4.67595e-07	-1.15006e-07	3.52590e-07	-1.80391e-08	3.21830e-09	-1.48208e-08	3.38483e-07	-4.86692e-08	2.89814e-07	2.04221e-07	-8.35234e-08	1.20697e-07	2.23717e-07	-3.50425e-08	1.88674e-07	6.70953e-07	-1.41361e-07	5.29592e-07
5.136	2.59082e-07	-2.20916e-07	3.81655e-08	2.32972e-07	-2.52081e-07	-1.91097e-08	4.69160e-07	-1.15391e-07	3.53769e-07	-1.66245e-08	2.96592e-09	-1.36586e-08	3.39084e-07	-4.87556e-08	2.90329e-07	2.04925e-07	-8.38113e-08	1.21113e-07	2.24056e-07	-3.50956e-08	1.88960e-07	6.73548e-07	-1.41908e-07	5.31641e-07
5.161	2.60100e-07	-2.21785e-07	3.83156e-08	2.34257e-07	-2.53472e-07	-1.92152e-08	4.70718e-07	-1.15774e-07	3.54944e-07	-1.52008e-08	2.71193e-09	-1.24889e-08	3.39678e-07	-4.88410e-08	2.90837e-07	2.05626e-07	-8.40981e-08	1.21528e-07	2.24389e-07	-3.51479e-08	1.89242e-07	6.76138e-07	-1.42453e-07	5.33684e-07
5.186	2.61117e-07	-2.22651e-07	3.84653e-08	2.35543e-07	-2.54864e-07	-1.93207e-08	4.72269e-07	-1.16155e-07	3.56114e-07	-1.37682e-08	2.45634e-09	-1.13118e-08	3.40264e-07	-4.89253e-08	2.91339e-07	2.06324e-07	-8.43837e-08	1.21941e-07	2.24718e-07	-3.51992e-08	1.89518e-07	6.78721e-07	-1.42998e-07	5.35723e-07
5.210	2.62130e-07	-2.23515e-07	3.86146e-08	2.36829e-07	-2.56255e-07	-1.94262e-08	4.73814e-07	-1.16535e-07	3.57278e-07	-1.23266e-08	2.19915e-09	-1.01275e-08	3.40843e-07	-4.90085e-08	2.91835e-07	2.07020e-07	-8.46682e-08	1.22352e-07	2.25040e-07	-3.52498e-08	1.89790e-07	6.81298e-07	-1.43541e-07	5.37757e-07
5.235	2.63141e-07	-2.24377e-07	3.87635e-08	2.38116e-07	-2.57648e-07	-1.95317e-08	4.75352e-07	-1.16913e-07	3.58438e-07	-1.08762e-08	1.94039e-09	-8.93583e-09	3.41414e-07	-4.90907e-08	2.92324e-07	2.07713e-07	-8.49515e-08	1.22761e-07	2.25357e-07	-3.52995e-08	1.90058e-07	6.83869e-07	-1.44082e-07	5.39787e-07
5.259	2.64149e-07	-2.25237e-07	3.89120e-08	2.39403e-07	-2.59040e-07	-1.96373e-08	4.76883e-07	-1.17290e-07	3.59593e-07	-9.41705e-09	1.68006e-09	-7.73698e-09	3.41978e-07	-4.91718e-08	2.92807e-07	2.08402e-07	-8.52336e-08	1.23169e-07	2.25669e-07	-3.53483e-08	1.90321e-07	6.86433e-07	-1.44623e-07	5.41811e-07
5.284	2.65154e-07	-2.26094e-07	3.90601e-08	2.40690e-07	-2.60433e-07	-1.97429e-08	4.78408e-07	-1.17665e-07	3.60743e-07	-7.94917e-09	1.41818e-09	-6.53098e-09	3.42535e-07	-4.92518e-08	2.93283e-07	2.09089e-07	-8.55146e-08	1.23575e-07	2.25975e-07	-3.53962e-08	1.90579e-07	6.88991e-07	-1.45161e-07	5.43829e-07
5.308	2.66157e-07	-2.26949e-07	3.92077e-08	2.41978e-07	-2.61826e-07	-1.98485e-08	4.79925e-07	-1.18038e-07	3.61887e-07	-6.47266e-09	1.15477e-09	-5.31789e-09	3.43084e-07	-4.93307e-08	2.93753e-07	2.09773e-07	-8.57943e-08	1.23979e-07	2.26276e-07	-3.54433e-08	1.90832e-07	6.91542e-07	-1.45699e-07	5.45843e-07
5.333	2.67156e-07	-2.27801e-07	3.93550e-08	2.43265e-07	-2.63220e-07	-1.99541e-08	4.81436e-07	-1.18410e-07	3.63026e-07	-4.98759e-09	8.89819e-10	-4.09777e-09	3.43625e-07	-4.94085e-08	2.94217e-07	2.10455e-07	-8.60729e-08	1.24382e-07	2.26571e-07	-3.54896e-08	1.91081e-07	6.94087e-07	-1.46235e-07	5.47852e-07
5.358	2.68153e-07	-2.28651e-07	3.95018e-08	2.44553e-07	-2.64613e-07	-2.00598e-08	4.82941e-07	-1.18780e-07	3.64161e-07	-3.49403e-09	6.23358e-10	-2.87067e-09	3.44159e-07	-4.94853e-08	2.94674e-07	2.11133e-07	-8.63503e-08	1.24782e-07	2.26861e-07	-3.55349e-08	1.91326e-07	6.96625e-07	-1.46770e-07	5.49855e-07
5.382	2.69147e-07	-2.29498e-07	3.96482e-08	2.45842e-07	-2.66007e-07	-2.01654e-08	4.84438e-07	-1.19148e-07	3.65290e-07	-1.99205e-09	3.55395e-10	-1.63666e-09	3.44685e-07	-4.95610e-08	2.95124e-07	2.11808e-07	-8.66264e-08	1.25181e-07	2.27145e-07	-3.55794e-08	1.91565e-07	6.99156e-07	-1.47303e-07	5.51853e-07
5.407	2.70137e-07	-2.30343e-07	3.97942e-08	2.47130e-07	-2.67401e-07	-2.02711e-08	4.85928e-07	-1.19515e-07	3.66413e-07	-4.81731e-10	8.59440e-11	-3.95787e-10	3.45204e-07	-4.96356e-08	2.95569e-07	2.12480e-07	-8.69013e-08	1.25579e-07	2.27423e-07	-3.56231e-08	1.91800e-07	7.01681e-07	-1.47835e-07	5.53846e-07
5.431	2.71125e-07	-2.31186e-07	3.99397e-08	2.48418e-07	-2.68795e-07	-2.03768e-08	4.87411e-07	-1.19880e-07	3.67532e-07	1.03686e-09	-1.84983e-10	8.51878e-10	3.45715e-07	-4.97091e-08	2.96006e-07	2.13149e-07	-8.71750e-08	1.25974e-07	2.27696e-07	-3.56659e-08	1.92031e-07	7.04199e-07	-1.48366e-07	5.55833e-07
5.456	2.72110e-07	-2.32025e-07	4.00848e-08	2.49707e-07	-2.70189e-07	-2.04825e-08	4.88887e-07	-1.20243e-07	3.68645e-07	2.56365e-09	-4.57372e-10	2.10628e-09	3.46219e-07	-4.97815e-08	2.96437e-07	2.13815e-07	-8.74474e-08	1.26368e-07	2.27964e-07	-3.57078e-08	1.92256e-07	7.06710e-07	-1.48895e-07	5.57815e-07
5.480	2.73092e-07	-2.32862e-07	4.02294e-08	2.50995e-07	-2.71584e-07	-2.05882e-08	4.90357e-07	-1.20604e-07	3.69753e-07	4.09856e-09	-7.31211e-10	3.36735e-09	3.46715e-07	-4.98528e-08	2.96862e-07	2.14478e-07	-8.77186e-08	1.26760e-07	2.28226e-07	-3.57488e-08	1.92477e-07	7.09214e-07	-1.49422e-07	5.59792e-07
5.505	2.74071e-07	-2.33697e-07	4.03735e-08	2.52284e-07	-2.72978e-07	-2.06939e-08	4.91818e-07	-1.20964e-07	3.70855e-07	5.64153e-09	-1.00649e-09	4.63504e-09	3.47203e-07	-4.99231e-08	2.97280e-07	2.15138e-07	-8.79885e-08	1.27150e-07	2.28482e-07	-3.57890e-08	1.92693e-07	7.11711e-07	-1.49948e-07	5.61763e-07
5.530	2.75046e-07	-2.34529e-07	4.05172e-08	2.53572e-07	-2.74372e-07	-2.07995e-08	4.93273e-07	-1.21321e-07	3.71952e-07	7.19247e-09	-1.28318e-09	5.90928e-09	3.47684e-07	-4.99922e-08	2.97692e-07	2.15795e-07	-8.82572e-08	1.27538e-07	2.28733e-07	-3.58283e-08	1.92905e-07	7.14201e-07	-1.50473e-07	5.63728e-07
5.554	2.76018e-07	-2.35358e-07	4.06605e-08	2.54861e-07	-2.75766e-07	-2.09052e-08	4.94721e-07	-1.21677e-07	3.73043e-07	8.75131e-09	-1.56129e-09	7.19002e-09	3.48158e-07	-5.00602e-08	2.98097e-07	2.16449e-07	-8.85245e-08	1.27924e-07	2.28979e-07	-3.58667e-08	1.93112e-07	7.16684e-07	-1.50996e-07	5.65688e-07
5.579	2.76988e-07	-2.36184e-07	4.08033e-08	2.56149e-07	-2.77160e-07	-2.10109e-08	4.96161e-07	-1.22032e-07	3.74129e-07	1.03180e-08	-1.84080e-09	8.47718e-09	3.48623e-07	-5.01272e-08	2.98496e-07	2.17100e-07	-8.87906e-08	1.28309e-07	2.29218e-07	-3.59042e-08	1.93314e-07	7.19159e-07	-1.51518e-07	5.67642e-07
5.603	2.77953e-07	-2.37008e-07	4.09455e-08	2.57438e-07	-2.78554e-07	-2.11166e-08	4.97594e-07	-1.22384e-07	3.75210e-07	1.18924e-08	-2.12168e-09	9.77071e-09	3.49081e-07	-5.01930e-08	2.98888e-07	2.17747e-07	-8.90554e-08	1.28692e-07	2.29452e-07	-3.59409e-08	1.93512e-07	7.21628e-07	-1.52038e-07	5.69590e-07
5.628	2.78916e-07	-2.37829e-07	4.10873e-08	2.58726e-07	-2.79948e-07	-2.12222e-08	4.99020e-07	-1.22735e-07	3.76285e-07	1.34745e-08	-2.40394e-09	1.10705e-08	3.49531e-07	-5.02578e-08	2.99273e-07	2.18391e-07	-8.93189e-08	1.29072e-07	2.29681e-07	-3.59767e-08	1.93704e-07	7.24089e-07	-1.52556e-07	5.71533e-07
5.652	2.79875e-07	-2.38647e-07	4.12287e-08	2.60014e-07	-2.81341e-07	-2.13279e-08	5.00438e-07	-1.23084e-07	3.77354e-07	1.50642e-08	-2.68755e-09	1.23766e-08	3.49974e-07	-5.03214e-08	2.99652e-07	2.19032e-07	-8.95811e-08	1.29451e-07	2.29904e-07	-3.60116e-08	1.93892e-07	7.26543e-07	-1.53073e-07	5.73470e-07
5.677	2.80831e-07	-2.39462e-07	4.13695e-08	2.61301e-07	-2.82735e-07	-2.14335e-08	5.01849e-07	-1.23430e-07	3.78418e-07	1.66614e-08	-2.97250e-09	1.36889e-08	3.50409e-07	-5.03839e-08	3.00025e-07	2.19670e-07	-8.98419e-08	1.29828e-07	2.30121e-07	-3.60457e-08	1.94076e-07	7.28989e-07	-1.53589e-07	5.75400e-07
5.702	2.81784e-07	-2.40274e-07	4.15098e-08	2.62589e-07	-2.84128e-07	-2.15391e-08	5.03252e-07	-1.23776e-07	3.79476e-07	1.82660e-08	-3.25878e-09	1.50073e-08	3.50836e-07	-5.04453e-08	3.00391e-07	2.20305e-07	-9.01015e-08	1.30203e-07	2.30333e-07	-3.60789e-08	1.94254e-07	7.31428e-07	-1.54102e-07	5.77326e-07
5.726	2.82733e-07	-2.41084e-07	4.16496e-08	2.63876e-07	-2.85520e-07	-2.16447e-08	5.04648e-07	-1.24119e-07	3.80529e-07	1.98781e-08	-3.54638e-09	1.63317e-08	3.51255e-07	-5.05057e-08	3.00750e-07	2.20936e-07	-9.03596e-08	1.30576e-07	2.30539e-07	-3.61111e-08	1.94428e-07	7.33859e-07	-1.54615e-07	5.79245e-07
5.751	2.83679e-07	-2.41890e-07	4.17890e-08	2.65163e-07	-2.86913e-07	-2.17502e-08	5.06036e-07	-1.24460e-07	3.81576e-07	2.14974e-08	-3.83527e-09	1.76621e-08	3.51667e-07	-5.05649e-08	3.01102e-07	2.21564e-07	-9.06165e-08	1.30947e-07	2.30740e-07	-3.61425e-08	1.94597e-07	7.36283e-07	-1.55125e-07	5.81158e-07
5.775	2.84621e-07	-2.42693e-07	4.19278e-08	2.66449e-07	-2.88305e-07	-2.18558e-08	5.07417e-07	-1.24800e-07	3.82617e-07	2.31239e-08	-4.12545e-09	1.89984e-08	3.52071e-07	-5.06229e-08	3.01448e-07	2.22189e-07	-9.08720e-08	1.31317e-07	2.30935e-07	-3.61731e-08	1.94762e-07	7.38699e-07	-1.55634e-07	5.83065e-07
5.800	2.85560e-07	-2.43494e-07	4.20660e-08	2.67735e-07	-2.89696e-07	-2.19613e-08	5.08790e-07	-1.25138e-07	3.83652e-07	2.47575e-08	-4.41691e-09	2.03406e-08	3.52467e-07	-5.06799e-08	3.01787e-07	2.22810e-07	-9.11261e-08	1.31684e-07	2.31124e-07	-3.62027e-08	1.94921e-07	7.41108e-07	-1.56142e-07	5.84966e-07
5.825	2.86495e-07	-2.44291e-07	4.22038e-08	2.69021e-07	-2.91087e-07	-2.20667e-08	5.10155e-07	-1.25473e-07	3.84682e-07	2.63982e-08	-4.70962e-09	2.16886e-08	3.52856e-07	-5.07358e-08	3.02120e-07	2.23428e-07	-9.13789e-08	1.32049e-07	2.31307e-07	-3.62315e-08	1.95076e-07	7.43508e-07	-1.56648e-07	5.86861e-07
5.849	2.87426e-07	-2.45085e-07	4.23410e-08	2.70306e-07	-2.92478e-07	-2.21721e-08	5.11513e-07	-1.25807e-07	3.85705e-07	2.80459e-08	-5.00358e-09	2.30423e-08	3.53236e-07	-5.07905e-08	3.02446e-07	2.24043e-07	-9.16303e-08	1.32412e-07	2.31485e-07	-3.62594e-08	1.95226e-07	7.45901e-07	-1.57152e-07	5.88749e-07
5.874	2.88354e-07	-2.45877e-07	4.24777e-08	2.71591e-07	-2.93868e-07	-2.22775e-08	5.12862e-07	-1.26139e-07	3.86723e-07	2.97005e-08	-5.29876e-09	2.44017e-08	3.53609e-07	-5.08441e-08	3.02765e-07	2.24654e-07	-9.18802e-08	1.32774e-07	2.31658e-07	-3.62864e-08	1.95371e-07	7.48286e-07	-1.57654e-07	5.90632e-07
5.898	2.89279e-07	-2.46665e-07	4.26139e-08	2.72875e-07	-2.95258e-07	-2.23828e-08	5.14204e-07	-1.26469e-07	3.87735e-07	3.13619e-08	-5.59516e-09	2.57667e-08	3.53974e-07	-5.08966e-08	3.03078e-07	2.25262e-07	-9.21288e-08	1.33133e-07	2.31824e-07	-3.63125e-08	1.95512e-07	7.50663e-07	-1.58155e-07	5.92508e-07
5.923	2.90199e-07	-2.47450e-07	4.27495e-08	2.74158e-07	-2.96646e-07	-2.24881e-08	5.15539e-07	-1.26798e-07	3.88741e-07	3.30300e-08	-5.89277e-09	2.71372e-08	3.54332e-07	-5.09480e-08	3.03384e-07	2.25866e-07	-9.23760e-08	1.33490e-07	2.31985e-07	-3.63377e-08	1.95648e-07	7.53032e-07	-1.58654e-07	5.94378e-07
5.947	2.91116e-07	-2.48231e-07	4.28845e-08	2.75441e-07	-2.98035e-07	-2.25934e-08	5.16865e-07	-1.27124e-07	3.89741e-07	3.47047e-08	-6.19156e-09	2.85132e-08	3.54681e-07	-5.09982e-08	3.03683e-07	2.26467e-07	-9.26218e-08	1.33845e-07	2.32141e-07	-3.63620e-08	1.95779e-07	7.55393e-07	-1.59151e-07	5.96241e-07
5.972	2.92029e-07	-2.49010e-07	4.30190e-08	2.76724e-07	-2.99422e-07	-2.26986e-08	5.18183e-07	-1.27448e-07	3.90735e-07	3.63861e-08	-6.49152e-09	2.98946e-08	3.55023e-07	-5.10474e-08	3.03975e-07	2.27065e-07	-9.28662e-08	1.34198e-07	2.32290e-07	-3.63855e-08	1.95905e-07	7.57746e-07	-1.59647e-07	5.98098e-07
5.997	2.92938e-07	-2.49785e-07	4.31529e-08	2.78005e-07	-3.00809e-07	-2.28037e-08	5.19493e-07	-1.27770e-07	3.91723e-07	3.80739e-08	-6.79264e-09	3.12813e-08	3.55356e-07	-5.10953e-08	3.04261e-07	2.27659e-07	-9.31091e-08	1.34549e-07	2.32434e-07	-3.64080e-08	1.96026e-07	7.60090e-07	-1.60141e-07	5.99949e-07
6.021	2.93843e-07	-2.50557e-07	4.32863e-08	2.79287e-07	-3.02195e-07	-2.29088e-08	5.20796e-07	-1.28091e-07	3.92705e-07	3.97681e-08	-7.09490e-09	3.26732e-08	3.55682e-07	-5.11422e-08	3.04540e-07	2.28249e-07	-9.33506e-08	1.34898e-07	2.32573e-07	-3.64297e-08	1.96143e-07	7.62427e-07	-1.60633e-07	6.01793e-07
6.046	2.94745e-07	-2.51326e-07	4.34191e-08	2.80567e-07	-3.03581e-07	-2.30138e-08	5.22090e-07	-1.28409e-07	3.93681e-07	4.14687e-08	-7.39829e-09	3.40704e-08	3.56000e-07	-5.11879e-08	3.04812e-07	2.28836e-07	-9.35906e-08	1.35245e-07	2.32705e-07	-3.64504e-08	1.96255e-07	7.64755e-07	-1.61124e-07	6.03631e-07
6.070	2.95642e-07	-2.52091e-07	4.35513e-08	2.81846e-07	-3.04965e-07	-2.31187e-08	5.23376e-07	-1.28725e-07	3.94651e-07	4.31755e-08	-7.70280e-09	3.54727e-08	3.56310e-07	-5.12325e-08	3.05078e-07	2.29419e-07	-9.38292e-08	1.35590e-07	2.32832e-07	-3.64703e-08	1.96362e-07	7.67075e-07	-1.61613e-07	6.05462e-07
6.095	2.96536e-07	-2.52853e-07	4.36829e-08	2.83125e-07	-3.06349e-07	-2.32236e-08	5.24654e-07	-1.29040e-07	3.95615e-07	4.48885e-08	-8.00840e-09	3.68801e-08	3.56613e-07	-5.12760e-08	3.05337e-07	2.29999e-07	-9.40663e-08	1.35933e-07	2.32953e-07	-3.64893e-08	1.96464e-07	7.69386e-07	-1.62100e-07	6.07286e-07
6.119	2.97426e-07	-2.53612e-07	4.38140e-08	2.84403e-07	-3.07731e-07	-2.33285e-08	5.25924e-07	-1.29352e-07	3.96572e-07	4.66075e-08	-8.31509e-09	3.82924e-08	3.56907e-07	-5.13183e-08	3.05589e-07	2.30575e-07	-9.43020e-08	1.36273e-07	2.33069e-07	-3.65074e-08	1.96562e-07	7.71689e-07	-1.62585e-07	6.09104e-07
6.144	2.98311e-07	-2.54367e-07	4.39444e-08	2.85680e-07	-3.09113e-07	-2.34332e-08	5.27186e-07	-1.29662e-07	3.97524e-07	4.83326e-08	-8.62285e-09	3.97097e-08	3.57193e-07	-5.13595e-08	3.05834e-07	2.31148e-07	-9.45362e-08	1.36612e-07	2.33179e-07	-3.65246e-08	1.96654e-07	7.73983e-07	-1.63068e-07	6.10915e-07
6.169	2.99193e-07	-2.55118e-07	4.40743e-08	2.86956e-07	-3.10494e-07	-2.35379e-08	5.28439e-07	-1.29970e-07	3.98469e-07	5.00635e-08	-8.93166e-09	4.11318e-08	3.57472e-07	-5.13995e-08	3.06072e-07	2.31717e-07	-9.47689e-08	1.36948e-07	2.33283e-07	-3.65409e-08	1.96742e-07	7.76269e-07	-1.63550e-07	6.12719e-07
6.193	3.00070e-07	-2.55866e-07	4.42035e-08	2.88231e-07	-3.11874e-07	-2.36425e-08	5.29684e-07	-1.30277e-07	3.99408e-07	5.18003e-08	-9.24152e-09	4.25588e-08	3.57742e-07	-5.14384e-08	3.06304e-07	2.32282e-07	-9.50001e-08	1.37282e-07	2.33381e-07	-3.65563e-08	1.96825e-07	7.78546e-07	-1.64030e-07	6.14517e-07
6.218	3.00943e-07	-2.56611e-07	4.43322e-08	2.89506e-07	-3.13253e-07	-2.37470e-08	5.30921e-07	-1.30581e-07	4.00340e-07	5.35428e-08	-9.55239e-09	4.39904e-08	3.58005e-07	-5.14761e-08	3.06528e-07	2.32844e-07	-9.52297e-08	1.37614e-07	2.33474e-07	-3.65708e-08	1.96903e-07	7.80815e-07	-1.64508e-07	6.16307e-07
6.242	3.01812e-07	-2.57352e-07	4.44602e-08	2.90779e-07	-3.14631e-07	-2.38515e-08	5.32149e-07	-1.30883e-07	4.01266e-07	5.52910e-08	-9.86428e-09	4.54267e-08	3.58259e-07	-5.15127e-08	3.06746e-07	2.33402e-07	-9.54579e-08	1.37944e-07	2.33561e-07	-3.65844e-08	1.96976e-07	7.83075e-07	-1.64984e-07	6.18091e-07
6.267	3.02677e-07	-2.58089e-07	4.45876e-08	2.92051e-07	-3.16007e-07	-2.39558e-08	5.33369e-07	-1.31183e-07	4.02186e-07	5.70448e-08	-1.01772e-08	4.68676e-08	3.58506e-07	-5.15482e-08	3.06957e-07	2.33956e-07	-9.56846e-08	1.38271e-07	2.33642e-07	-3.65971e-08	1.97045e-07	7.85326e-07	-1.65458e-07	6.19868e-07
6.291	3.03538e-07	-2.58823e-07	4.47144e-08	2.93322e-07	-3.17383e-07	-2.40601e-08	5.34581e-07	-1.31481e-07	4.03100e-07	5.88040e-08	-1.04910e-08	4.83130e-08	3.58744e-07	-5.15824e-08	3.07162e-07	2.34506e-07	-9.59097e-08	1.38597e-07	2.33717e-07	-3.66089e-08	1.97108e-07	7.87568e-07	-1.65930e-07	6.21637e-07
6.316	3.04394e-07	-2.59553e-07	4.48405e-08	2.94593e-07	-3.18757e-07	-2.41643e-08	5.35784e-07	-1.31777e-07	4.04007e-07	6.05686e-08	-1.08058e-08	4.97628e-08	3.58975e-07	-5.16156e-08	3.07359e-07	2.35053e-07	-9.61333e-08	1.38920e-07	2.33787e-07	-3.66198e-08	1.97167e-07	7.89801e-07	-1.66401e-07	6.23400e-07
6.341	3.05246e-07	-2.60280e-07	4.49660e-08	2.95862e-07	-3.20130e-07	-2.42684e-08	5.36979e-07	-1.32071e-07	4.04908e-07	6.23386e-08	-1.11216e-08	5.12170e-08	3.59197e-07	-5.16476e-08	3.07550e-07	2.35596e-07	-9.63554e-08	1.39241e-07	2.33851e-07	-3.66299e-08	1.97221e-07	7.92025e-07	-1.66869e-07	6.25156e-07
6.365	3.06094e-07	-2.61003e-07	4.50909e-08	2.97129e-07	-3.21502e-07	-2.43723e-08	5.38165e-07	-1.32362e-07	4.05802e-07	6.41138e-08	-1.14383e-08	5.26755e-08	3.59412e-07	-5.16784e-08	3.07733e-07	2.36135e-07	-9.65758e-08	1.39559e-07	2.33909e-07	-3.66390e-08	1.97270e-07	7.94240e-07	-1.67336e-07	6.26904e-07
6.390	3.06937e-07	-2.61722e-07	4.52151e-08	2.98396e-07	-3.22872e-07	-2.44762e-08	5.39342e-07	-1.32652e-07	4.06690e-07	6.58942e-08	-1.17560e-08	5.41382e-08	3.59618e-07	-5.17081e-08	3.07910e-07	2.36670e-07	-9.67948e-08	1.39876e-07	2.33961e-07	-3.66472e-08	1.97314e-07	7.96446e-07	-1.67801e-07	6.28645e-07
6.414	3.07776e-07	-2.62437e-07	4.53387e-08	2.99661e-07	-3.24241e-07	-2.45800e-08	5.40511e-07	-1.32939e-07	4.07571e-07	6.76796e-08	-1.20745e-08	5.56051e-08	3.59816e-07	-5.17366e-08	3.08080e-07	2.37202e-07	-9.70122e-08	1.40190e-07	2.34008e-07	-3.66545e-08	1.97353e-07	7.98643e-07	-1.68264e-07	6.30380e-07
6.439	3.08610e-07	-2.63149e-07	4.54616e-08	3.00925e-07	-3.25609e-07	-2.46837e-08	5.41671e-07	-1.33225e-07	4.08446e-07	6.94699e-08	-1.23939e-08	5.70760e-08	3.60006e-07	-5.17639e-08	3.08242e-07	2.37729e-07	-9.72279e-08	1.40501e-07	2.34049e-07	-3.66609e-08	1.97388e-07	8.00831e-07	-1.68725e-07	6.32106e-07
6.463	3.09440e-07	-2.63856e-07	4.55838e-08	3.02188e-07	-3.26975e-07	-2.47873e-08	5.42822e-07	-1.33508e-07	4.09314e-07	7.12652e-08	-1.27142e-08	5.85510e-08	3.60189e-07	-5.17901e-08	3.08398e-07	2.38253e-07	-9.74421e-08	1.40811e-07	2.34084e-07	-3.66664e-08	1.97417e-07	8.03010e-07	-1.69184e-07	6.33826e-07
6.488	3.10265e-07	-2.64560e-07	4.57054e-08	3.03450e-07	-3.28340e-07	-2.48908e-08	5.43965e-07	-1.33789e-07	4.10176e-07	7.30653e-08	-1.30353e-08	6.00299e-08	3.60363e-07	-5.18152e-08	3.08547e-07	2.38773e-07	-9.76548e-08	1.41118e-07	2.34113e-07	-3.66709e-08	1.97442e-07	8.05179e-07	-1.69641e-07	6.35538e-07
6.513	3.11086e-07	-2.65260e-07	4.58263e-08	3.04710e-07	-3.29704e-07	-2.49941e-08	5.45099e-07	-1.34068e-07	4.11031e-07	7.48700e-08	-1.33573e-08	6.15127e-08	3.60528e-07	-5.18390e-08	3.08689e-07	2.39289e-07	-9.78658e-08	1.41423e-07	2.34137e-07	-3.66746e-08	1.97462e-07	8.07339e-07	-1.70096e-07	6.37243e-07
6.537	3.11902e-07	-2.65956e-07	4.59466e-08	3.05968e-07	-3.31066e-07	-2.50974e-08	5.46224e-07	-1.34345e-07	4.11879e-07	7.66794e-08	-1.36801e-08	6.29993e-08	3.60686e-07	-5.18617e-08	3.08825e-07	2.39801e-07	-9.80752e-08	1.41726e-07	2.34154e-07	-3.66774e-08	1.97477e-07	8.09489e-07	-1.70549e-07	6.38940e-07
6.562	3.12714e-07	-2.66648e-07	4.60661e-08	3.07226e-07	-3.32426e-07	-2.52005e-08	5.47340e-07	-1.34619e-07	4.12721e-07	7.84934e-08	-1.40037e-08	6.44896e-08	3.60836e-07	-5.18832e-08	3.08953e-07	2.40309e-07	-9.82830e-08	1.42026e-07	2.34166e-07	-3.66793e-08	1.97487e-07	8.11630e-07	-1.71000e-07	6.40630e-07
6.586	3.13521e-07	-2.67336e-07	4.61850e-08	3.08481e-07	-3.33785e-07	-2.53035e-08	5.48447e-07	-1.34891e-07	4.13556e-07	8.03118e-08	-1.43282e-08	6.59836e-08	3.60977e-07	-5.19036e-08	3.09074e-07	2.40813e-07	-9.84891e-08	1.42324e-07	2.34172e-07	-3.66802e-08	1.97492e-07	8.13762e-07	-1.71449e-07	6.42313e-07
6.611	3.14323e-07	-2.68020e-07	4.63032e-08	3.09736e-07	-3.35142e-07	-2.54064e-08	5.49545e-07	-1.35162e-07	4.14384e-07	8.21345e-08	-1.46533e-08	6.74812e-08	3.61111e-07	-5.19227e-08	3.09188e-07	2.41313e-07	-9.86936e-08	1.42620e-07	2.34173e-07	-3.66803e-08	1.97492e-07	8.15884e-07	-1.71896e-07	6.43988e-07
6.636	3.15120e-07	-2.68700e-07	4.64206e-08	3.10988e-07	-3.36497e-07	-2.55091e-08	5.50635e-07	-1.35430e-07	4.15205e-07	8.39615e-08	-1.49793e-08	6.89822e-08	3.61236e-07	-5.19407e-08	3.09295e-07	2.41809e-07	-9.88965e-08	1.42913e-07	2.34167e-07	-3.66794e-08	1.97488e-07	8.17996e-07	-1.72341e-07	6.45655e-07
6.660	3.15913e-07	-2.69376e-07	4.65374e-08	3.12239e-07	-3.37851e-07	-2.56118e-08	5.51715e-07	-1.35695e-07	4.16020e-07	8.57927e-08	-1.53060e-08	7.04867e-08	3.61353e-07	-5.19575e-08	3.09395e-07	2.42301e-07	-9.90978e-08	1.43204e-07	2.34156e-07	-3.66776e-08	1.97478e-07	8.20099e-07	-1.72784e-07	6.47315e-07
6.685	3.16701e-07	-2.70047e-07	4.66534e-08	3.13489e-07	-3.39203e-07	-2.57143e-08	5.52787e-07	-1.35959e-07	4.16828e-07	8.76280e-08	-1.56334e-08	7.19946e-08	3.61461e-07	-5.19732e-08	3.09488e-07	2.42789e-07	-9.92974e-08	1.43492e-07	2.34139e-07	-3.66750e-08	1.97464e-07	8.22192e-07	-1.73225e-07	6.48967e-07
6.709	3.17484e-07	-2.70715e-07	4.67688e-08	3.14737e-07	-3.40554e-07	-2.58166e-08	5.53849e-07	-1.36220e-07	4.17629e-07	8.94673e-08	-1.59616e-08	7.35057e-08	3.61562e-07	-5.19876e-08	3.09574e-07	2.43273e-07	-9.94953e-08	1.43778e-07	2.34116e-07	-3.66714e-08	1.97444e-07	8.24275e-07	-1.73664e-07	6.50611e-07
6.734	3.18262e-07	-2.71378e-07	4.68834e-08	3.15983e-07	-3.41902e-07	-2.59189e-08	5.54902e-07	-1.36479e-07	4.18423e-07	9.13105e-08	-1.62904e-08	7.50201e-08	3.61654e-07	-5.20009e-08	3.09653e-07	2.43753e-07	-9.96915e-08	1.44062e-07	2.34087e-07	-3.66669e-08	1.97420e-07	8.26348e-07	-1.74101e-07	6.52247e-07
6.758	3.19035e-07	-2.72038e-07	4.69973e-08	3.17228e-07	-3.43249e-07	-2.60209e-08	5.55946e-07	-1.36736e-07	4.19210e-07	9.31575e-08	-1.66199e-08	7.65376e-08	3.61738e-07	-5.20130e-08	3.09725e-07	2.44229e-07	-9.98861e-08	1.44343e-07	2.34052e-07	-3.66614e-08	1.97391e-07	8.28411e-07	-1.74536e-07	6.53876e-07
6.783	3.19803e-07	-2.72693e-07	4.71105e-08	3.18470e-07	-3.44593e-07	-2.61229e-08	5.56981e-07	-1.36990e-07	4.19991e-07	9.50083e-08	-1.69501e-08	7.80582e-08	3.61814e-07	-5.20239e-08	3.09790e-07	2.44700e-07	-1.00079e-07	1.44621e-07	2.34012e-07	-3.66551e-08	1.97357e-07	8.30465e-07	-1.74968e-07	6.55497e-07
6.808	3.20566e-07	-2.73343e-07	4.72229e-08	3.19711e-07	-3.45936e-07	-2.62247e-08	5.58006e-07	-1.37243e-07	4.20764e-07	9.68627e-08	-1.72809e-08	7.95817e-08	3.61882e-07	-5.20336e-08	3.09848e-07	2.45168e-07	-1.00270e-07	1.44898e-07	2.33966e-07	-3.66479e-08	1.97318e-07	8.32508e-07	-1.75399e-07	6.57110e-07
6.832	3.21325e-07	-2.73990e-07	4.73346e-08	3.20951e-07	-3.47277e-07	-2.63263e-08	5.59023e-07	-1.37493e-07	4.21530e-07	9.87207e-08	-1.76124e-08	8.11082e-08	3.61941e-07	-5.20421e-08	3.09899e-07	2.45631e-07	-1.00460e-07	1.45172e-07	2.33914e-07	-3.66397e-08	1.97274e-07	8.34542e-07	-1.75827e-07	6.58714e-07
6.857	3.22078e-07	-2.74632e-07	4.74455e-08	3.22188e-07	-3.48616e-07	-2.64278e-08	5.60030e-07	-1.37740e-07	4.22290e-07	1.00582e-07	-1.79445e-08	8.26376e-08	3.61992e-07	-5.20494e-08	3.09942e-07	2.46090e-07	-1.00647e-07	1.45443e-07	2.33856e-07	-3.66306e-08	1.97225e-07	8.36565e-07	-1.76253e-07	6.60311e-07
6.881	3.22826e-07	-2.75270e-07	4.75557e-08	3.23423e-07	-3.49953e-07	-2.65292e-08	5.61028e-07	-1.37986e-07	4.23042e-07	1.02447e-07	-1.82772e-08	8.41697e-08	3.62034e-07	-5.20555e-08	3.09979e-07	2.46545e-07	-1.00833e-07	1.45712e-07	2.33792e-07	-3.66207e-08	1.97171e-07	8.38578e-07	-1.76677e-07	6.61900e-07
6.906	3.23569e-07	-2.75903e-07	4.76651e-08	3.24657e-07	-3.51287e-07	-2.66303e-08	5.62016e-07	-1.38229e-07	4.23787e-07	1.04315e-07	-1.86105e-08	8.57045e-08	3.62069e-07	-5.20605e-08	3.10008e-07	2.46996e-07	-1.01018e-07	1.45978e-07	2.33722e-07	-3.66098e-08	1.97113e-07	8.40581e-07	-1.77099e-07	6.63481e-07
6.930	3.24306e-07	-2.76532e-07	4.77738e-08	3.25889e-07	-3.52620e-07	-2.67314e-08	5.62995e-07	-1.38470e-07	4.24526e-07	1.06186e-07	-1.89443e-08	8.72419e-08	3.62095e-07	-5.20642e-08	3.10031e-07	2.47442e-07	-1.01200e-07	1.46242e-07	2.33647e-07	-3.65979e-08	1.97049e-07	8.42573e-07	-1.77519e-07	6.65054e-07
6.955	3.25039e-07	-2.77157e-07	4.78817e-08	3.27118e-07	-3.53951e-07	-2.68322e-08	5.63965e-07	-1.38708e-07	4.25257e-07	1.08061e-07	-1.92787e-08	8.87819e-08	3.62112e-07	-5.20668e-08	3.10046e-07	2.47885e-07	-1.01381e-07	1.46503e-07	2.33566e-07	-3.65852e-08	1.96980e-07	8.44556e-07	-1.77937e-07	6.66619e-07
6.980	3.25766e-07	-2.77777e-07	4.79889e-08	3.28346e-07	-3.55279e-07	-2.69329e-08	5.64925e-07	-1.38944e-07	4.25981e-07	1.09938e-07	-1.96137e-08	9.03243e-08	3.62122e-07	-5.20681e-08	3.10054e-07	2.48322e-07	-1.01560e-07	1.46762e-07	2.33479e-07	-3.65715e-08	1.96907e-07	8.46528e-07	-1.78352e-07	6.68175e-07
7.004	3.26488e-07	-2.78393e-07	4.80952e-08	3.29572e-07	-3.56605e-07	-2.70335e-08	5.65876e-07	-1.39178e-07	4.26698e-07	1.11818e-07	-1.99491e-08	9.18692e-08	3.62123e-07	-5.20682e-08	3.10054e-07	2.48756e-07	-1.01738e-07	1.47018e-07	2.33385e-07	-3.65570e-08	1.96829e-07	8.48489e-07	-1.78766e-07	6.69724e-07
7.029	3.27205e-07	-2.79004e-07	4.82008e-08	3.30795e-07	-3.57929e-07	-2.71338e-08	5.66817e-07	-1.39410e-07	4.27407e-07	1.13701e-07	-2.02851e-08	9.34164e-08	3.62115e-07	-5.20672e-08	3.10048e-07	2.49185e-07	-1.01913e-07	1.47272e-07	2.33287e-07	-3.65415e-08	1.96745e-07	8.50440e-07	-1.79177e-07	6.71263e-07
7.053	3.27916e-07	-2.79611e-07	4.83056e-08	3.32016e-07	-3.59250e-07	-2.72340e-08	5.67749e-07	-1.39639e-07	4.28110e-07	1.15587e-07	-2.06215e-08	9.49658e-08	3.62099e-07	-5.20649e-08	3.10035e-07	2.49610e-07	-1.02087e-07	1.47523e-07	2.33182e-07	-3.65251e-08	1.96657e-07	8.52381e-07	-1.79586e-07	6.72795e-07
7.078	3.28622e-07	-2.80213e-07	4.84096e-08	3.33236e-07	-3.60570e-07	-2.73340e-08	5.68671e-07	-1.39865e-07	4.28805e-07	1.17476e-07	-2.09585e-08	9.65174e-08	3.62075e-07	-5.20614e-08	3.10014e-07	2.50031e-07	-1.02259e-07	1.47772e-07	2.33071e-07	-3.65078e-08	1.96563e-07	8.54311e-07	-1.79992e-07	6.74319e-07
7.102	3.29323e-07	-2.80810e-07	4.85128e-08	3.34453e-07	-3.61887e-07	-2.74338e-08	5.69583e-07	-1.40090e-07	4.29493e-07	1.19367e-07	-2.12958e-08	9.80710e-08	3.62043e-07	-5.20567e-08	3.09986e-07	2.50447e-07	-1.02429e-07	1.48018e-07	2.32955e-07	-3.64895e-08	1.96465e-07	8.56230e-07	-1.80397e-07	6.75833e-07
7.127	3.30018e-07	-2.81403e-07	4.86152e-08	3.35668e-07	-3.63201e-07	-2.75335e-08	5.70486e-07	-1.40312e-07	4.30174e-07	1.21260e-07	-2.16337e-08	9.96267e-08	3.62001e-07	-5.20508e-08	3.09951e-07	2.50859e-07	-1.02598e-07	1.48261e-07	2.32832e-07	-3.64703e-08	1.96362e-07	8.58139e-07	-1.80799e-07	6.77340e-07
7.152	3.30708e-07	-2.81991e-07	4.87168e-08	3.36880e-07	-3.64513e-07	-2.76330e-08	5.71379e-07	-1.40532e-07	4.30848e-07	1.23156e-07	-2.19719e-08	1.01184e-07	3.61952e-07	-5.20437e-08	3.09908e-07	2.51267e-07	-1.02764e-07	1.48502e-07	2.32704e-07	-3.64503e-08	1.96254e-07	8.60037e-07	-1.81199e-07	6.78838e-07
7.176	3.31392e-07	-2.82574e-07	4.88176e-08	3.38091e-07	-3.65823e-07	-2.77322e-08	5.72263e-07	-1.40749e-07	4.31514e-07	1.25054e-07	-2.23105e-08	1.02744e-07	3.61894e-07	-5.20353e-08	3.09859e-07	2.51670e-07	-1.02929e-07	1.48740e-07	2.32570e-07	-3.64293e-08	1.96141e-07	8.61924e-07	-1.81596e-07	6.80328e-07
7.201	3.32070e-07	-2.83153e-07	4.89175e-08	3.39299e-07	-3.67130e-07	-2.78313e-08	5.73136e-07	-1.40964e-07	4.32173e-07	1.26955e-07	-2.26496e-08	1.04305e-07	3.61828e-07	-5.20258e-08	3.09802e-07	2.52068e-07	-1.03092e-07	1.48976e-07	2.32430e-07	-3.64073e-08	1.96023e-07	8.63800e-07	-1.81991e-07	6.81809e-07
7.225	3.32743e-07	-2.83727e-07	4.90167e-08	3.40504e-07	-3.68435e-07	-2.79302e-08	5.74000e-07	-1.41176e-07	4.32824e-07	1.28857e-07	-2.29890e-08	1.05868e-07	3.61753e-07	-5.20150e-08	3.09738e-07	2.52462e-07	-1.03254e-07	1.49209e-07	2.32284e-07	-3.63845e-08	1.95900e-07	8.65666e-07	-1.82384e-07	6.83281e-07
7.250	3.33411e-07	-2.84296e-07	4.91150e-08	3.41708e-07	-3.69737e-07	-2.80289e-08	5.74854e-07	-1.41386e-07	4.33468e-07	1.30762e-07	-2.33287e-08	1.07433e-07	3.61669e-07	-5.20030e-08	3.09666e-07	2.52852e-07	-1.03413e-07	1.49439e-07	2.32132e-07	-3.63607e-08	1.95772e-07	8.67520e-07	-1.82775e-07	6.84745e-07
7.274	3.34072e-07	-2.84860e-07	4.92125e-08	3.42908e-07	-3.71036e-07	-2.81274e-08	5.75699e-07	-1.41594e-07	4.34105e-07	1.32668e-07	-2.36688e-08	1.08999e-07	3.61577e-07	-5.19898e-08	3.09587e-07	2.53237e-07	-1.03570e-07	1.49667e-07	2.31975e-07	-3.63360e-08	1.95639e-07	8.69364e-07	-1.83164e-07	6.86200e-07
7.299	3.34728e-07	-2.85419e-07	4.93091e-08	3.44107e-07	-3.72333e-07	-2.82257e-08	5.76533e-07	-1.41799e-07	4.34734e-07	1.34576e-07	-2.40093e-08	1.10567e-07	3.61477e-07	-5.19754e-08	3.09501e-07	2.53618e-07	-1.03726e-07	1.49892e-07	2.31811e-07	-3.63104e-08	1.95501e-07	8.71196e-07	-1.83550e-07	6.87646e-07
7.324	3.35379e-07	-2.85974e-07	4.94049e-08	3.45303e-07	-3.73627e-07	-2.83238e-08	5.77358e-07	-1.42002e-07	4.35356e-07	1.36486e-07	-2.43500e-08	1.12136e-07	3.61368e-07	-5.19597e-08	3.09408e-07	2.53994e-07	-1.03880e-07	1.50114e-07	2.31642e-07	-3.62839e-08	1.95358e-07	8.73018e-07	-1.83933e-07	6.89084e-07
7.348	3.36023e-07	-2.86523e-07	4.94999e-08	3.46496e-07	-3.74918e-07	-2.84217e-08	5.78173e-07	-1.42202e-07	4.35970e-07	1.38397e-07	-2.46910e-08	1.13706e-07	3.61250e-07	-5.19428e-08	3.09308e-07	2.54366e-07	-1.04032e-07	1.50334e-07	2.31467e-07	-3.62564e-08	1.95210e-07	8.74828e-07	-1.84315e-07	6.90513e-07
7.373	3.36662e-07	-2.87068e-07	4.95940e-08	3.47687e-07	-3.76207e-07	-2.85194e-08	5.78977e-07	-1.42400e-07	4.36577e-07	1.40310e-07	-2.50323e-08	1.15278e-07	3.61124e-07	-5.19247e-08	3.09200e-07	2.54733e-07	-1.04182e-07	1.50551e-07	2.31285e-07	-3.62280e-08	1.95057e-07	8.76627e-07	-1.84694e-07	6.91933e-07
7.397	3.37295e-07	-2.87608e-07	4.96872e-08	3.48876e-07	-3.77492e-07	-2.86169e-08	5.79772e-07	-1.42596e-07	4.37176e-07	1.42225e-07	-2.53738e-08	1.16851e-07	3.60990e-07	-5.19053e-08	3.09084e-07	2.55095e-07	-1.04330e-07	1.50765e-07	2.31098e-07	-3.61987e-08	1.94900e-07	8.78415e-07	-1.85071e-07	6.93345e-07
7.422	3.37922e-07	-2.88143e-07	4.97796e-08	3.50061e-07	-3.78775e-07	-2.87141e-08	5.80557e-07	-1.42789e-07	4.37768e-07	1.44140e-07	-2.57156e-08	1.18425e-07	3.60847e-07	-5.18848e-08	3.08962e-07	2.55453e-07	-1.04477e-07	1.50976e-07	2.30905e-07	-3.61685e-08	1.94737e-07	8.80192e-07	-1.85445e-07	6.94747e-07
7.447	3.38543e-07	-2.88672e-07	4.98711e-08	3.51244e-07	-3.80055e-07	-2.88112e-08	5.81332e-07	-1.42979e-07	4.38352e-07	1.46057e-07	-2.60576e-08	1.20000e-07	3.60695e-07	-5.18629e-08	3.08832e-07	2.55806e-07	-1.04621e-07	1.51185e-07	2.30706e-07	-3.61373e-08	1.94569e-07	8.81957e-07	-1.85817e-07	6.96140e-07
7.471	3.39159e-07	-2.89197e-07	4.99617e-08	3.52425e-07	-3.81333e-07	-2.89080e-08	5.82096e-07	-1.43167e-07	4.38929e-07	1.47976e-07	-2.63998e-08	1.21576e-07	3.60535e-07	-5.18399e-08	3.08695e-07	2.56155e-07	-1.04764e-07	1.51391e-07	2.30502e-07	-3.61053e-08	1.94396e-07	8.83711e-07	-1.86186e-07	6.97525e-07
7.496	3.39768e-07	-2.89717e-07	5.00515e-08	3.53602e-07	-3.82607e-07	-2.90046e-08	5.82851e-07	-1.43353e-07	4.39498e-07	1.49895e-07	-2.67422e-08	1.23153e-07	3.60366e-07	-5.18156e-08	3.08550e-07	2.56499e-07	-1.04904e-07	1.51594e-07	2.30291e-07	-3.60723e-08	1.94219e-07	8.85454e-07	-1.86554e-07	6.98900e-07
7.520	3.40372e-07	-2.90231e-07	5.01404e-08	3.54777e-07	-3.83878e-07	-2.91010e-08	5.83595e-07	-1.43536e-07	4.40059e-07	1.51815e-07	-2.70848e-08	1.24730e-07	3.60188e-07	-5.17901e-08	3.08398e-07	2.56838e-07	-1.05043e-07	1.51795e-07	2.30074e-07	-3.60383e-08	1.94036e-07	8.87185e-07	-1.86918e-07	7.00267e-07
7.545	3.40969e-07	-2.90741e-07	5.02284e-08	3.55949e-07	-3.85147e-07	-2.91971e-08	5.84329e-07	-1.43717e-07	4.40613e-07	1.53736e-07	-2.74275e-08	1.26309e-07	3.60002e-07	-5.17633e-08	3.08238e-07	2.57172e-07	-1.05180e-07	1.51993e-07	2.29852e-07	-3.60035e-08	1.93848e-07	8.88905e-07	-1.87281e-07	7.01624e-07
7.569	3.41560e-07	-2.91245e-07	5.03155e-08	3.57119e-07	-3.86412e-07	-2.92930e-08	5.85054e-07	-1.43895e-07	4.41159e-07	1.55658e-07	-2.77704e-08	1.27887e-07	3.59807e-07	-5.17353e-08	3.08072e-07	2.57502e-07	-1.05315e-07	1.52188e-07	2.29624e-07	-3.59677e-08	1.93656e-07	8.90613e-07	-1.87641e-07	7.02972e-07
7.594	3.42145e-07	-2.91744e-07	5.04017e-08	3.58285e-07	-3.87674e-07	-2.93887e-08	5.85768e-07	-1.44070e-07	4.41697e-07	1.57580e-07	-2.81134e-08	1.29467e-07	3.59603e-07	-5.17060e-08	3.07897e-07	2.57828e-07	-1.05448e-07	1.52380e-07	2.29389e-07	-3.59310e-08	1.93458e-07	8.92309e-07	-1.87998e-07	7.04311e-07
7.619	3.42725e-07	-2.92237e-07	5.04870e-08	3.59449e-07	-3.88933e-07	-2.94842e-08	5.86471e-07	-1.44244e-07	4.42228e-07	1.59503e-07	-2.84565e-08	1.31047e-07	3.59391e-07	-5.16755e-08	3.07716e-07	2.58148e-07	-1.05579e-07	1.52569e-07	2.29149e-07	-3.58934e-08	1.93256e-07	8.93994e-07	-1.88353e-07	7.05641e-07
7.643	3.43297e-07	-2.92726e-07	5.05714e-08	3.60610e-07	-3.90189e-07	-2.95794e-08	5.87165e-07	-1.44414e-07	4.42751e-07	1.61427e-07	-2.87997e-08	1.32627e-07	3.59170e-07	-5.16437e-08	3.07527e-07	2.58464e-07	-1.05708e-07	1.52756e-07	2.28903e-07	-3.58548e-08	1.93048e-07	8.95668e-07	-1.88706e-07	7.06962e-07
7.668	3.43864e-07	-2.93209e-07	5.06549e-08	3.61767e-07	-3.91442e-07	-2.96743e-08	5.87848e-07	-1.44582e-07	4.43266e-07	1.63351e-07	-2.91429e-08	1.34208e-07	3.58941e-07	-5.16107e-08	3.07330e-07	2.58774e-07	-1.05835e-07	1.52939e-07	2.28651e-07	-3.58154e-08	1.92836e-07	8.97329e-07	-1.89056e-07	7.08273e-07
7.692	3.44425e-07	-2.93687e-07	5.07375e-08	3.62922e-07	-3.92691e-07	-2.97691e-08	5.88521e-07	-1.44748e-07	4.43773e-07	1.65275e-07	-2.94862e-08	1.35789e-07	3.58702e-07	-5.15765e-08	3.07126e-07	2.59081e-07	-1.05960e-07	1.53120e-07	2.28393e-07	-3.57750e-08	1.92618e-07	8.98979e-07	-1.89403e-07	7.09576e-07
7.717	3.44979e-07	-2.94160e-07	5.08191e-08	3.64074e-07	-3.93937e-07	-2.98635e-08	5.89183e-07	-1.44911e-07	4.44273e-07	1.67200e-07	-2.98296e-08	1.37370e-07	3.58455e-07	-5.15409e-08	3.06915e-07	2.59382e-07	-1.06083e-07	1.53298e-07	2.28129e-07	-3.57336e-08	1.92395e-07	9.00617e-07	-1.89748e-07	7.10868e-07
7.741	3.45527e-07	-2.94627e-07	5.08999e-08	3.65223e-07	-3.95180e-07	-2.99578e-08	5.89835e-07	-1.45071e-07	4.44764e-07	1.69124e-07	-3.01729e-08	1.38951e-07	3.58200e-07	-5.15042e-08	3.06696e-07	2.59678e-07	-1.06205e-07	1.53474e-07	2.27859e-07	-3.56914e-08	1.92168e-07	9.02242e-07	-1.90091e-07	7.12152e-07
7.766	3.46069e-07	-2.95089e-07	5.09797e-08	3.66368e-07	-3.96420e-07	-3.00518e-08	5.90477e-07	-1.45229e-07	4.45248e-07	1.71049e-07	-3.05163e-08	1.40533e-07	3.57935e-07	-5.14661e-08	3.06469e-07	2.59970e-07	-1.06324e-07	1.53646e-07	2.27584e-07	-3.56482e-08	1.91936e-07	9.03857e-07	-1.90431e-07	7.13426e-07
7.791	3.46604e-07	-2.95546e-07	5.10585e-08	3.67511e-07	-3.97656e-07	-3.01455e-08	5.91108e-07	-1.45384e-07	4.45724e-07	1.72974e-07	-3.08596e-08	1.42114e-07	3.57662e-07	-5.14269e-08	3.06235e-07	2.60257e-07	-1.06441e-07	1.53815e-07	2.27302e-07	-3.56041e-08	1.91698e-07	9.05459e-07	-1.90768e-07	7.14690e-07
7.815	3.47133e-07	-2.95997e-07	5.11364e-08	3.68650e-07	-3.98889e-07	-3.02389e-08	5.91729e-07	-1.45537e-07	4.46193e-07	1.74898e-07	-3.12030e-08	1.43695e-07	3.57380e-07	-5.13863e-08	3.05994e-07	2.60539e-07	-1.06557e-07	1.53982e-07	2.27015e-07	-3.55591e-08	1.91456e-07	9.07049e-07	-1.91103e-07	7.15945e-07
7.840	3.47656e-07	-2.96442e-07	5.12134e-08	3.69787e-07	-4.00119e-07	-3.03321e-08	5.92340e-07	-1.45687e-07	4.46653e-07	1.76822e-07	-3.15462e-08	1.45276e-07	3.57089e-07	-5.13445e-08	3.05745e-07	2.60816e-07	-1.06670e-07	1.54146e-07	2.26721e-07	-3.55131e-08	1.91208e-07	9.08627e-07	-1.91436e-07	7.17191e-07
7.864	3.48172e-07	-2.96882e-07	5.12894e-08	3.70920e-07	-4.01345e-07	-3.04251e-08	5.92940e-07	-1.45834e-07	4.47105e-07	1.78746e-07	-3.18894e-08	1.46856e-07	3.56790e-07	-5.13015e-08	3.05488e-07	2.61088e-07	-1.06781e-07	1.54307e-07	2.26422e-07	-3.54662e-08	1.90956e-07	9.10193e-07	-1.91766e-07	7.18427e-07
7.889	3.48681e-07	-2.97317e-07	5.13645e-08	3.72050e-07	-4.02567e-07	-3.05178e-08	5.93529e-07	-1.45979e-07	4.47550e-07	1.80669e-07	-3.22326e-08	1.48436e-07	3.56482e-07	-5.12571e-08	3.05224e-07	2.61355e-07	-1.06891e-07	1.54465e-07	2.26117e-07	-3.54184e-08	1.90698e-07	9.11747e-07	-1.92093e-07	7.19653e-07
7.913	3.49184e-07	-2.97746e-07	5.14386e-08	3.73176e-07	-4.03786e-07	-3.06102e-08	5.94108e-07	-1.46122e-07	4.47986e-07	1.82592e-07	-3.25756e-08	1.50016e-07	3.56164e-07	-5.12115e-08	3.04953e-07	2.61617e-07	-1.06998e-07	1.54620e-07	2.25806e-07	-3.53697e-08	1.90436e-07	9.13288e-07	-1.92418e-07	7.20870e-07
7.938	3.49681e-07	-2.98169e-07	5.15118e-08	3.74299e-07	-4.05002e-07	-3.07023e-08	5.94676e-07	-1.46262e-07	4.48415e-07	1.84514e-07	-3.29185e-08	1.51595e-07	3.55838e-07	-5.11647e-08	3.04674e-07	2.61875e-07	-1.07103e-07	1.54772e-07	2.25489e-07	-3.53200e-08	1.90169e-07	9.14818e-07	-1.92740e-07	7.22078e-07
7.963	3.50171e-07	-2.98587e-07	5.15840e-08	3.75419e-07	-4.06214e-07	-3.07942e-08	5.95234e-07	-1.46399e-07	4.48835e-07	1.86435e-07	-3.32613e-08	1.53174e-07	3.55504e-07	-5.11165e-08	3.04387e-07	2.62127e-07	-1.07206e-07	1.54921e-07	2.25166e-07	-3.52695e-08	1.89896e-07	9.16335e-07	-1.93060e-07	7.23275e-07
7.987	3.50654e-07	-2.98999e-07	5.16552e-08	3.76536e-07	-4.07422e-07	-3.08858e-08	5.95781e-07	-1.46533e-07	4.49248e-07	1.88356e-07	-3.36039e-08	1.54752e-07	3.55160e-07	-5.10671e-08	3.04093e-07	2.62375e-07	-1.07307e-07	1.55067e-07	2.24837e-07	-3.52179e-08	1.89619e-07	9.17840e-07	-1.93377e-07	7.24463e-07
8.012	3.51131e-07	-2.99406e-07	5.17254e-08	3.77649e-07	-4.08626e-07	-3.09771e-08	5.96318e-07	-1.46665e-07	4.49652e-07	1.90275e-07	-3.39464e-08	1.56329e-07	3.54808e-07	-5.10164e-08	3.03791e-07	2.62617e-07	-1.07407e-07	1.55210e-07	2.24502e-07	-3.51655e-08	1.89337e-07	9.19332e-07	-1.93691e-07	7.25641e-07
8.036	3.51601e-07	-2.99807e-07	5.17947e-08	3.78759e-07	-4.09827e-07	-3.10681e-08	5.96844e-07	-1.46795e-07	4.50049e-07	1.92194e-07	-3.42887e-08	1.57905e-07	3.54446e-07	-5.09645e-08	3.03482e-07	2.62854e-07	-1.07504e-07	1.55351e-07	2.24162e-07	-3.51122e-08	1.89049e-07	9.20812e-07	-1.94003e-07	7.26809e-07
8.061	3.52065e-07	-3.00202e-07	5.18629e-08	3.79865e-07	-4.11024e-07	-3.11589e-08	5.97359e-07	-1.46921e-07	4.50437e-07	1.94111e-07	-3.46308e-08	1.59481e-07	3.54076e-07	-5.09112e-08	3.03165e-07	2.63087e-07	-1.07599e-07	1.55488e-07	2.23815e-07	-3.50579e-08	1.88757e-07	9.22280e-07	-1.94312e-07	7.27968e-07
8.086	3.52522e-07	-3.00591e-07	5.19302e-08	3.80968e-07	-4.12218e-07	-3.12493e-08	5.97863e-07	-1.47045e-07	4.50818e-07	1.96028e-07	-3.49726e-08	1.61055e-07	3.53697e-07	-5.08567e-08	3.02840e-07	2.63314e-07	-1.07692e-07	1.55622e-07	2.23462e-07	-3.50027e-08	1.88460e-07	9.23735e-07	-1.94619e-07	7.29116e-07
8.110	3.52971e-07	-3.00975e-07	5.19965e-08	3.82068e-07	-4.13407e-07	-3.13395e-08	5.98357e-07	-1.47167e-07	4.51190e-07	1.97942e-07	-3.53143e-08	1.62628e-07	3.53309e-07	-5.08010e-08	3.02508e-07	2.63536e-07	-1.07783e-07	1.55754e-07	2.23104e-07	-3.49465e-08	1.88158e-07	9.25178e-07	-1.94923e-07	7.30255e-07
8.135	3.53415e-07	-3.01353e-07	5.20618e-08	3.83163e-07	-4.14593e-07	-3.14294e-08	5.98840e-07	-1.47286e-07	4.51554e-07	1.99856e-07	-3.56556e-08	1.64200e-07	3.52912e-07	-5.07439e-08	3.02168e-07	2.63754e-07	-1.07871e-07	1.55882e-07	2.22740e-07	-3.48895e-08	1.87850e-07	9.26608e-07	-1.95224e-07	7.31384e-07
8.159	3.53851e-07	-3.01725e-07	5.21261e-08	3.84256e-07	-4.15775e-07	-3.15190e-08	5.99312e-07	-1.47402e-07	4.51910e-07	2.01768e-07	-3.59967e-08	1.65771e-07	3.52506e-07	-5.06855e-08	3.01821e-07	2.63966e-07	-1.07958e-07	1.56007e-07	2.22370e-07	-3.48315e-08	1.87538e-07	9.28026e-07	-1.95523e-07	7.32503e-07
8.184	3.54280e-07	-3.02091e-07	5.21893e-08	3.85344e-07	-4.16953e-07	-3.16083e-08	5.99774e-07	-1.47515e-07	4.52258e-07	2.03678e-07	-3.63376e-08	1.67341e-07	3.52092e-07	-5.06259e-08	3.01466e-07	2.64173e-07	-1.08043e-07	1.56130e-07	2.21994e-07	-3.47726e-08	1.87221e-07	9.29431e-07	-1.95819e-07	7.33612e-07
8.208	3.54703e-07	-3.02451e-07	5.22516e-08	3.86429e-07	-4.18126e-07	-3.16973e-08	6.00224e-07	-1.47626e-07	4.52598e-07	2.05587e-07	-3.66781e-08	1.68909e-07	3.51668e-07	-5.05650e-08	3.01103e-07	2.64375e-07	-1.08125e-07	1.56249e-07	2.21612e-07	-3.47128e-08	1.86899e-07	9.30823e-07	-1.96112e-07	7.34710e-07
8.233	3.55119e-07	-3.02806e-07	5.23128e-08	3.87511e-07	-4.19296e-07	-3.17860e-08	6.00664e-07	-1.47734e-07	4.52930e-07	2.07494e-07	-3.70183e-08	1.70476e-07	3.51235e-07	-5.05028e-08	3.00733e-07	2.64571e-07	-1.08206e-07	1.56365e-07	2.21224e-07	-3.46520e-08	1.86572e-07	9.32202e-07	-1.96403e-07	7.35799e-07
8.258	3.55528e-07	-3.03154e-07	5.23730e-08	3.88588e-07	-4.20462e-07	-3.18744e-08	6.01093e-07	-1.47840e-07	4.53253e-07	2.09399e-07	-3.73582e-08	1.72041e-07	3.50794e-07	-5.04393e-08	3.00355e-07	2.64763e-07	-1.08284e-07	1.56479e-07	2.20830e-07	-3.45903e-08	1.86240e-07	9.33569e-07	-1.96691e-07	7.36878e-07
8.282	3.55929e-07	-3.03497e-07	5.24322e-08	3.89662e-07	-4.21624e-07	-3.19624e-08	6.01511e-07	-1.47943e-07	4.53568e-07	2.11302e-07	-3.76977e-08	1.73604e-07	3.50343e-07	-5.03745e-08	2.99969e-07	2.64950e-07	-1.08361e-07	1.56589e-07	2.20430e-07	-3.45277e-08	1.85903e-07	9.34923e-07	-1.96976e-07	7.37947e-07
8.307	3.56324e-07	-3.03834e-07	5.24904e-08	3.90732e-07	-4.22782e-07	-3.20502e-08	6.01918e-07	-1.48043e-07	4.53875e-07	2.13203e-07	-3.80369e-08	1.75166e-07	3.49884e-07	-5.03085e-08	2.99575e-07	2.65131e-07	-1.08435e-07	1.56696e-07	2.20025e-07	-3.44642e-08	1.85561e-07	9.36264e-07	-1.97259e-07	7.39005e-07
8.331	3.56712e-07	-3.04164e-07	5.25475e-08	3.91798e-07	-4.23936e-07	-3.21377e-08	6.02314e-07	-1.48140e-07	4.54174e-07	2.15102e-07	-3.83756e-08	1.76726e-07	3.49415e-07	-5.02411e-08	2.99174e-07	2.65307e-07	-1.08507e-07	1.56800e-07	2.19613e-07	-3.43998e-08	1.85214e-07	9.37592e-07	-1.97538e-07	7.40054e-07
8.356	3.57093e-07	-3.04489e-07	5.26036e-08	3.92861e-07	-4.25086e-07	-3.22248e-08	6.02700e-07	-1.48235e-07	4.54465e-07	2.16999e-07	-3.87140e-08	1.78285e-07	3.48938e-07	-5.01724e-08	2.98765e-07	2.65478e-07	-1.08577e-07	1.56901e-07	2.19196e-07	-3.43344e-08	1.84862e-07	9.38908e-07	-1.97816e-07	7.41092e-07
8.380	3.57466e-07	-3.04808e-07	5.26586e-08	3.93920e-07	-4.26231e-07	-3.23117e-08	6.03074e-07	-1.48327e-07	4.54747e-07	2.18893e-07	-3.90519e-08	1.79841e-07	3.48451e-07	-5.01025e-08	2.98349e-07	2.65644e-07	-1.08644e-07	1.56999e-07	2.18773e-07	-3.42681e-08	1.84505e-07	9.40210e-07	-1.98090e-07	7.42120e-07
8.405	3.57833e-07	-3.05120e-07	5.27126e-08	3.94974e-07	-4.27373e-07	-3.23982e-08	6.03437e-07	-1.48416e-07	4.55021e-07	2.20785e-07	-3.93894e-08	1.81395e-07	3.47956e-07	-5.00313e-08	2.97925e-07	2.65804e-07	-1.08710e-07	1.57094e-07	2.18344e-07	-3.42009e-08	1.84143e-07	9.41499e-07	-1.98362e-07	7.43138e-07
8.430	3.58192e-07	-3.05427e-07	5.27656e-08	3.96025e-07	-4.28510e-07	-3.24844e-08	6.03790e-07	-1.48503e-07	4.55287e-07	2.22674e-07	-3.97265e-08	1.82947e-07	3.47451e-07	-4.99587e-08	2.97493e-07	2.65959e-07	-1.08774e-07	1.57186e-07	2.17909e-07	-3.41328e-08	1.83776e-07	9.42776e-07	-1.98631e-07	7.44145e-07
8.454	3.58544e-07	-3.05727e-07	5.28174e-08	3.97072e-07	-4.29642e-07	-3.25703e-08	6.04131e-07	-1.48587e-07	4.55544e-07	2.24560e-07	-4.00631e-08	1.84497e-07	3.46938e-07	-4.98849e-08	2.97053e-07	2.66109e-07	-1.08835e-07	1.57274e-07	2.17468e-07	-3.40637e-08	1.83404e-07	9.44039e-07	-1.98897e-07	7.45142e-07
8.479	3.58889e-07	-3.06021e-07	5.28683e-08	3.98115e-07	-4.30771e-07	-3.26558e-08	6.04462e-07	-1.48668e-07	4.55793e-07	2.26444e-07	-4.03991e-08	1.86045e-07	3.46415e-07	-4.98097e-08	2.96606e-07	2.66254e-07	-1.08894e-07	1.57360e-07	2.17021e-07	-3.39937e-08	1.83028e-07	9.45289e-07	-1.99160e-07	7.46129e-07
8.503	3.59227e-07	-3.06309e-07	5.29180e-08	3.99154e-07	-4.31895e-07	-3.27410e-08	6.04781e-07	-1.48747e-07	4.56034e-07	2.28325e-07	-4.07347e-08	1.87590e-07	3.45884e-07	-4.97333e-08	2.96150e-07	2.66394e-07	-1.08951e-07	1.57442e-07	2.16569e-07	-3.39228e-08	1.82646e-07	9.46526e-07	-1.99421e-07	7.47105e-07
8.528	3.59558e-07	-3.06591e-07	5.29667e-08	4.00189e-07	-4.33015e-07	-3.28259e-08	6.05089e-07	-1.48823e-07	4.56266e-07	2.30203e-07	-4.10698e-08	1.89133e-07	3.45343e-07	-4.96555e-08	2.95687e-07	2.66528e-07	-1.09006e-07	1.57522e-07	2.16110e-07	-3.38510e-08	1.82259e-07	9.47750e-07	-1.99679e-07	7.48071e-07
8.552	3.59881e-07	-3.06867e-07	5.30143e-08	4.01220e-07	-4.34130e-07	-3.29105e-08	6.05386e-07	-1.48896e-07	4.56491e-07	2.32078e-07	-4.14043e-08	1.90674e-07	3.44793e-07	-4.95765e-08	2.95217e-07	2.66657e-07	-1.09059e-07	1.57598e-07	2.15646e-07	-3.37783e-08	1.81868e-07	9.48961e-07	-1.99934e-07	7.49027e-07
8.577	3.60197e-07	-3.07136e-07	5.30609e-08	4.02246e-07	-4.35241e-07	-3.29947e-08	6.05672e-07	-1.48966e-07	4.56706e-07	2.33950e-07	-4.17383e-08	1.92212e-07	3.44234e-07	-4.94961e-08	2.94738e-07	2.66780e-07	-1.09109e-07	1.57671e-07	2.15176e-07	-3.37047e-08	1.81471e-07	9.50158e-07	-2.00186e-07	7.49972e-07
8.602	3.60505e-07	-3.07399e-07	5.31063e-08	4.03269e-07	-4.36348e-07	-3.30786e-08	6.05947e-07	-1.49034e-07	4.56914e-07	2.35819e-07	-4.20717e-08	1.93747e-07	3.43666e-07	-4.94145e-08	2.94252e-07	2.66898e-07	-1.09158e-07	1.57741e-07	2.14700e-07	-3.36301e-08	1.81070e-07	9.51342e-07	-2.00435e-07	7.50907e-07
8.626	3.60807e-07	-3.07656e-07	5.31507e-08	4.04288e-07	-4.37450e-07	-3.31621e-08	6.06211e-07	-1.49099e-07	4.57112e-07	2.37685e-07	-4.24045e-08	1.95280e-07	3.43089e-07	-4.93315e-08	2.93758e-07	2.67011e-07	-1.09204e-07	1.57807e-07	2.14218e-07	-3.35546e-08	1.80663e-07	9.52513e-07	-2.00682e-07	7.51831e-07
8.651	3.61100e-07	-3.07906e-07	5.31940e-08	4.05302e-07	-4.38547e-07	-3.32453e-08	6.06464e-07	-1.49161e-07	4.57303e-07	2.39547e-07	-4.27367e-08	1.96810e-07	3.42503e-07	-4.92472e-08	2.93256e-07	2.67119e-07	-1.09248e-07	1.57871e-07	2.13730e-07	-3.34782e-08	1.80252e-07	9.53670e-07	-2.00926e-07	7.52744e-07
8.675	3.61387e-07	-3.08151e-07	5.32362e-08	4.06312e-07	-4.39640e-07	-3.33282e-08	6.06705e-07	-1.49220e-07	4.57485e-07	2.41405e-07	-4.30683e-08	1.98337e-07	3.41908e-07	-4.91616e-08	2.92746e-07	2.67221e-07	-1.09290e-07	1.57931e-07	2.13237e-07	-3.34009e-08	1.79836e-07	9.54814e-07	-2.01167e-07	7.53647e-07
8.700	3.61666e-07	-3.08388e-07	5.32772e-08	4.07318e-07	-4.40728e-07	-3.34107e-08	6.06935e-07	-1.49277e-07	4.57659e-07	2.43260e-07	-4.33992e-08	1.99861e-07	3.41304e-07	-4.90747e-08	2.92229e-07	2.67318e-07	-1.09329e-07	1.57989e-07	2.12737e-07	-3.33227e-08	1.79414e-07	9.55945e-07	-2.01405e-07	7.54540e-07
8.724	3.61937e-07	-3.08620e-07	5.33172e-08	4.08319e-07	-4.41812e-07	-3.34928e-08	6.07154e-07	-1.49331e-07	4.57824e-07	2.45112e-07	-4.37295e-08	2.01382e-07	3.40690e-07	-4.89865e-08	2.91704e-07	2.67409e-07	-1.09367e-07	1.58043e-07	2.12232e-07	-3.32435e-08	1.78988e-07	9.57062e-07	-2.01641e-07	7.55422e-07
8.749	3.62201e-07	-3.08845e-07	5.33561e-08	4.09317e-07	-4.42891e-07	-3.35746e-08	6.07362e-07	-1.49382e-07	4.57981e-07	2.46959e-07	-4.40592e-08	2.02900e-07	3.40068e-07	-4.88970e-08	2.91171e-07	2.67495e-07	-1.09402e-07	1.58093e-07	2.11721e-07	-3.31635e-08	1.78557e-07	9.58166e-07	-2.01873e-07	7.56293e-07
8.774	3.62457e-07	-3.09064e-07	5.33939e-08	4.10310e-07	-4.43966e-07	-3.36561e-08	6.07559e-07	-1.49430e-07	4.58129e-07	2.48803e-07	-4.43881e-08	2.04415e-07	3.39436e-07	-4.88062e-08	2.90630e-07	2.67576e-07	-1.09435e-07	1.58141e-07	2.11204e-07	-3.30825e-08	1.78121e-07	9.59256e-07	-2.02103e-07	7.57153e-07
8.798	3.62706e-07	-3.09276e-07	5.34305e-08	4.11298e-07	-4.45035e-07	-3.37372e-08	6.07744e-07	-1.49476e-07	4.58269e-07	2.50643e-07	-4.47163e-08	2.05926e-07	3.38795e-07	-4.87140e-08	2.90081e-07	2.67651e-07	-1.09465e-07	1.58186e-07	2.10681e-07	-3.30006e-08	1.77680e-07	9.60333e-07	-2.02330e-07	7.58003e-07
8.823	3.62947e-07	-3.09481e-07	5.34661e-08	4.12282e-07	-4.46100e-07	-3.38179e-08	6.07918e-07	-1.49518e-07	4.58400e-07	2.52478e-07	-4.50438e-08	2.07435e-07	3.38145e-07	-4.86205e-08	2.89524e-07	2.67721e-07	-1.09494e-07	1.58227e-07	2.10152e-07	-3.29178e-08	1.77235e-07	9.61396e-07	-2.02554e-07	7.58842e-07
8.847	3.63181e-07	-3.09681e-07	5.35005e-08	4.13262e-07	-4.47161e-07	-3.38983e-08	6.08081e-07	-1.49559e-07	4.58523e-07	2.54310e-07	-4.53706e-08	2.08939e-07	3.37486e-07	-4.85258e-08	2.88960e-07	2.67785e-07	-1.09520e-07	1.58265e-07	2.09618e-07	-3.28341e-08	1.76784e-07	9.62445e-07	-2.02775e-07	7.59670e-07
8.872	3.63407e-07	-3.09873e-07	5.35338e-08	4.14238e-07	-4.48216e-07	-3.39783e-08	6.08233e-07	-1.49596e-07	4.58637e-07	2.56137e-07	-4.56966e-08	2.10441e-07	3.36817e-07	-4.84297e-08	2.88387e-07	2.67844e-07	-1.09544e-07	1.58299e-07	2.09078e-07	-3.27495e-08	1.76328e-07	9.63481e-07	-2.02993e-07	7.60488e-07
8.897	3.63625e-07	-3.10060e-07	5.35660e-08	4.15209e-07	-4.49267e-07	-3.40579e-08	6.08373e-07	-1.49630e-07	4.58743e-07	2.57960e-07	-4.60218e-08	2.11938e-07	3.36140e-07	-4.83322e-08	2.87807e-07	2.67897e-07	-1.09566e-07	1.58331e-07	2.08532e-07	-3.26640e-08	1.75868e-07	9.64503e-07	-2.03208e-07	7.61295e-07
8.921	3.63836e-07	-3.10239e-07	5.35970e-08	4.16175e-07	-4.50312e-07	-3.41372e-08	6.08502e-07	-1.49662e-07	4.58840e-07	2.59779e-07	-4.63463e-08	2.13433e-07	3.35453e-07	-4.82335e-08	2.87219e-07	2.67945e-07	-1.09586e-07	1.58359e-07	2.07980e-07	-3.25775e-08	1.75403e-07	9.65511e-07	-2.03421e-07	7.62090e-07
8.946	3.64039e-07	-3.10412e-07	5.36269e-08	4.17137e-07	-4.51353e-07	-3.42161e-08	6.08620e-07	-1.49691e-07	4.58929e-07	2.61593e-07	-4.66699e-08	2.14923e-07	3.34757e-07	-4.81334e-08	2.86623e-07	2.67987e-07	-1.09603e-07	1.58384e-07	2.07422e-07	-3.24902e-08	1.74932e-07	9.66506e-07	-2.03630e-07	7.62876e-07
8.970	3.64234e-07	-3.10579e-07	5.36556e-08	4.18094e-07	-4.52389e-07	-3.42946e-08	6.08726e-07	-1.49717e-07	4.59009e-07	2.63403e-07	-4.69928e-08	2.16410e-07	3.34052e-07	-4.80320e-08	2.86020e-07	2.68024e-07	-1.09618e-07	1.58406e-07	2.06859e-07	-3.24019e-08	1.74457e-07	9.67487e-07	-2.03837e-07	7.63650e-07
8.995	3.64422e-07	-3.10738e-07	5.36832e-08	4.19047e-07	-4.53420e-07	-3.43728e-08	6.08821e-07	-1.49740e-07	4.59080e-07	2.65207e-07	-4.73148e-08	2.17893e-07	3.33337e-07	-4.79293e-08	2.85408e-07	2.68056e-07	-1.09631e-07	1.58425e-07	2.06290e-07	-3.23128e-08	1.73977e-07	9.68454e-07	-2.04041e-07	7.64413e-07
9.019	3.64601e-07	-3.10892e-07	5.37097e-08	4.19996e-07	-4.54446e-07	-3.44506e-08	6.08904e-07	-1.49761e-07	4.59143e-07	2.67007e-07	-4.76359e-08	2.19371e-07	3.32614e-07	-4.78253e-08	2.84788e-07	2.68081e-07	-1.09641e-07	1.58440e-07	2.05715e-07	-3.22227e-08	1.73492e-07	9.69407e-07	-2.04241e-07	7.65165e-07
9.044	3.64773e-07	-3.11038e-07	5.37350e-08	4.20939e-07	-4.55467e-07	-3.45280e-08	6.08976e-07	-1.49779e-07	4.59198e-07	2.68803e-07	-4.79562e-08	2.20846e-07	3.31881e-07	-4.77199e-08	2.84161e-07	2.68102e-07	-1.09650e-07	1.58452e-07	2.05134e-07	-3.21317e-08	1.73002e-07	9.70346e-07	-2.04439e-07	7.65907e-07
9.069	3.64937e-07	-3.11178e-07	5.37592e-08	4.21878e-07	-4.56483e-07	-3.46050e-08	6.09037e-07	-1.49794e-07	4.59243e-07	2.70593e-07	-4.82755e-08	2.22317e-07	3.31139e-07	-4.76132e-08	2.83526e-07	2.68117e-07	-1.09656e-07	1.58461e-07	2.04548e-07	-3.20399e-08	1.72508e-07	9.71272e-07	-2.04634e-07	7.66637e-07
9.093	3.65093e-07	-3.11311e-07	5.37822e-08	4.22812e-07	-4.57494e-07	-3.46816e-08	6.09086e-07	-1.49806e-07	4.59281e-07	2.72378e-07	-4.85940e-08	2.23784e-07	3.30388e-07	-4.75052e-08	2.82883e-07	2.68126e-07	-1.09660e-07	1.58466e-07	2.03955e-07	-3.19471e-08	1.72008e-07	9.72183e-07	-2.04826e-07	7.67357e-07
9.118	3.65242e-07	-3.11438e-07	5.38040e-08	4.23742e-07	-4.58500e-07	-3.47579e-08	6.09124e-07	-1.49815e-07	4.59309e-07	2.74158e-07	-4.89116e-08	2.25246e-07	3.29627e-07	-4.73958e-08	2.82231e-07	2.68130e-07	-1.09661e-07	1.58468e-07	2.03357e-07	-3.18534e-08	1.71504e-07	9.73081e-07	-2.05015e-07	7.68065e-07
9.142	3.65382e-07	-3.11557e-07	5.38247e-08	4.24667e-07	-4.59500e-07	-3.48337e-08	6.09151e-07	-1.49822e-07	4.59329e-07	2.75933e-07	-4.92282e-08	2.26704e-07	3.28858e-07	-4.72852e-08	2.81572e-07	2.68128e-07	-1.09660e-07	1.58467e-07	2.02753e-07	-3.17588e-08	1.70995e-07	9.73964e-07	-2.05202e-07	7.68763e-07
9.167	3.65514e-07	-3.11670e-07	5.38442e-08	4.25587e-07	-4.60496e-07	-3.49092e-08	6.09166e-07	-1.49825e-07	4.59340e-07	2.77702e-07	-4.95439e-08	2.28158e-07	3.28079e-07	-4.71732e-08	2.80905e-07	2.68120e-07	-1.09657e-07	1.58463e-07	2.02144e-07	-3.16634e-08	1.70481e-07	9.74834e-07	-2.05385e-07	7.69449e-07
9.191	3.65639e-07	-3.11776e-07	5.38625e-08	4.26502e-07	-4.61486e-07	-3.49843e-08	6.09169e-07	-1.49826e-07	4.59343e-07	2.79466e-07	-4.98586e-08	2.29607e-07	3.27290e-07	-4.70598e-08	2.80231e-07	2.68107e-07	-1.09652e-07	1.58455e-07	2.01529e-07	-3.15670e-08	1.69962e-07	9.75689e-07	-2.05565e-07	7.70124e-07
9.216	3.65755e-07	-3.11875e-07	5.38797e-08	4.27413e-07	-4.62472e-07	-3.50590e-08	6.09161e-07	-1.49824e-07	4.59337e-07	2.81224e-07	-5.01723e-08	2.31052e-07	3.26493e-07	-4.69452e-08	2.79548e-07	2.68088e-07	-1.09644e-07	1.58444e-07	2.00908e-07	-3.14697e-08	1.69438e-07	9.76531e-07	-2.05742e-07	7.70788e-07
9.241	3.65864e-07	-3.11968e-07	5.38956e-08	4.28318e-07	-4.63451e-07	-3.51333e-08	6.09142e-07	-1.49819e-07	4.59323e-07	2.82977e-07	-5.04850e-08	2.32492e-07	3.25686e-07	-4.68292e-08	2.78857e-07	2.68064e-07	-1.09634e-07	1.58430e-07	2.00281e-07	-3.13715e-08	1.68909e-07	9.77358e-07	-2.05917e-07	7.71442e-07
9.265	3.65964e-07	-3.12054e-07	5.39104e-08	4.29219e-07	-4.64426e-07	-3.52071e-08	6.09111e-07	-1.49812e-07	4.59299e-07	2.84725e-07	-5.07967e-08	2.33928e-07	3.24870e-07	-4.67118e-08	2.78158e-07	2.68034e-07	-1.09622e-07	1.58412e-07	1.99648e-07	-3.12725e-08	1.68376e-07	9.78172e-07	-2.06088e-07	7.72083e-07
9.290	3.66056e-07	-3.12132e-07	5.39240e-08	4.30115e-07	-4.65395e-07	-3.52806e-08	6.09069e-07	-1.49801e-07	4.59267e-07	2.86466e-07	-5.11074e-08	2.35358e-07	3.24045e-07	-4.65932e-08	2.77452e-07	2.67999e-07	-1.09608e-07	1.58391e-07	1.99010e-07	-3.11725e-08	1.67838e-07	9.78971e-07	-2.06256e-07	7.72714e-07
9.314	3.66141e-07	-3.12204e-07	5.39365e-08	4.31006e-07	-4.66360e-07	-3.53537e-08	6.09015e-07	-1.49788e-07	4.59227e-07	2.88201e-07	-5.14171e-08	2.36784e-07	3.23210e-07	-4.64732e-08	2.76737e-07	2.67958e-07	-1.09591e-07	1.58367e-07	1.98366e-07	-3.10717e-08	1.67295e-07	9.79756e-07	-2.06422e-07	7.73334e-07
9.339	3.66217e-07	-3.12269e-07	5.39477e-08	4.31892e-07	-4.67318e-07	-3.54264e-08	6.08950e-07	-1.49772e-07	4.59178e-07	2.89931e-07	-5.17256e-08	2.38205e-07	3.22367e-07	-4.63519e-08	2.76015e-07	2.67911e-07	-1.09572e-07	1.58339e-07	1.97717e-07	-3.09699e-08	1.66747e-07	9.80526e-07	-2.06584e-07	7.73942e-07
9.363	3.66285e-07	-3.12327e-07	5.39577e-08	4.32773e-07	-4.68272e-07	-3.54987e-08	6.08873e-07	-1.49753e-07	4.59120e-07	2.91655e-07	-5.20331e-08	2.39621e-07	3.21514e-07	-4.62292e-08	2.75284e-07	2.67859e-07	-1.09550e-07	1.58308e-07	1.97062e-07	-3.08673e-08	1.66194e-07	9.81283e-07	-2.06744e-07	7.74539e-07
9.388	3.66345e-07	-3.12378e-07	5.39665e-08	4.33649e-07	-4.69220e-07	-3.55705e-08	6.08784e-07	-1.49731e-07	4.59053e-07	2.93372e-07	-5.23395e-08	2.41032e-07	3.20651e-07	-4.61052e-08	2.74546e-07	2.67801e-07	-1.09527e-07	1.58274e-07	1.96401e-07	-3.07638e-08	1.65637e-07	9.82025e-07	-2.06900e-07	7.75125e-07
9.413	3.66397e-07	-3.12422e-07	5.39742e-08	4.34520e-07	-4.70162e-07	-3.56420e-08	6.08685e-07	-1.49707e-07	4.58978e-07	2.95083e-07	-5.26448e-08	2.42438e-07	3.19780e-07	-4.59799e-08	2.73800e-07	2.67737e-07	-1.09501e-07	1.58236e-07	1.95734e-07	-3.06593e-08	1.65075e-07	9.82753e-07	-2.07053e-07	7.75700e-07
9.437	3.66440e-07	-3.12460e-07	5.39806e-08	4.35386e-07	-4.71099e-07	-3.57130e-08	6.08573e-07	-1.49680e-07	4.58894e-07	2.96788e-07	-5.29490e-08	2.43839e-07	3.18899e-07	-4.58532e-08	2.73046e-07	2.67668e-07	-1.09472e-07	1.58195e-07	1.95062e-07	-3.05540e-08	1.64508e-07	9.83467e-07	-2.07204e-07	7.76264e-07
9.462	3.66476e-07	-3.12490e-07	5.39858e-08	4.36247e-07	-4.72031e-07	-3.57836e-08	6.08450e-07	-1.49649e-07	4.58801e-07	2.98487e-07	-5.32520e-08	2.45235e-07	3.18009e-07	-4.57252e-08	2.72283e-07	2.67592e-07	-1.09442e-07	1.58151e-07	1.94384e-07	-3.04479e-08	1.63936e-07	9.84167e-07	-2.07351e-07	7.76816e-07
9.486	3.66503e-07	-3.12513e-07	5.39898e-08	4.37103e-07	-4.72957e-07	-3.58538e-08	6.08315e-07	-1.49616e-07	4.58699e-07	3.00178e-07	-5.35538e-08	2.46625e-07	3.17109e-07	-4.55959e-08	2.71513e-07	2.67512e-07	-1.09408e-07	1.58103e-07	1.93700e-07	-3.03408e-08	1.63360e-07	9.84852e-07	-2.07496e-07	7.77356e-07
9.511	3.66522e-07	-3.12529e-07	5.39926e-08	4.37954e-07	-4.73877e-07	-3.59236e-08	6.08169e-07	-1.49580e-07	4.58589e-07	3.01864e-07	-5.38545e-08	2.48009e-07	3.16200e-07	-4.54652e-08	2.70735e-07	2.67425e-07	-1.09373e-07	1.58052e-07	1.93011e-07	-3.02328e-08	1.62778e-07	9.85523e-07	-2.07637e-07	7.77886e-07
9.535	3.66532e-07	-3.12538e-07	5.39942e-08	4.38799e-07	-4.74792e-07	-3.59930e-08	6.08012e-07	-1.49541e-07	4.58470e-07	3.03543e-07	-5.41540e-08	2.49389e-07	3.15282e-07	-4.53332e-08	2.69949e-07	2.67333e-07	-1.09335e-07	1.57998e-07	1.92316e-07	-3.01240e-08	1.62192e-07	9.86179e-07	-2.07775e-07	7.78404e-07
9.560	3.66535e-07	-3.12540e-07	5.39945e-08	4.39640e-07	-4.75702e-07	-3.60619e-08	6.07842e-07	-1.49500e-07	4.58343e-07	3.05215e-07	-5.44523e-08	2.50762e-07	3.14355e-07	-4.51999e-08	2.69155e-07	2.67235e-07	-1.09295e-07	1.57940e-07	1.91616e-07	-3.00143e-08	1.61602e-07	9.86821e-07	-2.07910e-07	7.78911e-07
9.585	3.66529e-07	-3.12535e-07	5.39936e-08	4.40475e-07	-4.76606e-07	-3.61304e-08	6.07662e-07	-1.49455e-07	4.58206e-07	3.06880e-07	-5.47494e-08	2.52130e-07	3.13418e-07	-4.50652e-08	2.68353e-07	2.67132e-07	-1.09253e-07	1.57879e-07	1.90910e-07	-2.99037e-08	1.61006e-07	9.87449e-07	-2.08043e-07	7.79406e-07
9.609	3.66515e-07	-3.12523e-07	5.39915e-08	4.41305e-07	-4.77504e-07	-3.61985e-08	6.07469e-07	-1.49408e-07	4.58061e-07	3.08538e-07	-5.50452e-08	2.53493e-07	3.12472e-07	-4.49292e-08	2.67543e-07	2.67023e-07	-1.09208e-07	1.57814e-07	1.90198e-07	-2.97922e-08	1.60406e-07	9.88062e-07	-2.08172e-07	7.79890e-07
9.634	3.66492e-07	-3.12504e-07	5.39882e-08	4.42130e-07	-4.78396e-07	-3.62662e-08	6.07265e-07	-1.49358e-07	4.57907e-07	3.10189e-07	-5.53398e-08	2.54850e-07	3.11517e-07	-4.47918e-08	2.66725e-07	2.66908e-07	-1.09161e-07	1.57746e-07	1.89481e-07	-2.96798e-08	1.59801e-07	9.88661e-07	-2.08298e-07	7.80363e-07
9.658	3.66461e-07	-3.12477e-07	5.39836e-08	4.42950e-07	-4.79283e-07	-3.63334e-08	6.07050e-07	-1.49305e-07	4.57745e-07	3.11834e-07	-5.56332e-08	2.56200e-07	3.10552e-07	-4.46531e-08	2.65899e-07	2.66787e-07	-1.09112e-07	1.57675e-07	1.88758e-07	-2.95666e-08	1.59191e-07	9.89245e-07	-2.08421e-07	7.80824e-07
9.683	3.66422e-07	-3.12444e-07	5.39778e-08	4.43764e-07	-4.80164e-07	-3.64002e-08	6.06822e-07	-1.49249e-07	4.57573e-07	3.13471e-07	-5.59252e-08	2.57545e-07	3.09578e-07	-4.45131e-08	2.65065e-07	2.66661e-07	-1.09060e-07	1.57600e-07	1.88029e-07	-2.94525e-08	1.58577e-07	9.89815e-07	-2.08541e-07	7.81274e-07
9.708	3.66374e-07	-3.12403e-07	5.39708e-08	4.44573e-07	-4.81040e-07	-3.64666e-08	6.06584e-07	-1.49190e-07	4.57393e-07	3.15100e-07	-5.62160e-08	2.58884e-07	3.08595e-07	-4.43717e-08	2.64224e-07	2.66529e-07	-1.09006e-07	1.57522e-07	1.87295e-07	-2.93375e-08	1.57958e-07	9.90370e-07	-2.08658e-07	7.81712e-07
9.732	3.66318e-07	-3.12355e-07	5.39625e-08	4.45377e-07	-4.81909e-07	-3.65325e-08	6.06333e-07	-1.49129e-07	4.57205e-07	3.16723e-07	-5.65054e-08	2.60217e-07	3.07603e-07	-4.42290e-08	2.63374e-07	2.66391e-07	-1.08950e-07	1.57441e-07	1.86556e-07	-2.92217e-08	1.57334e-07	9.90911e-07	-2.08772e-07	7.82139e-07
9.757	3.66253e-07	-3.12300e-07	5.39530e-08	4.46175e-07	-4.82773e-07	-3.65980e-08	6.06071e-07	-1.49064e-07	4.57007e-07	3.18338e-07	-5.67935e-08	2.61544e-07	3.06601e-07	-4.40850e-08	2.62516e-07	2.66247e-07	-1.08891e-07	1.57356e-07	1.85811e-07	-2.91050e-08	1.56706e-07	9.91437e-07	-2.08883e-07	7.82554e-07
9.781	3.66180e-07	-3.12238e-07	5.39422e-08	4.46968e-07	-4.83631e-07	-3.66631e-08	6.05797e-07	-1.48997e-07	4.56801e-07	3.19945e-07	-5.70803e-08	2.62865e-07	3.05590e-07	-4.39396e-08	2.61650e-07	2.66098e-07	-1.08830e-07	1.57268e-07	1.85060e-07	-2.89874e-08	1.56073e-07	9.91949e-07	-2.08991e-07	7.82958e-07
9.806	3.66098e-07	-3.12168e-07	5.39302e-08	4.47756e-07	-4.84484e-07	-3.67277e-08	6.05512e-07	-1.48927e-07	4.56586e-07	3.21545e-07	-5.73657e-08	2.64179e-07	3.04570e-07	-4.37929e-08	2.60777e-07	2.65943e-07	-1.08767e-07	1.57176e-07	1.84304e-07	-2.88689e-08	1.55435e-07	9.92445e-07	-2.09095e-07	7.83350e-07
9.830	3.66008e-07	-3.12091e-07	5.39170e-08	4.48538e-07	-4.85330e-07	-3.67918e-08	6.05215e-07	-1.48854e-07	4.56362e-07	3.23137e-07	-5.76498e-08	2.65487e-07	3.03540e-07	-4.36448e-08	2.59895e-07	2.65782e-07	-1.08701e-07	1.57081e-07	1.83542e-07	-2.87496e-08	1.54792e-07	9.92928e-07	-2.09197e-07	7.83731e-07
9.855	3.65910e-07	-3.12007e-07	5.39024e-08	4.49315e-07	-4.86171e-07	-3.68555e-08	6.04907e-07	-1.48778e-07	4.56129e-07	3.24721e-07	-5.79325e-08	2.66789e-07	3.02501e-07	-4.34955e-08	2.59005e-07	2.65615e-07	-1.08633e-07	1.56982e-07	1.82775e-07	-2.86294e-08	1.54145e-07	9.93396e-07	-2.09296e-07	7.84100e-07
9.880	3.65803e-07	-3.11916e-07	5.38867e-08	4.50086e-07	-4.87005e-07	-3.69188e-08	6.04587e-07	-1.48699e-07	4.55888e-07	3.26298e-07	-5.82137e-08	2.68084e-07	3.01453e-07	-4.33447e-08	2.58108e-07	2.65443e-07	-1.08562e-07	1.56881e-07	1.82002e-07	-2.85084e-08	1.53494e-07	9.93849e-07	-2.09391e-07	7.84458e-07
9.904	3.65687e-07	-3.11817e-07	5.38696e-08	4.50852e-07	-4.87834e-07	-3.69816e-08	6.04255e-07	-1.48617e-07	4.55638e-07	3.27867e-07	-5.84936e-08	2.69373e-07	3.00395e-07	-4.31927e-08	2.57202e-07	2.65265e-07	-1.08490e-07	1.56775e-07	1.81224e-07	-2.83865e-08	1.52837e-07	9.94287e-07	-2.09483e-07	7.84804e-07
9.929	3.65563e-07	-3.11711e-07	5.38513e-08	4.51613e-07	-4.88657e-07	-3.70440e-08	6.03912e-07	-1.48533e-07	4.55379e-07	3.29427e-07	-5.87720e-08	2.70655e-07	2.99328e-07	-4.30393e-08	2.56289e-07	2.65081e-07	-1.08414e-07	1.56667e-07	1.80440e-07	-2.82638e-08	1.52177e-07	9.94711e-07	-2.09573e-07	7.85138e-07
9.953	3.65430e-07	-3.11598e-07	5.38318e-08	4.52368e-07	-4.89473e-07	-3.71059e-08	6.03557e-07	-1.48446e-07	4.55111e-07	3.30980e-07	-5.90490e-08	2.71931e-07	2.98252e-07	-4.28845e-08	2.55368e-07	2.64891e-07	-1.08337e-07	1.56555e-07	1.79651e-07	-2.81402e-08	1.51511e-07	9.95120e-07	-2.09659e-07	7.85461e-07
9.978	3.65288e-07	-3.11478e-07	5.38109e-08	4.53117e-07	-4.90284e-07	-3.71674e-08	6.03190e-07	-1.48356e-07	4.54834e-07	3.32524e-07	-5.93245e-08	2.73200e-07	2.97167e-07	-4.27284e-08	2.54438e-07	2.64696e-07	-1.08257e-07	1.56439e-07	1.78857e-07	-2.80157e-08	1.50841e-07	9.95515e-07	-2.09742e-07	7.85773e-07
10.002	3.65138e-07	-3.11350e-07	5.37888e-08	4.53861e-07	-4.91089e-07	-3.72284e-08	6.02812e-07	-1.48263e-07	4.54549e-07	3.34060e-07	-5.95986e-08	2.74462e-07	2.96072e-07	-4.25710e-08	2.53501e-07	2.64495e-07	-1.08174e-07	1.56320e-07	1.78057e-07	-2.78904e-08	1.50166e-07	9.95894e-07	-2.09822e-07	7.86072e-07
10.027	3.64980e-07	-3.11214e-07	5.37654e-08	4.54599e-07	-4.91888e-07	-3.72890e-08	6.02422e-07	-1.48167e-07	4.54255e-07	3.35588e-07	-5.98712e-08	2.75717e-07	2.94968e-07	-4.24123e-08	2.52556e-07	2.64288e-07	-1.08090e-07	1.56198e-07	1.77251e-07	-2.77642e-08	1.49487e-07	9.96259e-07	-2.09899e-07	7.86360e-07
10.052	3.64812e-07	-3.11072e-07	5.37408e-08	4.55331e-07	-4.92680e-07	-3.73490e-08	6.02020e-07	-1.48068e-07	4.53953e-07	3.37108e-07	-6.01422e-08	2.76965e-07	2.93855e-07	-4.22522e-08	2.51602e-07	2.64075e-07	-1.08003e-07	1.56072e-07	1.76440e-07	-2.76372e-08	1.48803e-07	9.96610e-07	-2.09973e-07	7.86637e-07
10.076	3.64636e-07	-3.10922e-07	5.37149e-08	4.56058e-07	-4.93467e-07	-3.74087e-08	6.01607e-07	-1.47966e-07	4.53641e-07	3.38618e-07	-6.04118e-08	2.78207e-07	2.92732e-07	-4.20908e-08	2.50641e-07	2.63856e-07	-1.07913e-07	1.55943e-07	1.75624e-07	-2.75093e-08	1.48115e-07	9.96945e-07	-2.10043e-07	7.86902e-07
10.101	3.64452e-07	-3.10764e-07	5.36877e-08	4.56780e-07	-4.94248e-07	-3.74678e-08	6.01183e-07	-1.47862e-07	4.53321e-07	3.40121e-07	-6.06798e-08	2.79441e-07	2.91600e-07	-4.19281e-08	2.49672e-07	2.63632e-07	-1.07822e-07	1.55810e-07	1.74802e-07	-2.73806e-08	1.47422e-07	9.97266e-07	-2.10111e-07	7.87155e-07
10.125	3.64259e-07	-3.10599e-07	5.36592e-08	4.57495e-07	-4.95022e-07	-3.75265e-08	6.00746e-07	-1.47754e-07	4.52992e-07	3.41615e-07	-6.09463e-08	2.80668e-07	2.90459e-07	-4.17640e-08	2.48695e-07	2.63402e-07	-1.07727e-07	1.55674e-07	1.73975e-07	-2.72511e-08	1.46724e-07	9.97572e-07	-2.10175e-07	7.87396e-07
10.150	3.64056e-07	-3.10427e-07	5.36294e-08	4.58205e-07	-4.95790e-07	-3.75848e-08	6.00298e-07	-1.47644e-07	4.52654e-07	3.43099e-07	-6.12112e-08	2.81888e-07	2.89309e-07	-4.15986e-08	2.47710e-07	2.63166e-07	-1.07631e-07	1.55535e-07	1.73143e-07	-2.71207e-08	1.46022e-07	9.97863e-07	-2.10237e-07	7.87626e-07
10.174	3.63846e-07	-3.10247e-07	5.35984e-08	4.58910e-07	-4.96552e-07	-3.76426e-08	5.99839e-07	-1.47531e-07	4.52307e-07	3.44576e-07	-6.14746e-08	2.83101e-07	2.88149e-07	-4.14318e-08	2.46717e-07	2.62924e-07	-1.07532e-07	1.55392e-07	1.72305e-07	-2.69895e-08	1.45315e-07	9.98139e-07	-2.10295e-07	7.87844e-07
10.199	3.63626e-07	-3.10060e-07	5.35661e-08	4.59608e-07	-4.97308e-07	-3.76999e-08	5.99367e-07	-1.47415e-07	4.51952e-07	3.46043e-07	-6.17364e-08	2.84307e-07	2.86980e-07	-4.12638e-08	2.45716e-07	2.62676e-07	-1.07431e-07	1.55245e-07	1.71462e-07	-2.68574e-08	1.44604e-07	9.98401e-07	-2.10350e-07	7.88051e-07
10.224	3.63398e-07	-3.09866e-07	5.35324e-08	4.60301e-07	-4.98058e-07	-3.77567e-08	5.98884e-07	-1.47297e-07	4.51588e-07	3.47501e-07	-6.19965e-08	2.85505e-07	2.85802e-07	-4.10944e-08	2.44708e-07	2.62423e-07	-1.07327e-07	1.55096e-07	1.70613e-07	-2.67245e-08	1.43889e-07	9.98648e-07	-2.10402e-07	7.88246e-07
10.248	3.63161e-07	-3.09663e-07	5.34975e-08	4.60988e-07	-4.98801e-07	-3.78131e-08	5.98390e-07	-1.47175e-07	4.51215e-07	3.48951e-07	-6.22551e-08	2.86695e-07	2.84614e-07	-4.09236e-08	2.43691e-07	2.62164e-07	-1.07221e-07	1.54942e-07	1.69760e-07	-2.65908e-08	1.43169e-07	9.98880e-07	-2.10451e-07	7.88429e-07
10.273	3.62915e-07	-3.09454e-07	5.34613e-08	4.61670e-07	-4.99539e-07	-3.78689e-08	5.97884e-07	-1.47050e-07	4.50833e-07	3.50391e-07	-6.25120e-08	2.87879e-07	2.83418e-07	-4.07516e-08	2.42666e-07	2.61899e-07	-1.07113e-07	1.54786e-07	1.68900e-07	-2.64562e-08	1.42444e-07	9.99097e-07	-2.10497e-07	7.88600e-07
10.297	3.62661e-07	-3.09237e-07	5.34238e-08	4.62345e-07	-5.00270e-07	-3.79244e-08	5.97366e-07	-1.46923e-07	4.50443e-07	3.51822e-07	-6.27673e-08	2.89054e-07	2.82212e-07	-4.05782e-08	2.41634e-07	2.61628e-07	-1.07002e-07	1.54626e-07	1.68036e-07	-2.63208e-08	1.41715e-07	9.99299e-07	-2.10539e-07	7.88760e-07
10.322	3.62397e-07	-3.09012e-07	5.33850e-08	4.63015e-07	-5.00994e-07	-3.79793e-08	5.96837e-07	-1.46793e-07	4.50044e-07	3.53243e-07	-6.30210e-08	2.90223e-07	2.80997e-07	-4.04035e-08	2.40593e-07	2.61351e-07	-1.06889e-07	1.54462e-07	1.67166e-07	-2.61846e-08	1.40982e-07	9.99486e-07	-2.10579e-07	7.88908e-07
10.346	3.62125e-07	-3.08780e-07	5.33449e-08	4.63679e-07	-5.01713e-07	-3.80338e-08	5.96296e-07	-1.46660e-07	4.49636e-07	3.54656e-07	-6.32730e-08	2.91383e-07	2.79773e-07	-4.02274e-08	2.39545e-07	2.61069e-07	-1.06773e-07	1.54296e-07	1.66291e-07	-2.60475e-08	1.40244e-07	9.99659e-07	-2.10615e-07	7.89044e-07
10.371	3.61844e-07	-3.08541e-07	5.33035e-08	4.64337e-07	-5.02425e-07	-3.80877e-08	5.95744e-07	-1.46524e-07	4.49220e-07	3.56059e-07	-6.35233e-08	2.92536e-07	2.78539e-07	-4.00501e-08	2.38489e-07	2.60781e-07	-1.06656e-07	1.54125e-07	1.65411e-07	-2.59097e-08	1.39502e-07	9.99817e-07	-2.10648e-07	7.89168e-07
10.396	3.61554e-07	-3.08293e-07	5.32608e-08	4.64989e-07	-5.03130e-07	-3.81412e-08	5.95180e-07	-1.46385e-07	4.48794e-07	3.57452e-07	-6.37719e-08	2.93681e-07	2.77296e-07	-3.98714e-08	2.37425e-07	2.60487e-07	-1.06535e-07	1.53951e-07	1.64526e-07	-2.57710e-08	1.38755e-07	9.99959e-07	-2.10678e-07	7.89281e-07
10.420	3.61256e-07	-3.08039e-07	5.32168e-08	4.65635e-07	-5.03830e-07	-3.81942e-08	5.94604e-07	-1.46244e-07	4.48360e-07	3.58836e-07	-6.40188e-08	2.94818e-07	2.76044e-07	-3.96914e-08	2.36353e-07	2.60187e-07	-1.06413e-07	1.53774e-07	1.63635e-07	-2.56315e-08	1.38004e-07	1.00009e-06	-2.10705e-07	7.89382e-07
10.445	3.60948e-07	-3.07776e-07	5.31715e-08	4.66276e-07	-5.04523e-07	-3.82468e-08	5.94017e-07	-1.46099e-07	4.47917e-07	3.60211e-07	-6.42640e-08	2.95947e-07	2.74783e-07	-3.95100e-08	2.35273e-07	2.59882e-07	-1.06288e-07	1.53594e-07	1.62739e-07	-2.54911e-08	1.37248e-07	1.00020e-06	-2.10729e-07	7.89471e-07
10.469	3.60632e-07	-3.07507e-07	5.31249e-08	4.66910e-07	-5.05209e-07	-3.82988e-08	5.93418e-07	-1.45952e-07	4.47466e-07	3.61575e-07	-6.45074e-08	2.97068e-07	2.73513e-07	-3.93274e-08	2.34186e-07	2.59570e-07	-1.06161e-07	1.53410e-07	1.61838e-07	-2.53500e-08	1.36488e-07	1.00030e-06	-2.10750e-07	7.89549e-07
10.494	3.60306e-07	-3.07229e-07	5.30770e-08	4.67539e-07	-5.05889e-07	-3.83504e-08	5.92808e-07	-1.45802e-07	4.47006e-07	3.62930e-07	-6.47492e-08	2.98181e-07	2.72233e-07	-3.91434e-08	2.33090e-07	2.59253e-07	-1.06031e-07	1.53222e-07	1.60932e-07	-2.52080e-08	1.35724e-07	1.00038e-06	-2.10767e-07	7.89614e-07
10.519	3.59972e-07	-3.06944e-07	5.30278e-08	4.68162e-07	-5.06563e-07	-3.84015e-08	5.92186e-07	-1.45649e-07	4.46537e-07	3.64275e-07	-6.49891e-08	2.99286e-07	2.70945e-07	-3.89581e-08	2.31987e-07	2.58930e-07	-1.05899e-07	1.53031e-07	1.60021e-07	-2.50653e-08	1.34955e-07	1.00045e-06	-2.10782e-07	7.89668e-07
10.543	3.59629e-07	-3.06652e-07	5.29772e-08	4.68778e-07	-5.07230e-07	-3.84520e-08	5.91552e-07	-1.45493e-07	4.46059e-07	3.65610e-07	-6.52273e-08	3.00383e-07	2.69647e-07	-3.87715e-08	2.30875e-07	2.58601e-07	-1.05764e-07	1.52837e-07	1.59104e-07	-2.49217e-08	1.34182e-07	1.00050e-06	-2.10793e-07	7.89710e-07
10.568	3.59277e-07	-3.06351e-07	5.29253e-08	4.69389e-07	-5.07891e-07	-3.85021e-08	5.90907e-07	-1.45335e-07	4.45573e-07	3.66935e-07	-6.54637e-08	3.01472e-07	2.68340e-07	-3.85836e-08	2.29756e-07	2.58267e-07	-1.05627e-07	1.52639e-07	1.58182e-07	-2.47774e-08	1.33405e-07	1.00054e-06	-2.10801e-07	7.89741e-07
10.592	3.58916e-07	-3.06044e-07	5.28722e-08	4.69994e-07	-5.08545e-07	-3.85517e-08	5.90251e-07	-1.45173e-07	4.45078e-07	3.68251e-07	-6.56983e-08	3.02552e-07	2.67024e-07	-3.83944e-08	2.28630e-07	2.57927e-07	-1.05488e-07	1.52438e-07	1.57256e-07	-2.46322e-08	1.32624e-07	1.00057e-06	-2.10806e-07	7.89759e-07
10.617	3.58546e-07	-3.05728e-07	5.28177e-08	4.70592e-07	-5.09193e-07	-3.86008e-08	5.89583e-07	-1.45009e-07	4.44574e-07	3.69555e-07	-6.59312e-08	3.03624e-07	2.65699e-07	-3.82038e-08	2.27495e-07	2.57580e-07	-1.05347e-07	1.52234e-07	1.56324e-07	-2.44862e-08	1.31838e-07	1.00057e-06	-2.10808e-07	7.89766e-07
10.641	3.58167e-07	-3.05405e-07	5.27619e-08	4.71185e-07	-5.09834e-07	-3.86495e-08	5.88903e-07	-1.44842e-07	4.44062e-07	3.70850e-07	-6.61621e-08	3.04688e-07	2.64364e-07	-3.80119e-08	2.26352e-07	2.57229e-07	-1.05203e-07	1.52026e-07	1.55387e-07	-2.43394e-08	1.31047e-07	1.00057e-06	-2.10807e-07	7.89761e-07
10.666	3.57779e-07	-3.05075e-07	5.27047e-08	4.71772e-07	-5.10469e-07	-3.86976e-08	5.88212e-07	-1.44672e-07	4.43541e-07	3.72135e-07	-6.63913e-08	3.05743e-07	2.63021e-07	-3.78188e-08	2.25202e-07	2.56871e-07	-1.05057e-07	1.51814e-07	1.54445e-07	-2.41919e-08	1.30253e-07	1.00055e-06	-2.10802e-07	7.89745e-07
10.691	3.57383e-07	-3.04736e-07	5.26463e-08	4.72352e-07	-5.11097e-07	-3.87452e-08	5.87510e-07	-1.44499e-07	4.43011e-07	3.73409e-07	-6.66186e-08	3.06790e-07	2.61668e-07	-3.76243e-08	2.24044e-07	2.56507e-07	-1.04908e-07	1.51600e-07	1.53498e-07	-2.40435e-08	1.29454e-07	1.00051e-06	-2.10795e-07	7.89716e-07
10.715	3.56977e-07	-3.04390e-07	5.25865e-08	4.72927e-07	-5.11719e-07	-3.87923e-08	5.86796e-07	-1.44323e-07	4.42472e-07	3.74673e-07	-6.68441e-08	3.07829e-07	2.60307e-07	-3.74285e-08	2.22878e-07	2.56138e-07	-1.04757e-07	1.51381e-07	1.52545e-07	-2.38944e-08	1.28651e-07	1.00046e-06	-2.10784e-07	7.89676e-07
10.740	3.56562e-07	-3.04037e-07	5.25254e-08	4.73495e-07	-5.12334e-07	-3.88389e-08	5.86070e-07	-1.44145e-07	4.41925e-07	3.75926e-07	-6.70677e-08	3.08858e-07	2.58936e-07	-3.72314e-08	2.21705e-07	2.55763e-07	-1.04604e-07	1.51160e-07	1.51588e-07	-2.37444e-08	1.27844e-07	1.00039e-06	-2.10770e-07	7.89624e-07
10.764	3.56138e-07	-3.03675e-07	5.24630e-08	4.74057e-07	-5.12942e-07	-3.88851e-08	5.85333e-07	-1.43964e-07	4.41370e-07	3.77169e-07	-6.72894e-08	3.09879e-07	2.57556e-07	-3.70331e-08	2.20523e-07	2.55382e-07	-1.04448e-07	1.50935e-07	1.50626e-07	-2.35937e-08	1.27032e-07	1.00031e-06	-2.10753e-07	7.89560e-07
10.789	3.55706e-07	-3.03306e-07	5.23993e-08	4.74613e-07	-5.13544e-07	-3.89307e-08	5.84585e-07	-1.43780e-07	4.40805e-07	3.78401e-07	-6.75092e-08	3.10892e-07	2.56168e-07	-3.68334e-08	2.19334e-07	2.54996e-07	-1.04290e-07	1.50706e-07	1.49659e-07	-2.34422e-08	1.26217e-07	1.00022e-06	-2.10733e-07	7.89484e-07
10.813	3.55264e-07	-3.02930e-07	5.23342e-08	4.75164e-07	-5.14139e-07	-3.89758e-08	5.83825e-07	-1.43593e-07	4.40232e-07	3.79622e-07	-6.77271e-08	3.11895e-07	2.54770e-07	-3.66324e-08	2.18137e-07	2.54604e-07	-1.04129e-07	1.50474e-07	1.48687e-07	-2.32899e-08	1.25397e-07	1.00011e-06	-2.10709e-07	7.89397e-07
10.838	3.54813e-07	-3.02545e-07	5.22678e-08	4.75707e-07	-5.14728e-07	-3.90204e-08	5.83054e-07	-1.43403e-07	4.39651e-07	3.80833e-07	-6.79431e-08	3.12890e-07	2.53363e-07	-3.64301e-08	2.16933e-07	2.54206e-07	-1.03966e-07	1.50239e-07	1.47709e-07	-2.31369e-08	1.24573e-07	9.99980e-07	-2.10683e-07	7.89298e-07
10.863	3.54353e-07	-3.02153e-07	5.22001e-08	4.76245e-07	-5.15310e-07	-3.90645e-08	5.82271e-07	-1.43210e-07	4.39060e-07	3.82033e-07	-6.81572e-08	3.13876e-07	2.51947e-07	-3.62265e-08	2.15721e-07	2.53802e-07	-1.03801e-07	1.50001e-07	1.46727e-07	-2.29830e-08	1.23744e-07	9.99840e-07	-2.10653e-07	7.89187e-07
10.887	3.53885e-07	-3.01754e-07	5.21310e-08	4.76777e-07	-5.15885e-07	-3.91081e-08	5.81477e-07	-1.43015e-07	4.38462e-07	3.83222e-07	-6.83694e-08	3.14853e-07	2.50522e-07	-3.60216e-08	2.14501e-07	2.53392e-07	-1.03634e-07	1.49758e-07	1.45740e-07	-2.28284e-08	1.22912e-07	9.99684e-07	-2.10621e-07	7.89064e-07
10.912	3.53407e-07	-3.01346e-07	5.20606e-08	4.77302e-07	-5.16453e-07	-3.91512e-08	5.80671e-07	-1.42817e-07	4.37854e-07	3.84400e-07	-6.85796e-08	3.15821e-07	2.49088e-07	-3.58155e-08	2.13273e-07	2.52977e-07	-1.03464e-07	1.49513e-07	1.44748e-07	-2.26731e-08	1.22075e-07	9.99514e-07	-2.10585e-07	7.88929e-07
10.936	3.52920e-07	-3.00931e-07	5.19889e-08	4.77821e-07	-5.17015e-07	-3.91938e-08	5.79854e-07	-1.42616e-07	4.37238e-07	3.85568e-07	-6.87878e-08	3.16780e-07	2.47646e-07	-3.56080e-08	2.12038e-07	2.52556e-07	-1.03292e-07	1.49264e-07	1.43752e-07	-2.25169e-08	1.21235e-07	9.99329e-07	-2.10546e-07	7.88783e-07
10.961	3.52424e-07	-3.00508e-07	5.19159e-08	4.78334e-07	-5.17570e-07	-3.92359e-08	5.79026e-07	-1.42412e-07	4.36613e-07	3.86724e-07	-6.89941e-08	3.17730e-07	2.46194e-07	-3.53993e-08	2.10795e-07	2.52129e-07	-1.03117e-07	1.49012e-07	1.42750e-07	-2.23600e-08	1.20390e-07	9.99128e-07	-2.10503e-07	7.88625e-07
10.985	3.51919e-07	-3.00078e-07	5.18415e-08	4.78841e-07	-5.18118e-07	-3.92774e-08	5.78186e-07	-1.42206e-07	4.35980e-07	3.87869e-07	-6.91984e-08	3.18670e-07	2.44733e-07	-3.51892e-08	2.09544e-07	2.51697e-07	-1.02940e-07	1.48756e-07	1.41743e-07	-2.22024e-08	1.19541e-07	9.98913e-07	-2.10458e-07	7.88455e-07
11.010	3.51405e-07	-2.99639e-07	5.17658e-08	4.79341e-07	-5.18660e-07	-3.93185e-08	5.77335e-07	-1.41996e-07	4.35339e-07	3.89003e-07	-6.94007e-08	3.19602e-07	2.43263e-07	-3.49779e-08	2.08286e-07	2.51259e-07	-1.02761e-07	1.48497e-07	1.40732e-07	-2.20439e-08	1.18688e-07	9.98683e-07	-2.10410e-07	7.88274e-07
11.035	3.50882e-07	-2.99193e-07	5.16887e-08	4.79835e-07	-5.19195e-07	-3.93590e-08	5.76473e-07	-1.41784e-07	4.34688e-07	3.90125e-07	-6.96010e-08	3.20524e-07	2.41785e-07	-3.47653e-08	2.07020e-07	2.50815e-07	-1.02580e-07	1.48235e-07	1.39716e-07	-2.18848e-08	1.17831e-07	9.98438e-07	-2.10358e-07	7.88080e-07
11.059	3.50350e-07	-2.98740e-07	5.16103e-08	4.80323e-07	-5.19722e-07	-3.93990e-08	5.75599e-07	-1.41569e-07	4.34029e-07	3.91237e-07	-6.97992e-08	3.21437e-07	2.40297e-07	-3.45515e-08	2.05746e-07	2.50365e-07	-1.02396e-07	1.47969e-07	1.38695e-07	-2.17248e-08	1.16970e-07	9.98178e-07	-2.10303e-07	7.87875e-07
11.084	3.49809e-07	-2.98278e-07	5.15306e-08	4.80805e-07	-5.20244e-07	-3.94385e-08	5.74714e-07	-1.41352e-07	4.33362e-07	3.92337e-07	-6.99955e-08	3.22341e-07	2.38801e-07	-3.43363e-08	2.04465e-07	2.49910e-07	-1.02209e-07	1.47700e-07	1.37669e-07	-2.15641e-08	1.16105e-07	9.97904e-07	-2.10245e-07	7.87658e-07
11.108	3.49258e-07	-2.97809e-07	5.14495e-08	4.81281e-07	-5.20758e-07	-3.94775e-08	5.73818e-07	-1.41131e-07	4.32686e-07	3.93425e-07	-7.01897e-08	3.23236e-07	2.37296e-07	-3.41199e-08	2.03176e-07	2.49449e-07	-1.02021e-07	1.47428e-07	1.36638e-07	-2.14027e-08	1.15236e-07	9.97614e-07	-2.10184e-07	7.87430e-07
11.133	3.48699e-07	-2.97332e-07	5.13671e-08	4.81750e-07	-5.21266e-07	-3.95160e-08	5.72910e-07	-1.40908e-07	4.32002e-07	3.94503e-07	-7.03819e-08	3.24121e-07	2.35782e-07	-3.39022e-08	2.01880e-07	2.48982e-07	-1.01830e-07	1.47152e-07	1.35603e-07	-2.12405e-08	1.14362e-07	9.97310e-07	-2.10120e-07	7.87189e-07
11.158	3.48131e-07	-2.96847e-07	5.12834e-08	4.82212e-07	-5.21766e-07	-3.95540e-08	5.71991e-07	-1.40682e-07	4.31309e-07	3.95568e-07	-7.05720e-08	3.24996e-07	2.34259e-07	-3.36832e-08	2.00576e-07	2.48510e-07	-1.01637e-07	1.46873e-07	1.34563e-07	-2.10776e-08	1.13485e-07	9.96990e-07	-2.10053e-07	7.86937e-07
11.182	3.47553e-07	-2.96355e-07	5.11983e-08	4.82669e-07	-5.22260e-07	-3.95914e-08	5.71061e-07	-1.40453e-07	4.30608e-07	3.96622e-07	-7.07601e-08	3.25862e-07	2.32727e-07	-3.34630e-08	1.99264e-07	2.48032e-07	-1.01441e-07	1.46590e-07	1.33518e-07	-2.09140e-08	1.12604e-07	9.96656e-07	-2.09982e-07	7.86673e-07
11.207	3.46967e-07	-2.95855e-07	5.11119e-08	4.83119e-07	-5.22747e-07	-3.96283e-08	5.70120e-07	-1.40222e-07	4.29898e-07	3.97665e-07	-7.09460e-08	3.26719e-07	2.31187e-07	-3.32415e-08	1.97946e-07	2.47548e-07	-1.01243e-07	1.46304e-07	1.32469e-07	-2.07496e-08	1.11719e-07	9.96307e-07	-2.09909e-07	7.86398e-07
11.231	3.46371e-07	-2.95347e-07	5.10242e-08	4.83563e-07	-5.23227e-07	-3.96647e-08	5.69167e-07	-1.39988e-07	4.29180e-07	3.98695e-07	-7.11299e-08	3.27566e-07	2.29638e-07	-3.30187e-08	1.96619e-07	2.47058e-07	-1.01043e-07	1.46015e-07	1.31415e-07	-2.05845e-08	1.10830e-07	9.95943e-07	-2.09832e-07	7.86111e-07
11.256	3.45766e-07	-2.94831e-07	5.09351e-08	4.84000e-07	-5.23701e-07	-3.97006e-08	5.68204e-07	-1.39751e-07	4.28453e-07	3.99714e-07	-7.13117e-08	3.28403e-07	2.28080e-07	-3.27947e-08	1.95285e-07	2.46563e-07	-1.00841e-07	1.45722e-07	1.30356e-07	-2.04186e-08	1.09937e-07	9.95564e-07	-2.09752e-07	7.85812e-07
11.280	3.45152e-07	-2.94308e-07	5.08446e-08	4.84431e-07	-5.24167e-07	-3.97360e-08	5.67229e-07	-1.39511e-07	4.27718e-07	4.00722e-07	-7.14914e-08	3.29230e-07	2.26513e-07	-3.25695e-08	1.93944e-07	2.46063e-07	-1.00636e-07	1.45427e-07	1.29292e-07	-2.02521e-08	1.09040e-07	9.95171e-07	-2.09670e-07	7.85501e-07
11.305	3.44529e-07	-2.93776e-07	5.07529e-08	4.84856e-07	-5.24627e-07	-3.97708e-08	5.66243e-07	-1.39268e-07	4.26974e-07	4.01717e-07	-7.16690e-08	3.30048e-07	2.24938e-07	-3.23429e-08	1.92595e-07	2.45556e-07	-1.00429e-07	1.45127e-07	1.28224e-07	-2.00848e-08	1.08140e-07	9.94762e-07	-2.09583e-07	7.85179e-07
11.330	3.43897e-07	-2.93237e-07	5.06597e-08	4.85274e-07	-5.25079e-07	-3.98051e-08	5.65246e-07	-1.39023e-07	4.26223e-07	4.02700e-07	-7.18444e-08	3.30856e-07	2.23354e-07	-3.21152e-08	1.91238e-07	2.45044e-07	-1.00220e-07	1.44825e-07	1.27152e-07	-1.99167e-08	1.07235e-07	9.94339e-07	-2.09494e-07	7.84845e-07
11.354	3.43256e-07	-2.92691e-07	5.05653e-08	4.85686e-07	-5.25525e-07	-3.98389e-08	5.64237e-07	-1.38775e-07	4.25462e-07	4.03672e-07	-7.20177e-08	3.31654e-07	2.21761e-07	-3.18861e-08	1.89875e-07	2.44527e-07	-1.00008e-07	1.44519e-07	1.26074e-07	-1.97480e-08	1.06326e-07	9.93901e-07	-2.09402e-07	7.84499e-07
11.379	3.42606e-07	-2.92136e-07	5.04695e-08	4.86092e-07	-5.25964e-07	-3.98722e-08	5.63218e-07	-1.38524e-07	4.24694e-07	4.04631e-07	-7.21889e-08	3.32442e-07	2.20159e-07	-3.16559e-08	1.88503e-07	2.44004e-07	-9.97940e-08	1.44210e-07	1.24993e-07	-1.95786e-08	1.05414e-07	9.93448e-07	-2.09307e-07	7.84142e-07
11.403	3.41946e-07	-2.91574e-07	5.03724e-08	4.86491e-07	-5.26396e-07	-3.99049e-08	5.62187e-07	-1.38271e-07	4.23917e-07	4.05579e-07	-7.23579e-08	3.33221e-07	2.18549e-07	-3.14244e-08	1.87125e-07	2.43475e-07	-9.95777e-08	1.43897e-07	1.23906e-07	-1.94084e-08	1.04498e-07	9.92981e-07	-2.09208e-07	7.83773e-07
11.428	3.41278e-07	-2.91004e-07	5.02739e-08	4.86883e-07	-5.26820e-07	-3.99371e-08	5.61146e-07	-1.38015e-07	4.23131e-07	4.06514e-07	-7.25248e-08	3.33989e-07	2.16930e-07	-3.11916e-08	1.85739e-07	2.42940e-07	-9.93592e-08	1.43581e-07	1.22816e-07	-1.92375e-08	1.03578e-07	9.92499e-07	-2.09107e-07	7.83392e-07
11.452	3.40600e-07	-2.90426e-07	5.01741e-08	4.87270e-07	-5.27238e-07	-3.99688e-08	5.60093e-07	-1.37756e-07	4.22337e-07	4.07437e-07	-7.26895e-08	3.34748e-07	2.15303e-07	-3.09576e-08	1.84346e-07	2.42401e-07	-9.91383e-08	1.43262e-07	1.21720e-07	-1.90660e-08	1.02654e-07	9.92002e-07	-2.09002e-07	7.83000e-07
11.477	3.39913e-07	-2.89840e-07	5.00729e-08	4.87649e-07	-5.27649e-07	-3.99999e-08	5.59030e-07	-1.37494e-07	4.21535e-07	4.08348e-07	-7.28520e-08	3.35496e-07	2.13667e-07	-3.07224e-08	1.82945e-07	2.41855e-07	-9.89152e-08	1.42940e-07	1.20620e-07	-1.88937e-08	1.01727e-07	9.91490e-07	-2.08894e-07	7.82596e-07
11.502	3.39218e-07	-2.89247e-07	4.99704e-08	4.88023e-07	-5.28053e-07	-4.00306e-08	5.57955e-07	-1.37230e-07	4.20725e-07	4.09247e-07	-7.30123e-08	3.36234e-07	2.12023e-07	-3.04860e-08	1.81537e-07	2.41304e-07	-9.86898e-08	1.42614e-07	1.19516e-07	-1.87207e-08	1.00795e-07	9.90963e-07	-2.08783e-07	7.82180e-07
11.526	3.38513e-07	-2.88646e-07	4.98666e-08	4.88390e-07	-5.28450e-07	-4.00607e-08	5.56869e-07	-1.36963e-07	4.19907e-07	4.10133e-07	-7.31704e-08	3.36962e-07	2.10370e-07	-3.02483e-08	1.80122e-07	2.40747e-07	-9.84622e-08	1.42285e-07	1.18407e-07	-1.85471e-08	9.98604e-08	9.90422e-07	-2.08669e-07	7.81753e-07
11.551	3.37799e-07	-2.88037e-07	4.97614e-08	4.88750e-07	-5.28840e-07	-4.00902e-08	5.55773e-07	-1.36693e-07	4.19080e-07	4.11007e-07	-7.33263e-08	3.37680e-07	2.08708e-07	-3.00094e-08	1.78699e-07	2.40185e-07	-9.82323e-08	1.41953e-07	1.17294e-07	-1.83727e-08	9.89216e-08	9.89866e-07	-2.08552e-07	7.81314e-07
11.575	3.37075e-07	-2.87421e-07	4.96548e-08	4.89104e-07	-5.29223e-07	-4.01193e-08	5.54665e-07	-1.36421e-07	4.18245e-07	4.11868e-07	-7.34800e-08	3.38388e-07	2.07038e-07	-2.97693e-08	1.77269e-07	2.39617e-07	-9.80001e-08	1.41617e-07	1.16177e-07	-1.81977e-08	9.79792e-08	9.89296e-07	-2.08432e-07	7.80864e-07
11.600	3.36343e-07	-2.86796e-07	4.95470e-08	4.89451e-07	-5.29599e-07	-4.01478e-08	5.53547e-07	-1.36146e-07	4.17401e-07	4.12717e-07	-7.36315e-08	3.39086e-07	2.05360e-07	-2.95279e-08	1.75832e-07	2.39044e-07	-9.77656e-08	1.41279e-07	1.15055e-07	-1.80220e-08	9.70331e-08	9.88711e-07	-2.08309e-07	7.80402e-07
11.624	3.35602e-07	-2.86164e-07	4.94378e-08	4.89792e-07	-5.29968e-07	-4.01757e-08	5.52418e-07	-1.35868e-07	4.16550e-07	4.13554e-07	-7.37808e-08	3.39773e-07	2.03673e-07	-2.92854e-08	1.74388e-07	2.38465e-07	-9.75289e-08	1.40936e-07	1.13929e-07	-1.78456e-08	9.60833e-08	9.88111e-07	-2.08182e-07	7.79929e-07
11.649	3.34851e-07	-2.85524e-07	4.93272e-08	4.90127e-07	-5.30330e-07	-4.02032e-08	5.51277e-07	-1.35588e-07	4.15690e-07	4.14378e-07	-7.39278e-08	3.40450e-07	2.01978e-07	-2.90416e-08	1.72936e-07	2.37881e-07	-9.72900e-08	1.40591e-07	1.12798e-07	-1.76685e-08	9.51298e-08	9.87497e-07	-2.08053e-07	7.79444e-07
11.674	3.34092e-07	-2.84877e-07	4.92153e-08	4.90455e-07	-5.30685e-07	-4.02301e-08	5.50126e-07	-1.35304e-07	4.14822e-07	4.15189e-07	-7.40725e-08	3.41117e-07	2.00274e-07	-2.87967e-08	1.71478e-07	2.37291e-07	-9.70488e-08	1.40243e-07	1.11663e-07	-1.74907e-08	9.41727e-08	9.86868e-07	-2.07920e-07	7.78947e-07
11.698	3.33323e-07	-2.84221e-07	4.91021e-08	4.90776e-07	-5.31033e-07	-4.02564e-08	5.48964e-07	-1.35019e-07	4.13946e-07	4.15988e-07	-7.42151e-08	3.41773e-07	1.98562e-07	-2.85505e-08	1.70012e-07	2.36696e-07	-9.68054e-08	1.39891e-07	1.10524e-07	-1.73123e-08	9.32120e-08	9.86224e-07	-2.07785e-07	7.78439e-07
11.723	3.32546e-07	-2.83558e-07	4.89876e-08	4.91091e-07	-5.31373e-07	-4.02823e-08	5.47792e-07	-1.34730e-07	4.13062e-07	4.16774e-07	-7.43553e-08	3.42419e-07	1.96842e-07	-2.83031e-08	1.68539e-07	2.36096e-07	-9.65597e-08	1.39536e-07	1.09381e-07	-1.71332e-08	9.22477e-08	9.85566e-07	-2.07646e-07	7.77920e-07
11.747	3.31759e-07	-2.82887e-07	4.88716e-08	4.91400e-07	-5.31707e-07	-4.03076e-08	5.46608e-07	-1.34439e-07	4.12169e-07	4.17548e-07	-7.44933e-08	3.43054e-07	1.95113e-07	-2.80546e-08	1.67059e-07	2.35489e-07	-9.63118e-08	1.39178e-07	1.08233e-07	-1.69534e-08	9.12799e-08	9.84893e-07	-2.07504e-07	7.77389e-07
11.772	3.30963e-07	-2.82209e-07	4.87544e-08	4.91702e-07	-5.32034e-07	-4.03323e-08	5.45414e-07	-1.34145e-07	4.11269e-07	4.18308e-07	-7.46290e-08	3.43679e-07	1.93376e-07	-2.78048e-08	1.65571e-07	2.34878e-07	-9.60617e-08	1.38816e-07	1.07081e-07	-1.67730e-08	9.03084e-08	9.84206e-07	-2.07359e-07	7.76846e-07
11.796	3.30158e-07	-2.81522e-07	4.86358e-08	4.91997e-07	-5.32353e-07	-4.03566e-08	5.44209e-07	-1.33849e-07	4.10360e-07	4.19056e-07	-7.47624e-08	3.44294e-07	1.91631e-07	-2.75539e-08	1.64077e-07	2.34261e-07	-9.58094e-08	1.38452e-07	1.05925e-07	-1.65919e-08	8.93335e-08	9.83504e-07	-2.07212e-07	7.76293e-07
11.821	3.29344e-07	-2.80828e-07	4.85159e-08	4.92286e-07	-5.32666e-07	-4.03803e-08	5.42993e-07	-1.33550e-07	4.09443e-07	4.19791e-07	-7.48935e-08	3.44897e-07	1.89877e-07	-2.73017e-08	1.62576e-07	2.33639e-07	-9.55548e-08	1.38084e-07	1.04765e-07	-1.64102e-08	8.83550e-08	9.82788e-07	-2.07061e-07	7.75727e-07
11.846	3.28521e-07	-2.80126e-07	4.83947e-08	4.92568e-07	-5.32971e-07	-4.04034e-08	5.41767e-07	-1.33248e-07	4.08519e-07	4.20513e-07	-7.50223e-08	3.45491e-07	1.88116e-07	-2.70484e-08	1.61067e-07	2.33011e-07	-9.52981e-08	1.37713e-07	1.03601e-07	-1.62278e-08	8.73730e-08	9.82057e-07	-2.06907e-07	7.75150e-07
11.870	3.27689e-07	-2.79417e-07	4.82721e-08	4.92844e-07	-5.33270e-07	-4.04260e-08	5.40530e-07	-1.32944e-07	4.07586e-07	4.21222e-07	-7.51488e-08	3.46073e-07	1.86346e-07	-2.67940e-08	1.59552e-07	2.32378e-07	-9.50391e-08	1.37339e-07	1.02432e-07	-1.60448e-08	8.63876e-08	9.81312e-07	-2.06750e-07	7.74562e-07
11.895	3.26848e-07	-2.78699e-07	4.81482e-08	4.93113e-07	-5.33561e-07	-4.04481e-08	5.39282e-07	-1.32637e-07	4.06645e-07	4.21918e-07	-7.52730e-08	3.46645e-07	1.84568e-07	-2.65383e-08	1.58029e-07	2.31739e-07	-9.47780e-08	1.36961e-07	1.01260e-07	-1.58611e-08	8.53986e-08	9.80552e-07	-2.06590e-07	7.73963e-07
11.919	3.25997e-07	-2.77974e-07	4.80229e-08	4.93376e-07	-5.33845e-07	-4.04697e-08	5.38024e-07	-1.32328e-07	4.05696e-07	4.22601e-07	-7.53949e-08	3.47207e-07	1.82782e-07	-2.62815e-08	1.56500e-07	2.31095e-07	-9.45146e-08	1.36581e-07	1.00083e-07	-1.56768e-08	8.44063e-08	9.79778e-07	-2.06427e-07	7.73352e-07
11.944	3.25138e-07	-2.77242e-07	4.78963e-08	4.93632e-07	-5.34122e-07	-4.04907e-08	5.36755e-07	-1.32016e-07	4.04740e-07	4.23272e-07	-7.55145e-08	3.47757e-07	1.80987e-07	-2.60235e-08	1.54964e-07	2.30446e-07	-9.42491e-08	1.36197e-07	9.89023e-08	-1.54918e-08	8.34105e-08	9.78990e-07	-2.06260e-07	7.72729e-07
11.969	3.24270e-07	-2.76501e-07	4.77684e-08	4.93881e-07	-5.34392e-07	-4.05111e-08	5.35476e-07	-1.31701e-07	4.03775e-07	4.23929e-07	-7.56317e-08	3.48297e-07	1.79185e-07	-2.57643e-08	1.53421e-07	2.29791e-07	-9.39814e-08	1.35810e-07	9.77175e-08	-1.53063e-08	8.24113e-08	9.78187e-07	-2.06091e-07	7.72096e-07
11.993	3.23392e-07	-2.75753e-07	4.76392e-08	4.94124e-07	-5.34655e-07	-4.05310e-08	5.34186e-07	-1.31384e-07	4.02802e-07	4.24573e-07	-7.57466e-08	3.48826e-07	1.77375e-07	-2.55040e-08	1.51871e-07	2.29131e-07	-9.37115e-08	1.35420e-07	9.65288e-08	-1.51200e-08	8.14087e-08	9.77370e-07	-2.05919e-07	7.71451e-07
12.018	3.22506e-07	-2.74997e-07	4.75086e-08	4.94360e-07	-5.34911e-07	-4.05504e-08	5.32886e-07	-1.31064e-07	4.01822e-07	4.25203e-07	-7.58591e-08	3.49344e-07	1.75556e-07	-2.52426e-08	1.50314e-07	2.28466e-07	-9.34395e-08	1.35027e-07	9.53360e-08	-1.49332e-08	8.04028e-08	9.76539e-07	-2.05744e-07	7.70795e-07
12.042	3.21610e-07	-2.74234e-07	4.73767e-08	4.94590e-07	-5.35159e-07	-4.05693e-08	5.31575e-07	-1.30742e-07	4.00833e-07	4.25821e-07	-7.59693e-08	3.49852e-07	1.73730e-07	-2.49799e-08	1.48750e-07	2.27796e-07	-9.31652e-08	1.34631e-07	9.41393e-08	-1.47458e-08	7.93935e-08	9.75693e-07	-2.05566e-07	7.70127e-07
12.067	3.20706e-07	-2.73462e-07	4.72434e-08	4.94813e-07	-5.35401e-07	-4.05876e-08	5.30253e-07	-1.30417e-07	3.99837e-07	4.26425e-07	-7.60771e-08	3.50348e-07	1.71895e-07	-2.47162e-08	1.47179e-07	2.27120e-07	-9.28889e-08	1.34231e-07	9.29386e-08	-1.45577e-08	7.83809e-08	9.74833e-07	-2.05385e-07	7.69448e-07
12.091	3.19792e-07	-2.72684e-07	4.71089e-08	4.95030e-07	-5.35635e-07	-4.06054e-08	5.28922e-07	-1.30089e-07	3.98833e-07	4.27016e-07	-7.61825e-08	3.50834e-07	1.70053e-07	-2.44513e-08	1.45602e-07	2.26439e-07	-9.26103e-08	1.33829e-07	9.17340e-08	-1.43690e-08	7.73650e-08	9.73959e-07	-2.05200e-07	7.68758e-07
12.116	3.18870e-07	-2.71897e-07	4.69730e-08	4.95240e-07	-5.35863e-07	-4.06226e-08	5.27580e-07	-1.29759e-07	3.97821e-07	4.27594e-07	-7.62856e-08	3.51308e-07	1.68203e-07	-2.41853e-08	1.44018e-07	2.25753e-07	-9.23297e-08	1.33423e-07	9.05255e-08	-1.41797e-08	7.63458e-08	9.73070e-07	-2.05013e-07	7.68057e-07
12.141	3.17938e-07	-2.71103e-07	4.68358e-08	4.95443e-07	-5.36083e-07	-4.06393e-08	5.26227e-07	-1.29426e-07	3.96801e-07	4.28159e-07	-7.63863e-08	3.51772e-07	1.66345e-07	-2.39181e-08	1.42427e-07	2.25061e-07	-9.20469e-08	1.33014e-07	8.93132e-08	-1.39898e-08	7.53233e-08	9.72168e-07	-2.04823e-07	7.67345e-07
12.165	3.16998e-07	-2.70301e-07	4.66972e-08	4.95640e-07	-5.36296e-07	-4.06554e-08	5.24864e-07	-1.29091e-07	3.95773e-07	4.28710e-07	-7.64847e-08	3.52225e-07	1.64479e-07	-2.36498e-08	1.40829e-07	2.24365e-07	-9.17619e-08	1.32603e-07	8.80970e-08	-1.37993e-08	7.42976e-08	9.71251e-07	-2.04630e-07	7.66621e-07
12.190	3.16049e-07	-2.69491e-07	4.65574e-08	4.95831e-07	-5.36502e-07	-4.06710e-08	5.23491e-07	-1.28753e-07	3.94738e-07	4.29247e-07	-7.65806e-08	3.52667e-07	1.62605e-07	-2.33804e-08	1.39225e-07	2.23663e-07	-9.14749e-08	1.32188e-07	8.68769e-08	-1.36082e-08	7.32687e-08	9.70320e-07	-2.04434e-07	7.65886e-07
12.214	3.15090e-07	-2.68674e-07	4.64162e-08	4.96014e-07	-5.36700e-07	-4.06861e-08	5.22108e-07	-1.28413e-07	3.93695e-07	4.29772e-07	-7.66741e-08	3.53098e-07	1.60724e-07	-2.31099e-08	1.37614e-07	2.22956e-07	-9.11857e-08	1.31770e-07	8.56531e-08	-1.34165e-08	7.22366e-08	9.69375e-07	-2.04235e-07	7.65140e-07
12.239	3.14123e-07	-2.67849e-07	4.62737e-08	4.96191e-07	-5.36892e-07	-4.07006e-08	5.20714e-07	-1.28070e-07	3.92644e-07	4.30283e-07	-7.67653e-08	3.53517e-07	1.58835e-07	-2.28382e-08	1.35996e-07	2.22243e-07	-9.08944e-08	1.31349e-07	8.44255e-08	-1.32242e-08	7.12013e-08	9.68416e-07	-2.04033e-07	7.64383e-07
12.263	3.13147e-07	-2.67017e-07	4.61299e-08	4.96362e-07	-5.37076e-07	-4.07146e-08	5.19310e-07	-1.27725e-07	3.91585e-07	4.30780e-07	-7.68540e-08	3.53926e-07	1.56938e-07	-2.25655e-08	1.34372e-07	2.21526e-07	-9.06010e-08	1.30925e-07	8.31942e-08	-1.30314e-08	7.01629e-08	9.67443e-07	-2.03828e-07	7.63615e-07
12.288	3.12161e-07	-2.66177e-07	4.59847e-08	4.96526e-07	-5.37254e-07	-4.07280e-08	5.17896e-07	-1.27377e-07	3.90519e-07	4.31264e-07	-7.69403e-08	3.54324e-07	1.55033e-07	-2.22916e-08	1.32742e-07	2.20804e-07	-9.03055e-08	1.30498e-07	8.19592e-08	-1.28379e-08	6.91213e-08	9.66456e-07	-2.03620e-07	7.62836e-07
12.313	3.11167e-07	-2.65329e-07	4.58383e-08	4.96683e-07	-5.37424e-07	-4.07409e-08	5.16472e-07	-1.27027e-07	3.89445e-07	4.31734e-07	-7.70243e-08	3.54710e-07	1.53121e-07	-2.20167e-08	1.31104e-07	2.20076e-07	-9.00079e-08	1.30068e-07	8.07204e-08	-1.26439e-08	6.80765e-08	9.65455e-07	-2.03409e-07	7.62046e-07
12.337	3.10164e-07	-2.64474e-07	4.56905e-08	4.96833e-07	-5.37587e-07	-4.07533e-08	5.15038e-07	-1.26674e-07	3.88364e-07	4.32191e-07	-7.71058e-08	3.55085e-07	1.51201e-07	-2.17406e-08	1.29460e-07	2.19343e-07	-8.97082e-08	1.29635e-07	7.94780e-08	-1.24493e-08	6.70287e-08	9.64440e-07	-2.03195e-07	7.61245e-07
12.362	3.09152e-07	-2.63611e-07	4.55414e-08	4.96977e-07	-5.37743e-07	-4.07651e-08	5.13594e-07	-1.26319e-07	3.87274e-07	4.32634e-07	-7.71848e-08	3.55449e-07	1.49274e-07	-2.14635e-08	1.27810e-07	2.18605e-07	-8.94065e-08	1.29199e-07	7.82319e-08	-1.22541e-08	6.59779e-08	9.63411e-07	-2.02978e-07	7.60432e-07
12.386	3.08131e-07	-2.62740e-07	4.53911e-08	4.97115e-07	-5.37891e-07	-4.07764e-08	5.12139e-07	-1.25961e-07	3.86178e-07	4.33064e-07	-7.72615e-08	3.55802e-07	1.47339e-07	-2.11853e-08	1.26153e-07	2.17862e-07	-8.91026e-08	1.28760e-07	7.69822e-08	-1.20583e-08	6.49239e-08	9.62368e-07	-2.02758e-07	7.59609e-07
12.411	3.07102e-07	-2.61862e-07	4.52394e-08	4.97246e-07	-5.38033e-07	-4.07871e-08	5.10675e-07	-1.25601e-07	3.85073e-07	4.33480e-07	-7.73357e-08	3.56144e-07	1.45396e-07	-2.09060e-08	1.24490e-07	2.17115e-07	-8.87968e-08	1.28318e-07	7.57290e-08	-1.18620e-08	6.38670e-08	9.61311e-07	-2.02536e-07	7.58775e-07
12.435	3.06063e-07	-2.60977e-07	4.50864e-08	4.97370e-07	-5.38167e-07	-4.07973e-08	5.09200e-07	-1.25239e-07	3.83962e-07	4.33882e-07	-7.74075e-08	3.56475e-07	1.43446e-07	-2.06256e-08	1.22821e-07	2.16362e-07	-8.84888e-08	1.27873e-07	7.44721e-08	-1.16651e-08	6.28070e-08	9.60240e-07	-2.02310e-07	7.57930e-07
12.460	3.05015e-07	-2.60083e-07	4.49321e-08	4.97488e-07	-5.38295e-07	-4.08069e-08	5.07716e-07	-1.24874e-07	3.82842e-07	4.34271e-07	-7.74768e-08	3.56794e-07	1.41489e-07	-2.03441e-08	1.21145e-07	2.15604e-07	-8.81788e-08	1.27425e-07	7.32117e-08	-1.14677e-08	6.17440e-08	9.59156e-07	-2.02082e-07	7.57074e-07
12.485	3.03959e-07	-2.59183e-07	4.47764e-08	4.97599e-07	-5.38415e-07	-4.08161e-08	5.06222e-07	-1.24506e-07	3.81716e-07	4.34646e-07	-7.75437e-08	3.57102e-07	1.39524e-07	-2.00616e-08	1.19462e-07	2.14841e-07	-8.78668e-08	1.26974e-07	7.19478e-08	-1.12697e-08	6.06781e-08	9.58057e-07	-2.01850e-07	7.56207e-07
12.509	3.02894e-07	-2.58274e-07	4.46195e-08	4.97703e-07	-5.38528e-07	-4.08246e-08	5.04718e-07	-1.24136e-07	3.80582e-07	4.35007e-07	-7.76082e-08	3.57399e-07	1.37552e-07	-1.97780e-08	1.17774e-07	2.14073e-07	-8.75527e-08	1.26520e-07	7.06804e-08	-1.10712e-08	5.96092e-08	9.56945e-07	-2.01616e-07	7.55330e-07
12.534	3.01820e-07	-2.57359e-07	4.44613e-08	4.97801e-07	-5.38633e-07	-4.08326e-08	5.03204e-07	-1.23764e-07	3.79440e-07	4.35355e-07	-7.76702e-08	3.57684e-07	1.35572e-07	-1.94934e-08	1.16079e-07	2.13300e-07	-8.72367e-08	1.26063e-07	6.94096e-08	-1.08722e-08	5.85374e-08	9.55820e-07	-2.01379e-07	7.54441e-07
12.558	3.00737e-07	-2.56435e-07	4.43018e-08	4.97892e-07	-5.38732e-07	-4.08401e-08	5.01680e-07	-1.23389e-07	3.78291e-07	4.35688e-07	-7.77297e-08	3.57959e-07	1.33586e-07	-1.92077e-08	1.14378e-07	2.12522e-07	-8.69185e-08	1.25604e-07	6.81353e-08	-1.06726e-08	5.74627e-08	9.54680e-07	-2.01139e-07	7.53542e-07
12.583	2.99645e-07	-2.55504e-07	4.41410e-08	4.97977e-07	-5.38824e-07	-4.08471e-08	5.00146e-07	-1.23012e-07	3.77134e-07	4.36008e-07	-7.77868e-08	3.58222e-07	1.31591e-07	-1.89210e-08	1.12670e-07	2.11740e-07	-8.65984e-08	1.25141e-07	6.68575e-08	-1.04724e-08	5.63851e-08	9.53527e-07	-2.00896e-07	7.52632e-07
12.607	2.98545e-07	-2.54566e-07	4.39789e-08	4.98055e-07	-5.38908e-07	-4.08535e-08	4.98603e-07	-1.22632e-07	3.75971e-07	4.36314e-07	-7.78414e-08	3.58473e-07	1.29590e-07	-1.86333e-08	1.10957e-07	2.10952e-07	-8.62763e-08	1.24676e-07	6.55764e-08	-1.02717e-08	5.53047e-08	9.52361e-07	-2.00650e-07	7.51711e-07
12.632	2.97436e-07	-2.53620e-07	4.38155e-08	4.98126e-07	-5.38985e-07	-4.08593e-08	4.97050e-07	-1.22250e-07	3.74800e-07	4.36607e-07	-7.78936e-08	3.58713e-07	1.27582e-07	-1.83445e-08	1.09237e-07	2.10159e-07	-8.59522e-08	1.24207e-07	6.42920e-08	-1.00706e-08	5.42214e-08	9.51181e-07	-2.00401e-07	7.50779e-07
12.657	2.96318e-07	-2.52667e-07	4.36508e-08	4.98191e-07	-5.39056e-07	-4.08646e-08	4.95487e-07	-1.21866e-07	3.73621e-07	4.36885e-07	-7.79432e-08	3.58942e-07	1.25566e-07	-1.80547e-08	1.07511e-07	2.09362e-07	-8.56261e-08	1.23736e-07	6.30042e-08	-9.86884e-09	5.31354e-08	9.49987e-07	-2.00150e-07	7.49837e-07
12.681	2.95191e-07	-2.51707e-07	4.34849e-08	4.98249e-07	-5.39119e-07	-4.08694e-08	4.93915e-07	-1.21479e-07	3.72436e-07	4.37150e-07	-7.79904e-08	3.59159e-07	1.23543e-07	-1.77638e-08	1.05779e-07	2.08560e-07	-8.52980e-08	1.23262e-07	6.17131e-08	-9.66660e-09	5.20465e-08	9.48780e-07	-1.99896e-07	7.48884e-07
12.706	2.94056e-07	-2.50738e-07	4.33176e-08	4.98301e-07	-5.39174e-07	-4.08736e-08	4.92333e-07	-1.21090e-07	3.71243e-07	4.37401e-07	-7.80352e-08	3.59365e-07	1.21513e-07	-1.74720e-08	1.04042e-07	2.07753e-07	-8.49680e-08	1.22785e-07	6.04187e-08	-9.46385e-09	5.09549e-08	9.47559e-07	-1.99638e-07	7.47921e-07
12.730	2.92912e-07	-2.49763e-07	4.31491e-08	4.98346e-07	-5.39223e-07	-4.08773e-08	4.90741e-07	-1.20699e-07	3.70043e-07	4.37638e-07	-7.80774e-08	3.59560e-07	1.19477e-07	-1.71791e-08	1.02298e-07	2.06941e-07	-8.46360e-08	1.22305e-07	5.91211e-08	-9.26059e-09	4.98605e-08	9.46325e-07	-1.99378e-07	7.46947e-07
12.755	2.91759e-07	-2.48780e-07	4.29793e-08	4.98384e-07	-5.39265e-07	-4.08805e-08	4.89140e-07	-1.20305e-07	3.68835e-07	4.37860e-07	-7.81172e-08	3.59743e-07	1.17433e-07	-1.68852e-08	1.00548e-07	2.06125e-07	-8.43020e-08	1.21823e-07	5.78202e-08	-9.05683e-09	4.87634e-08	9.45078e-07	-1.99116e-07	7.45962e-07
12.780	2.90598e-07	-2.47790e-07	4.28082e-08	4.98416e-07	-5.39299e-07	-4.08831e-08	4.87530e-07	-1.19909e-07	3.67621e-07	4.38070e-07	-7.81545e-08	3.59915e-07	1.15382e-07	-1.65903e-08	9.87916e-08	2.05303e-07	-8.39661e-08	1.21337e-07	5.65162e-08	-8.85257e-09	4.76636e-08	9.43817e-07	-1.98850e-07	7.44967e-07
12.804	2.89428e-07	-2.46792e-07	4.26358e-08	4.98441e-07	-5.39327e-07	-4.08852e-08	4.85910e-07	-1.19510e-07	3.66399e-07	4.38265e-07	-7.81893e-08	3.60075e-07	1.13324e-07	-1.62945e-08	9.70298e-08	2.04477e-07	-8.36283e-08	1.20849e-07	5.52089e-08	-8.64781e-09	4.65611e-08	9.42543e-07	-1.98581e-07	7.43961e-07
12.829	2.88249e-07	-2.45787e-07	4.24622e-08	4.98460e-07	-5.39347e-07	-4.08867e-08	4.84280e-07	-1.19109e-07	3.65171e-07	4.38446e-07	-7.82216e-08	3.60224e-07	1.11260e-07	-1.59976e-08	9.52620e-08	2.03646e-07	-8.32885e-08	1.20358e-07	5.38986e-08	-8.44255e-09	4.54560e-08	9.41255e-07	-1.98310e-07	7.42945e-07
12.853	2.87062e-07	-2.44774e-07	4.22873e-08	4.98472e-07	-5.39360e-07	-4.08877e-08	4.82641e-07	-1.18706e-07	3.63935e-07	4.38613e-07	-7.82515e-08	3.60362e-07	1.09188e-07	-1.56997e-08	9.34884e-08	2.02811e-07	-8.29468e-08	1.19864e-07	5.25851e-08	-8.23681e-09	4.43483e-08	9.39955e-07	-1.98036e-07	7.41918e-07
12.878	2.85866e-07	-2.43755e-07	4.21111e-08	4.98478e-07	-5.39366e-07	-4.08882e-08	4.80993e-07	-1.18301e-07	3.62692e-07	4.38766e-07	-7.82788e-08	3.60487e-07	1.07110e-07	-1.54009e-08	9.17090e-08	2.01971e-07	-8.26032e-08	1.19368e-07	5.12685e-08	-8.03059e-09	4.32379e-08	9.38641e-07	-1.97759e-07	7.40881e-07
12.902	2.84661e-07	-2.42727e-07	4.19336e-08	4.98477e-07	-5.39365e-07	-4.08881e-08	4.79336e-07	-1.17893e-07	3.61442e-07	4.38906e-07	-7.83037e-08	3.60602e-07	1.05025e-07	-1.51011e-08	8.99238e-08	2.01126e-07	-8.22577e-08	1.18868e-07	4.99489e-08	-7.82388e-09	4.21250e-08	9.37314e-07	-1.97480e-07	7.39834e-07
12.927	2.83448e-07	-2.41693e-07	4.17549e-08	4.98469e-07	-5.39357e-07	-4.08875e-08	4.77669e-07	-1.17483e-07	3.60186e-07	4.39031e-07	-7.83260e-08	3.60705e-07	1.02933e-07	-1.48004e-08	8.81328e-08	2.00277e-07	-8.19103e-08	1.18366e-07	4.86262e-08	-7.61670e-09	4.10095e-08	9.35974e-07	-1.97197e-07	7.38776e-07
12.952	2.82226e-07	-2.40651e-07	4.15750e-08	4.98455e-07	-5.39342e-07	-4.08863e-08	4.75993e-07	-1.17071e-07	3.58922e-07	4.39142e-07	-7.83459e-08	3.60796e-07	1.00835e-07	-1.44986e-08	8.63361e-08	1.99423e-07	-8.15610e-08	1.17862e-07	4.73005e-08	-7.40905e-09	3.98915e-08	9.34621e-07	-1.96912e-07	7.37708e-07
12.976	2.80996e-07	-2.39602e-07	4.13937e-08	4.98435e-07	-5.39319e-07	-4.08846e-08	4.74308e-07	-1.16657e-07	3.57651e-07	4.39239e-07	-7.83632e-08	3.60876e-07	9.87297e-08	-1.41960e-08	8.45338e-08	1.98564e-07	-8.12099e-08	1.17354e-07	4.59719e-08	-7.20093e-09	3.87710e-08	9.33254e-07	-1.96625e-07	7.36630e-07
13.001	2.79757e-07	-2.38546e-07	4.12113e-08	4.98408e-07	-5.39290e-07	-4.08824e-08	4.72614e-07	-1.16240e-07	3.56374e-07	4.39323e-07	-7.83781e-08	3.60945e-07	9.66181e-08	-1.38923e-08	8.27257e-08	1.97701e-07	-8.08568e-08	1.16844e-07	4.46403e-08	-6.99236e-09	3.76479e-08	9.31875e-07	-1.96334e-07	7.35541e-07
13.025	2.78510e-07	-2.37483e-07	4.10275e-08	4.98374e-07	-5.39254e-07	-4.08796e-08	4.70910e-07	-1.15821e-07	3.55089e-07	4.39392e-07	-7.83905e-08	3.61002e-07	9.44999e-08	-1.35878e-08	8.09121e-08	1.96833e-07	-8.05020e-08	1.16331e-07	4.33058e-08	-6.78332e-09	3.65225e-08	9.30483e-07	-1.96041e-07	7.34442e-07
13.050	2.77254e-07	-2.36412e-07	4.08426e-08	4.98334e-07	-5.39210e-07	-4.08763e-08	4.69198e-07	-1.15400e-07	3.53798e-07	4.39447e-07	-7.84003e-08	3.61047e-07	9.23752e-08	-1.32823e-08	7.90929e-08	1.95961e-07	-8.01452e-08	1.15816e-07	4.19684e-08	-6.57383e-09	3.53945e-08	9.29078e-07	-1.95745e-07	7.33333e-07
13.074	2.75990e-07	-2.35334e-07	4.06563e-08	4.98287e-07	-5.39159e-07	-4.08725e-08	4.67476e-07	-1.14977e-07	3.52500e-07	4.39488e-07	-7.84077e-08	3.61081e-07	9.02440e-08	-1.29758e-08	7.72682e-08	1.95084e-07	-7.97867e-08	1.15298e-07	4.06281e-08	-6.36389e-09	3.42642e-08	9.27660e-07	-1.95446e-07	7.32214e-07
13.099	2.74718e-07	-2.34249e-07	4.04689e-08	4.98234e-07	-5.39102e-07	-4.08681e-08	4.65746e-07	-1.14551e-07	3.51195e-07	4.39516e-07	-7.84125e-08	3.61103e-07	8.81064e-08	-1.26685e-08	7.54380e-08	1.94203e-07	-7.94263e-08	1.14777e-07	3.92850e-08	-6.15351e-09	3.31315e-08	9.26229e-07	-1.95145e-07	7.31085e-07
13.124	2.73437e-07	-2.33156e-07	4.02801e-08	4.98174e-07	-5.39037e-07	-4.08632e-08	4.64007e-07	-1.14123e-07	3.49884e-07	4.39529e-07	-7.84149e-08	3.61114e-07	8.59625e-08	-1.23602e-08	7.36023e-08	1.93317e-07	-7.90641e-08	1.14253e-07	3.79391e-08	-5.94269e-09	3.19964e-08	9.24786e-07	-1.94840e-07	7.29946e-07
13.148	2.72147e-07	-2.32057e-07	4.00902e-08	4.98107e-07	-5.38965e-07	-4.08578e-08	4.62258e-07	-1.13693e-07	3.48565e-07	4.39528e-07	-7.84147e-08	3.61113e-07	8.38122e-08	-1.20510e-08	7.17611e-08	1.92427e-07	-7.87000e-08	1.13727e-07	3.65904e-08	-5.73143e-09	3.08589e-08	9.23330e-07	-1.94534e-07	7.28796e-07
13.173	2.70849e-07	-2.30950e-07	3.98990e-08	4.98035e-07	-5.38886e-07	-4.08518e-08	4.60501e-07	-1.13261e-07	3.47240e-07	4.39513e-07	-7.84120e-08	3.61101e-07	8.16556e-08	-1.17409e-08	6.99146e-08	1.91533e-07	-7.83342e-08	1.13199e-07	3.52389e-08	-5.51975e-09	2.97192e-08	9.21861e-07	-1.94224e-07	7.27637e-07
13.197	2.69543e-07	-2.29837e-07	3.97066e-08	4.97955e-07	-5.38801e-07	-4.08453e-08	4.58735e-07	-1.12827e-07	3.45909e-07	4.39484e-07	-7.84069e-08	3.61077e-07	7.94927e-08	-1.14300e-08	6.80628e-08	1.90634e-07	-7.79666e-08	1.12667e-07	3.38848e-08	-5.30763e-09	2.85771e-08	9.20379e-07	-1.93912e-07	7.26467e-07
13.222	2.68229e-07	-2.28716e-07	3.95130e-08	4.97870e-07	-5.38708e-07	-4.08383e-08	4.56961e-07	-1.12390e-07	3.44570e-07	4.39441e-07	-7.83992e-08	3.61042e-07	7.73236e-08	-1.11181e-08	6.62056e-08	1.89731e-07	-7.75972e-08	1.12134e-07	3.25279e-08	-5.09510e-09	2.74328e-08	9.18885e-07	-1.93597e-07	7.25288e-07
13.246	2.66906e-07	-2.27588e-07	3.93181e-08	4.97777e-07	-5.38608e-07	-4.08307e-08	4.55177e-07	-1.11952e-07	3.43226e-07	4.39384e-07	-7.83890e-08	3.60995e-07	7.51484e-08	-1.08053e-08	6.43431e-08	1.88823e-07	-7.72261e-08	1.11597e-07	3.11684e-08	-4.88214e-09	2.62862e-08	9.17379e-07	-1.93280e-07	7.24099e-07
13.271	2.65575e-07	-2.26453e-07	3.91220e-08	4.97679e-07	-5.38501e-07	-4.08226e-08	4.53385e-07	-1.11511e-07	3.41874e-07	4.39313e-07	-7.83763e-08	3.60936e-07	7.29671e-08	-1.04917e-08	6.24754e-08	1.87912e-07	-7.68531e-08	1.11058e-07	2.98062e-08	-4.66878e-09	2.51374e-08	9.15859e-07	-1.92960e-07	7.22900e-07
13.296	2.64235e-07	-2.25311e-07	3.89247e-08	4.97573e-07	-5.38387e-07	-4.08140e-08	4.51584e-07	-1.11068e-07	3.40516e-07	4.39228e-07	-7.83611e-08	3.60867e-07	7.07797e-08	-1.01771e-08	6.06025e-08	1.86995e-07	-7.64785e-08	1.10517e-07	2.84415e-08	-4.45501e-09	2.39865e-08	9.14328e-07	-1.92637e-07	7.21691e-07
13.320	2.62888e-07	-2.24162e-07	3.87262e-08	4.97462e-07	-5.38267e-07	-4.08048e-08	4.49775e-07	-1.10623e-07	3.39152e-07	4.39128e-07	-7.83434e-08	3.60785e-07	6.85862e-08	-9.86175e-09	5.87245e-08	1.86075e-07	-7.61020e-08	1.09973e-07	2.70741e-08	-4.24083e-09	2.28333e-08	9.12784e-07	-1.92312e-07	7.20472e-07
13.345	2.61532e-07	-2.23005e-07	3.85265e-08	4.97344e-07	-5.38139e-07	-4.07951e-08	4.47957e-07	-1.10176e-07	3.37781e-07	4.39015e-07	-7.83232e-08	3.60692e-07	6.63868e-08	-9.54551e-09	5.68413e-08	1.85150e-07	-7.57239e-08	1.09427e-07	2.57042e-08	-4.02626e-09	2.16780e-08	9.11227e-07	-1.91984e-07	7.19244e-07
13.369	2.60168e-07	-2.21842e-07	3.83255e-08	4.97219e-07	-5.38004e-07	-4.07849e-08	4.46130e-07	-1.09726e-07	3.36404e-07	4.38888e-07	-7.83005e-08	3.60587e-07	6.41815e-08	-9.22841e-09	5.49531e-08	1.84222e-07	-7.53440e-08	1.08878e-07	2.43318e-08	-3.81129e-09	2.05206e-08	9.09659e-07	-1.91653e-07	7.18005e-07
13.394	2.58796e-07	-2.20672e-07	3.81234e-08	4.97088e-07	-5.37862e-07	-4.07742e-08	4.44296e-07	-1.09275e-07	3.35020e-07	4.38747e-07	-7.82753e-08	3.60471e-07	6.19702e-08	-8.91046e-09	5.30598e-08	1.83289e-07	-7.49624e-08	1.08326e-07	2.29570e-08	-3.59593e-09	1.93610e-08	9.08078e-07	-1.91320e-07	7.16758e-07
13.418	2.57415e-07	-2.19495e-07	3.79201e-08	4.96951e-07	-5.37714e-07	-4.07629e-08	4.42452e-07	-1.08822e-07	3.33630e-07	4.38591e-07	-7.82476e-08	3.60344e-07	5.97531e-08	-8.59168e-09	5.11615e-08	1.82352e-07	-7.45792e-08	1.07772e-07	2.15796e-08	-3.38018e-09	1.81994e-08	9.06485e-07	-1.90985e-07	7.15500e-07
13.443	2.56027e-07	-2.18311e-07	3.77155e-08	4.96807e-07	-5.37558e-07	-4.07511e-08	4.40600e-07	-1.08366e-07	3.32234e-07	4.38422e-07	-7.82174e-08	3.60205e-07	5.75303e-08	-8.27206e-09	4.92582e-08	1.81410e-07	-7.41942e-08	1.07216e-07	2.01999e-08	-3.16406e-09	1.70358e-08	9.04879e-07	-1.90646e-07	7.14233e-07
13.468	2.54630e-07	-2.17121e-07	3.75098e-08	4.96657e-07	-5.37395e-07	-4.07388e-08	4.38740e-07	-1.07909e-07	3.30832e-07	4.38239e-07	-7.81847e-08	3.60054e-07	5.53017e-08	-7.95161e-09	4.73500e-08	1.80465e-07	-7.38075e-08	1.06657e-07	1.88177e-08	-2.94756e-09	1.58701e-08	9.03262e-07	-1.90306e-07	7.12956e-07
13.492	2.53226e-07	-2.15923e-07	3.73029e-08	4.96500e-07	-5.37226e-07	-4.07259e-08	4.36872e-07	-1.07449e-07	3.29423e-07	4.38041e-07	-7.81495e-08	3.59892e-07	5.30673e-08	-7.63035e-09	4.54370e-08	1.79515e-07	-7.34192e-08	1.06096e-07	1.74331e-08	-2.73069e-09	1.47025e-08	9.01632e-07	-1.89962e-07	7.11670e-07
13.517	2.51813e-07	-2.14718e-07	3.70948e-08	4.96337e-07	-5.37050e-07	-4.07126e-08	4.34995e-07	-1.06988e-07	3.28008e-07	4.37830e-07	-7.81118e-08	3.59718e-07	5.08274e-08	-7.30827e-09	4.35191e-08	1.78562e-07	-7.30292e-08	1.05533e-07	1.60463e-08	-2.51345e-09	1.35328e-08	8.99991e-07	-1.89616e-07	7.10374e-07
13.541	2.50392e-07	-2.13507e-07	3.68855e-08	4.96168e-07	-5.36866e-07	-4.06987e-08	4.33111e-07	-1.06524e-07	3.26586e-07	4.37605e-07	-7.80716e-08	3.59533e-07	4.85818e-08	-6.98539e-09	4.15964e-08	1.77604e-07	-7.26376e-08	1.04967e-07	1.46571e-08	-2.29585e-09	1.23612e-08	8.98337e-07	-1.89268e-07	7.09069e-07
13.566	2.48964e-07	-2.12289e-07	3.66750e-08	4.95992e-07	-5.36676e-07	-4.06843e-08	4.31218e-07	-1.06059e-07	3.25159e-07	4.37365e-07	-7.80289e-08	3.59336e-07	4.63306e-08	-6.66171e-09	3.96689e-08	1.76643e-07	-7.22443e-08	1.04398e-07	1.32656e-08	-2.07790e-09	1.11877e-08	8.96672e-07	-1.88917e-07	7.07755e-07
13.591	2.47527e-07	-2.11064e-07	3.64634e-08	4.95810e-07	-5.36479e-07	-4.06693e-08	4.29317e-07	-1.05591e-07	3.23726e-07	4.37112e-07	-7.79837e-08	3.59128e-07	4.40740e-08	-6.33723e-09	3.77368e-08	1.75677e-07	-7.18495e-08	1.03828e-07	1.18719e-08	-1.85959e-09	1.00123e-08	8.94995e-07	-1.88564e-07	7.06431e-07
13.615	2.46082e-07	-2.09832e-07	3.62506e-08	4.95621e-07	-5.36275e-07	-4.06539e-08	4.27408e-07	-1.05122e-07	3.22286e-07	4.36845e-07	-7.79360e-08	3.58909e-07	4.18119e-08	-6.01197e-09	3.57999e-08	1.74708e-07	-7.14530e-08	1.03255e-07	1.04760e-08	-1.64094e-09	8.83506e-09	8.93306e-07	-1.88208e-07	7.05098e-07
13.640	2.44630e-07	-2.08593e-07	3.60366e-08	4.95427e-07	-5.36064e-07	-4.06379e-08	4.25491e-07	-1.04650e-07	3.20840e-07	4.36563e-07	-7.78858e-08	3.58678e-07	3.95444e-08	-5.68594e-09	3.38585e-08	1.73734e-07	-7.10548e-08	1.02679e-07	9.07788e-09	-1.42194e-09	7.65595e-09	8.91605e-07	-1.87850e-07	7.03755e-07
13.664	2.43169e-07	-2.07348e-07	3.58215e-08	4.95225e-07	-5.35847e-07	-4.06214e-08	4.23565e-07	-1.04177e-07	3.19389e-07	4.36268e-07	-7.78332e-08	3.58435e-07	3.72715e-08	-5.35913e-09	3.19124e-08	1.72757e-07	-7.06551e-08	1.02102e-07	7.67761e-09	-1.20260e-09	6.47501e-09	8.89892e-07	-1.87489e-07	7.02403e-07
13.689	2.41701e-07	-2.06096e-07	3.56052e-08	4.95018e-07	-5.35622e-07	-4.06044e-08	4.21632e-07	-1.03701e-07	3.17931e-07	4.35959e-07	-7.77780e-08	3.58181e-07	3.49933e-08	-5.03156e-09	2.99618e-08	1.71776e-07	-7.02539e-08	1.01522e-07	6.27522e-09	-9.82936e-10	5.29228e-09	8.88168e-07	-1.87125e-07	7.01043e-07
13.713	2.40225e-07	-2.04837e-07	3.53877e-08	4.94804e-07	-5.35391e-07	-4.05869e-08	4.19692e-07	-1.03224e-07	3.16468e-07	4.35636e-07	-7.77204e-08	3.57916e-07	3.27099e-08	-4.70323e-09	2.80067e-08	1.70791e-07	-6.98510e-08	1.00940e-07	4.87072e-09	-7.62939e-10	4.10778e-09	8.86432e-07	-1.86760e-07	6.99673e-07
13.738	2.38741e-07	-2.03572e-07	3.51691e-08	4.94584e-07	-5.35153e-07	-4.05688e-08	4.17743e-07	-1.02745e-07	3.14998e-07	4.35299e-07	-7.76603e-08	3.57639e-07	3.04212e-08	-4.37415e-09	2.60471e-08	1.69802e-07	-6.94466e-08	1.00355e-07	3.46416e-09	-5.42619e-10	2.92155e-09	8.84685e-07	-1.86392e-07	6.98293e-07
13.763	2.37249e-07	-2.02300e-07	3.49494e-08	4.94358e-07	-5.34908e-07	-4.05502e-08	4.15787e-07	-1.02263e-07	3.13523e-07	4.34948e-07	-7.75977e-08	3.57351e-07	2.81274e-08	-4.04433e-09	2.40831e-08	1.68809e-07	-6.90406e-08	9.97687e-08	2.05557e-09	-3.21980e-10	1.73359e-09	8.82926e-07	-1.86021e-07	6.96905e-07
13.787	2.35750e-07	-2.01021e-07	3.47285e-08	4.94126e-07	-5.34657e-07	-4.05312e-08	4.13822e-07	-1.01780e-07	3.12042e-07	4.34584e-07	-7.75326e-08	3.57051e-07	2.58285e-08	-3.71378e-09	2.21147e-08	1.67813e-07	-6.86331e-08	9.91799e-08	6.44972e-10	-1.01027e-10	5.43945e-10	8.81156e-07	-1.85648e-07	6.95508e-07
13.812	2.34243e-07	-1.99736e-07	3.45065e-08	4.93887e-07	-5.34398e-07	-4.05116e-08	4.11851e-07	-1.01295e-07	3.10555e-07	4.34205e-07	-7.74651e-08	3.56740e-07	2.35245e-08	-3.38250e-09	2.01420e-08	1.66813e-07	-6.82241e-08	9.85888e-08	-7.67600e-10	1.20235e-10	-6.47365e-10	8.79374e-07	-1.85273e-07	6.94102e-07
13.836	2.32728e-07	-1.98444e-07	3.42833e-08	4.93642e-07	-5.34133e-07	-4.04915e-08	4.09871e-07	-1.00808e-07	3.09063e-07	4.33813e-07	-7.73951e-08	3.56418e-07	2.12155e-08	-3.05050e-09	1.81650e-08	1.65809e-07	-6.78135e-08	9.79955e-08	-2.18211e-09	3.41801e-10	-1.84031e-09	8.77582e-07	-1.84895e-07	6.92686e-07
13.861	2.31205e-07	-1.97146e-07	3.40590e-08	4.93391e-07	-5.33861e-07	-4.04709e-08	4.07884e-07	-1.00320e-07	3.07564e-07	4.33407e-07	-7.73227e-08	3.56084e-07	1.89015e-08	-2.71778e-09	1.61838e-08	1.64802e-07	-6.74015e-08	9.74001e-08	-3.59854e-09	5.63667e-10	-3.03487e-09	8.75777e-07	-1.84515e-07	6.91262e-07
13.885	2.29675e-07	-1.95841e-07	3.38336e-08	4.93133e-07	-5.33583e-07	-4.04498e-08	4.05889e-07	-9.98292e-08	3.06060e-07	4.32987e-07	-7.72477e-08	3.55739e-07	1.65827e-08	-2.38436e-09	1.41983e-08	1.63790e-07	-6.69879e-08	9.68025e-08	-5.01685e-09	7.85828e-10	-4.23102e-09	8.73962e-07	-1.84132e-07	6.89830e-07
13.910	2.28137e-07	-1.94530e-07	3.36071e-08	4.92869e-07	-5.33298e-07	-4.04281e-08	4.03887e-07	-9.93368e-08	3.04551e-07	4.32553e-07	-7.71704e-08	3.55383e-07	1.42590e-08	-2.05024e-09	1.22087e-08	1.62776e-07	-6.65729e-08	9.62027e-08	-6.43700e-09	1.00828e-09	-5.42873e-09	8.72135e-07	-1.83748e-07	6.88388e-07
13.935	2.26592e-07	-1.93212e-07	3.33794e-08	4.92600e-07	-5.33006e-07	-4.04060e-08	4.01878e-07	-9.88425e-08	3.03035e-07	4.32106e-07	-7.70905e-08	3.55015e-07	1.19304e-08	-1.71543e-09	1.02150e-08	1.61757e-07	-6.61564e-08	9.56008e-08	-7.85898e-09	1.23101e-09	-6.62797e-09	8.70298e-07	-1.83360e-07	6.86937e-07
13.959	2.25039e-07	-1.91888e-07	3.31507e-08	4.92324e-07	-5.32707e-07	-4.03834e-08	3.99861e-07	-9.83465e-08	3.01515e-07	4.31644e-07	-7.70082e-08	3.54636e-07	9.59717e-09	-1.37994e-09	8.21723e-09	1.60735e-07	-6.57385e-08	9.49969e-08	-9.28274e-09	1.45403e-09	-7.82871e-09	8.68449e-07	-1.82971e-07	6.85478e-07
13.984	2.23479e-07	-1.90558e-07	3.29208e-08	4.92041e-07	-5.32402e-07	-4.03602e-08	3.97837e-07	-9.78486e-08	2.99988e-07	4.31169e-07	-7.69235e-08	3.54246e-07	7.25920e-09	-1.04377e-09	6.21543e-09	1.59710e-07	-6.53191e-08	9.43908e-08	-1.07083e-08	1.67732e-09	-9.03094e-09	8.66590e-07	-1.82579e-07	6.84010e-07
14.008	2.21911e-07	-1.89221e-07	3.26899e-08	4.91753e-07	-5.32090e-07	-4.03366e-08	3.95806e-07	-9.73490e-08	2.98457e-07	4.30681e-07	-7.68363e-08	3.53845e-07	4.91659e-09	-7.06937e-10	4.20965e-09	1.58681e-07	-6.48982e-08	9.37827e-08	-1.21355e-08	1.90088e-09	-1.02346e-08	8.64719e-07	-1.82185e-07	6.82534e-07
14.033	2.20336e-07	-1.87878e-07	3.24578e-08	4.91459e-07	-5.31771e-07	-4.03124e-08	3.93767e-07	-9.68476e-08	2.96919e-07	4.30179e-07	-7.67467e-08	3.53432e-07	2.56938e-09	-3.69441e-10	2.19994e-09	1.57648e-07	-6.44760e-08	9.31725e-08	-1.35644e-08	2.12470e-09	-1.14397e-08	8.62838e-07	-1.81789e-07	6.81049e-07
14.057	2.18753e-07	-1.86528e-07	3.22246e-08	4.91158e-07	-5.31446e-07	-4.02878e-08	3.91721e-07	-9.63444e-08	2.95377e-07	4.29663e-07	-7.66547e-08	3.53008e-07	2.17630e-10	-3.12922e-11	1.86338e-10	1.56613e-07	-6.40523e-08	9.25603e-08	-1.49950e-08	2.34879e-09	-1.26462e-08	8.60945e-07	-1.81390e-07	6.79555e-07
14.082	2.17163e-07	-1.85172e-07	3.19904e-08	4.90851e-07	-5.31114e-07	-4.02626e-08	3.89668e-07	-9.58395e-08	2.93829e-07	4.29133e-07	-7.65602e-08	3.52573e-07	-2.13860e-09	3.07502e-10	-1.83110e-09	1.55573e-07	-6.36272e-08	9.19460e-08	-1.64273e-08	2.57313e-09	-1.38541e-08	8.59042e-07	-1.80989e-07	6.78053e-07
14.107	2.15565e-07	-1.83810e-07	3.17551e-08	4.90539e-07	-5.30776e-07	-4.02369e-08	3.87608e-07	-9.53328e-08	2.92275e-07	4.28590e-07	-7.64633e-08	3.52126e-07	-4.49927e-09	6.46933e-10	-3.85234e-09	1.54531e-07	-6.32008e-08	9.13298e-08	-1.78611e-08	2.79772e-09	-1.50634e-08	8.57129e-07	-1.80586e-07	6.76543e-07
14.131	2.13961e-07	-1.82442e-07	3.15187e-08	4.90220e-07	-5.30431e-07	-4.02108e-08	3.85541e-07	-9.48244e-08	2.90717e-07	4.28033e-07	-7.63639e-08	3.51669e-07	-6.86432e-09	9.86994e-10	-5.87732e-09	1.53485e-07	-6.27730e-08	9.07115e-08	-1.92965e-08	3.02256e-09	-1.62739e-08	8.55204e-07	-1.80180e-07	6.75024e-07
14.156	2.12348e-07	-1.81067e-07	3.12812e-08	4.89895e-07	-5.30079e-07	-4.01841e-08	3.83467e-07	-9.43143e-08	2.89153e-07	4.27463e-07	-7.62622e-08	3.51200e-07	-9.23369e-09	1.32768e-09	-7.90601e-09	1.52435e-07	-6.23438e-08	9.00913e-08	-2.07334e-08	3.24764e-09	-1.74858e-08	8.53270e-07	-1.79773e-07	6.73497e-07
14.180	2.10729e-07	-1.79687e-07	3.10427e-08	4.89564e-07	-5.29721e-07	-4.01570e-08	3.81386e-07	-9.38025e-08	2.87584e-07	4.26879e-07	-7.61580e-08	3.50721e-07	-1.16073e-08	1.66897e-09	-9.93836e-09	1.51382e-07	-6.19133e-08	8.94692e-08	-2.21719e-08	3.47295e-09	-1.86989e-08	8.51324e-07	-1.79363e-07	6.71961e-07
14.205	2.09103e-07	-1.78300e-07	3.08031e-08	4.89227e-07	-5.29356e-07	-4.01294e-08	3.79298e-07	-9.32890e-08	2.86009e-07	4.26281e-07	-7.60514e-08	3.50230e-07	-1.39852e-08	2.01088e-09	-1.19743e-08	1.50327e-07	-6.14814e-08	8.88451e-08	-2.36118e-08	3.69850e-09	-1.99133e-08	8.49368e-07	-1.78951e-07	6.70418e-07
14.230	2.07469e-07	-1.76907e-07	3.05624e-08	4.88884e-07	-5.28985e-07	-4.01012e-08	3.77204e-07	-9.27739e-08	2.84430e-07	4.25671e-07	-7.59425e-08	3.49728e-07	-1.63672e-08	2.35338e-09	-1.40138e-08	1.49267e-07	-6.10482e-08	8.82191e-08	-2.50531e-08	3.92427e-09	-2.11289e-08	8.47402e-07	-1.78537e-07	6.68866e-07
14.254	2.05828e-07	-1.75508e-07	3.03207e-08	4.88535e-07	-5.28608e-07	-4.00726e-08	3.75103e-07	-9.22571e-08	2.82845e-07	4.25046e-07	-7.58311e-08	3.49215e-07	-1.87533e-08	2.69647e-09	-1.60569e-08	1.48205e-07	-6.06137e-08	8.75912e-08	-2.64959e-08	4.15026e-09	-2.23456e-08	8.45426e-07	-1.78120e-07	6.67306e-07
14.279	2.04180e-07	-1.74102e-07	3.00780e-08	4.88180e-07	-5.28224e-07	-4.00435e-08	3.72995e-07	-9.17386e-08	2.81256e-07	4.24409e-07	-7.57173e-08	3.48691e-07	-2.11435e-08	3.04014e-09	-1.81034e-08	1.47139e-07	-6.01779e-08	8.69615e-08	-2.79400e-08	4.37646e-09	-2.35636e-08	8.43439e-07	-1.77702e-07	6.65737e-07
14.303	2.02525e-07	-1.72691e-07	2.98342e-08	4.87819e-07	-5.27833e-07	-4.00139e-08	3.70880e-07	-9.12185e-08	2.79661e-07	4.23758e-07	-7.56012e-08	3.48156e-07	-2.35377e-08	3.38439e-09	-2.01533e-08	1.46071e-07	-5.97408e-08	8.63298e-08	-2.93855e-08	4.60288e-09	-2.47826e-08	8.41442e-07	-1.77281e-07	6.64161e-07
14.328	2.00863e-07	-1.71274e-07	2.95893e-08	4.87452e-07	-5.27436e-07	-3.99838e-08	3.68759e-07	-9.06968e-08	2.78062e-07	4.23093e-07	-7.54827e-08	3.47611e-07	-2.59358e-08	3.72921e-09	-2.22066e-08	1.44999e-07	-5.93024e-08	8.56963e-08	-3.08323e-08	4.82950e-09	-2.60028e-08	8.39435e-07	-1.76858e-07	6.62577e-07
14.352	1.99194e-07	-1.69851e-07	2.93435e-08	4.87080e-07	-5.27033e-07	-3.99532e-08	3.66631e-07	-9.01734e-08	2.76457e-07	4.22416e-07	-7.53617e-08	3.47054e-07	-2.83378e-08	4.07458e-09	-2.42632e-08	1.43924e-07	-5.88628e-08	8.50610e-08	-3.22804e-08	5.05633e-09	-2.72241e-08	8.37418e-07	-1.76433e-07	6.60985e-07
14.377	1.97518e-07	-1.68422e-07	2.90966e-08	4.86701e-07	-5.26623e-07	-3.99222e-08	3.64496e-07	-8.96485e-08	2.74848e-07	4.21725e-07	-7.52385e-08	3.46486e-07	-3.07436e-08	4.42051e-09	-2.63231e-08	1.42846e-07	-5.84219e-08	8.44239e-08	-3.37297e-08	5.28334e-09	-2.84464e-08	8.35391e-07	-1.76006e-07	6.59385e-07
14.402	1.95835e-07	-1.66987e-07	2.88487e-08	4.86316e-07	-5.26207e-07	-3.98906e-08	3.62356e-07	-8.91220e-08	2.73234e-07	4.21020e-07	-7.51128e-08	3.45907e-07	-3.31532e-08	4.76698e-09	-2.83863e-08	1.41765e-07	-5.79798e-08	8.37850e-08	-3.51802e-08	5.51055e-09	-2.96697e-08	8.33354e-07	-1.75577e-07	6.57777e-07
14.426	1.94146e-07	-1.65546e-07	2.85997e-08	4.85926e-07	-5.25784e-07	-3.98586e-08	3.60209e-07	-8.85939e-08	2.71615e-07	4.20303e-07	-7.49848e-08	3.45318e-07	-3.55666e-08	5.11398e-09	-3.04526e-08	1.40681e-07	-5.75365e-08	8.31444e-08	-3.66320e-08	5.73795e-09	-3.08940e-08	8.31307e-07	-1.75146e-07	6.56161e-07
14.451	1.92449e-07	-1.64099e-07	2.83498e-08	4.85530e-07	-5.25356e-07	-3.98261e-08	3.58055e-07	-8.80643e-08	2.69991e-07	4.19572e-07	-7.48545e-08	3.44718e-07	-3.79835e-08	5.46151e-09	-3.25220e-08	1.39594e-07	-5.70919e-08	8.25020e-08	-3.80849e-08	5.96553e-09	-3.21193e-08	8.29250e-07	-1.74712e-07	6.54538e-07
14.475	1.90745e-07	-1.62647e-07	2.80989e-08	4.85127e-07	-5.24920e-07	-3.97931e-08	3.55896e-07	-8.75331e-08	2.68363e-07	4.18828e-07	-7.47218e-08	3.44107e-07	-4.04041e-08	5.80955e-09	-3.45946e-08	1.38504e-07	-5.66461e-08	8.18578e-08	-3.95389e-08	6.19328e-09	-3.33456e-08	8.27183e-07	-1.74277e-07	6.52907e-07
14.500	1.89035e-07	-1.61188e-07	2.78469e-08	4.84719e-07	-5.24479e-07	-3.97596e-08	3.53730e-07	-8.70004e-08	2.66729e-07	4.18071e-07	-7.45867e-08	3.43485e-07	-4.28283e-08	6.15811e-09	-3.66701e-08	1.37411e-07	-5.61992e-08	8.12120e-08	-4.09939e-08	6.42120e-09	-3.45727e-08	8.25107e-07	-1.73839e-07	6.51268e-07
14.524	1.87318e-07	-1.59724e-07	2.75940e-08	4.84306e-07	-5.24031e-07	-3.97257e-08	3.51558e-07	-8.64662e-08	2.65092e-07	4.17301e-07	-7.44493e-08	3.42852e-07	-4.52559e-08	6.50717e-09	-3.87487e-08	1.36316e-07	-5.57511e-08	8.05644e-08	-4.24501e-08	6.64929e-09	-3.58008e-08	8.23021e-07	-1.73400e-07	6.49621e-07
14.549	1.85595e-07	-1.58254e-07	2.73401e-08	4.83886e-07	-5.23577e-07	-3.96913e-08	3.49380e-07	-8.59305e-08	2.63449e-07	4.16518e-07	-7.43096e-08	3.42209e-07	-4.76869e-08	6.85672e-09	-4.08302e-08	1.35217e-07	-5.53018e-08	7.99152e-08	-4.39073e-08	6.87753e-09	-3.70297e-08	8.20926e-07	-1.72958e-07	6.47968e-07
14.574	1.83864e-07	-1.56779e-07	2.70852e-08	4.83461e-07	-5.23117e-07	-3.96564e-08	3.47195e-07	-8.53933e-08	2.61802e-07	4.15722e-07	-7.41676e-08	3.41555e-07	-5.01214e-08	7.20676e-09	-4.29146e-08	1.34116e-07	-5.48514e-08	7.92643e-08	-4.53654e-08	7.10594e-09	-3.82595e-08	8.18821e-07	-1.72515e-07	6.46306e-07
14.598	1.82127e-07	-1.55298e-07	2.68293e-08	4.83030e-07	-5.22651e-07	-3.96210e-08	3.45005e-07	-8.48546e-08	2.60151e-07	4.14913e-07	-7.40233e-08	3.40890e-07	-5.25591e-08	7.55727e-09	-4.50018e-08	1.33012e-07	-5.43999e-08	7.86118e-08	-4.68245e-08	7.33449e-09	-3.94901e-08	8.16707e-07	-1.72070e-07	6.44637e-07
14.623	1.80384e-07	-1.53811e-07	2.65724e-08	4.82593e-07	-5.22178e-07	-3.95852e-08	3.42809e-07	-8.43144e-08	2.58495e-07	4.14091e-07	-7.38767e-08	3.40215e-07	-5.50001e-08	7.90826e-09	-4.70919e-08	1.31905e-07	-5.39472e-08	7.79576e-08	-4.82846e-08	7.56319e-09	-4.07214e-08	8.14583e-07	-1.71622e-07	6.42961e-07
14.647	1.78633e-07	-1.52319e-07	2.63146e-08	4.82150e-07	-5.21699e-07	-3.95489e-08	3.40607e-07	-8.37729e-08	2.56834e-07	4.13257e-07	-7.37277e-08	3.39529e-07	-5.74443e-08	8.25970e-09	-4.91846e-08	1.30795e-07	-5.34934e-08	7.73019e-08	-4.97455e-08	7.79203e-09	-4.19535e-08	8.12450e-07	-1.71173e-07	6.41277e-07
14.672	1.76877e-07	-1.50821e-07	2.60559e-08	4.81702e-07	-5.21214e-07	-3.95121e-08	3.38399e-07	-8.32299e-08	2.55170e-07	4.12409e-07	-7.35765e-08	3.38832e-07	-5.98917e-08	8.61160e-09	-5.12801e-08	1.29683e-07	-5.30385e-08	7.66446e-08	-5.12073e-08	8.02100e-09	-4.31863e-08	8.10308e-07	-1.70721e-07	6.39587e-07
14.696	1.75114e-07	-1.49318e-07	2.57961e-08	4.81248e-07	-5.20723e-07	-3.94749e-08	3.36186e-07	-8.26854e-08	2.53500e-07	4.11548e-07	-7.34230e-08	3.38125e-07	-6.23421e-08	8.96394e-09	-5.33782e-08	1.28568e-07	-5.25826e-08	7.59857e-08	-5.26700e-08	8.25010e-09	-4.44199e-08	8.08157e-07	-1.70268e-07	6.37889e-07
14.721	1.73344e-07	-1.47809e-07	2.55355e-08	4.80789e-07	-5.20226e-07	-3.94372e-08	3.33967e-07	-8.21396e-08	2.51827e-07	4.10675e-07	-7.32672e-08	3.37408e-07	-6.47956e-08	9.31671e-09	-5.54789e-08	1.27451e-07	-5.21256e-08	7.53253e-08	-5.41334e-08	8.47933e-09	-4.56541e-08	8.05996e-07	-1.69813e-07	6.36183e-07
14.746	1.71568e-07	-1.46294e-07	2.52739e-08	4.80323e-07	-5.19722e-07	-3.93990e-08	3.31742e-07	-8.15924e-08	2.50149e-07	4.09789e-07	-7.31091e-08	3.36680e-07	-6.72520e-08	9.66991e-09	-5.75821e-08	1.26331e-07	-5.16675e-08	7.46633e-08	-5.55976e-08	8.70868e-09	-4.68889e-08	8.03827e-07	-1.69356e-07	6.34471e-07
14.770	1.69786e-07	-1.44775e-07	2.50113e-08	4.79853e-07	-5.19213e-07	-3.93604e-08	3.29511e-07	-8.10438e-08	2.48467e-07	4.08890e-07	-7.29488e-08	3.35942e-07	-6.97114e-08	1.00235e-08	-5.96878e-08	1.25208e-07	-5.12084e-08	7.39999e-08	-5.70625e-08	8.93814e-09	-4.81244e-08	8.01648e-07	-1.68897e-07	6.32752e-07
14.795	1.67997e-07	-1.43250e-07	2.47478e-08	4.79376e-07	-5.18698e-07	-3.93213e-08	3.27275e-07	-8.04938e-08	2.46781e-07	4.07979e-07	-7.27862e-08	3.35193e-07	-7.21736e-08	1.03776e-08	-6.17960e-08	1.24083e-07	-5.07483e-08	7.33349e-08	-5.85281e-08	9.16771e-09	-4.93604e-08	7.99461e-07	-1.68436e-07	6.31025e-07
14.819	1.66203e-07	-1.41719e-07	2.44834e-08	4.78894e-07	-5.18176e-07	-3.92818e-08	3.25034e-07	-7.99425e-08	2.45091e-07	4.07055e-07	-7.26214e-08	3.34434e-07	-7.46386e-08	1.07320e-08	-6.39066e-08	1.22956e-07	-5.02871e-08	7.26685e-08	-5.99944e-08	9.39739e-09	-5.05970e-08	7.97265e-07	-1.67973e-07	6.29292e-07
14.844	1.64402e-07	-1.40183e-07	2.42181e-08	4.78407e-07	-5.17649e-07	-3.92418e-08	3.22787e-07	-7.93899e-08	2.43397e-07	4.06119e-07	-7.24543e-08	3.33664e-07	-7.71063e-08	1.10868e-08	-6.60195e-08	1.21826e-07	-4.98249e-08	7.20007e-08	-6.14613e-08	9.62716e-09	-5.18342e-08	7.95060e-07	-1.67509e-07	6.27551e-07
14.868	1.62594e-07	-1.38642e-07	2.39519e-08	4.77914e-07	-5.17115e-07	-3.92014e-08	3.20535e-07	-7.88360e-08	2.41699e-07	4.05170e-07	-7.22850e-08	3.32885e-07	-7.95767e-08	1.14420e-08	-6.81346e-08	1.20693e-07	-4.93618e-08	7.13314e-08	-6.29288e-08	9.85703e-09	-5.30718e-08	7.92847e-07	-1.67043e-07	6.25804e-07
14.893	1.60781e-07	-1.37096e-07	2.36848e-08	4.77415e-07	-5.16576e-07	-3.91605e-08	3.18277e-07	-7.82807e-08	2.39996e-07	4.04208e-07	-7.21135e-08	3.32095e-07	-8.20497e-08	1.17976e-08	-7.02521e-08	1.19558e-07	-4.88977e-08	7.06608e-08	-6.43969e-08	1.00870e-08	-5.43099e-08	7.90625e-07	-1.66574e-07	6.24050e-07
14.918	1.58962e-07	-1.35545e-07	2.34168e-08	4.76911e-07	-5.16030e-07	-3.91191e-08	3.16014e-07	-7.77242e-08	2.38290e-07	4.03234e-07	-7.19397e-08	3.31295e-07	-8.45252e-08	1.21536e-08	-7.23717e-08	1.18421e-07	-4.84326e-08	6.99887e-08	-6.58656e-08	1.03170e-08	-5.55485e-08	7.88394e-07	-1.66104e-07	6.22290e-07
14.942	1.57136e-07	-1.33988e-07	2.31478e-08	4.76402e-07	-5.15479e-07	-3.90773e-08	3.13746e-07	-7.71664e-08	2.36580e-07	4.02248e-07	-7.17638e-08	3.30484e-07	-8.70033e-08	1.25099e-08	-7.44934e-08	1.17282e-07	-4.79666e-08	6.93153e-08	-6.73347e-08	1.05472e-08	-5.67875e-08	7.86155e-07	-1.65633e-07	6.20522e-07
14.967	1.55305e-07	-1.32427e-07	2.28780e-08	4.75887e-07	-5.14922e-07	-3.90351e-08	3.11473e-07	-7.66073e-08	2.34866e-07	4.01250e-07	-7.15856e-08	3.29664e-07	-8.94838e-08	1.28665e-08	-7.66172e-08	1.16140e-07	-4.74997e-08	6.86405e-08	-6.88043e-08	1.07773e-08	-5.80269e-08	7.83908e-07	-1.65159e-07	6.18748e-07
14.991	1.53467e-07	-1.30860e-07	2.26074e-08	4.75366e-07	-5.14359e-07	-3.89924e-08	3.09195e-07	-7.60470e-08	2.33148e-07	4.00239e-07	-7.14053e-08	3.28834e-07	-9.19666e-08	1.32235e-08	-7.87431e-08	1.14996e-07	-4.70318e-08	6.79644e-08	-7.02743e-08	1.10076e-08	-5.92667e-08	7.81652e-07	-1.64684e-07	6.16968e-07
15.016	1.51624e-07	-1.29288e-07	2.23358e-08	4.74841e-07	-5.13790e-07	-3.89493e-08	3.06912e-07	-7.54854e-08	2.31426e-07	3.99216e-07	-7.12228e-08	3.27993e-07	-9.44518e-08	1.35809e-08	-8.08709e-08	1.13850e-07	-4.65631e-08	6.72870e-08	-7.17447e-08	1.12379e-08	-6.05068e-08	7.79388e-07	-1.64207e-07	6.15181e-07
15.041	1.49774e-07	-1.27711e-07	2.20634e-08	4.74309e-07	-5.13215e-07	-3.89057e-08	3.04624e-07	-7.49227e-08	2.29701e-07	3.98181e-07	-7.10381e-08	3.27143e-07	-9.69392e-08	1.39385e-08	-8.30007e-08	1.12702e-07	-4.60934e-08	6.66083e-08	-7.32155e-08	1.14683e-08	-6.17472e-08	7.77115e-07	-1.63728e-07	6.13387e-07
15.065	1.47919e-07	-1.26129e-07	2.17901e-08	4.73773e-07	-5.12635e-07	-3.88617e-08	3.02331e-07	-7.43587e-08	2.27972e-07	3.97133e-07	-7.08512e-08	3.26282e-07	-9.94288e-08	1.42965e-08	-8.51323e-08	1.11551e-07	-4.56229e-08	6.59284e-08	-7.46867e-08	1.16988e-08	-6.29879e-08	7.74835e-07	-1.63248e-07	6.11587e-07
15.090	1.46058e-07	-1.24542e-07	2.15160e-08	4.73231e-07	-5.12048e-07	-3.88173e-08	3.00033e-07	-7.37936e-08	2.26239e-07	3.96074e-07	-7.06622e-08	3.25412e-07	-1.01921e-07	1.46548e-08	-8.72658e-08	1.10399e-07	-4.51515e-08	6.52472e-08	-7.61581e-08	1.19292e-08	-6.42289e-08	7.72547e-07	-1.62766e-07	6.09781e-07
15.114	1.44192e-07	-1.22951e-07	2.12410e-08	4.72684e-07	-5.11456e-07	-3.87724e-08	2.97730e-07	-7.32272e-08	2.24503e-07	3.95002e-07	-7.04711e-08	3.24531e-07	-1.04414e-07	1.50133e-08	-8.94010e-08	1.09244e-07	-4.46792e-08	6.45648e-08	-7.76298e-08	1.21598e-08	-6.54701e-08	7.70250e-07	-1.62282e-07	6.07969e-07
15.139	1.42319e-07	-1.21354e-07	2.09652e-08	4.72132e-07	-5.10859e-07	-3.87271e-08	2.95423e-07	-7.26598e-08	2.22763e-07	3.93919e-07	-7.02778e-08	3.23641e-07	-1.06910e-07	1.53722e-08	-9.15380e-08	1.08087e-07	-4.42062e-08	6.38812e-08	-7.91018e-08	1.23903e-08	-6.67114e-08	7.67946e-07	-1.61796e-07	6.06150e-07
15.163	1.40441e-07	-1.19753e-07	2.06885e-08	4.71574e-07	-5.10255e-07	-3.86814e-08	2.93111e-07	-7.20911e-08	2.21020e-07	3.92824e-07	-7.00824e-08	3.22741e-07	-1.09408e-07	1.57314e-08	-9.36766e-08	1.06929e-07	-4.37323e-08	6.31963e-08	-8.05739e-08	1.26209e-08	-6.79530e-08	7.65634e-07	-1.61309e-07	6.04325e-07
15.188	1.38558e-07	-1.18147e-07	2.04111e-08	4.71011e-07	-5.09646e-07	-3.86352e-08	2.90795e-07	-7.15214e-08	2.19273e-07	3.91716e-07	-6.98848e-08	3.21832e-07	-1.11908e-07	1.60908e-08	-9.58168e-08	1.05768e-07	-4.32576e-08	6.25104e-08	-8.20463e-08	1.28515e-08	-6.91947e-08	7.63314e-07	-1.60820e-07	6.02494e-07
15.213	1.36669e-07	-1.16536e-07	2.01328e-08	4.70443e-07	-5.09031e-07	-3.85886e-08	2.88474e-07	-7.09505e-08	2.17523e-07	3.90597e-07	-6.96852e-08	3.20912e-07	-1.14409e-07	1.64504e-08	-9.79586e-08	1.04605e-07	-4.27821e-08	6.18233e-08	-8.35187e-08	1.30822e-08	-7.04365e-08	7.60987e-07	-1.60330e-07	6.00657e-07
15.237	1.34774e-07	-1.14920e-07	1.98537e-08	4.69870e-07	-5.08411e-07	-3.85416e-08	2.86148e-07	-7.03786e-08	2.15770e-07	3.89467e-07	-6.94834e-08	3.19983e-07	-1.16912e-07	1.68104e-08	-1.00102e-07	1.03441e-07	-4.23058e-08	6.11350e-08	-8.49913e-08	1.33128e-08	-7.16785e-08	7.58652e-07	-1.59838e-07	5.98814e-07
15.262	1.32874e-07	-1.13300e-07	1.95738e-08	4.69291e-07	-5.07785e-07	-3.84941e-08	2.83818e-07	-6.98055e-08	2.14013e-07	3.88324e-07	-6.92796e-08	3.19045e-07	-1.19417e-07	1.71706e-08	-1.02247e-07	1.02275e-07	-4.18288e-08	6.04457e-08	-8.64639e-08	1.35435e-08	-7.29204e-08	7.56309e-07	-1.59344e-07	5.96965e-07
15.286	1.30968e-07	-1.11675e-07	1.92931e-08	4.68707e-07	-5.07154e-07	-3.84462e-08	2.81484e-07	-6.92314e-08	2.12253e-07	3.87170e-07	-6.90737e-08	3.18096e-07	-1.21924e-07	1.75310e-08	-1.04393e-07	1.01106e-07	-4.13510e-08	5.97553e-08	-8.79366e-08	1.37742e-08	-7.41624e-08	7.53959e-07	-1.58849e-07	5.95110e-07
15.311	1.29058e-07	-1.10046e-07	1.90116e-08	4.68119e-07	-5.06517e-07	-3.83979e-08	2.79145e-07	-6.86563e-08	2.10489e-07	3.86004e-07	-6.88657e-08	3.17139e-07	-1.24432e-07	1.78916e-08	-1.06540e-07	9.99364e-08	-4.08725e-08	5.90638e-08	-8.94093e-08	1.40049e-08	-7.54045e-08	7.51601e-07	-1.58353e-07	5.93249e-07
15.335	1.27141e-07	-1.08412e-07	1.87293e-08	4.67525e-07	-5.05874e-07	-3.83492e-08	2.76803e-07	-6.80801e-08	2.08723e-07	3.84827e-07	-6.86557e-08	3.16171e-07	-1.26942e-07	1.82525e-08	-1.08689e-07	9.87646e-08	-4.03933e-08	5.83713e-08	-9.08820e-08	1.42356e-08	-7.66464e-08	7.49237e-07	-1.57854e-07	5.91382e-07
15.360	1.25220e-07	-1.06774e-07	1.84462e-08	4.66926e-07	-5.05226e-07	-3.83001e-08	2.74456e-07	-6.75028e-08	2.06953e-07	3.83638e-07	-6.84436e-08	3.15195e-07	-1.29453e-07	1.86135e-08	-1.10839e-07	9.75912e-08	-3.99134e-08	5.76778e-08	-9.23546e-08	1.44662e-08	-7.78884e-08	7.46865e-07	-1.57355e-07	5.89510e-07
15.385	1.23293e-07	-1.05131e-07	1.81624e-08	4.66322e-07	-5.04573e-07	-3.82506e-08	2.72105e-07	-6.69246e-08	2.05180e-07	3.82438e-07	-6.82295e-08	3.14209e-07	-1.31965e-07	1.89748e-08	-1.12991e-07	9.64160e-08	-3.94328e-08	5.69832e-08	-9.38271e-08	1.46969e-08	-7.91303e-08	7.44486e-07	-1.56853e-07	5.87632e-07
15.409	1.21361e-07	-1.03483e-07	1.78778e-08	4.65713e-07	-5.03914e-07	-3.82006e-08	2.69750e-07	-6.63454e-08	2.03404e-07	3.81226e-07	-6.80133e-08	3.13213e-07	-1.34479e-07	1.93362e-08	-1.15143e-07	9.52392e-08	-3.89515e-08	5.62877e-08	-9.52995e-08	1.49275e-08	-8.03720e-08	7.42099e-07	-1.56351e-07	5.85749e-07
15.434	1.19424e-07	-1.01832e-07	1.75924e-08	4.65099e-07	-5.03249e-07	-3.81502e-08	2.67391e-07	-6.57652e-08	2.01626e-07	3.80004e-07	-6.77952e-08	3.12208e-07	-1.36994e-07	1.96979e-08	-1.17296e-07	9.40608e-08	-3.84695e-08	5.55913e-08	-9.67717e-08	1.51581e-08	-8.16136e-08	7.39706e-07	-1.55846e-07	5.83860e-07
15.458	1.17482e-07	-1.00175e-07	1.73063e-08	4.64480e-07	-5.02580e-07	-3.80995e-08	2.65028e-07	-6.51841e-08	1.99844e-07	3.78769e-07	-6.75750e-08	3.11194e-07	-1.39511e-07	2.00597e-08	-1.19451e-07	9.28808e-08	-3.79869e-08	5.48939e-08	-9.82438e-08	1.53887e-08	-8.28551e-08	7.37306e-07	-1.55341e-07	5.81965e-07
15.483	1.15535e-07	-9.85152e-08	1.70195e-08	4.63856e-07	-5.01904e-07	-3.80483e-08	2.62661e-07	-6.46020e-08	1.98059e-07	3.77524e-07	-6.73528e-08	3.10171e-07	-1.42028e-07	2.04217e-08	-1.21606e-07	9.16993e-08	-3.75037e-08	5.41956e-08	-9.97156e-08	1.56192e-08	-8.40964e-08	7.34899e-07	-1.54834e-07	5.80065e-07
15.507	1.13582e-07	-9.68506e-08	1.67319e-08	4.63227e-07	-5.01224e-07	-3.79967e-08	2.60291e-07	-6.40189e-08	1.96272e-07	3.76268e-07	-6.71287e-08	3.09139e-07	-1.44547e-07	2.07838e-08	-1.23763e-07	9.05162e-08	-3.70198e-08	5.34964e-08	-1.01187e-07	1.58497e-08	-8.53374e-08	7.32485e-07	-1.54325e-07	5.78160e-07
15.532	1.11625e-07	-9.51817e-08	1.64436e-08	4.62594e-07	-5.00538e-07	-3.79447e-08	2.57917e-07	-6.34350e-08	1.94482e-07	3.75000e-07	-6.69025e-08	3.08098e-07	-1.47066e-07	2.11461e-08	-1.25920e-07	8.93317e-08	-3.65354e-08	5.27963e-08	-1.02658e-07	1.60802e-08	-8.65782e-08	7.30065e-07	-1.53815e-07	5.76250e-07
15.557	1.09663e-07	-9.35088e-08	1.61546e-08	4.61955e-07	-4.99847e-07	-3.78924e-08	2.55539e-07	-6.28501e-08	1.92689e-07	3.73722e-07	-6.66744e-08	3.07047e-07	-1.49587e-07	2.15085e-08	-1.28078e-07	8.81457e-08	-3.60503e-08	5.20954e-08	-1.04129e-07	1.63106e-08	-8.78188e-08	7.27638e-07	-1.53304e-07	5.74334e-07
15.581	1.07697e-07	-9.18317e-08	1.58649e-08	4.61312e-07	-4.99151e-07	-3.78396e-08	2.53157e-07	-6.22644e-08	1.90893e-07	3.72432e-07	-6.64444e-08	3.05988e-07	-1.52108e-07	2.18710e-08	-1.30237e-07	8.69584e-08	-3.55647e-08	5.13936e-08	-1.05600e-07	1.65409e-08	-8.90590e-08	7.25204e-07	-1.52791e-07	5.72413e-07
15.606	1.05725e-07	-9.01505e-08	1.55744e-08	4.60663e-07	-4.98450e-07	-3.77864e-08	2.50772e-07	-6.16778e-08	1.89094e-07	3.71132e-07	-6.62124e-08	3.04919e-07	-1.54630e-07	2.22337e-08	-1.32397e-07	8.57696e-08	-3.50786e-08	5.06911e-08	-1.07070e-07	1.67712e-08	-9.02989e-08	7.22764e-07	-1.52277e-07	5.70487e-07
15.630	1.03749e-07	-8.84653e-08	1.52833e-08	4.60010e-07	-4.97743e-07	-3.77328e-08	2.48384e-07	-6.10904e-08	1.87293e-07	3.69820e-07	-6.59784e-08	3.03842e-07	-1.57153e-07	2.25965e-08	-1.34557e-07	8.45796e-08	-3.45918e-08	4.99877e-08	-1.08540e-07	1.70015e-08	-9.15385e-08	7.20317e-07	-1.51761e-07	5.68556e-07
15.655	1.01768e-07	-8.67761e-08	1.49914e-08	4.59353e-07	-4.97031e-07	-3.76789e-08	2.45992e-07	-6.05021e-08	1.85490e-07	3.68499e-07	-6.57426e-08	3.02756e-07	-1.59677e-07	2.29593e-08	-1.36718e-07	8.33882e-08	-3.41046e-08	4.92836e-08	-1.10009e-07	1.72316e-08	-9.27776e-08	7.17864e-07	-1.51245e-07	5.66620e-07
15.679	9.97818e-08	-8.50829e-08	1.46989e-08	4.58690e-07	-4.96315e-07	-3.76245e-08	2.43597e-07	-5.99130e-08	1.83684e-07	3.67166e-07	-6.55048e-08	3.01661e-07	-1.62201e-07	2.33223e-08	-1.38879e-07	8.21956e-08	-3.36168e-08	4.85788e-08	-1.11478e-07	1.74617e-08	-9.40164e-08	7.15405e-07	-1.50727e-07	5.64679e-07
15.704	9.77916e-08	-8.33858e-08	1.44058e-08	4.58023e-07	-4.95593e-07	-3.75698e-08	2.41198e-07	-5.93230e-08	1.81875e-07	3.65823e-07	-6.52652e-08	3.00557e-07	-1.64726e-07	2.36853e-08	-1.41041e-07	8.10018e-08	-3.31286e-08	4.78732e-08	-1.12946e-07	1.76917e-08	-9.52547e-08	7.12940e-07	-1.50207e-07	5.62733e-07
15.729	9.57968e-08	-8.16849e-08	1.41119e-08	4.57351e-07	-4.94866e-07	-3.75147e-08	2.38796e-07	-5.87323e-08	1.80064e-07	3.64469e-07	-6.50236e-08	2.99445e-07	-1.67252e-07	2.40485e-08	-1.43203e-07	7.98068e-08	-3.26398e-08	4.71669e-08	-1.14414e-07	1.79216e-08	-9.64925e-08	7.10469e-07	-1.49687e-07	5.60782e-07
15.753	9.37975e-08	-7.99801e-08	1.38174e-08	4.56674e-07	-4.94134e-07	-3.74592e-08	2.36391e-07	-5.81409e-08	1.78251e-07	3.63104e-07	-6.47802e-08	2.98324e-07	-1.69777e-07	2.44116e-08	-1.45366e-07	7.86106e-08	-3.21506e-08	4.64600e-08	-1.15881e-07	1.81514e-08	-9.77299e-08	7.07991e-07	-1.49165e-07	5.58827e-07
15.778	9.17938e-08	-7.82716e-08	1.35222e-08	4.55993e-07	-4.93397e-07	-3.74033e-08	2.33984e-07	-5.75486e-08	1.76435e-07	3.61729e-07	-6.45349e-08	2.97194e-07	-1.72304e-07	2.47749e-08	-1.47529e-07	7.74133e-08	-3.16609e-08	4.57524e-08	-1.17348e-07	1.83811e-08	-9.89667e-08	7.05508e-07	-1.48641e-07	5.56867e-07
15.802	8.97857e-08	-7.65593e-08	1.32264e-08	4.55307e-07	-4.92654e-07	-3.73471e-08	2.31573e-07	-5.69556e-08	1.74617e-07	3.60344e-07	-6.42878e-08	2.96056e-07	-1.74830e-07	2.51382e-08	-1.49692e-07	7.62150e-08	-3.11708e-08	4.50441e-08	-1.18814e-07	1.86107e-08	-1.00203e-07	7.03019e-07	-1.48117e-07	5.54902e-07
15.827	8.77733e-08	-7.48433e-08	1.29300e-08	4.54617e-07	-4.91907e-07	-3.72904e-08	2.29159e-07	-5.63619e-08	1.72797e-07	3.58949e-07	-6.40388e-08	2.94910e-07	-1.77357e-07	2.55015e-08	-1.51856e-07	7.50156e-08	-3.06803e-08	4.43353e-08	-1.20279e-07	1.88402e-08	-1.01439e-07	7.00524e-07	-1.47591e-07	5.52933e-07
15.852	8.57566e-08	-7.31237e-08	1.26329e-08	4.53922e-07	-4.91156e-07	-3.72334e-08	2.26742e-07	-5.57675e-08	1.70974e-07	3.57543e-07	-6.37880e-08	2.93755e-07	-1.79884e-07	2.58648e-08	-1.54019e-07	7.38152e-08	-3.01894e-08	4.36258e-08	-1.21743e-07	1.90696e-08	-1.02674e-07	6.98023e-07	-1.47064e-07	5.50959e-07
15.876	8.37357e-08	-7.14005e-08	1.23352e-08	4.53223e-07	-4.90399e-07	-3.71761e-08	2.24322e-07	-5.51724e-08	1.69150e-07	3.56127e-07	-6.35354e-08	2.92592e-07	-1.82411e-07	2.62282e-08	-1.56183e-07	7.26139e-08	-2.96980e-08	4.29158e-08	-1.23207e-07	1.92989e-08	-1.03908e-07	6.95517e-07	-1.46536e-07	5.48981e-07
15.901	8.17107e-08	-6.96738e-08	1.20369e-08	4.52519e-07	-4.89637e-07	-3.71183e-08	2.21900e-07	-5.45766e-08	1.67323e-07	3.54701e-07	-6.32810e-08	2.91420e-07	-1.84938e-07	2.65916e-08	-1.58347e-07	7.14116e-08	-2.92063e-08	4.22053e-08	-1.24670e-07	1.95280e-08	-1.05142e-07	6.93005e-07	-1.46007e-07	5.46998e-07
15.925	7.96815e-08	-6.79435e-08	1.17379e-08	4.51810e-07	-4.88871e-07	-3.70602e-08	2.19475e-07	-5.39801e-08	1.65494e-07	3.53265e-07	-6.30248e-08	2.90240e-07	-1.87466e-07	2.69550e-08	-1.60511e-07	7.02084e-08	-2.87142e-08	4.14942e-08	-1.26132e-07	1.97570e-08	-1.06375e-07	6.90488e-07	-1.45477e-07	5.45011e-07
15.950	7.76483e-08	-6.62098e-08	1.14384e-08	4.51098e-07	-4.88099e-07	-3.70018e-08	2.17047e-07	-5.33830e-08	1.63664e-07	3.51819e-07	-6.27668e-08	2.89052e-07	-1.89993e-07	2.73183e-08	-1.62674e-07	6.90044e-08	-2.82218e-08	4.07826e-08	-1.27593e-07	1.99859e-08	-1.07607e-07	6.87965e-07	-1.44945e-07	5.43020e-07
15.974	7.56110e-08	-6.44727e-08	1.11383e-08	4.50381e-07	-4.87323e-07	-3.69429e-08	2.14616e-07	-5.27853e-08	1.61831e-07	3.50363e-07	-6.25071e-08	2.87856e-07	-1.92520e-07	2.76817e-08	-1.64838e-07	6.77996e-08	-2.77290e-08	4.00705e-08	-1.29054e-07	2.02147e-08	-1.08839e-07	6.85437e-07	-1.44413e-07	5.41025e-07
15.999	7.35698e-08	-6.27322e-08	1.08376e-08	4.49659e-07	-4.86543e-07	-3.68838e-08	2.12184e-07	-5.21869e-08	1.59997e-07	3.48897e-07	-6.22455e-08	2.86651e-07	-1.95046e-07	2.80450e-08	-1.67001e-07	6.65939e-08	-2.72360e-08	3.93580e-08	-1.30513e-07	2.04433e-08	-1.10070e-07	6.82904e-07	-1.43879e-07	5.39025e-07
16.024	7.15247e-08	-6.09884e-08	1.05364e-08	4.48933e-07	-4.85757e-07	-3.68242e-08	2.09748e-07	-5.15879e-08	1.58160e-07	3.47421e-07	-6.19823e-08	2.85439e-07	-1.97573e-07	2.84083e-08	-1.69165e-07	6.53876e-08	-2.67426e-08	3.86450e-08	-1.31972e-07	2.06717e-08	-1.11300e-07	6.80366e-07	-1.43344e-07	5.37022e-07
16.048	6.94758e-08	-5.92413e-08	1.02345e-08	4.48203e-07	-4.84967e-07	-3.67643e-08	2.07311e-07	-5.09884e-08	1.56322e-07	3.45936e-07	-6.17173e-08	2.84219e-07	-2.00099e-07	2.87715e-08	-1.71328e-07	6.41805e-08	-2.62489e-08	3.79316e-08	-1.33429e-07	2.09000e-08	-1.12529e-07	6.77822e-07	-1.42808e-07	5.35014e-07
16.073	6.74231e-08	-5.74910e-08	9.93215e-09	4.47468e-07	-4.84172e-07	-3.67041e-08	2.04871e-07	-5.03883e-08	1.54482e-07	3.44441e-07	-6.14506e-08	2.82991e-07	-2.02625e-07	2.91347e-08	-1.73490e-07	6.29728e-08	-2.57550e-08	3.72178e-08	-1.34886e-07	2.11282e-08	-1.13757e-07	6.75274e-07	-1.42271e-07	5.33003e-07
16.097	6.53667e-08	-5.57375e-08	9.62921e-09	4.46730e-07	-4.83373e-07	-3.66435e-08	2.02428e-07	-4.97876e-08	1.52641e-07	3.42937e-07	-6.11822e-08	2.81755e-07	-2.05150e-07	2.94978e-08	-1.75653e-07	6.17644e-08	-2.52608e-08	3.65036e-08	-1.36341e-07	2.13562e-08	-1.14985e-07	6.72721e-07	-1.41734e-07	5.30987e-07
16.122	6.33065e-08	-5.39808e-08	9.32574e-09	4.45987e-07	-4.82569e-07	-3.65825e-08	1.99984e-07	-4.91864e-08	1.50798e-07	3.41423e-07	-6.09121e-08	2.80511e-07	-2.07675e-07	2.98608e-08	-1.77815e-07	6.05554e-08	-2.47663e-08	3.57891e-08	-1.37795e-07	2.15840e-08	-1.16211e-07	6.70163e-07	-1.41195e-07	5.28968e-07
16.146	6.12428e-08	-5.22211e-08	9.02173e-09	4.45239e-07	-4.81761e-07	-3.65212e-08	1.97538e-07	-4.85847e-08	1.48953e-07	3.39900e-07	-6.06404e-08	2.79259e-07	-2.10200e-07	3.02238e-08	-1.79976e-07	5.93459e-08	-2.42716e-08	3.50743e-08	-1.39249e-07	2.18116e-08	-1.17437e-07	6.67600e-07	-1.40655e-07	5.26945e-07
16.171	5.91755e-08	-5.04583e-08	8.71719e-09	4.44488e-07	-4.80948e-07	-3.64596e-08	1.95089e-07	-4.79824e-08	1.47107e-07	3.38367e-07	-6.03669e-08	2.78000e-07	-2.12723e-07	3.05867e-08	-1.82137e-07	5.81359e-08	-2.37767e-08	3.43591e-08	-1.40701e-07	2.20390e-08	-1.18662e-07	6.65032e-07	-1.40114e-07	5.24919e-07
16.196	5.71047e-08	-4.86925e-08	8.41213e-09	4.43733e-07	-4.80130e-07	-3.63976e-08	1.92638e-07	-4.73797e-08	1.45259e-07	3.36825e-07	-6.00918e-08	2.76733e-07	-2.15246e-07	3.09494e-08	-1.84297e-07	5.69253e-08	-2.32817e-08	3.36437e-08	-1.42152e-07	2.22663e-08	-1.19885e-07	6.62460e-07	-1.39572e-07	5.22889e-07
16.220	5.50304e-08	-4.69238e-08	8.10657e-09	4.42973e-07	-4.79308e-07	-3.63353e-08	1.90186e-07	-4.67765e-08	1.43409e-07	3.35274e-07	-5.98151e-08	2.75459e-07	-2.17768e-07	3.13121e-08	-1.86456e-07	5.57144e-08	-2.27864e-08	3.29280e-08	-1.43601e-07	2.24934e-08	-1.21108e-07	6.59884e-07	-1.39029e-07	5.20855e-07
16.245	5.29527e-08	-4.51522e-08	7.80051e-09	4.42209e-07	-4.78482e-07	-3.62727e-08	1.87732e-07	-4.61729e-08	1.41559e-07	3.33714e-07	-5.95368e-08	2.74177e-07	-2.20290e-07	3.16746e-08	-1.88615e-07	5.45030e-08	-2.22909e-08	3.22120e-08	-1.45050e-07	2.27203e-08	-1.22329e-07	6.57303e-07	-1.38485e-07	5.18818e-07
16.269	5.08717e-08	-4.33778e-08	7.49395e-09	4.41442e-07	-4.77651e-07	-3.62097e-08	1.85275e-07	-4.55688e-08	1.39707e-07	3.32145e-07	-5.92568e-08	2.72888e-07	-2.22810e-07	3.20370e-08	-1.90773e-07	5.32912e-08	-2.17954e-08	3.14959e-08	-1.46497e-07	2.29469e-08	-1.23550e-07	6.54717e-07	-1.37940e-07	5.16777e-07
16.294	4.87874e-08	-4.16005e-08	7.18691e-09	4.40670e-07	-4.76816e-07	-3.61464e-08	1.82818e-07	-4.49643e-08	1.37853e-07	3.30566e-07	-5.89752e-08	2.71591e-07	-2.25330e-07	3.23993e-08	-1.92930e-07	5.20792e-08	-2.12996e-08	3.07795e-08	-1.47943e-07	2.31734e-08	-1.24769e-07	6.52128e-07	-1.37395e-07	5.14733e-07
16.318	4.66999e-08	-3.98205e-08	6.87940e-09	4.39894e-07	-4.75977e-07	-3.60828e-08	1.80358e-07	-4.43594e-08	1.35999e-07	3.28979e-07	-5.86921e-08	2.70287e-07	-2.27848e-07	3.27614e-08	-1.95087e-07	5.08668e-08	-2.08038e-08	3.00630e-08	-1.49387e-07	2.33997e-08	-1.25988e-07	6.49534e-07	-1.36848e-07	5.12686e-07
16.343	4.46092e-08	-3.80378e-08	6.57142e-09	4.39115e-07	-4.75134e-07	-3.60188e-08	1.77897e-07	-4.37541e-08	1.34143e-07	3.27383e-07	-5.84074e-08	2.68976e-07	-2.30365e-07	3.31234e-08	-1.97242e-07	4.96542e-08	-2.03078e-08	2.93463e-08	-1.50830e-07	2.36257e-08	-1.27205e-07	6.46936e-07	-1.36301e-07	5.10635e-07
16.368	4.25154e-08	-3.62524e-08	6.26298e-09	4.38331e-07	-4.74286e-07	-3.59546e-08	1.75434e-07	-4.31484e-08	1.32286e-07	3.25779e-07	-5.81211e-08	2.67658e-07	-2.32882e-07	3.34852e-08	-1.99397e-07	4.84413e-08	-1.98118e-08	2.86295e-08	-1.52272e-07	2.38515e-08	-1.28420e-07	6.44334e-07	-1.35753e-07	5.08581e-07
16.392	4.04185e-08	-3.44644e-08	5.95409e-09	4.37544e-07	-4.73434e-07	-3.58900e-08	1.72970e-07	-4.25423e-08	1.30428e-07	3.24165e-07	-5.78333e-08	2.66332e-07	-2.35397e-07	3.38468e-08	-2.01550e-07	4.72283e-08	-1.93157e-08	2.79126e-08	-1.53712e-07	2.40771e-08	-1.29635e-07	6.41728e-07	-1.35204e-07	5.06525e-07
16.417	3.83187e-08	-3.26739e-08	5.64475e-09	4.36752e-07	-4.72577e-07	-3.58251e-08	1.70505e-07	-4.19360e-08	1.28569e-07	3.22544e-07	-5.75439e-08	2.65000e-07	-2.37910e-07	3.42082e-08	-2.03702e-07	4.60151e-08	-1.88195e-08	2.71956e-08	-1.55151e-07	2.43025e-08	-1.30849e-07	6.39119e-07	-1.34654e-07	5.04465e-07
16.441	3.62159e-08	-3.08809e-08	5.33499e-09	4.35957e-07	-4.71717e-07	-3.57599e-08	1.68038e-07	-4.13292e-08	1.26709e-07	3.20913e-07	-5.72530e-08	2.63660e-07	-2.40423e-07	3.45695e-08	-2.05853e-07	4.48018e-08	-1.83233e-08	2.64785e-08	-1.56588e-07	2.45276e-08	-1.32061e-07	6.36505e-07	-1.34103e-07	5.02402e-07
16.466	3.41102e-08	-2.90854e-08	5.02479e-09	4.35158e-07	-4.70853e-07	-3.56943e-08	1.65570e-07	-4.07222e-08	1.24848e-07	3.19274e-07	-5.69607e-08	2.62314e-07	-2.42934e-07	3.49305e-08	-2.08003e-07	4.35884e-08	-1.78271e-08	2.57614e-08	-1.58024e-07	2.47525e-08	-1.33271e-07	6.33888e-07	-1.33552e-07	5.00336e-07
16.490	3.20016e-08	-2.72875e-08	4.71419e-09	4.34356e-07	-4.69984e-07	-3.56285e-08	1.63101e-07	-4.01149e-08	1.22986e-07	3.17627e-07	-5.66668e-08	2.60960e-07	-2.45443e-07	3.52913e-08	-2.10152e-07	4.23751e-08	-1.73308e-08	2.50443e-08	-1.59458e-07	2.49772e-08	-1.34481e-07	6.31267e-07	-1.33000e-07	4.98268e-07
16.515	2.98904e-08	-2.54872e-08	4.40317e-09	4.33549e-07	-4.69112e-07	-3.55623e-08	1.60631e-07	-3.95073e-08	1.21123e-07	3.15972e-07	-5.63714e-08	2.59600e-07	-2.47951e-07	3.56519e-08	-2.12299e-07	4.11617e-08	-1.68345e-08	2.43271e-08	-1.60891e-07	2.52016e-08	-1.35689e-07	6.28643e-07	-1.32447e-07	4.96196e-07
16.540	2.77764e-08	-2.36846e-08	4.09176e-09	4.32739e-07	-4.68235e-07	-3.54959e-08	1.58159e-07	-3.88995e-08	1.19260e-07	3.14308e-07	-5.60746e-08	2.58233e-07	-2.50457e-07	3.60123e-08	-2.14445e-07	3.99483e-08	-1.63383e-08	2.36100e-08	-1.62322e-07	2.54257e-08	-1.36896e-07	6.26015e-07	-1.31893e-07	4.94122e-07
16.564	2.56597e-08	-2.18798e-08	3.77995e-09	4.31925e-07	-4.67354e-07	-3.54291e-08	1.55687e-07	-3.82914e-08	1.17395e-07	3.12636e-07	-5.57764e-08	2.56860e-07	-2.52962e-07	3.63724e-08	-2.16589e-07	3.87351e-08	-1.58421e-08	2.28930e-08	-1.63751e-07	2.56496e-08	-1.38101e-07	6.23384e-07	-1.31339e-07	4.92045e-07
16.589	2.35405e-08	-2.00727e-08	3.46777e-09	4.31108e-07	-4.66470e-07	-3.53621e-08	1.53213e-07	-3.76831e-08	1.15530e-07	3.10956e-07	-5.54767e-08	2.55480e-07	-2.55465e-07	3.67323e-08	-2.18732e-07	3.75219e-08	-1.53459e-08	2.21760e-08	-1.65178e-07	2.58732e-08	-1.39305e-07	6.20750e-07	-1.30784e-07	4.89966e-07
16.613	2.14187e-08	-1.82635e-08	3.15521e-09	4.30287e-07	-4.65582e-07	-3.52947e-08	1.50739e-07	-3.70745e-08	1.13665e-07	3.09269e-07	-5.51756e-08	2.54093e-07	-2.57966e-07	3.70919e-08	-2.20874e-07	3.63089e-08	-1.48498e-08	2.14591e-08	-1.66604e-07	2.60965e-08	-1.40508e-07	6.18112e-07	-1.30228e-07	4.87884e-07
16.638	1.92945e-08	-1.64522e-08	2.84229e-09	4.29462e-07	-4.64689e-07	-3.52271e-08	1.48264e-07	-3.64658e-08	1.11798e-07	3.07573e-07	-5.48730e-08	2.52700e-07	-2.60465e-07	3.74513e-08	-2.23014e-07	3.50961e-08	-1.43538e-08	2.07423e-08	-1.68028e-07	2.63195e-08	-1.41709e-07	6.15472e-07	-1.29672e-07	4.85800e-07
16.663	1.71678e-08	-1.46388e-08	2.52901e-09	4.28634e-07	-4.63793e-07	-3.51592e-08	1.45789e-07	-3.58569e-08	1.09932e-07	3.05869e-07	-5.45691e-08	2.51300e-07	-2.62962e-07	3.78103e-08	-2.25152e-07	3.38836e-08	-1.38579e-08	2.00257e-08	-1.69450e-07	2.65423e-08	-1.42908e-07	6.12828e-07	-1.29115e-07	4.83713e-07
16.687	1.50388e-08	-1.28235e-08	2.21538e-09	4.27803e-07	-4.62893e-07	-3.50910e-08	1.43312e-07	-3.52479e-08	1.08064e-07	3.04158e-07	-5.42638e-08	2.49894e-07	-2.65458e-07	3.81691e-08	-2.27288e-07	3.26713e-08	-1.33621e-08	1.93092e-08	-1.70871e-07	2.67648e-08	-1.44106e-07	6.10181e-07	-1.28557e-07	4.81624e-07
16.712	1.29075e-08	-1.10061e-08	1.90142e-09	4.26967e-07	-4.61990e-07	-3.50225e-08	1.40835e-07	-3.46387e-08	1.06197e-07	3.02439e-07	-5.39572e-08	2.48482e-07	-2.67951e-07	3.85276e-08	-2.29423e-07	3.14593e-08	-1.28664e-08	1.85929e-08	-1.72289e-07	2.69870e-08	-1.45302e-07	6.07532e-07	-1.27999e-07	4.79533e-07
16.736	1.07740e-08	-9.18688e-09	1.58713e-09	4.26129e-07	-4.61083e-07	-3.49537e-08	1.38358e-07	-3.40293e-08	1.04328e-07	3.00713e-07	-5.36492e-08	2.47064e-07	-2.70442e-07	3.88858e-08	-2.31556e-07	3.02477e-08	-1.23709e-08	1.78768e-08	-1.73706e-07	2.72089e-08	-1.46497e-07	6.04879e-07	-1.27440e-07	4.77439e-07
16.761	8.63830e-09	-7.36578e-09	1.27251e-09	4.25287e-07	-4.60171e-07	-3.48846e-08	1.35880e-07	-3.34199e-08	1.02460e-07	2.98979e-07	-5.33399e-08	2.45639e-07	-2.72931e-07	3.92437e-08	-2.33687e-07	2.90364e-08	-1.18755e-08	1.71609e-08	-1.75120e-07	2.74305e-08	-1.47690e-07	6.02224e-07	-1.26881e-07	4.75343e-07
16.785	6.50048e-09	-5.54289e-09	9.57590e-10	4.24442e-07	-4.59257e-07	-3.48153e-08	1.33402e-07	-3.28103e-08	1.00591e-07	2.97238e-07	-5.30292e-08	2.44209e-07	-2.75417e-07	3.96012e-08	-2.35816e-07	2.78256e-08	-1.13803e-08	1.64453e-08	-1.76533e-07	2.76518e-08	-1.48881e-07	5.99567e-07	-1.26321e-07	4.73246e-07
16.810	4.36060e-09	-3.71824e-09	6.42364e-10	4.23593e-07	-4.58339e-07	-3.47457e-08	1.30923e-07	-3.22007e-08	9.87222e-08	2.95489e-07	-5.27172e-08	2.42772e-07	-2.77902e-07	3.99584e-08	-2.37943e-07	2.66152e-08	-1.08852e-08	1.57299e-08	-1.77944e-07	2.78727e-08	-1.50071e-07	5.96906e-07	-1.25760e-07	4.71146e-07
16.835	2.21873e-09	-1.89189e-09	3.26843e-10	4.22741e-07	-4.57417e-07	-3.46758e-08	1.28444e-07	-3.15910e-08	9.68530e-08	2.93733e-07	-5.24040e-08	2.41329e-07	-2.80384e-07	4.03153e-08	-2.40068e-07	2.54053e-08	-1.03904e-08	1.50149e-08	-1.79353e-07	2.80934e-08	-1.51259e-07	5.94244e-07	-1.25199e-07	4.69044e-07
16.859	7.49313e-11	-6.38931e-11	1.10382e-11	4.21886e-07	-4.56491e-07	-3.46056e-08	1.25965e-07	-3.09813e-08	9.49837e-08	2.91970e-07	-5.20895e-08	2.39881e-07	-2.82863e-07	4.06718e-08	-2.42191e-07	2.41959e-08	-9.89579e-09	1.43001e-08	-1.80759e-07	2.83137e-08	-1.52445e-07	5.91579e-07	-1.24638e-07	4.66941e-07
16.884	-2.07074e-09	1.76570e-09	-3.05043e-10	4.21027e-07	-4.55562e-07	-3.45352e-08	1.23486e-07	-3.03715e-08	9.31143e-08	2.90200e-07	-5.17737e-08	2.38427e-07	-2.85340e-07	4.10280e-08	-2.44312e-07	2.29871e-08	-9.40141e-09	1.35857e-08	-1.82164e-07	2.85337e-08	-1.53630e-07	5.88911e-07	-1.24076e-07	4.64835e-07
16.908	-4.21823e-09	3.59684e-09	-6.21390e-10	4.20165e-07	-4.54630e-07	-3.44645e-08	1.21007e-07	-2.97618e-08	9.12448e-08	2.88423e-07	-5.14566e-08	2.36967e-07	-2.87815e-07	4.13838e-08	-2.46431e-07	2.17790e-08	-8.90728e-09	1.28717e-08	-1.83566e-07	2.87534e-08	-1.54813e-07	5.86242e-07	-1.23513e-07	4.62728e-07
16.933	-6.36746e-09	5.42946e-09	-9.37996e-10	4.19301e-07	-4.53694e-07	-3.43936e-08	1.18527e-07	-2.91520e-08	8.93754e-08	2.86639e-07	-5.11384e-08	2.35501e-07	-2.90286e-07	4.17392e-08	-2.48547e-07	2.05714e-08	-8.41342e-09	1.21580e-08	-1.84966e-07	2.89727e-08	-1.55994e-07	5.83570e-07	-1.22951e-07	4.60619e-07
16.957	-8.51838e-09	7.26353e-09	-1.25485e-09	4.18433e-07	-4.52755e-07	-3.43224e-08	1.16048e-07	-2.85422e-08	8.75060e-08	2.84849e-07	-5.08189e-08	2.34030e-07	-2.92755e-07	4.20942e-08	-2.50661e-07	1.93646e-08	-7.91983e-09	1.14447e-08	-1.86364e-07	2.91917e-08	-1.57173e-07	5.80896e-07	-1.22387e-07	4.58509e-07
16.982	-1.06709e-08	9.09899e-09	-1.57194e-09	4.17561e-07	-4.51812e-07	-3.42509e-08	1.13569e-07	-2.79325e-08	8.56367e-08	2.83051e-07	-5.04982e-08	2.32553e-07	-2.95222e-07	4.24488e-08	-2.52773e-07	1.81584e-08	-7.42654e-09	1.07319e-08	-1.87760e-07	2.94104e-08	-1.58350e-07	5.78221e-07	-1.21824e-07	4.56397e-07
17.007	-1.28250e-08	1.09358e-08	-1.88927e-09	4.16687e-07	-4.50867e-07	-3.41792e-08	1.11090e-07	-2.73229e-08	8.37676e-08	2.81247e-07	-5.01764e-08	2.31071e-07	-2.97685e-07	4.28030e-08	-2.54882e-07	1.69531e-08	-6.93356e-09	1.00195e-08	-1.89154e-07	2.96286e-08	-1.59525e-07	5.75543e-07	-1.21259e-07	4.54284e-07
17.031	-1.49807e-08	1.27739e-08	-2.20681e-09	4.15810e-07	-4.49917e-07	-3.41073e-08	1.08612e-07	-2.67133e-08	8.18987e-08	2.79436e-07	-4.98533e-08	2.29583e-07	-3.00146e-07	4.31568e-08	-2.56989e-07	1.57485e-08	-6.44090e-09	9.30757e-09	-1.90545e-07	2.98466e-08	-1.60699e-07	5.72864e-07	-1.20695e-07	4.52169e-07
17.056	-1.71377e-08	1.46132e-08	-2.52457e-09	4.14930e-07	-4.48965e-07	-3.40351e-08	1.06134e-07	-2.61038e-08	8.00300e-08	2.77619e-07	-4.95291e-08	2.28090e-07	-3.02604e-07	4.35102e-08	-2.59093e-07	1.45447e-08	-5.94859e-09	8.59614e-09	-1.91934e-07	3.00641e-08	-1.61870e-07	5.70183e-07	-1.20130e-07	4.50052e-07
17.080	-1.92962e-08	1.64536e-08	-2.84253e-09	4.14047e-07	-4.48009e-07	-3.39626e-08	1.03656e-07	-2.54944e-08	7.81617e-08	2.75796e-07	-4.92038e-08	2.26592e-07	-3.05058e-07	4.38632e-08	-2.61195e-07	1.33418e-08	-5.45662e-09	7.88522e-09	-1.93321e-07	3.02813e-08	-1.63040e-07	5.67500e-07	-1.19565e-07	4.47935e-07
17.105	-2.14559e-08	1.82952e-08	-3.16069e-09	4.13161e-07	-4.47050e-07	-3.38899e-08	1.01179e-07	-2.48851e-08	7.62938e-08	2.73966e-07	-4.88773e-08	2.25088e-07	-3.07510e-07	4.42157e-08	-2.63294e-07	1.21399e-08	-4.96504e-09	7.17484e-09	-1.94705e-07	3.04982e-08	-1.64207e-07	5.64816e-07	-1.18999e-07	4.45816e-07
17.129	-2.36170e-08	2.01379e-08	-3.47903e-09	4.12272e-07	-4.46089e-07	-3.38170e-08	9.87022e-08	-2.42760e-08	7.44263e-08	2.72130e-07	-4.85497e-08	2.23580e-07	-3.09958e-07	4.45677e-08	-2.65390e-07	1.09388e-08	-4.47383e-09	6.46502e-09	-1.96087e-07	3.07146e-08	-1.65372e-07	5.62130e-07	-1.18433e-07	4.43696e-07
17.154	-2.57792e-08	2.19816e-08	-3.79755e-09	4.11380e-07	-4.45124e-07	-3.37439e-08	9.62262e-08	-2.36670e-08	7.25592e-08	2.70287e-07	-4.82211e-08	2.22066e-07	-3.12403e-07	4.49193e-08	-2.67484e-07	9.73880e-09	-3.98303e-09	5.75577e-09	-1.97466e-07	3.09307e-08	-1.66536e-07	5.59443e-07	-1.17867e-07	4.41575e-07
17.179	-2.79425e-08	2.38263e-08	-4.11623e-09	4.10485e-07	-4.44155e-07	-3.36705e-08	9.37508e-08	-2.30582e-08	7.06927e-08	2.68439e-07	-4.78913e-08	2.20548e-07	-3.14845e-07	4.52704e-08	-2.69575e-07	8.53978e-09	-3.49265e-09	5.04713e-09	-1.98843e-07	3.11464e-08	-1.67697e-07	5.56754e-07	-1.17301e-07	4.39453e-07
17.203	-3.01069e-08	2.56718e-08	-4.43507e-09	4.09587e-07	-4.43184e-07	-3.35968e-08	9.12762e-08	-2.24495e-08	6.88267e-08	2.66585e-07	-4.75605e-08	2.19024e-07	-3.17284e-07	4.56210e-08	-2.71663e-07	7.34181e-09	-3.00269e-09	4.33911e-09	-2.00218e-07	3.13617e-08	-1.68856e-07	5.54065e-07	-1.16734e-07	4.37330e-07
17.228	-3.22723e-08	2.75183e-08	-4.75406e-09	4.08687e-07	-4.42210e-07	-3.35230e-08	8.88025e-08	-2.18411e-08	6.69614e-08	2.64725e-07	-4.72287e-08	2.17496e-07	-3.19719e-07	4.59712e-08	-2.73748e-07	6.14493e-09	-2.51319e-09	3.63174e-09	-2.01590e-07	3.15766e-08	-1.70013e-07	5.51374e-07	-1.16167e-07	4.35207e-07
17.252	-3.44387e-08	2.93655e-08	-5.07319e-09	4.07784e-07	-4.41233e-07	-3.34489e-08	8.63296e-08	-2.12329e-08	6.50967e-08	2.62859e-07	-4.68958e-08	2.15963e-07	-3.22151e-07	4.63208e-08	-2.75830e-07	4.94918e-09	-2.02414e-09	2.92504e-09	-2.02959e-07	3.17911e-08	-1.71168e-07	5.48682e-07	-1.15600e-07	4.33082e-07
17.277	-3.66059e-08	3.12135e-08	-5.39245e-09	4.06879e-07	-4.40253e-07	-3.33746e-08	8.38577e-08	-2.06249e-08	6.32328e-08	2.60987e-07	-4.65618e-08	2.14425e-07	-3.24579e-07	4.66700e-08	-2.77909e-07	3.75460e-09	-1.53558e-09	2.21902e-09	-2.04326e-07	3.20052e-08	-1.72321e-07	5.45989e-07	-1.15033e-07	4.30956e-07
17.302	-3.87740e-08	3.30622e-08	-5.71183e-09	4.05970e-07	-4.39270e-07	-3.33001e-08	8.13868e-08	-2.00172e-08	6.13696e-08	2.59110e-07	-4.62269e-08	2.12883e-07	-3.27004e-07	4.70186e-08	-2.79985e-07	2.56123e-09	-1.04751e-09	1.51372e-09	-2.05690e-07	3.22188e-08	-1.73471e-07	5.43296e-07	-1.14465e-07	4.28830e-07
17.326	-4.09428e-08	3.49115e-08	-6.03132e-09	4.05059e-07	-4.38285e-07	-3.32254e-08	7.89170e-08	-1.94098e-08	5.95073e-08	2.57227e-07	-4.58910e-08	2.11336e-07	-3.29425e-07	4.73667e-08	-2.82058e-07	1.36909e-09	-5.59940e-10	8.09154e-10	-2.07052e-07	3.24321e-08	-1.74619e-07	5.40601e-07	-1.13898e-07	4.26703e-07
17.351	-4.31123e-08	3.67614e-08	-6.35091e-09	4.04146e-07	-4.37296e-07	-3.31505e-08	7.64484e-08	-1.88026e-08	5.76458e-08	2.55339e-07	-4.55541e-08	2.09785e-07	-3.31842e-07	4.77143e-08	-2.84128e-07	1.78240e-10	-7.28974e-11	1.05342e-10	-2.08410e-07	3.26449e-08	-1.75765e-07	5.37906e-07	-1.13330e-07	4.24576e-07
17.375	-4.52825e-08	3.86119e-08	-6.67060e-09	4.03230e-07	-4.36305e-07	-3.30753e-08	7.39810e-08	-1.81957e-08	5.57853e-08	2.53445e-07	-4.52163e-08	2.08229e-07	-3.34255e-07	4.80613e-08	-2.86194e-07	-1.01130e-09	4.13607e-10	-5.97692e-10	-2.09766e-07	3.28573e-08	-1.76909e-07	5.35210e-07	-1.12762e-07	4.22448e-07
17.400	-4.74532e-08	4.04628e-08	-6.99036e-09	4.02311e-07	-4.35311e-07	-3.30000e-08	7.15149e-08	-1.75892e-08	5.39257e-08	2.51546e-07	-4.48775e-08	2.06669e-07	-3.36665e-07	4.84078e-08	-2.88257e-07	-2.19949e-09	8.99559e-10	-1.29993e-09	-2.11120e-07	3.30693e-08	-1.78050e-07	5.32514e-07	-1.12194e-07	4.20320e-07
17.424	-4.96244e-08	4.23142e-08	-7.31020e-09	4.01390e-07	-4.34314e-07	-3.29244e-08	6.90502e-08	-1.69830e-08	5.20672e-08	2.49642e-07	-4.45378e-08	2.05104e-07	-3.39071e-07	4.87537e-08	-2.90317e-07	-3.38628e-09	1.38494e-09	-2.00134e-09	-2.12470e-07	3.32809e-08	-1.79189e-07	5.29817e-07	-1.11626e-07	4.18191e-07
17.449	-5.17960e-08	4.41659e-08	-7.63011e-09	4.00466e-07	-4.33315e-07	-3.28487e-08	6.65869e-08	-1.63772e-08	5.02097e-08	2.47733e-07	-4.41972e-08	2.03536e-07	-3.41473e-07	4.90990e-08	-2.92374e-07	-4.57166e-09	1.86974e-09	-2.70191e-09	-2.13818e-07	3.34920e-08	-1.80326e-07	5.27119e-07	-1.11057e-07	4.16062e-07
17.474	-5.39680e-08	4.60180e-08	-7.95007e-09	3.99541e-07	-4.32313e-07	-3.27727e-08	6.41251e-08	-1.57717e-08	4.83534e-08	2.45819e-07	-4.38557e-08	2.01963e-07	-3.43870e-07	4.94438e-08	-2.94427e-07	-5.75557e-09	2.35394e-09	-3.40162e-09	-2.15163e-07	3.37026e-08	-1.81460e-07	5.24422e-07	-1.10489e-07	4.13933e-07
17.498	-5.61404e-08	4.78703e-08	-8.27008e-09	3.98612e-07	-4.31309e-07	-3.26966e-08	6.16649e-08	-1.51666e-08	4.64983e-08	2.43900e-07	-4.35134e-08	2.00387e-07	-3.46264e-07	4.97880e-08	-2.96476e-07	-6.93798e-09	2.83753e-09	-4.10044e-09	-2.16505e-07	3.39129e-08	-1.82592e-07	5.21724e-07	-1.09920e-07	4.11804e-07
17.523	-5.83129e-08	4.97228e-08	-8.59012e-09	3.97682e-07	-4.30302e-07	-3.26203e-08	5.92063e-08	-1.45619e-08	4.46444e-08	2.41976e-07	-4.31701e-08	1.98806e-07	-3.48654e-07	5.01316e-08	-2.98522e-07	-8.11885e-09	3.32049e-09	-4.79836e-09	-2.17844e-07	3.41226e-08	-1.83722e-07	5.19026e-07	-1.09352e-07	4.09674e-07
17.547	-6.04857e-08	5.15755e-08	-8.91019e-09	3.96749e-07	-4.29292e-07	-3.25437e-08	5.67494e-08	-1.39576e-08	4.27918e-08	2.40047e-07	-4.28260e-08	1.97221e-07	-3.51039e-07	5.04746e-08	-3.00564e-07	-9.29815e-09	3.80281e-09	-5.49534e-09	-2.19180e-07	3.43319e-08	-1.84848e-07	5.16328e-07	-1.08784e-07	4.07545e-07
17.572	-6.26586e-08	5.34283e-08	-9.23028e-09	3.95814e-07	-4.28281e-07	-3.24670e-08	5.42943e-08	-1.33538e-08	4.09406e-08	2.38114e-07	-4.24811e-08	1.95633e-07	-3.53420e-07	5.08169e-08	-3.02603e-07	-1.04758e-08	4.28447e-09	-6.19138e-09	-2.20514e-07	3.45407e-08	-1.85973e-07	5.13630e-07	-1.08215e-07	4.05415e-07
17.596	-6.48315e-08	5.52811e-08	-9.55038e-09	3.94876e-07	-4.27266e-07	-3.23901e-08	5.18411e-08	-1.27504e-08	3.90907e-08	2.36176e-07	-4.21354e-08	1.94041e-07	-3.55797e-07	5.11587e-08	-3.04638e-07	-1.16519e-08	4.76546e-09	-6.88644e-09	-2.21844e-07	3.47491e-08	-1.87095e-07	5.10932e-07	-1.07647e-07	4.03285e-07
17.621	-6.70044e-08	5.71339e-08	-9.87047e-09	3.93936e-07	-4.26250e-07	-3.23131e-08	4.93897e-08	-1.21475e-08	3.72422e-08	2.34234e-07	-4.17889e-08	1.92445e-07	-3.58169e-07	5.14998e-08	-3.06669e-07	-1.28263e-08	5.24576e-09	-7.58051e-09	-2.23171e-07	3.49570e-08	-1.88214e-07	5.08235e-07	-1.07078e-07	4.01156e-07
17.646	-6.91773e-08	5.89867e-08	-1.01906e-08	3.92995e-07	-4.25231e-07	-3.22358e-08	4.69403e-08	-1.15450e-08	3.53953e-08	2.32287e-07	-4.14416e-08	1.90846e-07	-3.60537e-07	5.18402e-08	-3.08697e-07	-1.39989e-08	5.72536e-09	-8.27356e-09	-2.24495e-07	3.51644e-08	-1.89331e-07	5.05537e-07	-1.06510e-07	3.99027e-07
17.670	-7.13500e-08	6.08394e-08	-1.05106e-08	3.92051e-07	-4.24209e-07	-3.21584e-08	4.44930e-08	-1.09431e-08	3.35499e-08	2.30336e-07	-4.10935e-08	1.89243e-07	-3.62900e-07	5.21801e-08	-3.10720e-07	-1.51698e-08	6.20424e-09	-8.96558e-09	-2.25816e-07	3.53713e-08	-1.90445e-07	5.02840e-07	-1.05942e-07	3.96898e-07
17.695	-7.35225e-08	6.26918e-08	-1.08307e-08	3.91105e-07	-4.23186e-07	-3.20808e-08	4.20478e-08	-1.03417e-08	3.17060e-08	2.28381e-07	-4.07447e-08	1.87636e-07	-3.65259e-07	5.25192e-08	-3.12740e-07	-1.63389e-08	6.68239e-09	-9.65654e-09	-2.27134e-07	3.55778e-08	-1.91556e-07	5.00143e-07	-1.05374e-07	3.94770e-07
17.719	-7.56947e-08	6.45441e-08	-1.11506e-08	3.90157e-07	-4.22160e-07	-3.20030e-08	3.96047e-08	-9.74084e-09	2.98639e-08	2.26422e-07	-4.03951e-08	1.86027e-07	-3.67613e-07	5.28577e-08	-3.14756e-07	-1.75062e-08	7.15979e-09	-1.03464e-08	-2.28449e-07	3.57837e-08	-1.92665e-07	4.97447e-07	-1.04806e-07	3.92642e-07
17.744	-7.78666e-08	6.63960e-08	-1.14706e-08	3.89207e-07	-4.21132e-07	-3.19251e-08	3.71639e-08	-9.14052e-09	2.80234e-08	2.24458e-07	-4.00449e-08	1.84413e-07	-3.69963e-07	5.31956e-08	-3.16767e-07	-1.86716e-08	7.63643e-09	-1.10352e-08	-2.29761e-07	3.59892e-08	-1.93771e-07	4.94752e-07	-1.04238e-07	3.90514e-07
17.768	-8.00381e-08	6.82477e-08	-1.17905e-08	3.88255e-07	-4.20102e-07	-3.18470e-08	3.47254e-08	-8.54076e-09	2.61846e-08	2.22491e-07	-3.96939e-08	1.82797e-07	-3.72308e-07	5.35327e-08	-3.18775e-07	-1.98351e-08	8.11229e-09	-1.17229e-08	-2.31069e-07	3.61941e-08	-1.94875e-07	4.92057e-07	-1.03670e-07	3.88387e-07
17.793	-8.22092e-08	7.00989e-08	-1.21103e-08	3.87301e-07	-4.19070e-07	-3.17688e-08	3.22893e-08	-7.94159e-09	2.43477e-08	2.20520e-07	-3.93422e-08	1.81178e-07	-3.74648e-07	5.38691e-08	-3.20778e-07	-2.09967e-08	8.58737e-09	-1.24094e-08	-2.32374e-07	3.63986e-08	-1.95976e-07	4.89363e-07	-1.03102e-07	3.86260e-07
17.818	-8.43797e-08	7.19497e-08	-1.24300e-08	3.86345e-07	-4.18036e-07	-3.16904e-08	2.98556e-08	-7.34303e-09	2.25126e-08	2.18545e-07	-3.89899e-08	1.79555e-07	-3.76983e-07	5.42049e-08	-3.22778e-07	-2.21564e-08	9.06163e-09	-1.30947e-08	-2.33676e-07	3.66025e-08	-1.97074e-07	4.86669e-07	-1.02535e-07	3.84134e-07
17.842	-8.65497e-08	7.38000e-08	-1.27497e-08	3.85388e-07	-4.16999e-07	-3.16118e-08	2.74244e-08	-6.74508e-09	2.06793e-08	2.16566e-07	-3.86369e-08	1.77930e-07	-3.79313e-07	5.45399e-08	-3.24773e-07	-2.33140e-08	9.53508e-09	-1.37789e-08	-2.34975e-07	3.68059e-08	-1.98169e-07	4.83977e-07	-1.01968e-07	3.82009e-07
17.867	-8.87190e-08	7.56497e-08	-1.30693e-08	3.84428e-07	-4.15961e-07	-3.15331e-08	2.49958e-08	-6.14776e-09	1.88481e-08	2.14584e-07	-3.82833e-08	1.76301e-07	-3.81638e-07	5.48742e-08	-3.26764e-07	-2.44696e-08	1.00077e-08	-1.44619e-08	-2.36270e-07	3.70088e-08	-1.99261e-07	4.81286e-07	-1.01401e-07	3.79885e-07
17.891	-9.08875e-08	7.74988e-08	-1.33887e-08	3.83467e-07	-4.14921e-07	-3.14543e-08	2.25699e-08	-5.55110e-09	1.70188e-08	2.12599e-07	-3.79290e-08	1.74670e-07	-3.83958e-07	5.52078e-08	-3.28750e-07	-2.56231e-08	1.04795e-08	-1.51436e-08	-2.37562e-07	3.72112e-08	-2.00351e-07	4.78595e-07	-1.00834e-07	3.77762e-07
17.916	-9.30553e-08	7.93473e-08	-1.37081e-08	3.82504e-07	-4.13879e-07	-3.13753e-08	2.01466e-08	-4.95510e-09	1.51915e-08	2.10610e-07	-3.75742e-08	1.73036e-07	-3.86273e-07	5.55407e-08	-3.30732e-07	-2.67744e-08	1.09504e-08	-1.58241e-08	-2.38851e-07	3.74131e-08	-2.01438e-07	4.75906e-07	-1.00267e-07	3.75639e-07
17.940	-9.52223e-08	8.11950e-08	-1.40273e-08	3.81539e-07	-4.12835e-07	-3.12961e-08	1.77262e-08	-4.35978e-09	1.33664e-08	2.08618e-07	-3.72188e-08	1.71399e-07	-3.88583e-07	5.58728e-08	-3.32710e-07	-2.79237e-08	1.14204e-08	-1.65033e-08	-2.40136e-07	3.76144e-08	-2.02522e-07	4.73218e-07	-9.97010e-08	3.73517e-07
17.965	-9.73883e-08	8.30419e-08	-1.43463e-08	3.80573e-07	-4.11789e-07	-3.12169e-08	1.53086e-08	-3.76517e-09	1.15434e-08	2.06622e-07	-3.68628e-08	1.69759e-07	-3.90887e-07	5.62042e-08	-3.34683e-07	-2.90708e-08	1.18895e-08	-1.71812e-08	-2.41418e-07	3.78152e-08	-2.03603e-07	4.70532e-07	-9.91349e-08	3.71397e-07
17.990	-9.95533e-08	8.48881e-08	-1.46653e-08	3.79604e-07	-4.10742e-07	-3.11375e-08	1.28939e-08	-3.17127e-09	9.72261e-09	2.04624e-07	-3.65062e-08	1.68117e-07	-3.93186e-07	5.65348e-08	-3.36652e-07	-3.02156e-08	1.23577e-08	-1.78579e-08	-2.42696e-07	3.80154e-08	-2.04681e-07	4.67847e-07	-9.85692e-08	3.69277e-07
18.014	-1.01717e-07	8.67333e-08	-1.49841e-08	3.78635e-07	-4.09693e-07	-3.10579e-08	1.04822e-08	-2.57810e-09	7.90406e-09	2.02622e-07	-3.61491e-08	1.66473e-07	-3.95480e-07	5.68646e-08	-3.38616e-07	-3.13582e-08	1.28251e-08	-1.85331e-08	-2.43971e-07	3.82151e-08	-2.05756e-07	4.65163e-07	-9.80038e-08	3.67159e-07
18.039	-1.03880e-07	8.85776e-08	-1.53027e-08	3.77664e-07	-4.08642e-07	-3.09782e-08	8.07349e-09	-1.98569e-09	6.08780e-09	2.00617e-07	-3.57915e-08	1.64826e-07	-3.97769e-07	5.71936e-08	-3.40575e-07	-3.24985e-08	1.32914e-08	-1.92071e-08	-2.45242e-07	3.84142e-08	-2.06828e-07	4.62481e-07	-9.74387e-08	3.65042e-07
18.063	-1.06042e-07	9.04208e-08	-1.56211e-08	3.76691e-07	-4.07589e-07	-3.08985e-08	5.66792e-09	-1.39403e-09	4.27389e-09	1.98610e-07	-3.54333e-08	1.63177e-07	-4.00052e-07	5.75219e-08	-3.42530e-07	-3.36365e-08	1.37568e-08	-1.98796e-08	-2.46510e-07	3.86128e-08	-2.07897e-07	4.59800e-07	-9.68740e-08	3.62926e-07
18.088	-1.08202e-07	9.22631e-08	-1.59394e-08	3.75716e-07	-4.06535e-07	-3.08185e-08	3.26554e-09	-8.03164e-10	2.46237e-09	1.96600e-07	-3.50747e-08	1.61525e-07	-4.02329e-07	5.78494e-08	-3.44480e-07	-3.47721e-08	1.42213e-08	-2.05508e-08	-2.47774e-07	3.88108e-08	-2.08963e-07	4.57122e-07	-9.63096e-08	3.60812e-07
18.113	-1.10362e-07	9.41042e-08	-1.62575e-08	3.74741e-07	-4.05479e-07	-3.07385e-08	8.66399e-10	-2.13092e-10	6.53307e-10	1.94587e-07	-3.47156e-08	1.59871e-07	-4.04601e-07	5.81760e-08	-3.46425e-07	-3.59054e-08	1.46848e-08	-2.12206e-08	-2.49035e-07	3.90082e-08	-2.10027e-07	4.54445e-07	-9.57456e-08	3.58699e-07
18.137	-1.12519e-07	9.59441e-08	-1.65753e-08	3.73764e-07	-4.04422e-07	-3.06584e-08	-1.52943e-09	3.76166e-10	-1.15327e-09	1.92572e-07	-3.43561e-08	1.58216e-07	-4.06867e-07	5.85019e-08	-3.48365e-07	-3.70362e-08	1.51473e-08	-2.18889e-08	-2.50292e-07	3.92051e-08	-2.11087e-07	4.51770e-07	-9.51820e-08	3.56588e-07
18.162	-1.14676e-07	9.77828e-08	-1.68930e-08	3.72785e-07	-4.03363e-07	-3.05781e-08	-3.92188e-09	9.64594e-10	-2.95729e-09	1.90554e-07	-3.39961e-08	1.56558e-07	-4.09128e-07	5.88269e-08	-3.50301e-07	-3.81645e-08	1.56088e-08	-2.25558e-08	-2.51545e-07	3.94014e-08	-2.12144e-07	4.49097e-07	-9.46188e-08	3.54478e-07
18.186	-1.16831e-07	9.96203e-08	-1.72104e-08	3.71805e-07	-4.02303e-07	-3.04977e-08	-6.31090e-09	1.55217e-09	-4.75872e-09	1.88534e-07	-3.36356e-08	1.54898e-07	-4.11383e-07	5.91511e-08	-3.52231e-07	-3.92904e-08	1.60692e-08	-2.32212e-08	-2.52795e-07	3.95972e-08	-2.13197e-07	4.46426e-07	-9.40561e-08	3.52370e-07
18.211	-1.18984e-07	1.01456e-07	-1.75276e-08	3.70824e-07	-4.01241e-07	-3.04172e-08	-8.69640e-09	2.13889e-09	-6.55751e-09	1.86511e-07	-3.32748e-08	1.53236e-07	-4.13632e-07	5.94745e-08	-3.54157e-07	-4.04137e-08	1.65286e-08	-2.38851e-08	-2.54040e-07	3.97923e-08	-2.14248e-07	4.43757e-07	-9.34938e-08	3.50263e-07
18.235	-1.21136e-07	1.03291e-07	-1.78446e-08	3.69842e-07	-4.00178e-07	-3.03366e-08	-1.10783e-08	2.72473e-09	-8.35360e-09	1.84486e-07	-3.29136e-08	1.51573e-07	-4.15875e-07	5.97970e-08	-3.56078e-07	-4.15345e-08	1.69870e-08	-2.45475e-08	-2.55282e-07	3.99869e-08	-2.15296e-07	4.41090e-07	-9.29319e-08	3.48158e-07
18.260	-1.23286e-07	1.05124e-07	-1.81613e-08	3.68858e-07	-3.99114e-07	-3.02560e-08	-1.34566e-08	3.30968e-09	-1.01469e-08	1.82459e-07	-3.25520e-08	1.49907e-07	-4.18112e-07	6.01187e-08	-3.57993e-07	-4.26527e-08	1.74443e-08	-2.52084e-08	-2.56521e-07	4.01808e-08	-2.16340e-07	4.38426e-07	-9.23706e-08	3.46055e-07
18.285	-1.25434e-07	1.06956e-07	-1.84778e-08	3.67873e-07	-3.98048e-07	-3.01752e-08	-1.58312e-08	3.89371e-09	-1.19375e-08	1.80431e-07	-3.21900e-08	1.48241e-07	-4.20343e-07	6.04395e-08	-3.59903e-07	-4.37682e-08	1.79006e-08	-2.58677e-08	-2.57755e-07	4.03742e-08	-2.17381e-07	4.35764e-07	-9.18097e-08	3.43954e-07
18.309	-1.27580e-07	1.08786e-07	-1.87940e-08	3.66887e-07	-3.96981e-07	-3.00943e-08	-1.82020e-08	4.47681e-09	-1.37252e-08	1.78400e-07	-3.18277e-08	1.46572e-07	-4.22568e-07	6.07594e-08	-3.61809e-07	-4.48811e-08	1.83557e-08	-2.65254e-08	-2.58986e-07	4.05670e-08	-2.18419e-07	4.33104e-07	-9.12494e-08	3.41855e-07
18.334	-1.29725e-07	1.10615e-07	-1.91099e-08	3.65900e-07	-3.95913e-07	-3.00133e-08	-2.05690e-08	5.05898e-09	-1.55100e-08	1.76367e-07	-3.14651e-08	1.44902e-07	-4.24787e-07	6.10785e-08	-3.63709e-07	-4.59913e-08	1.88098e-08	-2.71815e-08	-2.60213e-07	4.07591e-08	-2.19454e-07	4.30447e-07	-9.06896e-08	3.39757e-07
18.358	-1.31867e-07	1.12442e-07	-1.94255e-08	3.64911e-07	-3.94844e-07	-2.99322e-08	-2.29321e-08	5.64018e-09	-1.72919e-08	1.74333e-07	-3.11021e-08	1.43231e-07	-4.27000e-07	6.13967e-08	-3.65603e-07	-4.70988e-08	1.92627e-08	-2.78360e-08	-2.61436e-07	4.09507e-08	-2.20485e-07	4.27792e-07	-9.01303e-08	3.37662e-07
18.383	-1.34008e-07	1.14267e-07	-1.97408e-08	3.63922e-07	-3.93773e-07	-2.98511e-08	-2.52912e-08	6.22040e-09	-1.90708e-08	1.72297e-07	-3.07389e-08	1.41558e-07	-4.29207e-07	6.17140e-08	-3.67493e-07	-4.82035e-08	1.97145e-08	-2.84889e-08	-2.62655e-07	4.11416e-08	-2.21513e-07	4.25141e-07	-8.95716e-08	3.35569e-07
18.407	-1.36146e-07	1.16091e-07	-2.00558e-08	3.62932e-07	-3.92702e-07	-2.97699e-08	-2.76463e-08	6.79964e-09	-2.08466e-08	1.70259e-07	-3.03754e-08	1.39884e-07	-4.31407e-07	6.20304e-08	-3.69377e-07	-4.93054e-08	2.01652e-08	-2.91402e-08	-2.63870e-07	4.13320e-08	-2.22538e-07	4.22492e-07	-8.90135e-08	3.33478e-07
18.432	-1.38283e-07	1.17912e-07	-2.03705e-08	3.61941e-07	-3.91629e-07	-2.96886e-08	-2.99972e-08	7.37787e-09	-2.26194e-08	1.68220e-07	-3.00116e-08	1.38209e-07	-4.33601e-07	6.23458e-08	-3.71255e-07	-5.04044e-08	2.06147e-08	-2.97897e-08	-2.65081e-07	4.15217e-08	-2.23559e-07	4.19845e-07	-8.84560e-08	3.31389e-07
18.457	-1.40417e-07	1.19732e-07	-2.06849e-08	3.60948e-07	-3.90556e-07	-2.96072e-08	-3.23441e-08	7.95507e-09	-2.43890e-08	1.66180e-07	-2.96476e-08	1.36532e-07	-4.35789e-07	6.26604e-08	-3.73128e-07	-5.15006e-08	2.10630e-08	-3.04376e-08	-2.66288e-07	4.17108e-08	-2.24577e-07	4.17202e-07	-8.78991e-08	3.29303e-07
18.481	-1.42549e-07	1.21550e-07	-2.09990e-08	3.59955e-07	-3.89481e-07	-2.95257e-08	-3.46866e-08	8.53123e-09	-2.61554e-08	1.64138e-07	-2.92833e-08	1.34855e-07	-4.37970e-07	6.29740e-08	-3.74996e-07	-5.25939e-08	2.15102e-08	-3.10838e-08	-2.67491e-07	4.18992e-08	-2.25592e-07	4.14562e-07	-8.73428e-08	3.27219e-07
18.506	-1.44678e-07	1.23366e-07	-2.13127e-08	3.58961e-07	-3.88405e-07	-2.94442e-08	-3.70249e-08	9.10634e-09	-2.79186e-08	1.62095e-07	-2.89189e-08	1.33176e-07	-4.40145e-07	6.32867e-08	-3.76858e-07	-5.36843e-08	2.19561e-08	-3.17282e-08	-2.68690e-07	4.20870e-08	-2.26603e-07	4.11925e-07	-8.67872e-08	3.25138e-07
18.530	-1.46805e-07	1.25179e-07	-2.16260e-08	3.57967e-07	-3.87329e-07	-2.93626e-08	-3.93589e-08	9.68038e-09	-2.96785e-08	1.60051e-07	-2.85542e-08	1.31497e-07	-4.42313e-07	6.35985e-08	-3.78715e-07	-5.47717e-08	2.24009e-08	-3.23709e-08	-2.69885e-07	4.22742e-08	-2.27611e-07	4.09291e-07	-8.62322e-08	3.23058e-07
18.555	-1.48930e-07	1.26991e-07	-2.19390e-08	3.56971e-07	-3.86252e-07	-2.92809e-08	-4.16884e-08	1.02533e-08	-3.14351e-08	1.58006e-07	-2.81893e-08	1.29817e-07	-4.44475e-07	6.39093e-08	-3.80565e-07	-5.58561e-08	2.28444e-08	-3.30118e-08	-2.71076e-07	4.24607e-08	-2.28615e-07	4.06660e-07	-8.56779e-08	3.20982e-07
18.579	-1.51052e-07	1.28800e-07	-2.22516e-08	3.55975e-07	-3.85174e-07	-2.91992e-08	-4.40134e-08	1.08252e-08	-3.31883e-08	1.55960e-07	-2.78243e-08	1.28136e-07	-4.46630e-07	6.42192e-08	-3.82410e-07	-5.69375e-08	2.32866e-08	-3.36509e-08	-2.72263e-07	4.26466e-08	-2.29616e-07	4.04032e-07	-8.51244e-08	3.18908e-07
18.604	-1.53171e-07	1.30608e-07	-2.25638e-08	3.54978e-07	-3.84095e-07	-2.91174e-08	-4.63339e-08	1.13959e-08	-3.49380e-08	1.53913e-07	-2.74592e-08	1.26454e-07	-4.48778e-07	6.45281e-08	-3.84250e-07	-5.80159e-08	2.37277e-08	-3.42882e-08	-2.73445e-07	4.28318e-08	-2.30613e-07	4.01408e-07	-8.45715e-08	3.16837e-07
18.629	-1.55288e-07	1.32413e-07	-2.28756e-08	3.53980e-07	-3.83015e-07	-2.90356e-08	-4.86498e-08	1.19655e-08	-3.66843e-08	1.51866e-07	-2.70939e-08	1.24772e-07	-4.50919e-07	6.48360e-08	-3.86083e-07	-5.90911e-08	2.41674e-08	-3.49237e-08	-2.74624e-07	4.30164e-08	-2.31607e-07	3.98787e-07	-8.40193e-08	3.14768e-07
18.653	-1.57402e-07	1.34215e-07	-2.31870e-08	3.52982e-07	-3.81935e-07	-2.89537e-08	-5.09610e-08	1.25339e-08	-3.84271e-08	1.49818e-07	-2.67285e-08	1.23089e-07	-4.53054e-07	6.51429e-08	-3.87911e-07	-6.01632e-08	2.46059e-08	-3.55573e-08	-2.75798e-07	4.32003e-08	-2.32597e-07	3.96170e-07	-8.34679e-08	3.12702e-07
18.678	-1.59513e-07	1.36015e-07	-2.34980e-08	3.51983e-07	-3.80854e-07	-2.88717e-08	-5.32675e-08	1.31012e-08	-4.01663e-08	1.47769e-07	-2.63630e-08	1.21406e-07	-4.55182e-07	6.54489e-08	-3.89733e-07	-6.12322e-08	2.50431e-08	-3.61891e-08	-2.76968e-07	4.33836e-08	-2.33584e-07	3.93557e-07	-8.29173e-08	3.10639e-07
18.702	-1.61622e-07	1.37813e-07	-2.38086e-08	3.50983e-07	-3.79773e-07	-2.87898e-08	-5.55691e-08	1.36673e-08	-4.19018e-08	1.45720e-07	-2.59974e-08	1.19723e-07	-4.57303e-07	6.57538e-08	-3.91549e-07	-6.22980e-08	2.54790e-08	-3.68190e-08	-2.78133e-07	4.35662e-08	-2.34567e-07	3.90947e-07	-8.23674e-08	3.08579e-07
18.727	-1.63727e-07	1.39608e-07	-2.41188e-08	3.49983e-07	-3.78691e-07	-2.87077e-08	-5.78659e-08	1.42322e-08	-4.36337e-08	1.43670e-07	-2.56318e-08	1.18039e-07	-4.59417e-07	6.60578e-08	-3.93359e-07	-6.33605e-08	2.59135e-08	-3.74470e-08	-2.79295e-07	4.37481e-08	-2.35547e-07	3.88341e-07	-8.18183e-08	3.06522e-07
18.751	-1.65830e-07	1.41401e-07	-2.44285e-08	3.48983e-07	-3.77608e-07	-2.86257e-08	-6.01578e-08	1.47959e-08	-4.53619e-08	1.41621e-07	-2.52661e-08	1.16355e-07	-4.61524e-07	6.63607e-08	-3.95163e-07	-6.44198e-08	2.63468e-08	-3.80730e-08	-2.80452e-07	4.39294e-08	-2.36523e-07	3.85738e-07	-8.12701e-08	3.04468e-07
18.776	-1.67929e-07	1.43191e-07	-2.47378e-08	3.47982e-07	-3.76525e-07	-2.85436e-08	-6.24446e-08	1.53584e-08	-4.70863e-08	1.39571e-07	-2.49003e-08	1.14670e-07	-4.63624e-07	6.66627e-08	-3.96961e-07	-6.54758e-08	2.67787e-08	-3.86972e-08	-2.81605e-07	4.41099e-08	-2.37495e-07	3.83140e-07	-8.07226e-08	3.02417e-07
18.801	-1.70025e-07	1.44979e-07	-2.50466e-08	3.46980e-07	-3.75442e-07	-2.84614e-08	-6.47265e-08	1.59196e-08	-4.88069e-08	1.37521e-07	-2.45346e-08	1.12986e-07	-4.65716e-07	6.69636e-08	-3.98753e-07	-6.65285e-08	2.72092e-08	-3.93193e-08	-2.82753e-07	4.42898e-08	-2.38463e-07	3.80546e-07	-8.01760e-08	3.00370e-07
18.825	-1.72119e-07	1.46764e-07	-2.53549e-08	3.45978e-07	-3.74358e-07	-2.83792e-08	-6.70031e-08	1.64795e-08	-5.05236e-08	1.35470e-07	-2.41688e-08	1.11302e-07	-4.67802e-07	6.72634e-08	-4.00538e-07	-6.75779e-08	2.76384e-08	-3.99395e-08	-2.83897e-07	4.44690e-08	-2.39428e-07	3.77955e-07	-7.96303e-08	2.98325e-07
18.850	-1.74208e-07	1.48546e-07	-2.56628e-08	3.44976e-07	-3.73273e-07	-2.82971e-08	-6.92746e-08	1.70382e-08	-5.22364e-08	1.33420e-07	-2.38031e-08	1.09617e-07	-4.69880e-07	6.75622e-08	-4.02318e-07	-6.86239e-08	2.80662e-08	-4.05577e-08	-2.85037e-07	4.46475e-08	-2.40389e-07	3.75369e-07	-7.90854e-08	2.96284e-07
18.874	-1.76295e-07	1.50325e-07	-2.59701e-08	3.43974e-07	-3.72189e-07	-2.82148e-08	-7.15409e-08	1.75956e-08	-5.39453e-08	1.31371e-07	-2.34374e-08	1.07933e-07	-4.71951e-07	6.78600e-08	-4.04091e-07	-6.96665e-08	2.84926e-08	-4.11739e-08	-2.86172e-07	4.48253e-08	-2.41346e-07	3.72787e-07	-7.85415e-08	2.94246e-07
18.899	-1.78378e-07	1.52101e-07	-2.62770e-08	3.42971e-07	-3.71104e-07	-2.81326e-08	-7.38018e-08	1.81517e-08	-5.56502e-08	1.29321e-07	-2.30717e-08	1.06249e-07	-4.74015e-07	6.81567e-08	-4.05858e-07	-7.07056e-08	2.89176e-08	-4.17880e-08	-2.87302e-07	4.50024e-08	-2.42300e-07	3.70210e-07	-7.79984e-08	2.92211e-07
18.924	-1.80458e-07	1.53874e-07	-2.65834e-08	3.41969e-07	-3.70019e-07	-2.80503e-08	-7.60574e-08	1.87064e-08	-5.73510e-08	1.27272e-07	-2.27061e-08	1.04566e-07	-4.76071e-07	6.84524e-08	-4.07618e-07	-7.17413e-08	2.93412e-08	-4.24001e-08	-2.88429e-07	4.51788e-08	-2.43250e-07	3.67636e-07	-7.74562e-08	2.90180e-07
18.948	-1.82534e-07	1.55645e-07	-2.68892e-08	3.40965e-07	-3.68934e-07	-2.79681e-08	-7.83076e-08	1.92599e-08	-5.90477e-08	1.25223e-07	-2.23406e-08	1.02882e-07	-4.78120e-07	6.87470e-08	-4.09373e-07	-7.27735e-08	2.97633e-08	-4.30102e-08	-2.89550e-07	4.53545e-08	-2.44196e-07	3.65068e-07	-7.69150e-08	2.88153e-07
18.973	-1.84607e-07	1.57412e-07	-2.71946e-08	3.39962e-07	-3.67848e-07	-2.78858e-08	-8.05522e-08	1.98119e-08	-6.07403e-08	1.23175e-07	-2.19752e-08	1.01200e-07	-4.80161e-07	6.90405e-08	-4.11120e-07	-7.38021e-08	3.01840e-08	-4.36181e-08	-2.90667e-07	4.55295e-08	-2.45138e-07	3.62503e-07	-7.63747e-08	2.86129e-07
18.997	-1.86676e-07	1.59176e-07	-2.74993e-08	3.38959e-07	-3.66762e-07	-2.78035e-08	-8.27913e-08	2.03627e-08	-6.24287e-08	1.21127e-07	-2.16099e-08	9.95172e-08	-4.82195e-07	6.93329e-08	-4.12862e-07	-7.48272e-08	3.06033e-08	-4.42240e-08	-2.91780e-07	4.57037e-08	-2.46076e-07	3.59943e-07	-7.58354e-08	2.84108e-07
19.022	-1.88741e-07	1.60937e-07	-2.78036e-08	3.37956e-07	-3.65677e-07	-2.77212e-08	-8.50248e-08	2.09120e-08	-6.41128e-08	1.19080e-07	-2.12447e-08	9.78355e-08	-4.84221e-07	6.96243e-08	-4.14597e-07	-7.58487e-08	3.10210e-08	-4.48277e-08	-2.92888e-07	4.58773e-08	-2.47011e-07	3.57388e-07	-7.52971e-08	2.82091e-07
19.046	-1.90803e-07	1.62695e-07	-2.81073e-08	3.36952e-07	-3.64591e-07	-2.76389e-08	-8.72526e-08	2.14599e-08	-6.57927e-08	1.17034e-07	-2.08797e-08	9.61545e-08	-4.86240e-07	6.99145e-08	-4.16325e-07	-7.68666e-08	3.14373e-08	-4.54293e-08	-2.93991e-07	4.60501e-08	-2.47941e-07	3.54838e-07	-7.47598e-08	2.80078e-07
19.071	-1.92860e-07	1.64450e-07	-2.84104e-08	3.35949e-07	-3.63505e-07	-2.75566e-08	-8.94746e-08	2.20064e-08	-6.74682e-08	1.14989e-07	-2.05148e-08	9.44742e-08	-4.88250e-07	7.02037e-08	-4.18047e-07	-7.78809e-08	3.18522e-08	-4.60287e-08	-2.95090e-07	4.62222e-08	-2.48868e-07	3.52293e-07	-7.42235e-08	2.78069e-07
19.096	-1.94914e-07	1.66201e-07	-2.87129e-08	3.34945e-07	-3.62420e-07	-2.74742e-08	-9.16909e-08	2.25515e-08	-6.91393e-08	1.12945e-07	-2.01501e-08	9.27946e-08	-4.90254e-07	7.04917e-08	-4.19762e-07	-7.88914e-08	3.22655e-08	-4.66260e-08	-2.96184e-07	4.63936e-08	-2.49790e-07	3.49752e-07	-7.36882e-08	2.76064e-07
19.120	-1.96964e-07	1.67949e-07	-2.90149e-08	3.33942e-07	-3.61334e-07	-2.73919e-08	-9.39012e-08	2.30952e-08	-7.08061e-08	1.10902e-07	-1.97856e-08	9.11160e-08	-4.92249e-07	7.07786e-08	-4.21470e-07	-7.98983e-08	3.26773e-08	-4.72210e-08	-2.97273e-07	4.65642e-08	-2.50709e-07	3.47216e-07	-7.31539e-08	2.74062e-07
19.145	-1.99010e-07	1.69694e-07	-2.93163e-08	3.32939e-07	-3.60249e-07	-2.73097e-08	-9.61057e-08	2.36373e-08	-7.24683e-08	1.08860e-07	-1.94213e-08	8.94384e-08	-4.94236e-07	7.10644e-08	-4.23172e-07	-8.09014e-08	3.30875e-08	-4.78139e-08	-2.98358e-07	4.67341e-08	-2.51624e-07	3.44685e-07	-7.26207e-08	2.72065e-07
19.169	-2.01052e-07	1.71435e-07	-2.96171e-08	3.31936e-07	-3.59163e-07	-2.72274e-08	-9.83042e-08	2.41781e-08	-7.41261e-08	1.06819e-07	-1.90572e-08	8.77617e-08	-4.96216e-07	7.13490e-08	-4.24867e-07	-8.19007e-08	3.34962e-08	-4.84045e-08	-2.99438e-07	4.69033e-08	-2.52535e-07	3.42160e-07	-7.20886e-08	2.70071e-07
19.194	-2.03089e-07	1.73172e-07	-2.99172e-08	3.30933e-07	-3.58078e-07	-2.71451e-08	-1.00497e-07	2.47173e-08	-7.57793e-08	1.04780e-07	-1.86934e-08	8.60862e-08	-4.98188e-07	7.16325e-08	-4.26555e-07	-8.28963e-08	3.39034e-08	-4.89929e-08	-3.00513e-07	4.70717e-08	-2.53441e-07	3.39639e-07	-7.15576e-08	2.68082e-07
19.218	-2.05123e-07	1.74906e-07	-3.02168e-08	3.29930e-07	-3.56993e-07	-2.70629e-08	-1.02683e-07	2.52550e-08	-7.74279e-08	1.02742e-07	-1.83298e-08	8.44119e-08	-5.00151e-07	7.19148e-08	-4.28236e-07	-8.38881e-08	3.43090e-08	-4.95790e-08	-3.01583e-07	4.72393e-08	-2.54344e-07	3.37124e-07	-7.10277e-08	2.66097e-07
19.243	-2.07152e-07	1.76636e-07	-3.05157e-08	3.28928e-07	-3.55909e-07	-2.69807e-08	-1.04863e-07	2.57912e-08	-7.90718e-08	1.00705e-07	-1.79665e-08	8.27388e-08	-5.02107e-07	7.21960e-08	-4.29911e-07	-8.48759e-08	3.47130e-08	-5.01629e-08	-3.02649e-07	4.74063e-08	-2.55243e-07	3.34614e-07	-7.04989e-08	2.64116e-07
19.268	-2.09177e-07	1.78363e-07	-3.08140e-08	3.27926e-07	-3.54824e-07	-2.68985e-08	-1.07037e-07	2.63259e-08	-8.07110e-08	9.86705e-08	-1.76035e-08	8.10670e-08	-5.04055e-07	7.24761e-08	-4.31578e-07	-8.58600e-08	3.51155e-08	-5.07445e-08	-3.03710e-07	4.75724e-08	-2.56137e-07	3.32110e-07	-6.99712e-08	2.62139e-07
19.292	-2.11197e-07	1.80085e-07	-3.11116e-08	3.26924e-07	-3.53740e-07	-2.68163e-08	-1.09205e-07	2.68590e-08	-8.23455e-08	9.66374e-08	-1.72407e-08	7.93966e-08	-5.05994e-07	7.27549e-08	-4.33239e-07	-8.68401e-08	3.55163e-08	-5.13237e-08	-3.04766e-07	4.77378e-08	-2.57028e-07	3.29611e-07	-6.94447e-08	2.60166e-07
19.317	-2.13213e-07	1.81804e-07	-3.14086e-08	3.25923e-07	-3.52657e-07	-2.67342e-08	-1.11366e-07	2.73906e-08	-8.39752e-08	9.46061e-08	-1.68784e-08	7.77277e-08	-5.07925e-07	7.30326e-08	-4.34893e-07	-8.78162e-08	3.59156e-08	-5.19006e-08	-3.05817e-07	4.79024e-08	-2.57914e-07	3.27117e-07	-6.89194e-08	2.58198e-07
19.341	-2.15225e-07	1.83520e-07	-3.17049e-08	3.24922e-07	-3.51574e-07	-2.66520e-08	-1.13521e-07	2.79206e-08	-8.56001e-08	9.25766e-08	-1.65163e-08	7.60603e-08	-5.09848e-07	7.33092e-08	-4.36539e-07	-8.87884e-08	3.63132e-08	-5.24752e-08	-3.06863e-07	4.80663e-08	-2.58796e-07	3.24630e-07	-6.83952e-08	2.56234e-07
19.366	-2.17231e-07	1.85231e-07	-3.20005e-08	3.23921e-07	-3.50491e-07	-2.65700e-08	-1.15669e-07	2.84490e-08	-8.72201e-08	9.05492e-08	-1.61546e-08	7.43946e-08	-5.11763e-07	7.35845e-08	-4.38179e-07	-8.97567e-08	3.67092e-08	-5.30475e-08	-3.07904e-07	4.82294e-08	-2.59675e-07	3.22147e-07	-6.78723e-08	2.54275e-07
19.390	-2.19234e-07	1.86938e-07	-3.22955e-08	3.22921e-07	-3.49409e-07	-2.64879e-08	-1.17811e-07	2.89758e-08	-8.88352e-08	8.85238e-08	-1.57932e-08	7.27305e-08	-5.13670e-07	7.38586e-08	-4.39811e-07	-9.07209e-08	3.71035e-08	-5.36173e-08	-3.08940e-07	4.83917e-08	-2.60549e-07	3.19671e-07	-6.73505e-08	2.52320e-07
19.415	-2.21231e-07	1.88641e-07	-3.25897e-08	3.21922e-07	-3.48328e-07	-2.64060e-08	-1.19946e-07	2.95010e-08	-9.04453e-08	8.65005e-08	-1.54323e-08	7.10682e-08	-5.15568e-07	7.41315e-08	-4.41436e-07	-9.16810e-08	3.74962e-08	-5.41848e-08	-3.09972e-07	4.85532e-08	-2.61418e-07	3.17200e-07	-6.68299e-08	2.50370e-07
19.440	-2.23224e-07	1.90341e-07	-3.28833e-08	3.20923e-07	-3.47247e-07	-2.63240e-08	-1.22075e-07	3.00245e-08	-9.20504e-08	8.44794e-08	-1.50717e-08	6.94077e-08	-5.17458e-07	7.44033e-08	-4.43054e-07	-9.26371e-08	3.78872e-08	-5.47498e-08	-3.10998e-07	4.87140e-08	-2.62284e-07	3.14735e-07	-6.63106e-08	2.48425e-07
19.464	-2.25212e-07	1.92036e-07	-3.31761e-08	3.19924e-07	-3.46166e-07	-2.62421e-08	-1.24197e-07	3.05464e-08	-9.36505e-08	8.24607e-08	-1.47115e-08	6.77492e-08	-5.19339e-07	7.46738e-08	-4.44665e-07	-9.35891e-08	3.82766e-08	-5.53125e-08	-3.12019e-07	4.88740e-08	-2.63145e-07	3.12276e-07	-6.57926e-08	2.46484e-07
19.489	-2.27195e-07	1.93727e-07	-3.34683e-08	3.18926e-07	-3.45087e-07	-2.61603e-08	-1.26312e-07	3.10667e-08	-9.52454e-08	8.04444e-08	-1.43518e-08	6.60926e-08	-5.21212e-07	7.49430e-08	-4.46269e-07	-9.45369e-08	3.86643e-08	-5.58727e-08	-3.13035e-07	4.90332e-08	-2.64002e-07	3.09824e-07	-6.52758e-08	2.44548e-07
19.513	-2.29173e-07	1.95413e-07	-3.37597e-08	3.17929e-07	-3.44008e-07	-2.60785e-08	-1.28420e-07	3.15852e-08	-9.68352e-08	7.84305e-08	-1.39925e-08	6.44380e-08	-5.23076e-07	7.52111e-08	-4.47865e-07	-9.54806e-08	3.90502e-08	-5.64304e-08	-3.14047e-07	4.91916e-08	-2.64855e-07	3.07377e-07	-6.47603e-08	2.42617e-07
19.538	-2.31146e-07	1.97096e-07	-3.40503e-08	3.16933e-07	-3.42930e-07	-2.59968e-08	-1.30522e-07	3.21021e-08	-9.84199e-08	7.64193e-08	-1.36337e-08	6.27856e-08	-5.24932e-07	7.54779e-08	-4.49454e-07	-9.64201e-08	3.94345e-08	-5.69857e-08	-3.15053e-07	4.93492e-08	-2.65704e-07	3.04936e-07	-6.42461e-08	2.40690e-07
19.562	-2.33114e-07	1.98774e-07	-3.43402e-08	3.15937e-07	-3.41852e-07	-2.59151e-08	-1.32616e-07	3.26172e-08	-9.99993e-08	7.44107e-08	-1.32754e-08	6.11353e-08	-5.26779e-07	7.57435e-08	-4.51035e-07	-9.73555e-08	3.98170e-08	-5.75385e-08	-3.16054e-07	4.95060e-08	-2.66548e-07	3.02502e-07	-6.37332e-08	2.38769e-07
19.587	-2.35077e-07	2.00448e-07	-3.46294e-08	3.14942e-07	-3.40776e-07	-2.58335e-08	-1.34704e-07	3.31307e-08	-1.01573e-07	7.24048e-08	-1.29175e-08	5.94873e-08	-5.28617e-07	7.60078e-08	-4.52609e-07	-9.82865e-08	4.01978e-08	-5.80888e-08	-3.17050e-07	4.96620e-08	-2.67388e-07	3.00074e-07	-6.32216e-08	2.36852e-07
19.612	-2.37035e-07	2.02117e-07	-3.49177e-08	3.13948e-07	-3.39700e-07	-2.57519e-08	-1.36785e-07	3.36424e-08	-1.03142e-07	7.04018e-08	-1.25602e-08	5.78417e-08	-5.30447e-07	7.62709e-08	-4.54176e-07	-9.92134e-08	4.05769e-08	-5.86365e-08	-3.18041e-07	4.98172e-08	-2.68223e-07	2.97652e-07	-6.27114e-08	2.34941e-07
19.636	-2.38987e-07	2.03782e-07	-3.52054e-08	3.12955e-07	-3.38625e-07	-2.56705e-08	-1.38858e-07	3.41523e-08	-1.04706e-07	6.84017e-08	-1.22033e-08	5.61984e-08	-5.32268e-07	7.65327e-08	-4.55735e-07	-1.00136e-07	4.09542e-08	-5.91818e-08	-3.19026e-07	4.99715e-08	-2.69055e-07	2.95237e-07	-6.22025e-08	2.33034e-07
19.661	-2.40934e-07	2.05442e-07	-3.54922e-08	3.11963e-07	-3.37552e-07	-2.55891e-08	-1.40924e-07	3.46605e-08	-1.06264e-07	6.64046e-08	-1.18470e-08	5.45576e-08	-5.34080e-07	7.67933e-08	-4.57287e-07	-1.01054e-07	4.13297e-08	-5.97244e-08	-3.20007e-07	5.01251e-08	-2.69881e-07	2.92828e-07	-6.16950e-08	2.31133e-07
19.685	-2.42876e-07	2.07098e-07	-3.57782e-08	3.10971e-07	-3.36479e-07	-2.55077e-08	-1.42983e-07	3.51669e-08	-1.07816e-07	6.44106e-08	-1.14913e-08	5.29194e-08	-5.35883e-07	7.70526e-08	-4.58831e-07	-1.01968e-07	4.17035e-08	-6.02646e-08	-3.20982e-07	5.02779e-08	-2.70704e-07	2.90426e-07	-6.11889e-08	2.29237e-07
19.710	-2.44812e-07	2.08749e-07	-3.60635e-08	3.09981e-07	-3.35407e-07	-2.54265e-08	-1.45035e-07	3.56716e-08	-1.09363e-07	6.24198e-08	-1.11361e-08	5.12837e-08	-5.37678e-07	7.73106e-08	-4.60367e-07	-1.02878e-07	4.20755e-08	-6.08021e-08	-3.21952e-07	5.04298e-08	-2.71522e-07	2.88030e-07	-6.06842e-08	2.27346e-07
19.735	-2.46743e-07	2.10395e-07	-3.63479e-08	3.08991e-07	-3.34337e-07	-2.53453e-08	-1.47079e-07	3.61744e-08	-1.10905e-07	6.04323e-08	-1.07815e-08	4.96508e-08	-5.39463e-07	7.75673e-08	-4.61896e-07	-1.03783e-07	4.24457e-08	-6.13371e-08	-3.22917e-07	5.05809e-08	-2.72336e-07	2.85641e-07	-6.01809e-08	2.25460e-07
19.759	-2.48668e-07	2.12037e-07	-3.66315e-08	3.08003e-07	-3.33267e-07	-2.52642e-08	-1.49116e-07	3.66754e-08	-1.12441e-07	5.84481e-08	-1.04275e-08	4.80205e-08	-5.41240e-07	7.78228e-08	-4.63417e-07	-1.04683e-07	4.28141e-08	-6.18694e-08	-3.23876e-07	5.07312e-08	-2.73145e-07	2.83259e-07	-5.96790e-08	2.23580e-07
19.784	-2.50588e-07	2.13673e-07	-3.69143e-08	3.07015e-07	-3.32199e-07	-2.51833e-08	-1.51146e-07	3.71746e-08	-1.13971e-07	5.64673e-08	-1.00741e-08	4.63932e-08	-5.43007e-07	7.80769e-08	-4.64930e-07	-1.05580e-07	4.31806e-08	-6.23992e-08	-3.24830e-07	5.08807e-08	-2.73950e-07	2.80884e-07	-5.91785e-08	2.21705e-07
19.808	-2.52502e-07	2.15305e-07	-3.71962e-08	3.06029e-07	-3.31131e-07	-2.51023e-08	-1.53168e-07	3.76719e-08	-1.15496e-07	5.44901e-08	-9.72139e-09	4.47687e-08	-5.44766e-07	7.83298e-08	-4.66436e-07	-1.06472e-07	4.35454e-08	-6.29263e-08	-3.25779e-07	5.10293e-08	-2.74750e-07	2.78515e-07	-5.86795e-08	2.19836e-07
19.833	-2.54410e-07	2.16932e-07	-3.74773e-08	3.05044e-07	-3.30065e-07	-2.50215e-08	-1.55182e-07	3.81674e-08	-1.17015e-07	5.25164e-08	-9.36928e-09	4.31471e-08	-5.46515e-07	7.85813e-08	-4.67934e-07	-1.07359e-07	4.39083e-08	-6.34507e-08	-3.26723e-07	5.11771e-08	-2.75546e-07	2.76154e-07	-5.81820e-08	2.17972e-07
19.857	-2.56312e-07	2.18555e-07	-3.77575e-08	3.04060e-07	-3.29000e-07	-2.49408e-08	-1.57189e-07	3.86610e-08	-1.18528e-07	5.05464e-08	-9.01782e-09	4.15286e-08	-5.48255e-07	7.88315e-08	-4.69424e-07	-1.08242e-07	4.42694e-08	-6.39725e-08	-3.27661e-07	5.13241e-08	-2.76337e-07	2.73799e-07	-5.76859e-08	2.16113e-07
19.882	-2.58209e-07	2.20172e-07	-3.80369e-08	3.03077e-07	-3.27937e-07	-2.48602e-08	-1.59189e-07	3.91527e-08	-1.20036e-07	4.85802e-08	-8.66704e-09	3.99132e-08	-5.49986e-07	7.90804e-08	-4.70906e-07	-1.09120e-07	4.46286e-08	-6.44916e-08	-3.28594e-07	5.14702e-08	-2.77124e-07	2.71452e-07	-5.71913e-08	2.14260e-07
19.907	-2.60099e-07	2.21784e-07	-3.83154e-08	3.02095e-07	-3.26875e-07	-2.47797e-08	-1.61180e-07	3.96425e-08	-1.21538e-07	4.66179e-08	-8.31694e-09	3.83010e-08	-5.51708e-07	7.93280e-08	-4.72380e-07	-1.09994e-07	4.49860e-08	-6.50080e-08	-3.29521e-07	5.16155e-08	-2.77906e-07	2.69111e-07	-5.66983e-08	2.12413e-07
19.931	-2.61984e-07	2.23391e-07	-3.85930e-08	3.01115e-07	-3.25814e-07	-2.46993e-08	-1.63164e-07	4.01304e-08	-1.23033e-07	4.46595e-08	-7.96755e-09	3.66919e-08	-5.53421e-07	7.95743e-08	-4.73847e-07	-1.10863e-07	4.53415e-08	-6.55217e-08	-3.30443e-07	5.17599e-08	-2.78683e-07	2.66778e-07	-5.62067e-08	2.10572e-07
19.956	-2.63862e-07	2.24993e-07	-3.88698e-08	3.00136e-07	-3.24755e-07	-2.46190e-08	-1.65140e-07	4.06164e-08	-1.24523e-07	4.27051e-08	-7.61887e-09	3.50862e-08	-5.55124e-07	7.98192e-08	-4.75305e-07	-1.11728e-07	4.56951e-08	-6.60327e-08	-3.31360e-07	5.19035e-08	-2.79456e-07	2.64453e-07	-5.57167e-08	2.08736e-07
19.980	-2.65735e-07	2.26589e-07	-3.91456e-08	2.99158e-07	-3.23697e-07	-2.45388e-08	-1.67108e-07	4.11004e-08	-1.26007e-07	4.07548e-08	-7.27093e-09	3.34839e-08	-5.56818e-07	8.00628e-08	-4.76755e-07	-1.12588e-07	4.60468e-08	-6.65410e-08	-3.32271e-07	5.20462e-08	-2.80225e-07	2.62134e-07	-5.52282e-08	2.06906e-07
20.005	-2.67601e-07	2.28181e-07	-3.94205e-08	2.98182e-07	-3.22641e-07	-2.44587e-08	-1.69068e-07	4.15825e-08	-1.27485e-07	3.88087e-08	-6.92373e-09	3.18850e-08	-5.58503e-07	8.03050e-08	-4.78198e-07	-1.13443e-07	4.63966e-08	-6.70465e-08	-3.33177e-07	5.21881e-08	-2.80989e-07	2.59823e-07	-5.47413e-08	2.05082e-07
20.029	-2.69461e-07	2.29767e-07	-3.96946e-08	2.97207e-07	-3.21586e-07	-2.43787e-08	-1.71020e-07	4.20626e-08	-1.28957e-07	3.68669e-08	-6.57729e-09	3.02896e-08	-5.60178e-07	8.05459e-08	-4.79632e-07	-1.14294e-07	4.67445e-08	-6.75492e-08	-3.34077e-07	5.23291e-08	-2.81748e-07	2.57519e-07	-5.42560e-08	2.03263e-07
20.054	-2.71315e-07	2.31348e-07	-3.99677e-08	2.96233e-07	-3.20532e-07	-2.42989e-08	-1.72964e-07	4.25407e-08	-1.30423e-07	3.49294e-08	-6.23163e-09	2.86977e-08	-5.61844e-07	8.07854e-08	-4.81058e-07	-1.15140e-07	4.70905e-08	-6.80492e-08	-3.34972e-07	5.24692e-08	-2.82503e-07	2.55223e-07	-5.37723e-08	2.01451e-07
20.079	-2.73163e-07	2.32923e-07	-4.02398e-08	2.95262e-07	-3.19481e-07	-2.42191e-08	-1.74900e-07	4.30169e-08	-1.31883e-07	3.29963e-08	-5.88676e-09	2.71096e-08	-5.63500e-07	8.10235e-08	-4.82477e-07	-1.15981e-07	4.74346e-08	-6.85464e-08	-3.35861e-07	5.26085e-08	-2.83252e-07	2.52935e-07	-5.32901e-08	1.99645e-07
20.103	-2.75004e-07	2.34493e-07	-4.05110e-08	2.94291e-07	-3.18431e-07	-2.41395e-08	-1.76828e-07	4.34910e-08	-1.33336e-07	3.10678e-08	-5.54270e-09	2.55251e-08	-5.65147e-07	8.12603e-08	-4.83887e-07	-1.16817e-07	4.77767e-08	-6.90408e-08	-3.36745e-07	5.27469e-08	-2.83998e-07	2.50654e-07	-5.28096e-08	1.97845e-07
20.128	-2.76839e-07	2.36057e-07	-4.07813e-08	2.93322e-07	-3.17382e-07	-2.40601e-08	-1.78747e-07	4.39631e-08	-1.34784e-07	2.91438e-08	-5.19945e-09	2.39444e-08	-5.66784e-07	8.14957e-08	-4.85288e-07	-1.17649e-07	4.81169e-08	-6.95324e-08	-3.37623e-07	5.28845e-08	-2.84738e-07	2.48381e-07	-5.23307e-08	1.96050e-07
20.152	-2.78667e-07	2.37616e-07	-4.10506e-08	2.92355e-07	-3.16336e-07	-2.39807e-08	-1.80658e-07	4.44332e-08	-1.36225e-07	2.72245e-08	-4.85704e-09	2.23675e-08	-5.68412e-07	8.17298e-08	-4.86682e-07	-1.18476e-07	4.84551e-08	-7.00211e-08	-3.38495e-07	5.30211e-08	-2.85474e-07	2.46116e-07	-5.18534e-08	1.94262e-07
20.177	-2.80489e-07	2.39170e-07	-4.13190e-08	2.91389e-07	-3.15291e-07	-2.39015e-08	-1.82561e-07	4.49012e-08	-1.37660e-07	2.53100e-08	-4.51547e-09	2.07945e-08	-5.70030e-07	8.19624e-08	-4.88067e-07	-1.19298e-07	4.87913e-08	-7.05070e-08	-3.39362e-07	5.31569e-08	-2.86205e-07	2.43858e-07	-5.13778e-08	1.92481e-07
20.201	-2.82304e-07	2.40717e-07	-4.15864e-08	2.90425e-07	-3.14247e-07	-2.38224e-08	-1.84456e-07	4.53672e-08	-1.39089e-07	2.34003e-08	-4.17477e-09	1.92255e-08	-5.71638e-07	8.21937e-08	-4.89445e-07	-1.20116e-07	4.91256e-08	-7.09901e-08	-3.40223e-07	5.32918e-08	-2.86932e-07	2.41609e-07	-5.09038e-08	1.90705e-07
20.226	-2.84112e-07	2.42259e-07	-4.18528e-08	2.89463e-07	-3.13206e-07	-2.37435e-08	-1.86342e-07	4.58311e-08	-1.40511e-07	2.14955e-08	-3.83494e-09	1.76606e-08	-5.73237e-07	8.24235e-08	-4.90813e-07	-1.20928e-07	4.94579e-08	-7.14703e-08	-3.41079e-07	5.34259e-08	-2.87653e-07	2.39367e-07	-5.04315e-08	1.88936e-07
20.251	-2.85914e-07	2.43796e-07	-4.21182e-08	2.88502e-07	-3.12167e-07	-2.36647e-08	-1.88220e-07	4.62930e-08	-1.41927e-07	1.95957e-08	-3.49600e-09	1.60997e-08	-5.74826e-07	8.26520e-08	-4.92174e-07	-1.21736e-07	4.97882e-08	-7.19476e-08	-3.41929e-07	5.35590e-08	-2.88370e-07	2.37133e-07	-4.99609e-08	1.87173e-07
20.275	-2.87709e-07	2.45326e-07	-4.23826e-08	2.87543e-07	-3.11129e-07	-2.35860e-08	-1.90089e-07	4.67527e-08	-1.43336e-07	1.77010e-08	-3.15797e-09	1.45430e-08	-5.76405e-07	8.28791e-08	-4.93526e-07	-1.22539e-07	5.01165e-08	-7.24221e-08	-3.42773e-07	5.36913e-08	-2.89082e-07	2.34908e-07	-4.94921e-08	1.85416e-07
20.300	-2.89497e-07	2.46851e-07	-4.26460e-08	2.86586e-07	-3.10093e-07	-2.35075e-08	-1.91950e-07	4.72103e-08	-1.44739e-07	1.58114e-08	-2.82086e-09	1.29906e-08	-5.77974e-07	8.31047e-08	-4.94870e-07	-1.23336e-07	5.04429e-08	-7.28936e-08	-3.43612e-07	5.38226e-08	-2.89789e-07	2.32691e-07	-4.90249e-08	1.83666e-07
20.324	-2.91278e-07	2.48370e-07	-4.29084e-08	2.85631e-07	-3.09060e-07	-2.34292e-08	-1.93802e-07	4.76658e-08	-1.46136e-07	1.39271e-08	-2.48468e-09	1.14424e-08	-5.79534e-07	8.33290e-08	-4.96205e-07	-1.24129e-07	5.07671e-08	-7.33622e-08	-3.44445e-07	5.39531e-08	-2.90492e-07	2.30481e-07	-4.85594e-08	1.81922e-07
20.349	-2.93052e-07	2.49883e-07	-4.31698e-08	2.84677e-07	-3.08028e-07	-2.33509e-08	-1.95645e-07	4.81192e-08	-1.47526e-07	1.20480e-08	-2.14945e-09	9.89859e-09	-5.81083e-07	8.35518e-08	-4.97532e-07	-1.24917e-07	5.10894e-08	-7.38279e-08	-3.45272e-07	5.40827e-08	-2.91190e-07	2.28280e-07	-4.80957e-08	1.80185e-07
20.374	-2.94820e-07	2.51389e-07	-4.34301e-08	2.83726e-07	-3.06998e-07	-2.32729e-08	-1.97480e-07	4.85704e-08	-1.48909e-07	1.01744e-08	-1.81518e-09	8.35921e-09	-5.82623e-07	8.37732e-08	-4.98850e-07	-1.25700e-07	5.14097e-08	-7.42907e-08	-3.46094e-07	5.42114e-08	-2.91882e-07	2.26088e-07	-4.76338e-08	1.78454e-07
20.398	-2.96580e-07	2.52890e-07	-4.36894e-08	2.82776e-07	-3.05971e-07	-2.31950e-08	-1.99306e-07	4.90195e-08	-1.50286e-07	8.30621e-09	-1.48188e-09	6.82433e-09	-5.84153e-07	8.39931e-08	-5.00160e-07	-1.26478e-07	5.17279e-08	-7.47505e-08	-3.46910e-07	5.43391e-08	-2.92570e-07	2.23904e-07	-4.71736e-08	1.76730e-07
20.423	-2.98333e-07	2.54385e-07	-4.39477e-08	2.81828e-07	-3.04946e-07	-2.31173e-08	-2.01123e-07	4.94664e-08	-1.51656e-07	6.44356e-09	-1.14957e-09	5.29399e-09	-5.85673e-07	8.42117e-08	-5.01461e-07	-1.27251e-07	5.20440e-08	-7.52074e-08	-3.47719e-07	5.44660e-08	-2.93253e-07	2.21728e-07	-4.67151e-08	1.75013e-07
20.447	-3.00079e-07	2.55874e-07	-4.42048e-08	2.80883e-07	-3.03922e-07	-2.30397e-08	-2.02931e-07	4.99111e-08	-1.53020e-07	4.58654e-09	-8.18269e-10	3.76827e-09	-5.87183e-07	8.44287e-08	-5.02754e-07	-1.28019e-07	5.23581e-08	-7.56613e-08	-3.48524e-07	5.45920e-08	-2.93932e-07	2.19560e-07	-4.62585e-08	1.73302e-07
20.472	-3.01818e-07	2.57357e-07	-4.44610e-08	2.79939e-07	-3.02901e-07	-2.29623e-08	-2.04730e-07	5.03537e-08	-1.54376e-07	2.73521e-09	-4.87980e-10	2.24723e-09	-5.88682e-07	8.46444e-08	-5.04038e-07	-1.28782e-07	5.26701e-08	-7.61122e-08	-3.49322e-07	5.47170e-08	-2.94605e-07	2.17402e-07	-4.58037e-08	1.71598e-07
20.496	-3.03549e-07	2.58833e-07	-4.47160e-08	2.78997e-07	-3.01882e-07	-2.28850e-08	-2.06520e-07	5.07940e-08	-1.55726e-07	8.89650e-10	-1.58719e-10	7.30930e-10	-5.90172e-07	8.48586e-08	-5.05313e-07	-1.29540e-07	5.29801e-08	-7.65601e-08	-3.50115e-07	5.48412e-08	-2.95273e-07	2.15251e-07	-4.53507e-08	1.69901e-07
20.521	-3.05273e-07	2.60303e-07	-4.49700e-08	2.78058e-07	-3.00866e-07	-2.28080e-08	-2.08302e-07	5.12321e-08	-1.57069e-07	-9.50063e-10	1.69497e-10	-7.80565e-10	-5.91652e-07	8.50713e-08	-5.06580e-07	-1.30293e-07	5.32880e-08	-7.70050e-08	-3.50901e-07	5.49644e-08	-2.95937e-07	2.13110e-07	-4.48995e-08	1.68210e-07
20.546	-3.06990e-07	2.61767e-07	-4.52229e-08	2.77120e-07	-2.99851e-07	-2.27311e-08	-2.10074e-07	5.16680e-08	-1.58406e-07	-2.78385e-09	4.96658e-10	-2.28719e-09	-5.93121e-07	8.52826e-08	-5.07838e-07	-1.31041e-07	5.35938e-08	-7.74469e-08	-3.51682e-07	5.50867e-08	-2.96595e-07	2.10977e-07	-4.44501e-08	1.66527e-07
20.570	-3.08699e-07	2.63225e-07	-4.54747e-08	2.76185e-07	-2.98839e-07	-2.26544e-08	-2.11837e-07	5.21016e-08	-1.59735e-07	-4.61164e-09	8.22748e-10	-3.78890e-09	-5.94580e-07	8.54924e-08	-5.09088e-07	-1.31783e-07	5.38975e-08	-7.78858e-08	-3.52457e-07	5.52081e-08	-2.97249e-07	2.08853e-07	-4.40026e-08	1.64850e-07
20.595	-3.10401e-07	2.64676e-07	-4.57254e-08	2.75252e-07	-2.97830e-07	-2.25778e-08	-2.13591e-07	5.25330e-08	-1.61058e-07	-6.43336e-09	1.14775e-09	-5.28561e-09	-5.96029e-07	8.57008e-08	-5.10329e-07	-1.32521e-07	5.41991e-08	-7.83216e-08	-3.53226e-07	5.53285e-08	-2.97898e-07	2.06738e-07	-4.35570e-08	1.63181e-07
20.619	-3.12096e-07	2.66120e-07	-4.59750e-08	2.74321e-07	-2.96822e-07	-2.25015e-08	-2.15336e-07	5.29621e-08	-1.62373e-07	-8.24893e-09	1.47166e-09	-6.77727e-09	-5.97468e-07	8.59077e-08	-5.11561e-07	-1.33253e-07	5.44986e-08	-7.87544e-08	-3.53989e-07	5.54481e-08	-2.98541e-07	2.04631e-07	-4.31132e-08	1.61518e-07
20.644	-3.13782e-07	2.67559e-07	-4.62235e-08	2.73392e-07	-2.95818e-07	-2.24253e-08	-2.17071e-07	5.33889e-08	-1.63682e-07	-1.00583e-08	1.79446e-09	-8.26382e-09	-5.98897e-07	8.61131e-08	-5.12784e-07	-1.33980e-07	5.47960e-08	-7.91842e-08	-3.54747e-07	5.55667e-08	-2.99180e-07	2.02534e-07	-4.26713e-08	1.59863e-07
20.668	-3.15461e-07	2.68991e-07	-4.64709e-08	2.72466e-07	-2.94815e-07	-2.23493e-08	-2.18797e-07	5.38135e-08	-1.64984e-07	-1.18613e-08	2.11614e-09	-9.74520e-09	-6.00315e-07	8.63170e-08	-5.13998e-07	-1.34702e-07	5.50912e-08	-7.96109e-08	-3.55498e-07	5.56844e-08	-2.99813e-07	2.00446e-07	-4.22313e-08	1.58214e-07
20.693	-3.17133e-07	2.70416e-07	-4.67171e-08	2.71542e-07	-2.93815e-07	-2.22735e-08	-2.20514e-07	5.42358e-08	-1.66278e-07	-1.36580e-08	2.43668e-09	-1.12213e-08	-6.01723e-07	8.65195e-08	-5.15204e-07	-1.35419e-07	5.53844e-08	-8.00344e-08	-3.56243e-07	5.58011e-08	-3.00442e-07	1.98366e-07	-4.17932e-08	1.56573e-07
20.718	-3.18797e-07	2.71834e-07	-4.69622e-08	2.70620e-07	-2.92818e-07	-2.21979e-08	-2.22221e-07	5.46557e-08	-1.67566e-07	-1.54483e-08	2.75607e-09	-1.26922e-08	-6.03121e-07	8.67205e-08	-5.16400e-07	-1.36130e-07	5.56753e-08	-8.04550e-08	-3.56983e-07	5.59170e-08	-3.01066e-07	1.96296e-07	-4.13570e-08	1.54939e-07
20.742	-3.20452e-07	2.73246e-07	-4.72061e-08	2.69701e-07	-2.91823e-07	-2.21225e-08	-2.23919e-07	5.50733e-08	-1.68846e-07	-1.72320e-08	3.07430e-09	-1.41577e-08	-6.04508e-07	8.69199e-08	-5.17588e-07	-1.36837e-07	5.59642e-08	-8.08724e-08	-3.57716e-07	5.60318e-08	-3.01684e-07	1.94235e-07	-4.09227e-08	1.53312e-07
20.767	-3.22100e-07	2.74652e-07	-4.74489e-08	2.68784e-07	-2.90831e-07	-2.20473e-08	-2.25608e-07	5.54886e-08	-1.70119e-07	-1.90091e-08	3.39135e-09	-1.56178e-08	-6.05885e-07	8.71179e-08	-5.18767e-07	-1.37538e-07	5.62509e-08	-8.12867e-08	-3.58444e-07	5.61458e-08	-3.02298e-07	1.92183e-07	-4.04904e-08	1.51692e-07
20.791	-3.23741e-07	2.76050e-07	-4.76905e-08	2.67869e-07	-2.89841e-07	-2.19723e-08	-2.27287e-07	5.59015e-08	-1.71385e-07	-2.07796e-08	3.70722e-09	-1.70724e-08	-6.07251e-07	8.73144e-08	-5.19937e-07	-1.38233e-07	5.65354e-08	-8.16979e-08	-3.59165e-07	5.62588e-08	-3.02906e-07	1.90140e-07	-4.00601e-08	1.50080e-07
20.816	-3.25373e-07	2.77442e-07	-4.79309e-08	2.66957e-07	-2.88855e-07	-2.18974e-08	-2.28956e-07	5.63121e-08	-1.72644e-07	-2.25434e-08	4.02188e-09	-1.85215e-08	-6.08607e-07	8.75093e-08	-5.21098e-07	-1.38924e-07	5.68178e-08	-8.21059e-08	-3.59880e-07	5.63709e-08	-3.03510e-07	1.88107e-07	-3.96317e-08	1.48475e-07
20.840	-3.26997e-07	2.78827e-07	-4.81702e-08	2.66048e-07	-2.87870e-07	-2.18228e-08	-2.30616e-07	5.67203e-08	-1.73896e-07	-2.43003e-08	4.33533e-09	-1.99650e-08	-6.09953e-07	8.77028e-08	-5.22250e-07	-1.39609e-07	5.70980e-08	-8.25108e-08	-3.60590e-07	5.64820e-08	-3.04108e-07	1.86083e-07	-3.92052e-08	1.46878e-07
20.865	-3.28613e-07	2.80205e-07	-4.84083e-08	2.65141e-07	-2.86889e-07	-2.17484e-08	-2.32266e-07	5.71262e-08	-1.75140e-07	-2.60504e-08	4.64756e-09	-2.14028e-08	-6.11288e-07	8.78947e-08	-5.23393e-07	-1.40289e-07	5.73761e-08	-8.29126e-08	-3.61293e-07	5.65921e-08	-3.04701e-07	1.84068e-07	-3.87808e-08	1.45287e-07
20.890	-3.30221e-07	2.81576e-07	-4.86452e-08	2.64236e-07	-2.85910e-07	-2.16742e-08	-2.33906e-07	5.75296e-08	-1.76377e-07	-2.77935e-08	4.95854e-09	-2.28350e-08	-6.12612e-07	8.80852e-08	-5.24527e-07	-1.40963e-07	5.76519e-08	-8.33113e-08	-3.61990e-07	5.67014e-08	-3.05289e-07	1.82063e-07	-3.83583e-08	1.43705e-07
20.914	-3.31821e-07	2.82940e-07	-4.88809e-08	2.63334e-07	-2.84934e-07	-2.16003e-08	-2.35537e-07	5.79307e-08	-1.77606e-07	-2.95296e-08	5.26828e-09	-2.42613e-08	-6.13926e-07	8.82741e-08	-5.25652e-07	-1.41632e-07	5.79256e-08	-8.37067e-08	-3.62682e-07	5.68096e-08	-3.05872e-07	1.80068e-07	-3.79379e-08	1.42130e-07
20.939	-3.33413e-07	2.84298e-07	-4.91153e-08	2.62435e-07	-2.83961e-07	-2.15265e-08	-2.37158e-07	5.83293e-08	-1.78828e-07	-3.12586e-08	5.57675e-09	-2.56819e-08	-6.15229e-07	8.84615e-08	-5.26768e-07	-1.42296e-07	5.81971e-08	-8.40990e-08	-3.63367e-07	5.69169e-08	-3.06450e-07	1.78082e-07	-3.75195e-08	1.40562e-07
20.963	-3.34997e-07	2.85648e-07	-4.93486e-08	2.61538e-07	-2.82991e-07	-2.14529e-08	-2.38769e-07	5.87256e-08	-1.80043e-07	-3.29805e-08	5.88394e-09	-2.70966e-08	-6.16522e-07	8.86473e-08	-5.27875e-07	-1.42954e-07	5.84663e-08	-8.44881e-08	-3.64046e-07	5.70233e-08	-3.07022e-07	1.76105e-07	-3.71031e-08	1.39002e-07
20.988	-3.36572e-07	2.86991e-07	-4.95807e-08	2.60644e-07	-2.82024e-07	-2.13796e-08	-2.40370e-07	5.91194e-08	-1.81251e-07	-3.46952e-08	6.18985e-09	-2.85053e-08	-6.17804e-07	8.88317e-08	-5.28972e-07	-1.43607e-07	5.87334e-08	-8.48741e-08	-3.64718e-07	5.71287e-08	-3.07590e-07	1.74138e-07	-3.66887e-08	1.37450e-07
21.012	-3.38139e-07	2.88327e-07	-4.98115e-08	2.59753e-07	-2.81060e-07	-2.13065e-08	-2.41961e-07	5.95107e-08	-1.82450e-07	-3.64025e-08	6.49445e-09	-2.99081e-08	-6.19075e-07	8.90145e-08	-5.30061e-07	-1.44255e-07	5.89983e-08	-8.52568e-08	-3.65385e-07	5.72331e-08	-3.08152e-07	1.72181e-07	-3.62764e-08	1.35905e-07
21.037	-3.39697e-07	2.89656e-07	-5.00411e-08	2.58864e-07	-2.80098e-07	-2.12336e-08	-2.43542e-07	5.98996e-08	-1.83643e-07	-3.81025e-08	6.79775e-09	-3.13048e-08	-6.20336e-07	8.91957e-08	-5.31140e-07	-1.44897e-07	5.92609e-08	-8.56363e-08	-3.66046e-07	5.73366e-08	-3.08709e-07	1.70234e-07	-3.58661e-08	1.34368e-07
21.062	-3.41247e-07	2.90978e-07	-5.02694e-08	2.57979e-07	-2.79140e-07	-2.11610e-08	-2.45113e-07	6.02860e-08	-1.84827e-07	-3.97951e-08	7.09971e-09	-3.26954e-08	-6.21586e-07	8.93754e-08	-5.32210e-07	-1.45534e-07	5.95213e-08	-8.60126e-08	-3.66700e-07	5.74391e-08	-3.09261e-07	1.68297e-07	-3.54579e-08	1.32839e-07
21.086	-3.42789e-07	2.92292e-07	-5.04965e-08	2.57096e-07	-2.78184e-07	-2.10886e-08	-2.46675e-07	6.06700e-08	-1.86005e-07	-4.14802e-08	7.40034e-09	-3.40799e-08	-6.22825e-07	8.95536e-08	-5.33271e-07	-1.46165e-07	5.97795e-08	-8.63857e-08	-3.67348e-07	5.75406e-08	-3.09808e-07	1.66369e-07	-3.50518e-08	1.31317e-07
21.111	-3.44322e-07	2.93600e-07	-5.07223e-08	2.56216e-07	-2.77232e-07	-2.10164e-08	-2.48226e-07	6.10515e-08	-1.87174e-07	-4.31577e-08	7.69962e-09	-3.54581e-08	-6.24053e-07	8.97302e-08	-5.34323e-07	-1.46791e-07	6.00354e-08	-8.67556e-08	-3.67990e-07	5.76412e-08	-3.10349e-07	1.64451e-07	-3.46478e-08	1.29804e-07
21.135	-3.45847e-07	2.94900e-07	-5.09469e-08	2.55338e-07	-2.76283e-07	-2.09444e-08	-2.49767e-07	6.14305e-08	-1.88336e-07	-4.48276e-08	7.99754e-09	-3.68301e-08	-6.25271e-07	8.99053e-08	-5.35366e-07	-1.47411e-07	6.02891e-08	-8.71222e-08	-3.68626e-07	5.77408e-08	-3.10886e-07	1.62544e-07	-3.42458e-08	1.28298e-07
21.160	-3.47362e-07	2.96192e-07	-5.11702e-08	2.54464e-07	-2.75337e-07	-2.08727e-08	-2.51297e-07	6.18070e-08	-1.89490e-07	-4.64898e-08	8.29409e-09	-3.81957e-08	-6.26478e-07	9.00788e-08	-5.36399e-07	-1.48026e-07	6.05406e-08	-8.74856e-08	-3.69256e-07	5.78394e-08	-3.11417e-07	1.60646e-07	-3.38460e-08	1.26800e-07
21.185	-3.48870e-07	2.97477e-07	-5.13923e-08	2.53593e-07	-2.74394e-07	-2.08012e-08	-2.52818e-07	6.21809e-08	-1.90637e-07	-4.81443e-08	8.58926e-09	-3.95550e-08	-6.27673e-07	9.02508e-08	-5.37423e-07	-1.48636e-07	6.07898e-08	-8.78457e-08	-3.69879e-07	5.79371e-08	-3.11942e-07	1.58758e-07	-3.34483e-08	1.25310e-07
21.209	-3.50368e-07	2.98755e-07	-5.16130e-08	2.52724e-07	-2.73454e-07	-2.07300e-08	-2.54328e-07	6.25524e-08	-1.91776e-07	-4.97909e-08	8.88303e-09	-4.09079e-08	-6.28859e-07	9.04212e-08	-5.38437e-07	-1.49239e-07	6.10368e-08	-8.82026e-08	-3.70497e-07	5.80338e-08	-3.12463e-07	1.56881e-07	-3.30527e-08	1.23828e-07
21.234	-3.51858e-07	3.00025e-07	-5.18325e-08	2.51858e-07	-2.72517e-07	-2.06590e-08	-2.55828e-07	6.29213e-08	-1.92907e-07	-5.14296e-08	9.17539e-09	-4.22542e-08	-6.30033e-07	9.05900e-08	-5.39443e-07	-1.49838e-07	6.12815e-08	-8.85562e-08	-3.71108e-07	5.81295e-08	-3.12978e-07	1.55013e-07	-3.26593e-08	1.22354e-07
21.258	-3.53339e-07	3.01288e-07	-5.20506e-08	2.50996e-07	-2.71584e-07	-2.05882e-08	-2.57318e-07	6.32877e-08	-1.94030e-07	-5.30604e-08	9.46633e-09	-4.35941e-08	-6.31196e-07	9.07573e-08	-5.40439e-07	-1.50430e-07	6.15239e-08	-8.89065e-08	-3.71712e-07	5.82242e-08	-3.13488e-07	1.53156e-07	-3.22680e-08	1.20888e-07
21.283	-3.54811e-07	3.02544e-07	-5.22675e-08	2.50136e-07	-2.70654e-07	-2.05177e-08	-2.58797e-07	6.36515e-08	-1.95145e-07	-5.46832e-08	9.75584e-09	-4.49273e-08	-6.32348e-07	9.09229e-08	-5.41425e-07	-1.51018e-07	6.17640e-08	-8.92536e-08	-3.72311e-07	5.83179e-08	-3.13993e-07	1.51309e-07	-3.18789e-08	1.19430e-07
21.307	-3.56274e-07	3.03791e-07	-5.24830e-08	2.49280e-07	-2.69727e-07	-2.04474e-08	-2.60266e-07	6.40128e-08	-1.96253e-07	-5.62979e-08	1.00439e-08	-4.62539e-08	-6.33490e-07	9.10870e-08	-5.42403e-07	-1.51599e-07	6.20019e-08	-8.95973e-08	-3.72903e-07	5.84107e-08	-3.14492e-07	1.49473e-07	-3.14919e-08	1.17981e-07
21.332	-3.57729e-07	3.05031e-07	-5.26973e-08	2.48426e-07	-2.68804e-07	-2.03774e-08	-2.61724e-07	6.43715e-08	-1.97353e-07	-5.79044e-08	1.03305e-08	-4.75739e-08	-6.34620e-07	9.12496e-08	-5.43370e-07	-1.52175e-07	6.22375e-08	-8.99378e-08	-3.73489e-07	5.85025e-08	-3.14986e-07	1.47646e-07	-3.11071e-08	1.16539e-07
21.357	-3.59174e-07	3.06264e-07	-5.29102e-08	2.47576e-07	-2.67884e-07	-2.03077e-08	-2.63172e-07	6.47276e-08	-1.98444e-07	-5.95027e-08	1.06157e-08	-4.88871e-08	-6.35739e-07	9.14105e-08	-5.44329e-07	-1.52746e-07	6.24708e-08	-9.02749e-08	-3.74068e-07	5.85932e-08	-3.15475e-07	1.45830e-07	-3.07245e-08	1.15106e-07
21.381	-3.60610e-07	3.07488e-07	-5.31218e-08	2.46729e-07	-2.66967e-07	-2.02382e-08	-2.64609e-07	6.50811e-08	-1.99528e-07	-6.10928e-08	1.08994e-08	-5.01934e-08	-6.36848e-07	9.15699e-08	-5.45278e-07	-1.53311e-07	6.27019e-08	-9.06088e-08	-3.74642e-07	5.86830e-08	-3.15959e-07	1.44025e-07	-3.03441e-08	1.13681e-07
21.406	-3.62037e-07	3.08705e-07	-5.33320e-08	2.45885e-07	-2.66054e-07	-2.01690e-08	-2.66036e-07	6.54320e-08	-2.00604e-07	-6.26745e-08	1.11816e-08	-5.14930e-08	-6.37945e-07	9.17277e-08	-5.46217e-07	-1.53870e-07	6.29306e-08	-9.09393e-08	-3.75209e-07	5.87718e-08	-3.16437e-07	1.42230e-07	-2.99659e-08	1.12264e-07
21.430	-3.63456e-07	3.09915e-07	-5.35409e-08	2.45044e-07	-2.65144e-07	-2.01000e-08	-2.67452e-07	6.57804e-08	-2.01672e-07	-6.42479e-08	1.14623e-08	-5.27856e-08	-6.39031e-07	9.18839e-08	-5.47148e-07	-1.54424e-07	6.31570e-08	-9.12665e-08	-3.75769e-07	5.88597e-08	-3.16910e-07	1.40445e-07	-2.95900e-08	1.10855e-07
21.455	-3.64864e-07	3.11116e-07	-5.37485e-08	2.44207e-07	-2.64238e-07	-2.00313e-08	-2.68858e-07	6.61261e-08	-2.02732e-07	-6.58128e-08	1.17414e-08	-5.40714e-08	-6.40107e-07	9.20385e-08	-5.48068e-07	-1.54972e-07	6.33812e-08	-9.15904e-08	-3.76324e-07	5.89465e-08	-3.17377e-07	1.38671e-07	-2.92162e-08	1.09455e-07
21.479	-3.66264e-07	3.12310e-07	-5.39547e-08	2.43372e-07	-2.63335e-07	-1.99629e-08	-2.70253e-07	6.64691e-08	-2.03784e-07	-6.73692e-08	1.20191e-08	-5.53501e-08	-6.41171e-07	9.21915e-08	-5.48979e-07	-1.55514e-07	6.36030e-08	-9.19110e-08	-3.76871e-07	5.90323e-08	-3.17839e-07	1.36908e-07	-2.88447e-08	1.08063e-07
21.504	-3.67655e-07	3.13495e-07	-5.41595e-08	2.42541e-07	-2.62436e-07	-1.98947e-08	-2.71637e-07	6.68096e-08	-2.04828e-07	-6.89170e-08	1.22953e-08	-5.66218e-08	-6.42224e-07	9.23429e-08	-5.49881e-07	-1.56051e-07	6.38225e-08	-9.22282e-08	-3.77413e-07	5.91171e-08	-3.18296e-07	1.35155e-07	-2.84754e-08	1.06679e-07
21.529	-3.69036e-07	3.14673e-07	-5.43630e-08	2.41714e-07	-2.61540e-07	-1.98268e-08	-2.73011e-07	6.71474e-08	-2.05863e-07	-7.04562e-08	1.25699e-08	-5.78864e-08	-6.43266e-07	9.24927e-08	-5.50773e-07	-1.56582e-07	6.40397e-08	-9.25421e-08	-3.77948e-07	5.92010e-08	-3.18747e-07	1.33413e-07	-2.81083e-08	1.05304e-07
21.553	-3.70408e-07	3.15843e-07	-5.45651e-08	2.40889e-07	-2.60648e-07	-1.97592e-08	-2.74373e-07	6.74825e-08	-2.06891e-07	-7.19867e-08	1.28429e-08	-5.91438e-08	-6.44296e-07	9.26409e-08	-5.51656e-07	-1.57107e-07	6.42546e-08	-9.28526e-08	-3.78477e-07	5.92838e-08	-3.19193e-07	1.31681e-07	-2.77435e-08	1.03938e-07
21.578	-3.71771e-07	3.17005e-07	-5.47658e-08	2.40068e-07	-2.59760e-07	-1.96918e-08	-2.75725e-07	6.78150e-08	-2.07910e-07	-7.35085e-08	1.31144e-08	-6.03941e-08	-6.45316e-07	9.27875e-08	-5.52528e-07	-1.57627e-07	6.44672e-08	-9.31598e-08	-3.78999e-07	5.93656e-08	-3.19634e-07	1.29961e-07	-2.73810e-08	1.02580e-07
21.602	-3.73124e-07	3.18159e-07	-5.49652e-08	2.39250e-07	-2.58875e-07	-1.96248e-08	-2.77066e-07	6.81448e-08	-2.08921e-07	-7.50214e-08	1.33843e-08	-6.16371e-08	-6.46324e-07	9.29325e-08	-5.53392e-07	-1.58141e-07	6.46774e-08	-9.34636e-08	-3.79515e-07	5.94464e-08	-3.20069e-07	1.28251e-07	-2.70208e-08	1.01230e-07
21.627	-3.74468e-07	3.19304e-07	-5.51631e-08	2.38436e-07	-2.57994e-07	-1.95580e-08	-2.78396e-07	6.84720e-08	-2.09924e-07	-7.65255e-08	1.36527e-08	-6.28728e-08	-6.47322e-07	9.30759e-08	-5.54246e-07	-1.58649e-07	6.48853e-08	-9.37640e-08	-3.80025e-07	5.95263e-08	-3.20499e-07	1.26552e-07	-2.66628e-08	9.98890e-08
21.651	-3.75802e-07	3.20442e-07	-5.53597e-08	2.37625e-07	-2.57117e-07	-1.94915e-08	-2.79715e-07	6.87964e-08	-2.10919e-07	-7.80207e-08	1.39194e-08	-6.41013e-08	-6.48308e-07	9.32177e-08	-5.55090e-07	-1.59152e-07	6.50909e-08	-9.40611e-08	-3.80528e-07	5.96051e-08	-3.20923e-07	1.24864e-07	-2.63072e-08	9.85566e-08
21.676	-3.77127e-07	3.21572e-07	-5.55548e-08	2.36818e-07	-2.56243e-07	-1.94252e-08	-2.81023e-07	6.91182e-08	-2.11905e-07	-7.95069e-08	1.41846e-08	-6.53223e-08	-6.49282e-07	9.33578e-08	-5.55925e-07	-1.59649e-07	6.52941e-08	-9.43548e-08	-3.81025e-07	5.96829e-08	-3.21342e-07	1.23187e-07	-2.59538e-08	9.72328e-08
21.701	-3.78442e-07	3.22693e-07	-5.57486e-08	2.36014e-07	-2.55373e-07	-1.93593e-08	-2.82321e-07	6.94372e-08	-2.12883e-07	-8.09840e-08	1.44481e-08	-6.65359e-08	-6.50246e-07	9.34964e-08	-5.56749e-07	-1.60140e-07	6.54950e-08	-9.46451e-08	-3.81515e-07	5.97597e-08	-3.21756e-07	1.21520e-07	-2.56028e-08	9.59176e-08
21.725	-3.79747e-07	3.23807e-07	-5.59409e-08	2.35213e-07	-2.54507e-07	-1.92936e-08	-2.83607e-07	6.97536e-08	-2.13853e-07	-8.24521e-08	1.47100e-08	-6.77421e-08	-6.51198e-07	9.36333e-08	-5.57565e-07	-1.60626e-07	6.56935e-08	-9.49320e-08	-3.81999e-07	5.98355e-08	-3.22164e-07	1.19865e-07	-2.52540e-08	9.46111e-08
21.750	-3.81043e-07	3.24912e-07	-5.61318e-08	2.34417e-07	-2.53645e-07	-1.92283e-08	-2.84882e-07	7.00672e-08	-2.14815e-07	-8.39110e-08	1.49703e-08	-6.89408e-08	-6.52139e-07	9.37686e-08	-5.58370e-07	-1.61105e-07	6.58898e-08	-9.52155e-08	-3.82477e-07	5.99103e-08	-3.22566e-07	1.18221e-07	-2.49076e-08	9.33134e-08
21.774	-3.82330e-07	3.26008e-07	-5.63213e-08	2.33623e-07	-2.52786e-07	-1.91632e-08	-2.86146e-07	7.03781e-08	-2.15768e-07	-8.53608e-08	1.52289e-08	-7.01318e-08	-6.53069e-07	9.39023e-08	-5.59166e-07	-1.61579e-07	6.60836e-08	-9.54957e-08	-3.82948e-07	5.99841e-08	-3.22964e-07	1.16588e-07	-2.45636e-08	9.20243e-08
21.799	-3.83606e-07	3.27097e-07	-5.65093e-08	2.32834e-07	-2.51932e-07	-1.90984e-08	-2.87399e-07	7.06863e-08	-2.16713e-07	-8.68013e-08	1.54859e-08	-7.13153e-08	-6.53987e-07	9.40343e-08	-5.59953e-07	-1.62048e-07	6.62751e-08	-9.57724e-08	-3.83412e-07	6.00568e-08	-3.23355e-07	1.14966e-07	-2.42218e-08	9.07441e-08
21.823	-3.84873e-07	3.28177e-07	-5.66959e-08	2.32047e-07	-2.51081e-07	-1.90339e-08	-2.88641e-07	7.09917e-08	-2.17649e-07	-8.82324e-08	1.57413e-08	-7.24912e-08	-6.54894e-07	9.41647e-08	-5.60729e-07	-1.62510e-07	6.64643e-08	-9.60457e-08	-3.83870e-07	6.01286e-08	-3.23742e-07	1.13355e-07	-2.38824e-08	8.94726e-08
21.848	-3.86130e-07	3.29249e-07	-5.68811e-08	2.31265e-07	-2.50235e-07	-1.89697e-08	-2.89872e-07	7.12944e-08	-2.18577e-07	-8.96543e-08	1.59949e-08	-7.36594e-08	-6.55790e-07	9.42935e-08	-5.61496e-07	-1.62967e-07	6.66511e-08	-9.63157e-08	-3.84322e-07	6.01993e-08	-3.24123e-07	1.11755e-07	-2.35454e-08	8.82100e-08
21.873	-3.87377e-07	3.30312e-07	-5.70649e-08	2.30486e-07	-2.49392e-07	-1.89059e-08	-2.91091e-07	7.15943e-08	-2.19497e-07	-9.10667e-08	1.62469e-08	-7.48198e-08	-6.56674e-07	9.44207e-08	-5.62254e-07	-1.63418e-07	6.68355e-08	-9.65822e-08	-3.84767e-07	6.02690e-08	-3.24498e-07	1.10167e-07	-2.32108e-08	8.69563e-08
21.897	-3.88615e-07	3.31368e-07	-5.72471e-08	2.29711e-07	-2.48553e-07	-1.88423e-08	-2.92299e-07	7.18915e-08	-2.20408e-07	-9.24696e-08	1.64972e-08	-7.59724e-08	-6.57547e-07	9.45462e-08	-5.63001e-07	-1.63863e-07	6.70175e-08	-9.68453e-08	-3.85205e-07	6.03377e-08	-3.24868e-07	1.08590e-07	-2.28785e-08	8.57114e-08
21.922	-3.89842e-07	3.32414e-07	-5.74279e-08	2.28939e-07	-2.47718e-07	-1.87790e-08	-2.93496e-07	7.21859e-08	-2.21310e-07	-9.38631e-08	1.67458e-08	-7.71173e-08	-6.58409e-07	9.46701e-08	-5.63739e-07	-1.64302e-07	6.71972e-08	-9.71049e-08	-3.85638e-07	6.04054e-08	-3.25232e-07	1.07024e-07	-2.25486e-08	8.44755e-08
21.946	-3.91060e-07	3.33452e-07	-5.76073e-08	2.28172e-07	-2.46888e-07	-1.87160e-08	-2.94682e-07	7.24775e-08	-2.22204e-07	-9.52470e-08	1.69927e-08	-7.82543e-08	-6.59259e-07	9.47924e-08	-5.64467e-07	-1.64736e-07	6.73746e-08	-9.73612e-08	-3.86063e-07	6.04721e-08	-3.25591e-07	1.05470e-07	-2.22211e-08	8.32485e-08
21.971	-3.92267e-07	3.34482e-07	-5.77852e-08	2.27408e-07	-2.46061e-07	-1.86534e-08	-2.95856e-07	7.27663e-08	-2.23090e-07	-9.66212e-08	1.72379e-08	-7.93834e-08	-6.60098e-07	9.49130e-08	-5.65185e-07	-1.65164e-07	6.75495e-08	-9.76140e-08	-3.86482e-07	6.05377e-08	-3.25944e-07	1.03926e-07	-2.18959e-08	8.20304e-08
21.996	-3.93465e-07	3.35503e-07	-5.79616e-08	2.26648e-07	-2.45239e-07	-1.85910e-08	-2.97019e-07	7.30523e-08	-2.23967e-07	-9.79858e-08	1.74813e-08	-8.05045e-08	-6.60925e-07	9.50319e-08	-5.65893e-07	-1.65586e-07	6.77221e-08	-9.78634e-08	-3.86895e-07	6.06023e-08	-3.26292e-07	1.02395e-07	-2.15732e-08	8.08214e-08
22.020	-3.94652e-07	3.36516e-07	-5.81365e-08	2.25891e-07	-2.44420e-07	-1.85290e-08	-2.98171e-07	7.33355e-08	-2.24835e-07	-9.93407e-08	1.77230e-08	-8.16177e-08	-6.61741e-07	9.51493e-08	-5.66592e-07	-1.66002e-07	6.78923e-08	-9.81094e-08	-3.87301e-07	6.06659e-08	-3.26635e-07	1.00874e-07	-2.12529e-08	7.96214e-08
22.045	-3.95830e-07	3.37520e-07	-5.83100e-08	2.25139e-07	-2.43606e-07	-1.84672e-08	-2.99311e-07	7.36160e-08	-2.25695e-07	-1.00686e-07	1.79630e-08	-8.27228e-08	-6.62546e-07	9.52650e-08	-5.67281e-07	-1.66412e-07	6.80602e-08	-9.83519e-08	-3.87700e-07	6.07285e-08	-3.26972e-07	9.93655e-08	-2.09350e-08	7.84305e-08
22.069	-3.96997e-07	3.38515e-07	-5.84819e-08	2.24390e-07	-2.42796e-07	-1.84058e-08	-3.00439e-07	7.38936e-08	-2.26546e-07	-1.02021e-07	1.82012e-08	-8.38199e-08	-6.63339e-07	9.53790e-08	-5.67960e-07	-1.66817e-07	6.82256e-08	-9.85910e-08	-3.88093e-07	6.07900e-08	-3.27303e-07	9.78682e-08	-2.06196e-08	7.72486e-08
22.094	-3.98154e-07	3.39502e-07	-5.86524e-08	2.23645e-07	-2.41990e-07	-1.83447e-08	-3.01557e-07	7.41684e-08	-2.27388e-07	-1.03347e-07	1.84377e-08	-8.49089e-08	-6.64121e-07	9.54914e-08	-5.68629e-07	-1.67215e-07	6.83887e-08	-9.88267e-08	-3.88479e-07	6.08505e-08	-3.27629e-07	9.63824e-08	-2.03065e-08	7.60759e-08
22.118	-3.99301e-07	3.40480e-07	-5.88214e-08	2.22904e-07	-2.41188e-07	-1.82839e-08	-3.02662e-07	7.44403e-08	-2.28222e-07	-1.04662e-07	1.86724e-08	-8.59897e-08	-6.64891e-07	9.56021e-08	-5.69289e-07	-1.67608e-07	6.85494e-08	-9.90589e-08	-3.88859e-07	6.09100e-08	-3.27949e-07	9.49082e-08	-1.99959e-08	7.49123e-08
22.143	-4.00438e-07	3.41449e-07	-5.89888e-08	2.22167e-07	-2.40390e-07	-1.82235e-08	-3.03757e-07	7.47094e-08	-2.29047e-07	-1.05968e-07	1.89053e-08	-8.70624e-08	-6.65650e-07	9.57112e-08	-5.69939e-07	-1.67995e-07	6.87077e-08	-9.92877e-08	-3.89233e-07	6.09685e-08	-3.28264e-07	9.34456e-08	-1.96878e-08	7.37578e-08
22.168	-4.01564e-07	3.42410e-07	-5.91548e-08	2.21434e-07	-2.39597e-07	-1.81633e-08	-3.04839e-07	7.49757e-08	-2.29864e-07	-1.07263e-07	1.91365e-08	-8.81268e-08	-6.66397e-07	9.58187e-08	-5.70578e-07	-1.68377e-07	6.88636e-08	-9.95130e-08	-3.89599e-07	6.10259e-08	-3.28573e-07	9.19947e-08	-1.93821e-08	7.26126e-08
22.192	-4.02681e-07	3.43361e-07	-5.93192e-08	2.20705e-07	-2.38808e-07	-1.81035e-08	-3.05910e-07	7.52392e-08	-2.30671e-07	-1.08549e-07	1.93658e-08	-8.91830e-08	-6.67133e-07	9.59245e-08	-5.71208e-07	-1.68752e-07	6.90172e-08	-9.97349e-08	-3.89959e-07	6.10824e-08	-3.28877e-07	9.05554e-08	-1.90788e-08	7.14765e-08
22.217	-4.03787e-07	3.44305e-07	-5.94821e-08	2.19979e-07	-2.38024e-07	-1.80440e-08	-3.06970e-07	7.54997e-08	-2.31470e-07	-1.09824e-07	1.95934e-08	-9.02309e-08	-6.67857e-07	9.60286e-08	-5.71828e-07	-1.69122e-07	6.91683e-08	-9.99533e-08	-3.90313e-07	6.11377e-08	-3.29175e-07	8.91278e-08	-1.87781e-08	7.03497e-08
22.241	-4.04882e-07	3.45239e-07	-5.96435e-08	2.19258e-07	-2.37243e-07	-1.79849e-08	-3.08018e-07	7.57575e-08	-2.32260e-07	-1.11090e-07	1.98191e-08	-9.12705e-08	-6.68570e-07	9.61311e-08	-5.72439e-07	-1.69485e-07	6.93171e-08	-1.00168e-07	-3.90660e-07	6.11921e-08	-3.29468e-07	8.77119e-08	-1.84798e-08	6.92322e-08
22.266	-4.05968e-07	3.46164e-07	-5.98034e-08	2.18541e-07	-2.36467e-07	-1.79261e-08	-3.09054e-07	7.60123e-08	-2.33042e-07	-1.12345e-07	2.00430e-08	-9.23017e-08	-6.69271e-07	9.62319e-08	-5.73039e-07	-1.69843e-07	6.94634e-08	-1.00380e-07	-3.91000e-07	6.12454e-08	-3.29755e-07	8.63078e-08	-1.81839e-08	6.81239e-08
22.290	-4.07042e-07	3.47081e-07	-5.99617e-08	2.17828e-07	-2.35696e-07	-1.78676e-08	-3.10079e-07	7.62643e-08	-2.33814e-07	-1.13590e-07	2.02651e-08	-9.33245e-08	-6.69961e-07	9.63311e-08	-5.73630e-07	-1.70195e-07	6.96074e-08	-1.00588e-07	-3.91334e-07	6.12977e-08	-3.30036e-07	8.49155e-08	-1.78906e-08	6.70249e-08
22.315	-4.08107e-07	3.47988e-07	-6.01185e-08	2.17119e-07	-2.34928e-07	-1.78094e-08	-3.11091e-07	7.65134e-08	-2.34578e-07	-1.14824e-07	2.04854e-08	-9.43388e-08	-6.70639e-07	9.64286e-08	-5.74210e-07	-1.70541e-07	6.97490e-08	-1.00792e-07	-3.91661e-07	6.13490e-08	-3.30312e-07	8.35350e-08	-1.75997e-08	6.59353e-08
22.340	-4.09161e-07	3.48887e-07	-6.02738e-08	2.16414e-07	-2.34166e-07	-1.77516e-08	-3.12093e-07	7.67597e-08	-2.35333e-07	-1.16049e-07	2.07038e-08	-9.53447e-08	-6.71306e-07	9.65245e-08	-5.74781e-07	-1.70882e-07	6.98882e-08	-1.00994e-07	-3.91982e-07	6.13992e-08	-3.30583e-07	8.21664e-08	-1.73114e-08	6.48550e-08
22.364	-4.10204e-07	3.49777e-07	-6.04275e-08	2.15713e-07	-2.33407e-07	-1.76941e-08	-3.13082e-07	7.70030e-08	-2.36079e-07	-1.17263e-07	2.09204e-08	-9.63421e-08	-6.71961e-07	9.66187e-08	-5.75342e-07	-1.71216e-07	7.00250e-08	-1.01191e-07	-3.92296e-07	6.14484e-08	-3.30848e-07	8.08097e-08	-1.70255e-08	6.37841e-08
22.389	-4.11237e-07	3.50657e-07	-6.05797e-08	2.15016e-07	-2.32653e-07	-1.76369e-08	-3.14060e-07	7.72435e-08	-2.36816e-07	-1.18466e-07	2.11351e-08	-9.73310e-08	-6.72604e-07	9.67112e-08	-5.75893e-07	-1.71545e-07	7.01593e-08	-1.01385e-07	-3.92604e-07	6.14965e-08	-3.31107e-07	7.94648e-08	-1.67422e-08	6.27226e-08
22.413	-4.12260e-07	3.51529e-07	-6.07303e-08	2.14324e-07	-2.31904e-07	-1.75801e-08	-3.15025e-07	7.74810e-08	-2.37544e-07	-1.19659e-07	2.13480e-08	-9.83112e-08	-6.73236e-07	9.68021e-08	-5.76434e-07	-1.71867e-07	7.02913e-08	-1.01576e-07	-3.92904e-07	6.15437e-08	-3.31361e-07	7.81319e-08	-1.64614e-08	6.16705e-08
22.438	-4.13271e-07	3.52392e-07	-6.08793e-08	2.13635e-07	-2.31159e-07	-1.75237e-08	-3.15979e-07	7.77157e-08	-2.38264e-07	-1.20842e-07	2.15590e-08	-9.92829e-08	-6.73857e-07	9.68913e-08	-5.76965e-07	-1.72184e-07	7.04209e-08	-1.01763e-07	-3.93199e-07	6.15897e-08	-3.31609e-07	7.68110e-08	-1.61831e-08	6.06279e-08
22.462	-4.14273e-07	3.53246e-07	-6.10268e-08	2.12951e-07	-2.30419e-07	-1.74675e-08	-3.16922e-07	7.79474e-08	-2.38974e-07	-1.22014e-07	2.17681e-08	-1.00246e-07	-6.74466e-07	9.69788e-08	-5.77487e-07	-1.72495e-07	7.05481e-08	-1.01947e-07	-3.93486e-07	6.16348e-08	-3.31851e-07	7.55020e-08	-1.59073e-08	5.95947e-08
22.487	-4.15263e-07	3.54090e-07	-6.11727e-08	2.12271e-07	-2.29683e-07	-1.74118e-08	-3.17852e-07	7.81762e-08	-2.39676e-07	-1.23176e-07	2.19754e-08	-1.01200e-07	-6.75063e-07	9.70647e-08	-5.77998e-07	-1.72800e-07	7.06729e-08	-1.02128e-07	-3.93767e-07	6.16788e-08	-3.32088e-07	7.42051e-08	-1.56340e-08	5.85710e-08
22.512	-4.16243e-07	3.54926e-07	-6.13171e-08	2.11595e-07	-2.28952e-07	-1.73563e-08	-3.18770e-07	7.84021e-08	-2.40368e-07	-1.24327e-07	2.21807e-08	-1.02146e-07	-6.75649e-07	9.71489e-08	-5.78500e-07	-1.73100e-07	7.07953e-08	-1.02304e-07	-3.94042e-07	6.17218e-08	-3.32320e-07	7.29202e-08	-1.53633e-08	5.75569e-08
22.536	-4.17212e-07	3.55752e-07	-6.14598e-08	2.10924e-07	-2.28225e-07	-1.73012e-08	-3.19677e-07	7.86251e-08	-2.41052e-07	-1.25467e-07	2.23841e-08	-1.03083e-07	-6.76223e-07	9.72315e-08	-5.78991e-07	-1.73393e-07	7.09153e-08	-1.02478e-07	-3.94309e-07	6.17637e-08	-3.32546e-07	7.16474e-08	-1.50952e-08	5.65522e-08
22.561	-4.18171e-07	3.56570e-07	-6.16010e-08	2.10256e-07	-2.27503e-07	-1.72465e-08	-3.20572e-07	7.88451e-08	-2.41727e-07	-1.26597e-07	2.25857e-08	-1.04011e-07	-6.76785e-07	9.73124e-08	-5.79473e-07	-1.73681e-07	7.10329e-08	-1.02648e-07	-3.94571e-07	6.18047e-08	-3.32766e-07	7.03867e-08	-1.48296e-08	5.55571e-08
22.585	-4.19118e-07	3.57378e-07	-6.17407e-08	2.09593e-07	-2.26785e-07	-1.71921e-08	-3.21454e-07	7.90622e-08	-2.42392e-07	-1.27716e-07	2.27853e-08	-1.04930e-07	-6.77336e-07	9.73916e-08	-5.79945e-07	-1.73962e-07	7.11481e-08	-1.02814e-07	-3.94825e-07	6.18445e-08	-3.32981e-07	6.91381e-08	-1.45665e-08	5.45716e-08
22.610	-4.20055e-07	3.58177e-07	-6.18787e-08	2.08935e-07	-2.26073e-07	-1.71381e-08	-3.22325e-07	7.92764e-08	-2.43049e-07	-1.28824e-07	2.29830e-08	-1.05841e-07	-6.77876e-07	9.74691e-08	-5.80406e-07	-1.74238e-07	7.12609e-08	-1.02977e-07	-3.95073e-07	6.18834e-08	-3.33190e-07	6.79016e-08	-1.43060e-08	5.35956e-08
22.634	-4.20982e-07	3.58966e-07	-6.20151e-08	2.08280e-07	-2.25365e-07	-1.70844e-08	-3.23184e-07	7.94876e-08	-2.43696e-07	-1.29921e-07	2.31788e-08	-1.06743e-07	-6.78403e-07	9.75450e-08	-5.80858e-07	-1.74508e-07	7.13713e-08	-1.03137e-07	-3.95314e-07	6.19212e-08	-3.33393e-07	6.66773e-08	-1.40480e-08	5.26293e-08
22.659	-4.21897e-07	3.59747e-07	-6.21500e-08	2.07630e-07	-2.24661e-07	-1.70311e-08	-3.24031e-07	7.96959e-08	-2.44335e-07	-1.31008e-07	2.33727e-08	-1.07635e-07	-6.78919e-07	9.76192e-08	-5.81300e-07	-1.74772e-07	7.14793e-08	-1.03293e-07	-3.95549e-07	6.19579e-08	-3.33591e-07	6.54652e-08	-1.37927e-08	5.16726e-08
22.684	-4.22801e-07	3.60518e-07	-6.22832e-08	2.06984e-07	-2.23963e-07	-1.69781e-08	-3.24866e-07	7.99012e-08	-2.44964e-07	-1.32084e-07	2.35646e-08	-1.08519e-07	-6.79424e-07	9.76918e-08	-5.81732e-07	-1.75030e-07	7.15849e-08	-1.03445e-07	-3.95777e-07	6.19936e-08	-3.33784e-07	6.42654e-08	-1.35399e-08	5.07255e-08
22.708	-4.23695e-07	3.61280e-07	-6.24148e-08	2.06343e-07	-2.23269e-07	-1.69255e-08	-3.25688e-07	8.01036e-08	-2.45585e-07	-1.33149e-07	2.37546e-08	-1.09394e-07	-6.79917e-07	9.77627e-08	-5.82154e-07	-1.75283e-07	7.16881e-08	-1.03594e-07	-3.95999e-07	6.20283e-08	-3.33970e-07	6.30777e-08	-1.32897e-08	4.97881e-08
22.733	-4.24578e-07	3.62033e-07	-6.25449e-08	2.05706e-07	-2.22579e-07	-1.68733e-08	-3.26499e-07	8.03030e-08	-2.46196e-07	-1.34203e-07	2.39426e-08	-1.10260e-07	-6.80398e-07	9.78319e-08	-5.82566e-07	-1.75529e-07	7.17889e-08	-1.03740e-07	-3.96213e-07	6.20620e-08	-3.34151e-07	6.19024e-08	-1.30420e-08	4.88603e-08
22.757	-4.25450e-07	3.62776e-07	-6.26733e-08	2.05074e-07	-2.21895e-07	-1.68214e-08	-3.27298e-07	8.04994e-08	-2.46798e-07	-1.35246e-07	2.41287e-08	-1.11117e-07	-6.80868e-07	9.78994e-08	-5.82969e-07	-1.75770e-07	7.18873e-08	-1.03882e-07	-3.96422e-07	6.20946e-08	-3.34327e-07	6.07393e-08	-1.27970e-08	4.79423e-08
22.782	-4.26310e-07	3.63510e-07	-6.28001e-08	2.04446e-07	-2.21215e-07	-1.67699e-08	-3.28084e-07	8.06928e-08	-2.47391e-07	-1.36278e-07	2.43128e-08	-1.11965e-07	-6.81326e-07	9.79653e-08	-5.83361e-07	-1.76004e-07	7.19832e-08	-1.04021e-07	-3.96623e-07	6.21262e-08	-3.34497e-07	5.95885e-08	-1.25545e-08	4.70340e-08
22.807	-4.27160e-07	3.64235e-07	-6.29253e-08	2.03822e-07	-2.20541e-07	-1.67187e-08	-3.28859e-07	8.08833e-08	-2.47975e-07	-1.37299e-07	2.44950e-08	-1.12804e-07	-6.81773e-07	9.80295e-08	-5.83743e-07	-1.76233e-07	7.20768e-08	-1.04156e-07	-3.96818e-07	6.21567e-08	-3.34661e-07	5.84501e-08	-1.23147e-08	4.61354e-08
22.831	-4.27999e-07	3.64950e-07	-6.30489e-08	2.03203e-07	-2.19871e-07	-1.66679e-08	-3.29621e-07	8.10708e-08	-2.48550e-07	-1.38309e-07	2.46752e-08	-1.13633e-07	-6.82208e-07	9.80920e-08	-5.84116e-07	-1.76456e-07	7.21681e-08	-1.04288e-07	-3.97006e-07	6.21862e-08	-3.34820e-07	5.73240e-08	-1.20774e-08	4.52466e-08
22.856	-4.28827e-07	3.65656e-07	-6.31709e-08	2.02588e-07	-2.19205e-07	-1.66175e-08	-3.30371e-07	8.12554e-08	-2.49116e-07	-1.39308e-07	2.48534e-08	-1.14454e-07	-6.82631e-07	9.81529e-08	-5.84478e-07	-1.76673e-07	7.22569e-08	-1.04416e-07	-3.97188e-07	6.22146e-08	-3.34973e-07	5.62103e-08	-1.18428e-08	4.43675e-08
22.880	-4.29644e-07	3.66353e-07	-6.32912e-08	2.01978e-07	-2.18545e-07	-1.65674e-08	-3.31109e-07	8.14369e-08	-2.49673e-07	-1.40295e-07	2.50296e-08	-1.15266e-07	-6.83043e-07	9.82121e-08	-5.84831e-07	-1.76885e-07	7.23433e-08	-1.04541e-07	-3.97363e-07	6.22420e-08	-3.35121e-07	5.51089e-08	-1.16107e-08	4.34982e-08
22.905	-4.30450e-07	3.67040e-07	-6.34099e-08	2.01372e-07	-2.17890e-07	-1.65178e-08	-3.31835e-07	8.16155e-08	-2.50220e-07	-1.41272e-07	2.52038e-08	-1.16068e-07	-6.83443e-07	9.82696e-08	-5.85173e-07	-1.77090e-07	7.24273e-08	-1.04663e-07	-3.97531e-07	6.22684e-08	-3.35263e-07	5.40200e-08	-1.13813e-08	4.26387e-08
22.929	-4.31245e-07	3.67718e-07	-6.35270e-08	2.00771e-07	-2.17239e-07	-1.64684e-08	-3.32549e-07	8.17910e-08	-2.50758e-07	-1.42237e-07	2.53761e-08	-1.16861e-07	-6.83831e-07	9.83255e-08	-5.85506e-07	-1.77290e-07	7.25089e-08	-1.04781e-07	-3.97693e-07	6.22938e-08	-3.35399e-07	5.29435e-08	-1.11545e-08	4.17890e-08
22.954	-4.32028e-07	3.68386e-07	-6.36424e-08	2.00174e-07	-2.16594e-07	-1.64195e-08	-3.33251e-07	8.19636e-08	-2.51287e-07	-1.43192e-07	2.55463e-08	-1.17645e-07	-6.84208e-07	9.83797e-08	-5.85829e-07	-1.77483e-07	7.25881e-08	-1.04895e-07	-3.97848e-07	6.23181e-08	-3.35530e-07	5.18795e-08	-1.09303e-08	4.09492e-08
22.979	-4.32801e-07	3.69044e-07	-6.37562e-08	1.99582e-07	-2.15953e-07	-1.63709e-08	-3.33940e-07	8.21331e-08	-2.51807e-07	-1.44135e-07	2.57146e-08	-1.18420e-07	-6.84574e-07	9.84322e-08	-5.86141e-07	-1.77671e-07	7.26650e-08	-1.05006e-07	-3.97997e-07	6.23413e-08	-3.35656e-07	5.08279e-08	-1.07088e-08	4.01191e-08
23.003	-4.33562e-07	3.69694e-07	-6.38684e-08	1.98995e-07	-2.15317e-07	-1.63227e-08	-3.34617e-07	8.22997e-08	-2.52318e-07	-1.45066e-07	2.58808e-08	-1.19186e-07	-6.84927e-07	9.84831e-08	-5.86444e-07	-1.77853e-07	7.27394e-08	-1.05114e-07	-3.98139e-07	6.23636e-08	-3.35775e-07	4.97889e-08	-1.04899e-08	3.92990e-08
23.028	-4.34312e-07	3.70333e-07	-6.39789e-08	1.98412e-07	-2.14687e-07	-1.62749e-08	-3.35282e-07	8.24632e-08	-2.52819e-07	-1.45987e-07	2.60450e-08	-1.19942e-07	-6.85270e-07	9.85323e-08	-5.86737e-07	-1.78029e-07	7.28115e-08	-1.05218e-07	-3.98274e-07	6.23847e-08	-3.35889e-07	4.87623e-08	-1.02736e-08	3.84887e-08
23.052	-4.35051e-07	3.70964e-07	-6.40877e-08	1.97833e-07	-2.14061e-07	-1.62275e-08	-3.35935e-07	8.26238e-08	-2.53311e-07	-1.46896e-07	2.62072e-08	-1.20689e-07	-6.85600e-07	9.85798e-08	-5.87020e-07	-1.78200e-07	7.28812e-08	-1.05319e-07	-3.98403e-07	6.24049e-08	-3.35998e-07	4.77482e-08	-1.00599e-08	3.76883e-08
23.077	-4.35779e-07	3.71584e-07	-6.41950e-08	1.97260e-07	-2.13440e-07	-1.61804e-08	-3.36576e-07	8.27813e-08	-2.53794e-07	-1.47794e-07	2.63674e-08	-1.21426e-07	-6.85919e-07	9.86257e-08	-5.87293e-07	-1.78364e-07	7.29485e-08	-1.05416e-07	-3.98525e-07	6.24240e-08	-3.36101e-07	4.67467e-08	-9.84892e-09	3.68978e-08
23.101	-4.36496e-07	3.72195e-07	-6.43005e-08	1.96691e-07	-2.12825e-07	-1.61338e-08	-3.37204e-07	8.29358e-08	-2.54268e-07	-1.48680e-07	2.65255e-08	-1.22155e-07	-6.86226e-07	9.86699e-08	-5.87557e-07	-1.78523e-07	7.30134e-08	-1.05510e-07	-3.98640e-07	6.24421e-08	-3.36198e-07	4.57577e-08	-9.64056e-09	3.61172e-08
23.126	-4.37201e-07	3.72797e-07	-6.44045e-08	1.96126e-07	-2.12214e-07	-1.60875e-08	-3.37820e-07	8.30873e-08	-2.54733e-07	-1.49555e-07	2.66816e-08	-1.22874e-07	-6.86522e-07	9.87124e-08	-5.87810e-07	-1.78676e-07	7.30759e-08	-1.05600e-07	-3.98749e-07	6.24591e-08	-3.36290e-07	4.47814e-08	-9.43485e-09	3.53465e-08
23.151	-4.37895e-07	3.73389e-07	-6.45067e-08	1.95567e-07	-2.11608e-07	-1.60416e-08	-3.38424e-07	8.32358e-08	-2.55188e-07	-1.50419e-07	2.68357e-08	-1.23583e-07	-6.86806e-07	9.87533e-08	-5.88053e-07	-1.78823e-07	7.31361e-08	-1.05687e-07	-3.98851e-07	6.24752e-08	-3.36376e-07	4.38176e-08	-9.23179e-09	3.45858e-08
23.175	-4.38578e-07	3.73971e-07	-6.46073e-08	1.95012e-07	-2.11008e-07	-1.59960e-08	-3.39015e-07	8.33813e-08	-2.55634e-07	-1.51271e-07	2.69878e-08	-1.24283e-07	-6.87079e-07	9.87925e-08	-5.88287e-07	-1.78964e-07	7.31939e-08	-1.05770e-07	-3.98947e-07	6.24901e-08	-3.36457e-07	4.28664e-08	-9.03139e-09	3.38350e-08
23.200	-4.39250e-07	3.74544e-07	-6.47062e-08	1.94461e-07	-2.10412e-07	-1.59509e-08	-3.39594e-07	8.35237e-08	-2.56070e-07	-1.52112e-07	2.71378e-08	-1.24974e-07	-6.87340e-07	9.88300e-08	-5.88510e-07	-1.79100e-07	7.32493e-08	-1.05851e-07	-3.99036e-07	6.25041e-08	-3.36532e-07	4.19278e-08	-8.83364e-09	3.30941e-08
23.224	-4.39910e-07	3.75107e-07	-6.48035e-08	1.93916e-07	-2.09822e-07	-1.59061e-08	-3.40161e-07	8.36631e-08	-2.56498e-07	-1.52941e-07	2.72857e-08	-1.25655e-07	-6.87590e-07	9.88659e-08	-5.88724e-07	-1.79229e-07	7.33023e-08	-1.05927e-07	-3.99118e-07	6.25170e-08	-3.36601e-07	4.10018e-08	-8.63855e-09	3.23633e-08
23.249	-4.40559e-07	3.75660e-07	-6.48991e-08	1.93375e-07	-2.09237e-07	-1.58618e-08	-3.40715e-07	8.37995e-08	-2.56916e-07	-1.53759e-07	2.74316e-08	-1.26327e-07	-6.87828e-07	9.89001e-08	-5.88928e-07	-1.79353e-07	7.33530e-08	-1.06000e-07	-3.99194e-07	6.25288e-08	-3.36665e-07	4.00885e-08	-8.44613e-09	3.16424e-08
23.273	-4.41197e-07	3.76204e-07	-6.49930e-08	1.92839e-07	-2.08656e-07	-1.58178e-08	-3.41258e-07	8.39329e-08	-2.57325e-07	-1.54565e-07	2.75754e-08	-1.26990e-07	-6.88054e-07	9.89327e-08	-5.89121e-07	-1.79471e-07	7.34012e-08	-1.06070e-07	-3.99263e-07	6.25397e-08	-3.36723e-07	3.91879e-08	-8.25638e-09	3.09315e-08
23.298	-4.41823e-07	3.76738e-07	-6.50853e-08	1.92307e-07	-2.08081e-07	-1.57742e-08	-3.41787e-07	8.40632e-08	-2.57724e-07	-1.55360e-07	2.77172e-08	-1.27642e-07	-6.88269e-07	9.89636e-08	-5.89305e-07	-1.79584e-07	7.34472e-08	-1.06137e-07	-3.99326e-07	6.25495e-08	-3.36776e-07	3.82999e-08	-8.06929e-09	3.02306e-08
23.323	-4.42438e-07	3.77262e-07	-6.51759e-08	1.91781e-07	-2.07512e-07	-1.57310e-08	-3.42305e-07	8.41905e-08	-2.58115e-07	-1.56143e-07	2.78569e-08	-1.28286e-07	-6.88472e-07	9.89928e-08	-5.89480e-07	-1.79690e-07	7.34907e-08	-1.06199e-07	-3.99382e-07	6.25583e-08	-3.36823e-07	3.74246e-08	-7.88488e-09	2.95397e-08
23.347	-4.43042e-07	3.77777e-07	-6.52648e-08	1.91259e-07	-2.06947e-07	-1.56882e-08	-3.42810e-07	8.43147e-08	-2.58495e-07	-1.56914e-07	2.79945e-08	-1.28920e-07	-6.88664e-07	9.90204e-08	-5.89644e-07	-1.79791e-07	7.35319e-08	-1.06259e-07	-3.99431e-07	6.25660e-08	-3.36865e-07	3.65620e-08	-7.70314e-09	2.88589e-08
23.372	-4.43634e-07	3.78282e-07	-6.53520e-08	1.90742e-07	-2.06387e-07	-1.56458e-08	-3.43303e-07	8.44359e-08	-2.58867e-07	-1.57674e-07	2.81301e-08	-1.29544e-07	-6.88844e-07	9.90463e-08	-5.89798e-07	-1.79886e-07	7.35708e-08	-1.06315e-07	-3.99474e-07	6.25727e-08	-3.36901e-07	3.57121e-08	-7.52408e-09	2.81881e-08
23.396	-4.44215e-07	3.78777e-07	-6.54376e-08	1.90229e-07	-2.05833e-07	-1.56038e-08	-3.43783e-07	8.45541e-08	-2.59229e-07	-1.58422e-07	2.82636e-08	-1.30159e-07	-6.89013e-07	9.90706e-08	-5.89943e-07	-1.79975e-07	7.36072e-08	-1.06368e-07	-3.99510e-07	6.25784e-08	-3.36932e-07	3.48750e-08	-7.34770e-09	2.75273e-08
23.421	-4.44784e-07	3.79262e-07	-6.55215e-08	1.89722e-07	-2.05284e-07	-1.55621e-08	-3.44252e-07	8.46692e-08	-2.59582e-07	-1.59159e-07	2.83950e-08	-1.30764e-07	-6.89171e-07	9.90932e-08	-5.90077e-07	-1.80059e-07	7.36414e-08	-1.06417e-07	-3.99540e-07	6.25831e-08	-3.36957e-07	3.40505e-08	-7.17401e-09	2.68765e-08
23.446	-4.45342e-07	3.79738e-07	-6.56037e-08	1.89219e-07	-2.04740e-07	-1.55209e-08	-3.44707e-07	8.47813e-08	-2.59926e-07	-1.59884e-07	2.85244e-08	-1.31360e-07	-6.89316e-07	9.91142e-08	-5.90202e-07	-1.80136e-07	7.36732e-08	-1.06463e-07	-3.99563e-07	6.25867e-08	-3.36977e-07	3.32389e-08	-7.00300e-09	2.62359e-08
23.470	-4.45888e-07	3.80204e-07	-6.56842e-08	1.88721e-07	-2.04201e-07	-1.54801e-08	-3.45151e-07	8.48904e-08	-2.60260e-07	-1.60597e-07	2.86516e-08	-1.31946e-07	-6.89451e-07	9.91335e-08	-5.90317e-07	-1.80208e-07	7.37026e-08	-1.06506e-07	-3.99580e-07	6.25893e-08	-3.36990e-07	3.24399e-08	-6.83467e-09	2.56053e-08
23.495	-4.46423e-07	3.80660e-07	-6.57630e-08	1.88228e-07	-2.03668e-07	-1.54396e-08	-3.45582e-07	8.49964e-08	-2.60585e-07	-1.61299e-07	2.87768e-08	-1.32522e-07	-6.89573e-07	9.91511e-08	-5.90422e-07	-1.80274e-07	7.37297e-08	-1.06545e-07	-3.99590e-07	6.25909e-08	-3.36999e-07	3.16537e-08	-6.66903e-09	2.49847e-08
23.519	-4.46947e-07	3.81107e-07	-6.58401e-08	1.87740e-07	-2.03140e-07	-1.53996e-08	-3.46000e-07	8.50993e-08	-2.60901e-07	-1.61989e-07	2.88999e-08	-1.33089e-07	-6.89685e-07	9.91671e-08	-5.90518e-07	-1.80335e-07	7.37544e-08	-1.06581e-07	-3.99593e-07	6.25914e-08	-3.37002e-07	3.08803e-08	-6.50609e-09	2.43743e-08
23.544	-4.47459e-07	3.81544e-07	-6.59155e-08	1.87257e-07	-2.02617e-07	-1.53599e-08	-3.46406e-07	8.51992e-08	-2.61207e-07	-1.62667e-07	2.90209e-08	-1.33646e-07	-6.89785e-07	9.91815e-08	-5.90603e-07	-1.80390e-07	7.37769e-08	-1.06613e-07	-3.99590e-07	6.25909e-08	-3.36999e-07	3.01197e-08	-6.34583e-09	2.37739e-08
23.568	-4.47960e-07	3.81970e-07	-6.59893e-08	1.86778e-07	-2.02099e-07	-1.53207e-08	-3.46800e-07	8.52961e-08	-2.61504e-07	-1.63333e-07	2.91397e-08	-1.34194e-07	-6.89873e-07	9.91942e-08	-5.90679e-07	-1.80439e-07	7.37969e-08	-1.06642e-07	-3.99581e-07	6.25894e-08	-3.36991e-07	2.93719e-08	-6.18827e-09	2.31836e-08
23.593	-4.48449e-07	3.82387e-07	-6.60613e-08	1.86305e-07	-2.01587e-07	-1.52819e-08	-3.47182e-07	8.53899e-08	-2.61792e-07	-1.63988e-07	2.92565e-08	-1.34731e-07	-6.89950e-07	9.92053e-08	-5.90745e-07	-1.80482e-07	7.38147e-08	-1.06668e-07	-3.99565e-07	6.25869e-08	-3.36978e-07	2.86368e-08	-6.03341e-09	2.26034e-08
23.618	-4.48926e-07	3.82795e-07	-6.61317e-08	1.85836e-07	-2.01080e-07	-1.52434e-08	-3.47551e-07	8.54807e-08	-2.62070e-07	-1.64631e-07	2.93712e-08	-1.35260e-07	-6.90016e-07	9.92147e-08	-5.90801e-07	-1.80520e-07	7.38301e-08	-1.06690e-07	-3.99542e-07	6.25833e-08	-3.36959e-07	2.79146e-08	-5.88124e-09	2.20334e-08
23.642	-4.49392e-07	3.83192e-07	-6.62004e-08	1.85373e-07	-2.00578e-07	-1.52054e-08	-3.47907e-07	8.55684e-08	-2.62339e-07	-1.65262e-07	2.94838e-08	-1.35778e-07	-6.90070e-07	9.92225e-08	-5.90847e-07	-1.80552e-07	7.38432e-08	-1.06709e-07	-3.99513e-07	6.25788e-08	-3.36934e-07	2.72052e-08	-5.73178e-09	2.14734e-08
23.667	-4.49847e-07	3.83580e-07	-6.62673e-08	1.84914e-07	-2.00082e-07	-1.51678e-08	-3.48252e-07	8.56531e-08	-2.62599e-07	-1.65881e-07	2.95943e-08	-1.36287e-07	-6.90113e-07	9.92287e-08	-5.90884e-07	-1.80578e-07	7.38540e-08	-1.06724e-07	-3.99477e-07	6.25732e-08	-3.36904e-07	2.65086e-08	-5.58501e-09	2.09236e-08
23.691	-4.50290e-07	3.83958e-07	-6.63326e-08	1.84460e-07	-1.99591e-07	-1.51305e-08	-3.48584e-07	8.57347e-08	-2.62849e-07	-1.66489e-07	2.97027e-08	-1.36786e-07	-6.90144e-07	9.92332e-08	-5.90911e-07	-1.80599e-07	7.38624e-08	-1.06737e-07	-3.99435e-07	6.25666e-08	-3.36868e-07	2.58248e-08	-5.44095e-09	2.03838e-08
23.716	-4.50722e-07	3.84325e-07	-6.63961e-08	1.84011e-07	-1.99105e-07	-1.50937e-08	-3.48903e-07	8.58133e-08	-2.63090e-07	-1.67084e-07	2.98090e-08	-1.37275e-07	-6.90164e-07	9.92361e-08	-5.90928e-07	-1.80614e-07	7.38686e-08	-1.06746e-07	-3.99386e-07	6.25590e-08	-3.36827e-07	2.51538e-08	-5.29958e-09	1.98542e-08
23.740	-4.51142e-07	3.84684e-07	-6.64580e-08	1.83567e-07	-1.98625e-07	-1.50573e-08	-3.49210e-07	8.58888e-08	-2.63321e-07	-1.67668e-07	2.99131e-08	-1.37755e-07	-6.90173e-07	9.92373e-08	-5.90935e-07	-1.80623e-07	7.38724e-08	-1.06751e-07	-3.99331e-07	6.25503e-08	-3.36781e-07	2.44957e-08	-5.16093e-09	1.93348e-08
23.765	-4.51550e-07	3.85032e-07	-6.65182e-08	1.83128e-07	-1.98150e-07	-1.50213e-08	-3.49505e-07	8.59613e-08	-2.63544e-07	-1.68240e-07	3.00152e-08	-1.38225e-07	-6.90170e-07	9.92369e-08	-5.90933e-07	-1.80627e-07	7.38740e-08	-1.06753e-07	-3.99269e-07	6.25407e-08	-3.36729e-07	2.38504e-08	-5.02497e-09	1.88254e-08
23.790	-4.51947e-07	3.85370e-07	-6.65766e-08	1.82694e-07	-1.97680e-07	-1.49857e-08	-3.49787e-07	8.60307e-08	-2.63756e-07	-1.68800e-07	3.01151e-08	-1.38685e-07	-6.90156e-07	9.92349e-08	-5.90921e-07	-1.80625e-07	7.38732e-08	-1.06752e-07	-3.99201e-07	6.25300e-08	-3.36671e-07	2.32180e-08	-4.89173e-09	1.83263e-08
23.814	-4.52332e-07	3.85699e-07	-6.66334e-08	1.82265e-07	-1.97216e-07	-1.49505e-08	-3.50057e-07	8.60971e-08	-2.63960e-07	-1.69349e-07	3.02129e-08	-1.39136e-07	-6.90131e-07	9.92313e-08	-5.90899e-07	-1.80618e-07	7.38701e-08	-1.06748e-07	-3.99127e-07	6.25183e-08	-3.36608e-07	2.25984e-08	-4.76119e-09	1.78372e-08
23.839	-4.52706e-07	3.86017e-07	-6.66884e-08	1.81841e-07	-1.96757e-07	-1.49157e-08	-3.50314e-07	8.61604e-08	-2.64154e-07	-1.69885e-07	3.03086e-08	-1.39576e-07	-6.90094e-07	9.92260e-08	-5.90868e-07	-1.80605e-07	7.38648e-08	-1.06740e-07	-3.99046e-07	6.25056e-08	-3.36540e-07	2.19917e-08	-4.63336e-09	1.73583e-08
23.863	-4.53068e-07	3.86326e-07	-6.67418e-08	1.81422e-07	-1.96304e-07	-1.48813e-08	-3.50560e-07	8.62207e-08	-2.64339e-07	-1.70410e-07	3.04022e-08	-1.40007e-07	-6.90046e-07	9.92191e-08	-5.90827e-07	-1.80586e-07	7.38571e-08	-1.06729e-07	-3.98958e-07	6.24919e-08	-3.36466e-07	2.13978e-08	-4.50824e-09	1.68895e-08
23.888	-4.53418e-07	3.86625e-07	-6.67934e-08	1.81008e-07	-1.95856e-07	-1.48474e-08	-3.50792e-07	8.62779e-08	-2.64514e-07	-1.70922e-07	3.04937e-08	-1.40429e-07	-6.89987e-07	9.92106e-08	-5.90776e-07	-1.80562e-07	7.38472e-08	-1.06715e-07	-3.98864e-07	6.24772e-08	-3.36387e-07	2.08168e-08	-4.38582e-09	1.64309e-08
23.912	-4.53757e-07	3.86914e-07	-6.68433e-08	1.80599e-07	-1.95413e-07	-1.48138e-08	-3.51013e-07	8.63321e-08	-2.64681e-07	-1.71423e-07	3.05830e-08	-1.40840e-07	-6.89916e-07	9.92004e-08	-5.90716e-07	-1.80532e-07	7.38350e-08	-1.06697e-07	-3.98764e-07	6.24615e-08	-3.36303e-07	2.02486e-08	-4.26612e-09	1.59825e-08
23.937	-4.54084e-07	3.87193e-07	-6.68915e-08	1.80195e-07	-1.94976e-07	-1.47807e-08	-3.51221e-07	8.63832e-08	-2.64837e-07	-1.71912e-07	3.06703e-08	-1.41242e-07	-6.89834e-07	9.91886e-08	-5.90646e-07	-1.80497e-07	7.38205e-08	-1.06676e-07	-3.98657e-07	6.24448e-08	-3.36213e-07	1.96933e-08	-4.14912e-09	1.55442e-08
23.962	-4.54400e-07	3.87462e-07	-6.69380e-08	1.79796e-07	-1.94544e-07	-1.47480e-08	-3.51416e-07	8.64313e-08	-2.64985e-07	-1.72389e-07	3.07554e-08	-1.41634e-07	-6.89741e-07	9.91753e-08	-5.90566e-07	-1.80456e-07	7.38038e-08	-1.06652e-07	-3.98544e-07	6.24271e-08	-3.36117e-07	1.91509e-08	-4.03484e-09	1.51160e-08
23.986	-4.54704e-07	3.87721e-07	-6.69828e-08	1.79402e-07	-1.94118e-07	-1.47157e-08	-3.51599e-07	8.64764e-08	-2.65123e-07	-1.72854e-07	3.08383e-08	-1.42016e-07	-6.89637e-07	9.91603e-08	-5.90477e-07	-1.80409e-07	7.37848e-08	-1.06624e-07	-3.98425e-07	6.24083e-08	-3.36016e-07	1.86213e-08	-3.92327e-09	1.46980e-08
24.011	-4.54997e-07	3.87971e-07	-6.70259e-08	1.79013e-07	-1.93697e-07	-1.46838e-08	-3.51770e-07	8.65184e-08	-2.65252e-07	-1.73307e-07	3.09192e-08	-1.42388e-07	-6.89522e-07	9.91437e-08	-5.90378e-07	-1.80357e-07	7.37635e-08	-1.06594e-07	-3.98299e-07	6.23886e-08	-3.35910e-07	1.81046e-08	-3.81440e-09	1.42902e-08
24.035	-4.55278e-07	3.88210e-07	-6.70673e-08	1.78629e-07	-1.93282e-07	-1.46523e-08	-3.51929e-07	8.65574e-08	-2.65371e-07	-1.73749e-07	3.09979e-08	-1.42751e-07	-6.89395e-07	9.91255e-08	-5.90269e-07	-1.80300e-07	7.37400e-08	-1.06560e-07	-3.98166e-07	6.23679e-08	-3.35798e-07	1.76008e-08	-3.70825e-09	1.38925e-08
24.060	-4.55547e-07	3.88440e-07	-6.71070e-08	1.78251e-07	-1.92872e-07	-1.46212e-08	-3.52075e-07	8.65933e-08	-2.65481e-07	-1.74178e-07	3.10745e-08	-1.43104e-07	-6.89257e-07	9.91056e-08	-5.90151e-07	-1.80237e-07	7.37142e-08	-1.06522e-07	-3.98028e-07	6.23461e-08	-3.35681e-07	1.71098e-08	-3.60481e-09	1.35050e-08
24.084	-4.55805e-07	3.88660e-07	-6.71449e-08	1.77877e-07	-1.92467e-07	-1.45905e-08	-3.52208e-07	8.66262e-08	-2.65582e-07	-1.74596e-07	3.11490e-08	-1.43447e-07	-6.89108e-07	9.90842e-08	-5.90024e-07	-1.80168e-07	7.36861e-08	-1.06482e-07	-3.97882e-07	6.23234e-08	-3.35559e-07	1.66317e-08	-3.50408e-09	1.31276e-08
24.109	-4.56051e-07	3.88870e-07	-6.71812e-08	1.77508e-07	-1.92068e-07	-1.45603e-08	-3.52330e-07	8.66561e-08	-2.65674e-07	-1.75001e-07	3.12214e-08	-1.43780e-07	-6.88948e-07	9.90612e-08	-5.89887e-07	-1.80094e-07	7.36559e-08	-1.06438e-07	-3.97731e-07	6.22997e-08	-3.35431e-07	1.61664e-08	-3.40606e-09	1.27604e-08
24.134	-4.56285e-07	3.89069e-07	-6.72157e-08	1.77144e-07	-1.91675e-07	-1.45305e-08	-3.52439e-07	8.66829e-08	-2.65756e-07	-1.75395e-07	3.12916e-08	-1.44103e-07	-6.88777e-07	9.90366e-08	-5.89740e-07	-1.80015e-07	7.36234e-08	-1.06391e-07	-3.97573e-07	6.22750e-08	-3.35298e-07	1.57141e-08	-3.31075e-09	1.24033e-08
24.158	-4.56508e-07	3.89259e-07	-6.72485e-08	1.76786e-07	-1.91287e-07	-1.45011e-08	-3.52536e-07	8.67067e-08	-2.65829e-07	-1.75777e-07	3.13597e-08	-1.44417e-07	-6.88594e-07	9.90104e-08	-5.89584e-07	-1.79930e-07	7.35886e-08	-1.06341e-07	-3.97409e-07	6.22493e-08	-3.35160e-07	1.52745e-08	-3.21815e-09	1.20564e-08
24.183	-4.56719e-07	3.89440e-07	-6.72797e-08	1.76432e-07	-1.90905e-07	-1.44721e-08	-3.52620e-07	8.67274e-08	-2.65893e-07	-1.76146e-07	3.14257e-08	-1.44721e-07	-6.88401e-07	9.89826e-08	-5.89418e-07	-1.79839e-07	7.35517e-08	-1.06288e-07	-3.97239e-07	6.22226e-08	-3.35016e-07	1.48479e-08	-3.12826e-09	1.17196e-08
24.207	-4.56919e-07	3.89610e-07	-6.73091e-08	1.76084e-07	-1.90528e-07	-1.44435e-08	-3.52692e-07	8.67452e-08	-2.65947e-07	-1.76504e-07	3.14896e-08	-1.45015e-07	-6.88197e-07	9.89532e-08	-5.89243e-07	-1.79743e-07	7.35125e-08	-1.06231e-07	-3.97062e-07	6.21949e-08	-3.34867e-07	1.44341e-08	-3.04107e-09	1.13930e-08
24.232	-4.57107e-07	3.89770e-07	-6.73368e-08	1.75741e-07	-1.90156e-07	-1.44153e-08	-3.52752e-07	8.67599e-08	-2.65992e-07	-1.76850e-07	3.15513e-08	-1.45299e-07	-6.87981e-07	9.89222e-08	-5.89059e-07	-1.79642e-07	7.34711e-08	-1.06171e-07	-3.96879e-07	6.21662e-08	-3.34713e-07	1.40331e-08	-2.95660e-09	1.10765e-08
24.257	-4.57283e-07	3.89920e-07	-6.73627e-08	1.75403e-07	-1.89790e-07	-1.43876e-08	-3.52799e-07	8.67716e-08	-2.66028e-07	-1.77184e-07	3.16109e-08	-1.45574e-07	-6.87754e-07	9.88896e-08	-5.88865e-07	-1.79536e-07	7.34275e-08	-1.06108e-07	-3.96690e-07	6.21366e-08	-3.34553e-07	1.36450e-08	-2.87483e-09	1.07702e-08
24.281	-4.57448e-07	3.90061e-07	-6.73870e-08	1.75070e-07	-1.89430e-07	-1.43603e-08	-3.52835e-07	8.67802e-08	-2.66054e-07	-1.77507e-07	3.16684e-08	-1.45838e-07	-6.87517e-07	9.88554e-08	-5.88661e-07	-1.79424e-07	7.33817e-08	-1.06042e-07	-3.96494e-07	6.21060e-08	-3.34388e-07	1.32697e-08	-2.79576e-09	1.04740e-08
24.306	-4.57601e-07	3.90191e-07	-6.74096e-08	1.74742e-07	-1.89075e-07	-1.43334e-08	-3.52857e-07	8.67858e-08	-2.66072e-07	-1.77817e-07	3.17237e-08	-1.46093e-07	-6.87268e-07	9.88197e-08	-5.88449e-07	-1.79306e-07	7.33337e-08	-1.05973e-07	-3.96292e-07	6.20743e-08	-3.34218e-07	1.29073e-08	-2.71941e-09	1.01879e-08
24.330	-4.57743e-07	3.90312e-07	-6.74304e-08	1.74419e-07	-1.88726e-07	-1.43069e-08	-3.52868e-07	8.67885e-08	-2.66080e-07	-1.78115e-07	3.17770e-08	-1.46338e-07	-6.87009e-07	9.87824e-08	-5.88226e-07	-1.79184e-07	7.32835e-08	-1.05900e-07	-3.96084e-07	6.20418e-08	-3.34043e-07	1.25577e-08	-2.64575e-09	9.91199e-09
24.355	-4.57873e-07	3.90423e-07	-6.74496e-08	1.74101e-07	-1.88382e-07	-1.42808e-08	-3.52866e-07	8.67881e-08	-2.66078e-07	-1.78402e-07	3.18281e-08	-1.46574e-07	-6.86738e-07	9.87435e-08	-5.87995e-07	-1.79056e-07	7.32312e-08	-1.05824e-07	-3.95870e-07	6.20082e-08	-3.33862e-07	1.22210e-08	-2.57480e-09	9.64618e-09
24.379	-4.57991e-07	3.90524e-07	-6.74670e-08	1.73788e-07	-1.88043e-07	-1.42552e-08	-3.52853e-07	8.67847e-08	-2.66068e-07	-1.78676e-07	3.18771e-08	-1.46799e-07	-6.86457e-07	9.87030e-08	-5.87754e-07	-1.78922e-07	7.31766e-08	-1.05746e-07	-3.95649e-07	6.19736e-08	-3.33676e-07	1.18970e-08	-2.50655e-09	9.39049e-09
24.404	-4.58098e-07	3.90615e-07	-6.74827e-08	1.73481e-07	-1.87711e-07	-1.42299e-08	-3.52827e-07	8.67782e-08	-2.66048e-07	-1.78939e-07	3.19239e-08	-1.47015e-07	-6.86165e-07	9.86610e-08	-5.87504e-07	-1.78783e-07	7.31199e-08	-1.05664e-07	-3.95423e-07	6.19381e-08	-3.33485e-07	1.15859e-08	-2.44100e-09	9.14492e-09
24.429	-4.58193e-07	3.90696e-07	-6.74967e-08	1.73178e-07	-1.87384e-07	-1.42051e-08	-3.52788e-07	8.67688e-08	-2.66019e-07	-1.79190e-07	3.19687e-08	-1.47221e-07	-6.85862e-07	9.86174e-08	-5.87244e-07	-1.78639e-07	7.30610e-08	-1.05578e-07	-3.95190e-07	6.19017e-08	-3.33288e-07	1.12876e-08	-2.37815e-09	8.90946e-09
24.453	-4.58276e-07	3.90767e-07	-6.75090e-08	1.72881e-07	-1.87062e-07	-1.41808e-08	-3.52738e-07	8.67564e-08	-2.65981e-07	-1.79429e-07	3.20113e-08	-1.47418e-07	-6.85548e-07	9.85723e-08	-5.86975e-07	-1.78490e-07	7.29999e-08	-1.05490e-07	-3.94951e-07	6.18642e-08	-3.33087e-07	1.10021e-08	-2.31800e-09	8.68411e-09
24.478	-4.58348e-07	3.90829e-07	-6.75196e-08	1.72589e-07	-1.86746e-07	-1.41568e-08	-3.52675e-07	8.67410e-08	-2.65934e-07	-1.79656e-07	3.20518e-08	-1.47604e-07	-6.85223e-07	9.85256e-08	-5.86697e-07	-1.78336e-07	7.29367e-08	-1.05399e-07	-3.94706e-07	6.18258e-08	-3.32880e-07	1.07294e-08	-2.26055e-09	8.46885e-09
24.502	-4.58409e-07	3.90880e-07	-6.75285e-08	1.72302e-07	-1.86435e-07	-1.41333e-08	-3.52600e-07	8.67225e-08	-2.65878e-07	-1.79871e-07	3.20902e-08	-1.47781e-07	-6.84887e-07	9.84773e-08	-5.86410e-07	-1.78176e-07	7.28714e-08	-1.05304e-07	-3.94454e-07	6.17864e-08	-3.32668e-07	1.04695e-08	-2.20578e-09	8.26369e-09
24.527	-4.58457e-07	3.90922e-07	-6.75357e-08	1.72020e-07	-1.86130e-07	-1.41101e-08	-3.52513e-07	8.67011e-08	-2.65812e-07	-1.80075e-07	3.21265e-08	-1.47948e-07	-6.84541e-07	9.84275e-08	-5.86113e-07	-1.78011e-07	7.28039e-08	-1.05207e-07	-3.94197e-07	6.17461e-08	-3.32450e-07	1.02223e-08	-2.15371e-09	8.06862e-09
24.551	-4.58495e-07	3.90953e-07	-6.75412e-08	1.71744e-07	-1.85831e-07	-1.40874e-08	-3.52414e-07	8.66767e-08	-2.65737e-07	-1.80266e-07	3.21607e-08	-1.48105e-07	-6.84183e-07	9.83761e-08	-5.85807e-07	-1.77841e-07	7.27342e-08	-1.05106e-07	-3.93933e-07	6.17048e-08	-3.32228e-07	9.98796e-09	-2.10433e-09	7.88362e-09
24.576	-4.58520e-07	3.90975e-07	-6.75450e-08	1.71472e-07	-1.85537e-07	-1.40652e-08	-3.52302e-07	8.66493e-08	-2.65653e-07	-1.80446e-07	3.21927e-08	-1.48253e-07	-6.83815e-07	9.83232e-08	-5.85492e-07	-1.77665e-07	7.26625e-08	-1.05003e-07	-3.93663e-07	6.16625e-08	-3.32001e-07	9.76634e-09	-2.05764e-09	7.70870e-09
24.601	-4.58535e-07	3.90987e-07	-6.75471e-08	1.71206e-07	-1.85249e-07	-1.40433e-08	-3.52179e-07	8.66190e-08	-2.65560e-07	-1.80614e-07	3.22227e-08	-1.48391e-07	-6.83437e-07	9.82687e-08	-5.85168e-07	-1.77484e-07	7.25886e-08	-1.04896e-07	-3.93387e-07	6.16193e-08	-3.31768e-07	9.55748e-09	-2.01364e-09	7.54384e-09
24.625	-4.58537e-07	3.90990e-07	-6.75475e-08	1.70944e-07	-1.84966e-07	-1.40219e-08	-3.52043e-07	8.65856e-08	-2.65458e-07	-1.80770e-07	3.22505e-08	-1.48519e-07	-6.83047e-07	9.82128e-08	-5.84835e-07	-1.77299e-07	7.25126e-08	-1.04786e-07	-3.93105e-07	6.15751e-08	-3.31530e-07	9.36136e-09	-1.97232e-09	7.38904e-09
24.650	-4.58528e-07	3.90982e-07	-6.75461e-08	1.70688e-07	-1.84689e-07	-1.40009e-08	-3.51896e-07	8.65493e-08	-2.65346e-07	-1.80914e-07	3.22763e-08	-1.48638e-07	-6.82647e-07	9.81552e-08	-5.84492e-07	-1.77108e-07	7.24345e-08	-1.04673e-07	-3.92817e-07	6.15300e-08	-3.31287e-07	9.17797e-09	-1.93368e-09	7.24429e-09
24.674	-4.58508e-07	3.90965e-07	-6.75431e-08	1.70437e-07	-1.84417e-07	-1.39803e-08	-3.51736e-07	8.65100e-08	-2.65226e-07	-1.81047e-07	3.22999e-08	-1.48747e-07	-6.82237e-07	9.80962e-08	-5.84140e-07	-1.76912e-07	7.23543e-08	-1.04557e-07	-3.92523e-07	6.14839e-08	-3.31039e-07	9.00729e-09	-1.89772e-09	7.10957e-09
24.699	-4.58476e-07	3.90937e-07	-6.75384e-08	1.70191e-07	-1.84151e-07	-1.39601e-08	-3.51564e-07	8.64678e-08	-2.65096e-07	-1.81167e-07	3.23214e-08	-1.48846e-07	-6.81815e-07	9.80356e-08	-5.83780e-07	-1.76710e-07	7.22720e-08	-1.04438e-07	-3.92223e-07	6.14369e-08	-3.30786e-07	8.84933e-09	-1.86444e-09	6.98489e-09
24.723	-4.58432e-07	3.90900e-07	-6.75320e-08	1.69951e-07	-1.83891e-07	-1.39404e-08	-3.51380e-07	8.64225e-08	-2.64958e-07	-1.81276e-07	3.23409e-08	-1.48935e-07	-6.81383e-07	9.79735e-08	-5.83410e-07	-1.76504e-07	7.21876e-08	-1.04316e-07	-3.91917e-07	6.13890e-08	-3.30528e-07	8.70406e-09	-1.83383e-09	6.87023e-09
24.748	-4.58377e-07	3.90853e-07	-6.75239e-08	1.69715e-07	-1.83636e-07	-1.39211e-08	-3.51184e-07	8.63744e-08	-2.64810e-07	-1.81373e-07	3.23582e-08	-1.49015e-07	-6.80941e-07	9.79099e-08	-5.83031e-07	-1.76293e-07	7.21011e-08	-1.04191e-07	-3.91605e-07	6.13401e-08	-3.30265e-07	8.57147e-09	-1.80590e-09	6.76557e-09
24.773	-4.58311e-07	3.90797e-07	-6.75141e-08	1.69485e-07	-1.83387e-07	-1.39022e-08	-3.50977e-07	8.63232e-08	-2.64653e-07	-1.81459e-07	3.23735e-08	-1.49085e-07	-6.80488e-07	9.78448e-08	-5.82643e-07	-1.76076e-07	7.20126e-08	-1.04063e-07	-3.91287e-07	6.12903e-08	-3.29996e-07	8.45155e-09	-1.78063e-09	6.67092e-09
24.797	-4.58233e-07	3.90730e-07	-6.75026e-08	1.69259e-07	-1.83143e-07	-1.38837e-08	-3.50757e-07	8.62692e-08	-2.64488e-07	-1.81533e-07	3.23866e-08	-1.49146e-07	-6.80024e-07	9.77781e-08	-5.82246e-07	-1.75854e-07	7.19220e-08	-1.03932e-07	-3.90963e-07	6.12395e-08	-3.29723e-07	8.34430e-09	-1.75803e-09	6.58626e-09
24.822	-4.58143e-07	3.90654e-07	-6.74895e-08	1.69039e-07	-1.82905e-07	-1.38656e-08	-3.50525e-07	8.62122e-08	-2.64313e-07	-1.81595e-07	3.23977e-08	-1.49197e-07	-6.79550e-07	9.77100e-08	-5.81840e-07	-1.75628e-07	7.18293e-08	-1.03799e-07	-3.90633e-07	6.11878e-08	-3.29445e-07	8.24968e-09	-1.73810e-09	6.51158e-09
24.846	-4.58043e-07	3.90568e-07	-6.74746e-08	1.68824e-07	-1.82672e-07	-1.38480e-08	-3.50281e-07	8.61522e-08	-2.64129e-07	-1.81645e-07	3.24067e-08	-1.49238e-07	-6.79066e-07	9.76403e-08	-5.81426e-07	-1.75396e-07	7.17346e-08	-1.03662e-07	-3.90297e-07	6.11352e-08	-3.29162e-07	8.16770e-09	-1.72083e-09	6.44687e-09
24.871	-4.57930e-07	3.90472e-07	-6.74580e-08	1.68615e-07	-1.82445e-07	-1.38308e-08	-3.50026e-07	8.60893e-08	-2.63936e-07	-1.81684e-07	3.24136e-08	-1.49270e-07	-6.78571e-07	9.75691e-08	-5.81002e-07	-1.75160e-07	7.16378e-08	-1.03522e-07	-3.89955e-07	6.10817e-08	-3.28873e-07	8.09833e-09	-1.70621e-09	6.39211e-09
24.895	-4.57806e-07	3.90367e-07	-6.74398e-08	1.68410e-07	-1.82224e-07	-1.38140e-08	-3.49758e-07	8.60235e-08	-2.63734e-07	-1.81711e-07	3.24185e-08	-1.49293e-07	-6.78066e-07	9.74965e-08	-5.80569e-07	-1.74918e-07	7.15390e-08	-1.03379e-07	-3.89607e-07	6.10272e-08	-3.28580e-07	8.04156e-09	-1.69425e-09	6.34731e-09
24.920	-4.57671e-07	3.90251e-07	-6.74199e-08	1.68211e-07	-1.82008e-07	-1.37976e-08	-3.49478e-07	8.59548e-08	-2.63524e-07	-1.81726e-07	3.24212e-08	-1.49305e-07	-6.77550e-07	9.74223e-08	-5.80128e-07	-1.74672e-07	7.14382e-08	-1.03233e-07	-3.89253e-07	6.09718e-08	-3.28282e-07	7.99737e-09	-1.68494e-09	6.31243e-09
24.945	-4.57525e-07	3.90126e-07	-6.73983e-08	1.68016e-07	-1.81798e-07	-1.37817e-08	-3.49187e-07	8.58831e-08	-2.63304e-07	-1.81730e-07	3.24219e-08	-1.49308e-07	-6.77024e-07	9.73467e-08	-5.79677e-07	-1.74420e-07	7.13353e-08	-1.03085e-07	-3.88894e-07	6.09155e-08	-3.27978e-07	7.96576e-09	-1.67828e-09	6.28748e-09
24.969	-4.57367e-07	3.89992e-07	-6.73750e-08	1.67827e-07	-1.81593e-07	-1.37662e-08	-3.48884e-07	8.58086e-08	-2.63075e-07	-1.81723e-07	3.24205e-08	-1.49302e-07	-6.76488e-07	9.72696e-08	-5.79218e-07	-1.74164e-07	7.12304e-08	-1.02933e-07	-3.88529e-07	6.08582e-08	-3.27670e-07	7.94670e-09	-1.67427e-09	6.27243e-09
24.994	-4.57197e-07	3.89847e-07	-6.73501e-08	1.67643e-07	-1.81394e-07	-1.37511e-08	-3.48569e-07	8.57311e-08	-2.62838e-07	-1.81703e-07	3.24171e-08	-1.49286e-07	-6.75941e-07	9.71910e-08	-5.78750e-07	-1.73902e-07	7.11236e-08	-1.02779e-07	-3.88157e-07	6.08001e-08	-3.27357e-07	7.94017e-09	-1.67289e-09	6.26728e-09
25.018	-4.57017e-07	3.89693e-07	-6.73235e-08	1.67464e-07	-1.81200e-07	-1.37364e-08	-3.48242e-07	8.56507e-08	-2.62592e-07	-1.81672e-07	3.24116e-08	-1.49261e-07	-6.75384e-07	9.71109e-08	-5.78273e-07	-1.73636e-07	7.10147e-08	-1.02621e-07	-3.87780e-07	6.07411e-08	-3.27039e-07	7.94617e-09	-1.67415e-09	6.27201e-09
25.043	-4.56825e-07	3.89529e-07	-6.72952e-08	1.67290e-07	-1.81012e-07	-1.37222e-08	-3.47904e-07	8.55675e-08	-2.62336e-07	-1.81630e-07	3.24040e-08	-1.49226e-07	-6.74817e-07	9.70294e-08	-5.77788e-07	-1.73365e-07	7.09038e-08	-1.02461e-07	-3.87398e-07	6.06811e-08	-3.26717e-07	7.96466e-09	-1.67805e-09	6.28661e-09
25.068	-4.56621e-07	3.89356e-07	-6.72652e-08	1.67122e-07	-1.80830e-07	-1.37083e-08	-3.47554e-07	8.54813e-08	-2.62072e-07	-1.81576e-07	3.23944e-08	-1.49182e-07	-6.74240e-07	9.69463e-08	-5.77293e-07	-1.73089e-07	7.07910e-08	-1.02298e-07	-3.87009e-07	6.06202e-08	-3.26389e-07	7.99565e-09	-1.68458e-09	6.31107e-09
25.092	-4.56407e-07	3.89173e-07	-6.72336e-08	1.66958e-07	-1.80653e-07	-1.36949e-08	-3.47192e-07	8.53923e-08	-2.61799e-07	-1.81511e-07	3.23827e-08	-1.49128e-07	-6.73652e-07	9.68619e-08	-5.76790e-07	-1.72808e-07	7.06762e-08	-1.02132e-07	-3.86615e-07	6.05585e-08	-3.26056e-07	8.03909e-09	-1.69373e-09	6.34536e-09
25.117	-4.56181e-07	3.88980e-07	-6.72003e-08	1.66800e-07	-1.80482e-07	-1.36819e-08	-3.46818e-07	8.53004e-08	-2.61517e-07	-1.81434e-07	3.23690e-08	-1.49065e-07	-6.73055e-07	9.67759e-08	-5.76279e-07	-1.72523e-07	7.05594e-08	-1.01964e-07	-3.86215e-07	6.04958e-08	-3.25719e-07	8.09499e-09	-1.70551e-09	6.38948e-09
25.141	-4.55943e-07	3.88778e-07	-6.71654e-08	1.66647e-07	-1.80316e-07	-1.36694e-08	-3.46433e-07	8.52056e-08	-2.61227e-07	-1.81346e-07	3.23533e-08	-1.48992e-07	-6.72447e-07	9.66886e-08	-5.75758e-07	-1.72233e-07	7.04407e-08	-1.01792e-07	-3.85809e-07	6.04322e-08	-3.25377e-07	8.16331e-09	-1.71990e-09	6.44341e-09
25.166	-4.55695e-07	3.88566e-07	-6.71287e-08	1.66498e-07	-1.80156e-07	-1.36572e-08	-3.46036e-07	8.51080e-08	-2.60928e-07	-1.81246e-07	3.23355e-08	-1.48910e-07	-6.71829e-07	9.65997e-08	-5.75229e-07	-1.71937e-07	7.03200e-08	-1.01618e-07	-3.85398e-07	6.03678e-08	-3.25030e-07	8.24404e-09	-1.73691e-09	6.50713e-09
25.190	-4.55435e-07	3.88344e-07	-6.70905e-08	1.66355e-07	-1.80001e-07	-1.36455e-08	-3.45627e-07	8.50075e-08	-2.60619e-07	-1.81135e-07	3.23156e-08	-1.48819e-07	-6.71201e-07	9.65094e-08	-5.74692e-07	-1.71638e-07	7.01973e-08	-1.01440e-07	-3.84980e-07	6.03025e-08	-3.24678e-07	8.33717e-09	-1.75653e-09	6.58063e-09
25.215	-4.55164e-07	3.88113e-07	-6.70505e-08	1.66218e-07	-1.79852e-07	-1.36342e-08	-3.45207e-07	8.49042e-08	-2.60303e-07	-1.81012e-07	3.22938e-08	-1.48718e-07	-6.70563e-07	9.64177e-08	-5.74145e-07	-1.71333e-07	7.00728e-08	-1.01260e-07	-3.84558e-07	6.02362e-08	-3.24321e-07	8.44266e-09	-1.77876e-09	6.66390e-09
25.240	-4.54882e-07	3.87873e-07	-6.70090e-08	1.66085e-07	-1.79708e-07	-1.36233e-08	-3.44775e-07	8.47980e-08	-2.59977e-07	-1.80878e-07	3.22699e-08	-1.48609e-07	-6.69915e-07	9.63246e-08	-5.73591e-07	-1.71024e-07	6.99463e-08	-1.01078e-07	-3.84129e-07	6.01691e-08	-3.23960e-07	8.56049e-09	-1.80359e-09	6.75691e-09
25.264	-4.54588e-07	3.87622e-07	-6.69657e-08	1.65957e-07	-1.79570e-07	-1.36128e-08	-3.44332e-07	8.46889e-08	-2.59643e-07	-1.80733e-07	3.22440e-08	-1.48489e-07	-6.69258e-07	9.62300e-08	-5.73028e-07	-1.70710e-07	6.98179e-08	-1.00892e-07	-3.83695e-07	6.01011e-08	-3.23594e-07	8.69066e-09	-1.83101e-09	6.85965e-09
25.289	-4.54284e-07	3.87363e-07	-6.69209e-08	1.65835e-07	-1.79437e-07	-1.36028e-08	-3.43877e-07	8.45771e-08	-2.59300e-07	-1.80577e-07	3.22161e-08	-1.48361e-07	-6.68590e-07	9.61340e-08	-5.72456e-07	-1.70391e-07	6.96876e-08	-1.00704e-07	-3.83256e-07	6.00323e-08	-3.23223e-07	8.83313e-09	-1.86103e-09	6.97210e-09
25.313	-4.53968e-07	3.87094e-07	-6.68744e-08	1.65717e-07	-1.79310e-07	-1.35931e-08	-3.43411e-07	8.44624e-08	-2.58948e-07	-1.80409e-07	3.21862e-08	-1.48223e-07	-6.67912e-07	9.60365e-08	-5.71876e-07	-1.70068e-07	6.95554e-08	-1.00513e-07	-3.82810e-07	5.99626e-08	-3.22848e-07	8.98788e-09	-1.89363e-09	7.09425e-09
25.338	-4.53641e-07	3.86815e-07	-6.68262e-08	1.65605e-07	-1.79189e-07	-1.35839e-08	-3.42933e-07	8.43449e-08	-2.58588e-07	-1.80230e-07	3.21543e-08	-1.48076e-07	-6.67225e-07	9.59377e-08	-5.71287e-07	-1.69740e-07	6.94213e-08	-1.00319e-07	-3.82360e-07	5.98919e-08	-3.22468e-07	9.15490e-09	-1.92882e-09	7.22608e-09
25.362	-4.53303e-07	3.86527e-07	-6.67764e-08	1.65498e-07	-1.79073e-07	-1.35751e-08	-3.42444e-07	8.42246e-08	-2.58219e-07	-1.80040e-07	3.21204e-08	-1.47920e-07	-6.66527e-07	9.58374e-08	-5.70690e-07	-1.69408e-07	6.92853e-08	-1.00122e-07	-3.81903e-07	5.98205e-08	-3.22083e-07	9.33415e-09	-1.96658e-09	7.36757e-09
25.387	-4.52954e-07	3.86229e-07	-6.67250e-08	1.65395e-07	-1.78962e-07	-1.35667e-08	-3.41943e-07	8.41015e-08	-2.57842e-07	-1.79839e-07	3.20845e-08	-1.47755e-07	-6.65820e-07	9.57358e-08	-5.70085e-07	-1.69071e-07	6.91474e-08	-9.99231e-08	-3.81442e-07	5.97481e-08	-3.21693e-07	9.52562e-09	-2.00692e-09	7.51870e-09
25.412	-4.52594e-07	3.85922e-07	-6.66719e-08	1.65298e-07	-1.78857e-07	-1.35588e-08	-3.41432e-07	8.39756e-08	-2.57456e-07	-1.79627e-07	3.20466e-08	-1.47580e-07	-6.65104e-07	9.56327e-08	-5.69471e-07	-1.68729e-07	6.90077e-08	-9.97212e-08	-3.80974e-07	5.96749e-08	-3.21299e-07	9.72928e-09	-2.04983e-09	7.67945e-09
25.436	-4.52223e-07	3.85605e-07	-6.66173e-08	1.65206e-07	-1.78757e-07	-1.35512e-08	-3.40908e-07	8.38470e-08	-2.57061e-07	-1.79403e-07	3.20067e-08	-1.47396e-07	-6.64377e-07	9.55282e-08	-5.68849e-07	-1.68383e-07	6.88662e-08	-9.95166e-08	-3.80501e-07	5.96009e-08	-3.20901e-07	9.94511e-09	-2.09531e-09	7.84980e-09
25.461	-4.51840e-07	3.85279e-07	-6.65609e-08	1.65119e-07	-1.78663e-07	-1.35441e-08	-3.40374e-07	8.37155e-08	-2.56658e-07	-1.79169e-07	3.19649e-08	-1.47204e-07	-6.63641e-07	9.54224e-08	-5.68218e-07	-1.68032e-07	6.87227e-08	-9.93094e-08	-3.80023e-07	5.95260e-08	-3.20497e-07	1.01731e-08	-2.14334e-09	8.02974e-09
25.485	-4.51447e-07	3.84944e-07	-6.65030e-08	1.65037e-07	-1.78575e-07	-1.35374e-08	-3.39828e-07	8.35813e-08	-2.56247e-07	-1.78923e-07	3.19211e-08	-1.47002e-07	-6.62895e-07	9.53151e-08	-5.67580e-07	-1.67677e-07	6.85775e-08	-9.90995e-08	-3.79540e-07	5.94502e-08	-3.20089e-07	1.04132e-08	-2.19392e-09	8.21925e-09
25.510	-4.51043e-07	3.84599e-07	-6.64435e-08	1.64961e-07	-1.78492e-07	-1.35311e-08	-3.39271e-07	8.34443e-08	-2.55827e-07	-1.78666e-07	3.18753e-08	-1.46791e-07	-6.62140e-07	9.52065e-08	-5.66933e-07	-1.67317e-07	6.84304e-08	-9.88870e-08	-3.79051e-07	5.93736e-08	-3.19677e-07	1.06653e-08	-2.24705e-09	8.41830e-09
25.534	-4.50628e-07	3.84245e-07	-6.63823e-08	1.64889e-07	-1.78414e-07	-1.35252e-08	-3.38703e-07	8.33046e-08	-2.55399e-07	-1.78399e-07	3.18275e-08	-1.46571e-07	-6.61375e-07	9.50965e-08	-5.66278e-07	-1.66953e-07	6.82815e-08	-9.86718e-08	-3.78556e-07	5.92962e-08	-3.19260e-07	1.09296e-08	-2.30272e-09	8.62687e-09
25.559	-4.50202e-07	3.83882e-07	-6.63195e-08	1.64822e-07	-1.78342e-07	-1.35197e-08	-3.38124e-07	8.31621e-08	-2.54962e-07	-1.78120e-07	3.17778e-08	-1.46342e-07	-6.60600e-07	9.49851e-08	-5.65615e-07	-1.66585e-07	6.81308e-08	-9.84540e-08	-3.78057e-07	5.92179e-08	-3.18839e-07	1.12059e-08	-2.36094e-09	8.84495e-09
25.584	-4.49765e-07	3.83509e-07	-6.62552e-08	1.64760e-07	-1.78275e-07	-1.35147e-08	-3.37533e-07	8.30169e-08	-2.54516e-07	-1.77831e-07	3.17262e-08	-1.46105e-07	-6.59816e-07	9.48724e-08	-5.64943e-07	-1.66212e-07	6.79783e-08	-9.82337e-08	-3.77552e-07	5.91388e-08	-3.18413e-07	1.14942e-08	-2.42168e-09	9.07252e-09
25.608	-4.49317e-07	3.83127e-07	-6.61892e-08	1.64704e-07	-1.78214e-07	-1.35100e-08	-3.36932e-07	8.28689e-08	-2.54063e-07	-1.77530e-07	3.16726e-08	-1.45858e-07	-6.59022e-07	9.47583e-08	-5.64264e-07	-1.65835e-07	6.78240e-08	-9.80107e-08	-3.77041e-07	5.90589e-08	-3.17982e-07	1.17945e-08	-2.48495e-09	9.30955e-09
25.633	-4.48858e-07	3.82736e-07	-6.61216e-08	1.64652e-07	-1.78158e-07	-1.35058e-08	-3.36319e-07	8.27182e-08	-2.53601e-07	-1.77219e-07	3.16171e-08	-1.45602e-07	-6.58219e-07	9.46429e-08	-5.63577e-07	-1.65453e-07	6.76680e-08	-9.77852e-08	-3.76525e-07	5.89781e-08	-3.17547e-07	1.21067e-08	-2.55073e-09	9.55601e-09
25.657	-4.48388e-07	3.82336e-07	-6.60524e-08	1.64606e-07	-1.78108e-07	-1.35019e-08	-3.35696e-07	8.25648e-08	-2.53131e-07	-1.76897e-07	3.15596e-08	-1.45338e-07	-6.57407e-07	9.45260e-08	-5.62881e-07	-1.65067e-07	6.75101e-08	-9.75571e-08	-3.76005e-07	5.88965e-08	-3.17108e-07	1.24309e-08	-2.61904e-09	9.81190e-09
25.682	-4.47908e-07	3.81926e-07	-6.59817e-08	1.64564e-07	-1.78063e-07	-1.34985e-08	-3.35061e-07	8.24088e-08	-2.52652e-07	-1.76564e-07	3.15003e-08	-1.45064e-07	-6.56585e-07	9.44079e-08	-5.62177e-07	-1.64677e-07	6.73505e-08	-9.73264e-08	-3.75478e-07	5.88141e-08	-3.16664e-07	1.27670e-08	-2.68985e-09	1.00772e-08
25.706	-4.47417e-07	3.81507e-07	-6.59093e-08	1.64527e-07	-1.78023e-07	-1.34955e-08	-3.34415e-07	8.22500e-08	-2.52165e-07	-1.76221e-07	3.14390e-08	-1.44782e-07	-6.55754e-07	9.42884e-08	-5.61466e-07	-1.64282e-07	6.71892e-08	-9.70933e-08	-3.74947e-07	5.87309e-08	-3.16216e-07	1.31150e-08	-2.76316e-09	1.03518e-08
25.731	-4.46915e-07	3.81079e-07	-6.58354e-08	1.64496e-07	-1.77989e-07	-1.34929e-08	-3.33759e-07	8.20885e-08	-2.51670e-07	-1.75867e-07	3.13758e-08	-1.44491e-07	-6.54914e-07	9.41676e-08	-5.60746e-07	-1.63884e-07	6.70261e-08	-9.68576e-08	-3.74410e-07	5.86468e-08	-3.15764e-07	1.34748e-08	-2.83897e-09	1.06359e-08
25.756	-4.46402e-07	3.80642e-07	-6.57599e-08	1.64469e-07	-1.77960e-07	-1.34908e-08	-3.33091e-07	8.19244e-08	-2.51167e-07	-1.75502e-07	3.13107e-08	-1.44191e-07	-6.54065e-07	9.40454e-08	-5.60019e-07	-1.63481e-07	6.68612e-08	-9.66194e-08	-3.73869e-07	5.85620e-08	-3.15307e-07	1.38465e-08	-2.91727e-09	1.09292e-08
25.780	-4.45879e-07	3.80196e-07	-6.56828e-08	1.64448e-07	-1.77937e-07	-1.34890e-08	-3.32413e-07	8.17576e-08	-2.50656e-07	-1.75126e-07	3.12437e-08	-1.43883e-07	-6.53206e-07	9.39220e-08	-5.59284e-07	-1.63073e-07	6.66947e-08	-9.63787e-08	-3.73322e-07	5.84763e-08	-3.14846e-07	1.42299e-08	-2.99806e-09	1.12319e-08
25.805	-4.45345e-07	3.79741e-07	-6.56041e-08	1.64431e-07	-1.77919e-07	-1.34876e-08	-3.31724e-07	8.15881e-08	-2.50136e-07	-1.74740e-07	3.11748e-08	-1.43565e-07	-6.52338e-07	9.37972e-08	-5.58541e-07	-1.62662e-07	6.65264e-08	-9.61356e-08	-3.72770e-07	5.83898e-08	-3.14380e-07	1.46251e-08	-3.08132e-09	1.15438e-08
25.829	-4.44800e-07	3.79276e-07	-6.55239e-08	1.64419e-07	-1.77906e-07	-1.34867e-08	-3.31024e-07	8.14160e-08	-2.49608e-07	-1.74344e-07	3.11041e-08	-1.43240e-07	-6.51461e-07	9.36711e-08	-5.57790e-07	-1.62246e-07	6.63565e-08	-9.58900e-08	-3.72213e-07	5.83026e-08	-3.13910e-07	1.50320e-08	-3.16705e-09	1.18650e-08
25.854	-4.44245e-07	3.78803e-07	-6.54421e-08	1.64412e-07	-1.77899e-07	-1.34861e-08	-3.30314e-07	8.12412e-08	-2.49073e-07	-1.73936e-07	3.10314e-08	-1.42905e-07	-6.50575e-07	9.35437e-08	-5.57031e-07	-1.61827e-07	6.61848e-08	-9.56419e-08	-3.71651e-07	5.82145e-08	-3.13436e-07	1.54507e-08	-3.25525e-09	1.21954e-08
25.879	-4.43679e-07	3.78320e-07	-6.53587e-08	1.64411e-07	-1.77897e-07	-1.34860e-08	-3.29593e-07	8.10638e-08	-2.48529e-07	-1.73519e-07	3.09569e-08	-1.42562e-07	-6.49680e-07	9.34150e-08	-5.56265e-07	-1.61403e-07	6.60115e-08	-9.53914e-08	-3.71084e-07	5.81257e-08	-3.12958e-07	1.58810e-08	-3.34591e-09	1.25350e-08
25.903	-4.43103e-07	3.77829e-07	-6.52738e-08	1.64414e-07	-1.77900e-07	-1.34862e-08	-3.28861e-07	8.08838e-08	-2.47977e-07	-1.73091e-07	3.08806e-08	-1.42210e-07	-6.48776e-07	9.32850e-08	-5.55491e-07	-1.60975e-07	6.58365e-08	-9.51385e-08	-3.70511e-07	5.80361e-08	-3.12475e-07	1.63229e-08	-3.43902e-09	1.28839e-08
25.928	-4.42516e-07	3.77328e-07	-6.51873e-08	1.64422e-07	-1.77909e-07	-1.34869e-08	-3.28118e-07	8.07012e-08	-2.47417e-07	-1.72653e-07	3.08024e-08	-1.41850e-07	-6.47862e-07	9.31537e-08	-5.54709e-07	-1.60543e-07	6.56598e-08	-9.48832e-08	-3.69934e-07	5.79457e-08	-3.11989e-07	1.67764e-08	-3.53457e-09	1.32419e-08
25.952	-4.41918e-07	3.76819e-07	-6.50993e-08	1.64435e-07	-1.77923e-07	-1.34879e-08	-3.27365e-07	8.05160e-08	-2.46849e-07	-1.72204e-07	3.07223e-08	-1.41482e-07	-6.46940e-07	9.30211e-08	-5.53919e-07	-1.60107e-07	6.54815e-08	-9.46255e-08	-3.69352e-07	5.78545e-08	-3.11498e-07	1.72415e-08	-3.63257e-09	1.36090e-08
25.977	-4.41310e-07	3.76301e-07	-6.50098e-08	1.64453e-07	-1.77942e-07	-1.34894e-08	-3.26602e-07	8.03282e-08	-2.46273e-07	-1.71745e-07	3.06404e-08	-1.41104e-07	-6.46009e-07	9.28872e-08	-5.53122e-07	-1.59667e-07	6.53015e-08	-9.43655e-08	-3.68765e-07	5.77625e-08	-3.11002e-07	1.77182e-08	-3.73299e-09	1.39852e-08
26.001	-4.40692e-07	3.75773e-07	-6.49187e-08	1.64475e-07	-1.77967e-07	-1.34913e-08	-3.25828e-07	8.01378e-08	-2.45690e-07	-1.71276e-07	3.05567e-08	-1.40719e-07	-6.45070e-07	9.27521e-08	-5.52318e-07	-1.59223e-07	6.51199e-08	-9.41030e-08	-3.68173e-07	5.76698e-08	-3.10503e-07	1.82064e-08	-3.83584e-09	1.43705e-08
26.026	-4.40063e-07	3.75237e-07	-6.48261e-08	1.64503e-07	-1.77997e-07	-1.34935e-08	-3.25043e-07	7.99449e-08	-2.45098e-07	-1.70796e-07	3.04712e-08	-1.40325e-07	-6.44121e-07	9.26157e-08	-5.51505e-07	-1.58775e-07	6.49367e-08	-9.38383e-08	-3.67576e-07	5.75763e-08	-3.10000e-07	1.87060e-08	-3.94111e-09	1.47649e-08
26.051	-4.39424e-07	3.74692e-07	-6.47319e-08	1.64536e-07	-1.78032e-07	-1.34962e-08	-3.24248e-07	7.97493e-08	-2.44499e-07	-1.70307e-07	3.03838e-08	-1.39923e-07	-6.43164e-07	9.24781e-08	-5.50686e-07	-1.58323e-07	6.47519e-08	-9.35712e-08	-3.66974e-07	5.74820e-08	-3.09492e-07	1.92171e-08	-4.04879e-09	1.51683e-08
26.075	-4.38775e-07	3.74139e-07	-6.46363e-08	1.64573e-07	-1.78072e-07	-1.34993e-08	-3.23443e-07	7.95513e-08	-2.43892e-07	-1.69807e-07	3.02947e-08	-1.39512e-07	-6.42198e-07	9.23392e-08	-5.49859e-07	-1.57867e-07	6.45654e-08	-9.33018e-08	-3.66368e-07	5.73870e-08	-3.08981e-07	1.97396e-08	-4.15887e-09	1.55807e-08
26.100	-4.38115e-07	3.73576e-07	-6.45391e-08	1.64615e-07	-1.78118e-07	-1.35027e-08	-3.22627e-07	7.93507e-08	-2.43277e-07	-1.69297e-07	3.02037e-08	-1.39093e-07	-6.41223e-07	9.21990e-08	-5.49024e-07	-1.57407e-07	6.43774e-08	-9.30301e-08	-3.65756e-07	5.72913e-08	-3.08465e-07	2.02734e-08	-4.27135e-09	1.60021e-08
26.124	-4.37445e-07	3.73005e-07	-6.44404e-08	1.64662e-07	-1.78169e-07	-1.35066e-08	-3.21801e-07	7.91476e-08	-2.42654e-07	-1.68777e-07	3.01110e-08	-1.38666e-07	-6.40240e-07	9.20576e-08	-5.48182e-07	-1.56944e-07	6.41878e-08	-9.27561e-08	-3.65140e-07	5.71948e-08	-3.07946e-07	2.08187e-08	-4.38622e-09	1.64324e-08
26.149	-4.36765e-07	3.72425e-07	-6.43402e-08	1.64714e-07	-1.78225e-07	-1.35109e-08	-3.20965e-07	7.89419e-08	-2.42023e-07	-1.68248e-07	3.00165e-08	-1.38231e-07	-6.39248e-07	9.19150e-08	-5.47333e-07	-1.56476e-07	6.39966e-08	-9.24798e-08	-3.64519e-07	5.70975e-08	-3.07422e-07	2.13752e-08	-4.50347e-09	1.68717e-08
26.173	-4.36074e-07	3.71836e-07	-6.42385e-08	1.64771e-07	-1.78286e-07	-1.35155e-08	-3.20119e-07	7.87338e-08	-2.41385e-07	-1.67708e-07	2.99202e-08	-1.37788e-07	-6.38247e-07	9.17711e-08	-5.46476e-07	-1.56005e-07	6.38039e-08	-9.22013e-08	-3.63894e-07	5.69995e-08	-3.06894e-07	2.19429e-08	-4.62309e-09	1.73199e-08
26.198	-4.35374e-07	3.71239e-07	-6.41352e-08	1.64832e-07	-1.78353e-07	-1.35206e-08	-3.19263e-07	7.85231e-08	-2.40739e-07	-1.67158e-07	2.98221e-08	-1.37336e-07	-6.37238e-07	9.16261e-08	-5.45612e-07	-1.55530e-07	6.36096e-08	-9.19206e-08	-3.63263e-07	5.69008e-08	-3.06363e-07	2.25220e-08	-4.74509e-09	1.77769e-08
26.223	-4.34663e-07	3.70632e-07	-6.40305e-08	1.64899e-07	-1.78425e-07	-1.35260e-08	-3.18396e-07	7.83100e-08	-2.40086e-07	-1.66599e-07	2.97223e-08	-1.36877e-07	-6.36221e-07	9.14798e-08	-5.44741e-07	-1.55051e-07	6.34138e-08	-9.16376e-08	-3.62628e-07	5.68013e-08	-3.05827e-07	2.31122e-08	-4.86944e-09	1.82427e-08
26.247	-4.33942e-07	3.70018e-07	-6.39244e-08	1.64970e-07	-1.78502e-07	-1.35318e-08	-3.17519e-07	7.80944e-08	-2.39425e-07	-1.66030e-07	2.96208e-08	-1.36409e-07	-6.35195e-07	9.13323e-08	-5.43863e-07	-1.54569e-07	6.32165e-08	-9.13525e-08	-3.61989e-07	5.67011e-08	-3.05288e-07	2.37136e-08	-4.99614e-09	1.87174e-08
26.272	-4.33211e-07	3.69395e-07	-6.38167e-08	1.65046e-07	-1.78584e-07	-1.35381e-08	-3.16633e-07	7.78763e-08	-2.38756e-07	-1.65451e-07	2.95175e-08	-1.35933e-07	-6.34161e-07	9.11836e-08	-5.42977e-07	-1.54083e-07	6.30176e-08	-9.10651e-08	-3.61345e-07	5.66002e-08	-3.04744e-07	2.43261e-08	-5.12519e-09	1.92009e-08
26.296	-4.32470e-07	3.68763e-07	-6.37075e-08	1.65126e-07	-1.78671e-07	-1.35447e-08	-3.15736e-07	7.76558e-08	-2.38080e-07	-1.64862e-07	2.94125e-08	-1.35450e-07	-6.33118e-07	9.10337e-08	-5.42085e-07	-1.53593e-07	6.28173e-08	-9.07756e-08	-3.60696e-07	5.64986e-08	-3.04197e-07	2.49497e-08	-5.25657e-09	1.96931e-08
26.321	-4.31719e-07	3.68123e-07	-6.35969e-08	1.65212e-07	-1.78763e-07	-1.35517e-08	-3.14830e-07	7.74329e-08	-2.37397e-07	-1.64264e-07	2.93058e-08	-1.34958e-07	-6.32067e-07	9.08826e-08	-5.41185e-07	-1.53099e-07	6.26154e-08	-9.04839e-08	-3.60042e-07	5.63962e-08	-3.03646e-07	2.55843e-08	-5.39028e-09	2.01940e-08
26.345	-4.30959e-07	3.67474e-07	-6.34849e-08	1.65302e-07	-1.78861e-07	-1.35591e-08	-3.13913e-07	7.72075e-08	-2.36706e-07	-1.63656e-07	2.91973e-08	-1.34459e-07	-6.31008e-07	9.07303e-08	-5.40278e-07	-1.52602e-07	6.24121e-08	-9.01901e-08	-3.59385e-07	5.62932e-08	-3.03091e-07	2.62300e-08	-5.52631e-09	2.07037e-08
26.370	-4.30188e-07	3.66817e-07	-6.33713e-08	1.65397e-07	-1.78964e-07	-1.35668e-08	-3.12987e-07	7.69797e-08	-2.36007e-07	-1.63039e-07	2.90872e-08	-1.33952e-07	-6.29941e-07	9.05768e-08	-5.39364e-07	-1.52101e-07	6.22073e-08	-8.98941e-08	-3.58722e-07	5.61894e-08	-3.02533e-07	2.68866e-08	-5.66466e-09	2.12220e-08
26.395	-4.29407e-07	3.66151e-07	-6.32563e-08	1.65496e-07	-1.79071e-07	-1.35750e-08	-3.12051e-07	7.67495e-08	-2.35302e-07	-1.62412e-07	2.89754e-08	-1.33437e-07	-6.28866e-07	9.04222e-08	-5.38443e-07	-1.51597e-07	6.20010e-08	-8.95961e-08	-3.58055e-07	5.60850e-08	-3.01970e-07	2.75542e-08	-5.80531e-09	2.17489e-08
26.419	-4.28617e-07	3.65477e-07	-6.31399e-08	1.65601e-07	-1.79184e-07	-1.35836e-08	-3.11106e-07	7.65169e-08	-2.34589e-07	-1.61776e-07	2.88619e-08	-1.32914e-07	-6.27782e-07	9.02664e-08	-5.37516e-07	-1.51089e-07	6.17933e-08	-8.92959e-08	-3.57384e-07	5.59798e-08	-3.01404e-07	2.82327e-08	-5.94826e-09	2.22844e-08
26.444	-4.27816e-07	3.64794e-07	-6.30220e-08	1.65709e-07	-1.79302e-07	-1.35925e-08	-3.10150e-07	7.62819e-08	-2.33868e-07	-1.61130e-07	2.87467e-08	-1.32383e-07	-6.26690e-07	9.01094e-08	-5.36581e-07	-1.50578e-07	6.15842e-08	-8.89937e-08	-3.56708e-07	5.58740e-08	-3.00834e-07	2.89220e-08	-6.09349e-09	2.28285e-08
26.468	-4.27006e-07	3.64104e-07	-6.29026e-08	1.65823e-07	-1.79425e-07	-1.36018e-08	-3.09185e-07	7.60446e-08	-2.33141e-07	-1.60475e-07	2.86299e-08	-1.31845e-07	-6.25591e-07	8.99513e-08	-5.35639e-07	-1.50063e-07	6.13736e-08	-8.86894e-08	-3.56028e-07	5.57675e-08	-3.00261e-07	2.96222e-08	-6.24101e-09	2.33812e-08
26.493	-4.26187e-07	3.63405e-07	-6.27819e-08	1.65941e-07	-1.79553e-07	-1.36115e-08	-3.08211e-07	7.58049e-08	-2.32406e-07	-1.59811e-07	2.85114e-08	-1.31300e-07	-6.24483e-07	8.97920e-08	-5.34691e-07	-1.49545e-07	6.11616e-08	-8.83830e-08	-3.55344e-07	5.56602e-08	-2.99683e-07	3.03331e-08	-6.39079e-09	2.39423e-08
26.518	-4.25357e-07	3.62697e-07	-6.26597e-08	1.66064e-07	-1.79686e-07	-1.36216e-08	-3.07227e-07	7.55628e-08	-2.31664e-07	-1.59138e-07	2.83912e-08	-1.30746e-07	-6.23368e-07	8.96317e-08	-5.33736e-07	-1.49023e-07	6.09482e-08	-8.80746e-08	-3.54655e-07	5.55524e-08	-2.99103e-07	3.10548e-08	-6.54284e-09	2.45120e-08
26.542	-4.24518e-07	3.61982e-07	-6.25361e-08	1.66192e-07	-1.79824e-07	-1.36320e-08	-3.06233e-07	7.53185e-08	-2.30914e-07	-1.58455e-07	2.82695e-08	-1.30186e-07	-6.22244e-07	8.94701e-08	-5.32774e-07	-1.48498e-07	6.07334e-08	-8.77642e-08	-3.53962e-07	5.54438e-08	-2.98518e-07	3.17872e-08	-6.69715e-09	2.50900e-08
26.567	-4.23669e-07	3.61258e-07	-6.24110e-08	1.66324e-07	-1.79967e-07	-1.36429e-08	-3.05230e-07	7.50718e-08	-2.30158e-07	-1.57764e-07	2.81461e-08	-1.29617e-07	-6.21113e-07	8.93075e-08	-5.31806e-07	-1.47969e-07	6.05173e-08	-8.74519e-08	-3.53265e-07	5.53346e-08	-2.97930e-07	3.25303e-08	-6.85370e-09	2.56766e-08
26.591	-4.22811e-07	3.60526e-07	-6.22846e-08	1.66460e-07	-1.80114e-07	-1.36541e-08	-3.04218e-07	7.48228e-08	-2.29395e-07	-1.57063e-07	2.80211e-08	-1.29042e-07	-6.19974e-07	8.91437e-08	-5.30830e-07	-1.47437e-07	6.02997e-08	-8.71375e-08	-3.52563e-07	5.52247e-08	-2.97338e-07	3.32839e-08	-7.01249e-09	2.62714e-08
26.616	-4.21943e-07	3.59786e-07	-6.21568e-08	1.66602e-07	-1.80267e-07	-1.36657e-08	-3.03196e-07	7.45715e-08	-2.28624e-07	-1.56353e-07	2.78944e-08	-1.28459e-07	-6.18827e-07	8.89788e-08	-5.29848e-07	-1.46902e-07	6.00808e-08	-8.68212e-08	-3.51857e-07	5.51141e-08	-2.96743e-07	3.40482e-08	-7.17351e-09	2.68747e-08
26.640	-4.21066e-07	3.59038e-07	-6.20275e-08	1.66748e-07	-1.80425e-07	-1.36776e-08	-3.02165e-07	7.43179e-08	-2.27847e-07	-1.55635e-07	2.77662e-08	-1.27868e-07	-6.17673e-07	8.88128e-08	-5.28860e-07	-1.46363e-07	5.98606e-08	-8.65029e-08	-3.51147e-07	5.50029e-08	-2.96144e-07	3.48230e-08	-7.33675e-09	2.74862e-08
26.665	-4.20179e-07	3.58282e-07	-6.18969e-08	1.66898e-07	-1.80588e-07	-1.36900e-08	-3.01125e-07	7.40621e-08	-2.27063e-07	-1.54907e-07	2.76365e-08	-1.27271e-07	-6.16511e-07	8.86457e-08	-5.27865e-07	-1.45822e-07	5.96390e-08	-8.61827e-08	-3.50433e-07	5.48911e-08	-2.95542e-07	3.56083e-08	-7.50220e-09	2.81061e-08
26.690	-4.19283e-07	3.57518e-07	-6.17649e-08	1.67053e-07	-1.80756e-07	-1.37027e-08	-3.00075e-07	7.38040e-08	-2.26271e-07	-1.54171e-07	2.75051e-08	-1.26666e-07	-6.15341e-07	8.84775e-08	-5.26863e-07	-1.45277e-07	5.94161e-08	-8.58606e-08	-3.49715e-07	5.47786e-08	-2.94936e-07	3.64040e-08	-7.66986e-09	2.87342e-08
26.714	-4.18377e-07	3.56746e-07	-6.16315e-08	1.67212e-07	-1.80928e-07	-1.37158e-08	-2.99017e-07	7.35437e-08	-2.25473e-07	-1.53426e-07	2.73722e-08	-1.26054e-07	-6.14164e-07	8.83082e-08	-5.25855e-07	-1.44728e-07	5.91918e-08	-8.55365e-08	-3.48993e-07	5.46654e-08	-2.94327e-07	3.72102e-08	-7.83971e-09	2.93705e-08
26.739	-4.17463e-07	3.55966e-07	-6.14967e-08	1.67376e-07	-1.81106e-07	-1.37292e-08	-2.97949e-07	7.32811e-08	-2.24668e-07	-1.52672e-07	2.72377e-08	-1.25434e-07	-6.12979e-07	8.81379e-08	-5.24841e-07	-1.44177e-07	5.89663e-08	-8.52106e-08	-3.48266e-07	5.45517e-08	-2.93715e-07	3.80268e-08	-8.01174e-09	3.00150e-08
26.763	-4.16538e-07	3.55178e-07	-6.13606e-08	1.67545e-07	-1.81288e-07	-1.37430e-08	-2.96873e-07	7.30163e-08	-2.23856e-07	-1.51910e-07	2.71017e-08	-1.24808e-07	-6.11787e-07	8.79665e-08	-5.23820e-07	-1.43622e-07	5.87395e-08	-8.48829e-08	-3.47536e-07	5.44373e-08	-2.93099e-07	3.88536e-08	-8.18596e-09	3.06677e-08
26.788	-4.15605e-07	3.54382e-07	-6.12231e-08	1.67718e-07	-1.81475e-07	-1.37572e-08	-2.95787e-07	7.27493e-08	-2.23038e-07	-1.51139e-07	2.69642e-08	-1.24175e-07	-6.10587e-07	8.77940e-08	-5.22793e-07	-1.43065e-07	5.85114e-08	-8.45532e-08	-3.46802e-07	5.43223e-08	-2.92480e-07	3.96908e-08	-8.36233e-09	3.13285e-08
26.812	-4.14663e-07	3.53578e-07	-6.10843e-08	1.67895e-07	-1.81667e-07	-1.37718e-08	-2.94693e-07	7.24802e-08	-2.22213e-07	-1.50359e-07	2.68251e-08	-1.23534e-07	-6.09380e-07	8.76204e-08	-5.21760e-07	-1.42504e-07	5.82820e-08	-8.42218e-08	-3.46064e-07	5.42066e-08	-2.91857e-07	4.05382e-08	-8.54087e-09	3.19973e-08
26.837	-4.13711e-07	3.52767e-07	-6.09441e-08	1.68077e-07	-1.81864e-07	-1.37867e-08	-2.93590e-07	7.22088e-08	-2.21381e-07	-1.49571e-07	2.66845e-08	-1.22887e-07	-6.08166e-07	8.74458e-08	-5.20720e-07	-1.41940e-07	5.80514e-08	-8.38885e-08	-3.45321e-07	5.40904e-08	-2.91231e-07	4.13958e-08	-8.72156e-09	3.26742e-08
26.862	-4.12750e-07	3.51948e-07	-6.08025e-08	1.68263e-07	-1.82065e-07	-1.38020e-08	-2.92478e-07	7.19353e-08	-2.20542e-07	-1.48775e-07	2.65425e-08	-1.22233e-07	-6.06944e-07	8.72702e-08	-5.19674e-07	-1.41373e-07	5.78195e-08	-8.35535e-08	-3.44575e-07	5.39735e-08	-2.90602e-07	4.22636e-08	-8.90439e-09	3.33592e-08
26.886	-4.11780e-07	3.51121e-07	-6.06597e-08	1.68454e-07	-1.82271e-07	-1.38176e-08	-2.91357e-07	7.16596e-08	-2.19697e-07	-1.47971e-07	2.63989e-08	-1.21572e-07	-6.05715e-07	8.70935e-08	-5.18622e-07	-1.40803e-07	5.75864e-08	-8.32166e-08	-3.43825e-07	5.38560e-08	-2.89969e-07	4.31414e-08	-9.08934e-09	3.40521e-08
26.911	-4.10801e-07	3.50286e-07	-6.05155e-08	1.68649e-07	-1.82483e-07	-1.38336e-08	-2.90227e-07	7.13818e-08	-2.18845e-07	-1.47158e-07	2.62539e-08	-1.20904e-07	-6.04479e-07	8.69158e-08	-5.17564e-07	-1.40230e-07	5.73521e-08	-8.28780e-08	-3.43072e-07	5.37380e-08	-2.89334e-07	4.40294e-08	-9.27642e-09	3.47530e-08
26.935	-4.09814e-07	3.49444e-07	-6.03700e-08	1.68848e-07	-1.82698e-07	-1.38500e-08	-2.89089e-07	7.11019e-08	-2.17987e-07	-1.46336e-07	2.61074e-08	-1.20229e-07	-6.03236e-07	8.67371e-08	-5.16499e-07	-1.39654e-07	5.71166e-08	-8.25377e-08	-3.42314e-07	5.36193e-08	-2.88695e-07	4.49274e-08	-9.46561e-09	3.54618e-08
26.960	-4.08817e-07	3.48594e-07	-6.02231e-08	1.69052e-07	-1.82919e-07	-1.38667e-08	-2.87942e-07	7.08199e-08	-2.17123e-07	-1.45507e-07	2.59595e-08	-1.19548e-07	-6.01986e-07	8.65573e-08	-5.15429e-07	-1.39075e-07	5.68799e-08	-8.21956e-08	-3.41553e-07	5.35000e-08	-2.88053e-07	4.58353e-08	-9.65691e-09	3.61784e-08
26.984	-4.07811e-07	3.47736e-07	-6.00750e-08	1.69260e-07	-1.83144e-07	-1.38838e-08	-2.86787e-07	7.05358e-08	-2.16251e-07	-1.44670e-07	2.58101e-08	-1.18860e-07	-6.00729e-07	8.63765e-08	-5.14353e-07	-1.38494e-07	5.66420e-08	-8.18518e-08	-3.40788e-07	5.33802e-08	-2.87407e-07	4.67532e-08	-9.85029e-09	3.69029e-08
27.009	-4.06797e-07	3.46871e-07	-5.99255e-08	1.69473e-07	-1.83374e-07	-1.39012e-08	-2.85624e-07	7.02496e-08	-2.15374e-07	-1.43824e-07	2.56592e-08	-1.18165e-07	-5.99465e-07	8.61948e-08	-5.13270e-07	-1.37909e-07	5.64029e-08	-8.15063e-08	-3.40019e-07	5.32598e-08	-2.86759e-07	4.76810e-08	-1.00458e-08	3.76352e-08
27.034	-4.05773e-07	3.45999e-07	-5.97748e-08	1.69690e-07	-1.83609e-07	-1.39190e-08	-2.84452e-07	6.99613e-08	-2.14490e-07	-1.42971e-07	2.55070e-08	-1.17464e-07	-5.98194e-07	8.60120e-08	-5.12182e-07	-1.37322e-07	5.61627e-08	-8.11592e-08	-3.39246e-07	5.31388e-08	-2.86108e-07	4.86186e-08	-1.02433e-08	3.83753e-08
27.058	-4.04741e-07	3.45119e-07	-5.96228e-08	1.69911e-07	-1.83848e-07	-1.39371e-08	-2.83271e-07	6.96710e-08	-2.13600e-07	-1.42110e-07	2.53534e-08	-1.16757e-07	-5.96916e-07	8.58283e-08	-5.11088e-07	-1.36732e-07	5.59213e-08	-8.08103e-08	-3.38470e-07	5.30172e-08	-2.85453e-07	4.95660e-08	-1.04429e-08	3.91231e-08
27.083	-4.03701e-07	3.44231e-07	-5.94695e-08	1.70136e-07	-1.84092e-07	-1.39556e-08	-2.82083e-07	6.93786e-08	-2.12704e-07	-1.41241e-07	2.51983e-08	-1.16043e-07	-5.95631e-07	8.56436e-08	-5.09988e-07	-1.36139e-07	5.56788e-08	-8.04599e-08	-3.37691e-07	5.28951e-08	-2.84795e-07	5.05232e-08	-1.06446e-08	3.98786e-08
27.107	-4.02651e-07	3.43337e-07	-5.93149e-08	1.70366e-07	-1.84340e-07	-1.39744e-08	-2.80886e-07	6.90843e-08	-2.11801e-07	-1.40364e-07	2.50419e-08	-1.15322e-07	-5.94340e-07	8.54579e-08	-5.08882e-07	-1.35543e-07	5.54351e-08	-8.01078e-08	-3.36907e-07	5.27724e-08	-2.84135e-07	5.14901e-08	-1.08483e-08	4.06418e-08
27.132	-4.01593e-07	3.42434e-07	-5.91590e-08	1.70600e-07	-1.84593e-07	-1.39936e-08	-2.79681e-07	6.87879e-08	-2.10893e-07	-1.39480e-07	2.48841e-08	-1.14595e-07	-5.93042e-07	8.52712e-08	-5.07771e-07	-1.34944e-07	5.51903e-08	-7.97541e-08	-3.36121e-07	5.26492e-08	-2.83471e-07	5.24667e-08	-1.10540e-08	4.14126e-08
27.156	-4.00527e-07	3.41525e-07	-5.90019e-08	1.70838e-07	-1.84851e-07	-1.40131e-08	-2.78467e-07	6.84895e-08	-2.09978e-07	-1.38587e-07	2.47249e-08	-1.13862e-07	-5.91737e-07	8.50836e-08	-5.06653e-07	-1.34343e-07	5.49445e-08	-7.93988e-08	-3.35330e-07	5.25254e-08	-2.82805e-07	5.34528e-08	-1.12618e-08	4.21910e-08
27.181	-3.99452e-07	3.40608e-07	-5.88436e-08	1.71080e-07	-1.85113e-07	-1.40330e-08	-2.77246e-07	6.81891e-08	-2.09057e-07	-1.37688e-07	2.45644e-08	-1.13123e-07	-5.90425e-07	8.48950e-08	-5.05530e-07	-1.33739e-07	5.46975e-08	-7.90419e-08	-3.34536e-07	5.24010e-08	-2.82135e-07	5.44486e-08	-1.14716e-08	4.29770e-08
27.206	-3.98369e-07	3.39685e-07	-5.86840e-08	1.71326e-07	-1.85380e-07	-1.40532e-08	-2.76017e-07	6.78868e-08	-2.08130e-07	-1.36780e-07	2.44025e-08	-1.12378e-07	-5.89107e-07	8.47055e-08	-5.04402e-07	-1.33133e-07	5.44495e-08	-7.86835e-08	-3.33739e-07	5.22762e-08	-2.81463e-07	5.54538e-08	-1.16834e-08	4.37704e-08
27.230	-3.97277e-07	3.38754e-07	-5.85231e-08	1.71577e-07	-1.85651e-07	-1.40738e-08	-2.74780e-07	6.75825e-08	-2.07197e-07	-1.35866e-07	2.42394e-08	-1.11626e-07	-5.87783e-07	8.45150e-08	-5.03268e-07	-1.32524e-07	5.42004e-08	-7.83235e-08	-3.32939e-07	5.21508e-08	-2.80788e-07	5.64685e-08	-1.18972e-08	4.45714e-08
27.255	-3.96176e-07	3.37815e-07	-5.83611e-08	1.71832e-07	-1.85927e-07	-1.40947e-08	-2.73535e-07	6.72763e-08	-2.06258e-07	-1.34944e-07	2.40749e-08	-1.10869e-07	-5.86452e-07	8.43237e-08	-5.02128e-07	-1.31912e-07	5.39502e-08	-7.79620e-08	-3.32135e-07	5.20248e-08	-2.80110e-07	5.74927e-08	-1.21130e-08	4.53797e-08
27.279	-3.95068e-07	3.36870e-07	-5.81978e-08	1.72091e-07	-1.86207e-07	-1.41159e-08	-2.72282e-07	6.69682e-08	-2.05314e-07	-1.34015e-07	2.39091e-08	-1.10105e-07	-5.85114e-07	8.41314e-08	-5.00983e-07	-1.31298e-07	5.36990e-08	-7.75991e-08	-3.31327e-07	5.18984e-08	-2.79429e-07	5.85262e-08	-1.23307e-08	4.61955e-08
27.304	-3.93951e-07	3.35918e-07	-5.80332e-08	1.72354e-07	-1.86491e-07	-1.41375e-08	-2.71021e-07	6.66581e-08	-2.04363e-07	-1.33078e-07	2.37420e-08	-1.09336e-07	-5.83771e-07	8.39381e-08	-4.99832e-07	-1.30681e-07	5.34468e-08	-7.72346e-08	-3.30517e-07	5.17714e-08	-2.78745e-07	5.95691e-08	-1.25504e-08	4.70187e-08
27.329	-3.92826e-07	3.34959e-07	-5.78675e-08	1.72621e-07	-1.86780e-07	-1.41594e-08	-2.69753e-07	6.63462e-08	-2.03407e-07	-1.32134e-07	2.35736e-08	-1.08561e-07	-5.82420e-07	8.37440e-08	-4.98676e-07	-1.30062e-07	5.31936e-08	-7.68686e-08	-3.29703e-07	5.16439e-08	-2.78059e-07	6.06213e-08	-1.27721e-08	4.78492e-08
27.353	-3.91693e-07	3.33992e-07	-5.77006e-08	1.72892e-07	-1.87074e-07	-1.41817e-08	-2.68477e-07	6.60324e-08	-2.02445e-07	-1.31184e-07	2.34040e-08	-1.07780e-07	-5.81064e-07	8.35490e-08	-4.97515e-07	-1.29441e-07	5.29393e-08	-7.65012e-08	-3.28886e-07	5.15159e-08	-2.77370e-07	6.16827e-08	-1.29957e-08	4.86869e-08
27.378	-3.90552e-07	3.33019e-07	-5.75324e-08	1.73167e-07	-1.87372e-07	-1.42042e-08	-2.67194e-07	6.57167e-08	-2.01477e-07	-1.30226e-07	2.32331e-08	-1.06993e-07	-5.79702e-07	8.33531e-08	-4.96348e-07	-1.28817e-07	5.26841e-08	-7.61324e-08	-3.28066e-07	5.13874e-08	-2.76678e-07	6.27533e-08	-1.32213e-08	4.95320e-08
27.402	-3.89402e-07	3.32039e-07	-5.73631e-08	1.73447e-07	-1.87674e-07	-1.42272e-08	-2.65903e-07	6.53992e-08	-2.00504e-07	-1.29261e-07	2.30610e-08	-1.06200e-07	-5.78333e-07	8.31563e-08	-4.95177e-07	-1.28190e-07	5.24279e-08	-7.57621e-08	-3.27242e-07	5.12585e-08	-2.75984e-07	6.38330e-08	-1.34488e-08	5.03842e-08
27.427	-3.88245e-07	3.31052e-07	-5.71926e-08	1.73730e-07	-1.87980e-07	-1.42504e-08	-2.64604e-07	6.50798e-08	-1.99524e-07	-1.28289e-07	2.28877e-08	-1.05402e-07	-5.76958e-07	8.29586e-08	-4.93999e-07	-1.27561e-07	5.21707e-08	-7.53905e-08	-3.26415e-07	5.11290e-08	-2.75286e-07	6.49218e-08	-1.36782e-08	5.12436e-08
27.451	-3.87079e-07	3.30058e-07	-5.70210e-08	1.74017e-07	-1.88291e-07	-1.42740e-08	-2.63298e-07	6.47587e-08	-1.98540e-07	-1.27311e-07	2.27131e-08	-1.04598e-07	-5.75577e-07	8.27600e-08	-4.92817e-07	-1.26930e-07	5.19126e-08	-7.50175e-08	-3.25586e-07	5.09990e-08	-2.74587e-07	6.60197e-08	-1.39095e-08	5.21102e-08
27.476	-3.85906e-07	3.29058e-07	-5.68481e-08	1.74309e-07	-1.88607e-07	-1.42979e-08	-2.61985e-07	6.44357e-08	-1.97550e-07	-1.26326e-07	2.25373e-08	-1.03788e-07	-5.74190e-07	8.25606e-08	-4.91630e-07	-1.26297e-07	5.16535e-08	-7.46431e-08	-3.24753e-07	5.08686e-08	-2.73884e-07	6.71265e-08	-1.41427e-08	5.29838e-08
27.501	-3.84725e-07	3.28051e-07	-5.66741e-08	1.74604e-07	-1.88926e-07	-1.43221e-08	-2.60665e-07	6.41110e-08	-1.96554e-07	-1.25334e-07	2.23604e-08	-1.02973e-07	-5.72797e-07	8.23604e-08	-4.90437e-07	-1.25661e-07	5.13935e-08	-7.42673e-08	-3.23917e-07	5.07376e-08	-2.73179e-07	6.82423e-08	-1.43778e-08	5.38645e-08
27.525	-3.83536e-07	3.27037e-07	-5.64990e-08	1.74903e-07	-1.89250e-07	-1.43466e-08	-2.59337e-07	6.37844e-08	-1.95553e-07	-1.24335e-07	2.21822e-08	-1.02153e-07	-5.71399e-07	8.21592e-08	-4.89239e-07	-1.25023e-07	5.11325e-08	-7.38903e-08	-3.23078e-07	5.06063e-08	-2.72472e-07	6.93670e-08	-1.46147e-08	5.47523e-08
27.550	-3.82339e-07	3.26017e-07	-5.63227e-08	1.75206e-07	-1.89578e-07	-1.43715e-08	-2.58003e-07	6.34562e-08	-1.94546e-07	-1.23330e-07	2.20029e-08	-1.01327e-07	-5.69994e-07	8.19573e-08	-4.88037e-07	-1.24383e-07	5.08707e-08	-7.35119e-08	-3.22237e-07	5.04744e-08	-2.71762e-07	7.05006e-08	-1.48536e-08	5.56470e-08
27.574	-3.81135e-07	3.24990e-07	-5.61453e-08	1.75513e-07	-1.89910e-07	-1.43967e-08	-2.56661e-07	6.31261e-08	-1.93535e-07	-1.22319e-07	2.18225e-08	-1.00496e-07	-5.68584e-07	8.17545e-08	-4.86829e-07	-1.23740e-07	5.06079e-08	-7.31322e-08	-3.21392e-07	5.03421e-08	-2.71050e-07	7.16429e-08	-1.50942e-08	5.65487e-08
27.599	-3.79923e-07	3.23956e-07	-5.59667e-08	1.75824e-07	-1.90246e-07	-1.44222e-08	-2.55312e-07	6.27944e-08	-1.92518e-07	-1.21301e-07	2.16409e-08	-9.96600e-08	-5.67168e-07	8.15509e-08	-4.85617e-07	-1.23096e-07	5.03443e-08	-7.27512e-08	-3.20544e-07	5.02093e-08	-2.70335e-07	7.27940e-08	-1.53367e-08	5.74572e-08
27.623	-3.78703e-07	3.22916e-07	-5.57870e-08	1.76139e-07	-1.90587e-07	-1.44480e-08	-2.53956e-07	6.24610e-08	-1.91495e-07	-1.20277e-07	2.14582e-08	-9.88185e-08	-5.65746e-07	8.13464e-08	-4.84399e-07	-1.22449e-07	5.00798e-08	-7.23690e-08	-3.19694e-07	5.00761e-08	-2.69618e-07	7.39538e-08	-1.55811e-08	5.83727e-08
27.648	-3.77476e-07	3.21870e-07	-5.56063e-08	1.76458e-07	-1.90932e-07	-1.44741e-08	-2.52594e-07	6.21258e-08	-1.90468e-07	-1.19246e-07	2.12743e-08	-9.79719e-08	-5.64319e-07	8.11412e-08	-4.83177e-07	-1.21800e-07	4.98145e-08	-7.19856e-08	-3.18841e-07	4.99425e-08	-2.68898e-07	7.51222e-08	-1.58273e-08	5.92950e-08
27.673	-3.76241e-07	3.20817e-07	-5.54244e-08	1.76780e-07	-1.91281e-07	-1.45006e-08	-2.51224e-07	6.17890e-08	-1.89435e-07	-1.18210e-07	2.10894e-08	-9.71203e-08	-5.62886e-07	8.09352e-08	-4.81950e-07	-1.21149e-07	4.95483e-08	-7.16009e-08	-3.17984e-07	4.98084e-08	-2.68176e-07	7.62993e-08	-1.60753e-08	6.02240e-08
27.697	-3.74999e-07	3.19757e-07	-5.52414e-08	1.77106e-07	-1.91634e-07	-1.45273e-08	-2.49848e-07	6.14505e-08	-1.88398e-07	-1.17167e-07	2.09034e-08	-9.62636e-08	-5.61447e-07	8.07283e-08	-4.80719e-07	-1.20496e-07	4.92813e-08	-7.12150e-08	-3.17126e-07	4.96739e-08	-2.67452e-07	7.74849e-08	-1.63251e-08	6.11598e-08
27.722	-3.73749e-07	3.18692e-07	-5.50573e-08	1.77436e-07	-1.91991e-07	-1.45544e-08	-2.48465e-07	6.11104e-08	-1.87355e-07	-1.16118e-07	2.07163e-08	-9.54020e-08	-5.60003e-07	8.05207e-08	-4.79482e-07	-1.19841e-07	4.90134e-08	-7.08279e-08	-3.16264e-07	4.95389e-08	-2.66725e-07	7.86790e-08	-1.65766e-08	6.21023e-08
27.746	-3.72492e-07	3.17620e-07	-5.48721e-08	1.77770e-07	-1.92352e-07	-1.45818e-08	-2.47076e-07	6.07686e-08	-1.86307e-07	-1.15064e-07	2.05281e-08	-9.45354e-08	-5.58554e-07	8.03123e-08	-4.78241e-07	-1.19184e-07	4.87447e-08	-7.04397e-08	-3.15400e-07	4.94035e-08	-2.65996e-07	7.98815e-08	-1.68300e-08	6.30515e-08
27.771	-3.71228e-07	3.16542e-07	-5.46859e-08	1.78108e-07	-1.92717e-07	-1.46095e-08	-2.45680e-07	6.04253e-08	-1.85254e-07	-1.14003e-07	2.03389e-08	-9.36641e-08	-5.57099e-07	8.01031e-08	-4.76996e-07	-1.18526e-07	4.84753e-08	-7.00503e-08	-3.14533e-07	4.92678e-08	-2.65265e-07	8.10924e-08	-1.70851e-08	6.40073e-08
27.795	-3.69957e-07	3.15458e-07	-5.44986e-08	1.78449e-07	-1.93087e-07	-1.46375e-08	-2.44277e-07	6.00803e-08	-1.84197e-07	-1.12937e-07	2.01486e-08	-9.27880e-08	-5.55639e-07	7.98932e-08	-4.75746e-07	-1.17865e-07	4.82050e-08	-6.96598e-08	-3.13664e-07	4.91316e-08	-2.64532e-07	8.23117e-08	-1.73420e-08	6.49697e-08
27.820	-3.68678e-07	3.14368e-07	-5.43102e-08	1.78794e-07	-1.93460e-07	-1.46658e-08	-2.42868e-07	5.97338e-08	-1.83134e-07	-1.11864e-07	1.99574e-08	-9.19071e-08	-5.54173e-07	7.96825e-08	-4.74491e-07	-1.17202e-07	4.79340e-08	-6.92681e-08	-3.12792e-07	4.89950e-08	-2.63797e-07	8.35393e-08	-1.76006e-08	6.59387e-08
27.845	-3.67392e-07	3.13271e-07	-5.41208e-08	1.79143e-07	-1.93837e-07	-1.46944e-08	-2.41453e-07	5.93857e-08	-1.82067e-07	-1.10787e-07	1.97651e-08	-9.10216e-08	-5.52703e-07	7.94710e-08	-4.73232e-07	-1.16538e-07	4.76622e-08	-6.88754e-08	-3.11917e-07	4.88580e-08	-2.63059e-07	8.47752e-08	-1.78610e-08	6.69141e-08
27.869	-3.66099e-07	3.12169e-07	-5.39303e-08	1.79495e-07	-1.94218e-07	-1.47233e-08	-2.40031e-07	5.90360e-08	-1.80995e-07	-1.09703e-07	1.95718e-08	-9.01316e-08	-5.51227e-07	7.92588e-08	-4.71968e-07	-1.15871e-07	4.73897e-08	-6.84816e-08	-3.11040e-07	4.87206e-08	-2.62319e-07	8.60192e-08	-1.81231e-08	6.78961e-08
27.894	-3.64799e-07	3.11060e-07	-5.37389e-08	1.79851e-07	-1.94603e-07	-1.47525e-08	-2.38603e-07	5.86848e-08	-1.79918e-07	-1.08614e-07	1.93775e-08	-8.92369e-08	-5.49746e-07	7.90459e-08	-4.70700e-07	-1.15203e-07	4.71164e-08	-6.80867e-08	-3.10160e-07	4.85828e-08	-2.61577e-07	8.72714e-08	-1.83869e-08	6.88844e-08
27.918	-3.63492e-07	3.09946e-07	-5.35463e-08	1.80211e-07	-1.94992e-07	-1.47820e-08	-2.37169e-07	5.83321e-08	-1.78837e-07	-1.07520e-07	1.91823e-08	-8.83379e-08	-5.48260e-07	7.88322e-08	-4.69428e-07	-1.14533e-07	4.68424e-08	-6.76907e-08	-3.09278e-07	4.84447e-08	-2.60834e-07	8.85317e-08	-1.86525e-08	6.98792e-08
27.943	-3.62178e-07	3.08826e-07	-5.33528e-08	1.80574e-07	-1.95385e-07	-1.48117e-08	-2.35729e-07	5.79779e-08	-1.77751e-07	-1.06421e-07	1.89861e-08	-8.74344e-08	-5.46769e-07	7.86179e-08	-4.68151e-07	-1.13862e-07	4.65677e-08	-6.72938e-08	-3.08394e-07	4.83061e-08	-2.60088e-07	8.98000e-08	-1.89197e-08	7.08803e-08
27.967	-3.60858e-07	3.07700e-07	-5.31582e-08	1.80940e-07	-1.95782e-07	-1.48418e-08	-2.34283e-07	5.76222e-08	-1.76660e-07	-1.05316e-07	1.87890e-08	-8.65266e-08	-5.45273e-07	7.84028e-08	-4.66871e-07	-1.13188e-07	4.62923e-08	-6.68958e-08	-3.07507e-07	4.81672e-08	-2.59340e-07	9.10763e-08	-1.91886e-08	7.18877e-08
27.992	-3.59530e-07	3.06568e-07	-5.29627e-08	1.81311e-07	-1.96183e-07	-1.48722e-08	-2.32830e-07	5.72650e-08	-1.75565e-07	-1.04205e-07	1.85909e-08	-8.56145e-08	-5.43773e-07	7.81870e-08	-4.65586e-07	-1.12513e-07	4.60162e-08	-6.64968e-08	-3.06618e-07	4.80280e-08	-2.58590e-07	9.23606e-08	-1.94592e-08	7.29014e-08
28.017	-3.58196e-07	3.05430e-07	-5.27661e-08	1.81685e-07	-1.96587e-07	-1.49029e-08	-2.31372e-07	5.69064e-08	-1.74466e-07	-1.03090e-07	1.83920e-08	-8.46982e-08	-5.42267e-07	7.79705e-08	-4.64297e-07	-1.11836e-07	4.57395e-08	-6.60969e-08	-3.05727e-07	4.78883e-08	-2.57838e-07	9.36527e-08	-1.97314e-08	7.39213e-08
28.041	-3.56855e-07	3.04287e-07	-5.25686e-08	1.82062e-07	-1.96996e-07	-1.49338e-08	-2.29908e-07	5.65463e-08	-1.73362e-07	-1.01970e-07	1.81921e-08	-8.37777e-08	-5.40757e-07	7.77533e-08	-4.63003e-07	-1.11158e-07	4.54620e-08	-6.56960e-08	-3.04833e-07	4.77483e-08	-2.57085e-07	9.49527e-08	-2.00053e-08	7.49474e-08
28.066	-3.55508e-07	3.03137e-07	-5.23701e-08	1.82443e-07	-1.97408e-07	-1.49651e-08	-2.28439e-07	5.61849e-08	-1.72254e-07	-1.00844e-07	1.79913e-08	-8.28531e-08	-5.39241e-07	7.75355e-08	-4.61706e-07	-1.10478e-07	4.51840e-08	-6.52941e-08	-3.03937e-07	4.76080e-08	-2.56329e-07	9.62605e-08	-2.02808e-08	7.59797e-08
28.090	-3.54153e-07	3.01983e-07	-5.21706e-08	1.82827e-07	-1.97824e-07	-1.49966e-08	-2.26963e-07	5.58220e-08	-1.71141e-07	-9.97142e-08	1.77897e-08	-8.19245e-08	-5.37722e-07	7.73169e-08	-4.60405e-07	-1.09797e-07	4.49052e-08	-6.48913e-08	-3.03039e-07	4.74673e-08	-2.55572e-07	9.75760e-08	-2.05580e-08	7.70180e-08
28.115	-3.52793e-07	3.00822e-07	-5.19702e-08	1.83215e-07	-1.98243e-07	-1.50284e-08	-2.25482e-07	5.54577e-08	-1.70025e-07	-9.85791e-08	1.75872e-08	-8.09919e-08	-5.36197e-07	7.70977e-08	-4.59099e-07	-1.09114e-07	4.46259e-08	-6.44877e-08	-3.02139e-07	4.73263e-08	-2.54812e-07	9.88992e-08	-2.08368e-08	7.80624e-08
28.140	-3.51425e-07	2.99657e-07	-5.17687e-08	1.83606e-07	-1.98667e-07	-1.50605e-08	-2.23996e-07	5.50921e-08	-1.68904e-07	-9.74393e-08	1.73838e-08	-8.00554e-08	-5.34668e-07	7.68779e-08	-4.57790e-07	-1.08429e-07	4.43459e-08	-6.40831e-08	-3.01236e-07	4.71850e-08	-2.54051e-07	1.00230e-07	-2.11172e-08	7.91129e-08
28.164	-3.50052e-07	2.98485e-07	-5.15664e-08	1.84001e-07	-1.99094e-07	-1.50929e-08	-2.22503e-07	5.47251e-08	-1.67778e-07	-9.62947e-08	1.71796e-08	-7.91151e-08	-5.33135e-07	7.66574e-08	-4.56477e-07	-1.07743e-07	4.40654e-08	-6.36777e-08	-3.00332e-07	4.70433e-08	-2.53289e-07	1.01569e-07	-2.13992e-08	8.01694e-08
28.189	-3.48672e-07	2.97309e-07	-5.13631e-08	1.84399e-07	-1.99524e-07	-1.51255e-08	-2.21006e-07	5.43567e-08	-1.66649e-07	-9.51456e-08	1.69746e-08	-7.81710e-08	-5.31597e-07	7.64362e-08	-4.55160e-07	-1.07056e-07	4.37842e-08	-6.32714e-08	-2.99425e-07	4.69013e-08	-2.52524e-07	1.02914e-07	-2.16827e-08	8.12317e-08
28.213	-3.47285e-07	2.96127e-07	-5.11589e-08	1.84800e-07	-1.99959e-07	-1.51584e-08	-2.19503e-07	5.39871e-08	-1.65516e-07	-9.39919e-08	1.67688e-08	-7.72232e-08	-5.30054e-07	7.62145e-08	-4.53840e-07	-1.06367e-07	4.35025e-08	-6.28642e-08	-2.98517e-07	4.67590e-08	-2.51758e-07	1.04268e-07	-2.19679e-08	8.23000e-08
28.238	-3.45893e-07	2.94939e-07	-5.09537e-08	1.85205e-07	-2.00397e-07	-1.51916e-08	-2.17995e-07	5.36161e-08	-1.64379e-07	-9.28338e-08	1.65622e-08	-7.62717e-08	-5.28507e-07	7.59920e-08	-4.52515e-07	-1.05676e-07	4.32202e-08	-6.24563e-08	-2.97606e-07	4.66164e-08	-2.50990e-07	1.05629e-07	-2.22546e-08	8.33742e-08
28.262	-3.44494e-07	2.93746e-07	-5.07477e-08	1.85613e-07	-2.00838e-07	-1.52251e-08	-2.16481e-07	5.32439e-08	-1.63237e-07	-9.16713e-08	1.63548e-08	-7.53166e-08	-5.26956e-07	7.57690e-08	-4.51187e-07	-1.04985e-07	4.29373e-08	-6.20475e-08	-2.96694e-07	4.64735e-08	-2.50221e-07	1.06997e-07	-2.25429e-08	8.44542e-08
28.287	-3.43089e-07	2.92548e-07	-5.05407e-08	1.86024e-07	-2.01283e-07	-1.52588e-08	-2.14963e-07	5.28704e-08	-1.62092e-07	-9.05046e-08	1.61466e-08	-7.43579e-08	-5.25401e-07	7.55454e-08	-4.49855e-07	-1.04292e-07	4.26539e-08	-6.16380e-08	-2.95780e-07	4.63303e-08	-2.49449e-07	1.08373e-07	-2.28327e-08	8.55400e-08
28.312	-3.41678e-07	2.91345e-07	-5.03329e-08	1.86439e-07	-2.01732e-07	-1.52929e-08	-2.13439e-07	5.24956e-08	-1.60943e-07	-8.93335e-08	1.59377e-08	-7.33958e-08	-5.23841e-07	7.53211e-08	-4.48520e-07	-1.03598e-07	4.23700e-08	-6.12277e-08	-2.94864e-07	4.61868e-08	-2.48677e-07	1.09756e-07	-2.31241e-08	8.66315e-08
28.336	-3.40261e-07	2.90137e-07	-5.01241e-08	1.86857e-07	-2.02184e-07	-1.53271e-08	-2.11910e-07	5.21196e-08	-1.59790e-07	-8.81584e-08	1.57280e-08	-7.24303e-08	-5.22277e-07	7.50963e-08	-4.47181e-07	-1.02902e-07	4.20855e-08	-6.08166e-08	-2.93945e-07	4.60430e-08	-2.47903e-07	1.11146e-07	-2.34170e-08	8.77288e-08
28.361	-3.38838e-07	2.88923e-07	-4.99145e-08	1.87278e-07	-2.02640e-07	-1.53617e-08	-2.10376e-07	5.17423e-08	-1.58634e-07	-8.69792e-08	1.55177e-08	-7.14615e-08	-5.20709e-07	7.48708e-08	-4.45839e-07	-1.02205e-07	4.18005e-08	-6.04049e-08	-2.93026e-07	4.58989e-08	-2.47127e-07	1.12543e-07	-2.37113e-08	8.88317e-08
28.385	-3.37409e-07	2.87705e-07	-4.97040e-08	1.87702e-07	-2.03099e-07	-1.53965e-08	-2.08837e-07	5.13639e-08	-1.57473e-07	-8.57959e-08	1.53066e-08	-7.04894e-08	-5.19137e-07	7.46448e-08	-4.44493e-07	-1.01507e-07	4.15151e-08	-5.99924e-08	-2.92104e-07	4.57545e-08	-2.46350e-07	1.13947e-07	-2.40072e-08	8.99402e-08
28.410	-3.35974e-07	2.86481e-07	-4.94926e-08	1.88130e-07	-2.03562e-07	-1.54316e-08	-2.07294e-07	5.09842e-08	-1.56310e-07	-8.46088e-08	1.50948e-08	-6.95140e-08	-5.17561e-07	7.44182e-08	-4.43143e-07	-1.00808e-07	4.12292e-08	-5.95791e-08	-2.91181e-07	4.56099e-08	-2.45571e-07	1.15359e-07	-2.43046e-08	9.10543e-08
28.434	-3.34533e-07	2.85253e-07	-4.92804e-08	1.88561e-07	-2.04028e-07	-1.54669e-08	-2.05745e-07	5.06034e-08	-1.55142e-07	-8.34178e-08	1.48823e-08	-6.85355e-08	-5.15982e-07	7.41910e-08	-4.41791e-07	-1.00108e-07	4.09427e-08	-5.91653e-08	-2.90256e-07	4.54650e-08	-2.44791e-07	1.16777e-07	-2.46035e-08	9.21739e-08
28.459	-3.33087e-07	2.84020e-07	-4.90673e-08	1.88995e-07	-2.04497e-07	-1.55025e-08	-2.04192e-07	5.02215e-08	-1.53971e-07	-8.22231e-08	1.46691e-08	-6.75539e-08	-5.14398e-07	7.39633e-08	-4.40434e-07	-9.94066e-08	4.06559e-08	-5.87507e-08	-2.89329e-07	4.53199e-08	-2.44009e-07	1.18203e-07	-2.49038e-08	9.32991e-08
28.484	-3.31635e-07	2.82781e-07	-4.88533e-08	1.89432e-07	-2.04970e-07	-1.55383e-08	-2.02635e-07	4.98383e-08	-1.52796e-07	-8.10247e-08	1.44553e-08	-6.65693e-08	-5.12810e-07	7.37350e-08	-4.39075e-07	-9.87041e-08	4.03686e-08	-5.83355e-08	-2.88401e-07	4.51745e-08	-2.43226e-07	1.19635e-07	-2.52056e-08	9.44297e-08
28.508	-3.30177e-07	2.81538e-07	-4.86386e-08	1.89872e-07	-2.05446e-07	-1.55744e-08	-2.01073e-07	4.94541e-08	-1.51618e-07	-7.98226e-08	1.42409e-08	-6.55817e-08	-5.11219e-07	7.35062e-08	-4.37712e-07	-9.80005e-08	4.00808e-08	-5.79197e-08	-2.87471e-07	4.50288e-08	-2.42442e-07	1.21075e-07	-2.55088e-08	9.55658e-08
28.533	-3.28713e-07	2.80290e-07	-4.84230e-08	1.90315e-07	-2.05926e-07	-1.56108e-08	-1.99506e-07	4.90688e-08	-1.50437e-07	-7.86171e-08	1.40258e-08	-6.45913e-08	-5.09623e-07	7.32768e-08	-4.36347e-07	-9.72959e-08	3.97926e-08	-5.75033e-08	-2.86540e-07	4.48829e-08	-2.41657e-07	1.22521e-07	-2.58135e-08	9.67072e-08
28.557	-3.27244e-07	2.79038e-07	-4.82066e-08	1.90761e-07	-2.06409e-07	-1.56474e-08	-1.97935e-07	4.86823e-08	-1.49252e-07	-7.74080e-08	1.38101e-08	-6.35979e-08	-5.08025e-07	7.30469e-08	-4.34978e-07	-9.65903e-08	3.95040e-08	-5.70862e-08	-2.85607e-07	4.47368e-08	-2.40870e-07	1.23974e-07	-2.61196e-08	9.78540e-08
28.582	-3.25770e-07	2.77780e-07	-4.79894e-08	1.91211e-07	-2.06895e-07	-1.56843e-08	-1.96359e-07	4.82948e-08	-1.48064e-07	-7.61956e-08	1.35938e-08	-6.26018e-08	-5.06422e-07	7.28165e-08	-4.33605e-07	-9.58837e-08	3.92150e-08	-5.66686e-08	-2.84672e-07	4.45904e-08	-2.40082e-07	1.25433e-07	-2.64271e-08	9.90061e-08
28.606	-3.24290e-07	2.76519e-07	-4.77714e-08	1.91663e-07	-2.07384e-07	-1.57214e-08	-1.94779e-07	4.79062e-08	-1.46873e-07	-7.49799e-08	1.33769e-08	-6.16030e-08	-5.04816e-07	7.25855e-08	-4.32230e-07	-9.51761e-08	3.89257e-08	-5.62504e-08	-2.83736e-07	4.44438e-08	-2.39292e-07	1.26899e-07	-2.67361e-08	1.00163e-07
28.631	-3.22805e-07	2.75252e-07	-4.75526e-08	1.92118e-07	-2.07877e-07	-1.57587e-08	-1.93195e-07	4.75166e-08	-1.45678e-07	-7.37610e-08	1.31595e-08	-6.06015e-08	-5.03206e-07	7.23541e-08	-4.30852e-07	-9.44676e-08	3.86359e-08	-5.58317e-08	-2.82799e-07	4.42970e-08	-2.38502e-07	1.28372e-07	-2.70464e-08	1.01326e-07
28.656	-3.21314e-07	2.73981e-07	-4.73330e-08	1.92577e-07	-2.08373e-07	-1.57963e-08	-1.91607e-07	4.71260e-08	-1.44481e-07	-7.25389e-08	1.29414e-08	-5.95975e-08	-5.01593e-07	7.21221e-08	-4.29471e-07	-9.37582e-08	3.83458e-08	-5.54125e-08	-2.81860e-07	4.41500e-08	-2.37710e-07	1.29852e-07	-2.73581e-08	1.02494e-07
28.680	-3.19818e-07	2.72706e-07	-4.71127e-08	1.93038e-07	-2.08872e-07	-1.58342e-08	-1.90014e-07	4.67343e-08	-1.43280e-07	-7.13138e-08	1.27229e-08	-5.85909e-08	-4.99976e-07	7.18897e-08	-4.28087e-07	-9.30480e-08	3.80553e-08	-5.49927e-08	-2.80920e-07	4.40027e-08	-2.36918e-07	1.31338e-07	-2.76712e-08	1.03667e-07
28.705	-3.18317e-07	2.71426e-07	-4.68916e-08	1.93502e-07	-2.09375e-07	-1.58722e-08	-1.88418e-07	4.63417e-08	-1.42076e-07	-7.00856e-08	1.25037e-08	-5.75819e-08	-4.98356e-07	7.16568e-08	-4.26700e-07	-9.23369e-08	3.77645e-08	-5.45724e-08	-2.79979e-07	4.38553e-08	-2.36124e-07	1.32830e-07	-2.79856e-08	1.04845e-07
28.729	-3.16811e-07	2.70141e-07	-4.66697e-08	1.93970e-07	-2.09880e-07	-1.59106e-08	-1.86818e-07	4.59481e-08	-1.40869e-07	-6.88546e-08	1.22841e-08	-5.65704e-08	-4.96733e-07	7.14234e-08	-4.25310e-07	-9.16250e-08	3.74733e-08	-5.41517e-08	-2.79036e-07	4.37076e-08	-2.35329e-07	1.34329e-07	-2.83014e-08	1.06028e-07
28.754	-3.15300e-07	2.68853e-07	-4.64470e-08	1.94440e-07	-2.10389e-07	-1.59491e-08	-1.85213e-07	4.55535e-08	-1.39660e-07	-6.76207e-08	1.20640e-08	-5.55567e-08	-4.95107e-07	7.11895e-08	-4.23917e-07	-9.09123e-08	3.71818e-08	-5.37305e-08	-2.78093e-07	4.35598e-08	-2.34533e-07	1.35834e-07	-2.86185e-08	1.07216e-07
28.778	-3.13783e-07	2.67560e-07	-4.62237e-08	1.94913e-07	-2.10901e-07	-1.59879e-08	-1.83605e-07	4.51580e-08	-1.38447e-07	-6.63840e-08	1.18433e-08	-5.45406e-08	-4.93477e-07	7.09551e-08	-4.22522e-07	-9.01989e-08	3.68901e-08	-5.33088e-08	-2.77148e-07	4.34118e-08	-2.33736e-07	1.37346e-07	-2.89370e-08	1.08409e-07
28.803	-3.12262e-07	2.66262e-07	-4.59996e-08	1.95389e-07	-2.11416e-07	-1.60270e-08	-1.81993e-07	4.47615e-08	-1.37232e-07	-6.51446e-08	1.16222e-08	-5.35224e-08	-4.91844e-07	7.07203e-08	-4.21123e-07	-8.94847e-08	3.65980e-08	-5.28867e-08	-2.76201e-07	4.32636e-08	-2.32938e-07	1.38864e-07	-2.92568e-08	1.09607e-07
28.828	-3.10736e-07	2.64961e-07	-4.57747e-08	1.95867e-07	-2.11934e-07	-1.60662e-08	-1.80378e-07	4.43641e-08	-1.36013e-07	-6.39026e-08	1.14007e-08	-5.25020e-08	-4.90207e-07	7.04851e-08	-4.19722e-07	-8.87699e-08	3.63056e-08	-5.24643e-08	-2.75254e-07	4.31152e-08	-2.32139e-07	1.40388e-07	-2.95779e-08	1.10810e-07
28.852	-3.09205e-07	2.63655e-07	-4.55492e-08	1.96349e-07	-2.12455e-07	-1.61057e-08	-1.78758e-07	4.39659e-08	-1.34792e-07	-6.26581e-08	1.11786e-08	-5.14795e-08	-4.88568e-07	7.02494e-08	-4.18319e-07	-8.80543e-08	3.60130e-08	-5.20414e-08	-2.74306e-07	4.29666e-08	-2.31339e-07	1.41918e-07	-2.99003e-08	1.12018e-07
28.877	-3.07669e-07	2.62346e-07	-4.53229e-08	1.96833e-07	-2.12979e-07	-1.61454e-08	-1.77135e-07	4.35667e-08	-1.33569e-07	-6.14111e-08	1.09562e-08	-5.04550e-08	-4.86926e-07	7.00132e-08	-4.16913e-07	-8.73381e-08	3.57200e-08	-5.16181e-08	-2.73356e-07	4.28179e-08	-2.30538e-07	1.43454e-07	-3.02240e-08	1.13230e-07
28.901	-3.06128e-07	2.61032e-07	-4.50959e-08	1.97320e-07	-2.13506e-07	-1.61854e-08	-1.75509e-07	4.31667e-08	-1.32342e-07	-6.01617e-08	1.07333e-08	-4.94285e-08	-4.85281e-07	6.97766e-08	-4.15504e-07	-8.66213e-08	3.54269e-08	-5.11944e-08	-2.72406e-07	4.26690e-08	-2.29737e-07	1.44997e-07	-3.05490e-08	1.14448e-07
28.926	-3.04582e-07	2.59714e-07	-4.48683e-08	1.97810e-07	-2.14036e-07	-1.62256e-08	-1.73879e-07	4.27659e-08	-1.31113e-07	-5.89101e-08	1.05099e-08	-4.84001e-08	-4.83632e-07	6.95397e-08	-4.14093e-07	-8.59039e-08	3.51335e-08	-5.07704e-08	-2.71454e-07	4.25200e-08	-2.28934e-07	1.46545e-07	-3.08752e-08	1.15670e-07
28.951	-3.03032e-07	2.58392e-07	-4.46399e-08	1.98303e-07	-2.14569e-07	-1.62660e-08	-1.72246e-07	4.23642e-08	-1.29882e-07	-5.76561e-08	1.02862e-08	-4.73699e-08	-4.81981e-07	6.93023e-08	-4.12679e-07	-8.51860e-08	3.48398e-08	-5.03461e-08	-2.70502e-07	4.23708e-08	-2.28131e-07	1.48100e-07	-3.12027e-08	1.16897e-07
28.975	-3.01478e-07	2.57067e-07	-4.44109e-08	1.98798e-07	-2.15104e-07	-1.63066e-08	-1.70610e-07	4.19617e-08	-1.28648e-07	-5.64001e-08	1.00621e-08	-4.63379e-08	-4.80327e-07	6.90644e-08	-4.11263e-07	-8.44675e-08	3.45460e-08	-4.99215e-08	-2.69548e-07	4.22215e-08	-2.27327e-07	1.49660e-07	-3.15315e-08	1.18129e-07
29.000	-2.99918e-07	2.55737e-07	-4.41812e-08	1.99296e-07	-2.15643e-07	-1.63474e-08	-1.68970e-07	4.15584e-08	-1.27411e-07	-5.51419e-08	9.83768e-09	-4.53042e-08	-4.78671e-07	6.88262e-08	-4.09844e-07	-8.37485e-08	3.42519e-08	-4.94965e-08	-2.68594e-07	4.20720e-08	-2.26522e-07	1.51226e-07	-3.18614e-08	1.19365e-07
29.024	-2.98355e-07	2.54404e-07	-4.39508e-08	1.99796e-07	-2.16185e-07	-1.63885e-08	-1.67327e-07	4.11543e-08	-1.26173e-07	-5.38817e-08	9.61285e-09	-4.42688e-08	-4.77011e-07	6.85876e-08	-4.08424e-07	-8.30290e-08	3.39577e-08	-4.90713e-08	-2.67639e-07	4.19224e-08	-2.25717e-07	1.52799e-07	-3.21927e-08	1.20606e-07
29.049	-2.96786e-07	2.53066e-07	-4.37198e-08	2.00300e-07	-2.16729e-07	-1.64298e-08	-1.65681e-07	4.07494e-08	-1.24931e-07	-5.26196e-08	9.38768e-09	-4.32319e-08	-4.75349e-07	6.83486e-08	-4.07000e-07	-8.23090e-08	3.36632e-08	-4.86458e-08	-2.66683e-07	4.17726e-08	-2.24910e-07	1.54376e-07	-3.25251e-08	1.21851e-07
29.073	-2.95214e-07	2.51726e-07	-4.34882e-08	2.00806e-07	-2.17277e-07	-1.64713e-08	-1.64032e-07	4.03438e-08	-1.23688e-07	-5.13556e-08	9.16218e-09	-4.21934e-08	-4.73684e-07	6.81092e-08	-4.05575e-07	-8.15886e-08	3.33686e-08	-4.82201e-08	-2.65726e-07	4.16228e-08	-2.24103e-07	1.55960e-07	-3.28587e-08	1.23101e-07
29.098	-2.93637e-07	2.50381e-07	-4.32559e-08	2.01314e-07	-2.17827e-07	-1.65130e-08	-1.62380e-07	3.99375e-08	-1.22442e-07	-5.00898e-08	8.93636e-09	-4.11535e-08	-4.72017e-07	6.78695e-08	-4.04147e-07	-8.08679e-08	3.30738e-08	-4.77941e-08	-2.64769e-07	4.14728e-08	-2.23296e-07	1.57549e-07	-3.31936e-08	1.24356e-07
29.123	-2.92056e-07	2.49033e-07	-4.30229e-08	2.01825e-07	-2.18380e-07	-1.65549e-08	-1.60724e-07	3.95304e-08	-1.21194e-07	-4.88223e-08	8.71023e-09	-4.01121e-08	-4.70347e-07	6.76294e-08	-4.02717e-07	-8.01467e-08	3.27789e-08	-4.73678e-08	-2.63810e-07	4.13227e-08	-2.22488e-07	1.59144e-07	-3.35296e-08	1.25615e-07
29.147	-2.90470e-07	2.47681e-07	-4.27894e-08	2.02339e-07	-2.18936e-07	-1.65971e-08	-1.59067e-07	3.91227e-08	-1.19944e-07	-4.75532e-08	8.48380e-09	-3.90694e-08	-4.68674e-07	6.73889e-08	-4.01285e-07	-7.94252e-08	3.24838e-08	-4.69414e-08	-2.62852e-07	4.11725e-08	-2.21679e-07	1.60745e-07	-3.38668e-08	1.26878e-07
29.172	-2.88881e-07	2.46325e-07	-4.25552e-08	2.02855e-07	-2.19495e-07	-1.66394e-08	-1.57406e-07	3.87142e-08	-1.18692e-07	-4.62825e-08	8.25710e-09	-3.80254e-08	-4.66999e-07	6.71480e-08	-3.99851e-07	-7.87033e-08	3.21885e-08	-4.65148e-08	-2.61892e-07	4.10222e-08	-2.20870e-07	1.62351e-07	-3.42052e-08	1.28146e-07
29.196	-2.87287e-07	2.44966e-07	-4.23204e-08	2.03374e-07	-2.20056e-07	-1.66820e-08	-1.55742e-07	3.83051e-08	-1.17437e-07	-4.50103e-08	8.03013e-09	-3.69801e-08	-4.65322e-07	6.69069e-08	-3.98415e-07	-7.79812e-08	3.18932e-08	-4.60880e-08	-2.60932e-07	4.08718e-08	-2.20060e-07	1.63963e-07	-3.45448e-08	1.29418e-07
29.221	-2.85689e-07	2.43604e-07	-4.20851e-08	2.03895e-07	-2.20620e-07	-1.67247e-08	-1.54076e-07	3.78953e-08	-1.16181e-07	-4.37367e-08	7.80291e-09	-3.59337e-08	-4.63642e-07	6.66653e-08	-3.96977e-07	-7.72588e-08	3.15977e-08	-4.56611e-08	-2.59971e-07	4.07213e-08	-2.19250e-07	1.65580e-07	-3.48855e-08	1.30694e-07
29.245	-2.84087e-07	2.42238e-07	-4.18491e-08	2.04419e-07	-2.21187e-07	-1.67677e-08	-1.52408e-07	3.74849e-08	-1.14923e-07	-4.24617e-08	7.57545e-09	-3.48862e-08	-4.61960e-07	6.64235e-08	-3.95537e-07	-7.65361e-08	3.13022e-08	-4.52339e-08	-2.59009e-07	4.05707e-08	-2.18439e-07	1.67202e-07	-3.52273e-08	1.31975e-07
29.270	-2.82481e-07	2.40869e-07	-4.16126e-08	2.04945e-07	-2.21756e-07	-1.68108e-08	-1.50736e-07	3.70738e-08	-1.13662e-07	-4.11854e-08	7.34775e-09	-3.38377e-08	-4.60276e-07	6.61813e-08	-3.94095e-07	-7.58132e-08	3.10065e-08	-4.48067e-08	-2.58048e-07	4.04200e-08	-2.17628e-07	1.68830e-07	-3.55703e-08	1.33260e-07
29.295	-2.80872e-07	2.39496e-07	-4.13754e-08	2.05474e-07	-2.22328e-07	-1.68542e-08	-1.49062e-07	3.66621e-08	-1.12400e-07	-3.99080e-08	7.11985e-09	-3.27881e-08	-4.58589e-07	6.59388e-08	-3.92651e-07	-7.50902e-08	3.07108e-08	-4.43794e-08	-2.57085e-07	4.02692e-08	-2.16816e-07	1.70463e-07	-3.59144e-08	1.34549e-07
29.319	-2.79258e-07	2.38120e-07	-4.11377e-08	2.06005e-07	-2.22903e-07	-1.68978e-08	-1.47386e-07	3.62499e-08	-1.11136e-07	-3.86294e-08	6.89174e-09	-3.17376e-08	-4.56901e-07	6.56960e-08	-3.91205e-07	-7.43669e-08	3.04150e-08	-4.39519e-08	-2.56122e-07	4.01184e-08	-2.16004e-07	1.72102e-07	-3.62596e-08	1.35842e-07
29.344	-2.77641e-07	2.36741e-07	-4.08995e-08	2.06538e-07	-2.23480e-07	-1.69415e-08	-1.45708e-07	3.58370e-08	-1.09871e-07	-3.73497e-08	6.66343e-09	-3.06863e-08	-4.55210e-07	6.54529e-08	-3.89757e-07	-7.36435e-08	3.01191e-08	-4.35244e-08	-2.55159e-07	3.99675e-08	-2.15191e-07	1.73745e-07	-3.66059e-08	1.37139e-07
29.368	-2.76020e-07	2.35359e-07	-4.06607e-08	2.07074e-07	-2.24060e-07	-1.69855e-08	-1.44027e-07	3.54236e-08	-1.08603e-07	-3.60690e-08	6.43496e-09	-2.96341e-08	-4.53517e-07	6.52095e-08	-3.88307e-07	-7.29200e-08	2.98232e-08	-4.30967e-08	-2.54195e-07	3.98166e-08	-2.14379e-07	1.75394e-07	-3.69533e-08	1.38441e-07
29.393	-2.74395e-07	2.33974e-07	-4.04213e-08	2.07613e-07	-2.24642e-07	-1.70296e-08	-1.42344e-07	3.50096e-08	-1.07334e-07	-3.47875e-08	6.20631e-09	-2.85811e-08	-4.51822e-07	6.49657e-08	-3.86856e-07	-7.21963e-08	2.95273e-08	-4.26691e-08	-2.53231e-07	3.96656e-08	-2.13566e-07	1.77048e-07	-3.73017e-08	1.39746e-07
29.417	-2.72766e-07	2.32585e-07	-4.01814e-08	2.08153e-07	-2.25227e-07	-1.70740e-08	-1.40658e-07	3.45951e-08	-1.06063e-07	-3.35050e-08	5.97752e-09	-2.75275e-08	-4.50125e-07	6.47217e-08	-3.85403e-07	-7.14726e-08	2.92313e-08	-4.22413e-08	-2.52267e-07	3.95145e-08	-2.12752e-07	1.78707e-07	-3.76513e-08	1.41056e-07
29.442	-2.71134e-07	2.31193e-07	-3.99410e-08	2.08696e-07	-2.25815e-07	-1.71185e-08	-1.38971e-07	3.41801e-08	-1.04791e-07	-3.22218e-08	5.74858e-09	-2.64732e-08	-4.48426e-07	6.44774e-08	-3.83948e-07	-7.07489e-08	2.89353e-08	-4.18136e-08	-2.51302e-07	3.93634e-08	-2.11939e-07	1.80371e-07	-3.80019e-08	1.42370e-07
29.467	-2.69499e-07	2.29799e-07	-3.97001e-08	2.09242e-07	-2.26405e-07	-1.71633e-08	-1.37281e-07	3.37646e-08	-1.03517e-07	-3.09379e-08	5.51952e-09	-2.54184e-08	-4.46725e-07	6.42329e-08	-3.82492e-07	-7.00251e-08	2.86393e-08	-4.13858e-08	-2.50337e-07	3.92122e-08	-2.11125e-07	1.82041e-07	-3.83536e-08	1.43687e-07
29.491	-2.67860e-07	2.28401e-07	-3.94586e-08	2.09789e-07	-2.26997e-07	-1.72082e-08	-1.35590e-07	3.33486e-08	-1.02241e-07	-2.96533e-08	5.29034e-09	-2.43629e-08	-4.45022e-07	6.39881e-08	-3.81034e-07	-6.93013e-08	2.83432e-08	-4.09580e-08	-2.49372e-07	3.90611e-08	-2.10311e-07	1.83715e-07	-3.87063e-08	1.45009e-07
29.516	-2.66217e-07	2.27000e-07	-3.92166e-08	2.10339e-07	-2.27592e-07	-1.72533e-08	-1.33897e-07	3.29321e-08	-1.00964e-07	-2.83681e-08	5.06106e-09	-2.33071e-08	-4.43318e-07	6.37430e-08	-3.79575e-07	-6.85775e-08	2.80472e-08	-4.05303e-08	-2.48406e-07	3.89098e-08	-2.09497e-07	1.85394e-07	-3.90601e-08	1.46334e-07
29.540	-2.64571e-07	2.25597e-07	-3.89742e-08	2.10891e-07	-2.28190e-07	-1.72986e-08	-1.32201e-07	3.25151e-08	-9.96861e-08	-2.70825e-08	4.83169e-09	-2.22508e-08	-4.41611e-07	6.34976e-08	-3.78114e-07	-6.78538e-08	2.77512e-08	-4.01026e-08	-2.47441e-07	3.87586e-08	-2.08682e-07	1.87078e-07	-3.94149e-08	1.47663e-07
29.565	-2.62922e-07	2.24191e-07	-3.87312e-08	2.11446e-07	-2.28790e-07	-1.73440e-08	-1.30504e-07	3.20977e-08	-9.84064e-08	-2.57964e-08	4.60224e-09	-2.11941e-08	-4.39903e-07	6.32520e-08	-3.76651e-07	-6.71301e-08	2.74553e-08	-3.96749e-08	-2.46475e-07	3.86073e-08	-2.07868e-07	1.88767e-07	-3.97707e-08	1.48996e-07
29.590	-2.61269e-07	2.22781e-07	-3.84878e-08	2.12002e-07	-2.29392e-07	-1.73897e-08	-1.28805e-07	3.16798e-08	-9.71253e-08	-2.45099e-08	4.37273e-09	-2.01372e-08	-4.38193e-07	6.30062e-08	-3.75187e-07	-6.64066e-08	2.71593e-08	-3.92472e-08	-2.45509e-07	3.84560e-08	-2.07053e-07	1.90460e-07	-4.01275e-08	1.50333e-07
29.614	-2.59613e-07	2.21369e-07	-3.82438e-08	2.12561e-07	-2.29997e-07	-1.74355e-08	-1.27105e-07	3.12616e-08	-9.58430e-08	-2.32231e-08	4.14315e-09	-1.90799e-08	-4.36482e-07	6.27601e-08	-3.73722e-07	-6.56831e-08	2.68635e-08	-3.88197e-08	-2.44543e-07	3.83047e-08	-2.06238e-07	1.92159e-07	-4.04854e-08	1.51673e-07
29.639	-2.57954e-07	2.19955e-07	-3.79994e-08	2.13122e-07	-2.30604e-07	-1.74816e-08	-1.25402e-07	3.08429e-08	-9.45594e-08	-2.19361e-08	3.91354e-09	-1.80225e-08	-4.34769e-07	6.25138e-08	-3.72255e-07	-6.49598e-08	2.65676e-08	-3.83922e-08	-2.43577e-07	3.81534e-08	-2.05424e-07	1.93862e-07	-4.08442e-08	1.53018e-07
29.663	-2.56292e-07	2.18537e-07	-3.77546e-08	2.13685e-07	-2.31213e-07	-1.75278e-08	-1.23698e-07	3.04238e-08	-9.32746e-08	-2.06488e-08	3.68389e-09	-1.69650e-08	-4.33054e-07	6.22672e-08	-3.70787e-07	-6.42367e-08	2.62719e-08	-3.79648e-08	-2.42611e-07	3.80021e-08	-2.04609e-07	1.95570e-07	-4.12040e-08	1.54366e-07
29.688	-2.54627e-07	2.17117e-07	-3.75092e-08	2.14251e-07	-2.31825e-07	-1.75741e-08	-1.21993e-07	3.00044e-08	-9.19887e-08	-1.93615e-08	3.45423e-09	-1.59073e-08	-4.31338e-07	6.20204e-08	-3.69318e-07	-6.35137e-08	2.59762e-08	-3.75375e-08	-2.41645e-07	3.78507e-08	-2.03794e-07	1.97282e-07	-4.15648e-08	1.55717e-07
[truncated: 13 more rows]
