# Supplementary material for: Effects of ischemic preconditioning on lower-limb anaerobic performance and neuromuscular adaptations
Source: PeerJ. 2026 Jun 8;14:e21296. doi: 10.7717/peerj.21296 (PMC13256049; doi:10.7717/peerj.21296)
Supplement: Supplemental Information 1 [file peerj-14-21296-s001.zip › Fnirs_hbo/37.csv]

	1	1	1	1	1	1	1	1	1	1	1	1	1	1	1	1	1	1	1	1	1	1	1	1
time	HRF HbO,1,1	HRF HbR,1,1	HRF HbT,1,1	HRF HbO,1,2	HRF HbR,1,2	HRF HbT,1,2	HRF HbO,1,3	HRF HbR,1,3	HRF HbT,1,3	HRF HbO,1,4	HRF HbR,1,4	HRF HbT,1,4	HRF HbO,2,5	HRF HbR,2,5	HRF HbT,2,5	HRF HbO,2,6	HRF HbR,2,6	HRF HbT,2,6	HRF HbO,2,7	HRF HbR,2,7	HRF HbT,2,7	HRF HbO,2,8	HRF HbR,2,8	HRF HbT,2,8
-1.991	-3.94386e-08	4.47313e-09	-3.49655e-08	1.70208e-08	-2.86491e-09	1.41559e-08	1.47929e-08	-3.12472e-09	1.16682e-08	5.24044e-08	-6.34433e-09	4.60601e-08	7.44657e-08	-6.87877e-09	6.75869e-08	1.79588e-08	-6.08389e-09	1.18749e-08	2.59900e-08	-8.26257e-09	1.77275e-08	2.85363e-08	-6.10967e-09	2.24267e-08
-1.966	-3.92923e-08	4.45654e-09	-3.48358e-08	1.64425e-08	-2.76756e-09	1.36749e-08	1.40968e-08	-2.97769e-09	1.11191e-08	5.06244e-08	-6.12883e-09	4.44956e-08	7.23707e-08	-6.68524e-09	6.56854e-08	1.75834e-08	-5.95672e-09	1.16267e-08	2.52841e-08	-8.03814e-09	1.72459e-08	2.75600e-08	-5.90064e-09	2.16594e-08
-1.942	-3.91150e-08	4.43643e-09	-3.46786e-08	1.58693e-08	-2.67109e-09	1.31982e-08	1.34124e-08	-2.83311e-09	1.05793e-08	4.88604e-08	-5.91527e-09	4.29451e-08	7.02819e-08	-6.49230e-09	6.37897e-08	1.72044e-08	-5.82833e-09	1.13761e-08	2.45795e-08	-7.81413e-09	1.67653e-08	2.65930e-08	-5.69360e-09	2.08994e-08
-1.917	-3.89066e-08	4.41279e-09	-3.44938e-08	1.53014e-08	-2.57551e-09	1.27259e-08	1.27397e-08	-2.69101e-09	1.00486e-08	4.71125e-08	-5.70366e-09	4.14088e-08	6.81997e-08	-6.29995e-09	6.18998e-08	1.68219e-08	-5.69874e-09	1.11232e-08	2.38763e-08	-7.59058e-09	1.62857e-08	2.56353e-08	-5.48856e-09	2.01467e-08
-1.892	-3.86670e-08	4.38562e-09	-3.42814e-08	1.47388e-08	-2.48081e-09	1.22580e-08	1.20787e-08	-2.55139e-09	9.52727e-09	4.53807e-08	-5.49400e-09	3.98867e-08	6.61241e-08	-6.10822e-09	6.00159e-08	1.64359e-08	-5.56797e-09	1.08679e-08	2.31745e-08	-7.36749e-09	1.58070e-08	2.46870e-08	-5.28551e-09	1.94014e-08
-1.868	-3.83962e-08	4.35491e-09	-3.40413e-08	1.41815e-08	-2.38701e-09	1.17945e-08	1.14295e-08	-2.41426e-09	9.01520e-09	4.36652e-08	-5.28632e-09	3.83789e-08	6.40552e-08	-5.91710e-09	5.81381e-08	1.60464e-08	-5.43603e-09	1.06104e-08	2.24743e-08	-7.14487e-09	1.53294e-08	2.37480e-08	-5.08448e-09	1.86635e-08
-1.843	-3.80942e-08	4.32065e-09	-3.37736e-08	1.36296e-08	-2.29410e-09	1.13355e-08	1.07921e-08	-2.27962e-09	8.51245e-09	4.19661e-08	-5.08061e-09	3.68855e-08	6.19931e-08	-5.72662e-09	5.62665e-08	1.56535e-08	-5.30293e-09	1.03506e-08	2.17756e-08	-6.92273e-09	1.48528e-08	2.28185e-08	-4.88547e-09	1.79330e-08
-1.819	-3.77609e-08	4.28284e-09	-3.34780e-08	1.30830e-08	-2.20210e-09	1.08809e-08	1.01665e-08	-2.14749e-09	8.01906e-09	4.02834e-08	-4.87690e-09	3.54065e-08	5.99381e-08	-5.53678e-09	5.44013e-08	1.52572e-08	-5.16868e-09	1.00885e-08	2.10784e-08	-6.70110e-09	1.43773e-08	2.18984e-08	-4.68848e-09	1.72099e-08
-1.794	-3.73962e-08	4.24148e-09	-3.31547e-08	1.25418e-08	-2.11101e-09	1.04308e-08	9.55294e-09	-2.01788e-09	7.53506e-09	3.86174e-08	-4.67520e-09	3.39422e-08	5.78901e-08	-5.34760e-09	5.25425e-08	1.48576e-08	-5.03329e-09	9.82429e-09	2.03828e-08	-6.47998e-09	1.39029e-08	2.09878e-08	-4.49353e-09	1.64943e-08
-1.769	-3.70000e-08	4.19655e-09	-3.28035e-08	1.20060e-08	-2.02083e-09	9.98521e-09	8.95127e-09	-1.89079e-09	7.06048e-09	3.69680e-08	-4.47552e-09	3.24924e-08	5.58494e-08	-5.15909e-09	5.06903e-08	1.44546e-08	-4.89679e-09	9.55785e-09	1.96890e-08	-6.25938e-09	1.34296e-08	2.00868e-08	-4.30062e-09	1.57862e-08
-1.745	-3.65724e-08	4.14805e-09	-3.24244e-08	1.14757e-08	-1.93157e-09	9.54415e-09	8.36159e-09	-1.76623e-09	6.59536e-09	3.53354e-08	-4.27787e-09	3.10575e-08	5.38160e-08	-4.97125e-09	4.88447e-08	1.40484e-08	-4.75918e-09	9.28926e-09	1.89967e-08	-6.03931e-09	1.29574e-08	1.91954e-08	-4.10976e-09	1.50856e-08
-1.720	-3.61133e-08	4.09597e-09	-3.20173e-08	1.09509e-08	-1.84323e-09	9.10766e-09	7.78394e-09	-1.64421e-09	6.13973e-09	3.37196e-08	-4.08226e-09	2.96374e-08	5.17901e-08	-4.78411e-09	4.70060e-08	1.36390e-08	-4.62048e-09	9.01854e-09	1.83063e-08	-5.81980e-09	1.24865e-08	1.83136e-08	-3.92096e-09	1.43926e-08
-1.696	-3.56226e-08	4.04032e-09	-3.15823e-08	1.04316e-08	-1.75582e-09	8.67575e-09	7.21836e-09	-1.52474e-09	5.69362e-09	3.21209e-08	-3.88871e-09	2.82322e-08	4.97718e-08	-4.59767e-09	4.51741e-08	1.32264e-08	-4.48070e-09	8.74570e-09	1.76175e-08	-5.60085e-09	1.20167e-08	1.74414e-08	-3.73423e-09	1.37072e-08
-1.671	-3.51003e-08	3.98107e-09	-3.11192e-08	9.91779e-09	-1.66934e-09	8.24845e-09	6.66489e-09	-1.40783e-09	5.25706e-09	3.05392e-08	-3.69722e-09	2.68420e-08	4.77613e-08	-4.41195e-09	4.33493e-08	1.28106e-08	-4.33986e-09	8.47079e-09	1.69306e-08	-5.38247e-09	1.15482e-08	1.65789e-08	-3.54958e-09	1.30294e-08
-1.647	-3.45463e-08	3.91824e-09	-3.06280e-08	9.40958e-09	-1.58380e-09	7.82578e-09	6.12356e-09	-1.29349e-09	4.83007e-09	2.89748e-08	-3.50782e-09	2.54669e-08	4.57586e-08	-4.22695e-09	4.15316e-08	1.23918e-08	-4.19796e-09	8.19383e-09	1.62456e-08	-5.16468e-09	1.10809e-08	1.57262e-08	-3.36700e-09	1.23592e-08
-1.622	-3.39605e-08	3.85180e-09	-3.01087e-08	8.90696e-09	-1.49920e-09	7.40776e-09	5.59442e-09	-1.18171e-09	4.41270e-09	2.74276e-08	-3.32051e-09	2.41071e-08	4.37639e-08	-4.04269e-09	3.97212e-08	1.19699e-08	-4.05502e-09	7.91483e-09	1.55624e-08	-4.94748e-09	1.06149e-08	1.48832e-08	-3.18652e-09	1.16967e-08
-1.597	-3.33430e-08	3.78177e-09	-2.95612e-08	8.40997e-09	-1.41555e-09	6.99442e-09	5.07750e-09	-1.07253e-09	4.00497e-09	2.58977e-08	-3.13530e-09	2.27624e-08	4.17774e-08	-3.85919e-09	3.79182e-08	1.15449e-08	-3.91106e-09	7.63384e-09	1.48811e-08	-4.73090e-09	1.01502e-08	1.40500e-08	-3.00813e-09	1.10419e-08
-1.573	-3.26937e-08	3.70812e-09	-2.89856e-08	7.91864e-09	-1.33285e-09	6.58579e-09	4.57284e-09	-9.65926e-10	3.60692e-09	2.43854e-08	-2.95221e-09	2.14332e-08	3.97991e-08	-3.67644e-09	3.61227e-08	1.11170e-08	-3.76609e-09	7.35088e-09	1.42018e-08	-4.51495e-09	9.68688e-09	1.32267e-08	-2.83185e-09	1.03948e-08
-1.548	-3.20125e-08	3.63086e-09	-2.83817e-08	7.43299e-09	-1.25111e-09	6.18189e-09	4.08049e-09	-8.61925e-10	3.21856e-09	2.28906e-08	-2.77125e-09	2.01194e-08	3.78292e-08	-3.49447e-09	3.43347e-08	1.06861e-08	-3.62012e-09	7.06596e-09	1.35245e-08	-4.29963e-09	9.22491e-09	1.24132e-08	-2.65769e-09	9.75552e-09
-1.524	-3.12994e-08	3.54998e-09	-2.77494e-08	6.95306e-09	-1.17033e-09	5.78274e-09	3.60047e-09	-7.60531e-10	2.83994e-09	2.14135e-08	-2.59242e-09	1.88211e-08	3.58678e-08	-3.31329e-09	3.25545e-08	1.02523e-08	-3.47316e-09	6.77913e-09	1.28493e-08	-4.08496e-09	8.76433e-09	1.16096e-08	-2.48564e-09	9.12400e-09
-1.499	-3.05544e-08	3.46548e-09	-2.70889e-08	6.47888e-09	-1.09051e-09	5.38837e-09	3.13283e-09	-6.61750e-10	2.47108e-09	1.99542e-08	-2.41575e-09	1.75385e-08	3.39151e-08	-3.13291e-09	3.07822e-08	9.81564e-09	-3.32524e-09	6.49040e-09	1.21761e-08	-3.87095e-09	8.30518e-09	1.08160e-08	-2.31573e-09	8.50030e-09
-1.475	-2.97774e-08	3.37735e-09	-2.64000e-08	6.01047e-09	-1.01167e-09	4.99880e-09	2.67760e-09	-5.65592e-10	2.11201e-09	1.85127e-08	-2.24124e-09	1.62715e-08	3.19711e-08	-2.95334e-09	2.90178e-08	9.37617e-09	-3.17636e-09	6.19981e-09	1.15051e-08	-3.65762e-09	7.84747e-09	1.00324e-08	-2.14795e-09	7.88444e-09
-1.450	-2.89683e-08	3.28559e-09	-2.56827e-08	5.54787e-09	-9.33806e-10	4.61406e-09	2.23482e-09	-4.72063e-10	1.76276e-09	1.70892e-08	-2.06890e-09	1.50203e-08	3.00361e-08	-2.77459e-09	2.72615e-08	8.93392e-09	-3.02654e-09	5.90738e-09	1.08362e-08	-3.44497e-09	7.39123e-09	9.25877e-09	-1.98232e-09	7.27646e-09
-1.425	-2.81272e-08	3.19019e-09	-2.49370e-08	5.09110e-09	-8.56925e-10	4.23418e-09	1.80453e-09	-3.81172e-10	1.42335e-09	1.56838e-08	-1.89875e-09	1.37850e-08	2.81101e-08	-2.59667e-09	2.55134e-08	8.48893e-09	-2.87579e-09	5.61314e-09	1.01695e-08	-3.23303e-09	6.93650e-09	8.49521e-09	-1.81884e-09	6.67637e-09
-1.401	-2.72540e-08	3.09115e-09	-2.41628e-08	4.64021e-09	-7.81030e-10	3.85918e-09	1.38675e-09	-2.92925e-10	1.09383e-09	1.42965e-08	-1.73080e-09	1.25657e-08	2.61933e-08	-2.41960e-09	2.37737e-08	8.04124e-09	-2.72413e-09	5.31711e-09	9.50508e-09	-3.02179e-09	6.48329e-09	7.74174e-09	-1.65752e-09	6.08422e-09
-1.376	-2.63486e-08	2.98846e-09	-2.33601e-08	4.19520e-09	-7.06128e-10	3.48908e-09	9.81538e-10	-2.07331e-10	7.74207e-10	1.29274e-08	-1.56505e-09	1.13623e-08	2.42857e-08	-2.24340e-09	2.20423e-08	7.59089e-09	-2.57156e-09	5.01933e-09	8.84292e-09	-2.81128e-09	6.03164e-09	6.99839e-09	-1.49836e-09	5.50002e-09
-1.352	-2.54110e-08	2.88212e-09	-2.25289e-08	3.75613e-09	-6.32225e-10	3.12391e-09	5.88916e-10	-1.24397e-10	4.64519e-10	1.15766e-08	-1.40152e-09	1.01751e-08	2.23876e-08	-2.06806e-09	2.03196e-08	7.13792e-09	-2.41811e-09	4.71981e-09	8.18308e-09	-2.60151e-09	5.58157e-09	6.26519e-09	-1.34139e-09	4.92381e-09
-1.327	-2.44413e-08	2.77213e-09	-2.16691e-08	3.32302e-09	-5.59324e-10	2.76369e-09	2.08923e-10	-4.41309e-11	1.64792e-10	1.02443e-08	-1.24023e-09	9.00410e-09	2.04991e-08	-1.89361e-09	1.86055e-08	6.68238e-09	-2.26378e-09	4.41859e-09	7.52559e-09	-2.39248e-09	5.13311e-09	5.54220e-09	-1.18659e-09	4.35561e-09
-1.303	-2.34392e-08	2.65848e-09	-2.07808e-08	2.89589e-09	-4.87431e-10	2.40846e-09	-1.58409e-10	3.34608e-11	-1.24948e-10	8.93053e-09	-1.08117e-09	7.84936e-09	1.86203e-08	-1.72005e-09	1.69002e-08	6.22430e-09	-2.10860e-09	4.11570e-09	6.87050e-09	-2.18422e-09	4.68628e-09	4.82943e-09	-1.03399e-09	3.79545e-09
-1.278	-2.24049e-08	2.54117e-09	-1.98637e-08	2.47479e-09	-4.16551e-10	2.05824e-09	-5.13043e-10	1.08371e-10	-4.04672e-10	7.63534e-09	-9.24370e-10	6.71097e-09	1.67513e-08	-1.54740e-09	1.52039e-08	5.76373e-09	-1.95258e-09	3.81115e-09	6.21784e-09	-1.97673e-09	4.24111e-09	4.12694e-09	-8.83583e-10	3.24335e-09
-1.253	-2.13383e-08	2.42019e-09	-1.89181e-08	2.05973e-09	-3.46690e-10	1.71304e-09	-8.54946e-10	1.80591e-10	-6.74355e-10	6.35885e-09	-7.69833e-10	5.58902e-09	1.48922e-08	-1.37567e-09	1.35166e-08	5.30071e-09	-1.79572e-09	3.50499e-09	5.56766e-09	-1.77003e-09	3.79763e-09	3.43474e-09	-7.35382e-10	2.69935e-09
-1.229	-2.02393e-08	2.29554e-09	-1.79437e-08	1.65077e-09	-2.77853e-10	1.37291e-09	-1.18408e-09	2.50115e-10	-9.33969e-10	5.10115e-09	-6.17570e-10	4.48358e-09	1.30433e-08	-1.20487e-09	1.18384e-08	4.83528e-09	-1.63804e-09	3.19723e-09	4.92000e-09	-1.56413e-09	3.35586e-09	2.75287e-09	-5.89394e-10	2.16348e-09
-1.204	-1.91079e-08	2.16722e-09	-1.69407e-08	1.24791e-09	-2.10046e-10	1.03786e-09	-1.50042e-09	3.16936e-10	-1.18349e-09	3.86234e-09	-4.67593e-10	3.39474e-09	1.12046e-08	-1.03502e-09	1.01695e-08	4.36748e-09	-1.47957e-09	2.88791e-09	4.27488e-09	-1.35904e-09	2.91584e-09	2.08137e-09	-4.45625e-10	1.63575e-09
-1.180	-1.79441e-08	2.03522e-09	-1.59089e-08	8.51200e-10	-1.43272e-10	7.07927e-10	-1.80393e-09	3.81047e-10	-1.42289e-09	2.64249e-09	-3.19912e-10	2.32258e-09	9.37619e-09	-8.66126e-10	8.51007e-09	3.89735e-09	-1.32030e-09	2.57705e-09	3.63235e-09	-1.15477e-09	2.47758e-09	1.42028e-09	-3.04085e-10	1.11620e-09
-1.155	-1.67479e-08	1.89955e-09	-1.48483e-08	4.60667e-10	-7.75385e-11	3.83128e-10	-2.09458e-09	4.42440e-10	-1.65214e-09	1.44169e-09	-1.74538e-10	1.26716e-09	7.55832e-09	-6.98200e-10	6.86012e-09	3.42494e-09	-1.16026e-09	2.26467e-09	2.99246e-09	-9.51341e-10	2.04111e-09	7.69628e-10	-1.64778e-10	6.04849e-10
-1.130	-1.55192e-08	1.76019e-09	-1.37590e-08	7.63427e-11	-1.28499e-11	6.34929e-11	-2.37233e-09	5.01110e-10	-1.87122e-09	2.60047e-10	-3.14825e-11	2.28565e-10	5.75107e-09	-5.31255e-10	5.21981e-09	2.95028e-09	-9.99465e-10	1.95082e-09	2.35523e-09	-7.48757e-10	1.60647e-09	1.29445e-10	-2.77143e-11	1.01730e-10
-1.106	-1.42580e-08	1.61714e-09	-1.26408e-08	-3.01741e-10	5.07884e-11	-2.50952e-10	-2.63716e-09	5.57049e-10	-2.08011e-09	-9.02368e-10	1.09245e-10	-7.93123e-10	3.95457e-09	-3.65304e-10	3.58927e-09	2.47342e-09	-8.37920e-10	1.63550e-09	1.72070e-09	-5.47034e-10	1.17367e-09	-5.00233e-10	1.07101e-10	-3.93132e-10
-1.081	-1.29643e-08	1.47041e-09	-1.14939e-08	-6.73552e-10	1.13371e-10	-5.60181e-10	-2.88902e-09	6.10251e-10	-2.27877e-09	-2.04547e-09	2.47634e-10	-1.79783e-09	2.16897e-09	-2.00359e-10	1.96861e-09	1.99440e-09	-6.75644e-10	1.31876e-09	1.08892e-09	-3.46183e-10	7.42740e-10	-1.11937e-09	2.39659e-10	-8.79712e-10
-1.057	-1.16380e-08	1.31999e-09	-1.03180e-08	-1.03906e-09	1.74892e-10	-8.64167e-10	-3.12789e-09	6.60708e-10	-2.46719e-09	-3.16916e-09	3.83673e-10	-2.78549e-09	3.94385e-10	-3.64313e-11	3.57954e-10	1.51327e-09	-5.12649e-10	1.00062e-09	4.59926e-10	-1.46217e-10	3.13710e-10	-1.72794e-09	3.69954e-10	-1.35798e-09
-1.032	-1.02792e-08	1.16587e-09	-9.11334e-09	-1.39823e-09	2.35347e-10	-1.16288e-09	-3.35375e-09	7.08416e-10	-2.64533e-09	-4.27336e-09	5.17353e-10	-3.75601e-09	-1.36904e-09	1.26466e-10	-1.24258e-09	1.03005e-09	-3.48951e-10	6.81103e-10	-1.66249e-10	5.28527e-11	-1.13396e-10	-2.32590e-09	4.97978e-10	-1.82792e-09
-1.008	-8.88780e-09	1.00805e-09	-7.87974e-09	-1.75103e-09	2.94731e-10	-1.45630e-09	-3.56655e-09	7.53367e-10	-2.81319e-09	-5.35799e-09	6.48664e-10	-4.70933e-09	-3.12119e-09	2.88320e-10	-2.83287e-09	5.44805e-10	-1.84563e-10	3.60241e-10	-7.89565e-10	2.51013e-10	-5.38552e-10	-2.91321e-09	6.23724e-10	-2.28949e-09
-0.983	-7.46378e-09	8.46543e-10	-6.61724e-09	-2.09744e-09	3.53036e-10	-1.74440e-09	-3.76628e-09	7.95554e-10	-2.97072e-09	-6.42296e-09	7.77594e-10	-5.64537e-09	-4.86191e-09	4.49119e-10	-4.41279e-09	5.75617e-11	-1.95002e-11	3.80616e-11	-1.40998e-09	4.48253e-10	-9.61732e-10	-3.48986e-09	7.47185e-10	-2.74268e-09
-0.958	-6.00714e-09	6.81330e-10	-5.32581e-09	-2.43741e-09	4.10260e-10	-2.02715e-09	-3.95289e-09	8.34973e-10	-3.11792e-09	-7.46819e-09	9.04135e-10	-6.56406e-09	-6.59108e-09	6.08851e-10	-5.98223e-09	-4.31633e-10	1.46224e-10	-2.85409e-10	-2.02747e-09	6.44559e-10	-1.38291e-09	-4.05580e-09	8.68354e-10	-3.18745e-09
-0.934	-4.51785e-09	5.12415e-10	-4.00544e-09	-2.77091e-09	4.66395e-10	-2.30452e-09	-4.12636e-09	8.71616e-10	-3.25475e-09	-8.49360e-09	1.02828e-09	-7.46533e-09	-8.30856e-09	7.67504e-10	-7.54106e-09	-9.22737e-10	3.12595e-10	-6.10142e-10	-2.64198e-09	8.39921e-10	-1.80206e-09	-4.61101e-09	9.87224e-10	-3.62378e-09
-0.909	-2.99590e-09	3.39795e-10	-2.65611e-09	-3.09792e-09	5.21436e-10	-2.57649e-09	-4.28667e-09	9.05477e-10	-3.38119e-09	-9.49910e-09	1.15001e-09	-8.34910e-09	-1.00142e-08	9.25064e-10	-9.08916e-09	-1.41571e-09	4.79599e-10	-9.36111e-10	-3.25348e-09	1.03432e-09	-2.21916e-09	-5.15544e-09	1.10379e-09	-4.05165e-09
-0.885	-1.44127e-09	1.63469e-10	-1.27780e-09	-3.41840e-09	5.75379e-10	-2.84302e-09	-4.43378e-09	9.36551e-10	-3.49723e-09	-1.04846e-08	1.26932e-09	-9.21530e-09	-1.17079e-08	1.08152e-09	-1.06264e-08	-1.91051e-09	6.47222e-10	-1.26329e-09	-3.86194e-09	1.22776e-09	-2.63418e-09	-5.68907e-09	1.21804e-09	-4.47103e-09
-0.860	1.46056e-10	-1.65657e-11	1.29490e-10	-3.73232e-09	6.28217e-10	-3.10410e-09	-4.56766e-09	9.64832e-10	-3.60283e-09	-1.14501e-08	1.38620e-09	-1.00639e-08	-1.33896e-08	1.23686e-09	-1.21527e-08	-2.40709e-09	8.15450e-10	-1.59164e-09	-4.46730e-09	1.42021e-09	-3.04709e-09	-6.21187e-09	1.32997e-09	-4.88190e-09
-0.836	1.76609e-09	-2.00310e-10	1.56578e-09	-4.03964e-09	6.79945e-10	-3.35970e-09	-4.68830e-09	9.90314e-10	-3.69798e-09	-1.23954e-08	1.50064e-09	-1.08947e-08	-1.50590e-08	1.39107e-09	-1.36679e-08	-2.90542e-09	9.84268e-10	-1.92115e-09	-5.06955e-09	1.61168e-09	-3.45787e-09	-6.72379e-09	1.43957e-09	-5.28422e-09
-0.811	3.41884e-09	-3.87766e-10	3.03108e-09	-4.34034e-09	7.30557e-10	-3.60978e-09	-4.79565e-09	1.01299e-09	-3.78266e-09	-1.33204e-08	1.61264e-09	-1.17078e-08	-1.67160e-08	1.54415e-09	-1.51719e-08	-3.40545e-09	1.15366e-09	-2.25179e-09	-5.66863e-09	1.80213e-09	-3.86650e-09	-7.22482e-09	1.54685e-09	-5.67798e-09
-0.786	5.10433e-09	-5.78934e-10	4.52540e-09	-4.63438e-09	7.80049e-10	-3.85433e-09	-4.88970e-09	1.03286e-09	-3.85685e-09	-1.42252e-08	1.72217e-09	-1.25030e-08	-1.83606e-08	1.69606e-09	-1.66646e-08	-3.90714e-09	1.32362e-09	-2.58352e-09	-6.26452e-09	1.99157e-09	-4.27295e-09	-7.71492e-09	1.65178e-09	-6.06315e-09
-0.762	6.82256e-09	-7.73815e-10	6.04875e-09	-4.92172e-09	8.28414e-10	-4.09331e-09	-4.97042e-09	1.04991e-09	-3.92051e-09	-1.51096e-08	1.82924e-09	-1.32804e-08	-1.99926e-08	1.84682e-09	-1.81458e-08	-4.41044e-09	1.49412e-09	-2.91632e-09	-6.85718e-09	2.17999e-09	-4.67719e-09	-8.19406e-09	1.75436e-09	-6.43970e-09
-0.737	8.57354e-09	-9.72412e-10	7.60113e-09	-5.20234e-09	8.75647e-10	-4.32669e-09	-5.03778e-09	1.06414e-09	-3.97365e-09	-1.59735e-08	1.93383e-09	-1.40397e-08	-2.16118e-08	1.99639e-09	-1.96154e-08	-4.91533e-09	1.66516e-09	-3.25016e-09	-7.44656e-09	2.36736e-09	-5.07920e-09	-8.66221e-09	1.85459e-09	-6.80762e-09
-0.713	1.03573e-08	-1.17472e-09	9.18256e-09	-5.47620e-09	9.21743e-10	-4.55446e-09	-5.09176e-09	1.07554e-09	-4.01622e-09	-1.68170e-08	2.03594e-09	-1.47810e-08	-2.32182e-08	2.14478e-09	-2.10734e-08	-5.42175e-09	1.83672e-09	-3.58502e-09	-8.03264e-09	2.55368e-09	-5.47895e-09	-9.11933e-09	1.95246e-09	-7.16687e-09
-0.688	1.21738e-08	-1.38075e-09	1.07930e-08	-5.74327e-09	9.66696e-10	-4.77658e-09	-5.13233e-09	1.08411e-09	-4.04823e-09	-1.76397e-08	2.13555e-09	-1.55042e-08	-2.48115e-08	2.29196e-09	-2.25195e-08	-5.92966e-09	2.00879e-09	-3.92087e-09	-8.61537e-09	2.73894e-09	-5.87643e-09	-9.56539e-09	2.04797e-09	-7.51743e-09
-0.664	1.40231e-08	-1.59050e-09	1.24326e-08	-6.00352e-09	1.01050e-09	-4.99302e-09	-5.15947e-09	1.08984e-09	-4.06963e-09	-1.84419e-08	2.23266e-09	-1.62092e-08	-2.63917e-08	2.43794e-09	-2.39538e-08	-6.43902e-09	2.18134e-09	-4.25768e-09	-9.19472e-09	2.92312e-09	-6.27160e-09	-1.00004e-08	2.14110e-09	-7.85928e-09
-0.639	1.59051e-08	-1.80396e-09	1.41012e-08	-6.25691e-09	1.05315e-09	-5.20376e-09	-5.17316e-09	1.09273e-09	-4.08043e-09	-1.92232e-08	2.32725e-09	-1.68960e-08	-2.79586e-08	2.58268e-09	-2.53760e-08	-6.94980e-09	2.35438e-09	-4.59542e-09	-9.77065e-09	3.10622e-09	-6.66443e-09	-1.04242e-08	2.23185e-09	-8.19240e-09
-0.614	1.78200e-08	-2.02114e-09	1.57988e-08	-6.50341e-09	1.09464e-09	-5.40877e-09	-5.17336e-09	1.09277e-09	-4.08059e-09	-1.99837e-08	2.41932e-09	-1.75644e-08	-2.95122e-08	2.72619e-09	-2.67860e-08	-7.46194e-09	2.52788e-09	-4.93406e-09	-1.03431e-08	3.28822e-09	-7.05491e-09	-1.08370e-08	2.32021e-09	-8.51675e-09
-0.590	1.97676e-08	-2.24204e-09	1.75255e-08	-6.74299e-09	1.13497e-09	-5.60802e-09	-5.16006e-09	1.08997e-09	-4.07010e-09	-2.07233e-08	2.50887e-09	-1.82145e-08	-3.10521e-08	2.86844e-09	-2.81837e-08	-7.97541e-09	2.70183e-09	-5.27359e-09	-1.09121e-08	3.46911e-09	-7.44302e-09	-1.12385e-08	2.40618e-09	-8.83233e-09
-0.565	2.17480e-08	-2.46666e-09	1.92813e-08	-6.97562e-09	1.17412e-09	-5.80149e-09	-5.13324e-09	1.08430e-09	-4.04894e-09	-2.14420e-08	2.59587e-09	-1.88461e-08	-3.25785e-08	3.00944e-09	-2.95690e-08	-8.49017e-09	2.87621e-09	-5.61396e-09	-1.14776e-08	3.64888e-09	-7.82871e-09	-1.16288e-08	2.48975e-09	-9.13909e-09
-0.541	2.37612e-08	-2.69499e-09	2.10662e-08	-7.20125e-09	1.21210e-09	-5.98915e-09	-5.09287e-09	1.07577e-09	-4.01710e-09	-2.21396e-08	2.68032e-09	-1.94593e-08	-3.40910e-08	3.14916e-09	-3.09418e-08	-9.00617e-09	3.05102e-09	-5.95516e-09	-1.20395e-08	3.82752e-09	-8.21198e-09	-1.20080e-08	2.57092e-09	-9.43703e-09
-0.516	2.58071e-08	-2.92705e-09	2.28801e-08	-7.41987e-09	1.24890e-09	-6.17097e-09	-5.03893e-09	1.06438e-09	-3.97455e-09	-2.28161e-08	2.76222e-09	-2.00539e-08	-3.55896e-08	3.28759e-09	-3.23020e-08	-9.52338e-09	3.22623e-09	-6.29715e-09	-1.25978e-08	4.00501e-09	-8.59280e-09	-1.23758e-08	2.64968e-09	-9.72612e-09
-0.492	2.78859e-08	-3.16282e-09	2.47231e-08	-7.63143e-09	1.28451e-09	-6.34692e-09	-4.97139e-09	1.05011e-09	-3.92128e-09	-2.34714e-08	2.84156e-09	-2.06298e-08	-3.70741e-08	3.42472e-09	-3.36494e-08	-1.00418e-08	3.40184e-09	-6.63991e-09	-1.31525e-08	4.18135e-09	-8.97114e-09	-1.27323e-08	2.72601e-09	-1.00063e-08
-0.467	2.99974e-08	-3.40231e-09	2.65951e-08	-7.83590e-09	1.31892e-09	-6.51698e-09	-4.89025e-09	1.03297e-09	-3.85728e-09	-2.41054e-08	2.91832e-09	-2.11871e-08	-3.85445e-08	3.56055e-09	-3.49839e-08	-1.05612e-08	3.57783e-09	-6.98342e-09	-1.37035e-08	4.35652e-09	-9.34698e-09	-1.30776e-08	2.79993e-09	-1.02776e-08
-0.442	3.21417e-08	-3.64551e-09	2.84962e-08	-8.03326e-09	1.35214e-09	-6.68112e-09	-4.79547e-09	1.01295e-09	-3.78252e-09	-2.47182e-08	2.99250e-09	-2.17257e-08	-4.00005e-08	3.69505e-09	-3.63055e-08	-1.10818e-08	3.75418e-09	-7.32764e-09	-1.42508e-08	4.53052e-09	-9.72029e-09	-1.34114e-08	2.87141e-09	-1.05400e-08
-0.418	3.43187e-08	-3.89243e-09	3.04263e-08	-8.22346e-09	1.38416e-09	-6.83930e-09	-4.68704e-09	9.90049e-10	-3.69699e-09	-2.53095e-08	3.06409e-09	-2.22454e-08	-4.14421e-08	3.82822e-09	-3.76139e-08	-1.16034e-08	3.93089e-09	-7.67255e-09	-1.47944e-08	4.70333e-09	-1.00911e-08	-1.37339e-08	2.94046e-09	-1.07935e-08
-0.393	3.65285e-08	-4.14307e-09	3.23855e-08	-8.40648e-09	1.41496e-09	-6.99152e-09	-4.56494e-09	9.64257e-10	-3.60068e-09	-2.58794e-08	3.13309e-09	-2.27463e-08	-4.28691e-08	3.96004e-09	-3.89091e-08	-1.21261e-08	4.10794e-09	-8.01812e-09	-1.53342e-08	4.87494e-09	-1.04592e-08	-1.40450e-08	3.00706e-09	-1.10380e-08
-0.369	3.87711e-08	-4.39742e-09	3.43737e-08	-8.58227e-09	1.44455e-09	-7.13772e-09	-4.42915e-09	9.35573e-10	-3.49357e-09	-2.64278e-08	3.19948e-09	-2.32283e-08	-4.42815e-08	4.09050e-09	-4.01910e-08	-1.26496e-08	4.28531e-09	-8.36432e-09	-1.58702e-08	5.04534e-09	-1.08248e-08	-1.43447e-08	3.07122e-09	-1.12735e-08
-0.344	4.10464e-08	-4.65548e-09	3.63909e-08	-8.75082e-09	1.47292e-09	-7.27790e-09	-4.27965e-09	9.03994e-10	-3.37565e-09	-2.69546e-08	3.26325e-09	-2.36914e-08	-4.56789e-08	4.21959e-09	-4.14593e-08	-1.31741e-08	4.46299e-09	-8.71114e-09	-1.64023e-08	5.21452e-09	-1.11878e-08	-1.46329e-08	3.13292e-09	-1.15000e-08
-0.319	4.33544e-08	-4.91726e-09	3.84371e-08	-8.91208e-09	1.50006e-09	-7.41202e-09	-4.11642e-09	8.69515e-10	-3.24690e-09	-2.74598e-08	3.32441e-09	-2.41354e-08	-4.70615e-08	4.34730e-09	-4.27142e-08	-1.36995e-08	4.64097e-09	-9.05853e-09	-1.69306e-08	5.38247e-09	-1.15482e-08	-1.49096e-08	3.19217e-09	-1.17174e-08
-0.295	4.56951e-08	-5.18274e-09	4.05124e-08	-9.06602e-09	1.52598e-09	-7.54005e-09	-3.93944e-09	8.32132e-10	-3.10731e-09	-2.79433e-08	3.38294e-09	-2.45603e-08	-4.84289e-08	4.47362e-09	-4.39553e-08	-1.42257e-08	4.81924e-09	-9.40648e-09	-1.74550e-08	5.54918e-09	-1.19058e-08	-1.51748e-08	3.24894e-09	-1.19258e-08
-0.270	4.80685e-08	-5.45194e-09	4.26166e-08	-9.21262e-09	1.55065e-09	-7.66197e-09	-3.74870e-09	7.91842e-10	-2.95686e-09	-2.84050e-08	3.43884e-09	-2.49661e-08	-4.97811e-08	4.59853e-09	-4.51826e-08	-1.47527e-08	4.99777e-09	-9.75495e-09	-1.79754e-08	5.71463e-09	-1.22608e-08	-1.54284e-08	3.30325e-09	-1.21252e-08
-0.246	5.04746e-08	-5.72484e-09	4.47498e-08	-9.35183e-09	1.57408e-09	-7.77775e-09	-3.54419e-09	7.48642e-10	-2.79554e-09	-2.88448e-08	3.49209e-09	-2.53527e-08	-5.11180e-08	4.72203e-09	-4.63960e-08	-1.52805e-08	5.17657e-09	-1.01039e-08	-1.84919e-08	5.87882e-09	-1.26131e-08	-1.56705e-08	3.35508e-09	-1.23154e-08
-0.221	5.29134e-08	-6.00144e-09	4.69120e-08	-9.48362e-09	1.59626e-09	-7.88736e-09	-3.32587e-09	7.02528e-10	-2.62335e-09	-2.92628e-08	3.54269e-09	-2.57201e-08	-5.24395e-08	4.84410e-09	-4.75954e-08	-1.58090e-08	5.35560e-09	-1.04534e-08	-1.90044e-08	6.04173e-09	-1.29626e-08	-1.59010e-08	3.40442e-09	-1.24966e-08
-0.197	5.53848e-08	-6.28175e-09	4.91031e-08	-9.60797e-09	1.61719e-09	-7.99078e-09	-3.09375e-09	6.53496e-10	-2.44025e-09	-2.96589e-08	3.59064e-09	-2.60682e-08	-5.37453e-08	4.96472e-09	-4.87806e-08	-1.63381e-08	5.53487e-09	-1.08033e-08	-1.95128e-08	6.20336e-09	-1.33094e-08	-1.61198e-08	3.45128e-09	-1.26686e-08
-0.172	5.78889e-08	-6.56576e-09	5.13231e-08	-9.72483e-09	1.63686e-09	-8.08797e-09	-2.84780e-09	6.01544e-10	-2.24626e-09	-3.00329e-08	3.63592e-09	-2.63970e-08	-5.50354e-08	5.08390e-09	-4.99515e-08	-1.68680e-08	5.71435e-09	-1.11536e-08	-2.00171e-08	6.36370e-09	-1.36534e-08	-1.63270e-08	3.49564e-09	-1.28314e-08
-0.147	6.04256e-08	-6.85347e-09	5.35721e-08	-9.83419e-09	1.65527e-09	-8.17891e-09	-2.58801e-09	5.46668e-10	-2.04134e-09	-3.03849e-08	3.67854e-09	-2.67063e-08	-5.63097e-08	5.20161e-09	-5.11081e-08	-1.73984e-08	5.89403e-09	-1.15043e-08	-2.05173e-08	6.52273e-09	-1.39946e-08	-1.65226e-08	3.53751e-09	-1.29851e-08
-0.123	6.29948e-08	-7.14488e-09	5.58499e-08	-9.93599e-09	1.67241e-09	-8.26358e-09	-2.31436e-09	4.88866e-10	-1.82550e-09	-3.07147e-08	3.71847e-09	-2.69963e-08	-5.75680e-08	5.31784e-09	-5.22501e-08	-1.79293e-08	6.07391e-09	-1.18554e-08	-2.10134e-08	6.68044e-09	-1.43330e-08	-1.67064e-08	3.57687e-09	-1.31295e-08
-0.098	6.55966e-08	-7.43998e-09	5.81567e-08	-1.00302e-08	1.68827e-09	-8.34195e-09	-2.02685e-09	4.28134e-10	-1.59872e-09	-3.10224e-08	3.75572e-09	-2.72667e-08	-5.88102e-08	5.43259e-09	-5.33776e-08	-1.84608e-08	6.25396e-09	-1.22068e-08	-2.15053e-08	6.83682e-09	-1.46685e-08	-1.68785e-08	3.61372e-09	-1.32648e-08
-0.074	6.82310e-08	-7.73877e-09	6.04922e-08	-1.01168e-08	1.70284e-09	-8.41399e-09	-1.72545e-09	3.64469e-10	-1.36098e-09	-3.13079e-08	3.79028e-09	-2.75176e-08	-6.00362e-08	5.54585e-09	-5.44904e-08	-1.89928e-08	6.43417e-09	-1.25586e-08	-2.19930e-08	6.99187e-09	-1.50012e-08	-1.70389e-08	3.64805e-09	-1.33908e-08
-0.049	7.08979e-08	-8.04125e-09	6.28567e-08	-1.01958e-08	1.71614e-09	-8.47967e-09	-1.41016e-09	2.97870e-10	-1.11229e-09	-3.15711e-08	3.82215e-09	-2.77490e-08	-6.12459e-08	5.65759e-09	-5.55883e-08	-1.95252e-08	6.61453e-09	-1.29106e-08	-2.24765e-08	7.14557e-09	-1.53309e-08	-1.71875e-08	3.67986e-09	-1.35076e-08
-0.025	7.35973e-08	-8.34741e-09	6.52499e-08	-1.02671e-08	1.72814e-09	-8.53896e-09	-1.08096e-09	2.28333e-10	-8.52630e-10	-3.18120e-08	3.85131e-09	-2.79607e-08	-6.24391e-08	5.76781e-09	-5.66713e-08	-2.00580e-08	6.79503e-09	-1.32629e-08	-2.29557e-08	7.29792e-09	-1.56578e-08	-1.73243e-08	3.70915e-09	-1.36151e-08
0.000	7.63291e-08	-8.65726e-09	6.76719e-08	-1.03307e-08	1.73884e-09	-8.59185e-09	-7.37846e-10	1.55856e-10	-5.81990e-10	-3.20305e-08	3.87776e-09	-2.81527e-08	-6.36157e-08	5.87650e-09	-5.77392e-08	-2.05912e-08	6.97565e-09	-1.36155e-08	-2.34306e-08	7.44890e-09	-1.59817e-08	-1.74492e-08	3.73591e-09	-1.37133e-08
0.025	7.90934e-08	-8.97078e-09	7.01226e-08	-1.03865e-08	1.74824e-09	-8.63829e-09	-3.80799e-10	8.04365e-11	-3.00362e-10	-3.22265e-08	3.90150e-09	-2.83250e-08	-6.47756e-08	5.98365e-09	-5.87920e-08	-2.11247e-08	7.15639e-09	-1.39683e-08	-2.39012e-08	7.59850e-09	-1.63027e-08	-1.75624e-08	3.76013e-09	-1.38022e-08
0.049	8.18901e-08	-9.28798e-09	7.26021e-08	-1.04346e-08	1.75633e-09	-8.67828e-09	-9.81109e-12	2.07241e-12	-7.73868e-12	-3.24001e-08	3.92251e-09	-2.84776e-08	-6.59187e-08	6.08925e-09	-5.98295e-08	-2.16584e-08	7.33722e-09	-1.43212e-08	-2.43674e-08	7.74671e-09	-1.66207e-08	-1.76636e-08	3.78181e-09	-1.38818e-08
0.074	8.47192e-08	-9.60885e-09	7.51103e-08	-1.04749e-08	1.76311e-09	-8.71177e-09	3.75127e-10	-7.92385e-11	2.95889e-10	-3.25512e-08	3.94080e-09	-2.86104e-08	-6.70449e-08	6.19327e-09	-6.08516e-08	-2.21925e-08	7.51814e-09	-1.46743e-08	-2.48292e-08	7.89353e-09	-1.69357e-08	-1.77530e-08	3.80094e-09	-1.39520e-08
0.098	8.75806e-08	-9.93339e-09	7.76472e-08	-1.05073e-08	1.76857e-09	-8.73875e-09	7.74026e-10	-1.63498e-10	6.10528e-10	-3.26796e-08	3.95635e-09	-2.87233e-08	-6.81540e-08	6.29573e-09	-6.18583e-08	-2.27267e-08	7.69912e-09	-1.50276e-08	-2.52866e-08	8.03894e-09	-1.72477e-08	-1.78304e-08	3.81752e-09	-1.40129e-08
0.123	9.04743e-08	-1.02616e-08	8.02127e-08	-1.05319e-08	1.77271e-09	-8.75918e-09	1.18689e-09	-2.50709e-10	9.36185e-10	-3.27855e-08	3.96917e-09	-2.88163e-08	-6.92459e-08	6.39659e-09	-6.28493e-08	-2.32612e-08	7.88017e-09	-1.53810e-08	-2.57395e-08	8.18294e-09	-1.75566e-08	-1.78959e-08	3.83155e-09	-1.40644e-08
0.147	9.34002e-08	-1.05935e-08	8.28068e-08	-1.05486e-08	1.77551e-09	-8.77304e-09	1.61374e-09	-3.40872e-10	1.27287e-09	-3.28687e-08	3.97924e-09	-2.88895e-08	-7.03205e-08	6.49586e-09	-6.38247e-08	-2.37957e-08	8.06126e-09	-1.57344e-08	-2.61880e-08	8.32551e-09	-1.78625e-08	-1.79495e-08	3.84302e-09	-1.41065e-08
0.172	9.63585e-08	-1.09290e-08	8.54295e-08	-1.05573e-08	1.77698e-09	-8.78031e-09	2.05457e-09	-4.33990e-10	1.62058e-09	-3.29292e-08	3.98656e-09	-2.89426e-08	-7.13777e-08	6.59352e-09	-6.47842e-08	-2.43304e-08	8.24239e-09	-1.60880e-08	-2.66319e-08	8.46664e-09	-1.81653e-08	-1.79911e-08	3.85192e-09	-1.41392e-08
0.197	9.93489e-08	-1.12682e-08	8.80807e-08	-1.05581e-08	1.77711e-09	-8.78096e-09	2.50940e-09	-5.30063e-10	1.97934e-09	-3.29669e-08	3.99113e-09	-2.89758e-08	-7.24174e-08	6.68956e-09	-6.57278e-08	-2.48651e-08	8.42353e-09	-1.64416e-08	-2.70713e-08	8.60633e-09	-1.84650e-08	-1.80207e-08	3.85825e-09	-1.41624e-08
0.221	1.02371e-07	-1.16110e-08	9.07605e-08	-1.05509e-08	1.77590e-09	-8.77496e-09	2.97822e-09	-6.29094e-10	2.34913e-09	-3.29818e-08	3.99293e-09	-2.89889e-08	-7.34394e-08	6.78397e-09	-6.66555e-08	-2.53998e-08	8.60469e-09	-1.67951e-08	-2.75062e-08	8.74457e-09	-1.87616e-08	-1.80382e-08	3.86201e-09	-1.41762e-08
0.246	1.05426e-07	-1.19574e-08	9.34687e-08	-1.05356e-08	1.77333e-09	-8.76228e-09	3.46106e-09	-7.31083e-10	2.72998e-09	-3.29739e-08	3.99198e-09	-2.89819e-08	-7.44437e-08	6.87674e-09	-6.75669e-08	-2.59346e-08	8.78583e-09	-1.71487e-08	-2.79364e-08	8.88135e-09	-1.90550e-08	-1.80437e-08	3.86319e-09	-1.41805e-08
0.270	1.08513e-07	-1.23075e-08	9.62054e-08	-1.05123e-08	1.76941e-09	-8.74291e-09	3.95790e-09	-8.36032e-10	3.12187e-09	-3.29431e-08	3.98825e-09	-2.89549e-08	-7.54301e-08	6.96785e-09	-6.84622e-08	-2.64692e-08	8.96697e-09	-1.75023e-08	-2.83620e-08	9.01665e-09	-1.93453e-08	-1.80372e-08	3.86179e-09	-1.41754e-08
0.295	1.11632e-07	-1.26613e-08	9.89705e-08	-1.04809e-08	1.76413e-09	-8.71681e-09	4.46877e-09	-9.43943e-10	3.52483e-09	-3.28894e-08	3.98175e-09	-2.89077e-08	-7.63984e-08	7.05731e-09	-6.93411e-08	-2.70038e-08	9.14807e-09	-1.78557e-08	-2.87829e-08	9.15047e-09	-1.96324e-08	-1.80185e-08	3.85780e-09	-1.41607e-08
0.319	1.14783e-07	-1.30186e-08	1.01764e-07	-1.04415e-08	1.75748e-09	-8.68397e-09	4.99366e-09	-1.05482e-09	3.93884e-09	-3.28127e-08	3.97247e-09	-2.88403e-08	-7.73487e-08	7.14509e-09	-7.02036e-08	-2.75383e-08	9.32913e-09	-1.82092e-08	-2.91992e-08	9.28280e-09	-1.99164e-08	-1.79878e-08	3.85121e-09	-1.41366e-08
0.344	1.17965e-07	-1.33796e-08	1.04586e-07	-1.03938e-08	1.74947e-09	-8.64434e-09	5.53257e-09	-1.16865e-09	4.36392e-09	-3.27131e-08	3.96040e-09	-2.87527e-08	-7.82808e-08	7.23119e-09	-7.10496e-08	-2.80726e-08	9.51014e-09	-1.85625e-08	-2.96107e-08	9.41363e-09	-2.01971e-08	-1.79449e-08	3.84204e-09	-1.41029e-08
0.369	1.21180e-07	-1.37442e-08	1.07436e-07	-1.03380e-08	1.74007e-09	-8.59792e-09	6.08552e-09	-1.28545e-09	4.80007e-09	-3.25904e-08	3.94555e-09	-2.86448e-08	-7.91945e-08	7.31560e-09	-7.18789e-08	-2.86067e-08	9.69108e-09	-1.89156e-08	-3.00175e-08	9.54295e-09	-2.04745e-08	-1.78899e-08	3.83026e-09	-1.40597e-08
0.393	1.24426e-07	-1.41125e-08	1.10314e-07	-1.02740e-08	1.72929e-09	-8.54467e-09	6.65250e-09	-1.40521e-09	5.24728e-09	-3.24446e-08	3.92790e-09	-2.85167e-08	-8.00898e-08	7.39830e-09	-7.26915e-08	-2.91406e-08	9.87194e-09	-1.92686e-08	-3.04195e-08	9.67076e-09	-2.07487e-08	-1.78228e-08	3.81588e-09	-1.40069e-08
0.418	1.27705e-07	-1.44843e-08	1.13220e-07	-1.02017e-08	1.71713e-09	-8.48457e-09	7.23352e-09	-1.52794e-09	5.70557e-09	-3.22758e-08	3.90746e-09	-2.83683e-08	-8.09665e-08	7.47928e-09	-7.34872e-08	-2.96742e-08	1.00527e-08	-1.96215e-08	-3.08167e-08	9.79704e-09	-2.10197e-08	-1.77434e-08	3.79889e-09	-1.39445e-08
0.442	1.31015e-07	-1.48597e-08	1.16155e-07	-1.01212e-08	1.70357e-09	-8.41759e-09	7.82857e-09	-1.65364e-09	6.17493e-09	-3.20838e-08	3.88422e-09	-2.81996e-08	-8.18246e-08	7.55855e-09	-7.42660e-08	-3.02075e-08	1.02334e-08	-1.99741e-08	-3.12091e-08	9.92178e-09	-2.12873e-08	-1.76519e-08	3.77929e-09	-1.38726e-08
0.467	1.34357e-07	-1.52387e-08	1.19118e-07	-1.00323e-08	1.68862e-09	-8.34372e-09	8.43767e-09	-1.78230e-09	6.65537e-09	-3.18687e-08	3.85817e-09	-2.80105e-08	-8.26639e-08	7.63608e-09	-7.50278e-08	-3.07405e-08	1.04139e-08	-2.03265e-08	-3.15966e-08	1.00450e-08	-2.15516e-08	-1.75481e-08	3.75707e-09	-1.37910e-08
0.492	1.37730e-07	-1.56213e-08	1.22109e-07	-9.93519e-09	1.67227e-09	-8.26291e-09	9.06081e-09	-1.91392e-09	7.14688e-09	-3.16303e-08	3.82932e-09	-2.78010e-08	-8.34843e-08	7.71186e-09	-7.57724e-08	-3.12731e-08	1.05944e-08	-2.06787e-08	-3.19793e-08	1.01666e-08	-2.18127e-08	-1.74321e-08	3.73224e-09	-1.36999e-08
0.516	1.41135e-07	-1.60075e-08	1.25127e-07	-9.82968e-09	1.65451e-09	-8.17516e-09	9.69799e-09	-2.04852e-09	7.64947e-09	-3.13687e-08	3.79765e-09	-2.75711e-08	-8.42857e-08	7.78590e-09	-7.64998e-08	-3.18053e-08	1.07747e-08	-2.10306e-08	-3.23570e-08	1.02867e-08	-2.20703e-08	-1.73039e-08	3.70478e-09	-1.35991e-08
0.541	1.44572e-07	-1.63973e-08	1.28174e-07	-9.71578e-09	1.63534e-09	-8.08044e-09	1.03492e-08	-2.18607e-09	8.16314e-09	-3.10839e-08	3.76317e-09	-2.73208e-08	-8.50681e-08	7.85817e-09	-7.72099e-08	-3.23370e-08	1.09548e-08	-2.13822e-08	-3.27299e-08	1.04053e-08	-2.23246e-08	-1.71633e-08	3.67470e-09	-1.34886e-08
0.565	1.48040e-07	-1.67907e-08	1.31249e-07	-9.59347e-09	1.61475e-09	-7.97872e-09	1.10145e-08	-2.32660e-09	8.68788e-09	-3.07758e-08	3.72587e-09	-2.70500e-08	-8.58312e-08	7.92866e-09	-7.79025e-08	-3.28683e-08	1.11348e-08	-2.17335e-08	-3.30977e-08	1.05222e-08	-2.25755e-08	-1.70105e-08	3.64198e-09	-1.33686e-08
0.590	1.51539e-07	-1.71876e-08	1.34351e-07	-9.46272e-09	1.59275e-09	-7.86998e-09	1.16938e-08	-2.47009e-09	9.22369e-09	-3.04444e-08	3.68574e-09	-2.67587e-08	-8.65750e-08	7.99737e-09	-7.85777e-08	-3.33991e-08	1.13146e-08	-2.20845e-08	-3.34606e-08	1.06376e-08	-2.28230e-08	-1.68454e-08	3.60663e-09	-1.32388e-08
0.614	1.55070e-07	-1.75880e-08	1.37482e-07	-9.32350e-09	1.56931e-09	-7.75419e-09	1.23871e-08	-2.61654e-09	9.77058e-09	-3.00897e-08	3.64280e-09	-2.64469e-08	-8.72995e-08	8.06429e-09	-7.92352e-08	-3.39293e-08	1.14942e-08	-2.24351e-08	-3.38185e-08	1.07513e-08	-2.30671e-08	-1.66680e-08	3.56865e-09	-1.30994e-08
0.639	1.58632e-07	-1.79920e-08	1.40640e-07	-9.17578e-09	1.54445e-09	-7.63133e-09	1.30945e-08	-2.76596e-09	1.03285e-08	-2.97116e-08	3.59702e-09	-2.61146e-08	-8.80044e-08	8.12941e-09	-7.98750e-08	-3.44589e-08	1.16736e-08	-2.27853e-08	-3.41713e-08	1.08635e-08	-2.33078e-08	-1.64783e-08	3.52802e-09	-1.29502e-08
0.664	1.62225e-07	-1.83996e-08	1.43826e-07	-9.01954e-09	1.51815e-09	-7.50139e-09	1.38159e-08	-2.91835e-09	1.08976e-08	-2.93101e-08	3.54842e-09	-2.57617e-08	-8.86897e-08	8.19272e-09	-8.04970e-08	-3.49879e-08	1.18528e-08	-2.31351e-08	-3.45191e-08	1.09741e-08	-2.35450e-08	-1.62762e-08	3.48475e-09	-1.27914e-08
0.688	1.65850e-07	-1.88107e-08	1.47039e-07	-8.85474e-09	1.49041e-09	-7.36432e-09	1.45513e-08	-3.07370e-09	1.14777e-08	-2.88852e-08	3.49698e-09	-2.53882e-08	-8.93553e-08	8.25420e-09	-8.11011e-08	-3.55163e-08	1.20318e-08	-2.34845e-08	-3.48618e-08	1.10830e-08	-2.37788e-08	-1.60617e-08	3.43884e-09	-1.26229e-08
0.713	1.69505e-07	-1.92253e-08	1.50280e-07	-8.68135e-09	1.46123e-09	-7.22012e-09	1.53008e-08	-3.23201e-09	1.20688e-08	-2.84369e-08	3.44271e-09	-2.49942e-08	-9.00011e-08	8.31386e-09	-8.16873e-08	-3.60440e-08	1.22106e-08	-2.38334e-08	-3.51994e-08	1.11904e-08	-2.40091e-08	-1.58349e-08	3.39027e-09	-1.24446e-08
0.737	1.73192e-07	-1.96435e-08	1.53549e-07	-8.49936e-09	1.43059e-09	-7.06876e-09	1.60643e-08	-3.39328e-09	1.26710e-08	-2.79652e-08	3.38560e-09	-2.45796e-08	-9.06270e-08	8.37167e-09	-8.22553e-08	-3.65710e-08	1.23891e-08	-2.41819e-08	-3.55319e-08	1.12961e-08	-2.42358e-08	-1.55957e-08	3.33906e-09	-1.22566e-08
0.762	1.76910e-07	-2.00651e-08	1.56845e-07	-8.30872e-09	1.39851e-09	-6.91022e-09	1.68418e-08	-3.55751e-09	1.32843e-08	-2.74700e-08	3.32564e-09	-2.41443e-08	-9.12329e-08	8.42764e-09	-8.28053e-08	-3.70973e-08	1.25674e-08	-2.45298e-08	-3.58592e-08	1.14001e-08	-2.44591e-08	-1.53440e-08	3.28518e-09	-1.20589e-08
0.786	1.80658e-07	-2.04903e-08	1.60168e-07	-8.10943e-09	1.36496e-09	-6.74447e-09	1.76333e-08	-3.72470e-09	1.39086e-08	-2.69513e-08	3.26285e-09	-2.36884e-08	-9.18187e-08	8.48175e-09	-8.33369e-08	-3.76227e-08	1.27454e-08	-2.48773e-08	-3.61814e-08	1.15025e-08	-2.46788e-08	-1.50800e-08	3.22865e-09	-1.18514e-08
0.811	1.84438e-07	-2.09189e-08	1.63519e-07	-7.90144e-09	1.32995e-09	-6.57149e-09	1.84388e-08	-3.89485e-09	1.45440e-08	-2.64091e-08	3.19721e-09	-2.32119e-08	-9.23843e-08	8.53400e-09	-8.38503e-08	-3.81474e-08	1.29232e-08	-2.52242e-08	-3.64983e-08	1.16033e-08	-2.48950e-08	-1.48035e-08	3.16946e-09	-1.16341e-08
0.836	1.88248e-07	-2.13511e-08	1.66897e-07	-7.68474e-09	1.29348e-09	-6.39126e-09	1.92583e-08	-4.06796e-09	1.51904e-08	-2.58434e-08	3.12872e-09	-2.27147e-08	-9.29295e-08	8.58437e-09	-8.43452e-08	-3.86712e-08	1.31006e-08	-2.55706e-08	-3.68100e-08	1.17024e-08	-2.51076e-08	-1.45146e-08	3.10760e-09	-1.14070e-08
0.860	1.92089e-07	-2.17867e-08	1.70302e-07	-7.45929e-09	1.25553e-09	-6.20376e-09	2.00918e-08	-4.24402e-09	1.58478e-08	-2.52542e-08	3.05739e-09	-2.21968e-08	-9.34544e-08	8.63286e-09	-8.48216e-08	-3.91942e-08	1.32778e-08	-2.59164e-08	-3.71165e-08	1.17998e-08	-2.53167e-08	-1.42133e-08	3.04308e-09	-1.11702e-08
0.885	1.95960e-07	-2.22258e-08	1.73734e-07	-7.22507e-09	1.21611e-09	-6.00896e-09	2.09393e-08	-4.42303e-09	1.65163e-08	-2.46414e-08	2.98321e-09	-2.16582e-08	-9.39589e-08	8.67945e-09	-8.52794e-08	-3.97163e-08	1.34547e-08	-2.62616e-08	-3.74177e-08	1.18956e-08	-2.55221e-08	-1.38994e-08	2.97589e-09	-1.09236e-08
0.909	1.99862e-07	-2.26684e-08	1.77194e-07	-6.98206e-09	1.17521e-09	-5.80685e-09	2.18008e-08	-4.60500e-09	1.71958e-08	-2.40051e-08	2.90617e-09	-2.10989e-08	-9.44427e-08	8.72415e-09	-8.57186e-08	-4.02374e-08	1.36312e-08	-2.66062e-08	-3.77137e-08	1.19897e-08	-2.57240e-08	-1.35731e-08	2.90603e-09	-1.06671e-08
0.934	2.03795e-07	-2.31144e-08	1.80680e-07	-6.73023e-09	1.13282e-09	-5.59741e-09	2.26762e-08	-4.78991e-09	1.78863e-08	-2.33452e-08	2.82629e-09	-2.05190e-08	-9.49059e-08	8.76693e-09	-8.61389e-08	-4.07576e-08	1.38074e-08	-2.69501e-08	-3.80043e-08	1.20821e-08	-2.59222e-08	-1.32344e-08	2.83349e-09	-1.04009e-08
0.958	2.07758e-07	-2.35639e-08	1.84194e-07	-6.46955e-09	1.08894e-09	-5.38060e-09	2.35655e-08	-4.97777e-09	1.85878e-08	-2.26618e-08	2.74355e-09	-1.99183e-08	-9.53483e-08	8.80780e-09	-8.65405e-08	-4.12767e-08	1.39833e-08	-2.72934e-08	-3.82896e-08	1.21728e-08	-2.61168e-08	-1.28831e-08	2.75828e-09	-1.01248e-08
0.983	2.11751e-07	-2.40168e-08	1.87734e-07	-6.20000e-09	1.04357e-09	-5.15642e-09	2.44689e-08	-5.16858e-09	1.93003e-08	-2.19548e-08	2.65795e-09	-1.92968e-08	-9.57699e-08	8.84675e-09	-8.69231e-08	-4.17949e-08	1.41588e-08	-2.76360e-08	-3.85695e-08	1.22618e-08	-2.63078e-08	-1.25193e-08	2.68039e-09	-9.83887e-09
1.008	2.15775e-07	-2.44732e-08	1.91301e-07	-5.92155e-09	9.96703e-10	-4.92485e-09	2.53861e-08	-5.36233e-09	2.00238e-08	-2.12242e-08	2.56950e-09	-1.86547e-08	-9.61705e-08	8.88376e-09	-8.72868e-08	-4.23120e-08	1.43340e-08	-2.79780e-08	-3.88441e-08	1.23491e-08	-2.64951e-08	-1.21430e-08	2.59982e-09	-9.54313e-09
1.032	2.19828e-07	-2.49329e-08	1.94895e-07	-5.63418e-09	9.48335e-10	-4.68585e-09	2.63173e-08	-5.55902e-09	2.07582e-08	-2.04700e-08	2.47819e-09	-1.79918e-08	-9.65502e-08	8.91883e-09	-8.76314e-08	-4.28280e-08	1.45088e-08	-2.83192e-08	-3.91133e-08	1.24346e-08	-2.66787e-08	-1.17541e-08	2.51657e-09	-9.23754e-09
1.057	2.23912e-07	-2.53961e-08	1.98516e-07	-5.33787e-09	8.98460e-10	-4.43941e-09	2.72623e-08	-5.75865e-09	2.15037e-08	-1.96922e-08	2.38403e-09	-1.73082e-08	-9.69087e-08	8.95195e-09	-8.79568e-08	-4.33429e-08	1.46832e-08	-2.86596e-08	-3.93771e-08	1.25185e-08	-2.68586e-08	-1.13527e-08	2.43064e-09	-8.92210e-09
1.081	2.28026e-07	-2.58627e-08	2.02163e-07	-5.03260e-09	8.47077e-10	-4.18552e-09	2.82213e-08	-5.96121e-09	2.22601e-08	-1.88908e-08	2.28701e-09	-1.66038e-08	-9.72461e-08	8.98311e-09	-8.82630e-08	-4.38566e-08	1.48573e-08	-2.89993e-08	-3.96355e-08	1.26006e-08	-2.70348e-08	-1.09388e-08	2.34202e-09	-8.59680e-09
1.106	2.32169e-07	-2.63327e-08	2.05837e-07	-4.71833e-09	7.94180e-10	-3.92415e-09	2.91941e-08	-6.16671e-09	2.30274e-08	-1.80658e-08	2.18713e-09	-1.58787e-08	-9.75621e-08	9.01231e-09	-8.85498e-08	-4.43692e-08	1.50309e-08	-2.93383e-08	-3.98884e-08	1.26810e-08	-2.72073e-08	-1.05123e-08	2.25071e-09	-8.26163e-09
1.130	2.36343e-07	-2.68060e-08	2.09537e-07	-4.39505e-09	7.39765e-10	-3.65528e-09	3.01808e-08	-6.37513e-09	2.38057e-08	-1.72172e-08	2.08440e-09	-1.51328e-08	-9.78569e-08	9.03953e-09	-8.88173e-08	-4.48806e-08	1.52042e-08	-2.96764e-08	-4.01358e-08	1.27597e-08	-2.73761e-08	-1.00733e-08	2.15671e-09	-7.91660e-09
1.155	2.40546e-07	-2.72827e-08	2.13263e-07	-4.06273e-09	6.83830e-10	-3.37890e-09	3.11814e-08	-6.58648e-09	2.45949e-08	-1.63450e-08	1.97881e-09	-1.43662e-08	-9.81302e-08	9.06478e-09	-8.90654e-08	-4.53908e-08	1.53770e-08	-3.00138e-08	-4.03778e-08	1.28366e-08	-2.75411e-08	-9.62171e-09	2.06002e-09	-7.56169e-09
1.180	2.44779e-07	-2.77628e-08	2.17016e-07	-3.72135e-09	6.26370e-10	-3.09498e-09	3.21958e-08	-6.80075e-09	2.53950e-08	-1.54492e-08	1.87036e-09	-1.35789e-08	-9.83820e-08	9.08804e-09	-8.92939e-08	-4.58997e-08	1.55494e-08	-3.03503e-08	-4.06142e-08	1.29118e-08	-2.77024e-08	-9.15753e-09	1.96064e-09	-7.19689e-09
1.204	2.49041e-07	-2.82463e-08	2.20795e-07	-3.37088e-09	5.67381e-10	-2.80350e-09	3.32240e-08	-7.01794e-09	2.62061e-08	-1.45298e-08	1.75905e-09	-1.27708e-08	-9.86121e-08	9.10930e-09	-8.95028e-08	-4.64073e-08	1.57214e-08	-3.06859e-08	-4.08452e-08	1.29852e-08	-2.78599e-08	-8.68078e-09	1.85857e-09	-6.82221e-09
1.229	2.53333e-07	-2.87330e-08	2.24600e-07	-3.01132e-09	5.06859e-10	-2.50446e-09	3.42660e-08	-7.23805e-09	2.70280e-08	-1.35868e-08	1.64489e-09	-1.19420e-08	-9.88207e-08	9.12856e-09	-8.96921e-08	-4.69136e-08	1.58929e-08	-3.10207e-08	-4.10706e-08	1.30569e-08	-2.80137e-08	-8.19144e-09	1.75380e-09	-6.43764e-09
1.253	2.57654e-07	-2.92231e-08	2.28431e-07	-2.64263e-09	4.44802e-10	-2.19783e-09	3.53219e-08	-7.46107e-09	2.78608e-08	-1.26203e-08	1.52787e-09	-1.10924e-08	-9.90075e-08	9.14582e-09	-8.98616e-08	-4.74186e-08	1.60640e-08	-3.13546e-08	-4.12904e-08	1.31268e-08	-2.81636e-08	-7.68950e-09	1.64633e-09	-6.04317e-09
1.278	2.62005e-07	-2.97166e-08	2.32288e-07	-2.26479e-09	3.81205e-10	-1.88358e-09	3.63915e-08	-7.68700e-09	2.87044e-08	-1.16301e-08	1.40799e-09	-1.02221e-08	-9.91724e-08	9.16106e-09	-9.00114e-08	-4.79222e-08	1.62346e-08	-3.16876e-08	-4.15047e-08	1.31949e-08	-2.83098e-08	-7.17497e-09	1.53617e-09	-5.63880e-09
1.303	2.66384e-07	-3.02133e-08	2.36171e-07	-1.87778e-09	3.16064e-10	-1.56172e-09	3.74748e-08	-7.91584e-09	2.95590e-08	-1.06163e-08	1.28526e-09	-9.33107e-09	-9.93155e-08	9.17427e-09	-9.01412e-08	-4.84244e-08	1.64047e-08	-3.20197e-08	-4.17134e-08	1.32612e-08	-2.84521e-08	-6.64784e-09	1.42331e-09	-5.22453e-09
1.327	2.70793e-07	-3.07134e-08	2.40080e-07	-1.48159e-09	2.49377e-10	-1.23221e-09	3.85719e-08	-8.14758e-09	3.04243e-08	-9.57902e-09	1.15968e-09	-8.41934e-09	-9.94366e-08	9.18546e-09	-9.02511e-08	-4.89252e-08	1.65744e-08	-3.23508e-08	-4.19165e-08	1.33258e-08	-2.85907e-08	-6.10810e-09	1.30775e-09	-4.80034e-09
1.352	2.75231e-07	-3.12167e-08	2.44014e-07	-1.07618e-09	1.81141e-10	-8.95040e-10	3.96827e-08	-8.38221e-09	3.13005e-08	-8.51813e-09	1.03125e-09	-7.48689e-09	-9.95357e-08	9.19461e-09	-9.03411e-08	-4.94246e-08	1.67435e-08	-3.26810e-08	-4.21139e-08	1.33886e-08	-2.87253e-08	-5.55574e-09	1.18949e-09	-4.36625e-09
1.376	2.79697e-07	-3.17233e-08	2.47974e-07	-6.61546e-10	1.11350e-10	-5.50196e-10	4.08071e-08	-8.61974e-09	3.21874e-08	-7.43370e-09	8.99959e-10	-6.53374e-09	-9.96126e-08	9.20172e-09	-9.04109e-08	-4.99225e-08	1.69122e-08	-3.30103e-08	-4.23057e-08	1.34496e-08	-2.88562e-08	-4.99078e-09	1.06853e-09	-3.92225e-09
1.401	2.84193e-07	-3.22332e-08	2.51960e-07	-2.37663e-10	4.00030e-11	-1.97660e-10	4.19453e-08	-8.86015e-09	3.30852e-08	-6.32573e-09	7.65823e-10	-5.55991e-09	-9.96674e-08	9.20678e-09	-9.04606e-08	-5.04189e-08	1.70804e-08	-3.33385e-08	-4.24919e-08	1.35087e-08	-2.89832e-08	-4.41320e-09	9.44872e-10	-3.46832e-09
1.425	2.88717e-07	-3.27463e-08	2.55971e-07	1.95488e-10	-3.29042e-11	1.62584e-10	4.30971e-08	-9.10345e-09	3.39937e-08	-5.19423e-09	6.28839e-10	-4.56540e-09	-9.97000e-08	9.20979e-09	-9.04902e-08	-5.09138e-08	1.72480e-08	-3.36657e-08	-4.26724e-08	1.35661e-08	-2.91063e-08	-3.82299e-09	8.18508e-10	-3.00448e-09
1.450	2.93270e-07	-3.32627e-08	2.60007e-07	6.37927e-10	-1.07375e-10	5.30552e-10	4.42626e-08	-9.34963e-09	3.49129e-08	-4.03923e-09	4.89008e-10	-3.55022e-09	-9.97102e-08	9.21073e-09	-9.04995e-08	-5.14071e-08	1.74152e-08	-3.39919e-08	-4.28473e-08	1.36217e-08	-2.92256e-08	-3.22017e-09	6.89442e-10	-2.53072e-09
1.475	2.97851e-07	-3.37823e-08	2.64069e-07	1.08967e-09	-1.83411e-10	9.06260e-10	4.54416e-08	-9.59868e-09	3.58429e-08	-2.86073e-09	3.46333e-10	-2.51439e-09	-9.96981e-08	9.20961e-09	-9.04884e-08	-5.18989e-08	1.75818e-08	-3.43171e-08	-4.30164e-08	1.36755e-08	-2.93409e-08	-2.60472e-09	5.57673e-10	-2.04704e-09
1.499	3.02461e-07	-3.43051e-08	2.68156e-07	1.55074e-09	-2.61017e-10	1.28972e-09	4.66343e-08	-9.85060e-09	3.67837e-08	-1.65875e-09	2.00816e-10	-1.45793e-09	-9.96635e-08	9.20642e-09	-9.04571e-08	-5.23890e-08	1.77478e-08	-3.46412e-08	-4.31799e-08	1.37275e-08	-2.94524e-08	-1.97664e-09	4.23202e-10	-1.55344e-09
1.524	3.07099e-07	-3.48311e-08	2.72267e-07	2.02115e-09	-3.40196e-10	1.68096e-09	4.78405e-08	-1.01054e-08	3.77351e-08	-4.33306e-10	5.24580e-11	-3.80848e-10	-9.96064e-08	9.20114e-09	-9.04052e-08	-5.28776e-08	1.79133e-08	-3.49643e-08	-4.33376e-08	1.37776e-08	-2.95600e-08	-1.33594e-09	2.86026e-10	-1.04991e-09
1.548	3.11765e-07	-3.53604e-08	2.76404e-07	2.50092e-09	-4.20950e-10	2.07997e-09	4.90602e-08	-1.03630e-08	3.86972e-08	8.15576e-10	-9.87375e-11	7.16839e-10	-9.95268e-08	9.19379e-09	-9.03330e-08	-5.33645e-08	1.80783e-08	-3.52863e-08	-4.34896e-08	1.38259e-08	-2.96637e-08	-6.82608e-10	1.46147e-10	-5.36461e-10
1.573	3.16459e-07	-3.58928e-08	2.80566e-07	2.99007e-09	-5.03283e-10	2.48679e-09	5.02935e-08	-1.06235e-08	3.96699e-08	2.08788e-09	-2.52768e-10	1.83511e-09	-9.94245e-08	9.18434e-09	-9.02401e-08	-5.38498e-08	1.82427e-08	-3.56071e-08	-4.36358e-08	1.38724e-08	-2.97634e-08	-1.66517e-11	3.56516e-12	-1.30866e-11
1.597	3.21181e-07	-3.64284e-08	2.84752e-07	3.48861e-09	-5.87196e-10	2.90142e-09	5.15402e-08	-1.08869e-08	4.06533e-08	3.38358e-09	-4.09632e-10	2.97395e-09	-9.92995e-08	9.17280e-09	-9.01267e-08	-5.43334e-08	1.84065e-08	-3.59269e-08	-4.37763e-08	1.39171e-08	-2.98592e-08	6.61932e-10	-1.41721e-10	5.20211e-10
1.622	3.25931e-07	-3.69671e-08	2.88964e-07	3.99657e-09	-6.72694e-10	3.32387e-09	5.28004e-08	-1.11531e-08	4.16474e-08	4.70266e-09	-5.69326e-10	4.13333e-09	-9.91518e-08	9.15916e-09	-8.99927e-08	-5.48152e-08	1.85697e-08	-3.62455e-08	-4.39110e-08	1.39599e-08	-2.99511e-08	1.35314e-09	-2.89709e-10	1.06343e-09
1.647	3.30708e-07	-3.75090e-08	2.93199e-07	4.51395e-09	-7.59778e-10	3.75417e-09	5.40741e-08	-1.14221e-08	4.26520e-08	6.04509e-09	-7.31847e-10	5.31324e-09	-9.89814e-08	9.14341e-09	-8.98380e-08	-5.52954e-08	1.87324e-08	-3.65630e-08	-4.40400e-08	1.40009e-08	-3.00391e-08	2.05697e-09	-4.40401e-10	1.61657e-09
1.671	3.35514e-07	-3.80540e-08	2.97460e-07	5.04077e-09	-8.48452e-10	4.19232e-09	5.53612e-08	-1.16940e-08	4.36672e-08	7.41085e-09	-8.97192e-10	6.51365e-09	-9.87880e-08	9.12555e-09	-8.96625e-08	-5.57738e-08	1.88944e-08	-3.68793e-08	-4.41631e-08	1.40400e-08	-3.01231e-08	2.77343e-09	-5.93796e-10	2.17964e-09
1.696	3.40347e-07	-3.86021e-08	3.01744e-07	5.57705e-09	-9.38718e-10	4.63833e-09	5.66616e-08	-1.19687e-08	4.46929e-08	8.79990e-09	-1.06536e-09	7.73455e-09	-9.85718e-08	9.10557e-09	-8.94662e-08	-5.62504e-08	1.90559e-08	-3.71945e-08	-4.42805e-08	1.40773e-08	-3.02031e-08	3.50251e-09	-7.49893e-10	2.75262e-09
1.720	3.45207e-07	-3.91534e-08	3.06053e-07	6.12280e-09	-1.03058e-09	5.09222e-09	5.79754e-08	-1.22462e-08	4.57292e-08	1.02122e-08	-1.23634e-09	8.97589e-09	-9.83326e-08	9.08348e-09	-8.92491e-08	-5.67252e-08	1.92168e-08	-3.75084e-08	-4.43920e-08	1.41128e-08	-3.02792e-08	4.24421e-09	-9.08691e-10	3.33552e-09
1.745	3.50094e-07	-3.97077e-08	3.10387e-07	6.67804e-09	-1.12403e-09	5.55401e-09	5.93025e-08	-1.25265e-08	4.67760e-08	1.16478e-08	-1.41014e-09	1.02377e-08	-9.80704e-08	9.05926e-09	-8.90111e-08	-5.71982e-08	1.93770e-08	-3.78212e-08	-4.44977e-08	1.41464e-08	-3.03513e-08	4.99852e-09	-1.07019e-09	3.92833e-09
1.769	3.55009e-07	-4.02651e-08	3.14744e-07	7.24279e-09	-1.21909e-09	6.02369e-09	6.06430e-08	-1.28097e-08	4.78333e-08	1.31066e-08	-1.58675e-09	1.15199e-08	-9.77851e-08	9.03291e-09	-8.87522e-08	-5.76694e-08	1.95366e-08	-3.81327e-08	-4.45976e-08	1.41782e-08	-3.04194e-08	5.76544e-09	-1.23439e-09	4.53105e-09
1.794	3.59951e-07	-4.08256e-08	3.19125e-07	7.81704e-09	-1.31575e-09	6.50130e-09	6.19967e-08	-1.30956e-08	4.89010e-08	1.45886e-08	-1.76616e-09	1.28224e-08	-9.74768e-08	9.00442e-09	-8.84724e-08	-5.81387e-08	1.96956e-08	-3.84431e-08	-4.46916e-08	1.42080e-08	-3.04835e-08	6.54497e-09	-1.40129e-09	5.14369e-09
1.819	3.64919e-07	-4.13892e-08	3.23530e-07	8.40083e-09	-1.41401e-09	6.98682e-09	6.33636e-08	-1.33844e-08	4.99792e-08	1.60937e-08	-1.94838e-09	1.41453e-08	-9.71453e-08	8.97380e-09	-8.81715e-08	-5.86061e-08	1.98540e-08	-3.87521e-08	-4.47798e-08	1.42361e-08	-3.05437e-08	7.33711e-09	-1.57089e-09	5.76622e-09
1.843	3.69915e-07	-4.19557e-08	3.27959e-07	8.99417e-09	-1.51388e-09	7.48029e-09	6.47437e-08	-1.36759e-08	5.10678e-08	1.76219e-08	-2.13339e-09	1.54885e-08	-9.67906e-08	8.94103e-09	-8.78495e-08	-5.90716e-08	2.00117e-08	-3.90600e-08	-4.48621e-08	1.42622e-08	-3.05998e-08	8.14185e-09	-1.74318e-09	6.39866e-09
1.868	3.74937e-07	-4.25254e-08	3.32411e-07	9.59705e-09	-1.61536e-09	7.98170e-09	6.61370e-08	-1.39702e-08	5.21668e-08	1.91732e-08	-2.32120e-09	1.68520e-08	-9.64126e-08	8.90612e-09	-8.75065e-08	-5.95353e-08	2.01687e-08	-3.93665e-08	-4.49385e-08	1.42866e-08	-3.06520e-08	8.95917e-09	-1.91817e-09	7.04100e-09
1.892	3.79985e-07	-4.30980e-08	3.36887e-07	1.02095e-08	-1.71844e-09	8.49106e-09	6.75435e-08	-1.42673e-08	5.32762e-08	2.07476e-08	-2.51180e-09	1.82358e-08	-9.60114e-08	8.86906e-09	-8.71423e-08	-5.99969e-08	2.03251e-08	-3.96718e-08	-4.50091e-08	1.43090e-08	-3.07001e-08	9.78909e-09	-2.09586e-09	7.69323e-09
1.917	3.85060e-07	-4.36736e-08	3.41387e-07	1.08315e-08	-1.82314e-09	9.00840e-09	6.89630e-08	-1.45671e-08	5.43959e-08	2.23450e-08	-2.70519e-09	1.96398e-08	-9.55868e-08	8.82984e-09	-8.67570e-08	-6.04567e-08	2.04809e-08	-3.99758e-08	-4.50738e-08	1.43295e-08	-3.07442e-08	1.06316e-08	-2.27624e-09	8.35535e-09
1.942	3.90162e-07	-4.42522e-08	3.45910e-07	1.14632e-08	-1.92946e-09	9.53371e-09	7.03957e-08	-1.48698e-08	5.55259e-08	2.39653e-08	-2.90136e-09	2.10640e-08	-9.51389e-08	8.78846e-09	-8.63505e-08	-6.09144e-08	2.06359e-08	-4.02785e-08	-4.51326e-08	1.43482e-08	-3.07843e-08	1.14867e-08	-2.45931e-09	9.02735e-09
1.966	3.95290e-07	-4.48338e-08	3.50456e-07	1.21044e-08	-2.03739e-09	1.00670e-08	7.18413e-08	-1.51751e-08	5.66662e-08	2.56086e-08	-3.10030e-09	2.25083e-08	-9.46676e-08	8.74492e-09	-8.59227e-08	-6.13702e-08	2.07903e-08	-4.05798e-08	-4.51855e-08	1.43651e-08	-3.08204e-08	1.23543e-08	-2.64507e-09	9.70923e-09
1.991	4.00443e-07	-4.54183e-08	3.55025e-07	1.27552e-08	-2.14694e-09	1.06083e-08	7.33000e-08	-1.54832e-08	5.78168e-08	2.72748e-08	-3.30201e-09	2.39727e-08	-9.41728e-08	8.69922e-09	-8.54736e-08	-6.18239e-08	2.09441e-08	-4.08799e-08	-4.52325e-08	1.43800e-08	-3.08525e-08	1.32345e-08	-2.83353e-09	1.04010e-08
2.015	4.05623e-07	-4.60058e-08	3.59617e-07	1.34157e-08	-2.25811e-09	1.11576e-08	7.47717e-08	-1.57941e-08	5.89776e-08	2.89638e-08	-3.50649e-09	2.54573e-08	-9.36546e-08	8.65135e-09	-8.50033e-08	-6.22757e-08	2.10971e-08	-4.11786e-08	-4.52735e-08	1.43931e-08	-3.08805e-08	1.41273e-08	-3.02467e-09	1.11026e-08
2.040	4.10828e-07	-4.65962e-08	3.64232e-07	1.40858e-08	-2.37090e-09	1.17149e-08	7.62563e-08	-1.61077e-08	6.01486e-08	3.06756e-08	-3.71373e-09	2.69618e-08	-9.31129e-08	8.60130e-09	-8.45116e-08	-6.27253e-08	2.12494e-08	-4.14759e-08	-4.53087e-08	1.44042e-08	-3.09045e-08	1.50326e-08	-3.21849e-09	1.18141e-08
2.064	4.16059e-07	-4.71895e-08	3.68870e-07	1.47656e-08	-2.48531e-09	1.22802e-08	7.77538e-08	-1.64240e-08	6.13298e-08	3.24101e-08	-3.92373e-09	2.84864e-08	-9.25476e-08	8.54909e-09	-8.39985e-08	-6.31730e-08	2.14011e-08	-4.17719e-08	-4.53379e-08	1.44135e-08	-3.09244e-08	1.59504e-08	-3.41500e-09	1.25354e-08
2.089	4.21316e-07	-4.77857e-08	3.73530e-07	1.54550e-08	-2.60135e-09	1.28536e-08	7.92641e-08	-1.67430e-08	6.25211e-08	3.41674e-08	-4.13647e-09	3.00310e-08	-9.19587e-08	8.49469e-09	-8.34640e-08	-6.36185e-08	2.15520e-08	-4.20665e-08	-4.53612e-08	1.44209e-08	-3.09403e-08	1.68807e-08	-3.61419e-09	1.32666e-08
2.114	4.26598e-07	-4.83848e-08	3.78213e-07	1.61540e-08	-2.71901e-09	1.34350e-08	8.07873e-08	-1.70648e-08	6.37225e-08	3.59474e-08	-4.35196e-09	3.15954e-08	-9.13462e-08	8.43811e-09	-8.29081e-08	-6.40620e-08	2.17022e-08	-4.23597e-08	-4.53786e-08	1.44265e-08	-3.09521e-08	1.78236e-08	-3.81606e-09	1.40076e-08
2.138	4.31905e-07	-4.89867e-08	3.82918e-07	1.68627e-08	-2.83830e-09	1.40244e-08	8.23233e-08	-1.73892e-08	6.49340e-08	3.77499e-08	-4.57019e-09	3.31798e-08	-9.07101e-08	8.37935e-09	-8.23308e-08	-6.45033e-08	2.18518e-08	-4.26516e-08	-4.53900e-08	1.44301e-08	-3.09599e-08	1.87790e-08	-4.02061e-09	1.47584e-08
2.163	4.37238e-07	-4.95915e-08	3.87646e-07	1.75812e-08	-2.95923e-09	1.46219e-08	8.38720e-08	-1.77164e-08	6.61556e-08	3.95751e-08	-4.79115e-09	3.47839e-08	-9.00504e-08	8.31841e-09	-8.17320e-08	-6.49425e-08	2.20005e-08	-4.29420e-08	-4.53955e-08	1.44318e-08	-3.09637e-08	1.97469e-08	-4.22784e-09	1.55190e-08
2.187	4.42595e-07	-5.01992e-08	3.92396e-07	1.83093e-08	-3.08178e-09	1.52275e-08	8.54334e-08	-1.80462e-08	6.73872e-08	4.14227e-08	-5.01483e-09	3.64079e-08	-8.93669e-08	8.25527e-09	-8.11117e-08	-6.53796e-08	2.21486e-08	-4.32310e-08	-4.53951e-08	1.44317e-08	-3.09634e-08	2.07272e-08	-4.43773e-09	1.62895e-08
2.212	4.47977e-07	-5.08096e-08	3.97168e-07	1.90470e-08	-3.20596e-09	1.58411e-08	8.70075e-08	-1.83787e-08	6.86288e-08	4.32929e-08	-5.24124e-09	3.80516e-08	-8.86598e-08	8.18995e-09	-8.04698e-08	-6.58145e-08	2.22960e-08	-4.35186e-08	-4.53886e-08	1.44296e-08	-3.09590e-08	2.17201e-08	-4.65030e-09	1.70698e-08
2.236	4.53384e-07	-5.14229e-08	4.01962e-07	1.97945e-08	-3.33178e-09	1.64628e-08	8.85943e-08	-1.87139e-08	6.98804e-08	4.51854e-08	-5.47036e-09	3.97150e-08	-8.79289e-08	8.12243e-09	-7.98064e-08	-6.62473e-08	2.24426e-08	-4.38047e-08	-4.53763e-08	1.44257e-08	-3.09506e-08	2.27254e-08	-4.86553e-09	1.78598e-08
2.261	4.58816e-07	-5.20390e-08	4.06777e-07	2.05517e-08	-3.45922e-09	1.70925e-08	9.01936e-08	-1.90517e-08	7.11419e-08	4.71003e-08	-5.70218e-09	4.13981e-08	-8.71742e-08	8.05272e-09	-7.91215e-08	-6.66778e-08	2.25884e-08	-4.40894e-08	-4.53580e-08	1.44199e-08	-3.09381e-08	2.37431e-08	-5.08343e-09	1.86597e-08
2.286	4.64272e-07	-5.26578e-08	4.11614e-07	2.13186e-08	-3.58831e-09	1.77303e-08	9.18055e-08	-1.93922e-08	7.24133e-08	4.90375e-08	-5.93671e-09	4.31008e-08	-8.63958e-08	7.98082e-09	-7.84150e-08	-6.71062e-08	2.27335e-08	-4.43727e-08	-4.53337e-08	1.44122e-08	-3.09215e-08	2.47733e-08	-5.30400e-09	1.94693e-08
2.310	4.69753e-07	-5.32794e-08	4.16473e-07	2.20952e-08	-3.71903e-09	1.83762e-08	9.34298e-08	-1.97353e-08	7.36946e-08	5.09969e-08	-6.17393e-09	4.48230e-08	-8.55936e-08	7.90671e-09	-7.76869e-08	-6.75324e-08	2.28779e-08	-4.46545e-08	-4.53035e-08	1.44026e-08	-3.09009e-08	2.58159e-08	-5.52722e-09	2.02887e-08
2.335	4.75257e-07	-5.39037e-08	4.21354e-07	2.28816e-08	-3.85138e-09	1.90302e-08	9.50667e-08	-2.00810e-08	7.49856e-08	5.29786e-08	-6.41384e-09	4.65647e-08	-8.47676e-08	7.83041e-09	-7.69371e-08	-6.79563e-08	2.30215e-08	-4.49348e-08	-4.52673e-08	1.43911e-08	-3.08762e-08	2.68709e-08	-5.75309e-09	2.11178e-08
2.359	4.80786e-07	-5.45308e-08	4.26255e-07	2.36777e-08	-3.98538e-09	1.96923e-08	9.67159e-08	-2.04294e-08	7.62865e-08	5.49823e-08	-6.65642e-09	4.83259e-08	-8.39177e-08	7.75190e-09	-7.61658e-08	-6.83780e-08	2.31644e-08	-4.52136e-08	-4.52251e-08	1.43777e-08	-3.08475e-08	2.79383e-08	-5.98163e-09	2.19566e-08
2.384	4.86338e-07	-5.51605e-08	4.31178e-07	2.44835e-08	-4.12101e-09	2.03625e-08	9.83776e-08	-2.07804e-08	7.75972e-08	5.70082e-08	-6.90168e-09	5.01065e-08	-8.30440e-08	7.67119e-09	-7.53728e-08	-6.87974e-08	2.33065e-08	-4.54910e-08	-4.51770e-08	1.43624e-08	-3.08146e-08	2.90180e-08	-6.21281e-09	2.28052e-08
2.408	4.91915e-07	-5.57930e-08	4.36122e-07	2.52990e-08	-4.25828e-09	2.10407e-08	1.00052e-07	-2.11340e-08	7.89176e-08	5.90560e-08	-7.14960e-09	5.19064e-08	-8.21464e-08	7.58828e-09	-7.45581e-08	-6.92146e-08	2.34478e-08	-4.57668e-08	-4.51229e-08	1.43452e-08	-3.07777e-08	3.01102e-08	-6.44663e-09	2.36635e-08
2.433	4.97515e-07	-5.64282e-08	4.41086e-07	2.61243e-08	-4.39719e-09	2.17271e-08	1.01738e-07	-2.14902e-08	8.02476e-08	6.11258e-08	-7.40018e-09	5.37257e-08	-8.12250e-08	7.50316e-09	-7.37218e-08	-6.96295e-08	2.35883e-08	-4.60411e-08	-4.50629e-08	1.43261e-08	-3.07368e-08	3.12147e-08	-6.68311e-09	2.45316e-08
2.458	5.03138e-07	-5.70659e-08	4.46072e-07	2.69593e-08	-4.53774e-09	2.24216e-08	1.03436e-07	-2.18490e-08	8.15874e-08	6.32175e-08	-7.65341e-09	5.55641e-08	-8.02797e-08	7.41584e-09	-7.28638e-08	-7.00421e-08	2.37281e-08	-4.63140e-08	-4.49968e-08	1.43051e-08	-3.06918e-08	3.23315e-08	-6.92222e-09	2.54093e-08
2.482	5.08785e-07	-5.77064e-08	4.51078e-07	2.78041e-08	-4.67993e-09	2.31242e-08	1.05147e-07	-2.22103e-08	8.29367e-08	6.53310e-08	-7.90929e-09	5.74218e-08	-7.93105e-08	7.32631e-09	-7.19842e-08	-7.04524e-08	2.38671e-08	-4.65853e-08	-4.49249e-08	1.42822e-08	-3.06427e-08	3.34606e-08	-7.16396e-09	2.62966e-08
2.507	5.14454e-07	-5.83495e-08	4.56105e-07	2.86586e-08	-4.82376e-09	2.38348e-08	1.06870e-07	-2.25742e-08	8.42957e-08	6.74663e-08	-8.16779e-09	5.92985e-08	-7.83174e-08	7.23457e-09	-7.10828e-08	-7.08604e-08	2.40053e-08	-4.68551e-08	-4.48469e-08	1.42574e-08	-3.05895e-08	3.46020e-08	-7.40834e-09	2.71937e-08
2.531	5.20147e-07	-5.89951e-08	4.61152e-07	2.95229e-08	-4.96923e-09	2.45536e-08	1.08605e-07	-2.29407e-08	8.56642e-08	6.96233e-08	-8.42892e-09	6.11944e-08	-7.73004e-08	7.14063e-09	-7.01598e-08	-7.12661e-08	2.41428e-08	-4.71233e-08	-4.47630e-08	1.42308e-08	-3.05323e-08	3.57557e-08	-7.65535e-09	2.81004e-08
2.556	5.25863e-07	-5.96434e-08	4.66220e-07	3.03969e-08	-5.11634e-09	2.52805e-08	1.10352e-07	-2.33098e-08	8.70422e-08	7.18019e-08	-8.69267e-09	6.31092e-08	-7.62595e-08	7.04448e-09	-6.92150e-08	-7.16694e-08	2.42794e-08	-4.73900e-08	-4.46731e-08	1.42022e-08	-3.04710e-08	3.69217e-08	-7.90499e-09	2.90167e-08
2.580	5.31601e-07	-6.02943e-08	4.71307e-07	3.12806e-08	-5.26509e-09	2.60155e-08	1.12111e-07	-2.36813e-08	8.84296e-08	7.40020e-08	-8.95903e-09	6.50430e-08	-7.51947e-08	6.94612e-09	-6.82486e-08	-7.20704e-08	2.44153e-08	-4.76552e-08	-4.45773e-08	1.41717e-08	-3.04056e-08	3.80999e-08	-8.15724e-09	2.99426e-08
2.605	5.37362e-07	-6.09477e-08	4.76415e-07	3.21741e-08	-5.41549e-09	2.67586e-08	1.13882e-07	-2.40554e-08	8.98266e-08	7.62236e-08	-9.22799e-09	6.69956e-08	-7.41060e-08	6.84555e-09	-6.72605e-08	-7.24691e-08	2.45503e-08	-4.79188e-08	-4.44755e-08	1.41394e-08	-3.03362e-08	3.92903e-08	-8.41211e-09	3.08782e-08
2.630	5.43146e-07	-6.16036e-08	4.81542e-07	3.30774e-08	-5.56752e-09	2.75099e-08	1.15665e-07	-2.44320e-08	9.12329e-08	7.84667e-08	-9.49955e-09	6.89671e-08	-7.29934e-08	6.74277e-09	-6.62506e-08	-7.28654e-08	2.46846e-08	-4.81808e-08	-4.43678e-08	1.41051e-08	-3.02627e-08	4.04929e-08	-8.66960e-09	3.18233e-08
2.654	5.48951e-07	-6.22621e-08	4.86689e-07	3.39904e-08	-5.72120e-09	2.82692e-08	1.17460e-07	-2.48111e-08	9.26485e-08	8.07310e-08	-9.77368e-09	7.09574e-08	-7.18569e-08	6.63778e-09	-6.52191e-08	-7.32593e-08	2.48180e-08	-4.84413e-08	-4.42541e-08	1.40690e-08	-3.01851e-08	4.17077e-08	-8.92969e-09	3.27781e-08
2.679	5.54779e-07	-6.29231e-08	4.91856e-07	3.49132e-08	-5.87652e-09	2.90367e-08	1.19266e-07	-2.51927e-08	9.40735e-08	8.30167e-08	-1.00504e-08	7.29663e-08	-7.06964e-08	6.53059e-09	-6.41658e-08	-7.36508e-08	2.49506e-08	-4.87002e-08	-4.41345e-08	1.40309e-08	-3.01035e-08	4.29347e-08	-9.19239e-09	3.37423e-08
2.703	5.60629e-07	-6.35865e-08	4.97042e-07	3.58457e-08	-6.03347e-09	2.98122e-08	1.21085e-07	-2.55768e-08	9.55078e-08	8.53235e-08	-1.03297e-08	7.49939e-08	-6.95121e-08	6.42118e-09	-6.30909e-08	-7.40400e-08	2.50825e-08	-4.89575e-08	-4.40089e-08	1.39910e-08	-3.00179e-08	4.41738e-08	-9.45769e-09	3.47162e-08
2.728	5.66500e-07	-6.42525e-08	5.02248e-07	3.67879e-08	-6.19207e-09	3.05959e-08	1.22915e-07	-2.59634e-08	9.69513e-08	8.76515e-08	-1.06115e-08	7.70400e-08	-6.83039e-08	6.30957e-09	-6.19943e-08	-7.44267e-08	2.52135e-08	-4.92132e-08	-4.38774e-08	1.39492e-08	-2.99282e-08	4.54251e-08	-9.72558e-09	3.56995e-08
2.753	5.72393e-07	-6.49209e-08	5.07472e-07	3.77400e-08	-6.35231e-09	3.13876e-08	1.24756e-07	-2.63524e-08	9.84040e-08	9.00005e-08	-1.08959e-08	7.91046e-08	-6.70717e-08	6.19575e-09	-6.08760e-08	-7.48110e-08	2.53437e-08	-4.94673e-08	-4.37399e-08	1.39055e-08	-2.98344e-08	4.66884e-08	-9.99606e-09	3.66924e-08
2.777	5.78308e-07	-6.55917e-08	5.12716e-07	3.87017e-08	-6.51419e-09	3.21875e-08	1.26610e-07	-2.67439e-08	9.98659e-08	9.23704e-08	-1.11828e-08	8.11876e-08	-6.58157e-08	6.07973e-09	-5.97360e-08	-7.51930e-08	2.54731e-08	-4.97199e-08	-4.35965e-08	1.38599e-08	-2.97366e-08	4.79638e-08	-1.02691e-08	3.76947e-08
2.802	5.84244e-07	-6.62650e-08	5.17979e-07	3.96732e-08	-6.67771e-09	3.29955e-08	1.28475e-07	-2.71378e-08	1.01337e-07	9.47613e-08	-1.14723e-08	8.32890e-08	-6.45358e-08	5.96150e-09	-5.85743e-08	-7.55725e-08	2.56017e-08	-4.99708e-08	-4.34472e-08	1.38124e-08	-2.96348e-08	4.92513e-08	-1.05448e-08	3.87065e-08
2.826	5.90201e-07	-6.69406e-08	5.23260e-07	4.06544e-08	-6.84287e-09	3.38115e-08	1.30351e-07	-2.75342e-08	1.02817e-07	9.71730e-08	-1.17642e-08	8.54087e-08	-6.32321e-08	5.84107e-09	-5.73910e-08	-7.59496e-08	2.57294e-08	-5.02202e-08	-4.32920e-08	1.37631e-08	-2.95289e-08	5.05508e-08	-1.08230e-08	3.97278e-08
2.851	5.96179e-07	-6.76186e-08	5.28560e-07	4.16454e-08	-7.00966e-09	3.46357e-08	1.32239e-07	-2.79330e-08	1.04306e-07	9.96053e-08	-1.20587e-08	8.75466e-08	-6.19045e-08	5.71843e-09	-5.61861e-08	-7.63242e-08	2.58563e-08	-5.04679e-08	-4.31308e-08	1.37119e-08	-2.94190e-08	5.18623e-08	-1.11038e-08	4.07585e-08
2.875	6.02178e-07	-6.82990e-08	5.33879e-07	4.26460e-08	-7.17810e-09	3.54679e-08	1.34138e-07	-2.83342e-08	1.05804e-07	1.02058e-07	-1.23557e-08	8.97027e-08	-6.05531e-08	5.59359e-09	-5.49595e-08	-7.66964e-08	2.59824e-08	-5.07140e-08	-4.29638e-08	1.36588e-08	-2.93050e-08	5.31858e-08	-1.13872e-08	4.17986e-08
2.900	6.08197e-07	-6.89818e-08	5.39215e-07	4.36565e-08	-7.34817e-09	3.63083e-08	1.36049e-07	-2.87377e-08	1.07311e-07	1.04532e-07	-1.26551e-08	9.18768e-08	-5.91778e-08	5.46655e-09	-5.37113e-08	-7.70662e-08	2.61077e-08	-5.09585e-08	-4.27908e-08	1.36038e-08	-2.91871e-08	5.45212e-08	-1.16731e-08	4.28482e-08
2.925	6.14237e-07	-6.96668e-08	5.44570e-07	4.46766e-08	-7.51987e-09	3.71567e-08	1.37971e-07	-2.91437e-08	1.08827e-07	1.07026e-07	-1.29571e-08	9.40689e-08	-5.77788e-08	5.33732e-09	-5.24415e-08	-7.74334e-08	2.62321e-08	-5.12014e-08	-4.26120e-08	1.35469e-08	-2.90651e-08	5.58686e-08	-1.19616e-08	4.39071e-08
2.949	6.20298e-07	-7.03542e-08	5.49943e-07	4.57064e-08	-7.69321e-09	3.80132e-08	1.39904e-07	-2.95520e-08	1.10352e-07	1.09540e-07	-1.32615e-08	9.62790e-08	-5.63559e-08	5.20588e-09	-5.11501e-08	-7.77983e-08	2.63557e-08	-5.14426e-08	-4.24272e-08	1.34882e-08	-2.89390e-08	5.72279e-08	-1.22526e-08	4.49753e-08
2.974	6.26378e-07	-7.10439e-08	5.55334e-07	4.67460e-08	-7.86819e-09	3.88778e-08	1.41848e-07	-2.99627e-08	1.11885e-07	1.12075e-07	-1.35684e-08	9.85069e-08	-5.49093e-08	5.07225e-09	-4.98371e-08	-7.81607e-08	2.64784e-08	-5.16822e-08	-4.22366e-08	1.34276e-08	-2.88090e-08	5.85991e-08	-1.25462e-08	4.60529e-08
2.998	6.32479e-07	-7.17358e-08	5.60743e-07	4.77952e-08	-8.04479e-09	3.97504e-08	1.43804e-07	-3.03758e-08	1.13428e-07	1.14630e-07	-1.38777e-08	1.00753e-07	-5.34390e-08	4.93643e-09	-4.85026e-08	-7.85206e-08	2.66004e-08	-5.19202e-08	-4.20401e-08	1.33651e-08	-2.86750e-08	5.99821e-08	-1.28423e-08	4.71399e-08
3.023	6.38599e-07	-7.24300e-08	5.66169e-07	4.88541e-08	-8.22303e-09	4.06311e-08	1.45770e-07	-3.07912e-08	1.14979e-07	1.17205e-07	-1.41894e-08	1.03016e-07	-5.19449e-08	4.79841e-09	-4.71465e-08	-7.88780e-08	2.67215e-08	-5.21565e-08	-4.18377e-08	1.33008e-08	-2.85370e-08	6.13770e-08	-1.31409e-08	4.82361e-08
3.047	6.44739e-07	-7.31264e-08	5.71613e-07	4.99228e-08	-8.40290e-09	4.15199e-08	1.47748e-07	-3.12089e-08	1.16539e-07	1.19801e-07	-1.45036e-08	1.05297e-07	-5.04271e-08	4.65821e-09	-4.57689e-08	-7.92329e-08	2.68417e-08	-5.23912e-08	-4.16295e-08	1.32346e-08	-2.83949e-08	6.27836e-08	-1.34421e-08	4.93416e-08
3.072	6.50899e-07	-7.38250e-08	5.77074e-07	5.10011e-08	-8.58440e-09	4.24167e-08	1.49736e-07	-3.16289e-08	1.18107e-07	1.22416e-07	-1.48202e-08	1.07595e-07	-4.88857e-08	4.51582e-09	-4.43699e-08	-7.95854e-08	2.69611e-08	-5.26243e-08	-4.14154e-08	1.31665e-08	-2.82489e-08	6.42021e-08	-1.37458e-08	5.04563e-08
3.097	6.57078e-07	-7.45259e-08	5.82552e-07	5.20890e-08	-8.76752e-09	4.33215e-08	1.51735e-07	-3.20512e-08	1.19684e-07	1.25051e-07	-1.51392e-08	1.09911e-07	-4.73206e-08	4.37124e-09	-4.29493e-08	-7.99354e-08	2.70797e-08	-5.28557e-08	-4.11955e-08	1.30966e-08	-2.80989e-08	6.56323e-08	-1.40520e-08	5.15803e-08
3.121	6.63276e-07	-7.52289e-08	5.88048e-07	5.31867e-08	-8.95227e-09	4.42344e-08	1.53746e-07	-3.24758e-08	1.21270e-07	1.27705e-07	-1.54606e-08	1.12245e-07	-4.57319e-08	4.22448e-09	-4.15074e-08	-8.02828e-08	2.71974e-08	-5.30855e-08	-4.09697e-08	1.30248e-08	-2.79449e-08	6.70742e-08	-1.43607e-08	5.27135e-08
3.146	6.69494e-07	-7.59340e-08	5.93560e-07	5.42940e-08	-9.13865e-09	4.51553e-08	1.55767e-07	-3.29027e-08	1.22864e-07	1.30380e-07	-1.57844e-08	1.14595e-07	-4.41196e-08	4.07555e-09	-4.00440e-08	-8.06278e-08	2.73142e-08	-5.33136e-08	-4.07382e-08	1.29512e-08	-2.77870e-08	6.85277e-08	-1.46719e-08	5.38559e-08
3.170	6.75730e-07	-7.66413e-08	5.99088e-07	5.54109e-08	-9.32665e-09	4.60842e-08	1.57798e-07	-3.33319e-08	1.24466e-07	1.33074e-07	-1.61105e-08	1.16963e-07	-4.24837e-08	3.92443e-09	-3.85593e-08	-8.09703e-08	2.74303e-08	-5.35400e-08	-4.05008e-08	1.28757e-08	-2.76251e-08	6.99930e-08	-1.49856e-08	5.50074e-08
3.195	6.81985e-07	-7.73507e-08	6.04634e-07	5.65375e-08	-9.51627e-09	4.70212e-08	1.59840e-07	-3.37633e-08	1.26077e-07	1.35787e-07	-1.64391e-08	1.19348e-07	-4.08243e-08	3.77115e-09	-3.70531e-08	-8.13103e-08	2.75454e-08	-5.37648e-08	-4.02576e-08	1.27984e-08	-2.74592e-08	7.14699e-08	-1.53018e-08	5.61681e-08
3.219	6.88258e-07	-7.80623e-08	6.10196e-07	5.76736e-08	-9.70751e-09	4.79661e-08	1.61893e-07	-3.41969e-08	1.27696e-07	1.38520e-07	-1.67699e-08	1.21750e-07	-3.91414e-08	3.61569e-09	-3.55257e-08	-8.16478e-08	2.76598e-08	-5.39880e-08	-4.00087e-08	1.27193e-08	-2.72894e-08	7.29583e-08	-1.56205e-08	5.73378e-08
3.244	6.94549e-07	-7.87759e-08	6.15774e-07	5.88194e-08	-9.90037e-09	4.89191e-08	1.63957e-07	-3.46328e-08	1.29324e-07	1.41272e-07	-1.71031e-08	1.24169e-07	-3.74350e-08	3.45806e-09	-3.39770e-08	-8.19828e-08	2.77733e-08	-5.42095e-08	-3.97539e-08	1.26383e-08	-2.71156e-08	7.44584e-08	-1.59417e-08	5.85167e-08
3.269	7.00859e-07	-7.94915e-08	6.21368e-07	5.99748e-08	-1.00948e-08	4.98800e-08	1.66031e-07	-3.50708e-08	1.30960e-07	1.44044e-07	-1.74386e-08	1.26605e-07	-3.57052e-08	3.29827e-09	-3.24070e-08	-8.23152e-08	2.78859e-08	-5.44293e-08	-3.94934e-08	1.25555e-08	-2.69379e-08	7.59700e-08	-1.62653e-08	5.97047e-08
3.293	7.07187e-07	-8.02092e-08	6.26978e-07	6.11398e-08	-1.02909e-08	5.08489e-08	1.68115e-07	-3.55111e-08	1.32604e-07	1.46834e-07	-1.77765e-08	1.29058e-07	-3.39521e-08	3.13632e-09	-3.08157e-08	-8.26452e-08	2.79977e-08	-5.46475e-08	-3.92271e-08	1.24708e-08	-2.67563e-08	7.74930e-08	-1.65914e-08	6.09017e-08
3.318	7.13533e-07	-8.09289e-08	6.32604e-07	6.23144e-08	-1.04886e-08	5.18258e-08	1.70210e-07	-3.59536e-08	1.34256e-07	1.49644e-07	-1.81166e-08	1.31527e-07	-3.21755e-08	2.97222e-09	-2.92033e-08	-8.29726e-08	2.81086e-08	-5.48640e-08	-3.89551e-08	1.23843e-08	-2.65708e-08	7.90276e-08	-1.69199e-08	6.21077e-08
3.342	7.19896e-07	-8.16506e-08	6.38245e-07	6.34986e-08	-1.06880e-08	5.28106e-08	1.72315e-07	-3.63982e-08	1.35916e-07	1.52472e-07	-1.84590e-08	1.34013e-07	-3.03757e-08	2.80596e-09	-2.75697e-08	-8.32976e-08	2.82187e-08	-5.50789e-08	-3.86774e-08	1.22960e-08	-2.63813e-08	8.05736e-08	-1.72509e-08	6.33227e-08
3.367	7.26277e-07	-8.23743e-08	6.43902e-07	6.46923e-08	-1.08889e-08	5.38034e-08	1.74430e-07	-3.68450e-08	1.37585e-07	1.55320e-07	-1.88037e-08	1.36516e-07	-2.85526e-08	2.63755e-09	-2.59150e-08	-8.36200e-08	2.83279e-08	-5.52921e-08	-3.83939e-08	1.22059e-08	-2.61880e-08	8.21310e-08	-1.75844e-08	6.45466e-08
3.391	7.32675e-07	-8.31000e-08	6.49575e-07	6.58955e-08	-1.10914e-08	5.48041e-08	1.76555e-07	-3.72939e-08	1.39261e-07	1.58185e-07	-1.91507e-08	1.39035e-07	-2.67062e-08	2.46699e-09	-2.42393e-08	-8.39399e-08	2.84363e-08	-5.55036e-08	-3.81048e-08	1.21140e-08	-2.59908e-08	8.36998e-08	-1.79202e-08	6.57795e-08
3.416	7.39090e-07	-8.38276e-08	6.55262e-07	6.71083e-08	-1.12955e-08	5.58127e-08	1.78691e-07	-3.77450e-08	1.40946e-07	1.61070e-07	-1.94999e-08	1.41570e-07	-2.48367e-08	2.29429e-09	-2.25424e-08	-8.42573e-08	2.85438e-08	-5.57135e-08	-3.78099e-08	1.20203e-08	-2.57896e-08	8.52799e-08	-1.82585e-08	6.70213e-08
3.441	7.45522e-07	-8.45571e-08	6.60965e-07	6.83305e-08	-1.15013e-08	5.68293e-08	1.80836e-07	-3.81982e-08	1.42638e-07	1.63973e-07	-1.98513e-08	1.44122e-07	-2.29441e-08	2.11946e-09	-2.08246e-08	-8.45722e-08	2.86505e-08	-5.59217e-08	-3.75094e-08	1.19247e-08	-2.55846e-08	8.68713e-08	-1.85993e-08	6.82720e-08
3.465	7.51971e-07	-8.52886e-08	6.66682e-07	6.95623e-08	-1.17086e-08	5.78537e-08	1.82991e-07	-3.86535e-08	1.44338e-07	1.66894e-07	-2.02050e-08	1.46689e-07	-2.10283e-08	1.94249e-09	-1.90858e-08	-8.48846e-08	2.87563e-08	-5.61283e-08	-3.72032e-08	1.18274e-08	-2.53758e-08	8.84740e-08	-1.89424e-08	6.95316e-08
3.490	7.58436e-07	-8.60219e-08	6.72414e-07	7.08036e-08	-1.19175e-08	5.88861e-08	1.85157e-07	-3.91109e-08	1.46046e-07	1.69834e-07	-2.05609e-08	1.49273e-07	-1.90895e-08	1.76339e-09	-1.73261e-08	-8.51944e-08	2.88613e-08	-5.63332e-08	-3.68913e-08	1.17282e-08	-2.51631e-08	9.00879e-08	-1.92880e-08	7.07999e-08
3.514	7.64918e-07	-8.67570e-08	6.78161e-07	7.20543e-08	-1.21280e-08	5.99263e-08	1.87332e-07	-3.95703e-08	1.47762e-07	1.72792e-07	-2.09190e-08	1.51873e-07	-1.71277e-08	1.58217e-09	-1.55455e-08	-8.55018e-08	2.89654e-08	-5.65364e-08	-3.65738e-08	1.16273e-08	-2.49465e-08	9.17130e-08	-1.96359e-08	7.20771e-08
3.539	7.71416e-07	-8.74940e-08	6.83922e-07	7.33145e-08	-1.23401e-08	6.09743e-08	1.89517e-07	-4.00318e-08	1.49485e-07	1.75768e-07	-2.12793e-08	1.54489e-07	-1.51430e-08	1.39883e-09	-1.37441e-08	-8.58066e-08	2.90687e-08	-5.67380e-08	-3.62507e-08	1.15246e-08	-2.47261e-08	9.33493e-08	-1.99862e-08	7.33631e-08
3.564	7.77930e-07	-8.82329e-08	6.89697e-07	7.45841e-08	-1.25539e-08	6.20303e-08	1.91711e-07	-4.04954e-08	1.51216e-07	1.78762e-07	-2.16417e-08	1.57120e-07	-1.31353e-08	1.21337e-09	-1.19219e-08	-8.61089e-08	2.91711e-08	-5.69379e-08	-3.59220e-08	1.14201e-08	-2.45019e-08	9.49967e-08	-2.03389e-08	7.46578e-08
3.588	7.84460e-07	-8.89735e-08	6.95486e-07	7.58632e-08	-1.27691e-08	6.30940e-08	1.93916e-07	-4.09610e-08	1.52955e-07	1.81774e-07	-2.20064e-08	1.59767e-07	-1.11048e-08	1.02581e-09	-1.00790e-08	-8.64088e-08	2.92727e-08	-5.71361e-08	-3.55877e-08	1.13138e-08	-2.42739e-08	9.66552e-08	-2.06940e-08	7.59612e-08
3.613	7.91005e-07	-8.97159e-08	7.01289e-07	7.71516e-08	-1.29860e-08	6.41656e-08	1.96129e-07	-4.14286e-08	1.54701e-07	1.84803e-07	-2.23731e-08	1.62430e-07	-9.05155e-09	8.36138e-10	-8.21542e-09	-8.67061e-08	2.93734e-08	-5.73327e-08	-3.52479e-08	1.12058e-08	-2.40421e-08	9.83247e-08	-2.10515e-08	7.72733e-08
3.637	7.97567e-07	-9.04601e-08	7.07106e-07	7.84495e-08	-1.32045e-08	6.52450e-08	1.98353e-07	-4.18983e-08	1.56455e-07	1.87850e-07	-2.27420e-08	1.65108e-07	-6.97555e-09	6.44366e-10	-6.33118e-09	-8.70009e-08	2.94732e-08	-5.75276e-08	-3.49024e-08	1.10959e-08	-2.38065e-08	1.00005e-07	-2.14113e-08	7.85940e-08
3.662	8.04143e-07	-9.12060e-08	7.12937e-07	7.97567e-08	-1.34245e-08	6.63322e-08	2.00586e-07	-4.23699e-08	1.58216e-07	1.90915e-07	-2.31131e-08	1.67802e-07	-4.87686e-09	4.50500e-10	-4.42636e-09	-8.72932e-08	2.95723e-08	-5.77209e-08	-3.45515e-08	1.09844e-08	-2.35671e-08	1.01697e-07	-2.17734e-08	7.99234e-08
3.686	8.10735e-07	-9.19536e-08	7.18781e-07	8.10732e-08	-1.36461e-08	6.74271e-08	2.02828e-07	-4.28435e-08	1.59984e-07	1.93997e-07	-2.34862e-08	1.70511e-07	-2.75556e-09	2.54545e-10	-2.50102e-09	-8.75830e-08	2.96705e-08	-5.79126e-08	-3.41950e-08	1.08710e-08	-2.33239e-08	1.03399e-07	-2.21379e-08	8.12614e-08
3.711	8.17341e-07	-9.27029e-08	7.24638e-07	8.23991e-08	-1.38693e-08	6.85299e-08	2.05079e-07	-4.33191e-08	1.61760e-07	1.97096e-07	-2.38614e-08	1.73235e-07	-6.11698e-10	5.65056e-11	-5.55193e-10	-8.78703e-08	2.97678e-08	-5.81026e-08	-3.38330e-08	1.07559e-08	-2.30770e-08	1.05113e-07	-2.25048e-08	8.26079e-08
3.736	8.23962e-07	-9.34539e-08	7.30508e-07	8.37343e-08	-1.40940e-08	6.96403e-08	2.07340e-07	-4.37966e-08	1.63543e-07	2.00213e-07	-2.42387e-08	1.75974e-07	1.55467e-09	-1.43612e-10	1.41105e-09	-8.81552e-08	2.98643e-08	-5.82909e-08	-3.34655e-08	1.06391e-08	-2.28264e-08	1.06837e-07	-2.28739e-08	8.39630e-08
3.760	8.30598e-07	-9.42065e-08	7.36392e-07	8.50788e-08	-1.43203e-08	7.07585e-08	2.09609e-07	-4.42760e-08	1.65333e-07	2.03346e-07	-2.46181e-08	1.78728e-07	3.74347e-09	-3.45803e-10	3.39766e-09	-8.84375e-08	2.99599e-08	-5.84776e-08	-3.30925e-08	1.05206e-08	-2.25720e-08	1.08572e-07	-2.32454e-08	8.53265e-08
3.785	8.37249e-07	-9.49608e-08	7.42288e-07	8.64326e-08	-1.45482e-08	7.18844e-08	2.11888e-07	-4.47574e-08	1.67131e-07	2.06497e-07	-2.49995e-08	1.81497e-07	5.95465e-09	-5.50061e-10	5.40458e-09	-8.87174e-08	3.00547e-08	-5.86626e-08	-3.27141e-08	1.04002e-08	-2.23139e-08	1.10318e-07	-2.36192e-08	8.66986e-08
3.809	8.43913e-07	-9.57167e-08	7.48196e-07	8.77956e-08	-1.47776e-08	7.30181e-08	2.14176e-07	-4.52406e-08	1.68935e-07	2.09664e-07	-2.53830e-08	1.84281e-07	8.18814e-09	-7.56379e-10	7.43176e-09	-8.89948e-08	3.01487e-08	-5.88460e-08	-3.23303e-08	1.02782e-08	-2.20521e-08	1.12074e-07	-2.39953e-08	8.80791e-08
3.834	8.50592e-07	-9.64742e-08	7.54117e-07	8.91679e-08	-1.50086e-08	7.41593e-08	2.16473e-07	-4.57258e-08	1.70747e-07	2.12849e-07	-2.57684e-08	1.87080e-07	1.04439e-08	-9.64753e-10	9.47912e-09	-8.92697e-08	3.02418e-08	-5.90278e-08	-3.19410e-08	1.01545e-08	-2.17865e-08	1.13842e-07	-2.43737e-08	8.94679e-08
3.858	8.57284e-07	-9.72332e-08	7.60051e-07	9.05494e-08	-1.52411e-08	7.53083e-08	2.18779e-07	-4.62128e-08	1.72566e-07	2.16049e-07	-2.61559e-08	1.89893e-07	1.27218e-08	-1.17518e-09	1.15466e-08	-8.95421e-08	3.03341e-08	-5.92080e-08	-3.15464e-08	1.00290e-08	-2.15174e-08	1.15620e-07	-2.47543e-08	9.08652e-08
3.883	8.63990e-07	-9.79938e-08	7.65996e-07	9.19401e-08	-1.54752e-08	7.64649e-08	2.21093e-07	-4.67017e-08	1.74391e-07	2.19266e-07	-2.65454e-08	1.92721e-07	1.50218e-08	-1.38764e-09	1.36342e-08	-8.98120e-08	3.04256e-08	-5.93865e-08	-3.11463e-08	9.90182e-09	-2.12445e-08	1.17408e-07	-2.51372e-08	9.22708e-08
3.908	8.70710e-07	-9.87559e-08	7.71954e-07	9.33399e-08	-1.57108e-08	7.76291e-08	2.23416e-07	-4.71924e-08	1.76224e-07	2.22500e-07	-2.69369e-08	1.95563e-07	1.73439e-08	-1.60214e-09	1.57418e-08	-9.00795e-08	3.05162e-08	-5.95633e-08	-3.07409e-08	9.77294e-09	-2.09680e-08	1.19207e-07	-2.55224e-08	9.36847e-08
3.932	8.77442e-07	-9.95196e-08	7.77923e-07	9.47489e-08	-1.59480e-08	7.88010e-08	2.25748e-07	-4.76850e-08	1.78063e-07	2.25750e-07	-2.73303e-08	1.98420e-07	1.96880e-08	-1.81868e-09	1.78693e-08	-9.03446e-08	3.06060e-08	-5.97386e-08	-3.03302e-08	9.64237e-09	-2.06878e-08	1.21017e-07	-2.59099e-08	9.51069e-08
3.957	8.84188e-07	-1.00285e-07	7.83904e-07	9.61671e-08	-1.61866e-08	7.99804e-08	2.28088e-07	-4.81794e-08	1.79909e-07	2.29016e-07	-2.77257e-08	2.01290e-07	2.20539e-08	-2.03723e-09	2.00167e-08	-9.06072e-08	3.06949e-08	-5.99122e-08	-2.99141e-08	9.51010e-09	-2.04040e-08	1.22837e-07	-2.62996e-08	9.65373e-08
3.981	8.90947e-07	-1.01051e-07	7.89896e-07	9.75943e-08	-1.64269e-08	8.11674e-08	2.30437e-07	-4.86755e-08	1.81762e-07	2.32298e-07	-2.81231e-08	2.04175e-07	2.44417e-08	-2.25780e-09	2.21839e-08	-9.08673e-08	3.07831e-08	-6.00843e-08	-2.94928e-08	9.37614e-09	-2.01166e-08	1.24667e-07	-2.66915e-08	9.79759e-08
4.006	8.97719e-07	-1.01819e-07	7.95899e-07	9.90306e-08	-1.66686e-08	8.23620e-08	2.32795e-07	-4.91735e-08	1.83621e-07	2.35596e-07	-2.85223e-08	2.07073e-07	2.68513e-08	-2.48039e-09	2.43709e-08	-9.11250e-08	3.08704e-08	-6.02547e-08	-2.90662e-08	9.24051e-09	-1.98256e-08	1.26508e-07	-2.70856e-08	9.94227e-08
4.030	9.04503e-07	-1.02589e-07	8.01914e-07	1.00476e-07	-1.69119e-08	8.35641e-08	2.35161e-07	-4.96732e-08	1.85487e-07	2.38909e-07	-2.89235e-08	2.09986e-07	2.92825e-08	-2.70497e-09	2.65775e-08	-9.13803e-08	3.09569e-08	-6.04234e-08	-2.86343e-08	9.10321e-09	-1.95311e-08	1.28360e-07	-2.74820e-08	1.00878e-07
4.055	9.11299e-07	-1.03360e-07	8.07939e-07	1.01930e-07	-1.71567e-08	8.47737e-08	2.37535e-07	-5.01747e-08	1.87360e-07	2.42238e-07	-2.93265e-08	2.12912e-07	3.17353e-08	-2.93155e-09	2.88038e-08	-9.16332e-08	3.10425e-08	-6.05906e-08	-2.81972e-08	8.96425e-09	-1.92329e-08	1.30221e-07	-2.78806e-08	1.02341e-07
4.080	9.18108e-07	-1.04132e-07	8.13976e-07	1.03394e-07	-1.74030e-08	8.59908e-08	2.39917e-07	-5.06779e-08	1.89239e-07	2.45583e-07	-2.97315e-08	2.15852e-07	3.42097e-08	-3.16012e-09	3.10496e-08	-9.18836e-08	3.11274e-08	-6.07562e-08	-2.77548e-08	8.82363e-09	-1.89312e-08	1.32093e-07	-2.82813e-08	1.03812e-07
4.104	9.24928e-07	-1.04905e-07	8.20023e-07	1.04866e-07	-1.76509e-08	8.72153e-08	2.42307e-07	-5.11828e-08	1.91124e-07	2.48943e-07	-3.01383e-08	2.18805e-07	3.67055e-08	-3.39067e-09	3.33149e-08	-9.21316e-08	3.12114e-08	-6.09202e-08	-2.73073e-08	8.68135e-09	-1.86260e-08	1.33975e-07	-2.86843e-08	1.05291e-07
4.129	9.31760e-07	-1.05680e-07	8.26080e-07	1.06348e-07	-1.79002e-08	8.84474e-08	2.44706e-07	-5.16894e-08	1.93016e-07	2.52319e-07	-3.05469e-08	2.21772e-07	3.92227e-08	-3.62320e-09	3.55995e-08	-9.23772e-08	3.12946e-08	-6.10826e-08	-2.68546e-08	8.53744e-09	-1.83172e-08	1.35867e-07	-2.90894e-08	1.06778e-07
4.153	9.38604e-07	-1.06457e-07	8.32148e-07	1.07838e-07	-1.81511e-08	8.96868e-08	2.47112e-07	-5.21977e-08	1.94914e-07	2.55709e-07	-3.09574e-08	2.24752e-07	4.17612e-08	-3.85769e-09	3.79035e-08	-9.26204e-08	3.13770e-08	-6.12434e-08	-2.63968e-08	8.39188e-09	-1.80049e-08	1.37770e-07	-2.94967e-08	1.08273e-07
4.178	9.45460e-07	-1.07234e-07	8.38225e-07	1.09337e-07	-1.84034e-08	9.09337e-08	2.49526e-07	-5.27077e-08	1.96819e-07	2.59115e-07	-3.13697e-08	2.27745e-07	4.43209e-08	-4.09415e-09	4.02268e-08	-9.28612e-08	3.14586e-08	-6.14027e-08	-2.59338e-08	8.24470e-09	-1.76891e-08	1.39682e-07	-2.99061e-08	1.09776e-07
4.202	9.52326e-07	-1.08013e-07	8.44313e-07	1.10845e-07	-1.86572e-08	9.21879e-08	2.51948e-07	-5.32193e-08	1.98729e-07	2.62535e-07	-3.17838e-08	2.30752e-07	4.69018e-08	-4.33255e-09	4.25692e-08	-9.30997e-08	3.15393e-08	-6.15603e-08	-2.54658e-08	8.09590e-09	-1.73699e-08	1.41605e-07	-3.03177e-08	1.11287e-07
4.227	9.59203e-07	-1.08793e-07	8.50411e-07	1.12362e-07	-1.89126e-08	9.34495e-08	2.54378e-07	-5.37326e-08	2.00646e-07	2.65971e-07	-3.21997e-08	2.33771e-07	4.95037e-08	-4.57290e-09	4.49308e-08	-9.33357e-08	3.16193e-08	-6.17164e-08	-2.49926e-08	7.94549e-09	-1.70471e-08	1.43537e-07	-3.07315e-08	1.12805e-07
4.252	9.66092e-07	-1.09574e-07	8.56518e-07	1.13888e-07	-1.91694e-08	9.47185e-08	2.56816e-07	-5.42475e-08	2.02568e-07	2.69420e-07	-3.26173e-08	2.36803e-07	5.21265e-08	-4.81519e-09	4.73113e-08	-9.35694e-08	3.16985e-08	-6.18710e-08	-2.45144e-08	7.79346e-09	-1.67210e-08	1.45479e-07	-3.11473e-08	1.14332e-07
4.276	9.72991e-07	-1.10357e-07	8.62634e-07	1.15422e-07	-1.94277e-08	9.59948e-08	2.59261e-07	-5.47640e-08	2.04497e-07	2.72885e-07	-3.30367e-08	2.39848e-07	5.47702e-08	-5.05940e-09	4.97108e-08	-9.38008e-08	3.17768e-08	-6.20239e-08	-2.40312e-08	7.63984e-09	-1.63914e-08	1.47432e-07	-3.15653e-08	1.15866e-07
4.301	9.79900e-07	-1.11140e-07	8.68760e-07	1.16966e-07	-1.96875e-08	9.72784e-08	2.61714e-07	-5.52821e-08	2.06432e-07	2.76363e-07	-3.34579e-08	2.42906e-07	5.74348e-08	-5.30554e-09	5.21292e-08	-9.40298e-08	3.18544e-08	-6.21754e-08	-2.35430e-08	7.48463e-09	-1.60584e-08	1.49394e-07	-3.19854e-08	1.17408e-07
4.325	9.86820e-07	-1.11925e-07	8.74894e-07	1.18518e-07	-1.99487e-08	9.85692e-08	2.64174e-07	-5.58018e-08	2.08372e-07	2.79856e-07	-3.38807e-08	2.45976e-07	6.01200e-08	-5.55359e-09	5.45664e-08	-9.42564e-08	3.19312e-08	-6.23252e-08	-2.30498e-08	7.32783e-09	-1.57220e-08	1.51366e-07	-3.24076e-08	1.18958e-07
4.350	9.93749e-07	-1.12711e-07	8.81038e-07	1.20079e-07	-2.02114e-08	9.98673e-08	2.66642e-07	-5.63230e-08	2.10319e-07	2.83363e-07	-3.43053e-08	2.49058e-07	6.28258e-08	-5.80354e-09	5.70223e-08	-9.44807e-08	3.20072e-08	-6.24735e-08	-2.25516e-08	7.16946e-09	-1.53822e-08	1.53347e-07	-3.28318e-08	1.20515e-07
4.375	1.00069e-06	-1.13498e-07	8.87190e-07	1.21648e-07	-2.04756e-08	1.01173e-07	2.69117e-07	-5.68458e-08	2.12271e-07	2.86884e-07	-3.47316e-08	2.52153e-07	6.55522e-08	-6.05538e-09	5.94968e-08	-9.47027e-08	3.20824e-08	-6.26203e-08	-2.20485e-08	7.00952e-09	-1.50390e-08	1.55338e-07	-3.32582e-08	1.22080e-07
4.399	1.00764e-06	-1.14286e-07	8.93351e-07	1.23226e-07	-2.07412e-08	1.02485e-07	2.71599e-07	-5.73701e-08	2.14229e-07	2.90419e-07	-3.51595e-08	2.55260e-07	6.82990e-08	-6.30912e-09	6.19898e-08	-9.49224e-08	3.21568e-08	-6.27656e-08	-2.15405e-08	6.84802e-09	-1.46925e-08	1.57339e-07	-3.36866e-08	1.23653e-07
4.424	1.01460e-06	-1.15076e-07	8.99521e-07	1.24813e-07	-2.10083e-08	1.03805e-07	2.74088e-07	-5.78959e-08	2.16192e-07	2.93968e-07	-3.55891e-08	2.58379e-07	7.10661e-08	-6.56473e-09	6.45014e-08	-9.51398e-08	3.22305e-08	-6.29093e-08	-2.10277e-08	6.68497e-09	-1.43427e-08	1.59350e-07	-3.41170e-08	1.25233e-07
4.448	1.02156e-06	-1.15866e-07	9.05698e-07	1.26409e-07	-2.12768e-08	1.05132e-07	2.76584e-07	-5.84232e-08	2.18161e-07	2.97530e-07	-3.60204e-08	2.61510e-07	7.38535e-08	-6.82222e-09	6.70313e-08	-9.53549e-08	3.23033e-08	-6.30516e-08	-2.05099e-08	6.52038e-09	-1.39896e-08	1.61370e-07	-3.45495e-08	1.26820e-07
4.473	1.02854e-06	-1.16657e-07	9.11884e-07	1.28012e-07	-2.15468e-08	1.06466e-07	2.79087e-07	-5.89519e-08	2.20135e-07	3.01105e-07	-3.64533e-08	2.64652e-07	7.66610e-08	-7.08156e-09	6.95794e-08	-9.55677e-08	3.23754e-08	-6.31923e-08	-1.99874e-08	6.35425e-09	-1.36331e-08	1.63399e-07	-3.49840e-08	1.28415e-07
4.497	1.03553e-06	-1.17450e-07	9.18077e-07	1.29625e-07	-2.18182e-08	1.07807e-07	2.81598e-07	-5.94821e-08	2.22115e-07	3.04694e-07	-3.68877e-08	2.67807e-07	7.94886e-08	-7.34276e-09	7.21458e-08	-9.57782e-08	3.24467e-08	-6.33315e-08	-1.94600e-08	6.18660e-09	-1.32734e-08	1.65438e-07	-3.54206e-08	1.30018e-07
4.522	1.04252e-06	-1.18243e-07	9.24278e-07	1.31246e-07	-2.20911e-08	1.09155e-07	2.84114e-07	-6.00138e-08	2.24101e-07	3.08296e-07	-3.73238e-08	2.70973e-07	8.23362e-08	-7.60581e-09	7.47303e-08	-9.59865e-08	3.25173e-08	-6.34692e-08	-1.89279e-08	6.01742e-09	-1.29105e-08	1.67487e-07	-3.58591e-08	1.31627e-07
4.547	1.04952e-06	-1.19037e-07	9.30487e-07	1.32875e-07	-2.23653e-08	1.10510e-07	2.86638e-07	-6.05469e-08	2.26091e-07	3.11912e-07	-3.77615e-08	2.74150e-07	8.52036e-08	-7.87068e-09	7.73329e-08	-9.61926e-08	3.25871e-08	-6.36055e-08	-1.83910e-08	5.84674e-09	-1.25443e-08	1.69544e-07	-3.62997e-08	1.33245e-07
4.571	1.05654e-06	-1.19832e-07	9.36703e-07	1.34513e-07	-2.26410e-08	1.11872e-07	2.89169e-07	-6.10814e-08	2.28087e-07	3.15540e-07	-3.82007e-08	2.77339e-07	8.80908e-08	-8.13739e-09	7.99534e-08	-9.63964e-08	3.26561e-08	-6.37402e-08	-1.78494e-08	5.67456e-09	-1.21748e-08	1.71611e-07	-3.67422e-08	1.34869e-07
4.596	1.06355e-06	-1.20628e-07	9.42926e-07	1.36160e-07	-2.29181e-08	1.13242e-07	2.91705e-07	-6.16173e-08	2.30088e-07	3.19180e-07	-3.86415e-08	2.80539e-07	9.09976e-08	-8.40591e-09	8.25917e-08	-9.65979e-08	3.27244e-08	-6.38735e-08	-1.73031e-08	5.50088e-09	-1.18022e-08	1.73687e-07	-3.71867e-08	1.36500e-07
4.620	1.07058e-06	-1.21425e-07	9.49156e-07	1.37814e-07	-2.31966e-08	1.14618e-07	2.94249e-07	-6.21545e-08	2.32094e-07	3.22834e-07	-3.90838e-08	2.83750e-07	9.39240e-08	-8.67624e-09	8.52478e-08	-9.67973e-08	3.27920e-08	-6.40053e-08	-1.67521e-08	5.32573e-09	-1.14264e-08	1.75772e-07	-3.76331e-08	1.38139e-07
4.645	1.07762e-06	-1.22223e-07	9.55394e-07	1.39477e-07	-2.34765e-08	1.16001e-07	2.96799e-07	-6.26931e-08	2.34106e-07	3.26500e-07	-3.95276e-08	2.86972e-07	9.68699e-08	-8.94836e-09	8.79216e-08	-9.69944e-08	3.28587e-08	-6.41357e-08	-1.61965e-08	5.14909e-09	-1.10474e-08	1.77867e-07	-3.80816e-08	1.39785e-07
4.669	1.08466e-06	-1.23022e-07	9.61637e-07	1.41149e-07	-2.37579e-08	1.17391e-07	2.99355e-07	-6.32331e-08	2.36122e-07	3.30178e-07	-3.99729e-08	2.90205e-07	9.98352e-08	-9.22228e-09	9.06129e-08	-9.71894e-08	3.29248e-08	-6.42646e-08	-1.56363e-08	4.97099e-09	-1.06653e-08	1.79970e-07	-3.85319e-08	1.41438e-07
4.694	1.09171e-06	-1.23822e-07	9.67887e-07	1.42828e-07	-2.40406e-08	1.18788e-07	3.01917e-07	-6.37743e-08	2.38143e-07	3.33868e-07	-4.04197e-08	2.93449e-07	1.02820e-07	-9.49797e-09	9.33217e-08	-9.73822e-08	3.29901e-08	-6.43921e-08	-1.50715e-08	4.79144e-09	-1.02801e-08	1.82083e-07	-3.89842e-08	1.43099e-07
4.719	1.09877e-06	-1.24622e-07	9.74144e-07	1.44516e-07	-2.43247e-08	1.20191e-07	3.04486e-07	-6.43169e-08	2.40169e-07	3.37571e-07	-4.08679e-08	2.96703e-07	1.05823e-07	-9.77544e-09	9.60479e-08	-9.75728e-08	3.30547e-08	-6.45181e-08	-1.45022e-08	4.61044e-09	-9.89175e-09	1.84204e-07	-3.94384e-08	1.44766e-07
4.743	1.10583e-06	-1.25423e-07	9.80406e-07	1.46212e-07	-2.46102e-08	1.21602e-07	3.07061e-07	-6.48608e-08	2.42200e-07	3.41285e-07	-4.13176e-08	2.99968e-07	1.08846e-07	-1.00547e-08	9.87914e-08	-9.77612e-08	3.31185e-08	-6.46427e-08	-1.39283e-08	4.42800e-09	-9.50033e-09	1.86334e-07	-3.98945e-08	1.46440e-07
4.768	1.11290e-06	-1.26225e-07	9.86675e-07	1.47916e-07	-2.48970e-08	1.23019e-07	3.09641e-07	-6.54059e-08	2.44236e-07	3.45012e-07	-4.17687e-08	3.03243e-07	1.11888e-07	-1.03356e-08	1.01552e-07	-9.79475e-08	3.31816e-08	-6.47659e-08	-1.33500e-08	4.24413e-09	-9.10583e-09	1.88473e-07	-4.03525e-08	1.48121e-07
4.792	1.11998e-06	-1.27028e-07	9.92949e-07	1.49629e-07	-2.51852e-08	1.24444e-07	3.12228e-07	-6.59523e-08	2.46276e-07	3.48750e-07	-4.22213e-08	3.06528e-07	1.14948e-07	-1.06183e-08	1.04330e-07	-9.81317e-08	3.32440e-08	-6.48877e-08	-1.27671e-08	4.05884e-09	-8.70829e-09	1.90621e-07	-4.08123e-08	1.49809e-07
4.817	1.12706e-06	-1.27831e-07	9.99229e-07	1.51349e-07	-2.54748e-08	1.25875e-07	3.14821e-07	-6.64999e-08	2.48321e-07	3.52499e-07	-4.26752e-08	3.09824e-07	1.18027e-07	-1.09028e-08	1.07125e-07	-9.83138e-08	3.33057e-08	-6.50081e-08	-1.21799e-08	3.87214e-09	-8.30773e-09	1.92778e-07	-4.12741e-08	1.51504e-07
4.841	1.13415e-06	-1.28635e-07	1.00551e-06	1.53078e-07	-2.57658e-08	1.27312e-07	3.17419e-07	-6.70487e-08	2.50370e-07	3.56260e-07	-4.31305e-08	3.13129e-07	1.21125e-07	-1.11890e-08	1.09936e-07	-9.84938e-08	3.33667e-08	-6.51271e-08	-1.15882e-08	3.68404e-09	-7.90416e-09	1.94943e-07	-4.17376e-08	1.53206e-07
4.866	1.14125e-06	-1.29440e-07	1.01181e-06	1.54814e-07	-2.60581e-08	1.28756e-07	3.20023e-07	-6.75987e-08	2.52424e-07	3.60032e-07	-4.35872e-08	3.16445e-07	1.24242e-07	-1.14768e-08	1.12765e-07	-9.86717e-08	3.34270e-08	-6.52447e-08	-1.09922e-08	3.49455e-09	-7.49760e-09	1.97117e-07	-4.22031e-08	1.54914e-07
4.891	1.14835e-06	-1.30246e-07	1.01810e-06	1.56559e-07	-2.63517e-08	1.30207e-07	3.22632e-07	-6.81499e-08	2.54482e-07	3.63815e-07	-4.40452e-08	3.19770e-07	1.27376e-07	-1.17664e-08	1.15610e-07	-9.88475e-08	3.34865e-08	-6.53610e-08	-1.03918e-08	3.30368e-09	-7.08809e-09	1.99300e-07	-4.26703e-08	1.56629e-07
4.915	1.15545e-06	-1.31052e-07	1.02440e-06	1.58312e-07	-2.66467e-08	1.31665e-07	3.25247e-07	-6.87023e-08	2.56545e-07	3.67609e-07	-4.45045e-08	3.23105e-07	1.30530e-07	-1.20577e-08	1.18472e-07	-9.90212e-08	3.35454e-08	-6.54759e-08	-9.78706e-09	3.11144e-09	-6.67563e-09	2.01490e-07	-4.31394e-08	1.58351e-07
4.940	1.16256e-06	-1.31858e-07	1.03071e-06	1.60072e-07	-2.69430e-08	1.33129e-07	3.27868e-07	-6.92558e-08	2.58612e-07	3.71414e-07	-4.49651e-08	3.26449e-07	1.33701e-07	-1.23506e-08	1.21350e-07	-9.91929e-08	3.36035e-08	-6.55894e-08	-9.17807e-09	2.91783e-09	-6.26024e-09	2.03690e-07	-4.36103e-08	1.60079e-07
4.964	1.16968e-06	-1.32665e-07	1.03702e-06	1.61840e-07	-2.72406e-08	1.34600e-07	3.30493e-07	-6.98105e-08	2.60683e-07	3.75230e-07	-4.54271e-08	3.29802e-07	1.36890e-07	-1.26452e-08	1.24245e-07	-9.93626e-08	3.36610e-08	-6.57016e-08	-8.56483e-09	2.72287e-09	-5.84196e-09	2.05897e-07	-4.40830e-08	1.61815e-07
4.989	1.17680e-06	-1.33473e-07	1.04333e-06	1.63616e-07	-2.75396e-08	1.36077e-07	3.33124e-07	-7.03662e-08	2.62758e-07	3.79056e-07	-4.58903e-08	3.33165e-07	1.40097e-07	-1.29415e-08	1.27156e-07	-9.95303e-08	3.37178e-08	-6.58125e-08	-7.94737e-09	2.52657e-09	-5.42080e-09	2.08113e-07	-4.45574e-08	1.63556e-07
5.014	1.18393e-06	-1.34282e-07	1.04965e-06	1.65400e-07	-2.78399e-08	1.37561e-07	3.35761e-07	-7.09230e-08	2.64837e-07	3.82892e-07	-4.63547e-08	3.36537e-07	1.43322e-07	-1.32394e-08	1.30083e-07	-9.96959e-08	3.37739e-08	-6.59220e-08	-7.32572e-09	2.32894e-09	-4.99678e-09	2.10338e-07	-4.50336e-08	1.65304e-07
5.038	1.19106e-06	-1.35090e-07	1.05597e-06	1.67192e-07	-2.81414e-08	1.39051e-07	3.38402e-07	-7.14810e-08	2.66921e-07	3.86739e-07	-4.68204e-08	3.39918e-07	1.46565e-07	-1.35390e-08	1.33026e-07	-9.98596e-08	3.38294e-08	-6.60302e-08	-6.69991e-09	2.12999e-09	-4.56992e-09	2.12570e-07	-4.55116e-08	1.67059e-07
5.063	1.19820e-06	-1.35900e-07	1.06230e-06	1.68992e-07	-2.84443e-08	1.40547e-07	3.41048e-07	-7.20399e-08	2.69008e-07	3.90596e-07	-4.72873e-08	3.43308e-07	1.49826e-07	-1.38402e-08	1.35986e-07	-1.00021e-07	3.38842e-08	-6.61371e-08	-6.06998e-09	1.92973e-09	-4.14025e-09	2.14811e-07	-4.59913e-08	1.68820e-07
5.087	1.20534e-06	-1.36709e-07	1.06863e-06	1.70799e-07	-2.87485e-08	1.42050e-07	3.43699e-07	-7.26000e-08	2.71099e-07	3.94462e-07	-4.77555e-08	3.46707e-07	1.53104e-07	-1.41430e-08	1.38961e-07	-1.00181e-07	3.39383e-08	-6.62428e-08	-5.43595e-09	1.72816e-09	-3.70779e-09	2.17060e-07	-4.64728e-08	1.70587e-07
5.112	1.21248e-06	-1.37520e-07	1.07496e-06	1.72613e-07	-2.90540e-08	1.43560e-07	3.46355e-07	-7.31610e-08	2.73194e-07	3.98339e-07	-4.82248e-08	3.50114e-07	1.56399e-07	-1.44474e-08	1.41952e-07	-1.00339e-07	3.39917e-08	-6.63471e-08	-4.79785e-09	1.52530e-09	-3.27255e-09	2.19316e-07	-4.69559e-08	1.72360e-07
5.136	1.21963e-06	-1.38330e-07	1.08130e-06	1.74436e-07	-2.93607e-08	1.45075e-07	3.49016e-07	-7.37230e-08	2.75293e-07	4.02225e-07	-4.86952e-08	3.53530e-07	1.59711e-07	-1.47534e-08	1.44958e-07	-1.00495e-07	3.40445e-08	-6.64502e-08	-4.15573e-09	1.32116e-09	-2.83457e-09	2.21581e-07	-4.74408e-08	1.74140e-07
5.161	1.22678e-06	-1.39141e-07	1.08764e-06	1.76266e-07	-2.96687e-08	1.46597e-07	3.51682e-07	-7.42861e-08	2.77395e-07	4.06120e-07	-4.91669e-08	3.56954e-07	1.63041e-07	-1.50609e-08	1.47980e-07	-1.00649e-07	3.40967e-08	-6.65520e-08	-3.50962e-09	1.11575e-09	-2.39386e-09	2.23853e-07	-4.79274e-08	1.75926e-07
5.186	1.23393e-06	-1.39953e-07	1.09398e-06	1.78103e-07	-2.99780e-08	1.48125e-07	3.54352e-07	-7.48500e-08	2.79501e-07	4.10025e-07	-4.96396e-08	3.60386e-07	1.66388e-07	-1.53701e-08	1.51018e-07	-1.00801e-07	3.41482e-08	-6.66525e-08	-2.85954e-09	9.09085e-10	-1.95045e-09	2.26134e-07	-4.84156e-08	1.77718e-07
5.210	1.24109e-06	-1.40765e-07	1.10033e-06	1.79948e-07	-3.02885e-08	1.49660e-07	3.57026e-07	-7.54150e-08	2.81611e-07	4.13940e-07	-5.01135e-08	3.63826e-07	1.69751e-07	-1.56808e-08	1.54071e-07	-1.00951e-07	3.41991e-08	-6.67518e-08	-2.20553e-09	7.01167e-10	-1.50436e-09	2.28422e-07	-4.89055e-08	1.79516e-07
5.235	1.24825e-06	-1.41577e-07	1.10668e-06	1.81801e-07	-3.06003e-08	1.51200e-07	3.59705e-07	-7.59808e-08	2.83724e-07	4.17863e-07	-5.05885e-08	3.67274e-07	1.73132e-07	-1.59930e-08	1.57139e-07	-1.01099e-07	3.42493e-08	-6.68499e-08	-1.54762e-09	4.92010e-10	-1.05561e-09	2.30718e-07	-4.93970e-08	1.81321e-07
5.259	1.25542e-06	-1.42389e-07	1.11303e-06	1.83660e-07	-3.09133e-08	1.52747e-07	3.62388e-07	-7.65476e-08	2.85840e-07	4.21795e-07	-5.10645e-08	3.70731e-07	1.76529e-07	-1.63068e-08	1.60222e-07	-1.01246e-07	3.42990e-08	-6.69467e-08	-8.85856e-10	2.81625e-10	-6.04231e-10	2.33021e-07	-4.98902e-08	1.83131e-07
5.284	1.26258e-06	-1.43202e-07	1.11938e-06	1.85527e-07	-3.12276e-08	1.54300e-07	3.65076e-07	-7.71153e-08	2.87960e-07	4.25736e-07	-5.15416e-08	3.74194e-07	1.79942e-07	-1.66222e-08	1.63320e-07	-1.01390e-07	3.43480e-08	-6.70424e-08	-2.20259e-10	7.00231e-11	-1.50236e-10	2.35332e-07	-5.03850e-08	1.84947e-07
5.308	1.26975e-06	-1.44015e-07	1.12573e-06	1.87402e-07	-3.15431e-08	1.55859e-07	3.67767e-07	-7.76838e-08	2.90083e-07	4.29686e-07	-5.20198e-08	3.77666e-07	1.83372e-07	-1.69390e-08	1.66433e-07	-1.01533e-07	3.43963e-08	-6.71368e-08	4.49133e-10	-1.42785e-10	3.06348e-10	2.37651e-07	-5.08815e-08	1.86770e-07
5.333	1.27692e-06	-1.44828e-07	1.13209e-06	1.89284e-07	-3.18598e-08	1.57424e-07	3.70463e-07	-7.82532e-08	2.92210e-07	4.33644e-07	-5.24989e-08	3.81145e-07	1.86818e-07	-1.72573e-08	1.69561e-07	-1.01674e-07	3.44441e-08	-6.72301e-08	1.12229e-09	-3.56789e-10	7.65496e-10	2.39977e-07	-5.13795e-08	1.88598e-07
5.358	1.28409e-06	-1.45642e-07	1.13845e-06	1.91172e-07	-3.21778e-08	1.58995e-07	3.73162e-07	-7.88235e-08	2.94339e-07	4.37610e-07	-5.29791e-08	3.84631e-07	1.90280e-07	-1.75772e-08	1.72703e-07	-1.01813e-07	3.44913e-08	-6.73222e-08	1.79916e-09	-5.71978e-10	1.22719e-09	2.42311e-07	-5.18791e-08	1.90432e-07
5.382	1.29127e-06	-1.46456e-07	1.14481e-06	1.93069e-07	-3.24969e-08	1.60572e-07	3.75866e-07	-7.93945e-08	2.96471e-07	4.41584e-07	-5.34603e-08	3.88124e-07	1.93759e-07	-1.78985e-08	1.75860e-07	-1.01951e-07	3.45379e-08	-6.74131e-08	2.47973e-09	-7.88340e-10	1.69139e-09	2.44651e-07	-5.23802e-08	1.92271e-07
5.407	1.29844e-06	-1.47269e-07	1.15117e-06	1.94972e-07	-3.28173e-08	1.62155e-07	3.78573e-07	-7.99664e-08	2.98607e-07	4.45567e-07	-5.39424e-08	3.91624e-07	1.97253e-07	-1.82213e-08	1.79032e-07	-1.02087e-07	3.45839e-08	-6.75029e-08	3.16396e-09	-1.00586e-09	2.15810e-09	2.46999e-07	-5.28830e-08	1.94117e-07
5.431	1.30562e-06	-1.48083e-07	1.15754e-06	1.96882e-07	-3.31388e-08	1.63743e-07	3.81284e-07	-8.05390e-08	3.00745e-07	4.49557e-07	-5.44255e-08	3.95132e-07	2.00763e-07	-1.85455e-08	1.82217e-07	-1.02221e-07	3.46293e-08	-6.75915e-08	3.85181e-09	-1.22454e-09	2.62727e-09	2.49355e-07	-5.33872e-08	1.95968e-07
5.456	1.31280e-06	-1.48898e-07	1.16390e-06	1.98800e-07	-3.34615e-08	1.65338e-07	3.83999e-07	-8.11125e-08	3.02886e-07	4.53555e-07	-5.49096e-08	3.98646e-07	2.04289e-07	-1.88712e-08	1.85417e-07	-1.02353e-07	3.46741e-08	-6.76790e-08	4.54324e-09	-1.44436e-09	3.09889e-09	2.51717e-07	-5.38930e-08	1.97824e-07
5.480	1.31998e-06	-1.49712e-07	1.17026e-06	2.00724e-07	-3.37855e-08	1.66938e-07	3.86717e-07	-8.16866e-08	3.05030e-07	4.57561e-07	-5.53945e-08	4.02167e-07	2.07830e-07	-1.91983e-08	1.88631e-07	-1.02484e-07	3.47184e-08	-6.77654e-08	5.23823e-09	-1.66530e-09	3.57293e-09	2.54087e-07	-5.44003e-08	1.99686e-07
5.505	1.32716e-06	-1.50526e-07	1.17663e-06	2.02655e-07	-3.41105e-08	1.68545e-07	3.89438e-07	-8.22615e-08	3.07177e-07	4.61574e-07	-5.58803e-08	4.05694e-07	2.11386e-07	-1.95268e-08	1.91859e-07	-1.02613e-07	3.47621e-08	-6.78506e-08	5.93673e-09	-1.88737e-09	4.04937e-09	2.56463e-07	-5.49091e-08	2.01554e-07
5.530	1.33434e-06	-1.51341e-07	1.18300e-06	2.04594e-07	-3.44368e-08	1.70157e-07	3.92163e-07	-8.28371e-08	3.09326e-07	4.65594e-07	-5.63671e-08	4.09227e-07	2.14958e-07	-1.98567e-08	1.95101e-07	-1.02740e-07	3.48052e-08	-6.79348e-08	6.63871e-09	-2.11053e-09	4.52818e-09	2.58847e-07	-5.54194e-08	2.03427e-07
5.554	1.34152e-06	-1.52155e-07	1.18936e-06	2.06539e-07	-3.47642e-08	1.71774e-07	3.94892e-07	-8.34134e-08	3.11478e-07	4.69622e-07	-5.68547e-08	4.12767e-07	2.18545e-07	-2.01881e-08	1.98357e-07	-1.02866e-07	3.48478e-08	-6.80179e-08	7.34414e-09	-2.33480e-09	5.00934e-09	2.61237e-07	-5.59312e-08	2.05306e-07
5.579	1.34870e-06	-1.52969e-07	1.19573e-06	2.08491e-07	-3.50927e-08	1.73398e-07	3.97623e-07	-8.39903e-08	3.13633e-07	4.73656e-07	-5.73431e-08	4.16313e-07	2.22147e-07	-2.05208e-08	2.01626e-07	-1.02990e-07	3.48898e-08	-6.81000e-08	8.05297e-09	-2.56014e-09	5.49282e-09	2.63634e-07	-5.64444e-08	2.07190e-07
5.603	1.35588e-06	-1.53784e-07	1.20209e-06	2.10449e-07	-3.54224e-08	1.75027e-07	4.00358e-07	-8.45680e-08	3.15790e-07	4.77698e-07	-5.78323e-08	4.19865e-07	2.25763e-07	-2.08549e-08	2.04908e-07	-1.03112e-07	3.49313e-08	-6.81809e-08	8.76517e-09	-2.78656e-09	5.97861e-09	2.66038e-07	-5.69591e-08	2.09079e-07
5.628	1.36306e-06	-1.54598e-07	1.20846e-06	2.12415e-07	-3.57532e-08	1.76661e-07	4.03095e-07	-8.51462e-08	3.17949e-07	4.81746e-07	-5.83224e-08	4.23423e-07	2.29395e-07	-2.11903e-08	2.08204e-07	-1.03233e-07	3.49722e-08	-6.82609e-08	9.48071e-09	-3.01404e-09	6.46667e-09	2.68449e-07	-5.74752e-08	2.10973e-07
5.652	1.37024e-06	-1.55413e-07	1.21483e-06	2.14387e-07	-3.60851e-08	1.78302e-07	4.05836e-07	-8.57251e-08	3.20110e-07	4.85800e-07	-5.88133e-08	4.26987e-07	2.33040e-07	-2.15271e-08	2.11513e-07	-1.03352e-07	3.50126e-08	-6.83398e-08	1.01995e-08	-3.24257e-09	6.95698e-09	2.70866e-07	-5.79928e-08	2.12873e-07
5.677	1.37742e-06	-1.56227e-07	1.22119e-06	2.16365e-07	-3.64182e-08	1.79947e-07	4.08579e-07	-8.63045e-08	3.22274e-07	4.89861e-07	-5.93049e-08	4.30556e-07	2.36701e-07	-2.18652e-08	2.14836e-07	-1.03470e-07	3.50525e-08	-6.84176e-08	1.09216e-08	-3.47213e-09	7.44951e-09	2.73289e-07	-5.85117e-08	2.14778e-07
5.702	1.38460e-06	-1.57041e-07	1.22756e-06	2.18351e-07	-3.67524e-08	1.81598e-07	4.11325e-07	-8.68846e-08	3.24440e-07	4.93928e-07	-5.97972e-08	4.34131e-07	2.40376e-07	-2.22047e-08	2.18171e-07	-1.03586e-07	3.50919e-08	-6.84945e-08	1.16470e-08	-3.70272e-09	7.94424e-09	2.75720e-07	-5.90320e-08	2.16688e-07
5.726	1.39178e-06	-1.57855e-07	1.23392e-06	2.20343e-07	-3.70876e-08	1.83255e-07	4.14073e-07	-8.74652e-08	3.26608e-07	4.98001e-07	-6.02903e-08	4.37711e-07	2.44064e-07	-2.25455e-08	2.21519e-07	-1.03701e-07	3.51308e-08	-6.85704e-08	1.23755e-08	-3.93433e-09	8.44115e-09	2.78156e-07	-5.95537e-08	2.18603e-07
5.751	1.39895e-06	-1.58669e-07	1.24028e-06	2.22341e-07	-3.74240e-08	1.84917e-07	4.16825e-07	-8.80463e-08	3.28778e-07	5.02080e-07	-6.07842e-08	4.41296e-07	2.47767e-07	-2.28875e-08	2.24880e-07	-1.03814e-07	3.51692e-08	-6.86453e-08	1.31071e-08	-4.16693e-09	8.94021e-09	2.80599e-07	-6.00767e-08	2.20523e-07
5.775	1.40613e-06	-1.59483e-07	1.24665e-06	2.24346e-07	-3.77614e-08	1.86584e-07	4.19578e-07	-8.86280e-08	3.30950e-07	5.06165e-07	-6.12787e-08	4.44886e-07	2.51484e-07	-2.32308e-08	2.28253e-07	-1.03926e-07	3.52070e-08	-6.87192e-08	1.38419e-08	-4.40053e-09	9.44138e-09	2.83048e-07	-6.06011e-08	2.22447e-07
5.800	1.41330e-06	-1.60297e-07	1.25301e-06	2.26357e-07	-3.80999e-08	1.88257e-07	4.22334e-07	-8.92102e-08	3.33124e-07	5.10255e-07	-6.17739e-08	4.48481e-07	2.55215e-07	-2.35755e-08	2.31639e-07	-1.04037e-07	3.52444e-08	-6.87922e-08	1.45798e-08	-4.63510e-09	9.94466e-09	2.85504e-07	-6.11268e-08	2.24377e-07
5.825	1.42047e-06	-1.61110e-07	1.25936e-06	2.28374e-07	-3.84395e-08	1.89935e-07	4.25093e-07	-8.97928e-08	3.35300e-07	5.14351e-07	-6.22697e-08	4.52081e-07	2.58959e-07	-2.39213e-08	2.35037e-07	-1.04146e-07	3.52813e-08	-6.88642e-08	1.53206e-08	-4.87063e-09	1.04500e-08	2.87966e-07	-6.16539e-08	2.26312e-07
5.849	1.42764e-06	-1.61923e-07	1.26572e-06	2.30398e-07	-3.87801e-08	1.91618e-07	4.27853e-07	-9.03759e-08	3.37478e-07	5.18452e-07	-6.27662e-08	4.55686e-07	2.62716e-07	-2.42684e-08	2.38448e-07	-1.04253e-07	3.53178e-08	-6.89353e-08	1.60645e-08	-5.10712e-09	1.09574e-08	2.90433e-07	-6.21822e-08	2.28251e-07
5.874	1.43481e-06	-1.62736e-07	1.27208e-06	2.32428e-07	-3.91218e-08	1.93306e-07	4.30616e-07	-9.09595e-08	3.39657e-07	5.22558e-07	-6.32633e-08	4.59295e-07	2.66487e-07	-2.46168e-08	2.41871e-07	-1.04359e-07	3.53537e-08	-6.90055e-08	1.68114e-08	-5.34456e-09	1.14668e-08	2.92907e-07	-6.27118e-08	2.30195e-07
5.898	1.44198e-06	-1.63549e-07	1.27843e-06	2.34464e-07	-3.94645e-08	1.94999e-07	4.33381e-07	-9.15435e-08	3.41837e-07	5.26669e-07	-6.37611e-08	4.62908e-07	2.70272e-07	-2.49663e-08	2.45305e-07	-1.04464e-07	3.53892e-08	-6.90748e-08	1.75611e-08	-5.58292e-09	1.19782e-08	2.95387e-07	-6.32427e-08	2.32144e-07
5.923	1.44914e-06	-1.64362e-07	1.28478e-06	2.36506e-07	-3.98082e-08	1.96698e-07	4.36148e-07	-9.21279e-08	3.44020e-07	5.30785e-07	-6.42594e-08	4.66526e-07	2.74069e-07	-2.53171e-08	2.48752e-07	-1.04568e-07	3.54243e-08	-6.91432e-08	1.83138e-08	-5.82220e-09	1.24916e-08	2.97872e-07	-6.37749e-08	2.34097e-07
5.947	1.45630e-06	-1.65174e-07	1.29113e-06	2.38554e-07	-4.01530e-08	1.98401e-07	4.38916e-07	-9.27127e-08	3.46204e-07	5.34906e-07	-6.47582e-08	4.70148e-07	2.77879e-07	-2.56691e-08	2.52210e-07	-1.04670e-07	3.54589e-08	-6.92108e-08	1.90693e-08	-6.06238e-09	1.30069e-08	3.00363e-07	-6.43083e-08	2.36055e-07
5.972	1.46346e-06	-1.65985e-07	1.29747e-06	2.40609e-07	-4.04988e-08	2.00110e-07	4.41687e-07	-9.32979e-08	3.48389e-07	5.39031e-07	-6.52577e-08	4.73774e-07	2.81702e-07	-2.60222e-08	2.55680e-07	-1.04770e-07	3.54930e-08	-6.92774e-08	1.98276e-08	-6.30346e-09	1.35241e-08	3.02860e-07	-6.48429e-08	2.38018e-07
5.997	1.47061e-06	-1.66797e-07	1.30381e-06	2.42669e-07	-4.08456e-08	2.01824e-07	4.44459e-07	-9.38835e-08	3.50575e-07	5.43161e-07	-6.57576e-08	4.77403e-07	2.85538e-07	-2.63765e-08	2.59161e-07	-1.04870e-07	3.55268e-08	-6.93433e-08	2.05887e-08	-6.54541e-09	1.40433e-08	3.05363e-07	-6.53787e-08	2.39984e-07
6.021	1.47776e-06	-1.67608e-07	1.31015e-06	2.44735e-07	-4.11934e-08	2.03542e-07	4.47232e-07	-9.44693e-08	3.52763e-07	5.47295e-07	-6.62581e-08	4.81037e-07	2.89386e-07	-2.67320e-08	2.62654e-07	-1.04968e-07	3.55601e-08	-6.94083e-08	2.13525e-08	-6.78824e-09	1.45643e-08	3.07872e-07	-6.59158e-08	2.41956e-07
6.046	1.48491e-06	-1.68418e-07	1.31649e-06	2.46807e-07	-4.15421e-08	2.05265e-07	4.50007e-07	-9.50555e-08	3.54952e-07	5.51433e-07	-6.67590e-08	4.84674e-07	2.93246e-07	-2.70886e-08	2.66157e-07	-1.05065e-07	3.55929e-08	-6.94724e-08	2.21190e-08	-7.03192e-09	1.50871e-08	3.10385e-07	-6.64540e-08	2.43931e-07
6.070	1.49205e-06	-1.69229e-07	1.32282e-06	2.48885e-07	-4.18919e-08	2.06993e-07	4.52784e-07	-9.56420e-08	3.57142e-07	5.55574e-07	-6.72605e-08	4.88314e-07	2.97119e-07	-2.74464e-08	2.69672e-07	-1.05161e-07	3.56254e-08	-6.95358e-08	2.28881e-08	-7.27644e-09	1.56117e-08	3.12905e-07	-6.69933e-08	2.45911e-07
6.095	1.49919e-06	-1.70038e-07	1.32915e-06	2.50969e-07	-4.22426e-08	2.08726e-07	4.55562e-07	-9.62288e-08	3.59333e-07	5.59720e-07	-6.77623e-08	4.91958e-07	3.01003e-07	-2.78052e-08	2.73198e-07	-1.05256e-07	3.56575e-08	-6.95984e-08	2.36599e-08	-7.52180e-09	1.61381e-08	3.15429e-07	-6.75339e-08	2.47895e-07
6.119	1.50633e-06	-1.70848e-07	1.33548e-06	2.53058e-07	-4.25943e-08	2.10464e-07	4.58341e-07	-9.68158e-08	3.61525e-07	5.63869e-07	-6.82647e-08	4.95604e-07	3.04900e-07	-2.81652e-08	2.76735e-07	-1.05349e-07	3.56892e-08	-6.96602e-08	2.44342e-08	-7.76797e-09	1.66663e-08	3.17959e-07	-6.80756e-08	2.49884e-07
6.144	1.51346e-06	-1.71656e-07	1.34180e-06	2.55153e-07	-4.29469e-08	2.12207e-07	4.61121e-07	-9.74031e-08	3.63718e-07	5.68022e-07	-6.87674e-08	4.99254e-07	3.08808e-07	-2.85262e-08	2.80282e-07	-1.05442e-07	3.57204e-08	-6.97213e-08	2.52111e-08	-8.01495e-09	1.71962e-08	3.20495e-07	-6.86184e-08	2.51876e-07
6.169	1.52058e-06	-1.72465e-07	1.34812e-06	2.57254e-07	-4.33005e-08	2.13954e-07	4.63902e-07	-9.79905e-08	3.65912e-07	5.72178e-07	-6.92705e-08	5.02907e-07	3.12728e-07	-2.88883e-08	2.83840e-07	-1.05533e-07	3.57513e-08	-6.97816e-08	2.59905e-08	-8.26272e-09	1.77278e-08	3.23035e-07	-6.91623e-08	2.53873e-07
6.193	1.52770e-06	-1.73272e-07	1.35443e-06	2.59360e-07	-4.36550e-08	2.15705e-07	4.66684e-07	-9.85782e-08	3.68106e-07	5.76337e-07	-6.97741e-08	5.06563e-07	3.16660e-07	-2.92515e-08	2.87409e-07	-1.05623e-07	3.57818e-08	-6.98412e-08	2.67723e-08	-8.51127e-09	1.82610e-08	3.25580e-07	-6.97073e-08	2.55873e-07
6.218	1.53482e-06	-1.74080e-07	1.36074e-06	2.61472e-07	-4.40104e-08	2.17461e-07	4.69468e-07	-9.91661e-08	3.70301e-07	5.80499e-07	-7.02779e-08	5.10221e-07	3.20603e-07	-2.96157e-08	2.90987e-07	-1.05712e-07	3.58120e-08	-6.99000e-08	2.75565e-08	-8.76059e-09	1.87960e-08	3.28131e-07	-7.02533e-08	2.57878e-07
6.242	1.54193e-06	-1.74886e-07	1.36705e-06	2.63589e-07	-4.43668e-08	2.19222e-07	4.72251e-07	-9.97542e-08	3.72497e-07	5.84664e-07	-7.07822e-08	5.13882e-07	3.24557e-07	-2.99810e-08	2.94576e-07	-1.05800e-07	3.58418e-08	-6.99582e-08	2.83431e-08	-9.01066e-09	1.93325e-08	3.30686e-07	-7.08005e-08	2.59886e-07
6.267	1.54904e-06	-1.75692e-07	1.37335e-06	2.65711e-07	-4.47240e-08	2.20987e-07	4.75036e-07	-1.00342e-07	3.74694e-07	5.88831e-07	-7.12867e-08	5.17545e-07	3.28522e-07	-3.03472e-08	2.98175e-07	-1.05887e-07	3.58712e-08	-7.00156e-08	2.91321e-08	-9.26148e-09	1.98706e-08	3.33247e-07	-7.13487e-08	2.61898e-07
6.291	1.55614e-06	-1.76498e-07	1.37964e-06	2.67839e-07	-4.50822e-08	2.22757e-07	4.77821e-07	-1.00931e-07	3.76891e-07	5.93002e-07	-7.17916e-08	5.21210e-07	3.32498e-07	-3.07145e-08	3.01783e-07	-1.05973e-07	3.59003e-08	-7.00724e-08	2.99233e-08	-9.51302e-09	2.04103e-08	3.35812e-07	-7.18979e-08	2.63914e-07
6.316	1.56324e-06	-1.77302e-07	1.38593e-06	2.69972e-07	-4.54412e-08	2.24531e-07	4.80607e-07	-1.01519e-07	3.79088e-07	5.97174e-07	-7.22967e-08	5.24877e-07	3.36485e-07	-3.10828e-08	3.05402e-07	-1.06058e-07	3.59291e-08	-7.01286e-08	3.07168e-08	-9.76528e-09	2.09515e-08	3.38382e-07	-7.24481e-08	2.65934e-07
6.341	1.57032e-06	-1.78106e-07	1.39222e-06	2.72111e-07	-4.58011e-08	2.26309e-07	4.83393e-07	-1.02108e-07	3.81286e-07	6.01349e-07	-7.28021e-08	5.28547e-07	3.40482e-07	-3.14520e-08	3.09030e-07	-1.06142e-07	3.59575e-08	-7.01841e-08	3.15125e-08	-1.00182e-08	2.14943e-08	3.40957e-07	-7.29993e-08	2.67957e-07
6.365	1.57741e-06	-1.78910e-07	1.39850e-06	2.74254e-07	-4.61619e-08	2.28092e-07	4.86180e-07	-1.02696e-07	3.83483e-07	6.05526e-07	-7.33078e-08	5.32218e-07	3.44490e-07	-3.18222e-08	3.12667e-07	-1.06225e-07	3.59857e-08	-7.02389e-08	3.23104e-08	-1.02719e-08	2.20385e-08	3.43536e-07	-7.35515e-08	2.69984e-07
6.390	1.58449e-06	-1.79712e-07	1.40477e-06	2.76402e-07	-4.65235e-08	2.29879e-07	4.88966e-07	-1.03285e-07	3.85682e-07	6.09704e-07	-7.38137e-08	5.35891e-07	3.48508e-07	-3.21934e-08	3.16314e-07	-1.06307e-07	3.60135e-08	-7.02932e-08	3.31104e-08	-1.05262e-08	2.25842e-08	3.46120e-07	-7.41047e-08	2.72015e-07
6.414	1.59156e-06	-1.80514e-07	1.41104e-06	2.78556e-07	-4.68860e-08	2.31670e-07	4.91753e-07	-1.03874e-07	3.87880e-07	6.13885e-07	-7.43198e-08	5.39565e-07	3.52536e-07	-3.25655e-08	3.19970e-07	-1.06388e-07	3.60409e-08	-7.03469e-08	3.39125e-08	-1.07812e-08	2.31313e-08	3.48708e-07	-7.46589e-08	2.74049e-07
6.439	1.59862e-06	-1.81316e-07	1.41730e-06	2.80714e-07	-4.72493e-08	2.33465e-07	4.94540e-07	-1.04462e-07	3.90078e-07	6.18067e-07	-7.48261e-08	5.43241e-07	3.56574e-07	-3.29385e-08	3.23636e-07	-1.06468e-07	3.60681e-08	-7.04000e-08	3.47167e-08	-1.10369e-08	2.36798e-08	3.51301e-07	-7.52140e-08	2.76087e-07
6.463	1.60568e-06	-1.82116e-07	1.42356e-06	2.82878e-07	-4.76134e-08	2.35264e-07	4.97327e-07	-1.05051e-07	3.92276e-07	6.22251e-07	-7.53326e-08	5.46918e-07	3.60622e-07	-3.33125e-08	3.27310e-07	-1.06548e-07	3.60950e-08	-7.04525e-08	3.55229e-08	-1.12932e-08	2.42297e-08	3.53897e-07	-7.57700e-08	2.78127e-07
6.488	1.61273e-06	-1.82916e-07	1.42981e-06	2.85046e-07	-4.79784e-08	2.37068e-07	5.00114e-07	-1.05640e-07	3.94475e-07	6.26435e-07	-7.58392e-08	5.50596e-07	3.64680e-07	-3.36873e-08	3.30993e-07	-1.06626e-07	3.61217e-08	-7.05044e-08	3.63310e-08	-1.15501e-08	2.47809e-08	3.56499e-07	-7.63269e-08	2.80172e-07
6.513	1.61977e-06	-1.83714e-07	1.43606e-06	2.87219e-07	-4.83442e-08	2.38875e-07	5.02901e-07	-1.06228e-07	3.96673e-07	6.30621e-07	-7.63460e-08	5.54275e-07	3.68747e-07	-3.40630e-08	3.34684e-07	-1.06704e-07	3.61480e-08	-7.05559e-08	3.71411e-08	-1.18076e-08	2.53334e-08	3.59104e-07	-7.68847e-08	2.82219e-07
6.537	1.62681e-06	-1.84512e-07	1.44229e-06	2.89397e-07	-4.87107e-08	2.40686e-07	5.05687e-07	-1.06817e-07	3.98870e-07	6.34808e-07	-7.68529e-08	5.57956e-07	3.72824e-07	-3.44396e-08	3.38384e-07	-1.06781e-07	3.61741e-08	-7.06068e-08	3.79530e-08	-1.20658e-08	2.58872e-08	3.61713e-07	-7.74434e-08	2.84270e-07
6.562	1.63383e-06	-1.85310e-07	1.44852e-06	2.91580e-07	-4.90781e-08	2.42502e-07	5.08473e-07	-1.07405e-07	4.01068e-07	6.38996e-07	-7.73599e-08	5.61636e-07	3.76910e-07	-3.48171e-08	3.42093e-07	-1.06857e-07	3.61999e-08	-7.06572e-08	3.87668e-08	-1.23245e-08	2.64423e-08	3.64327e-07	-7.80029e-08	2.86324e-07
6.586	1.64085e-06	-1.86106e-07	1.45475e-06	2.93767e-07	-4.94462e-08	2.44321e-07	5.11259e-07	-1.07994e-07	4.03265e-07	6.43185e-07	-7.78670e-08	5.65318e-07	3.81005e-07	-3.51953e-08	3.45809e-07	-1.06933e-07	3.62255e-08	-7.07071e-08	3.95824e-08	-1.25838e-08	2.69986e-08	3.66944e-07	-7.85633e-08	2.88381e-07
6.611	1.64787e-06	-1.86901e-07	1.46097e-06	2.95959e-07	-4.98151e-08	2.46143e-07	5.14044e-07	-1.08582e-07	4.05462e-07	6.47374e-07	-7.83742e-08	5.69000e-07	3.85109e-07	-3.55744e-08	3.49534e-07	-1.07007e-07	3.62508e-08	-7.07566e-08	4.03998e-08	-1.28436e-08	2.75562e-08	3.69566e-07	-7.91246e-08	2.90441e-07
6.636	1.65487e-06	-1.87696e-07	1.46718e-06	2.98155e-07	-5.01848e-08	2.47970e-07	5.16828e-07	-1.09170e-07	4.07658e-07	6.51563e-07	-7.88813e-08	5.72682e-07	3.89221e-07	-3.59543e-08	3.53267e-07	-1.07082e-07	3.62760e-08	-7.08056e-08	4.12189e-08	-1.31040e-08	2.81148e-08	3.72191e-07	-7.96866e-08	2.92504e-07
6.660	1.66187e-06	-1.88489e-07	1.47338e-06	3.00355e-07	-5.05552e-08	2.49800e-07	5.19612e-07	-1.09758e-07	4.09854e-07	6.55753e-07	-7.93886e-08	5.76364e-07	3.93343e-07	-3.63351e-08	3.57008e-07	-1.07155e-07	3.63008e-08	-7.08541e-08	4.20396e-08	-1.33650e-08	2.86747e-08	3.74820e-07	-8.02494e-08	2.94570e-07
6.685	1.66885e-06	-1.89282e-07	1.47957e-06	3.02560e-07	-5.09264e-08	2.51634e-07	5.22395e-07	-1.10346e-07	4.12049e-07	6.59943e-07	-7.98958e-08	5.80047e-07	3.97473e-07	-3.67166e-08	3.60756e-07	-1.07228e-07	3.63255e-08	-7.09023e-08	4.28620e-08	-1.36264e-08	2.92356e-08	3.77452e-07	-8.08131e-08	2.96639e-07
6.709	1.67583e-06	-1.90073e-07	1.48576e-06	3.04770e-07	-5.12982e-08	2.53472e-07	5.25177e-07	-1.10934e-07	4.14243e-07	6.64132e-07	-8.04030e-08	5.83729e-07	4.01611e-07	-3.70988e-08	3.64512e-07	-1.07300e-07	3.63499e-08	-7.09500e-08	4.36860e-08	-1.38884e-08	2.97977e-08	3.80088e-07	-8.13774e-08	2.98711e-07
6.734	1.68280e-06	-1.90864e-07	1.49194e-06	3.06983e-07	-5.16708e-08	2.55313e-07	5.27958e-07	-1.11521e-07	4.16437e-07	6.68322e-07	-8.09102e-08	5.87412e-07	4.05757e-07	-3.74818e-08	3.68275e-07	-1.07372e-07	3.63742e-08	-7.09973e-08	4.45116e-08	-1.41508e-08	3.03608e-08	3.82728e-07	-8.19426e-08	3.00785e-07
6.758	1.68976e-06	-1.91653e-07	1.49811e-06	3.09201e-07	-5.20441e-08	2.57157e-07	5.30738e-07	-1.12108e-07	4.18629e-07	6.72511e-07	-8.14174e-08	5.91094e-07	4.09912e-07	-3.78656e-08	3.72046e-07	-1.07443e-07	3.63983e-08	-7.10443e-08	4.53387e-08	-1.44138e-08	3.09249e-08	3.85371e-07	-8.25085e-08	3.02862e-07
6.783	1.69672e-06	-1.92442e-07	1.50427e-06	3.11423e-07	-5.24181e-08	2.59005e-07	5.33516e-07	-1.12695e-07	4.20821e-07	6.76700e-07	-8.19244e-08	5.94775e-07	4.14074e-07	-3.82501e-08	3.75824e-07	-1.07513e-07	3.64221e-08	-7.10909e-08	4.61672e-08	-1.46772e-08	3.14900e-08	3.88017e-07	-8.30751e-08	3.04942e-07
6.808	1.70366e-06	-1.93229e-07	1.51043e-06	3.13649e-07	-5.27928e-08	2.60856e-07	5.36294e-07	-1.13282e-07	4.23012e-07	6.80887e-07	-8.24314e-08	5.98456e-07	4.18244e-07	-3.86353e-08	3.79608e-07	-1.07583e-07	3.64458e-08	-7.11371e-08	4.69972e-08	-1.49410e-08	3.20562e-08	3.90667e-07	-8.36424e-08	3.07025e-07
6.832	1.71059e-06	-1.94015e-07	1.51658e-06	3.15879e-07	-5.31682e-08	2.62711e-07	5.39070e-07	-1.13868e-07	4.25202e-07	6.85074e-07	-8.29383e-08	6.02136e-07	4.22421e-07	-3.90212e-08	3.83400e-07	-1.07652e-07	3.64694e-08	-7.11831e-08	4.78286e-08	-1.52053e-08	3.26232e-08	3.93320e-07	-8.42104e-08	3.09109e-07
6.857	1.71751e-06	-1.94801e-07	1.52271e-06	3.18113e-07	-5.35442e-08	2.64569e-07	5.41845e-07	-1.14454e-07	4.27390e-07	6.89260e-07	-8.34451e-08	6.05815e-07	4.26606e-07	-3.94077e-08	3.87198e-07	-1.07721e-07	3.64927e-08	-7.12287e-08	4.86613e-08	-1.54701e-08	3.31912e-08	3.95976e-07	-8.47790e-08	3.11197e-07
6.881	1.72443e-06	-1.95585e-07	1.52884e-06	3.20351e-07	-5.39209e-08	2.66430e-07	5.44618e-07	-1.15040e-07	4.29578e-07	6.93445e-07	-8.39518e-08	6.09493e-07	4.30798e-07	-3.97950e-08	3.91003e-07	-1.07790e-07	3.65160e-08	-7.12740e-08	4.94953e-08	-1.57352e-08	3.37601e-08	3.98635e-07	-8.53483e-08	3.13287e-07
6.906	1.73133e-06	-1.96368e-07	1.53496e-06	3.22593e-07	-5.42982e-08	2.68295e-07	5.47390e-07	-1.15626e-07	4.31764e-07	6.97629e-07	-8.44582e-08	6.13171e-07	4.34997e-07	-4.01829e-08	3.94814e-07	-1.07858e-07	3.65390e-08	-7.13191e-08	5.03305e-08	-1.60007e-08	3.43298e-08	4.01297e-07	-8.59183e-08	3.15379e-07
6.930	1.73822e-06	-1.97149e-07	1.54107e-06	3.24838e-07	-5.46761e-08	2.70162e-07	5.50159e-07	-1.16211e-07	4.33949e-07	7.01811e-07	-8.49645e-08	6.16846e-07	4.39203e-07	-4.05714e-08	3.98632e-07	-1.07926e-07	3.65620e-08	-7.13639e-08	5.11670e-08	-1.62667e-08	3.49004e-08	4.03962e-07	-8.64889e-08	3.17473e-07
6.955	1.74510e-06	-1.97930e-07	1.54717e-06	3.27087e-07	-5.50547e-08	2.72033e-07	5.52928e-07	-1.16795e-07	4.36132e-07	7.05991e-07	-8.54707e-08	6.20521e-07	4.43416e-07	-4.09606e-08	4.02456e-07	-1.07993e-07	3.65848e-08	-7.14084e-08	5.20047e-08	-1.65330e-08	3.54717e-08	4.06630e-07	-8.70601e-08	3.19570e-07
6.980	1.75198e-06	-1.98709e-07	1.55327e-06	3.29340e-07	-5.54339e-08	2.73906e-07	5.55694e-07	-1.17380e-07	4.38314e-07	7.10170e-07	-8.59766e-08	6.24194e-07	4.47636e-07	-4.13504e-08	4.06285e-07	-1.08060e-07	3.66075e-08	-7.14528e-08	5.28435e-08	-1.67996e-08	3.60439e-08	4.09301e-07	-8.76319e-08	3.21669e-07
7.004	1.75884e-06	-1.99487e-07	1.55935e-06	3.31597e-07	-5.58137e-08	2.75783e-07	5.58458e-07	-1.17964e-07	4.40494e-07	7.14347e-07	-8.64822e-08	6.27865e-07	4.51862e-07	-4.17407e-08	4.10121e-07	-1.08127e-07	3.66301e-08	-7.14969e-08	5.36834e-08	-1.70667e-08	3.66167e-08	4.11974e-07	-8.82043e-08	3.23770e-07
7.029	1.76569e-06	-2.00264e-07	1.56542e-06	3.33856e-07	-5.61940e-08	2.77662e-07	5.61220e-07	-1.18547e-07	4.42673e-07	7.18522e-07	-8.69876e-08	6.31534e-07	4.56094e-07	-4.21317e-08	4.13962e-07	-1.08193e-07	3.66526e-08	-7.15408e-08	5.45244e-08	-1.73340e-08	3.71903e-08	4.14650e-07	-8.87772e-08	3.25873e-07
7.053	1.77252e-06	-2.01040e-07	1.57148e-06	3.36120e-07	-5.65750e-08	2.79545e-07	5.63981e-07	-1.19130e-07	4.44850e-07	7.22694e-07	-8.74928e-08	6.35202e-07	4.60332e-07	-4.25232e-08	4.17809e-07	-1.08260e-07	3.66751e-08	-7.15846e-08	5.53663e-08	-1.76017e-08	3.77646e-08	4.17329e-07	-8.93507e-08	3.27978e-07
7.078	1.77935e-06	-2.01814e-07	1.57754e-06	3.38386e-07	-5.69565e-08	2.81430e-07	5.66738e-07	-1.19713e-07	4.47026e-07	7.26865e-07	-8.79977e-08	6.38867e-07	4.64577e-07	-4.29153e-08	4.21661e-07	-1.08326e-07	3.66974e-08	-7.16282e-08	5.62092e-08	-1.78697e-08	3.83396e-08	4.20010e-07	-8.99247e-08	3.30085e-07
7.102	1.78617e-06	-2.02587e-07	1.58358e-06	3.40656e-07	-5.73386e-08	2.83318e-07	5.69494e-07	-1.20295e-07	4.49199e-07	7.31032e-07	-8.85022e-08	6.42530e-07	4.68827e-07	-4.33079e-08	4.25519e-07	-1.08391e-07	3.67196e-08	-7.16716e-08	5.70531e-08	-1.81379e-08	3.89152e-08	4.22693e-07	-9.04992e-08	3.32194e-07
7.127	1.79297e-06	-2.03359e-07	1.58961e-06	3.42930e-07	-5.77212e-08	2.85208e-07	5.72247e-07	-1.20876e-07	4.51371e-07	7.35197e-07	-8.90065e-08	6.46191e-07	4.73083e-07	-4.37010e-08	4.29382e-07	-1.08457e-07	3.67418e-08	-7.17149e-08	5.78978e-08	-1.84065e-08	3.94913e-08	4.25379e-07	-9.10742e-08	3.34305e-07
7.152	1.79976e-06	-2.04129e-07	1.59563e-06	3.45206e-07	-5.81044e-08	2.87102e-07	5.74998e-07	-1.21457e-07	4.53541e-07	7.39360e-07	-8.95104e-08	6.49849e-07	4.77344e-07	-4.40947e-08	4.33249e-07	-1.08522e-07	3.67640e-08	-7.17582e-08	5.87434e-08	-1.86753e-08	4.00681e-08	4.28067e-07	-9.16498e-08	3.36417e-07
7.176	1.80654e-06	-2.04898e-07	1.60164e-06	3.47486e-07	-5.84881e-08	2.88997e-07	5.77746e-07	-1.22038e-07	4.55708e-07	7.43519e-07	-9.00139e-08	6.53505e-07	4.81611e-07	-4.44888e-08	4.37122e-07	-1.08587e-07	3.67861e-08	-7.18013e-08	5.95897e-08	-1.89444e-08	4.06454e-08	4.30757e-07	-9.22257e-08	3.38531e-07
7.201	1.81331e-06	-2.05666e-07	1.60764e-06	3.49768e-07	-5.88723e-08	2.90896e-07	5.80492e-07	-1.22618e-07	4.57874e-07	7.47675e-07	-9.05171e-08	6.57158e-07	4.85883e-07	-4.48834e-08	4.40999e-07	-1.08652e-07	3.68081e-08	-7.18443e-08	6.04368e-08	-1.92137e-08	4.12232e-08	4.33449e-07	-9.28021e-08	3.40647e-07
7.225	1.82006e-06	-2.06432e-07	1.61363e-06	3.52054e-07	-5.92570e-08	2.92797e-07	5.83234e-07	-1.23197e-07	4.60037e-07	7.51828e-07	-9.10198e-08	6.60808e-07	4.90160e-07	-4.52785e-08	4.44881e-07	-1.08718e-07	3.68302e-08	-7.18873e-08	6.12847e-08	-1.94832e-08	4.18015e-08	4.36144e-07	-9.33790e-08	3.42765e-07
7.250	1.82680e-06	-2.07196e-07	1.61961e-06	3.54342e-07	-5.96421e-08	2.94700e-07	5.85974e-07	-1.23776e-07	4.62198e-07	7.55977e-07	-9.15222e-08	6.64455e-07	4.94442e-07	-4.56741e-08	4.48767e-07	-1.08782e-07	3.68522e-08	-7.19303e-08	6.21332e-08	-1.97530e-08	4.23802e-08	4.38840e-07	-9.39563e-08	3.44884e-07
7.274	1.83353e-06	-2.07960e-07	1.62557e-06	3.56633e-07	-6.00278e-08	2.96606e-07	5.88712e-07	-1.24354e-07	4.64357e-07	7.60123e-07	-9.20241e-08	6.68099e-07	4.98728e-07	-4.60700e-08	4.52658e-07	-1.08847e-07	3.68742e-08	-7.19732e-08	6.29823e-08	-2.00229e-08	4.29594e-08	4.41538e-07	-9.45340e-08	3.47004e-07
7.299	1.84025e-06	-2.08721e-07	1.63153e-06	3.58927e-07	-6.04139e-08	2.98513e-07	5.91446e-07	-1.24932e-07	4.66514e-07	7.64266e-07	-9.25256e-08	6.71740e-07	5.03019e-07	-4.64664e-08	4.56553e-07	-1.08912e-07	3.68962e-08	-7.20162e-08	6.38320e-08	-2.02930e-08	4.35390e-08	4.44238e-07	-9.51120e-08	3.49126e-07
7.324	1.84695e-06	-2.09482e-07	1.63747e-06	3.61224e-07	-6.08005e-08	3.00424e-07	5.94177e-07	-1.25509e-07	4.68668e-07	7.68404e-07	-9.30266e-08	6.75377e-07	5.07315e-07	-4.68632e-08	4.60451e-07	-1.08977e-07	3.69182e-08	-7.20591e-08	6.46822e-08	-2.05633e-08	4.41189e-08	4.46940e-07	-9.56905e-08	3.51249e-07
7.348	1.85364e-06	-2.10240e-07	1.64340e-06	3.63524e-07	-6.11876e-08	3.02336e-07	5.96904e-07	-1.26085e-07	4.70820e-07	7.72538e-07	-9.35272e-08	6.79011e-07	5.11614e-07	-4.72604e-08	4.64354e-07	-1.09042e-07	3.69402e-08	-7.21021e-08	6.55330e-08	-2.08338e-08	4.46992e-08	4.49643e-07	-9.62693e-08	3.53374e-07
7.373	1.86032e-06	-2.10998e-07	1.64932e-06	3.65826e-07	-6.15750e-08	3.04251e-07	5.99629e-07	-1.26660e-07	4.72969e-07	7.76669e-07	-9.40272e-08	6.82641e-07	5.15918e-07	-4.76580e-08	4.68260e-07	-1.09107e-07	3.69623e-08	-7.21451e-08	6.63842e-08	-2.11044e-08	4.52798e-08	4.52348e-07	-9.68484e-08	3.55500e-07
7.397	1.86698e-06	-2.11753e-07	1.65523e-06	3.68130e-07	-6.19629e-08	3.06167e-07	6.02350e-07	-1.27235e-07	4.75115e-07	7.80795e-07	-9.45267e-08	6.86268e-07	5.20226e-07	-4.80559e-08	4.72170e-07	-1.09173e-07	3.69843e-08	-7.21882e-08	6.72358e-08	-2.13751e-08	4.58606e-08	4.55054e-07	-9.74278e-08	3.57627e-07
7.422	1.87363e-06	-2.12508e-07	1.66112e-06	3.70437e-07	-6.23512e-08	3.08086e-07	6.05068e-07	-1.27809e-07	4.77259e-07	7.84916e-07	-9.50256e-08	6.89890e-07	5.24538e-07	-4.84542e-08	4.76083e-07	-1.09238e-07	3.70065e-08	-7.22314e-08	6.80878e-08	-2.16460e-08	4.64418e-08	4.57762e-07	-9.80076e-08	3.59755e-07
7.447	1.88027e-06	-2.13260e-07	1.66701e-06	3.72746e-07	-6.27399e-08	3.10007e-07	6.07782e-07	-1.28383e-07	4.79400e-07	7.89033e-07	-9.55241e-08	6.93509e-07	5.28853e-07	-4.88528e-08	4.80000e-07	-1.09303e-07	3.70286e-08	-7.22747e-08	6.89401e-08	-2.19170e-08	4.70231e-08	4.60472e-07	-9.85876e-08	3.61884e-07
7.471	1.88689e-06	-2.14011e-07	1.67288e-06	3.75058e-07	-6.31290e-08	3.11929e-07	6.10493e-07	-1.28955e-07	4.81538e-07	7.93145e-07	-9.60219e-08	6.97123e-07	5.33171e-07	-4.92517e-08	4.83919e-07	-1.09369e-07	3.70509e-08	-7.23181e-08	6.97927e-08	-2.21880e-08	4.76047e-08	4.63182e-07	-9.91680e-08	3.64014e-07
7.496	1.89350e-06	-2.14760e-07	1.67873e-06	3.77372e-07	-6.35185e-08	3.13853e-07	6.13200e-07	-1.29527e-07	4.83673e-07	7.97252e-07	-9.65191e-08	7.00733e-07	5.37493e-07	-4.96509e-08	4.87842e-07	-1.09435e-07	3.70732e-08	-7.23616e-08	7.06455e-08	-2.24591e-08	4.81864e-08	4.65894e-07	-9.97485e-08	3.66145e-07
7.520	1.90009e-06	-2.15508e-07	1.68458e-06	3.79688e-07	-6.39083e-08	3.15780e-07	6.15904e-07	-1.30098e-07	4.85806e-07	8.01354e-07	-9.70158e-08	7.04339e-07	5.41818e-07	-5.00505e-08	4.91768e-07	-1.09501e-07	3.70955e-08	-7.24053e-08	7.14986e-08	-2.27303e-08	4.87682e-08	4.68607e-07	-1.00329e-07	3.68277e-07
7.545	1.90666e-06	-2.16254e-07	1.69041e-06	3.82006e-07	-6.42985e-08	3.17708e-07	6.18603e-07	-1.30668e-07	4.87935e-07	8.05451e-07	-9.75118e-08	7.07940e-07	5.46146e-07	-5.04503e-08	4.95696e-07	-1.09567e-07	3.71180e-08	-7.24492e-08	7.23518e-08	-2.30016e-08	4.93502e-08	4.71321e-07	-1.00910e-07	3.70410e-07
7.569	1.91323e-06	-2.16998e-07	1.69623e-06	3.84326e-07	-6.46890e-08	3.19637e-07	6.21299e-07	-1.31238e-07	4.90061e-07	8.09543e-07	-9.80071e-08	7.11536e-07	5.50477e-07	-5.08503e-08	4.99626e-07	-1.09634e-07	3.71406e-08	-7.24932e-08	7.32051e-08	-2.32729e-08	4.99322e-08	4.74035e-07	-1.01492e-07	3.72544e-07
7.594	1.91978e-06	-2.17741e-07	1.70203e-06	3.86648e-07	-6.50799e-08	3.21569e-07	6.23990e-07	-1.31806e-07	4.92184e-07	8.13629e-07	-9.85018e-08	7.15128e-07	5.54810e-07	-5.12506e-08	5.03559e-07	-1.09701e-07	3.71633e-08	-7.25375e-08	7.40585e-08	-2.35442e-08	5.05143e-08	4.76751e-07	-1.02073e-07	3.74678e-07
7.619	1.92631e-06	-2.18482e-07	1.70783e-06	3.88972e-07	-6.54711e-08	3.23501e-07	6.26678e-07	-1.32374e-07	4.94304e-07	8.17710e-07	-9.89958e-08	7.18714e-07	5.59146e-07	-5.16511e-08	5.07495e-07	-1.09768e-07	3.71860e-08	-7.25819e-08	7.49119e-08	-2.38155e-08	5.10964e-08	4.79468e-07	-1.02655e-07	3.76813e-07
7.643	1.93282e-06	-2.19221e-07	1.71360e-06	3.91298e-07	-6.58625e-08	3.25436e-07	6.29361e-07	-1.32941e-07	4.96420e-07	8.21785e-07	-9.94891e-08	7.22296e-07	5.63484e-07	-5.20519e-08	5.11432e-07	-1.09836e-07	3.72090e-08	-7.26267e-08	7.57653e-08	-2.40868e-08	5.16785e-08	4.82185e-07	-1.03237e-07	3.78949e-07
7.668	1.93933e-06	-2.19959e-07	1.71937e-06	3.93626e-07	-6.62543e-08	3.27372e-07	6.32040e-07	-1.33506e-07	4.98533e-07	8.25854e-07	-9.99817e-08	7.25872e-07	5.67825e-07	-5.24528e-08	5.15372e-07	-1.09904e-07	3.72320e-08	-7.26716e-08	7.66187e-08	-2.43581e-08	5.22606e-08	4.84903e-07	-1.03819e-07	3.81085e-07
7.692	1.94581e-06	-2.20694e-07	1.72512e-06	3.95955e-07	-6.66464e-08	3.29309e-07	6.34715e-07	-1.34071e-07	5.00643e-07	8.29916e-07	-1.00474e-07	7.29443e-07	5.72167e-07	-5.28539e-08	5.19313e-07	-1.09972e-07	3.72552e-08	-7.27169e-08	7.74720e-08	-2.46294e-08	5.28426e-08	4.87622e-07	-1.04401e-07	3.83221e-07
7.717	1.95228e-06	-2.21428e-07	1.73085e-06	3.98286e-07	-6.70387e-08	3.31247e-07	6.37385e-07	-1.34635e-07	5.02749e-07	8.33973e-07	-1.00965e-07	7.33008e-07	5.76511e-07	-5.32552e-08	5.23256e-07	-1.10041e-07	3.72785e-08	-7.27625e-08	7.83251e-08	-2.49006e-08	5.34245e-08	4.90341e-07	-1.04983e-07	3.85359e-07
7.741	1.95874e-06	-2.22160e-07	1.73658e-06	4.00618e-07	-6.74313e-08	3.33187e-07	6.40051e-07	-1.35199e-07	5.04852e-07	8.38023e-07	-1.01455e-07	7.36568e-07	5.80857e-07	-5.36567e-08	5.27200e-07	-1.10110e-07	3.73020e-08	-7.28083e-08	7.91780e-08	-2.51717e-08	5.40063e-08	4.93061e-07	-1.05565e-07	3.87496e-07
7.766	1.96518e-06	-2.22890e-07	1.74229e-06	4.02952e-07	-6.78241e-08	3.35128e-07	6.42712e-07	-1.35761e-07	5.06951e-07	8.42067e-07	-1.01945e-07	7.40123e-07	5.85204e-07	-5.40583e-08	5.31146e-07	-1.10180e-07	3.73257e-08	-7.28545e-08	8.00308e-08	-2.54428e-08	5.45879e-08	4.95781e-07	-1.06147e-07	3.89634e-07
7.791	1.97160e-06	-2.23619e-07	1.74798e-06	4.05288e-07	-6.82172e-08	3.37070e-07	6.45368e-07	-1.36322e-07	5.09047e-07	8.46104e-07	-1.02433e-07	7.43671e-07	5.89553e-07	-5.44600e-08	5.35093e-07	-1.10251e-07	3.73495e-08	-7.29011e-08	8.08832e-08	-2.57138e-08	5.51694e-08	4.98502e-07	-1.06730e-07	3.91772e-07
7.815	1.97800e-06	-2.24345e-07	1.75366e-06	4.07624e-07	-6.86105e-08	3.39014e-07	6.48020e-07	-1.36882e-07	5.11138e-07	8.50135e-07	-1.02921e-07	7.47213e-07	5.93903e-07	-5.48618e-08	5.39041e-07	-1.10322e-07	3.73736e-08	-7.29480e-08	8.17354e-08	-2.59848e-08	5.57506e-08	5.01222e-07	-1.07312e-07	3.93910e-07
7.840	1.98439e-06	-2.25070e-07	1.75932e-06	4.09962e-07	-6.90040e-08	3.40958e-07	6.50667e-07	-1.37441e-07	5.13226e-07	8.54158e-07	-1.03408e-07	7.50750e-07	5.98254e-07	-5.52638e-08	5.42991e-07	-1.10393e-07	3.73978e-08	-7.29953e-08	8.25872e-08	-2.62556e-08	5.63316e-08	5.03943e-07	-1.07895e-07	3.96048e-07
7.864	1.99076e-06	-2.25793e-07	1.76497e-06	4.12301e-07	-6.93977e-08	3.42903e-07	6.53309e-07	-1.37999e-07	5.15310e-07	8.58175e-07	-1.03895e-07	7.54280e-07	6.02606e-07	-5.56658e-08	5.46941e-07	-1.10465e-07	3.74223e-08	-7.30430e-08	8.34386e-08	-2.65262e-08	5.69124e-08	5.06664e-07	-1.08478e-07	3.98186e-07
7.889	1.99712e-06	-2.26513e-07	1.77061e-06	4.14641e-07	-6.97916e-08	3.44850e-07	6.55946e-07	-1.38556e-07	5.17390e-07	8.62184e-07	-1.04380e-07	7.57804e-07	6.06959e-07	-5.60679e-08	5.50891e-07	-1.10538e-07	3.74469e-08	-7.30911e-08	8.42896e-08	-2.67968e-08	5.74928e-08	5.09385e-07	-1.09060e-07	4.00325e-07
7.913	2.00346e-06	-2.27232e-07	1.77623e-06	4.16982e-07	-7.01856e-08	3.46797e-07	6.58578e-07	-1.39112e-07	5.19466e-07	8.66186e-07	-1.04865e-07	7.61321e-07	6.11312e-07	-5.64700e-08	5.54842e-07	-1.10611e-07	3.74718e-08	-7.31397e-08	8.51401e-08	-2.70672e-08	5.80730e-08	5.12106e-07	-1.09643e-07	4.02463e-07
7.938	2.00978e-06	-2.27949e-07	1.78183e-06	4.19325e-07	-7.05799e-08	3.48745e-07	6.61205e-07	-1.39667e-07	5.21538e-07	8.70180e-07	-1.05348e-07	7.64832e-07	6.15666e-07	-5.68722e-08	5.58794e-07	-1.10686e-07	3.74969e-08	-7.31887e-08	8.59901e-08	-2.73374e-08	5.86527e-08	5.14827e-07	-1.10225e-07	4.04601e-07
7.963	2.01608e-06	-2.28664e-07	1.78742e-06	4.21668e-07	-7.09743e-08	3.50693e-07	6.63827e-07	-1.40221e-07	5.23606e-07	8.74167e-07	-1.05831e-07	7.68336e-07	6.20020e-07	-5.72744e-08	5.62746e-07	-1.10760e-07	3.75223e-08	-7.32382e-08	8.68396e-08	-2.76074e-08	5.92321e-08	5.17547e-07	-1.10808e-07	4.06739e-07
7.987	2.02237e-06	-2.29377e-07	1.79299e-06	4.24012e-07	-7.13688e-08	3.52643e-07	6.66443e-07	-1.40773e-07	5.25669e-07	8.78146e-07	-1.06312e-07	7.71833e-07	6.24374e-07	-5.76766e-08	5.66697e-07	-1.10836e-07	3.75479e-08	-7.32882e-08	8.76884e-08	-2.78773e-08	5.98111e-08	5.20267e-07	-1.11390e-07	4.08877e-07
8.012	2.02864e-06	-2.30088e-07	1.79855e-06	4.26356e-07	-7.17634e-08	3.54593e-07	6.69054e-07	-1.41325e-07	5.27729e-07	8.82117e-07	-1.06793e-07	7.75324e-07	6.28728e-07	-5.80788e-08	5.70649e-07	-1.10912e-07	3.75737e-08	-7.33387e-08	8.85366e-08	-2.81470e-08	6.03897e-08	5.22987e-07	-1.11972e-07	4.11015e-07
8.036	2.03489e-06	-2.30797e-07	1.80409e-06	4.28702e-07	-7.21582e-08	3.56543e-07	6.71659e-07	-1.41875e-07	5.29784e-07	8.86080e-07	-1.07273e-07	7.78807e-07	6.33082e-07	-5.84809e-08	5.74601e-07	-1.10990e-07	3.75999e-08	-7.33897e-08	8.93842e-08	-2.84164e-08	6.09678e-08	5.25707e-07	-1.12555e-07	4.13152e-07
8.061	2.04112e-06	-2.31504e-07	1.80962e-06	4.31047e-07	-7.25530e-08	3.58494e-07	6.74259e-07	-1.42424e-07	5.31835e-07	8.90035e-07	-1.07752e-07	7.82283e-07	6.37435e-07	-5.88831e-08	5.78552e-07	-1.11068e-07	3.76263e-08	-7.34413e-08	9.02310e-08	-2.86856e-08	6.15454e-08	5.28426e-07	-1.13137e-07	4.15289e-07
8.086	2.04734e-06	-2.32209e-07	1.81513e-06	4.33394e-07	-7.29480e-08	3.60446e-07	6.76853e-07	-1.42972e-07	5.33881e-07	8.93981e-07	-1.08230e-07	7.85752e-07	6.41788e-07	-5.92852e-08	5.82503e-07	-1.11146e-07	3.76530e-08	-7.34934e-08	9.10770e-08	-2.89546e-08	6.21224e-08	5.31144e-07	-1.13719e-07	4.17426e-07
8.110	2.05353e-06	-2.32912e-07	1.82062e-06	4.35741e-07	-7.33430e-08	3.62398e-07	6.79442e-07	-1.43519e-07	5.35923e-07	8.97919e-07	-1.08706e-07	7.89213e-07	6.46140e-07	-5.96872e-08	5.86453e-07	-1.11226e-07	3.76800e-08	-7.35461e-08	9.19222e-08	-2.92233e-08	6.26989e-08	5.33862e-07	-1.14301e-07	4.19561e-07
8.135	2.05971e-06	-2.33612e-07	1.82610e-06	4.38088e-07	-7.37381e-08	3.64350e-07	6.82025e-07	-1.44065e-07	5.37960e-07	9.01849e-07	-1.09182e-07	7.92667e-07	6.50491e-07	-6.00892e-08	5.90402e-07	-1.11307e-07	3.77073e-08	-7.35994e-08	9.27666e-08	-2.94917e-08	6.32749e-08	5.36579e-07	-1.14882e-07	4.21697e-07
8.159	2.06587e-06	-2.34311e-07	1.83156e-06	4.40436e-07	-7.41333e-08	3.66303e-07	6.84601e-07	-1.44609e-07	5.39992e-07	9.05769e-07	-1.09657e-07	7.96113e-07	6.54841e-07	-6.04910e-08	5.94350e-07	-1.11388e-07	3.77350e-08	-7.36533e-08	9.36101e-08	-2.97599e-08	6.38502e-08	5.39296e-07	-1.15464e-07	4.23832e-07
8.184	2.07201e-06	-2.35008e-07	1.83700e-06	4.42784e-07	-7.45285e-08	3.68255e-07	6.87172e-07	-1.45152e-07	5.42020e-07	9.09681e-07	-1.10130e-07	7.99551e-07	6.59191e-07	-6.08928e-08	5.98298e-07	-1.11471e-07	3.77629e-08	-7.37079e-08	9.44527e-08	-3.00278e-08	6.44249e-08	5.42011e-07	-1.16045e-07	4.25966e-07
8.208	2.07813e-06	-2.35702e-07	1.84243e-06	4.45132e-07	-7.49237e-08	3.70208e-07	6.89737e-07	-1.45694e-07	5.44043e-07	9.13584e-07	-1.10603e-07	8.02981e-07	6.63538e-07	-6.12944e-08	6.02244e-07	-1.11554e-07	3.77912e-08	-7.37631e-08	9.52943e-08	-3.02953e-08	6.49990e-08	5.44725e-07	-1.16627e-07	4.28099e-07
8.233	2.08423e-06	-2.36394e-07	1.84784e-06	4.47480e-07	-7.53190e-08	3.72161e-07	6.92296e-07	-1.46234e-07	5.46062e-07	9.17478e-07	-1.11074e-07	8.06403e-07	6.67885e-07	-6.16959e-08	6.06189e-07	-1.11639e-07	3.78198e-08	-7.38190e-08	9.61349e-08	-3.05625e-08	6.55723e-08	5.47439e-07	-1.17208e-07	4.30231e-07
8.258	2.09032e-06	-2.37084e-07	1.85323e-06	4.49828e-07	-7.57142e-08	3.74114e-07	6.94849e-07	-1.46774e-07	5.48075e-07	9.21362e-07	-1.11544e-07	8.09817e-07	6.72229e-07	-6.20972e-08	6.10132e-07	-1.11724e-07	3.78488e-08	-7.38756e-08	9.69744e-08	-3.08294e-08	6.61450e-08	5.50151e-07	-1.17788e-07	4.32363e-07
8.282	2.09638e-06	-2.37772e-07	1.85861e-06	4.52176e-07	-7.61094e-08	3.76067e-07	6.97395e-07	-1.47312e-07	5.50084e-07	9.25237e-07	-1.12014e-07	8.13223e-07	6.76572e-07	-6.24984e-08	6.14074e-07	-1.11811e-07	3.78782e-08	-7.39329e-08	9.78129e-08	-3.10960e-08	6.67169e-08	5.52863e-07	-1.18369e-07	4.34494e-07
8.307	2.10243e-06	-2.38457e-07	1.86397e-06	4.54525e-07	-7.65047e-08	3.78020e-07	6.99935e-07	-1.47848e-07	5.52087e-07	9.29102e-07	-1.12482e-07	8.16621e-07	6.80913e-07	-6.28994e-08	6.18014e-07	-1.11899e-07	3.79079e-08	-7.39909e-08	9.86502e-08	-3.13622e-08	6.72880e-08	5.55573e-07	-1.18949e-07	4.36624e-07
8.331	2.10845e-06	-2.39141e-07	1.86931e-06	4.56872e-07	-7.68999e-08	3.79973e-07	7.02469e-07	-1.48383e-07	5.54086e-07	9.32958e-07	-1.12948e-07	8.20010e-07	6.85252e-07	-6.33002e-08	6.21952e-07	-1.11988e-07	3.79380e-08	-7.40496e-08	9.94863e-08	-3.16280e-08	6.78583e-08	5.58282e-07	-1.19529e-07	4.38753e-07
8.356	2.11446e-06	-2.39822e-07	1.87464e-06	4.59220e-07	-7.72950e-08	3.81925e-07	7.04996e-07	-1.48917e-07	5.56079e-07	9.36804e-07	-1.13414e-07	8.23390e-07	6.89588e-07	-6.37007e-08	6.25887e-07	-1.12078e-07	3.79685e-08	-7.41091e-08	1.00321e-07	-3.18935e-08	6.84278e-08	5.60989e-07	-1.20109e-07	4.40880e-07
8.380	2.12044e-06	-2.40501e-07	1.87994e-06	4.61567e-07	-7.76901e-08	3.83877e-07	7.07517e-07	-1.49450e-07	5.58067e-07	9.40640e-07	-1.13878e-07	8.26761e-07	6.93922e-07	-6.41011e-08	6.29821e-07	-1.12169e-07	3.79994e-08	-7.41694e-08	1.01155e-07	-3.21585e-08	6.89964e-08	5.63695e-07	-1.20688e-07	4.43007e-07
8.405	2.12641e-06	-2.41178e-07	1.88523e-06	4.63914e-07	-7.80851e-08	3.85829e-07	7.10031e-07	-1.49981e-07	5.60051e-07	9.44466e-07	-1.14341e-07	8.30124e-07	6.98254e-07	-6.45012e-08	6.33753e-07	-1.12261e-07	3.80307e-08	-7.42305e-08	1.01987e-07	-3.24231e-08	6.95642e-08	5.66399e-07	-1.21267e-07	4.45132e-07
8.430	2.13236e-06	-2.41852e-07	1.89050e-06	4.66261e-07	-7.84801e-08	3.87781e-07	7.12539e-07	-1.50510e-07	5.62028e-07	9.48281e-07	-1.14803e-07	8.33478e-07	7.02582e-07	-6.49011e-08	6.37681e-07	-1.12355e-07	3.80624e-08	-7.42924e-08	1.02818e-07	-3.26873e-08	7.01311e-08	5.69102e-07	-1.21846e-07	4.47257e-07
8.454	2.13828e-06	-2.42524e-07	1.89576e-06	4.68607e-07	-7.88749e-08	3.89732e-07	7.15039e-07	-1.51038e-07	5.64001e-07	9.52086e-07	-1.15264e-07	8.36822e-07	7.06908e-07	-6.53007e-08	6.41608e-07	-1.12450e-07	3.80945e-08	-7.43551e-08	1.03648e-07	-3.29511e-08	7.06970e-08	5.71803e-07	-1.22424e-07	4.49379e-07
8.479	2.14419e-06	-2.43194e-07	1.90099e-06	4.70952e-07	-7.92697e-08	3.91682e-07	7.17533e-07	-1.51565e-07	5.65968e-07	9.55881e-07	-1.15723e-07	8.40158e-07	7.11231e-07	-6.57000e-08	6.45531e-07	-1.12546e-07	3.81271e-08	-7.44187e-08	1.04476e-07	-3.32144e-08	7.12619e-08	5.74503e-07	-1.23002e-07	4.51501e-07
8.503	2.15007e-06	-2.43861e-07	1.90621e-06	4.73296e-07	-7.96643e-08	3.93632e-07	7.20020e-07	-1.52091e-07	5.67929e-07	9.59665e-07	-1.16182e-07	8.43484e-07	7.15551e-07	-6.60990e-08	6.49452e-07	-1.12643e-07	3.81601e-08	-7.44832e-08	1.05303e-07	-3.34773e-08	7.18259e-08	5.77201e-07	-1.23580e-07	4.53621e-07
8.528	2.15593e-06	-2.44526e-07	1.91141e-06	4.75640e-07	-8.00588e-08	3.95581e-07	7.22500e-07	-1.52614e-07	5.69885e-07	9.63439e-07	-1.16638e-07	8.46800e-07	7.19867e-07	-6.64977e-08	6.53369e-07	-1.12742e-07	3.81936e-08	-7.45485e-08	1.06128e-07	-3.37396e-08	7.23888e-08	5.79897e-07	-1.24157e-07	4.55740e-07
8.552	2.16178e-06	-2.45189e-07	1.91659e-06	4.77983e-07	-8.04531e-08	3.97530e-07	7.24972e-07	-1.53137e-07	5.71836e-07	9.67201e-07	-1.17094e-07	8.50107e-07	7.24180e-07	-6.68961e-08	6.57284e-07	-1.12842e-07	3.82275e-08	-7.46147e-08	1.06952e-07	-3.40015e-08	7.29507e-08	5.82590e-07	-1.24733e-07	4.57857e-07
8.577	2.16760e-06	-2.45849e-07	1.92175e-06	4.80325e-07	-8.08473e-08	3.99478e-07	7.27438e-07	-1.53657e-07	5.73780e-07	9.70953e-07	-1.17548e-07	8.53404e-07	7.28489e-07	-6.72942e-08	6.61195e-07	-1.12944e-07	3.82619e-08	-7.46819e-08	1.07774e-07	-3.42629e-08	7.35115e-08	5.85282e-07	-1.25310e-07	4.59972e-07
8.602	2.17340e-06	-2.46507e-07	1.92689e-06	4.82666e-07	-8.12414e-08	4.01425e-07	7.29896e-07	-1.54177e-07	5.75720e-07	9.74693e-07	-1.18001e-07	8.56692e-07	7.32794e-07	-6.76919e-08	6.65102e-07	-1.13047e-07	3.82968e-08	-7.47499e-08	1.08595e-07	-3.45238e-08	7.40713e-08	5.87972e-07	-1.25886e-07	4.62086e-07
8.626	2.17918e-06	-2.47163e-07	1.93202e-06	4.85006e-07	-8.16352e-08	4.03371e-07	7.32348e-07	-1.54695e-07	5.77653e-07	9.78422e-07	-1.18452e-07	8.59970e-07	7.37095e-07	-6.80892e-08	6.69006e-07	-1.13151e-07	3.83321e-08	-7.48190e-08	1.09414e-07	-3.47842e-08	7.46299e-08	5.90660e-07	-1.26461e-07	4.64199e-07
8.651	2.18494e-06	-2.47816e-07	1.93712e-06	4.87345e-07	-8.20289e-08	4.05316e-07	7.34791e-07	-1.55211e-07	5.79581e-07	9.82140e-07	-1.18902e-07	8.63237e-07	7.41393e-07	-6.84862e-08	6.72906e-07	-1.13257e-07	3.83680e-08	-7.48890e-08	1.10231e-07	-3.50440e-08	7.51873e-08	5.93345e-07	-1.27036e-07	4.66309e-07
8.675	2.19068e-06	-2.48467e-07	1.94221e-06	4.89682e-07	-8.24223e-08	4.07260e-07	7.37228e-07	-1.55725e-07	5.81502e-07	9.85846e-07	-1.19351e-07	8.66495e-07	7.45686e-07	-6.88827e-08	6.76803e-07	-1.13364e-07	3.84044e-08	-7.49600e-08	1.11047e-07	-3.53033e-08	7.57436e-08	5.96028e-07	-1.27611e-07	4.68418e-07
8.700	2.19639e-06	-2.49115e-07	1.94728e-06	4.92019e-07	-8.28156e-08	4.09203e-07	7.39657e-07	-1.56238e-07	5.83418e-07	9.89540e-07	-1.19798e-07	8.69742e-07	7.49974e-07	-6.92789e-08	6.80695e-07	-1.13473e-07	3.84413e-08	-7.50320e-08	1.11861e-07	-3.55620e-08	7.62987e-08	5.98709e-07	-1.28185e-07	4.70525e-07
8.724	2.20208e-06	-2.49761e-07	1.95232e-06	4.94353e-07	-8.32086e-08	4.11145e-07	7.42078e-07	-1.56750e-07	5.85328e-07	9.93223e-07	-1.20244e-07	8.72979e-07	7.54258e-07	-6.96746e-08	6.84583e-07	-1.13584e-07	3.84787e-08	-7.51050e-08	1.12673e-07	-3.58201e-08	7.68525e-08	6.01388e-07	-1.28758e-07	4.72630e-07
8.749	2.20776e-06	-2.50404e-07	1.95735e-06	4.96687e-07	-8.36014e-08	4.13086e-07	7.44492e-07	-1.57260e-07	5.87232e-07	9.96894e-07	-1.20689e-07	8.76205e-07	7.58537e-07	-7.00699e-08	6.88467e-07	-1.13696e-07	3.85166e-08	-7.51790e-08	1.13483e-07	-3.60777e-08	7.74051e-08	6.04063e-07	-1.29331e-07	4.74733e-07
8.774	2.21341e-06	-2.51045e-07	1.96236e-06	4.99019e-07	-8.39939e-08	4.15025e-07	7.46898e-07	-1.57768e-07	5.89130e-07	1.00055e-06	-1.21132e-07	8.79421e-07	7.62811e-07	-7.04647e-08	6.92347e-07	-1.13809e-07	3.85551e-08	-7.52542e-08	1.14291e-07	-3.63346e-08	7.79564e-08	6.06737e-07	-1.29903e-07	4.76834e-07
8.798	2.21903e-06	-2.51683e-07	1.96735e-06	5.01349e-07	-8.43861e-08	4.16963e-07	7.49296e-07	-1.58275e-07	5.91021e-07	1.00420e-06	-1.21573e-07	8.82626e-07	7.67081e-07	-7.08591e-08	6.96222e-07	-1.13924e-07	3.85941e-08	-7.53303e-08	1.15097e-07	-3.65910e-08	7.85064e-08	6.09407e-07	-1.30475e-07	4.78932e-07
8.823	2.22464e-06	-2.52319e-07	1.97232e-06	5.03678e-07	-8.47781e-08	4.18900e-07	7.51686e-07	-1.58779e-07	5.92907e-07	1.00783e-06	-1.22013e-07	8.85820e-07	7.71345e-07	-7.12530e-08	7.00092e-07	-1.14041e-07	3.86337e-08	-7.54076e-08	1.15902e-07	-3.68467e-08	7.90550e-08	6.12075e-07	-1.31046e-07	4.81029e-07
8.847	2.23022e-06	-2.52952e-07	1.97727e-06	5.06005e-07	-8.51698e-08	4.20835e-07	7.54069e-07	-1.59283e-07	5.94786e-07	1.01146e-06	-1.22452e-07	8.89004e-07	7.75603e-07	-7.16464e-08	7.03957e-07	-1.14160e-07	3.86739e-08	-7.54860e-08	1.16704e-07	-3.71018e-08	7.96023e-08	6.14741e-07	-1.31617e-07	4.83124e-07
8.872	2.23578e-06	-2.53583e-07	1.98220e-06	5.08330e-07	-8.55612e-08	4.22769e-07	7.56443e-07	-1.59784e-07	5.96659e-07	1.01506e-06	-1.22889e-07	8.92176e-07	7.79857e-07	-7.20393e-08	7.07817e-07	-1.14280e-07	3.87146e-08	-7.55655e-08	1.17504e-07	-3.73562e-08	8.01482e-08	6.17403e-07	-1.32187e-07	4.85216e-07
8.897	2.24132e-06	-2.54211e-07	1.98711e-06	5.10654e-07	-8.59522e-08	4.24702e-07	7.58810e-07	-1.60284e-07	5.98525e-07	1.01866e-06	-1.23324e-07	8.95338e-07	7.84104e-07	-7.24317e-08	7.11673e-07	-1.14402e-07	3.87560e-08	-7.56462e-08	1.18303e-07	-3.76100e-08	8.06927e-08	6.20062e-07	-1.32756e-07	4.87306e-07
8.921	2.24684e-06	-2.54837e-07	1.99200e-06	5.12975e-07	-8.63430e-08	4.26632e-07	7.61168e-07	-1.60782e-07	6.00386e-07	1.02225e-06	-1.23758e-07	8.98488e-07	7.88346e-07	-7.28235e-08	7.15523e-07	-1.14526e-07	3.87979e-08	-7.57280e-08	1.19099e-07	-3.78631e-08	8.12358e-08	6.22719e-07	-1.33325e-07	4.89394e-07
8.946	2.25233e-06	-2.55459e-07	1.99687e-06	5.15295e-07	-8.67334e-08	4.28561e-07	7.63518e-07	-1.61279e-07	6.02239e-07	1.02582e-06	-1.24190e-07	9.01627e-07	7.92582e-07	-7.32148e-08	7.19367e-07	-1.14651e-07	3.88404e-08	-7.58110e-08	1.19893e-07	-3.81155e-08	8.17774e-08	6.25372e-07	-1.33893e-07	4.91479e-07
8.970	2.25780e-06	-2.56080e-07	2.00172e-06	5.17612e-07	-8.71234e-08	4.30489e-07	7.65860e-07	-1.61773e-07	6.04087e-07	1.02937e-06	-1.24621e-07	9.04754e-07	7.96812e-07	-7.36055e-08	7.23206e-07	-1.14779e-07	3.88835e-08	-7.58952e-08	1.20685e-07	-3.83673e-08	8.23175e-08	6.28023e-07	-1.34461e-07	4.93562e-07
8.995	2.26325e-06	-2.56698e-07	2.00655e-06	5.19927e-07	-8.75131e-08	4.32414e-07	7.68193e-07	-1.62266e-07	6.05927e-07	1.03292e-06	-1.25050e-07	9.07870e-07	8.01036e-07	-7.39957e-08	7.27040e-07	-1.14908e-07	3.89273e-08	-7.59806e-08	1.21474e-07	-3.86183e-08	8.28561e-08	6.30670e-07	-1.35027e-07	4.95642e-07
9.019	2.26867e-06	-2.57313e-07	2.01136e-06	5.22240e-07	-8.79024e-08	4.34338e-07	7.70519e-07	-1.62757e-07	6.07761e-07	1.03645e-06	-1.25478e-07	9.10974e-07	8.05253e-07	-7.43853e-08	7.30868e-07	-1.15039e-07	3.89717e-08	-7.60672e-08	1.22262e-07	-3.88686e-08	8.33932e-08	6.33314e-07	-1.35593e-07	4.97720e-07
9.044	2.27407e-06	-2.57925e-07	2.01615e-06	5.24551e-07	-8.82913e-08	4.36259e-07	7.72835e-07	-1.63247e-07	6.09589e-07	1.03997e-06	-1.25904e-07	9.14066e-07	8.09464e-07	-7.47742e-08	7.34689e-07	-1.15172e-07	3.90167e-08	-7.61551e-08	1.23047e-07	-3.91182e-08	8.39287e-08	6.35954e-07	-1.36159e-07	4.99795e-07
9.069	2.27945e-06	-2.58535e-07	2.02091e-06	5.26859e-07	-8.86798e-08	4.38179e-07	7.75144e-07	-1.63734e-07	6.11409e-07	1.04347e-06	-1.26328e-07	9.17147e-07	8.13668e-07	-7.51626e-08	7.38505e-07	-1.15307e-07	3.90623e-08	-7.62442e-08	1.23830e-07	-3.93671e-08	8.44626e-08	6.38591e-07	-1.36723e-07	5.01868e-07
9.093	2.28480e-06	-2.59142e-07	2.02566e-06	5.29165e-07	-8.90679e-08	4.40097e-07	7.77443e-07	-1.64220e-07	6.13223e-07	1.04697e-06	-1.26751e-07	9.20215e-07	8.17865e-07	-7.55503e-08	7.42315e-07	-1.15443e-07	3.91086e-08	-7.63346e-08	1.24610e-07	-3.96152e-08	8.49949e-08	6.41225e-07	-1.37287e-07	5.03938e-07
9.118	2.29013e-06	-2.59747e-07	2.03038e-06	5.31468e-07	-8.94556e-08	4.42012e-07	7.79734e-07	-1.64704e-07	6.15030e-07	1.05044e-06	-1.27172e-07	9.23272e-07	8.22055e-07	-7.59374e-08	7.46118e-07	-1.15582e-07	3.91556e-08	-7.64263e-08	1.25388e-07	-3.98625e-08	8.55255e-08	6.43855e-07	-1.37850e-07	5.06005e-07
9.142	2.29544e-06	-2.60349e-07	2.03509e-06	5.33768e-07	-8.98428e-08	4.43926e-07	7.82017e-07	-1.65186e-07	6.16830e-07	1.05391e-06	-1.27591e-07	9.26316e-07	8.26239e-07	-7.63238e-08	7.49915e-07	-1.15723e-07	3.92033e-08	-7.65193e-08	1.26164e-07	-4.01091e-08	8.60545e-08	6.46482e-07	-1.38413e-07	5.08069e-07
9.167	2.30072e-06	-2.60948e-07	2.03977e-06	5.36066e-07	-9.02296e-08	4.45837e-07	7.84290e-07	-1.65666e-07	6.18624e-07	1.05736e-06	-1.28009e-07	9.29348e-07	8.30415e-07	-7.67096e-08	7.53705e-07	-1.15865e-07	3.92516e-08	-7.66136e-08	1.26937e-07	-4.03549e-08	8.65819e-08	6.49105e-07	-1.38974e-07	5.10131e-07
9.191	2.30598e-06	-2.61544e-07	2.04443e-06	5.38362e-07	-9.06159e-08	4.47746e-07	7.86555e-07	-1.66145e-07	6.20410e-07	1.06079e-06	-1.28425e-07	9.32368e-07	8.34583e-07	-7.70947e-08	7.57489e-07	-1.16010e-07	3.93006e-08	-7.67093e-08	1.27707e-07	-4.05998e-08	8.71075e-08	6.51724e-07	-1.39535e-07	5.12189e-07
9.216	2.31121e-06	-2.62138e-07	2.04907e-06	5.40654e-07	-9.10018e-08	4.49652e-07	7.88811e-07	-1.66621e-07	6.22189e-07	1.06421e-06	-1.28839e-07	9.35375e-07	8.38744e-07	-7.74790e-08	7.61265e-07	-1.16157e-07	3.93503e-08	-7.68063e-08	1.28475e-07	-4.08440e-08	8.76313e-08	6.54340e-07	-1.40095e-07	5.14245e-07
9.241	2.31642e-06	-2.62729e-07	2.05369e-06	5.42943e-07	-9.13871e-08	4.51556e-07	7.91058e-07	-1.67096e-07	6.23962e-07	1.06762e-06	-1.29251e-07	9.38369e-07	8.42898e-07	-7.78627e-08	7.65035e-07	-1.16305e-07	3.94007e-08	-7.69047e-08	1.29241e-07	-4.10874e-08	8.81535e-08	6.56952e-07	-1.40654e-07	5.16297e-07
9.265	2.32161e-06	-2.63317e-07	2.05829e-06	5.45230e-07	-9.17720e-08	4.53458e-07	7.93295e-07	-1.67569e-07	6.25727e-07	1.07101e-06	-1.29662e-07	9.41351e-07	8.47043e-07	-7.82457e-08	7.68798e-07	-1.16456e-07	3.94518e-08	-7.70044e-08	1.30004e-07	-4.13299e-08	8.86738e-08	6.59559e-07	-1.41213e-07	5.18347e-07
9.290	2.32677e-06	-2.63902e-07	2.06287e-06	5.47513e-07	-9.21564e-08	4.55357e-07	7.95524e-07	-1.68039e-07	6.27485e-07	1.07439e-06	-1.30071e-07	9.44320e-07	8.51181e-07	-7.86279e-08	7.72553e-07	-1.16609e-07	3.95037e-08	-7.71056e-08	1.30764e-07	-4.15716e-08	8.91923e-08	6.62163e-07	-1.41770e-07	5.20393e-07
9.314	2.33190e-06	-2.64485e-07	2.06742e-06	5.49794e-07	-9.25402e-08	4.57254e-07	7.97744e-07	-1.68508e-07	6.29236e-07	1.07775e-06	-1.30478e-07	9.47277e-07	8.55311e-07	-7.90093e-08	7.76301e-07	-1.16764e-07	3.95562e-08	-7.72082e-08	1.31521e-07	-4.18124e-08	8.97090e-08	6.64763e-07	-1.42327e-07	5.22436e-07
9.339	2.33702e-06	-2.65065e-07	2.07195e-06	5.52071e-07	-9.29235e-08	4.59147e-07	7.99954e-07	-1.68975e-07	6.30979e-07	1.08110e-06	-1.30883e-07	9.50220e-07	8.59432e-07	-7.93901e-08	7.80042e-07	-1.16922e-07	3.96095e-08	-7.73123e-08	1.32276e-07	-4.20523e-08	9.02239e-08	6.67358e-07	-1.42882e-07	5.24476e-07
9.363	2.34210e-06	-2.65642e-07	2.07646e-06	5.54345e-07	-9.33062e-08	4.61039e-07	8.02155e-07	-1.69440e-07	6.32715e-07	1.08444e-06	-1.31287e-07	9.53150e-07	8.63545e-07	-7.97700e-08	7.83775e-07	-1.17081e-07	3.96636e-08	-7.74178e-08	1.33028e-07	-4.22914e-08	9.07368e-08	6.69950e-07	-1.43437e-07	5.26513e-07
9.388	2.34717e-06	-2.66216e-07	2.08095e-06	5.56615e-07	-9.36884e-08	4.62927e-07	8.04347e-07	-1.69903e-07	6.34444e-07	1.08776e-06	-1.31689e-07	9.56067e-07	8.67649e-07	-8.01491e-08	7.87500e-07	-1.17243e-07	3.97184e-08	-7.75247e-08	1.33778e-07	-4.25296e-08	9.12479e-08	6.72537e-07	-1.43991e-07	5.28546e-07
9.413	2.35221e-06	-2.66787e-07	2.08542e-06	5.58883e-07	-9.40700e-08	4.64813e-07	8.06530e-07	-1.70364e-07	6.36166e-07	1.09106e-06	-1.32089e-07	9.58971e-07	8.71745e-07	-8.05275e-08	7.91218e-07	-1.17407e-07	3.97739e-08	-7.76332e-08	1.34524e-07	-4.27669e-08	9.17570e-08	6.75120e-07	-1.44544e-07	5.30576e-07
9.437	2.35722e-06	-2.67356e-07	2.08986e-06	5.61146e-07	-9.44511e-08	4.66695e-07	8.08703e-07	-1.70823e-07	6.37880e-07	1.09435e-06	-1.32487e-07	9.61861e-07	8.75832e-07	-8.09050e-08	7.94927e-07	-1.17573e-07	3.98303e-08	-7.77431e-08	1.35268e-07	-4.30034e-08	9.22642e-08	6.77699e-07	-1.45096e-07	5.32602e-07
9.462	2.36221e-06	-2.67922e-07	2.09428e-06	5.63407e-07	-9.48315e-08	4.68575e-07	8.10866e-07	-1.71280e-07	6.39586e-07	1.09762e-06	-1.32883e-07	9.64738e-07	8.79910e-07	-8.12817e-08	7.98628e-07	-1.17742e-07	3.98874e-08	-7.78545e-08	1.36008e-07	-4.32388e-08	9.27695e-08	6.80273e-07	-1.45647e-07	5.34625e-07
9.486	2.36717e-06	-2.68484e-07	2.09868e-06	5.65663e-07	-9.52113e-08	4.70452e-07	8.13020e-07	-1.71735e-07	6.41285e-07	1.10088e-06	-1.33278e-07	9.67602e-07	8.83979e-07	-8.16576e-08	8.02322e-07	-1.17913e-07	3.99452e-08	-7.79675e-08	1.36746e-07	-4.34734e-08	9.32727e-08	6.82843e-07	-1.46198e-07	5.36645e-07
9.511	2.37211e-06	-2.69044e-07	2.10306e-06	5.67916e-07	-9.55905e-08	4.72326e-07	8.15165e-07	-1.72188e-07	6.42977e-07	1.10412e-06	-1.33670e-07	9.70451e-07	8.88039e-07	-8.20326e-08	8.06006e-07	-1.18086e-07	4.00039e-08	-7.80820e-08	1.37481e-07	-4.37070e-08	9.37740e-08	6.85408e-07	-1.46747e-07	5.38661e-07
9.535	2.37702e-06	-2.69602e-07	2.10742e-06	5.70165e-07	-9.59691e-08	4.74196e-07	8.17299e-07	-1.72639e-07	6.44660e-07	1.10735e-06	-1.34061e-07	9.73287e-07	8.92089e-07	-8.24068e-08	8.09683e-07	-1.18262e-07	4.00634e-08	-7.81981e-08	1.38213e-07	-4.39397e-08	9.42731e-08	6.87968e-07	-1.47295e-07	5.40673e-07
9.560	2.38190e-06	-2.70156e-07	2.11175e-06	5.72411e-07	-9.63470e-08	4.76064e-07	8.19424e-07	-1.73088e-07	6.46336e-07	1.11056e-06	-1.34450e-07	9.76110e-07	8.96130e-07	-8.27801e-08	8.13350e-07	-1.18439e-07	4.01237e-08	-7.83158e-08	1.38942e-07	-4.41714e-08	9.47703e-08	6.90524e-07	-1.47842e-07	5.42682e-07
9.585	2.38677e-06	-2.70707e-07	2.11606e-06	5.74652e-07	-9.67243e-08	4.77928e-07	8.21539e-07	-1.73535e-07	6.48005e-07	1.11375e-06	-1.34836e-07	9.78918e-07	9.00162e-07	-8.31525e-08	8.17009e-07	-1.18620e-07	4.01848e-08	-7.84350e-08	1.39667e-07	-4.44021e-08	9.52653e-08	6.93075e-07	-1.48388e-07	5.44687e-07
9.609	2.39160e-06	-2.71256e-07	2.12035e-06	5.76890e-07	-9.71009e-08	4.79789e-07	8.23645e-07	-1.73979e-07	6.49665e-07	1.11693e-06	-1.35221e-07	9.81712e-07	9.04184e-07	-8.35240e-08	8.20660e-07	-1.18803e-07	4.02467e-08	-7.85558e-08	1.40390e-07	-4.46319e-08	9.57583e-08	6.95622e-07	-1.48934e-07	5.46688e-07
9.634	2.39641e-06	-2.71801e-07	2.12461e-06	5.79123e-07	-9.74768e-08	4.81646e-07	8.25740e-07	-1.74422e-07	6.51318e-07	1.12010e-06	-1.35604e-07	9.84492e-07	9.08195e-07	-8.38946e-08	8.24301e-07	-1.18988e-07	4.03094e-08	-7.86783e-08	1.41110e-07	-4.48607e-08	9.62491e-08	6.98163e-07	-1.49478e-07	5.48685e-07
9.658	2.40119e-06	-2.72344e-07	2.12885e-06	5.81352e-07	-9.78521e-08	4.83500e-07	8.27826e-07	-1.74862e-07	6.52963e-07	1.12324e-06	-1.35985e-07	9.87258e-07	9.12197e-07	-8.42642e-08	8.27933e-07	-1.19175e-07	4.03730e-08	-7.88024e-08	1.41826e-07	-4.50884e-08	9.67378e-08	7.00700e-07	-1.50021e-07	5.50679e-07
9.683	2.40595e-06	-2.72883e-07	2.13307e-06	5.83577e-07	-9.82266e-08	4.85351e-07	8.29901e-07	-1.75301e-07	6.54600e-07	1.12637e-06	-1.36364e-07	9.90010e-07	9.16189e-07	-8.46330e-08	8.31556e-07	-1.19366e-07	4.04374e-08	-7.89281e-08	1.42539e-07	-4.53152e-08	9.72243e-08	7.03231e-07	-1.50563e-07	5.52668e-07
9.708	2.41068e-06	-2.73420e-07	2.13726e-06	5.85798e-07	-9.86004e-08	4.87198e-07	8.31967e-07	-1.75737e-07	6.56229e-07	1.12949e-06	-1.36741e-07	9.92747e-07	9.20170e-07	-8.50008e-08	8.35169e-07	-1.19558e-07	4.05027e-08	-7.90555e-08	1.43250e-07	-4.55409e-08	9.77086e-08	7.05758e-07	-1.51104e-07	5.54654e-07
9.732	2.41539e-06	-2.73954e-07	2.14144e-06	5.88015e-07	-9.89735e-08	4.89041e-07	8.34022e-07	-1.76171e-07	6.57851e-07	1.13259e-06	-1.37116e-07	9.95470e-07	9.24141e-07	-8.53676e-08	8.38774e-07	-1.19753e-07	4.05688e-08	-7.91846e-08	1.43956e-07	-4.57656e-08	9.81907e-08	7.08279e-07	-1.51644e-07	5.56636e-07
9.757	2.42007e-06	-2.74484e-07	2.14558e-06	5.90227e-07	-9.93458e-08	4.90881e-07	8.36067e-07	-1.76603e-07	6.59464e-07	1.13567e-06	-1.37489e-07	9.98178e-07	9.28102e-07	-8.57334e-08	8.42368e-07	-1.19951e-07	4.06358e-08	-7.93153e-08	1.44660e-07	-4.59893e-08	9.86706e-08	7.10796e-07	-1.52182e-07	5.58613e-07
9.781	2.42472e-06	-2.75012e-07	2.14971e-06	5.92435e-07	-9.97174e-08	4.92717e-07	8.38102e-07	-1.77033e-07	6.61069e-07	1.13873e-06	-1.37860e-07	1.00087e-06	9.32051e-07	-8.60983e-08	8.45953e-07	-1.20151e-07	4.07036e-08	-7.94478e-08	1.45360e-07	-4.62119e-08	9.91482e-08	7.13307e-07	-1.52720e-07	5.60587e-07
9.806	2.42935e-06	-2.75537e-07	2.15381e-06	5.94638e-07	-1.00088e-07	4.94550e-07	8.40127e-07	-1.77461e-07	6.62666e-07	1.14178e-06	-1.38229e-07	1.00355e-06	9.35990e-07	-8.64621e-08	8.49528e-07	-1.20354e-07	4.07724e-08	-7.95820e-08	1.46057e-07	-4.64335e-08	9.96236e-08	7.15813e-07	-1.53257e-07	5.62556e-07
9.830	2.43395e-06	-2.76059e-07	2.15789e-06	5.96837e-07	-1.00458e-07	4.96378e-07	8.42141e-07	-1.77886e-07	6.64255e-07	1.14481e-06	-1.38596e-07	1.00621e-06	9.39918e-07	-8.68250e-08	8.53093e-07	-1.20560e-07	4.08420e-08	-7.97179e-08	1.46751e-07	-4.66539e-08	1.00097e-07	7.18313e-07	-1.53792e-07	5.64521e-07
9.855	2.43852e-06	-2.76578e-07	2.16195e-06	5.99031e-07	-1.00828e-07	4.98203e-07	8.44145e-07	-1.78310e-07	6.65835e-07	1.14782e-06	-1.38961e-07	1.00886e-06	9.43835e-07	-8.71868e-08	8.56649e-07	-1.20768e-07	4.09125e-08	-7.98555e-08	1.47441e-07	-4.68734e-08	1.00567e-07	7.20808e-07	-1.54326e-07	5.66482e-07
9.880	2.44307e-06	-2.77093e-07	2.16598e-06	6.01220e-07	-1.01196e-07	5.00024e-07	8.46139e-07	-1.78731e-07	6.67408e-07	1.15082e-06	-1.39324e-07	1.01150e-06	9.47741e-07	-8.75476e-08	8.60194e-07	-1.20979e-07	4.09839e-08	-7.99949e-08	1.48127e-07	-4.70917e-08	1.01036e-07	7.23298e-07	-1.54859e-07	5.68439e-07
9.904	2.44759e-06	-2.77606e-07	2.16999e-06	6.03404e-07	-1.01564e-07	5.01840e-07	8.48122e-07	-1.79150e-07	6.68972e-07	1.15380e-06	-1.39685e-07	1.01412e-06	9.51636e-07	-8.79074e-08	8.63728e-07	-1.21192e-07	4.10563e-08	-8.01361e-08	1.48811e-07	-4.73089e-08	1.01502e-07	7.25782e-07	-1.55391e-07	5.70391e-07
9.929	2.45209e-06	-2.78116e-07	2.17397e-06	6.05584e-07	-1.01931e-07	5.03653e-07	8.50094e-07	-1.79566e-07	6.70528e-07	1.15676e-06	-1.40043e-07	1.01672e-06	9.55519e-07	-8.82661e-08	8.67253e-07	-1.21409e-07	4.11295e-08	-8.02790e-08	1.49491e-07	-4.75250e-08	1.01966e-07	7.28261e-07	-1.55922e-07	5.72339e-07
9.953	2.45655e-06	-2.78622e-07	2.17793e-06	6.07758e-07	-1.02297e-07	5.05462e-07	8.52056e-07	-1.79981e-07	6.72075e-07	1.15971e-06	-1.40400e-07	1.01931e-06	9.59391e-07	-8.86237e-08	8.70767e-07	-1.21627e-07	4.12037e-08	-8.04238e-08	1.50167e-07	-4.77400e-08	1.02427e-07	7.30734e-07	-1.56451e-07	5.74282e-07
9.978	2.46099e-06	-2.79126e-07	2.18187e-06	6.09928e-07	-1.02662e-07	5.07266e-07	8.54007e-07	-1.80393e-07	6.73615e-07	1.16264e-06	-1.40754e-07	1.02188e-06	9.63251e-07	-8.89803e-08	8.74270e-07	-1.21849e-07	4.12788e-08	-8.05704e-08	1.50839e-07	-4.79539e-08	1.02886e-07	7.33201e-07	-1.56979e-07	5.76221e-07
10.002	2.46541e-06	-2.79627e-07	2.18578e-06	6.12092e-07	-1.03026e-07	5.09066e-07	8.55948e-07	-1.80803e-07	6.75145e-07	1.16555e-06	-1.41107e-07	1.02444e-06	9.67099e-07	-8.93358e-08	8.77763e-07	-1.22074e-07	4.13548e-08	-8.07187e-08	1.51509e-07	-4.81666e-08	1.03342e-07	7.35662e-07	-1.57506e-07	5.78156e-07
10.027	2.46979e-06	-2.80124e-07	2.18967e-06	6.14252e-07	-1.03390e-07	5.10862e-07	8.57878e-07	-1.81210e-07	6.76668e-07	1.16844e-06	-1.41457e-07	1.02698e-06	9.70935e-07	-8.96901e-08	8.81245e-07	-1.22301e-07	4.14317e-08	-8.08690e-08	1.52174e-07	-4.83782e-08	1.03796e-07	7.38118e-07	-1.58032e-07	5.80086e-07
10.052	2.47415e-06	-2.80618e-07	2.19353e-06	6.16406e-07	-1.03752e-07	5.12654e-07	8.59797e-07	-1.81616e-07	6.78181e-07	1.17131e-06	-1.41805e-07	1.02951e-06	9.74759e-07	-9.00434e-08	8.84716e-07	-1.22531e-07	4.15097e-08	-8.10210e-08	1.52836e-07	-4.85886e-08	1.04248e-07	7.40568e-07	-1.58557e-07	5.82011e-07
10.076	2.47848e-06	-2.81110e-07	2.19737e-06	6.18555e-07	-1.04114e-07	5.14441e-07	8.61706e-07	-1.82019e-07	6.79687e-07	1.17417e-06	-1.42151e-07	1.03202e-06	9.78571e-07	-9.03955e-08	8.88176e-07	-1.22763e-07	4.15885e-08	-8.11749e-08	1.53494e-07	-4.87979e-08	1.04696e-07	7.43012e-07	-1.59080e-07	5.83932e-07
10.101	2.48279e-06	-2.81598e-07	2.20119e-06	6.20698e-07	-1.04475e-07	5.16224e-07	8.63603e-07	-1.82420e-07	6.81183e-07	1.17701e-06	-1.42494e-07	1.03452e-06	9.82371e-07	-9.07465e-08	8.91624e-07	-1.22999e-07	4.16683e-08	-8.13307e-08	1.54149e-07	-4.90060e-08	1.05143e-07	7.45450e-07	-1.59602e-07	5.85848e-07
10.125	2.48707e-06	-2.82083e-07	2.20498e-06	6.22836e-07	-1.04835e-07	5.18002e-07	8.65490e-07	-1.82818e-07	6.82671e-07	1.17983e-06	-1.42836e-07	1.03699e-06	9.86158e-07	-9.10964e-08	8.95062e-07	-1.23238e-07	4.17491e-08	-8.14884e-08	1.54800e-07	-4.92129e-08	1.05587e-07	7.47882e-07	-1.60123e-07	5.87759e-07
10.150	2.49131e-06	-2.82565e-07	2.20875e-06	6.24969e-07	-1.05194e-07	5.19776e-07	8.67365e-07	-1.83214e-07	6.84151e-07	1.18263e-06	-1.43175e-07	1.03946e-06	9.89933e-07	-9.14451e-08	8.98488e-07	-1.23479e-07	4.18309e-08	-8.16480e-08	1.55447e-07	-4.94186e-08	1.06028e-07	7.50308e-07	-1.60642e-07	5.89666e-07
10.174	2.49554e-06	-2.83044e-07	2.21249e-06	6.27096e-07	-1.05552e-07	5.21545e-07	8.69230e-07	-1.83608e-07	6.85621e-07	1.18542e-06	-1.43512e-07	1.04191e-06	9.93695e-07	-9.17926e-08	9.01903e-07	-1.23723e-07	4.19136e-08	-8.18095e-08	1.56090e-07	-4.96232e-08	1.06467e-07	7.52728e-07	-1.61160e-07	5.91567e-07
10.199	2.49973e-06	-2.83520e-07	2.21621e-06	6.29218e-07	-1.05909e-07	5.23309e-07	8.71083e-07	-1.84000e-07	6.87084e-07	1.18818e-06	-1.43847e-07	1.04434e-06	9.97445e-07	-9.21390e-08	9.05306e-07	-1.23970e-07	4.19973e-08	-8.19729e-08	1.56730e-07	-4.98265e-08	1.06903e-07	7.55141e-07	-1.61677e-07	5.93464e-07
10.224	2.50390e-06	-2.83992e-07	2.21991e-06	6.31333e-07	-1.06265e-07	5.25069e-07	8.72926e-07	-1.84389e-07	6.88537e-07	1.19093e-06	-1.44180e-07	1.04675e-06	1.00118e-06	-9.24842e-08	9.08697e-07	-1.24220e-07	4.20820e-08	-8.21382e-08	1.57366e-07	-5.00286e-08	1.07337e-07	7.57549e-07	-1.62192e-07	5.95356e-07
10.248	2.50804e-06	-2.84462e-07	2.22358e-06	6.33444e-07	-1.06620e-07	5.26824e-07	8.74757e-07	-1.84776e-07	6.89981e-07	1.19366e-06	-1.44510e-07	1.04915e-06	1.00490e-06	-9.28281e-08	9.12077e-07	-1.24473e-07	4.21677e-08	-8.23055e-08	1.57997e-07	-5.02295e-08	1.07768e-07	7.59950e-07	-1.62706e-07	5.97243e-07
10.273	2.51215e-06	-2.84928e-07	2.22722e-06	6.35548e-07	-1.06974e-07	5.28574e-07	8.76577e-07	-1.85160e-07	6.91417e-07	1.19637e-06	-1.44839e-07	1.05154e-06	1.00862e-06	-9.31709e-08	9.15444e-07	-1.24729e-07	4.22544e-08	-8.24748e-08	1.58625e-07	-5.04291e-08	1.08196e-07	7.62344e-07	-1.63219e-07	5.99125e-07
10.297	2.51623e-06	-2.85391e-07	2.23084e-06	6.37646e-07	-1.07327e-07	5.30319e-07	8.78386e-07	-1.85542e-07	6.92844e-07	1.19907e-06	-1.45165e-07	1.05390e-06	1.01231e-06	-9.35124e-08	9.18800e-07	-1.24988e-07	4.23422e-08	-8.26460e-08	1.59250e-07	-5.06275e-08	1.08622e-07	7.64733e-07	-1.63730e-07	6.01002e-07
10.322	2.52029e-06	-2.85852e-07	2.23444e-06	6.39739e-07	-1.07680e-07	5.32059e-07	8.80184e-07	-1.85922e-07	6.94262e-07	1.20174e-06	-1.45488e-07	1.05625e-06	1.01600e-06	-9.38527e-08	9.22144e-07	-1.25250e-07	4.24309e-08	-8.28191e-08	1.59870e-07	-5.08247e-08	1.09045e-07	7.67115e-07	-1.64240e-07	6.02874e-07
10.346	2.52432e-06	-2.86308e-07	2.23801e-06	6.41825e-07	-1.08031e-07	5.33794e-07	8.81970e-07	-1.86300e-07	6.95671e-07	1.20440e-06	-1.45810e-07	1.05859e-06	1.01967e-06	-9.41918e-08	9.25475e-07	-1.25515e-07	4.25206e-08	-8.29943e-08	1.60486e-07	-5.10206e-08	1.09465e-07	7.69490e-07	-1.64749e-07	6.04741e-07
10.371	2.52832e-06	-2.86762e-07	2.24156e-06	6.43905e-07	-1.08381e-07	5.35525e-07	8.83746e-07	-1.86674e-07	6.97071e-07	1.20703e-06	-1.46129e-07	1.06090e-06	1.02332e-06	-9.45296e-08	9.28794e-07	-1.25783e-07	4.26114e-08	-8.31715e-08	1.61098e-07	-5.12153e-08	1.09883e-07	7.71859e-07	-1.65256e-07	6.06603e-07
10.396	2.53229e-06	-2.87213e-07	2.24508e-06	6.45980e-07	-1.08730e-07	5.37250e-07	8.85509e-07	-1.87047e-07	6.98462e-07	1.20965e-06	-1.46446e-07	1.06320e-06	1.02697e-06	-9.48662e-08	9.32101e-07	-1.26054e-07	4.27032e-08	-8.33507e-08	1.61706e-07	-5.14086e-08	1.10298e-07	7.74221e-07	-1.65762e-07	6.08459e-07
10.420	2.53623e-06	-2.87660e-07	2.24857e-06	6.48048e-07	-1.09078e-07	5.38970e-07	8.87261e-07	-1.87417e-07	6.99844e-07	1.21225e-06	-1.46760e-07	1.06549e-06	1.03060e-06	-9.52014e-08	9.35395e-07	-1.26328e-07	4.27960e-08	-8.35319e-08	1.62311e-07	-5.16007e-08	1.10710e-07	7.76577e-07	-1.66266e-07	6.10310e-07
10.445	2.54015e-06	-2.88104e-07	2.25205e-06	6.50110e-07	-1.09425e-07	5.40684e-07	8.89002e-07	-1.87785e-07	7.01217e-07	1.21483e-06	-1.47073e-07	1.06775e-06	1.03421e-06	-9.55354e-08	9.38677e-07	-1.26605e-07	4.28899e-08	-8.37151e-08	1.62911e-07	-5.17915e-08	1.11119e-07	7.78925e-07	-1.66769e-07	6.12156e-07
10.469	2.54404e-06	-2.88545e-07	2.25549e-06	6.52165e-07	-1.09771e-07	5.42394e-07	8.90731e-07	-1.88150e-07	7.02581e-07	1.21739e-06	-1.47383e-07	1.07000e-06	1.03781e-06	-9.58681e-08	9.41946e-07	-1.26885e-07	4.29848e-08	-8.39004e-08	1.63507e-07	-5.19810e-08	1.11526e-07	7.81268e-07	-1.67271e-07	6.13997e-07
10.494	2.54790e-06	-2.88983e-07	2.25891e-06	6.54214e-07	-1.10116e-07	5.44098e-07	8.92449e-07	-1.88513e-07	7.03936e-07	1.21993e-06	-1.47690e-07	1.07224e-06	1.04140e-06	-9.61995e-08	9.45202e-07	-1.27169e-07	4.30808e-08	-8.40877e-08	1.64099e-07	-5.21692e-08	1.11930e-07	7.83603e-07	-1.67771e-07	6.15832e-07
10.519	2.55173e-06	-2.89417e-07	2.26231e-06	6.56257e-07	-1.10460e-07	5.45797e-07	8.94155e-07	-1.88873e-07	7.05282e-07	1.22245e-06	-1.47996e-07	1.07445e-06	1.04498e-06	-9.65296e-08	9.48446e-07	-1.27455e-07	4.31778e-08	-8.42771e-08	1.64687e-07	-5.23561e-08	1.12331e-07	7.85931e-07	-1.68269e-07	6.17662e-07
10.543	2.55553e-06	-2.89848e-07	2.26568e-06	6.58293e-07	-1.10803e-07	5.47490e-07	8.95850e-07	-1.89231e-07	7.06619e-07	1.22495e-06	-1.48298e-07	1.07665e-06	1.04853e-06	-9.68584e-08	9.51676e-07	-1.27744e-07	4.32759e-08	-8.44686e-08	1.65270e-07	-5.25417e-08	1.12729e-07	7.88253e-07	-1.68766e-07	6.19487e-07
10.568	2.55930e-06	-2.90277e-07	2.26903e-06	6.60322e-07	-1.11144e-07	5.49178e-07	8.97533e-07	-1.89587e-07	7.07946e-07	1.22743e-06	-1.48599e-07	1.07884e-06	1.05208e-06	-9.71858e-08	9.54893e-07	-1.28037e-07	4.33751e-08	-8.46621e-08	1.65850e-07	-5.27259e-08	1.13124e-07	7.90567e-07	-1.69262e-07	6.21306e-07
10.592	2.56305e-06	-2.90701e-07	2.27235e-06	6.62345e-07	-1.11485e-07	5.50861e-07	8.99204e-07	-1.89940e-07	7.09264e-07	1.22990e-06	-1.48897e-07	1.08100e-06	1.05561e-06	-9.75119e-08	9.58097e-07	-1.28333e-07	4.34753e-08	-8.48577e-08	1.66425e-07	-5.29088e-08	1.13516e-07	7.92875e-07	-1.69756e-07	6.23119e-07
10.617	2.56677e-06	-2.91123e-07	2.27564e-06	6.64362e-07	-1.11824e-07	5.52538e-07	9.00863e-07	-1.90290e-07	7.10573e-07	1.23234e-06	-1.49193e-07	1.08315e-06	1.05912e-06	-9.78367e-08	9.61288e-07	-1.28632e-07	4.35766e-08	-8.50555e-08	1.66996e-07	-5.30904e-08	1.13906e-07	7.95175e-07	-1.70248e-07	6.24927e-07
10.641	2.57046e-06	-2.91541e-07	2.27891e-06	6.66371e-07	-1.12162e-07	5.54209e-07	9.02511e-07	-1.90638e-07	7.11873e-07	1.23477e-06	-1.49487e-07	1.08528e-06	1.06263e-06	-9.81601e-08	9.64465e-07	-1.28934e-07	4.36790e-08	-8.52553e-08	1.67563e-07	-5.32706e-08	1.14293e-07	7.97469e-07	-1.70739e-07	6.26730e-07
10.666	2.57412e-06	-2.91956e-07	2.28216e-06	6.68374e-07	-1.12499e-07	5.55874e-07	9.04147e-07	-1.90984e-07	7.13163e-07	1.23717e-06	-1.49778e-07	1.08739e-06	1.06611e-06	-9.84821e-08	9.67629e-07	-1.29240e-07	4.37825e-08	-8.54573e-08	1.68126e-07	-5.34494e-08	1.14676e-07	7.99755e-07	-1.71229e-07	6.28526e-07
10.691	2.57775e-06	-2.92368e-07	2.28538e-06	6.70370e-07	-1.12835e-07	5.57534e-07	9.05771e-07	-1.91327e-07	7.14444e-07	1.23955e-06	-1.50066e-07	1.08949e-06	1.06958e-06	-9.88027e-08	9.70780e-07	-1.29548e-07	4.38870e-08	-8.56614e-08	1.68684e-07	-5.36269e-08	1.15057e-07	8.02034e-07	-1.71717e-07	6.30317e-07
10.715	2.58135e-06	-2.92777e-07	2.28857e-06	6.72358e-07	-1.13170e-07	5.59188e-07	9.07383e-07	-1.91667e-07	7.15716e-07	1.24192e-06	-1.50352e-07	1.09157e-06	1.07304e-06	-9.91220e-08	9.73917e-07	-1.29860e-07	4.39927e-08	-8.58676e-08	1.69238e-07	-5.38030e-08	1.15435e-07	8.04306e-07	-1.72203e-07	6.32103e-07
10.740	2.58492e-06	-2.93182e-07	2.29174e-06	6.74340e-07	-1.13504e-07	5.60837e-07	9.08983e-07	-1.92006e-07	7.16978e-07	1.24426e-06	-1.50636e-07	1.09363e-06	1.07648e-06	-9.94398e-08	9.77040e-07	-1.30175e-07	4.40995e-08	-8.60760e-08	1.69788e-07	-5.39778e-08	1.15810e-07	8.06570e-07	-1.72688e-07	6.33882e-07
10.764	2.58847e-06	-2.93584e-07	2.29488e-06	6.76315e-07	-1.13836e-07	5.62479e-07	9.10572e-07	-1.92341e-07	7.18231e-07	1.24659e-06	-1.50918e-07	1.09567e-06	1.07991e-06	-9.97563e-08	9.80149e-07	-1.30494e-07	4.42073e-08	-8.62865e-08	1.70333e-07	-5.41511e-08	1.16182e-07	8.08827e-07	-1.73171e-07	6.35656e-07
10.789	2.59198e-06	-2.93983e-07	2.29800e-06	6.78283e-07	-1.14167e-07	5.64116e-07	9.12148e-07	-1.92674e-07	7.19474e-07	1.24889e-06	-1.51197e-07	1.09769e-06	1.08332e-06	-1.00071e-07	9.83244e-07	-1.30815e-07	4.43163e-08	-8.64992e-08	1.70874e-07	-5.43231e-08	1.16551e-07	8.11077e-07	-1.73653e-07	6.37424e-07
10.813	2.59547e-06	-2.94379e-07	2.30109e-06	6.80243e-07	-1.14497e-07	5.65746e-07	9.13712e-07	-1.93004e-07	7.20708e-07	1.25117e-06	-1.51473e-07	1.09970e-06	1.08671e-06	-1.00385e-07	9.86326e-07	-1.31140e-07	4.44264e-08	-8.67140e-08	1.71411e-07	-5.44937e-08	1.16917e-07	8.13319e-07	-1.74133e-07	6.39187e-07
10.838	2.59893e-06	-2.94771e-07	2.30416e-06	6.82196e-07	-1.14826e-07	5.67371e-07	9.15265e-07	-1.93332e-07	7.21932e-07	1.25344e-06	-1.51747e-07	1.10169e-06	1.09009e-06	-1.00697e-07	9.89393e-07	-1.31469e-07	4.45375e-08	-8.69310e-08	1.71943e-07	-5.46628e-08	1.17280e-07	8.15554e-07	-1.74611e-07	6.40943e-07
10.863	2.60236e-06	-2.95160e-07	2.30720e-06	6.84142e-07	-1.15153e-07	5.68989e-07	9.16805e-07	-1.93658e-07	7.23147e-07	1.25568e-06	-1.52019e-07	1.10366e-06	1.09345e-06	-1.01008e-07	9.92446e-07	-1.31800e-07	4.46499e-08	-8.71503e-08	1.72470e-07	-5.48306e-08	1.17640e-07	8.17782e-07	-1.75088e-07	6.42693e-07
10.887	2.60576e-06	-2.95545e-07	2.31021e-06	6.86081e-07	-1.15480e-07	5.70601e-07	9.18333e-07	-1.93980e-07	7.24353e-07	1.25790e-06	-1.52288e-07	1.10562e-06	1.09680e-06	-1.01317e-07	9.95485e-07	-1.32135e-07	4.47633e-08	-8.73717e-08	1.72994e-07	-5.49969e-08	1.17997e-07	8.20001e-07	-1.75564e-07	6.44438e-07
10.912	2.60913e-06	-2.95928e-07	2.31320e-06	6.88012e-07	-1.15805e-07	5.72207e-07	9.19849e-07	-1.94301e-07	7.25548e-07	1.26011e-06	-1.52554e-07	1.10755e-06	1.10013e-06	-1.01625e-07	9.98510e-07	-1.32473e-07	4.48779e-08	-8.75953e-08	1.73512e-07	-5.51619e-08	1.18350e-07	8.22213e-07	-1.76037e-07	6.46176e-07
10.936	2.61247e-06	-2.96307e-07	2.31617e-06	6.89936e-07	-1.16129e-07	5.73807e-07	9.21353e-07	-1.94618e-07	7.26735e-07	1.26229e-06	-1.52819e-07	1.10947e-06	1.10345e-06	-1.01931e-07	1.00152e-06	-1.32815e-07	4.49936e-08	-8.78211e-08	1.74027e-07	-5.53253e-08	1.18701e-07	8.24418e-07	-1.76509e-07	6.47909e-07
10.961	2.61579e-06	-2.96683e-07	2.31910e-06	6.91852e-07	-1.16451e-07	5.75401e-07	9.22845e-07	-1.94933e-07	7.27911e-07	1.26445e-06	-1.53080e-07	1.11137e-06	1.10675e-06	-1.02236e-07	1.00452e-06	-1.33160e-07	4.51104e-08	-8.80491e-08	1.74536e-07	-5.54874e-08	1.19049e-07	8.26615e-07	-1.76979e-07	6.49635e-07
10.985	2.61907e-06	-2.97055e-07	2.32201e-06	6.93761e-07	-1.16772e-07	5.76988e-07	9.24324e-07	-1.95246e-07	7.29078e-07	1.26659e-06	-1.53339e-07	1.11325e-06	1.11004e-06	-1.02540e-07	1.00750e-06	-1.33508e-07	4.52283e-08	-8.82794e-08	1.75042e-07	-5.56480e-08	1.19394e-07	8.28804e-07	-1.77448e-07	6.51356e-07
11.010	2.62232e-06	-2.97424e-07	2.32490e-06	6.95662e-07	-1.17092e-07	5.78570e-07	9.25791e-07	-1.95556e-07	7.30235e-07	1.26871e-06	-1.53596e-07	1.11511e-06	1.11331e-06	-1.02842e-07	1.01046e-06	-1.33859e-07	4.53475e-08	-8.85119e-08	1.75542e-07	-5.58072e-08	1.19735e-07	8.30985e-07	-1.77915e-07	6.53070e-07
11.035	2.62555e-06	-2.97790e-07	2.32776e-06	6.97555e-07	-1.17411e-07	5.80144e-07	9.27246e-07	-1.95863e-07	7.31383e-07	1.27081e-06	-1.53850e-07	1.11696e-06	1.11656e-06	-1.03142e-07	1.01342e-06	-1.34214e-07	4.54677e-08	-8.87466e-08	1.76038e-07	-5.59649e-08	1.20073e-07	8.33158e-07	-1.78380e-07	6.54778e-07
11.059	2.62875e-06	-2.98153e-07	2.33059e-06	6.99441e-07	-1.17728e-07	5.81712e-07	9.28689e-07	-1.96168e-07	7.32521e-07	1.27289e-06	-1.54102e-07	1.11879e-06	1.11979e-06	-1.03441e-07	1.01635e-06	-1.34573e-07	4.55891e-08	-8.89835e-08	1.76530e-07	-5.61211e-08	1.20409e-07	8.35324e-07	-1.78844e-07	6.56480e-07
11.084	2.63191e-06	-2.98512e-07	2.33340e-06	7.01319e-07	-1.18045e-07	5.83274e-07	9.30119e-07	-1.96470e-07	7.33649e-07	1.27495e-06	-1.54351e-07	1.12060e-06	1.12301e-06	-1.03738e-07	1.01927e-06	-1.34934e-07	4.57117e-08	-8.92227e-08	1.77017e-07	-5.62759e-08	1.20741e-07	8.37481e-07	-1.79306e-07	6.58175e-07
11.108	2.63505e-06	-2.98868e-07	2.33618e-06	7.03189e-07	-1.18359e-07	5.84829e-07	9.31537e-07	-1.96770e-07	7.34768e-07	1.27698e-06	-1.54598e-07	1.12239e-06	1.12622e-06	-1.04034e-07	1.02218e-06	-1.35300e-07	4.58354e-08	-8.94642e-08	1.77499e-07	-5.64292e-08	1.21070e-07	8.39631e-07	-1.79766e-07	6.59865e-07
11.133	2.63816e-06	-2.99220e-07	2.33894e-06	7.05051e-07	-1.18673e-07	5.86378e-07	9.32943e-07	-1.97067e-07	7.35876e-07	1.27900e-06	-1.54842e-07	1.12416e-06	1.12940e-06	-1.04329e-07	1.02507e-06	-1.35668e-07	4.59602e-08	-8.97079e-08	1.77976e-07	-5.65810e-08	1.21395e-07	8.41772e-07	-1.80225e-07	6.61548e-07
11.158	2.64124e-06	-2.99569e-07	2.34167e-06	7.06905e-07	-1.18985e-07	5.87920e-07	9.34336e-07	-1.97361e-07	7.36975e-07	1.28099e-06	-1.55083e-07	1.12591e-06	1.13257e-06	-1.04621e-07	1.02795e-06	-1.36040e-07	4.60863e-08	-8.99539e-08	1.78449e-07	-5.67314e-08	1.21718e-07	8.43906e-07	-1.80682e-07	6.63225e-07
11.182	2.64429e-06	-2.99915e-07	2.34437e-06	7.08751e-07	-1.19295e-07	5.89455e-07	9.35717e-07	-1.97652e-07	7.38064e-07	1.28297e-06	-1.55322e-07	1.12765e-06	1.13572e-06	-1.04913e-07	1.03081e-06	-1.36416e-07	4.62134e-08	-9.02022e-08	1.78918e-07	-5.68803e-08	1.22037e-07	8.46032e-07	-1.81137e-07	6.64895e-07
11.207	2.64731e-06	-3.00258e-07	2.34705e-06	7.10589e-07	-1.19605e-07	5.90984e-07	9.37085e-07	-1.97941e-07	7.39144e-07	1.28492e-06	-1.55559e-07	1.12936e-06	1.13886e-06	-1.05202e-07	1.03366e-06	-1.36794e-07	4.63418e-08	-9.04527e-08	1.79381e-07	-5.70276e-08	1.22353e-07	8.48149e-07	-1.81590e-07	6.66559e-07
11.231	2.65030e-06	-3.00597e-07	2.34970e-06	7.12418e-07	-1.19913e-07	5.92506e-07	9.38441e-07	-1.98228e-07	7.40213e-07	1.28685e-06	-1.55792e-07	1.13106e-06	1.14198e-06	-1.05490e-07	1.03649e-06	-1.37177e-07	4.64713e-08	-9.07055e-08	1.79840e-07	-5.71735e-08	1.22666e-07	8.50258e-07	-1.82042e-07	6.68217e-07
11.256	2.65326e-06	-3.00933e-07	2.35233e-06	7.14240e-07	-1.20219e-07	5.94021e-07	9.39784e-07	-1.98512e-07	7.41273e-07	1.28876e-06	-1.56024e-07	1.13274e-06	1.14508e-06	-1.05777e-07	1.03931e-06	-1.37563e-07	4.66020e-08	-9.09606e-08	1.80294e-07	-5.73179e-08	1.22976e-07	8.52359e-07	-1.82491e-07	6.69868e-07
11.280	2.65619e-06	-3.01266e-07	2.35493e-06	7.16054e-07	-1.20525e-07	5.95529e-07	9.41115e-07	-1.98793e-07	7.42322e-07	1.29065e-06	-1.56252e-07	1.13440e-06	1.14817e-06	-1.06062e-07	1.04211e-06	-1.37952e-07	4.67339e-08	-9.12180e-08	1.80743e-07	-5.74607e-08	1.23283e-07	8.54452e-07	-1.82939e-07	6.71512e-07
11.305	2.65909e-06	-3.01595e-07	2.35750e-06	7.17859e-07	-1.20829e-07	5.97030e-07	9.42434e-07	-1.99071e-07	7.43362e-07	1.29252e-06	-1.56478e-07	1.13604e-06	1.15124e-06	-1.06346e-07	1.04489e-06	-1.38345e-07	4.68669e-08	-9.14777e-08	1.81188e-07	-5.76021e-08	1.23586e-07	8.56536e-07	-1.83386e-07	6.73151e-07
11.330	2.66197e-06	-3.01921e-07	2.36005e-06	7.19655e-07	-1.21131e-07	5.98525e-07	9.43739e-07	-1.99347e-07	7.44392e-07	1.29436e-06	-1.56702e-07	1.13766e-06	1.15429e-06	-1.06627e-07	1.04766e-06	-1.38741e-07	4.70012e-08	-9.17397e-08	1.81628e-07	-5.77419e-08	1.23886e-07	8.58612e-07	-1.83830e-07	6.74782e-07
11.354	2.66481e-06	-3.02243e-07	2.36257e-06	7.21444e-07	-1.21432e-07	6.00012e-07	9.45032e-07	-1.99620e-07	7.45412e-07	1.29619e-06	-1.56923e-07	1.13927e-06	1.15732e-06	-1.06908e-07	1.05041e-06	-1.39141e-07	4.71366e-08	-9.20040e-08	1.82063e-07	-5.78802e-08	1.24183e-07	8.60680e-07	-1.84273e-07	6.76407e-07
11.379	2.66762e-06	-3.02562e-07	2.36506e-06	7.23224e-07	-1.21732e-07	6.01492e-07	9.46313e-07	-1.99891e-07	7.46422e-07	1.29799e-06	-1.57141e-07	1.14085e-06	1.16034e-06	-1.07186e-07	1.05315e-06	-1.39544e-07	4.72731e-08	-9.22706e-08	1.82493e-07	-5.80169e-08	1.24476e-07	8.62740e-07	-1.84714e-07	6.78026e-07
11.403	2.67041e-06	-3.02878e-07	2.36753e-06	7.24995e-07	-1.22030e-07	6.02966e-07	9.47581e-07	-2.00159e-07	7.47422e-07	1.29977e-06	-1.57357e-07	1.14242e-06	1.16334e-06	-1.07463e-07	1.05587e-06	-1.39950e-07	4.74109e-08	-9.25395e-08	1.82918e-07	-5.81522e-08	1.24766e-07	8.64791e-07	-1.85153e-07	6.79638e-07
11.428	2.67316e-06	-3.03190e-07	2.36997e-06	7.26758e-07	-1.22327e-07	6.04432e-07	9.48836e-07	-2.00424e-07	7.48413e-07	1.30153e-06	-1.57570e-07	1.14396e-06	1.16632e-06	-1.07739e-07	1.05858e-06	-1.40361e-07	4.75499e-08	-9.28107e-08	1.83339e-07	-5.82859e-08	1.25053e-07	8.66833e-07	-1.85590e-07	6.81243e-07
11.452	2.67589e-06	-3.03499e-07	2.37239e-06	7.28513e-07	-1.22622e-07	6.05891e-07	9.50079e-07	-2.00686e-07	7.49393e-07	1.30327e-06	-1.57780e-07	1.14549e-06	1.16928e-06	-1.08013e-07	1.06127e-06	-1.40774e-07	4.76900e-08	-9.30842e-08	1.83755e-07	-5.84180e-08	1.25337e-07	8.68867e-07	-1.86026e-07	6.82841e-07
11.477	2.67858e-06	-3.03805e-07	2.37478e-06	7.30259e-07	-1.22916e-07	6.07343e-07	9.51309e-07	-2.00946e-07	7.50363e-07	1.30499e-06	-1.57988e-07	1.14700e-06	1.17223e-06	-1.08285e-07	1.06394e-06	-1.41191e-07	4.78314e-08	-9.33601e-08	1.84166e-07	-5.85487e-08	1.25617e-07	8.70893e-07	-1.86459e-07	6.84433e-07
11.502	2.68125e-06	-3.04107e-07	2.37714e-06	7.31996e-07	-1.23208e-07	6.08788e-07	9.52526e-07	-2.01203e-07	7.51323e-07	1.30668e-06	-1.58193e-07	1.14849e-06	1.17516e-06	-1.08555e-07	1.06660e-06	-1.41612e-07	4.79739e-08	-9.36383e-08	1.84572e-07	-5.86777e-08	1.25894e-07	8.72909e-07	-1.86891e-07	6.86018e-07
11.526	2.68389e-06	-3.04406e-07	2.37948e-06	7.33724e-07	-1.23499e-07	6.10225e-07	9.53731e-07	-2.01458e-07	7.52273e-07	1.30836e-06	-1.58396e-07	1.14996e-06	1.17807e-06	-1.08824e-07	1.06924e-06	-1.42036e-07	4.81176e-08	-9.39188e-08	1.84973e-07	-5.88052e-08	1.26167e-07	8.74918e-07	-1.87321e-07	6.87596e-07
11.551	2.68649e-06	-3.04702e-07	2.38179e-06	7.35444e-07	-1.23788e-07	6.11655e-07	9.54922e-07	-2.01709e-07	7.53213e-07	1.31001e-06	-1.58596e-07	1.15141e-06	1.18096e-06	-1.09091e-07	1.07187e-06	-1.42464e-07	4.82625e-08	-9.42017e-08	1.85369e-07	-5.89312e-08	1.26438e-07	8.76917e-07	-1.87749e-07	6.89168e-07
11.575	2.68907e-06	-3.04994e-07	2.38407e-06	7.37154e-07	-1.24076e-07	6.13078e-07	9.56101e-07	-2.01958e-07	7.54143e-07	1.31164e-06	-1.58793e-07	1.15284e-06	1.18384e-06	-1.09357e-07	1.07448e-06	-1.42896e-07	4.84086e-08	-9.44869e-08	1.85760e-07	-5.90555e-08	1.26704e-07	8.78908e-07	-1.88176e-07	6.90733e-07
11.600	2.69162e-06	-3.05283e-07	2.38633e-06	7.38856e-07	-1.24363e-07	6.14494e-07	9.57268e-07	-2.02205e-07	7.55063e-07	1.31324e-06	-1.58988e-07	1.15426e-06	1.18669e-06	-1.09621e-07	1.07707e-06	-1.43330e-07	4.85559e-08	-9.47744e-08	1.86146e-07	-5.91784e-08	1.26968e-07	8.80890e-07	-1.88600e-07	6.92290e-07
11.624	2.69413e-06	-3.05569e-07	2.38856e-06	7.40549e-07	-1.24648e-07	6.15902e-07	9.58421e-07	-2.02448e-07	7.55973e-07	1.31483e-06	-1.59180e-07	1.15565e-06	1.18953e-06	-1.09883e-07	1.07965e-06	-1.43769e-07	4.87045e-08	-9.50643e-08	1.86528e-07	-5.92996e-08	1.27228e-07	8.82864e-07	-1.89022e-07	6.93841e-07
11.649	2.69662e-06	-3.05851e-07	2.39077e-06	7.42233e-07	-1.24931e-07	6.17302e-07	9.59562e-07	-2.02689e-07	7.56873e-07	1.31639e-06	-1.59369e-07	1.15703e-06	1.19235e-06	-1.10144e-07	1.08221e-06	-1.44211e-07	4.88542e-08	-9.53565e-08	1.86904e-07	-5.94193e-08	1.27485e-07	8.84829e-07	-1.89443e-07	6.95385e-07
11.674	2.69908e-06	-3.06130e-07	2.39295e-06	7.43908e-07	-1.25213e-07	6.18695e-07	9.60690e-07	-2.02928e-07	7.57762e-07	1.31794e-06	-1.59556e-07	1.15838e-06	1.19516e-06	-1.10403e-07	1.08475e-06	-1.44656e-07	4.90051e-08	-9.56510e-08	1.87276e-07	-5.95374e-08	1.27738e-07	8.86784e-07	-1.89862e-07	6.96923e-07
11.698	2.70151e-06	-3.06405e-07	2.39510e-06	7.45574e-07	-1.25494e-07	6.20081e-07	9.61805e-07	-2.03163e-07	7.58642e-07	1.31946e-06	-1.59740e-07	1.15972e-06	1.19794e-06	-1.10660e-07	1.08728e-06	-1.45105e-07	4.91572e-08	-9.59479e-08	1.87642e-07	-5.96539e-08	1.27988e-07	8.88731e-07	-1.90279e-07	6.98453e-07
11.723	2.70391e-06	-3.06677e-07	2.39723e-06	7.47231e-07	-1.25772e-07	6.21459e-07	9.62907e-07	-2.03396e-07	7.59511e-07	1.32095e-06	-1.59921e-07	1.16103e-06	1.20071e-06	-1.10915e-07	1.08979e-06	-1.45558e-07	4.93105e-08	-9.62472e-08	1.88003e-07	-5.97688e-08	1.28235e-07	8.90669e-07	-1.90694e-07	6.99976e-07
11.747	2.70627e-06	-3.06946e-07	2.39933e-06	7.48879e-07	-1.26050e-07	6.22829e-07	9.63997e-07	-2.03626e-07	7.60371e-07	1.32243e-06	-1.60100e-07	1.16233e-06	1.20346e-06	-1.11169e-07	1.09229e-06	-1.46014e-07	4.94650e-08	-9.65488e-08	1.88360e-07	-5.98821e-08	1.28478e-07	8.92599e-07	-1.91107e-07	7.01492e-07
11.772	2.70861e-06	-3.07211e-07	2.40140e-06	7.50518e-07	-1.26326e-07	6.24192e-07	9.65073e-07	-2.03853e-07	7.61220e-07	1.32388e-06	-1.60276e-07	1.16361e-06	1.20619e-06	-1.11422e-07	1.09477e-06	-1.46473e-07	4.96207e-08	-9.68527e-08	1.88711e-07	-5.99938e-08	1.28718e-07	8.94519e-07	-1.91518e-07	7.03001e-07
11.796	2.71092e-06	-3.07473e-07	2.40345e-06	7.52147e-07	-1.26600e-07	6.25547e-07	9.66137e-07	-2.04078e-07	7.62059e-07	1.32532e-06	-1.60449e-07	1.16487e-06	1.20890e-06	-1.11672e-07	1.09723e-06	-1.46937e-07	4.97776e-08	-9.71590e-08	1.89058e-07	-6.01040e-08	1.28954e-07	8.96430e-07	-1.91927e-07	7.04503e-07
11.821	2.71320e-06	-3.07732e-07	2.40547e-06	7.53767e-07	-1.26873e-07	6.26894e-07	9.67188e-07	-2.04300e-07	7.62888e-07	1.32672e-06	-1.60620e-07	1.16611e-06	1.21159e-06	-1.11921e-07	1.09967e-06	-1.47403e-07	4.99358e-08	-9.74676e-08	1.89399e-07	-6.02125e-08	1.29187e-07	8.98332e-07	-1.92334e-07	7.05998e-07
11.846	2.71545e-06	-3.07987e-07	2.40747e-06	7.55378e-07	-1.27144e-07	6.28234e-07	9.68226e-07	-2.04519e-07	7.63706e-07	1.32811e-06	-1.60788e-07	1.16732e-06	1.21427e-06	-1.12168e-07	1.10210e-06	-1.47874e-07	5.00951e-08	-9.77786e-08	1.89736e-07	-6.03195e-08	1.29416e-07	9.00226e-07	-1.92740e-07	7.07486e-07
11.870	2.71767e-06	-3.08239e-07	2.40943e-06	7.56979e-07	-1.27413e-07	6.29566e-07	9.69251e-07	-2.04736e-07	7.64515e-07	1.32948e-06	-1.60953e-07	1.16852e-06	1.21692e-06	-1.12413e-07	1.10451e-06	-1.48348e-07	5.02556e-08	-9.80919e-08	1.90067e-07	-6.04248e-08	1.29642e-07	9.02110e-07	-1.93143e-07	7.08967e-07
11.895	2.71986e-06	-3.08487e-07	2.41138e-06	7.58571e-07	-1.27681e-07	6.30890e-07	9.70263e-07	-2.04950e-07	7.65313e-07	1.33082e-06	-1.61115e-07	1.16970e-06	1.21956e-06	-1.12657e-07	1.10690e-06	-1.48825e-07	5.04174e-08	-9.84076e-08	1.90393e-07	-6.05285e-08	1.29865e-07	9.03985e-07	-1.93545e-07	7.10440e-07
11.919	2.72202e-06	-3.08732e-07	2.41329e-06	7.60154e-07	-1.27948e-07	6.32206e-07	9.71262e-07	-2.05161e-07	7.66101e-07	1.33214e-06	-1.61275e-07	1.17086e-06	1.22218e-06	-1.12899e-07	1.10928e-06	-1.49306e-07	5.05803e-08	-9.87257e-08	1.90714e-07	-6.06306e-08	1.30084e-07	9.05851e-07	-1.93944e-07	7.11907e-07
11.944	2.72416e-06	-3.08974e-07	2.41518e-06	7.61727e-07	-1.28212e-07	6.33514e-07	9.72248e-07	-2.05369e-07	7.66879e-07	1.33344e-06	-1.61432e-07	1.17201e-06	1.22478e-06	-1.13139e-07	1.11164e-06	-1.49791e-07	5.07445e-08	-9.90461e-08	1.91030e-07	-6.07311e-08	1.30299e-07	9.07708e-07	-1.94342e-07	7.13366e-07
11.969	2.72626e-06	-3.09212e-07	2.41704e-06	7.63290e-07	-1.28475e-07	6.34815e-07	9.73221e-07	-2.05575e-07	7.67647e-07	1.33471e-06	-1.61587e-07	1.17313e-06	1.22736e-06	-1.13377e-07	1.11398e-06	-1.50279e-07	5.09098e-08	-9.93688e-08	1.91342e-07	-6.08300e-08	1.30512e-07	9.09555e-07	-1.94737e-07	7.14818e-07
11.993	2.72833e-06	-3.09447e-07	2.41888e-06	7.64844e-07	-1.28737e-07	6.36107e-07	9.74182e-07	-2.05777e-07	7.68404e-07	1.33597e-06	-1.61738e-07	1.17423e-06	1.22992e-06	-1.13614e-07	1.11631e-06	-1.50770e-07	5.10764e-08	-9.96939e-08	1.91647e-07	-6.09272e-08	1.30720e-07	9.11394e-07	-1.95131e-07	7.16263e-07
12.018	2.73037e-06	-3.09679e-07	2.42069e-06	7.66389e-07	-1.28997e-07	6.37392e-07	9.75129e-07	-2.05978e-07	7.69152e-07	1.33720e-06	-1.61888e-07	1.17531e-06	1.23246e-06	-1.13849e-07	1.11861e-06	-1.51265e-07	5.12441e-08	-1.00021e-07	1.91948e-07	-6.10229e-08	1.30925e-07	9.13223e-07	-1.95522e-07	7.17700e-07
12.042	2.73238e-06	-3.09907e-07	2.42248e-06	7.67923e-07	-1.29255e-07	6.38668e-07	9.76064e-07	-2.06175e-07	7.69889e-07	1.33841e-06	-1.62034e-07	1.17637e-06	1.23499e-06	-1.14082e-07	1.12090e-06	-1.51764e-07	5.14131e-08	-1.00351e-07	1.92244e-07	-6.11169e-08	1.31127e-07	9.15043e-07	-1.95912e-07	7.19131e-07
12.067	2.73437e-06	-3.10132e-07	2.42423e-06	7.69449e-07	-1.29512e-07	6.39937e-07	9.76985e-07	-2.06370e-07	7.70616e-07	1.33959e-06	-1.62177e-07	1.17742e-06	1.23749e-06	-1.14313e-07	1.12318e-06	-1.52267e-07	5.15833e-08	-1.00683e-07	1.92535e-07	-6.12093e-08	1.31325e-07	9.16853e-07	-1.96300e-07	7.20553e-07
12.091	2.73632e-06	-3.10353e-07	2.42597e-06	7.70964e-07	-1.29767e-07	6.41197e-07	9.77894e-07	-2.06562e-07	7.71332e-07	1.34076e-06	-1.62318e-07	1.17844e-06	1.23998e-06	-1.14543e-07	1.12544e-06	-1.52772e-07	5.17546e-08	-1.01018e-07	1.92820e-07	-6.13000e-08	1.31520e-07	9.18654e-07	-1.96685e-07	7.21969e-07
12.116	2.73824e-06	-3.10572e-07	2.42767e-06	7.72470e-07	-1.30021e-07	6.42449e-07	9.78789e-07	-2.06751e-07	7.72039e-07	1.34190e-06	-1.62456e-07	1.17944e-06	1.24245e-06	-1.14771e-07	1.12767e-06	-1.53282e-07	5.19272e-08	-1.01355e-07	1.93100e-07	-6.13891e-08	1.31711e-07	9.20446e-07	-1.97069e-07	7.23377e-07
12.141	2.74014e-06	-3.10786e-07	2.42935e-06	7.73965e-07	-1.30272e-07	6.43693e-07	9.79672e-07	-2.06937e-07	7.72735e-07	1.34302e-06	-1.62592e-07	1.18042e-06	1.24489e-06	-1.14997e-07	1.12990e-06	-1.53795e-07	5.21009e-08	-1.01694e-07	1.93375e-07	-6.14766e-08	1.31899e-07	9.22229e-07	-1.97451e-07	7.24778e-07
12.165	2.74200e-06	-3.10998e-07	2.43100e-06	7.75452e-07	-1.30522e-07	6.44929e-07	9.80541e-07	-2.07121e-07	7.73421e-07	1.34411e-06	-1.62725e-07	1.18139e-06	1.24732e-06	-1.15221e-07	1.13210e-06	-1.54311e-07	5.22759e-08	-1.02035e-07	1.93646e-07	-6.15625e-08	1.32083e-07	9.24002e-07	-1.97830e-07	7.26172e-07
12.190	2.74383e-06	-3.11206e-07	2.43263e-06	7.76928e-07	-1.30771e-07	6.46157e-07	9.81398e-07	-2.07302e-07	7.74096e-07	1.34519e-06	-1.62855e-07	1.18233e-06	1.24973e-06	-1.15444e-07	1.13429e-06	-1.54831e-07	5.24521e-08	-1.02379e-07	1.93910e-07	-6.16467e-08	1.32264e-07	9.25765e-07	-1.98208e-07	7.27558e-07
12.214	2.74564e-06	-3.11411e-07	2.43423e-06	7.78394e-07	-1.31018e-07	6.47376e-07	9.82242e-07	-2.07480e-07	7.74762e-07	1.34624e-06	-1.62982e-07	1.18326e-06	1.25212e-06	-1.15665e-07	1.13646e-06	-1.55355e-07	5.26294e-08	-1.02725e-07	1.94170e-07	-6.17292e-08	1.32441e-07	9.27520e-07	-1.98583e-07	7.28936e-07
12.239	2.74741e-06	-3.11612e-07	2.43580e-06	7.79850e-07	-1.31263e-07	6.48587e-07	9.83072e-07	-2.07655e-07	7.75417e-07	1.34727e-06	-1.63106e-07	1.18416e-06	1.25449e-06	-1.15884e-07	1.13861e-06	-1.55882e-07	5.28080e-08	-1.03074e-07	1.94425e-07	-6.18102e-08	1.32615e-07	9.29264e-07	-1.98957e-07	7.30308e-07
12.263	2.74916e-06	-3.11810e-07	2.43735e-06	7.81297e-07	-1.31506e-07	6.49790e-07	9.83890e-07	-2.07828e-07	7.76062e-07	1.34827e-06	-1.63228e-07	1.18504e-06	1.25685e-06	-1.16101e-07	1.14074e-06	-1.56412e-07	5.29877e-08	-1.03425e-07	1.94674e-07	-6.18894e-08	1.32785e-07	9.31000e-07	-1.99328e-07	7.31671e-07
12.288	2.75088e-06	-3.12005e-07	2.43887e-06	7.82733e-07	-1.31748e-07	6.50985e-07	9.84695e-07	-2.07998e-07	7.76697e-07	1.34926e-06	-1.63347e-07	1.18591e-06	1.25918e-06	-1.16317e-07	1.14286e-06	-1.56946e-07	5.31687e-08	-1.03778e-07	1.94918e-07	-6.19671e-08	1.32951e-07	9.32725e-07	-1.99698e-07	7.33027e-07
12.313	2.75256e-06	-3.12196e-07	2.44037e-06	7.84160e-07	-1.31988e-07	6.52171e-07	9.85486e-07	-2.08165e-07	7.77321e-07	1.35022e-06	-1.63464e-07	1.18675e-06	1.26149e-06	-1.16530e-07	1.14496e-06	-1.57484e-07	5.33508e-08	-1.04133e-07	1.95157e-07	-6.20431e-08	1.33114e-07	9.34442e-07	-2.00065e-07	7.34376e-07
12.337	2.75422e-06	-3.12384e-07	2.44184e-06	7.85576e-07	-1.32227e-07	6.53349e-07	9.86265e-07	-2.08330e-07	7.77935e-07	1.35116e-06	-1.63577e-07	1.18758e-06	1.26379e-06	-1.16742e-07	1.14704e-06	-1.58025e-07	5.35341e-08	-1.04491e-07	1.95391e-07	-6.21174e-08	1.33274e-07	9.36148e-07	-2.00431e-07	7.35717e-07
12.362	2.75585e-06	-3.12568e-07	2.44328e-06	7.86982e-07	-1.32463e-07	6.54519e-07	9.87031e-07	-2.08492e-07	7.78539e-07	1.35207e-06	-1.63688e-07	1.18838e-06	1.26606e-06	-1.16952e-07	1.14911e-06	-1.58570e-07	5.37186e-08	-1.04851e-07	1.95620e-07	-6.21901e-08	1.33430e-07	9.37845e-07	-2.00794e-07	7.37051e-07
12.386	2.75745e-06	-3.12750e-07	2.44470e-06	7.88378e-07	-1.32698e-07	6.55680e-07	9.87783e-07	-2.08651e-07	7.79133e-07	1.35296e-06	-1.63796e-07	1.18917e-06	1.26832e-06	-1.17161e-07	1.15115e-06	-1.59118e-07	5.39043e-08	-1.05214e-07	1.95843e-07	-6.22611e-08	1.33582e-07	9.39533e-07	-2.01155e-07	7.38377e-07
12.411	2.75901e-06	-3.12928e-07	2.44609e-06	7.89764e-07	-1.32932e-07	6.56833e-07	9.88523e-07	-2.08807e-07	7.79716e-07	1.35383e-06	-1.63902e-07	1.18993e-06	1.27055e-06	-1.17367e-07	1.15318e-06	-1.59670e-07	5.40912e-08	-1.05578e-07	1.96061e-07	-6.23305e-08	1.33731e-07	9.41210e-07	-2.01515e-07	7.39696e-07
12.435	2.76055e-06	-3.13102e-07	2.44745e-06	7.91140e-07	-1.33163e-07	6.57977e-07	9.89250e-07	-2.08960e-07	7.80289e-07	1.35468e-06	-1.64004e-07	1.19068e-06	1.27277e-06	-1.17572e-07	1.15520e-06	-1.60225e-07	5.42792e-08	-1.05945e-07	1.96275e-07	-6.23983e-08	1.33876e-07	9.42878e-07	-2.01872e-07	7.41007e-07
12.460	2.76206e-06	-3.13273e-07	2.44879e-06	7.92505e-07	-1.33393e-07	6.59112e-07	9.89963e-07	-2.09111e-07	7.80852e-07	1.35551e-06	-1.64104e-07	1.19140e-06	1.27496e-06	-1.17775e-07	1.15719e-06	-1.60783e-07	5.44685e-08	-1.06315e-07	1.96482e-07	-6.24643e-08	1.34018e-07	9.44537e-07	-2.02227e-07	7.42310e-07
12.485	2.76354e-06	-3.13441e-07	2.45010e-06	7.93861e-07	-1.33621e-07	6.60240e-07	9.90664e-07	-2.09259e-07	7.81405e-07	1.35631e-06	-1.64201e-07	1.19211e-06	1.27714e-06	-1.17976e-07	1.15916e-06	-1.61345e-07	5.46589e-08	-1.06686e-07	1.96685e-07	-6.25288e-08	1.34156e-07	9.46186e-07	-2.02580e-07	7.43606e-07
12.509	2.76499e-06	-3.13606e-07	2.45139e-06	7.95206e-07	-1.33847e-07	6.61358e-07	9.91352e-07	-2.09404e-07	7.81948e-07	1.35709e-06	-1.64296e-07	1.19279e-06	1.27930e-06	-1.18175e-07	1.16112e-06	-1.61911e-07	5.48505e-08	-1.07060e-07	1.96882e-07	-6.25915e-08	1.34291e-07	9.47825e-07	-2.02931e-07	7.44894e-07
12.534	2.76642e-06	-3.13767e-07	2.45265e-06	7.96540e-07	-1.34072e-07	6.62468e-07	9.92027e-07	-2.09547e-07	7.82480e-07	1.35785e-06	-1.64387e-07	1.19346e-06	1.28144e-06	-1.18373e-07	1.16306e-06	-1.62480e-07	5.50432e-08	-1.07437e-07	1.97075e-07	-6.26526e-08	1.34422e-07	9.49454e-07	-2.03279e-07	7.46174e-07
12.558	2.76781e-06	-3.13925e-07	2.45388e-06	7.97864e-07	-1.34295e-07	6.63570e-07	9.92688e-07	-2.09687e-07	7.83002e-07	1.35858e-06	-1.64476e-07	1.19411e-06	1.28355e-06	-1.18568e-07	1.16499e-06	-1.63052e-07	5.52371e-08	-1.07815e-07	1.97262e-07	-6.27121e-08	1.34550e-07	9.51073e-07	-2.03626e-07	7.47447e-07
12.583	2.76917e-06	-3.14080e-07	2.45509e-06	7.99178e-07	-1.34516e-07	6.64662e-07	9.93337e-07	-2.09824e-07	7.83514e-07	1.35929e-06	-1.64563e-07	1.19473e-06	1.28565e-06	-1.18762e-07	1.16689e-06	-1.63628e-07	5.54322e-08	-1.08196e-07	1.97443e-07	-6.27699e-08	1.34674e-07	9.52683e-07	-2.03971e-07	7.48712e-07
12.607	2.77051e-06	-3.14231e-07	2.45627e-06	8.00482e-07	-1.34736e-07	6.65746e-07	9.93973e-07	-2.09958e-07	7.84015e-07	1.35998e-06	-1.64646e-07	1.19534e-06	1.28773e-06	-1.18954e-07	1.16878e-06	-1.64207e-07	5.56285e-08	-1.08579e-07	1.97620e-07	-6.28260e-08	1.34794e-07	9.54283e-07	-2.04313e-07	7.49970e-07
12.632	2.77181e-06	-3.14379e-07	2.45743e-06	8.01775e-07	-1.34953e-07	6.66822e-07	9.94596e-07	-2.10090e-07	7.84507e-07	1.36065e-06	-1.64727e-07	1.19592e-06	1.28979e-06	-1.19144e-07	1.17065e-06	-1.64790e-07	5.58259e-08	-1.08964e-07	1.97791e-07	-6.28805e-08	1.34911e-07	9.55873e-07	-2.04654e-07	7.51219e-07
12.657	2.77309e-06	-3.14524e-07	2.45856e-06	8.03058e-07	-1.35169e-07	6.67889e-07	9.95206e-07	-2.10218e-07	7.84988e-07	1.36129e-06	-1.64805e-07	1.19649e-06	1.29183e-06	-1.19333e-07	1.17250e-06	-1.65376e-07	5.60245e-08	-1.09352e-07	1.97957e-07	-6.29333e-08	1.35024e-07	9.57453e-07	-2.04992e-07	7.52461e-07
12.681	2.77433e-06	-3.14665e-07	2.45967e-06	8.04330e-07	-1.35383e-07	6.68947e-07	9.95803e-07	-2.10345e-07	7.85459e-07	1.36192e-06	-1.64880e-07	1.19704e-06	1.29385e-06	-1.19519e-07	1.17433e-06	-1.65966e-07	5.62242e-08	-1.09742e-07	1.98118e-07	-6.29844e-08	1.35134e-07	9.59024e-07	-2.05328e-07	7.53695e-07
12.706	2.77555e-06	-3.14803e-07	2.46075e-06	8.05592e-07	-1.35596e-07	6.69996e-07	9.96387e-07	-2.10468e-07	7.85919e-07	1.36251e-06	-1.64952e-07	1.19756e-06	1.29585e-06	-1.19704e-07	1.17614e-06	-1.66559e-07	5.64251e-08	-1.10134e-07	1.98274e-07	-6.30339e-08	1.35240e-07	9.60584e-07	-2.05663e-07	7.54922e-07
12.730	2.77674e-06	-3.14938e-07	2.46180e-06	8.06843e-07	-1.35806e-07	6.71037e-07	9.96958e-07	-2.10589e-07	7.86370e-07	1.36309e-06	-1.65022e-07	1.19807e-06	1.29783e-06	-1.19887e-07	1.17794e-06	-1.67155e-07	5.66271e-08	-1.10528e-07	1.98424e-07	-6.30817e-08	1.35343e-07	9.62135e-07	-2.05995e-07	7.56140e-07
12.755	2.77790e-06	-3.15069e-07	2.46283e-06	8.08083e-07	-1.36015e-07	6.72068e-07	9.97516e-07	-2.10706e-07	7.86810e-07	1.36364e-06	-1.65089e-07	1.19855e-06	1.29979e-06	-1.20068e-07	1.17972e-06	-1.67755e-07	5.68303e-08	-1.10925e-07	1.98570e-07	-6.31279e-08	1.35442e-07	9.63676e-07	-2.06324e-07	7.57351e-07
12.780	2.77903e-06	-3.15197e-07	2.46383e-06	8.09314e-07	-1.36222e-07	6.73091e-07	9.98062e-07	-2.10822e-07	7.87240e-07	1.36417e-06	-1.65153e-07	1.19902e-06	1.30173e-06	-1.20247e-07	1.18148e-06	-1.68358e-07	5.70346e-08	-1.11323e-07	1.98710e-07	-6.31724e-08	1.35537e-07	9.65206e-07	-2.06652e-07	7.58554e-07
12.804	2.78013e-06	-3.15322e-07	2.46480e-06	8.10533e-07	-1.36427e-07	6.74106e-07	9.98594e-07	-2.10934e-07	7.87660e-07	1.36468e-06	-1.65215e-07	1.19947e-06	1.30365e-06	-1.20425e-07	1.18322e-06	-1.68964e-07	5.72400e-08	-1.11724e-07	1.98844e-07	-6.32152e-08	1.35629e-07	9.66727e-07	-2.06978e-07	7.59750e-07
12.829	2.78120e-06	-3.15444e-07	2.46575e-06	8.11742e-07	-1.36631e-07	6.75111e-07	9.99114e-07	-2.11044e-07	7.88070e-07	1.36517e-06	-1.65274e-07	1.19989e-06	1.30555e-06	-1.20600e-07	1.18495e-06	-1.69574e-07	5.74466e-08	-1.12128e-07	1.98974e-07	-6.32564e-08	1.35717e-07	9.68238e-07	-2.07301e-07	7.60937e-07
12.853	2.78224e-06	-3.15562e-07	2.46668e-06	8.12940e-07	-1.36832e-07	6.76107e-07	9.99620e-07	-2.11151e-07	7.88469e-07	1.36563e-06	-1.65330e-07	1.20030e-06	1.30743e-06	-1.20774e-07	1.18666e-06	-1.70187e-07	5.76543e-08	-1.12533e-07	1.99098e-07	-6.32959e-08	1.35802e-07	9.69739e-07	-2.07623e-07	7.62117e-07
12.878	2.78325e-06	-3.15677e-07	2.46758e-06	8.14127e-07	-1.37032e-07	6.77095e-07	1.00011e-06	-2.11255e-07	7.88859e-07	1.36607e-06	-1.65383e-07	1.20069e-06	1.30929e-06	-1.20946e-07	1.18835e-06	-1.70804e-07	5.78631e-08	-1.12941e-07	1.99217e-07	-6.33338e-08	1.35883e-07	9.71230e-07	-2.07942e-07	7.63288e-07
12.902	2.78424e-06	-3.15789e-07	2.46845e-06	8.15304e-07	-1.37230e-07	6.78074e-07	1.00059e-06	-2.11357e-07	7.89238e-07	1.36649e-06	-1.65434e-07	1.20106e-06	1.31113e-06	-1.21116e-07	1.19002e-06	-1.71424e-07	5.80731e-08	-1.13351e-07	1.99331e-07	-6.33700e-08	1.35961e-07	9.72711e-07	-2.08259e-07	7.64452e-07
12.927	2.78520e-06	-3.15897e-07	2.46930e-06	8.16470e-07	-1.37427e-07	6.79044e-07	1.00106e-06	-2.11456e-07	7.89607e-07	1.36688e-06	-1.65482e-07	1.20140e-06	1.31295e-06	-1.21284e-07	1.19167e-06	-1.72047e-07	5.82842e-08	-1.13763e-07	1.99440e-07	-6.34045e-08	1.36035e-07	9.74182e-07	-2.08574e-07	7.65608e-07
12.952	2.78612e-06	-3.16002e-07	2.47012e-06	8.17626e-07	-1.37621e-07	6.80004e-07	1.00152e-06	-2.11552e-07	7.89966e-07	1.36726e-06	-1.65527e-07	1.20173e-06	1.31475e-06	-1.21450e-07	1.19330e-06	-1.72673e-07	5.84964e-08	-1.14177e-07	1.99543e-07	-6.34374e-08	1.36106e-07	9.75643e-07	-2.08887e-07	7.66757e-07
12.976	2.78702e-06	-3.16104e-07	2.47092e-06	8.18770e-07	-1.37814e-07	6.80956e-07	1.00196e-06	-2.11645e-07	7.90315e-07	1.36761e-06	-1.65569e-07	1.20204e-06	1.31654e-06	-1.21615e-07	1.19492e-06	-1.73303e-07	5.87097e-08	-1.14593e-07	1.99641e-07	-6.34686e-08	1.36173e-07	9.77094e-07	-2.09197e-07	7.67897e-07
13.001	2.78789e-06	-3.16203e-07	2.47169e-06	8.19904e-07	-1.38005e-07	6.81899e-07	1.00239e-06	-2.11736e-07	7.90654e-07	1.36793e-06	-1.65609e-07	1.20233e-06	1.31830e-06	-1.21778e-07	1.19652e-06	-1.73936e-07	5.89241e-08	-1.15012e-07	1.99734e-07	-6.34982e-08	1.36236e-07	9.78535e-07	-2.09506e-07	7.69029e-07
13.025	2.78873e-06	-3.16298e-07	2.47243e-06	8.21027e-07	-1.38194e-07	6.82833e-07	1.00281e-06	-2.11824e-07	7.90983e-07	1.36824e-06	-1.65646e-07	1.20259e-06	1.32004e-06	-1.21939e-07	1.19810e-06	-1.74572e-07	5.91396e-08	-1.15432e-07	1.99822e-07	-6.35261e-08	1.36296e-07	9.79966e-07	-2.09812e-07	7.70154e-07
13.050	2.78954e-06	-3.16390e-07	2.47315e-06	8.22139e-07	-1.38381e-07	6.83758e-07	1.00321e-06	-2.11909e-07	7.91302e-07	1.36852e-06	-1.65680e-07	1.20284e-06	1.32176e-06	-1.22098e-07	1.19966e-06	-1.75211e-07	5.93562e-08	-1.15855e-07	1.99905e-07	-6.35523e-08	1.36352e-07	9.81387e-07	-2.10116e-07	7.71270e-07
13.074	2.79033e-06	-3.16479e-07	2.47385e-06	8.23240e-07	-1.38566e-07	6.84674e-07	1.00360e-06	-2.11992e-07	7.91610e-07	1.36878e-06	-1.65711e-07	1.20307e-06	1.32346e-06	-1.22255e-07	1.20121e-06	-1.75854e-07	5.95739e-08	-1.16280e-07	1.99982e-07	-6.35769e-08	1.36405e-07	9.82797e-07	-2.10418e-07	7.72379e-07
13.099	2.79108e-06	-3.16565e-07	2.47452e-06	8.24331e-07	-1.38750e-07	6.85581e-07	1.00398e-06	-2.12072e-07	7.91909e-07	1.36902e-06	-1.65740e-07	1.20328e-06	1.32514e-06	-1.22410e-07	1.20273e-06	-1.76500e-07	5.97926e-08	-1.16707e-07	2.00054e-07	-6.35998e-08	1.36454e-07	9.84198e-07	-2.10718e-07	7.73480e-07
13.124	2.79181e-06	-3.16647e-07	2.47516e-06	8.25411e-07	-1.38931e-07	6.86479e-07	1.00435e-06	-2.12149e-07	7.92197e-07	1.36923e-06	-1.65766e-07	1.20347e-06	1.32681e-06	-1.22564e-07	1.20424e-06	-1.77149e-07	6.00125e-08	-1.17136e-07	2.00121e-07	-6.36211e-08	1.36500e-07	9.85588e-07	-2.11016e-07	7.74572e-07
13.148	2.79251e-06	-3.16727e-07	2.47578e-06	8.26479e-07	-1.39111e-07	6.87368e-07	1.00470e-06	-2.12224e-07	7.92476e-07	1.36943e-06	-1.65789e-07	1.20364e-06	1.32845e-06	-1.22715e-07	1.20573e-06	-1.77801e-07	6.02335e-08	-1.17567e-07	2.00183e-07	-6.36407e-08	1.36542e-07	9.86968e-07	-2.11311e-07	7.75657e-07
13.173	2.79318e-06	-3.16803e-07	2.47638e-06	8.27537e-07	-1.39289e-07	6.88248e-07	1.00504e-06	-2.12296e-07	7.92744e-07	1.36960e-06	-1.65810e-07	1.20379e-06	1.33007e-06	-1.22865e-07	1.20721e-06	-1.78456e-07	6.04555e-08	-1.18001e-07	2.00239e-07	-6.36587e-08	1.36581e-07	9.88339e-07	-2.11605e-07	7.76734e-07
13.197	2.79382e-06	-3.16875e-07	2.47694e-06	8.28584e-07	-1.39466e-07	6.89118e-07	1.00537e-06	-2.12365e-07	7.93002e-07	1.36974e-06	-1.65828e-07	1.20392e-06	1.33167e-06	-1.23013e-07	1.20866e-06	-1.79115e-07	6.06785e-08	-1.18436e-07	2.00291e-07	-6.36750e-08	1.36616e-07	9.89699e-07	-2.11896e-07	7.77803e-07
13.222	2.79443e-06	-3.16945e-07	2.47749e-06	8.29620e-07	-1.39640e-07	6.89980e-07	1.00568e-06	-2.12431e-07	7.93251e-07	1.36987e-06	-1.65843e-07	1.20403e-06	1.33326e-06	-1.23159e-07	1.21010e-06	-1.79776e-07	6.09027e-08	-1.18874e-07	2.00337e-07	-6.36897e-08	1.36647e-07	9.91049e-07	-2.12185e-07	7.78864e-07
13.246	2.79502e-06	-3.17011e-07	2.47801e-06	8.30645e-07	-1.39813e-07	6.90832e-07	1.00598e-06	-2.12495e-07	7.93489e-07	1.36997e-06	-1.65855e-07	1.20412e-06	1.33482e-06	-1.23304e-07	1.21151e-06	-1.80441e-07	6.11279e-08	-1.19313e-07	2.00378e-07	-6.37027e-08	1.36675e-07	9.92388e-07	-2.12472e-07	7.79917e-07
13.271	2.79557e-06	-3.17074e-07	2.47850e-06	8.31659e-07	-1.39983e-07	6.91676e-07	1.00627e-06	-2.12556e-07	7.93717e-07	1.37005e-06	-1.65865e-07	1.20419e-06	1.33636e-06	-1.23446e-07	1.21291e-06	-1.81109e-07	6.13541e-08	-1.19755e-07	2.00414e-07	-6.37141e-08	1.36699e-07	9.93718e-07	-2.12756e-07	7.80961e-07
13.296	2.79610e-06	-3.17134e-07	2.47897e-06	8.32662e-07	-1.40152e-07	6.92510e-07	1.00655e-06	-2.12615e-07	7.93936e-07	1.37011e-06	-1.65872e-07	1.20424e-06	1.33788e-06	-1.23587e-07	1.21430e-06	-1.81780e-07	6.15814e-08	-1.20198e-07	2.00444e-07	-6.37238e-08	1.36720e-07	9.95037e-07	-2.13039e-07	7.81998e-07
13.320	2.79660e-06	-3.17191e-07	2.47941e-06	8.33654e-07	-1.40319e-07	6.93335e-07	1.00682e-06	-2.12671e-07	7.94144e-07	1.37015e-06	-1.65876e-07	1.20427e-06	1.33939e-06	-1.23726e-07	1.21566e-06	-1.82454e-07	6.18098e-08	-1.20644e-07	2.00470e-07	-6.37319e-08	1.36738e-07	9.96347e-07	-2.13319e-07	7.83027e-07
13.345	2.79708e-06	-3.17245e-07	2.47983e-06	8.34635e-07	-1.40484e-07	6.94151e-07	1.00707e-06	-2.12724e-07	7.94343e-07	1.37016e-06	-1.65878e-07	1.20428e-06	1.34087e-06	-1.23863e-07	1.21701e-06	-1.83131e-07	6.20392e-08	-1.21092e-07	2.00490e-07	-6.37384e-08	1.36751e-07	9.97646e-07	-2.13597e-07	7.84048e-07
13.369	2.79752e-06	-3.17295e-07	2.48022e-06	8.35605e-07	-1.40647e-07	6.94958e-07	1.00731e-06	-2.12774e-07	7.94532e-07	1.37015e-06	-1.65877e-07	1.20427e-06	1.34233e-06	-1.23998e-07	1.21833e-06	-1.83811e-07	6.22696e-08	-1.21541e-07	2.00505e-07	-6.37432e-08	1.36762e-07	9.98934e-07	-2.13873e-07	7.85061e-07
13.394	2.79794e-06	-3.17342e-07	2.48059e-06	8.36564e-07	-1.40809e-07	6.95755e-07	1.00753e-06	-2.12822e-07	7.94711e-07	1.37012e-06	-1.65873e-07	1.20425e-06	1.34377e-06	-1.24131e-07	1.21964e-06	-1.84494e-07	6.25010e-08	-1.21993e-07	2.00515e-07	-6.37463e-08	1.36769e-07	1.00021e-06	-2.14147e-07	7.86066e-07
13.418	2.79832e-06	-3.17386e-07	2.48094e-06	8.37512e-07	-1.40968e-07	6.96544e-07	1.00775e-06	-2.12867e-07	7.94879e-07	1.37007e-06	-1.65867e-07	1.20420e-06	1.34520e-06	-1.24263e-07	1.22094e-06	-1.85180e-07	6.27334e-08	-1.22447e-07	2.00520e-07	-6.37479e-08	1.36772e-07	1.00148e-06	-2.14419e-07	7.87063e-07
13.443	2.79868e-06	-3.17427e-07	2.48126e-06	8.38449e-07	-1.41126e-07	6.97323e-07	1.00795e-06	-2.12910e-07	7.95038e-07	1.36999e-06	-1.65858e-07	1.20413e-06	1.34660e-06	-1.24392e-07	1.22221e-06	-1.85869e-07	6.29669e-08	-1.22903e-07	2.00519e-07	-6.37478e-08	1.36772e-07	1.00274e-06	-2.14688e-07	7.88051e-07
13.468	2.79902e-06	-3.17465e-07	2.48155e-06	8.39375e-07	-1.41282e-07	6.98093e-07	1.00814e-06	-2.12950e-07	7.95188e-07	1.36989e-06	-1.65846e-07	1.20405e-06	1.34799e-06	-1.24520e-07	1.22346e-06	-1.86562e-07	6.32014e-08	-1.23360e-07	2.00514e-07	-6.37460e-08	1.36768e-07	1.00399e-06	-2.14955e-07	7.89032e-07
13.492	2.79932e-06	-3.17499e-07	2.48182e-06	8.40290e-07	-1.41436e-07	6.98854e-07	1.00831e-06	-2.12987e-07	7.95327e-07	1.36977e-06	-1.65831e-07	1.20394e-06	1.34935e-06	-1.24646e-07	1.22470e-06	-1.87257e-07	6.34368e-08	-1.23820e-07	2.00503e-07	-6.37427e-08	1.36761e-07	1.00523e-06	-2.15220e-07	7.90005e-07
13.517	2.79960e-06	-3.17531e-07	2.48207e-06	8.41193e-07	-1.41588e-07	6.99605e-07	1.00848e-06	-2.13022e-07	7.95457e-07	1.36963e-06	-1.65814e-07	1.20382e-06	1.35069e-06	-1.24770e-07	1.22592e-06	-1.87955e-07	6.36733e-08	-1.24281e-07	2.00488e-07	-6.37377e-08	1.36750e-07	1.00645e-06	-2.15483e-07	7.90970e-07
13.541	2.79985e-06	-3.17559e-07	2.48229e-06	8.42086e-07	-1.41738e-07	7.00348e-07	1.00863e-06	-2.13054e-07	7.95576e-07	1.36947e-06	-1.65794e-07	1.20367e-06	1.35202e-06	-1.24893e-07	1.22712e-06	-1.88656e-07	6.39107e-08	-1.24745e-07	2.00467e-07	-6.37311e-08	1.36736e-07	1.00767e-06	-2.15744e-07	7.91926e-07
13.566	2.80007e-06	-3.17584e-07	2.48249e-06	8.42967e-07	-1.41887e-07	7.01081e-07	1.00877e-06	-2.13084e-07	7.95686e-07	1.36928e-06	-1.65772e-07	1.20351e-06	1.35332e-06	-1.25013e-07	1.22831e-06	-1.89359e-07	6.41492e-08	-1.25210e-07	2.00441e-07	-6.37228e-08	1.36718e-07	1.00888e-06	-2.16002e-07	7.92875e-07
13.591	2.80026e-06	-3.17606e-07	2.48266e-06	8.43838e-07	-1.42033e-07	7.01804e-07	1.00890e-06	-2.13110e-07	7.95787e-07	1.36907e-06	-1.65747e-07	1.20333e-06	1.35461e-06	-1.25132e-07	1.22948e-06	-1.90066e-07	6.43886e-08	-1.25677e-07	2.00410e-07	-6.37130e-08	1.36697e-07	1.01007e-06	-2.16258e-07	7.93815e-07
13.615	2.80043e-06	-3.17625e-07	2.48280e-06	8.44697e-07	-1.42178e-07	7.02519e-07	1.00901e-06	-2.13135e-07	7.95877e-07	1.36885e-06	-1.65719e-07	1.20313e-06	1.35587e-06	-1.25249e-07	1.23062e-06	-1.90776e-07	6.46289e-08	-1.26147e-07	2.00374e-07	-6.37015e-08	1.36672e-07	1.01126e-06	-2.16512e-07	7.94748e-07
13.640	2.80057e-06	-3.17641e-07	2.48293e-06	8.45545e-07	-1.42320e-07	7.03224e-07	1.00911e-06	-2.13156e-07	7.95958e-07	1.36859e-06	-1.65688e-07	1.20291e-06	1.35712e-06	-1.25364e-07	1.23175e-06	-1.91488e-07	6.48703e-08	-1.26618e-07	2.00333e-07	-6.36884e-08	1.36644e-07	1.01244e-06	-2.16764e-07	7.95672e-07
13.664	2.80068e-06	-3.17653e-07	2.48303e-06	8.46382e-07	-1.42461e-07	7.03920e-07	1.00920e-06	-2.13175e-07	7.96029e-07	1.36832e-06	-1.65655e-07	1.20266e-06	1.35834e-06	-1.25477e-07	1.23287e-06	-1.92203e-07	6.51126e-08	-1.27091e-07	2.00286e-07	-6.36737e-08	1.36613e-07	1.01360e-06	-2.17014e-07	7.96588e-07
13.689	2.80076e-06	-3.17663e-07	2.48310e-06	8.47207e-07	-1.42600e-07	7.04607e-07	1.00928e-06	-2.13192e-07	7.96091e-07	1.36802e-06	-1.65620e-07	1.20241e-06	1.35955e-06	-1.25588e-07	1.23396e-06	-1.92921e-07	6.53558e-08	-1.27565e-07	2.00235e-07	-6.36574e-08	1.36578e-07	1.01476e-06	-2.17261e-07	7.97496e-07
13.713	2.80082e-06	-3.17669e-07	2.48315e-06	8.48022e-07	-1.42737e-07	7.05285e-07	1.00935e-06	-2.13206e-07	7.96142e-07	1.36771e-06	-1.65581e-07	1.20213e-06	1.36074e-06	-1.25698e-07	1.23504e-06	-1.93642e-07	6.56000e-08	-1.28042e-07	2.00179e-07	-6.36394e-08	1.36539e-07	1.01590e-06	-2.17506e-07	7.98397e-07
13.738	2.80085e-06	-3.17673e-07	2.48318e-06	8.48826e-07	-1.42873e-07	7.05953e-07	1.00940e-06	-2.13217e-07	7.96185e-07	1.36737e-06	-1.65540e-07	1.20183e-06	1.36190e-06	-1.25806e-07	1.23610e-06	-1.94366e-07	6.58451e-08	-1.28520e-07	2.00117e-07	-6.36199e-08	1.36497e-07	1.01704e-06	-2.17749e-07	7.99289e-07
13.763	2.80085e-06	-3.17673e-07	2.48318e-06	8.49618e-07	-1.43006e-07	7.06612e-07	1.00944e-06	-2.13226e-07	7.96217e-07	1.36701e-06	-1.65497e-07	1.20151e-06	1.36305e-06	-1.25912e-07	1.23714e-06	-1.95092e-07	6.60912e-08	-1.29001e-07	2.00051e-07	-6.35988e-08	1.36452e-07	1.01816e-06	-2.17990e-07	8.00173e-07
13.787	2.80083e-06	-3.17670e-07	2.48316e-06	8.50399e-07	-1.43137e-07	7.07262e-07	1.00947e-06	-2.13232e-07	7.96240e-07	1.36663e-06	-1.65450e-07	1.20118e-06	1.36418e-06	-1.26016e-07	1.23816e-06	-1.95821e-07	6.63381e-08	-1.29483e-07	1.99979e-07	-6.35760e-08	1.36403e-07	1.01928e-06	-2.18229e-07	8.01048e-07
13.812	2.80078e-06	-3.17665e-07	2.48311e-06	8.51169e-07	-1.43267e-07	7.07902e-07	1.00949e-06	-2.13235e-07	7.96253e-07	1.36622e-06	-1.65401e-07	1.20082e-06	1.36529e-06	-1.26118e-07	1.23917e-06	-1.96553e-07	6.65860e-08	-1.29967e-07	1.99903e-07	-6.35517e-08	1.36351e-07	1.02038e-06	-2.18465e-07	8.01916e-07
13.836	2.80070e-06	-3.17656e-07	2.48304e-06	8.51928e-07	-1.43395e-07	7.08533e-07	1.00949e-06	-2.13236e-07	7.96257e-07	1.36580e-06	-1.65350e-07	1.20045e-06	1.36637e-06	-1.26219e-07	1.24016e-06	-1.97287e-07	6.68348e-08	-1.30452e-07	1.99821e-07	-6.35258e-08	1.36295e-07	1.02148e-06	-2.18699e-07	8.02776e-07
13.861	2.80059e-06	-3.17644e-07	2.48295e-06	8.52675e-07	-1.43521e-07	7.09155e-07	1.00949e-06	-2.13235e-07	7.96252e-07	1.36535e-06	-1.65296e-07	1.20005e-06	1.36744e-06	-1.26318e-07	1.24113e-06	-1.98024e-07	6.70845e-08	-1.30940e-07	1.99735e-07	-6.34983e-08	1.36236e-07	1.02256e-06	-2.18931e-07	8.03628e-07
13.885	2.80046e-06	-3.17629e-07	2.48283e-06	8.53412e-07	-1.43645e-07	7.09767e-07	1.00947e-06	-2.13231e-07	7.96236e-07	1.36488e-06	-1.65239e-07	1.19964e-06	1.36849e-06	-1.26415e-07	1.24208e-06	-1.98764e-07	6.73351e-08	-1.31429e-07	1.99643e-07	-6.34692e-08	1.36174e-07	1.02363e-06	-2.19161e-07	8.04471e-07
13.910	2.80030e-06	-3.17611e-07	2.48269e-06	8.54137e-07	-1.43767e-07	7.10370e-07	1.00944e-06	-2.13224e-07	7.96212e-07	1.36439e-06	-1.65180e-07	1.19921e-06	1.36952e-06	-1.26510e-07	1.24301e-06	-1.99506e-07	6.75865e-08	-1.31919e-07	1.99547e-07	-6.34385e-08	1.36108e-07	1.02470e-06	-2.19389e-07	8.05307e-07
13.935	2.80012e-06	-3.17590e-07	2.48253e-06	8.54851e-07	-1.43887e-07	7.10964e-07	1.00939e-06	-2.13215e-07	7.96178e-07	1.36388e-06	-1.65118e-07	1.19876e-06	1.37053e-06	-1.26603e-07	1.24393e-06	-2.00251e-07	6.78389e-08	-1.32412e-07	1.99445e-07	-6.34062e-08	1.36039e-07	1.02575e-06	-2.19614e-07	8.06134e-07
13.959	2.79991e-06	-3.17566e-07	2.48234e-06	8.55554e-07	-1.44005e-07	7.11549e-07	1.00934e-06	-2.13203e-07	7.96134e-07	1.36335e-06	-1.65053e-07	1.19829e-06	1.37153e-06	-1.26695e-07	1.24483e-06	-2.00998e-07	6.80921e-08	-1.32906e-07	1.99339e-07	-6.33724e-08	1.35966e-07	1.02679e-06	-2.19837e-07	8.06953e-07
13.984	2.79967e-06	-3.17538e-07	2.48213e-06	8.56245e-07	-1.44122e-07	7.12124e-07	1.00927e-06	-2.13189e-07	7.96081e-07	1.36279e-06	-1.64986e-07	1.19781e-06	1.37250e-06	-1.26785e-07	1.24571e-06	-2.01748e-07	6.83462e-08	-1.33402e-07	1.99227e-07	-6.33370e-08	1.35890e-07	1.02782e-06	-2.20058e-07	8.07765e-07
14.008	2.79940e-06	-3.17508e-07	2.48189e-06	8.56926e-07	-1.44236e-07	7.12690e-07	1.00919e-06	-2.13173e-07	7.96019e-07	1.36222e-06	-1.64917e-07	1.19730e-06	1.37345e-06	-1.26873e-07	1.24658e-06	-2.02501e-07	6.86011e-08	-1.33900e-07	1.99111e-07	-6.33000e-08	1.35811e-07	1.02885e-06	-2.20277e-07	8.08568e-07
14.033	2.79911e-06	-3.17475e-07	2.48163e-06	8.57595e-07	-1.44349e-07	7.13246e-07	1.00910e-06	-2.13153e-07	7.95947e-07	1.36162e-06	-1.64844e-07	1.19678e-06	1.37439e-06	-1.26959e-07	1.24743e-06	-2.03256e-07	6.88569e-08	-1.34399e-07	1.98990e-07	-6.32614e-08	1.35728e-07	1.02986e-06	-2.20494e-07	8.09363e-07
14.057	2.79879e-06	-3.17439e-07	2.48135e-06	8.58253e-07	-1.44459e-07	7.13794e-07	1.00900e-06	-2.13132e-07	7.95866e-07	1.36100e-06	-1.64770e-07	1.19623e-06	1.37530e-06	-1.27043e-07	1.24826e-06	-2.04013e-07	6.91135e-08	-1.34900e-07	1.98863e-07	-6.32213e-08	1.35642e-07	1.03086e-06	-2.20708e-07	8.10150e-07
14.082	2.79845e-06	-3.17400e-07	2.48105e-06	8.58900e-07	-1.44568e-07	7.14332e-07	1.00888e-06	-2.13107e-07	7.95776e-07	1.36037e-06	-1.64692e-07	1.19567e-06	1.37620e-06	-1.27126e-07	1.24907e-06	-2.04773e-07	6.93710e-08	-1.35402e-07	1.98732e-07	-6.31796e-08	1.35553e-07	1.03185e-06	-2.20920e-07	8.10929e-07
14.107	2.79808e-06	-3.17358e-07	2.48072e-06	8.59536e-07	-1.44675e-07	7.14860e-07	1.00876e-06	-2.13081e-07	7.95676e-07	1.35971e-06	-1.64612e-07	1.19509e-06	1.37707e-06	-1.27207e-07	1.24986e-06	-2.05536e-07	6.96293e-08	-1.35907e-07	1.98596e-07	-6.31364e-08	1.35460e-07	1.03283e-06	-2.21130e-07	8.11700e-07
14.131	2.79768e-06	-3.17313e-07	2.48037e-06	8.60160e-07	-1.44780e-07	7.15380e-07	1.00862e-06	-2.13052e-07	7.95567e-07	1.35903e-06	-1.64530e-07	1.19450e-06	1.37793e-06	-1.27286e-07	1.25064e-06	-2.06301e-07	6.98883e-08	-1.36412e-07	1.98456e-07	-6.30916e-08	1.35364e-07	1.03380e-06	-2.21338e-07	8.12462e-07
14.156	2.79726e-06	-3.17265e-07	2.47999e-06	8.60774e-07	-1.44884e-07	7.15890e-07	1.00847e-06	-2.13020e-07	7.95449e-07	1.35832e-06	-1.64445e-07	1.19388e-06	1.37877e-06	-1.27364e-07	1.25140e-06	-2.07068e-07	7.01483e-08	-1.36920e-07	1.98310e-07	-6.30453e-08	1.35264e-07	1.03476e-06	-2.21544e-07	8.13217e-07
14.180	2.79681e-06	-3.17214e-07	2.47959e-06	8.61376e-07	-1.44985e-07	7.16391e-07	1.00831e-06	-2.12986e-07	7.95322e-07	1.35760e-06	-1.64358e-07	1.19324e-06	1.37959e-06	-1.27439e-07	1.25215e-06	-2.07837e-07	7.04090e-08	-1.37428e-07	1.98159e-07	-6.29974e-08	1.35162e-07	1.03571e-06	-2.21747e-07	8.13964e-07
14.205	2.79633e-06	-3.17160e-07	2.47917e-06	8.61967e-07	-1.45085e-07	7.16882e-07	1.00813e-06	-2.12949e-07	7.95185e-07	1.35686e-06	-1.64268e-07	1.19259e-06	1.38039e-06	-1.27513e-07	1.25287e-06	-2.08609e-07	7.06705e-08	-1.37939e-07	1.98004e-07	-6.29480e-08	1.35056e-07	1.03665e-06	-2.21948e-07	8.14702e-07
14.230	2.79583e-06	-3.17103e-07	2.47873e-06	8.62547e-07	-1.45182e-07	7.17364e-07	1.00795e-06	-2.12910e-07	7.95040e-07	1.35609e-06	-1.64175e-07	1.19192e-06	1.38117e-06	-1.27585e-07	1.25358e-06	-2.09383e-07	7.09327e-08	-1.38451e-07	1.97844e-07	-6.28971e-08	1.34946e-07	1.03758e-06	-2.22147e-07	8.15433e-07
14.254	2.79530e-06	-3.17044e-07	2.47826e-06	8.63115e-07	-1.45278e-07	7.17837e-07	1.00775e-06	-2.12869e-07	7.94885e-07	1.35531e-06	-1.64080e-07	1.19123e-06	1.38193e-06	-1.27656e-07	1.25427e-06	-2.10160e-07	7.11958e-08	-1.38964e-07	1.97678e-07	-6.28446e-08	1.34834e-07	1.03850e-06	-2.22344e-07	8.16155e-07
14.279	2.79475e-06	-3.16981e-07	2.47777e-06	8.63673e-07	-1.45372e-07	7.18301e-07	1.00755e-06	-2.12825e-07	7.94721e-07	1.35450e-06	-1.63982e-07	1.19052e-06	1.38267e-06	-1.27724e-07	1.25495e-06	-2.10939e-07	7.14596e-08	-1.39479e-07	1.97509e-07	-6.27906e-08	1.34718e-07	1.03941e-06	-2.22539e-07	8.16869e-07
14.303	2.79417e-06	-3.16915e-07	2.47726e-06	8.64219e-07	-1.45464e-07	7.18755e-07	1.00733e-06	-2.12779e-07	7.94548e-07	1.35368e-06	-1.63882e-07	1.18979e-06	1.38340e-06	-1.27791e-07	1.25560e-06	-2.11720e-07	7.17242e-08	-1.39996e-07	1.97334e-07	-6.27350e-08	1.34599e-07	1.04031e-06	-2.22731e-07	8.17576e-07
14.328	2.79357e-06	-3.16847e-07	2.47672e-06	8.64754e-07	-1.45554e-07	7.19200e-07	1.00710e-06	-2.12730e-07	7.94366e-07	1.35283e-06	-1.63780e-07	1.18905e-06	1.38410e-06	-1.27856e-07	1.25624e-06	-2.12503e-07	7.19895e-08	-1.40513e-07	1.97154e-07	-6.26780e-08	1.34476e-07	1.04120e-06	-2.22922e-07	8.18274e-07
14.352	2.79294e-06	-3.16776e-07	2.47617e-06	8.65278e-07	-1.45642e-07	7.19636e-07	1.00685e-06	-2.12679e-07	7.94175e-07	1.35196e-06	-1.63675e-07	1.18829e-06	1.38479e-06	-1.27920e-07	1.25687e-06	-2.13288e-07	7.22556e-08	-1.41033e-07	1.96970e-07	-6.26194e-08	1.34351e-07	1.04207e-06	-2.23110e-07	8.18964e-07
14.377	2.79229e-06	-3.16701e-07	2.47558e-06	8.65791e-07	-1.45728e-07	7.20063e-07	1.00660e-06	-2.12625e-07	7.93975e-07	1.35107e-06	-1.63567e-07	1.18751e-06	1.38546e-06	-1.27982e-07	1.25747e-06	-2.14076e-07	7.25224e-08	-1.41554e-07	1.96781e-07	-6.25594e-08	1.34222e-07	1.04294e-06	-2.23295e-07	8.19646e-07
14.402	2.79161e-06	-3.16624e-07	2.47498e-06	8.66293e-07	-1.45813e-07	7.20480e-07	1.00634e-06	-2.12569e-07	7.93766e-07	1.35017e-06	-1.63458e-07	1.18671e-06	1.38611e-06	-1.28042e-07	1.25806e-06	-2.14866e-07	7.27900e-08	-1.42076e-07	1.96588e-07	-6.24978e-08	1.34090e-07	1.04380e-06	-2.23479e-07	8.20320e-07
14.426	2.79090e-06	-3.16544e-07	2.47436e-06	8.66783e-07	-1.45895e-07	7.20888e-07	1.00606e-06	-2.12511e-07	7.93548e-07	1.34924e-06	-1.63345e-07	1.18589e-06	1.38674e-06	-1.28100e-07	1.25864e-06	-2.15658e-07	7.30582e-08	-1.42599e-07	1.96389e-07	-6.24347e-08	1.33954e-07	1.04465e-06	-2.23660e-07	8.20987e-07
14.451	2.79017e-06	-3.16461e-07	2.47371e-06	8.67263e-07	-1.45976e-07	7.21287e-07	1.00577e-06	-2.12450e-07	7.93322e-07	1.34829e-06	-1.63230e-07	1.18506e-06	1.38735e-06	-1.28156e-07	1.25919e-06	-2.16452e-07	7.33272e-08	-1.43124e-07	1.96186e-07	-6.23701e-08	1.33816e-07	1.04548e-06	-2.23840e-07	8.21645e-07
14.475	2.78941e-06	-3.16376e-07	2.47304e-06	8.67731e-07	-1.46055e-07	7.21676e-07	1.00547e-06	-2.12387e-07	7.93086e-07	1.34732e-06	-1.63113e-07	1.18421e-06	1.38794e-06	-1.28211e-07	1.25973e-06	-2.17248e-07	7.35968e-08	-1.43651e-07	1.95978e-07	-6.23040e-08	1.33674e-07	1.04631e-06	-2.24017e-07	8.22295e-07
14.500	2.78863e-06	-3.16287e-07	2.47235e-06	8.68188e-07	-1.46132e-07	7.22057e-07	1.00516e-06	-2.12322e-07	7.92842e-07	1.34633e-06	-1.62993e-07	1.18334e-06	1.38852e-06	-1.28264e-07	1.26025e-06	-2.18046e-07	7.38672e-08	-1.44178e-07	1.95766e-07	-6.22365e-08	1.33529e-07	1.04713e-06	-2.24192e-07	8.22937e-07
14.524	2.78783e-06	-3.16196e-07	2.47163e-06	8.68634e-07	-1.46207e-07	7.22428e-07	1.00484e-06	-2.12254e-07	7.92589e-07	1.34532e-06	-1.62871e-07	1.18245e-06	1.38908e-06	-1.28316e-07	1.26076e-06	-2.18846e-07	7.41382e-08	-1.44707e-07	1.95548e-07	-6.21674e-08	1.33381e-07	1.04794e-06	-2.24364e-07	8.23571e-07
14.549	2.78700e-06	-3.16101e-07	2.47090e-06	8.69069e-07	-1.46280e-07	7.22789e-07	1.00451e-06	-2.12184e-07	7.92327e-07	1.34429e-06	-1.62747e-07	1.18155e-06	1.38961e-06	-1.28366e-07	1.26125e-06	-2.19648e-07	7.44099e-08	-1.45238e-07	1.95327e-07	-6.20969e-08	1.33230e-07	1.04873e-06	-2.24535e-07	8.24197e-07
14.574	2.78614e-06	-3.16004e-07	2.47014e-06	8.69493e-07	-1.46351e-07	7.23142e-07	1.00417e-06	-2.12111e-07	7.92056e-07	1.34324e-06	-1.62620e-07	1.18063e-06	1.39013e-06	-1.28414e-07	1.26172e-06	-2.20452e-07	7.46823e-08	-1.45769e-07	1.95100e-07	-6.20249e-08	1.33075e-07	1.04952e-06	-2.24703e-07	8.24815e-07
14.598	2.78526e-06	-3.15904e-07	2.46936e-06	8.69906e-07	-1.46421e-07	7.23485e-07	1.00381e-06	-2.12036e-07	7.91777e-07	1.34218e-06	-1.62490e-07	1.17969e-06	1.39064e-06	-1.28460e-07	1.26218e-06	-2.21258e-07	7.49553e-08	-1.46302e-07	1.94869e-07	-6.19515e-08	1.32918e-07	1.05029e-06	-2.24870e-07	8.25425e-07
14.623	2.78436e-06	-3.15802e-07	2.46855e-06	8.70308e-07	-1.46489e-07	7.23820e-07	1.00345e-06	-2.11959e-07	7.91488e-07	1.34109e-06	-1.62358e-07	1.17873e-06	1.39112e-06	-1.28505e-07	1.26262e-06	-2.22065e-07	7.52290e-08	-1.46836e-07	1.94633e-07	-6.18765e-08	1.32757e-07	1.05106e-06	-2.25034e-07	8.26027e-07
14.647	2.78343e-06	-3.15696e-07	2.46773e-06	8.70699e-07	-1.46554e-07	7.24145e-07	1.00307e-06	-2.11880e-07	7.91192e-07	1.33998e-06	-1.62224e-07	1.17776e-06	1.39159e-06	-1.28548e-07	1.26304e-06	-2.22875e-07	7.55033e-08	-1.47372e-07	1.94393e-07	-6.18002e-08	1.32593e-07	1.05182e-06	-2.25195e-07	8.26621e-07
14.672	2.78247e-06	-3.15588e-07	2.46688e-06	8.71079e-07	-1.46618e-07	7.24460e-07	1.00268e-06	-2.11798e-07	7.90886e-07	1.33885e-06	-1.62088e-07	1.17676e-06	1.39203e-06	-1.28589e-07	1.26344e-06	-2.23687e-07	7.57782e-08	-1.47908e-07	1.94148e-07	-6.17223e-08	1.32426e-07	1.05256e-06	-2.25355e-07	8.27207e-07
14.696	2.78149e-06	-3.15477e-07	2.46602e-06	8.71447e-07	-1.46680e-07	7.24767e-07	1.00229e-06	-2.11714e-07	7.90572e-07	1.33770e-06	-1.61949e-07	1.17576e-06	1.39246e-06	-1.28629e-07	1.26383e-06	-2.24500e-07	7.60538e-08	-1.48446e-07	1.93899e-07	-6.16430e-08	1.32256e-07	1.05330e-06	-2.25513e-07	8.27785e-07
14.721	2.78049e-06	-3.15363e-07	2.46513e-06	8.71805e-07	-1.46740e-07	7.25065e-07	1.00188e-06	-2.11628e-07	7.90250e-07	1.33654e-06	-1.61808e-07	1.17473e-06	1.39287e-06	-1.28667e-07	1.26421e-06	-2.25315e-07	7.63299e-08	-1.48985e-07	1.93645e-07	-6.15623e-08	1.32083e-07	1.05402e-06	-2.25668e-07	8.28355e-07
14.746	2.77946e-06	-3.15247e-07	2.46422e-06	8.72152e-07	-1.46799e-07	7.25353e-07	1.00146e-06	-2.11539e-07	7.89919e-07	1.33535e-06	-1.61664e-07	1.17369e-06	1.39327e-06	-1.28703e-07	1.26457e-06	-2.26132e-07	7.66067e-08	-1.49526e-07	1.93387e-07	-6.14802e-08	1.31906e-07	1.05474e-06	-2.25821e-07	8.28917e-07
14.770	2.77841e-06	-3.15128e-07	2.46328e-06	8.72488e-07	-1.46855e-07	7.25632e-07	1.00103e-06	-2.11448e-07	7.89580e-07	1.33415e-06	-1.61518e-07	1.17263e-06	1.39364e-06	-1.28738e-07	1.26491e-06	-2.26951e-07	7.68840e-08	-1.50067e-07	1.93124e-07	-6.13966e-08	1.31727e-07	1.05544e-06	-2.25972e-07	8.29471e-07
14.795	2.77734e-06	-3.15006e-07	2.46233e-06	8.72812e-07	-1.46910e-07	7.25902e-07	1.00059e-06	-2.11355e-07	7.89232e-07	1.33292e-06	-1.61370e-07	1.17155e-06	1.39400e-06	-1.28771e-07	1.26523e-06	-2.27771e-07	7.71620e-08	-1.50609e-07	1.92856e-07	-6.13115e-08	1.31545e-07	1.05614e-06	-2.26121e-07	8.30017e-07
14.819	2.77624e-06	-3.14881e-07	2.46136e-06	8.73126e-07	-1.46963e-07	7.26163e-07	1.00013e-06	-2.11260e-07	7.88875e-07	1.33168e-06	-1.61219e-07	1.17046e-06	1.39434e-06	-1.28802e-07	1.26554e-06	-2.28593e-07	7.74405e-08	-1.51153e-07	1.92584e-07	-6.12251e-08	1.31359e-07	1.05682e-06	-2.26267e-07	8.30556e-07
14.844	2.77511e-06	-3.14754e-07	2.46036e-06	8.73429e-07	-1.47014e-07	7.26415e-07	9.99673e-07	-2.11162e-07	7.88511e-07	1.33041e-06	-1.61066e-07	1.16935e-06	1.39467e-06	-1.28832e-07	1.26583e-06	-2.29417e-07	7.77195e-08	-1.51698e-07	1.92308e-07	-6.11372e-08	1.31171e-07	1.05750e-06	-2.26412e-07	8.31086e-07
14.868	2.77397e-06	-3.14623e-07	2.45934e-06	8.73721e-07	-1.47063e-07	7.26658e-07	9.99200e-07	-2.11062e-07	7.88138e-07	1.32913e-06	-1.60911e-07	1.16822e-06	1.39497e-06	-1.28860e-07	1.26611e-06	-2.30243e-07	7.79992e-08	-1.52243e-07	1.92027e-07	-6.10480e-08	1.30979e-07	1.05816e-06	-2.26554e-07	8.31609e-07
14.893	2.77280e-06	-3.14491e-07	2.45830e-06	8.74002e-07	-1.47110e-07	7.26892e-07	9.98716e-07	-2.10960e-07	7.87756e-07	1.32783e-06	-1.60754e-07	1.16708e-06	1.39526e-06	-1.28887e-07	1.26637e-06	-2.31070e-07	7.82793e-08	-1.52790e-07	1.91742e-07	-6.09573e-08	1.30785e-07	1.05882e-06	-2.26695e-07	8.32123e-07
14.918	2.77160e-06	-3.14355e-07	2.45725e-06	8.74272e-07	-1.47156e-07	7.27116e-07	9.98222e-07	-2.10856e-07	7.87367e-07	1.32651e-06	-1.60594e-07	1.16592e-06	1.39553e-06	-1.28912e-07	1.26662e-06	-2.31898e-07	7.85600e-08	-1.53338e-07	1.91452e-07	-6.08652e-08	1.30587e-07	1.05946e-06	-2.26833e-07	8.32630e-07
14.942	2.77038e-06	-3.14217e-07	2.45617e-06	8.74531e-07	-1.47199e-07	7.27332e-07	9.97718e-07	-2.10749e-07	7.86969e-07	1.32517e-06	-1.60432e-07	1.16474e-06	1.39578e-06	-1.28935e-07	1.26685e-06	-2.32728e-07	7.88412e-08	-1.53887e-07	1.91158e-07	-6.07717e-08	1.30387e-07	1.06010e-06	-2.26968e-07	8.33129e-07
14.967	2.76914e-06	-3.14076e-07	2.45506e-06	8.74780e-07	-1.47241e-07	7.27539e-07	9.97203e-07	-2.10640e-07	7.86563e-07	1.32381e-06	-1.60267e-07	1.16355e-06	1.39602e-06	-1.28957e-07	1.26706e-06	-2.33560e-07	7.91230e-08	-1.54437e-07	1.90860e-07	-6.06769e-08	1.30183e-07	1.06072e-06	-2.27102e-07	8.33620e-07
14.991	2.76788e-06	-3.13933e-07	2.45394e-06	8.75017e-07	-1.47281e-07	7.27736e-07	9.96678e-07	-2.10529e-07	7.86149e-07	1.32244e-06	-1.60101e-07	1.16234e-06	1.39623e-06	-1.28977e-07	1.26726e-06	-2.34393e-07	7.94052e-08	-1.54988e-07	1.90557e-07	-6.05806e-08	1.29976e-07	1.06134e-06	-2.27234e-07	8.34103e-07
15.016	2.76659e-06	-3.13787e-07	2.45280e-06	8.75244e-07	-1.47319e-07	7.27925e-07	9.96143e-07	-2.10416e-07	7.85726e-07	1.32104e-06	-1.59932e-07	1.16111e-06	1.39643e-06	-1.28996e-07	1.26744e-06	-2.35228e-07	7.96880e-08	-1.55540e-07	1.90250e-07	-6.04830e-08	1.29767e-07	1.06194e-06	-2.27363e-07	8.34578e-07
15.041	2.76528e-06	-3.13638e-07	2.45164e-06	8.75460e-07	-1.47356e-07	7.28104e-07	9.95597e-07	-2.10301e-07	7.85296e-07	1.31963e-06	-1.59761e-07	1.15987e-06	1.39662e-06	-1.29013e-07	1.26761e-06	-2.36064e-07	7.99712e-08	-1.56093e-07	1.89939e-07	-6.03840e-08	1.29555e-07	1.06254e-06	-2.27491e-07	8.35046e-07
15.065	2.76394e-06	-3.13486e-07	2.45045e-06	8.75665e-07	-1.47390e-07	7.28275e-07	9.95041e-07	-2.10184e-07	7.84857e-07	1.31820e-06	-1.59588e-07	1.15861e-06	1.39678e-06	-1.29028e-07	1.26776e-06	-2.36901e-07	8.02549e-08	-1.56646e-07	1.89623e-07	-6.02836e-08	1.29339e-07	1.06312e-06	-2.27616e-07	8.35505e-07
15.090	2.76258e-06	-3.13332e-07	2.44925e-06	8.75860e-07	-1.47423e-07	7.28437e-07	9.94475e-07	-2.10064e-07	7.84411e-07	1.31675e-06	-1.59412e-07	1.15734e-06	1.39693e-06	-1.29042e-07	1.26789e-06	-2.37740e-07	8.05391e-08	-1.57201e-07	1.89303e-07	-6.01819e-08	1.29121e-07	1.06370e-06	-2.27739e-07	8.35957e-07
15.114	2.76120e-06	-3.13176e-07	2.44803e-06	8.76043e-07	-1.47454e-07	7.28589e-07	9.93899e-07	-2.09942e-07	7.83956e-07	1.31528e-06	-1.59234e-07	1.15605e-06	1.39707e-06	-1.29054e-07	1.26801e-06	-2.38580e-07	8.08237e-08	-1.57757e-07	1.88979e-07	-6.00789e-08	1.28900e-07	1.06426e-06	-2.27860e-07	8.36401e-07
15.139	2.75980e-06	-3.13016e-07	2.44678e-06	8.76216e-07	-1.47483e-07	7.28733e-07	9.93312e-07	-2.09818e-07	7.83494e-07	1.31380e-06	-1.59054e-07	1.15474e-06	1.39718e-06	-1.29065e-07	1.26812e-06	-2.39422e-07	8.11088e-08	-1.58313e-07	1.88650e-07	-5.99744e-08	1.28676e-07	1.06482e-06	-2.27979e-07	8.36837e-07
15.163	2.75837e-06	-3.12855e-07	2.44552e-06	8.76378e-07	-1.47510e-07	7.28868e-07	9.92716e-07	-2.09692e-07	7.83024e-07	1.31229e-06	-1.58872e-07	1.15342e-06	1.39728e-06	-1.29074e-07	1.26821e-06	-2.40264e-07	8.13943e-08	-1.58870e-07	1.88318e-07	-5.98687e-08	1.28449e-07	1.06536e-06	-2.28095e-07	8.37265e-07
15.188	2.75692e-06	-3.12690e-07	2.44423e-06	8.76530e-07	-1.47536e-07	7.28994e-07	9.92110e-07	-2.09564e-07	7.82545e-07	1.31077e-06	-1.58688e-07	1.15208e-06	1.39736e-06	-1.29081e-07	1.26828e-06	-2.41109e-07	8.16802e-08	-1.59428e-07	1.87981e-07	-5.97616e-08	1.28219e-07	1.06590e-06	-2.28210e-07	8.37686e-07
15.213	2.75545e-06	-3.12523e-07	2.44293e-06	8.76671e-07	-1.47559e-07	7.29111e-07	9.91494e-07	-2.09434e-07	7.82059e-07	1.30923e-06	-1.58502e-07	1.15073e-06	1.39743e-06	-1.29087e-07	1.26834e-06	-2.41954e-07	8.19666e-08	-1.59987e-07	1.87640e-07	-5.96532e-08	1.27987e-07	1.06642e-06	-2.28322e-07	8.38099e-07
15.237	2.75396e-06	-3.12354e-07	2.44160e-06	8.76801e-07	-1.47581e-07	7.29219e-07	9.90868e-07	-2.09302e-07	7.81566e-07	1.30767e-06	-1.58313e-07	1.14936e-06	1.39747e-06	-1.29092e-07	1.26838e-06	-2.42800e-07	8.22533e-08	-1.60547e-07	1.87295e-07	-5.95434e-08	1.27751e-07	1.06694e-06	-2.28433e-07	8.38504e-07
15.262	2.75244e-06	-3.12182e-07	2.44026e-06	8.76920e-07	-1.47601e-07	7.29319e-07	9.90232e-07	-2.09168e-07	7.81064e-07	1.30610e-06	-1.58122e-07	1.14797e-06	1.39751e-06	-1.29095e-07	1.26841e-06	-2.43648e-07	8.25405e-08	-1.61107e-07	1.86945e-07	-5.94323e-08	1.27513e-07	1.06744e-06	-2.28541e-07	8.38901e-07
15.286	2.75090e-06	-3.12007e-07	2.43889e-06	8.77029e-07	-1.47620e-07	7.29409e-07	9.89586e-07	-2.09031e-07	7.80555e-07	1.30450e-06	-1.57929e-07	1.14657e-06	1.39752e-06	-1.29096e-07	1.26843e-06	-2.44497e-07	8.28280e-08	-1.61669e-07	1.86592e-07	-5.93200e-08	1.27272e-07	1.06794e-06	-2.28647e-07	8.39291e-07
15.311	2.74934e-06	-3.11830e-07	2.43751e-06	8.77127e-07	-1.47636e-07	7.29491e-07	9.88930e-07	-2.08893e-07	7.80038e-07	1.30289e-06	-1.57734e-07	1.14516e-06	1.39752e-06	-1.29096e-07	1.26842e-06	-2.45347e-07	8.31159e-08	-1.62231e-07	1.86234e-07	-5.92063e-08	1.27028e-07	1.06842e-06	-2.28751e-07	8.39672e-07
15.335	2.74775e-06	-3.11650e-07	2.43610e-06	8.77215e-07	-1.47651e-07	7.29564e-07	9.88265e-07	-2.08752e-07	7.79513e-07	1.30127e-06	-1.57537e-07	1.14373e-06	1.39750e-06	-1.29094e-07	1.26841e-06	-2.46198e-07	8.34042e-08	-1.62793e-07	1.85872e-07	-5.90913e-08	1.26781e-07	1.06890e-06	-2.28853e-07	8.40046e-07
15.360	2.74615e-06	-3.11468e-07	2.43468e-06	8.77292e-07	-1.47664e-07	7.29628e-07	9.87590e-07	-2.08610e-07	7.78981e-07	1.29962e-06	-1.57338e-07	1.14228e-06	1.39747e-06	-1.29091e-07	1.26838e-06	-2.47050e-07	8.36929e-08	-1.63357e-07	1.85507e-07	-5.89750e-08	1.26532e-07	1.06937e-06	-2.28953e-07	8.40413e-07
15.385	2.74452e-06	-3.11284e-07	2.43324e-06	8.77359e-07	-1.47675e-07	7.29684e-07	9.86906e-07	-2.08465e-07	7.78441e-07	1.29796e-06	-1.57137e-07	1.14082e-06	1.39742e-06	-1.29087e-07	1.26833e-06	-2.47903e-07	8.39819e-08	-1.63921e-07	1.85137e-07	-5.88575e-08	1.26279e-07	1.06982e-06	-2.29051e-07	8.40772e-07
15.409	2.74287e-06	-3.11097e-07	2.43177e-06	8.77415e-07	-1.47685e-07	7.29730e-07	9.86212e-07	-2.08319e-07	7.77893e-07	1.29628e-06	-1.56934e-07	1.13934e-06	1.39735e-06	-1.29081e-07	1.26827e-06	-2.48757e-07	8.42712e-08	-1.64486e-07	1.84763e-07	-5.87386e-08	1.26024e-07	1.07027e-06	-2.29146e-07	8.41123e-07
15.434	2.74120e-06	-3.10907e-07	2.43029e-06	8.77461e-07	-1.47692e-07	7.29768e-07	9.85509e-07	-2.08170e-07	7.77339e-07	1.29458e-06	-1.56728e-07	1.13785e-06	1.39727e-06	-1.29073e-07	1.26820e-06	-2.49612e-07	8.45609e-08	-1.65051e-07	1.84385e-07	-5.86185e-08	1.25767e-07	1.07071e-06	-2.29240e-07	8.41466e-07
15.458	2.73951e-06	-3.10715e-07	2.42879e-06	8.77496e-07	-1.47698e-07	7.29798e-07	9.84796e-07	-2.08019e-07	7.76776e-07	1.29287e-06	-1.56521e-07	1.13635e-06	1.39717e-06	-1.29064e-07	1.26811e-06	-2.50468e-07	8.48508e-08	-1.65617e-07	1.84003e-07	-5.84971e-08	1.25506e-07	1.07113e-06	-2.29331e-07	8.41802e-07
15.483	2.73779e-06	-3.10521e-07	2.42727e-06	8.77521e-07	-1.47703e-07	7.29818e-07	9.84074e-07	-2.07867e-07	7.76207e-07	1.29114e-06	-1.56311e-07	1.13483e-06	1.39706e-06	-1.29053e-07	1.26800e-06	-2.51325e-07	8.51411e-08	-1.66183e-07	1.83618e-07	-5.83745e-08	1.25243e-07	1.07155e-06	-2.29421e-07	8.42130e-07
15.507	2.73606e-06	-3.10324e-07	2.42573e-06	8.77535e-07	-1.47705e-07	7.29830e-07	9.83342e-07	-2.07712e-07	7.75630e-07	1.28939e-06	-1.56100e-07	1.13329e-06	1.39693e-06	-1.29041e-07	1.26789e-06	-2.52182e-07	8.54317e-08	-1.66751e-07	1.83228e-07	-5.82506e-08	1.24977e-07	1.07196e-06	-2.29508e-07	8.42450e-07
15.532	2.73430e-06	-3.10124e-07	2.42417e-06	8.77540e-07	-1.47706e-07	7.29834e-07	9.82601e-07	-2.07556e-07	7.75045e-07	1.28763e-06	-1.55886e-07	1.13174e-06	1.39678e-06	-1.29028e-07	1.26775e-06	-2.53041e-07	8.57225e-08	-1.67318e-07	1.82834e-07	-5.81255e-08	1.24709e-07	1.07236e-06	-2.29593e-07	8.42763e-07
15.557	2.73252e-06	-3.09923e-07	2.42260e-06	8.77533e-07	-1.47705e-07	7.29829e-07	9.81851e-07	-2.07397e-07	7.74454e-07	1.28585e-06	-1.55670e-07	1.13017e-06	1.39662e-06	-1.29013e-07	1.26761e-06	-2.53900e-07	8.60137e-08	-1.67887e-07	1.82437e-07	-5.79991e-08	1.24438e-07	1.07274e-06	-2.29676e-07	8.43069e-07
15.581	2.73072e-06	-3.09718e-07	2.42100e-06	8.77517e-07	-1.47702e-07	7.29815e-07	9.81092e-07	-2.07237e-07	7.73855e-07	1.28405e-06	-1.55453e-07	1.12860e-06	1.39644e-06	-1.28997e-07	1.26745e-06	-2.54760e-07	8.63051e-08	-1.68455e-07	1.82036e-07	-5.78715e-08	1.24164e-07	1.07312e-06	-2.29757e-07	8.43366e-07
15.606	2.72890e-06	-3.09512e-07	2.41939e-06	8.77490e-07	-1.47697e-07	7.29792e-07	9.80323e-07	-2.07075e-07	7.73249e-07	1.28223e-06	-1.55233e-07	1.12700e-06	1.39625e-06	-1.28979e-07	1.26727e-06	-2.55621e-07	8.65967e-08	-1.69025e-07	1.81630e-07	-5.77427e-08	1.23888e-07	1.07349e-06	-2.29836e-07	8.43656e-07
15.630	2.72706e-06	-3.09303e-07	2.41775e-06	8.77453e-07	-1.47691e-07	7.29762e-07	9.79546e-07	-2.06910e-07	7.72635e-07	1.28041e-06	-1.55012e-07	1.12539e-06	1.39604e-06	-1.28960e-07	1.26708e-06	-2.56483e-07	8.68886e-08	-1.69594e-07	1.81221e-07	-5.76126e-08	1.23609e-07	1.07385e-06	-2.29913e-07	8.43939e-07
15.655	2.72519e-06	-3.09092e-07	2.41610e-06	8.77405e-07	-1.47683e-07	7.29722e-07	9.78759e-07	-2.06744e-07	7.72015e-07	1.27856e-06	-1.54788e-07	1.12377e-06	1.39582e-06	-1.28939e-07	1.26688e-06	-2.57345e-07	8.71808e-08	-1.70165e-07	1.80808e-07	-5.74813e-08	1.23327e-07	1.07420e-06	-2.29988e-07	8.44214e-07
15.679	2.72331e-06	-3.08878e-07	2.41443e-06	8.77348e-07	-1.47673e-07	7.29674e-07	9.77964e-07	-2.06576e-07	7.71387e-07	1.27670e-06	-1.54563e-07	1.12213e-06	1.39558e-06	-1.28917e-07	1.26666e-06	-2.58208e-07	8.74731e-08	-1.70735e-07	1.80392e-07	-5.73489e-08	1.23043e-07	1.07454e-06	-2.30061e-07	8.44482e-07
15.704	2.72140e-06	-3.08662e-07	2.41274e-06	8.77280e-07	-1.47662e-07	7.29618e-07	9.77159e-07	-2.06406e-07	7.70753e-07	1.27482e-06	-1.54336e-07	1.12048e-06	1.39533e-06	-1.28893e-07	1.26643e-06	-2.59072e-07	8.77657e-08	-1.71306e-07	1.79971e-07	-5.72152e-08	1.22756e-07	1.07487e-06	-2.30132e-07	8.44742e-07
15.729	2.71948e-06	-3.08444e-07	2.41104e-06	8.77202e-07	-1.47649e-07	7.29553e-07	9.76346e-07	-2.06235e-07	7.70112e-07	1.27293e-06	-1.54106e-07	1.11882e-06	1.39506e-06	-1.28869e-07	1.26619e-06	-2.59936e-07	8.80585e-08	-1.71878e-07	1.79547e-07	-5.70803e-08	1.22467e-07	1.07520e-06	-2.30201e-07	8.44994e-07
15.753	2.71753e-06	-3.08223e-07	2.40931e-06	8.77114e-07	-1.47634e-07	7.29480e-07	9.75524e-07	-2.06061e-07	7.69463e-07	1.27102e-06	-1.53875e-07	1.11714e-06	1.39477e-06	-1.28842e-07	1.26593e-06	-2.60801e-07	8.83515e-08	-1.72450e-07	1.79119e-07	-5.69443e-08	1.22175e-07	1.07551e-06	-2.30268e-07	8.45239e-07
15.778	2.71557e-06	-3.08000e-07	2.40757e-06	8.77016e-07	-1.47618e-07	7.29398e-07	9.74693e-07	-2.05885e-07	7.68808e-07	1.26909e-06	-1.53642e-07	1.11545e-06	1.39447e-06	-1.28815e-07	1.26566e-06	-2.61667e-07	8.86446e-08	-1.73022e-07	1.78687e-07	-5.68071e-08	1.21880e-07	1.07581e-06	-2.30332e-07	8.45477e-07
15.802	2.71358e-06	-3.07775e-07	2.40581e-06	8.76908e-07	-1.47599e-07	7.29308e-07	9.73854e-07	-2.05708e-07	7.68146e-07	1.26715e-06	-1.53407e-07	1.11374e-06	1.39416e-06	-1.28786e-07	1.26537e-06	-2.62532e-07	8.89380e-08	-1.73594e-07	1.78252e-07	-5.66687e-08	1.21583e-07	1.07610e-06	-2.30395e-07	8.45707e-07
15.827	2.71157e-06	-3.07547e-07	2.40403e-06	8.76789e-07	-1.47579e-07	7.29210e-07	9.73005e-07	-2.05529e-07	7.67476e-07	1.26519e-06	-1.53170e-07	1.11202e-06	1.39383e-06	-1.28755e-07	1.26508e-06	-2.63399e-07	8.92314e-08	-1.74167e-07	1.77813e-07	-5.65291e-08	1.21284e-07	1.07639e-06	-2.30456e-07	8.45930e-07
15.852	2.70955e-06	-3.07317e-07	2.40223e-06	8.76661e-07	-1.47558e-07	7.29103e-07	9.72149e-07	-2.05348e-07	7.66801e-07	1.26322e-06	-1.52932e-07	1.11029e-06	1.39349e-06	-1.28723e-07	1.26476e-06	-2.64266e-07	8.95251e-08	-1.74740e-07	1.77370e-07	-5.63884e-08	1.20982e-07	1.07666e-06	-2.30515e-07	8.46146e-07
15.876	2.70750e-06	-3.07085e-07	2.40042e-06	8.76523e-07	-1.47535e-07	7.28988e-07	9.71283e-07	-2.05165e-07	7.66118e-07	1.26124e-06	-1.52691e-07	1.10854e-06	1.39313e-06	-1.28690e-07	1.26444e-06	-2.65133e-07	8.98189e-08	-1.75314e-07	1.76924e-07	-5.62465e-08	1.20678e-07	1.07692e-06	-2.30571e-07	8.46353e-07
15.901	2.70543e-06	-3.06851e-07	2.39858e-06	8.76375e-07	-1.47510e-07	7.28865e-07	9.70409e-07	-2.04981e-07	7.65429e-07	1.25923e-06	-1.52449e-07	1.10679e-06	1.39276e-06	-1.28656e-07	1.26410e-06	-2.66000e-07	9.01128e-08	-1.75888e-07	1.76474e-07	-5.61035e-08	1.20371e-07	1.07718e-06	-2.30626e-07	8.46554e-07
15.925	2.70335e-06	-3.06614e-07	2.39673e-06	8.76216e-07	-1.47483e-07	7.28733e-07	9.69527e-07	-2.04794e-07	7.64733e-07	1.25722e-06	-1.52205e-07	1.10501e-06	1.39237e-06	-1.28620e-07	1.26375e-06	-2.66868e-07	9.04068e-08	-1.76461e-07	1.76021e-07	-5.59594e-08	1.20062e-07	1.07743e-06	-2.30678e-07	8.46747e-07
15.950	2.70124e-06	-3.06375e-07	2.39487e-06	8.76048e-07	-1.47455e-07	7.28594e-07	9.68637e-07	-2.04606e-07	7.64030e-07	1.25519e-06	-1.51959e-07	1.10323e-06	1.39197e-06	-1.28583e-07	1.26338e-06	-2.67737e-07	9.07010e-08	-1.77036e-07	1.75564e-07	-5.58141e-08	1.19750e-07	1.07766e-06	-2.30729e-07	8.46933e-07
15.974	2.69911e-06	-3.06134e-07	2.39298e-06	8.75871e-07	-1.47425e-07	7.28446e-07	9.67738e-07	-2.04416e-07	7.63321e-07	1.25314e-06	-1.51711e-07	1.10143e-06	1.39155e-06	-1.28545e-07	1.26301e-06	-2.68605e-07	9.09952e-08	-1.77610e-07	1.75104e-07	-5.56678e-08	1.19436e-07	1.07789e-06	-2.30778e-07	8.47112e-07
15.999	2.69697e-06	-3.05890e-07	2.39108e-06	8.75683e-07	-1.47393e-07	7.28290e-07	9.66830e-07	-2.04225e-07	7.62606e-07	1.25108e-06	-1.51461e-07	1.09962e-06	1.39112e-06	-1.28505e-07	1.26262e-06	-2.69474e-07	9.12895e-08	-1.78184e-07	1.74640e-07	-5.55203e-08	1.19119e-07	1.07811e-06	-2.30824e-07	8.47283e-07
16.024	2.69480e-06	-3.05645e-07	2.38916e-06	8.75486e-07	-1.47360e-07	7.28126e-07	9.65915e-07	-2.04031e-07	7.61884e-07	1.24900e-06	-1.51210e-07	1.09779e-06	1.39068e-06	-1.28464e-07	1.26221e-06	-2.70343e-07	9.15840e-08	-1.78759e-07	1.74172e-07	-5.53717e-08	1.18801e-07	1.07832e-06	-2.30869e-07	8.47447e-07
16.048	2.69262e-06	-3.05397e-07	2.38722e-06	8.75278e-07	-1.47325e-07	7.27953e-07	9.64991e-07	-2.03836e-07	7.61155e-07	1.24691e-06	-1.50957e-07	1.09595e-06	1.39022e-06	-1.28421e-07	1.26180e-06	-2.71212e-07	9.18784e-08	-1.79334e-07	1.73701e-07	-5.52220e-08	1.18479e-07	1.07852e-06	-2.30912e-07	8.47604e-07
16.073	2.69042e-06	-3.05147e-07	2.38527e-06	8.75061e-07	-1.47289e-07	7.27773e-07	9.64060e-07	-2.03639e-07	7.60420e-07	1.24481e-06	-1.50702e-07	1.09410e-06	1.38974e-06	-1.28378e-07	1.26137e-06	-2.72082e-07	9.21730e-08	-1.79909e-07	1.73227e-07	-5.50712e-08	1.18156e-07	1.07871e-06	-2.30953e-07	8.47753e-07
16.097	2.68819e-06	-3.04895e-07	2.38330e-06	8.74835e-07	-1.47250e-07	7.27584e-07	9.63120e-07	-2.03441e-07	7.59679e-07	1.24269e-06	-1.50446e-07	1.09224e-06	1.38926e-06	-1.28333e-07	1.26093e-06	-2.72951e-07	9.24676e-08	-1.80484e-07	1.72749e-07	-5.49193e-08	1.17830e-07	1.07889e-06	-2.30991e-07	8.47895e-07
16.122	2.68595e-06	-3.04641e-07	2.38131e-06	8.74598e-07	-1.47211e-07	7.27388e-07	9.62172e-07	-2.03241e-07	7.58931e-07	1.24055e-06	-1.50187e-07	1.09037e-06	1.38876e-06	-1.28287e-07	1.26047e-06	-2.73821e-07	9.27622e-08	-1.81059e-07	1.72268e-07	-5.47663e-08	1.17502e-07	1.07906e-06	-2.31028e-07	8.48030e-07
16.146	2.68369e-06	-3.04385e-07	2.37931e-06	8.74353e-07	-1.47169e-07	7.27183e-07	9.61216e-07	-2.03039e-07	7.58178e-07	1.23841e-06	-1.49927e-07	1.08848e-06	1.38824e-06	-1.28239e-07	1.26000e-06	-2.74691e-07	9.30568e-08	-1.81634e-07	1.71784e-07	-5.46123e-08	1.17171e-07	1.07922e-06	-2.31063e-07	8.48158e-07
16.171	2.68141e-06	-3.04126e-07	2.37729e-06	8.74097e-07	-1.47126e-07	7.26971e-07	9.60253e-07	-2.02835e-07	7.57418e-07	1.23624e-06	-1.49666e-07	1.08658e-06	1.38772e-06	-1.28190e-07	1.25953e-06	-2.75561e-07	9.33515e-08	-1.82209e-07	1.71296e-07	-5.44573e-08	1.16839e-07	1.07937e-06	-2.31096e-07	8.48279e-07
16.196	2.67912e-06	-3.03865e-07	2.37525e-06	8.73832e-07	-1.47082e-07	7.26750e-07	9.59282e-07	-2.02630e-07	7.56652e-07	1.23407e-06	-1.49402e-07	1.08467e-06	1.38717e-06	-1.28140e-07	1.25903e-06	-2.76430e-07	9.36462e-08	-1.82784e-07	1.70805e-07	-5.43011e-08	1.16504e-07	1.07952e-06	-2.31127e-07	8.48392e-07
16.220	2.67680e-06	-3.03603e-07	2.37320e-06	8.73557e-07	-1.47035e-07	7.26522e-07	9.58302e-07	-2.02423e-07	7.55879e-07	1.23188e-06	-1.49137e-07	1.08274e-06	1.38662e-06	-1.28089e-07	1.25853e-06	-2.77300e-07	9.39409e-08	-1.83359e-07	1.70310e-07	-5.41440e-08	1.16167e-07	1.07965e-06	-2.31156e-07	8.48499e-07
16.245	2.67446e-06	-3.03338e-07	2.37113e-06	8.73273e-07	-1.46988e-07	7.26286e-07	9.57316e-07	-2.02215e-07	7.55101e-07	1.22968e-06	-1.48871e-07	1.08081e-06	1.38605e-06	-1.28037e-07	1.25801e-06	-2.78170e-07	9.42355e-08	-1.83934e-07	1.69813e-07	-5.39857e-08	1.15827e-07	1.07978e-06	-2.31183e-07	8.48598e-07
16.269	2.67211e-06	-3.03071e-07	2.36904e-06	8.72980e-07	-1.46938e-07	7.26042e-07	9.56321e-07	-2.02005e-07	7.54316e-07	1.22746e-06	-1.48602e-07	1.07886e-06	1.38547e-06	-1.27983e-07	1.25749e-06	-2.79040e-07	9.45301e-08	-1.84510e-07	1.69312e-07	-5.38265e-08	1.15485e-07	1.07990e-06	-2.31208e-07	8.48690e-07
16.294	2.66974e-06	-3.02802e-07	2.36694e-06	8.72677e-07	-1.46887e-07	7.25790e-07	9.55319e-07	-2.01793e-07	7.53526e-07	1.22523e-06	-1.48332e-07	1.07690e-06	1.38487e-06	-1.27928e-07	1.25695e-06	-2.79909e-07	9.48247e-08	-1.85085e-07	1.68808e-07	-5.36662e-08	1.15142e-07	1.08001e-06	-2.31231e-07	8.48775e-07
16.318	2.66735e-06	-3.02531e-07	2.36482e-06	8.72365e-07	-1.46835e-07	7.25530e-07	9.54310e-07	-2.01580e-07	7.52730e-07	1.22299e-06	-1.48061e-07	1.07493e-06	1.38427e-06	-1.27872e-07	1.25640e-06	-2.80779e-07	9.51193e-08	-1.85659e-07	1.68301e-07	-5.35050e-08	1.14796e-07	1.08010e-06	-2.31252e-07	8.48853e-07
16.343	2.66494e-06	-3.02258e-07	2.36268e-06	8.72043e-07	-1.46781e-07	7.25263e-07	9.53293e-07	-2.01365e-07	7.51928e-07	1.22073e-06	-1.47788e-07	1.07295e-06	1.38365e-06	-1.27814e-07	1.25583e-06	-2.81648e-07	9.54138e-08	-1.86234e-07	1.67790e-07	-5.33427e-08	1.14447e-07	1.08019e-06	-2.31271e-07	8.48923e-07
16.368	2.66252e-06	-3.01983e-07	2.36053e-06	8.71712e-07	-1.46725e-07	7.24987e-07	9.52268e-07	-2.01149e-07	7.51119e-07	1.21847e-06	-1.47513e-07	1.07095e-06	1.38301e-06	-1.27756e-07	1.25526e-06	-2.82517e-07	9.57082e-08	-1.86809e-07	1.67277e-07	-5.31794e-08	1.14097e-07	1.08028e-06	-2.31289e-07	8.48987e-07
16.392	2.66007e-06	-3.01706e-07	2.35837e-06	8.71372e-07	-1.46668e-07	7.24704e-07	9.51236e-07	-2.00931e-07	7.50306e-07	1.21618e-06	-1.47237e-07	1.06895e-06	1.38237e-06	-1.27696e-07	1.25467e-06	-2.83386e-07	9.60025e-08	-1.87383e-07	1.66760e-07	-5.30152e-08	1.13745e-07	1.08035e-06	-2.31304e-07	8.49044e-07
16.417	2.65761e-06	-3.01426e-07	2.35618e-06	8.71023e-07	-1.46609e-07	7.24414e-07	9.50197e-07	-2.00711e-07	7.49486e-07	1.21389e-06	-1.46959e-07	1.06693e-06	1.38171e-06	-1.27635e-07	1.25407e-06	-2.84255e-07	9.62968e-08	-1.87958e-07	1.66240e-07	-5.28499e-08	1.13390e-07	1.08041e-06	-2.31318e-07	8.49094e-07
16.441	2.65513e-06	-3.01145e-07	2.35399e-06	8.70664e-07	-1.46548e-07	7.24116e-07	9.49151e-07	-2.00490e-07	7.48661e-07	1.21158e-06	-1.46680e-07	1.06490e-06	1.38103e-06	-1.27573e-07	1.25346e-06	-2.85123e-07	9.65910e-08	-1.88532e-07	1.65717e-07	-5.26837e-08	1.13034e-07	1.08047e-06	-2.31329e-07	8.49137e-07
16.466	2.65264e-06	-3.00862e-07	2.35177e-06	8.70296e-07	-1.46487e-07	7.23810e-07	9.48097e-07	-2.00268e-07	7.47830e-07	1.20926e-06	-1.46399e-07	1.06286e-06	1.38035e-06	-1.27510e-07	1.25284e-06	-2.85991e-07	9.68850e-08	-1.89106e-07	1.65191e-07	-5.25165e-08	1.12675e-07	1.08051e-06	-2.31339e-07	8.49172e-07
16.490	2.65012e-06	-3.00577e-07	2.34954e-06	8.69919e-07	-1.46423e-07	7.23496e-07	9.47037e-07	-2.00044e-07	7.46993e-07	1.20693e-06	-1.46117e-07	1.06081e-06	1.37965e-06	-1.27445e-07	1.25221e-06	-2.86859e-07	9.71789e-08	-1.89680e-07	1.64662e-07	-5.23484e-08	1.12314e-07	1.08055e-06	-2.31347e-07	8.49201e-07
16.515	2.64759e-06	-3.00290e-07	2.34730e-06	8.69533e-07	-1.46358e-07	7.23175e-07	9.45969e-07	-1.99818e-07	7.46151e-07	1.20459e-06	-1.45833e-07	1.05875e-06	1.37894e-06	-1.27380e-07	1.25156e-06	-2.87726e-07	9.74727e-08	-1.90253e-07	1.64131e-07	-5.21793e-08	1.11951e-07	1.08058e-06	-2.31353e-07	8.49223e-07
16.540	2.64504e-06	-3.00001e-07	2.34504e-06	8.69138e-07	-1.46292e-07	7.22847e-07	9.44894e-07	-1.99591e-07	7.45303e-07	1.20223e-06	-1.45548e-07	1.05668e-06	1.37822e-06	-1.27313e-07	1.25091e-06	-2.88593e-07	9.77664e-08	-1.90826e-07	1.63596e-07	-5.20092e-08	1.11586e-07	1.08060e-06	-2.31357e-07	8.49238e-07
16.564	2.64248e-06	-2.99710e-07	2.34277e-06	8.68734e-07	-1.46224e-07	7.22511e-07	9.43813e-07	-1.99363e-07	7.44450e-07	1.19986e-06	-1.45261e-07	1.05460e-06	1.37748e-06	-1.27245e-07	1.25024e-06	-2.89459e-07	9.80599e-08	-1.91399e-07	1.63058e-07	-5.18382e-08	1.11220e-07	1.08061e-06	-2.31359e-07	8.49247e-07
16.589	2.63989e-06	-2.99417e-07	2.34048e-06	8.68321e-07	-1.46154e-07	7.22167e-07	9.42724e-07	-1.99133e-07	7.43591e-07	1.19748e-06	-1.44973e-07	1.05251e-06	1.37674e-06	-1.27176e-07	1.24956e-06	-2.90325e-07	9.83533e-08	-1.91972e-07	1.62517e-07	-5.16663e-08	1.10851e-07	1.08061e-06	-2.31360e-07	8.49248e-07
16.613	2.63729e-06	-2.99122e-07	2.33817e-06	8.67900e-07	-1.46083e-07	7.21816e-07	9.41629e-07	-1.98901e-07	7.42728e-07	1.19509e-06	-1.44683e-07	1.05040e-06	1.37598e-06	-1.27106e-07	1.24887e-06	-2.91191e-07	9.86465e-08	-1.92544e-07	1.61974e-07	-5.14935e-08	1.10480e-07	1.08060e-06	-2.31358e-07	8.49243e-07
16.638	2.63468e-06	-2.98825e-07	2.33585e-06	8.67469e-07	-1.46011e-07	7.21458e-07	9.40527e-07	-1.98668e-07	7.41858e-07	1.19268e-06	-1.44392e-07	1.04829e-06	1.37521e-06	-1.27035e-07	1.24817e-06	-2.92055e-07	9.89395e-08	-1.93116e-07	1.61427e-07	-5.13198e-08	1.10107e-07	1.08059e-06	-2.31355e-07	8.49230e-07
16.663	2.63205e-06	-2.98527e-07	2.33352e-06	8.67029e-07	-1.45937e-07	7.21093e-07	9.39418e-07	-1.98434e-07	7.40984e-07	1.19027e-06	-1.44099e-07	1.04617e-06	1.37443e-06	-1.26963e-07	1.24746e-06	-2.92920e-07	9.92323e-08	-1.93687e-07	1.60878e-07	-5.11452e-08	1.09733e-07	1.08056e-06	-2.31350e-07	8.49211e-07
16.687	2.62940e-06	-2.98226e-07	2.33117e-06	8.66581e-07	-1.45861e-07	7.20720e-07	9.38302e-07	-1.98199e-07	7.40104e-07	1.18784e-06	-1.43806e-07	1.04404e-06	1.37363e-06	-1.26889e-07	1.24674e-06	-2.93783e-07	9.95249e-08	-1.94259e-07	1.60326e-07	-5.09697e-08	1.09356e-07	1.08053e-06	-2.31343e-07	8.49185e-07
16.712	2.62673e-06	-2.97924e-07	2.32881e-06	8.66124e-07	-1.45784e-07	7.20339e-07	9.37180e-07	-1.97962e-07	7.39219e-07	1.18540e-06	-1.43510e-07	1.04189e-06	1.37283e-06	-1.26815e-07	1.24601e-06	-2.94647e-07	9.98173e-08	-1.94829e-07	1.59771e-07	-5.07933e-08	1.08978e-07	1.08049e-06	-2.31334e-07	8.49153e-07
16.736	2.62405e-06	-2.97620e-07	2.32643e-06	8.65658e-07	-1.45706e-07	7.19952e-07	9.36052e-07	-1.97723e-07	7.38329e-07	1.18295e-06	-1.43214e-07	1.03974e-06	1.37201e-06	-1.26739e-07	1.24527e-06	-2.95509e-07	1.00109e-07	-1.95400e-07	1.59213e-07	-5.06160e-08	1.08597e-07	1.08044e-06	-2.31323e-07	8.49114e-07
16.761	2.62135e-06	-2.97314e-07	2.32404e-06	8.65183e-07	-1.45626e-07	7.19557e-07	9.34917e-07	-1.97483e-07	7.37433e-07	1.18049e-06	-1.42916e-07	1.03758e-06	1.37118e-06	-1.26663e-07	1.24452e-06	-2.96371e-07	1.00401e-07	-1.95969e-07	1.58653e-07	-5.04378e-08	1.08215e-07	1.08038e-06	-2.31311e-07	8.49068e-07
16.785	2.61864e-06	-2.97006e-07	2.32163e-06	8.64700e-07	-1.45545e-07	7.19155e-07	9.33775e-07	-1.97242e-07	7.36533e-07	1.17802e-06	-1.42617e-07	1.03540e-06	1.37034e-06	-1.26585e-07	1.24375e-06	-2.97232e-07	1.00693e-07	-1.96539e-07	1.58090e-07	-5.02588e-08	1.07831e-07	1.08031e-06	-2.31296e-07	8.49015e-07
16.810	2.61591e-06	-2.96696e-07	2.31921e-06	8.64208e-07	-1.45462e-07	7.18746e-07	9.32627e-07	-1.97000e-07	7.35628e-07	1.17554e-06	-1.42316e-07	1.03322e-06	1.36949e-06	-1.26506e-07	1.24298e-06	-2.98092e-07	1.00985e-07	-1.97108e-07	1.57524e-07	-5.00790e-08	1.07445e-07	1.08024e-06	-2.31280e-07	8.48956e-07
16.835	2.61316e-06	-2.96385e-07	2.31678e-06	8.63708e-07	-1.45378e-07	7.18330e-07	9.31473e-07	-1.96756e-07	7.34717e-07	1.17304e-06	-1.42014e-07	1.03103e-06	1.36862e-06	-1.26427e-07	1.24220e-06	-2.98952e-07	1.01276e-07	-1.97676e-07	1.56956e-07	-4.98983e-08	1.07057e-07	1.08015e-06	-2.31262e-07	8.48890e-07
16.859	2.61040e-06	-2.96072e-07	2.31433e-06	8.63199e-07	-1.45292e-07	7.17907e-07	9.30313e-07	-1.96511e-07	7.33802e-07	1.17054e-06	-1.41711e-07	1.02883e-06	1.36775e-06	-1.26346e-07	1.24140e-06	-2.99811e-07	1.01567e-07	-1.98244e-07	1.56385e-07	-4.97167e-08	1.06668e-07	1.08006e-06	-2.31242e-07	8.48817e-07
16.884	2.60762e-06	-2.95757e-07	2.31186e-06	8.62682e-07	-1.45205e-07	7.17477e-07	9.29147e-07	-1.96265e-07	7.32882e-07	1.16802e-06	-1.41407e-07	1.02662e-06	1.36686e-06	-1.26264e-07	1.24060e-06	-3.00668e-07	1.01857e-07	-1.98811e-07	1.55811e-07	-4.95344e-08	1.06277e-07	1.07996e-06	-2.31221e-07	8.48738e-07
16.908	2.60483e-06	-2.95440e-07	2.30939e-06	8.62156e-07	-1.45116e-07	7.17040e-07	9.27974e-07	-1.96017e-07	7.31957e-07	1.16550e-06	-1.41101e-07	1.02440e-06	1.36597e-06	-1.26181e-07	1.23979e-06	-3.01525e-07	1.02148e-07	-1.99378e-07	1.55235e-07	-4.93512e-08	1.05884e-07	1.07985e-06	-2.31197e-07	8.48652e-07
16.933	2.60202e-06	-2.95121e-07	2.30690e-06	8.61622e-07	-1.45026e-07	7.16595e-07	9.26795e-07	-1.95768e-07	7.31027e-07	1.16296e-06	-1.40794e-07	1.02217e-06	1.36506e-06	-1.26097e-07	1.23896e-06	-3.02382e-07	1.02438e-07	-1.99944e-07	1.54656e-07	-4.91672e-08	1.05489e-07	1.07973e-06	-2.31172e-07	8.48560e-07
16.957	2.59920e-06	-2.94801e-07	2.30439e-06	8.61079e-07	-1.44935e-07	7.16144e-07	9.25611e-07	-1.95518e-07	7.30093e-07	1.16042e-06	-1.40486e-07	1.01993e-06	1.36414e-06	-1.26013e-07	1.23813e-06	-3.03237e-07	1.02727e-07	-2.00509e-07	1.54075e-07	-4.89824e-08	1.05092e-07	1.07961e-06	-2.31145e-07	8.48461e-07
16.982	2.59636e-06	-2.94479e-07	2.30188e-06	8.60529e-07	-1.44842e-07	7.15686e-07	9.24420e-07	-1.95266e-07	7.29154e-07	1.15786e-06	-1.40176e-07	1.01769e-06	1.36321e-06	-1.25927e-07	1.23729e-06	-3.04091e-07	1.03017e-07	-2.01074e-07	1.53491e-07	-4.87968e-08	1.04694e-07	1.07947e-06	-2.31117e-07	8.48355e-07
17.007	2.59350e-06	-2.94155e-07	2.29935e-06	8.59970e-07	-1.44748e-07	7.15221e-07	9.23224e-07	-1.95014e-07	7.28210e-07	1.15530e-06	-1.39866e-07	1.01543e-06	1.36227e-06	-1.25840e-07	1.23643e-06	-3.04944e-07	1.03306e-07	-2.01639e-07	1.52905e-07	-4.86105e-08	1.04294e-07	1.07933e-06	-2.31086e-07	8.48244e-07
17.031	2.59063e-06	-2.93830e-07	2.29680e-06	8.59402e-07	-1.44653e-07	7.14749e-07	9.22022e-07	-1.94760e-07	7.27262e-07	1.15272e-06	-1.39554e-07	1.01317e-06	1.36132e-06	-1.25752e-07	1.23557e-06	-3.05797e-07	1.03595e-07	-2.02202e-07	1.52316e-07	-4.84233e-08	1.03893e-07	1.07918e-06	-2.31054e-07	8.48125e-07
17.056	2.58775e-06	-2.93503e-07	2.29425e-06	8.58827e-07	-1.44556e-07	7.14271e-07	9.20814e-07	-1.94504e-07	7.26309e-07	1.15014e-06	-1.39241e-07	1.01090e-06	1.36036e-06	-1.25664e-07	1.23470e-06	-3.06648e-07	1.03883e-07	-2.02765e-07	1.51725e-07	-4.82354e-08	1.03490e-07	1.07902e-06	-2.31020e-07	8.48000e-07
17.080	2.58485e-06	-2.93174e-07	2.29168e-06	8.58243e-07	-1.44458e-07	7.13786e-07	9.19600e-07	-1.94248e-07	7.25352e-07	1.14755e-06	-1.38927e-07	1.00862e-06	1.35939e-06	-1.25574e-07	1.23382e-06	-3.07498e-07	1.04171e-07	-2.03327e-07	1.51132e-07	-4.80468e-08	1.03085e-07	1.07885e-06	-2.30984e-07	8.47869e-07
17.105	2.58194e-06	-2.92843e-07	2.28909e-06	8.57652e-07	-1.44358e-07	7.13293e-07	9.18381e-07	-1.93991e-07	7.24391e-07	1.14494e-06	-1.38612e-07	1.00633e-06	1.35841e-06	-1.25483e-07	1.23293e-06	-3.08347e-07	1.04459e-07	-2.03889e-07	1.50536e-07	-4.78573e-08	1.02679e-07	1.07868e-06	-2.30947e-07	8.47732e-07
17.129	2.57901e-06	-2.92511e-07	2.28650e-06	8.57052e-07	-1.44257e-07	7.12795e-07	9.17156e-07	-1.93732e-07	7.23425e-07	1.14233e-06	-1.38296e-07	1.00403e-06	1.35742e-06	-1.25392e-07	1.23203e-06	-3.09195e-07	1.04746e-07	-2.04449e-07	1.49938e-07	-4.76672e-08	1.02271e-07	1.07850e-06	-2.30907e-07	8.47588e-07
17.154	2.57607e-06	-2.92178e-07	2.28389e-06	8.56444e-07	-1.44155e-07	7.12289e-07	9.15926e-07	-1.93472e-07	7.22454e-07	1.13971e-06	-1.37979e-07	1.00173e-06	1.35642e-06	-1.25299e-07	1.23112e-06	-3.10042e-07	1.05033e-07	-2.05009e-07	1.49337e-07	-4.74763e-08	1.01861e-07	1.07830e-06	-2.30867e-07	8.47438e-07
17.179	2.57311e-06	-2.91842e-07	2.28127e-06	8.55829e-07	-1.44051e-07	7.11777e-07	9.14691e-07	-1.93211e-07	7.21479e-07	1.13708e-06	-1.37660e-07	9.99418e-07	1.35541e-06	-1.25206e-07	1.23020e-06	-3.10887e-07	1.05319e-07	-2.05568e-07	1.48735e-07	-4.72847e-08	1.01450e-07	1.07810e-06	-2.30824e-07	8.47281e-07
17.203	2.57014e-06	-2.91505e-07	2.27863e-06	8.55205e-07	-1.43946e-07	7.11259e-07	9.13449e-07	-1.92949e-07	7.20501e-07	1.13444e-06	-1.37341e-07	9.97099e-07	1.35439e-06	-1.25112e-07	1.22928e-06	-3.11732e-07	1.05605e-07	-2.06127e-07	1.48130e-07	-4.70924e-08	1.01037e-07	1.07790e-06	-2.30780e-07	8.47118e-07
17.228	2.56715e-06	-2.91167e-07	2.27599e-06	8.54574e-07	-1.43840e-07	7.10734e-07	9.12203e-07	-1.92686e-07	7.19518e-07	1.13179e-06	-1.37020e-07	9.94771e-07	1.35336e-06	-1.25016e-07	1.22834e-06	-3.12575e-07	1.05891e-07	-2.06684e-07	1.47522e-07	-4.68993e-08	1.00623e-07	1.07768e-06	-2.30733e-07	8.46949e-07
17.252	2.56416e-06	-2.90827e-07	2.27333e-06	8.53935e-07	-1.43733e-07	7.10202e-07	9.10952e-07	-1.92421e-07	7.18530e-07	1.12913e-06	-1.36698e-07	9.92436e-07	1.35232e-06	-1.24920e-07	1.22740e-06	-3.13417e-07	1.06176e-07	-2.07241e-07	1.46913e-07	-4.67056e-08	1.00208e-07	1.07746e-06	-2.30686e-07	8.46774e-07
17.277	2.56114e-06	-2.90485e-07	2.27066e-06	8.53288e-07	-1.43624e-07	7.09664e-07	9.09695e-07	-1.92156e-07	7.17539e-07	1.12647e-06	-1.36376e-07	9.90094e-07	1.35127e-06	-1.24823e-07	1.22644e-06	-3.14257e-07	1.06461e-07	-2.07797e-07	1.46302e-07	-4.65112e-08	9.97904e-08	1.07723e-06	-2.30636e-07	8.46592e-07
17.302	2.55812e-06	-2.90142e-07	2.26797e-06	8.52633e-07	-1.43514e-07	7.09120e-07	9.08433e-07	-1.91889e-07	7.16544e-07	1.12380e-06	-1.36052e-07	9.87744e-07	1.35021e-06	-1.24725e-07	1.22548e-06	-3.15097e-07	1.06745e-07	-2.08352e-07	1.45688e-07	-4.63161e-08	9.93718e-08	1.07699e-06	-2.30585e-07	8.46404e-07
17.326	2.55508e-06	-2.89797e-07	2.26528e-06	8.51971e-07	-1.43402e-07	7.08569e-07	9.07166e-07	-1.91622e-07	7.15544e-07	1.12112e-06	-1.35728e-07	9.85388e-07	1.34914e-06	-1.24627e-07	1.22451e-06	-3.15934e-07	1.07029e-07	-2.08906e-07	1.45072e-07	-4.61204e-08	9.89518e-08	1.07674e-06	-2.30532e-07	8.46210e-07
17.351	2.55202e-06	-2.89451e-07	2.26257e-06	8.51301e-07	-1.43289e-07	7.08012e-07	9.05894e-07	-1.91353e-07	7.14541e-07	1.11843e-06	-1.35402e-07	9.83024e-07	1.34806e-06	-1.24527e-07	1.22353e-06	-3.16771e-07	1.07312e-07	-2.09459e-07	1.44454e-07	-4.59239e-08	9.85304e-08	1.07649e-06	-2.30478e-07	8.46010e-07
17.375	2.54896e-06	-2.89103e-07	2.25985e-06	8.50624e-07	-1.43175e-07	7.07448e-07	9.04617e-07	-1.91083e-07	7.13534e-07	1.11573e-06	-1.35075e-07	9.80653e-07	1.34697e-06	-1.24427e-07	1.22255e-06	-3.17606e-07	1.07595e-07	-2.10011e-07	1.43834e-07	-4.57269e-08	9.81076e-08	1.07623e-06	-2.30421e-07	8.45804e-07
17.400	2.54588e-06	-2.88753e-07	2.25712e-06	8.49939e-07	-1.43060e-07	7.06879e-07	9.03335e-07	-1.90812e-07	7.12523e-07	1.11302e-06	-1.34748e-07	9.78275e-07	1.34588e-06	-1.24325e-07	1.22155e-06	-3.18440e-07	1.07878e-07	-2.10562e-07	1.43213e-07	-4.55291e-08	9.76834e-08	1.07596e-06	-2.30364e-07	8.45592e-07
17.424	2.54278e-06	-2.88403e-07	2.25438e-06	8.49246e-07	-1.42943e-07	7.06303e-07	9.02049e-07	-1.90541e-07	7.11508e-07	1.11031e-06	-1.34419e-07	9.75891e-07	1.34477e-06	-1.24223e-07	1.22055e-06	-3.19272e-07	1.08160e-07	-2.11112e-07	1.42589e-07	-4.53308e-08	9.72578e-08	1.07568e-06	-2.30304e-07	8.45373e-07
17.449	2.53968e-06	-2.88050e-07	2.25163e-06	8.48546e-07	-1.42826e-07	7.05721e-07	9.00757e-07	-1.90268e-07	7.10489e-07	1.10759e-06	-1.34090e-07	9.73500e-07	1.34366e-06	-1.24120e-07	1.21954e-06	-3.20102e-07	1.08441e-07	-2.11661e-07	1.41963e-07	-4.51318e-08	9.68309e-08	1.07539e-06	-2.30243e-07	8.45149e-07
17.474	2.53656e-06	-2.87697e-07	2.24886e-06	8.47839e-07	-1.42707e-07	7.05132e-07	8.99461e-07	-1.89994e-07	7.09467e-07	1.10486e-06	-1.33760e-07	9.71103e-07	1.34253e-06	-1.24017e-07	1.21852e-06	-3.20931e-07	1.08722e-07	-2.12210e-07	1.41335e-07	-4.49322e-08	9.64026e-08	1.07510e-06	-2.30180e-07	8.44918e-07
17.498	2.53343e-06	-2.87341e-07	2.24608e-06	8.47124e-07	-1.42586e-07	7.04538e-07	8.98161e-07	-1.89719e-07	7.08441e-07	1.10213e-06	-1.33429e-07	9.68699e-07	1.34140e-06	-1.23912e-07	1.21749e-06	-3.21759e-07	1.09002e-07	-2.12757e-07	1.40705e-07	-4.47320e-08	9.59731e-08	1.07480e-06	-2.30116e-07	8.44682e-07
17.523	2.53028e-06	-2.86985e-07	2.24330e-06	8.46402e-07	-1.42465e-07	7.03938e-07	8.96855e-07	-1.89444e-07	7.07412e-07	1.09939e-06	-1.33097e-07	9.66289e-07	1.34026e-06	-1.23807e-07	1.21645e-06	-3.22585e-07	1.09282e-07	-2.13303e-07	1.40073e-07	-4.45312e-08	9.55423e-08	1.07449e-06	-2.30050e-07	8.44439e-07
17.547	2.52712e-06	-2.86627e-07	2.24050e-06	8.45673e-07	-1.42342e-07	7.03331e-07	8.95546e-07	-1.89167e-07	7.06379e-07	1.09664e-06	-1.32764e-07	9.63873e-07	1.33911e-06	-1.23700e-07	1.21541e-06	-3.23409e-07	1.09561e-07	-2.13848e-07	1.39440e-07	-4.43298e-08	9.51102e-08	1.07417e-06	-2.29982e-07	8.44191e-07
17.572	2.52395e-06	-2.86267e-07	2.23769e-06	8.44937e-07	-1.42218e-07	7.02719e-07	8.94232e-07	-1.88889e-07	7.05342e-07	1.09388e-06	-1.32430e-07	9.61451e-07	1.33795e-06	-1.23593e-07	1.21436e-06	-3.24232e-07	1.09840e-07	-2.14392e-07	1.38805e-07	-4.41278e-08	9.46769e-08	1.07385e-06	-2.29913e-07	8.43936e-07
17.596	2.52077e-06	-2.85906e-07	2.23487e-06	8.44193e-07	-1.42093e-07	7.02100e-07	8.92913e-07	-1.88611e-07	7.04302e-07	1.09112e-06	-1.32096e-07	9.59023e-07	1.33679e-06	-1.23486e-07	1.21330e-06	-3.25053e-07	1.10118e-07	-2.14935e-07	1.38168e-07	-4.39253e-08	9.42423e-08	1.07352e-06	-2.29842e-07	8.43676e-07
17.621	2.51758e-06	-2.85544e-07	2.23203e-06	8.43443e-07	-1.41967e-07	7.01476e-07	8.91590e-07	-1.88332e-07	7.03259e-07	1.08835e-06	-1.31761e-07	9.56589e-07	1.33561e-06	-1.23377e-07	1.21223e-06	-3.25872e-07	1.10396e-07	-2.15477e-07	1.37529e-07	-4.37222e-08	9.38065e-08	1.07318e-06	-2.29769e-07	8.43410e-07
17.646	2.51437e-06	-2.85180e-07	2.22919e-06	8.42685e-07	-1.41839e-07	7.00846e-07	8.90263e-07	-1.88051e-07	7.02212e-07	1.08557e-06	-1.31425e-07	9.54149e-07	1.33443e-06	-1.23268e-07	1.21116e-06	-3.26690e-07	1.10673e-07	-2.16017e-07	1.36888e-07	-4.35185e-08	9.33696e-08	1.07283e-06	-2.29695e-07	8.43138e-07
17.670	2.51115e-06	-2.84815e-07	2.22634e-06	8.41920e-07	-1.41710e-07	7.00210e-07	8.88932e-07	-1.87770e-07	7.01162e-07	1.08279e-06	-1.31088e-07	9.51704e-07	1.33324e-06	-1.23158e-07	1.21008e-06	-3.27506e-07	1.10949e-07	-2.16557e-07	1.36246e-07	-4.33143e-08	9.29314e-08	1.07248e-06	-2.29619e-07	8.42860e-07
17.695	2.50792e-06	-2.84449e-07	2.22347e-06	8.41149e-07	-1.41580e-07	6.99568e-07	8.87596e-07	-1.87488e-07	7.00108e-07	1.08000e-06	-1.30750e-07	9.49253e-07	1.33204e-06	-1.23047e-07	1.20899e-06	-3.28320e-07	1.11225e-07	-2.17095e-07	1.35602e-07	-4.31096e-08	9.24922e-08	1.07212e-06	-2.29542e-07	8.42577e-07
17.719	2.50468e-06	-2.84081e-07	2.22060e-06	8.40370e-07	-1.41449e-07	6.98921e-07	8.86257e-07	-1.87205e-07	6.99052e-07	1.07721e-06	-1.30412e-07	9.46797e-07	1.33083e-06	-1.22936e-07	1.20790e-06	-3.29132e-07	1.11500e-07	-2.17632e-07	1.34956e-07	-4.29043e-08	9.20518e-08	1.07175e-06	-2.29463e-07	8.42287e-07
17.744	2.50143e-06	-2.83712e-07	2.21772e-06	8.39585e-07	-1.41317e-07	6.98267e-07	8.84913e-07	-1.86921e-07	6.97992e-07	1.07441e-06	-1.30073e-07	9.44336e-07	1.32962e-06	-1.22823e-07	1.20679e-06	-3.29943e-07	1.11774e-07	-2.18168e-07	1.34309e-07	-4.26985e-08	9.16103e-08	1.07138e-06	-2.29383e-07	8.41992e-07
17.768	2.49816e-06	-2.83342e-07	2.21482e-06	8.38793e-07	-1.41184e-07	6.97609e-07	8.83566e-07	-1.86637e-07	6.96929e-07	1.07160e-06	-1.29733e-07	9.41870e-07	1.32839e-06	-1.22711e-07	1.20568e-06	-3.30751e-07	1.12048e-07	-2.18703e-07	1.33660e-07	-4.24922e-08	9.11677e-08	1.07099e-06	-2.29301e-07	8.41691e-07
17.793	2.49489e-06	-2.82970e-07	2.21192e-06	8.37994e-07	-1.41049e-07	6.96944e-07	8.82214e-07	-1.86351e-07	6.95863e-07	1.06879e-06	-1.29393e-07	9.39399e-07	1.32716e-06	-1.22597e-07	1.20457e-06	-3.31558e-07	1.12322e-07	-2.19236e-07	1.33009e-07	-4.22855e-08	9.07240e-08	1.07060e-06	-2.29218e-07	8.41385e-07
17.818	2.49160e-06	-2.82597e-07	2.20900e-06	8.37188e-07	-1.40914e-07	6.96274e-07	8.80859e-07	-1.86065e-07	6.94794e-07	1.06598e-06	-1.29052e-07	9.36923e-07	1.32593e-06	-1.22483e-07	1.20344e-06	-3.32363e-07	1.12594e-07	-2.19768e-07	1.32357e-07	-4.20782e-08	9.02793e-08	1.07021e-06	-2.29132e-07	8.41073e-07
17.842	2.48830e-06	-2.82223e-07	2.20608e-06	8.36376e-07	-1.40777e-07	6.95599e-07	8.79500e-07	-1.85778e-07	6.93722e-07	1.06315e-06	-1.28710e-07	9.34442e-07	1.32468e-06	-1.22368e-07	1.20231e-06	-3.33165e-07	1.12866e-07	-2.20299e-07	1.31704e-07	-4.18704e-08	8.98335e-08	1.06980e-06	-2.29046e-07	8.40755e-07
17.867	2.48499e-06	-2.81848e-07	2.20314e-06	8.35557e-07	-1.40639e-07	6.94917e-07	8.78137e-07	-1.85490e-07	6.92648e-07	1.06032e-06	-1.28368e-07	9.31957e-07	1.32343e-06	-1.22252e-07	1.20118e-06	-3.33966e-07	1.13138e-07	-2.20829e-07	1.31049e-07	-4.16622e-08	8.93867e-08	1.06939e-06	-2.28958e-07	8.40431e-07
17.891	2.48167e-06	-2.81471e-07	2.20020e-06	8.34731e-07	-1.40500e-07	6.94231e-07	8.76771e-07	-1.85201e-07	6.91570e-07	1.05749e-06	-1.28025e-07	9.29467e-07	1.32217e-06	-1.22135e-07	1.20003e-06	-3.34765e-07	1.13408e-07	-2.21357e-07	1.30392e-07	-4.14535e-08	8.89390e-08	1.06897e-06	-2.28868e-07	8.40102e-07
17.916	2.47834e-06	-2.81093e-07	2.19724e-06	8.33899e-07	-1.40360e-07	6.93539e-07	8.75401e-07	-1.84912e-07	6.90489e-07	1.05465e-06	-1.27681e-07	9.26973e-07	1.32090e-06	-1.22018e-07	1.19888e-06	-3.35562e-07	1.13678e-07	-2.21884e-07	1.29735e-07	-4.12443e-08	8.84902e-08	1.06854e-06	-2.28777e-07	8.39768e-07
17.940	2.47500e-06	-2.80714e-07	2.19428e-06	8.33061e-07	-1.40219e-07	6.92842e-07	8.74028e-07	-1.84622e-07	6.89406e-07	1.05181e-06	-1.27337e-07	9.24474e-07	1.31963e-06	-1.21901e-07	1.19773e-06	-3.36357e-07	1.13947e-07	-2.22409e-07	1.29075e-07	-4.10347e-08	8.80406e-08	1.06811e-06	-2.28684e-07	8.39428e-07
17.965	2.47164e-06	-2.80334e-07	2.19131e-06	8.32216e-07	-1.40077e-07	6.92139e-07	8.72651e-07	-1.84331e-07	6.88320e-07	1.04896e-06	-1.26993e-07	9.21972e-07	1.31835e-06	-1.21782e-07	1.19656e-06	-3.37150e-07	1.14216e-07	-2.22934e-07	1.28415e-07	-4.08247e-08	8.75900e-08	1.06767e-06	-2.28590e-07	8.39082e-07
17.990	2.46828e-06	-2.79953e-07	2.18833e-06	8.31365e-07	-1.39934e-07	6.91431e-07	8.71271e-07	-1.84039e-07	6.87231e-07	1.04611e-06	-1.26647e-07	9.19465e-07	1.31706e-06	-1.21663e-07	1.19539e-06	-3.37940e-07	1.14484e-07	-2.23456e-07	1.27753e-07	-4.06143e-08	8.71384e-08	1.06723e-06	-2.28495e-07	8.38731e-07
18.014	2.46491e-06	-2.79570e-07	2.18534e-06	8.30507e-07	-1.39789e-07	6.90718e-07	8.69887e-07	-1.83747e-07	6.86140e-07	1.04326e-06	-1.26301e-07	9.16954e-07	1.31576e-06	-1.21544e-07	1.19422e-06	-3.38729e-07	1.14751e-07	-2.23978e-07	1.27089e-07	-4.04034e-08	8.66860e-08	1.06677e-06	-2.28397e-07	8.38374e-07
18.039	2.46152e-06	-2.79186e-07	2.18234e-06	8.29644e-07	-1.39644e-07	6.90000e-07	8.68500e-07	-1.83454e-07	6.85046e-07	1.04040e-06	-1.25955e-07	9.14440e-07	1.31446e-06	-1.21423e-07	1.19304e-06	-3.39515e-07	1.15017e-07	-2.24498e-07	1.26425e-07	-4.01921e-08	8.62327e-08	1.06631e-06	-2.28299e-07	8.38012e-07
18.063	2.45813e-06	-2.78801e-07	2.17933e-06	8.28774e-07	-1.39498e-07	6.89276e-07	8.67110e-07	-1.83161e-07	6.83950e-07	1.03753e-06	-1.25608e-07	9.11922e-07	1.31315e-06	-1.21302e-07	1.19185e-06	-3.40299e-07	1.15283e-07	-2.25016e-07	1.25759e-07	-3.99804e-08	8.57786e-08	1.06584e-06	-2.28199e-07	8.37645e-07
18.088	2.45473e-06	-2.78415e-07	2.17631e-06	8.27898e-07	-1.39350e-07	6.88548e-07	8.65717e-07	-1.82866e-07	6.82851e-07	1.03466e-06	-1.25261e-07	9.09400e-07	1.31184e-06	-1.21181e-07	1.19065e-06	-3.41081e-07	1.15548e-07	-2.25533e-07	1.25092e-07	-3.97684e-08	8.53236e-08	1.06537e-06	-2.28097e-07	8.37272e-07
18.113	2.45131e-06	-2.78028e-07	2.17328e-06	8.27016e-07	-1.39202e-07	6.87814e-07	8.64321e-07	-1.82571e-07	6.81749e-07	1.03179e-06	-1.24913e-07	9.06875e-07	1.31051e-06	-1.21059e-07	1.18945e-06	-3.41861e-07	1.15812e-07	-2.26049e-07	1.24424e-07	-3.95560e-08	8.48678e-08	1.06489e-06	-2.27994e-07	8.36894e-07
18.137	2.44789e-06	-2.77640e-07	2.17025e-06	8.26127e-07	-1.39052e-07	6.87075e-07	8.62921e-07	-1.82276e-07	6.80646e-07	1.02891e-06	-1.24565e-07	9.04347e-07	1.30919e-06	-1.20936e-07	1.18825e-06	-3.42638e-07	1.16075e-07	-2.26563e-07	1.23754e-07	-3.93431e-08	8.44112e-08	1.06440e-06	-2.27890e-07	8.36511e-07
18.162	2.44446e-06	-2.77250e-07	2.16721e-06	8.25233e-07	-1.38902e-07	6.86332e-07	8.61519e-07	-1.81980e-07	6.79540e-07	1.02603e-06	-1.24216e-07	9.01815e-07	1.30785e-06	-1.20813e-07	1.18704e-06	-3.43414e-07	1.16338e-07	-2.27076e-07	1.23084e-07	-3.91300e-08	8.39539e-08	1.06391e-06	-2.27784e-07	8.36122e-07
18.186	2.44101e-06	-2.76860e-07	2.16415e-06	8.24333e-07	-1.38750e-07	6.85583e-07	8.60114e-07	-1.81683e-07	6.78431e-07	1.02315e-06	-1.23867e-07	8.99280e-07	1.30651e-06	-1.20689e-07	1.18582e-06	-3.44186e-07	1.16600e-07	-2.27587e-07	1.22412e-07	-3.89165e-08	8.34958e-08	1.06340e-06	-2.27677e-07	8.35728e-07
18.211	2.43756e-06	-2.76468e-07	2.16109e-06	8.23427e-07	-1.38598e-07	6.84829e-07	8.58706e-07	-1.81385e-07	6.77321e-07	1.02026e-06	-1.23517e-07	8.96742e-07	1.30516e-06	-1.20564e-07	1.18460e-06	-3.44957e-07	1.16861e-07	-2.28096e-07	1.21740e-07	-3.87026e-08	8.30369e-08	1.06290e-06	-2.27568e-07	8.35329e-07
18.235	2.43410e-06	-2.76076e-07	2.15803e-06	8.22515e-07	-1.38444e-07	6.84071e-07	8.57295e-07	-1.81087e-07	6.76208e-07	1.01737e-06	-1.23168e-07	8.94202e-07	1.30381e-06	-1.20439e-07	1.18337e-06	-3.45725e-07	1.17121e-07	-2.28604e-07	1.21066e-07	-3.84884e-08	8.25774e-08	1.06238e-06	-2.27458e-07	8.34925e-07
18.260	2.43063e-06	-2.75682e-07	2.15495e-06	8.21598e-07	-1.38290e-07	6.83308e-07	8.55882e-07	-1.80789e-07	6.75093e-07	1.01448e-06	-1.22817e-07	8.91658e-07	1.30245e-06	-1.20314e-07	1.18214e-06	-3.46491e-07	1.17381e-07	-2.29110e-07	1.20391e-07	-3.82739e-08	8.21171e-08	1.06186e-06	-2.27346e-07	8.34515e-07
18.285	2.42715e-06	-2.75288e-07	2.15186e-06	8.20674e-07	-1.38134e-07	6.82540e-07	8.54465e-07	-1.80490e-07	6.73976e-07	1.01158e-06	-1.22467e-07	8.89112e-07	1.30108e-06	-1.20188e-07	1.18090e-06	-3.47254e-07	1.17639e-07	-2.29615e-07	1.19715e-07	-3.80591e-08	8.16562e-08	1.06133e-06	-2.27233e-07	8.34100e-07
18.309	2.42366e-06	-2.74892e-07	2.14877e-06	8.19745e-07	-1.37978e-07	6.81767e-07	8.53047e-07	-1.80190e-07	6.72857e-07	1.00868e-06	-1.22115e-07	8.86564e-07	1.29971e-06	-1.20061e-07	1.17965e-06	-3.48015e-07	1.17897e-07	-2.30118e-07	1.19039e-07	-3.78439e-08	8.11946e-08	1.06080e-06	-2.27119e-07	8.33681e-07
18.334	2.42017e-06	-2.74496e-07	2.14567e-06	8.18810e-07	-1.37821e-07	6.80990e-07	8.51625e-07	-1.79890e-07	6.71736e-07	1.00578e-06	-1.21764e-07	8.84013e-07	1.29834e-06	-1.19934e-07	1.17840e-06	-3.48774e-07	1.18154e-07	-2.30620e-07	1.18361e-07	-3.76285e-08	8.07324e-08	1.06026e-06	-2.27003e-07	8.33256e-07
18.358	2.41666e-06	-2.74098e-07	2.14256e-06	8.17870e-07	-1.37662e-07	6.80208e-07	8.50202e-07	-1.79589e-07	6.70613e-07	1.00287e-06	-1.21412e-07	8.81460e-07	1.29695e-06	-1.19806e-07	1.17715e-06	-3.49530e-07	1.18410e-07	-2.31120e-07	1.17682e-07	-3.74128e-08	8.02696e-08	1.05971e-06	-2.26886e-07	8.32826e-07
18.383	2.41315e-06	-2.73700e-07	2.13945e-06	8.16924e-07	-1.37503e-07	6.79421e-07	8.48775e-07	-1.79288e-07	6.69488e-07	9.99965e-07	-1.21060e-07	8.78904e-07	1.29557e-06	-1.19678e-07	1.17589e-06	-3.50283e-07	1.18665e-07	-2.31618e-07	1.17003e-07	-3.71968e-08	7.98062e-08	1.05916e-06	-2.26767e-07	8.32391e-07
18.407	2.40963e-06	-2.73300e-07	2.13633e-06	8.15973e-07	-1.37343e-07	6.78630e-07	8.47347e-07	-1.78986e-07	6.68361e-07	9.97055e-07	-1.20708e-07	8.76347e-07	1.29417e-06	-1.19549e-07	1.17462e-06	-3.51034e-07	1.18920e-07	-2.32115e-07	1.16323e-07	-3.69805e-08	7.93422e-08	1.05860e-06	-2.26647e-07	8.31951e-07
18.432	2.40610e-06	-2.72900e-07	2.13320e-06	8.15016e-07	-1.37182e-07	6.77835e-07	8.45916e-07	-1.78684e-07	6.67232e-07	9.94143e-07	-1.20356e-07	8.73788e-07	1.29277e-06	-1.19420e-07	1.17335e-06	-3.51783e-07	1.19173e-07	-2.32610e-07	1.15642e-07	-3.67640e-08	7.88777e-08	1.05803e-06	-2.26526e-07	8.31506e-07
18.457	2.40256e-06	-2.72498e-07	2.13006e-06	8.14054e-07	-1.37020e-07	6.77034e-07	8.44483e-07	-1.78381e-07	6.66102e-07	9.91229e-07	-1.20003e-07	8.71226e-07	1.29137e-06	-1.19290e-07	1.17208e-06	-3.52529e-07	1.19426e-07	-2.33103e-07	1.14960e-07	-3.65473e-08	7.84127e-08	1.05746e-06	-2.26404e-07	8.31056e-07
18.481	2.39901e-06	-2.72096e-07	2.12692e-06	8.13087e-07	-1.36857e-07	6.76230e-07	8.43048e-07	-1.78078e-07	6.64970e-07	9.88314e-07	-1.19650e-07	8.68664e-07	1.28996e-06	-1.19160e-07	1.17080e-06	-3.53272e-07	1.19678e-07	-2.33594e-07	1.14277e-07	-3.63303e-08	7.79471e-08	1.05688e-06	-2.26280e-07	8.30601e-07
18.506	2.39546e-06	-2.71693e-07	2.12376e-06	8.12115e-07	-1.36693e-07	6.75421e-07	8.41610e-07	-1.77774e-07	6.63836e-07	9.85396e-07	-1.19297e-07	8.66099e-07	1.28854e-06	-1.19029e-07	1.16952e-06	-3.54013e-07	1.19929e-07	-2.34084e-07	1.13594e-07	-3.61131e-08	7.74810e-08	1.05630e-06	-2.26155e-07	8.30141e-07
18.530	2.39189e-06	-2.71289e-07	2.12061e-06	8.11137e-07	-1.36529e-07	6.74608e-07	8.40171e-07	-1.77470e-07	6.62701e-07	9.82477e-07	-1.18943e-07	8.63533e-07	1.28713e-06	-1.18898e-07	1.16823e-06	-3.54750e-07	1.20179e-07	-2.34572e-07	1.12910e-07	-3.58956e-08	7.70145e-08	1.05570e-06	-2.26028e-07	8.29677e-07
18.555	2.38833e-06	-2.70884e-07	2.11744e-06	8.10154e-07	-1.36363e-07	6.73790e-07	8.38729e-07	-1.77166e-07	6.61564e-07	9.79556e-07	-1.18590e-07	8.60966e-07	1.28570e-06	-1.18767e-07	1.16693e-06	-3.55486e-07	1.20428e-07	-2.35058e-07	1.12225e-07	-3.56780e-08	7.65475e-08	1.05511e-06	-2.25900e-07	8.29207e-07
18.579	2.38475e-06	-2.70478e-07	2.11427e-06	8.09166e-07	-1.36197e-07	6.72969e-07	8.37286e-07	-1.76861e-07	6.60425e-07	9.76633e-07	-1.18236e-07	8.58397e-07	1.28427e-06	-1.18635e-07	1.16564e-06	-3.56218e-07	1.20676e-07	-2.35542e-07	1.11540e-07	-3.54601e-08	7.60801e-08	1.05450e-06	-2.25771e-07	8.28733e-07
18.604	2.38116e-06	-2.70072e-07	2.11109e-06	8.08173e-07	-1.36030e-07	6.72143e-07	8.35841e-07	-1.76556e-07	6.59285e-07	9.73710e-07	-1.17882e-07	8.55828e-07	1.28284e-06	-1.18502e-07	1.16433e-06	-3.56948e-07	1.20923e-07	-2.36025e-07	1.10854e-07	-3.52421e-08	7.56123e-08	1.05389e-06	-2.25640e-07	8.28254e-07
18.629	2.37757e-06	-2.69664e-07	2.10791e-06	8.07175e-07	-1.35862e-07	6.71313e-07	8.34394e-07	-1.76250e-07	6.58144e-07	9.70785e-07	-1.17528e-07	8.53257e-07	1.28140e-06	-1.18369e-07	1.16303e-06	-3.57675e-07	1.21169e-07	-2.36506e-07	1.10168e-07	-3.50238e-08	7.51441e-08	1.05328e-06	-2.25509e-07	8.27770e-07
18.653	2.37397e-06	-2.69256e-07	2.10472e-06	8.06171e-07	-1.35693e-07	6.70478e-07	8.32945e-07	-1.75944e-07	6.57001e-07	9.67859e-07	-1.17174e-07	8.50686e-07	1.27995e-06	-1.18236e-07	1.16172e-06	-3.58400e-07	1.21415e-07	-2.36985e-07	1.09481e-07	-3.48054e-08	7.46755e-08	1.05266e-06	-2.25376e-07	8.27282e-07
18.678	2.37037e-06	-2.68847e-07	2.10152e-06	8.05164e-07	-1.35524e-07	6.69640e-07	8.31494e-07	-1.75637e-07	6.55857e-07	9.64933e-07	-1.16819e-07	8.48113e-07	1.27850e-06	-1.18102e-07	1.16040e-06	-3.59121e-07	1.21659e-07	-2.37462e-07	1.08793e-07	-3.45869e-08	7.42066e-08	1.05203e-06	-2.25241e-07	8.26789e-07
18.702	2.36675e-06	-2.68437e-07	2.09832e-06	8.04151e-07	-1.35353e-07	6.68798e-07	8.30042e-07	-1.75331e-07	6.54712e-07	9.62005e-07	-1.16465e-07	8.45540e-07	1.27705e-06	-1.17968e-07	1.15908e-06	-3.59840e-07	1.21903e-07	-2.37937e-07	1.08105e-07	-3.43682e-08	7.37373e-08	1.05140e-06	-2.25106e-07	8.26291e-07
18.727	2.36313e-06	-2.68027e-07	2.09511e-06	8.03133e-07	-1.35182e-07	6.67952e-07	8.28589e-07	-1.75024e-07	6.53565e-07	9.59077e-07	-1.16110e-07	8.42967e-07	1.27559e-06	-1.17833e-07	1.15776e-06	-3.60556e-07	1.22145e-07	-2.38411e-07	1.07417e-07	-3.41493e-08	7.32678e-08	1.05076e-06	-2.24969e-07	8.25788e-07
18.751	2.35951e-06	-2.67615e-07	2.09189e-06	8.02111e-07	-1.35010e-07	6.67101e-07	8.27133e-07	-1.74716e-07	6.52417e-07	9.56149e-07	-1.15756e-07	8.40393e-07	1.27413e-06	-1.17698e-07	1.15643e-06	-3.61269e-07	1.22387e-07	-2.38882e-07	1.06728e-07	-3.39303e-08	7.27979e-08	1.05011e-06	-2.24831e-07	8.25281e-07
18.776	2.35587e-06	-2.67203e-07	2.08867e-06	8.01084e-07	-1.34837e-07	6.66247e-07	8.25677e-07	-1.74409e-07	6.51268e-07	9.53220e-07	-1.15401e-07	8.37818e-07	1.27266e-06	-1.17562e-07	1.15510e-06	-3.61979e-07	1.22627e-07	-2.39352e-07	1.06039e-07	-3.37112e-08	7.23278e-08	1.04946e-06	-2.24691e-07	8.24770e-07
18.801	2.35223e-06	-2.66791e-07	2.08544e-06	8.00053e-07	-1.34663e-07	6.65389e-07	8.24219e-07	-1.74101e-07	6.50118e-07	9.50290e-07	-1.15047e-07	8.35244e-07	1.27119e-06	-1.17427e-07	1.15377e-06	-3.62686e-07	1.22867e-07	-2.39819e-07	1.05349e-07	-3.34920e-08	7.18574e-08	1.04880e-06	-2.24551e-07	8.24254e-07
18.825	2.34859e-06	-2.66377e-07	2.08221e-06	7.99017e-07	-1.34489e-07	6.64528e-07	8.22759e-07	-1.73792e-07	6.48967e-07	9.47361e-07	-1.14692e-07	8.32669e-07	1.26972e-06	-1.17290e-07	1.15243e-06	-3.63391e-07	1.23106e-07	-2.40285e-07	1.04659e-07	-3.32726e-08	7.13868e-08	1.04814e-06	-2.24409e-07	8.23733e-07
18.850	2.34494e-06	-2.65963e-07	2.07897e-06	7.97976e-07	-1.34314e-07	6.63662e-07	8.21299e-07	-1.73484e-07	6.47815e-07	9.44432e-07	-1.14337e-07	8.30094e-07	1.26824e-06	-1.17154e-07	1.15109e-06	-3.64092e-07	1.23343e-07	-2.40749e-07	1.03969e-07	-3.30532e-08	7.09160e-08	1.04747e-06	-2.24266e-07	8.23208e-07
18.874	2.34128e-06	-2.65548e-07	2.07573e-06	7.96931e-07	-1.34138e-07	6.62793e-07	8.19837e-07	-1.73175e-07	6.46662e-07	9.41503e-07	-1.13983e-07	8.27520e-07	1.26676e-06	-1.17017e-07	1.14974e-06	-3.64790e-07	1.23580e-07	-2.41210e-07	1.03279e-07	-3.28337e-08	7.04451e-08	1.04680e-06	-2.24121e-07	8.22678e-07
18.899	2.33761e-06	-2.65132e-07	2.07248e-06	7.95881e-07	-1.33961e-07	6.61920e-07	8.18374e-07	-1.72866e-07	6.45508e-07	9.38574e-07	-1.13628e-07	8.24946e-07	1.26527e-06	-1.16880e-07	1.14839e-06	-3.65486e-07	1.23815e-07	-2.41670e-07	1.02588e-07	-3.26141e-08	6.99739e-08	1.04612e-06	-2.23976e-07	8.22144e-07
18.924	2.33394e-06	-2.64716e-07	2.06923e-06	7.94828e-07	-1.33784e-07	6.61044e-07	8.16910e-07	-1.72557e-07	6.44353e-07	9.35645e-07	-1.13274e-07	8.22372e-07	1.26378e-06	-1.16742e-07	1.14704e-06	-3.66178e-07	1.24050e-07	-2.42128e-07	1.01897e-07	-3.23944e-08	6.95026e-08	1.04543e-06	-2.23829e-07	8.21606e-07
18.948	2.33027e-06	-2.64299e-07	2.06597e-06	7.93769e-07	-1.33606e-07	6.60164e-07	8.15444e-07	-1.72247e-07	6.43197e-07	9.32717e-07	-1.12919e-07	8.19798e-07	1.26229e-06	-1.16604e-07	1.14568e-06	-3.66867e-07	1.24283e-07	-2.42584e-07	1.01206e-07	-3.21747e-08	6.90312e-08	1.04474e-06	-2.23681e-07	8.21063e-07
18.973	2.32659e-06	-2.63882e-07	2.06271e-06	7.92707e-07	-1.33427e-07	6.59280e-07	8.13978e-07	-1.71937e-07	6.42041e-07	9.29790e-07	-1.12565e-07	8.17225e-07	1.26079e-06	-1.16466e-07	1.14432e-06	-3.67553e-07	1.24516e-07	-2.43038e-07	1.00515e-07	-3.19549e-08	6.85597e-08	1.04405e-06	-2.23532e-07	8.20516e-07
18.997	2.32290e-06	-2.63464e-07	2.05944e-06	7.91641e-07	-1.33247e-07	6.58393e-07	8.12511e-07	-1.71628e-07	6.40884e-07	9.26864e-07	-1.12210e-07	8.14653e-07	1.25929e-06	-1.16327e-07	1.14296e-06	-3.68237e-07	1.24747e-07	-2.43489e-07	9.98232e-08	-3.17351e-08	6.80881e-08	1.04335e-06	-2.23382e-07	8.19964e-07
19.022	2.31921e-06	-2.63045e-07	2.05616e-06	7.90570e-07	-1.33067e-07	6.57503e-07	8.11043e-07	-1.71318e-07	6.39726e-07	9.23938e-07	-1.11856e-07	8.12082e-07	1.25778e-06	-1.16188e-07	1.14160e-06	-3.68917e-07	1.24978e-07	-2.43939e-07	9.91317e-08	-3.15153e-08	6.76164e-08	1.04264e-06	-2.23231e-07	8.19409e-07
19.046	2.31551e-06	-2.62626e-07	2.05289e-06	7.89495e-07	-1.32886e-07	6.56609e-07	8.09574e-07	-1.71007e-07	6.38567e-07	9.21013e-07	-1.11502e-07	8.09511e-07	1.25628e-06	-1.16049e-07	1.14023e-06	-3.69594e-07	1.25207e-07	-2.44387e-07	9.84401e-08	-3.12954e-08	6.71447e-08	1.04193e-06	-2.23078e-07	8.18849e-07
19.071	2.31181e-06	-2.62206e-07	2.04960e-06	7.88416e-07	-1.32705e-07	6.55712e-07	8.08105e-07	-1.70697e-07	6.37408e-07	9.18090e-07	-1.11148e-07	8.06942e-07	1.25476e-06	-1.15909e-07	1.13886e-06	-3.70267e-07	1.25435e-07	-2.44832e-07	9.77485e-08	-3.10755e-08	6.66729e-08	1.04121e-06	-2.22924e-07	8.18285e-07
19.096	2.30810e-06	-2.61785e-07	2.04632e-06	7.87334e-07	-1.32522e-07	6.54811e-07	8.06635e-07	-1.70386e-07	6.36248e-07	9.15168e-07	-1.10795e-07	8.04373e-07	1.25325e-06	-1.15769e-07	1.13748e-06	-3.70938e-07	1.25662e-07	-2.45275e-07	9.70569e-08	-3.08557e-08	6.62012e-08	1.04049e-06	-2.22770e-07	8.17716e-07
19.120	2.30439e-06	-2.61364e-07	2.04303e-06	7.86247e-07	-1.32340e-07	6.53908e-07	8.05164e-07	-1.70076e-07	6.35088e-07	9.12247e-07	-1.10441e-07	8.01806e-07	1.25173e-06	-1.15629e-07	1.13610e-06	-3.71605e-07	1.25889e-07	-2.45717e-07	9.63653e-08	-3.06358e-08	6.57295e-08	1.03976e-06	-2.22614e-07	8.17144e-07
19.145	2.30068e-06	-2.60943e-07	2.03973e-06	7.85157e-07	-1.32156e-07	6.53001e-07	8.03692e-07	-1.69765e-07	6.33928e-07	9.09328e-07	-1.10088e-07	7.99240e-07	1.25021e-06	-1.15488e-07	1.13472e-06	-3.72269e-07	1.26114e-07	-2.46156e-07	9.56737e-08	-3.04159e-08	6.52578e-08	1.03902e-06	-2.22457e-07	8.16567e-07
19.169	2.29695e-06	-2.60521e-07	2.03643e-06	7.84062e-07	-1.31972e-07	6.52090e-07	8.02220e-07	-1.69454e-07	6.32767e-07	9.06410e-07	-1.09734e-07	7.96676e-07	1.24869e-06	-1.15347e-07	1.13334e-06	-3.72930e-07	1.26337e-07	-2.46593e-07	9.49823e-08	-3.01961e-08	6.47862e-08	1.03829e-06	-2.22298e-07	8.15987e-07
19.194	2.29323e-06	-2.60098e-07	2.03313e-06	7.82964e-07	-1.31787e-07	6.51177e-07	8.00748e-07	-1.69143e-07	6.31605e-07	9.03495e-07	-1.09381e-07	7.94113e-07	1.24716e-06	-1.15206e-07	1.13195e-06	-3.73588e-07	1.26560e-07	-2.47028e-07	9.42910e-08	-2.99763e-08	6.43146e-08	1.03754e-06	-2.22139e-07	8.15402e-07
19.218	2.28950e-06	-2.59675e-07	2.02982e-06	7.81862e-07	-1.31602e-07	6.50261e-07	7.99275e-07	-1.68832e-07	6.30443e-07	9.00581e-07	-1.09029e-07	7.91552e-07	1.24563e-06	-1.15065e-07	1.13056e-06	-3.74242e-07	1.26782e-07	-2.47460e-07	9.35998e-08	-2.97566e-08	6.38432e-08	1.03679e-06	-2.21979e-07	8.14813e-07
19.243	2.28577e-06	-2.59252e-07	2.02651e-06	7.80757e-07	-1.31415e-07	6.49342e-07	7.97802e-07	-1.68521e-07	6.29281e-07	8.97669e-07	-1.08676e-07	7.88993e-07	1.24409e-06	-1.14923e-07	1.12917e-06	-3.74893e-07	1.27002e-07	-2.47891e-07	9.29088e-08	-2.95369e-08	6.33718e-08	1.03604e-06	-2.21817e-07	8.14220e-07
19.268	2.28203e-06	-2.58828e-07	2.02320e-06	7.79648e-07	-1.31229e-07	6.48419e-07	7.96329e-07	-1.68209e-07	6.28119e-07	8.94759e-07	-1.08324e-07	7.86435e-07	1.24256e-06	-1.14781e-07	1.12778e-06	-3.75541e-07	1.27222e-07	-2.48319e-07	9.22180e-08	-2.93173e-08	6.29007e-08	1.03528e-06	-2.21655e-07	8.13624e-07
19.292	2.27829e-06	-2.58403e-07	2.01988e-06	7.78535e-07	-1.31042e-07	6.47494e-07	7.94855e-07	-1.67898e-07	6.26957e-07	8.91852e-07	-1.07972e-07	7.83880e-07	1.24102e-06	-1.14639e-07	1.12638e-06	-3.76186e-07	1.27440e-07	-2.48745e-07	9.15274e-08	-2.90978e-08	6.24296e-08	1.03451e-06	-2.21491e-07	8.13023e-07
19.317	2.27454e-06	-2.57979e-07	2.01656e-06	7.77419e-07	-1.30854e-07	6.46566e-07	7.93381e-07	-1.67587e-07	6.25794e-07	8.88947e-07	-1.07620e-07	7.81327e-07	1.23948e-06	-1.14497e-07	1.12498e-06	-3.76827e-07	1.27657e-07	-2.49169e-07	9.08371e-08	-2.88783e-08	6.19588e-08	1.03374e-06	-2.21326e-07	8.12418e-07
19.341	2.27079e-06	-2.57553e-07	2.01324e-06	7.76300e-07	-1.30665e-07	6.45635e-07	7.91907e-07	-1.67275e-07	6.24632e-07	8.86044e-07	-1.07269e-07	7.78776e-07	1.23793e-06	-1.14354e-07	1.12358e-06	-3.77464e-07	1.27873e-07	-2.49591e-07	9.01470e-08	-2.86589e-08	6.14881e-08	1.03297e-06	-2.21160e-07	8.11810e-07
19.366	2.26704e-06	-2.57128e-07	2.00991e-06	7.75177e-07	-1.30476e-07	6.44701e-07	7.90433e-07	-1.66964e-07	6.23469e-07	8.83144e-07	-1.06918e-07	7.76227e-07	1.23639e-06	-1.14211e-07	1.12218e-06	-3.78098e-07	1.28088e-07	-2.50010e-07	8.94573e-08	-2.84397e-08	6.10177e-08	1.03219e-06	-2.20994e-07	8.11197e-07
19.390	2.26328e-06	-2.56702e-07	2.00658e-06	7.74051e-07	-1.30287e-07	6.43764e-07	7.88959e-07	-1.66653e-07	6.22306e-07	8.80247e-07	-1.06567e-07	7.73680e-07	1.23484e-06	-1.14068e-07	1.12077e-06	-3.78729e-07	1.28302e-07	-2.50427e-07	8.87680e-08	-2.82205e-08	6.05475e-08	1.03141e-06	-2.20826e-07	8.10581e-07
19.415	2.25952e-06	-2.56275e-07	2.00325e-06	7.72922e-07	-1.30097e-07	6.42825e-07	7.87485e-07	-1.66341e-07	6.21144e-07	8.77353e-07	-1.06217e-07	7.71137e-07	1.23329e-06	-1.13925e-07	1.11936e-06	-3.79357e-07	1.28514e-07	-2.50842e-07	8.80790e-08	-2.80015e-08	6.00776e-08	1.03062e-06	-2.20657e-07	8.09961e-07
19.440	2.25576e-06	-2.55848e-07	1.99991e-06	7.71789e-07	-1.29906e-07	6.41883e-07	7.86011e-07	-1.66030e-07	6.19981e-07	8.74462e-07	-1.05866e-07	7.68595e-07	1.23173e-06	-1.13782e-07	1.11795e-06	-3.79981e-07	1.28726e-07	-2.51255e-07	8.73905e-08	-2.77826e-08	5.96079e-08	1.02982e-06	-2.20487e-07	8.09338e-07
19.464	2.25199e-06	-2.55421e-07	1.99657e-06	7.70653e-07	-1.29715e-07	6.40939e-07	7.84537e-07	-1.65719e-07	6.18818e-07	8.71574e-07	-1.05517e-07	7.66057e-07	1.23018e-06	-1.13638e-07	1.11654e-06	-3.80601e-07	1.28936e-07	-2.51665e-07	8.67024e-08	-2.75638e-08	5.91385e-08	1.02903e-06	-2.20316e-07	8.08710e-07
19.489	2.24823e-06	-2.54994e-07	1.99323e-06	7.69515e-07	-1.29523e-07	6.39991e-07	7.83063e-07	-1.65407e-07	6.17656e-07	8.68689e-07	-1.05168e-07	7.63521e-07	1.22862e-06	-1.13494e-07	1.11513e-06	-3.81218e-07	1.29145e-07	-2.52073e-07	8.60147e-08	-2.73452e-08	5.86695e-08	1.02822e-06	-2.20144e-07	8.08079e-07
19.513	2.24445e-06	-2.54566e-07	1.98989e-06	7.68373e-07	-1.29331e-07	6.39042e-07	7.81590e-07	-1.65096e-07	6.16494e-07	8.65807e-07	-1.04819e-07	7.60989e-07	1.22706e-06	-1.13350e-07	1.11371e-06	-3.81831e-07	1.29353e-07	-2.52479e-07	8.53276e-08	-2.71268e-08	5.82008e-08	1.02742e-06	-2.19971e-07	8.07444e-07
19.538	2.24068e-06	-2.54138e-07	1.98654e-06	7.67228e-07	-1.29138e-07	6.38090e-07	7.80117e-07	-1.64785e-07	6.15332e-07	8.62929e-07	-1.04470e-07	7.58459e-07	1.22550e-06	-1.13206e-07	1.11229e-06	-3.82441e-07	1.29559e-07	-2.52882e-07	8.46410e-08	-2.69085e-08	5.77325e-08	1.02660e-06	-2.19797e-07	8.06806e-07
19.562	2.23690e-06	-2.53710e-07	1.98319e-06	7.66080e-07	-1.28945e-07	6.37135e-07	7.78645e-07	-1.64474e-07	6.14171e-07	8.60055e-07	-1.04122e-07	7.55933e-07	1.22394e-06	-1.13061e-07	1.11087e-06	-3.83047e-07	1.29765e-07	-2.53283e-07	8.39549e-08	-2.66904e-08	5.72645e-08	1.02579e-06	-2.19622e-07	8.06164e-07
19.587	2.23312e-06	-2.53281e-07	1.97984e-06	7.64929e-07	-1.28751e-07	6.36178e-07	7.77172e-07	-1.64163e-07	6.13009e-07	8.57184e-07	-1.03775e-07	7.53410e-07	1.22237e-06	-1.12916e-07	1.10945e-06	-3.83650e-07	1.29969e-07	-2.53681e-07	8.32694e-08	-2.64725e-08	5.67970e-08	1.02496e-06	-2.19447e-07	8.05518e-07
19.612	2.22934e-06	-2.52852e-07	1.97649e-06	7.63776e-07	-1.28557e-07	6.35219e-07	7.75701e-07	-1.63852e-07	6.11849e-07	8.54318e-07	-1.03428e-07	7.50890e-07	1.22080e-06	-1.12772e-07	1.10803e-06	-3.84249e-07	1.30172e-07	-2.54077e-07	8.25846e-08	-2.62547e-08	5.63299e-08	1.02414e-06	-2.19270e-07	8.04869e-07
19.636	2.22556e-06	-2.52423e-07	1.97314e-06	7.62619e-07	-1.28363e-07	6.34257e-07	7.74230e-07	-1.63541e-07	6.10688e-07	8.51455e-07	-1.03081e-07	7.48374e-07	1.21923e-06	-1.12627e-07	1.10661e-06	-3.84845e-07	1.30374e-07	-2.54471e-07	8.19004e-08	-2.60372e-08	5.58632e-08	1.02331e-06	-2.19092e-07	8.04217e-07
19.661	2.22177e-06	-2.51994e-07	1.96978e-06	7.61460e-07	-1.28167e-07	6.33293e-07	7.72759e-07	-1.63231e-07	6.09528e-07	8.48596e-07	-1.02735e-07	7.45861e-07	1.21766e-06	-1.12481e-07	1.10518e-06	-3.85437e-07	1.30574e-07	-2.54862e-07	8.12169e-08	-2.58199e-08	5.53970e-08	1.02247e-06	-2.18913e-07	8.03561e-07
19.685	2.21798e-06	-2.51564e-07	1.96642e-06	7.60299e-07	-1.27972e-07	6.32327e-07	7.71289e-07	-1.62920e-07	6.08369e-07	8.45741e-07	-1.02389e-07	7.43352e-07	1.21609e-06	-1.12336e-07	1.10375e-06	-3.86025e-07	1.30773e-07	-2.55251e-07	8.05340e-08	-2.56028e-08	5.49312e-08	1.02163e-06	-2.18733e-07	8.02901e-07
19.710	2.21420e-06	-2.51134e-07	1.96306e-06	7.59134e-07	-1.27776e-07	6.31358e-07	7.69820e-07	-1.62610e-07	6.07210e-07	8.42891e-07	-1.02044e-07	7.40847e-07	1.21451e-06	-1.12191e-07	1.10232e-06	-3.86609e-07	1.30971e-07	-2.55638e-07	7.98519e-08	-2.53860e-08	5.44660e-08	1.02079e-06	-2.18553e-07	8.02238e-07
19.735	2.21040e-06	-2.50704e-07	1.95970e-06	7.57968e-07	-1.27580e-07	6.30388e-07	7.68351e-07	-1.62300e-07	6.06052e-07	8.40045e-07	-1.01700e-07	7.38345e-07	1.21294e-06	-1.12045e-07	1.10089e-06	-3.87190e-07	1.31168e-07	-2.56022e-07	7.91706e-08	-2.51694e-08	5.40012e-08	1.01994e-06	-2.18371e-07	8.01572e-07
19.759	2.20661e-06	-2.50274e-07	1.95634e-06	7.56798e-07	-1.27383e-07	6.29415e-07	7.66884e-07	-1.61990e-07	6.04894e-07	8.37204e-07	-1.01356e-07	7.35848e-07	1.21136e-06	-1.11899e-07	1.09946e-06	-3.87767e-07	1.31364e-07	-2.56404e-07	7.84901e-08	-2.49530e-08	5.35370e-08	1.01909e-06	-2.18189e-07	8.00902e-07
19.784	2.20282e-06	-2.49844e-07	1.95297e-06	7.55626e-07	-1.27186e-07	6.28441e-07	7.65417e-07	-1.61680e-07	6.03737e-07	8.34367e-07	-1.01012e-07	7.33355e-07	1.20978e-06	-1.11754e-07	1.09803e-06	-3.88341e-07	1.31558e-07	-2.56783e-07	7.78104e-08	-2.47369e-08	5.30734e-08	1.01823e-06	-2.18006e-07	8.00229e-07
19.808	2.19902e-06	-2.49413e-07	1.94961e-06	7.54452e-07	-1.26988e-07	6.27464e-07	7.63951e-07	-1.61370e-07	6.02581e-07	8.31535e-07	-1.00670e-07	7.30866e-07	1.20820e-06	-1.11608e-07	1.09659e-06	-3.88910e-07	1.31751e-07	-2.57159e-07	7.71315e-08	-2.45211e-08	5.26104e-08	1.01737e-06	-2.17821e-07	7.99553e-07
19.833	2.19523e-06	-2.48983e-07	1.94624e-06	7.53275e-07	-1.26790e-07	6.26486e-07	7.62486e-07	-1.61061e-07	6.01426e-07	8.28708e-07	-1.00327e-07	7.28381e-07	1.20662e-06	-1.11462e-07	1.09516e-06	-3.89476e-07	1.31943e-07	-2.57534e-07	7.64535e-08	-2.43056e-08	5.21479e-08	1.01651e-06	-2.17636e-07	7.98873e-07
19.857	2.19143e-06	-2.48552e-07	1.94288e-06	7.52097e-07	-1.26591e-07	6.25505e-07	7.61022e-07	-1.60752e-07	6.00271e-07	8.25886e-07	-9.99857e-08	7.25901e-07	1.20504e-06	-1.11315e-07	1.09372e-06	-3.90038e-07	1.32133e-07	-2.57905e-07	7.57764e-08	-2.40903e-08	5.16861e-08	1.01564e-06	-2.17450e-07	7.98190e-07
19.882	2.18763e-06	-2.48121e-07	1.93951e-06	7.50916e-07	-1.26393e-07	6.24523e-07	7.59560e-07	-1.60443e-07	5.99117e-07	8.23069e-07	-9.96447e-08	7.23425e-07	1.20345e-06	-1.11169e-07	1.09229e-06	-3.90597e-07	1.32322e-07	-2.58275e-07	7.51003e-08	-2.38754e-08	5.12249e-08	1.01477e-06	-2.17263e-07	7.97504e-07
19.907	2.18383e-06	-2.47690e-07	1.93614e-06	7.49732e-07	-1.26193e-07	6.23539e-07	7.58098e-07	-1.60134e-07	5.97964e-07	8.20258e-07	-9.93043e-08	7.20953e-07	1.20187e-06	-1.11023e-07	1.09085e-06	-3.91151e-07	1.32510e-07	-2.58641e-07	7.44251e-08	-2.36607e-08	5.07644e-08	1.01389e-06	-2.17076e-07	7.96815e-07
19.931	2.18003e-06	-2.47259e-07	1.93277e-06	7.48547e-07	-1.25994e-07	6.22553e-07	7.56638e-07	-1.59825e-07	5.96812e-07	8.17451e-07	-9.89645e-08	7.18487e-07	1.20028e-06	-1.10876e-07	1.08941e-06	-3.91702e-07	1.32697e-07	-2.59005e-07	7.37509e-08	-2.34464e-08	5.03045e-08	1.01301e-06	-2.16887e-07	7.96123e-07
19.956	2.17623e-06	-2.46828e-07	1.92940e-06	7.47359e-07	-1.25794e-07	6.21565e-07	7.55178e-07	-1.59517e-07	5.95661e-07	8.14651e-07	-9.86254e-08	7.16025e-07	1.19870e-06	-1.10730e-07	1.08797e-06	-3.92249e-07	1.32882e-07	-2.59367e-07	7.30777e-08	-2.32324e-08	4.98454e-08	1.01213e-06	-2.16697e-07	7.95428e-07
19.980	2.17243e-06	-2.46397e-07	1.92603e-06	7.46170e-07	-1.25594e-07	6.20576e-07	7.53720e-07	-1.59209e-07	5.94511e-07	8.11855e-07	-9.82870e-08	7.13568e-07	1.19711e-06	-1.10583e-07	1.08653e-06	-3.92792e-07	1.33066e-07	-2.59726e-07	7.24056e-08	-2.30187e-08	4.93869e-08	1.01124e-06	-2.16507e-07	7.94729e-07
20.005	2.16863e-06	-2.45966e-07	1.92266e-06	7.44978e-07	-1.25393e-07	6.19585e-07	7.52264e-07	-1.58901e-07	5.93362e-07	8.09066e-07	-9.79493e-08	7.11116e-07	1.19552e-06	-1.10436e-07	1.08509e-06	-3.93331e-07	1.33248e-07	-2.60082e-07	7.17346e-08	-2.28054e-08	4.89292e-08	1.01034e-06	-2.16316e-07	7.94028e-07
20.029	2.16482e-06	-2.45535e-07	1.91929e-06	7.43785e-07	-1.25192e-07	6.18593e-07	7.50809e-07	-1.58594e-07	5.92215e-07	8.06282e-07	-9.76123e-08	7.08669e-07	1.19393e-06	-1.10290e-07	1.08364e-06	-3.93866e-07	1.33430e-07	-2.60436e-07	7.10646e-08	-2.25924e-08	4.84723e-08	1.00945e-06	-2.16124e-07	7.93323e-07
20.054	2.16102e-06	-2.45103e-07	1.91592e-06	7.42590e-07	-1.24991e-07	6.17598e-07	7.49355e-07	-1.58287e-07	5.91068e-07	8.03504e-07	-9.72760e-08	7.06228e-07	1.19234e-06	-1.10143e-07	1.08220e-06	-3.94397e-07	1.33610e-07	-2.60787e-07	7.03958e-08	-2.23798e-08	4.80161e-08	1.00855e-06	-2.15931e-07	7.92616e-07
20.079	2.15722e-06	-2.44672e-07	1.91255e-06	7.41393e-07	-1.24790e-07	6.16603e-07	7.47903e-07	-1.57980e-07	5.89922e-07	8.00732e-07	-9.69404e-08	7.03791e-07	1.19075e-06	-1.09996e-07	1.08076e-06	-3.94925e-07	1.33788e-07	-2.61136e-07	6.97282e-08	-2.21675e-08	4.75607e-08	1.00764e-06	-2.15738e-07	7.91905e-07
20.103	2.15342e-06	-2.44241e-07	1.90918e-06	7.40194e-07	-1.24588e-07	6.15606e-07	7.46452e-07	-1.57674e-07	5.88778e-07	7.97966e-07	-9.66055e-08	7.01360e-07	1.18916e-06	-1.09849e-07	1.07931e-06	-3.95448e-07	1.33966e-07	-2.61482e-07	6.90618e-08	-2.19556e-08	4.71061e-08	1.00674e-06	-2.15544e-07	7.91192e-07
20.128	2.14962e-06	-2.43810e-07	1.90581e-06	7.38993e-07	-1.24386e-07	6.14607e-07	7.45003e-07	-1.57368e-07	5.87635e-07	7.95206e-07	-9.62714e-08	6.98935e-07	1.18757e-06	-1.09702e-07	1.07787e-06	-3.95967e-07	1.34142e-07	-2.61826e-07	6.83966e-08	-2.17442e-08	4.66524e-08	1.00582e-06	-2.15348e-07	7.90476e-07
20.152	2.14582e-06	-2.43379e-07	1.90244e-06	7.37791e-07	-1.24184e-07	6.13607e-07	7.43555e-07	-1.57062e-07	5.86493e-07	7.92453e-07	-9.59381e-08	6.96515e-07	1.18598e-06	-1.09555e-07	1.07642e-06	-3.96483e-07	1.34316e-07	-2.62166e-07	6.77326e-08	-2.15331e-08	4.61995e-08	1.00491e-06	-2.15153e-07	7.89757e-07
20.177	2.14202e-06	-2.42948e-07	1.89907e-06	7.36587e-07	-1.23981e-07	6.12606e-07	7.42110e-07	-1.56757e-07	5.85353e-07	7.89706e-07	-9.56055e-08	6.94100e-07	1.18439e-06	-1.09408e-07	1.07498e-06	-3.96994e-07	1.34489e-07	-2.62505e-07	6.70699e-08	-2.13224e-08	4.57475e-08	1.00399e-06	-2.14956e-07	7.89035e-07
20.201	2.13822e-06	-2.42517e-07	1.89570e-06	7.35382e-07	-1.23778e-07	6.11604e-07	7.40666e-07	-1.56452e-07	5.84214e-07	7.86966e-07	-9.52738e-08	6.91692e-07	1.18279e-06	-1.09260e-07	1.07353e-06	-3.97502e-07	1.34661e-07	-2.62840e-07	6.64085e-08	-2.11121e-08	4.52964e-08	1.00307e-06	-2.14758e-07	7.88310e-07
20.226	2.13442e-06	-2.42086e-07	1.89233e-06	7.34175e-07	-1.23575e-07	6.10600e-07	7.39223e-07	-1.56147e-07	5.83076e-07	7.84232e-07	-9.49428e-08	6.89289e-07	1.18120e-06	-1.09113e-07	1.07209e-06	-3.98005e-07	1.34832e-07	-2.63173e-07	6.57484e-08	-2.09023e-08	4.48461e-08	1.00214e-06	-2.14560e-07	7.87583e-07
20.251	2.13062e-06	-2.41655e-07	1.88897e-06	7.32967e-07	-1.23372e-07	6.09595e-07	7.37783e-07	-1.55843e-07	5.81940e-07	7.81505e-07	-9.46127e-08	6.86892e-07	1.17961e-06	-1.08966e-07	1.07064e-06	-3.98504e-07	1.35001e-07	-2.63503e-07	6.50897e-08	-2.06929e-08	4.43969e-08	1.00121e-06	-2.14361e-07	7.86852e-07
20.275	2.12683e-06	-2.41225e-07	1.88560e-06	7.31757e-07	-1.23168e-07	6.08589e-07	7.36344e-07	-1.55539e-07	5.80806e-07	7.78785e-07	-9.42834e-08	6.84501e-07	1.17801e-06	-1.08819e-07	1.06919e-06	-3.98999e-07	1.35169e-07	-2.63831e-07	6.44324e-08	-2.04839e-08	4.39485e-08	1.00028e-06	-2.14162e-07	7.86120e-07
20.300	2.12303e-06	-2.40794e-07	1.88224e-06	7.30546e-07	-1.22964e-07	6.07582e-07	7.34908e-07	-1.55235e-07	5.79673e-07	7.76072e-07	-9.39549e-08	6.82117e-07	1.17642e-06	-1.08672e-07	1.06775e-06	-3.99491e-07	1.35335e-07	-2.64155e-07	6.37765e-08	-2.02754e-08	4.35011e-08	9.99345e-07	-2.13961e-07	7.85384e-07
20.324	2.11924e-06	-2.40364e-07	1.87887e-06	7.29334e-07	-1.22760e-07	6.06574e-07	7.33473e-07	-1.54932e-07	5.78541e-07	7.73366e-07	-9.36273e-08	6.79738e-07	1.17482e-06	-1.08524e-07	1.06630e-06	-3.99978e-07	1.35500e-07	-2.64478e-07	6.31221e-08	-2.00673e-08	4.30547e-08	9.98406e-07	-2.13760e-07	7.84646e-07
20.349	2.11544e-06	-2.39934e-07	1.87551e-06	7.28120e-07	-1.22556e-07	6.05564e-07	7.32041e-07	-1.54630e-07	5.77411e-07	7.70667e-07	-9.33006e-08	6.77366e-07	1.17323e-06	-1.08377e-07	1.06485e-06	-4.00461e-07	1.35664e-07	-2.64797e-07	6.24691e-08	-1.98597e-08	4.26093e-08	9.97464e-07	-2.13558e-07	7.83905e-07
20.374	2.11165e-06	-2.39504e-07	1.87215e-06	7.26906e-07	-1.22351e-07	6.04554e-07	7.30610e-07	-1.54328e-07	5.76283e-07	7.67975e-07	-9.29747e-08	6.75000e-07	1.17164e-06	-1.08230e-07	1.06341e-06	-4.00940e-07	1.35826e-07	-2.65114e-07	6.18176e-08	-1.96526e-08	4.21650e-08	9.96518e-07	-2.13356e-07	7.83162e-07
20.398	2.10786e-06	-2.39074e-07	1.86879e-06	7.25690e-07	-1.22147e-07	6.03543e-07	7.29182e-07	-1.54026e-07	5.75156e-07	7.65291e-07	-9.26497e-08	6.72641e-07	1.17004e-06	-1.08083e-07	1.06196e-06	-4.01414e-07	1.35987e-07	-2.65427e-07	6.11676e-08	-1.94460e-08	4.17216e-08	9.95569e-07	-2.13153e-07	7.82416e-07
20.423	2.10408e-06	-2.38644e-07	1.86543e-06	7.24473e-07	-1.21942e-07	6.02531e-07	7.27756e-07	-1.53725e-07	5.74031e-07	7.62614e-07	-9.23257e-08	6.70288e-07	1.16845e-06	-1.07935e-07	1.06051e-06	-4.01885e-07	1.36146e-07	-2.65739e-07	6.05192e-08	-1.92399e-08	4.12794e-08	9.94617e-07	-2.12949e-07	7.81668e-07
20.447	2.10029e-06	-2.38215e-07	1.86208e-06	7.23255e-07	-1.21737e-07	6.01518e-07	7.26332e-07	-1.53424e-07	5.72908e-07	7.59945e-07	-9.20025e-08	6.67942e-07	1.16685e-06	-1.07788e-07	1.05907e-06	-4.02351e-07	1.36304e-07	-2.66047e-07	5.98724e-08	-1.90342e-08	4.08382e-08	9.93661e-07	-2.12744e-07	7.80917e-07
20.472	2.09651e-06	-2.37786e-07	1.85872e-06	7.22036e-07	-1.21532e-07	6.00504e-07	7.24911e-07	-1.53124e-07	5.71787e-07	7.57284e-07	-9.16803e-08	6.65603e-07	1.16526e-06	-1.07641e-07	1.05762e-06	-4.02814e-07	1.36461e-07	-2.66353e-07	5.92272e-08	-1.88291e-08	4.03981e-08	9.92703e-07	-2.12539e-07	7.80164e-07
20.496	2.09273e-06	-2.37357e-07	1.85537e-06	7.20816e-07	-1.21326e-07	5.99490e-07	7.23492e-07	-1.52824e-07	5.70668e-07	7.54630e-07	-9.13591e-08	6.63271e-07	1.16367e-06	-1.07494e-07	1.05617e-06	-4.03272e-07	1.36616e-07	-2.66656e-07	5.85836e-08	-1.86245e-08	3.99591e-08	9.91741e-07	-2.12333e-07	7.79408e-07
20.521	2.08895e-06	-2.36928e-07	1.85202e-06	7.19595e-07	-1.21121e-07	5.98474e-07	7.22075e-07	-1.52525e-07	5.69550e-07	7.51984e-07	-9.10388e-08	6.60945e-07	1.16208e-06	-1.07347e-07	1.05473e-06	-4.03726e-07	1.36770e-07	-2.66956e-07	5.79416e-08	-1.84204e-08	3.95212e-08	9.90777e-07	-2.12127e-07	7.78650e-07
20.546	2.08517e-06	-2.36500e-07	1.84867e-06	7.18374e-07	-1.20915e-07	5.97459e-07	7.20660e-07	-1.52226e-07	5.68435e-07	7.49346e-07	-9.07194e-08	6.58627e-07	1.16048e-06	-1.07200e-07	1.05328e-06	-4.04175e-07	1.36922e-07	-2.67253e-07	5.73014e-08	-1.82169e-08	3.90845e-08	9.89809e-07	-2.11920e-07	7.77889e-07
20.570	2.08140e-06	-2.36072e-07	1.84532e-06	7.17151e-07	-1.20710e-07	5.96442e-07	7.19249e-07	-1.51928e-07	5.67321e-07	7.46717e-07	-9.04010e-08	6.56316e-07	1.15889e-06	-1.07053e-07	1.05184e-06	-4.04621e-07	1.37073e-07	-2.67548e-07	5.66628e-08	-1.80139e-08	3.86490e-08	9.88839e-07	-2.11712e-07	7.77127e-07
20.595	2.07762e-06	-2.35644e-07	1.84198e-06	7.15928e-07	-1.20504e-07	5.95425e-07	7.17839e-07	-1.51630e-07	5.66209e-07	7.44095e-07	-9.00837e-08	6.54011e-07	1.15730e-06	-1.06906e-07	1.05039e-06	-4.05062e-07	1.37223e-07	-2.67839e-07	5.60260e-08	-1.78114e-08	3.82146e-08	9.87865e-07	-2.11503e-07	7.76362e-07
20.619	2.07386e-06	-2.35217e-07	1.83864e-06	7.14705e-07	-1.20298e-07	5.94407e-07	7.16432e-07	-1.51333e-07	5.65100e-07	7.41482e-07	-8.97673e-08	6.51715e-07	1.15571e-06	-1.06759e-07	1.04895e-06	-4.05499e-07	1.37371e-07	-2.68128e-07	5.53910e-08	-1.76095e-08	3.77815e-08	9.86889e-07	-2.11294e-07	7.75595e-07
20.644	2.07009e-06	-2.34790e-07	1.83530e-06	7.13480e-07	-1.20092e-07	5.93389e-07	7.15028e-07	-1.51036e-07	5.63992e-07	7.38877e-07	-8.94519e-08	6.49425e-07	1.15412e-06	-1.06612e-07	1.04751e-06	-4.05932e-07	1.37517e-07	-2.68414e-07	5.47578e-08	-1.74082e-08	3.73495e-08	9.85910e-07	-2.11085e-07	7.74825e-07
20.668	2.06633e-06	-2.34363e-07	1.83196e-06	7.12255e-07	-1.19885e-07	5.92370e-07	7.13627e-07	-1.50740e-07	5.62887e-07	7.36281e-07	-8.91376e-08	6.47143e-07	1.15253e-06	-1.06465e-07	1.04606e-06	-4.06360e-07	1.37662e-07	-2.68698e-07	5.41263e-08	-1.72075e-08	3.69189e-08	9.84928e-07	-2.10875e-07	7.74053e-07
20.693	2.06257e-06	-2.33937e-07	1.82863e-06	7.11030e-07	-1.19679e-07	5.91351e-07	7.12228e-07	-1.50445e-07	5.61783e-07	7.33693e-07	-8.88243e-08	6.44869e-07	1.15094e-06	-1.06318e-07	1.04462e-06	-4.06784e-07	1.37806e-07	-2.68978e-07	5.34967e-08	-1.70073e-08	3.64894e-08	9.83943e-07	-2.10664e-07	7.73280e-07
20.718	2.05881e-06	-2.33511e-07	1.82530e-06	7.09804e-07	-1.19473e-07	5.90331e-07	7.10832e-07	-1.50150e-07	5.60682e-07	7.31114e-07	-8.85121e-08	6.42602e-07	1.14935e-06	-1.06171e-07	1.04318e-06	-4.07204e-07	1.37948e-07	-2.69256e-07	5.28690e-08	-1.68078e-08	3.60613e-08	9.82956e-07	-2.10452e-07	7.72504e-07
20.742	2.05506e-06	-2.33085e-07	1.82197e-06	7.08578e-07	-1.19266e-07	5.89311e-07	7.09439e-07	-1.49855e-07	5.59583e-07	7.28543e-07	-8.82009e-08	6.40342e-07	1.14776e-06	-1.06025e-07	1.04174e-06	-4.07619e-07	1.38089e-07	-2.69530e-07	5.22432e-08	-1.66088e-08	3.56344e-08	9.81966e-07	-2.10240e-07	7.71726e-07
20.767	2.05131e-06	-2.32660e-07	1.81865e-06	7.07351e-07	-1.19060e-07	5.88291e-07	7.08048e-07	-1.49562e-07	5.58486e-07	7.25982e-07	-8.78908e-08	6.38091e-07	1.14618e-06	-1.05878e-07	1.04030e-06	-4.08030e-07	1.38228e-07	-2.69802e-07	5.16193e-08	-1.64105e-08	3.52089e-08	9.80973e-07	-2.10028e-07	7.70946e-07
20.791	2.04756e-06	-2.32235e-07	1.81533e-06	7.06124e-07	-1.18853e-07	5.87271e-07	7.06661e-07	-1.49269e-07	5.57392e-07	7.23429e-07	-8.75818e-08	6.35848e-07	1.14459e-06	-1.05732e-07	1.03886e-06	-4.08437e-07	1.38366e-07	-2.70071e-07	5.09974e-08	-1.62127e-08	3.47846e-08	9.79978e-07	-2.09815e-07	7.70163e-07
20.816	2.04382e-06	-2.31810e-07	1.81201e-06	7.04897e-07	-1.18647e-07	5.86250e-07	7.05276e-07	-1.48976e-07	5.56300e-07	7.20886e-07	-8.72739e-08	6.33612e-07	1.14301e-06	-1.05585e-07	1.03742e-06	-4.08840e-07	1.38502e-07	-2.70337e-07	5.03774e-08	-1.60156e-08	3.43618e-08	9.78981e-07	-2.09601e-07	7.69379e-07
20.840	2.04008e-06	-2.31387e-07	1.80870e-06	7.03669e-07	-1.18440e-07	5.85229e-07	7.03895e-07	-1.48684e-07	5.55210e-07	7.18352e-07	-8.69670e-08	6.31385e-07	1.14142e-06	-1.05439e-07	1.03598e-06	-4.09238e-07	1.38637e-07	-2.70601e-07	4.97594e-08	-1.58192e-08	3.39402e-08	9.77980e-07	-2.09387e-07	7.68593e-07
20.865	2.03635e-06	-2.30963e-07	1.80539e-06	7.02442e-07	-1.18234e-07	5.84208e-07	7.02516e-07	-1.48393e-07	5.54123e-07	7.15827e-07	-8.66613e-08	6.29165e-07	1.13984e-06	-1.05293e-07	1.03455e-06	-4.09631e-07	1.38771e-07	-2.70861e-07	4.91435e-08	-1.56234e-08	3.35201e-08	9.76978e-07	-2.09172e-07	7.67805e-07
20.890	2.03262e-06	-2.30540e-07	1.80208e-06	7.01214e-07	-1.18027e-07	5.83187e-07	7.01141e-07	-1.48103e-07	5.53038e-07	7.13311e-07	-8.63568e-08	6.26954e-07	1.13826e-06	-1.05147e-07	1.03311e-06	-4.10021e-07	1.38903e-07	-2.71118e-07	4.85296e-08	-1.54282e-08	3.31014e-08	9.75972e-07	-2.08957e-07	7.67015e-07
20.914	2.02889e-06	-2.30117e-07	1.79878e-06	6.99986e-07	-1.17820e-07	5.82166e-07	6.99768e-07	-1.47813e-07	5.51956e-07	7.10804e-07	-8.60533e-08	6.24751e-07	1.13668e-06	-1.05001e-07	1.03168e-06	-4.10406e-07	1.39033e-07	-2.71373e-07	4.79177e-08	-1.52337e-08	3.26840e-08	9.74965e-07	-2.08741e-07	7.66224e-07
20.939	2.02517e-06	-2.29695e-07	1.79548e-06	6.98758e-07	-1.17614e-07	5.81145e-07	6.98399e-07	-1.47524e-07	5.50876e-07	7.08308e-07	-8.57511e-08	6.22557e-07	1.13510e-06	-1.04855e-07	1.03024e-06	-4.10786e-07	1.39162e-07	-2.71624e-07	4.73080e-08	-1.50398e-08	3.22682e-08	9.73955e-07	-2.08525e-07	7.65430e-07
20.963	2.02146e-06	-2.29274e-07	1.79218e-06	6.97530e-07	-1.17407e-07	5.80123e-07	6.97033e-07	-1.47235e-07	5.49798e-07	7.05820e-07	-8.54500e-08	6.20370e-07	1.13352e-06	-1.04709e-07	1.02881e-06	-4.11162e-07	1.39289e-07	-2.71873e-07	4.67004e-08	-1.48467e-08	3.18537e-08	9.72943e-07	-2.08309e-07	7.64634e-07
20.988	2.01775e-06	-2.28853e-07	1.78889e-06	6.96303e-07	-1.17200e-07	5.79102e-07	6.95671e-07	-1.46947e-07	5.48723e-07	7.03343e-07	-8.51500e-08	6.18193e-07	1.13194e-06	-1.04563e-07	1.02738e-06	-4.11534e-07	1.39415e-07	-2.72119e-07	4.60949e-08	-1.46542e-08	3.14407e-08	9.71929e-07	-2.08091e-07	7.63837e-07
21.012	2.01404e-06	-2.28432e-07	1.78561e-06	6.95075e-07	-1.16994e-07	5.78081e-07	6.94311e-07	-1.46660e-07	5.47651e-07	7.00875e-07	-8.48513e-08	6.16024e-07	1.13037e-06	-1.04418e-07	1.02595e-06	-4.11901e-07	1.39540e-07	-2.72362e-07	4.54916e-08	-1.44624e-08	3.10292e-08	9.70912e-07	-2.07874e-07	7.63038e-07
21.037	2.01034e-06	-2.28012e-07	1.78232e-06	6.93847e-07	-1.16787e-07	5.77060e-07	6.92955e-07	-1.46374e-07	5.46582e-07	6.98417e-07	-8.45537e-08	6.13863e-07	1.12879e-06	-1.04272e-07	1.02452e-06	-4.12264e-07	1.39662e-07	-2.72601e-07	4.48905e-08	-1.42713e-08	3.06192e-08	9.69893e-07	-2.07656e-07	7.62238e-07
21.062	2.00664e-06	-2.27593e-07	1.77904e-06	6.92620e-07	-1.16580e-07	5.76040e-07	6.91602e-07	-1.46088e-07	5.45515e-07	6.95969e-07	-8.42573e-08	6.11712e-07	1.12722e-06	-1.04127e-07	1.02309e-06	-4.12622e-07	1.39784e-07	-2.72838e-07	4.42917e-08	-1.40809e-08	3.02108e-08	9.68872e-07	-2.07437e-07	7.61435e-07
21.086	2.00295e-06	-2.27174e-07	1.77577e-06	6.91393e-07	-1.16374e-07	5.75019e-07	6.90253e-07	-1.45803e-07	5.44450e-07	6.93531e-07	-8.39622e-08	6.09569e-07	1.12565e-06	-1.03982e-07	1.02166e-06	-4.12976e-07	1.39904e-07	-2.73072e-07	4.36950e-08	-1.38912e-08	2.98038e-08	9.67849e-07	-2.07218e-07	7.60631e-07
21.111	1.99926e-06	-2.26756e-07	1.77250e-06	6.90166e-07	-1.16167e-07	5.73999e-07	6.88907e-07	-1.45519e-07	5.43389e-07	6.91104e-07	-8.36683e-08	6.07435e-07	1.12408e-06	-1.03836e-07	1.02024e-06	-4.13325e-07	1.40022e-07	-2.73303e-07	4.31007e-08	-1.37023e-08	2.93984e-08	9.66824e-07	-2.06998e-07	7.59825e-07
21.135	1.99558e-06	-2.26338e-07	1.76924e-06	6.88940e-07	-1.15961e-07	5.72979e-07	6.87565e-07	-1.45235e-07	5.42330e-07	6.88686e-07	-8.33756e-08	6.05310e-07	1.12251e-06	-1.03692e-07	1.01881e-06	-4.13670e-07	1.40139e-07	-2.73531e-07	4.25086e-08	-1.35140e-08	2.89946e-08	9.65797e-07	-2.06779e-07	7.59018e-07
21.160	1.99190e-06	-2.25921e-07	1.76598e-06	6.87714e-07	-1.15755e-07	5.71959e-07	6.86226e-07	-1.44952e-07	5.41274e-07	6.86279e-07	-8.30842e-08	6.03195e-07	1.12094e-06	-1.03547e-07	1.01739e-06	-4.14010e-07	1.40254e-07	-2.73756e-07	4.19188e-08	-1.33266e-08	2.85923e-08	9.64768e-07	-2.06558e-07	7.58209e-07
21.185	1.98823e-06	-2.25505e-07	1.76272e-06	6.86489e-07	-1.15548e-07	5.70940e-07	6.84891e-07	-1.44670e-07	5.40221e-07	6.83882e-07	-8.27940e-08	6.01088e-07	1.11937e-06	-1.03402e-07	1.01597e-06	-4.14346e-07	1.40368e-07	-2.73978e-07	4.13314e-08	-1.31398e-08	2.81916e-08	9.63736e-07	-2.06337e-07	7.57399e-07
21.209	1.98456e-06	-2.25089e-07	1.75947e-06	6.85264e-07	-1.15342e-07	5.69921e-07	6.83560e-07	-1.44389e-07	5.39171e-07	6.81496e-07	-8.25051e-08	5.98990e-07	1.11781e-06	-1.03258e-07	1.01455e-06	-4.14677e-07	1.40480e-07	-2.74197e-07	4.07464e-08	-1.29538e-08	2.77926e-08	9.62703e-07	-2.06116e-07	7.56587e-07
21.234	1.98090e-06	-2.24674e-07	1.75623e-06	6.84039e-07	-1.15136e-07	5.68903e-07	6.82232e-07	-1.44109e-07	5.38123e-07	6.79120e-07	-8.22174e-08	5.96902e-07	1.11625e-06	-1.03113e-07	1.01313e-06	-4.15004e-07	1.40591e-07	-2.74413e-07	4.01637e-08	-1.27686e-08	2.73952e-08	9.61669e-07	-2.05895e-07	7.55774e-07
21.258	1.97725e-06	-2.24260e-07	1.75299e-06	6.82815e-07	-1.14930e-07	5.67885e-07	6.80908e-07	-1.43829e-07	5.37079e-07	6.76754e-07	-8.19311e-08	5.94823e-07	1.11469e-06	-1.02969e-07	1.01172e-06	-4.15326e-07	1.40700e-07	-2.74627e-07	3.95835e-08	-1.25841e-08	2.69994e-08	9.60632e-07	-2.05673e-07	7.54959e-07
21.283	1.97360e-06	-2.23846e-07	1.74976e-06	6.81592e-07	-1.14724e-07	5.66868e-07	6.79588e-07	-1.43550e-07	5.36038e-07	6.74400e-07	-8.16460e-08	5.92754e-07	1.11313e-06	-1.02825e-07	1.01030e-06	-4.15644e-07	1.40808e-07	-2.74837e-07	3.90057e-08	-1.24004e-08	2.66053e-08	9.59593e-07	-2.05450e-07	7.54143e-07
21.307	1.96996e-06	-2.23433e-07	1.74653e-06	6.80369e-07	-1.14518e-07	5.65851e-07	6.78271e-07	-1.43272e-07	5.34999e-07	6.72056e-07	-8.13623e-08	5.90694e-07	1.11157e-06	-1.02681e-07	1.00889e-06	-4.15957e-07	1.40914e-07	-2.75044e-07	3.84303e-08	-1.22175e-08	2.62128e-08	9.58553e-07	-2.05228e-07	7.53326e-07
21.332	1.96633e-06	-2.23021e-07	1.74331e-06	6.79148e-07	-1.14313e-07	5.64835e-07	6.76958e-07	-1.42995e-07	5.33964e-07	6.69723e-07	-8.10799e-08	5.88644e-07	1.11001e-06	-1.02538e-07	1.00748e-06	-4.16266e-07	1.41018e-07	-2.75248e-07	3.78574e-08	-1.20354e-08	2.58221e-08	9.57511e-07	-2.05005e-07	7.52507e-07
21.357	1.96270e-06	-2.22610e-07	1.74009e-06	6.77927e-07	-1.14107e-07	5.63819e-07	6.75649e-07	-1.42718e-07	5.32931e-07	6.67402e-07	-8.07988e-08	5.86603e-07	1.10846e-06	-1.02394e-07	1.00607e-06	-4.16570e-07	1.41121e-07	-2.75449e-07	3.72871e-08	-1.18540e-08	2.54330e-08	9.56468e-07	-2.04781e-07	7.51686e-07
21.381	1.95908e-06	-2.22199e-07	1.73688e-06	6.76706e-07	-1.13902e-07	5.62804e-07	6.74345e-07	-1.42443e-07	5.31902e-07	6.65091e-07	-8.05190e-08	5.84572e-07	1.10691e-06	-1.02251e-07	1.00466e-06	-4.16869e-07	1.41223e-07	-2.75647e-07	3.67192e-08	-1.16735e-08	2.50457e-08	9.55422e-07	-2.04557e-07	7.50865e-07
21.406	1.95546e-06	-2.21789e-07	1.73367e-06	6.75487e-07	-1.13697e-07	5.61790e-07	6.73044e-07	-1.42168e-07	5.30876e-07	6.62791e-07	-8.02406e-08	5.82550e-07	1.10536e-06	-1.02108e-07	1.00325e-06	-4.17164e-07	1.41322e-07	-2.75842e-07	3.61539e-08	-1.14938e-08	2.46601e-08	9.54376e-07	-2.04333e-07	7.50042e-07
21.430	1.95185e-06	-2.21379e-07	1.73047e-06	6.74269e-07	-1.13492e-07	5.60777e-07	6.71747e-07	-1.41894e-07	5.29853e-07	6.60502e-07	-7.99635e-08	5.80539e-07	1.10381e-06	-1.01965e-07	1.00185e-06	-4.17454e-07	1.41421e-07	-2.76033e-07	3.55912e-08	-1.13149e-08	2.42763e-08	9.53327e-07	-2.04109e-07	7.49218e-07
21.455	1.94825e-06	-2.20971e-07	1.72728e-06	6.73051e-07	-1.13287e-07	5.59764e-07	6.70454e-07	-1.41621e-07	5.28833e-07	6.58225e-07	-7.96879e-08	5.78537e-07	1.10226e-06	-1.01822e-07	1.00044e-06	-4.17740e-07	1.41518e-07	-2.76222e-07	3.50310e-08	-1.11368e-08	2.38942e-08	9.52277e-07	-2.03884e-07	7.48393e-07
21.479	1.94466e-06	-2.20563e-07	1.72409e-06	6.71835e-07	-1.13082e-07	5.58753e-07	6.69165e-07	-1.41348e-07	5.27817e-07	6.55959e-07	-7.94135e-08	5.76546e-07	1.10072e-06	-1.01679e-07	9.99041e-07	-4.18021e-07	1.41613e-07	-2.76408e-07	3.44735e-08	-1.09596e-08	2.35139e-08	9.51226e-07	-2.03659e-07	7.47567e-07
21.504	1.94107e-06	-2.20156e-07	1.72091e-06	6.70619e-07	-1.12877e-07	5.57742e-07	6.67880e-07	-1.41077e-07	5.26803e-07	6.53705e-07	-7.91406e-08	5.74564e-07	1.09918e-06	-1.01537e-07	9.97642e-07	-4.18297e-07	1.41706e-07	-2.76591e-07	3.39186e-08	-1.07832e-08	2.31354e-08	9.50173e-07	-2.03433e-07	7.46740e-07
21.529	1.93749e-06	-2.19750e-07	1.71774e-06	6.69405e-07	-1.12673e-07	5.56732e-07	6.66600e-07	-1.40807e-07	5.25793e-07	6.51462e-07	-7.88690e-08	5.72593e-07	1.09764e-06	-1.01394e-07	9.96245e-07	-4.18569e-07	1.41798e-07	-2.76771e-07	3.33664e-08	-1.06076e-08	2.27588e-08	9.49119e-07	-2.03208e-07	7.45911e-07
21.553	1.93392e-06	-2.19345e-07	1.71457e-06	6.68192e-07	-1.12469e-07	5.55723e-07	6.65323e-07	-1.40537e-07	5.24786e-07	6.49230e-07	-7.85989e-08	5.70631e-07	1.09610e-06	-1.01252e-07	9.94849e-07	-4.18836e-07	1.41889e-07	-2.76947e-07	3.28168e-08	-1.04329e-08	2.23839e-08	9.48063e-07	-2.02982e-07	7.45082e-07
21.578	1.93035e-06	-2.18940e-07	1.71141e-06	6.66980e-07	-1.12265e-07	5.54715e-07	6.64051e-07	-1.40268e-07	5.23783e-07	6.47010e-07	-7.83301e-08	5.68680e-07	1.09457e-06	-1.01111e-07	9.93456e-07	-4.19099e-07	1.41978e-07	-2.77121e-07	3.22699e-08	-1.02590e-08	2.20109e-08	9.47006e-07	-2.02756e-07	7.44251e-07
21.602	1.92679e-06	-2.18537e-07	1.70825e-06	6.65769e-07	-1.12061e-07	5.53708e-07	6.62783e-07	-1.40000e-07	5.22783e-07	6.44802e-07	-7.80628e-08	5.66740e-07	1.09303e-06	-1.00969e-07	9.92064e-07	-4.19356e-07	1.42065e-07	-2.77291e-07	3.17258e-08	-1.00860e-08	2.16397e-08	9.45948e-07	-2.02529e-07	7.43419e-07
21.627	1.92324e-06	-2.18134e-07	1.70511e-06	6.64559e-07	-1.11857e-07	5.52702e-07	6.61520e-07	-1.39733e-07	5.21786e-07	6.42606e-07	-7.77969e-08	5.64809e-07	1.09150e-06	-1.00828e-07	9.90675e-07	-4.19610e-07	1.42151e-07	-2.77459e-07	3.11844e-08	-9.91393e-09	2.12705e-08	9.44889e-07	-2.02302e-07	7.42587e-07
21.651	1.91970e-06	-2.17732e-07	1.70197e-06	6.63351e-07	-1.11654e-07	5.51697e-07	6.60260e-07	-1.39468e-07	5.20793e-07	6.40422e-07	-7.75325e-08	5.62889e-07	1.08997e-06	-1.00686e-07	9.89287e-07	-4.19858e-07	1.42235e-07	-2.77623e-07	3.06458e-08	-9.74269e-09	2.09031e-08	9.43828e-07	-2.02075e-07	7.41753e-07
21.676	1.91616e-06	-2.17331e-07	1.69883e-06	6.62144e-07	-1.11451e-07	5.50693e-07	6.59006e-07	-1.39202e-07	5.19803e-07	6.38249e-07	-7.72695e-08	5.60980e-07	1.08845e-06	-1.00545e-07	9.87902e-07	-4.20102e-07	1.42318e-07	-2.77784e-07	3.01099e-08	-9.57234e-09	2.05376e-08	9.42767e-07	-2.01848e-07	7.40919e-07
21.701	1.91264e-06	-2.16931e-07	1.69570e-06	6.60939e-07	-1.11248e-07	5.49691e-07	6.57755e-07	-1.38938e-07	5.18817e-07	6.36089e-07	-7.70079e-08	5.59081e-07	1.08692e-06	-1.00405e-07	9.86519e-07	-4.20341e-07	1.42399e-07	-2.77942e-07	2.95769e-08	-9.40287e-09	2.01740e-08	9.41704e-07	-2.01620e-07	7.40084e-07
21.725	1.90912e-06	-2.16532e-07	1.69259e-06	6.59734e-07	-1.11045e-07	5.48689e-07	6.56509e-07	-1.38675e-07	5.17834e-07	6.33940e-07	-7.67478e-08	5.57192e-07	1.08540e-06	-1.00264e-07	9.85138e-07	-4.20576e-07	1.42478e-07	-2.78098e-07	2.90466e-08	-9.23431e-09	1.98123e-08	9.40640e-07	-2.01392e-07	7.39247e-07
21.750	1.90561e-06	-2.16134e-07	1.68947e-06	6.58532e-07	-1.10843e-07	5.47689e-07	6.55268e-07	-1.38413e-07	5.16855e-07	6.31804e-07	-7.64892e-08	5.55315e-07	1.08388e-06	-1.00124e-07	9.83760e-07	-4.20806e-07	1.42556e-07	-2.78250e-07	2.85193e-08	-9.06665e-09	1.94526e-08	9.39575e-07	-2.01164e-07	7.38410e-07
21.774	1.90210e-06	-2.15737e-07	1.68637e-06	6.57331e-07	-1.10641e-07	5.46690e-07	6.54031e-07	-1.38152e-07	5.15879e-07	6.29680e-07	-7.62320e-08	5.53448e-07	1.08237e-06	-9.99837e-08	9.82383e-07	-4.21031e-07	1.42632e-07	-2.78398e-07	2.79947e-08	-8.89990e-09	1.90948e-08	9.38509e-07	-2.00936e-07	7.37573e-07
21.799	1.89861e-06	-2.15341e-07	1.68327e-06	6.56131e-07	-1.10439e-07	5.45693e-07	6.52798e-07	-1.37891e-07	5.14907e-07	6.27568e-07	-7.59764e-08	5.51592e-07	1.08085e-06	-9.98438e-08	9.81009e-07	-4.21251e-07	1.42707e-07	-2.78544e-07	2.74731e-08	-8.73407e-09	1.87391e-08	9.37442e-07	-2.00708e-07	7.36734e-07
21.823	1.89513e-06	-2.14945e-07	1.68018e-06	6.54934e-07	-1.10237e-07	5.44696e-07	6.51571e-07	-1.37632e-07	5.13939e-07	6.25469e-07	-7.57222e-08	5.49746e-07	1.07934e-06	-9.97042e-08	9.79637e-07	-4.21467e-07	1.42780e-07	-2.78687e-07	2.69544e-08	-8.56916e-09	1.83852e-08	9.36374e-07	-2.00479e-07	7.35895e-07
21.848	1.89165e-06	-2.14551e-07	1.67710e-06	6.53737e-07	-1.10036e-07	5.43702e-07	6.50347e-07	-1.37374e-07	5.12974e-07	6.23381e-07	-7.54695e-08	5.47912e-07	1.07783e-06	-9.95648e-08	9.78267e-07	-4.21678e-07	1.42852e-07	-2.78826e-07	2.64386e-08	-8.40518e-09	1.80334e-08	9.35305e-07	-2.00250e-07	7.35055e-07
21.873	1.88818e-06	-2.14158e-07	1.67402e-06	6.52543e-07	-1.09835e-07	5.42708e-07	6.49129e-07	-1.37116e-07	5.12013e-07	6.21307e-07	-7.52184e-08	5.46089e-07	1.07633e-06	-9.94256e-08	9.76900e-07	-4.21885e-07	1.42922e-07	-2.78963e-07	2.59257e-08	-8.24213e-09	1.76836e-08	9.34235e-07	-2.00021e-07	7.34214e-07
21.897	1.88472e-06	-2.13765e-07	1.67096e-06	6.51350e-07	-1.09634e-07	5.41716e-07	6.47915e-07	-1.36860e-07	5.11055e-07	6.19245e-07	-7.49687e-08	5.44276e-07	1.07482e-06	-9.92867e-08	9.75535e-07	-4.22086e-07	1.42990e-07	-2.79096e-07	2.54158e-08	-8.08003e-09	1.73358e-08	9.33165e-07	-1.99792e-07	7.33373e-07
21.922	1.88127e-06	-2.13374e-07	1.66790e-06	6.50159e-07	-1.09433e-07	5.40726e-07	6.46706e-07	-1.36604e-07	5.10102e-07	6.17195e-07	-7.47206e-08	5.42475e-07	1.07332e-06	-9.91480e-08	9.74173e-07	-4.22283e-07	1.43057e-07	-2.79227e-07	2.49089e-08	-7.91888e-09	1.69901e-08	9.32094e-07	-1.99563e-07	7.32531e-07
21.946	1.87783e-06	-2.12984e-07	1.66485e-06	6.48970e-07	-1.09233e-07	5.39736e-07	6.45502e-07	-1.36350e-07	5.09152e-07	6.15159e-07	-7.44740e-08	5.40685e-07	1.07182e-06	-9.90096e-08	9.72813e-07	-4.22475e-07	1.43122e-07	-2.79354e-07	2.44050e-08	-7.75868e-09	1.66463e-08	9.31022e-07	-1.99333e-07	7.31688e-07
21.971	1.87440e-06	-2.12595e-07	1.66181e-06	6.47782e-07	-1.09033e-07	5.38749e-07	6.44302e-07	-1.36097e-07	5.08206e-07	6.13134e-07	-7.42290e-08	5.38906e-07	1.07033e-06	-9.88715e-08	9.71455e-07	-4.22663e-07	1.43185e-07	-2.79478e-07	2.39041e-08	-7.59944e-09	1.63047e-08	9.29949e-07	-1.99103e-07	7.30845e-07
21.996	1.87098e-06	-2.12206e-07	1.65877e-06	6.46597e-07	-1.08834e-07	5.37763e-07	6.43108e-07	-1.35844e-07	5.07263e-07	6.11123e-07	-7.39855e-08	5.37138e-07	1.06883e-06	-9.87335e-08	9.70100e-07	-4.22846e-07	1.43247e-07	-2.79598e-07	2.34063e-08	-7.44117e-09	1.59651e-08	9.28876e-07	-1.98874e-07	7.30002e-07
22.020	1.86756e-06	-2.11819e-07	1.65575e-06	6.45413e-07	-1.08635e-07	5.36779e-07	6.41918e-07	-1.35593e-07	5.06325e-07	6.09125e-07	-7.37435e-08	5.35381e-07	1.06734e-06	-9.85959e-08	9.68747e-07	-4.23024e-07	1.43308e-07	-2.79716e-07	2.29115e-08	-7.28386e-09	1.56276e-08	9.27802e-07	-1.98644e-07	7.29158e-07
22.045	1.86416e-06	-2.11433e-07	1.65273e-06	6.44232e-07	-1.08436e-07	5.35796e-07	6.40733e-07	-1.35343e-07	5.05390e-07	6.07139e-07	-7.35031e-08	5.33636e-07	1.06586e-06	-9.84585e-08	9.67397e-07	-4.23197e-07	1.43366e-07	-2.79831e-07	2.24198e-08	-7.12754e-09	1.52922e-08	9.26727e-07	-1.98414e-07	7.28313e-07
22.069	1.86077e-06	-2.11048e-07	1.64972e-06	6.43052e-07	-1.08237e-07	5.34815e-07	6.39553e-07	-1.35094e-07	5.04460e-07	6.05167e-07	-7.32643e-08	5.31902e-07	1.06437e-06	-9.83213e-08	9.66050e-07	-4.23366e-07	1.43423e-07	-2.79942e-07	2.19311e-08	-6.97220e-09	1.49589e-08	9.25652e-07	-1.98183e-07	7.27468e-07
22.094	1.85738e-06	-2.10665e-07	1.64672e-06	6.41875e-07	-1.08039e-07	5.33836e-07	6.38378e-07	-1.34845e-07	5.03533e-07	6.03207e-07	-7.30271e-08	5.30180e-07	1.06289e-06	-9.81845e-08	9.64705e-07	-4.23530e-07	1.43479e-07	-2.80051e-07	2.14456e-08	-6.81785e-09	1.46278e-08	9.24576e-07	-1.97953e-07	7.26623e-07
22.118	1.85401e-06	-2.10282e-07	1.64373e-06	6.40700e-07	-1.07841e-07	5.32858e-07	6.37208e-07	-1.34598e-07	5.02610e-07	6.01261e-07	-7.27914e-08	5.28469e-07	1.06141e-06	-9.80479e-08	9.63363e-07	-4.23689e-07	1.43533e-07	-2.80156e-07	2.09632e-08	-6.66449e-09	1.42988e-08	9.23500e-07	-1.97723e-07	7.25777e-07
22.143	1.85065e-06	-2.09900e-07	1.64075e-06	6.39526e-07	-1.07644e-07	5.31883e-07	6.36044e-07	-1.34352e-07	5.01691e-07	5.99327e-07	-7.25574e-08	5.26770e-07	1.05993e-06	-9.79115e-08	9.62023e-07	-4.23843e-07	1.43585e-07	-2.80258e-07	2.04840e-08	-6.51214e-09	1.39719e-08	9.22424e-07	-1.97492e-07	7.24931e-07
22.168	1.84729e-06	-2.09520e-07	1.63777e-06	6.38355e-07	-1.07447e-07	5.30909e-07	6.34884e-07	-1.34107e-07	5.00777e-07	5.97407e-07	-7.23249e-08	5.25082e-07	1.05846e-06	-9.77755e-08	9.60686e-07	-4.23993e-07	1.43636e-07	-2.80357e-07	2.00079e-08	-6.36079e-09	1.36472e-08	9.21347e-07	-1.97262e-07	7.24085e-07
22.192	1.84395e-06	-2.09141e-07	1.63481e-06	6.37187e-07	-1.07250e-07	5.29937e-07	6.33729e-07	-1.33863e-07	4.99866e-07	5.95500e-07	-7.20941e-08	5.23406e-07	1.05699e-06	-9.76397e-08	9.59352e-07	-4.24137e-07	1.43685e-07	-2.80453e-07	1.95350e-08	-6.21045e-09	1.33246e-08	9.20269e-07	-1.97031e-07	7.23238e-07
22.217	1.84061e-06	-2.08763e-07	1.63185e-06	6.36020e-07	-1.07054e-07	5.28966e-07	6.32579e-07	-1.33620e-07	4.98959e-07	5.93606e-07	-7.18648e-08	5.21742e-07	1.05552e-06	-9.75042e-08	9.58021e-07	-4.24278e-07	1.43732e-07	-2.80545e-07	1.90654e-08	-6.06113e-09	1.30042e-08	9.19192e-07	-1.96800e-07	7.22391e-07
22.241	1.83729e-06	-2.08386e-07	1.62891e-06	6.34856e-07	-1.06858e-07	5.27998e-07	6.31435e-07	-1.33379e-07	4.98056e-07	5.91726e-07	-7.16372e-08	5.20089e-07	1.05406e-06	-9.73689e-08	9.56692e-07	-4.24413e-07	1.43778e-07	-2.80635e-07	1.85989e-08	-5.91283e-09	1.26861e-08	9.18114e-07	-1.96570e-07	7.21544e-07
22.266	1.83398e-06	-2.08010e-07	1.62597e-06	6.33694e-07	-1.06662e-07	5.27032e-07	6.30296e-07	-1.33138e-07	4.97158e-07	5.89859e-07	-7.14112e-08	5.18448e-07	1.05260e-06	-9.72340e-08	9.55366e-07	-4.24544e-07	1.43822e-07	-2.80721e-07	1.81356e-08	-5.76556e-09	1.23701e-08	9.17036e-07	-1.96339e-07	7.20697e-07
22.290	1.83068e-06	-2.07635e-07	1.62304e-06	6.32534e-07	-1.06467e-07	5.26067e-07	6.29162e-07	-1.32898e-07	4.96263e-07	5.88006e-07	-7.11868e-08	5.16819e-07	1.05114e-06	-9.70993e-08	9.54043e-07	-4.24669e-07	1.43865e-07	-2.80804e-07	1.76756e-08	-5.61932e-09	1.20563e-08	9.15957e-07	-1.96108e-07	7.19849e-07
22.315	1.82738e-06	-2.07262e-07	1.62012e-06	6.31377e-07	-1.06272e-07	5.25105e-07	6.28033e-07	-1.32660e-07	4.95373e-07	5.86166e-07	-7.09640e-08	5.15202e-07	1.04969e-06	-9.69649e-08	9.52723e-07	-4.24790e-07	1.43906e-07	-2.80884e-07	1.72189e-08	-5.47412e-09	1.17448e-08	9.14879e-07	-1.95877e-07	7.19002e-07
22.340	1.82410e-06	-2.06890e-07	1.61721e-06	6.30222e-07	-1.06078e-07	5.24145e-07	6.26910e-07	-1.32423e-07	4.94487e-07	5.84340e-07	-7.07429e-08	5.13597e-07	1.04824e-06	-9.68308e-08	9.51405e-07	-4.24907e-07	1.43945e-07	-2.80961e-07	1.67655e-08	-5.32997e-09	1.14355e-08	9.13800e-07	-1.95646e-07	7.18154e-07
22.364	1.82083e-06	-2.06519e-07	1.61431e-06	6.29070e-07	-1.05884e-07	5.23186e-07	6.25791e-07	-1.32187e-07	4.93605e-07	5.82527e-07	-7.05235e-08	5.12004e-07	1.04679e-06	-9.66971e-08	9.50091e-07	-4.25018e-07	1.43983e-07	-2.81035e-07	1.63153e-08	-5.18686e-09	1.11285e-08	9.12721e-07	-1.95415e-07	7.17306e-07
22.389	1.81758e-06	-2.06150e-07	1.61143e-06	6.27920e-07	-1.05690e-07	5.22230e-07	6.24679e-07	-1.31952e-07	4.92727e-07	5.80728e-07	-7.03057e-08	5.10422e-07	1.04534e-06	-9.65636e-08	9.48779e-07	-4.25125e-07	1.44019e-07	-2.81106e-07	1.58685e-08	-5.04481e-09	1.08237e-08	9.11642e-07	-1.95184e-07	7.16458e-07
22.413	1.81433e-06	-2.05781e-07	1.60855e-06	6.26773e-07	-1.05497e-07	5.21276e-07	6.23571e-07	-1.31718e-07	4.91854e-07	5.78943e-07	-7.00896e-08	5.08853e-07	1.04390e-06	-9.64304e-08	9.47470e-07	-4.25227e-07	1.44054e-07	-2.81173e-07	1.54250e-08	-4.90381e-09	1.05212e-08	9.10564e-07	-1.94953e-07	7.15611e-07
22.438	1.81109e-06	-2.05414e-07	1.60568e-06	6.25629e-07	-1.05305e-07	5.20324e-07	6.22469e-07	-1.31485e-07	4.90984e-07	5.77171e-07	-6.98751e-08	5.07296e-07	1.04246e-06	-9.62974e-08	9.46164e-07	-4.25324e-07	1.44087e-07	-2.81237e-07	1.49848e-08	-4.76388e-09	1.02210e-08	9.09485e-07	-1.94722e-07	7.14763e-07
22.462	1.80787e-06	-2.05048e-07	1.60282e-06	6.24487e-07	-1.05112e-07	5.19374e-07	6.21373e-07	-1.31253e-07	4.90119e-07	5.75413e-07	-6.96623e-08	5.05751e-07	1.04103e-06	-9.61648e-08	9.44862e-07	-4.25417e-07	1.44118e-07	-2.81299e-07	1.45481e-08	-4.62502e-09	9.92304e-09	9.08406e-07	-1.94491e-07	7.13915e-07
22.487	1.80465e-06	-2.04684e-07	1.59997e-06	6.23348e-07	-1.04921e-07	5.18427e-07	6.20282e-07	-1.31023e-07	4.89259e-07	5.73670e-07	-6.94512e-08	5.04218e-07	1.03959e-06	-9.60326e-08	9.43562e-07	-4.25505e-07	1.44148e-07	-2.81357e-07	1.41146e-08	-4.48723e-09	9.62741e-09	9.07327e-07	-1.94260e-07	7.13067e-07
22.512	1.80145e-06	-2.04321e-07	1.59713e-06	6.22211e-07	-1.04729e-07	5.17482e-07	6.19196e-07	-1.30793e-07	4.88403e-07	5.71940e-07	-6.92417e-08	5.02698e-07	1.03817e-06	-9.59006e-08	9.42265e-07	-4.25588e-07	1.44176e-07	-2.81412e-07	1.36846e-08	-4.35052e-09	9.33410e-09	9.06249e-07	-1.94029e-07	7.12219e-07
22.536	1.79826e-06	-2.03959e-07	1.59430e-06	6.21077e-07	-1.04539e-07	5.16539e-07	6.18116e-07	-1.30565e-07	4.87551e-07	5.70224e-07	-6.90340e-08	5.01190e-07	1.03674e-06	-9.57689e-08	9.40971e-07	-4.25666e-07	1.44203e-07	-2.81463e-07	1.32580e-08	-4.21489e-09	9.04311e-09	9.05170e-07	-1.93798e-07	7.11372e-07
22.561	1.79508e-06	-2.03598e-07	1.59148e-06	6.19946e-07	-1.04348e-07	5.15598e-07	6.17041e-07	-1.30338e-07	4.86703e-07	5.68521e-07	-6.88279e-08	4.99694e-07	1.03532e-06	-9.56375e-08	9.39680e-07	-4.25739e-07	1.44227e-07	-2.81512e-07	1.28348e-08	-4.08035e-09	8.75445e-09	9.04092e-07	-1.93567e-07	7.10524e-07
22.585	1.79191e-06	-2.03239e-07	1.58867e-06	6.18818e-07	-1.04158e-07	5.14660e-07	6.15972e-07	-1.30112e-07	4.85860e-07	5.66833e-07	-6.86235e-08	4.98210e-07	1.03390e-06	-9.55065e-08	9.38393e-07	-4.25808e-07	1.44251e-07	-2.81557e-07	1.24150e-08	-3.94691e-09	8.46814e-09	9.03014e-07	-1.93337e-07	7.09677e-07
22.610	1.78876e-06	-2.02881e-07	1.58588e-06	6.17693e-07	-1.03969e-07	5.13724e-07	6.14909e-07	-1.29888e-07	4.85021e-07	5.65159e-07	-6.84209e-08	4.96739e-07	1.03248e-06	-9.53757e-08	9.37108e-07	-4.25872e-07	1.44272e-07	-2.81599e-07	1.19987e-08	-3.81456e-09	8.18418e-09	9.01936e-07	-1.93106e-07	7.08830e-07
22.634	1.78561e-06	-2.02525e-07	1.58309e-06	6.16570e-07	-1.03780e-07	5.12791e-07	6.13851e-07	-1.29664e-07	4.84187e-07	5.63500e-07	-6.82199e-08	4.95280e-07	1.03107e-06	-9.52453e-08	9.35827e-07	-4.25931e-07	1.44292e-07	-2.81639e-07	1.15859e-08	-3.68331e-09	7.90259e-09	9.00859e-07	-1.92875e-07	7.07983e-07
22.659	1.78248e-06	-2.02169e-07	1.58031e-06	6.15451e-07	-1.03591e-07	5.11859e-07	6.12799e-07	-1.29442e-07	4.83357e-07	5.61854e-07	-6.80207e-08	4.93833e-07	1.02966e-06	-9.51152e-08	9.34548e-07	-4.25985e-07	1.44311e-07	-2.81675e-07	1.11765e-08	-3.55317e-09	7.62337e-09	8.99781e-07	-1.92645e-07	7.07137e-07
22.684	1.77936e-06	-2.01816e-07	1.57755e-06	6.14334e-07	-1.03404e-07	5.10931e-07	6.11753e-07	-1.29221e-07	4.82532e-07	5.60222e-07	-6.78232e-08	4.92399e-07	1.02826e-06	-9.49854e-08	9.33273e-07	-4.26035e-07	1.44328e-07	-2.81707e-07	1.07707e-08	-3.42414e-09	7.34653e-09	8.98705e-07	-1.92414e-07	7.06291e-07
22.708	1.77626e-06	-2.01463e-07	1.57479e-06	6.13221e-07	-1.03216e-07	5.10005e-07	6.10712e-07	-1.29001e-07	4.81711e-07	5.58605e-07	-6.76274e-08	4.90978e-07	1.02686e-06	-9.48560e-08	9.32001e-07	-4.26080e-07	1.44343e-07	-2.81737e-07	1.03683e-08	-3.29622e-09	7.07208e-09	8.97628e-07	-1.92184e-07	7.05445e-07
22.733	1.77316e-06	-2.01112e-07	1.57205e-06	6.12110e-07	-1.03029e-07	5.09081e-07	6.09677e-07	-1.28783e-07	4.80894e-07	5.57002e-07	-6.74333e-08	4.89569e-07	1.02546e-06	-9.47268e-08	9.30733e-07	-4.26120e-07	1.44356e-07	-2.81763e-07	9.96946e-09	-3.16942e-09	6.80003e-09	8.96552e-07	-1.91953e-07	7.04599e-07
22.757	1.77008e-06	-2.00763e-07	1.56932e-06	6.11003e-07	-1.02843e-07	5.08160e-07	6.08648e-07	-1.28565e-07	4.80083e-07	5.55413e-07	-6.72410e-08	4.88173e-07	1.02407e-06	-9.45981e-08	9.29467e-07	-4.26155e-07	1.44368e-07	-2.81787e-07	9.57415e-09	-3.04375e-09	6.53040e-09	8.95477e-07	-1.91723e-07	7.03754e-07
22.782	1.76701e-06	-2.00415e-07	1.56660e-06	6.09899e-07	-1.02657e-07	5.07242e-07	6.07625e-07	-1.28349e-07	4.79275e-07	5.53839e-07	-6.70504e-08	4.86789e-07	1.02267e-06	-9.44696e-08	9.28205e-07	-4.26186e-07	1.44379e-07	-2.81807e-07	9.18238e-09	-2.91920e-09	6.26318e-09	8.94402e-07	-1.91493e-07	7.02909e-07
22.807	1.76396e-06	-2.00068e-07	1.56389e-06	6.08797e-07	-1.02472e-07	5.06326e-07	6.06607e-07	-1.28134e-07	4.78473e-07	5.52279e-07	-6.68615e-08	4.85418e-07	1.02129e-06	-9.43415e-08	9.26946e-07	-4.26212e-07	1.44387e-07	-2.81824e-07	8.79418e-09	-2.79579e-09	5.99839e-09	8.93328e-07	-1.91263e-07	7.02065e-07
22.831	1.76091e-06	-1.99723e-07	1.56119e-06	6.07699e-07	-1.02287e-07	5.05413e-07	6.05595e-07	-1.27921e-07	4.77675e-07	5.50734e-07	-6.66744e-08	4.84059e-07	1.01990e-06	-9.42137e-08	9.25690e-07	-4.26233e-07	1.44395e-07	-2.81838e-07	8.40955e-09	-2.67351e-09	5.73604e-09	8.92254e-07	-1.91033e-07	7.01221e-07
22.856	1.75788e-06	-1.99379e-07	1.55850e-06	6.06604e-07	-1.02102e-07	5.04502e-07	6.04589e-07	-1.27708e-07	4.76881e-07	5.49203e-07	-6.64891e-08	4.82714e-07	1.01852e-06	-9.40862e-08	9.24438e-07	-4.26249e-07	1.44400e-07	-2.81849e-07	8.02851e-09	-2.55237e-09	5.47614e-09	8.91181e-07	-1.90803e-07	7.00378e-07
22.880	1.75486e-06	-1.99037e-07	1.55583e-06	6.05513e-07	-1.01919e-07	5.03594e-07	6.03589e-07	-1.27497e-07	4.76093e-07	5.47686e-07	-6.63055e-08	4.81381e-07	1.01715e-06	-9.39591e-08	9.23189e-07	-4.26261e-07	1.44404e-07	-2.81856e-07	7.65106e-09	-2.43237e-09	5.21869e-09	8.90108e-07	-1.90574e-07	6.99535e-07
22.905	1.75186e-06	-1.98696e-07	1.55316e-06	6.04424e-07	-1.01736e-07	5.02689e-07	6.02595e-07	-1.27287e-07	4.75308e-07	5.46184e-07	-6.61236e-08	4.80060e-07	1.01578e-06	-9.38323e-08	9.21943e-07	-4.26267e-07	1.44406e-07	-2.81861e-07	7.27722e-09	-2.31353e-09	4.96370e-09	8.89037e-07	-1.90344e-07	6.98692e-07
22.929	1.74887e-06	-1.98356e-07	1.55051e-06	6.03339e-07	-1.01553e-07	5.01787e-07	6.01607e-07	-1.27078e-07	4.74529e-07	5.44697e-07	-6.59435e-08	4.78753e-07	1.01441e-06	-9.37059e-08	9.20701e-07	-4.26269e-07	1.44407e-07	-2.81862e-07	6.90701e-09	-2.19583e-09	4.71118e-09	8.87965e-07	-1.90115e-07	6.97851e-07
22.954	1.74589e-06	-1.98019e-07	1.54787e-06	6.02258e-07	-1.01371e-07	5.00887e-07	6.00625e-07	-1.26871e-07	4.73754e-07	5.43224e-07	-6.57652e-08	4.77458e-07	1.01304e-06	-9.35798e-08	9.19462e-07	-4.26267e-07	1.44406e-07	-2.81861e-07	6.54043e-09	-2.07929e-09	4.46114e-09	8.86895e-07	-1.89886e-07	6.97010e-07
22.979	1.74292e-06	-1.97682e-07	1.54524e-06	6.01179e-07	-1.01189e-07	4.99990e-07	5.99649e-07	-1.26664e-07	4.72984e-07	5.41765e-07	-6.55887e-08	4.76177e-07	1.01168e-06	-9.34541e-08	9.18227e-07	-4.26259e-07	1.44404e-07	-2.81856e-07	6.17750e-09	-1.96391e-09	4.21359e-09	8.85826e-07	-1.89657e-07	6.96169e-07
23.003	1.73997e-06	-1.97347e-07	1.54262e-06	6.00104e-07	-1.01008e-07	4.99096e-07	5.98678e-07	-1.26459e-07	4.72219e-07	5.40322e-07	-6.54139e-08	4.74908e-07	1.01032e-06	-9.33287e-08	9.16995e-07	-4.26247e-07	1.44400e-07	-2.81848e-07	5.81822e-09	-1.84969e-09	3.96853e-09	8.84757e-07	-1.89428e-07	6.95329e-07
23.028	1.73703e-06	-1.97014e-07	1.54002e-06	5.99033e-07	-1.00828e-07	4.98205e-07	5.97714e-07	-1.26256e-07	4.71459e-07	5.38893e-07	-6.52409e-08	4.73652e-07	1.00897e-06	-9.32036e-08	9.15766e-07	-4.26230e-07	1.44394e-07	-2.81836e-07	5.46262e-09	-1.73664e-09	3.72598e-09	8.83689e-07	-1.89199e-07	6.94490e-07
23.052	1.73411e-06	-1.96682e-07	1.53742e-06	5.97965e-07	-1.00648e-07	4.97317e-07	5.96756e-07	-1.26053e-07	4.70703e-07	5.37479e-07	-6.50697e-08	4.72409e-07	1.00762e-06	-9.30789e-08	9.14541e-07	-4.26209e-07	1.44386e-07	-2.81822e-07	5.11069e-09	-1.62476e-09	3.48593e-09	8.82622e-07	-1.88971e-07	6.93652e-07
23.077	1.73119e-06	-1.96352e-07	1.53484e-06	5.96900e-07	-1.00469e-07	4.96431e-07	5.95804e-07	-1.25852e-07	4.69952e-07	5.36079e-07	-6.49003e-08	4.71179e-07	1.00627e-06	-9.29546e-08	9.13320e-07	-4.26182e-07	1.44378e-07	-2.81805e-07	4.76246e-09	-1.51405e-09	3.24841e-09	8.81556e-07	-1.88743e-07	6.92814e-07
23.101	1.72830e-06	-1.96024e-07	1.53227e-06	5.95839e-07	-1.00291e-07	4.95549e-07	5.94858e-07	-1.25653e-07	4.69206e-07	5.34694e-07	-6.47326e-08	4.69962e-07	1.00493e-06	-9.28307e-08	9.12102e-07	-4.26151e-07	1.44367e-07	-2.81784e-07	4.41793e-09	-1.40452e-09	3.01341e-09	8.80491e-07	-1.88515e-07	6.91977e-07
23.126	1.72541e-06	-1.95696e-07	1.52972e-06	5.94782e-07	-1.00113e-07	4.94669e-07	5.93918e-07	-1.25454e-07	4.68464e-07	5.33324e-07	-6.45668e-08	4.68758e-07	1.00359e-06	-9.27070e-08	9.10887e-07	-4.26115e-07	1.44355e-07	-2.81761e-07	4.07711e-09	-1.29617e-09	2.78094e-09	8.79428e-07	-1.88287e-07	6.91141e-07
23.151	1.72254e-06	-1.95371e-07	1.52717e-06	5.93728e-07	-9.99351e-08	4.93793e-07	5.92985e-07	-1.25257e-07	4.67728e-07	5.31969e-07	-6.44027e-08	4.67567e-07	1.00226e-06	-9.25838e-08	9.09676e-07	-4.26075e-07	1.44341e-07	-2.81734e-07	3.74001e-09	-1.18900e-09	2.55101e-09	8.78365e-07	-1.88059e-07	6.90305e-07
23.175	1.71969e-06	-1.95047e-07	1.52464e-06	5.92678e-07	-9.97584e-08	4.92920e-07	5.92057e-07	-1.25061e-07	4.66996e-07	5.30629e-07	-6.42405e-08	4.66389e-07	1.00093e-06	-9.24609e-08	9.08469e-07	-4.26030e-07	1.44326e-07	-2.81704e-07	3.40665e-09	-1.08302e-09	2.32363e-09	8.77303e-07	-1.87832e-07	6.89471e-07
23.200	1.71685e-06	-1.94725e-07	1.52212e-06	5.91631e-07	-9.95822e-08	4.92049e-07	5.91136e-07	-1.24866e-07	4.66270e-07	5.29304e-07	-6.40800e-08	4.65224e-07	9.99603e-07	-9.23384e-08	9.07265e-07	-4.25980e-07	1.44309e-07	-2.81671e-07	3.07704e-09	-9.78231e-10	2.09881e-09	8.76242e-07	-1.87605e-07	6.88637e-07
23.224	1.71402e-06	-1.94404e-07	1.51961e-06	5.90589e-07	-9.94067e-08	4.91182e-07	5.90221e-07	-1.24673e-07	4.65548e-07	5.27993e-07	-6.39214e-08	4.64072e-07	9.98281e-07	-9.22163e-08	9.06065e-07	-4.25925e-07	1.44290e-07	-2.81635e-07	2.75118e-09	-8.74635e-10	1.87654e-09	8.75182e-07	-1.87378e-07	6.87805e-07
23.249	1.71120e-06	-1.94085e-07	1.51712e-06	5.89549e-07	-9.92318e-08	4.90318e-07	5.89312e-07	-1.24481e-07	4.64831e-07	5.26698e-07	-6.37645e-08	4.62933e-07	9.96963e-07	-9.20945e-08	9.04868e-07	-4.25866e-07	1.44270e-07	-2.81595e-07	2.42908e-09	-7.72237e-10	1.65684e-09	8.74124e-07	-1.87151e-07	6.86973e-07
23.273	1.70841e-06	-1.93767e-07	1.51464e-06	5.88514e-07	-9.90575e-08	4.89457e-07	5.88409e-07	-1.24290e-07	4.64119e-07	5.25417e-07	-6.36095e-08	4.61807e-07	9.95649e-07	-9.19731e-08	9.03676e-07	-4.25802e-07	1.44249e-07	-2.81553e-07	2.11076e-09	-6.71038e-10	1.43972e-09	8.73067e-07	-1.86925e-07	6.86142e-07
23.298	1.70562e-06	-1.93452e-07	1.51217e-06	5.87482e-07	-9.88839e-08	4.88599e-07	5.87513e-07	-1.24101e-07	4.63412e-07	5.24151e-07	-6.34562e-08	4.60695e-07	9.94338e-07	-9.18521e-08	9.02486e-07	-4.25733e-07	1.44225e-07	-2.81508e-07	1.79622e-09	-5.71042e-10	1.22518e-09	8.72011e-07	-1.86699e-07	6.85312e-07
23.323	1.70285e-06	-1.93137e-07	1.50971e-06	5.86455e-07	-9.87109e-08	4.87744e-07	5.86623e-07	-1.23913e-07	4.62710e-07	5.22901e-07	-6.33048e-08	4.59596e-07	9.93032e-07	-9.17314e-08	9.01301e-07	-4.25660e-07	1.44201e-07	-2.81459e-07	1.48547e-09	-4.72251e-10	1.01322e-09	8.70956e-07	-1.86473e-07	6.84483e-07
23.347	1.70010e-06	-1.92825e-07	1.50727e-06	5.85431e-07	-9.85385e-08	4.86892e-07	5.85739e-07	-1.23726e-07	4.62012e-07	5.21665e-07	-6.31552e-08	4.58510e-07	9.91730e-07	-9.16111e-08	9.00119e-07	-4.25582e-07	1.44174e-07	-2.81408e-07	1.17853e-09	-3.74670e-10	8.03858e-10	8.69903e-07	-1.86248e-07	6.83655e-07
23.372	1.69735e-06	-1.92514e-07	1.50484e-06	5.84411e-07	-9.83668e-08	4.86044e-07	5.84861e-07	-1.23541e-07	4.61320e-07	5.20444e-07	-6.30074e-08	4.57437e-07	9.90432e-07	-9.14912e-08	8.98941e-07	-4.25499e-07	1.44146e-07	-2.81353e-07	8.75394e-10	-2.78299e-10	5.97095e-10	8.68851e-07	-1.86022e-07	6.82829e-07
23.396	1.69463e-06	-1.92205e-07	1.50242e-06	5.83395e-07	-9.81958e-08	4.85199e-07	5.83990e-07	-1.23357e-07	4.60633e-07	5.19238e-07	-6.28615e-08	4.56377e-07	9.89139e-07	-9.13717e-08	8.97767e-07	-4.25412e-07	1.44116e-07	-2.81295e-07	5.76080e-10	-1.83144e-10	3.92937e-10	8.67800e-07	-1.85797e-07	6.82003e-07
23.421	1.69192e-06	-1.91897e-07	1.50002e-06	5.82382e-07	-9.80254e-08	4.84357e-07	5.83125e-07	-1.23174e-07	4.59951e-07	5.18048e-07	-6.27173e-08	4.55331e-07	9.87849e-07	-9.12526e-08	8.96596e-07	-4.25319e-07	1.44085e-07	-2.81234e-07	2.80595e-10	-8.92047e-11	1.91390e-10	8.66751e-07	-1.85573e-07	6.81179e-07
23.446	1.68922e-06	-1.91592e-07	1.49763e-06	5.81374e-07	-9.78557e-08	4.83518e-07	5.82267e-07	-1.22993e-07	4.59274e-07	5.16872e-07	-6.25750e-08	4.54297e-07	9.86563e-07	-9.11338e-08	8.95430e-07	-4.25223e-07	1.44052e-07	-2.81170e-07	-1.10546e-11	3.51439e-12	-7.54018e-12	8.65704e-07	-1.85348e-07	6.80355e-07
23.470	1.68654e-06	-1.91287e-07	1.49525e-06	5.80370e-07	-9.76867e-08	4.82683e-07	5.81415e-07	-1.22813e-07	4.58602e-07	5.15712e-07	-6.24345e-08	4.53277e-07	9.85282e-07	-9.10155e-08	8.94267e-07	-4.25121e-07	1.44018e-07	-2.81103e-07	-2.98859e-10	9.50112e-11	-2.03848e-10	8.64657e-07	-1.85124e-07	6.79533e-07
23.495	1.68387e-06	-1.90985e-07	1.49289e-06	5.79370e-07	-9.75183e-08	4.81851e-07	5.80569e-07	-1.22634e-07	4.57935e-07	5.14567e-07	-6.22959e-08	4.52271e-07	9.84005e-07	-9.08975e-08	8.93108e-07	-4.25015e-07	1.43982e-07	-2.81033e-07	-5.82810e-10	1.85283e-10	-3.97527e-10	8.63613e-07	-1.84901e-07	6.78712e-07
23.519	1.68122e-06	-1.90684e-07	1.49054e-06	5.78373e-07	-9.73506e-08	4.81023e-07	5.79730e-07	-1.22457e-07	4.57273e-07	5.13436e-07	-6.21590e-08	4.51277e-07	9.82732e-07	-9.07799e-08	8.91952e-07	-4.24905e-07	1.43945e-07	-2.80960e-07	-8.62901e-10	2.74328e-10	-5.88573e-10	8.62569e-07	-1.84677e-07	6.77892e-07
23.544	1.67859e-06	-1.90385e-07	1.48820e-06	5.77381e-07	-9.71837e-08	4.80198e-07	5.78897e-07	-1.22281e-07	4.56616e-07	5.12321e-07	-6.20240e-08	4.50297e-07	9.81464e-07	-9.06628e-08	8.90801e-07	-4.24789e-07	1.43906e-07	-2.80884e-07	-1.13912e-09	3.62142e-10	-7.76981e-10	8.61528e-07	-1.84454e-07	6.77073e-07
23.568	1.67597e-06	-1.90088e-07	1.48588e-06	5.76393e-07	-9.70174e-08	4.79376e-07	5.78071e-07	-1.22107e-07	4.55964e-07	5.11221e-07	-6.18909e-08	4.49331e-07	9.80200e-07	-9.05460e-08	8.89654e-07	-4.24670e-07	1.43865e-07	-2.80804e-07	-1.41147e-09	4.48725e-10	-9.62745e-10	8.60488e-07	-1.84232e-07	6.76256e-07
23.593	1.67336e-06	-1.89793e-07	1.48357e-06	5.75409e-07	-9.68518e-08	4.78558e-07	5.77251e-07	-1.21933e-07	4.55318e-07	5.10137e-07	-6.17596e-08	4.48377e-07	9.78940e-07	-9.04296e-08	8.88510e-07	-4.24545e-07	1.43823e-07	-2.80722e-07	-1.67993e-09	5.34073e-10	-1.14586e-09	8.59450e-07	-1.84009e-07	6.75440e-07
23.618	1.67077e-06	-1.89499e-07	1.48127e-06	5.74430e-07	-9.66869e-08	4.77743e-07	5.76438e-07	-1.21762e-07	4.54676e-07	5.09067e-07	-6.16301e-08	4.47437e-07	9.77684e-07	-9.03136e-08	8.87370e-07	-4.24416e-07	1.43779e-07	-2.80637e-07	-1.94450e-09	6.18184e-10	-1.32632e-09	8.58413e-07	-1.83788e-07	6.74625e-07
23.642	1.66820e-06	-1.89207e-07	1.47899e-06	5.73454e-07	-9.65227e-08	4.76932e-07	5.75631e-07	-1.21591e-07	4.54040e-07	5.08013e-07	-6.15024e-08	4.46510e-07	9.76433e-07	-9.01980e-08	8.86235e-07	-4.24282e-07	1.43734e-07	-2.80548e-07	-2.20518e-09	7.01056e-10	-1.50412e-09	8.57378e-07	-1.83566e-07	6.73812e-07
23.667	1.66564e-06	-1.88917e-07	1.47672e-06	5.72483e-07	-9.63592e-08	4.76124e-07	5.74831e-07	-1.21422e-07	4.53409e-07	5.06973e-07	-6.13766e-08	4.45597e-07	9.75186e-07	-9.00828e-08	8.85103e-07	-4.24144e-07	1.43687e-07	-2.80457e-07	-2.46195e-09	7.82686e-10	-1.67926e-09	8.56345e-07	-1.83345e-07	6.73000e-07
23.691	1.66310e-06	-1.88628e-07	1.47447e-06	5.71516e-07	-9.61964e-08	4.75319e-07	5.74037e-07	-1.21254e-07	4.52783e-07	5.05949e-07	-6.12526e-08	4.44697e-07	9.73943e-07	-8.99680e-08	8.83975e-07	-4.24001e-07	1.43639e-07	-2.80362e-07	-2.71481e-09	8.63074e-10	-1.85174e-09	8.55314e-07	-1.83124e-07	6.72190e-07
23.716	1.66057e-06	-1.88342e-07	1.47223e-06	5.70553e-07	-9.60344e-08	4.74519e-07	5.73250e-07	-1.21088e-07	4.52162e-07	5.04941e-07	-6.11305e-08	4.43810e-07	9.72705e-07	-8.98536e-08	8.82851e-07	-4.23854e-07	1.43589e-07	-2.80265e-07	-2.96375e-09	9.42216e-10	-2.02154e-09	8.54284e-07	-1.82903e-07	6.71380e-07
23.740	1.65806e-06	-1.88057e-07	1.47000e-06	5.69595e-07	-9.58730e-08	4.73722e-07	5.72469e-07	-1.20923e-07	4.51546e-07	5.03947e-07	-6.10102e-08	4.42937e-07	9.71471e-07	-8.97397e-08	8.81731e-07	-4.23702e-07	1.43537e-07	-2.80164e-07	-3.20877e-09	1.02011e-09	-2.18866e-09	8.53256e-07	-1.82683e-07	6.70573e-07
23.765	1.65556e-06	-1.87774e-07	1.46779e-06	5.68641e-07	-9.57125e-08	4.72928e-07	5.71695e-07	-1.20760e-07	4.50936e-07	5.02969e-07	-6.08918e-08	4.42077e-07	9.70242e-07	-8.96261e-08	8.80616e-07	-4.23545e-07	1.43484e-07	-2.80061e-07	-3.44986e-09	1.09676e-09	-2.35310e-09	8.52230e-07	-1.82464e-07	6.69767e-07
23.790	1.65308e-06	-1.87493e-07	1.46559e-06	5.67691e-07	-9.55526e-08	4.72138e-07	5.70928e-07	-1.20598e-07	4.50330e-07	5.02006e-07	-6.07752e-08	4.41230e-07	9.69017e-07	-8.95130e-08	8.79504e-07	-4.23384e-07	1.43429e-07	-2.79954e-07	-3.68701e-09	1.17215e-09	-2.51486e-09	8.51206e-07	-1.82245e-07	6.68962e-07
23.814	1.65062e-06	-1.87213e-07	1.46341e-06	5.66746e-07	-9.53935e-08	4.71352e-07	5.70167e-07	-1.20437e-07	4.49730e-07	5.01058e-07	-6.06604e-08	4.40397e-07	9.67796e-07	-8.94002e-08	8.78396e-07	-4.23218e-07	1.43373e-07	-2.79845e-07	-3.92023e-09	1.24629e-09	-2.67394e-09	8.50184e-07	-1.82026e-07	6.68159e-07
23.839	1.64817e-06	-1.86936e-07	1.46124e-06	5.65805e-07	-9.52351e-08	4.70570e-07	5.69413e-07	-1.20278e-07	4.49135e-07	5.00125e-07	-6.05475e-08	4.39578e-07	9.66581e-07	-8.92879e-08	8.77293e-07	-4.23048e-07	1.43316e-07	-2.79732e-07	-4.14949e-09	1.31918e-09	-2.83031e-09	8.49164e-07	-1.81807e-07	6.67357e-07
23.863	1.64574e-06	-1.86660e-07	1.45908e-06	5.64868e-07	-9.50775e-08	4.69791e-07	5.68666e-07	-1.20120e-07	4.48546e-07	4.99208e-07	-6.04364e-08	4.38771e-07	9.65369e-07	-8.91760e-08	8.76193e-07	-4.22873e-07	1.43256e-07	-2.79617e-07	-4.37481e-09	1.39081e-09	-2.98400e-09	8.48146e-07	-1.81589e-07	6.66557e-07
23.888	1.64333e-06	-1.86386e-07	1.45694e-06	5.63936e-07	-9.49206e-08	4.69015e-07	5.67925e-07	-1.19963e-07	4.47961e-07	4.98306e-07	-6.03272e-08	4.37978e-07	9.64162e-07	-8.90645e-08	8.75098e-07	-4.22694e-07	1.43196e-07	-2.79498e-07	-4.59616e-09	1.46118e-09	-3.13498e-09	8.47130e-07	-1.81372e-07	6.65759e-07
23.912	1.64093e-06	-1.86114e-07	1.45481e-06	5.63009e-07	-9.47645e-08	4.68244e-07	5.67191e-07	-1.19808e-07	4.47382e-07	4.97419e-07	-6.02199e-08	4.37199e-07	9.62960e-07	-8.89535e-08	8.74007e-07	-4.22510e-07	1.43133e-07	-2.79376e-07	-4.81356e-09	1.53029e-09	-3.28326e-09	8.46117e-07	-1.81155e-07	6.64962e-07
23.937	1.63855e-06	-1.85844e-07	1.45270e-06	5.62086e-07	-9.46091e-08	4.67476e-07	5.66463e-07	-1.19655e-07	4.46809e-07	4.96547e-07	-6.01143e-08	4.36433e-07	9.61762e-07	-8.88428e-08	8.72920e-07	-4.22322e-07	1.43070e-07	-2.79252e-07	-5.02699e-09	1.59814e-09	-3.42884e-09	8.45105e-07	-1.80938e-07	6.64167e-07
23.962	1.63618e-06	-1.85576e-07	1.45060e-06	5.61167e-07	-9.44545e-08	4.66713e-07	5.65742e-07	-1.19502e-07	4.46240e-07	4.95691e-07	-6.00107e-08	4.35680e-07	9.60569e-07	-8.87326e-08	8.71837e-07	-4.22129e-07	1.43004e-07	-2.79124e-07	-5.23644e-09	1.66473e-09	-3.57171e-09	8.44095e-07	-1.80722e-07	6.63373e-07
23.986	1.63383e-06	-1.85309e-07	1.44852e-06	5.60253e-07	-9.43007e-08	4.65953e-07	5.65028e-07	-1.19352e-07	4.45677e-07	4.94850e-07	-5.99088e-08	4.34941e-07	9.59381e-07	-8.86228e-08	8.70758e-07	-4.21932e-07	1.42938e-07	-2.78994e-07	-5.44192e-09	1.73006e-09	-3.71186e-09	8.43088e-07	-1.80506e-07	6.62581e-07
24.011	1.63150e-06	-1.85045e-07	1.44645e-06	5.59344e-07	-9.41477e-08	4.65196e-07	5.64321e-07	-1.19202e-07	4.45119e-07	4.94024e-07	-5.98089e-08	4.34215e-07	9.58197e-07	-8.85135e-08	8.69684e-07	-4.21730e-07	1.42869e-07	-2.78861e-07	-5.64342e-09	1.79412e-09	-3.84930e-09	8.42082e-07	-1.80291e-07	6.61791e-07
24.035	1.62918e-06	-1.84782e-07	1.44440e-06	5.58439e-07	-9.39954e-08	4.64444e-07	5.63620e-07	-1.19054e-07	4.44566e-07	4.93213e-07	-5.97107e-08	4.33503e-07	9.57018e-07	-8.84046e-08	8.68613e-07	-4.21524e-07	1.42799e-07	-2.78724e-07	-5.84093e-09	1.85691e-09	-3.98402e-09	8.41079e-07	-1.80076e-07	6.61003e-07
24.060	1.62688e-06	-1.84521e-07	1.44236e-06	5.57539e-07	-9.38439e-08	4.63695e-07	5.62927e-07	-1.18908e-07	4.44019e-07	4.92418e-07	-5.96145e-08	4.32804e-07	9.55844e-07	-8.82961e-08	8.67547e-07	-4.21313e-07	1.42728e-07	-2.78585e-07	-6.03446e-09	1.91843e-09	-4.11603e-09	8.40078e-07	-1.79862e-07	6.60216e-07
24.084	1.62460e-06	-1.84262e-07	1.44034e-06	5.56644e-07	-9.36932e-08	4.62951e-07	5.62240e-07	-1.18762e-07	4.43477e-07	4.91638e-07	-5.95200e-08	4.32118e-07	9.54674e-07	-8.81880e-08	8.66486e-07	-4.21098e-07	1.42655e-07	-2.78443e-07	-6.22400e-09	1.97869e-09	-4.24531e-09	8.39080e-07	-1.79648e-07	6.59432e-07
24.109	1.62234e-06	-1.84005e-07	1.43833e-06	5.55753e-07	-9.35433e-08	4.62210e-07	5.61559e-07	-1.18619e-07	4.42940e-07	4.90873e-07	-5.94274e-08	4.31446e-07	9.53509e-07	-8.80804e-08	8.65428e-07	-4.20878e-07	1.42581e-07	-2.78298e-07	-6.40953e-09	2.03768e-09	-4.37186e-09	8.38084e-07	-1.79435e-07	6.58649e-07
24.134	1.62009e-06	-1.83750e-07	1.43634e-06	5.54867e-07	-9.33942e-08	4.61473e-07	5.60886e-07	-1.18476e-07	4.42409e-07	4.90124e-07	-5.93367e-08	4.30787e-07	9.52348e-07	-8.79732e-08	8.64375e-07	-4.20654e-07	1.42505e-07	-2.78149e-07	-6.59107e-09	2.09539e-09	-4.49569e-09	8.37090e-07	-1.79222e-07	6.57868e-07
24.158	1.61786e-06	-1.83497e-07	1.43436e-06	5.53986e-07	-9.32458e-08	4.60740e-07	5.60219e-07	-1.18336e-07	4.41883e-07	4.89389e-07	-5.92478e-08	4.30142e-07	9.51193e-07	-8.78665e-08	8.63326e-07	-4.20426e-07	1.42427e-07	-2.77998e-07	-6.76861e-09	2.15183e-09	-4.61678e-09	8.36098e-07	-1.79010e-07	6.57088e-07
24.183	1.61564e-06	-1.83246e-07	1.43239e-06	5.53110e-07	-9.30983e-08	4.60011e-07	5.59559e-07	-1.18196e-07	4.41363e-07	4.88670e-07	-5.91607e-08	4.29510e-07	9.50042e-07	-8.77602e-08	8.62282e-07	-4.20193e-07	1.42349e-07	-2.77845e-07	-6.94215e-09	2.20700e-09	-4.73515e-09	8.35109e-07	-1.78798e-07	6.56311e-07
24.207	1.61344e-06	-1.82997e-07	1.43045e-06	5.52238e-07	-9.29516e-08	4.59287e-07	5.58906e-07	-1.18058e-07	4.40848e-07	4.87967e-07	-5.90755e-08	4.28891e-07	9.48896e-07	-8.76543e-08	8.61242e-07	-4.19956e-07	1.42268e-07	-2.77688e-07	-7.11167e-09	2.26089e-09	-4.85078e-09	8.34123e-07	-1.78587e-07	6.55536e-07
24.232	1.61126e-06	-1.82750e-07	1.42851e-06	5.51371e-07	-9.28057e-08	4.58566e-07	5.58260e-07	-1.17922e-07	4.40338e-07	4.87278e-07	-5.89922e-08	4.28286e-07	9.47755e-07	-8.75489e-08	8.60206e-07	-4.19714e-07	1.42186e-07	-2.77528e-07	-7.27719e-09	2.31351e-09	-4.96367e-09	8.33139e-07	-1.78376e-07	6.54762e-07
24.257	1.60910e-06	-1.82504e-07	1.42660e-06	5.50509e-07	-9.26607e-08	4.57849e-07	5.57620e-07	-1.17787e-07	4.39833e-07	4.86605e-07	-5.89107e-08	4.27694e-07	9.46619e-07	-8.74440e-08	8.59175e-07	-4.19469e-07	1.42103e-07	-2.77365e-07	-7.43869e-09	2.36486e-09	-5.07383e-09	8.32157e-07	-1.78166e-07	6.53991e-07
24.281	1.60695e-06	-1.82261e-07	1.42469e-06	5.49652e-07	-9.25164e-08	4.57136e-07	5.56987e-07	-1.17653e-07	4.39334e-07	4.85947e-07	-5.88310e-08	4.27116e-07	9.45488e-07	-8.73394e-08	8.58148e-07	-4.19218e-07	1.42018e-07	-2.77200e-07	-7.59617e-09	2.41492e-09	-5.18125e-09	8.31178e-07	-1.77956e-07	6.53221e-07
24.306	1.60483e-06	-1.82019e-07	1.42281e-06	5.48800e-07	-9.23730e-08	4.56427e-07	5.56362e-07	-1.17521e-07	4.38841e-07	4.85304e-07	-5.87532e-08	4.26551e-07	9.44361e-07	-8.72354e-08	8.57126e-07	-4.18964e-07	1.41932e-07	-2.77032e-07	-7.74964e-09	2.46371e-09	-5.28593e-09	8.30201e-07	-1.77747e-07	6.52454e-07
24.330	1.60272e-06	-1.81780e-07	1.42093e-06	5.47953e-07	-9.22303e-08	4.55723e-07	5.55743e-07	-1.17390e-07	4.38353e-07	4.84676e-07	-5.86772e-08	4.25999e-07	9.43239e-07	-8.71318e-08	8.56108e-07	-4.18705e-07	1.41844e-07	-2.76860e-07	-7.89909e-09	2.51123e-09	-5.38787e-09	8.29227e-07	-1.77539e-07	6.51689e-07
24.355	1.60062e-06	-1.81543e-07	1.41908e-06	5.47111e-07	-9.20886e-08	4.55022e-07	5.55131e-07	-1.17261e-07	4.37870e-07	4.84064e-07	-5.86030e-08	4.25461e-07	9.42123e-07	-8.70286e-08	8.55094e-07	-4.18441e-07	1.41755e-07	-2.76686e-07	-8.04452e-09	2.55746e-09	-5.48706e-09	8.28256e-07	-1.77331e-07	6.50925e-07
24.379	1.59855e-06	-1.81307e-07	1.41724e-06	5.46273e-07	-9.19476e-08	4.54326e-07	5.54526e-07	-1.17133e-07	4.37393e-07	4.83466e-07	-5.85307e-08	4.24936e-07	9.41011e-07	-8.69259e-08	8.54085e-07	-4.18174e-07	1.41665e-07	-2.76509e-07	-8.18593e-09	2.60242e-09	-5.58352e-09	8.27287e-07	-1.77123e-07	6.50164e-07
24.404	1.59649e-06	-1.81074e-07	1.41541e-06	5.45441e-07	-9.18075e-08	4.53633e-07	5.53927e-07	-1.17007e-07	4.36921e-07	4.82884e-07	-5.84602e-08	4.24424e-07	9.39904e-07	-8.68237e-08	8.53081e-07	-4.17902e-07	1.41572e-07	-2.76330e-07	-8.32331e-09	2.64609e-09	-5.67722e-09	8.26321e-07	-1.76917e-07	6.49405e-07
24.429	1.59445e-06	-1.80842e-07	1.41360e-06	5.44614e-07	-9.16683e-08	4.52945e-07	5.53336e-07	-1.16882e-07	4.36454e-07	4.82317e-07	-5.83916e-08	4.23926e-07	9.38802e-07	-8.67219e-08	8.52081e-07	-4.17626e-07	1.41479e-07	-2.76147e-07	-8.45667e-09	2.68849e-09	-5.76819e-09	8.25358e-07	-1.76710e-07	6.48648e-07
24.453	1.59242e-06	-1.80613e-07	1.41181e-06	5.43791e-07	-9.15298e-08	4.52261e-07	5.52751e-07	-1.16758e-07	4.35993e-07	4.81765e-07	-5.83248e-08	4.23440e-07	9.37706e-07	-8.66206e-08	8.51085e-07	-4.17345e-07	1.41384e-07	-2.75962e-07	-8.58601e-09	2.72960e-09	-5.85640e-09	8.24398e-07	-1.76505e-07	6.47893e-07
24.478	1.59042e-06	-1.80385e-07	1.41003e-06	5.42974e-07	-9.13923e-08	4.51582e-07	5.52174e-07	-1.16636e-07	4.35538e-07	4.81229e-07	-5.82598e-08	4.22969e-07	9.36614e-07	-8.65197e-08	8.50094e-07	-4.17061e-07	1.41287e-07	-2.75773e-07	-8.71131e-09	2.76944e-09	-5.94187e-09	8.23440e-07	-1.76300e-07	6.47140e-07
24.502	1.58843e-06	-1.80160e-07	1.40827e-06	5.42162e-07	-9.12556e-08	4.50906e-07	5.51603e-07	-1.16516e-07	4.35087e-07	4.80707e-07	-5.81967e-08	4.22510e-07	9.35527e-07	-8.64194e-08	8.49108e-07	-4.16772e-07	1.41190e-07	-2.75582e-07	-8.83259e-09	2.80800e-09	-6.02459e-09	8.22485e-07	-1.76095e-07	6.46390e-07
24.527	1.58646e-06	-1.79937e-07	1.40652e-06	5.41355e-07	-9.11197e-08	4.50235e-07	5.51039e-07	-1.16397e-07	4.34643e-07	4.80200e-07	-5.81353e-08	4.22065e-07	9.34446e-07	-8.63194e-08	8.48126e-07	-4.16479e-07	1.41090e-07	-2.75388e-07	-8.94984e-09	2.84527e-09	-6.10457e-09	8.21533e-07	-1.75891e-07	6.45642e-07
24.551	1.58451e-06	-1.79715e-07	1.40479e-06	5.40553e-07	-9.09847e-08	4.49568e-07	5.50482e-07	-1.16279e-07	4.34203e-07	4.79709e-07	-5.80759e-08	4.21633e-07	9.33369e-07	-8.62200e-08	8.47149e-07	-4.16181e-07	1.40990e-07	-2.75192e-07	-9.06307e-09	2.88127e-09	-6.18180e-09	8.20584e-07	-1.75688e-07	6.44896e-07
24.576	1.58258e-06	-1.79496e-07	1.40308e-06	5.39756e-07	-9.08506e-08	4.48905e-07	5.49933e-07	-1.16163e-07	4.33770e-07	4.79233e-07	-5.80182e-08	4.21215e-07	9.32298e-07	-8.61210e-08	8.46177e-07	-4.15880e-07	1.40887e-07	-2.74992e-07	-9.17226e-09	2.91598e-09	-6.25628e-09	8.19637e-07	-1.75486e-07	6.44152e-07
24.601	1.58066e-06	-1.79279e-07	1.40138e-06	5.38964e-07	-9.07173e-08	4.48247e-07	5.49390e-07	-1.16048e-07	4.33341e-07	4.78772e-07	-5.79623e-08	4.20809e-07	9.31231e-07	-8.60225e-08	8.45209e-07	-4.15574e-07	1.40784e-07	-2.74790e-07	-9.27743e-09	2.94942e-09	-6.32801e-09	8.18694e-07	-1.75284e-07	6.43410e-07
24.625	1.57876e-06	-1.79063e-07	1.39970e-06	5.38177e-07	-9.05849e-08	4.47592e-07	5.48854e-07	-1.15935e-07	4.32919e-07	4.78325e-07	-5.79083e-08	4.20417e-07	9.30170e-07	-8.59245e-08	8.44246e-07	-4.15264e-07	1.40679e-07	-2.74585e-07	-9.37857e-09	2.98157e-09	-6.39700e-09	8.17753e-07	-1.75082e-07	6.42671e-07
24.650	1.57688e-06	-1.78850e-07	1.39803e-06	5.37396e-07	-9.04534e-08	4.46943e-07	5.48324e-07	-1.15823e-07	4.32501e-07	4.77894e-07	-5.78561e-08	4.20038e-07	9.29114e-07	-8.58270e-08	8.43287e-07	-4.14950e-07	1.40572e-07	-2.74377e-07	-9.47569e-09	3.01245e-09	-6.46324e-09	8.16816e-07	-1.74882e-07	6.41934e-07
24.674	1.57502e-06	-1.78639e-07	1.39638e-06	5.36620e-07	-9.03228e-08	4.46297e-07	5.47802e-07	-1.15713e-07	4.32089e-07	4.77478e-07	-5.78057e-08	4.19672e-07	9.28063e-07	-8.57299e-08	8.42334e-07	-4.14632e-07	1.40465e-07	-2.74167e-07	-9.56877e-09	3.04204e-09	-6.52674e-09	8.15881e-07	-1.74681e-07	6.41200e-07
24.699	1.57318e-06	-1.78430e-07	1.39475e-06	5.35849e-07	-9.01931e-08	4.45656e-07	5.47287e-07	-1.15604e-07	4.31683e-07	4.77077e-07	-5.77572e-08	4.19319e-07	9.27018e-07	-8.56333e-08	8.41385e-07	-4.14309e-07	1.40355e-07	-2.73954e-07	-9.65784e-09	3.07035e-09	-6.58748e-09	8.14950e-07	-1.74482e-07	6.40468e-07
24.723	1.57135e-06	-1.78223e-07	1.39313e-06	5.35083e-07	-9.00642e-08	4.45019e-07	5.46779e-07	-1.15497e-07	4.31282e-07	4.76690e-07	-5.77104e-08	4.18980e-07	9.25977e-07	-8.55372e-08	8.40440e-07	-4.13983e-07	1.40245e-07	-2.73738e-07	-9.74288e-09	3.09739e-09	-6.64549e-09	8.14022e-07	-1.74283e-07	6.39738e-07
24.748	1.56955e-06	-1.78018e-07	1.39153e-06	5.34323e-07	-8.99362e-08	4.44387e-07	5.46278e-07	-1.15391e-07	4.30887e-07	4.76319e-07	-5.76654e-08	4.18654e-07	9.24942e-07	-8.54416e-08	8.39501e-07	-4.13652e-07	1.40133e-07	-2.73519e-07	-9.82389e-09	3.12314e-09	-6.70075e-09	8.13096e-07	-1.74085e-07	6.39011e-07
24.773	1.56776e-06	-1.77815e-07	1.38994e-06	5.33568e-07	-8.98091e-08	4.43759e-07	5.45783e-07	-1.15286e-07	4.30497e-07	4.75963e-07	-5.76223e-08	4.18340e-07	9.23913e-07	-8.53465e-08	8.38566e-07	-4.13317e-07	1.40019e-07	-2.73298e-07	-9.90088e-09	3.14762e-09	-6.75326e-09	8.12174e-07	-1.73888e-07	6.38286e-07
24.797	1.56599e-06	-1.77615e-07	1.38837e-06	5.32818e-07	-8.96829e-08	4.43136e-07	5.45296e-07	-1.15183e-07	4.30113e-07	4.75621e-07	-5.75810e-08	4.18040e-07	9.22888e-07	-8.52518e-08	8.37636e-07	-4.12978e-07	1.39904e-07	-2.73074e-07	-9.97386e-09	3.17082e-09	-6.80304e-09	8.11255e-07	-1.73691e-07	6.37564e-07
24.822	1.56424e-06	-1.77416e-07	1.38682e-06	5.32074e-07	-8.95576e-08	4.42516e-07	5.44816e-07	-1.15082e-07	4.29734e-07	4.75295e-07	-5.75414e-08	4.17753e-07	9.21869e-07	-8.51577e-08	8.36711e-07	-4.12636e-07	1.39788e-07	-2.72847e-07	-1.00428e-08	3.19274e-09	-6.85007e-09	8.10339e-07	-1.73495e-07	6.36844e-07
24.846	1.56251e-06	-1.77219e-07	1.38529e-06	5.31335e-07	-8.94333e-08	4.41902e-07	5.44342e-07	-1.14982e-07	4.29360e-07	4.74983e-07	-5.75037e-08	4.17479e-07	9.20855e-07	-8.50640e-08	8.35791e-07	-4.12289e-07	1.39671e-07	-2.72618e-07	-1.01078e-08	3.21339e-09	-6.89436e-09	8.09427e-07	-1.73299e-07	6.36127e-07
24.871	1.56079e-06	-1.77025e-07	1.38377e-06	5.30601e-07	-8.93098e-08	4.41292e-07	5.43876e-07	-1.14883e-07	4.28993e-07	4.74686e-07	-5.74677e-08	4.17218e-07	9.19846e-07	-8.49708e-08	8.34875e-07	-4.11938e-07	1.39552e-07	-2.72386e-07	-1.01687e-08	3.23276e-09	-6.93592e-09	8.08517e-07	-1.73105e-07	6.35412e-07
24.895	1.55910e-06	-1.76833e-07	1.38226e-06	5.29873e-07	-8.91872e-08	4.40686e-07	5.43417e-07	-1.14786e-07	4.28630e-07	4.74404e-07	-5.74336e-08	4.16970e-07	9.18843e-07	-8.48782e-08	8.33965e-07	-4.11583e-07	1.39432e-07	-2.72151e-07	-1.02256e-08	3.25085e-09	-6.97474e-09	8.07611e-07	-1.72911e-07	6.34700e-07
24.920	1.55742e-06	-1.76643e-07	1.38078e-06	5.29150e-07	-8.90655e-08	4.40085e-07	5.42964e-07	-1.14691e-07	4.28273e-07	4.74136e-07	-5.74012e-08	4.16735e-07	9.17845e-07	-8.47860e-08	8.33059e-07	-4.11224e-07	1.39310e-07	-2.71914e-07	-1.02785e-08	3.26767e-09	-7.01082e-09	8.06708e-07	-1.72717e-07	6.33991e-07
24.945	1.55576e-06	-1.76454e-07	1.37931e-06	5.28433e-07	-8.89448e-08	4.39488e-07	5.42519e-07	-1.14597e-07	4.27922e-07	4.73884e-07	-5.73706e-08	4.16513e-07	9.16853e-07	-8.46943e-08	8.32159e-07	-4.10861e-07	1.39187e-07	-2.71674e-07	-1.03274e-08	3.28321e-09	-7.04418e-09	8.05808e-07	-1.72525e-07	6.33284e-07
24.969	1.55412e-06	-1.76268e-07	1.37785e-06	5.27721e-07	-8.88250e-08	4.38896e-07	5.42080e-07	-1.14504e-07	4.27576e-07	4.73646e-07	-5.73418e-08	4.16304e-07	9.15866e-07	-8.46032e-08	8.31263e-07	-4.10494e-07	1.39063e-07	-2.71431e-07	-1.03723e-08	3.29749e-09	-7.07480e-09	8.04912e-07	-1.72333e-07	6.32579e-07
24.994	1.55250e-06	-1.76085e-07	1.37641e-06	5.27015e-07	-8.87061e-08	4.38309e-07	5.41649e-07	-1.14413e-07	4.27236e-07	4.73423e-07	-5.73148e-08	4.16108e-07	9.14885e-07	-8.45125e-08	8.30372e-07	-4.10123e-07	1.38937e-07	-2.71186e-07	-1.04132e-08	3.31049e-09	-7.10269e-09	8.04019e-07	-1.72142e-07	6.31878e-07
25.018	1.55090e-06	-1.75903e-07	1.37499e-06	5.26314e-07	-8.85881e-08	4.37726e-07	5.41225e-07	-1.14323e-07	4.26901e-07	4.73214e-07	-5.72896e-08	4.15925e-07	9.13909e-07	-8.44223e-08	8.29486e-07	-4.09748e-07	1.38810e-07	-2.70938e-07	-1.04501e-08	3.32221e-09	-7.12786e-09	8.03130e-07	-1.71951e-07	6.31179e-07
25.043	1.54931e-06	-1.75723e-07	1.37359e-06	5.25618e-07	-8.84710e-08	4.37147e-07	5.40807e-07	-1.14235e-07	4.26572e-07	4.73020e-07	-5.72661e-08	4.15754e-07	9.12938e-07	-8.43327e-08	8.28605e-07	-4.09369e-07	1.38682e-07	-2.70687e-07	-1.04830e-08	3.33267e-09	-7.15030e-09	8.02244e-07	-1.71762e-07	6.30482e-07
25.068	1.54775e-06	-1.75546e-07	1.37220e-06	5.24928e-07	-8.83549e-08	4.36574e-07	5.40397e-07	-1.14149e-07	4.26248e-07	4.72841e-07	-5.72444e-08	4.15597e-07	9.11973e-07	-8.42435e-08	8.27730e-07	-4.08987e-07	1.38552e-07	-2.70434e-07	-1.05119e-08	3.34187e-09	-7.17002e-09	8.01361e-07	-1.71573e-07	6.29789e-07
25.092	1.54620e-06	-1.75371e-07	1.37083e-06	5.24244e-07	-8.82397e-08	4.36004e-07	5.39993e-07	-1.14063e-07	4.25930e-07	4.72677e-07	-5.72245e-08	4.15452e-07	9.11014e-07	-8.41549e-08	8.26859e-07	-4.08600e-07	1.38421e-07	-2.70179e-07	-1.05368e-08	3.34979e-09	-7.18702e-09	8.00482e-07	-1.71384e-07	6.29098e-07
25.117	1.54468e-06	-1.75198e-07	1.36948e-06	5.23565e-07	-8.81255e-08	4.35440e-07	5.39597e-07	-1.13980e-07	4.25617e-07	4.72526e-07	-5.72063e-08	4.15320e-07	9.10060e-07	-8.40668e-08	8.25993e-07	-4.08210e-07	1.38289e-07	-2.69921e-07	-1.05577e-08	3.35645e-09	-7.20130e-09	7.99606e-07	-1.71197e-07	6.28409e-07
25.141	1.54317e-06	-1.75027e-07	1.36814e-06	5.22892e-07	-8.80121e-08	4.34880e-07	5.39208e-07	-1.13897e-07	4.25310e-07	4.72391e-07	-5.71899e-08	4.15201e-07	9.09111e-07	-8.39792e-08	8.25132e-07	-4.07815e-07	1.38155e-07	-2.69660e-07	-1.05747e-08	3.36184e-09	-7.21287e-09	7.98734e-07	-1.71010e-07	6.27724e-07
25.166	1.54168e-06	-1.74858e-07	1.36683e-06	5.22224e-07	-8.78998e-08	4.34325e-07	5.38825e-07	-1.13817e-07	4.25009e-07	4.72270e-07	-5.71752e-08	4.15095e-07	9.08169e-07	-8.38921e-08	8.24277e-07	-4.07417e-07	1.38021e-07	-2.69397e-07	-1.05877e-08	3.36597e-09	-7.22173e-09	7.97866e-07	-1.70824e-07	6.27042e-07
25.190	1.54021e-06	-1.74691e-07	1.36552e-06	5.21562e-07	-8.77883e-08	4.33774e-07	5.38450e-07	-1.13737e-07	4.24712e-07	4.72163e-07	-5.71623e-08	4.15001e-07	9.07232e-07	-8.38056e-08	8.23426e-07	-4.07015e-07	1.37884e-07	-2.69131e-07	-1.05967e-08	3.36884e-09	-7.22789e-09	7.97001e-07	-1.70639e-07	6.26362e-07
25.215	1.53876e-06	-1.74527e-07	1.36424e-06	5.20906e-07	-8.76779e-08	4.33228e-07	5.38081e-07	-1.13659e-07	4.24422e-07	4.72071e-07	-5.71511e-08	4.14920e-07	9.06300e-07	-8.37195e-08	8.22581e-07	-4.06610e-07	1.37747e-07	-2.68863e-07	-1.06018e-08	3.37045e-09	-7.23133e-09	7.96139e-07	-1.70455e-07	6.25685e-07
25.240	1.53733e-06	-1.74364e-07	1.36297e-06	5.20255e-07	-8.75683e-08	4.32687e-07	5.37720e-07	-1.13583e-07	4.24137e-07	4.71993e-07	-5.71417e-08	4.14851e-07	9.05374e-07	-8.36340e-08	8.21740e-07	-4.06200e-07	1.37608e-07	-2.68592e-07	-1.06029e-08	3.37079e-09	-7.23208e-09	7.95282e-07	-1.70271e-07	6.25011e-07
25.264	1.53592e-06	-1.74204e-07	1.36172e-06	5.19610e-07	-8.74598e-08	4.32150e-07	5.37366e-07	-1.13508e-07	4.23857e-07	4.71930e-07	-5.71341e-08	4.14796e-07	9.04454e-07	-8.35490e-08	8.20905e-07	-4.05787e-07	1.37468e-07	-2.68319e-07	-1.06000e-08	3.36989e-09	-7.23013e-09	7.94428e-07	-1.70088e-07	6.24339e-07
25.289	1.53453e-06	-1.74046e-07	1.36048e-06	5.18971e-07	-8.73521e-08	4.31619e-07	5.37018e-07	-1.13435e-07	4.23583e-07	4.71881e-07	-5.71281e-08	4.14753e-07	9.03540e-07	-8.34645e-08	8.20075e-07	-4.05370e-07	1.37327e-07	-2.68043e-07	-1.05932e-08	3.36772e-09	-7.22549e-09	7.93577e-07	-1.69906e-07	6.23671e-07
25.313	1.53316e-06	-1.73891e-07	1.35926e-06	5.18337e-07	-8.72455e-08	4.31092e-07	5.36678e-07	-1.13363e-07	4.23315e-07	4.71846e-07	-5.71239e-08	4.14722e-07	9.02631e-07	-8.33806e-08	8.19250e-07	-4.04949e-07	1.37184e-07	-2.67765e-07	-1.05825e-08	3.36430e-09	-7.21816e-09	7.92731e-07	-1.69725e-07	6.23006e-07
25.338	1.53180e-06	-1.73737e-07	1.35806e-06	5.17709e-07	-8.71398e-08	4.30569e-07	5.36344e-07	-1.13293e-07	4.23052e-07	4.71825e-07	-5.71214e-08	4.14704e-07	9.01728e-07	-8.32972e-08	8.18431e-07	-4.04525e-07	1.37041e-07	-2.67484e-07	-1.05678e-08	3.35963e-09	-7.20814e-09	7.91888e-07	-1.69544e-07	6.22343e-07
25.362	1.53047e-06	-1.73586e-07	1.35688e-06	5.17087e-07	-8.70350e-08	4.30052e-07	5.36018e-07	-1.13224e-07	4.22794e-07	4.71819e-07	-5.71206e-08	4.14698e-07	9.00831e-07	-8.32143e-08	8.17617e-07	-4.04096e-07	1.36896e-07	-2.67201e-07	-1.05491e-08	3.35371e-09	-7.19543e-09	7.91048e-07	-1.69365e-07	6.21684e-07
25.387	1.52915e-06	-1.73436e-07	1.35571e-06	5.16470e-07	-8.69312e-08	4.29539e-07	5.35698e-07	-1.13156e-07	4.22542e-07	4.71827e-07	-5.71216e-08	4.14705e-07	8.99939e-07	-8.31319e-08	8.16807e-07	-4.03665e-07	1.36749e-07	-2.66915e-07	-1.05266e-08	3.34654e-09	-7.18005e-09	7.90213e-07	-1.69186e-07	6.21027e-07
25.412	1.52786e-06	-1.73289e-07	1.35457e-06	5.15859e-07	-8.68284e-08	4.29031e-07	5.35386e-07	-1.13090e-07	4.22296e-07	4.71849e-07	-5.71242e-08	4.14725e-07	8.99054e-07	-8.30501e-08	8.16004e-07	-4.03229e-07	1.36602e-07	-2.66627e-07	-1.05001e-08	3.33813e-09	-7.16200e-09	7.89381e-07	-1.69008e-07	6.20374e-07
25.436	1.52658e-06	-1.73145e-07	1.35343e-06	5.15254e-07	-8.67266e-08	4.28528e-07	5.35081e-07	-1.13026e-07	4.22055e-07	4.71885e-07	-5.71286e-08	4.14756e-07	8.98174e-07	-8.29689e-08	8.15205e-07	-4.02790e-07	1.36453e-07	-2.66337e-07	-1.04697e-08	3.32847e-09	-7.14128e-09	7.88554e-07	-1.68831e-07	6.19723e-07
25.461	1.52532e-06	-1.73002e-07	1.35232e-06	5.14655e-07	-8.66257e-08	4.28030e-07	5.34782e-07	-1.12963e-07	4.21819e-07	4.71935e-07	-5.71347e-08	4.14800e-07	8.97300e-07	-8.28881e-08	8.14412e-07	-4.02347e-07	1.36303e-07	-2.66044e-07	-1.04355e-08	3.31757e-09	-7.11789e-09	7.87730e-07	-1.68654e-07	6.19076e-07
25.485	1.52408e-06	-1.72862e-07	1.35122e-06	5.14062e-07	-8.65259e-08	4.27536e-07	5.34491e-07	-1.12901e-07	4.21590e-07	4.71999e-07	-5.71425e-08	4.14857e-07	8.96432e-07	-8.28079e-08	8.13624e-07	-4.01901e-07	1.36152e-07	-2.65749e-07	-1.03973e-08	3.30543e-09	-7.09184e-09	7.86910e-07	-1.68479e-07	6.18431e-07
25.510	1.52287e-06	-1.72724e-07	1.35014e-06	5.13474e-07	-8.64270e-08	4.27047e-07	5.34206e-07	-1.12841e-07	4.21365e-07	4.72077e-07	-5.71519e-08	4.14926e-07	8.95570e-07	-8.27283e-08	8.12841e-07	-4.01451e-07	1.35999e-07	-2.65452e-07	-1.03552e-08	3.29205e-09	-7.06313e-09	7.86094e-07	-1.68304e-07	6.17790e-07
25.534	1.52167e-06	-1.72588e-07	1.34908e-06	5.12892e-07	-8.63290e-08	4.26563e-07	5.33928e-07	-1.12782e-07	4.21146e-07	4.72170e-07	-5.71631e-08	4.15007e-07	8.94713e-07	-8.26492e-08	8.12064e-07	-4.00998e-07	1.35846e-07	-2.65152e-07	-1.03092e-08	3.27743e-09	-7.03178e-09	7.85281e-07	-1.68130e-07	6.17151e-07
25.559	1.52049e-06	-1.72454e-07	1.34804e-06	5.12316e-07	-8.62321e-08	4.26084e-07	5.33658e-07	-1.12725e-07	4.20933e-07	4.72276e-07	-5.71759e-08	4.15100e-07	8.93863e-07	-8.25706e-08	8.11292e-07	-4.00541e-07	1.35691e-07	-2.64850e-07	-1.02594e-08	3.26159e-09	-6.99777e-09	7.84473e-07	-1.67957e-07	6.16516e-07
25.584	1.51933e-06	-1.72323e-07	1.34701e-06	5.11746e-07	-8.61361e-08	4.25610e-07	5.33394e-07	-1.12669e-07	4.20725e-07	4.72396e-07	-5.71904e-08	4.15205e-07	8.93019e-07	-8.24926e-08	8.10526e-07	-4.00080e-07	1.35535e-07	-2.64545e-07	-1.02056e-08	3.24451e-09	-6.96113e-09	7.83669e-07	-1.67785e-07	6.15884e-07
25.608	1.51819e-06	-1.72193e-07	1.34600e-06	5.11182e-07	-8.60412e-08	4.25141e-07	5.33138e-07	-1.12615e-07	4.20522e-07	4.72529e-07	-5.72066e-08	4.15323e-07	8.92180e-07	-8.24152e-08	8.09765e-07	-3.99616e-07	1.35378e-07	-2.64238e-07	-1.01481e-08	3.22620e-09	-6.92185e-09	7.82869e-07	-1.67613e-07	6.15255e-07
25.633	1.51707e-06	-1.72066e-07	1.34500e-06	5.10624e-07	-8.59472e-08	4.24677e-07	5.32888e-07	-1.12562e-07	4.20325e-07	4.72677e-07	-5.72245e-08	4.15452e-07	8.91348e-07	-8.23383e-08	8.09009e-07	-3.99149e-07	1.35219e-07	-2.63929e-07	-1.00866e-08	3.20667e-09	-6.87994e-09	7.82072e-07	-1.67443e-07	6.14630e-07
25.657	1.51597e-06	-1.71941e-07	1.34403e-06	5.10071e-07	-8.58542e-08	4.24217e-07	5.32645e-07	-1.12511e-07	4.20134e-07	4.72838e-07	-5.72440e-08	4.15594e-07	8.90521e-07	-8.22619e-08	8.08259e-07	-3.98678e-07	1.35060e-07	-2.63618e-07	-1.00213e-08	3.18591e-09	-6.83541e-09	7.81280e-07	-1.67273e-07	6.14007e-07
25.682	1.51489e-06	-1.71819e-07	1.34307e-06	5.09525e-07	-8.57622e-08	4.23763e-07	5.32409e-07	-1.12461e-07	4.19948e-07	4.73013e-07	-5.72652e-08	4.15748e-07	8.89701e-07	-8.21861e-08	8.07514e-07	-3.98203e-07	1.34899e-07	-2.63304e-07	-9.95219e-09	3.16393e-09	-6.78826e-09	7.80492e-07	-1.67105e-07	6.13388e-07
25.706	1.51383e-06	-1.71699e-07	1.34213e-06	5.08984e-07	-8.56712e-08	4.23313e-07	5.32181e-07	-1.12413e-07	4.19767e-07	4.73202e-07	-5.72880e-08	4.15914e-07	8.88886e-07	-8.21109e-08	8.06775e-07	-3.97726e-07	1.34737e-07	-2.62988e-07	-9.87923e-09	3.14074e-09	-6.73849e-09	7.79708e-07	-1.66937e-07	6.12772e-07
25.731	1.51279e-06	-1.71580e-07	1.34121e-06	5.08449e-07	-8.55812e-08	4.22868e-07	5.31959e-07	-1.12366e-07	4.19592e-07	4.73404e-07	-5.73125e-08	4.16091e-07	8.88078e-07	-8.20362e-08	8.06042e-07	-3.97244e-07	1.34574e-07	-2.62670e-07	-9.80244e-09	3.11632e-09	-6.68612e-09	7.78928e-07	-1.66770e-07	6.12159e-07
25.756	1.51177e-06	-1.71465e-07	1.34030e-06	5.07921e-07	-8.54922e-08	4.22429e-07	5.31744e-07	-1.12321e-07	4.19423e-07	4.73620e-07	-5.73386e-08	4.16281e-07	8.87275e-07	-8.19621e-08	8.05313e-07	-3.96760e-07	1.34410e-07	-2.62350e-07	-9.72184e-09	3.09070e-09	-6.63114e-09	7.78153e-07	-1.66604e-07	6.11549e-07
25.780	1.51076e-06	-1.71351e-07	1.33941e-06	5.07398e-07	-8.54042e-08	4.21994e-07	5.31536e-07	-1.12277e-07	4.19259e-07	4.73849e-07	-5.73664e-08	4.16483e-07	8.86479e-07	-8.18886e-08	8.04591e-07	-3.96272e-07	1.34245e-07	-2.62027e-07	-9.63743e-09	3.06387e-09	-6.57357e-09	7.77381e-07	-1.66438e-07	6.10943e-07
25.805	1.50978e-06	-1.71240e-07	1.33854e-06	5.06881e-07	-8.53172e-08	4.21564e-07	5.31334e-07	-1.12234e-07	4.19100e-07	4.74092e-07	-5.73958e-08	4.16696e-07	8.85689e-07	-8.18156e-08	8.03874e-07	-3.95781e-07	1.34078e-07	-2.61702e-07	-9.54923e-09	3.03583e-09	-6.51341e-09	7.76614e-07	-1.66274e-07	6.10340e-07
25.829	1.50882e-06	-1.71131e-07	1.33769e-06	5.06370e-07	-8.52312e-08	4.21139e-07	5.31140e-07	-1.12193e-07	4.18947e-07	4.74348e-07	-5.74268e-08	4.16921e-07	8.84905e-07	-8.17432e-08	8.03162e-07	-3.95286e-07	1.33911e-07	-2.61375e-07	-9.45724e-09	3.00658e-09	-6.45066e-09	7.75851e-07	-1.66111e-07	6.09740e-07
25.854	1.50788e-06	-1.71024e-07	1.33686e-06	5.05865e-07	-8.51463e-08	4.20719e-07	5.30953e-07	-1.12154e-07	4.18799e-07	4.74618e-07	-5.74595e-08	4.17158e-07	8.84128e-07	-8.16713e-08	8.02456e-07	-3.94788e-07	1.33742e-07	-2.61046e-07	-9.36148e-09	2.97614e-09	-6.38534e-09	7.75092e-07	-1.65948e-07	6.09143e-07
25.879	1.50696e-06	-1.70919e-07	1.33604e-06	5.05367e-07	-8.50623e-08	4.20304e-07	5.30772e-07	-1.12116e-07	4.18657e-07	4.74901e-07	-5.74937e-08	4.17407e-07	8.83356e-07	-8.16000e-08	8.01756e-07	-3.94287e-07	1.33573e-07	-2.60715e-07	-9.26194e-09	2.94449e-09	-6.31745e-09	7.74337e-07	-1.65787e-07	6.08550e-07
25.903	1.50605e-06	-1.70817e-07	1.33524e-06	5.04874e-07	-8.49794e-08	4.19894e-07	5.30599e-07	-1.12079e-07	4.18520e-07	4.75197e-07	-5.75296e-08	4.17667e-07	8.82591e-07	-8.15293e-08	8.01061e-07	-3.93783e-07	1.33402e-07	-2.60381e-07	-9.15865e-09	2.91166e-09	-6.24699e-09	7.73587e-07	-1.65626e-07	6.07961e-07
25.928	1.50517e-06	-1.70717e-07	1.33446e-06	5.04387e-07	-8.48974e-08	4.19490e-07	5.30432e-07	-1.12044e-07	4.18388e-07	4.75506e-07	-5.75670e-08	4.17939e-07	8.81831e-07	-8.14592e-08	8.00372e-07	-3.93275e-07	1.33230e-07	-2.60046e-07	-9.05161e-09	2.87763e-09	-6.17398e-09	7.72841e-07	-1.65466e-07	6.07374e-07
25.952	1.50431e-06	-1.70619e-07	1.33369e-06	5.03906e-07	-8.48165e-08	4.19090e-07	5.30272e-07	-1.12010e-07	4.18262e-07	4.75829e-07	-5.76061e-08	4.18223e-07	8.81079e-07	-8.13897e-08	7.99689e-07	-3.92765e-07	1.33057e-07	-2.59708e-07	-8.94083e-09	2.84241e-09	-6.09842e-09	7.72099e-07	-1.65308e-07	6.06791e-07
25.977	1.50347e-06	-1.70523e-07	1.33294e-06	5.03432e-07	-8.47366e-08	4.18695e-07	5.30120e-07	-1.11978e-07	4.18142e-07	4.76165e-07	-5.76468e-08	4.18518e-07	8.80332e-07	-8.13207e-08	7.99011e-07	-3.92251e-07	1.32883e-07	-2.59368e-07	-8.82632e-09	2.80600e-09	-6.02032e-09	7.71361e-07	-1.65150e-07	6.06212e-07
26.001	1.50265e-06	-1.70430e-07	1.33222e-06	5.02963e-07	-8.46577e-08	4.18305e-07	5.29974e-07	-1.11947e-07	4.18027e-07	4.76514e-07	-5.76890e-08	4.18825e-07	8.79592e-07	-8.12523e-08	7.98339e-07	-3.91734e-07	1.32707e-07	-2.59026e-07	-8.70810e-09	2.76842e-09	-5.93968e-09	7.70628e-07	-1.64993e-07	6.05636e-07
26.026	1.50184e-06	-1.70339e-07	1.33150e-06	5.02500e-07	-8.45799e-08	4.17920e-07	5.29834e-07	-1.11917e-07	4.17917e-07	4.76875e-07	-5.77328e-08	4.19143e-07	8.78858e-07	-8.11845e-08	7.97673e-07	-3.91214e-07	1.32531e-07	-2.58682e-07	-8.58617e-09	2.72966e-09	-5.85651e-09	7.69900e-07	-1.64837e-07	6.05063e-07
26.051	1.50106e-06	-1.70250e-07	1.33081e-06	5.02044e-07	-8.45030e-08	4.17541e-07	5.29702e-07	-1.11890e-07	4.17813e-07	4.77250e-07	-5.77782e-08	4.19472e-07	8.78130e-07	-8.11173e-08	7.97013e-07	-3.90690e-07	1.32354e-07	-2.58336e-07	-8.46054e-09	2.68972e-09	-5.77082e-09	7.69176e-07	-1.64682e-07	6.04494e-07
26.075	1.50030e-06	-1.70164e-07	1.33013e-06	5.01593e-07	-8.44272e-08	4.17166e-07	5.29577e-07	-1.11863e-07	4.17714e-07	4.77638e-07	-5.78251e-08	4.19813e-07	8.77408e-07	-8.10506e-08	7.96358e-07	-3.90164e-07	1.32176e-07	-2.57988e-07	-8.33123e-09	2.64861e-09	-5.68262e-09	7.68456e-07	-1.64528e-07	6.03928e-07
26.100	1.49956e-06	-1.70080e-07	1.32948e-06	5.01149e-07	-8.43524e-08	4.16797e-07	5.29458e-07	-1.11838e-07	4.17620e-07	4.78039e-07	-5.78737e-08	4.20165e-07	8.76693e-07	-8.09846e-08	7.95709e-07	-3.89634e-07	1.31996e-07	-2.57638e-07	-8.19825e-09	2.60633e-09	-5.59192e-09	7.67740e-07	-1.64374e-07	6.03366e-07
26.124	1.49883e-06	-1.69998e-07	1.32884e-06	5.00711e-07	-8.42787e-08	4.16432e-07	5.29346e-07	-1.11814e-07	4.17532e-07	4.78452e-07	-5.79237e-08	4.20529e-07	8.75985e-07	-8.09191e-08	7.95066e-07	-3.89102e-07	1.31816e-07	-2.57286e-07	-8.06160e-09	2.56289e-09	-5.49871e-09	7.67030e-07	-1.64222e-07	6.02807e-07
26.149	1.49813e-06	-1.69918e-07	1.32821e-06	5.00279e-07	-8.42059e-08	4.16073e-07	5.29241e-07	-1.11792e-07	4.17449e-07	4.78879e-07	-5.79753e-08	4.20903e-07	8.75282e-07	-8.08543e-08	7.94428e-07	-3.88567e-07	1.31634e-07	-2.56932e-07	-7.92131e-09	2.51829e-09	-5.40302e-09	7.66323e-07	-1.64071e-07	6.02252e-07
26.173	1.49745e-06	-1.69841e-07	1.32761e-06	4.99853e-07	-8.41342e-08	4.15719e-07	5.29143e-07	-1.11771e-07	4.17371e-07	4.79318e-07	-5.80285e-08	4.21289e-07	8.74587e-07	-8.07900e-08	7.93797e-07	-3.88028e-07	1.31452e-07	-2.56576e-07	-7.77737e-09	2.47253e-09	-5.30484e-09	7.65621e-07	-1.63921e-07	6.01701e-07
26.198	1.49679e-06	-1.69766e-07	1.32702e-06	4.99433e-07	-8.40636e-08	4.15370e-07	5.29051e-07	-1.11752e-07	4.17299e-07	4.79770e-07	-5.80832e-08	4.21686e-07	8.73897e-07	-8.07263e-08	7.93171e-07	-3.87487e-07	1.31269e-07	-2.56218e-07	-7.62981e-09	2.42562e-09	-5.20419e-09	7.64924e-07	-1.63771e-07	6.01153e-07
26.223	1.49615e-06	-1.69693e-07	1.32645e-06	4.99019e-07	-8.39940e-08	4.15026e-07	5.28967e-07	-1.11734e-07	4.17233e-07	4.80234e-07	-5.81394e-08	4.22094e-07	8.73214e-07	-8.06632e-08	7.92551e-07	-3.86942e-07	1.31084e-07	-2.55858e-07	-7.47864e-09	2.37756e-09	-5.10108e-09	7.64231e-07	-1.63623e-07	6.00608e-07
26.247	1.49552e-06	-1.69622e-07	1.32590e-06	4.98612e-07	-8.39254e-08	4.14687e-07	5.28889e-07	-1.11718e-07	4.17171e-07	4.80711e-07	-5.81971e-08	4.22514e-07	8.72538e-07	-8.06007e-08	7.91937e-07	-3.86395e-07	1.30899e-07	-2.55496e-07	-7.32386e-09	2.32835e-09	-4.99551e-09	7.63543e-07	-1.63476e-07	6.00067e-07
26.272	1.49492e-06	-1.69554e-07	1.32537e-06	4.98211e-07	-8.38578e-08	4.14353e-07	5.28818e-07	-1.11703e-07	4.17115e-07	4.81200e-07	-5.82564e-08	4.22944e-07	8.71868e-07	-8.05388e-08	7.91329e-07	-3.85845e-07	1.30712e-07	-2.55132e-07	-7.16549e-09	2.27800e-09	-4.88749e-09	7.62859e-07	-1.63329e-07	5.99530e-07
26.296	1.49434e-06	-1.69488e-07	1.32485e-06	4.97815e-07	-8.37913e-08	4.14024e-07	5.28753e-07	-1.11689e-07	4.17064e-07	4.81702e-07	-5.83171e-08	4.23385e-07	8.71204e-07	-8.04775e-08	7.90727e-07	-3.85292e-07	1.30525e-07	-2.54767e-07	-7.00355e-09	2.22652e-09	-4.77703e-09	7.62180e-07	-1.63184e-07	5.98996e-07
26.321	1.49378e-06	-1.69424e-07	1.32435e-06	4.97426e-07	-8.37258e-08	4.13701e-07	5.28696e-07	-1.11677e-07	4.17019e-07	4.82216e-07	-5.83794e-08	4.23837e-07	8.70547e-07	-8.04168e-08	7.90131e-07	-3.84736e-07	1.30337e-07	-2.54399e-07	-6.83804e-09	2.17390e-09	-4.66414e-09	7.61506e-07	-1.63040e-07	5.98466e-07
26.345	1.49324e-06	-1.69363e-07	1.32387e-06	4.97044e-07	-8.36614e-08	4.13382e-07	5.28645e-07	-1.11666e-07	4.16979e-07	4.82743e-07	-5.84431e-08	4.24300e-07	8.69897e-07	-8.03568e-08	7.89540e-07	-3.84177e-07	1.30148e-07	-2.54030e-07	-6.66898e-09	2.12016e-09	-4.54883e-09	7.60836e-07	-1.62896e-07	5.97940e-07
26.370	1.49272e-06	-1.69304e-07	1.32341e-06	4.96667e-07	-8.35980e-08	4.13069e-07	5.28601e-07	-1.11657e-07	4.16944e-07	4.83282e-07	-5.85084e-08	4.24773e-07	8.69253e-07	-8.02973e-08	7.88956e-07	-3.83616e-07	1.29957e-07	-2.53659e-07	-6.49639e-09	2.06529e-09	-4.43110e-09	7.60171e-07	-1.62754e-07	5.97418e-07
26.395	1.49222e-06	-1.69247e-07	1.32297e-06	4.96297e-07	-8.35357e-08	4.12761e-07	5.28563e-07	-1.11649e-07	4.16914e-07	4.83833e-07	-5.85751e-08	4.25258e-07	8.68616e-07	-8.02384e-08	7.88378e-07	-3.83052e-07	1.29766e-07	-2.53285e-07	-6.32027e-09	2.00930e-09	-4.31097e-09	7.59511e-07	-1.62612e-07	5.96899e-07
26.419	1.49173e-06	-1.69193e-07	1.32254e-06	4.95933e-07	-8.34744e-08	4.12458e-07	5.28533e-07	-1.11642e-07	4.16890e-07	4.84396e-07	-5.86433e-08	4.25753e-07	8.67985e-07	-8.01802e-08	7.87805e-07	-3.82485e-07	1.29574e-07	-2.52911e-07	-6.14064e-09	1.95219e-09	-4.18845e-09	7.58855e-07	-1.62472e-07	5.96383e-07
26.444	1.49127e-06	-1.69140e-07	1.32213e-06	4.95575e-07	-8.34141e-08	4.12160e-07	5.28508e-07	-1.11637e-07	4.16871e-07	4.84972e-07	-5.87129e-08	4.26259e-07	8.67361e-07	-8.01225e-08	7.87239e-07	-3.81915e-07	1.29381e-07	-2.52534e-07	-5.95751e-09	1.89397e-09	-4.06354e-09	7.58205e-07	-1.62333e-07	5.95872e-07
26.468	1.49083e-06	-1.69090e-07	1.32174e-06	4.95223e-07	-8.33549e-08	4.11868e-07	5.28491e-07	-1.11634e-07	4.16857e-07	4.85559e-07	-5.87841e-08	4.26775e-07	8.66744e-07	-8.00655e-08	7.86678e-07	-3.81343e-07	1.29187e-07	-2.52155e-07	-5.77090e-09	1.83464e-09	-3.93625e-09	7.57558e-07	-1.62194e-07	5.95364e-07
26.493	1.49041e-06	-1.69043e-07	1.32137e-06	4.94877e-07	-8.32968e-08	4.11581e-07	5.28480e-07	-1.11631e-07	4.16849e-07	4.86158e-07	-5.88566e-08	4.27302e-07	8.66133e-07	-8.00091e-08	7.86124e-07	-3.80768e-07	1.28992e-07	-2.51775e-07	-5.58081e-09	1.77421e-09	-3.80660e-09	7.56917e-07	-1.62057e-07	5.94860e-07
26.518	1.49001e-06	-1.68997e-07	1.32102e-06	4.94538e-07	-8.32397e-08	4.11298e-07	5.28476e-07	-1.11631e-07	4.16846e-07	4.86770e-07	-5.89306e-08	4.27839e-07	8.65529e-07	-7.99533e-08	7.85576e-07	-3.80190e-07	1.28797e-07	-2.51393e-07	-5.38728e-09	1.71269e-09	-3.67459e-09	7.56280e-07	-1.61921e-07	5.94360e-07
26.542	1.48963e-06	-1.68954e-07	1.32068e-06	4.94205e-07	-8.31836e-08	4.11021e-07	5.28479e-07	-1.11631e-07	4.16848e-07	4.87393e-07	-5.90061e-08	4.28387e-07	8.64932e-07	-7.98981e-08	7.85034e-07	-3.79610e-07	1.28600e-07	-2.51010e-07	-5.19030e-09	1.65007e-09	-3.54024e-09	7.55649e-07	-1.61786e-07	5.93863e-07
26.567	1.48927e-06	-1.68914e-07	1.32036e-06	4.93878e-07	-8.31286e-08	4.10750e-07	5.28488e-07	-1.11633e-07	4.16855e-07	4.88028e-07	-5.90830e-08	4.28945e-07	8.64341e-07	-7.98435e-08	7.84498e-07	-3.79027e-07	1.28403e-07	-2.50624e-07	-4.98990e-09	1.58635e-09	-3.40354e-09	7.55022e-07	-1.61651e-07	5.93370e-07
26.591	1.48893e-06	-1.68875e-07	1.32006e-06	4.93558e-07	-8.30747e-08	4.10483e-07	5.28504e-07	-1.11636e-07	4.16867e-07	4.88675e-07	-5.91613e-08	4.29514e-07	8.63757e-07	-7.97896e-08	7.83968e-07	-3.78442e-07	1.28204e-07	-2.50237e-07	-4.78608e-09	1.52156e-09	-3.26452e-09	7.54400e-07	-1.61518e-07	5.92881e-07
26.616	1.48862e-06	-1.68839e-07	1.31978e-06	4.93244e-07	-8.30218e-08	4.10222e-07	5.28526e-07	-1.11641e-07	4.16885e-07	4.89333e-07	-5.92410e-08	4.30092e-07	8.63180e-07	-7.97363e-08	7.83444e-07	-3.77854e-07	1.28005e-07	-2.49848e-07	-4.57887e-09	1.45568e-09	-3.12319e-09	7.53782e-07	-1.61386e-07	5.92396e-07
26.640	1.48832e-06	-1.68805e-07	1.31951e-06	4.92936e-07	-8.29699e-08	4.09966e-07	5.28555e-07	-1.11647e-07	4.16908e-07	4.90004e-07	-5.93221e-08	4.30681e-07	8.62609e-07	-7.96836e-08	7.82926e-07	-3.77263e-07	1.27805e-07	-2.49458e-07	-4.36828e-09	1.38873e-09	-2.97955e-09	7.53170e-07	-1.61255e-07	5.91915e-07
26.665	1.48804e-06	-1.68773e-07	1.31926e-06	4.92634e-07	-8.29192e-08	4.09715e-07	5.28591e-07	-1.11655e-07	4.16936e-07	4.90685e-07	-5.94047e-08	4.31281e-07	8.62046e-07	-7.96315e-08	7.82414e-07	-3.76670e-07	1.27604e-07	-2.49066e-07	-4.15432e-09	1.32071e-09	-2.83361e-09	7.52562e-07	-1.61125e-07	5.91438e-07
26.690	1.48778e-06	-1.68744e-07	1.31904e-06	4.92338e-07	-8.28694e-08	4.09469e-07	5.28633e-07	-1.11664e-07	4.16969e-07	4.91378e-07	-5.94886e-08	4.31890e-07	8.61489e-07	-7.95801e-08	7.81909e-07	-3.76075e-07	1.27403e-07	-2.48672e-07	-3.93701e-09	1.25163e-09	-2.68538e-09	7.51960e-07	-1.60996e-07	5.90964e-07
26.714	1.48754e-06	-1.68717e-07	1.31882e-06	4.92049e-07	-8.28208e-08	4.09229e-07	5.28682e-07	-1.11674e-07	4.17008e-07	4.92083e-07	-5.95739e-08	4.32509e-07	8.60939e-07	-7.95293e-08	7.81410e-07	-3.75477e-07	1.27200e-07	-2.48277e-07	-3.71636e-09	1.18148e-09	-2.53488e-09	7.51362e-07	-1.60868e-07	5.90494e-07
26.739	1.48732e-06	-1.68692e-07	1.31863e-06	4.91767e-07	-8.27732e-08	4.08993e-07	5.28737e-07	-1.11686e-07	4.17051e-07	4.92799e-07	-5.96606e-08	4.33139e-07	8.60396e-07	-7.94791e-08	7.80917e-07	-3.74877e-07	1.26997e-07	-2.47880e-07	-3.49240e-09	1.11028e-09	-2.38212e-09	7.50769e-07	-1.60741e-07	5.90028e-07
26.763	1.48713e-06	-1.68670e-07	1.31846e-06	4.91490e-07	-8.27266e-08	4.08763e-07	5.28799e-07	-1.11699e-07	4.17100e-07	4.93527e-07	-5.97487e-08	4.33778e-07	8.59859e-07	-7.94295e-08	7.80430e-07	-3.74274e-07	1.26793e-07	-2.47482e-07	-3.26513e-09	1.03803e-09	-2.22710e-09	7.50182e-07	-1.60615e-07	5.89567e-07
26.788	1.48695e-06	-1.68650e-07	1.31830e-06	4.91220e-07	-8.26811e-08	4.08539e-07	5.28867e-07	-1.11713e-07	4.17154e-07	4.94265e-07	-5.98381e-08	4.34427e-07	8.59330e-07	-7.93806e-08	7.79949e-07	-3.73670e-07	1.26588e-07	-2.47082e-07	-3.03458e-09	9.64732e-10	-2.06984e-09	7.49599e-07	-1.60490e-07	5.89109e-07
26.812	1.48679e-06	-1.68632e-07	1.31816e-06	4.90956e-07	-8.26367e-08	4.08319e-07	5.28942e-07	-1.11729e-07	4.17213e-07	4.95015e-07	-5.99289e-08	4.35086e-07	8.58807e-07	-7.93323e-08	7.79475e-07	-3.73062e-07	1.26382e-07	-2.46680e-07	-2.80075e-09	8.90395e-10	-1.91035e-09	7.49021e-07	-1.60367e-07	5.88654e-07
26.837	1.48665e-06	-1.68616e-07	1.31804e-06	4.90698e-07	-8.25934e-08	4.08105e-07	5.29023e-07	-1.11746e-07	4.17277e-07	4.95776e-07	-6.00210e-08	4.35755e-07	8.58291e-07	-7.92847e-08	7.79007e-07	-3.72453e-07	1.26176e-07	-2.46277e-07	-2.56367e-09	8.15023e-10	-1.74864e-09	7.48448e-07	-1.60244e-07	5.88204e-07
26.862	1.48654e-06	-1.68603e-07	1.31793e-06	4.90447e-07	-8.25511e-08	4.07896e-07	5.29111e-07	-1.11765e-07	4.17346e-07	4.96548e-07	-6.01145e-08	4.36434e-07	8.57783e-07	-7.92377e-08	7.78545e-07	-3.71841e-07	1.25968e-07	-2.45873e-07	-2.32335e-09	7.38622e-10	-1.58472e-09	7.47880e-07	-1.60122e-07	5.87758e-07
26.886	1.48644e-06	-1.68592e-07	1.31785e-06	4.90202e-07	-8.25098e-08	4.07692e-07	5.29205e-07	-1.11784e-07	4.17420e-07	4.97331e-07	-6.02093e-08	4.37122e-07	8.57281e-07	-7.91913e-08	7.78089e-07	-3.71227e-07	1.25760e-07	-2.45467e-07	-2.07980e-09	6.61197e-10	-1.41861e-09	7.47318e-07	-1.60002e-07	5.87316e-07
26.911	1.48636e-06	-1.68584e-07	1.31778e-06	4.89963e-07	-8.24697e-08	4.07494e-07	5.29305e-07	-1.11806e-07	4.17500e-07	4.98125e-07	-6.03054e-08	4.37820e-07	8.56786e-07	-7.91456e-08	7.77640e-07	-3.70611e-07	1.25552e-07	-2.45059e-07	-1.83306e-09	5.82753e-10	-1.25030e-09	7.46760e-07	-1.59882e-07	5.86877e-07
26.935	1.48631e-06	-1.68577e-07	1.31773e-06	4.89731e-07	-8.24306e-08	4.07301e-07	5.29412e-07	-1.11828e-07	4.17584e-07	4.98930e-07	-6.04028e-08	4.38527e-07	8.56298e-07	-7.91005e-08	7.77197e-07	-3.69993e-07	1.25342e-07	-2.44651e-07	-1.58312e-09	5.03295e-10	-1.07983e-09	7.46207e-07	-1.59764e-07	5.86443e-07
26.960	1.48627e-06	-1.68573e-07	1.31770e-06	4.89505e-07	-8.23925e-08	4.07113e-07	5.29526e-07	-1.11852e-07	4.17673e-07	4.99746e-07	-6.05016e-08	4.39244e-07	8.55816e-07	-7.90561e-08	7.76760e-07	-3.69372e-07	1.25132e-07	-2.44240e-07	-1.33002e-09	4.22830e-10	-9.07187e-10	7.45660e-07	-1.59647e-07	5.86013e-07
26.984	1.48626e-06	-1.68571e-07	1.31768e-06	4.89285e-07	-8.23555e-08	4.06930e-07	5.29645e-07	-1.11878e-07	4.17768e-07	5.00572e-07	-6.06016e-08	4.39970e-07	8.55342e-07	-7.90123e-08	7.76330e-07	-3.68750e-07	1.24921e-07	-2.43829e-07	-1.07376e-09	3.41362e-10	-7.32396e-10	7.45117e-07	-1.59531e-07	5.85587e-07
27.009	1.48626e-06	-1.68572e-07	1.31769e-06	4.89072e-07	-8.23196e-08	4.06752e-07	5.29772e-07	-1.11904e-07	4.17867e-07	5.01409e-07	-6.07030e-08	4.40706e-07	8.54875e-07	-7.89691e-08	7.75906e-07	-3.68125e-07	1.24710e-07	-2.43416e-07	-8.14364e-10	2.58897e-10	-5.55467e-10	7.44580e-07	-1.59416e-07	5.85164e-07
27.034	1.48628e-06	-1.68575e-07	1.31771e-06	4.88865e-07	-8.22848e-08	4.06580e-07	5.29904e-07	-1.11932e-07	4.17972e-07	5.02257e-07	-6.08056e-08	4.41451e-07	8.54415e-07	-7.89266e-08	7.75489e-07	-3.67499e-07	1.24497e-07	-2.43001e-07	-5.51852e-10	1.75441e-10	-3.76411e-10	7.44048e-07	-1.59302e-07	5.84746e-07
27.058	1.48633e-06	-1.68580e-07	1.31775e-06	4.88665e-07	-8.22510e-08	4.06413e-07	5.30043e-07	-1.11962e-07	4.18081e-07	5.03115e-07	-6.09095e-08	4.42205e-07	8.53962e-07	-7.88848e-08	7.75077e-07	-3.66870e-07	1.24284e-07	-2.42586e-07	-2.86240e-10	9.09995e-11	-1.95241e-10	7.43521e-07	-1.59189e-07	5.84332e-07
27.083	1.48639e-06	-1.68587e-07	1.31781e-06	4.88470e-07	-8.22183e-08	4.06252e-07	5.30188e-07	-1.11992e-07	4.18196e-07	5.03984e-07	-6.10146e-08	4.42969e-07	8.53516e-07	-7.88436e-08	7.74673e-07	-3.66239e-07	1.24071e-07	-2.42168e-07	-1.75457e-11	5.57801e-12	-1.19677e-11	7.42999e-07	-1.59077e-07	5.83922e-07
27.107	1.48648e-06	-1.68597e-07	1.31788e-06	4.88282e-07	-8.21867e-08	4.06096e-07	5.30340e-07	-1.12024e-07	4.18315e-07	5.04863e-07	-6.11211e-08	4.43742e-07	8.53077e-07	-7.88030e-08	7.74274e-07	-3.65606e-07	1.23856e-07	-2.41750e-07	2.54213e-10	-8.08175e-11	1.73395e-10	7.42482e-07	-1.58967e-07	5.83515e-07
27.132	1.48658e-06	-1.68609e-07	1.31798e-06	4.88101e-07	-8.21561e-08	4.05945e-07	5.30497e-07	-1.12058e-07	4.18440e-07	5.05752e-07	-6.12288e-08	4.44523e-07	8.52645e-07	-7.87631e-08	7.73882e-07	-3.64972e-07	1.23641e-07	-2.41330e-07	5.29017e-10	-1.68181e-10	3.60835e-10	7.41970e-07	-1.58857e-07	5.83113e-07
27.156	1.48671e-06	-1.68623e-07	1.31809e-06	4.87926e-07	-8.21267e-08	4.05799e-07	5.30661e-07	-1.12092e-07	4.18569e-07	5.06652e-07	-6.13377e-08	4.45314e-07	8.52220e-07	-7.87239e-08	7.73497e-07	-3.64335e-07	1.23426e-07	-2.40910e-07	8.06848e-10	-2.56508e-10	5.50340e-10	7.41464e-07	-1.58749e-07	5.82716e-07
27.181	1.48686e-06	-1.68639e-07	1.31822e-06	4.87757e-07	-8.20982e-08	4.05658e-07	5.30832e-07	-1.12128e-07	4.18704e-07	5.07562e-07	-6.14478e-08	4.46114e-07	8.51803e-07	-7.86853e-08	7.73117e-07	-3.63697e-07	1.23209e-07	-2.40487e-07	1.08769e-09	-3.45790e-10	7.41898e-10	7.40963e-07	-1.58641e-07	5.82322e-07
27.206	1.48702e-06	-1.68658e-07	1.31836e-06	4.87594e-07	-8.20709e-08	4.05523e-07	5.31008e-07	-1.12165e-07	4.18843e-07	5.08482e-07	-6.15592e-08	4.46923e-07	8.51392e-07	-7.86474e-08	7.72745e-07	-3.63057e-07	1.22992e-07	-2.40064e-07	1.37152e-09	-4.36024e-10	9.35494e-10	7.40467e-07	-1.58535e-07	5.81932e-07
27.230	1.48721e-06	-1.68679e-07	1.31853e-06	4.87438e-07	-8.20446e-08	4.05393e-07	5.31191e-07	-1.12204e-07	4.18987e-07	5.09412e-07	-6.16718e-08	4.47740e-07	8.50989e-07	-7.86101e-08	7.72378e-07	-3.62414e-07	1.22775e-07	-2.39640e-07	1.65832e-09	-5.27201e-10	1.13112e-09	7.39976e-07	-1.58430e-07	5.81546e-07
27.255	1.48741e-06	-1.68703e-07	1.31871e-06	4.87288e-07	-8.20194e-08	4.05269e-07	5.31380e-07	-1.12244e-07	4.19136e-07	5.10352e-07	-6.17856e-08	4.48566e-07	8.50592e-07	-7.85735e-08	7.72019e-07	-3.61771e-07	1.22557e-07	-2.39214e-07	1.94807e-09	-6.19318e-10	1.32875e-09	7.39491e-07	-1.58326e-07	5.81165e-07
27.279	1.48764e-06	-1.68728e-07	1.31891e-06	4.87145e-07	-8.19953e-08	4.05150e-07	5.31575e-07	-1.12285e-07	4.19290e-07	5.11302e-07	-6.19006e-08	4.49401e-07	8.50203e-07	-7.85375e-08	7.71665e-07	-3.61125e-07	1.22338e-07	-2.38787e-07	2.24076e-09	-7.12366e-10	1.52839e-09	7.39011e-07	-1.58223e-07	5.80787e-07
27.304	1.48789e-06	-1.68756e-07	1.31913e-06	4.87008e-07	-8.19722e-08	4.05036e-07	5.31777e-07	-1.12328e-07	4.19449e-07	5.12262e-07	-6.20168e-08	4.50245e-07	8.49821e-07	-7.85022e-08	7.71319e-07	-3.60478e-07	1.22119e-07	-2.38359e-07	2.53636e-09	-8.06341e-10	1.73001e-09	7.38536e-07	-1.58122e-07	5.80414e-07
27.329	1.48815e-06	-1.68786e-07	1.31937e-06	4.86877e-07	-8.19502e-08	4.04927e-07	5.31984e-07	-1.12372e-07	4.19613e-07	5.13232e-07	-6.21342e-08	4.51097e-07	8.49446e-07	-7.84676e-08	7.70978e-07	-3.59829e-07	1.21899e-07	-2.37930e-07	2.83485e-09	-9.01236e-10	1.93361e-09	7.38066e-07	-1.58021e-07	5.80045e-07
27.353	1.48844e-06	-1.68819e-07	1.31962e-06	4.86753e-07	-8.19293e-08	4.04824e-07	5.32198e-07	-1.12417e-07	4.19781e-07	5.14211e-07	-6.22528e-08	4.51958e-07	8.49078e-07	-7.84336e-08	7.70645e-07	-3.59178e-07	1.21679e-07	-2.37499e-07	3.13622e-09	-9.97044e-10	2.13917e-09	7.37602e-07	-1.57922e-07	5.79680e-07
27.378	1.48874e-06	-1.68853e-07	1.31989e-06	4.86635e-07	-8.19094e-08	4.04725e-07	5.32417e-07	-1.12463e-07	4.19954e-07	5.15200e-07	-6.23725e-08	4.52827e-07	8.48718e-07	-7.84003e-08	7.70317e-07	-3.58526e-07	1.21458e-07	-2.37068e-07	3.44044e-09	-1.09376e-09	2.34668e-09	7.37143e-07	-1.57823e-07	5.79319e-07
27.402	1.48907e-06	-1.68890e-07	1.32018e-06	4.86523e-07	-8.18906e-08	4.04633e-07	5.32643e-07	-1.12511e-07	4.20133e-07	5.16198e-07	-6.24934e-08	4.53705e-07	8.48364e-07	-7.83677e-08	7.69997e-07	-3.57872e-07	1.21236e-07	-2.36636e-07	3.74749e-09	-1.19138e-09	2.55612e-09	7.36689e-07	-1.57726e-07	5.78963e-07
27.427	1.48942e-06	-1.68930e-07	1.32049e-06	4.86418e-07	-8.18729e-08	4.04545e-07	5.32875e-07	-1.12560e-07	4.20315e-07	5.17207e-07	-6.26155e-08	4.54591e-07	8.48018e-07	-7.83357e-08	7.69683e-07	-3.57216e-07	1.21014e-07	-2.36202e-07	4.05737e-09	-1.28989e-09	2.76748e-09	7.36241e-07	-1.57630e-07	5.78611e-07
27.451	1.48978e-06	-1.68971e-07	1.32081e-06	4.86319e-07	-8.18563e-08	4.04463e-07	5.33113e-07	-1.12610e-07	4.20503e-07	5.18224e-07	-6.27387e-08	4.55485e-07	8.47679e-07	-7.83044e-08	7.69375e-07	-3.56559e-07	1.20791e-07	-2.35768e-07	4.37003e-09	-1.38929e-09	2.98074e-09	7.35798e-07	-1.57535e-07	5.78262e-07
27.476	1.49017e-06	-1.69015e-07	1.32115e-06	4.86227e-07	-8.18407e-08	4.04386e-07	5.33357e-07	-1.12662e-07	4.20696e-07	5.19251e-07	-6.28630e-08	4.56388e-07	8.47348e-07	-7.82738e-08	7.69074e-07	-3.55900e-07	1.20568e-07	-2.35332e-07	4.68547e-09	-1.48957e-09	3.19590e-09	7.35360e-07	-1.57442e-07	5.77918e-07
27.501	1.49058e-06	-1.69061e-07	1.32151e-06	4.86141e-07	-8.18262e-08	4.04314e-07	5.33607e-07	-1.12714e-07	4.20893e-07	5.20287e-07	-6.29884e-08	4.57299e-07	8.47023e-07	-7.82438e-08	7.68780e-07	-3.55240e-07	1.20345e-07	-2.34896e-07	5.00366e-09	-1.59073e-09	3.41293e-09	7.34928e-07	-1.57349e-07	5.77579e-07
27.525	1.49100e-06	-1.69110e-07	1.32189e-06	4.86061e-07	-8.18128e-08	4.04248e-07	5.33864e-07	-1.12769e-07	4.21095e-07	5.21332e-07	-6.31150e-08	4.58217e-07	8.46706e-07	-7.82145e-08	7.68492e-07	-3.54579e-07	1.20120e-07	-2.34458e-07	5.32459e-09	-1.69276e-09	3.63183e-09	7.34501e-07	-1.57258e-07	5.77243e-07
27.550	1.49145e-06	-1.69160e-07	1.32229e-06	4.85987e-07	-8.18004e-08	4.04187e-07	5.34126e-07	-1.12824e-07	4.21302e-07	5.22387e-07	-6.32426e-08	4.59144e-07	8.46396e-07	-7.81859e-08	7.68211e-07	-3.53916e-07	1.19896e-07	-2.34020e-07	5.64823e-09	-1.79565e-09	3.85258e-09	7.34080e-07	-1.57168e-07	5.76912e-07
27.574	1.49191e-06	-1.69213e-07	1.32270e-06	4.85920e-07	-8.17892e-08	4.04131e-07	5.34394e-07	-1.12881e-07	4.21513e-07	5.23450e-07	-6.33714e-08	4.60079e-07	8.46094e-07	-7.81580e-08	7.67936e-07	-3.53251e-07	1.19671e-07	-2.33581e-07	5.97456e-09	-1.89939e-09	4.07517e-09	7.33663e-07	-1.57078e-07	5.76585e-07
27.599	1.49240e-06	-1.69268e-07	1.32313e-06	4.85860e-07	-8.17789e-08	4.04081e-07	5.34668e-07	-1.12938e-07	4.21729e-07	5.24523e-07	-6.35012e-08	4.61022e-07	8.45799e-07	-7.81307e-08	7.67668e-07	-3.52586e-07	1.19445e-07	-2.33140e-07	6.30356e-09	-2.00399e-09	4.29958e-09	7.33253e-07	-1.56991e-07	5.76262e-07
27.623	1.49291e-06	-1.69326e-07	1.32358e-06	4.85805e-07	-8.17698e-08	4.04036e-07	5.34948e-07	-1.12998e-07	4.21950e-07	5.25604e-07	-6.36322e-08	4.61972e-07	8.45511e-07	-7.81041e-08	7.67406e-07	-3.51919e-07	1.19219e-07	-2.32699e-07	6.63522e-09	-2.10942e-09	4.52579e-09	7.32848e-07	-1.56904e-07	5.75944e-07
27.648	1.49343e-06	-1.69385e-07	1.32405e-06	4.85758e-07	-8.17617e-08	4.03996e-07	5.35234e-07	-1.13058e-07	4.22176e-07	5.26695e-07	-6.37642e-08	4.62931e-07	8.45230e-07	-7.80781e-08	7.67152e-07	-3.51250e-07	1.18993e-07	-2.32258e-07	6.96950e-09	-2.21569e-09	4.75380e-09	7.32448e-07	-1.56818e-07	5.75630e-07
27.673	1.49398e-06	-1.69447e-07	1.32453e-06	4.85716e-07	-8.17547e-08	4.03961e-07	5.35525e-07	-1.13120e-07	4.22406e-07	5.27794e-07	-6.38972e-08	4.63897e-07	8.44956e-07	-7.80529e-08	7.66904e-07	-3.50581e-07	1.18766e-07	-2.31815e-07	7.30638e-09	-2.32280e-09	4.98359e-09	7.32053e-07	-1.56734e-07	5.75320e-07
27.697	1.49454e-06	-1.69511e-07	1.32503e-06	4.85681e-07	-8.17488e-08	4.03932e-07	5.35823e-07	-1.13182e-07	4.22641e-07	5.28902e-07	-6.40313e-08	4.64870e-07	8.44690e-07	-7.80283e-08	7.66662e-07	-3.49910e-07	1.18539e-07	-2.31371e-07	7.64586e-09	-2.43072e-09	5.21514e-09	7.31664e-07	-1.56650e-07	5.75014e-07
27.722	1.49513e-06	-1.69578e-07	1.32555e-06	4.85652e-07	-8.17440e-08	4.03908e-07	5.36126e-07	-1.13247e-07	4.22880e-07	5.30018e-07	-6.41665e-08	4.65852e-07	8.44432e-07	-7.80044e-08	7.66427e-07	-3.49238e-07	1.18311e-07	-2.30927e-07	7.98789e-09	-2.53946e-09	5.44844e-09	7.31281e-07	-1.56568e-07	5.74713e-07
27.746	1.49573e-06	-1.69646e-07	1.32609e-06	4.85629e-07	-8.17402e-08	4.03889e-07	5.36436e-07	-1.13312e-07	4.23124e-07	5.31143e-07	-6.43027e-08	4.66840e-07	8.44180e-07	-7.79812e-08	7.66199e-07	-3.48565e-07	1.18083e-07	-2.30482e-07	8.33247e-09	-2.64900e-09	5.68347e-09	7.30903e-07	-1.56487e-07	5.74416e-07
27.771	1.49636e-06	-1.69717e-07	1.32664e-06	4.85613e-07	-8.17375e-08	4.03876e-07	5.36751e-07	-1.13378e-07	4.23372e-07	5.32277e-07	-6.44399e-08	4.67837e-07	8.43936e-07	-7.79586e-08	7.65978e-07	-3.47891e-07	1.17855e-07	-2.30036e-07	8.67958e-09	-2.75935e-09	5.92022e-09	7.30530e-07	-1.56408e-07	5.74123e-07
27.795	1.49700e-06	-1.69790e-07	1.32721e-06	4.85604e-07	-8.17358e-08	4.03868e-07	5.37072e-07	-1.13446e-07	4.23626e-07	5.33418e-07	-6.45782e-08	4.68840e-07	8.43700e-07	-7.79368e-08	7.65763e-07	-3.47215e-07	1.17626e-07	-2.29589e-07	9.02918e-09	-2.87049e-09	6.15868e-09	7.30163e-07	-1.56329e-07	5.73834e-07
27.820	1.49767e-06	-1.69866e-07	1.32780e-06	4.85600e-07	-8.17352e-08	4.03865e-07	5.37399e-07	-1.13515e-07	4.23883e-07	5.34569e-07	-6.47174e-08	4.69851e-07	8.43470e-07	-7.79156e-08	7.65555e-07	-3.46539e-07	1.17397e-07	-2.29142e-07	9.38125e-09	-2.98242e-09	6.39883e-09	7.29802e-07	-1.56252e-07	5.73550e-07
27.845	1.49835e-06	-1.69943e-07	1.32841e-06	4.85603e-07	-8.17357e-08	4.03867e-07	5.37731e-07	-1.13586e-07	4.24146e-07	5.35727e-07	-6.48577e-08	4.70869e-07	8.43248e-07	-7.78951e-08	7.65353e-07	-3.45861e-07	1.17167e-07	-2.28694e-07	9.73579e-09	-3.09513e-09	6.64065e-09	7.29446e-07	-1.56175e-07	5.73270e-07
27.869	1.49906e-06	-1.70023e-07	1.32903e-06	4.85612e-07	-8.17373e-08	4.03875e-07	5.38069e-07	-1.13657e-07	4.24412e-07	5.36894e-07	-6.49989e-08	4.71895e-07	8.43034e-07	-7.78753e-08	7.65159e-07	-3.45183e-07	1.16937e-07	-2.28245e-07	1.00928e-08	-3.20862e-09	6.88413e-09	7.29095e-07	-1.56100e-07	5.72995e-07
27.894	1.49978e-06	-1.70105e-07	1.32968e-06	4.85628e-07	-8.17399e-08	4.03888e-07	5.38413e-07	-1.13730e-07	4.24684e-07	5.38068e-07	-6.51411e-08	4.72927e-07	8.42827e-07	-7.78562e-08	7.64971e-07	-3.44503e-07	1.16707e-07	-2.27796e-07	1.04521e-08	-3.32287e-09	7.12926e-09	7.28750e-07	-1.56027e-07	5.72724e-07
27.918	1.50053e-06	-1.70190e-07	1.33034e-06	4.85650e-07	-8.17436e-08	4.03906e-07	5.38763e-07	-1.13803e-07	4.24959e-07	5.39251e-07	-6.52843e-08	4.73967e-07	8.42627e-07	-7.78377e-08	7.64789e-07	-3.43823e-07	1.16477e-07	-2.27346e-07	1.08139e-08	-3.43788e-09	7.37601e-09	7.28411e-07	-1.55954e-07	5.72457e-07
27.943	1.50129e-06	-1.70276e-07	1.33101e-06	4.85678e-07	-8.17484e-08	4.03930e-07	5.39118e-07	-1.13879e-07	4.25240e-07	5.40442e-07	-6.54285e-08	4.75014e-07	8.42435e-07	-7.78199e-08	7.64615e-07	-3.43141e-07	1.16246e-07	-2.26896e-07	1.11780e-08	-3.55364e-09	7.62438e-09	7.28077e-07	-1.55882e-07	5.72195e-07
27.967	1.50207e-06	-1.70365e-07	1.33171e-06	4.85713e-07	-8.17542e-08	4.03959e-07	5.39479e-07	-1.13955e-07	4.25524e-07	5.41641e-07	-6.55736e-08	4.76067e-07	8.42250e-07	-7.78028e-08	7.64447e-07	-3.42459e-07	1.16015e-07	-2.26444e-07	1.15445e-08	-3.67015e-09	7.87435e-09	7.27749e-07	-1.55812e-07	5.71937e-07
27.992	1.50287e-06	-1.70456e-07	1.33242e-06	4.85754e-07	-8.17611e-08	4.03993e-07	5.39846e-07	-1.14032e-07	4.25814e-07	5.42847e-07	-6.57196e-08	4.77127e-07	8.42072e-07	-7.77864e-08	7.64286e-07	-3.41776e-07	1.15783e-07	-2.25993e-07	1.19133e-08	-3.78739e-09	8.12590e-09	7.27426e-07	-1.55743e-07	5.71683e-07
28.017	1.50370e-06	-1.70549e-07	1.33315e-06	4.85801e-07	-8.17690e-08	4.04032e-07	5.40218e-07	-1.14111e-07	4.26107e-07	5.44061e-07	-6.58666e-08	4.78195e-07	8.41902e-07	-7.77707e-08	7.64131e-07	-3.41092e-07	1.15552e-07	-2.25541e-07	1.22844e-08	-3.90537e-09	8.37902e-09	7.27109e-07	-1.55675e-07	5.71434e-07
28.041	1.50454e-06	-1.70645e-07	1.33389e-06	4.85854e-07	-8.17781e-08	4.04076e-07	5.40596e-07	-1.14191e-07	4.26405e-07	5.45283e-07	-6.60145e-08	4.79268e-07	8.41739e-07	-7.77557e-08	7.63984e-07	-3.40408e-07	1.15320e-07	-2.25088e-07	1.26578e-08	-4.02407e-09	8.63369e-09	7.26797e-07	-1.55608e-07	5.71189e-07
28.066	1.50540e-06	-1.70742e-07	1.33466e-06	4.85914e-07	-8.17881e-08	4.04126e-07	5.40979e-07	-1.14272e-07	4.26708e-07	5.46512e-07	-6.61634e-08	4.80349e-07	8.41584e-07	-7.77414e-08	7.63843e-07	-3.39722e-07	1.15087e-07	-2.24635e-07	1.30334e-08	-4.14348e-09	8.88989e-09	7.26491e-07	-1.55543e-07	5.70948e-07
28.090	1.50628e-06	-1.70842e-07	1.33544e-06	4.85981e-07	-8.17993e-08	4.04181e-07	5.41368e-07	-1.14354e-07	4.27014e-07	5.47749e-07	-6.63131e-08	4.81436e-07	8.41436e-07	-7.77277e-08	7.63708e-07	-3.39036e-07	1.14855e-07	-2.24181e-07	1.34112e-08	-4.26360e-09	9.14762e-09	7.26190e-07	-1.55478e-07	5.70712e-07
28.115	1.50718e-06	-1.70944e-07	1.33623e-06	4.86053e-07	-8.18115e-08	4.04242e-07	5.41763e-07	-1.14437e-07	4.27326e-07	5.48994e-07	-6.64638e-08	4.82530e-07	8.41296e-07	-7.77147e-08	7.63581e-07	-3.38349e-07	1.14622e-07	-2.23727e-07	1.37913e-08	-4.38443e-09	9.40685e-09	7.25896e-07	-1.55415e-07	5.70480e-07
28.140	1.50810e-06	-1.71049e-07	1.33705e-06	4.86132e-07	-8.18248e-08	4.04307e-07	5.42163e-07	-1.14522e-07	4.27641e-07	5.50245e-07	-6.66153e-08	4.83630e-07	8.41163e-07	-7.77025e-08	7.63460e-07	-3.37662e-07	1.14389e-07	-2.23272e-07	1.41735e-08	-4.50595e-09	9.66757e-09	7.25606e-07	-1.55353e-07	5.70253e-07
28.164	1.50904e-06	-1.71155e-07	1.33788e-06	4.86217e-07	-8.18391e-08	4.04378e-07	5.42568e-07	-1.14607e-07	4.27961e-07	5.51504e-07	-6.67677e-08	4.84737e-07	8.41037e-07	-7.76909e-08	7.63347e-07	-3.36974e-07	1.14156e-07	-2.22817e-07	1.45579e-08	-4.62815e-09	9.92977e-09	7.25323e-07	-1.55293e-07	5.70030e-07
28.189	1.51000e-06	-1.71264e-07	1.33873e-06	4.86309e-07	-8.18545e-08	4.04454e-07	5.42979e-07	-1.14694e-07	4.28285e-07	5.52771e-07	-6.69210e-08	4.85850e-07	8.40919e-07	-7.76800e-08	7.63239e-07	-3.36285e-07	1.13923e-07	-2.22362e-07	1.49445e-08	-4.75104e-09	1.01934e-08	7.25045e-07	-1.55233e-07	5.69811e-07
28.213	1.51097e-06	-1.71375e-07	1.33960e-06	4.86406e-07	-8.18709e-08	4.04535e-07	5.43396e-07	-1.14782e-07	4.28614e-07	5.54044e-07	-6.70752e-08	4.86969e-07	8.40809e-07	-7.76697e-08	7.63139e-07	-3.35596e-07	1.13690e-07	-2.21906e-07	1.53331e-08	-4.87460e-09	1.04585e-08	7.24772e-07	-1.55175e-07	5.69597e-07
28.238	1.51197e-06	-1.71488e-07	1.34048e-06	4.86510e-07	-8.18884e-08	4.04622e-07	5.43817e-07	-1.14871e-07	4.28946e-07	5.55324e-07	-6.72302e-08	4.88094e-07	8.40706e-07	-7.76602e-08	7.63045e-07	-3.34906e-07	1.13456e-07	-2.21450e-07	1.57239e-08	-4.99882e-09	1.07250e-08	7.24505e-07	-1.55118e-07	5.69388e-07
28.262	1.51299e-06	-1.71603e-07	1.34138e-06	4.86621e-07	-8.19070e-08	4.04714e-07	5.44245e-07	-1.14961e-07	4.29283e-07	5.56612e-07	-6.73860e-08	4.89226e-07	8.40610e-07	-7.76514e-08	7.62959e-07	-3.34216e-07	1.13222e-07	-2.20994e-07	1.61167e-08	-5.12370e-09	1.09930e-08	7.24244e-07	-1.55062e-07	5.69182e-07
28.287	1.51402e-06	-1.71721e-07	1.34230e-06	4.86737e-07	-8.19266e-08	4.04810e-07	5.44677e-07	-1.15053e-07	4.29625e-07	5.57906e-07	-6.75427e-08	4.90363e-07	8.40522e-07	-7.76432e-08	7.62879e-07	-3.33525e-07	1.12988e-07	-2.20537e-07	1.65115e-08	-5.24923e-09	1.12623e-08	7.23989e-07	-1.55007e-07	5.68982e-07
28.312	1.51508e-06	-1.71840e-07	1.34324e-06	4.86860e-07	-8.19473e-08	4.04913e-07	5.45115e-07	-1.15145e-07	4.29970e-07	5.59207e-07	-6.77002e-08	4.91507e-07	8.40441e-07	-7.76358e-08	7.62805e-07	-3.32834e-07	1.12754e-07	-2.20080e-07	1.69084e-08	-5.37540e-09	1.15330e-08	7.23739e-07	-1.54954e-07	5.68785e-07
28.336	1.51615e-06	-1.71962e-07	1.34419e-06	4.86989e-07	-8.19690e-08	4.05020e-07	5.45559e-07	-1.15239e-07	4.30320e-07	5.60515e-07	-6.78586e-08	4.92656e-07	8.40368e-07	-7.76290e-08	7.62739e-07	-3.32143e-07	1.12520e-07	-2.19623e-07	1.73073e-08	-5.50221e-09	1.18051e-08	7.23494e-07	-1.54901e-07	5.68593e-07
28.361	1.51725e-06	-1.72086e-07	1.34516e-06	4.87124e-07	-8.19918e-08	4.05133e-07	5.46007e-07	-1.15334e-07	4.30674e-07	5.61829e-07	-6.80177e-08	4.93812e-07	8.40302e-07	-7.76230e-08	7.62679e-07	-3.31451e-07	1.12286e-07	-2.19166e-07	1.77081e-08	-5.62964e-09	1.20785e-08	7.23256e-07	-1.54850e-07	5.68406e-07
28.385	1.51836e-06	-1.72213e-07	1.34615e-06	4.87266e-07	-8.20156e-08	4.05250e-07	5.46461e-07	-1.15430e-07	4.31032e-07	5.63150e-07	-6.81777e-08	4.94973e-07	8.40244e-07	-7.76176e-08	7.62627e-07	-3.30759e-07	1.12051e-07	-2.18708e-07	1.81109e-08	-5.75769e-09	1.23532e-08	7.23023e-07	-1.54800e-07	5.68223e-07
28.410	1.51949e-06	-1.72341e-07	1.34715e-06	4.87414e-07	-8.20405e-08	4.05373e-07	5.46920e-07	-1.15527e-07	4.31394e-07	5.64478e-07	-6.83384e-08	4.96140e-07	8.40193e-07	-7.76129e-08	7.62580e-07	-3.30067e-07	1.11817e-07	-2.18250e-07	1.85156e-08	-5.88636e-09	1.26293e-08	7.22796e-07	-1.54752e-07	5.68044e-07
28.434	1.52064e-06	-1.72472e-07	1.34817e-06	4.87568e-07	-8.20665e-08	4.05501e-07	5.47385e-07	-1.15625e-07	4.31760e-07	5.65812e-07	-6.84999e-08	4.97312e-07	8.40150e-07	-7.76089e-08	7.62541e-07	-3.29374e-07	1.11582e-07	-2.17792e-07	1.89222e-08	-6.01563e-09	1.29066e-08	7.22574e-07	-1.54704e-07	5.67870e-07
28.459	1.52181e-06	-1.72604e-07	1.34921e-06	4.87728e-07	-8.20934e-08	4.05635e-07	5.47855e-07	-1.15724e-07	4.32131e-07	5.67153e-07	-6.86622e-08	4.98491e-07	8.40114e-07	-7.76056e-08	7.62509e-07	-3.28681e-07	1.11347e-07	-2.17334e-07	1.93307e-08	-6.14549e-09	1.31852e-08	7.22358e-07	-1.54658e-07	5.67700e-07
28.484	1.52300e-06	-1.72739e-07	1.35027e-06	4.87895e-07	-8.21215e-08	4.05773e-07	5.48330e-07	-1.15824e-07	4.32505e-07	5.68500e-07	-6.88252e-08	4.99674e-07	8.40086e-07	-7.76030e-08	7.62483e-07	-3.27988e-07	1.11112e-07	-2.16876e-07	1.97411e-08	-6.27595e-09	1.34651e-08	7.22148e-07	-1.54613e-07	5.67535e-07
28.508	1.52421e-06	-1.72876e-07	1.35134e-06	4.88068e-07	-8.21506e-08	4.05917e-07	5.48810e-07	-1.15926e-07	4.32884e-07	5.69853e-07	-6.89891e-08	5.00864e-07	8.40065e-07	-7.76011e-08	7.62464e-07	-3.27295e-07	1.10878e-07	-2.16417e-07	2.01533e-08	-6.40699e-09	1.37463e-08	7.21944e-07	-1.54569e-07	5.67374e-07
28.533	1.52544e-06	-1.73016e-07	1.35243e-06	4.88247e-07	-8.21807e-08	4.06066e-07	5.49295e-07	-1.16028e-07	4.33267e-07	5.71212e-07	-6.91536e-08	5.02058e-07	8.40052e-07	-7.75998e-08	7.62452e-07	-3.26602e-07	1.10643e-07	-2.15959e-07	2.05673e-08	-6.53860e-09	1.40287e-08	7.21745e-07	-1.54527e-07	5.67218e-07
28.557	1.52669e-06	-1.73157e-07	1.35353e-06	4.88432e-07	-8.22119e-08	4.06220e-07	5.49786e-07	-1.16132e-07	4.33654e-07	5.72577e-07	-6.93189e-08	5.03258e-07	8.40046e-07	-7.75993e-08	7.62447e-07	-3.25908e-07	1.10408e-07	-2.15501e-07	2.09830e-08	-6.67078e-09	1.43123e-08	7.21552e-07	-1.54485e-07	5.67066e-07
28.582	1.52795e-06	-1.73301e-07	1.35465e-06	4.88623e-07	-8.22441e-08	4.06379e-07	5.50281e-07	-1.16236e-07	4.34045e-07	5.73948e-07	-6.94849e-08	5.04463e-07	8.40048e-07	-7.75995e-08	7.62449e-07	-3.25215e-07	1.10173e-07	-2.15042e-07	2.14006e-08	-6.80352e-09	1.45970e-08	7.21364e-07	-1.54445e-07	5.66919e-07
28.606	1.52924e-06	-1.73446e-07	1.35579e-06	4.88821e-07	-8.22773e-08	4.06543e-07	5.50782e-07	-1.16342e-07	4.34440e-07	5.75326e-07	-6.96516e-08	5.05674e-07	8.40057e-07	-7.76003e-08	7.62457e-07	-3.24521e-07	1.09938e-07	-2.14583e-07	2.18198e-08	-6.93682e-09	1.48830e-08	7.21182e-07	-1.54406e-07	5.66776e-07
28.631	1.53054e-06	-1.73594e-07	1.35695e-06	4.89025e-07	-8.23116e-08	4.06713e-07	5.51288e-07	-1.16449e-07	4.34839e-07	5.76709e-07	-6.98191e-08	5.06890e-07	8.40074e-07	-7.76019e-08	7.62472e-07	-3.23828e-07	1.09703e-07	-2.14125e-07	2.22408e-08	-7.07065e-09	1.51702e-08	7.21006e-07	-1.54369e-07	5.66638e-07
28.656	1.53187e-06	-1.73744e-07	1.35812e-06	4.89235e-07	-8.23470e-08	4.06888e-07	5.51798e-07	-1.16557e-07	4.35242e-07	5.78098e-07	-6.99872e-08	5.08110e-07	8.40099e-07	-7.76041e-08	7.62494e-07	-3.23135e-07	1.09468e-07	-2.13667e-07	2.26635e-08	-7.20503e-09	1.54585e-08	7.20836e-07	-1.54332e-07	5.66504e-07
28.680	1.53321e-06	-1.73897e-07	1.35931e-06	4.89451e-07	-8.23834e-08	4.07067e-07	5.52314e-07	-1.16666e-07	4.35648e-07	5.79492e-07	-7.01561e-08	5.09336e-07	8.40130e-07	-7.76071e-08	7.62523e-07	-3.22441e-07	1.09233e-07	-2.13208e-07	2.30878e-08	-7.33993e-09	1.57479e-08	7.20672e-07	-1.54297e-07	5.66375e-07
28.705	1.53457e-06	-1.74051e-07	1.36052e-06	4.89673e-07	-8.24208e-08	4.07252e-07	5.52835e-07	-1.16776e-07	4.36059e-07	5.80892e-07	-7.03256e-08	5.10567e-07	8.40170e-07	-7.76107e-08	7.62559e-07	-3.21748e-07	1.08998e-07	-2.12750e-07	2.35138e-08	-7.47535e-09	1.60385e-08	7.20513e-07	-1.54263e-07	5.66250e-07
28.729	1.53595e-06	-1.74207e-07	1.36174e-06	4.89901e-07	-8.24592e-08	4.07442e-07	5.53361e-07	-1.16887e-07	4.36474e-07	5.82298e-07	-7.04958e-08	5.11803e-07	8.40217e-07	-7.76150e-08	7.62602e-07	-3.21055e-07	1.08764e-07	-2.12291e-07	2.39414e-08	-7.61129e-09	1.63301e-08	7.20360e-07	-1.54230e-07	5.66130e-07
28.754	1.53735e-06	-1.74366e-07	1.36298e-06	4.90136e-07	-8.24987e-08	4.07637e-07	5.53892e-07	-1.16999e-07	4.36893e-07	5.83710e-07	-7.06666e-08	5.13043e-07	8.40271e-07	-7.76201e-08	7.62651e-07	-3.20362e-07	1.08529e-07	-2.11833e-07	2.43706e-08	-7.74773e-09	1.66229e-08	7.20212e-07	-1.54199e-07	5.66014e-07
28.778	1.53876e-06	-1.74527e-07	1.36424e-06	4.90377e-07	-8.25392e-08	4.07838e-07	5.54428e-07	-1.17112e-07	4.37316e-07	5.85126e-07	-7.08382e-08	5.14288e-07	8.40333e-07	-7.76258e-08	7.62707e-07	-3.19670e-07	1.08294e-07	-2.11375e-07	2.48014e-08	-7.88468e-09	1.69167e-08	7.20071e-07	-1.54168e-07	5.65903e-07
28.803	1.54020e-06	-1.74690e-07	1.36551e-06	4.90624e-07	-8.25808e-08	4.08043e-07	5.54969e-07	-1.17227e-07	4.37742e-07	5.86548e-07	-7.10103e-08	5.15538e-07	8.40402e-07	-7.76322e-08	7.62770e-07	-3.18977e-07	1.08060e-07	-2.10918e-07	2.52337e-08	-8.02211e-09	1.72115e-08	7.19935e-07	-1.54139e-07	5.65796e-07
28.828	1.54166e-06	-1.74855e-07	1.36680e-06	4.90877e-07	-8.26234e-08	4.08253e-07	5.55514e-07	-1.17342e-07	4.38173e-07	5.87976e-07	-7.11831e-08	5.16793e-07	8.40479e-07	-7.76393e-08	7.62840e-07	-3.18285e-07	1.07825e-07	-2.10460e-07	2.56675e-08	-8.16003e-09	1.75075e-08	7.19805e-07	-1.54111e-07	5.65694e-07
28.852	1.54313e-06	-1.75022e-07	1.36811e-06	4.91136e-07	-8.26670e-08	4.08469e-07	5.56065e-07	-1.17458e-07	4.38607e-07	5.89408e-07	-7.13566e-08	5.18052e-07	8.40564e-07	-7.76471e-08	7.62917e-07	-3.17593e-07	1.07591e-07	-2.10002e-07	2.61028e-08	-8.29843e-09	1.78044e-08	7.19680e-07	-1.54085e-07	5.65596e-07
28.877	1.54462e-06	-1.75191e-07	1.36943e-06	4.91401e-07	-8.27116e-08	4.08689e-07	5.56621e-07	-1.17576e-07	4.39045e-07	5.90846e-07	-7.15306e-08	5.19316e-07	8.40656e-07	-7.76556e-08	7.63000e-07	-3.16902e-07	1.07357e-07	-2.09545e-07	2.65396e-08	-8.43729e-09	1.81023e-08	7.19562e-07	-1.54059e-07	5.65503e-07
28.901	1.54613e-06	-1.75362e-07	1.37077e-06	4.91672e-07	-8.27573e-08	4.08915e-07	5.57181e-07	-1.17694e-07	4.39487e-07	5.92289e-07	-7.17053e-08	5.20584e-07	8.40755e-07	-7.76648e-08	7.63090e-07	-3.16211e-07	1.07123e-07	-2.09088e-07	2.69779e-08	-8.57662e-09	1.84012e-08	7.19449e-07	-1.54035e-07	5.65414e-07
28.926	1.54766e-06	-1.75536e-07	1.37213e-06	4.91950e-07	-8.28040e-08	4.09146e-07	5.57746e-07	-1.17813e-07	4.39933e-07	5.93737e-07	-7.18806e-08	5.21856e-07	8.40862e-07	-7.76747e-08	7.63188e-07	-3.15520e-07	1.06889e-07	-2.08632e-07	2.74175e-08	-8.71640e-09	1.87011e-08	7.19342e-07	-1.54012e-07	5.65330e-07
28.951	1.54921e-06	-1.75712e-07	1.37350e-06	4.92233e-07	-8.28517e-08	4.09382e-07	5.58316e-07	-1.17934e-07	4.40382e-07	5.95190e-07	-7.20565e-08	5.23133e-07	8.40977e-07	-7.76853e-08	7.63292e-07	-3.14830e-07	1.06655e-07	-2.08175e-07	2.78586e-08	-8.85662e-09	1.90020e-08	7.19241e-07	-1.53990e-07	5.65250e-07
28.975	1.55078e-06	-1.75889e-07	1.37489e-06	4.92523e-07	-8.29005e-08	4.09622e-07	5.58891e-07	-1.18055e-07	4.40836e-07	5.96647e-07	-7.22329e-08	5.24414e-07	8.41099e-07	-7.76966e-08	7.63402e-07	-3.14140e-07	1.06421e-07	-2.07719e-07	2.83011e-08	-8.99729e-09	1.93038e-08	7.19145e-07	-1.53970e-07	5.65175e-07
29.000	1.55236e-06	-1.76069e-07	1.37629e-06	4.92819e-07	-8.29502e-08	4.09868e-07	5.59470e-07	-1.18178e-07	4.41293e-07	5.98110e-07	-7.24100e-08	5.25700e-07	8.41229e-07	-7.77085e-08	7.63520e-07	-3.13451e-07	1.06188e-07	-2.07264e-07	2.87449e-08	-9.13839e-09	1.96065e-08	7.19055e-07	-1.53951e-07	5.65104e-07
29.024	1.55397e-06	-1.76251e-07	1.37772e-06	4.93120e-07	-8.30010e-08	4.10119e-07	5.60055e-07	-1.18301e-07	4.41754e-07	5.99577e-07	-7.25876e-08	5.26989e-07	8.41366e-07	-7.77212e-08	7.63645e-07	-3.12763e-07	1.05954e-07	-2.06808e-07	2.91901e-08	-9.27991e-09	1.99102e-08	7.18971e-07	-1.53933e-07	5.65038e-07
29.049	1.55559e-06	-1.76435e-07	1.37915e-06	4.93428e-07	-8.30528e-08	4.10375e-07	5.60644e-07	-1.18425e-07	4.42218e-07	6.01049e-07	-7.27658e-08	5.28283e-07	8.41511e-07	-7.77346e-08	7.63776e-07	-3.12074e-07	1.05721e-07	-2.06353e-07	2.96365e-08	-9.42185e-09	2.02147e-08	7.18893e-07	-1.53916e-07	5.64977e-07
29.073	1.55723e-06	-1.76621e-07	1.38061e-06	4.93742e-07	-8.31056e-08	4.10636e-07	5.61237e-07	-1.18551e-07	4.42687e-07	6.02525e-07	-7.29445e-08	5.29580e-07	8.41663e-07	-7.77486e-08	7.63914e-07	-3.11387e-07	1.05488e-07	-2.05899e-07	3.00843e-08	-9.56420e-09	2.05201e-08	7.18820e-07	-1.53901e-07	5.64920e-07
29.098	1.55889e-06	-1.76809e-07	1.38208e-06	4.94062e-07	-8.31595e-08	4.10902e-07	5.61836e-07	-1.18677e-07	4.43159e-07	6.04006e-07	-7.31238e-08	5.30882e-07	8.41823e-07	-7.77634e-08	7.64059e-07	-3.10700e-07	1.05256e-07	-2.05444e-07	3.05333e-08	-9.70695e-09	2.08264e-08	7.18754e-07	-1.53886e-07	5.64868e-07
29.123	1.56057e-06	-1.77000e-07	1.38357e-06	4.94388e-07	-8.32143e-08	4.11173e-07	5.62439e-07	-1.18805e-07	4.43634e-07	6.05491e-07	-7.33036e-08	5.32188e-07	8.41990e-07	-7.77788e-08	7.64211e-07	-3.10014e-07	1.05023e-07	-2.04991e-07	3.09836e-08	-9.85009e-09	2.11335e-08	7.18693e-07	-1.53873e-07	5.64820e-07
29.147	1.56227e-06	-1.77192e-07	1.38507e-06	4.94719e-07	-8.32702e-08	4.11449e-07	5.63047e-07	-1.18933e-07	4.44114e-07	6.06981e-07	-7.34840e-08	5.33497e-07	8.42165e-07	-7.77950e-08	7.64370e-07	-3.09328e-07	1.04791e-07	-2.04537e-07	3.14351e-08	-9.99363e-09	2.14415e-08	7.18638e-07	-1.53861e-07	5.64776e-07
29.172	1.56398e-06	-1.77387e-07	1.38659e-06	4.95057e-07	-8.33271e-08	4.11730e-07	5.63659e-07	-1.19062e-07	4.44597e-07	6.08475e-07	-7.36649e-08	5.34810e-07	8.42347e-07	-7.78118e-08	7.64535e-07	-3.08644e-07	1.04559e-07	-2.04085e-07	3.18878e-08	-1.01375e-08	2.17502e-08	7.18589e-07	-1.53851e-07	5.64738e-07
29.196	1.56571e-06	-1.77583e-07	1.38813e-06	4.95401e-07	-8.33849e-08	4.12016e-07	5.64276e-07	-1.19193e-07	4.45083e-07	6.09973e-07	-7.38463e-08	5.36127e-07	8.42537e-07	-7.78294e-08	7.64708e-07	-3.07960e-07	1.04327e-07	-2.03632e-07	3.23416e-08	-1.02818e-08	2.20598e-08	7.18545e-07	-1.53842e-07	5.64704e-07
29.221	1.56747e-06	-1.77782e-07	1.38968e-06	4.95751e-07	-8.34438e-08	4.12307e-07	5.64898e-07	-1.19324e-07	4.45574e-07	6.11476e-07	-7.40282e-08	5.37448e-07	8.42734e-07	-7.78476e-08	7.64887e-07	-3.07277e-07	1.04096e-07	-2.03181e-07	3.27966e-08	-1.04265e-08	2.23702e-08	7.18507e-07	-1.53834e-07	5.64674e-07
29.245	1.56924e-06	-1.77983e-07	1.39125e-06	4.96107e-07	-8.35037e-08	4.12603e-07	5.65524e-07	-1.19456e-07	4.46068e-07	6.12983e-07	-7.42106e-08	5.38772e-07	8.42939e-07	-7.78666e-08	7.65073e-07	-3.06594e-07	1.03865e-07	-2.02729e-07	3.32528e-08	-1.05715e-08	2.26813e-08	7.18476e-07	-1.53827e-07	5.64649e-07
29.270	1.57102e-06	-1.78186e-07	1.39284e-06	4.96469e-07	-8.35646e-08	4.12904e-07	5.66154e-07	-1.19589e-07	4.46565e-07	6.14493e-07	-7.43935e-08	5.40100e-07	8.43152e-07	-7.78862e-08	7.65266e-07	-3.05913e-07	1.03634e-07	-2.02279e-07	3.37101e-08	-1.07169e-08	2.29932e-08	7.18449e-07	-1.53821e-07	5.64628e-07
29.295	1.57283e-06	-1.78391e-07	1.39444e-06	4.96837e-07	-8.36266e-08	4.13210e-07	5.66790e-07	-1.19724e-07	4.47066e-07	6.16008e-07	-7.45769e-08	5.41431e-07	8.43372e-07	-7.79065e-08	7.65465e-07	-3.05232e-07	1.03403e-07	-2.01829e-07	3.41684e-08	-1.08626e-08	2.33058e-08	7.18429e-07	-1.53817e-07	5.64612e-07
29.319	1.57466e-06	-1.78598e-07	1.39606e-06	4.97210e-07	-8.36895e-08	4.13521e-07	5.67429e-07	-1.19859e-07	4.47571e-07	6.17527e-07	-7.47607e-08	5.42766e-07	8.43599e-07	-7.79275e-08	7.65672e-07	-3.04552e-07	1.03173e-07	-2.01379e-07	3.46278e-08	-1.10086e-08	2.36192e-08	7.18415e-07	-1.53814e-07	5.64601e-07
29.344	1.57650e-06	-1.78807e-07	1.39769e-06	4.97590e-07	-8.37534e-08	4.13837e-07	5.68074e-07	-1.19995e-07	4.48079e-07	6.19049e-07	-7.49451e-08	5.44104e-07	8.43835e-07	-7.79493e-08	7.65885e-07	-3.03874e-07	1.02943e-07	-2.00931e-07	3.50882e-08	-1.11550e-08	2.39332e-08	7.18406e-07	-1.53812e-07	5.64594e-07
29.368	1.57836e-06	-1.79018e-07	1.39934e-06	4.97976e-07	-8.38183e-08	4.14157e-07	5.68722e-07	-1.20132e-07	4.48591e-07	6.20576e-07	-7.51298e-08	5.45446e-07	8.44077e-07	-7.79717e-08	7.66106e-07	-3.03196e-07	1.02714e-07	-2.00482e-07	3.55497e-08	-1.13017e-08	2.42480e-08	7.18403e-07	-1.53811e-07	5.64592e-07
29.393	1.58024e-06	-1.79231e-07	1.40101e-06	4.98367e-07	-8.38842e-08	4.14483e-07	5.69376e-07	-1.20270e-07	4.49106e-07	6.22106e-07	-7.53151e-08	5.46791e-07	8.44327e-07	-7.79948e-08	7.66333e-07	-3.02519e-07	1.02484e-07	-2.00035e-07	3.60122e-08	-1.14487e-08	2.45634e-08	7.18406e-07	-1.53812e-07	5.64594e-07
29.417	1.58214e-06	-1.79446e-07	1.40269e-06	4.98765e-07	-8.39511e-08	4.14814e-07	5.70033e-07	-1.20409e-07	4.49624e-07	6.23640e-07	-7.55008e-08	5.48139e-07	8.44585e-07	-7.80186e-08	7.66567e-07	-3.01844e-07	1.02255e-07	-1.99588e-07	3.64756e-08	-1.15961e-08	2.48796e-08	7.18415e-07	-1.53814e-07	5.64601e-07
29.442	1.58405e-06	-1.79664e-07	1.40439e-06	4.99168e-07	-8.40190e-08	4.15149e-07	5.70695e-07	-1.20549e-07	4.50147e-07	6.25177e-07	-7.56869e-08	5.49490e-07	8.44851e-07	-7.80431e-08	7.66807e-07	-3.01169e-07	1.02027e-07	-1.99142e-07	3.69400e-08	-1.17437e-08	2.51963e-08	7.18430e-07	-1.53817e-07	5.64613e-07
29.467	1.58599e-06	-1.79883e-07	1.40611e-06	4.99578e-07	-8.40879e-08	4.15490e-07	5.71362e-07	-1.20689e-07	4.50672e-07	6.26718e-07	-7.58735e-08	5.50845e-07	8.45123e-07	-7.80683e-08	7.67055e-07	-3.00495e-07	1.01799e-07	-1.98697e-07	3.74054e-08	-1.18917e-08	2.55137e-08	7.18450e-07	-1.53821e-07	5.64629e-07
29.491	1.58794e-06	-1.80104e-07	1.40784e-06	4.99993e-07	-8.41578e-08	4.15835e-07	5.72032e-07	-1.20831e-07	4.51201e-07	6.28263e-07	-7.60605e-08	5.52203e-07	8.45404e-07	-7.80942e-08	7.67310e-07	-2.99823e-07	1.01571e-07	-1.98252e-07	3.78716e-08	-1.20399e-08	2.58318e-08	7.18477e-07	-1.53827e-07	5.64650e-07
29.516	1.58991e-06	-1.80328e-07	1.40958e-06	5.00414e-07	-8.42287e-08	4.16185e-07	5.72708e-07	-1.20974e-07	4.51734e-07	6.29811e-07	-7.62479e-08	5.53563e-07	8.45692e-07	-7.81208e-08	7.67571e-07	-2.99152e-07	1.01343e-07	-1.97808e-07	3.83388e-08	-1.21884e-08	2.61504e-08	7.18509e-07	-1.53834e-07	5.64675e-07
29.540	1.59190e-06	-1.80553e-07	1.41135e-06	5.00841e-07	-8.43005e-08	4.16540e-07	5.73387e-07	-1.21117e-07	4.52270e-07	6.31363e-07	-7.64357e-08	5.54927e-07	8.45987e-07	-7.81481e-08	7.67839e-07	-2.98482e-07	1.01116e-07	-1.97365e-07	3.88068e-08	-1.23372e-08	2.64696e-08	7.18547e-07	-1.53842e-07	5.64705e-07
29.565	1.59391e-06	-1.80781e-07	1.41313e-06	5.01274e-07	-8.43734e-08	4.16900e-07	5.74071e-07	-1.21262e-07	4.52809e-07	6.32917e-07	-7.66240e-08	5.56293e-07	8.46290e-07	-7.81761e-08	7.68114e-07	-2.97813e-07	1.00890e-07	-1.96923e-07	3.92757e-08	-1.24863e-08	2.67895e-08	7.18591e-07	-1.53851e-07	5.64739e-07
29.590	1.59593e-06	-1.81011e-07	1.41492e-06	5.01712e-07	-8.44472e-08	4.17265e-07	5.74759e-07	-1.21407e-07	4.53352e-07	6.34476e-07	-7.68126e-08	5.57663e-07	8.46601e-07	-7.82048e-08	7.68396e-07	-2.97145e-07	1.00664e-07	-1.96482e-07	3.97454e-08	-1.26356e-08	2.71098e-08	7.18640e-07	-1.53862e-07	5.64778e-07
29.614	1.59797e-06	-1.81242e-07	1.41673e-06	5.02157e-07	-8.45220e-08	4.17635e-07	5.75452e-07	-1.21553e-07	4.53899e-07	6.36037e-07	-7.70016e-08	5.59035e-07	8.46919e-07	-7.82342e-08	7.68685e-07	-2.96479e-07	1.00438e-07	-1.96041e-07	4.02160e-08	-1.27852e-08	2.74308e-08	7.18696e-07	-1.53874e-07	5.64822e-07
29.639	1.60003e-06	-1.81476e-07	1.41856e-06	5.02607e-07	-8.45979e-08	4.18009e-07	5.76149e-07	-1.21700e-07	4.54448e-07	6.37601e-07	-7.71911e-08	5.60410e-07	8.47245e-07	-7.82643e-08	7.68980e-07	-2.95814e-07	1.00213e-07	-1.95601e-07	4.06873e-08	-1.29350e-08	2.77523e-08	7.18757e-07	-1.53887e-07	5.64870e-07
29.663	1.60211e-06	-1.81712e-07	1.42040e-06	5.03064e-07	-8.46747e-08	4.18389e-07	5.76850e-07	-1.21849e-07	4.55001e-07	6.39169e-07	-7.73808e-08	5.61788e-07	8.47578e-07	-7.82950e-08	7.69283e-07	-2.95150e-07	9.99879e-08	-1.95162e-07	4.11594e-08	-1.30851e-08	2.80743e-08	7.18825e-07	-1.53901e-07	5.64923e-07
29.688	1.60421e-06	-1.81950e-07	1.42226e-06	5.03526e-07	-8.47524e-08	4.18773e-07	5.77555e-07	-1.21998e-07	4.55557e-07	6.40740e-07	-7.75710e-08	5.63169e-07	8.47919e-07	-7.83265e-08	7.69592e-07	-2.94488e-07	9.97635e-08	-1.94724e-07	4.16323e-08	-1.32355e-08	2.83968e-08	7.18898e-07	-1.53917e-07	5.64981e-07
29.712	1.60633e-06	-1.82190e-07	1.42414e-06	5.03994e-07	-8.48312e-08	4.19162e-07	5.78265e-07	-1.22147e-07	4.56117e-07	6.42314e-07	-7.77616e-08	5.64552e-07	8.48267e-07	-7.83587e-08	7.69908e-07	-2.93827e-07	9.95396e-08	-1.94287e-07	4.21059e-08	-1.33860e-08	2.87199e-08	7.18977e-07	-1.53934e-07	5.65043e-07
29.737	1.60846e-06	-1.82431e-07	1.42603e-06	5.04467e-07	-8.49109e-08	4.19556e-07	5.78978e-07	-1.22298e-07	4.56680e-07	6.43891e-07	-7.79524e-08	5.65938e-07	8.48623e-07	-7.83916e-08	7.70231e-07	-2.93167e-07	9.93162e-08	-1.93851e-07	4.25802e-08	-1.35368e-08	2.90434e-08	7.19062e-07	-1.53952e-07	5.65110e-07
29.762	1.61061e-06	-1.82675e-07	1.42793e-06	5.04947e-07	-8.49917e-08	4.19955e-07	5.79696e-07	-1.22450e-07	4.57247e-07	6.45470e-07	-7.81437e-08	5.67327e-07	8.48987e-07	-7.84252e-08	7.70561e-07	-2.92509e-07	9.90932e-08	-1.93416e-07	4.30553e-08	-1.36878e-08	2.93674e-08	7.19152e-07	-1.53972e-07	5.65181e-07
29.786	1.61278e-06	-1.82921e-07	1.42986e-06	5.05432e-07	-8.50733e-08	4.20359e-07	5.80419e-07	-1.22602e-07	4.57816e-07	6.47053e-07	-7.83353e-08	5.68718e-07	8.49358e-07	-7.84594e-08	7.70898e-07	-2.91853e-07	9.88708e-08	-1.92982e-07	4.35310e-08	-1.38391e-08	2.96919e-08	7.19249e-07	-1.53992e-07	5.65257e-07
29.811	1.61496e-06	-1.83169e-07	1.43179e-06	5.05923e-07	-8.51560e-08	4.20767e-07	5.81145e-07	-1.22756e-07	4.58389e-07	6.48639e-07	-7.85273e-08	5.70111e-07	8.49736e-07	-7.84944e-08	7.71242e-07	-2.91198e-07	9.86488e-08	-1.92549e-07	4.40074e-08	-1.39905e-08	3.00169e-08	7.19352e-07	-1.54014e-07	5.65337e-07
29.835	1.61717e-06	-1.83419e-07	1.43375e-06	5.06420e-07	-8.52397e-08	4.21181e-07	5.81876e-07	-1.22910e-07	4.58965e-07	6.50227e-07	-7.87195e-08	5.71507e-07	8.50123e-07	-7.85301e-08	7.71592e-07	-2.90544e-07	9.84274e-08	-1.92116e-07	4.44844e-08	-1.41422e-08	3.03422e-08	7.19460e-07	-1.54037e-07	5.65423e-07
29.860	1.61939e-06	-1.83671e-07	1.43572e-06	5.06923e-07	-8.53243e-08	4.21599e-07	5.82610e-07	-1.23065e-07	4.59545e-07	6.51818e-07	-7.89122e-08	5.72906e-07	8.50516e-07	-7.85665e-08	7.71950e-07	-2.89892e-07	9.82065e-08	-1.91685e-07	4.49621e-08	-1.42940e-08	3.06681e-08	7.19574e-07	-1.54062e-07	5.65512e-07
29.884	1.62163e-06	-1.83926e-07	1.43771e-06	5.07432e-07	-8.54099e-08	4.22022e-07	5.83349e-07	-1.23221e-07	4.60128e-07	6.53412e-07	-7.91051e-08	5.74307e-07	8.50918e-07	-7.86036e-08	7.72314e-07	-2.89241e-07	9.79861e-08	-1.91255e-07	4.54404e-08	-1.44461e-08	3.09943e-08	7.19695e-07	-1.54088e-07	5.65607e-07
29.909	1.62389e-06	-1.84182e-07	1.43971e-06	5.07946e-07	-8.54964e-08	4.22450e-07	5.84092e-07	-1.23378e-07	4.60714e-07	6.55008e-07	-7.92984e-08	5.75710e-07	8.51327e-07	-7.86414e-08	7.72686e-07	-2.88592e-07	9.77663e-08	-1.90826e-07	4.59193e-08	-1.45983e-08	3.13209e-08	7.19821e-07	-1.54115e-07	5.65706e-07
[truncated: 4 more rows]
