# Supplementary material for: Effects of ischemic preconditioning on lower-limb anaerobic performance and neuromuscular adaptations
Source: PeerJ. 2026 Jun 8;14:e21296. doi: 10.7717/peerj.21296 (PMC13256049; doi:10.7717/peerj.21296)
Supplement: Supplemental Information 1 [file peerj-14-21296-s001.zip › Fnirs_hbo/38.csv]

	1	1	1	1	1	1	1	1	1	1	1	1	1	1	1	1	1	1	1	1	1	1	1	1
time	HRF HbO,1,1	HRF HbR,1,1	HRF HbT,1,1	HRF HbO,1,2	HRF HbR,1,2	HRF HbT,1,2	HRF HbO,1,3	HRF HbR,1,3	HRF HbT,1,3	HRF HbO,1,4	HRF HbR,1,4	HRF HbT,1,4	HRF HbO,2,5	HRF HbR,2,5	HRF HbT,2,5	HRF HbO,2,6	HRF HbR,2,6	HRF HbT,2,6	HRF HbO,2,7	HRF HbR,2,7	HRF HbT,2,7	HRF HbO,2,8	HRF HbR,2,8	HRF HbT,2,8
-1.991	1.52809e-08	-3.35351e-09	1.19274e-08	-1.06219e-07	1.08434e-08	-9.53761e-08	-1.07567e-07	9.86672e-09	-9.77002e-08	-1.27198e-07	4.04473e-08	-8.67509e-08	-5.85672e-08	7.38619e-09	-5.11810e-08	1.45431e-08	-1.71380e-09	1.28293e-08	6.32739e-09	-1.46776e-09	4.85963e-09	5.93726e-06	2.26700e-06	8.20426e-06
-1.966	1.46334e-08	-3.21143e-09	1.14220e-08	-1.03867e-07	1.03427e-08	-9.35239e-08	-1.05295e-07	9.65835e-09	-9.56369e-08	-1.24277e-07	3.95184e-08	-8.47585e-08	-5.73941e-08	7.23824e-09	-5.01558e-08	1.39596e-08	-1.64503e-09	1.23146e-08	6.06595e-09	-1.40712e-09	4.65883e-09	5.79728e-06	2.21595e-06	8.01324e-06
-1.942	1.39950e-08	-3.07131e-09	1.09236e-08	-1.01502e-07	9.85043e-09	-9.16513e-08	-1.03007e-07	9.44850e-09	-9.35589e-08	-1.21345e-07	3.85861e-08	-8.27591e-08	-5.62102e-08	7.08893e-09	-4.91212e-08	1.33831e-08	-1.57709e-09	1.18060e-08	5.80809e-09	-1.34730e-09	4.46079e-09	5.65693e-06	2.16466e-06	7.82159e-06
-1.917	1.33655e-08	-2.93318e-09	1.04324e-08	-9.91248e-08	9.36648e-09	-8.97583e-08	-1.00704e-07	9.23718e-09	-9.14664e-08	-1.18403e-07	3.76505e-08	-8.07524e-08	-5.50154e-08	6.93826e-09	-4.80772e-08	1.28137e-08	-1.50999e-09	1.13037e-08	5.55382e-09	-1.28832e-09	4.26550e-09	5.51620e-06	2.11312e-06	7.62932e-06
-1.892	1.27452e-08	-2.79704e-09	9.94817e-09	-9.67359e-08	8.89093e-09	-8.78449e-08	-9.83837e-08	9.02438e-09	-8.93593e-08	-1.15450e-07	3.67116e-08	-7.87387e-08	-5.38099e-08	6.78622e-09	-4.70237e-08	1.22515e-08	-1.44374e-09	1.08077e-08	5.30317e-09	-1.23018e-09	4.07300e-09	5.37509e-06	2.06133e-06	7.43643e-06
-1.868	1.21341e-08	-2.66292e-09	9.47114e-09	-9.43350e-08	8.42380e-09	-8.59112e-08	-9.60478e-08	8.81012e-09	-8.72377e-08	-1.12487e-07	3.57695e-08	-7.67179e-08	-5.25935e-08	6.63282e-09	-4.59607e-08	1.16965e-08	-1.37834e-09	1.03181e-08	5.05616e-09	-1.17288e-09	3.88328e-09	5.23361e-06	2.00930e-06	7.24292e-06
-1.843	1.15321e-08	-2.53082e-09	9.00129e-09	-9.19222e-08	7.96510e-09	-8.39571e-08	-9.36958e-08	8.59438e-09	-8.51014e-08	-1.09514e-07	3.48240e-08	-7.46901e-08	-5.13662e-08	6.47804e-09	-4.48882e-08	1.11488e-08	-1.31380e-09	9.83500e-09	4.81280e-09	-1.11642e-09	3.69637e-09	5.09177e-06	1.95704e-06	7.04880e-06
-1.819	1.09394e-08	-2.40075e-09	8.53868e-09	-8.94975e-08	7.51485e-09	-8.19826e-08	-9.13278e-08	8.37717e-09	-8.29506e-08	-1.06530e-07	3.38752e-08	-7.26552e-08	-5.01281e-08	6.32190e-09	-4.38062e-08	1.06085e-08	-1.25013e-09	9.35838e-09	4.57311e-09	-1.06082e-09	3.51228e-09	4.94956e-06	1.90453e-06	6.85408e-06
-1.794	1.03561e-08	-2.27273e-09	8.08335e-09	-8.70609e-08	7.07307e-09	-7.99878e-08	-8.89437e-08	8.15848e-09	-8.07852e-08	-1.03536e-07	3.29232e-08	-7.06133e-08	-4.88791e-08	6.16438e-09	-4.27147e-08	1.00757e-08	-1.18734e-09	8.88834e-09	4.33711e-09	-1.00608e-09	3.33103e-09	4.80698e-06	1.85178e-06	6.65876e-06
-1.769	9.78212e-09	-2.14677e-09	7.63535e-09	-8.46124e-08	6.63979e-09	-7.79726e-08	-8.65436e-08	7.93833e-09	-7.86053e-08	-1.00532e-07	3.19679e-08	-6.85643e-08	-4.76192e-08	6.00548e-09	-4.16137e-08	9.55036e-09	-1.12544e-09	8.42492e-09	4.10482e-09	-9.52193e-10	3.15262e-09	4.66404e-06	1.79879e-06	6.46284e-06
-1.745	9.21760e-09	-2.02288e-09	7.19472e-09	-8.21521e-08	6.21502e-09	-7.59371e-08	-8.41275e-08	7.71671e-09	-7.64108e-08	-9.75177e-08	3.10093e-08	-6.65084e-08	-4.63483e-08	5.84521e-09	-4.05031e-08	9.03262e-09	-1.06443e-09	7.96820e-09	3.87625e-09	-8.99174e-10	2.97708e-09	4.52075e-06	1.74557e-06	6.26633e-06
-1.720	8.66258e-09	-1.90107e-09	6.76150e-09	-7.96799e-08	5.79878e-09	-7.38812e-08	-8.16954e-08	7.49362e-09	-7.42017e-08	-9.44930e-08	3.00475e-08	-6.44455e-08	-4.50666e-08	5.68356e-09	-3.93830e-08	8.52255e-09	-1.00432e-09	7.51823e-09	3.65144e-09	-8.47023e-10	2.80441e-09	4.37710e-06	1.69212e-06	6.06923e-06
-1.696	8.11712e-09	-1.78137e-09	6.33575e-09	-7.71960e-08	5.39108e-09	-7.18049e-08	-7.92472e-08	7.26906e-09	-7.19782e-08	-9.14581e-08	2.90824e-08	-6.23757e-08	-4.37739e-08	5.52053e-09	-3.82533e-08	8.02019e-09	-9.45118e-10	7.07508e-09	3.43038e-09	-7.95745e-10	2.63464e-09	4.23310e-06	1.63844e-06	5.87154e-06
-1.671	7.58127e-09	-1.66377e-09	5.91749e-09	-7.47004e-08	4.99196e-09	-6.97084e-08	-7.67831e-08	7.04303e-09	-6.97401e-08	-8.84131e-08	2.81142e-08	-6.02990e-08	-4.24702e-08	5.35612e-09	-3.71141e-08	7.52563e-09	-8.86838e-10	6.63880e-09	3.21311e-09	-7.45345e-10	2.46777e-09	4.08876e-06	1.58453e-06	5.67328e-06
-1.647	7.05509e-09	-1.54830e-09	5.50679e-09	-7.21929e-08	4.60142e-09	-6.75915e-08	-7.43030e-08	6.81554e-09	-6.74874e-08	-8.53580e-08	2.71427e-08	-5.82153e-08	-4.11555e-08	5.19032e-09	-3.59652e-08	7.03893e-09	-8.29484e-10	6.20945e-09	2.99964e-09	-6.95826e-10	2.30382e-09	3.94406e-06	1.53039e-06	5.47445e-06
-1.622	6.53864e-09	-1.43496e-09	5.10368e-09	-6.96738e-08	4.21948e-09	-6.54543e-08	-7.18069e-08	6.58658e-09	-6.52203e-08	-8.22927e-08	2.61680e-08	-5.61248e-08	-3.98299e-08	5.02314e-09	-3.48067e-08	6.56016e-09	-7.73064e-10	5.78710e-09	2.78999e-09	-6.47193e-10	2.14279e-09	3.79903e-06	1.47602e-06	5.27505e-06
-1.597	6.03197e-09	-1.32377e-09	4.70821e-09	-6.71430e-08	3.84618e-09	-6.32968e-08	-6.92948e-08	6.35616e-09	-6.29386e-08	-7.92174e-08	2.51901e-08	-5.40274e-08	-3.84932e-08	4.85456e-09	-3.36386e-08	6.08939e-09	-7.17587e-10	5.37180e-09	2.58417e-09	-5.99449e-10	1.98472e-09	3.65365e-06	1.42143e-06	5.07508e-06
-1.573	5.53515e-09	-1.21473e-09	4.32041e-09	-6.46006e-08	3.48151e-09	-6.11191e-08	-6.67668e-08	6.12428e-09	-6.06425e-08	-7.61321e-08	2.42090e-08	-5.19231e-08	-3.71455e-08	4.68460e-09	-3.24609e-08	5.62668e-09	-6.63060e-10	4.96362e-09	2.38221e-09	-5.52600e-10	1.82961e-09	3.50794e-06	1.36661e-06	4.87455e-06
-1.548	5.04822e-09	-1.10787e-09	3.94035e-09	-6.20465e-08	3.12551e-09	-5.89210e-08	-6.42228e-08	5.89093e-09	-5.83319e-08	-7.30368e-08	2.32247e-08	-4.98121e-08	-3.57868e-08	4.51325e-09	-3.12736e-08	5.17210e-09	-6.09492e-10	4.56261e-09	2.18411e-09	-5.06648e-10	1.67746e-09	3.36189e-06	1.31158e-06	4.67347e-06
-1.524	4.57125e-09	-1.00320e-09	3.56805e-09	-5.94808e-08	2.77818e-09	-5.67026e-08	-6.16629e-08	5.65612e-09	-5.60068e-08	-6.99315e-08	2.22373e-08	-4.76942e-08	-3.44171e-08	4.34050e-09	-3.00766e-08	4.72572e-09	-5.56890e-10	4.16883e-09	1.98991e-09	-4.61599e-10	1.52831e-09	3.21551e-06	1.25632e-06	4.47184e-06
-1.499	4.10428e-09	-9.00719e-10	3.20356e-09	-5.69036e-08	2.43956e-09	-5.44640e-08	-5.90871e-08	5.41985e-09	-5.36672e-08	-6.68163e-08	2.12467e-08	-4.55696e-08	-3.30363e-08	4.16636e-09	-2.88699e-08	4.28761e-09	-5.05262e-10	3.78235e-09	1.79961e-09	-4.17456e-10	1.38216e-09	3.06881e-06	1.20085e-06	4.26966e-06
-1.475	3.64739e-09	-8.00449e-10	2.84694e-09	-5.43148e-08	2.10965e-09	-5.22051e-08	-5.64954e-08	5.18211e-09	-5.13132e-08	-6.36912e-08	2.02529e-08	-4.34383e-08	-3.16444e-08	3.99083e-09	-2.76536e-08	3.85784e-09	-4.54616e-10	3.40322e-09	1.61324e-09	-3.74223e-10	1.23902e-09	2.92178e-06	1.14516e-06	4.06694e-06
-1.450	3.20061e-09	-7.02400e-10	2.49821e-09	-5.17145e-08	1.78848e-09	-4.99260e-08	-5.38877e-08	4.94293e-09	-4.89448e-08	-6.05562e-08	1.92561e-08	-4.13002e-08	-3.02414e-08	3.81389e-09	-2.64275e-08	3.43647e-09	-4.04961e-10	3.03150e-09	1.43081e-09	-3.31904e-10	1.09890e-09	2.77443e-06	1.08926e-06	3.86369e-06
-1.425	2.76401e-09	-6.06585e-10	2.15742e-09	-4.91027e-08	1.47606e-09	-4.76266e-08	-5.12642e-08	4.70228e-09	-4.65619e-08	-5.74115e-08	1.82561e-08	-3.91554e-08	-2.88274e-08	3.63556e-09	-2.51918e-08	3.02356e-09	-3.56304e-10	2.66726e-09	1.25233e-09	-2.90503e-10	9.61830e-10	2.62676e-06	1.03315e-06	3.65991e-06
-1.401	2.33764e-09	-5.13015e-10	1.82463e-09	-4.64794e-08	1.17241e-09	-4.53070e-08	-4.86248e-08	4.46018e-09	-4.41646e-08	-5.42569e-08	1.72530e-08	-3.70039e-08	-2.74022e-08	3.45582e-09	-2.39464e-08	2.61920e-09	-3.08653e-10	2.31055e-09	1.07784e-09	-2.50025e-10	8.27811e-10	2.47878e-06	9.76825e-07	3.45560e-06
-1.376	1.92157e-09	-4.21704e-10	1.49986e-09	-4.38448e-08	8.77559e-10	-4.29672e-08	-4.59696e-08	4.21662e-09	-4.17529e-08	-5.10926e-08	1.62467e-08	-3.48458e-08	-2.59659e-08	3.27469e-09	-2.26912e-08	2.22344e-09	-2.62016e-10	1.96143e-09	9.07331e-10	-2.10473e-10	6.96858e-10	2.33048e-06	9.20294e-07	3.25077e-06
-1.352	1.51584e-09	-3.32663e-10	1.18317e-09	-4.11987e-08	5.91512e-10	-4.06072e-08	-4.32985e-08	3.97161e-09	-3.93269e-08	-4.79185e-08	1.52374e-08	-3.26811e-08	-2.45185e-08	3.09215e-09	-2.14263e-08	1.83635e-09	-2.16400e-10	1.61995e-09	7.40836e-10	-1.71852e-10	5.68985e-10	2.18187e-06	8.63555e-07	3.04543e-06
-1.327	1.12050e-09	-2.45904e-10	8.74600e-10	-3.85413e-08	3.14292e-10	-3.82270e-08	-4.06115e-08	3.72515e-09	-3.68864e-08	-4.47348e-08	1.42251e-08	-3.05098e-08	-2.30599e-08	2.90820e-09	-2.01517e-08	1.45801e-09	-1.71815e-10	1.28619e-09	5.78368e-10	-1.34164e-10	4.44204e-10	2.03296e-06	8.06612e-07	2.83958e-06
-1.303	7.35628e-10	-1.61440e-10	5.74188e-10	-3.58725e-08	4.59159e-11	-3.58266e-08	-3.79088e-08	3.47724e-09	-3.44316e-08	-4.15415e-08	1.32096e-08	-2.83318e-08	-2.15902e-08	2.72284e-09	-1.88674e-08	1.08846e-09	-1.28267e-10	9.60194e-10	4.19944e-10	-9.74142e-11	3.22529e-10	1.88375e-06	7.49466e-07	2.63322e-06
-1.278	3.61263e-10	-7.92821e-11	2.81981e-10	-3.31925e-08	-2.13597e-10	-3.34061e-08	-3.51903e-08	3.22788e-09	-3.19624e-08	-3.83385e-08	1.21911e-08	-2.61474e-08	-2.01093e-08	2.53608e-09	-1.75732e-08	7.27788e-10	-8.57642e-11	6.42024e-10	2.65579e-10	-6.16064e-11	2.03973e-10	1.73424e-06	6.92119e-07	2.42636e-06
-1.253	-2.53713e-12	5.56795e-13	-1.98034e-12	-3.05012e-08	-4.64230e-10	-3.09654e-08	-3.24560e-08	2.97707e-09	-2.94789e-08	-3.51260e-08	1.11696e-08	-2.39564e-08	-1.86172e-08	2.34791e-09	-1.62693e-08	3.76053e-10	-4.43150e-11	3.31738e-10	1.15292e-10	-2.67442e-11	8.85476e-11	1.58443e-06	6.34573e-07	2.21900e-06
-1.229	-3.55716e-10	7.80649e-11	-2.77651e-10	-2.77986e-08	-7.05965e-10	-2.85046e-08	-2.97059e-08	2.72481e-09	-2.69811e-08	-3.19039e-08	1.01450e-08	-2.17589e-08	-1.71140e-08	2.15833e-09	-1.49557e-08	3.33222e-11	-3.92677e-12	2.93955e-11	-3.09023e-11	7.16841e-12	-2.37339e-11	1.43433e-06	5.76830e-07	2.01115e-06
-1.204	-6.98220e-10	1.53230e-10	-5.44990e-10	-2.50848e-08	-9.38784e-10	-2.60236e-08	-2.69401e-08	2.47111e-09	-2.44689e-08	-2.86724e-08	9.11742e-09	-1.95549e-08	-1.55995e-08	1.96733e-09	-1.36322e-08	-3.00339e-10	3.53926e-11	-2.64946e-10	-1.72987e-10	4.01277e-11	-1.32859e-10	1.28393e-06	5.18891e-07	1.80282e-06
-1.180	-1.02999e-09	2.26041e-10	-8.03953e-10	-2.23599e-08	-1.16267e-09	-2.35225e-08	-2.41585e-08	2.21597e-09	-2.19425e-08	-2.54314e-08	8.08682e-09	-1.73445e-08	-1.40739e-08	1.77492e-09	-1.22989e-08	-6.24863e-10	7.36353e-11	-5.51228e-10	-3.10945e-10	7.21299e-11	-2.38815e-10	1.13325e-06	4.60758e-07	1.59401e-06
-1.155	-1.35098e-09	2.96485e-10	-1.05450e-09	-1.96238e-08	-1.37760e-09	-2.10014e-08	-2.13612e-08	1.95939e-09	-1.94018e-08	-2.21809e-08	7.05324e-09	-1.51277e-08	-1.25370e-08	1.58110e-09	-1.09559e-08	-9.40186e-10	1.10794e-10	-8.29392e-10	-4.44761e-10	1.03171e-10	-3.41590e-10	9.82292e-07	4.02434e-07	1.38473e-06
-1.130	-1.66113e-09	3.64550e-10	-1.29658e-09	-1.68766e-08	-1.58357e-09	-1.84602e-08	-1.85482e-08	1.70136e-09	-1.68469e-08	-1.89212e-08	6.01667e-09	-1.29045e-08	-1.09889e-08	1.38586e-09	-9.60301e-09	-1.24624e-09	1.46860e-10	-1.09938e-09	-5.74419e-10	1.33248e-10	-4.41171e-10	8.31051e-07	3.43920e-07	1.17497e-06
-1.106	-1.96039e-09	4.30224e-10	-1.53017e-09	-1.41183e-08	-1.78055e-09	-1.58989e-08	-1.57196e-08	1.44190e-09	-1.42777e-08	-1.56520e-08	4.97714e-09	-1.06749e-08	-9.42951e-09	1.18920e-09	-8.24031e-09	-1.54296e-09	1.81826e-10	-1.36114e-09	-6.99903e-10	1.62356e-10	-5.37546e-10	6.79532e-07	2.85219e-07	9.64751e-07
-1.081	-2.24870e-09	4.93496e-10	-1.75520e-09	-1.13490e-08	-1.96852e-09	-1.33175e-08	-1.28753e-08	1.18100e-09	-1.16943e-08	-1.23736e-08	3.93465e-09	-8.43899e-09	-7.85890e-09	9.91124e-10	-6.86777e-09	-1.83029e-09	2.15685e-10	-1.61460e-09	-8.21196e-10	1.90493e-10	-6.30704e-10	5.27740e-07	2.26331e-07	7.54071e-07
-1.057	-2.52601e-09	5.54354e-10	-1.97166e-09	-8.56866e-09	-2.14748e-09	-1.07161e-08	-1.00153e-08	9.18671e-10	-9.09667e-09	-9.08600e-09	2.88922e-09	-6.19677e-09	-6.27703e-09	7.91627e-10	-5.48540e-09	-2.10815e-09	2.48429e-10	-1.85972e-09	-9.38284e-10	2.17653e-10	-7.20630e-10	3.75678e-07	1.67259e-07	5.42938e-07
-1.032	-2.79226e-09	6.12786e-10	-2.17948e-09	-5.77735e-09	-2.31739e-09	-8.09475e-09	-7.13978e-09	6.54906e-10	-6.48487e-09	-5.78914e-09	1.84087e-09	-3.94827e-09	-4.68390e-09	5.90709e-10	-4.09319e-09	-2.37648e-09	2.80050e-10	-2.09643e-09	-1.05115e-09	2.43835e-10	-8.07315e-10	2.23350e-07	1.08005e-07	3.31355e-07
-1.008	-3.04741e-09	6.68779e-10	-2.37863e-09	-2.97510e-09	-2.47825e-09	-5.45336e-09	-4.24862e-09	3.89710e-10	-3.85891e-09	-2.48312e-09	7.89599e-10	-1.69352e-09	-3.07948e-09	3.88369e-10	-2.69112e-09	-2.63522e-09	3.10541e-10	-2.32468e-09	-1.15978e-09	2.69034e-10	-8.90745e-10	7.07579e-08	4.85714e-08	1.19329e-07
-0.983	-3.29139e-09	7.22324e-10	-2.56907e-09	-1.61948e-10	-2.63004e-09	-2.79199e-09	-1.34187e-09	1.23085e-10	-1.21879e-09	8.32019e-10	-2.64571e-10	5.67448e-10	-1.46379e-09	1.84605e-10	-1.27918e-09	-2.88430e-09	3.39893e-10	-2.54441e-09	-1.26416e-09	2.93246e-10	-9.70910e-10	-8.20939e-08	-1.10409e-08	-9.31347e-08
-0.958	-3.52416e-09	7.73406e-10	-2.75075e-09	2.66208e-09	-2.77274e-09	-1.10661e-10	1.58042e-09	-1.44967e-10	1.43546e-09	4.15624e-09	-1.32163e-09	2.83461e-09	1.63206e-10	-2.05827e-11	1.42623e-10	-3.12367e-09	3.68100e-10	-2.75557e-09	-1.36426e-09	3.16468e-10	-1.04780e-09	-2.35202e-07	-7.08294e-08	-3.06032e-07
-0.934	-3.74566e-09	8.22016e-10	-2.92364e-09	5.49695e-09	-2.90633e-09	2.59061e-09	4.51826e-09	-4.14443e-10	4.10381e-09	7.48949e-09	-2.38155e-09	5.10793e-09	1.80150e-09	-2.27196e-10	1.57430e-09	-3.35324e-09	3.95154e-10	-2.95809e-09	-1.46009e-09	3.38697e-10	-1.12139e-09	-3.88564e-07	-1.30792e-07	-5.19356e-07
-0.909	-3.95584e-09	8.68142e-10	-3.08770e-09	8.34262e-09	-3.03080e-09	5.31181e-09	7.47160e-09	-6.85343e-10	6.78626e-09	1.08317e-08	-3.44434e-09	7.38739e-09	3.45111e-09	-4.35236e-10	3.01587e-09	-3.57297e-09	4.21047e-10	-3.15192e-09	-1.55162e-09	3.59929e-10	-1.19169e-09	-5.42175e-07	-1.90928e-07	-7.33103e-07
-0.885	-4.15464e-09	9.11771e-10	-3.24287e-09	1.11991e-08	-3.14613e-09	8.05292e-09	1.04404e-08	-9.57664e-10	9.48278e-09	1.41829e-08	-4.50997e-09	9.67294e-09	5.11203e-09	-6.44702e-10	4.46733e-09	-3.78278e-09	4.45771e-10	-3.33701e-09	-1.63883e-09	3.80160e-10	-1.25867e-09	-6.96033e-07	-2.51233e-07	-9.47267e-07
-0.860	-4.34202e-09	9.52892e-10	-3.38913e-09	1.40662e-08	-3.25230e-09	1.08139e-08	1.34247e-08	-1.23140e-09	1.21933e-08	1.75430e-08	-5.57843e-09	1.19646e-08	6.78428e-09	-8.55598e-10	5.92868e-09	-3.98262e-09	4.69321e-10	-3.51329e-09	-1.72172e-09	3.99387e-10	-1.32233e-09	-8.50134e-07	-3.11708e-07	-1.16184e-06
-0.836	-4.51792e-09	9.91494e-10	-3.52642e-09	1.69441e-08	-3.34930e-09	1.35948e-08	1.64245e-08	-1.50656e-09	1.49179e-08	2.09119e-08	-6.64971e-09	1.42622e-08	8.46786e-09	-1.06792e-09	7.39993e-09	-4.17241e-09	4.91687e-10	-3.68072e-09	-1.80027e-09	4.17607e-10	-1.38266e-09	-1.00447e-06	-3.72348e-07	-1.37682e-06
-0.811	-4.68228e-09	1.02757e-09	-3.65472e-09	1.98326e-08	-3.43711e-09	1.63955e-08	1.94397e-08	-1.78313e-09	1.76565e-08	2.42897e-08	-7.72379e-09	1.65659e-08	1.01628e-08	-1.28168e-09	8.88110e-09	-4.35210e-09	5.12862e-10	-3.83924e-09	-1.87445e-09	4.34816e-10	-1.43964e-09	-1.15905e-06	-4.33154e-07	-1.59220e-06
-0.786	-4.83506e-09	1.06109e-09	-3.77397e-09	2.27317e-08	-3.51571e-09	1.92160e-08	2.24702e-08	-2.06111e-09	2.04091e-08	2.76762e-08	-8.80066e-09	1.88755e-08	1.18690e-08	-1.49686e-09	1.03722e-08	-4.52163e-09	5.32839e-10	-3.98879e-09	-1.94427e-09	4.51012e-10	-1.49326e-09	-1.31386e-06	-4.94121e-07	-1.80798e-06
-0.762	-4.97621e-09	1.09207e-09	-3.88414e-09	2.56415e-08	-3.58509e-09	2.20564e-08	2.55162e-08	-2.34051e-09	2.31757e-08	3.10714e-08	-9.88029e-09	2.11911e-08	1.35867e-08	-1.71348e-09	1.18732e-08	-4.68093e-09	5.51611e-10	-4.12932e-09	-2.00970e-09	4.66189e-10	-1.54351e-09	-1.46890e-06	-5.55250e-07	-2.02415e-06
-0.737	-5.10567e-09	1.12048e-09	-3.98519e-09	2.85617e-08	-3.64522e-09	2.49165e-08	2.85775e-08	-2.62131e-09	2.59562e-08	3.44753e-08	-1.09627e-08	2.35126e-08	1.53156e-08	-1.93153e-09	1.33841e-08	-4.82994e-09	5.69171e-10	-4.26077e-09	-2.07073e-09	4.80346e-10	-1.59038e-09	-1.62416e-06	-6.16536e-07	-2.24070e-06
-0.713	-5.22339e-09	1.14632e-09	-4.07707e-09	3.14925e-08	-3.69610e-09	2.77964e-08	3.16541e-08	-2.90352e-09	2.87506e-08	3.78878e-08	-1.20478e-08	2.58400e-08	1.70560e-08	-2.15101e-09	1.49050e-08	-4.96859e-09	5.85510e-10	-4.38308e-09	-2.12734e-09	4.93480e-10	-1.63386e-09	-1.77965e-06	-6.77980e-07	-2.45763e-06
-0.688	-5.32931e-09	1.16956e-09	-4.15975e-09	3.44338e-08	-3.73771e-09	3.06961e-08	3.47460e-08	-3.18713e-09	3.15589e-08	4.13089e-08	-1.31357e-08	2.81733e-08	1.88077e-08	-2.37193e-09	1.64358e-08	-5.09683e-09	6.00622e-10	-4.49621e-09	-2.17953e-09	5.05585e-10	-1.67395e-09	-1.93535e-06	-7.39577e-07	-2.67493e-06
-0.664	-5.42340e-09	1.19021e-09	-4.23319e-09	3.73855e-08	-3.77003e-09	3.36154e-08	3.78532e-08	-3.47214e-09	3.43811e-08	4.47386e-08	-1.42262e-08	3.05123e-08	2.05708e-08	-2.59428e-09	1.79765e-08	-5.21460e-09	6.14500e-10	-4.60010e-09	-2.22728e-09	5.16661e-10	-1.71062e-09	-2.09127e-06	-8.01328e-07	-2.89260e-06
-0.639	-5.50559e-09	1.20825e-09	-4.29734e-09	4.03476e-08	-3.79305e-09	3.65545e-08	4.09756e-08	-3.75855e-09	3.72171e-08	4.81766e-08	-1.53195e-08	3.28571e-08	2.23453e-08	-2.81807e-09	1.95272e-08	-5.32182e-09	6.27136e-10	-4.69469e-09	-2.27057e-09	5.26703e-10	-1.74386e-09	-2.24740e-06	-8.63228e-07	-3.11063e-06
-0.614	-5.57584e-09	1.22367e-09	-4.35218e-09	4.33200e-08	-3.80674e-09	3.95133e-08	4.41133e-08	-4.04635e-09	4.00669e-08	5.16232e-08	-1.64155e-08	3.52077e-08	2.41311e-08	-3.04329e-09	2.10878e-08	-5.41845e-09	6.38523e-10	-4.77993e-09	-2.30939e-09	5.35708e-10	-1.77368e-09	-2.40374e-06	-9.25277e-07	-3.32902e-06
-0.590	-5.63410e-09	1.23645e-09	-4.39765e-09	4.63028e-08	-3.81110e-09	4.24917e-08	4.72661e-08	-4.33555e-09	4.29306e-08	5.50781e-08	-1.75141e-08	3.75640e-08	2.59283e-08	-3.26995e-09	2.26584e-08	-5.50442e-09	6.48653e-10	-4.85577e-09	-2.34373e-09	5.43673e-10	-1.80005e-09	-2.56028e-06	-9.87473e-07	-3.54776e-06
-0.565	-5.68031e-09	1.24659e-09	-4.43372e-09	4.92958e-08	-3.80611e-09	4.54897e-08	5.04341e-08	-4.62614e-09	4.58080e-08	5.85413e-08	-1.86153e-08	3.99259e-08	2.77370e-08	-3.49805e-09	2.42389e-08	-5.57967e-09	6.57521e-10	-4.92215e-09	-2.37357e-09	5.50596e-10	-1.82297e-09	-2.71703e-06	-1.04981e-06	-3.76684e-06
-0.541	-5.71442e-09	1.25408e-09	-4.46035e-09	5.22991e-08	-3.79174e-09	4.85074e-08	5.36172e-08	-4.91812e-09	4.86991e-08	6.20128e-08	-1.97192e-08	4.22936e-08	2.95570e-08	-3.72758e-09	2.58294e-08	-5.64414e-09	6.65118e-10	-4.97902e-09	-2.39890e-09	5.56472e-10	-1.84243e-09	-2.87397e-06	-1.11230e-06	-3.98626e-06
-0.516	-5.73639e-09	1.25890e-09	-4.47749e-09	5.53126e-08	-3.76800e-09	5.15446e-08	5.68155e-08	-5.21148e-09	5.16040e-08	6.54925e-08	-2.08257e-08	4.46668e-08	3.13885e-08	-3.95855e-09	2.74299e-08	-5.69776e-09	6.71438e-10	-5.02633e-09	-2.41971e-09	5.61299e-10	-1.85841e-09	-3.03110e-06	-1.17492e-06	-4.20602e-06
-0.492	-5.74617e-09	1.26104e-09	-4.48513e-09	5.83363e-08	-3.73485e-09	5.46014e-08	6.00288e-08	-5.50623e-09	5.45226e-08	6.89804e-08	-2.19348e-08	4.70456e-08	3.32313e-08	-4.19096e-09	2.90404e-08	-5.74049e-09	6.76473e-10	-5.06402e-09	-2.43598e-09	5.65075e-10	-1.87091e-09	-3.18843e-06	-1.23768e-06	-4.42611e-06
-0.467	-5.74370e-09	1.26050e-09	-4.48320e-09	6.13700e-08	-3.69229e-09	5.76777e-08	6.32572e-08	-5.80235e-09	5.74548e-08	7.24764e-08	-2.30465e-08	4.94299e-08	3.50856e-08	-4.42481e-09	3.06608e-08	-5.77226e-09	6.80217e-10	-5.09205e-09	-2.44771e-09	5.67795e-10	-1.87992e-09	-3.34594e-06	-1.30058e-06	-4.64651e-06
-0.442	-5.72894e-09	1.25726e-09	-4.47167e-09	6.44139e-08	-3.64029e-09	6.07736e-08	6.65006e-08	-6.09986e-09	6.04007e-08	7.59805e-08	-2.41607e-08	5.18197e-08	3.69512e-08	-4.66010e-09	3.22911e-08	-5.79301e-09	6.82662e-10	-5.11035e-09	-2.45488e-09	5.69457e-10	-1.88542e-09	-3.50363e-06	-1.36361e-06	-4.86724e-06
-0.418	-5.70183e-09	1.25131e-09	-4.45052e-09	6.74678e-08	-3.57885e-09	6.38889e-08	6.97589e-08	-6.39873e-09	6.33602e-08	7.94925e-08	-2.52775e-08	5.42150e-08	3.88283e-08	-4.89683e-09	3.39315e-08	-5.80269e-09	6.83802e-10	-5.11888e-09	-2.45747e-09	5.70059e-10	-1.88741e-09	-3.66151e-06	-1.42677e-06	-5.08827e-06
-0.393	-5.66233e-09	1.24265e-09	-4.41969e-09	7.05317e-08	-3.50795e-09	6.70237e-08	7.30323e-08	-6.69899e-09	6.63333e-08	8.30126e-08	-2.63969e-08	5.66157e-08	4.07168e-08	-5.13499e-09	3.55818e-08	-5.80122e-09	6.83630e-10	-5.11760e-09	-2.45548e-09	5.69597e-10	-1.88588e-09	-3.81955e-06	-1.49006e-06	-5.30962e-06
-0.369	-5.61040e-09	1.23125e-09	-4.37915e-09	7.36055e-08	-3.42757e-09	7.01780e-08	7.63205e-08	-7.00061e-09	6.93199e-08	8.65406e-08	-2.75187e-08	5.90218e-08	4.26167e-08	-5.37460e-09	3.72421e-08	-5.78857e-09	6.82138e-10	-5.10643e-09	-2.44889e-09	5.68068e-10	-1.88082e-09	-3.97778e-06	-1.55348e-06	-5.53126e-06
-0.344	-5.54597e-09	1.21711e-09	-4.32886e-09	7.66893e-08	-3.33770e-09	7.33516e-08	7.96237e-08	-7.30359e-09	7.23201e-08	9.00764e-08	-2.86431e-08	6.14333e-08	4.45281e-08	-5.61565e-09	3.89124e-08	-5.76466e-09	6.79321e-10	-5.08534e-09	-2.43769e-09	5.65470e-10	-1.87222e-09	-4.13616e-06	-1.61703e-06	-5.75319e-06
-0.319	-5.46900e-09	1.20022e-09	-4.26878e-09	7.97829e-08	-3.23832e-09	7.65446e-08	8.29417e-08	-7.60794e-09	7.53338e-08	9.36200e-08	-2.97699e-08	6.38501e-08	4.64508e-08	-5.85814e-09	4.05927e-08	-5.72945e-09	6.75171e-10	-5.05428e-09	-2.42187e-09	5.61800e-10	-1.86007e-09	-4.29472e-06	-1.68070e-06	-5.97542e-06
-0.295	-5.37945e-09	1.18057e-09	-4.19888e-09	8.28864e-08	-3.12942e-09	7.97570e-08	8.62746e-08	-7.91365e-09	7.83609e-08	9.71713e-08	-3.08992e-08	6.62722e-08	4.83850e-08	-6.10207e-09	4.22830e-08	-5.68286e-09	6.69682e-10	-5.01318e-09	-2.40141e-09	5.57055e-10	-1.84436e-09	-4.45343e-06	-1.74449e-06	-6.19792e-06
-0.270	-5.27727e-09	1.15814e-09	-4.11913e-09	8.59997e-08	-3.01098e-09	8.29887e-08	8.96222e-08	-8.22072e-09	8.14015e-08	1.00730e-07	-3.20309e-08	6.86995e-08	5.03306e-08	-6.34744e-09	4.39832e-08	-5.62486e-09	6.62846e-10	-4.96201e-09	-2.37631e-09	5.51233e-10	-1.82508e-09	-4.61230e-06	-1.80840e-06	-6.42071e-06
-0.246	-5.16240e-09	1.13293e-09	-4.02947e-09	8.91227e-08	-2.88299e-09	8.62397e-08	9.29846e-08	-8.52914e-09	8.44555e-08	1.04297e-07	-3.31650e-08	7.11320e-08	5.22877e-08	-6.59425e-09	4.56934e-08	-5.55537e-09	6.54658e-10	-4.90071e-09	-2.34656e-09	5.44330e-10	-1.80223e-09	-4.77133e-06	-1.87243e-06	-6.64376e-06
-0.221	-5.03480e-09	1.10493e-09	-3.92987e-09	9.22554e-08	-2.74543e-09	8.95100e-08	9.63618e-08	-8.83892e-09	8.75229e-08	1.07871e-07	-3.43016e-08	7.35697e-08	5.42561e-08	-6.84250e-09	4.74136e-08	-5.47435e-09	6.45110e-10	-4.82924e-09	-2.31213e-09	5.36345e-10	-1.77579e-09	-4.93050e-06	-1.93658e-06	-6.86708e-06
-0.197	-4.89443e-09	1.07412e-09	-3.82031e-09	9.53978e-08	-2.59829e-09	9.27995e-08	9.97536e-08	-9.15004e-09	9.06036e-08	1.11453e-07	-3.54405e-08	7.60125e-08	5.62360e-08	-7.09219e-09	4.91438e-08	-5.38174e-09	6.34196e-10	-4.74754e-09	-2.27303e-09	5.27274e-10	-1.74575e-09	-5.08982e-06	-2.00083e-06	-7.09066e-06
-0.172	-4.74124e-09	1.04051e-09	-3.70074e-09	9.85499e-08	-2.44156e-09	9.61083e-08	1.03160e-07	-9.46251e-09	9.36976e-08	1.15042e-07	-3.65819e-08	7.84604e-08	5.82273e-08	-7.34333e-09	5.08840e-08	-5.27748e-09	6.21910e-10	-4.65557e-09	-2.22923e-09	5.17115e-10	-1.71212e-09	-5.24929e-06	-2.06520e-06	-7.31449e-06
-0.147	-4.57518e-09	1.00406e-09	-3.57112e-09	1.01711e-07	-2.27521e-09	9.94362e-08	1.06581e-07	-9.77632e-09	9.68050e-08	1.18639e-07	-3.77256e-08	8.09134e-08	6.02301e-08	-7.59590e-09	5.26341e-08	-5.16151e-09	6.08245e-10	-4.55327e-09	-2.18074e-09	5.05865e-10	-1.67487e-09	-5.40889e-06	-2.12968e-06	-7.53857e-06
-0.123	-4.39620e-09	9.64783e-10	-3.43142e-09	1.04883e-07	-2.09924e-09	1.02783e-07	1.10017e-07	-1.00915e-08	9.99256e-08	1.22243e-07	-3.88716e-08	8.33713e-08	6.22442e-08	-7.84992e-09	5.43943e-08	-5.03379e-09	5.93194e-10	-4.44060e-09	-2.12753e-09	4.93523e-10	-1.63401e-09	-5.56862e-06	-2.19427e-06	-7.76289e-06
-0.098	-4.20426e-09	9.22661e-10	-3.28160e-09	1.08063e-07	-1.91363e-09	1.06150e-07	1.13467e-07	-1.04080e-08	1.03059e-07	1.25854e-07	-4.00199e-08	8.58342e-08	6.42698e-08	-8.10537e-09	5.61644e-08	-4.89426e-09	5.76751e-10	-4.31751e-09	-2.06960e-09	4.80085e-10	-1.58952e-09	-5.72849e-06	-2.25895e-06	-7.98744e-06
-0.074	-3.99932e-09	8.77684e-10	-3.12163e-09	1.11253e-07	-1.71837e-09	1.09535e-07	1.16932e-07	-1.07258e-08	1.06206e-07	1.29473e-07	-4.11705e-08	8.83021e-08	6.63068e-08	-8.36227e-09	5.79445e-08	-4.74286e-09	5.58910e-10	-4.18395e-09	-2.00694e-09	4.65549e-10	-1.54139e-09	-5.88848e-06	-2.32375e-06	-8.21223e-06
-0.049	-3.78132e-09	8.29842e-10	-2.95148e-09	1.14453e-07	-1.51343e-09	1.12939e-07	1.20412e-07	-1.10449e-08	1.09367e-07	1.33098e-07	-4.23234e-08	9.07748e-08	6.83552e-08	-8.62060e-09	5.97346e-08	-4.57954e-09	5.39664e-10	-4.03988e-09	-1.93953e-09	4.49913e-10	-1.48962e-09	-6.04860e-06	-2.38864e-06	-8.43724e-06
-0.025	-3.55022e-09	7.79126e-10	-2.77110e-09	1.17662e-07	-1.29882e-09	1.16363e-07	1.23905e-07	-1.13654e-08	1.12540e-07	1.36731e-07	-4.34786e-08	9.32524e-08	7.04150e-08	-8.88038e-09	6.15347e-08	-4.40425e-09	5.19007e-10	-3.88525e-09	-1.86738e-09	4.33175e-10	-1.43420e-09	-6.20884e-06	-2.45363e-06	-8.66247e-06
0.000	-3.30598e-09	7.25525e-10	-2.58045e-09	1.20880e-07	-1.07451e-09	1.19805e-07	1.27413e-07	-1.16872e-08	1.15726e-07	1.40371e-07	-4.46360e-08	9.57348e-08	7.24863e-08	-9.14159e-09	6.33447e-08	-4.21694e-09	4.96934e-10	-3.72000e-09	-1.79045e-09	4.15331e-10	-1.37512e-09	-6.36919e-06	-2.51872e-06	-8.88791e-06
0.025	-3.04855e-09	6.69030e-10	-2.37952e-09	1.24107e-07	-8.40488e-10	1.23267e-07	1.30936e-07	-1.20103e-08	1.18926e-07	1.44018e-07	-4.57956e-08	9.82220e-08	7.45689e-08	-9.40425e-09	6.51647e-08	-4.01754e-09	4.73436e-10	-3.54411e-09	-1.70876e-09	3.96380e-10	-1.31238e-09	-6.52966e-06	-2.58390e-06	-9.11356e-06
0.049	-2.77789e-09	6.09630e-10	-2.16826e-09	1.27344e-07	-5.96744e-10	1.26747e-07	1.34473e-07	-1.23347e-08	1.22138e-07	1.47671e-07	-4.69575e-08	1.00714e-07	7.66630e-08	-9.66834e-09	6.69947e-08	-3.80602e-09	4.48510e-10	-3.35751e-09	-1.62228e-09	3.76320e-10	-1.24596e-09	-6.69023e-06	-2.64917e-06	-9.33941e-06
0.074	-2.49395e-09	5.47317e-10	-1.94663e-09	1.30590e-07	-3.43262e-10	1.30246e-07	1.38024e-07	-1.26605e-08	1.25364e-07	1.51332e-07	-4.81215e-08	1.03210e-07	7.87685e-08	-9.93387e-09	6.88346e-08	-3.58231e-09	4.22148e-10	-3.16016e-09	-1.53101e-09	3.55148e-10	-1.17586e-09	-6.85091e-06	-2.71454e-06	-9.56545e-06
0.098	-2.19668e-09	4.82081e-10	-1.71460e-09	1.33845e-07	-8.00284e-11	1.33765e-07	1.41590e-07	-1.29875e-08	1.28602e-07	1.54999e-07	-4.92877e-08	1.05712e-07	8.08853e-08	-1.02008e-08	7.06845e-08	-3.34637e-09	3.94344e-10	-2.95202e-09	-1.43494e-09	3.32862e-10	-1.10207e-09	-7.01169e-06	-2.77999e-06	-9.79168e-06
0.123	-1.88606e-09	4.13911e-10	-1.47215e-09	1.37109e-07	1.92969e-10	1.37302e-07	1.45169e-07	-1.33159e-08	1.31853e-07	1.58673e-07	-5.04560e-08	1.08217e-07	8.30136e-08	-1.04692e-08	7.25444e-08	-3.09814e-09	3.65092e-10	-2.73305e-09	-1.33405e-09	3.09460e-10	-1.02459e-09	-7.17257e-06	-2.84553e-06	-1.00181e-05
0.147	-1.56202e-09	3.42799e-10	-1.21922e-09	1.40382e-07	4.75745e-10	1.40857e-07	1.48763e-07	-1.36455e-08	1.35118e-07	1.62354e-07	-5.16264e-08	1.10728e-07	8.51533e-08	-1.07391e-08	7.44142e-08	-2.83758e-09	3.34387e-10	-2.50319e-09	-1.22835e-09	2.84940e-10	-9.43410e-10	-7.33354e-06	-2.91115e-06	-1.02447e-05
0.172	-1.22454e-09	2.68735e-10	-9.55802e-10	1.43664e-07	7.68312e-10	1.44432e-07	1.52371e-07	-1.39765e-08	1.38395e-07	1.66042e-07	-5.27990e-08	1.13243e-07	8.73043e-08	-1.10104e-08	7.62939e-08	-2.56464e-09	3.02223e-10	-2.26241e-09	-1.11782e-09	2.59300e-10	-8.58518e-10	-7.49459e-06	-2.97685e-06	-1.04714e-05
0.197	-8.73556e-10	1.91709e-10	-6.81847e-10	1.46955e-07	1.07068e-09	1.48025e-07	1.55993e-07	-1.43087e-08	1.41685e-07	1.69736e-07	-5.39736e-08	1.15762e-07	8.94667e-08	-1.12831e-08	7.81837e-08	-2.27925e-09	2.68593e-10	-2.01066e-09	-1.00245e-09	2.32538e-10	-7.69910e-10	-7.65574e-06	-3.04263e-06	-1.06984e-05
0.221	-5.09038e-10	1.11713e-10	-3.97325e-10	1.50255e-07	1.38287e-09	1.51638e-07	1.59630e-07	-1.46423e-08	1.44987e-07	1.73436e-07	-5.51503e-08	1.18286e-07	9.16405e-08	-1.15572e-08	8.00833e-08	-1.98139e-09	2.33492e-10	-1.74790e-09	-8.82232e-10	2.04651e-10	-6.77581e-10	-7.81696e-06	-3.10849e-06	-1.09255e-05
0.246	-1.30940e-10	2.87359e-11	-1.02204e-10	1.53564e-07	1.70489e-09	1.55268e-07	1.63280e-07	-1.49771e-08	1.48303e-07	1.77143e-07	-5.63290e-08	1.20814e-07	9.38257e-08	-1.18328e-08	8.19929e-08	-1.67099e-09	1.96914e-10	-1.47408e-09	-7.57162e-10	1.75639e-10	-5.81523e-10	-7.97827e-06	-3.17442e-06	-1.11527e-05
0.270	2.60779e-10	-5.72301e-11	2.03549e-10	1.56881e-07	2.03676e-09	1.58918e-07	1.66944e-07	-1.53132e-08	1.51631e-07	1.80856e-07	-5.75098e-08	1.23346e-07	9.60222e-08	-1.21098e-08	8.39124e-08	-1.34801e-09	1.58853e-10	-1.18916e-09	-6.27229e-10	1.45498e-10	-4.81731e-10	-8.13964e-06	-3.24043e-06	-1.13801e-05
0.295	6.66161e-10	-1.46195e-10	5.19967e-10	1.60207e-07	2.37848e-09	1.62586e-07	1.70622e-07	-1.56506e-08	1.54972e-07	1.84576e-07	-5.86925e-08	1.25883e-07	9.82301e-08	-1.23883e-08	8.58419e-08	-1.01240e-09	1.19304e-10	-8.93100e-10	-4.92425e-10	1.14228e-10	-3.78197e-10	-8.30109e-06	-3.30651e-06	-1.16076e-05
0.319	1.08525e-09	-2.38167e-10	8.47081e-10	1.63543e-07	2.73007e-09	1.66273e-07	1.74314e-07	-1.59892e-08	1.58325e-07	1.88301e-07	-5.98773e-08	1.28424e-07	1.00449e-07	-1.26682e-08	8.77812e-08	-6.64119e-10	7.82614e-11	-5.85858e-10	-3.52742e-10	8.18255e-11	-2.70917e-10	-8.46260e-06	-3.37265e-06	-1.18353e-05
0.344	1.51808e-09	-3.33155e-10	1.18492e-09	1.66886e-07	3.09154e-09	1.69978e-07	1.78020e-07	-1.63292e-08	1.61691e-07	1.92033e-07	-6.10640e-08	1.30969e-07	1.02680e-07	-1.29495e-08	8.97305e-08	-3.03110e-10	3.57192e-11	-2.67391e-10	-2.08173e-10	4.82898e-11	-1.59883e-10	-8.62418e-06	-3.43886e-06	-1.20630e-05
0.369	1.96470e-09	-4.31170e-10	1.53353e-09	1.70239e-07	3.46291e-09	1.73702e-07	1.81740e-07	-1.66704e-08	1.65070e-07	1.95771e-07	-6.22526e-08	1.33519e-07	1.04922e-07	-1.32322e-08	9.16897e-08	7.06688e-11	-8.32778e-12	6.23411e-11	-5.87096e-11	1.36189e-11	-4.50908e-11	-8.78581e-06	-3.50514e-06	-1.22910e-05
0.393	2.42514e-09	-5.32218e-10	1.89293e-09	1.73600e-07	3.84418e-09	1.77444e-07	1.85474e-07	-1.70128e-08	1.68461e-07	1.99515e-07	-6.34431e-08	1.36072e-07	1.07175e-07	-1.35164e-08	9.36587e-08	4.57265e-10	-5.38851e-11	4.03379e-10	9.56550e-11	-2.21891e-11	7.34660e-11	-8.94750e-06	-3.57148e-06	-1.25190e-05
0.418	2.89946e-09	-6.36310e-10	2.26315e-09	1.76969e-07	4.23537e-09	1.81204e-07	1.89221e-07	-1.73565e-08	1.71864e-07	2.03265e-07	-6.46356e-08	1.38630e-07	1.09440e-07	-1.38020e-08	9.56377e-08	8.56723e-10	-1.00958e-10	7.55764e-10	2.54928e-10	-5.91357e-11	1.95793e-10	-9.10924e-06	-3.63787e-06	-1.27471e-05
0.442	3.38768e-09	-7.43454e-10	2.64422e-09	1.80347e-07	4.63649e-09	1.84983e-07	1.92982e-07	-1.77015e-08	1.75280e-07	2.07021e-07	-6.58299e-08	1.41191e-07	1.11716e-07	-1.40890e-08	9.76266e-08	1.26909e-09	-1.49552e-10	1.11954e-09	4.19118e-10	-9.72226e-11	3.21895e-10	-9.27103e-06	-3.70433e-06	-1.29754e-05
0.467	3.88984e-09	-8.53659e-10	3.03618e-09	1.83733e-07	5.04756e-09	1.88781e-07	1.96756e-07	-1.80477e-08	1.78709e-07	2.10783e-07	-6.70260e-08	1.43757e-07	1.14003e-07	-1.43774e-08	9.96253e-08	1.69440e-09	-1.99673e-10	1.49473e-09	5.88229e-10	-1.36451e-10	4.51778e-10	-9.43286e-06	-3.77084e-06	-1.32037e-05
0.492	4.40600e-09	-9.66932e-10	3.43906e-09	1.87128e-07	5.46858e-09	1.92597e-07	2.00544e-07	-1.83952e-08	1.82149e-07	2.14550e-07	-6.82240e-08	1.46326e-07	1.16301e-07	-1.46673e-08	1.01634e-07	2.13272e-09	-2.51324e-10	1.88139e-09	7.62271e-10	-1.76824e-10	5.85447e-10	-9.59472e-06	-3.83741e-06	-1.34321e-05
0.516	4.93617e-09	-1.08328e-09	3.85289e-09	1.90531e-07	5.89957e-09	1.96431e-07	2.04346e-07	-1.87439e-08	1.85602e-07	2.18323e-07	-6.94238e-08	1.48899e-07	1.18611e-07	-1.49586e-08	1.03652e-07	2.58407e-09	-3.04513e-10	2.27956e-09	9.41248e-10	-2.18341e-10	7.22907e-10	-9.75663e-06	-3.90402e-06	-1.36606e-05
0.541	5.48041e-09	-1.20272e-09	4.27769e-09	1.93942e-07	6.34054e-09	2.00283e-07	2.08161e-07	-1.90939e-08	1.89068e-07	2.22102e-07	-7.06254e-08	1.51477e-07	1.20932e-07	-1.52513e-08	1.05681e-07	3.04851e-09	-3.59243e-10	2.68927e-09	1.12517e-09	-2.61005e-10	8.64163e-10	-9.91856e-06	-3.97069e-06	-1.38892e-05
0.565	6.03875e-09	-1.32525e-09	4.71350e-09	1.97362e-07	6.79149e-09	2.04153e-07	2.11990e-07	-1.94451e-08	1.92545e-07	2.25886e-07	-7.18287e-08	1.54057e-07	1.23264e-07	-1.55454e-08	1.07719e-07	3.52607e-09	-4.15520e-10	3.11055e-09	1.31404e-09	-3.04817e-10	1.00922e-09	-1.00805e-05	-4.03740e-06	-1.41179e-05
0.590	6.61123e-09	-1.45089e-09	5.16034e-09	2.00790e-07	7.25245e-09	2.08042e-07	2.15832e-07	-1.97975e-08	1.96035e-07	2.29676e-07	-7.30338e-08	1.56642e-07	1.25608e-07	-1.58410e-08	1.09767e-07	4.01680e-09	-4.73349e-10	3.54345e-09	1.50786e-09	-3.49778e-10	1.15808e-09	-1.02425e-05	-4.10416e-06	-1.43467e-05
0.614	7.19789e-09	-1.57964e-09	5.61825e-09	2.04225e-07	7.72343e-09	2.11949e-07	2.19688e-07	-2.01512e-08	1.99536e-07	2.33471e-07	-7.42406e-08	1.59230e-07	1.27963e-07	-1.61380e-08	1.11825e-07	4.52074e-09	-5.32735e-10	3.98801e-09	1.70664e-09	-3.95889e-10	1.31075e-09	-1.04045e-05	-4.17096e-06	-1.45755e-05
0.639	7.79876e-09	-1.71150e-09	6.08726e-09	2.07669e-07	8.20442e-09	2.15874e-07	2.23556e-07	-2.05060e-08	2.03050e-07	2.37271e-07	-7.54491e-08	1.61822e-07	1.30329e-07	-1.64364e-08	1.13892e-07	5.03793e-09	-5.93682e-10	4.44425e-09	1.91039e-09	-4.43153e-10	1.46724e-09	-1.05665e-05	-4.23780e-06	-1.48043e-05
0.664	8.41388e-09	-1.84650e-09	6.56738e-09	2.11121e-07	8.69546e-09	2.19817e-07	2.27438e-07	-2.08621e-08	2.06576e-07	2.41077e-07	-7.66592e-08	1.64418e-07	1.32706e-07	-1.67362e-08	1.15970e-07	5.56842e-09	-6.56195e-10	4.91222e-09	2.11911e-09	-4.91570e-10	1.62754e-09	-1.07286e-05	-4.30468e-06	-1.50332e-05
0.688	9.04329e-09	-1.98463e-09	7.05866e-09	2.14581e-07	9.19654e-09	2.23778e-07	2.31334e-07	-2.12194e-08	2.10114e-07	2.44888e-07	-7.78710e-08	1.67017e-07	1.35094e-07	-1.70374e-08	1.18057e-07	6.11223e-09	-7.20280e-10	5.39195e-09	2.33281e-09	-5.41142e-10	1.79167e-09	-1.08906e-05	-4.37159e-06	-1.52622e-05
0.713	9.68702e-09	-2.12590e-09	7.56112e-09	2.18049e-07	9.70767e-09	2.27757e-07	2.35242e-07	-2.15779e-08	2.13664e-07	2.48704e-07	-7.90845e-08	1.69620e-07	1.37494e-07	-1.73400e-08	1.20154e-07	6.66942e-09	-7.85940e-10	5.88348e-09	2.55149e-09	-5.91869e-10	1.95962e-09	-1.10526e-05	-4.43854e-06	-1.54912e-05
0.737	1.03451e-08	-2.27032e-09	8.07479e-09	2.21525e-07	1.02289e-08	2.31754e-07	2.39164e-07	-2.19376e-08	2.17226e-07	2.52525e-07	-8.02995e-08	1.72226e-07	1.39905e-07	-1.76440e-08	1.22261e-07	7.24002e-09	-8.53181e-10	6.38684e-09	2.77516e-09	-6.43754e-10	2.13141e-09	-1.12147e-05	-4.50552e-06	-1.57202e-05
0.762	1.10176e-08	-2.41790e-09	8.59969e-09	2.25008e-07	1.07602e-08	2.35769e-07	2.43098e-07	-2.22985e-08	2.20800e-07	2.56351e-07	-8.15161e-08	1.74835e-07	1.42327e-07	-1.79495e-08	1.24377e-07	7.82407e-09	-9.22006e-10	6.90206e-09	3.00382e-09	-6.96796e-10	2.30703e-09	-1.13767e-05	-4.57253e-06	-1.59493e-05
0.786	1.17045e-08	-2.56865e-09	9.13586e-09	2.28500e-07	1.13015e-08	2.39801e-07	2.47046e-07	-2.26607e-08	2.24386e-07	2.60182e-07	-8.27343e-08	1.77448e-07	1.44760e-07	-1.82563e-08	1.26503e-07	8.42161e-09	-9.92421e-10	7.42918e-09	3.23748e-09	-7.50998e-10	2.48648e-09	-1.15388e-05	-4.63957e-06	-1.61783e-05
0.811	1.24059e-08	-2.72258e-09	9.68331e-09	2.31999e-07	1.18530e-08	2.43852e-07	2.51007e-07	-2.30239e-08	2.27983e-07	2.64018e-07	-8.39540e-08	1.80064e-07	1.47204e-07	-1.85646e-08	1.28639e-07	9.03267e-09	-1.06443e-09	7.96824e-09	3.47614e-09	-8.06360e-10	2.66978e-09	-1.17008e-05	-4.70663e-06	-1.64074e-05
0.836	1.31218e-08	-2.87968e-09	1.02421e-08	2.35505e-07	1.24146e-08	2.47920e-07	2.54980e-07	-2.33884e-08	2.31592e-07	2.67858e-07	-8.51752e-08	1.82683e-07	1.49659e-07	-1.88742e-08	1.30785e-07	9.65729e-09	-1.13804e-09	8.51925e-09	3.71981e-09	-8.62883e-10	2.85692e-09	-1.18628e-05	-4.77372e-06	-1.66365e-05
0.860	1.38522e-08	-3.03998e-09	1.08122e-08	2.39020e-07	1.29863e-08	2.52006e-07	2.58967e-07	-2.37541e-08	2.35213e-07	2.71703e-07	-8.63979e-08	1.85305e-07	1.52126e-07	-1.91853e-08	1.32940e-07	1.02955e-08	-1.21325e-09	9.08227e-09	3.96848e-09	-9.20568e-10	3.04791e-09	-1.20248e-05	-4.84083e-06	-1.68656e-05
0.885	1.45972e-08	-3.20347e-09	1.13937e-08	2.42542e-07	1.35681e-08	2.56110e-07	2.62966e-07	-2.41209e-08	2.38845e-07	2.75553e-07	-8.76221e-08	1.87931e-07	1.54603e-07	-1.94978e-08	1.35105e-07	1.09474e-08	-1.29006e-09	9.65731e-09	4.22217e-09	-9.79416e-10	3.24276e-09	-1.21867e-05	-4.90796e-06	-1.70947e-05
0.909	1.53567e-08	-3.37016e-09	1.19866e-08	2.46071e-07	1.41601e-08	2.60231e-07	2.66978e-07	-2.44890e-08	2.42489e-07	2.79407e-07	-8.88477e-08	1.90560e-07	1.57092e-07	-1.98116e-08	1.37280e-07	1.16129e-08	-1.36849e-09	1.02444e-08	4.48088e-09	-1.03943e-09	3.44145e-09	-1.23487e-05	-4.97510e-06	-1.73238e-05
0.934	1.61309e-08	-3.54007e-09	1.25909e-08	2.49608e-07	1.47622e-08	2.64370e-07	2.71003e-07	-2.48581e-08	2.46145e-07	2.83266e-07	-9.00747e-08	1.93191e-07	1.59592e-07	-2.01269e-08	1.39465e-07	1.22921e-08	-1.44853e-09	1.08436e-08	4.74461e-09	-1.10061e-09	3.64400e-09	-1.25106e-05	-5.04226e-06	-1.75528e-05
0.958	1.69198e-08	-3.71320e-09	1.32066e-08	2.53152e-07	1.53745e-08	2.68527e-07	2.75041e-07	-2.52285e-08	2.49812e-07	2.87129e-07	-9.13031e-08	1.95826e-07	1.62102e-07	-2.04435e-08	1.41659e-07	1.29851e-08	-1.53019e-09	1.14549e-08	5.01336e-09	-1.16295e-09	3.85041e-09	-1.26724e-05	-5.10943e-06	-1.77819e-05
0.983	1.77234e-08	-3.88955e-09	1.38338e-08	2.56704e-07	1.59970e-08	2.72701e-07	2.79091e-07	-2.56000e-08	2.53491e-07	2.90996e-07	-9.25328e-08	1.98463e-07	1.64624e-07	-2.07615e-08	1.43863e-07	1.36918e-08	-1.61348e-09	1.20784e-08	5.28714e-09	-1.22646e-09	4.06068e-09	-1.28342e-05	-5.17661e-06	-1.80109e-05
1.008	1.85417e-08	-4.06913e-09	1.44726e-08	2.60263e-07	1.66296e-08	2.76892e-07	2.83153e-07	-2.59726e-08	2.57181e-07	2.94868e-07	-9.37640e-08	2.01104e-07	1.67157e-07	-2.10810e-08	1.46076e-07	1.44124e-08	-1.69839e-09	1.27140e-08	5.56595e-09	-1.29113e-09	4.27482e-09	-1.29960e-05	-5.24380e-06	-1.82398e-05
1.032	1.93747e-08	-4.25195e-09	1.51228e-08	2.63829e-07	1.72724e-08	2.81101e-07	2.87228e-07	-2.63464e-08	2.60882e-07	2.98744e-07	-9.49964e-08	2.03747e-07	1.69701e-07	-2.14018e-08	1.48299e-07	1.51468e-08	-1.78493e-09	1.33618e-08	5.84980e-09	-1.35698e-09	4.49282e-09	-1.31578e-05	-5.31100e-06	-1.84688e-05
1.057	2.02226e-08	-4.43802e-09	1.57846e-08	2.67402e-07	1.79254e-08	2.85327e-07	2.91316e-07	-2.67214e-08	2.64595e-07	3.02623e-07	-9.62301e-08	2.06393e-07	1.72255e-07	-2.17239e-08	1.50531e-07	1.58950e-08	-1.87311e-09	1.40219e-08	6.13868e-09	-1.42399e-09	4.71469e-09	-1.33195e-05	-5.37820e-06	-1.86977e-05
1.081	2.10853e-08	-4.62734e-09	1.64579e-08	2.70982e-07	1.85886e-08	2.89571e-07	2.95416e-07	-2.70974e-08	2.68319e-07	3.06507e-07	-9.74650e-08	2.09042e-07	1.74821e-07	-2.20475e-08	1.52773e-07	1.66572e-08	-1.96292e-09	1.46943e-08	6.43261e-09	-1.49217e-09	4.94044e-09	-1.34811e-05	-5.44540e-06	-1.89265e-05
1.106	2.19628e-08	-4.81992e-09	1.71429e-08	2.74570e-07	1.92620e-08	2.93832e-07	2.99528e-07	-2.74747e-08	2.72054e-07	3.10395e-07	-9.87013e-08	2.11693e-07	1.77398e-07	-2.23725e-08	1.55025e-07	1.74333e-08	-2.05438e-09	1.53789e-08	6.73157e-09	-1.56152e-09	5.17005e-09	-1.36427e-05	-5.51260e-06	-1.91553e-05
1.130	2.28552e-08	-5.01576e-09	1.78394e-08	2.78165e-07	1.99457e-08	2.98110e-07	3.03653e-07	-2.78530e-08	2.75800e-07	3.14286e-07	-9.99387e-08	2.14347e-07	1.79985e-07	-2.26988e-08	1.57286e-07	1.82233e-08	-2.14748e-09	1.60759e-08	7.03558e-09	-1.63204e-09	5.40354e-09	-1.38042e-05	-5.57980e-06	-1.93840e-05
1.155	2.37625e-08	-5.21488e-09	1.85476e-08	2.81766e-07	2.06396e-08	3.02406e-07	3.07790e-07	-2.82325e-08	2.79557e-07	3.18181e-07	-1.01177e-07	2.17004e-07	1.82584e-07	-2.30265e-08	1.59557e-07	1.90274e-08	-2.24223e-09	1.67852e-08	7.34464e-09	-1.70373e-09	5.64090e-09	-1.39656e-05	-5.64700e-06	-1.96126e-05
1.180	2.46848e-08	-5.41728e-09	1.92675e-08	2.85375e-07	2.13437e-08	3.06718e-07	3.11939e-07	-2.86130e-08	2.83326e-07	3.22080e-07	-1.02417e-07	2.19663e-07	1.85193e-07	-2.33556e-08	1.61837e-07	1.98454e-08	-2.33863e-09	1.75068e-08	7.65874e-09	-1.77660e-09	5.88214e-09	-1.41270e-05	-5.71419e-06	-1.98412e-05
1.204	2.56220e-08	-5.62296e-09	1.99990e-08	2.88990e-07	2.20581e-08	3.11048e-07	3.16100e-07	-2.89947e-08	2.87105e-07	3.25983e-07	-1.03658e-07	2.22325e-07	1.87813e-07	-2.36860e-08	1.64127e-07	2.06776e-08	-2.43669e-09	1.82409e-08	7.97789e-09	-1.85063e-09	6.12726e-09	-1.42883e-05	-5.78136e-06	-2.00696e-05
1.229	2.65742e-08	-5.83193e-09	2.07423e-08	2.92612e-07	2.27827e-08	3.15395e-07	3.20273e-07	-2.93775e-08	2.90896e-07	3.29888e-07	-1.04900e-07	2.24988e-07	1.90444e-07	-2.40178e-08	1.66426e-07	2.15238e-08	-2.53641e-09	1.89873e-08	8.30209e-09	-1.92583e-09	6.37626e-09	-1.44495e-05	-5.84853e-06	-2.02980e-05
1.253	2.75414e-08	-6.04420e-09	2.14972e-08	2.96241e-07	2.35176e-08	3.19758e-07	3.24459e-07	-2.97614e-08	2.94697e-07	3.33798e-07	-1.06143e-07	2.27655e-07	1.93086e-07	-2.43510e-08	1.68735e-07	2.23841e-08	-2.63779e-09	1.97463e-08	8.63135e-09	-2.00221e-09	6.62914e-09	-1.46106e-05	-5.91569e-06	-2.05263e-05
1.278	2.85237e-08	-6.25977e-09	2.22640e-08	2.99876e-07	2.42627e-08	3.24139e-07	3.28656e-07	-3.01464e-08	2.98509e-07	3.37711e-07	-1.07387e-07	2.30323e-07	1.95738e-07	-2.46855e-08	1.71053e-07	2.32585e-08	-2.74083e-09	2.05176e-08	8.96566e-09	-2.07976e-09	6.88590e-09	-1.47717e-05	-5.98283e-06	-2.07545e-05
1.303	2.95211e-08	-6.47865e-09	2.30424e-08	3.03519e-07	2.50181e-08	3.28537e-07	3.32865e-07	-3.05325e-08	3.02333e-07	3.41626e-07	-1.08633e-07	2.32994e-07	1.98402e-07	-2.50214e-08	1.73380e-07	2.41471e-08	-2.84555e-09	2.13015e-08	9.30502e-09	-2.15848e-09	7.14654e-09	-1.49326e-05	-6.04995e-06	-2.09826e-05
1.327	3.05336e-08	-6.70084e-09	2.38327e-08	3.07167e-07	2.57838e-08	3.32951e-07	3.37086e-07	-3.09197e-08	3.06166e-07	3.45546e-07	-1.09879e-07	2.35667e-07	2.01076e-07	-2.53586e-08	1.75717e-07	2.50498e-08	-2.95193e-09	2.20979e-08	9.64944e-09	-2.23838e-09	7.41106e-09	-1.50935e-05	-6.11705e-06	-2.12105e-05
1.352	3.15612e-08	-6.92636e-09	2.46348e-08	3.10823e-07	2.65598e-08	3.37383e-07	3.41319e-07	-3.13079e-08	3.10011e-07	3.49468e-07	-1.11126e-07	2.38342e-07	2.03761e-07	-2.56972e-08	1.78063e-07	2.59668e-08	-3.05999e-09	2.29068e-08	9.99892e-09	-2.31945e-09	7.67947e-09	-1.52543e-05	-6.18413e-06	-2.14384e-05
1.376	3.26039e-08	-7.15520e-09	2.54487e-08	3.14484e-07	2.73462e-08	3.41831e-07	3.45563e-07	-3.16973e-08	3.13866e-07	3.53393e-07	-1.12374e-07	2.41019e-07	2.06456e-07	-2.60372e-08	1.80419e-07	2.68980e-08	-3.16972e-09	2.37283e-08	1.03534e-08	-2.40169e-09	7.95176e-09	-1.54149e-05	-6.25119e-06	-2.16661e-05
1.401	3.36618e-08	-7.38737e-09	2.62745e-08	3.18153e-07	2.81428e-08	3.46295e-07	3.49819e-07	-3.20877e-08	3.17732e-07	3.57321e-07	-1.13623e-07	2.43698e-07	2.09162e-07	-2.63785e-08	1.82784e-07	2.78435e-08	-3.28114e-09	2.45623e-08	1.07130e-08	-2.48510e-09	8.22794e-09	-1.55755e-05	-6.31822e-06	-2.18937e-05
1.425	3.47350e-08	-7.62288e-09	2.71121e-08	3.21827e-07	2.89497e-08	3.50777e-07	3.54087e-07	-3.24791e-08	3.21608e-07	3.61252e-07	-1.14873e-07	2.46379e-07	2.11879e-07	-2.67211e-08	1.85158e-07	2.88032e-08	-3.39423e-09	2.54090e-08	1.10777e-08	-2.56969e-09	8.50799e-09	-1.57359e-05	-6.38523e-06	-2.21212e-05
1.450	3.58233e-08	-7.86173e-09	2.79616e-08	3.25508e-07	2.97669e-08	3.55275e-07	3.58366e-07	-3.28716e-08	3.25494e-07	3.65186e-07	-1.16124e-07	2.49062e-07	2.14607e-07	-2.70651e-08	1.87542e-07	2.97772e-08	-3.50902e-09	2.62682e-08	1.14474e-08	-2.65545e-09	8.79194e-09	-1.58963e-05	-6.45220e-06	-2.23485e-05
1.475	3.69269e-08	-8.10393e-09	2.88230e-08	3.29195e-07	3.05945e-08	3.59790e-07	3.62657e-07	-3.32652e-08	3.29392e-07	3.69122e-07	-1.17376e-07	2.51747e-07	2.17345e-07	-2.74104e-08	1.89934e-07	3.07656e-08	-3.62548e-09	2.71401e-08	1.18221e-08	-2.74238e-09	9.07976e-09	-1.60565e-05	-6.51914e-06	-2.25756e-05
1.499	3.80458e-08	-8.34948e-09	2.96964e-08	3.32888e-07	3.14324e-08	3.64321e-07	3.66959e-07	-3.36598e-08	3.33299e-07	3.73062e-07	-1.18628e-07	2.54433e-07	2.20093e-07	-2.77570e-08	1.92336e-07	3.17683e-08	-3.74364e-09	2.80246e-08	1.22020e-08	-2.83048e-09	9.37147e-09	-1.62166e-05	-6.58605e-06	-2.28026e-05
1.524	3.91800e-08	-8.59838e-09	3.05816e-08	3.36588e-07	3.22806e-08	3.68868e-07	3.71272e-07	-3.40555e-08	3.37217e-07	3.77003e-07	-1.19882e-07	2.57121e-07	2.22853e-07	-2.81050e-08	1.94748e-07	3.27853e-08	-3.86350e-09	2.89218e-08	1.25868e-08	-2.91976e-09	9.66706e-09	-1.63766e-05	-6.65292e-06	-2.30295e-05
1.548	4.03295e-08	-8.85065e-09	3.14789e-08	3.40293e-07	3.31392e-08	3.73433e-07	3.75597e-07	-3.44522e-08	3.41145e-07	3.80947e-07	-1.21136e-07	2.59811e-07	2.25622e-07	-2.84543e-08	1.97168e-07	3.38167e-08	-3.98504e-09	2.98317e-08	1.29767e-08	-3.01021e-09	9.96653e-09	-1.65364e-05	-6.71975e-06	-2.32562e-05
1.573	4.14944e-08	-9.10629e-09	3.23881e-08	3.44005e-07	3.40081e-08	3.78013e-07	3.79933e-07	-3.48499e-08	3.45083e-07	3.84893e-07	-1.22391e-07	2.62503e-07	2.28403e-07	-2.88050e-08	1.99598e-07	3.48626e-08	-4.10829e-09	3.07543e-08	1.33717e-08	-3.10183e-09	1.02699e-08	-1.66961e-05	-6.78654e-06	-2.34827e-05
1.597	4.26746e-08	-9.36529e-09	3.33093e-08	3.47722e-07	3.48873e-08	3.82610e-07	3.84280e-07	-3.52486e-08	3.49032e-07	3.88842e-07	-1.23646e-07	2.65196e-07	2.31193e-07	-2.91569e-08	2.02036e-07	3.59228e-08	-4.23323e-09	3.16896e-08	1.37717e-08	-3.19463e-09	1.05771e-08	-1.68557e-05	-6.85329e-06	-2.37090e-05
1.622	4.38702e-08	-9.62768e-09	3.42425e-08	3.51446e-07	3.57770e-08	3.87223e-07	3.88638e-07	-3.56484e-08	3.52990e-07	3.92793e-07	-1.24903e-07	2.67890e-07	2.33995e-07	-2.95102e-08	2.04484e-07	3.69975e-08	-4.35987e-09	3.26376e-08	1.41768e-08	-3.28859e-09	1.08882e-08	-1.70151e-05	-6.92000e-06	-2.39351e-05
1.647	4.50812e-08	-9.89344e-09	3.51877e-08	3.55175e-07	3.66770e-08	3.91852e-07	3.93008e-07	-3.60492e-08	3.56959e-07	3.96746e-07	-1.26160e-07	2.70586e-07	2.36806e-07	-2.98648e-08	2.06941e-07	3.80866e-08	-4.48822e-09	3.35984e-08	1.45869e-08	-3.38373e-09	1.12032e-08	-1.71744e-05	-6.98666e-06	-2.41611e-05
1.671	4.63076e-08	-1.01626e-08	3.61450e-08	3.58910e-07	3.75873e-08	3.96497e-07	3.97388e-07	-3.64510e-08	3.60937e-07	4.00700e-07	-1.27417e-07	2.73283e-07	2.39628e-07	-3.02206e-08	2.09407e-07	3.91902e-08	-4.61827e-09	3.45720e-08	1.50021e-08	-3.48004e-09	1.15221e-08	-1.73336e-05	-7.05326e-06	-2.43868e-05
1.696	4.75495e-08	-1.04351e-08	3.71143e-08	3.62651e-07	3.85080e-08	4.01159e-07	4.01779e-07	-3.68538e-08	3.64925e-07	4.04657e-07	-1.28675e-07	2.75982e-07	2.42460e-07	-3.05778e-08	2.11883e-07	4.03083e-08	-4.75003e-09	3.55583e-08	1.54223e-08	-3.57752e-09	1.18448e-08	-1.74925e-05	-7.11982e-06	-2.46124e-05
1.720	4.88068e-08	-1.07111e-08	3.80957e-08	3.66397e-07	3.94391e-08	4.05836e-07	4.06181e-07	-3.72575e-08	3.68924e-07	4.08616e-07	-1.29934e-07	2.78681e-07	2.45303e-07	-3.09363e-08	2.14367e-07	4.14409e-08	-4.88349e-09	3.65574e-08	1.58476e-08	-3.67616e-09	1.21714e-08	-1.76514e-05	-7.18633e-06	-2.48377e-05
1.745	5.00796e-08	-1.09904e-08	3.90892e-08	3.70149e-07	4.03806e-08	4.10530e-07	4.10594e-07	-3.76623e-08	3.72932e-07	4.12576e-07	-1.31194e-07	2.81382e-07	2.48156e-07	-3.12961e-08	2.16860e-07	4.25880e-08	-5.01867e-09	3.75694e-08	1.62779e-08	-3.77598e-09	1.25019e-08	-1.78101e-05	-7.25278e-06	-2.50628e-05
1.769	5.13679e-08	-1.12731e-08	4.00948e-08	3.73906e-07	4.13325e-08	4.15239e-07	4.15017e-07	-3.80680e-08	3.76949e-07	4.16538e-07	-1.32453e-07	2.84085e-07	2.51019e-07	-3.16572e-08	2.19362e-07	4.37496e-08	-5.15556e-09	3.85941e-08	1.67132e-08	-3.87697e-09	1.28363e-08	-1.79686e-05	-7.31917e-06	-2.52877e-05
1.794	5.26717e-08	-1.15592e-08	4.11125e-08	3.77669e-07	4.22948e-08	4.19964e-07	4.19452e-07	-3.84748e-08	3.80977e-07	4.20501e-07	-1.33714e-07	2.86788e-07	2.53893e-07	-3.20196e-08	2.21873e-07	4.49258e-08	-5.29416e-09	3.96316e-08	1.71536e-08	-3.97912e-09	1.31745e-08	-1.81269e-05	-7.38550e-06	-2.55124e-05
1.819	5.39911e-08	-1.18488e-08	4.21423e-08	3.81438e-07	4.32674e-08	4.24705e-07	4.23896e-07	-3.88825e-08	3.85014e-07	4.24466e-07	-1.34975e-07	2.89492e-07	2.56776e-07	-3.23833e-08	2.24393e-07	4.61165e-08	-5.43448e-09	4.06820e-08	1.75990e-08	-4.08244e-09	1.35166e-08	-1.82851e-05	-7.45177e-06	-2.57369e-05
1.843	5.53260e-08	-1.21417e-08	4.31842e-08	3.85212e-07	4.42505e-08	4.29462e-07	4.28351e-07	-3.92911e-08	3.89060e-07	4.28433e-07	-1.36236e-07	2.92197e-07	2.59670e-07	-3.27483e-08	2.26922e-07	4.73218e-08	-5.57651e-09	4.17453e-08	1.80495e-08	-4.18693e-09	1.38625e-08	-1.84431e-05	-7.51798e-06	-2.59611e-05
1.868	5.66764e-08	-1.24381e-08	4.42383e-08	3.88991e-07	4.52439e-08	4.34235e-07	4.32817e-07	-3.97008e-08	3.93116e-07	4.32400e-07	-1.37497e-07	2.94903e-07	2.62574e-07	-3.31145e-08	2.29460e-07	4.85416e-08	-5.72026e-09	4.28214e-08	1.85049e-08	-4.29258e-09	1.42123e-08	-1.86009e-05	-7.58412e-06	-2.61850e-05
1.892	5.80425e-08	-1.27379e-08	4.53046e-08	3.92775e-07	4.62477e-08	4.39023e-07	4.37293e-07	-4.01113e-08	3.97182e-07	4.36369e-07	-1.38759e-07	2.97610e-07	2.65488e-07	-3.34820e-08	2.32006e-07	4.97761e-08	-5.86573e-09	4.39103e-08	1.89654e-08	-4.39940e-09	1.45660e-08	-1.87585e-05	-7.65020e-06	-2.64087e-05
1.917	5.94241e-08	-1.30411e-08	4.63830e-08	3.96565e-07	4.72620e-08	4.43827e-07	4.41780e-07	-4.05228e-08	4.01257e-07	4.40339e-07	-1.40022e-07	3.00317e-07	2.68412e-07	-3.38508e-08	2.34562e-07	5.10251e-08	-6.01291e-09	4.50122e-08	1.94309e-08	-4.50739e-09	1.49235e-08	-1.89160e-05	-7.71620e-06	-2.66322e-05
1.942	6.08214e-08	-1.33478e-08	4.74736e-08	4.00359e-07	4.82867e-08	4.48646e-07	4.46276e-07	-4.09353e-08	4.05341e-07	4.44310e-07	-1.41285e-07	3.03026e-07	2.71347e-07	-3.42208e-08	2.37126e-07	5.22887e-08	-6.16182e-09	4.61269e-08	1.99014e-08	-4.61653e-09	1.52849e-08	-1.90733e-05	-7.78213e-06	-2.68554e-05
1.966	6.22342e-08	-1.36578e-08	4.85764e-08	4.04159e-07	4.93217e-08	4.53481e-07	4.50783e-07	-4.13487e-08	4.09434e-07	4.48282e-07	-1.42548e-07	3.05734e-07	2.74291e-07	-3.45922e-08	2.39699e-07	5.35669e-08	-6.31245e-09	4.72545e-08	2.03770e-08	-4.72684e-09	1.56501e-08	-1.92303e-05	-7.84799e-06	-2.70783e-05
1.991	6.36628e-08	-1.39713e-08	4.96914e-08	4.07964e-07	5.03672e-08	4.58331e-07	4.55300e-07	-4.17630e-08	4.13537e-07	4.52255e-07	-1.43811e-07	3.08444e-07	2.77245e-07	-3.49647e-08	2.42280e-07	5.48598e-08	-6.46480e-09	4.83950e-08	2.08575e-08	-4.83831e-09	1.60192e-08	-1.93872e-05	-7.91378e-06	-2.73010e-05
2.015	6.51069e-08	-1.42883e-08	5.08187e-08	4.11773e-07	5.14231e-08	4.63196e-07	4.59827e-07	-4.21782e-08	4.17648e-07	4.56228e-07	-1.45074e-07	3.11154e-07	2.80209e-07	-3.53386e-08	2.44871e-07	5.61672e-08	-6.61888e-09	4.95484e-08	2.13431e-08	-4.95095e-09	1.63921e-08	-1.95439e-05	-7.97949e-06	-2.75234e-05
2.040	6.65667e-08	-1.46086e-08	5.19581e-08	4.15588e-07	5.24894e-08	4.68077e-07	4.64363e-07	-4.25944e-08	4.21769e-07	4.60203e-07	-1.46338e-07	3.13864e-07	2.83183e-07	-3.57136e-08	2.47470e-07	5.74893e-08	-6.77468e-09	5.07147e-08	2.18336e-08	-5.06474e-09	1.67689e-08	-1.97004e-05	-8.04511e-06	-2.77455e-05
2.064	6.80422e-08	-1.49324e-08	5.31098e-08	4.19407e-07	5.35661e-08	4.72973e-07	4.68910e-07	-4.30114e-08	4.25899e-07	4.64177e-07	-1.47602e-07	3.16575e-07	2.86167e-07	-3.60900e-08	2.50077e-07	5.88261e-08	-6.93220e-09	5.18939e-08	2.23292e-08	-5.17969e-09	1.71495e-08	-1.98566e-05	-8.11066e-06	-2.79673e-05
2.089	6.95334e-08	-1.52597e-08	5.42737e-08	4.23231e-07	5.46532e-08	4.77884e-07	4.73467e-07	-4.34294e-08	4.30037e-07	4.68153e-07	-1.48866e-07	3.19286e-07	2.89161e-07	-3.64675e-08	2.52694e-07	6.01774e-08	-7.09145e-09	5.30860e-08	2.28297e-08	-5.29580e-09	1.75339e-08	-2.00127e-05	-8.17612e-06	-2.81888e-05
2.114	7.10402e-08	-1.55904e-08	5.54499e-08	4.27060e-07	5.57508e-08	4.82811e-07	4.78033e-07	-4.38482e-08	4.34185e-07	4.72128e-07	-1.50130e-07	3.21998e-07	2.92165e-07	-3.68463e-08	2.55319e-07	6.15434e-08	-7.25242e-09	5.42910e-08	2.33352e-08	-5.41306e-09	1.79221e-08	-2.01685e-05	-8.24150e-06	-2.84100e-05
2.138	7.25628e-08	-1.59245e-08	5.66383e-08	4.30893e-07	5.68588e-08	4.87752e-07	4.82609e-07	-4.42680e-08	4.38341e-07	4.76104e-07	-1.51395e-07	3.24709e-07	2.95178e-07	-3.72264e-08	2.57952e-07	6.29241e-08	-7.41512e-09	5.55089e-08	2.38457e-08	-5.53148e-09	1.83142e-08	-2.03241e-05	-8.30678e-06	-2.86309e-05
2.163	7.41011e-08	-1.62621e-08	5.78390e-08	4.34731e-07	5.79772e-08	4.92709e-07	4.87194e-07	-4.46886e-08	4.42506e-07	4.80080e-07	-1.52659e-07	3.27421e-07	2.98201e-07	-3.76076e-08	2.60594e-07	6.43193e-08	-7.57954e-09	5.67398e-08	2.43612e-08	-5.65105e-09	1.87101e-08	-2.04795e-05	-8.37198e-06	-2.88515e-05
2.187	7.56551e-08	-1.66031e-08	5.90519e-08	4.38574e-07	5.91060e-08	4.97680e-07	4.91789e-07	-4.51101e-08	4.46679e-07	4.84056e-07	-1.53923e-07	3.30133e-07	3.01234e-07	-3.79901e-08	2.63244e-07	6.57293e-08	-7.74569e-09	5.79836e-08	2.48816e-08	-5.77178e-09	1.91098e-08	-2.06347e-05	-8.43709e-06	-2.90717e-05
2.212	7.72248e-08	-1.69476e-08	6.02772e-08	4.42421e-07	6.02452e-08	5.02666e-07	4.96394e-07	-4.55324e-08	4.50862e-07	4.88033e-07	-1.55188e-07	3.32845e-07	3.04277e-07	-3.83738e-08	2.65903e-07	6.71539e-08	-7.91356e-09	5.92403e-08	2.54070e-08	-5.89366e-09	1.95133e-08	-2.07896e-05	-8.50210e-06	-2.92917e-05
2.236	7.88103e-08	-1.72956e-08	6.15147e-08	4.46272e-07	6.13948e-08	5.07667e-07	5.01008e-07	-4.59556e-08	4.55052e-07	4.92009e-07	-1.56452e-07	3.35557e-07	3.07329e-07	-3.87587e-08	2.68570e-07	6.85931e-08	-8.08317e-09	6.05099e-08	2.59374e-08	-6.01668e-09	1.99207e-08	-2.09443e-05	-8.56702e-06	-2.95113e-05
2.261	8.04115e-08	-1.76470e-08	6.27645e-08	4.50128e-07	6.25549e-08	5.12683e-07	5.05631e-07	-4.63797e-08	4.59251e-07	4.95985e-07	-1.57716e-07	3.38268e-07	3.10390e-07	-3.91448e-08	2.71246e-07	7.00469e-08	-8.25449e-09	6.17924e-08	2.64727e-08	-6.14086e-09	2.03318e-08	-2.10988e-05	-8.63184e-06	-2.97306e-05
2.286	8.20285e-08	-1.80018e-08	6.40266e-08	4.53988e-07	6.37254e-08	5.17713e-07	5.10264e-07	-4.68046e-08	4.63459e-07	4.99961e-07	-1.58981e-07	3.40980e-07	3.13462e-07	-3.95322e-08	2.73930e-07	7.15154e-08	-8.42754e-09	6.30879e-08	2.70129e-08	-6.26618e-09	2.07467e-08	-2.12530e-05	-8.69656e-06	-2.99495e-05
2.310	8.36612e-08	-1.83601e-08	6.53010e-08	4.57852e-07	6.49063e-08	5.22758e-07	5.14905e-07	-4.72304e-08	4.67675e-07	5.03936e-07	-1.60245e-07	3.43691e-07	3.16542e-07	-3.99207e-08	2.76622e-07	7.29986e-08	-8.60232e-09	6.43963e-08	2.75581e-08	-6.39265e-09	2.11655e-08	-2.14070e-05	-8.76118e-06	-3.01681e-05
2.335	8.53097e-08	-1.87219e-08	6.65878e-08	4.61720e-07	6.60976e-08	5.27818e-07	5.19556e-07	-4.76570e-08	4.71899e-07	5.07911e-07	-1.61509e-07	3.46402e-07	3.19633e-07	-4.03104e-08	2.79322e-07	7.44964e-08	-8.77882e-09	6.57176e-08	2.81082e-08	-6.52026e-09	2.15880e-08	-2.15607e-05	-8.82569e-06	-3.03864e-05
2.359	8.69739e-08	-1.90872e-08	6.78868e-08	4.65592e-07	6.72993e-08	5.32892e-07	5.24216e-07	-4.80844e-08	4.76131e-07	5.11885e-07	-1.62773e-07	3.49113e-07	3.22732e-07	-4.07013e-08	2.82031e-07	7.60088e-08	-8.95705e-09	6.70518e-08	2.86633e-08	-6.64902e-09	2.20143e-08	-2.17142e-05	-8.89010e-06	-3.06043e-05
2.384	8.86540e-08	-1.94559e-08	6.91981e-08	4.69469e-07	6.85115e-08	5.37980e-07	5.28884e-07	-4.85126e-08	4.80371e-07	5.15859e-07	-1.64036e-07	3.51823e-07	3.25841e-07	-4.10934e-08	2.84748e-07	7.75358e-08	-9.13700e-09	6.83988e-08	2.92233e-08	-6.77891e-09	2.24443e-08	-2.18674e-05	-8.95440e-06	-3.08218e-05
2.408	9.03498e-08	-1.98280e-08	7.05217e-08	4.73349e-07	6.97340e-08	5.43083e-07	5.33562e-07	-4.89417e-08	4.84620e-07	5.19832e-07	-1.65300e-07	3.54533e-07	3.28960e-07	-4.14867e-08	2.87473e-07	7.90775e-08	-9.31868e-09	6.97588e-08	2.97881e-08	-6.90995e-09	2.28782e-08	-2.20203e-05	-9.01860e-06	-3.10389e-05
2.433	9.20613e-08	-2.02036e-08	7.18577e-08	4.77233e-07	7.09670e-08	5.48200e-07	5.38248e-07	-4.93715e-08	4.88876e-07	5.23804e-07	-1.66563e-07	3.57242e-07	3.32087e-07	-4.18811e-08	2.90206e-07	8.06338e-08	-9.50207e-09	7.11317e-08	3.03579e-08	-7.04212e-09	2.33158e-08	-2.21731e-05	-9.08268e-06	-3.12557e-05
2.458	9.37887e-08	-2.05827e-08	7.32060e-08	4.81121e-07	7.22104e-08	5.53331e-07	5.42943e-07	-4.98022e-08	4.93141e-07	5.27776e-07	-1.67825e-07	3.59950e-07	3.35224e-07	-4.22767e-08	2.92947e-07	8.22047e-08	-9.68719e-09	7.25175e-08	3.09326e-08	-7.17543e-09	2.37572e-08	-2.23255e-05	-9.14665e-06	-3.14721e-05
2.482	9.55318e-08	-2.09653e-08	7.45666e-08	4.85013e-07	7.34641e-08	5.58477e-07	5.47646e-07	-5.02336e-08	4.97413e-07	5.31746e-07	-1.69088e-07	3.62658e-07	3.38370e-07	-4.26735e-08	2.95697e-07	8.37902e-08	-9.87403e-09	7.39162e-08	3.15122e-08	-7.30987e-09	2.42023e-08	-2.24777e-05	-9.21050e-06	-3.16882e-05
2.507	9.72908e-08	-2.13513e-08	7.59395e-08	4.88908e-07	7.47283e-08	5.63636e-07	5.52358e-07	-5.06658e-08	5.01693e-07	5.35715e-07	-1.70350e-07	3.65365e-07	3.41526e-07	-4.30714e-08	2.98454e-07	8.53903e-08	-1.00626e-08	7.53277e-08	3.20966e-08	-7.44544e-09	2.46512e-08	-2.26295e-05	-9.27424e-06	-3.19038e-05
2.531	9.90655e-08	-2.17407e-08	7.73247e-08	4.92807e-07	7.60029e-08	5.68810e-07	5.57079e-07	-5.10988e-08	5.05980e-07	5.39683e-07	-1.71612e-07	3.68071e-07	3.44690e-07	-4.34705e-08	3.01220e-07	8.70050e-08	-1.02529e-08	7.67521e-08	3.26859e-08	-7.58215e-09	2.51038e-08	-2.27812e-05	-9.33786e-06	-3.21190e-05
2.556	1.00856e-07	-2.21337e-08	7.87223e-08	4.96710e-07	7.72878e-08	5.73997e-07	5.61808e-07	-5.15326e-08	5.10275e-07	5.43650e-07	-1.72873e-07	3.70777e-07	3.47864e-07	-4.38708e-08	3.03993e-07	8.86342e-08	-1.04449e-08	7.81893e-08	3.32801e-08	-7.71998e-09	2.55601e-08	-2.29325e-05	-9.40135e-06	-3.23339e-05
2.580	1.02662e-07	-2.25301e-08	8.01321e-08	5.00616e-07	7.85832e-08	5.79199e-07	5.66545e-07	-5.19671e-08	5.14578e-07	5.47615e-07	-1.74134e-07	3.73481e-07	3.51046e-07	-4.42721e-08	3.06774e-07	9.02780e-08	-1.06386e-08	7.96394e-08	3.38791e-08	-7.85894e-09	2.60202e-08	-2.30836e-05	-9.46473e-06	-3.25483e-05
2.605	1.04484e-07	-2.29299e-08	8.15543e-08	5.04525e-07	7.98889e-08	5.84414e-07	5.71291e-07	-5.24024e-08	5.18888e-07	5.51579e-07	-1.75395e-07	3.76184e-07	3.54238e-07	-4.46746e-08	3.09563e-07	9.19364e-08	-1.08340e-08	8.11024e-08	3.44830e-08	-7.99902e-09	2.64840e-08	-2.32343e-05	-9.52798e-06	-3.27623e-05
2.630	1.06322e-07	-2.33333e-08	8.29888e-08	5.08438e-07	8.12050e-08	5.89643e-07	5.76044e-07	-5.28385e-08	5.23206e-07	5.55541e-07	-1.76654e-07	3.78887e-07	3.57438e-07	-4.50783e-08	3.12360e-07	9.36093e-08	-1.10311e-08	8.25781e-08	3.50918e-08	-8.14023e-09	2.69515e-08	-2.33848e-05	-9.59110e-06	-3.29759e-05
2.654	1.08176e-07	-2.37401e-08	8.44357e-08	5.12354e-07	8.25315e-08	5.94885e-07	5.80806e-07	-5.32752e-08	5.27531e-07	5.59501e-07	-1.77914e-07	3.81588e-07	3.60648e-07	-4.54830e-08	3.15165e-07	9.52967e-08	-1.12300e-08	8.40667e-08	3.57053e-08	-8.28255e-09	2.74228e-08	-2.35350e-05	-9.65410e-06	-3.31891e-05
2.679	1.10045e-07	-2.41503e-08	8.58948e-08	5.16273e-07	8.38684e-08	6.00142e-07	5.85576e-07	-5.37127e-08	5.31863e-07	5.63460e-07	-1.79173e-07	3.84287e-07	3.63866e-07	-4.58889e-08	3.17977e-07	9.69986e-08	-1.14305e-08	8.55681e-08	3.63237e-08	-8.42600e-09	2.78977e-08	-2.36849e-05	-9.71697e-06	-3.34018e-05
2.703	1.11930e-07	-2.45640e-08	8.73663e-08	5.20196e-07	8.52156e-08	6.05411e-07	5.90353e-07	-5.41510e-08	5.36202e-07	5.67417e-07	-1.80431e-07	3.86986e-07	3.67093e-07	-4.62959e-08	3.20797e-07	9.87150e-08	-1.16328e-08	8.70822e-08	3.69469e-08	-8.57056e-09	2.83763e-08	-2.38345e-05	-9.77970e-06	-3.36142e-05
2.728	1.13831e-07	-2.49812e-08	8.88500e-08	5.24121e-07	8.65732e-08	6.10695e-07	5.95138e-07	-5.45899e-08	5.40549e-07	5.71372e-07	-1.81688e-07	3.89683e-07	3.70329e-07	-4.67040e-08	3.23625e-07	1.00446e-07	-1.18368e-08	8.86092e-08	3.75749e-08	-8.71623e-09	2.88586e-08	-2.39837e-05	-9.84230e-06	-3.38260e-05
2.753	1.15748e-07	-2.54018e-08	9.03461e-08	5.28050e-07	8.79411e-08	6.15991e-07	5.99932e-07	-5.50296e-08	5.44902e-07	5.75325e-07	-1.82945e-07	3.92379e-07	3.73573e-07	-4.71131e-08	3.26460e-07	1.02191e-07	-1.20425e-08	9.01488e-08	3.82077e-08	-8.86302e-09	2.93446e-08	-2.41327e-05	-9.90477e-06	-3.40375e-05
2.777	1.17680e-07	-2.58259e-08	9.18544e-08	5.31982e-07	8.93194e-08	6.21301e-07	6.04732e-07	-5.54699e-08	5.49262e-07	5.79275e-07	-1.84202e-07	3.95074e-07	3.76827e-07	-4.75234e-08	3.29303e-07	1.03951e-07	-1.22498e-08	9.17013e-08	3.88452e-08	-9.01092e-09	2.98343e-08	-2.42814e-05	-9.96710e-06	-3.42485e-05
2.802	1.19629e-07	-2.62535e-08	9.33751e-08	5.35916e-07	9.07081e-08	6.26624e-07	6.09541e-07	-5.59110e-08	5.53630e-07	5.83224e-07	-1.85457e-07	3.97766e-07	3.80089e-07	-4.79348e-08	3.32154e-07	1.05725e-07	-1.24589e-08	9.32664e-08	3.94876e-08	-9.15992e-09	3.03276e-08	-2.44297e-05	-1.00293e-05	-3.44590e-05
2.826	1.21592e-07	-2.66845e-08	9.49080e-08	5.39853e-07	9.21070e-08	6.31960e-07	6.14357e-07	-5.63527e-08	5.58004e-07	5.87169e-07	-1.86712e-07	4.00458e-07	3.83359e-07	-4.83473e-08	3.35012e-07	1.07514e-07	-1.26697e-08	9.48443e-08	4.01347e-08	-9.31003e-09	3.08246e-08	-2.45778e-05	-1.00913e-05	-3.46691e-05
2.851	1.23572e-07	-2.71189e-08	9.64532e-08	5.43793e-07	9.35163e-08	6.37310e-07	6.19180e-07	-5.67951e-08	5.62385e-07	5.91113e-07	-1.87966e-07	4.03147e-07	3.86638e-07	-4.87608e-08	3.37877e-07	1.09317e-07	-1.28822e-08	9.64349e-08	4.07865e-08	-9.46124e-09	3.13253e-08	-2.47255e-05	-1.01532e-05	-3.48787e-05
2.875	1.25568e-07	-2.75568e-08	9.80107e-08	5.47736e-07	9.49360e-08	6.42672e-07	6.24010e-07	-5.72382e-08	5.66772e-07	5.95054e-07	-1.89219e-07	4.05835e-07	3.89926e-07	-4.91754e-08	3.40750e-07	1.11134e-07	-1.30963e-08	9.80381e-08	4.14431e-08	-9.61355e-09	3.18296e-08	-2.48729e-05	-1.02150e-05	-3.50879e-05
2.900	1.27579e-07	-2.79982e-08	9.95804e-08	5.51682e-07	9.63659e-08	6.48047e-07	6.28848e-07	-5.76820e-08	5.71166e-07	5.98992e-07	-1.90471e-07	4.08521e-07	3.93221e-07	-4.95911e-08	3.43630e-07	1.12966e-07	-1.33122e-08	9.96540e-08	4.21044e-08	-9.76696e-09	3.23375e-08	-2.50199e-05	-1.02766e-05	-3.52965e-05
2.925	1.29605e-07	-2.84430e-08	1.01162e-07	5.55629e-07	9.78061e-08	6.53436e-07	6.33693e-07	-5.81264e-08	5.75567e-07	6.02928e-07	-1.91723e-07	4.11205e-07	3.96526e-07	-5.00078e-08	3.46518e-07	1.14812e-07	-1.35297e-08	1.01283e-07	4.27705e-08	-9.92146e-09	3.28490e-08	-2.51667e-05	-1.03381e-05	-3.55047e-05
2.949	1.31648e-07	-2.88912e-08	1.02757e-07	5.59580e-07	9.92567e-08	6.58837e-07	6.38545e-07	-5.85714e-08	5.79974e-07	6.06860e-07	-1.92973e-07	4.13887e-07	3.99838e-07	-5.04256e-08	3.49413e-07	1.16673e-07	-1.37490e-08	1.02924e-07	4.34412e-08	-1.00771e-08	3.33642e-08	-2.53131e-05	-1.03994e-05	-3.57125e-05
2.974	1.33706e-07	-2.93429e-08	1.04363e-07	5.63533e-07	1.00718e-07	6.64250e-07	6.43404e-07	-5.90171e-08	5.84387e-07	6.10790e-07	-1.94223e-07	4.16567e-07	4.03159e-07	-5.08444e-08	3.52315e-07	1.18547e-07	-1.39699e-08	1.04577e-07	4.41167e-08	-1.02337e-08	3.38830e-08	-2.54591e-05	-1.04606e-05	-3.59197e-05
2.998	1.35780e-07	-2.97981e-08	1.05982e-07	5.67488e-07	1.02189e-07	6.69677e-07	6.48270e-07	-5.94635e-08	5.88806e-07	6.14717e-07	-1.95472e-07	4.19245e-07	4.06488e-07	-5.12642e-08	3.55224e-07	1.20436e-07	-1.41925e-08	1.06244e-07	4.47969e-08	-1.03915e-08	3.44053e-08	-2.56049e-05	-1.05216e-05	-3.61264e-05
3.023	1.37870e-07	-3.02566e-08	1.07613e-07	5.71446e-07	1.03670e-07	6.75116e-07	6.53143e-07	-5.99104e-08	5.93232e-07	6.18640e-07	-1.96719e-07	4.21921e-07	4.09826e-07	-5.16851e-08	3.58141e-07	1.22339e-07	-1.44168e-08	1.07923e-07	4.54817e-08	-1.05504e-08	3.49313e-08	-2.57502e-05	-1.05824e-05	-3.63327e-05
3.047	1.39975e-07	-3.07186e-08	1.09256e-07	5.75405e-07	1.05162e-07	6.80567e-07	6.58022e-07	-6.03580e-08	5.97664e-07	6.22560e-07	-1.97966e-07	4.24595e-07	4.13171e-07	-5.21070e-08	3.61064e-07	1.24257e-07	-1.46427e-08	1.09614e-07	4.61712e-08	-1.07103e-08	3.54608e-08	-2.58953e-05	-1.06431e-05	-3.65384e-05
3.072	1.42096e-07	-3.11841e-08	1.10912e-07	5.79367e-07	1.06664e-07	6.86031e-07	6.62908e-07	-6.08062e-08	6.02102e-07	6.26477e-07	-1.99211e-07	4.27266e-07	4.16525e-07	-5.25299e-08	3.63995e-07	1.26188e-07	-1.48703e-08	1.11318e-07	4.68653e-08	-1.08713e-08	3.59940e-08	-2.60399e-05	-1.07037e-05	-3.67436e-05
3.097	1.44232e-07	-3.16529e-08	1.12579e-07	5.83331e-07	1.08176e-07	6.91507e-07	6.67801e-07	-6.12549e-08	6.06546e-07	6.30391e-07	-2.00456e-07	4.29935e-07	4.19886e-07	-5.29539e-08	3.66932e-07	1.28134e-07	-1.50996e-08	1.13034e-07	4.75641e-08	-1.10334e-08	3.65307e-08	-2.61843e-05	-1.07641e-05	-3.69484e-05
3.121	1.46384e-07	-3.21252e-08	1.14259e-07	5.87297e-07	1.09698e-07	6.96995e-07	6.72700e-07	-6.17043e-08	6.10995e-07	6.34301e-07	-2.01699e-07	4.32602e-07	4.23256e-07	-5.33788e-08	3.69877e-07	1.30094e-07	-1.53305e-08	1.14763e-07	4.82675e-08	-1.11966e-08	3.70709e-08	-2.63283e-05	-1.08243e-05	-3.71526e-05
3.146	1.48552e-07	-3.26009e-08	1.15951e-07	5.91265e-07	1.11231e-07	7.02496e-07	6.77605e-07	-6.21543e-08	6.15451e-07	6.38207e-07	-2.02941e-07	4.35266e-07	4.26633e-07	-5.38048e-08	3.72828e-07	1.32068e-07	-1.55632e-08	1.16504e-07	4.89755e-08	-1.13608e-08	3.76147e-08	-2.64719e-05	-1.08844e-05	-3.73562e-05
3.170	1.50735e-07	-3.30800e-08	1.17655e-07	5.95235e-07	1.12774e-07	7.08009e-07	6.82517e-07	-6.26048e-08	6.19912e-07	6.42109e-07	-2.04182e-07	4.37927e-07	4.30018e-07	-5.42317e-08	3.75787e-07	1.34056e-07	-1.57974e-08	1.18258e-07	4.96881e-08	-1.15261e-08	3.81620e-08	-2.66151e-05	-1.09442e-05	-3.75594e-05
3.195	1.52934e-07	-3.35626e-08	1.19371e-07	5.99207e-07	1.14327e-07	7.13533e-07	6.87435e-07	-6.30559e-08	6.24379e-07	6.46008e-07	-2.05422e-07	4.40586e-07	4.33412e-07	-5.46596e-08	3.78752e-07	1.36058e-07	-1.60333e-08	1.20024e-07	5.04054e-08	-1.16925e-08	3.87128e-08	-2.67580e-05	-1.10040e-05	-3.77620e-05
3.219	1.55148e-07	-3.40485e-08	1.21099e-07	6.03180e-07	1.15890e-07	7.19070e-07	6.92359e-07	-6.35076e-08	6.28851e-07	6.49903e-07	-2.06660e-07	4.43242e-07	4.36812e-07	-5.50885e-08	3.81724e-07	1.38073e-07	-1.62709e-08	1.21803e-07	5.11272e-08	-1.18600e-08	3.92672e-08	-2.69005e-05	-1.10635e-05	-3.79641e-05
3.244	1.57378e-07	-3.45379e-08	1.22840e-07	6.07155e-07	1.17463e-07	7.24618e-07	6.97289e-07	-6.39598e-08	6.33329e-07	6.53793e-07	-2.07897e-07	4.45896e-07	4.40221e-07	-5.55184e-08	3.84703e-07	1.40103e-07	-1.65101e-08	1.23593e-07	5.18535e-08	-1.20284e-08	3.98251e-08	-2.70427e-05	-1.11229e-05	-3.81656e-05
3.269	1.59623e-07	-3.50306e-08	1.24593e-07	6.11132e-07	1.19047e-07	7.30179e-07	7.02225e-07	-6.44125e-08	6.37812e-07	6.57680e-07	-2.09133e-07	4.48547e-07	4.43637e-07	-5.59492e-08	3.87688e-07	1.42147e-07	-1.67510e-08	1.25396e-07	5.25844e-08	-1.21980e-08	4.03864e-08	-2.71845e-05	-1.11821e-05	-3.83666e-05
3.293	1.61884e-07	-3.55268e-08	1.26357e-07	6.15110e-07	1.20640e-07	7.35751e-07	7.07166e-07	-6.48658e-08	6.42300e-07	6.61562e-07	-2.10368e-07	4.51194e-07	4.47061e-07	-5.63810e-08	3.90680e-07	1.44205e-07	-1.69935e-08	1.27212e-07	5.33199e-08	-1.23686e-08	4.09513e-08	-2.73259e-05	-1.12412e-05	-3.85671e-05
3.318	1.64160e-07	-3.60263e-08	1.28134e-07	6.19090e-07	1.22244e-07	7.41334e-07	7.12114e-07	-6.53196e-08	6.46794e-07	6.65440e-07	-2.11601e-07	4.53839e-07	4.50492e-07	-5.68137e-08	3.93678e-07	1.46277e-07	-1.72376e-08	1.29039e-07	5.40599e-08	-1.25403e-08	4.15196e-08	-2.74669e-05	-1.13001e-05	-3.87670e-05
3.342	1.66452e-07	-3.65293e-08	1.29923e-07	6.23071e-07	1.23858e-07	7.46929e-07	7.17067e-07	-6.57740e-08	6.51293e-07	6.69313e-07	-2.12833e-07	4.56481e-07	4.53931e-07	-5.72474e-08	3.96683e-07	1.48362e-07	-1.74833e-08	1.30879e-07	5.48043e-08	-1.27130e-08	4.20914e-08	-2.76075e-05	-1.13588e-05	-3.89663e-05
3.367	1.68759e-07	-3.70356e-08	1.31723e-07	6.27054e-07	1.25482e-07	7.52536e-07	7.22026e-07	-6.62288e-08	6.55797e-07	6.73182e-07	-2.14063e-07	4.59120e-07	4.57377e-07	-5.76820e-08	3.99695e-07	1.50461e-07	-1.77307e-08	1.32731e-07	5.55533e-08	-1.28867e-08	4.26666e-08	-2.77478e-05	-1.14173e-05	-3.91650e-05
3.391	1.71082e-07	-3.75453e-08	1.33536e-07	6.31037e-07	1.27117e-07	7.58154e-07	7.26990e-07	-6.66841e-08	6.60306e-07	6.77047e-07	-2.15292e-07	4.61755e-07	4.60830e-07	-5.81175e-08	4.02713e-07	1.52574e-07	-1.79797e-08	1.34595e-07	5.63068e-08	-1.30615e-08	4.32453e-08	-2.78876e-05	-1.14756e-05	-3.93632e-05
3.416	1.73419e-07	-3.80583e-08	1.35361e-07	6.35022e-07	1.28761e-07	7.63783e-07	7.31959e-07	-6.71400e-08	6.64819e-07	6.80906e-07	-2.16519e-07	4.64387e-07	4.64291e-07	-5.85540e-08	4.05737e-07	1.54701e-07	-1.82303e-08	1.36471e-07	5.70647e-08	-1.32373e-08	4.38274e-08	-2.80271e-05	-1.15338e-05	-3.95609e-05
3.441	1.75773e-07	-3.85748e-08	1.37198e-07	6.39008e-07	1.30415e-07	7.69424e-07	7.36934e-07	-6.75963e-08	6.69338e-07	6.84761e-07	-2.17745e-07	4.67016e-07	4.67759e-07	-5.89914e-08	4.08768e-07	1.56841e-07	-1.84826e-08	1.38359e-07	5.78271e-08	-1.34141e-08	4.44130e-08	-2.81662e-05	-1.15918e-05	-3.97579e-05
3.465	1.78141e-07	-3.90946e-08	1.39047e-07	6.42995e-07	1.32080e-07	7.75075e-07	7.41914e-07	-6.80531e-08	6.73861e-07	6.88611e-07	-2.18969e-07	4.69642e-07	4.71234e-07	-5.94296e-08	4.11805e-07	1.58995e-07	-1.87364e-08	1.40259e-07	5.85940e-08	-1.35920e-08	4.50019e-08	-2.83048e-05	-1.16495e-05	-3.99544e-05
3.490	1.80525e-07	-3.96177e-08	1.40907e-07	6.46984e-07	1.33754e-07	7.80738e-07	7.46899e-07	-6.85104e-08	6.78389e-07	6.92455e-07	-2.20191e-07	4.72264e-07	4.74717e-07	-5.98688e-08	4.14848e-07	1.61163e-07	-1.89918e-08	1.42171e-07	5.93652e-08	-1.37709e-08	4.55943e-08	-2.84431e-05	-1.17071e-05	-4.01503e-05
3.514	1.82924e-07	-4.01442e-08	1.42780e-07	6.50973e-07	1.35439e-07	7.86411e-07	7.51889e-07	-6.89681e-08	6.82921e-07	6.96295e-07	-2.21412e-07	4.74883e-07	4.78206e-07	-6.03089e-08	4.17897e-07	1.63344e-07	-1.92489e-08	1.44095e-07	6.01409e-08	-1.39509e-08	4.61900e-08	-2.85810e-05	-1.17646e-05	-4.03456e-05
3.539	1.85338e-07	-4.06741e-08	1.44664e-07	6.54962e-07	1.37133e-07	7.92096e-07	7.56884e-07	-6.94263e-08	6.87458e-07	7.00129e-07	-2.22632e-07	4.77498e-07	4.81702e-07	-6.07498e-08	4.20953e-07	1.65539e-07	-1.95075e-08	1.46031e-07	6.09210e-08	-1.41318e-08	4.67892e-08	-2.87185e-05	-1.18218e-05	-4.05403e-05
3.564	1.87768e-07	-4.12073e-08	1.46561e-07	6.58953e-07	1.38838e-07	7.97791e-07	7.61884e-07	-6.98849e-08	6.91999e-07	7.03958e-07	-2.23849e-07	4.80109e-07	4.85206e-07	-6.11916e-08	4.24014e-07	1.67747e-07	-1.97677e-08	1.47979e-07	6.17054e-08	-1.43138e-08	4.73916e-08	-2.88555e-05	-1.18788e-05	-4.07344e-05
3.588	1.90213e-07	-4.17438e-08	1.48469e-07	6.62944e-07	1.40552e-07	8.03497e-07	7.66889e-07	-7.03439e-08	6.96545e-07	7.07782e-07	-2.25065e-07	4.82717e-07	4.88716e-07	-6.16343e-08	4.27082e-07	1.69969e-07	-2.00295e-08	1.49939e-07	6.24942e-08	-1.44968e-08	4.79975e-08	-2.89922e-05	-1.19357e-05	-4.09278e-05
3.613	1.92673e-07	-4.22836e-08	1.50389e-07	6.66936e-07	1.42277e-07	8.09213e-07	7.71898e-07	-7.08034e-08	7.01094e-07	7.11600e-07	-2.26279e-07	4.85321e-07	4.92233e-07	-6.20779e-08	4.30155e-07	1.72204e-07	-2.02929e-08	1.51911e-07	6.32874e-08	-1.46808e-08	4.86066e-08	-2.91284e-05	-1.19923e-05	-4.11207e-05
3.637	1.95148e-07	-4.28268e-08	1.52321e-07	6.70929e-07	1.44011e-07	8.14940e-07	7.76911e-07	-7.12633e-08	7.05648e-07	7.15412e-07	-2.27491e-07	4.87921e-07	4.95757e-07	-6.25223e-08	4.33234e-07	1.74452e-07	-2.05578e-08	1.53894e-07	6.40849e-08	-1.48658e-08	4.92192e-08	-2.92642e-05	-1.20488e-05	-4.13130e-05
3.662	1.97638e-07	-4.33733e-08	1.54265e-07	6.74922e-07	1.45755e-07	8.20677e-07	7.81929e-07	-7.17236e-08	7.10206e-07	7.19219e-07	-2.28702e-07	4.90517e-07	4.99287e-07	-6.29675e-08	4.36320e-07	1.76713e-07	-2.08243e-08	1.55889e-07	6.48867e-08	-1.50518e-08	4.98350e-08	-2.93996e-05	-1.21051e-05	-4.15047e-05
3.686	2.00143e-07	-4.39230e-08	1.56220e-07	6.78915e-07	1.47510e-07	8.26425e-07	7.86952e-07	-7.21842e-08	7.14768e-07	7.23019e-07	-2.29910e-07	4.93109e-07	5.02824e-07	-6.34136e-08	4.39411e-07	1.78988e-07	-2.10924e-08	1.57896e-07	6.56929e-08	-1.52388e-08	5.04541e-08	-2.95346e-05	-1.21611e-05	-4.16957e-05
3.711	2.02663e-07	-4.44761e-08	1.58187e-07	6.82909e-07	1.49274e-07	8.32183e-07	7.91978e-07	-7.26453e-08	7.19333e-07	7.26814e-07	-2.31117e-07	4.95697e-07	5.06368e-07	-6.38605e-08	4.42507e-07	1.81276e-07	-2.13620e-08	1.59914e-07	6.65033e-08	-1.54267e-08	5.10765e-08	-2.96691e-05	-1.22170e-05	-4.18861e-05
3.736	2.05198e-07	-4.50325e-08	1.60166e-07	6.86903e-07	1.51048e-07	8.37951e-07	7.97009e-07	-7.31068e-08	7.23902e-07	7.30603e-07	-2.32322e-07	4.98281e-07	5.09918e-07	-6.43082e-08	4.45610e-07	1.83577e-07	-2.16332e-08	1.61944e-07	6.73180e-08	-1.56157e-08	5.17022e-08	-2.98032e-05	-1.22727e-05	-4.20759e-05
3.760	2.07749e-07	-4.55921e-08	1.62156e-07	6.90897e-07	1.52832e-07	8.43729e-07	8.02044e-07	-7.35686e-08	7.28475e-07	7.34386e-07	-2.33525e-07	5.00861e-07	5.13474e-07	-6.47567e-08	4.48718e-07	1.85892e-07	-2.19059e-08	1.63986e-07	6.81369e-08	-1.58057e-08	5.23312e-08	-2.99369e-05	-1.23282e-05	-4.22651e-05
3.785	2.10314e-07	-4.61551e-08	1.64159e-07	6.94892e-07	1.54626e-07	8.49517e-07	8.07083e-07	-7.40308e-08	7.33052e-07	7.38162e-07	-2.34725e-07	5.03437e-07	5.17037e-07	-6.52061e-08	4.51831e-07	1.88219e-07	-2.21801e-08	1.66039e-07	6.89601e-08	-1.59967e-08	5.29634e-08	-3.00701e-05	-1.23834e-05	-4.24536e-05
3.809	2.12894e-07	-4.67213e-08	1.66172e-07	6.98886e-07	1.56429e-07	8.55316e-07	8.12125e-07	-7.44933e-08	7.37632e-07	7.41932e-07	-2.35924e-07	5.06008e-07	5.20607e-07	-6.56562e-08	4.54950e-07	1.90559e-07	-2.24559e-08	1.68103e-07	6.97875e-08	-1.61886e-08	5.35989e-08	-3.02030e-05	-1.24385e-05	-4.26414e-05
3.834	2.15488e-07	-4.72907e-08	1.68198e-07	7.02881e-07	1.58243e-07	8.61123e-07	8.17172e-07	-7.49562e-08	7.42216e-07	7.45696e-07	-2.37121e-07	5.08575e-07	5.24182e-07	-6.61071e-08	4.58075e-07	1.92912e-07	-2.27332e-08	1.70179e-07	7.06191e-08	-1.63815e-08	5.42376e-08	-3.03353e-05	-1.24933e-05	-4.28287e-05
3.858	2.18098e-07	-4.78634e-08	1.70235e-07	7.06875e-07	1.60066e-07	8.66941e-07	8.22222e-07	-7.54194e-08	7.46802e-07	7.49453e-07	-2.38316e-07	5.11137e-07	5.27764e-07	-6.65588e-08	4.61205e-07	1.95278e-07	-2.30121e-08	1.72266e-07	7.14548e-08	-1.65754e-08	5.48795e-08	-3.04673e-05	-1.25480e-05	-4.30153e-05
3.883	2.20723e-07	-4.84394e-08	1.72283e-07	7.10870e-07	1.61899e-07	8.72768e-07	8.27275e-07	-7.58830e-08	7.51392e-07	7.53203e-07	-2.39508e-07	5.13695e-07	5.31351e-07	-6.70113e-08	4.64340e-07	1.97657e-07	-2.32924e-08	1.74365e-07	7.22948e-08	-1.67702e-08	5.55246e-08	-3.05988e-05	-1.26024e-05	-4.32012e-05
3.908	2.23362e-07	-4.90186e-08	1.74343e-07	7.14864e-07	1.63741e-07	8.78605e-07	8.32332e-07	-7.63468e-08	7.55986e-07	7.56947e-07	-2.40699e-07	5.16248e-07	5.34945e-07	-6.74645e-08	4.67481e-07	2.00049e-07	-2.35742e-08	1.76475e-07	7.31389e-08	-1.69660e-08	5.61729e-08	-3.07298e-05	-1.26567e-05	-4.33865e-05
3.932	2.26016e-07	-4.96010e-08	1.76415e-07	7.18857e-07	1.65594e-07	8.84451e-07	8.37393e-07	-7.68110e-08	7.60582e-07	7.60684e-07	-2.41887e-07	5.18797e-07	5.38545e-07	-6.79185e-08	4.70626e-07	2.02453e-07	-2.38576e-08	1.78596e-07	7.39872e-08	-1.71628e-08	5.68244e-08	-3.08604e-05	-1.27107e-05	-4.35711e-05
3.957	2.28684e-07	-5.01866e-08	1.78497e-07	7.22851e-07	1.67456e-07	8.90307e-07	8.42456e-07	-7.72755e-08	7.65181e-07	7.64414e-07	-2.43073e-07	5.21340e-07	5.42151e-07	-6.83732e-08	4.73777e-07	2.04871e-07	-2.41424e-08	1.80728e-07	7.48395e-08	-1.73605e-08	5.74790e-08	-3.09905e-05	-1.27645e-05	-4.37550e-05
3.981	2.31367e-07	-5.07755e-08	1.80592e-07	7.26844e-07	1.69328e-07	8.96171e-07	8.47523e-07	-7.77402e-08	7.69783e-07	7.68136e-07	-2.44257e-07	5.23880e-07	5.45762e-07	-6.88287e-08	4.76933e-07	2.07300e-07	-2.44287e-08	1.82872e-07	7.56960e-08	-1.75592e-08	5.81368e-08	-3.11202e-05	-1.28181e-05	-4.39383e-05
4.006	2.34065e-07	-5.13675e-08	1.82697e-07	7.30836e-07	1.71209e-07	9.02045e-07	8.52593e-07	-7.82053e-08	7.74388e-07	7.71852e-07	-2.45438e-07	5.26414e-07	5.49379e-07	-6.92849e-08	4.80095e-07	2.09743e-07	-2.47165e-08	1.85026e-07	7.65565e-08	-1.77588e-08	5.87977e-08	-3.12494e-05	-1.28715e-05	-4.41209e-05
4.030	2.36777e-07	-5.19628e-08	1.84815e-07	7.34828e-07	1.73100e-07	9.07928e-07	8.57666e-07	-7.86706e-08	7.78995e-07	7.75561e-07	-2.46618e-07	5.28943e-07	5.53003e-07	-6.97418e-08	4.83261e-07	2.12197e-07	-2.50058e-08	1.87191e-07	7.74211e-08	-1.79594e-08	5.94618e-08	-3.13782e-05	-1.29246e-05	-4.43029e-05
4.055	2.39504e-07	-5.25612e-08	1.86943e-07	7.38819e-07	1.75001e-07	9.13820e-07	8.62741e-07	-7.91361e-08	7.83605e-07	7.79262e-07	-2.47795e-07	5.31467e-07	5.56631e-07	-7.01994e-08	4.86432e-07	2.14664e-07	-2.52966e-08	1.89368e-07	7.82898e-08	-1.81609e-08	6.01289e-08	-3.15065e-05	-1.29776e-05	-4.44841e-05
4.080	2.42245e-07	-5.31628e-08	1.89083e-07	7.42810e-07	1.76911e-07	9.19721e-07	8.67820e-07	-7.96020e-08	7.88218e-07	7.82956e-07	-2.48969e-07	5.33986e-07	5.60265e-07	-7.06578e-08	4.89608e-07	2.17144e-07	-2.55887e-08	1.91555e-07	7.91624e-08	-1.83633e-08	6.07992e-08	-3.16344e-05	-1.30303e-05	-4.46647e-05
4.104	2.45001e-07	-5.37675e-08	1.91233e-07	7.46800e-07	1.78831e-07	9.25631e-07	8.72901e-07	-8.00680e-08	7.92833e-07	7.86642e-07	-2.50141e-07	5.36500e-07	5.63905e-07	-7.11168e-08	4.92788e-07	2.19636e-07	-2.58824e-08	1.93753e-07	8.00391e-08	-1.85667e-08	6.14725e-08	-3.17618e-05	-1.30828e-05	-4.48446e-05
4.129	2.47771e-07	-5.43754e-08	1.93396e-07	7.50789e-07	1.80761e-07	9.31549e-07	8.77984e-07	-8.05343e-08	7.97450e-07	7.90320e-07	-2.51311e-07	5.39009e-07	5.67550e-07	-7.15765e-08	4.95974e-07	2.22140e-07	-2.61775e-08	1.95963e-07	8.09198e-08	-1.87709e-08	6.21489e-08	-3.18887e-05	-1.31351e-05	-4.50238e-05
4.153	2.50555e-07	-5.49864e-08	1.95569e-07	7.54776e-07	1.82700e-07	9.37476e-07	8.83070e-07	-8.10008e-08	8.02069e-07	7.93991e-07	-2.52478e-07	5.41513e-07	5.71201e-07	-7.20369e-08	4.99164e-07	2.24656e-07	-2.64740e-08	1.98182e-07	8.18045e-08	-1.89762e-08	6.28283e-08	-3.20151e-05	-1.31872e-05	-4.52023e-05
4.178	2.53354e-07	-5.56006e-08	1.97753e-07	7.58763e-07	1.84648e-07	9.43412e-07	8.88158e-07	-8.14676e-08	8.06691e-07	7.97654e-07	-2.53643e-07	5.44011e-07	5.74856e-07	-7.24979e-08	5.02359e-07	2.27185e-07	-2.67720e-08	2.00413e-07	8.26930e-08	-1.91823e-08	6.35108e-08	-3.21411e-05	-1.32390e-05	-4.53801e-05
4.202	2.56167e-07	-5.62179e-08	1.99949e-07	7.62749e-07	1.86606e-07	9.49356e-07	8.93249e-07	-8.19345e-08	8.11314e-07	8.01309e-07	-2.54805e-07	5.46504e-07	5.78517e-07	-7.29596e-08	5.05558e-07	2.29725e-07	-2.70713e-08	2.02654e-07	8.35856e-08	-1.93893e-08	6.41962e-08	-3.22666e-05	-1.32907e-05	-4.55572e-05
4.227	2.58994e-07	-5.68383e-08	2.02155e-07	7.66734e-07	1.88574e-07	9.55308e-07	8.98342e-07	-8.24016e-08	8.15940e-07	8.04956e-07	-2.55965e-07	5.48991e-07	5.82184e-07	-7.34220e-08	5.08762e-07	2.32278e-07	-2.73721e-08	2.04906e-07	8.44820e-08	-1.95973e-08	6.48847e-08	-3.23916e-05	-1.33421e-05	-4.57336e-05
4.252	2.61835e-07	-5.74618e-08	2.04373e-07	7.70718e-07	1.90550e-07	9.61268e-07	9.03436e-07	-8.28689e-08	8.20567e-07	8.08595e-07	-2.57122e-07	5.51473e-07	5.85855e-07	-7.38850e-08	5.11970e-07	2.34842e-07	-2.76743e-08	2.07168e-07	8.53823e-08	-1.98061e-08	6.55762e-08	-3.25161e-05	-1.33932e-05	-4.59093e-05
4.276	2.64690e-07	-5.80884e-08	2.06601e-07	7.74700e-07	1.92537e-07	9.67237e-07	9.08533e-07	-8.33364e-08	8.25196e-07	8.12226e-07	-2.58277e-07	5.53949e-07	5.89531e-07	-7.43486e-08	5.15182e-07	2.37418e-07	-2.79779e-08	2.09441e-07	8.62865e-08	-2.00159e-08	6.62707e-08	-3.26402e-05	-1.34442e-05	-4.60843e-05
4.301	2.67559e-07	-5.87181e-08	2.08841e-07	7.78681e-07	1.94532e-07	9.73213e-07	9.13631e-07	-8.38041e-08	8.29827e-07	8.15848e-07	-2.59429e-07	5.56420e-07	5.93212e-07	-7.48129e-08	5.18399e-07	2.40007e-07	-2.82829e-08	2.11724e-07	8.71946e-08	-2.02265e-08	6.69681e-08	-3.27637e-05	-1.34949e-05	-4.62586e-05
4.325	2.70442e-07	-5.93508e-08	2.11091e-07	7.82660e-07	1.96537e-07	9.79197e-07	9.18731e-07	-8.42719e-08	8.34459e-07	8.19462e-07	-2.60578e-07	5.58885e-07	5.96898e-07	-7.52777e-08	5.21621e-07	2.42606e-07	-2.85893e-08	2.14017e-07	8.81065e-08	-2.04380e-08	6.76685e-08	-3.28868e-05	-1.35453e-05	-4.64322e-05
4.350	2.73339e-07	-5.99866e-08	2.13353e-07	7.86638e-07	1.98552e-07	9.85190e-07	9.23833e-07	-8.47399e-08	8.39093e-07	8.23068e-07	-2.61724e-07	5.61343e-07	6.00589e-07	-7.57432e-08	5.24846e-07	2.45218e-07	-2.88970e-08	2.16321e-07	8.90222e-08	-2.06505e-08	6.83717e-08	-3.30094e-05	-1.35956e-05	-4.66050e-05
4.375	2.76250e-07	-6.06254e-08	2.15625e-07	7.90614e-07	2.00575e-07	9.91190e-07	9.28936e-07	-8.52080e-08	8.43728e-07	8.26665e-07	-2.62868e-07	5.63797e-07	6.04285e-07	-7.62092e-08	5.28075e-07	2.47841e-07	-2.92061e-08	2.18635e-07	8.99417e-08	-2.08638e-08	6.90779e-08	-3.31315e-05	-1.36456e-05	-4.67771e-05
4.399	2.79175e-07	-6.12673e-08	2.17908e-07	7.94589e-07	2.02608e-07	9.97197e-07	9.34041e-07	-8.56762e-08	8.48365e-07	8.30253e-07	-2.64009e-07	5.66244e-07	6.07985e-07	-7.66759e-08	5.31309e-07	2.50475e-07	-2.95166e-08	2.20959e-07	9.08650e-08	-2.10779e-08	6.97870e-08	-3.32531e-05	-1.36954e-05	-4.69485e-05
4.424	2.82114e-07	-6.19122e-08	2.20201e-07	7.98562e-07	2.04650e-07	1.00321e-06	9.39147e-07	-8.61445e-08	8.53002e-07	8.33832e-07	-2.65147e-07	5.68685e-07	6.11689e-07	-7.71431e-08	5.34546e-07	2.53121e-07	-2.98284e-08	2.23293e-07	9.17920e-08	-2.12930e-08	7.04990e-08	-3.33742e-05	-1.37449e-05	-4.71192e-05
4.448	2.85066e-07	-6.25601e-08	2.22506e-07	8.02533e-07	2.06702e-07	1.00923e-06	9.44254e-07	-8.66130e-08	8.57641e-07	8.37403e-07	-2.66283e-07	5.71120e-07	6.15399e-07	-7.76109e-08	5.37788e-07	2.55779e-07	-3.01416e-08	2.25637e-07	9.27228e-08	-2.15089e-08	7.12139e-08	-3.34948e-05	-1.37943e-05	-4.72891e-05
4.473	2.88032e-07	-6.32109e-08	2.24821e-07	8.06502e-07	2.08762e-07	1.01526e-06	9.49362e-07	-8.70815e-08	8.62280e-07	8.40964e-07	-2.67415e-07	5.73549e-07	6.19112e-07	-7.80792e-08	5.41033e-07	2.58448e-07	-3.04561e-08	2.27992e-07	9.36572e-08	-2.17256e-08	7.19316e-08	-3.36149e-05	-1.38433e-05	-4.74583e-05
4.497	2.91011e-07	-6.38648e-08	2.27146e-07	8.10470e-07	2.10832e-07	1.02130e-06	9.54471e-07	-8.75502e-08	8.66921e-07	8.44517e-07	-2.68545e-07	5.75972e-07	6.22830e-07	-7.85481e-08	5.44282e-07	2.61128e-07	-3.07719e-08	2.30356e-07	9.45954e-08	-2.19433e-08	7.26521e-08	-3.37346e-05	-1.38922e-05	-4.76267e-05
4.522	2.94004e-07	-6.45216e-08	2.29482e-07	8.14435e-07	2.12911e-07	1.02735e-06	9.59581e-07	-8.80189e-08	8.71562e-07	8.48060e-07	-2.69671e-07	5.78388e-07	6.26552e-07	-7.90176e-08	5.47535e-07	2.63819e-07	-3.10890e-08	2.32730e-07	9.55372e-08	-2.21617e-08	7.33755e-08	-3.38537e-05	-1.39408e-05	-4.77944e-05
4.547	2.97011e-07	-6.51814e-08	2.31829e-07	8.18398e-07	2.14999e-07	1.03340e-06	9.64692e-07	-8.84877e-08	8.76204e-07	8.51594e-07	-2.70795e-07	5.80798e-07	6.30279e-07	-7.94875e-08	5.50791e-07	2.66521e-07	-3.14074e-08	2.35113e-07	9.64827e-08	-2.23811e-08	7.41016e-08	-3.39723e-05	-1.39891e-05	-4.79614e-05
4.571	3.00030e-07	-6.58442e-08	2.34186e-07	8.22359e-07	2.17096e-07	1.03946e-06	9.69803e-07	-8.89565e-08	8.80847e-07	8.55118e-07	-2.71916e-07	5.83202e-07	6.34009e-07	-7.99580e-08	5.54051e-07	2.69234e-07	-3.17272e-08	2.37507e-07	9.74318e-08	-2.26012e-08	7.48305e-08	-3.40904e-05	-1.40373e-05	-4.81276e-05
4.596	3.03064e-07	-6.65098e-08	2.36554e-07	8.26318e-07	2.19202e-07	1.04552e-06	9.74915e-07	-8.94254e-08	8.85490e-07	8.58633e-07	-2.73034e-07	5.85600e-07	6.37744e-07	-8.04290e-08	5.57315e-07	2.71958e-07	-3.20482e-08	2.39910e-07	9.83845e-08	-2.28222e-08	7.55622e-08	-3.42080e-05	-1.40851e-05	-4.82931e-05
4.620	3.06110e-07	-6.71784e-08	2.38932e-07	8.30275e-07	2.21317e-07	1.05159e-06	9.80028e-07	-8.98944e-08	8.90133e-07	8.62139e-07	-2.74148e-07	5.87990e-07	6.41483e-07	-8.09005e-08	5.60582e-07	2.74693e-07	-3.23705e-08	2.42323e-07	9.93407e-08	-2.30440e-08	7.62967e-08	-3.43250e-05	-1.41328e-05	-4.84578e-05
4.645	3.09170e-07	-6.78499e-08	2.41320e-07	8.34229e-07	2.23441e-07	1.05767e-06	9.85140e-07	-9.03634e-08	8.94777e-07	8.65634e-07	-2.75260e-07	5.90375e-07	6.45225e-07	-8.13724e-08	5.63852e-07	2.77439e-07	-3.26940e-08	2.44745e-07	1.00301e-07	-2.32667e-08	7.70339e-08	-3.44416e-05	-1.41802e-05	-4.86218e-05
4.669	3.12243e-07	-6.85243e-08	2.43718e-07	8.38181e-07	2.25574e-07	1.06376e-06	9.90253e-07	-9.08323e-08	8.99421e-07	8.69121e-07	-2.76368e-07	5.92752e-07	6.48971e-07	-8.18449e-08	5.67126e-07	2.80195e-07	-3.30189e-08	2.47176e-07	1.01264e-07	-2.34902e-08	7.77738e-08	-3.45576e-05	-1.42273e-05	-4.87850e-05
4.694	3.15329e-07	-6.92015e-08	2.46127e-07	8.42130e-07	2.27716e-07	1.06985e-06	9.95366e-07	-9.13013e-08	9.04065e-07	8.72597e-07	-2.77474e-07	5.95123e-07	6.52721e-07	-8.23178e-08	5.70403e-07	2.82962e-07	-3.33449e-08	2.49617e-07	1.02231e-07	-2.37145e-08	7.85164e-08	-3.46732e-05	-1.42742e-05	-4.89474e-05
4.719	3.18428e-07	-6.98816e-08	2.48546e-07	8.46076e-07	2.29867e-07	1.07594e-06	1.00048e-06	-9.17703e-08	9.08709e-07	8.76063e-07	-2.78576e-07	5.97487e-07	6.56475e-07	-8.27912e-08	5.73683e-07	2.85740e-07	-3.36723e-08	2.52068e-07	1.03201e-07	-2.39396e-08	7.92617e-08	-3.47882e-05	-1.43209e-05	-4.91091e-05
4.743	3.21540e-07	-7.05646e-08	2.50975e-07	8.50020e-07	2.32027e-07	1.08205e-06	1.00559e-06	-9.22393e-08	9.13353e-07	8.79519e-07	-2.79675e-07	5.99844e-07	6.60232e-07	-8.32650e-08	5.76967e-07	2.88528e-07	-3.40008e-08	2.54527e-07	1.04175e-07	-2.41655e-08	8.00096e-08	-3.49027e-05	-1.43673e-05	-4.92700e-05
4.768	3.24665e-07	-7.12504e-08	2.53414e-07	8.53962e-07	2.34196e-07	1.08816e-06	1.01070e-06	-9.27083e-08	9.17996e-07	8.82965e-07	-2.80771e-07	6.02194e-07	6.63992e-07	-8.37393e-08	5.80253e-07	2.91326e-07	-3.43306e-08	2.56996e-07	1.05152e-07	-2.43922e-08	8.07602e-08	-3.50166e-05	-1.44134e-05	-4.94301e-05
4.792	3.27803e-07	-7.19390e-08	2.55864e-07	8.57900e-07	2.36373e-07	1.09427e-06	1.01582e-06	-9.31772e-08	9.22640e-07	8.86401e-07	-2.81863e-07	6.04538e-07	6.67756e-07	-8.42140e-08	5.83542e-07	2.94135e-07	-3.46616e-08	2.59474e-07	1.06133e-07	-2.46197e-08	8.15135e-08	-3.51301e-05	-1.44593e-05	-4.95894e-05
4.817	3.30953e-07	-7.26304e-08	2.58323e-07	8.61835e-07	2.38559e-07	1.10039e-06	1.02093e-06	-9.36461e-08	9.27283e-07	8.89827e-07	-2.82953e-07	6.06874e-07	6.71524e-07	-8.46891e-08	5.86835e-07	2.96954e-07	-3.49937e-08	2.61960e-07	1.07117e-07	-2.48480e-08	8.22693e-08	-3.52430e-05	-1.45050e-05	-4.97480e-05
4.841	3.34116e-07	-7.33246e-08	2.60792e-07	8.65768e-07	2.40754e-07	1.10652e-06	1.02604e-06	-9.41150e-08	9.31925e-07	8.93242e-07	-2.84039e-07	6.09203e-07	6.75294e-07	-8.51646e-08	5.90130e-07	2.99783e-07	-3.53271e-08	2.64456e-07	1.08105e-07	-2.50770e-08	8.30278e-08	-3.53554e-05	-1.45504e-05	-4.99058e-05
4.866	3.37292e-07	-7.40216e-08	2.63271e-07	8.69698e-07	2.42958e-07	1.11266e-06	1.03115e-06	-9.45837e-08	9.36567e-07	8.96646e-07	-2.85121e-07	6.11525e-07	6.79068e-07	-8.56406e-08	5.93428e-07	3.02622e-07	-3.56617e-08	2.66960e-07	1.09096e-07	-2.53069e-08	8.37888e-08	-3.54673e-05	-1.45956e-05	-5.00628e-05
4.891	3.40481e-07	-7.47213e-08	2.65759e-07	8.73624e-07	2.45170e-07	1.11879e-06	1.03626e-06	-9.50524e-08	9.41208e-07	9.00040e-07	-2.86201e-07	6.13840e-07	6.82845e-07	-8.61169e-08	5.96728e-07	3.05471e-07	-3.59974e-08	2.69474e-07	1.10090e-07	-2.55375e-08	8.45524e-08	-3.55786e-05	-1.46405e-05	-5.02191e-05
4.915	3.43682e-07	-7.54238e-08	2.68258e-07	8.77547e-07	2.47391e-07	1.12494e-06	1.04137e-06	-9.55211e-08	9.45849e-07	9.03424e-07	-2.87276e-07	6.16147e-07	6.86625e-07	-8.65936e-08	6.00031e-07	3.08330e-07	-3.63343e-08	2.71996e-07	1.11087e-07	-2.57689e-08	8.53185e-08	-3.56894e-05	-1.46851e-05	-5.03745e-05
4.940	3.46895e-07	-7.61290e-08	2.70766e-07	8.81467e-07	2.49621e-07	1.13109e-06	1.04648e-06	-9.59896e-08	9.50488e-07	9.06796e-07	-2.88349e-07	6.18447e-07	6.90408e-07	-8.70706e-08	6.03337e-07	3.11199e-07	-3.66724e-08	2.74526e-07	1.12088e-07	-2.60011e-08	8.60872e-08	-3.57997e-05	-1.47295e-05	-5.05292e-05
4.964	3.50121e-07	-7.68369e-08	2.73284e-07	8.85384e-07	2.51859e-07	1.13724e-06	1.05158e-06	-9.64581e-08	9.55127e-07	9.10158e-07	-2.89418e-07	6.20740e-07	6.94193e-07	-8.75481e-08	6.06645e-07	3.14077e-07	-3.70115e-08	2.77065e-07	1.13092e-07	-2.62340e-08	8.68583e-08	-3.59094e-05	-1.47737e-05	-5.06831e-05
4.989	3.53359e-07	-7.75475e-08	2.75811e-07	8.89297e-07	2.54106e-07	1.14340e-06	1.05669e-06	-9.69264e-08	9.59764e-07	9.13508e-07	-2.90483e-07	6.23025e-07	6.97982e-07	-8.80258e-08	6.09956e-07	3.16965e-07	-3.73519e-08	2.79613e-07	1.14100e-07	-2.64677e-08	8.76320e-08	-3.60186e-05	-1.48176e-05	-5.08362e-05
5.014	3.56609e-07	-7.82608e-08	2.78348e-07	8.93207e-07	2.56361e-07	1.14957e-06	1.06179e-06	-9.73946e-08	9.64400e-07	9.16848e-07	-2.91545e-07	6.25303e-07	7.01773e-07	-8.85039e-08	6.13269e-07	3.19862e-07	-3.76933e-08	2.82169e-07	1.15110e-07	-2.67021e-08	8.84081e-08	-3.61272e-05	-1.48612e-05	-5.09884e-05
5.038	3.59871e-07	-7.89768e-08	2.80895e-07	8.97113e-07	2.58625e-07	1.15574e-06	1.06690e-06	-9.78626e-08	9.69035e-07	9.20176e-07	-2.92604e-07	6.27573e-07	7.05566e-07	-8.89824e-08	6.16584e-07	3.22769e-07	-3.80359e-08	2.84733e-07	1.16124e-07	-2.69372e-08	8.91866e-08	-3.62354e-05	-1.49046e-05	-5.11399e-05
5.063	3.63146e-07	-7.96954e-08	2.83450e-07	9.01016e-07	2.60897e-07	1.16191e-06	1.07200e-06	-9.83306e-08	9.73668e-07	9.23494e-07	-2.93658e-07	6.29835e-07	7.09362e-07	-8.94611e-08	6.19901e-07	3.25685e-07	-3.83795e-08	2.87306e-07	1.17141e-07	-2.71731e-08	8.99676e-08	-3.63429e-05	-1.49477e-05	-5.12906e-05
5.087	3.66432e-07	-8.04166e-08	2.86016e-07	9.04915e-07	2.63178e-07	1.16809e-06	1.07710e-06	-9.87983e-08	9.78300e-07	9.26799e-07	-2.94710e-07	6.32090e-07	7.13161e-07	-8.99402e-08	6.23221e-07	3.28611e-07	-3.87242e-08	2.89887e-07	1.18161e-07	-2.74097e-08	9.07510e-08	-3.64500e-05	-1.49905e-05	-5.14405e-05
5.112	3.69731e-07	-8.11405e-08	2.88590e-07	9.08810e-07	2.65466e-07	1.17428e-06	1.08220e-06	-9.92659e-08	9.82930e-07	9.30094e-07	-2.95757e-07	6.34337e-07	7.16962e-07	-9.04195e-08	6.26542e-07	3.31545e-07	-3.90701e-08	2.92475e-07	1.19184e-07	-2.76471e-08	9.15368e-08	-3.65564e-05	-1.50331e-05	-5.15896e-05
5.136	3.73041e-07	-8.18669e-08	2.91174e-07	9.12702e-07	2.67764e-07	1.18047e-06	1.08729e-06	-9.97334e-08	9.87559e-07	9.33377e-07	-2.96801e-07	6.36576e-07	7.20765e-07	-9.08992e-08	6.29866e-07	3.34489e-07	-3.94169e-08	2.95072e-07	1.20210e-07	-2.78851e-08	9.23250e-08	-3.66624e-05	-1.50755e-05	-5.17379e-05
5.161	3.76363e-07	-8.25959e-08	2.93767e-07	9.16589e-07	2.70069e-07	1.18666e-06	1.09239e-06	-1.00201e-07	9.92185e-07	9.36648e-07	-2.97841e-07	6.38807e-07	7.24571e-07	-9.13791e-08	6.33191e-07	3.37442e-07	-3.97649e-08	2.97677e-07	1.21239e-07	-2.81239e-08	9.31156e-08	-3.67678e-05	-1.51176e-05	-5.18853e-05
5.186	3.79696e-07	-8.33275e-08	2.96369e-07	9.20473e-07	2.72383e-07	1.19286e-06	1.09748e-06	-1.00668e-07	9.96810e-07	9.39908e-07	-2.98878e-07	6.41030e-07	7.28378e-07	-9.18593e-08	6.36519e-07	3.40403e-07	-4.01139e-08	3.00289e-07	1.22272e-07	-2.83634e-08	9.39084e-08	-3.68726e-05	-1.51594e-05	-5.20320e-05
5.210	3.83041e-07	-8.40616e-08	2.98980e-07	9.24353e-07	2.74705e-07	1.19906e-06	1.10257e-06	-1.01135e-07	1.00143e-06	9.43156e-07	-2.99911e-07	6.43245e-07	7.32187e-07	-9.23397e-08	6.39848e-07	3.43373e-07	-4.04639e-08	3.02909e-07	1.23307e-07	-2.86035e-08	9.47036e-08	-3.69769e-05	-1.52009e-05	-5.21778e-05
5.235	3.86398e-07	-8.47983e-08	3.01600e-07	9.28228e-07	2.77035e-07	1.20526e-06	1.10765e-06	-1.01601e-07	1.00605e-06	9.46392e-07	-3.00940e-07	6.45452e-07	7.35999e-07	-9.28204e-08	6.43179e-07	3.46352e-07	-4.08149e-08	3.05537e-07	1.24346e-07	-2.88444e-08	9.55011e-08	-3.70806e-05	-1.52422e-05	-5.23228e-05
5.259	3.89766e-07	-8.55374e-08	3.04229e-07	9.32099e-07	2.79373e-07	1.21147e-06	1.11274e-06	-1.02068e-07	1.01067e-06	9.49616e-07	-3.01965e-07	6.47651e-07	7.39812e-07	-9.33013e-08	6.46511e-07	3.49339e-07	-4.11670e-08	3.08173e-07	1.25387e-07	-2.90860e-08	9.63009e-08	-3.71838e-05	-1.52832e-05	-5.24671e-05
5.284	3.93146e-07	-8.62791e-08	3.06867e-07	9.35966e-07	2.81720e-07	1.21769e-06	1.11782e-06	-1.02534e-07	1.01529e-06	9.52828e-07	-3.02986e-07	6.49841e-07	7.43627e-07	-9.37824e-08	6.49845e-07	3.52335e-07	-4.15200e-08	3.10815e-07	1.26431e-07	-2.93282e-08	9.71029e-08	-3.72864e-05	-1.53240e-05	-5.26104e-05
5.308	3.96536e-07	-8.70232e-08	3.09513e-07	9.39829e-07	2.84074e-07	1.22390e-06	1.12290e-06	-1.03000e-07	1.01990e-06	9.56028e-07	-3.04004e-07	6.52024e-07	7.47444e-07	-9.42637e-08	6.53180e-07	3.55340e-07	-4.18741e-08	3.13466e-07	1.27478e-07	-2.95711e-08	9.79072e-08	-3.73885e-05	-1.53645e-05	-5.27530e-05
5.333	3.99938e-07	-8.77698e-08	3.12169e-07	9.43687e-07	2.86437e-07	1.23012e-06	1.12798e-06	-1.03465e-07	1.02451e-06	9.59215e-07	-3.05017e-07	6.54198e-07	7.51262e-07	-9.47453e-08	6.56517e-07	3.58352e-07	-4.22291e-08	3.16123e-07	1.28528e-07	-2.98147e-08	9.87137e-08	-3.74900e-05	-1.54047e-05	-5.28948e-05
5.358	4.03351e-07	-8.85188e-08	3.14833e-07	9.47541e-07	2.88807e-07	1.23635e-06	1.13305e-06	-1.03931e-07	1.02912e-06	9.62390e-07	-3.06027e-07	6.56363e-07	7.55082e-07	-9.52270e-08	6.59855e-07	3.61373e-07	-4.25850e-08	3.18788e-07	1.29581e-07	-3.00589e-08	9.95224e-08	-3.75910e-05	-1.54447e-05	-5.30357e-05
5.382	4.06775e-07	-8.92703e-08	3.17505e-07	9.51390e-07	2.91186e-07	1.24258e-06	1.13812e-06	-1.04396e-07	1.03373e-06	9.65553e-07	-3.07033e-07	6.58521e-07	7.58903e-07	-9.57089e-08	6.63194e-07	3.64402e-07	-4.29420e-08	3.21460e-07	1.30637e-07	-3.03039e-08	1.00333e-07	-3.76914e-05	-1.54844e-05	-5.31758e-05
5.407	4.10210e-07	-9.00241e-08	3.20186e-07	9.55235e-07	2.93572e-07	1.24881e-06	1.14319e-06	-1.04861e-07	1.03833e-06	9.68704e-07	-3.08035e-07	6.60669e-07	7.62725e-07	-9.61909e-08	6.66534e-07	3.67439e-07	-4.32998e-08	3.24139e-07	1.31696e-07	-3.05494e-08	1.01146e-07	-3.77912e-05	-1.55238e-05	-5.33150e-05
5.431	4.13656e-07	-9.07803e-08	3.22876e-07	9.59075e-07	2.95966e-07	1.25504e-06	1.14825e-06	-1.05325e-07	1.04293e-06	9.71842e-07	-3.09032e-07	6.62809e-07	7.66549e-07	-9.66731e-08	6.69875e-07	3.70483e-07	-4.36586e-08	3.26825e-07	1.32757e-07	-3.07956e-08	1.01961e-07	-3.78905e-05	-1.55630e-05	-5.34535e-05
5.456	4.17113e-07	-9.15389e-08	3.25574e-07	9.62910e-07	2.98368e-07	1.26128e-06	1.15331e-06	-1.05789e-07	1.04752e-06	9.74967e-07	-3.10026e-07	6.64941e-07	7.70373e-07	-9.71555e-08	6.73218e-07	3.73536e-07	-4.40183e-08	3.29518e-07	1.33821e-07	-3.10425e-08	1.02779e-07	-3.79892e-05	-1.56019e-05	-5.35911e-05
5.480	4.20580e-07	-9.22998e-08	3.28280e-07	9.66741e-07	3.00778e-07	1.26752e-06	1.15837e-06	-1.06253e-07	1.05212e-06	9.78080e-07	-3.11016e-07	6.67064e-07	7.74199e-07	-9.76380e-08	6.76561e-07	3.76596e-07	-4.43789e-08	3.32217e-07	1.34888e-07	-3.12900e-08	1.03598e-07	-3.80873e-05	-1.56405e-05	-5.37279e-05
5.505	4.24058e-07	-9.30630e-08	3.30995e-07	9.70566e-07	3.03196e-07	1.27376e-06	1.16342e-06	-1.06717e-07	1.05671e-06	9.81179e-07	-3.12002e-07	6.69178e-07	7.78026e-07	-9.81206e-08	6.79905e-07	3.79664e-07	-4.47405e-08	3.34923e-07	1.35958e-07	-3.15381e-08	1.04420e-07	-3.81849e-05	-1.56789e-05	-5.38638e-05
5.530	4.27546e-07	-9.38286e-08	3.33718e-07	9.74387e-07	3.05621e-07	1.28001e-06	1.16847e-06	-1.07180e-07	1.06129e-06	9.84266e-07	-3.12983e-07	6.71283e-07	7.81853e-07	-9.86033e-08	6.83250e-07	3.82739e-07	-4.51028e-08	3.37636e-07	1.37030e-07	-3.17868e-08	1.05243e-07	-3.82819e-05	-1.57170e-05	-5.39989e-05
5.554	4.31045e-07	-9.45964e-08	3.36448e-07	9.78202e-07	3.08054e-07	1.28626e-06	1.17352e-06	-1.07643e-07	1.06588e-06	9.87340e-07	-3.13961e-07	6.73379e-07	7.85682e-07	-9.90861e-08	6.86596e-07	3.85821e-07	-4.54661e-08	3.40355e-07	1.38105e-07	-3.20362e-08	1.06069e-07	-3.83784e-05	-1.57548e-05	-5.41332e-05
5.579	4.34554e-07	-9.53665e-08	3.39187e-07	9.82013e-07	3.10495e-07	1.29251e-06	1.17856e-06	-1.08105e-07	1.07046e-06	9.90401e-07	-3.14934e-07	6.75467e-07	7.89511e-07	-9.95690e-08	6.89942e-07	3.88911e-07	-4.58302e-08	3.43081e-07	1.39182e-07	-3.22861e-08	1.06896e-07	-3.84742e-05	-1.57923e-05	-5.42666e-05
5.603	4.38073e-07	-9.61388e-08	3.41934e-07	9.85818e-07	3.12943e-07	1.29876e-06	1.18360e-06	-1.08567e-07	1.07503e-06	9.93448e-07	-3.15903e-07	6.77545e-07	7.93340e-07	-1.00052e-07	6.93288e-07	3.92008e-07	-4.61951e-08	3.45813e-07	1.40263e-07	-3.25367e-08	1.07726e-07	-3.85696e-05	-1.58296e-05	-5.43992e-05
5.628	4.41603e-07	-9.69134e-08	3.44689e-07	9.89618e-07	3.15399e-07	1.30502e-06	1.18863e-06	-1.09029e-07	1.07960e-06	9.96482e-07	-3.16868e-07	6.79615e-07	7.97171e-07	-1.00535e-07	6.96636e-07	3.95112e-07	-4.65609e-08	3.48551e-07	1.41345e-07	-3.27878e-08	1.08557e-07	-3.86643e-05	-1.58666e-05	-5.45309e-05
5.652	4.45142e-07	-9.76901e-08	3.47452e-07	9.93412e-07	3.17862e-07	1.31127e-06	1.19366e-06	-1.09490e-07	1.08417e-06	9.99503e-07	-3.17828e-07	6.81675e-07	8.01001e-07	-1.01018e-07	6.99983e-07	3.98223e-07	-4.69275e-08	3.51296e-07	1.42431e-07	-3.30396e-08	1.09391e-07	-3.87585e-05	-1.59034e-05	-5.46618e-05
5.677	4.48691e-07	-9.84691e-08	3.50222e-07	9.97201e-07	3.20333e-07	1.31753e-06	1.19869e-06	-1.09951e-07	1.08874e-06	1.00251e-06	-3.18785e-07	6.83726e-07	8.04832e-07	-1.01501e-07	7.03331e-07	4.01341e-07	-4.72949e-08	3.54046e-07	1.43518e-07	-3.32919e-08	1.10226e-07	-3.88520e-05	-1.59398e-05	-5.47919e-05
5.702	4.52251e-07	-9.92502e-08	3.53000e-07	1.00099e-06	3.22811e-07	1.32380e-06	1.20371e-06	-1.10412e-07	1.09330e-06	1.00551e-06	-3.19737e-07	6.85768e-07	8.08663e-07	-1.01984e-07	7.06679e-07	4.04465e-07	-4.76631e-08	3.56802e-07	1.44609e-07	-3.35448e-08	1.11064e-07	-3.89451e-05	-1.59760e-05	-5.49211e-05
5.726	4.55819e-07	-1.00033e-07	3.55786e-07	1.00476e-06	3.25296e-07	1.33006e-06	1.20872e-06	-1.10872e-07	1.09785e-06	1.00849e-06	-3.20685e-07	6.87801e-07	8.12494e-07	-1.02468e-07	7.10027e-07	4.07596e-07	-4.80321e-08	3.59564e-07	1.45701e-07	-3.37983e-08	1.11903e-07	-3.90375e-05	-1.60119e-05	-5.50494e-05
5.751	4.59398e-07	-1.00819e-07	3.58579e-07	1.00854e-06	3.27789e-07	1.33632e-06	1.21373e-06	-1.11331e-07	1.10240e-06	1.01145e-06	-3.21628e-07	6.89824e-07	8.16326e-07	-1.02951e-07	7.13375e-07	4.10734e-07	-4.84018e-08	3.62332e-07	1.46797e-07	-3.40524e-08	1.12744e-07	-3.91294e-05	-1.60476e-05	-5.51769e-05
5.775	4.62986e-07	-1.01606e-07	3.61380e-07	1.01230e-06	3.30289e-07	1.34259e-06	1.21874e-06	-1.11791e-07	1.10695e-06	1.01441e-06	-3.22567e-07	6.91839e-07	8.20157e-07	-1.03434e-07	7.16723e-07	4.13878e-07	-4.87723e-08	3.65105e-07	1.47894e-07	-3.43070e-08	1.13587e-07	-3.92207e-05	-1.60829e-05	-5.53036e-05
5.800	4.66584e-07	-1.02396e-07	3.64188e-07	1.01606e-06	3.32796e-07	1.34886e-06	1.22374e-06	-1.12249e-07	1.11149e-06	1.01735e-06	-3.23502e-07	6.93843e-07	8.23988e-07	-1.03917e-07	7.20071e-07	4.17028e-07	-4.91435e-08	3.67884e-07	1.48994e-07	-3.45621e-08	1.14432e-07	-3.93114e-05	-1.61180e-05	-5.54294e-05
5.825	4.70191e-07	-1.03187e-07	3.67004e-07	1.01982e-06	3.35311e-07	1.35513e-06	1.22874e-06	-1.12708e-07	1.11603e-06	1.02027e-06	-3.24432e-07	6.95838e-07	8.27819e-07	-1.04400e-07	7.23419e-07	4.20184e-07	-4.95155e-08	3.70669e-07	1.50096e-07	-3.48178e-08	1.15279e-07	-3.94015e-05	-1.61528e-05	-5.55543e-05
5.849	4.73807e-07	-1.03981e-07	3.69826e-07	1.02357e-06	3.37833e-07	1.36140e-06	1.23373e-06	-1.13165e-07	1.12056e-06	1.02318e-06	-3.25358e-07	6.97824e-07	8.31650e-07	-1.04883e-07	7.26766e-07	4.23347e-07	-4.98881e-08	3.73458e-07	1.51201e-07	-3.50741e-08	1.16127e-07	-3.94911e-05	-1.61874e-05	-5.56784e-05
5.874	4.77433e-07	-1.04777e-07	3.72656e-07	1.02731e-06	3.40361e-07	1.36767e-06	1.23871e-06	-1.13623e-07	1.12509e-06	1.02608e-06	-3.26279e-07	6.99800e-07	8.35480e-07	-1.05366e-07	7.30113e-07	4.26515e-07	-5.02615e-08	3.76253e-07	1.52308e-07	-3.53308e-08	1.16977e-07	-3.95800e-05	-1.62216e-05	-5.58017e-05
5.898	4.81067e-07	-1.05574e-07	3.75493e-07	1.03105e-06	3.42897e-07	1.37395e-06	1.24369e-06	-1.14079e-07	1.12961e-06	1.02896e-06	-3.27196e-07	7.01767e-07	8.39309e-07	-1.05849e-07	7.33460e-07	4.29689e-07	-5.06355e-08	3.79053e-07	1.53417e-07	-3.55882e-08	1.17829e-07	-3.96684e-05	-1.62556e-05	-5.59241e-05
5.923	4.84710e-07	-1.06374e-07	3.78337e-07	1.03478e-06	3.45440e-07	1.38022e-06	1.24866e-06	-1.14536e-07	1.13413e-06	1.03183e-06	-3.28108e-07	7.03723e-07	8.43138e-07	-1.06332e-07	7.36806e-07	4.32869e-07	-5.10103e-08	3.81859e-07	1.54529e-07	-3.58460e-08	1.18683e-07	-3.97562e-05	-1.62893e-05	-5.60456e-05
5.947	4.88363e-07	-1.07175e-07	3.81188e-07	1.03851e-06	3.47990e-07	1.38650e-06	1.25363e-06	-1.14991e-07	1.13864e-06	1.03469e-06	-3.29016e-07	7.05671e-07	8.46967e-07	-1.06815e-07	7.40152e-07	4.36054e-07	-5.13856e-08	3.84669e-07	1.55642e-07	-3.61043e-08	1.19538e-07	-3.98435e-05	-1.63228e-05	-5.61663e-05
5.972	4.92024e-07	-1.07979e-07	3.84045e-07	1.04222e-06	3.50546e-07	1.39277e-06	1.25859e-06	-1.15446e-07	1.14315e-06	1.03753e-06	-3.29920e-07	7.07608e-07	8.50794e-07	-1.07298e-07	7.43496e-07	4.39245e-07	-5.17616e-08	3.87483e-07	1.56758e-07	-3.63631e-08	1.20395e-07	-3.99301e-05	-1.63559e-05	-5.62861e-05
5.997	4.95694e-07	-1.08784e-07	3.86910e-07	1.04594e-06	3.53110e-07	1.39905e-06	1.26355e-06	-1.15901e-07	1.14765e-06	1.04035e-06	-3.30818e-07	7.09535e-07	8.54621e-07	-1.07780e-07	7.46840e-07	4.42441e-07	-5.21383e-08	3.90303e-07	1.57876e-07	-3.66225e-08	1.21254e-07	-4.00162e-05	-1.63888e-05	-5.64050e-05
6.021	4.99372e-07	-1.09591e-07	3.89781e-07	1.04964e-06	3.55680e-07	1.40532e-06	1.26850e-06	-1.16355e-07	1.15215e-06	1.04316e-06	-3.31712e-07	7.11453e-07	8.58446e-07	-1.08263e-07	7.50183e-07	4.45643e-07	-5.25156e-08	3.93127e-07	1.58996e-07	-3.68823e-08	1.22114e-07	-4.01017e-05	-1.64214e-05	-5.65231e-05
6.046	5.03059e-07	-1.10400e-07	3.92658e-07	1.05334e-06	3.58257e-07	1.41160e-06	1.27344e-06	-1.16808e-07	1.15664e-06	1.04596e-06	-3.32602e-07	7.13360e-07	8.62271e-07	-1.08745e-07	7.53526e-07	4.48849e-07	-5.28934e-08	3.95956e-07	1.60118e-07	-3.71426e-08	1.22976e-07	-4.01866e-05	-1.64537e-05	-5.66403e-05
6.070	5.06754e-07	-1.11211e-07	3.95542e-07	1.05704e-06	3.60841e-07	1.41788e-06	1.27838e-06	-1.17261e-07	1.16112e-06	1.04874e-06	-3.33486e-07	7.15258e-07	8.66094e-07	-1.09227e-07	7.56867e-07	4.52061e-07	-5.32719e-08	3.98789e-07	1.61243e-07	-3.74034e-08	1.23839e-07	-4.02709e-05	-1.64858e-05	-5.67567e-05
6.095	5.10457e-07	-1.12024e-07	3.98433e-07	1.06072e-06	3.63432e-07	1.42415e-06	1.28331e-06	-1.17714e-07	1.16560e-06	1.05151e-06	-3.34366e-07	7.17145e-07	8.69916e-07	-1.09709e-07	7.60207e-07	4.55277e-07	-5.36509e-08	4.01626e-07	1.62369e-07	-3.76647e-08	1.24704e-07	-4.03546e-05	-1.65176e-05	-5.68722e-05
6.119	5.14169e-07	-1.12839e-07	4.01330e-07	1.06440e-06	3.66029e-07	1.43043e-06	1.28824e-06	-1.18165e-07	1.17007e-06	1.05426e-06	-3.35242e-07	7.19023e-07	8.73737e-07	-1.10191e-07	7.63546e-07	4.58498e-07	-5.40305e-08	4.04468e-07	1.63497e-07	-3.79264e-08	1.25571e-07	-4.04377e-05	-1.65491e-05	-5.69868e-05
6.144	5.17888e-07	-1.13655e-07	4.04233e-07	1.06808e-06	3.68633e-07	1.43671e-06	1.29315e-06	-1.18616e-07	1.17454e-06	1.05700e-06	-3.36112e-07	7.20890e-07	8.77556e-07	-1.10673e-07	7.66883e-07	4.61724e-07	-5.44106e-08	4.07314e-07	1.64628e-07	-3.81886e-08	1.26439e-07	-4.05203e-05	-1.65803e-05	-5.71006e-05
6.169	5.21615e-07	-1.14473e-07	4.07143e-07	1.07174e-06	3.71243e-07	1.44298e-06	1.29806e-06	-1.19067e-07	1.17900e-06	1.05972e-06	-3.36978e-07	7.22747e-07	8.81374e-07	-1.11154e-07	7.70220e-07	4.64955e-07	-5.47913e-08	4.10163e-07	1.65760e-07	-3.84513e-08	1.27309e-07	-4.06023e-05	-1.66112e-05	-5.72135e-05
6.193	5.25351e-07	-1.15293e-07	4.10058e-07	1.07540e-06	3.73860e-07	1.44926e-06	1.30297e-06	-1.19516e-07	1.18345e-06	1.06243e-06	-3.37839e-07	7.24594e-07	8.85190e-07	-1.11636e-07	7.73554e-07	4.68189e-07	-5.51725e-08	4.13017e-07	1.66894e-07	-3.87143e-08	1.28180e-07	-4.06836e-05	-1.66419e-05	-5.73255e-05
6.218	5.29094e-07	-1.16114e-07	4.12980e-07	1.07905e-06	3.76483e-07	1.45554e-06	1.30786e-06	-1.19966e-07	1.18790e-06	1.06513e-06	-3.38695e-07	7.26430e-07	8.89004e-07	-1.12117e-07	7.76887e-07	4.71428e-07	-5.55542e-08	4.15874e-07	1.68030e-07	-3.89779e-08	1.29052e-07	-4.07644e-05	-1.66722e-05	-5.74367e-05
6.242	5.32844e-07	-1.16937e-07	4.15907e-07	1.08270e-06	3.79113e-07	1.46181e-06	1.31275e-06	-1.20414e-07	1.19234e-06	1.06780e-06	-3.39547e-07	7.28256e-07	8.92816e-07	-1.12597e-07	7.80219e-07	4.74671e-07	-5.59364e-08	4.18735e-07	1.69168e-07	-3.92418e-08	1.29926e-07	-4.08446e-05	-1.67023e-05	-5.75470e-05
6.267	5.36602e-07	-1.17762e-07	4.18840e-07	1.08634e-06	3.81749e-07	1.46809e-06	1.31763e-06	-1.20862e-07	1.19677e-06	1.07047e-06	-3.40393e-07	7.30072e-07	8.96627e-07	-1.13078e-07	7.83549e-07	4.77919e-07	-5.63190e-08	4.21600e-07	1.70308e-07	-3.95062e-08	1.30801e-07	-4.09242e-05	-1.67322e-05	-5.76564e-05
6.291	5.40367e-07	-1.18588e-07	4.21779e-07	1.08997e-06	3.84391e-07	1.47436e-06	1.32251e-06	-1.21309e-07	1.20120e-06	1.07311e-06	-3.41235e-07	7.31877e-07	9.00435e-07	-1.13558e-07	7.86877e-07	4.81170e-07	-5.67021e-08	4.24467e-07	1.71449e-07	-3.97710e-08	1.31678e-07	-4.10033e-05	-1.67617e-05	-5.77649e-05
6.316	5.44140e-07	-1.19416e-07	4.24724e-07	1.09359e-06	3.87040e-07	1.48063e-06	1.32738e-06	-1.21755e-07	1.20562e-06	1.07574e-06	-3.42072e-07	7.33672e-07	9.04241e-07	-1.14038e-07	7.90203e-07	4.84424e-07	-5.70857e-08	4.27339e-07	1.72592e-07	-4.00362e-08	1.32556e-07	-4.10817e-05	-1.67910e-05	-5.78726e-05
6.341	5.47920e-07	-1.20246e-07	4.27674e-07	1.09721e-06	3.89695e-07	1.48690e-06	1.33223e-06	-1.22201e-07	1.21003e-06	1.07836e-06	-3.42904e-07	7.35456e-07	9.08045e-07	-1.14518e-07	7.93527e-07	4.87683e-07	-5.74697e-08	4.30213e-07	1.73737e-07	-4.03018e-08	1.33436e-07	-4.11595e-05	-1.68199e-05	-5.79794e-05
6.365	5.51707e-07	-1.21077e-07	4.30630e-07	1.10082e-06	3.92355e-07	1.49317e-06	1.33709e-06	-1.22646e-07	1.21444e-06	1.08096e-06	-3.43731e-07	7.37229e-07	9.11847e-07	-1.14997e-07	7.96849e-07	4.90945e-07	-5.78541e-08	4.33091e-07	1.74884e-07	-4.05678e-08	1.34316e-07	-4.12368e-05	-1.68486e-05	-5.80854e-05
6.390	5.55500e-07	-1.21909e-07	4.33591e-07	1.10442e-06	3.95022e-07	1.49944e-06	1.34193e-06	-1.23090e-07	1.21884e-06	1.08354e-06	-3.44552e-07	7.38992e-07	9.15646e-07	-1.15477e-07	8.00169e-07	4.94210e-07	-5.82389e-08	4.35971e-07	1.76033e-07	-4.08342e-08	1.35198e-07	-4.13134e-05	-1.68770e-05	-5.81905e-05
6.414	5.59301e-07	-1.22743e-07	4.36558e-07	1.10801e-06	3.97695e-07	1.50571e-06	1.34676e-06	-1.23534e-07	1.22323e-06	1.08611e-06	-3.45369e-07	7.40745e-07	9.19443e-07	-1.15955e-07	8.03487e-07	4.97479e-07	-5.86241e-08	4.38855e-07	1.77183e-07	-4.11010e-08	1.36082e-07	-4.13895e-05	-1.69052e-05	-5.82947e-05
6.439	5.63108e-07	-1.23579e-07	4.39529e-07	1.11160e-06	4.00374e-07	1.51198e-06	1.35159e-06	-1.23977e-07	1.22761e-06	1.08867e-06	-3.46181e-07	7.42486e-07	9.23236e-07	-1.16434e-07	8.06803e-07	5.00751e-07	-5.90096e-08	4.41741e-07	1.78334e-07	-4.13682e-08	1.36966e-07	-4.14650e-05	-1.69330e-05	-5.83980e-05
6.463	5.66922e-07	-1.24416e-07	4.42506e-07	1.11518e-06	4.03059e-07	1.51824e-06	1.35641e-06	-1.24418e-07	1.23199e-06	1.09120e-06	-3.46988e-07	7.44217e-07	9.27028e-07	-1.16912e-07	8.10116e-07	5.04025e-07	-5.93955e-08	4.44630e-07	1.79488e-07	-4.16357e-08	1.37852e-07	-4.15398e-05	-1.69606e-05	-5.85005e-05
6.488	5.70742e-07	-1.25254e-07	4.45488e-07	1.11875e-06	4.05750e-07	1.52450e-06	1.36122e-06	-1.24860e-07	1.23636e-06	1.09373e-06	-3.47790e-07	7.45937e-07	9.30816e-07	-1.17390e-07	8.13426e-07	5.07303e-07	-5.97818e-08	4.47521e-07	1.80642e-07	-4.19036e-08	1.38739e-07	-4.16141e-05	-1.69879e-05	-5.86020e-05
6.513	5.74569e-07	-1.26094e-07	4.48475e-07	1.12232e-06	4.08447e-07	1.53076e-06	1.36602e-06	-1.25300e-07	1.24072e-06	1.09623e-06	-3.48587e-07	7.47645e-07	9.34601e-07	-1.17867e-07	8.16734e-07	5.10584e-07	-6.01683e-08	4.50415e-07	1.81799e-07	-4.21718e-08	1.39627e-07	-4.16878e-05	-1.70149e-05	-5.87027e-05
6.537	5.78402e-07	-1.26935e-07	4.51467e-07	1.12587e-06	4.11149e-07	1.53702e-06	1.37081e-06	-1.25740e-07	1.24507e-06	1.09872e-06	-3.49379e-07	7.49343e-07	9.38384e-07	-1.18344e-07	8.20039e-07	5.13867e-07	-6.05552e-08	4.53311e-07	1.82957e-07	-4.24404e-08	1.40516e-07	-4.17609e-05	-1.70417e-05	-5.88026e-05
6.562	5.82241e-07	-1.27778e-07	4.54463e-07	1.12942e-06	4.13857e-07	1.54328e-06	1.37560e-06	-1.26179e-07	1.24942e-06	1.10120e-06	-3.50165e-07	7.51031e-07	9.42163e-07	-1.18821e-07	8.23342e-07	5.17152e-07	-6.09424e-08	4.56210e-07	1.84116e-07	-4.27093e-08	1.41407e-07	-4.18334e-05	-1.70681e-05	-5.89015e-05
6.586	5.86086e-07	-1.28621e-07	4.57464e-07	1.13296e-06	4.16571e-07	1.54953e-06	1.38037e-06	-1.26617e-07	1.25376e-06	1.10365e-06	-3.50947e-07	7.52707e-07	9.45938e-07	-1.19297e-07	8.26642e-07	5.20440e-07	-6.13299e-08	4.59110e-07	1.85277e-07	-4.29786e-08	1.42298e-07	-4.19053e-05	-1.70943e-05	-5.89996e-05
6.611	5.89937e-07	-1.29467e-07	4.60470e-07	1.13649e-06	4.19290e-07	1.55578e-06	1.38514e-06	-1.27054e-07	1.25808e-06	1.10609e-06	-3.51723e-07	7.54371e-07	9.49711e-07	-1.19773e-07	8.29938e-07	5.23730e-07	-6.17176e-08	4.62013e-07	1.86439e-07	-4.32481e-08	1.43191e-07	-4.19766e-05	-1.71202e-05	-5.90968e-05
6.636	5.93793e-07	-1.30313e-07	4.63480e-07	1.14001e-06	4.22015e-07	1.56203e-06	1.38989e-06	-1.27490e-07	1.26240e-06	1.10852e-06	-3.52494e-07	7.56025e-07	9.53480e-07	-1.20248e-07	8.33232e-07	5.27022e-07	-6.21055e-08	4.64917e-07	1.87602e-07	-4.35180e-08	1.44084e-07	-4.20474e-05	-1.71458e-05	-5.91932e-05
6.660	5.97655e-07	-1.31160e-07	4.66495e-07	1.14353e-06	4.24746e-07	1.56828e-06	1.39464e-06	-1.27925e-07	1.26672e-06	1.11093e-06	-3.53260e-07	7.57668e-07	9.57245e-07	-1.20723e-07	8.36523e-07	5.30317e-07	-6.24937e-08	4.67823e-07	1.88767e-07	-4.37882e-08	1.44979e-07	-4.21175e-05	-1.71712e-05	-5.92886e-05
6.685	6.01523e-07	-1.32009e-07	4.69514e-07	1.14704e-06	4.27482e-07	1.57452e-06	1.39938e-06	-1.28360e-07	1.27102e-06	1.11332e-06	-3.54021e-07	7.59299e-07	9.61007e-07	-1.21197e-07	8.39810e-07	5.33613e-07	-6.28821e-08	4.70730e-07	1.89933e-07	-4.40587e-08	1.45874e-07	-4.21870e-05	-1.71962e-05	-5.93832e-05
6.709	6.05396e-07	-1.32859e-07	4.72537e-07	1.15054e-06	4.30223e-07	1.58076e-06	1.40411e-06	-1.28794e-07	1.27531e-06	1.11570e-06	-3.54776e-07	7.60920e-07	9.64765e-07	-1.21671e-07	8.43094e-07	5.36910e-07	-6.32707e-08	4.73639e-07	1.91101e-07	-4.43295e-08	1.46771e-07	-4.22560e-05	-1.72210e-05	-5.94770e-05
6.734	6.09275e-07	-1.33710e-07	4.75564e-07	1.15403e-06	4.32970e-07	1.58700e-06	1.40883e-06	-1.29227e-07	1.27960e-06	1.11805e-06	-3.55526e-07	7.62529e-07	9.68519e-07	-1.22145e-07	8.46375e-07	5.40209e-07	-6.36595e-08	4.76550e-07	1.92269e-07	-4.46006e-08	1.47669e-07	-4.23243e-05	-1.72455e-05	-5.95698e-05
6.758	6.13158e-07	-1.34563e-07	4.78596e-07	1.15751e-06	4.35722e-07	1.59323e-06	1.41353e-06	-1.29658e-07	1.28388e-06	1.12040e-06	-3.56271e-07	7.64126e-07	9.72270e-07	-1.22618e-07	8.49652e-07	5.43510e-07	-6.40485e-08	4.79462e-07	1.93439e-07	-4.48720e-08	1.48567e-07	-4.23921e-05	-1.72697e-05	-5.96618e-05
6.783	6.17047e-07	-1.35416e-07	4.81631e-07	1.16098e-06	4.38479e-07	1.59946e-06	1.41823e-06	-1.30089e-07	1.28814e-06	1.12272e-06	-3.57011e-07	7.65712e-07	9.76016e-07	-1.23090e-07	8.52926e-07	5.46812e-07	-6.44376e-08	4.82375e-07	1.94610e-07	-4.51437e-08	1.49466e-07	-4.24592e-05	-1.72936e-05	-5.97529e-05
6.808	6.20941e-07	-1.36271e-07	4.84670e-07	1.16445e-06	4.41241e-07	1.60569e-06	1.42292e-06	-1.30519e-07	1.29240e-06	1.12503e-06	-3.57745e-07	7.67287e-07	9.79757e-07	-1.23562e-07	8.56196e-07	5.50115e-07	-6.48268e-08	4.85288e-07	1.95782e-07	-4.54156e-08	1.50367e-07	-4.25258e-05	-1.73173e-05	-5.98431e-05
6.832	6.24839e-07	-1.37126e-07	4.87713e-07	1.16790e-06	4.44009e-07	1.61191e-06	1.42760e-06	-1.30949e-07	1.29665e-06	1.12732e-06	-3.58474e-07	7.68850e-07	9.83495e-07	-1.24033e-07	8.59462e-07	5.53419e-07	-6.52162e-08	4.88203e-07	1.96956e-07	-4.56877e-08	1.51268e-07	-4.25918e-05	-1.73406e-05	-5.99324e-05
6.857	6.28742e-07	-1.37983e-07	4.90759e-07	1.17135e-06	4.46781e-07	1.61813e-06	1.43227e-06	-1.31377e-07	1.30089e-06	1.12960e-06	-3.59197e-07	7.70402e-07	9.87228e-07	-1.24504e-07	8.62724e-07	5.56724e-07	-6.56057e-08	4.91119e-07	1.98130e-07	-4.59602e-08	1.52170e-07	-4.26571e-05	-1.73637e-05	-6.00209e-05
6.881	6.32649e-07	-1.38840e-07	4.93809e-07	1.17479e-06	4.49559e-07	1.62435e-06	1.43693e-06	-1.31804e-07	1.30512e-06	1.13186e-06	-3.59915e-07	7.71943e-07	9.90957e-07	-1.24974e-07	8.65983e-07	5.60030e-07	-6.59952e-08	4.94035e-07	1.99305e-07	-4.62328e-08	1.53073e-07	-4.27219e-05	-1.73866e-05	-6.01085e-05
6.906	6.36561e-07	-1.39699e-07	4.96863e-07	1.17822e-06	4.52342e-07	1.63056e-06	1.44157e-06	-1.32230e-07	1.30934e-06	1.13410e-06	-3.60628e-07	7.73471e-07	9.94681e-07	-1.25444e-07	8.69237e-07	5.63337e-07	-6.63849e-08	4.96952e-07	2.00482e-07	-4.65057e-08	1.53976e-07	-4.27861e-05	-1.74091e-05	-6.01952e-05
6.930	6.40477e-07	-1.40558e-07	4.99919e-07	1.18164e-06	4.55129e-07	1.63677e-06	1.44621e-06	-1.32656e-07	1.31355e-06	1.13632e-06	-3.61335e-07	7.74988e-07	9.98400e-07	-1.25913e-07	8.72487e-07	5.66643e-07	-6.67746e-08	4.99869e-07	2.01659e-07	-4.67789e-08	1.54880e-07	-4.28497e-05	-1.74313e-05	-6.02810e-05
6.955	6.44398e-07	-1.41418e-07	5.02979e-07	1.18505e-06	4.57921e-07	1.64297e-06	1.45084e-06	-1.33080e-07	1.31776e-06	1.13853e-06	-3.62037e-07	7.76494e-07	1.00211e-06	-1.26382e-07	8.75733e-07	5.69950e-07	-6.71643e-08	5.02786e-07	2.02838e-07	-4.70522e-08	1.55786e-07	-4.29127e-05	-1.74533e-05	-6.03660e-05
6.980	6.48322e-07	-1.42280e-07	5.06042e-07	1.18845e-06	4.60719e-07	1.64917e-06	1.45545e-06	-1.33503e-07	1.32195e-06	1.14072e-06	-3.62734e-07	7.77987e-07	1.00582e-06	-1.26849e-07	8.78975e-07	5.73258e-07	-6.75540e-08	5.05704e-07	2.04017e-07	-4.73258e-08	1.56691e-07	-4.29751e-05	-1.74750e-05	-6.04501e-05
7.004	6.52251e-07	-1.43142e-07	5.09109e-07	1.19185e-06	4.63521e-07	1.65537e-06	1.46005e-06	-1.33925e-07	1.32613e-06	1.14289e-06	-3.63425e-07	7.79469e-07	1.00953e-06	-1.27317e-07	8.82213e-07	5.76565e-07	-6.79438e-08	5.08621e-07	2.05197e-07	-4.75996e-08	1.57598e-07	-4.30369e-05	-1.74964e-05	-6.05333e-05
7.029	6.56183e-07	-1.44005e-07	5.12178e-07	1.19523e-06	4.66327e-07	1.66156e-06	1.46465e-06	-1.34347e-07	1.33030e-06	1.14505e-06	-3.64110e-07	7.80939e-07	1.01323e-06	-1.27783e-07	8.85446e-07	5.79873e-07	-6.83335e-08	5.11539e-07	2.06378e-07	-4.78736e-08	1.58505e-07	-4.30981e-05	-1.75176e-05	-6.06157e-05
7.053	6.60118e-07	-1.44868e-07	5.15250e-07	1.19861e-06	4.69138e-07	1.66774e-06	1.46923e-06	-1.34767e-07	1.33446e-06	1.14719e-06	-3.64790e-07	7.82398e-07	1.01692e-06	-1.28249e-07	8.88674e-07	5.83180e-07	-6.87232e-08	5.14456e-07	2.07560e-07	-4.81477e-08	1.59413e-07	-4.31587e-05	-1.75384e-05	-6.06972e-05
7.078	6.64058e-07	-1.45733e-07	5.18325e-07	1.20197e-06	4.71954e-07	1.67393e-06	1.47380e-06	-1.35186e-07	1.33861e-06	1.14931e-06	-3.65464e-07	7.83844e-07	1.02061e-06	-1.28714e-07	8.91898e-07	5.86486e-07	-6.91129e-08	5.17373e-07	2.08743e-07	-4.84221e-08	1.60321e-07	-4.32187e-05	-1.75590e-05	-6.07778e-05
7.102	6.68000e-07	-1.46598e-07	5.21402e-07	1.20533e-06	4.74774e-07	1.68010e-06	1.47835e-06	-1.35604e-07	1.34275e-06	1.15141e-06	-3.66133e-07	7.85279e-07	1.02430e-06	-1.29179e-07	8.95116e-07	5.89792e-07	-6.95025e-08	5.20290e-07	2.09927e-07	-4.86966e-08	1.61230e-07	-4.32782e-05	-1.75793e-05	-6.08575e-05
7.127	6.71946e-07	-1.47464e-07	5.24482e-07	1.20868e-06	4.77599e-07	1.68627e-06	1.48290e-06	-1.36021e-07	1.34688e-06	1.15350e-06	-3.66797e-07	7.86701e-07	1.02797e-06	-1.29643e-07	8.98331e-07	5.93098e-07	-6.98920e-08	5.23206e-07	2.11111e-07	-4.89713e-08	1.62139e-07	-4.33370e-05	-1.75994e-05	-6.09364e-05
7.152	6.75895e-07	-1.48331e-07	5.27564e-07	1.21201e-06	4.80428e-07	1.69244e-06	1.48744e-06	-1.36437e-07	1.35100e-06	1.15557e-06	-3.67454e-07	7.88112e-07	1.03165e-06	-1.30106e-07	9.01540e-07	5.96403e-07	-7.02815e-08	5.26121e-07	2.12296e-07	-4.92462e-08	1.63049e-07	-4.33953e-05	-1.76191e-05	-6.10144e-05
7.176	6.79847e-07	-1.49198e-07	5.30649e-07	1.21534e-06	4.83261e-07	1.69860e-06	1.49196e-06	-1.36852e-07	1.35511e-06	1.15762e-06	-3.68106e-07	7.89510e-07	1.03531e-06	-1.30568e-07	9.04744e-07	5.99707e-07	-7.06708e-08	5.29036e-07	2.13481e-07	-4.95212e-08	1.63960e-07	-4.34529e-05	-1.76386e-05	-6.10915e-05
7.201	6.83802e-07	-1.50066e-07	5.33736e-07	1.21866e-06	4.86099e-07	1.70476e-06	1.49647e-06	-1.37266e-07	1.35920e-06	1.15965e-06	-3.68753e-07	7.90897e-07	1.03897e-06	-1.31030e-07	9.07943e-07	6.03009e-07	-7.10600e-08	5.31949e-07	2.14667e-07	-4.97963e-08	1.64871e-07	-4.35100e-05	-1.76578e-05	-6.11677e-05
7.225	6.87760e-07	-1.50935e-07	5.36825e-07	1.22197e-06	4.88941e-07	1.71091e-06	1.50097e-06	-1.37678e-07	1.36329e-06	1.16167e-06	-3.69394e-07	7.92271e-07	1.04263e-06	-1.31491e-07	9.11136e-07	6.06311e-07	-7.14490e-08	5.34862e-07	2.15854e-07	-5.00716e-08	1.65783e-07	-4.35664e-05	-1.76767e-05	-6.12431e-05
7.250	6.91720e-07	-1.51804e-07	5.39916e-07	1.22527e-06	4.91787e-07	1.71705e-06	1.50545e-06	-1.38090e-07	1.36736e-06	1.16366e-06	-3.70029e-07	7.93634e-07	1.04628e-06	-1.31951e-07	9.14325e-07	6.09611e-07	-7.18379e-08	5.37773e-07	2.17042e-07	-5.03471e-08	1.66694e-07	-4.36223e-05	-1.76953e-05	-6.13176e-05
7.274	6.95683e-07	-1.52673e-07	5.43009e-07	1.22855e-06	4.94637e-07	1.72319e-06	1.50993e-06	-1.38500e-07	1.37143e-06	1.16564e-06	-3.70658e-07	7.94984e-07	1.04992e-06	-1.32410e-07	9.17508e-07	6.12909e-07	-7.22266e-08	5.40683e-07	2.18229e-07	-5.06226e-08	1.67607e-07	-4.36776e-05	-1.77137e-05	-6.13913e-05
7.299	6.99648e-07	-1.53544e-07	5.46104e-07	1.23183e-06	4.97491e-07	1.72932e-06	1.51439e-06	-1.38909e-07	1.37548e-06	1.16760e-06	-3.71282e-07	7.96322e-07	1.05355e-06	-1.32869e-07	9.20685e-07	6.16206e-07	-7.26152e-08	5.43591e-07	2.19418e-07	-5.08983e-08	1.68520e-07	-4.37323e-05	-1.77318e-05	-6.14641e-05
7.324	7.03615e-07	-1.54414e-07	5.49201e-07	1.23510e-06	5.00350e-07	1.73545e-06	1.51884e-06	-1.39317e-07	1.37952e-06	1.16955e-06	-3.71900e-07	7.97647e-07	1.05718e-06	-1.33327e-07	9.23857e-07	6.19501e-07	-7.30035e-08	5.46498e-07	2.20607e-07	-5.11741e-08	1.69433e-07	-4.37864e-05	-1.77496e-05	-6.15360e-05
7.348	7.07584e-07	-1.55285e-07	5.52299e-07	1.23836e-06	5.03212e-07	1.74157e-06	1.52327e-06	-1.39724e-07	1.38355e-06	1.17147e-06	-3.72513e-07	7.98961e-07	1.06081e-06	-1.33783e-07	9.27023e-07	6.22795e-07	-7.33915e-08	5.49403e-07	2.21796e-07	-5.14500e-08	1.70346e-07	-4.38399e-05	-1.77671e-05	-6.16070e-05
7.373	7.11556e-07	-1.56157e-07	5.55399e-07	1.24161e-06	5.06078e-07	1.74769e-06	1.52769e-06	-1.40130e-07	1.38756e-06	1.17338e-06	-3.73119e-07	8.00262e-07	1.06442e-06	-1.34240e-07	9.30184e-07	6.26086e-07	-7.37794e-08	5.52306e-07	2.22986e-07	-5.17259e-08	1.71260e-07	-4.38928e-05	-1.77844e-05	-6.16772e-05
7.397	7.15529e-07	-1.57029e-07	5.58500e-07	1.24485e-06	5.08947e-07	1.75379e-06	1.53210e-06	-1.40534e-07	1.39157e-06	1.17527e-06	-3.73720e-07	8.01551e-07	1.06803e-06	-1.34695e-07	9.33338e-07	6.29374e-07	-7.41669e-08	5.55208e-07	2.24176e-07	-5.20020e-08	1.72174e-07	-4.39451e-05	-1.78014e-05	-6.17465e-05
7.422	7.19503e-07	-1.57901e-07	5.61602e-07	1.24807e-06	5.11821e-07	1.75990e-06	1.53650e-06	-1.40938e-07	1.39556e-06	1.17714e-06	-3.74315e-07	8.02827e-07	1.07164e-06	-1.35149e-07	9.36486e-07	6.32661e-07	-7.45542e-08	5.58107e-07	2.25366e-07	-5.22781e-08	1.73088e-07	-4.39969e-05	-1.78181e-05	-6.18150e-05
7.447	7.23480e-07	-1.58774e-07	5.64706e-07	1.25129e-06	5.14698e-07	1.76599e-06	1.54088e-06	-1.41340e-07	1.39954e-06	1.17900e-06	-3.74904e-07	8.04091e-07	1.07523e-06	-1.35603e-07	9.39629e-07	6.35945e-07	-7.49412e-08	5.61004e-07	2.26557e-07	-5.25543e-08	1.74003e-07	-4.40480e-05	-1.78345e-05	-6.18826e-05
7.471	7.27457e-07	-1.59647e-07	5.67811e-07	1.25450e-06	5.17579e-07	1.77208e-06	1.54525e-06	-1.41740e-07	1.40351e-06	1.18083e-06	-3.75488e-07	8.05342e-07	1.07882e-06	-1.36055e-07	9.42765e-07	6.39226e-07	-7.53279e-08	5.63898e-07	2.27748e-07	-5.28306e-08	1.74917e-07	-4.40986e-05	-1.78507e-05	-6.19493e-05
7.496	7.31436e-07	-1.60520e-07	5.70917e-07	1.25770e-06	5.20463e-07	1.77816e-06	1.54961e-06	-1.42140e-07	1.40747e-06	1.18265e-06	-3.76066e-07	8.06581e-07	1.08240e-06	-1.36507e-07	9.45895e-07	6.42504e-07	-7.57142e-08	5.66790e-07	2.28939e-07	-5.31069e-08	1.75832e-07	-4.41486e-05	-1.78666e-05	-6.20151e-05
7.520	7.35417e-07	-1.61393e-07	5.74023e-07	1.26088e-06	5.23351e-07	1.78423e-06	1.55395e-06	-1.42538e-07	1.41141e-06	1.18445e-06	-3.76637e-07	8.07808e-07	1.08598e-06	-1.36958e-07	9.49019e-07	6.45780e-07	-7.61002e-08	5.69680e-07	2.30130e-07	-5.33833e-08	1.76747e-07	-4.41979e-05	-1.78822e-05	-6.20801e-05
7.545	7.39398e-07	-1.62267e-07	5.77131e-07	1.26406e-06	5.26242e-07	1.79030e-06	1.55828e-06	-1.42935e-07	1.41534e-06	1.18623e-06	-3.77203e-07	8.09022e-07	1.08954e-06	-1.37408e-07	9.52136e-07	6.49052e-07	-7.64858e-08	5.72566e-07	2.31322e-07	-5.36597e-08	1.77662e-07	-4.42467e-05	-1.78976e-05	-6.21443e-05
7.569	7.43380e-07	-1.63141e-07	5.80239e-07	1.26722e-06	5.29137e-07	1.79636e-06	1.56259e-06	-1.43331e-07	1.41926e-06	1.18799e-06	-3.77764e-07	8.10223e-07	1.09310e-06	-1.37856e-07	9.55246e-07	6.52321e-07	-7.68710e-08	5.75450e-07	2.32514e-07	-5.39362e-08	1.78578e-07	-4.42949e-05	-1.79126e-05	-6.22076e-05
7.594	7.47362e-07	-1.64015e-07	5.83347e-07	1.27038e-06	5.32035e-07	1.80241e-06	1.56689e-06	-1.43726e-07	1.42317e-06	1.18973e-06	-3.78318e-07	8.11412e-07	1.09665e-06	-1.38304e-07	9.58350e-07	6.55586e-07	-7.72558e-08	5.78331e-07	2.33706e-07	-5.42126e-08	1.79493e-07	-4.43426e-05	-1.79274e-05	-6.22700e-05
7.619	7.51346e-07	-1.64889e-07	5.86457e-07	1.27352e-06	5.34936e-07	1.80846e-06	1.57118e-06	-1.44119e-07	1.42706e-06	1.19145e-06	-3.78866e-07	8.12588e-07	1.10020e-06	-1.38751e-07	9.61448e-07	6.58848e-07	-7.76402e-08	5.81208e-07	2.34898e-07	-5.44891e-08	1.80408e-07	-4.43896e-05	-1.79420e-05	-6.23316e-05
7.643	7.55329e-07	-1.65763e-07	5.89566e-07	1.27665e-06	5.37840e-07	1.81449e-06	1.57545e-06	-1.44511e-07	1.43094e-06	1.19316e-06	-3.79409e-07	8.13751e-07	1.10374e-06	-1.39197e-07	9.64538e-07	6.62107e-07	-7.80242e-08	5.84083e-07	2.36089e-07	-5.47656e-08	1.81324e-07	-4.44361e-05	-1.79562e-05	-6.23923e-05
7.668	7.59314e-07	-1.66638e-07	5.92676e-07	1.27977e-06	5.40748e-07	1.82052e-06	1.57971e-06	-1.44901e-07	1.43481e-06	1.19485e-06	-3.79945e-07	8.14902e-07	1.10726e-06	-1.39642e-07	9.67621e-07	6.65361e-07	-7.84077e-08	5.86953e-07	2.37281e-07	-5.50421e-08	1.82239e-07	-4.44819e-05	-1.79702e-05	-6.24521e-05
7.692	7.63298e-07	-1.67512e-07	5.95786e-07	1.28289e-06	5.43659e-07	1.82654e-06	1.58395e-06	-1.45290e-07	1.43866e-06	1.19652e-06	-3.80476e-07	8.16040e-07	1.11078e-06	-1.40086e-07	9.70698e-07	6.68611e-07	-7.87907e-08	5.89821e-07	2.38473e-07	-5.53186e-08	1.83155e-07	-4.45272e-05	-1.79839e-05	-6.25111e-05
7.717	7.67282e-07	-1.68386e-07	5.98896e-07	1.28598e-06	5.46572e-07	1.83256e-06	1.58818e-06	-1.45678e-07	1.44250e-06	1.19817e-06	-3.81000e-07	8.17165e-07	1.11430e-06	-1.40529e-07	9.73767e-07	6.71858e-07	-7.91732e-08	5.92684e-07	2.39665e-07	-5.55951e-08	1.84070e-07	-4.45719e-05	-1.79974e-05	-6.25693e-05
7.741	7.71266e-07	-1.69261e-07	6.02005e-07	1.28907e-06	5.49489e-07	1.83856e-06	1.59240e-06	-1.46065e-07	1.44633e-06	1.19980e-06	-3.81519e-07	8.18278e-07	1.11780e-06	-1.40971e-07	9.76829e-07	6.75099e-07	-7.95553e-08	5.95544e-07	2.40857e-07	-5.58715e-08	1.84985e-07	-4.46160e-05	-1.80106e-05	-6.26266e-05
7.766	7.75250e-07	-1.70135e-07	6.05115e-07	1.29215e-06	5.52408e-07	1.84456e-06	1.59659e-06	-1.46450e-07	1.45014e-06	1.20141e-06	-3.82032e-07	8.19377e-07	1.12130e-06	-1.41412e-07	9.79884e-07	6.78337e-07	-7.99368e-08	5.98400e-07	2.42048e-07	-5.61479e-08	1.85901e-07	-4.46596e-05	-1.80235e-05	-6.26830e-05
7.791	7.79234e-07	-1.71009e-07	6.08224e-07	1.29522e-06	5.55330e-07	1.85055e-06	1.60078e-06	-1.46834e-07	1.45394e-06	1.20300e-06	-3.82538e-07	8.20464e-07	1.12478e-06	-1.41852e-07	9.82931e-07	6.81569e-07	-8.03177e-08	6.01252e-07	2.43240e-07	-5.64243e-08	1.86816e-07	-4.47025e-05	-1.80361e-05	-6.27386e-05
7.815	7.83217e-07	-1.71883e-07	6.11333e-07	1.29827e-06	5.58255e-07	1.85653e-06	1.60495e-06	-1.47216e-07	1.45773e-06	1.20458e-06	-3.83039e-07	8.21538e-07	1.12826e-06	-1.42290e-07	9.85971e-07	6.84797e-07	-8.06981e-08	6.04099e-07	2.44431e-07	-5.67006e-08	1.87730e-07	-4.47449e-05	-1.80485e-05	-6.27934e-05
7.840	7.87199e-07	-1.72757e-07	6.14442e-07	1.30132e-06	5.61183e-07	1.86250e-06	1.60910e-06	-1.47597e-07	1.46150e-06	1.20613e-06	-3.83534e-07	8.22599e-07	1.13173e-06	-1.42728e-07	9.89003e-07	6.88020e-07	-8.10779e-08	6.06943e-07	2.45622e-07	-5.69769e-08	1.88645e-07	-4.47867e-05	-1.80606e-05	-6.28473e-05
7.864	7.91181e-07	-1.73631e-07	6.17550e-07	1.30435e-06	5.64113e-07	1.86846e-06	1.61324e-06	-1.47976e-07	1.46526e-06	1.20767e-06	-3.84022e-07	8.23647e-07	1.13519e-06	-1.43165e-07	9.92027e-07	6.91238e-07	-8.14571e-08	6.09781e-07	2.46813e-07	-5.72531e-08	1.89560e-07	-4.48279e-05	-1.80724e-05	-6.29003e-05
7.889	7.95161e-07	-1.74505e-07	6.20657e-07	1.30737e-06	5.67046e-07	1.87441e-06	1.61736e-06	-1.48355e-07	1.46901e-06	1.20919e-06	-3.84505e-07	8.24682e-07	1.13864e-06	-1.43600e-07	9.95044e-07	6.94451e-07	-8.18357e-08	6.12615e-07	2.48003e-07	-5.75293e-08	1.90474e-07	-4.48685e-05	-1.80840e-05	-6.29525e-05
7.913	7.99141e-07	-1.75378e-07	6.23763e-07	1.31038e-06	5.69982e-07	1.88036e-06	1.62147e-06	-1.48731e-07	1.47274e-06	1.21069e-06	-3.84981e-07	8.25704e-07	1.14209e-06	-1.44034e-07	9.98053e-07	6.97658e-07	-8.22137e-08	6.15445e-07	2.49193e-07	-5.78053e-08	1.91388e-07	-4.49086e-05	-1.80953e-05	-6.30039e-05
7.938	8.03119e-07	-1.76251e-07	6.26868e-07	1.31337e-06	5.72919e-07	1.88629e-06	1.62556e-06	-1.49107e-07	1.47645e-06	1.21216e-06	-3.85452e-07	8.26713e-07	1.14552e-06	-1.44467e-07	1.00105e-06	7.00860e-07	-8.25910e-08	6.18269e-07	2.50383e-07	-5.80813e-08	1.92302e-07	-4.49480e-05	-1.81064e-05	-6.30544e-05
7.963	8.07096e-07	-1.77124e-07	6.29972e-07	1.31636e-06	5.75859e-07	1.89222e-06	1.62963e-06	-1.49480e-07	1.48015e-06	1.21362e-06	-3.85916e-07	8.27709e-07	1.14895e-06	-1.44899e-07	1.00405e-06	7.04056e-07	-8.29676e-08	6.21089e-07	2.51572e-07	-5.83572e-08	1.93215e-07	-4.49869e-05	-1.81171e-05	-6.31041e-05
7.987	8.11072e-07	-1.77997e-07	6.33075e-07	1.31933e-06	5.78802e-07	1.89814e-06	1.63369e-06	-1.49853e-07	1.48384e-06	1.21507e-06	-3.86374e-07	8.28692e-07	1.15236e-06	-1.45330e-07	1.00703e-06	7.07246e-07	-8.33435e-08	6.23903e-07	2.52761e-07	-5.86330e-08	1.94128e-07	-4.50253e-05	-1.81276e-05	-6.31529e-05
8.012	8.15046e-07	-1.78869e-07	6.36177e-07	1.32230e-06	5.81747e-07	1.90404e-06	1.63773e-06	-1.50223e-07	1.48751e-06	1.21649e-06	-3.86827e-07	8.29661e-07	1.15577e-06	-1.45759e-07	1.01001e-06	7.10431e-07	-8.37188e-08	6.26712e-07	2.53950e-07	-5.89087e-08	1.95041e-07	-4.50630e-05	-1.81379e-05	-6.32009e-05
8.036	8.19018e-07	-1.79740e-07	6.39278e-07	1.32525e-06	5.84694e-07	1.90994e-06	1.64176e-06	-1.50593e-07	1.49117e-06	1.21789e-06	-3.87273e-07	8.30618e-07	1.15916e-06	-1.46188e-07	1.01297e-06	7.13609e-07	-8.40933e-08	6.29515e-07	2.55138e-07	-5.91842e-08	1.95954e-07	-4.51002e-05	-1.81479e-05	-6.32481e-05
8.061	8.22988e-07	-1.80612e-07	6.42377e-07	1.32818e-06	5.87643e-07	1.91583e-06	1.64577e-06	-1.50961e-07	1.49481e-06	1.21927e-06	-3.87712e-07	8.31561e-07	1.16255e-06	-1.46615e-07	1.01593e-06	7.16780e-07	-8.44670e-08	6.32313e-07	2.56325e-07	-5.94597e-08	1.96865e-07	-4.51368e-05	-1.81576e-05	-6.32944e-05
8.086	8.26956e-07	-1.81482e-07	6.45474e-07	1.33111e-06	5.90594e-07	1.92170e-06	1.64977e-06	-1.51327e-07	1.49844e-06	1.22064e-06	-3.88146e-07	8.32492e-07	1.16592e-06	-1.47040e-07	1.01888e-06	7.19946e-07	-8.48400e-08	6.35106e-07	2.57512e-07	-5.97350e-08	1.97777e-07	-4.51728e-05	-1.81671e-05	-6.33399e-05
8.110	8.30922e-07	-1.82353e-07	6.48569e-07	1.33403e-06	5.93547e-07	1.92757e-06	1.65374e-06	-1.51692e-07	1.50205e-06	1.22198e-06	-3.88574e-07	8.33409e-07	1.16929e-06	-1.47465e-07	1.02183e-06	7.23104e-07	-8.52123e-08	6.37892e-07	2.58698e-07	-6.00102e-08	1.98688e-07	-4.52082e-05	-1.81763e-05	-6.33845e-05
8.135	8.34886e-07	-1.83223e-07	6.51663e-07	1.33693e-06	5.96502e-07	1.93343e-06	1.65770e-06	-1.52055e-07	1.50565e-06	1.22331e-06	-3.88995e-07	8.34313e-07	1.17265e-06	-1.47888e-07	1.02476e-06	7.26256e-07	-8.55837e-08	6.40672e-07	2.59884e-07	-6.02852e-08	1.99599e-07	-4.52431e-05	-1.81852e-05	-6.34283e-05
8.159	8.38847e-07	-1.84092e-07	6.54755e-07	1.33982e-06	5.99458e-07	1.93928e-06	1.66165e-06	-1.52417e-07	1.50923e-06	1.22461e-06	-3.89410e-07	8.35203e-07	1.17599e-06	-1.48310e-07	1.02768e-06	7.29401e-07	-8.59543e-08	6.43447e-07	2.61069e-07	-6.05600e-08	2.00509e-07	-4.52774e-05	-1.81939e-05	-6.34713e-05
8.184	8.42805e-07	-1.84961e-07	6.57845e-07	1.34270e-06	6.02417e-07	1.94511e-06	1.66557e-06	-1.52777e-07	1.51280e-06	1.22590e-06	-3.89820e-07	8.36081e-07	1.17933e-06	-1.48731e-07	1.03060e-06	7.32539e-07	-8.63241e-08	6.46215e-07	2.62253e-07	-6.08347e-08	2.01418e-07	-4.53112e-05	-1.82023e-05	-6.35135e-05
8.208	8.46761e-07	-1.85829e-07	6.60932e-07	1.34556e-06	6.05377e-07	1.95094e-06	1.66948e-06	-1.53136e-07	1.51635e-06	1.22717e-06	-3.90222e-07	8.36945e-07	1.18266e-06	-1.49150e-07	1.03351e-06	7.35670e-07	-8.66930e-08	6.48977e-07	2.63436e-07	-6.11093e-08	2.02327e-07	-4.53443e-05	-1.82104e-05	-6.35548e-05
8.233	8.50714e-07	-1.86696e-07	6.64018e-07	1.34841e-06	6.08339e-07	1.95675e-06	1.67338e-06	-1.53493e-07	1.51988e-06	1.22841e-06	-3.90619e-07	8.37795e-07	1.18597e-06	-1.49569e-07	1.03640e-06	7.38793e-07	-8.70611e-08	6.51732e-07	2.64619e-07	-6.13836e-08	2.03235e-07	-4.53769e-05	-1.82183e-05	-6.35953e-05
8.258	8.54664e-07	-1.87563e-07	6.67101e-07	1.35126e-06	6.11303e-07	1.96256e-06	1.67725e-06	-1.53848e-07	1.52340e-06	1.22964e-06	-3.91009e-07	8.38633e-07	1.18928e-06	-1.49985e-07	1.03929e-06	7.41909e-07	-8.74282e-08	6.54480e-07	2.65801e-07	-6.16578e-08	2.04143e-07	-4.54090e-05	-1.82260e-05	-6.36350e-05
8.282	8.58610e-07	-1.88429e-07	6.70181e-07	1.35408e-06	6.14268e-07	1.96835e-06	1.68111e-06	-1.54202e-07	1.52691e-06	1.23085e-06	-3.91394e-07	8.39457e-07	1.19257e-06	-1.50401e-07	1.04217e-06	7.45017e-07	-8.77945e-08	6.57222e-07	2.66982e-07	-6.19317e-08	2.05050e-07	-4.54405e-05	-1.82334e-05	-6.36738e-05
8.307	8.62553e-07	-1.89295e-07	6.73259e-07	1.35690e-06	6.17235e-07	1.97413e-06	1.68495e-06	-1.54554e-07	1.53040e-06	1.23204e-06	-3.91772e-07	8.40267e-07	1.19585e-06	-1.50815e-07	1.04504e-06	7.48117e-07	-8.81598e-08	6.59957e-07	2.68162e-07	-6.22055e-08	2.05957e-07	-4.54714e-05	-1.82405e-05	-6.37118e-05
8.331	8.66493e-07	-1.90159e-07	6.76334e-07	1.35970e-06	6.20203e-07	1.97991e-06	1.68877e-06	-1.54905e-07	1.53387e-06	1.23321e-06	-3.92143e-07	8.41065e-07	1.19913e-06	-1.51227e-07	1.04790e-06	7.51209e-07	-8.85242e-08	6.62685e-07	2.69341e-07	-6.24791e-08	2.06862e-07	-4.55017e-05	-1.82474e-05	-6.37490e-05
8.356	8.70429e-07	-1.91023e-07	6.79406e-07	1.36249e-06	6.23172e-07	1.98567e-06	1.69258e-06	-1.55254e-07	1.53732e-06	1.23436e-06	-3.92509e-07	8.41848e-07	1.20239e-06	-1.51639e-07	1.05075e-06	7.54293e-07	-8.88876e-08	6.65405e-07	2.70520e-07	-6.27524e-08	2.07767e-07	-4.55315e-05	-1.82540e-05	-6.37854e-05
8.380	8.74362e-07	-1.91886e-07	6.82476e-07	1.36527e-06	6.26143e-07	1.99141e-06	1.69636e-06	-1.55601e-07	1.54076e-06	1.23549e-06	-3.92868e-07	8.42619e-07	1.20564e-06	-1.52049e-07	1.05359e-06	7.57369e-07	-8.92501e-08	6.68119e-07	2.71697e-07	-6.30255e-08	2.08672e-07	-4.55607e-05	-1.82603e-05	-6.38210e-05
8.405	8.78290e-07	-1.92748e-07	6.85542e-07	1.36804e-06	6.29115e-07	1.99715e-06	1.70013e-06	-1.55947e-07	1.54419e-06	1.23660e-06	-3.93221e-07	8.43376e-07	1.20887e-06	-1.52457e-07	1.05642e-06	7.60436e-07	-8.96115e-08	6.70825e-07	2.72873e-07	-6.32984e-08	2.09575e-07	-4.55893e-05	-1.82664e-05	-6.38558e-05
8.430	8.82215e-07	-1.93609e-07	6.88605e-07	1.37079e-06	6.32088e-07	2.00288e-06	1.70388e-06	-1.56291e-07	1.54759e-06	1.23769e-06	-3.93567e-07	8.44119e-07	1.21210e-06	-1.52864e-07	1.05924e-06	7.63495e-07	-8.99720e-08	6.73523e-07	2.74049e-07	-6.35710e-08	2.10478e-07	-4.56174e-05	-1.82723e-05	-6.38897e-05
8.454	8.86135e-07	-1.94470e-07	6.91665e-07	1.37353e-06	6.35062e-07	2.00859e-06	1.70762e-06	-1.56633e-07	1.55098e-06	1.23876e-06	-3.93908e-07	8.44849e-07	1.21532e-06	-1.53270e-07	1.06205e-06	7.66545e-07	-9.03314e-08	6.76213e-07	2.75223e-07	-6.38434e-08	2.11379e-07	-4.56449e-05	-1.82779e-05	-6.39228e-05
8.479	8.90051e-07	-1.95329e-07	6.94722e-07	1.37625e-06	6.38037e-07	2.01429e-06	1.71133e-06	-1.56974e-07	1.55436e-06	1.23981e-06	-3.94242e-07	8.45565e-07	1.21852e-06	-1.53674e-07	1.06485e-06	7.69585e-07	-9.06897e-08	6.78896e-07	2.76396e-07	-6.41155e-08	2.12280e-07	-4.56719e-05	-1.82832e-05	-6.39551e-05
8.503	8.93962e-07	-1.96187e-07	6.97775e-07	1.37897e-06	6.41013e-07	2.01998e-06	1.71503e-06	-1.57313e-07	1.55771e-06	1.24084e-06	-3.94569e-07	8.46268e-07	1.22171e-06	-1.54076e-07	1.06764e-06	7.72617e-07	-9.10470e-08	6.81570e-07	2.77568e-07	-6.43874e-08	2.13181e-07	-4.56983e-05	-1.82883e-05	-6.39866e-05
8.528	8.97869e-07	-1.97045e-07	7.00824e-07	1.38167e-06	6.43990e-07	2.02566e-06	1.71870e-06	-1.57650e-07	1.56105e-06	1.24185e-06	-3.94891e-07	8.46957e-07	1.22489e-06	-1.54477e-07	1.07042e-06	7.75640e-07	-9.14032e-08	6.84237e-07	2.78739e-07	-6.46589e-08	2.14080e-07	-4.57242e-05	-1.82932e-05	-6.40173e-05
8.552	9.01771e-07	-1.97901e-07	7.03870e-07	1.38435e-06	6.46967e-07	2.03132e-06	1.72236e-06	-1.57986e-07	1.56438e-06	1.24284e-06	-3.95206e-07	8.47633e-07	1.22806e-06	-1.54877e-07	1.07319e-06	7.78653e-07	-9.17583e-08	6.86895e-07	2.79908e-07	-6.49302e-08	2.14978e-07	-4.57495e-05	-1.82978e-05	-6.40472e-05
8.577	9.05668e-07	-1.98756e-07	7.06912e-07	1.38703e-06	6.49946e-07	2.03697e-06	1.72600e-06	-1.58320e-07	1.56768e-06	1.24381e-06	-3.95514e-07	8.48295e-07	1.23122e-06	-1.55275e-07	1.07594e-06	7.81657e-07	-9.21122e-08	6.89544e-07	2.81077e-07	-6.52013e-08	2.15875e-07	-4.57742e-05	-1.83021e-05	-6.40763e-05
8.602	9.09560e-07	-1.99611e-07	7.09950e-07	1.38969e-06	6.52925e-07	2.04261e-06	1.72962e-06	-1.58652e-07	1.57097e-06	1.24476e-06	-3.95817e-07	8.48943e-07	1.23436e-06	-1.55672e-07	1.07869e-06	7.84650e-07	-9.24650e-08	6.92185e-07	2.82244e-07	-6.54720e-08	2.16772e-07	-4.57984e-05	-1.83062e-05	-6.41046e-05
8.626	9.13447e-07	-2.00464e-07	7.12984e-07	1.39234e-06	6.55904e-07	2.04824e-06	1.73322e-06	-1.58982e-07	1.57424e-06	1.24569e-06	-3.96113e-07	8.49578e-07	1.23750e-06	-1.56067e-07	1.08143e-06	7.87634e-07	-9.28167e-08	6.94818e-07	2.83409e-07	-6.57424e-08	2.17667e-07	-4.58220e-05	-1.83100e-05	-6.41321e-05
8.651	9.17329e-07	-2.01315e-07	7.16013e-07	1.39497e-06	6.58885e-07	2.05386e-06	1.73681e-06	-1.59311e-07	1.57750e-06	1.24660e-06	-3.96402e-07	8.50199e-07	1.24062e-06	-1.56460e-07	1.08416e-06	7.90608e-07	-9.31671e-08	6.97441e-07	2.84574e-07	-6.60125e-08	2.18561e-07	-4.58451e-05	-1.83136e-05	-6.41587e-05
8.675	9.21205e-07	-2.02166e-07	7.19039e-07	1.39759e-06	6.61865e-07	2.05946e-06	1.74037e-06	-1.59638e-07	1.58073e-06	1.24749e-06	-3.96685e-07	8.50807e-07	1.24372e-06	-1.56852e-07	1.08687e-06	7.93572e-07	-9.35164e-08	7.00056e-07	2.85737e-07	-6.62823e-08	2.19454e-07	-4.58676e-05	-1.83170e-05	-6.41846e-05
8.700	9.25075e-07	-2.03016e-07	7.22060e-07	1.40020e-06	6.64847e-07	2.06504e-06	1.74391e-06	-1.59963e-07	1.58395e-06	1.24836e-06	-3.96962e-07	8.51400e-07	1.24682e-06	-1.57242e-07	1.08958e-06	7.96526e-07	-9.38644e-08	7.02661e-07	2.86898e-07	-6.65517e-08	2.20346e-07	-4.58896e-05	-1.83201e-05	-6.42097e-05
8.724	9.28940e-07	-2.03864e-07	7.25077e-07	1.40279e-06	6.67828e-07	2.07062e-06	1.74744e-06	-1.60286e-07	1.58715e-06	1.24921e-06	-3.97233e-07	8.51980e-07	1.24990e-06	-1.57631e-07	1.09227e-06	7.99469e-07	-9.42112e-08	7.05258e-07	2.88058e-07	-6.68208e-08	2.21237e-07	-4.59111e-05	-1.83229e-05	-6.42340e-05
8.749	9.32799e-07	-2.04711e-07	7.28089e-07	1.40537e-06	6.70810e-07	2.07618e-06	1.75094e-06	-1.60608e-07	1.59034e-06	1.25004e-06	-3.97497e-07	8.52547e-07	1.25297e-06	-1.58018e-07	1.09495e-06	8.02401e-07	-9.45568e-08	7.07844e-07	2.89217e-07	-6.70896e-08	2.22127e-07	-4.59320e-05	-1.83256e-05	-6.42575e-05
8.774	9.36652e-07	-2.05556e-07	7.31096e-07	1.40794e-06	6.73792e-07	2.08173e-06	1.75443e-06	-1.60927e-07	1.59350e-06	1.25085e-06	-3.97755e-07	8.53099e-07	1.25602e-06	-1.58403e-07	1.09762e-06	8.05323e-07	-9.49011e-08	7.10422e-07	2.90374e-07	-6.73580e-08	2.23016e-07	-4.59523e-05	-1.83279e-05	-6.42802e-05
8.798	9.40499e-07	-2.06400e-07	7.34098e-07	1.41049e-06	6.76774e-07	2.08726e-06	1.75789e-06	-1.61245e-07	1.59665e-06	1.25164e-06	-3.98006e-07	8.53638e-07	1.25907e-06	-1.58787e-07	1.10028e-06	8.08234e-07	-9.52441e-08	7.12989e-07	2.91530e-07	-6.76260e-08	2.23904e-07	-4.59721e-05	-1.83300e-05	-6.43021e-05
8.823	9.44339e-07	-2.07243e-07	7.37096e-07	1.41303e-06	6.79756e-07	2.09279e-06	1.76134e-06	-1.61561e-07	1.59978e-06	1.25241e-06	-3.98251e-07	8.54163e-07	1.26210e-06	-1.59169e-07	1.10293e-06	8.11133e-07	-9.55858e-08	7.15547e-07	2.92684e-07	-6.78937e-08	2.24790e-07	-4.59913e-05	-1.83319e-05	-6.43233e-05
8.847	9.48173e-07	-2.08084e-07	7.40089e-07	1.41555e-06	6.82739e-07	2.09829e-06	1.76476e-06	-1.61875e-07	1.60289e-06	1.25316e-06	-3.98489e-07	8.54675e-07	1.26511e-06	-1.59550e-07	1.10556e-06	8.14021e-07	-9.59262e-08	7.18095e-07	2.93836e-07	-6.81610e-08	2.25675e-07	-4.60100e-05	-1.83336e-05	-6.43436e-05
8.872	9.52000e-07	-2.08924e-07	7.43076e-07	1.41807e-06	6.85721e-07	2.10379e-06	1.76817e-06	-1.62188e-07	1.60598e-06	1.25389e-06	-3.98721e-07	8.55172e-07	1.26812e-06	-1.59928e-07	1.10819e-06	8.16898e-07	-9.62652e-08	7.20633e-07	2.94987e-07	-6.84280e-08	2.26559e-07	-4.60282e-05	-1.83350e-05	-6.43632e-05
8.897	9.55821e-07	-2.09763e-07	7.46058e-07	1.42056e-06	6.88703e-07	2.10927e-06	1.77155e-06	-1.62498e-07	1.60906e-06	1.25460e-06	-3.98947e-07	8.55656e-07	1.27111e-06	-1.60305e-07	1.11080e-06	8.19764e-07	-9.66028e-08	7.23161e-07	2.96136e-07	-6.86945e-08	2.27441e-07	-4.60458e-05	-1.83361e-05	-6.43820e-05
8.921	9.59635e-07	-2.10600e-07	7.49035e-07	1.42305e-06	6.91685e-07	2.11473e-06	1.77492e-06	-1.62807e-07	1.61211e-06	1.25529e-06	-3.99166e-07	8.56126e-07	1.27408e-06	-1.60681e-07	1.11340e-06	8.22617e-07	-9.69391e-08	7.25678e-07	2.97283e-07	-6.89606e-08	2.28322e-07	-4.60629e-05	-1.83371e-05	-6.44000e-05
8.946	9.63441e-07	-2.11435e-07	7.52006e-07	1.42552e-06	6.94666e-07	2.12018e-06	1.77826e-06	-1.63114e-07	1.61515e-06	1.25596e-06	-3.99378e-07	8.56582e-07	1.27704e-06	-1.61054e-07	1.11599e-06	8.25459e-07	-9.72740e-08	7.28185e-07	2.98428e-07	-6.92264e-08	2.29202e-07	-4.60795e-05	-1.83377e-05	-6.44172e-05
8.970	9.67241e-07	-2.12269e-07	7.54972e-07	1.42797e-06	6.97648e-07	2.12562e-06	1.78159e-06	-1.63418e-07	1.61817e-06	1.25661e-06	-3.99585e-07	8.57025e-07	1.27999e-06	-1.61426e-07	1.11857e-06	8.28289e-07	-9.76074e-08	7.30681e-07	2.99572e-07	-6.94917e-08	2.30080e-07	-4.60955e-05	-1.83382e-05	-6.44336e-05
8.995	9.71033e-07	-2.13101e-07	7.57932e-07	1.43041e-06	7.00629e-07	2.13104e-06	1.78489e-06	-1.63721e-07	1.62117e-06	1.25724e-06	-3.99784e-07	8.57453e-07	1.28293e-06	-1.61796e-07	1.12113e-06	8.31106e-07	-9.79395e-08	7.33167e-07	3.00714e-07	-6.97566e-08	2.30958e-07	-4.61109e-05	-1.83384e-05	-6.44493e-05
9.019	9.74818e-07	-2.13932e-07	7.60886e-07	1.43284e-06	7.03609e-07	2.13645e-06	1.78817e-06	-1.64022e-07	1.62415e-06	1.25785e-06	-3.99978e-07	8.57868e-07	1.28585e-06	-1.62164e-07	1.12368e-06	8.33912e-07	-9.82700e-08	7.35641e-07	3.01854e-07	-7.00210e-08	2.31833e-07	-4.61259e-05	-1.83384e-05	-6.44642e-05
9.044	9.78595e-07	-2.14761e-07	7.63834e-07	1.43525e-06	7.06589e-07	2.14184e-06	1.79143e-06	-1.64322e-07	1.62711e-06	1.25843e-06	-4.00164e-07	8.58268e-07	1.28875e-06	-1.62531e-07	1.12622e-06	8.36704e-07	-9.85992e-08	7.38105e-07	3.02992e-07	-7.02851e-08	2.32707e-07	-4.61403e-05	-1.83381e-05	-6.44784e-05
9.069	9.82365e-07	-2.15588e-07	7.66777e-07	1.43765e-06	7.09568e-07	2.14722e-06	1.79467e-06	-1.64619e-07	1.63005e-06	1.25900e-06	-4.00345e-07	8.58655e-07	1.29165e-06	-1.62896e-07	1.12875e-06	8.39484e-07	-9.89268e-08	7.40558e-07	3.04129e-07	-7.05487e-08	2.33580e-07	-4.61541e-05	-1.83376e-05	-6.44917e-05
9.093	9.86126e-07	-2.16414e-07	7.69713e-07	1.44003e-06	7.12547e-07	2.15258e-06	1.79789e-06	-1.64914e-07	1.63298e-06	1.25955e-06	-4.00519e-07	8.59028e-07	1.29452e-06	-1.63259e-07	1.13126e-06	8.42252e-07	-9.92529e-08	7.42999e-07	3.05263e-07	-7.08118e-08	2.34451e-07	-4.61675e-05	-1.83368e-05	-6.45043e-05
9.118	9.89880e-07	-2.17237e-07	7.72643e-07	1.44240e-06	7.15525e-07	2.15793e-06	1.80109e-06	-1.65207e-07	1.63588e-06	1.26007e-06	-4.00686e-07	8.59387e-07	1.29739e-06	-1.63620e-07	1.13377e-06	8.45006e-07	-9.95775e-08	7.45429e-07	3.06395e-07	-7.10744e-08	2.35321e-07	-4.61803e-05	-1.83359e-05	-6.45162e-05
9.142	9.93626e-07	-2.18059e-07	7.75566e-07	1.44476e-06	7.18502e-07	2.16326e-06	1.80427e-06	-1.65499e-07	1.63877e-06	1.26058e-06	-4.00847e-07	8.59732e-07	1.30023e-06	-1.63979e-07	1.13626e-06	8.47747e-07	-9.99005e-08	7.47847e-07	3.07526e-07	-7.13366e-08	2.36189e-07	-4.61926e-05	-1.83347e-05	-6.45273e-05
9.167	9.97363e-07	-2.18880e-07	7.78483e-07	1.44710e-06	7.21479e-07	2.16858e-06	1.80742e-06	-1.65788e-07	1.64163e-06	1.26107e-06	-4.01002e-07	8.60064e-07	1.30307e-06	-1.64336e-07	1.13873e-06	8.50476e-07	-1.00222e-07	7.50254e-07	3.08654e-07	-7.15984e-08	2.37055e-07	-4.62043e-05	-1.83332e-05	-6.45376e-05
9.191	1.00109e-06	-2.19698e-07	7.81394e-07	1.44942e-06	7.24454e-07	2.17388e-06	1.81055e-06	-1.66076e-07	1.64448e-06	1.26153e-06	-4.01150e-07	8.60381e-07	1.30589e-06	-1.64692e-07	1.14119e-06	8.53190e-07	-1.00542e-07	7.52648e-07	3.09780e-07	-7.18596e-08	2.37920e-07	-4.62155e-05	-1.83316e-05	-6.45471e-05
9.216	1.00481e-06	-2.20514e-07	7.84298e-07	1.45173e-06	7.27429e-07	2.17916e-06	1.81367e-06	-1.66361e-07	1.64731e-06	1.26198e-06	-4.01291e-07	8.60684e-07	1.30869e-06	-1.65045e-07	1.14364e-06	8.55891e-07	-1.00860e-07	7.55031e-07	3.10904e-07	-7.21203e-08	2.38784e-07	-4.62262e-05	-1.83297e-05	-6.45559e-05
9.241	1.00852e-06	-2.21329e-07	7.87195e-07	1.45403e-06	7.30402e-07	2.18443e-06	1.81676e-06	-1.66645e-07	1.65011e-06	1.26240e-06	-4.01426e-07	8.60974e-07	1.31148e-06	-1.65397e-07	1.14608e-06	8.58579e-07	-1.01177e-07	7.57402e-07	3.12026e-07	-7.23806e-08	2.39645e-07	-4.62364e-05	-1.83276e-05	-6.45640e-05
9.265	1.01223e-06	-2.22142e-07	7.90085e-07	1.45631e-06	7.33374e-07	2.18969e-06	1.81983e-06	-1.66926e-07	1.65290e-06	1.26280e-06	-4.01554e-07	8.61249e-07	1.31425e-06	-1.65747e-07	1.14851e-06	8.61252e-07	-1.01492e-07	7.59760e-07	3.13146e-07	-7.26403e-08	2.40505e-07	-4.62461e-05	-1.83252e-05	-6.45713e-05
9.290	1.01592e-06	-2.22952e-07	7.92968e-07	1.45858e-06	7.36346e-07	2.19492e-06	1.82287e-06	-1.67205e-07	1.65567e-06	1.26319e-06	-4.01676e-07	8.61511e-07	1.31701e-06	-1.66094e-07	1.15092e-06	8.63912e-07	-1.01805e-07	7.62107e-07	3.14263e-07	-7.28995e-08	2.41364e-07	-4.62552e-05	-1.83226e-05	-6.45778e-05
9.314	1.01961e-06	-2.23761e-07	7.95844e-07	1.46083e-06	7.39315e-07	2.20015e-06	1.82590e-06	-1.67483e-07	1.65841e-06	1.26355e-06	-4.01792e-07	8.61759e-07	1.31975e-06	-1.66440e-07	1.15331e-06	8.66558e-07	-1.02117e-07	7.64440e-07	3.15378e-07	-7.31582e-08	2.42220e-07	-4.62638e-05	-1.83198e-05	-6.45836e-05
9.339	1.02328e-06	-2.24568e-07	7.98713e-07	1.46307e-06	7.42284e-07	2.20535e-06	1.82890e-06	-1.67758e-07	1.66114e-06	1.26389e-06	-4.01901e-07	8.61992e-07	1.32248e-06	-1.66784e-07	1.15570e-06	8.69189e-07	-1.02427e-07	7.66762e-07	3.16491e-07	-7.34164e-08	2.43075e-07	-4.62719e-05	-1.83168e-05	-6.45887e-05
9.363	1.02695e-06	-2.25372e-07	8.01575e-07	1.46529e-06	7.45251e-07	2.21054e-06	1.83188e-06	-1.68032e-07	1.66385e-06	1.26421e-06	-4.02003e-07	8.62212e-07	1.32519e-06	-1.67126e-07	1.15807e-06	8.71806e-07	-1.02736e-07	7.69070e-07	3.17602e-07	-7.36740e-08	2.43928e-07	-4.62795e-05	-1.83135e-05	-6.45930e-05
9.388	1.03060e-06	-2.26175e-07	8.04429e-07	1.46750e-06	7.48217e-07	2.21571e-06	1.83484e-06	-1.68303e-07	1.66653e-06	1.26452e-06	-4.02099e-07	8.62418e-07	1.32789e-06	-1.67466e-07	1.16042e-06	8.74408e-07	-1.03042e-07	7.71366e-07	3.18710e-07	-7.39311e-08	2.44779e-07	-4.62865e-05	-1.83101e-05	-6.45966e-05
9.413	1.03425e-06	-2.26975e-07	8.07276e-07	1.46969e-06	7.51181e-07	2.22087e-06	1.83777e-06	-1.68572e-07	1.66920e-06	1.26480e-06	-4.02188e-07	8.62609e-07	1.33057e-06	-1.67804e-07	1.16276e-06	8.76995e-07	-1.03347e-07	7.73648e-07	3.19816e-07	-7.41876e-08	2.45628e-07	-4.62931e-05	-1.83064e-05	-6.45994e-05
9.437	1.03789e-06	-2.27773e-07	8.10115e-07	1.47187e-06	7.54144e-07	2.22601e-06	1.84069e-06	-1.68840e-07	1.67185e-06	1.26506e-06	-4.02271e-07	8.62787e-07	1.33323e-06	-1.68140e-07	1.16509e-06	8.79568e-07	-1.03650e-07	7.75917e-07	3.20919e-07	-7.44436e-08	2.46476e-07	-4.62991e-05	-1.83024e-05	-6.46015e-05
9.462	1.04152e-06	-2.28569e-07	8.12946e-07	1.47403e-06	7.57105e-07	2.23113e-06	1.84358e-06	-1.69105e-07	1.67447e-06	1.26530e-06	-4.02348e-07	8.62951e-07	1.33588e-06	-1.68474e-07	1.16741e-06	8.82125e-07	-1.03952e-07	7.78174e-07	3.22020e-07	-7.46990e-08	2.47321e-07	-4.63046e-05	-1.82983e-05	-6.46029e-05
9.486	1.04513e-06	-2.29363e-07	8.15770e-07	1.47617e-06	7.60064e-07	2.23624e-06	1.84645e-06	-1.69368e-07	1.67708e-06	1.26552e-06	-4.02417e-07	8.63100e-07	1.33851e-06	-1.68806e-07	1.16971e-06	8.84668e-07	-1.04251e-07	7.80416e-07	3.23119e-07	-7.49538e-08	2.48165e-07	-4.63096e-05	-1.82939e-05	-6.46035e-05
9.511	1.04874e-06	-2.30155e-07	8.18585e-07	1.47830e-06	7.63022e-07	2.24133e-06	1.84929e-06	-1.69629e-07	1.67966e-06	1.26572e-06	-4.02481e-07	8.63236e-07	1.34113e-06	-1.69136e-07	1.17199e-06	8.87195e-07	-1.04549e-07	7.82646e-07	3.24215e-07	-7.52080e-08	2.49007e-07	-4.63141e-05	-1.82893e-05	-6.46034e-05
9.535	1.05234e-06	-2.30944e-07	8.21393e-07	1.48042e-06	7.65977e-07	2.24640e-06	1.85211e-06	-1.69888e-07	1.68222e-06	1.26590e-06	-4.02537e-07	8.63358e-07	1.34373e-06	-1.69464e-07	1.17426e-06	8.89706e-07	-1.04845e-07	7.84861e-07	3.25308e-07	-7.54617e-08	2.49847e-07	-4.63181e-05	-1.82845e-05	-6.46026e-05
9.560	1.05592e-06	-2.31731e-07	8.24192e-07	1.48252e-06	7.68931e-07	2.25145e-06	1.85491e-06	-1.70144e-07	1.68477e-06	1.26605e-06	-4.02588e-07	8.63466e-07	1.34631e-06	-1.69789e-07	1.17652e-06	8.92202e-07	-1.05139e-07	7.87063e-07	3.26399e-07	-7.57147e-08	2.50684e-07	-4.63216e-05	-1.82795e-05	-6.46011e-05
9.585	1.05950e-06	-2.32516e-07	8.26983e-07	1.48461e-06	7.71883e-07	2.25649e-06	1.85769e-06	-1.70399e-07	1.68729e-06	1.26619e-06	-4.02631e-07	8.63559e-07	1.34887e-06	-1.70113e-07	1.17876e-06	8.94683e-07	-1.05431e-07	7.89251e-07	3.27487e-07	-7.59672e-08	2.51520e-07	-4.63245e-05	-1.82742e-05	-6.45988e-05
9.609	1.06306e-06	-2.33298e-07	8.29766e-07	1.48668e-06	7.74833e-07	2.26151e-06	1.86044e-06	-1.70651e-07	1.68979e-06	1.26631e-06	-4.02669e-07	8.63639e-07	1.35142e-06	-1.70435e-07	1.18099e-06	8.97147e-07	-1.05722e-07	7.91425e-07	3.28573e-07	-7.62190e-08	2.52354e-07	-4.63270e-05	-1.82688e-05	-6.45958e-05
9.634	1.06662e-06	-2.34078e-07	8.32540e-07	1.48873e-06	7.77781e-07	2.26651e-06	1.86317e-06	-1.70902e-07	1.69227e-06	1.26640e-06	-4.02699e-07	8.63705e-07	1.35396e-06	-1.70754e-07	1.18320e-06	8.99595e-07	-1.06010e-07	7.93585e-07	3.29656e-07	-7.64702e-08	2.53186e-07	-4.63290e-05	-1.82631e-05	-6.45921e-05
9.658	1.07016e-06	-2.34856e-07	8.35306e-07	1.49077e-06	7.80726e-07	2.27149e-06	1.86588e-06	-1.71150e-07	1.69473e-06	1.26648e-06	-4.02723e-07	8.63756e-07	1.35647e-06	-1.71071e-07	1.18540e-06	9.02027e-07	-1.06297e-07	7.95730e-07	3.30736e-07	-7.67208e-08	2.54015e-07	-4.63304e-05	-1.82572e-05	-6.45877e-05
9.683	1.07369e-06	-2.35631e-07	8.38063e-07	1.49279e-06	7.83669e-07	2.27646e-06	1.86856e-06	-1.71396e-07	1.69716e-06	1.26654e-06	-4.02741e-07	8.63794e-07	1.35897e-06	-1.71386e-07	1.18758e-06	9.04443e-07	-1.06582e-07	7.97861e-07	3.31814e-07	-7.69707e-08	2.54843e-07	-4.63314e-05	-1.82511e-05	-6.45825e-05
9.708	1.07721e-06	-2.36404e-07	8.40811e-07	1.49480e-06	7.86610e-07	2.28141e-06	1.87122e-06	-1.71640e-07	1.69958e-06	1.26657e-06	-4.02752e-07	8.63818e-07	1.36145e-06	-1.71699e-07	1.18975e-06	9.06842e-07	-1.06864e-07	7.99978e-07	3.32888e-07	-7.72200e-08	2.55668e-07	-4.63319e-05	-1.82448e-05	-6.45767e-05
9.732	1.08072e-06	-2.37174e-07	8.43550e-07	1.49679e-06	7.89549e-07	2.28634e-06	1.87386e-06	-1.71882e-07	1.70197e-06	1.26658e-06	-4.02756e-07	8.63827e-07	1.36392e-06	-1.72010e-07	1.19191e-06	9.09225e-07	-1.07145e-07	8.02080e-07	3.33960e-07	-7.74686e-08	2.56491e-07	-4.63318e-05	-1.82383e-05	-6.45701e-05
9.757	1.08422e-06	-2.37942e-07	8.46281e-07	1.49877e-06	7.92485e-07	2.29125e-06	1.87647e-06	-1.72122e-07	1.70435e-06	1.26658e-06	-4.02754e-07	8.63823e-07	1.36636e-06	-1.72319e-07	1.19404e-06	9.11591e-07	-1.07424e-07	8.04167e-07	3.35029e-07	-7.77166e-08	2.57312e-07	-4.63313e-05	-1.82315e-05	-6.45628e-05
9.781	1.08771e-06	-2.38707e-07	8.49002e-07	1.50073e-06	7.95419e-07	2.29615e-06	1.87906e-06	-1.72359e-07	1.70670e-06	1.26655e-06	-4.02746e-07	8.63805e-07	1.36879e-06	-1.72625e-07	1.19617e-06	9.13940e-07	-1.07701e-07	8.06239e-07	3.36095e-07	-7.79639e-08	2.58131e-07	-4.63303e-05	-1.82246e-05	-6.45548e-05
9.806	1.09118e-06	-2.39469e-07	8.51715e-07	1.50267e-06	7.98350e-07	2.30102e-06	1.88162e-06	-1.72594e-07	1.70903e-06	1.26650e-06	-4.02731e-07	8.63772e-07	1.37120e-06	-1.72929e-07	1.19828e-06	9.16272e-07	-1.07976e-07	8.08296e-07	3.37158e-07	-7.82105e-08	2.58948e-07	-4.63287e-05	-1.82174e-05	-6.45462e-05
9.830	1.09465e-06	-2.40229e-07	8.54418e-07	1.50460e-06	8.01278e-07	2.30588e-06	1.88416e-06	-1.72827e-07	1.71133e-06	1.26644e-06	-4.02709e-07	8.63726e-07	1.37360e-06	-1.73231e-07	1.20037e-06	9.18587e-07	-1.08248e-07	8.10338e-07	3.38219e-07	-7.84565e-08	2.59762e-07	-4.63267e-05	-1.82100e-05	-6.45368e-05
9.855	1.09810e-06	-2.40987e-07	8.57111e-07	1.50651e-06	8.04204e-07	2.31072e-06	1.88668e-06	-1.73058e-07	1.71362e-06	1.26635e-06	-4.02681e-07	8.63666e-07	1.37597e-06	-1.73531e-07	1.20244e-06	9.20884e-07	-1.08519e-07	8.12365e-07	3.39276e-07	-7.87017e-08	2.60574e-07	-4.63242e-05	-1.82025e-05	-6.45267e-05
9.880	1.10154e-06	-2.41741e-07	8.59795e-07	1.50841e-06	8.07127e-07	2.31554e-06	1.88917e-06	-1.73287e-07	1.71588e-06	1.26624e-06	-4.02646e-07	8.63591e-07	1.37833e-06	-1.73828e-07	1.20451e-06	9.23164e-07	-1.08788e-07	8.14376e-07	3.40330e-07	-7.89463e-08	2.61384e-07	-4.63212e-05	-1.81947e-05	-6.45159e-05
9.904	1.10496e-06	-2.42493e-07	8.62470e-07	1.51029e-06	8.10048e-07	2.32034e-06	1.89164e-06	-1.73513e-07	1.71813e-06	1.26611e-06	-4.02605e-07	8.63503e-07	1.38067e-06	-1.74123e-07	1.20655e-06	9.25427e-07	-1.09054e-07	8.16372e-07	3.41381e-07	-7.91902e-08	2.62191e-07	-4.63177e-05	-1.81867e-05	-6.45044e-05
9.929	1.10838e-06	-2.43243e-07	8.65135e-07	1.51215e-06	8.12965e-07	2.32512e-06	1.89408e-06	-1.73737e-07	1.72035e-06	1.26596e-06	-4.02557e-07	8.63400e-07	1.38300e-06	-1.74416e-07	1.20858e-06	9.27671e-07	-1.09319e-07	8.18352e-07	3.42430e-07	-7.94333e-08	2.62996e-07	-4.63138e-05	-1.81785e-05	-6.44923e-05
9.953	1.11178e-06	-2.43989e-07	8.67790e-07	1.51400e-06	8.15879e-07	2.32988e-06	1.89650e-06	-1.73959e-07	1.72254e-06	1.26579e-06	-4.02503e-07	8.63284e-07	1.38530e-06	-1.74707e-07	1.21059e-06	9.29898e-07	-1.09581e-07	8.20317e-07	3.43475e-07	-7.96757e-08	2.63799e-07	-4.63093e-05	-1.81701e-05	-6.44794e-05
9.978	1.11517e-06	-2.44733e-07	8.70435e-07	1.51583e-06	8.18791e-07	2.33462e-06	1.89890e-06	-1.74179e-07	1.72472e-06	1.26560e-06	-4.02442e-07	8.63154e-07	1.38759e-06	-1.74995e-07	1.21259e-06	9.32107e-07	-1.09842e-07	8.22265e-07	3.44517e-07	-7.99174e-08	2.64599e-07	-4.63044e-05	-1.81615e-05	-6.44659e-05
10.002	1.11854e-06	-2.45474e-07	8.73071e-07	1.51765e-06	8.21699e-07	2.33935e-06	1.90127e-06	-1.74396e-07	1.72687e-06	1.26538e-06	-4.02375e-07	8.63009e-07	1.38985e-06	-1.75281e-07	1.21457e-06	9.34298e-07	-1.10100e-07	8.24198e-07	3.45555e-07	-8.01584e-08	2.65397e-07	-4.62989e-05	-1.81527e-05	-6.44517e-05
10.027	1.12191e-06	-2.46212e-07	8.75696e-07	1.51945e-06	8.24604e-07	2.34405e-06	1.90361e-06	-1.74612e-07	1.72900e-06	1.26515e-06	-4.02301e-07	8.62851e-07	1.39210e-06	-1.75565e-07	1.21654e-06	9.36470e-07	-1.10356e-07	8.26114e-07	3.46591e-07	-8.03986e-08	2.66192e-07	-4.62930e-05	-1.81437e-05	-6.44367e-05
10.052	1.12526e-06	-2.46947e-07	8.78311e-07	1.52123e-06	8.27506e-07	2.34874e-06	1.90594e-06	-1.74825e-07	1.73111e-06	1.26490e-06	-4.02221e-07	8.62678e-07	1.39433e-06	-1.75846e-07	1.21849e-06	9.38624e-07	-1.10610e-07	8.28015e-07	3.47623e-07	-8.06381e-08	2.66985e-07	-4.62867e-05	-1.81345e-05	-6.44212e-05
10.076	1.12860e-06	-2.47680e-07	8.80916e-07	1.52300e-06	8.30405e-07	2.35340e-06	1.90823e-06	-1.75035e-07	1.73320e-06	1.26463e-06	-4.02134e-07	8.62492e-07	1.39655e-06	-1.76125e-07	1.22042e-06	9.40760e-07	-1.10861e-07	8.29898e-07	3.48652e-07	-8.08768e-08	2.67776e-07	-4.62798e-05	-1.81251e-05	-6.44049e-05
10.101	1.13192e-06	-2.48409e-07	8.83511e-07	1.52475e-06	8.33300e-07	2.35805e-06	1.91050e-06	-1.75244e-07	1.73526e-06	1.26433e-06	-4.02040e-07	8.62292e-07	1.39874e-06	-1.76402e-07	1.22234e-06	9.42876e-07	-1.11111e-07	8.31766e-07	3.49678e-07	-8.11148e-08	2.68563e-07	-4.62725e-05	-1.81155e-05	-6.43880e-05
10.125	1.13523e-06	-2.49136e-07	8.86095e-07	1.52648e-06	8.36192e-07	2.36268e-06	1.91275e-06	-1.75450e-07	1.73730e-06	1.26402e-06	-4.01941e-07	8.62078e-07	1.40091e-06	-1.76676e-07	1.22424e-06	9.44974e-07	-1.11358e-07	8.33617e-07	3.50701e-07	-8.13519e-08	2.69349e-07	-4.62646e-05	-1.81057e-05	-6.43703e-05
10.150	1.13853e-06	-2.49860e-07	8.88669e-07	1.52820e-06	8.39081e-07	2.36728e-06	1.91497e-06	-1.75653e-07	1.73932e-06	1.26368e-06	-4.01834e-07	8.61849e-07	1.40307e-06	-1.76948e-07	1.22612e-06	9.47054e-07	-1.11603e-07	8.35451e-07	3.51720e-07	-8.15884e-08	2.70131e-07	-4.62564e-05	-1.80957e-05	-6.43521e-05
10.174	1.14181e-06	-2.50580e-07	8.91232e-07	1.52990e-06	8.41966e-07	2.37187e-06	1.91717e-06	-1.75855e-07	1.74131e-06	1.26333e-06	-4.01721e-07	8.61607e-07	1.40520e-06	-1.77217e-07	1.22799e-06	9.49114e-07	-1.11846e-07	8.37268e-07	3.52735e-07	-8.18240e-08	2.70912e-07	-4.62476e-05	-1.80855e-05	-6.43331e-05
10.199	1.14508e-06	-2.51298e-07	8.93784e-07	1.53159e-06	8.44847e-07	2.37643e-06	1.91934e-06	-1.76054e-07	1.74329e-06	1.26295e-06	-4.01602e-07	8.61351e-07	1.40732e-06	-1.77484e-07	1.22984e-06	9.51154e-07	-1.12086e-07	8.39068e-07	3.53748e-07	-8.20588e-08	2.71689e-07	-4.62384e-05	-1.80751e-05	-6.43135e-05
10.224	1.14834e-06	-2.52012e-07	8.96326e-07	1.53325e-06	8.47725e-07	2.38098e-06	1.92149e-06	-1.76251e-07	1.74524e-06	1.26256e-06	-4.01476e-07	8.61081e-07	1.40942e-06	-1.77748e-07	1.23167e-06	9.53176e-07	-1.12324e-07	8.40851e-07	3.54757e-07	-8.22928e-08	2.72464e-07	-4.62287e-05	-1.80645e-05	-6.42932e-05
10.248	1.15158e-06	-2.52724e-07	8.98856e-07	1.53491e-06	8.50599e-07	2.38550e-06	1.92361e-06	-1.76446e-07	1.74716e-06	1.26214e-06	-4.01343e-07	8.60797e-07	1.41149e-06	-1.78010e-07	1.23348e-06	9.55178e-07	-1.12560e-07	8.42617e-07	3.55762e-07	-8.25260e-08	2.73236e-07	-4.62185e-05	-1.80538e-05	-6.42723e-05
10.273	1.15481e-06	-2.53432e-07	9.01376e-07	1.53654e-06	8.53469e-07	2.39001e-06	1.92570e-06	-1.76638e-07	1.74907e-06	1.26170e-06	-4.01205e-07	8.60499e-07	1.41355e-06	-1.78270e-07	1.23528e-06	9.57160e-07	-1.12794e-07	8.44366e-07	3.56764e-07	-8.27584e-08	2.74005e-07	-4.62079e-05	-1.80428e-05	-6.42507e-05
10.297	1.15802e-06	-2.54138e-07	9.03885e-07	1.53816e-06	8.56336e-07	2.39449e-06	1.92777e-06	-1.76828e-07	1.75095e-06	1.26125e-06	-4.01059e-07	8.60187e-07	1.41559e-06	-1.78527e-07	1.23706e-06	9.59123e-07	-1.13025e-07	8.46098e-07	3.57762e-07	-8.29900e-08	2.74772e-07	-4.61968e-05	-1.80317e-05	-6.42284e-05
10.322	1.16122e-06	-2.54840e-07	9.06382e-07	1.53976e-06	8.59198e-07	2.39896e-06	1.92982e-06	-1.77015e-07	1.75280e-06	1.26077e-06	-4.00907e-07	8.59862e-07	1.41761e-06	-1.78782e-07	1.23883e-06	9.61066e-07	-1.13254e-07	8.47812e-07	3.58757e-07	-8.32208e-08	2.75536e-07	-4.61852e-05	-1.80203e-05	-6.42055e-05
10.346	1.16441e-06	-2.55539e-07	9.08868e-07	1.54134e-06	8.62057e-07	2.40340e-06	1.93184e-06	-1.77201e-07	1.75464e-06	1.26027e-06	-4.00749e-07	8.59522e-07	1.41961e-06	-1.79034e-07	1.24058e-06	9.62989e-07	-1.13481e-07	8.49508e-07	3.59748e-07	-8.34507e-08	2.76297e-07	-4.61732e-05	-1.80088e-05	-6.41819e-05
10.371	1.16758e-06	-2.56235e-07	9.11343e-07	1.54291e-06	8.64911e-07	2.40782e-06	1.93383e-06	-1.77383e-07	1.75645e-06	1.25975e-06	-4.00584e-07	8.59168e-07	1.42159e-06	-1.79283e-07	1.24231e-06	9.64892e-07	-1.13705e-07	8.51187e-07	3.60736e-07	-8.36797e-08	2.77056e-07	-4.61607e-05	-1.79971e-05	-6.41577e-05
10.396	1.17073e-06	-2.56927e-07	9.13807e-07	1.54446e-06	8.67761e-07	2.41222e-06	1.93580e-06	-1.77564e-07	1.75824e-06	1.25921e-06	-4.00413e-07	8.58801e-07	1.42355e-06	-1.79530e-07	1.24402e-06	9.66774e-07	-1.13927e-07	8.52847e-07	3.61719e-07	-8.39080e-08	2.77811e-07	-4.61477e-05	-1.79851e-05	-6.41329e-05
10.420	1.17388e-06	-2.57617e-07	9.16259e-07	1.54600e-06	8.70608e-07	2.41660e-06	1.93774e-06	-1.77742e-07	1.76000e-06	1.25865e-06	-4.00235e-07	8.58420e-07	1.42549e-06	-1.79775e-07	1.24571e-06	9.68636e-07	-1.14146e-07	8.54490e-07	3.62699e-07	-8.41353e-08	2.78564e-07	-4.61343e-05	-1.79731e-05	-6.41074e-05
10.445	1.17700e-06	-2.58303e-07	9.18699e-07	1.54751e-06	8.73450e-07	2.42096e-06	1.93966e-06	-1.77918e-07	1.76174e-06	1.25808e-06	-4.00051e-07	8.58025e-07	1.42741e-06	-1.80017e-07	1.24739e-06	9.70478e-07	-1.14363e-07	8.56115e-07	3.63676e-07	-8.43618e-08	2.79314e-07	-4.61205e-05	-1.79608e-05	-6.40812e-05
10.469	1.18011e-06	-2.58986e-07	9.21128e-07	1.54901e-06	8.76288e-07	2.42530e-06	1.94155e-06	-1.78091e-07	1.76346e-06	1.25748e-06	-3.99860e-07	8.57616e-07	1.42930e-06	-1.80256e-07	1.24905e-06	9.72300e-07	-1.14578e-07	8.57722e-07	3.64649e-07	-8.45874e-08	2.80061e-07	-4.61061e-05	-1.79483e-05	-6.40544e-05
10.494	1.18321e-06	-2.59665e-07	9.23545e-07	1.55049e-06	8.79121e-07	2.42962e-06	1.94341e-06	-1.78262e-07	1.76515e-06	1.25686e-06	-3.99663e-07	8.57193e-07	1.43118e-06	-1.80493e-07	1.25069e-06	9.74100e-07	-1.14790e-07	8.59310e-07	3.65617e-07	-8.48122e-08	2.80805e-07	-4.60914e-05	-1.79357e-05	-6.40270e-05
10.519	1.18629e-06	-2.60342e-07	9.25950e-07	1.55196e-06	8.81950e-07	2.43391e-06	1.94525e-06	-1.78431e-07	1.76682e-06	1.25622e-06	-3.99460e-07	8.56756e-07	1.43304e-06	-1.80728e-07	1.25231e-06	9.75880e-07	-1.15000e-07	8.60880e-07	3.66582e-07	-8.50360e-08	2.81546e-07	-4.60761e-05	-1.79228e-05	-6.39990e-05
10.543	1.18936e-06	-2.61014e-07	9.28343e-07	1.55341e-06	8.84774e-07	2.43818e-06	1.94706e-06	-1.78597e-07	1.76847e-06	1.25556e-06	-3.99250e-07	8.56306e-07	1.43488e-06	-1.80959e-07	1.25392e-06	9.77639e-07	-1.15207e-07	8.62431e-07	3.67544e-07	-8.52590e-08	2.82285e-07	-4.60605e-05	-1.79098e-05	-6.39703e-05
10.568	1.19241e-06	-2.61684e-07	9.30724e-07	1.55484e-06	8.87594e-07	2.44243e-06	1.94885e-06	-1.78761e-07	1.77009e-06	1.25487e-06	-3.99033e-07	8.55842e-07	1.43669e-06	-1.81188e-07	1.25550e-06	9.79376e-07	-1.15412e-07	8.63964e-07	3.68501e-07	-8.54811e-08	2.83020e-07	-4.60443e-05	-1.78966e-05	-6.39410e-05
10.592	1.19544e-06	-2.62350e-07	9.33093e-07	1.55625e-06	8.90410e-07	2.44666e-06	1.95061e-06	-1.78922e-07	1.77169e-06	1.25417e-06	-3.98810e-07	8.55364e-07	1.43849e-06	-1.81415e-07	1.25707e-06	9.81093e-07	-1.15614e-07	8.65479e-07	3.69454e-07	-8.57022e-08	2.83752e-07	-4.60278e-05	-1.78833e-05	-6.39110e-05
10.617	1.19846e-06	-2.63013e-07	9.35450e-07	1.55765e-06	8.93221e-07	2.45087e-06	1.95234e-06	-1.79081e-07	1.77326e-06	1.25345e-06	-3.98581e-07	8.54872e-07	1.44026e-06	-1.81639e-07	1.25862e-06	9.82788e-07	-1.15814e-07	8.66974e-07	3.70404e-07	-8.59225e-08	2.84481e-07	-4.60107e-05	-1.78697e-05	-6.38804e-05
10.641	1.20147e-06	-2.63672e-07	9.37794e-07	1.55903e-06	8.96027e-07	2.45506e-06	1.95405e-06	-1.79238e-07	1.77481e-06	1.25271e-06	-3.98345e-07	8.54367e-07	1.44202e-06	-1.81860e-07	1.26016e-06	9.84462e-07	-1.16011e-07	8.68451e-07	3.71349e-07	-8.61418e-08	2.85207e-07	-4.59933e-05	-1.78560e-05	-6.38493e-05
10.666	1.20445e-06	-2.64327e-07	9.40126e-07	1.56039e-06	8.98828e-07	2.45922e-06	1.95573e-06	-1.79392e-07	1.77634e-06	1.25195e-06	-3.98103e-07	8.53847e-07	1.44375e-06	-1.82078e-07	1.26167e-06	9.86114e-07	-1.16206e-07	8.69908e-07	3.72291e-07	-8.63602e-08	2.85930e-07	-4.59754e-05	-1.78421e-05	-6.38174e-05
10.691	1.20743e-06	-2.64980e-07	9.42446e-07	1.56174e-06	9.01624e-07	2.46336e-06	1.95739e-06	-1.79544e-07	1.77784e-06	1.25117e-06	-3.97855e-07	8.53314e-07	1.44546e-06	-1.82294e-07	1.26317e-06	9.87745e-07	-1.16398e-07	8.71347e-07	3.73228e-07	-8.65776e-08	2.86650e-07	-4.59570e-05	-1.78280e-05	-6.37850e-05
10.715	1.21038e-06	-2.65628e-07	9.44753e-07	1.56306e-06	9.04416e-07	2.46748e-06	1.95901e-06	-1.79693e-07	1.77932e-06	1.25037e-06	-3.97600e-07	8.52768e-07	1.44715e-06	-1.82507e-07	1.26464e-06	9.89354e-07	-1.16588e-07	8.72766e-07	3.74161e-07	-8.67941e-08	2.87367e-07	-4.59382e-05	-1.78138e-05	-6.37520e-05
10.740	1.21332e-06	-2.66273e-07	9.47048e-07	1.56437e-06	9.07202e-07	2.47158e-06	1.96062e-06	-1.79840e-07	1.78078e-06	1.24955e-06	-3.97338e-07	8.52207e-07	1.44882e-06	-1.82718e-07	1.26610e-06	9.90941e-07	-1.16775e-07	8.74166e-07	3.75091e-07	-8.70097e-08	2.88081e-07	-4.59190e-05	-1.77993e-05	-6.37183e-05
10.764	1.21624e-06	-2.66915e-07	9.49330e-07	1.56567e-06	9.09984e-07	2.47565e-06	1.96219e-06	-1.79985e-07	1.78221e-06	1.24870e-06	-3.97071e-07	8.51633e-07	1.45047e-06	-1.82925e-07	1.26754e-06	9.92506e-07	-1.16959e-07	8.75547e-07	3.76016e-07	-8.72243e-08	2.88792e-07	-4.58993e-05	-1.77847e-05	-6.36840e-05
10.789	1.21915e-06	-2.67553e-07	9.51599e-07	1.56694e-06	9.12760e-07	2.47970e-06	1.96374e-06	-1.80127e-07	1.78361e-06	1.24784e-06	-3.96797e-07	8.51045e-07	1.45209e-06	-1.83130e-07	1.26896e-06	9.94049e-07	-1.17141e-07	8.76908e-07	3.76937e-07	-8.74380e-08	2.89499e-07	-4.58792e-05	-1.77700e-05	-6.36492e-05
10.813	1.22204e-06	-2.68187e-07	9.53855e-07	1.56820e-06	9.15531e-07	2.48373e-06	1.96526e-06	-1.80266e-07	1.78499e-06	1.24696e-06	-3.96516e-07	8.50444e-07	1.45370e-06	-1.83333e-07	1.27036e-06	9.95570e-07	-1.17320e-07	8.78250e-07	3.77854e-07	-8.76506e-08	2.90203e-07	-4.58587e-05	-1.77550e-05	-6.36137e-05
10.838	1.22492e-06	-2.68818e-07	9.56099e-07	1.56944e-06	9.18298e-07	2.48774e-06	1.96675e-06	-1.80403e-07	1.78635e-06	1.24606e-06	-3.96230e-07	8.49829e-07	1.45528e-06	-1.83532e-07	1.27175e-06	9.97069e-07	-1.17497e-07	8.79572e-07	3.78766e-07	-8.78623e-08	2.90904e-07	-4.58377e-05	-1.77399e-05	-6.35776e-05
10.863	1.22777e-06	-2.69445e-07	9.58329e-07	1.57066e-06	9.21058e-07	2.49172e-06	1.96822e-06	-1.80538e-07	1.78768e-06	1.24514e-06	-3.95936e-07	8.49200e-07	1.45684e-06	-1.83729e-07	1.27311e-06	9.98545e-07	-1.17671e-07	8.80874e-07	3.79675e-07	-8.80730e-08	2.91602e-07	-4.58163e-05	-1.77246e-05	-6.35409e-05
10.887	1.23062e-06	-2.70069e-07	9.60546e-07	1.57187e-06	9.23814e-07	2.49568e-06	1.96966e-06	-1.80670e-07	1.78899e-06	1.24419e-06	-3.95637e-07	8.48558e-07	1.45838e-06	-1.83923e-07	1.27446e-06	9.99998e-07	-1.17842e-07	8.82156e-07	3.80579e-07	-8.82828e-08	2.92296e-07	-4.57945e-05	-1.77092e-05	-6.35036e-05
10.912	1.23344e-06	-2.70689e-07	9.62751e-07	1.57305e-06	9.26564e-07	2.49962e-06	1.97108e-06	-1.80800e-07	1.79028e-06	1.24323e-06	-3.95331e-07	8.47902e-07	1.45990e-06	-1.84114e-07	1.27578e-06	1.00143e-06	-1.18011e-07	8.83419e-07	3.81479e-07	-8.84915e-08	2.92987e-07	-4.57722e-05	-1.76936e-05	-6.34658e-05
10.936	1.23625e-06	-2.71305e-07	9.64942e-07	1.57422e-06	9.29308e-07	2.50353e-06	1.97246e-06	-1.80927e-07	1.79154e-06	1.24225e-06	-3.95019e-07	8.47233e-07	1.46139e-06	-1.84303e-07	1.27709e-06	1.00284e-06	-1.18177e-07	8.84661e-07	3.82374e-07	-8.86992e-08	2.93675e-07	-4.57495e-05	-1.76778e-05	-6.34273e-05
10.961	1.23904e-06	-2.71917e-07	9.67120e-07	1.57538e-06	9.32048e-07	2.50742e-06	1.97382e-06	-1.81052e-07	1.79277e-06	1.24125e-06	-3.94701e-07	8.46550e-07	1.46286e-06	-1.84489e-07	1.27837e-06	1.00422e-06	-1.18340e-07	8.85883e-07	3.83265e-07	-8.89059e-08	2.94359e-07	-4.57264e-05	-1.76618e-05	-6.33882e-05
10.985	1.24181e-06	-2.72525e-07	9.69284e-07	1.57651e-06	9.34781e-07	2.51129e-06	1.97516e-06	-1.81174e-07	1.79398e-06	1.24023e-06	-3.94376e-07	8.45853e-07	1.46431e-06	-1.84672e-07	1.27964e-06	1.00559e-06	-1.18501e-07	8.87085e-07	3.84152e-07	-8.91116e-08	2.95040e-07	-4.57029e-05	-1.76457e-05	-6.33486e-05
11.010	1.24457e-06	-2.73130e-07	9.71435e-07	1.57763e-06	9.37509e-07	2.51513e-06	1.97646e-06	-1.81294e-07	1.79517e-06	1.23919e-06	-3.94045e-07	8.45143e-07	1.46574e-06	-1.84852e-07	1.28089e-06	1.00693e-06	-1.18658e-07	8.88267e-07	3.85034e-07	-8.93163e-08	2.95718e-07	-4.56789e-05	-1.76295e-05	-6.33084e-05
11.035	1.24730e-06	-2.73731e-07	9.73572e-07	1.57872e-06	9.40231e-07	2.51896e-06	1.97774e-06	-1.81411e-07	1.79633e-06	1.23813e-06	-3.93707e-07	8.44419e-07	1.46715e-06	-1.85029e-07	1.28212e-06	1.00824e-06	-1.18814e-07	8.89428e-07	3.85912e-07	-8.95199e-08	2.96392e-07	-4.56545e-05	-1.76130e-05	-6.32675e-05
11.059	1.25002e-06	-2.74328e-07	9.75696e-07	1.57980e-06	9.42948e-07	2.52275e-06	1.97899e-06	-1.81526e-07	1.79747e-06	1.23705e-06	-3.93364e-07	8.43682e-07	1.46853e-06	-1.85203e-07	1.28333e-06	1.00953e-06	-1.18966e-07	8.90569e-07	3.86785e-07	-8.97225e-08	2.97063e-07	-4.56297e-05	-1.75964e-05	-6.32262e-05
11.084	1.25273e-06	-2.74922e-07	9.77807e-07	1.58087e-06	9.45658e-07	2.52653e-06	1.98021e-06	-1.81638e-07	1.79858e-06	1.23595e-06	-3.93014e-07	8.42932e-07	1.46989e-06	-1.85375e-07	1.28451e-06	1.01080e-06	-1.19116e-07	8.91689e-07	3.87654e-07	-8.99241e-08	2.97730e-07	-4.56045e-05	-1.75797e-05	-6.31842e-05
11.108	1.25541e-06	-2.75511e-07	9.79903e-07	1.58191e-06	9.48363e-07	2.53028e-06	1.98141e-06	-1.81748e-07	1.79966e-06	1.23483e-06	-3.92658e-07	8.42168e-07	1.47123e-06	-1.85544e-07	1.28568e-06	1.01205e-06	-1.19262e-07	8.92789e-07	3.88519e-07	-9.01246e-08	2.98394e-07	-4.55789e-05	-1.75628e-05	-6.31416e-05
11.133	1.25808e-06	-2.76097e-07	9.81986e-07	1.58294e-06	9.51062e-07	2.53400e-06	1.98258e-06	-1.81855e-07	1.80073e-06	1.23369e-06	-3.92295e-07	8.41391e-07	1.47254e-06	-1.85709e-07	1.28683e-06	1.01327e-06	-1.19407e-07	8.93867e-07	3.89379e-07	-9.03241e-08	2.99055e-07	-4.55528e-05	-1.75457e-05	-6.30985e-05
11.158	1.26073e-06	-2.76678e-07	9.84055e-07	1.58395e-06	9.53754e-07	2.53770e-06	1.98372e-06	-1.81960e-07	1.80176e-06	1.23253e-06	-3.91927e-07	8.40600e-07	1.47383e-06	-1.85872e-07	1.28796e-06	1.01447e-06	-1.19548e-07	8.94925e-07	3.90234e-07	-9.05224e-08	2.99711e-07	-4.55264e-05	-1.75284e-05	-6.30548e-05
11.182	1.26337e-06	-2.77256e-07	9.86110e-07	1.58494e-06	9.56441e-07	2.54138e-06	1.98484e-06	-1.82062e-07	1.80278e-06	1.23135e-06	-3.91552e-07	8.39796e-07	1.47510e-06	-1.86032e-07	1.28907e-06	1.01565e-06	-1.19686e-07	8.95962e-07	3.91084e-07	-9.07198e-08	3.00365e-07	-4.54995e-05	-1.75111e-05	-6.30105e-05
11.207	1.26598e-06	-2.77830e-07	9.88151e-07	1.58591e-06	9.59122e-07	2.54503e-06	1.98592e-06	-1.82162e-07	1.80376e-06	1.23015e-06	-3.91171e-07	8.38979e-07	1.47635e-06	-1.86190e-07	1.29016e-06	1.01680e-06	-1.19822e-07	8.96979e-07	3.91930e-07	-9.09160e-08	3.01014e-07	-4.54722e-05	-1.74935e-05	-6.29657e-05
11.231	1.26858e-06	-2.78400e-07	9.90178e-07	1.58687e-06	9.61796e-07	2.54866e-06	1.98698e-06	-1.82259e-07	1.80472e-06	1.22893e-06	-3.90783e-07	8.38148e-07	1.47757e-06	-1.86344e-07	1.29123e-06	1.01793e-06	-1.19955e-07	8.97974e-07	3.92772e-07	-9.11112e-08	3.01661e-07	-4.54445e-05	-1.74758e-05	-6.29203e-05
11.256	1.27116e-06	-2.78966e-07	9.92191e-07	1.58780e-06	9.64464e-07	2.55227e-06	1.98802e-06	-1.82353e-07	1.80566e-06	1.22769e-06	-3.90390e-07	8.37304e-07	1.47877e-06	-1.86495e-07	1.29228e-06	1.01903e-06	-1.20085e-07	8.98947e-07	3.93608e-07	-9.13052e-08	3.02303e-07	-4.54164e-05	-1.74580e-05	-6.28744e-05
11.280	1.27372e-06	-2.79528e-07	9.94190e-07	1.58872e-06	9.67126e-07	2.55585e-06	1.98902e-06	-1.82446e-07	1.80657e-06	1.22644e-06	-3.89990e-07	8.36446e-07	1.47995e-06	-1.86643e-07	1.29331e-06	1.02011e-06	-1.20212e-07	8.99900e-07	3.94440e-07	-9.14982e-08	3.02942e-07	-4.53879e-05	-1.74400e-05	-6.28279e-05
11.305	1.27626e-06	-2.80086e-07	9.96174e-07	1.58962e-06	9.69782e-07	2.55941e-06	1.99000e-06	-1.82535e-07	1.80746e-06	1.22516e-06	-3.89584e-07	8.35576e-07	1.48110e-06	-1.86789e-07	1.29431e-06	1.02117e-06	-1.20337e-07	9.00831e-07	3.95267e-07	-9.16901e-08	3.03577e-07	-4.53590e-05	-1.74218e-05	-6.27808e-05
11.330	1.27878e-06	-2.80640e-07	9.98144e-07	1.59051e-06	9.72431e-07	2.56294e-06	1.99095e-06	-1.82622e-07	1.80832e-06	1.22386e-06	-3.89172e-07	8.34692e-07	1.48223e-06	-1.86931e-07	1.29530e-06	1.02220e-06	-1.20458e-07	9.01741e-07	3.96090e-07	-9.18808e-08	3.04209e-07	-4.53296e-05	-1.74035e-05	-6.27332e-05
11.354	1.28129e-06	-2.81190e-07	1.00010e-06	1.59137e-06	9.75074e-07	2.56645e-06	1.99187e-06	-1.82707e-07	1.80916e-06	1.22255e-06	-3.88754e-07	8.33795e-07	1.48334e-06	-1.87071e-07	1.29627e-06	1.02321e-06	-1.20577e-07	9.02630e-07	3.96907e-07	-9.20705e-08	3.04837e-07	-4.52999e-05	-1.73851e-05	-6.26850e-05
11.379	1.28378e-06	-2.81736e-07	1.00204e-06	1.59222e-06	9.77710e-07	2.56993e-06	1.99276e-06	-1.82789e-07	1.80997e-06	1.22121e-06	-3.88329e-07	8.32885e-07	1.48442e-06	-1.87208e-07	1.29721e-06	1.02419e-06	-1.20693e-07	9.03496e-07	3.97720e-07	-9.22590e-08	3.05461e-07	-4.52698e-05	-1.73665e-05	-6.26363e-05
11.403	1.28625e-06	-2.82277e-07	1.00397e-06	1.59305e-06	9.80339e-07	2.57338e-06	1.99363e-06	-1.82868e-07	1.81076e-06	1.21986e-06	-3.87899e-07	8.31961e-07	1.48548e-06	-1.87341e-07	1.29814e-06	1.02515e-06	-1.20806e-07	9.04342e-07	3.98528e-07	-9.24464e-08	3.06081e-07	-4.52393e-05	-1.73477e-05	-6.25870e-05
11.428	1.28870e-06	-2.82815e-07	1.00588e-06	1.59386e-06	9.82962e-07	2.57682e-06	1.99446e-06	-1.82945e-07	1.81152e-06	1.21849e-06	-3.87462e-07	8.31025e-07	1.48652e-06	-1.87472e-07	1.29904e-06	1.02608e-06	-1.20916e-07	9.05165e-07	3.99331e-07	-9.26326e-08	3.06698e-07	-4.52084e-05	-1.73288e-05	-6.25372e-05
11.452	1.29113e-06	-2.83349e-07	1.00778e-06	1.59465e-06	9.85578e-07	2.58023e-06	1.99528e-06	-1.83019e-07	1.81226e-06	1.21709e-06	-3.87019e-07	8.30075e-07	1.48753e-06	-1.87599e-07	1.29993e-06	1.02699e-06	-1.21023e-07	9.05967e-07	4.00129e-07	-9.28177e-08	3.07311e-07	-4.51771e-05	-1.73098e-05	-6.24869e-05
11.477	1.29354e-06	-2.83878e-07	1.00966e-06	1.59542e-06	9.88188e-07	2.58361e-06	1.99606e-06	-1.83091e-07	1.81297e-06	1.21568e-06	-3.86570e-07	8.29112e-07	1.48851e-06	-1.87724e-07	1.30079e-06	1.02787e-06	-1.21127e-07	9.06747e-07	4.00922e-07	-9.30017e-08	3.07920e-07	-4.51454e-05	-1.72906e-05	-6.24360e-05
11.502	1.29593e-06	-2.84404e-07	1.01153e-06	1.59618e-06	9.90790e-07	2.58697e-06	1.99681e-06	-1.83160e-07	1.81365e-06	1.21425e-06	-3.86115e-07	8.28136e-07	1.48948e-06	-1.87845e-07	1.30163e-06	1.02873e-06	-1.21228e-07	9.07505e-07	4.01710e-07	-9.31845e-08	3.08525e-07	-4.51133e-05	-1.72713e-05	-6.23845e-05
11.526	1.29831e-06	-2.84925e-07	1.01338e-06	1.59691e-06	9.93386e-07	2.59030e-06	1.99754e-06	-1.83227e-07	1.81431e-06	1.21280e-06	-3.85654e-07	8.27147e-07	1.49042e-06	-1.87964e-07	1.30245e-06	1.02957e-06	-1.21327e-07	9.08241e-07	4.02493e-07	-9.33662e-08	3.09127e-07	-4.50808e-05	-1.72518e-05	-6.23326e-05
11.551	1.30067e-06	-2.85442e-07	1.01522e-06	1.59763e-06	9.95974e-07	2.59360e-06	1.99824e-06	-1.83291e-07	1.81495e-06	1.21133e-06	-3.85187e-07	8.26145e-07	1.49133e-06	-1.88079e-07	1.30325e-06	1.03038e-06	-1.21422e-07	9.08956e-07	4.03271e-07	-9.35467e-08	3.09724e-07	-4.50479e-05	-1.72322e-05	-6.22801e-05
11.575	1.30300e-06	-2.85955e-07	1.01705e-06	1.59833e-06	9.98556e-07	2.59689e-06	1.99891e-06	-1.83353e-07	1.81556e-06	1.20984e-06	-3.84714e-07	8.25130e-07	1.49223e-06	-1.88192e-07	1.30403e-06	1.03116e-06	-1.21515e-07	9.09648e-07	4.04044e-07	-9.37260e-08	3.10318e-07	-4.50146e-05	-1.72124e-05	-6.22271e-05
11.600	1.30532e-06	-2.86463e-07	1.01886e-06	1.59901e-06	1.00113e-06	2.60014e-06	1.99955e-06	-1.83412e-07	1.81614e-06	1.20834e-06	-3.84235e-07	8.24102e-07	1.49309e-06	-1.88301e-07	1.30479e-06	1.03192e-06	-1.21604e-07	9.10317e-07	4.04812e-07	-9.39041e-08	3.10908e-07	-4.49810e-05	-1.71926e-05	-6.21735e-05
11.624	1.30762e-06	-2.86968e-07	1.02065e-06	1.59968e-06	1.00370e-06	2.60337e-06	2.00017e-06	-1.83468e-07	1.81670e-06	1.20681e-06	-3.83749e-07	8.23062e-07	1.49394e-06	-1.88407e-07	1.30553e-06	1.03266e-06	-1.21690e-07	9.10965e-07	4.05575e-07	-9.40811e-08	3.11494e-07	-4.49469e-05	-1.71725e-05	-6.21195e-05
11.649	1.30990e-06	-2.87468e-07	1.02243e-06	1.60032e-06	1.00626e-06	2.60658e-06	2.00075e-06	-1.83522e-07	1.81723e-06	1.20527e-06	-3.83258e-07	8.22008e-07	1.49475e-06	-1.88511e-07	1.30624e-06	1.03336e-06	-1.21774e-07	9.11590e-07	4.06332e-07	-9.42568e-08	3.12076e-07	-4.49125e-05	-1.71524e-05	-6.20649e-05
11.674	1.31216e-06	-2.87964e-07	1.02419e-06	1.60095e-06	1.00881e-06	2.60976e-06	2.00131e-06	-1.83573e-07	1.81774e-06	1.20370e-06	-3.82761e-07	8.20941e-07	1.49555e-06	-1.88611e-07	1.30694e-06	1.03405e-06	-1.21855e-07	9.12193e-07	4.07085e-07	-9.44314e-08	3.12654e-07	-4.48777e-05	-1.71321e-05	-6.20098e-05
11.698	1.31440e-06	-2.88456e-07	1.02594e-06	1.60155e-06	1.01136e-06	2.61291e-06	2.00184e-06	-1.83622e-07	1.81822e-06	1.20212e-06	-3.82258e-07	8.19862e-07	1.49632e-06	-1.88708e-07	1.30761e-06	1.03471e-06	-1.21932e-07	9.12774e-07	4.07832e-07	-9.46048e-08	3.13228e-07	-4.48425e-05	-1.71116e-05	-6.19541e-05
11.723	1.31662e-06	-2.88943e-07	1.02768e-06	1.60214e-06	1.01390e-06	2.61604e-06	2.00235e-06	-1.83668e-07	1.81868e-06	1.20052e-06	-3.81748e-07	8.18769e-07	1.49706e-06	-1.88802e-07	1.30826e-06	1.03534e-06	-1.22007e-07	9.13332e-07	4.08574e-07	-9.47769e-08	3.13797e-07	-4.48069e-05	-1.70910e-05	-6.18980e-05
11.747	1.31882e-06	-2.89426e-07	1.02940e-06	1.60271e-06	1.01643e-06	2.61914e-06	2.00282e-06	-1.83711e-07	1.81911e-06	1.19890e-06	-3.81233e-07	8.17664e-07	1.49778e-06	-1.88893e-07	1.30889e-06	1.03595e-06	-1.22078e-07	9.13867e-07	4.09311e-07	-9.49478e-08	3.14363e-07	-4.47710e-05	-1.70703e-05	-6.18413e-05
11.772	1.32100e-06	-2.89905e-07	1.03110e-06	1.60327e-06	1.01895e-06	2.62222e-06	2.00327e-06	-1.83752e-07	1.81951e-06	1.19726e-06	-3.80712e-07	8.16546e-07	1.49848e-06	-1.88980e-07	1.30950e-06	1.03653e-06	-1.22147e-07	9.14380e-07	4.10043e-07	-9.51176e-08	3.14925e-07	-4.47347e-05	-1.70495e-05	-6.17842e-05
11.796	1.32317e-06	-2.90380e-07	1.03279e-06	1.60380e-06	1.02147e-06	2.62527e-06	2.00368e-06	-1.83791e-07	1.81989e-06	1.19560e-06	-3.80185e-07	8.15416e-07	1.49915e-06	-1.89065e-07	1.31008e-06	1.03708e-06	-1.22212e-07	9.14870e-07	4.10769e-07	-9.52860e-08	3.15483e-07	-4.46980e-05	-1.70285e-05	-6.17265e-05
11.821	1.32531e-06	-2.90850e-07	1.03446e-06	1.60432e-06	1.02397e-06	2.62829e-06	2.00407e-06	-1.83827e-07	1.82025e-06	1.19392e-06	-3.79651e-07	8.14272e-07	1.49979e-06	-1.89146e-07	1.31065e-06	1.03761e-06	-1.22275e-07	9.15338e-07	4.11490e-07	-9.54533e-08	3.16037e-07	-4.46609e-05	-1.70074e-05	-6.16683e-05
11.846	1.32743e-06	-2.91316e-07	1.03612e-06	1.60481e-06	1.02647e-06	2.63129e-06	2.00444e-06	-1.83860e-07	1.82058e-06	1.19223e-06	-3.79112e-07	8.13116e-07	1.50042e-06	-1.89225e-07	1.31119e-06	1.03812e-06	-1.22334e-07	9.15783e-07	4.12206e-07	-9.56193e-08	3.16587e-07	-4.46235e-05	-1.69862e-05	-6.16097e-05
11.870	1.32954e-06	-2.91778e-07	1.03776e-06	1.60529e-06	1.02897e-06	2.63426e-06	2.00477e-06	-1.83890e-07	1.82088e-06	1.19052e-06	-3.78568e-07	8.11948e-07	1.50101e-06	-1.89300e-07	1.31171e-06	1.03860e-06	-1.22390e-07	9.16205e-07	4.12916e-07	-9.57841e-08	3.17132e-07	-4.45857e-05	-1.69648e-05	-6.15505e-05
11.895	1.33162e-06	-2.92235e-07	1.03938e-06	1.60575e-06	1.03145e-06	2.63720e-06	2.00508e-06	-1.83918e-07	1.82116e-06	1.18878e-06	-3.78017e-07	8.10766e-07	1.50158e-06	-1.89372e-07	1.31221e-06	1.03905e-06	-1.22444e-07	9.16604e-07	4.13621e-07	-9.59476e-08	3.17674e-07	-4.45475e-05	-1.69433e-05	-6.14908e-05
11.919	1.33368e-06	-2.92688e-07	1.04099e-06	1.60619e-06	1.03393e-06	2.64012e-06	2.00535e-06	-1.83944e-07	1.82141e-06	1.18703e-06	-3.77460e-07	8.09572e-07	1.50213e-06	-1.89441e-07	1.31269e-06	1.03947e-06	-1.22494e-07	9.16980e-07	4.14321e-07	-9.61099e-08	3.18211e-07	-4.45090e-05	-1.69217e-05	-6.14307e-05
11.944	1.33573e-06	-2.93136e-07	1.04259e-06	1.60662e-06	1.03640e-06	2.64301e-06	2.00560e-06	-1.83967e-07	1.82164e-06	1.18526e-06	-3.76898e-07	8.08366e-07	1.50265e-06	-1.89506e-07	1.31314e-06	1.03987e-06	-1.22541e-07	9.17333e-07	4.15015e-07	-9.62709e-08	3.18744e-07	-4.44701e-05	-1.69000e-05	-6.13700e-05
11.969	1.33775e-06	-2.93580e-07	1.04417e-06	1.60702e-06	1.03886e-06	2.64588e-06	2.00582e-06	-1.83987e-07	1.82184e-06	1.18348e-06	-3.76329e-07	8.07147e-07	1.50314e-06	-1.89569e-07	1.31358e-06	1.04025e-06	-1.22585e-07	9.17663e-07	4.15703e-07	-9.64306e-08	3.19273e-07	-4.44308e-05	-1.68781e-05	-6.13089e-05
11.993	1.33975e-06	-2.94020e-07	1.04573e-06	1.60740e-06	1.04131e-06	2.64872e-06	2.00602e-06	-1.84005e-07	1.82201e-06	1.18167e-06	-3.75755e-07	8.05915e-07	1.50361e-06	-1.89628e-07	1.31399e-06	1.04060e-06	-1.22626e-07	9.17970e-07	4.16386e-07	-9.65890e-08	3.19797e-07	-4.43911e-05	-1.68561e-05	-6.12472e-05
12.018	1.34174e-06	-2.94455e-07	1.04728e-06	1.60777e-06	1.04376e-06	2.65153e-06	2.00618e-06	-1.84020e-07	1.82216e-06	1.17985e-06	-3.75175e-07	8.04671e-07	1.50406e-06	-1.89684e-07	1.31438e-06	1.04092e-06	-1.22664e-07	9.18254e-07	4.17064e-07	-9.67462e-08	3.20318e-07	-4.43511e-05	-1.68340e-05	-6.11851e-05
12.042	1.34370e-06	-2.94886e-07	1.04881e-06	1.60812e-06	1.04620e-06	2.65432e-06	2.00632e-06	-1.84032e-07	1.82228e-06	1.17800e-06	-3.74589e-07	8.03415e-07	1.50448e-06	-1.89737e-07	1.31474e-06	1.04121e-06	-1.22699e-07	9.18515e-07	4.17736e-07	-9.69021e-08	3.20834e-07	-4.43108e-05	-1.68117e-05	-6.11225e-05
12.067	1.34564e-06	-2.95313e-07	1.05033e-06	1.60845e-06	1.04862e-06	2.65707e-06	2.00642e-06	-1.84042e-07	1.82238e-06	1.17614e-06	-3.73998e-07	8.02146e-07	1.50487e-06	-1.89787e-07	1.31509e-06	1.04148e-06	-1.22731e-07	9.18753e-07	4.18402e-07	-9.70567e-08	3.21346e-07	-4.42701e-05	-1.67894e-05	-6.10594e-05
12.091	1.34757e-06	-2.95735e-07	1.05183e-06	1.60876e-06	1.05105e-06	2.65981e-06	2.00650e-06	-1.84049e-07	1.82245e-06	1.17427e-06	-3.73400e-07	8.00865e-07	1.50524e-06	-1.89833e-07	1.31541e-06	1.04173e-06	-1.22759e-07	9.18967e-07	4.19063e-07	-9.72100e-08	3.21853e-07	-4.42290e-05	-1.67669e-05	-6.09959e-05
12.116	1.34947e-06	-2.96152e-07	1.05332e-06	1.60905e-06	1.05346e-06	2.66251e-06	2.00656e-06	-1.84054e-07	1.82250e-06	1.17237e-06	-3.72797e-07	7.99571e-07	1.50558e-06	-1.89876e-07	1.31571e-06	1.04194e-06	-1.22785e-07	9.19158e-07	4.19718e-07	-9.73620e-08	3.22356e-07	-4.41876e-05	-1.67443e-05	-6.09319e-05
12.141	1.35135e-06	-2.96565e-07	1.05479e-06	1.60932e-06	1.05586e-06	2.66519e-06	2.00658e-06	-1.84056e-07	1.82252e-06	1.17045e-06	-3.72188e-07	7.98265e-07	1.50590e-06	-1.89916e-07	1.31598e-06	1.04213e-06	-1.22807e-07	9.19326e-07	4.20368e-07	-9.75127e-08	3.22855e-07	-4.41458e-05	-1.67216e-05	-6.08674e-05
12.165	1.35321e-06	-2.96974e-07	1.05624e-06	1.60958e-06	1.05826e-06	2.66784e-06	2.00657e-06	-1.84056e-07	1.82252e-06	1.16852e-06	-3.71574e-07	7.96947e-07	1.50619e-06	-1.89953e-07	1.31624e-06	1.04230e-06	-1.22827e-07	9.19470e-07	4.21012e-07	-9.76621e-08	3.23350e-07	-4.41037e-05	-1.66987e-05	-6.08024e-05
12.190	1.35505e-06	-2.97378e-07	1.05768e-06	1.60982e-06	1.06064e-06	2.67046e-06	2.00654e-06	-1.84053e-07	1.82249e-06	1.16657e-06	-3.70953e-07	7.95617e-07	1.50646e-06	-1.89987e-07	1.31647e-06	1.04243e-06	-1.22843e-07	9.19591e-07	4.21650e-07	-9.78101e-08	3.23840e-07	-4.40612e-05	-1.66758e-05	-6.07370e-05
12.214	1.35688e-06	-2.97778e-07	1.05910e-06	1.61003e-06	1.06302e-06	2.67306e-06	2.00648e-06	-1.84047e-07	1.82243e-06	1.16460e-06	-3.70327e-07	7.94274e-07	1.50670e-06	-1.90017e-07	1.31668e-06	1.04254e-06	-1.22856e-07	9.19688e-07	4.22283e-07	-9.79568e-08	3.24326e-07	-4.40184e-05	-1.66527e-05	-6.06710e-05
12.239	1.35868e-06	-2.98173e-07	1.06050e-06	1.61023e-06	1.06539e-06	2.67562e-06	2.00639e-06	-1.84039e-07	1.82235e-06	1.16262e-06	-3.69696e-07	7.92920e-07	1.50691e-06	-1.90044e-07	1.31687e-06	1.04263e-06	-1.22866e-07	9.19762e-07	4.22910e-07	-9.81022e-08	3.24807e-07	-4.39752e-05	-1.66295e-05	-6.06047e-05
12.263	1.36046e-06	-2.98563e-07	1.06189e-06	1.61041e-06	1.06775e-06	2.67817e-06	2.00627e-06	-1.84028e-07	1.82224e-06	1.16061e-06	-3.69059e-07	7.91553e-07	1.50710e-06	-1.90068e-07	1.31703e-06	1.04269e-06	-1.22872e-07	9.19813e-07	4.23531e-07	-9.82463e-08	3.25284e-07	-4.39317e-05	-1.66062e-05	-6.05379e-05
12.288	1.36222e-06	-2.98949e-07	1.06327e-06	1.61057e-06	1.07011e-06	2.68068e-06	2.00612e-06	-1.84014e-07	1.82211e-06	1.15859e-06	-3.68416e-07	7.90174e-07	1.50726e-06	-1.90088e-07	1.31717e-06	1.04272e-06	-1.22876e-07	9.19840e-07	4.24146e-07	-9.83890e-08	3.25757e-07	-4.38878e-05	-1.65828e-05	-6.04706e-05
12.313	1.36395e-06	-2.99331e-07	1.06462e-06	1.61071e-06	1.07245e-06	2.68317e-06	2.00595e-06	-1.83998e-07	1.82195e-06	1.15655e-06	-3.67767e-07	7.88783e-07	1.50740e-06	-1.90105e-07	1.31729e-06	1.04272e-06	-1.22876e-07	9.19843e-07	4.24755e-07	-9.85304e-08	3.26225e-07	-4.38436e-05	-1.65593e-05	-6.04028e-05
12.337	1.36567e-06	-2.99708e-07	1.06596e-06	1.61084e-06	1.07479e-06	2.68562e-06	2.00574e-06	-1.83980e-07	1.82176e-06	1.15449e-06	-3.67113e-07	7.87379e-07	1.50751e-06	-1.90119e-07	1.31739e-06	1.04270e-06	-1.22874e-07	9.19823e-07	4.25359e-07	-9.86704e-08	3.26688e-07	-4.37990e-05	-1.65356e-05	-6.03346e-05
12.362	1.36737e-06	-3.00081e-07	1.06729e-06	1.61094e-06	1.07711e-06	2.68806e-06	2.00551e-06	-1.83958e-07	1.82155e-06	1.15242e-06	-3.66453e-07	7.85964e-07	1.50759e-06	-1.90130e-07	1.31746e-06	1.04265e-06	-1.22868e-07	9.19779e-07	4.25957e-07	-9.88090e-08	3.27148e-07	-4.37541e-05	-1.65119e-05	-6.02660e-05
12.386	1.36905e-06	-3.00449e-07	1.06860e-06	1.61103e-06	1.07943e-06	2.69046e-06	2.00525e-06	-1.83934e-07	1.82132e-06	1.15032e-06	-3.65788e-07	7.84537e-07	1.50765e-06	-1.90137e-07	1.31751e-06	1.04257e-06	-1.22859e-07	9.19711e-07	4.26548e-07	-9.89463e-08	3.27602e-07	-4.37089e-05	-1.64880e-05	-6.01969e-05
12.411	1.37070e-06	-3.00812e-07	1.06989e-06	1.61110e-06	1.08174e-06	2.69284e-06	2.00496e-06	-1.83908e-07	1.82106e-06	1.14821e-06	-3.65117e-07	7.83098e-07	1.50768e-06	-1.90141e-07	1.31754e-06	1.04247e-06	-1.22847e-07	9.19620e-07	4.27134e-07	-9.90823e-08	3.28052e-07	-4.36633e-05	-1.64641e-05	-6.01274e-05
12.435	1.37234e-06	-3.01171e-07	1.07117e-06	1.61115e-06	1.08404e-06	2.69518e-06	2.00465e-06	-1.83879e-07	1.82077e-06	1.14609e-06	-3.64440e-07	7.81647e-07	1.50769e-06	-1.90142e-07	1.31754e-06	1.04234e-06	-1.22831e-07	9.19505e-07	4.27714e-07	-9.92168e-08	3.28498e-07	-4.36174e-05	-1.64400e-05	-6.00574e-05
12.460	1.37395e-06	-3.01525e-07	1.07243e-06	1.61118e-06	1.08633e-06	2.69750e-06	2.00430e-06	-1.83847e-07	1.82045e-06	1.14394e-06	-3.63758e-07	7.80185e-07	1.50767e-06	-1.90139e-07	1.31753e-06	1.04218e-06	-1.22813e-07	9.19366e-07	4.28289e-07	-9.93500e-08	3.28939e-07	-4.35712e-05	-1.64158e-05	-5.99870e-05
12.485	1.37555e-06	-3.01875e-07	1.07367e-06	1.61119e-06	1.08861e-06	2.69980e-06	2.00393e-06	-1.83813e-07	1.82012e-06	1.14178e-06	-3.63071e-07	7.78710e-07	1.50762e-06	-1.90133e-07	1.31749e-06	1.04199e-06	-1.22791e-07	9.19203e-07	4.28857e-07	-9.94818e-08	3.29375e-07	-4.35246e-05	-1.63915e-05	-5.99161e-05
12.509	1.37712e-06	-3.02220e-07	1.07490e-06	1.61118e-06	1.09088e-06	2.70206e-06	2.00353e-06	-1.83776e-07	1.81975e-06	1.13960e-06	-3.62378e-07	7.77224e-07	1.50754e-06	-1.90124e-07	1.31742e-06	1.04178e-06	-1.22766e-07	9.19016e-07	4.29419e-07	-9.96122e-08	3.29807e-07	-4.34777e-05	-1.63671e-05	-5.98449e-05
12.534	1.37867e-06	-3.02561e-07	1.07611e-06	1.61115e-06	1.09314e-06	2.70430e-06	2.00310e-06	-1.83737e-07	1.81936e-06	1.13740e-06	-3.61679e-07	7.75726e-07	1.50744e-06	-1.90111e-07	1.31733e-06	1.04154e-06	-1.22738e-07	9.18806e-07	4.29975e-07	-9.97412e-08	3.30234e-07	-4.34305e-05	-1.63427e-05	-5.97731e-05
12.558	1.38020e-06	-3.02897e-07	1.07731e-06	1.61111e-06	1.09539e-06	2.70650e-06	2.00264e-06	-1.83695e-07	1.81894e-06	1.13519e-06	-3.60975e-07	7.74216e-07	1.50732e-06	-1.90095e-07	1.31722e-06	1.04128e-06	-1.22707e-07	9.18572e-07	4.30525e-07	-9.98688e-08	3.30656e-07	-4.33829e-05	-1.63181e-05	-5.97010e-05
12.583	1.38171e-06	-3.03228e-07	1.07848e-06	1.61105e-06	1.09764e-06	2.70868e-06	2.00215e-06	-1.83650e-07	1.81850e-06	1.13296e-06	-3.60266e-07	7.72694e-07	1.50717e-06	-1.90076e-07	1.31709e-06	1.04099e-06	-1.22672e-07	9.18314e-07	4.31069e-07	-9.99950e-08	3.31074e-07	-4.33350e-05	-1.62934e-05	-5.96284e-05
12.607	1.38320e-06	-3.03555e-07	1.07965e-06	1.61096e-06	1.09987e-06	2.71084e-06	2.00164e-06	-1.83603e-07	1.81804e-06	1.13071e-06	-3.59551e-07	7.71161e-07	1.50699e-06	-1.90053e-07	1.31693e-06	1.04067e-06	-1.22635e-07	9.18032e-07	4.31607e-07	-1.00120e-07	3.31487e-07	-4.32868e-05	-1.62686e-05	-5.95554e-05
12.632	1.38467e-06	-3.03877e-07	1.08079e-06	1.61086e-06	1.10210e-06	2.71296e-06	2.00110e-06	-1.83553e-07	1.81754e-06	1.12845e-06	-3.58831e-07	7.69617e-07	1.50678e-06	-1.90027e-07	1.31675e-06	1.04032e-06	-1.22594e-07	9.17726e-07	4.32139e-07	-1.00243e-07	3.31896e-07	-4.32383e-05	-1.62437e-05	-5.94820e-05
12.657	1.38612e-06	-3.04195e-07	1.08192e-06	1.61074e-06	1.10431e-06	2.71506e-06	2.00053e-06	-1.83501e-07	1.81702e-06	1.12617e-06	-3.58105e-07	7.68061e-07	1.50655e-06	-1.89998e-07	1.31655e-06	1.03995e-06	-1.22550e-07	9.17396e-07	4.32665e-07	-1.00365e-07	3.32299e-07	-4.31894e-05	-1.62187e-05	-5.94081e-05
12.681	1.38754e-06	-3.04508e-07	1.08304e-06	1.61060e-06	1.10652e-06	2.71712e-06	1.99993e-06	-1.83446e-07	1.81648e-06	1.12387e-06	-3.57374e-07	7.66493e-07	1.50629e-06	-1.89965e-07	1.31632e-06	1.03954e-06	-1.22502e-07	9.17043e-07	4.33184e-07	-1.00486e-07	3.32698e-07	-4.31402e-05	-1.61936e-05	-5.93338e-05
12.706	1.38895e-06	-3.04816e-07	1.08413e-06	1.61045e-06	1.10871e-06	2.71916e-06	1.99930e-06	-1.83389e-07	1.81591e-06	1.12155e-06	-3.56638e-07	7.64914e-07	1.50600e-06	-1.89929e-07	1.31607e-06	1.03912e-06	-1.22452e-07	9.16665e-07	4.33698e-07	-1.00605e-07	3.33093e-07	-4.30907e-05	-1.61684e-05	-5.92591e-05
12.730	1.39033e-06	-3.05120e-07	1.08521e-06	1.61027e-06	1.11090e-06	2.72117e-06	1.99864e-06	-1.83328e-07	1.81532e-06	1.11922e-06	-3.55897e-07	7.63323e-07	1.50569e-06	-1.89890e-07	1.31580e-06	1.03866e-06	-1.22398e-07	9.16263e-07	4.34205e-07	-1.00722e-07	3.33482e-07	-4.30409e-05	-1.61431e-05	-5.91840e-05
12.755	1.39170e-06	-3.05419e-07	1.08628e-06	1.61008e-06	1.11308e-06	2.72315e-06	1.99796e-06	-1.83266e-07	1.81470e-06	1.11687e-06	-3.55150e-07	7.61721e-07	1.50535e-06	-1.89847e-07	1.31550e-06	1.03818e-06	-1.22341e-07	9.15838e-07	4.34706e-07	-1.00839e-07	3.33867e-07	-4.29908e-05	-1.61177e-05	-5.91085e-05
12.780	1.39304e-06	-3.05714e-07	1.08732e-06	1.60986e-06	1.11524e-06	2.72511e-06	1.99725e-06	-1.83200e-07	1.81405e-06	1.11451e-06	-3.54397e-07	7.60108e-07	1.50498e-06	-1.89801e-07	1.31518e-06	1.03767e-06	-1.22281e-07	9.15388e-07	4.35201e-07	-1.00953e-07	3.34247e-07	-4.29404e-05	-1.60923e-05	-5.90326e-05
12.804	1.39436e-06	-3.06004e-07	1.08836e-06	1.60963e-06	1.11740e-06	2.72703e-06	1.99651e-06	-1.83133e-07	1.81338e-06	1.11212e-06	-3.53640e-07	7.58483e-07	1.50459e-06	-1.89751e-07	1.31484e-06	1.03713e-06	-1.22218e-07	9.14914e-07	4.35689e-07	-1.01067e-07	3.34622e-07	-4.28896e-05	-1.60667e-05	-5.89563e-05
12.829	1.39566e-06	-3.06289e-07	1.08937e-06	1.60938e-06	1.11955e-06	2.72893e-06	1.99574e-06	-1.83062e-07	1.81268e-06	1.10972e-06	-3.52877e-07	7.56847e-07	1.50417e-06	-1.89698e-07	1.31447e-06	1.03657e-06	-1.22152e-07	9.14417e-07	4.36171e-07	-1.01179e-07	3.34993e-07	-4.28385e-05	-1.60410e-05	-5.88796e-05
12.853	1.39694e-06	-3.06570e-07	1.09037e-06	1.60911e-06	1.12168e-06	2.73079e-06	1.99495e-06	-1.82989e-07	1.81196e-06	1.10731e-06	-3.52109e-07	7.55200e-07	1.50373e-06	-1.89642e-07	1.31408e-06	1.03598e-06	-1.22082e-07	9.13895e-07	4.36647e-07	-1.01289e-07	3.35358e-07	-4.27872e-05	-1.60153e-05	-5.88024e-05
12.878	1.39820e-06	-3.06846e-07	1.09135e-06	1.60882e-06	1.12381e-06	2.73263e-06	1.99412e-06	-1.82914e-07	1.81121e-06	1.10488e-06	-3.51336e-07	7.53542e-07	1.50325e-06	-1.89582e-07	1.31367e-06	1.03536e-06	-1.22009e-07	9.13350e-07	4.37117e-07	-1.01398e-07	3.35719e-07	-4.27355e-05	-1.59894e-05	-5.87249e-05
12.902	1.39943e-06	-3.07118e-07	1.09232e-06	1.60852e-06	1.12593e-06	2.73444e-06	1.99327e-06	-1.82835e-07	1.81044e-06	1.10243e-06	-3.50558e-07	7.51872e-07	1.50275e-06	-1.89519e-07	1.31323e-06	1.03471e-06	-1.21933e-07	9.12780e-07	4.37580e-07	-1.01505e-07	3.36075e-07	-4.26835e-05	-1.59635e-05	-5.86470e-05
12.927	1.40065e-06	-3.07384e-07	1.09327e-06	1.60819e-06	1.12803e-06	2.73622e-06	1.99239e-06	-1.82755e-07	1.80964e-06	1.09997e-06	-3.49774e-07	7.50192e-07	1.50222e-06	-1.89453e-07	1.31277e-06	1.03404e-06	-1.21854e-07	9.12186e-07	4.38037e-07	-1.01611e-07	3.36426e-07	-4.26312e-05	-1.59375e-05	-5.85686e-05
12.952	1.40185e-06	-3.07647e-07	1.09420e-06	1.60785e-06	1.13013e-06	2.73798e-06	1.99148e-06	-1.82672e-07	1.80881e-06	1.09749e-06	-3.48985e-07	7.48500e-07	1.50167e-06	-1.89383e-07	1.31229e-06	1.03334e-06	-1.21771e-07	9.11569e-07	4.38488e-07	-1.01716e-07	3.36772e-07	-4.25786e-05	-1.59114e-05	-5.84899e-05
12.976	1.40302e-06	-3.07904e-07	1.09511e-06	1.60749e-06	1.13221e-06	2.73970e-06	1.99055e-06	-1.82586e-07	1.80796e-06	1.09499e-06	-3.48191e-07	7.46797e-07	1.50109e-06	-1.89310e-07	1.31178e-06	1.03261e-06	-1.21685e-07	9.10927e-07	4.38932e-07	-1.01819e-07	3.37113e-07	-4.25257e-05	-1.58852e-05	-5.84108e-05
13.001	1.40417e-06	-3.08157e-07	1.09601e-06	1.60711e-06	1.13429e-06	2.74139e-06	1.98958e-06	-1.82497e-07	1.80709e-06	1.09248e-06	-3.47393e-07	7.45084e-07	1.50048e-06	-1.89233e-07	1.31125e-06	1.03186e-06	-1.21596e-07	9.10261e-07	4.39370e-07	-1.01920e-07	3.37449e-07	-4.24725e-05	-1.58589e-05	-5.83313e-05
13.025	1.40530e-06	-3.08405e-07	1.09690e-06	1.60671e-06	1.13635e-06	2.74306e-06	1.98859e-06	-1.82406e-07	1.80619e-06	1.08995e-06	-3.46588e-07	7.43359e-07	1.49985e-06	-1.89153e-07	1.31069e-06	1.03108e-06	-1.21504e-07	9.09572e-07	4.39801e-07	-1.02021e-07	3.37781e-07	-4.24189e-05	-1.58325e-05	-5.82515e-05
13.050	1.40641e-06	-3.08649e-07	1.09776e-06	1.60629e-06	1.13841e-06	2.74470e-06	1.98757e-06	-1.82313e-07	1.80526e-06	1.08740e-06	-3.45779e-07	7.41624e-07	1.49918e-06	-1.89069e-07	1.31011e-06	1.03027e-06	-1.21409e-07	9.08858e-07	4.40226e-07	-1.02119e-07	3.38107e-07	-4.23651e-05	-1.58060e-05	-5.81712e-05
13.074	1.40750e-06	-3.08888e-07	1.09861e-06	1.60585e-06	1.14045e-06	2.74630e-06	1.98652e-06	-1.82217e-07	1.80431e-06	1.08484e-06	-3.44965e-07	7.39877e-07	1.49850e-06	-1.88982e-07	1.30951e-06	1.02943e-06	-1.21310e-07	9.08120e-07	4.40644e-07	-1.02216e-07	3.38428e-07	-4.23110e-05	-1.57795e-05	-5.80906e-05
13.099	1.40857e-06	-3.09122e-07	1.09945e-06	1.60540e-06	1.14249e-06	2.74788e-06	1.98545e-06	-1.82118e-07	1.80333e-06	1.08227e-06	-3.44146e-07	7.38120e-07	1.49778e-06	-1.88892e-07	1.30889e-06	1.02857e-06	-1.21209e-07	9.07359e-07	4.41056e-07	-1.02312e-07	3.38745e-07	-4.22566e-05	-1.57529e-05	-5.80095e-05
13.124	1.40962e-06	-3.09352e-07	1.10026e-06	1.60492e-06	1.14451e-06	2.74943e-06	1.98435e-06	-1.82017e-07	1.80233e-06	1.07967e-06	-3.43322e-07	7.36352e-07	1.49704e-06	-1.88798e-07	1.30824e-06	1.02768e-06	-1.21104e-07	9.06573e-07	4.41462e-07	-1.02406e-07	3.39056e-07	-4.22020e-05	-1.57262e-05	-5.79281e-05
13.148	1.41064e-06	-3.09577e-07	1.10107e-06	1.60443e-06	1.14652e-06	2.75095e-06	1.98322e-06	-1.81913e-07	1.80130e-06	1.07707e-06	-3.42492e-07	7.34574e-07	1.49627e-06	-1.88701e-07	1.30756e-06	1.02676e-06	-1.20996e-07	9.05763e-07	4.41861e-07	-1.02498e-07	3.39362e-07	-4.21470e-05	-1.56994e-05	-5.78464e-05
13.173	1.41165e-06	-3.09798e-07	1.10185e-06	1.60392e-06	1.14853e-06	2.75244e-06	1.98206e-06	-1.81807e-07	1.80025e-06	1.07444e-06	-3.41658e-07	7.32785e-07	1.49547e-06	-1.88601e-07	1.30687e-06	1.02581e-06	-1.20884e-07	9.04930e-07	4.42253e-07	-1.02589e-07	3.39664e-07	-4.20917e-05	-1.56725e-05	-5.77642e-05
13.197	1.41263e-06	-3.10014e-07	1.10262e-06	1.60339e-06	1.15052e-06	2.75390e-06	1.98087e-06	-1.81698e-07	1.79917e-06	1.07180e-06	-3.40819e-07	7.30985e-07	1.49464e-06	-1.88497e-07	1.30615e-06	1.02484e-06	-1.20770e-07	9.04072e-07	4.42639e-07	-1.02679e-07	3.39960e-07	-4.20361e-05	-1.56456e-05	-5.76817e-05
13.222	1.41359e-06	-3.10225e-07	1.10337e-06	1.60284e-06	1.15250e-06	2.75534e-06	1.97966e-06	-1.81587e-07	1.79807e-06	1.06915e-06	-3.39975e-07	7.29175e-07	1.49379e-06	-1.88389e-07	1.30540e-06	1.02384e-06	-1.20652e-07	9.03191e-07	4.43018e-07	-1.02767e-07	3.40251e-07	-4.19803e-05	-1.56186e-05	-5.75989e-05
13.246	1.41454e-06	-3.10432e-07	1.10410e-06	1.60227e-06	1.15447e-06	2.75674e-06	1.97842e-06	-1.81473e-07	1.79694e-06	1.06648e-06	-3.39126e-07	7.27354e-07	1.49291e-06	-1.88278e-07	1.30463e-06	1.02282e-06	-1.20531e-07	9.02285e-07	4.43391e-07	-1.02853e-07	3.40538e-07	-4.19242e-05	-1.55915e-05	-5.75156e-05
13.271	1.41546e-06	-3.10634e-07	1.10482e-06	1.60169e-06	1.15643e-06	2.75811e-06	1.97715e-06	-1.81356e-07	1.79579e-06	1.06379e-06	-3.38272e-07	7.25522e-07	1.49201e-06	-1.88164e-07	1.30384e-06	1.02176e-06	-1.20407e-07	9.01356e-07	4.43757e-07	-1.02938e-07	3.40819e-07	-4.18677e-05	-1.55643e-05	-5.74321e-05
13.296	1.41636e-06	-3.10831e-07	1.10552e-06	1.60109e-06	1.15837e-06	2.75946e-06	1.97585e-06	-1.81238e-07	1.79461e-06	1.06109e-06	-3.37413e-07	7.23680e-07	1.49107e-06	-1.88046e-07	1.30303e-06	1.02068e-06	-1.20280e-07	9.00403e-07	4.44116e-07	-1.03022e-07	3.41095e-07	-4.18110e-05	-1.55371e-05	-5.73481e-05
13.320	1.41723e-06	-3.11024e-07	1.10621e-06	1.60046e-06	1.16031e-06	2.76077e-06	1.97452e-06	-1.81116e-07	1.79341e-06	1.05838e-06	-3.36550e-07	7.21828e-07	1.49011e-06	-1.87925e-07	1.30219e-06	1.01957e-06	-1.20149e-07	8.99425e-07	4.44469e-07	-1.03103e-07	3.41366e-07	-4.17541e-05	-1.55097e-05	-5.72638e-05
13.345	1.41809e-06	-3.11212e-07	1.10688e-06	1.59982e-06	1.16224e-06	2.76206e-06	1.97317e-06	-1.80992e-07	1.79218e-06	1.05565e-06	-3.35681e-07	7.19966e-07	1.48912e-06	-1.87801e-07	1.30132e-06	1.01844e-06	-1.20015e-07	8.98424e-07	4.44815e-07	-1.03184e-07	3.41631e-07	-4.16968e-05	-1.54823e-05	-5.71791e-05
13.369	1.41893e-06	-3.11396e-07	1.10753e-06	1.59917e-06	1.16415e-06	2.76332e-06	1.97179e-06	-1.80866e-07	1.79093e-06	1.05290e-06	-3.34808e-07	7.18093e-07	1.48811e-06	-1.87673e-07	1.30044e-06	1.01728e-06	-1.19878e-07	8.97400e-07	4.45154e-07	-1.03262e-07	3.41892e-07	-4.16393e-05	-1.54549e-05	-5.70941e-05
13.394	1.41974e-06	-3.11575e-07	1.10817e-06	1.59849e-06	1.16606e-06	2.76454e-06	1.97039e-06	-1.80736e-07	1.78965e-06	1.05014e-06	-3.33930e-07	7.16210e-07	1.48707e-06	-1.87541e-07	1.29953e-06	1.01609e-06	-1.19738e-07	8.96351e-07	4.45487e-07	-1.03340e-07	3.42148e-07	-4.15814e-05	-1.54273e-05	-5.70088e-05
13.418	1.42054e-06	-3.11749e-07	1.10879e-06	1.59779e-06	1.16795e-06	2.76574e-06	1.96895e-06	-1.80605e-07	1.78835e-06	1.04736e-06	-3.33047e-07	7.14316e-07	1.48600e-06	-1.87406e-07	1.29859e-06	1.01487e-06	-1.19595e-07	8.95279e-07	4.45813e-07	-1.03415e-07	3.42398e-07	-4.15234e-05	-1.53997e-05	-5.69231e-05
13.443	1.42131e-06	-3.11919e-07	1.10939e-06	1.59708e-06	1.16983e-06	2.76691e-06	1.96749e-06	-1.80471e-07	1.78702e-06	1.04457e-06	-3.32160e-07	7.12413e-07	1.48490e-06	-1.87268e-07	1.29763e-06	1.01363e-06	-1.19449e-07	8.94183e-07	4.46132e-07	-1.03489e-07	3.42643e-07	-4.14650e-05	-1.53720e-05	-5.68370e-05
13.468	1.42206e-06	-3.12084e-07	1.10998e-06	1.59635e-06	1.17170e-06	2.76805e-06	1.96600e-06	-1.80334e-07	1.78567e-06	1.04177e-06	-3.31268e-07	7.10499e-07	1.48378e-06	-1.87127e-07	1.29665e-06	1.01236e-06	-1.19299e-07	8.93063e-07	4.46445e-07	-1.03562e-07	3.42883e-07	-4.14063e-05	-1.53443e-05	-5.67506e-05
13.492	1.42280e-06	-3.12245e-07	1.11055e-06	1.59560e-06	1.17356e-06	2.76916e-06	1.96449e-06	-1.80195e-07	1.78429e-06	1.03895e-06	-3.30371e-07	7.08576e-07	1.48263e-06	-1.86981e-07	1.29565e-06	1.01107e-06	-1.19146e-07	8.91919e-07	4.46750e-07	-1.03633e-07	3.43118e-07	-4.13474e-05	-1.53164e-05	-5.66639e-05
13.517	1.42351e-06	-3.12401e-07	1.11111e-06	1.59483e-06	1.17541e-06	2.77024e-06	1.96294e-06	-1.80054e-07	1.78289e-06	1.03611e-06	-3.29469e-07	7.06642e-07	1.48145e-06	-1.86833e-07	1.29462e-06	1.00974e-06	-1.18990e-07	8.90752e-07	4.47049e-07	-1.03702e-07	3.43347e-07	-4.12883e-05	-1.52886e-05	-5.65768e-05
13.541	1.42420e-06	-3.12552e-07	1.11165e-06	1.59404e-06	1.17724e-06	2.77129e-06	1.96137e-06	-1.79910e-07	1.78146e-06	1.03326e-06	-3.28563e-07	7.04699e-07	1.48024e-06	-1.86681e-07	1.29356e-06	1.00839e-06	-1.18831e-07	8.89561e-07	4.47342e-07	-1.03770e-07	3.43572e-07	-4.12288e-05	-1.52606e-05	-5.64894e-05
13.566	1.42487e-06	-3.12699e-07	1.11217e-06	1.59324e-06	1.17907e-06	2.77231e-06	1.95978e-06	-1.79763e-07	1.78001e-06	1.03040e-06	-3.27652e-07	7.02745e-07	1.47901e-06	-1.86525e-07	1.29249e-06	1.00702e-06	-1.18669e-07	8.88347e-07	4.47627e-07	-1.03836e-07	3.43791e-07	-4.11691e-05	-1.52326e-05	-5.64017e-05
13.591	1.42551e-06	-3.12841e-07	1.11267e-06	1.59241e-06	1.18088e-06	2.77330e-06	1.95815e-06	-1.79614e-07	1.77854e-06	1.02752e-06	-3.26737e-07	7.00782e-07	1.47775e-06	-1.86367e-07	1.29139e-06	1.00561e-06	-1.18504e-07	8.87109e-07	4.47905e-07	-1.03900e-07	3.44005e-07	-4.11091e-05	-1.52045e-05	-5.63136e-05
13.615	1.42614e-06	-3.12979e-07	1.11316e-06	1.59157e-06	1.18268e-06	2.77426e-06	1.95650e-06	-1.79463e-07	1.77704e-06	1.02463e-06	-3.25817e-07	6.98809e-07	1.47647e-06	-1.86204e-07	1.29026e-06	1.00418e-06	-1.18335e-07	8.85847e-07	4.48177e-07	-1.03964e-07	3.44213e-07	-4.10489e-05	-1.51763e-05	-5.62252e-05
13.640	1.42675e-06	-3.13112e-07	1.11364e-06	1.59071e-06	1.18447e-06	2.77519e-06	1.95482e-06	-1.79309e-07	1.77551e-06	1.02172e-06	-3.24892e-07	6.96826e-07	1.47515e-06	-1.86039e-07	1.28911e-06	1.00273e-06	-1.18163e-07	8.84562e-07	4.48442e-07	-1.04025e-07	3.44417e-07	-4.09884e-05	-1.51481e-05	-5.61365e-05
13.664	1.42733e-06	-3.13241e-07	1.11409e-06	1.58984e-06	1.18625e-06	2.77609e-06	1.95311e-06	-1.79152e-07	1.77396e-06	1.01880e-06	-3.23963e-07	6.94833e-07	1.47381e-06	-1.85869e-07	1.28794e-06	1.00124e-06	-1.17989e-07	8.83253e-07	4.48700e-07	-1.04085e-07	3.44615e-07	-4.09276e-05	-1.51198e-05	-5.60475e-05
13.689	1.42790e-06	-3.13365e-07	1.11454e-06	1.58894e-06	1.18802e-06	2.77696e-06	1.95138e-06	-1.78993e-07	1.77239e-06	1.01586e-06	-3.23030e-07	6.92831e-07	1.47244e-06	-1.85697e-07	1.28675e-06	9.99732e-07	-1.17811e-07	8.81922e-07	4.48951e-07	-1.04143e-07	3.44808e-07	-4.08666e-05	-1.50915e-05	-5.59581e-05
13.713	1.42844e-06	-3.13484e-07	1.11496e-06	1.58803e-06	1.18978e-06	2.77780e-06	1.94962e-06	-1.78832e-07	1.77079e-06	1.01291e-06	-3.22092e-07	6.90819e-07	1.47105e-06	-1.85521e-07	1.28553e-06	9.98196e-07	-1.17630e-07	8.80566e-07	4.49195e-07	-1.04200e-07	3.44995e-07	-4.08053e-05	-1.50631e-05	-5.58684e-05
13.738	1.42897e-06	-3.13599e-07	1.11537e-06	1.58709e-06	1.19152e-06	2.77862e-06	1.94783e-06	-1.78668e-07	1.76917e-06	1.00995e-06	-3.21149e-07	6.88798e-07	1.46963e-06	-1.85342e-07	1.28428e-06	9.96633e-07	-1.17446e-07	8.79187e-07	4.49432e-07	-1.04255e-07	3.45177e-07	-4.07438e-05	-1.50346e-05	-5.57784e-05
13.763	1.42947e-06	-3.13710e-07	1.11576e-06	1.58614e-06	1.19325e-06	2.77940e-06	1.94602e-06	-1.78502e-07	1.76752e-06	1.00697e-06	-3.20202e-07	6.86767e-07	1.46818e-06	-1.85159e-07	1.28302e-06	9.95044e-07	-1.17258e-07	8.77785e-07	4.49662e-07	-1.04308e-07	3.45354e-07	-4.06820e-05	-1.50061e-05	-5.56881e-05
13.787	1.42995e-06	-3.13816e-07	1.11614e-06	1.58518e-06	1.19497e-06	2.78015e-06	1.94418e-06	-1.78333e-07	1.76585e-06	1.00398e-06	-3.19251e-07	6.84726e-07	1.46670e-06	-1.84972e-07	1.28173e-06	9.93428e-07	-1.17068e-07	8.76360e-07	4.49886e-07	-1.04360e-07	3.45526e-07	-4.06200e-05	-1.49775e-05	-5.55975e-05
13.812	1.43042e-06	-3.13917e-07	1.11650e-06	1.58419e-06	1.19668e-06	2.78087e-06	1.94231e-06	-1.78162e-07	1.76415e-06	1.00097e-06	-3.18295e-07	6.82677e-07	1.46520e-06	-1.84783e-07	1.28041e-06	9.91786e-07	-1.16874e-07	8.74912e-07	4.50102e-07	-1.04410e-07	3.45692e-07	-4.05577e-05	-1.49489e-05	-5.55066e-05
13.836	1.43086e-06	-3.14014e-07	1.11684e-06	1.58319e-06	1.19838e-06	2.78157e-06	1.94042e-06	-1.77988e-07	1.76243e-06	9.97953e-07	-3.17335e-07	6.80618e-07	1.46366e-06	-1.84590e-07	1.27907e-06	9.90118e-07	-1.16678e-07	8.73440e-07	4.50311e-07	-1.04459e-07	3.45853e-07	-4.04952e-05	-1.49202e-05	-5.54154e-05
13.861	1.43128e-06	-3.14106e-07	1.11717e-06	1.58217e-06	1.20007e-06	2.78223e-06	1.93850e-06	-1.77812e-07	1.76069e-06	9.94920e-07	-3.16371e-07	6.78549e-07	1.46211e-06	-1.84393e-07	1.27771e-06	9.88423e-07	-1.16478e-07	8.71945e-07	4.50514e-07	-1.04506e-07	3.46008e-07	-4.04324e-05	-1.48915e-05	-5.53238e-05
13.885	1.43168e-06	-3.14194e-07	1.11749e-06	1.58113e-06	1.20174e-06	2.78286e-06	1.93655e-06	-1.77633e-07	1.75892e-06	9.91874e-07	-3.15402e-07	6.76471e-07	1.46052e-06	-1.84193e-07	1.27633e-06	9.86702e-07	-1.16275e-07	8.70427e-07	4.50709e-07	-1.04551e-07	3.46158e-07	-4.03693e-05	-1.48627e-05	-5.52320e-05
13.910	1.43206e-06	-3.14278e-07	1.11778e-06	1.58007e-06	1.20340e-06	2.78347e-06	1.93458e-06	-1.77452e-07	1.75713e-06	9.88814e-07	-3.14429e-07	6.74385e-07	1.45891e-06	-1.83990e-07	1.27492e-06	9.84956e-07	-1.16069e-07	8.68886e-07	4.50898e-07	-1.04595e-07	3.46303e-07	-4.03061e-05	-1.48338e-05	-5.51399e-05
13.935	1.43242e-06	-3.14357e-07	1.11806e-06	1.57899e-06	1.20505e-06	2.78404e-06	1.93258e-06	-1.77269e-07	1.75531e-06	9.85741e-07	-3.13452e-07	6.72289e-07	1.45727e-06	-1.83783e-07	1.27349e-06	9.83183e-07	-1.15861e-07	8.67322e-07	4.51079e-07	-1.04637e-07	3.46442e-07	-4.02425e-05	-1.48049e-05	-5.50474e-05
13.959	1.43276e-06	-3.14431e-07	1.11833e-06	1.57790e-06	1.20669e-06	2.78459e-06	1.93056e-06	-1.77083e-07	1.75347e-06	9.82654e-07	-3.12471e-07	6.70184e-07	1.45560e-06	-1.83573e-07	1.27203e-06	9.81384e-07	-1.15649e-07	8.65736e-07	4.51253e-07	-1.04677e-07	3.46576e-07	-4.01788e-05	-1.47759e-05	-5.49547e-05
13.984	1.43308e-06	-3.14501e-07	1.11858e-06	1.57679e-06	1.20831e-06	2.78510e-06	1.92850e-06	-1.76895e-07	1.75161e-06	9.79555e-07	-3.11485e-07	6.68070e-07	1.45391e-06	-1.83360e-07	1.27055e-06	9.79559e-07	-1.15434e-07	8.64126e-07	4.51421e-07	-1.04716e-07	3.46705e-07	-4.01148e-05	-1.47469e-05	-5.48617e-05
14.008	1.43338e-06	-3.14567e-07	1.11881e-06	1.57566e-06	1.20992e-06	2.78559e-06	1.92643e-06	-1.76704e-07	1.74972e-06	9.76442e-07	-3.10495e-07	6.65947e-07	1.45219e-06	-1.83143e-07	1.26905e-06	9.77709e-07	-1.15215e-07	8.62493e-07	4.51581e-07	-1.04753e-07	3.46828e-07	-4.00505e-05	-1.47179e-05	-5.47684e-05
14.033	1.43366e-06	-3.14628e-07	1.11903e-06	1.57452e-06	1.21153e-06	2.78604e-06	1.92432e-06	-1.76511e-07	1.74781e-06	9.73316e-07	-3.09501e-07	6.63815e-07	1.45044e-06	-1.82923e-07	1.26752e-06	9.75833e-07	-1.14994e-07	8.60838e-07	4.51734e-07	-1.04789e-07	3.46945e-07	-3.99861e-05	-1.46887e-05	-5.46748e-05
14.057	1.43392e-06	-3.14685e-07	1.11923e-06	1.57335e-06	1.21311e-06	2.78647e-06	1.92219e-06	-1.76316e-07	1.74588e-06	9.70177e-07	-3.08503e-07	6.61674e-07	1.44867e-06	-1.82699e-07	1.26597e-06	9.73930e-07	-1.14770e-07	8.59160e-07	4.51880e-07	-1.04823e-07	3.47058e-07	-3.99213e-05	-1.46596e-05	-5.45809e-05
14.082	1.43416e-06	-3.14737e-07	1.11942e-06	1.57217e-06	1.21469e-06	2.78686e-06	1.92003e-06	-1.76118e-07	1.74392e-06	9.67025e-07	-3.07501e-07	6.59524e-07	1.44687e-06	-1.82472e-07	1.26440e-06	9.72003e-07	-1.14543e-07	8.57460e-07	4.52019e-07	-1.04855e-07	3.47164e-07	-3.98564e-05	-1.46304e-05	-5.44868e-05
14.107	1.43437e-06	-3.14785e-07	1.11959e-06	1.57097e-06	1.21626e-06	2.78723e-06	1.91785e-06	-1.75918e-07	1.74193e-06	9.63860e-07	-3.06494e-07	6.57366e-07	1.44504e-06	-1.82241e-07	1.26280e-06	9.70049e-07	-1.14313e-07	8.55736e-07	4.52151e-07	-1.04885e-07	3.47266e-07	-3.97912e-05	-1.46011e-05	-5.43923e-05
14.131	1.43457e-06	-3.14829e-07	1.11974e-06	1.56975e-06	1.21781e-06	2.78756e-06	1.91564e-06	-1.75715e-07	1.73993e-06	9.60683e-07	-3.05484e-07	6.55199e-07	1.44319e-06	-1.82008e-07	1.26118e-06	9.68070e-07	-1.14080e-07	8.53991e-07	4.52276e-07	-1.04914e-07	3.47362e-07	-3.97258e-05	-1.45718e-05	-5.42976e-05
14.156	1.43475e-06	-3.14868e-07	1.11988e-06	1.56852e-06	1.21935e-06	2.78787e-06	1.91341e-06	-1.75510e-07	1.73790e-06	9.57493e-07	-3.04470e-07	6.53023e-07	1.44131e-06	-1.81770e-07	1.25954e-06	9.66066e-07	-1.13843e-07	8.52223e-07	4.52394e-07	-1.04942e-07	3.47452e-07	-3.96602e-05	-1.45424e-05	-5.42026e-05
14.180	1.43491e-06	-3.14903e-07	1.12001e-06	1.56727e-06	1.22087e-06	2.78814e-06	1.91115e-06	-1.75303e-07	1.73584e-06	9.54290e-07	-3.03451e-07	6.50839e-07	1.43940e-06	-1.81530e-07	1.25787e-06	9.64036e-07	-1.13604e-07	8.50432e-07	4.52504e-07	-1.04967e-07	3.47537e-07	-3.95943e-05	-1.45130e-05	-5.41074e-05
14.205	1.43505e-06	-3.14933e-07	1.12012e-06	1.56600e-06	1.22239e-06	2.78839e-06	1.90886e-06	-1.75093e-07	1.73377e-06	9.51075e-07	-3.02429e-07	6.48646e-07	1.43747e-06	-1.81286e-07	1.25618e-06	9.61981e-07	-1.13362e-07	8.48619e-07	4.52608e-07	-1.04991e-07	3.47616e-07	-3.95282e-05	-1.44836e-05	-5.40118e-05
14.230	1.43517e-06	-3.14960e-07	1.12021e-06	1.56471e-06	1.22389e-06	2.78860e-06	1.90655e-06	-1.74881e-07	1.73167e-06	9.47847e-07	-3.01402e-07	6.46445e-07	1.43551e-06	-1.81039e-07	1.25447e-06	9.59901e-07	-1.13117e-07	8.46784e-07	4.52704e-07	-1.05014e-07	3.47690e-07	-3.94619e-05	-1.44541e-05	-5.39160e-05
14.254	1.43527e-06	-3.14981e-07	1.12029e-06	1.56341e-06	1.22538e-06	2.78879e-06	1.90421e-06	-1.74666e-07	1.72954e-06	9.44607e-07	-3.00372e-07	6.44235e-07	1.43352e-06	-1.80788e-07	1.25273e-06	9.57796e-07	-1.12869e-07	8.44927e-07	4.52793e-07	-1.05034e-07	3.47759e-07	-3.93954e-05	-1.44246e-05	-5.38200e-05
14.279	1.43535e-06	-3.14999e-07	1.12035e-06	1.56209e-06	1.22686e-06	2.78895e-06	1.90185e-06	-1.74450e-07	1.72740e-06	9.41355e-07	-2.99338e-07	6.42017e-07	1.43150e-06	-1.80534e-07	1.25097e-06	9.55665e-07	-1.12618e-07	8.43047e-07	4.52875e-07	-1.05053e-07	3.47822e-07	-3.93286e-05	-1.43950e-05	-5.37236e-05
14.303	1.43541e-06	-3.15012e-07	1.12039e-06	1.56075e-06	1.22833e-06	2.78907e-06	1.89946e-06	-1.74230e-07	1.72523e-06	9.38091e-07	-2.98300e-07	6.39791e-07	1.42946e-06	-1.80277e-07	1.24919e-06	9.53510e-07	-1.12364e-07	8.41146e-07	4.52950e-07	-1.05071e-07	3.47879e-07	-3.92616e-05	-1.43654e-05	-5.36270e-05
14.328	1.43545e-06	-3.15021e-07	1.12043e-06	1.55939e-06	1.22978e-06	2.78917e-06	1.89704e-06	-1.74009e-07	1.72303e-06	9.34814e-07	-2.97258e-07	6.37556e-07	1.42740e-06	-1.80016e-07	1.24738e-06	9.51329e-07	-1.12107e-07	8.39222e-07	4.53017e-07	-1.05086e-07	3.47931e-07	-3.91944e-05	-1.43358e-05	-5.35302e-05
14.352	1.43547e-06	-3.15025e-07	1.12044e-06	1.55802e-06	1.23122e-06	2.78924e-06	1.89460e-06	-1.73785e-07	1.72082e-06	9.31526e-07	-2.96212e-07	6.35313e-07	1.42530e-06	-1.79752e-07	1.24555e-06	9.49124e-07	-1.11847e-07	8.37277e-07	4.53078e-07	-1.05100e-07	3.47977e-07	-3.91270e-05	-1.43061e-05	-5.34331e-05
14.377	1.43547e-06	-3.15026e-07	1.12044e-06	1.55663e-06	1.23265e-06	2.78927e-06	1.89214e-06	-1.73559e-07	1.71858e-06	9.28225e-07	-2.95163e-07	6.33062e-07	1.42318e-06	-1.79485e-07	1.24370e-06	9.46894e-07	-1.11584e-07	8.35310e-07	4.53131e-07	-1.05113e-07	3.48018e-07	-3.90594e-05	-1.42763e-05	-5.33357e-05
14.402	1.43545e-06	-3.15021e-07	1.12043e-06	1.55522e-06	1.23406e-06	2.78928e-06	1.88965e-06	-1.73331e-07	1.71632e-06	9.24913e-07	-2.94110e-07	6.30803e-07	1.42104e-06	-1.79214e-07	1.24182e-06	9.44639e-07	-1.11318e-07	8.33321e-07	4.53177e-07	-1.05123e-07	3.48053e-07	-3.89915e-05	-1.42466e-05	-5.32381e-05
14.426	1.43541e-06	-3.15013e-07	1.12040e-06	1.55379e-06	1.23547e-06	2.78926e-06	1.88713e-06	-1.73100e-07	1.71403e-06	9.21589e-07	-2.93053e-07	6.28536e-07	1.41886e-06	-1.78940e-07	1.23993e-06	9.42360e-07	-1.11050e-07	8.31310e-07	4.53216e-07	-1.05132e-07	3.48083e-07	-3.89235e-05	-1.42168e-05	-5.31402e-05
14.451	1.43536e-06	-3.15001e-07	1.12035e-06	1.55235e-06	1.23686e-06	2.78921e-06	1.88459e-06	-1.72867e-07	1.71172e-06	9.18253e-07	-2.91992e-07	6.26261e-07	1.41667e-06	-1.78663e-07	1.23800e-06	9.40056e-07	-1.10778e-07	8.29278e-07	4.53247e-07	-1.05140e-07	3.48107e-07	-3.88552e-05	-1.41869e-05	-5.30421e-05
14.475	1.43528e-06	-3.14984e-07	1.12029e-06	1.55089e-06	1.23823e-06	2.78913e-06	1.88202e-06	-1.72631e-07	1.70939e-06	9.14906e-07	-2.90928e-07	6.23978e-07	1.41444e-06	-1.78382e-07	1.23606e-06	9.37728e-07	-1.10504e-07	8.27224e-07	4.53271e-07	-1.05145e-07	3.48126e-07	-3.87867e-05	-1.41571e-05	-5.29438e-05
14.500	1.43518e-06	-3.14963e-07	1.12022e-06	1.54942e-06	1.23960e-06	2.78902e-06	1.87943e-06	-1.72394e-07	1.70704e-06	9.11547e-07	-2.89860e-07	6.21688e-07	1.41219e-06	-1.78098e-07	1.23409e-06	9.35376e-07	-1.10227e-07	8.25149e-07	4.53288e-07	-1.05149e-07	3.48139e-07	-3.87180e-05	-1.41271e-05	-5.28452e-05
14.524	1.43507e-06	-3.14938e-07	1.12013e-06	1.54793e-06	1.24095e-06	2.78887e-06	1.87682e-06	-1.72154e-07	1.70466e-06	9.08177e-07	-2.88788e-07	6.19389e-07	1.40991e-06	-1.77811e-07	1.23210e-06	9.32999e-07	-1.09947e-07	8.23052e-07	4.53298e-07	-1.05151e-07	3.48147e-07	-3.86491e-05	-1.40972e-05	-5.27463e-05
14.549	1.43493e-06	-3.14908e-07	1.12003e-06	1.54642e-06	1.24229e-06	2.78870e-06	1.87418e-06	-1.71911e-07	1.70227e-06	9.04796e-07	-2.87713e-07	6.17083e-07	1.40761e-06	-1.77520e-07	1.23009e-06	9.30598e-07	-1.09664e-07	8.20934e-07	4.53301e-07	-1.05152e-07	3.48149e-07	-3.85801e-05	-1.40672e-05	-5.26473e-05
14.574	1.43478e-06	-3.14875e-07	1.11991e-06	1.54489e-06	1.24362e-06	2.78850e-06	1.87151e-06	-1.71667e-07	1.69984e-06	9.01403e-07	-2.86634e-07	6.14769e-07	1.40528e-06	-1.77227e-07	1.22805e-06	9.28173e-07	-1.09378e-07	8.18795e-07	4.53296e-07	-1.05151e-07	3.48145e-07	-3.85108e-05	-1.40372e-05	-5.25480e-05
14.598	1.43461e-06	-3.14837e-07	1.11977e-06	1.54334e-06	1.24493e-06	2.78827e-06	1.86882e-06	-1.71420e-07	1.69740e-06	8.97999e-07	-2.85552e-07	6.12448e-07	1.40292e-06	-1.76930e-07	1.22600e-06	9.25725e-07	-1.09090e-07	8.16635e-07	4.53284e-07	-1.05148e-07	3.48136e-07	-3.84413e-05	-1.40072e-05	-5.24484e-05
14.623	1.43442e-06	-3.14795e-07	1.11962e-06	1.54178e-06	1.24623e-06	2.78801e-06	1.86611e-06	-1.71171e-07	1.69493e-06	8.94585e-07	-2.84466e-07	6.10119e-07	1.40054e-06	-1.76629e-07	1.22391e-06	9.23252e-07	-1.08798e-07	8.14454e-07	4.53265e-07	-1.05144e-07	3.48121e-07	-3.83716e-05	-1.39771e-05	-5.23487e-05
14.647	1.43421e-06	-3.14749e-07	1.11946e-06	1.54021e-06	1.24752e-06	2.78772e-06	1.86337e-06	-1.70920e-07	1.69245e-06	8.91159e-07	-2.83376e-07	6.07783e-07	1.39814e-06	-1.76326e-07	1.22181e-06	9.20755e-07	-1.08504e-07	8.12252e-07	4.53239e-07	-1.05138e-07	3.48101e-07	-3.83017e-05	-1.39470e-05	-5.22487e-05
14.672	1.43398e-06	-3.14699e-07	1.11928e-06	1.53861e-06	1.24879e-06	2.78741e-06	1.86060e-06	-1.70666e-07	1.68994e-06	8.87722e-07	-2.82284e-07	6.05439e-07	1.39570e-06	-1.76019e-07	1.21968e-06	9.18235e-07	-1.08207e-07	8.10028e-07	4.53205e-07	-1.05130e-07	3.48075e-07	-3.82316e-05	-1.39169e-05	-5.21484e-05
14.696	1.43373e-06	-3.14645e-07	1.11909e-06	1.53700e-06	1.25005e-06	2.78706e-06	1.85781e-06	-1.70410e-07	1.68740e-06	8.84275e-07	-2.81187e-07	6.03087e-07	1.39325e-06	-1.75709e-07	1.21754e-06	9.15692e-07	-1.07907e-07	8.07785e-07	4.53164e-07	-1.05120e-07	3.48043e-07	-3.81613e-05	-1.38867e-05	-5.20480e-05
14.721	1.43347e-06	-3.14586e-07	1.11888e-06	1.53538e-06	1.25130e-06	2.78668e-06	1.85500e-06	-1.70152e-07	1.68485e-06	8.80817e-07	-2.80088e-07	6.00729e-07	1.39076e-06	-1.75396e-07	1.21537e-06	9.13125e-07	-1.07605e-07	8.05520e-07	4.53115e-07	-1.05109e-07	3.48006e-07	-3.80908e-05	-1.38565e-05	-5.19473e-05
14.746	1.43318e-06	-3.14524e-07	1.11866e-06	1.53373e-06	1.25254e-06	2.78627e-06	1.85216e-06	-1.69892e-07	1.68227e-06	8.77348e-07	-2.78985e-07	5.98363e-07	1.38825e-06	-1.75079e-07	1.21317e-06	9.10534e-07	-1.07299e-07	8.03235e-07	4.53060e-07	-1.05096e-07	3.47964e-07	-3.80201e-05	-1.38263e-05	-5.18464e-05
14.770	1.43288e-06	-3.14457e-07	1.11842e-06	1.53207e-06	1.25376e-06	2.78584e-06	1.84930e-06	-1.69630e-07	1.67967e-06	8.73869e-07	-2.77878e-07	5.95990e-07	1.38572e-06	-1.74759e-07	1.21096e-06	9.07921e-07	-1.06991e-07	8.00929e-07	4.52997e-07	-1.05082e-07	3.47915e-07	-3.79493e-05	-1.37961e-05	-5.17453e-05
14.795	1.43256e-06	-3.14387e-07	1.11817e-06	1.53039e-06	1.25497e-06	2.78537e-06	1.84642e-06	-1.69365e-07	1.67705e-06	8.70379e-07	-2.76769e-07	5.93610e-07	1.38315e-06	-1.74436e-07	1.20872e-06	9.05284e-07	-1.06681e-07	7.98603e-07	4.52927e-07	-1.05065e-07	3.47861e-07	-3.78782e-05	-1.37658e-05	-5.16440e-05
14.819	1.43222e-06	-3.14312e-07	1.11791e-06	1.52870e-06	1.25617e-06	2.78487e-06	1.84351e-06	-1.69098e-07	1.67441e-06	8.66879e-07	-2.75656e-07	5.91223e-07	1.38057e-06	-1.74110e-07	1.20646e-06	9.02624e-07	-1.06367e-07	7.96257e-07	4.52849e-07	-1.05047e-07	3.47802e-07	-3.78070e-05	-1.37355e-05	-5.15425e-05
14.844	1.43186e-06	-3.14234e-07	1.11763e-06	1.52699e-06	1.25736e-06	2.78435e-06	1.84057e-06	-1.68829e-07	1.67174e-06	8.63369e-07	-2.74540e-07	5.88829e-07	1.37796e-06	-1.73781e-07	1.20418e-06	8.99942e-07	-1.06051e-07	7.93890e-07	4.52765e-07	-1.05028e-07	3.47737e-07	-3.77355e-05	-1.37052e-05	-5.14407e-05
14.868	1.43148e-06	-3.14151e-07	1.11733e-06	1.52527e-06	1.25853e-06	2.78379e-06	1.83762e-06	-1.68558e-07	1.66906e-06	8.59849e-07	-2.73420e-07	5.86428e-07	1.37532e-06	-1.73448e-07	1.20187e-06	8.97236e-07	-1.05732e-07	7.91504e-07	4.52672e-07	-1.05006e-07	3.47666e-07	-3.76639e-05	-1.36748e-05	-5.13388e-05
14.893	1.43109e-06	-3.14064e-07	1.11702e-06	1.52352e-06	1.25969e-06	2.78321e-06	1.83463e-06	-1.68284e-07	1.66635e-06	8.56318e-07	-2.72297e-07	5.84021e-07	1.37266e-06	-1.73113e-07	1.19955e-06	8.94508e-07	-1.05411e-07	7.89097e-07	4.52573e-07	-1.04983e-07	3.47590e-07	-3.75922e-05	-1.36445e-05	-5.12366e-05
14.918	1.43068e-06	-3.13974e-07	1.11670e-06	1.52177e-06	1.26083e-06	2.78260e-06	1.83163e-06	-1.68009e-07	1.66362e-06	8.52778e-07	-2.71172e-07	5.81606e-07	1.36997e-06	-1.72774e-07	1.19720e-06	8.91757e-07	-1.05087e-07	7.86670e-07	4.52466e-07	-1.04959e-07	3.47508e-07	-3.75202e-05	-1.36141e-05	-5.11343e-05
14.942	1.43024e-06	-3.13879e-07	1.11637e-06	1.51999e-06	1.26196e-06	2.78196e-06	1.82860e-06	-1.67731e-07	1.66087e-06	8.49228e-07	-2.70043e-07	5.79185e-07	1.36726e-06	-1.72432e-07	1.19483e-06	8.88984e-07	-1.04760e-07	7.84224e-07	4.52352e-07	-1.04932e-07	3.47420e-07	-3.74480e-05	-1.35837e-05	-5.10317e-05
14.967	1.42980e-06	-3.13781e-07	1.11602e-06	1.51820e-06	1.26308e-06	2.78128e-06	1.82555e-06	-1.67451e-07	1.65810e-06	8.45668e-07	-2.68911e-07	5.76757e-07	1.36452e-06	-1.72086e-07	1.19244e-06	8.86188e-07	-1.04430e-07	7.81758e-07	4.52231e-07	-1.04904e-07	3.47327e-07	-3.73757e-05	-1.35533e-05	-5.09290e-05
14.991	1.42933e-06	-3.13678e-07	1.11565e-06	1.51639e-06	1.26419e-06	2.78058e-06	1.82247e-06	-1.67169e-07	1.65530e-06	8.42098e-07	-2.67776e-07	5.74322e-07	1.36176e-06	-1.71738e-07	1.19002e-06	8.83370e-07	-1.04098e-07	7.79272e-07	4.52102e-07	-1.04874e-07	3.47228e-07	-3.73032e-05	-1.35228e-05	-5.08260e-05
15.016	1.42884e-06	-3.13572e-07	1.11527e-06	1.51457e-06	1.26528e-06	2.77985e-06	1.81937e-06	-1.66885e-07	1.65249e-06	8.38519e-07	-2.66637e-07	5.71881e-07	1.35897e-06	-1.71387e-07	1.18759e-06	8.80530e-07	-1.03764e-07	7.76767e-07	4.51967e-07	-1.04843e-07	3.47124e-07	-3.72305e-05	-1.34924e-05	-5.07229e-05
15.041	1.42834e-06	-3.13462e-07	1.11488e-06	1.51273e-06	1.26636e-06	2.77909e-06	1.81625e-06	-1.66598e-07	1.64965e-06	8.34930e-07	-2.65496e-07	5.69433e-07	1.35616e-06	-1.71032e-07	1.18513e-06	8.77668e-07	-1.03426e-07	7.74242e-07	4.51823e-07	-1.04809e-07	3.47014e-07	-3.71577e-05	-1.34619e-05	-5.06196e-05
15.065	1.42782e-06	-3.13348e-07	1.11447e-06	1.51088e-06	1.26743e-06	2.77831e-06	1.81311e-06	-1.66310e-07	1.64680e-06	8.31332e-07	-2.64352e-07	5.66979e-07	1.35332e-06	-1.70674e-07	1.18265e-06	8.74785e-07	-1.03087e-07	7.71698e-07	4.51673e-07	-1.04774e-07	3.46898e-07	-3.70847e-05	-1.34314e-05	-5.05160e-05
15.090	1.42728e-06	-3.13230e-07	1.11406e-06	1.50901e-06	1.26848e-06	2.77749e-06	1.80994e-06	-1.66019e-07	1.64392e-06	8.27724e-07	-2.63205e-07	5.64519e-07	1.35046e-06	-1.70314e-07	1.18015e-06	8.71879e-07	-1.02744e-07	7.69135e-07	4.51515e-07	-1.04738e-07	3.46777e-07	-3.70115e-05	-1.34009e-05	-5.04123e-05
15.114	1.42673e-06	-3.13108e-07	1.11362e-06	1.50712e-06	1.26952e-06	2.77664e-06	1.80675e-06	-1.65726e-07	1.64102e-06	8.24107e-07	-2.62055e-07	5.62053e-07	1.34758e-06	-1.69950e-07	1.17763e-06	8.68952e-07	-1.02399e-07	7.66552e-07	4.51350e-07	-1.04700e-07	3.46650e-07	-3.69381e-05	-1.33703e-05	-5.03084e-05
15.139	1.42616e-06	-3.12982e-07	1.11317e-06	1.50522e-06	1.27055e-06	2.77577e-06	1.80353e-06	-1.65431e-07	1.63810e-06	8.20482e-07	-2.60902e-07	5.59580e-07	1.34467e-06	-1.69583e-07	1.17509e-06	8.66003e-07	-1.02052e-07	7.63951e-07	4.51177e-07	-1.04660e-07	3.46518e-07	-3.68646e-05	-1.33398e-05	-5.02044e-05
15.163	1.42557e-06	-3.12852e-07	1.11271e-06	1.50330e-06	1.27157e-06	2.77486e-06	1.80029e-06	-1.65135e-07	1.63516e-06	8.16847e-07	-2.59746e-07	5.57101e-07	1.34173e-06	-1.69213e-07	1.17252e-06	8.63032e-07	-1.01702e-07	7.61331e-07	4.50998e-07	-1.04618e-07	3.46380e-07	-3.67909e-05	-1.33092e-05	-5.01001e-05
15.188	1.42496e-06	-3.12719e-07	1.11224e-06	1.50136e-06	1.27257e-06	2.77393e-06	1.79703e-06	-1.64835e-07	1.63220e-06	8.13203e-07	-2.58587e-07	5.54616e-07	1.33878e-06	-1.68840e-07	1.16994e-06	8.60041e-07	-1.01349e-07	7.58692e-07	4.50811e-07	-1.04574e-07	3.46236e-07	-3.67170e-05	-1.32786e-05	-4.99957e-05
15.213	1.42433e-06	-3.12582e-07	1.11175e-06	1.49942e-06	1.27355e-06	2.77297e-06	1.79375e-06	-1.64534e-07	1.62922e-06	8.09551e-07	-2.57426e-07	5.52125e-07	1.33579e-06	-1.68463e-07	1.16733e-06	8.57028e-07	-1.00994e-07	7.56034e-07	4.50616e-07	-1.04529e-07	3.46087e-07	-3.66430e-05	-1.32481e-05	-4.98911e-05
15.237	1.42369e-06	-3.12441e-07	1.11125e-06	1.49745e-06	1.27453e-06	2.77198e-06	1.79045e-06	-1.64231e-07	1.62621e-06	8.05889e-07	-2.56262e-07	5.49627e-07	1.33279e-06	-1.68084e-07	1.16470e-06	8.53995e-07	-1.00637e-07	7.53358e-07	4.50415e-07	-1.04483e-07	3.45932e-07	-3.65688e-05	-1.32175e-05	-4.97863e-05
15.262	1.42303e-06	-3.12297e-07	1.11074e-06	1.49547e-06	1.27549e-06	2.77096e-06	1.78712e-06	-1.63926e-07	1.62319e-06	8.02219e-07	-2.55095e-07	5.47125e-07	1.32976e-06	-1.67702e-07	1.16205e-06	8.50940e-07	-1.00277e-07	7.50663e-07	4.50206e-07	-1.04434e-07	3.45772e-07	-3.64945e-05	-1.31868e-05	-4.96814e-05
15.286	1.42236e-06	-3.12148e-07	1.11021e-06	1.49347e-06	1.27644e-06	2.76991e-06	1.78377e-06	-1.63619e-07	1.62015e-06	7.98541e-07	-2.53925e-07	5.44616e-07	1.32670e-06	-1.67317e-07	1.15938e-06	8.47865e-07	-9.99143e-08	7.47950e-07	4.49989e-07	-1.04384e-07	3.45605e-07	-3.64200e-05	-1.31562e-05	-4.95762e-05
15.311	1.42167e-06	-3.11996e-07	1.10967e-06	1.49146e-06	1.27737e-06	2.76884e-06	1.78039e-06	-1.63309e-07	1.61709e-06	7.94854e-07	-2.52753e-07	5.42101e-07	1.32362e-06	-1.66928e-07	1.15669e-06	8.44769e-07	-9.95495e-08	7.45219e-07	4.49766e-07	-1.04332e-07	3.45434e-07	-3.63454e-05	-1.31256e-05	-4.94710e-05
15.335	1.42096e-06	-3.11841e-07	1.10912e-06	1.48944e-06	1.27829e-06	2.76773e-06	1.77700e-06	-1.62998e-07	1.61400e-06	7.91159e-07	-2.51578e-07	5.39581e-07	1.32052e-06	-1.66537e-07	1.15398e-06	8.41652e-07	-9.91822e-08	7.42470e-07	4.49535e-07	-1.04279e-07	3.45257e-07	-3.62706e-05	-1.30949e-05	-4.93655e-05
15.360	1.42023e-06	-3.11681e-07	1.10855e-06	1.48739e-06	1.27920e-06	2.76660e-06	1.77358e-06	-1.62684e-07	1.61090e-06	7.87455e-07	-2.50400e-07	5.37055e-07	1.31740e-06	-1.66143e-07	1.15125e-06	8.38515e-07	-9.88125e-08	7.39703e-07	4.49297e-07	-1.04223e-07	3.45074e-07	-3.61956e-05	-1.30643e-05	-4.92599e-05
15.385	1.41949e-06	-3.11518e-07	1.10797e-06	1.48534e-06	1.28010e-06	2.76543e-06	1.77014e-06	-1.62369e-07	1.60777e-06	7.83744e-07	-2.49220e-07	5.34524e-07	1.31425e-06	-1.65746e-07	1.14850e-06	8.35358e-07	-9.84405e-08	7.36917e-07	4.49052e-07	-1.04166e-07	3.44885e-07	-3.61205e-05	-1.30336e-05	-4.91541e-05
15.409	1.41873e-06	-3.11351e-07	1.10738e-06	1.48326e-06	1.28098e-06	2.76424e-06	1.76668e-06	-1.62051e-07	1.60463e-06	7.80024e-07	-2.48037e-07	5.31987e-07	1.31107e-06	-1.65346e-07	1.14573e-06	8.32181e-07	-9.80661e-08	7.34115e-07	4.48799e-07	-1.04108e-07	3.44691e-07	-3.60453e-05	-1.30030e-05	-4.90482e-05
15.434	1.41795e-06	-3.11181e-07	1.10677e-06	1.48118e-06	1.28185e-06	2.76302e-06	1.76320e-06	-1.61732e-07	1.60147e-06	7.76296e-07	-2.46852e-07	5.29445e-07	1.30788e-06	-1.64943e-07	1.14293e-06	8.28983e-07	-9.76893e-08	7.31294e-07	4.48539e-07	-1.04048e-07	3.44492e-07	-3.59699e-05	-1.29723e-05	-4.89422e-05
15.458	1.41716e-06	-3.11007e-07	1.10615e-06	1.47907e-06	1.28270e-06	2.76178e-06	1.75969e-06	-1.61410e-07	1.59828e-06	7.72561e-07	-2.45664e-07	5.26897e-07	1.30466e-06	-1.64537e-07	1.14012e-06	8.25766e-07	-9.73102e-08	7.28456e-07	4.48272e-07	-1.03986e-07	3.44286e-07	-3.58943e-05	-1.29416e-05	-4.88359e-05
15.483	1.41635e-06	-3.10829e-07	1.10552e-06	1.47696e-06	1.28354e-06	2.76050e-06	1.75617e-06	-1.61087e-07	1.59508e-06	7.68818e-07	-2.44474e-07	5.24344e-07	1.30142e-06	-1.64128e-07	1.13729e-06	8.22529e-07	-9.69288e-08	7.25601e-07	4.47998e-07	-1.03922e-07	3.44076e-07	-3.58187e-05	-1.29109e-05	-4.87296e-05
15.507	1.41552e-06	-3.10648e-07	1.10487e-06	1.47482e-06	1.28437e-06	2.75920e-06	1.75262e-06	-1.60761e-07	1.59186e-06	7.65067e-07	-2.43281e-07	5.21786e-07	1.29815e-06	-1.63716e-07	1.13443e-06	8.19273e-07	-9.65450e-08	7.22728e-07	4.47716e-07	-1.03857e-07	3.43859e-07	-3.57428e-05	-1.28802e-05	-4.86230e-05
15.532	1.41468e-06	-3.10464e-07	1.10422e-06	1.47268e-06	1.28519e-06	2.75786e-06	1.74905e-06	-1.60434e-07	1.58862e-06	7.61308e-07	-2.42086e-07	5.19223e-07	1.29486e-06	-1.63301e-07	1.13156e-06	8.15997e-07	-9.61590e-08	7.19838e-07	4.47427e-07	-1.03790e-07	3.43638e-07	-3.56669e-05	-1.28495e-05	-4.85164e-05
15.557	1.41382e-06	-3.10275e-07	1.10355e-06	1.47052e-06	1.28599e-06	2.75650e-06	1.74546e-06	-1.60105e-07	1.58535e-06	7.57542e-07	-2.40888e-07	5.16654e-07	1.29155e-06	-1.62884e-07	1.12867e-06	8.12702e-07	-9.57707e-08	7.16931e-07	4.47131e-07	-1.03721e-07	3.43410e-07	-3.55907e-05	-1.28188e-05	-4.84096e-05
15.581	1.41295e-06	-3.10084e-07	1.10287e-06	1.46834e-06	1.28678e-06	2.75511e-06	1.74185e-06	-1.59773e-07	1.58207e-06	7.53769e-07	-2.39688e-07	5.14081e-07	1.28822e-06	-1.62463e-07	1.12575e-06	8.09388e-07	-9.53801e-08	7.14008e-07	4.46828e-07	-1.03650e-07	3.43177e-07	-3.55145e-05	-1.27881e-05	-4.83026e-05
15.606	1.41206e-06	-3.09888e-07	1.10217e-06	1.46615e-06	1.28755e-06	2.75370e-06	1.73821e-06	-1.59440e-07	1.57877e-06	7.49989e-07	-2.38486e-07	5.11503e-07	1.28486e-06	-1.62040e-07	1.12282e-06	8.06054e-07	-9.49873e-08	7.11067e-07	4.46517e-07	-1.03578e-07	3.42939e-07	-3.54381e-05	-1.27574e-05	-4.81955e-05
15.630	1.41116e-06	-3.09690e-07	1.10147e-06	1.46394e-06	1.28831e-06	2.75225e-06	1.73456e-06	-1.59105e-07	1.57545e-06	7.46201e-07	-2.37282e-07	5.08919e-07	1.28148e-06	-1.61614e-07	1.11987e-06	8.02702e-07	-9.45923e-08	7.08110e-07	4.46199e-07	-1.03505e-07	3.42695e-07	-3.53616e-05	-1.27267e-05	-4.80883e-05
15.655	1.41023e-06	-3.09488e-07	1.10075e-06	1.46172e-06	1.28906e-06	2.75078e-06	1.73088e-06	-1.58768e-07	1.57212e-06	7.42406e-07	-2.36075e-07	5.06331e-07	1.27808e-06	-1.61185e-07	1.11689e-06	7.99331e-07	-9.41951e-08	7.05136e-07	4.45874e-07	-1.03429e-07	3.42445e-07	-3.52850e-05	-1.26960e-05	-4.79809e-05
15.679	1.40930e-06	-3.09282e-07	1.10001e-06	1.45949e-06	1.28979e-06	2.74928e-06	1.72719e-06	-1.58429e-07	1.56876e-06	7.38605e-07	-2.34866e-07	5.03739e-07	1.27466e-06	-1.60753e-07	1.11390e-06	7.95942e-07	-9.37956e-08	7.02146e-07	4.45542e-07	-1.03352e-07	3.42190e-07	-3.52082e-05	-1.26653e-05	-4.78735e-05
15.704	1.40834e-06	-3.09073e-07	1.09927e-06	1.45724e-06	1.29052e-06	2.74775e-06	1.72347e-06	-1.58088e-07	1.56538e-06	7.34796e-07	-2.33655e-07	5.01141e-07	1.27121e-06	-1.60318e-07	1.11089e-06	7.92534e-07	-9.33940e-08	6.99140e-07	4.45203e-07	-1.03274e-07	3.41929e-07	-3.51313e-05	-1.26346e-05	-4.77658e-05
15.729	1.40738e-06	-3.08860e-07	1.09852e-06	1.45497e-06	1.29122e-06	2.74619e-06	1.71973e-06	-1.57745e-07	1.56199e-06	7.30981e-07	-2.32442e-07	4.98539e-07	1.26774e-06	-1.59881e-07	1.10786e-06	7.89108e-07	-9.29903e-08	6.96118e-07	4.44856e-07	-1.03193e-07	3.41663e-07	-3.50542e-05	-1.26039e-05	-4.76581e-05
15.753	1.40639e-06	-3.08645e-07	1.09775e-06	1.45269e-06	1.29192e-06	2.74461e-06	1.71598e-06	-1.57400e-07	1.55857e-06	7.27159e-07	-2.31227e-07	4.95932e-07	1.26425e-06	-1.59441e-07	1.10481e-06	7.85663e-07	-9.25844e-08	6.93079e-07	4.44503e-07	-1.03111e-07	3.41392e-07	-3.49771e-05	-1.25732e-05	-4.75502e-05
15.778	1.40539e-06	-3.08425e-07	1.09697e-06	1.45040e-06	1.29260e-06	2.74300e-06	1.71220e-06	-1.57054e-07	1.55514e-06	7.23331e-07	-2.30009e-07	4.93321e-07	1.26074e-06	-1.58998e-07	1.10174e-06	7.82201e-07	-9.21764e-08	6.90025e-07	4.44142e-07	-1.03027e-07	3.41114e-07	-3.48998e-05	-1.25425e-05	-4.74422e-05
15.802	1.40438e-06	-3.08203e-07	1.09618e-06	1.44809e-06	1.29327e-06	2.74136e-06	1.70840e-06	-1.56705e-07	1.55169e-06	7.19496e-07	-2.28790e-07	4.90706e-07	1.25721e-06	-1.58552e-07	1.09865e-06	7.78721e-07	-9.17663e-08	6.86955e-07	4.43774e-07	-1.02942e-07	3.40832e-07	-3.48224e-05	-1.25118e-05	-4.73341e-05
15.827	1.40335e-06	-3.07977e-07	1.09537e-06	1.44577e-06	1.29392e-06	2.73969e-06	1.70458e-06	-1.56355e-07	1.54822e-06	7.15655e-07	-2.27568e-07	4.88086e-07	1.25365e-06	-1.58104e-07	1.09555e-06	7.75223e-07	-9.13541e-08	6.83869e-07	4.43399e-07	-1.02855e-07	3.40544e-07	-3.47448e-05	-1.24811e-05	-4.72259e-05
15.852	1.40231e-06	-3.07748e-07	1.09456e-06	1.44344e-06	1.29456e-06	2.73800e-06	1.70074e-06	-1.56003e-07	1.54474e-06	7.11807e-07	-2.26345e-07	4.85462e-07	1.25007e-06	-1.57653e-07	1.09242e-06	7.71708e-07	-9.09398e-08	6.80768e-07	4.43017e-07	-1.02766e-07	3.40250e-07	-3.46672e-05	-1.24504e-05	-4.71176e-05
15.876	1.40125e-06	-3.07515e-07	1.09373e-06	1.44109e-06	1.29519e-06	2.73628e-06	1.69688e-06	-1.55649e-07	1.54123e-06	7.07954e-07	-2.25120e-07	4.82834e-07	1.24648e-06	-1.57199e-07	1.08928e-06	7.68175e-07	-9.05235e-08	6.77651e-07	4.42627e-07	-1.02676e-07	3.39951e-07	-3.45894e-05	-1.24197e-05	-4.70091e-05
15.901	1.40017e-06	-3.07279e-07	1.09289e-06	1.43873e-06	1.29580e-06	2.73453e-06	1.69300e-06	-1.55293e-07	1.53771e-06	7.04094e-07	-2.23892e-07	4.80202e-07	1.24286e-06	-1.56743e-07	1.08611e-06	7.64625e-07	-9.01051e-08	6.74519e-07	4.42231e-07	-1.02584e-07	3.39647e-07	-3.45115e-05	-1.23890e-05	-4.69005e-05
15.925	1.39908e-06	-3.07040e-07	1.09204e-06	1.43635e-06	1.29640e-06	2.73276e-06	1.68910e-06	-1.54935e-07	1.53417e-06	7.00228e-07	-2.22663e-07	4.77565e-07	1.23922e-06	-1.56283e-07	1.08293e-06	7.61057e-07	-8.96847e-08	6.71373e-07	4.41827e-07	-1.02491e-07	3.39337e-07	-3.44335e-05	-1.23584e-05	-4.67919e-05
15.950	1.39798e-06	-3.06798e-07	1.09118e-06	1.43396e-06	1.29699e-06	2.73095e-06	1.68518e-06	-1.54576e-07	1.53061e-06	6.96357e-07	-2.21432e-07	4.74925e-07	1.23555e-06	-1.55822e-07	1.07973e-06	7.57473e-07	-8.92624e-08	6.68211e-07	4.41417e-07	-1.02395e-07	3.39022e-07	-3.43554e-05	-1.23277e-05	-4.66831e-05
15.974	1.39686e-06	-3.06552e-07	1.09031e-06	1.43156e-06	1.29757e-06	2.72912e-06	1.68124e-06	-1.54214e-07	1.52703e-06	6.92480e-07	-2.20199e-07	4.72281e-07	1.23187e-06	-1.55357e-07	1.07651e-06	7.53872e-07	-8.88380e-08	6.65034e-07	4.40999e-07	-1.02299e-07	3.38701e-07	-3.42772e-05	-1.22970e-05	-4.65742e-05
15.999	1.39573e-06	-3.06304e-07	1.08942e-06	1.42914e-06	1.29813e-06	2.72727e-06	1.67729e-06	-1.53851e-07	1.52343e-06	6.88597e-07	-2.18965e-07	4.69633e-07	1.22817e-06	-1.54890e-07	1.07328e-06	7.50255e-07	-8.84117e-08	6.61843e-07	4.40575e-07	-1.02200e-07	3.38375e-07	-3.41988e-05	-1.22664e-05	-4.64652e-05
16.024	1.39458e-06	-3.06052e-07	1.08853e-06	1.42671e-06	1.29867e-06	2.72538e-06	1.67331e-06	-1.53487e-07	1.51982e-06	6.84709e-07	-2.17728e-07	4.66981e-07	1.22444e-06	-1.54421e-07	1.07002e-06	7.46621e-07	-8.79835e-08	6.58637e-07	4.40143e-07	-1.02100e-07	3.38043e-07	-3.41204e-05	-1.22357e-05	-4.63561e-05
16.048	1.39342e-06	-3.05797e-07	1.08762e-06	1.42426e-06	1.29921e-06	2.72347e-06	1.66931e-06	-1.53120e-07	1.51619e-06	6.80815e-07	-2.16490e-07	4.64325e-07	1.22070e-06	-1.53948e-07	1.06675e-06	7.42970e-07	-8.75533e-08	6.55417e-07	4.39704e-07	-1.01998e-07	3.37706e-07	-3.40418e-05	-1.22051e-05	-4.62469e-05
16.073	1.39224e-06	-3.05539e-07	1.08670e-06	1.42181e-06	1.29973e-06	2.72153e-06	1.66530e-06	-1.52752e-07	1.51255e-06	6.76916e-07	-2.15250e-07	4.61666e-07	1.21694e-06	-1.53474e-07	1.06346e-06	7.39304e-07	-8.71212e-08	6.52182e-07	4.39259e-07	-1.01895e-07	3.37364e-07	-3.39632e-05	-1.21745e-05	-4.61377e-05
16.097	1.39105e-06	-3.05277e-07	1.08577e-06	1.41933e-06	1.30024e-06	2.71957e-06	1.66126e-06	-1.52382e-07	1.50888e-06	6.73012e-07	-2.14009e-07	4.59004e-07	1.21315e-06	-1.52996e-07	1.06015e-06	7.35621e-07	-8.66873e-08	6.48934e-07	4.38806e-07	-1.01790e-07	3.37016e-07	-3.38844e-05	-1.21439e-05	-4.60283e-05
16.122	1.38984e-06	-3.05013e-07	1.08483e-06	1.41685e-06	1.30073e-06	2.71758e-06	1.65721e-06	-1.52010e-07	1.50520e-06	6.69103e-07	-2.12766e-07	4.56337e-07	1.20935e-06	-1.52516e-07	1.05683e-06	7.31923e-07	-8.62514e-08	6.45671e-07	4.38346e-07	-1.01683e-07	3.36663e-07	-3.38056e-05	-1.21133e-05	-4.59188e-05
16.146	1.38862e-06	-3.04745e-07	1.08388e-06	1.41435e-06	1.30121e-06	2.71556e-06	1.65314e-06	-1.51636e-07	1.50150e-06	6.65189e-07	-2.11521e-07	4.53668e-07	1.20552e-06	-1.52034e-07	1.05349e-06	7.28208e-07	-8.58138e-08	6.42395e-07	4.37880e-07	-1.01575e-07	3.36305e-07	-3.37266e-05	-1.20827e-05	-4.58093e-05
16.171	1.38739e-06	-3.04475e-07	1.08292e-06	1.41184e-06	1.30168e-06	2.71352e-06	1.64905e-06	-1.51261e-07	1.49778e-06	6.61270e-07	-2.10275e-07	4.50995e-07	1.20168e-06	-1.51549e-07	1.05013e-06	7.24479e-07	-8.53742e-08	6.39105e-07	4.37406e-07	-1.01465e-07	3.35941e-07	-3.36475e-05	-1.20521e-05	-4.56997e-05
16.196	1.38614e-06	-3.04201e-07	1.08194e-06	1.40932e-06	1.30213e-06	2.71145e-06	1.64494e-06	-1.50884e-07	1.49405e-06	6.57346e-07	-2.09027e-07	4.48319e-07	1.19781e-06	-1.51062e-07	1.04675e-06	7.20734e-07	-8.49329e-08	6.35801e-07	4.36926e-07	-1.01354e-07	3.35572e-07	-3.35684e-05	-1.20216e-05	-4.55899e-05
16.220	1.38488e-06	-3.03924e-07	1.08096e-06	1.40678e-06	1.30257e-06	2.70935e-06	1.64081e-06	-1.50505e-07	1.49030e-06	6.53417e-07	-2.07778e-07	4.45639e-07	1.19393e-06	-1.50572e-07	1.04336e-06	7.16973e-07	-8.44898e-08	6.32484e-07	4.36439e-07	-1.01241e-07	3.35198e-07	-3.34891e-05	-1.19910e-05	-4.54801e-05
16.245	1.38361e-06	-3.03645e-07	1.07997e-06	1.40423e-06	1.30300e-06	2.70723e-06	1.63666e-06	-1.50125e-07	1.48654e-06	6.49484e-07	-2.06527e-07	4.42957e-07	1.19002e-06	-1.50080e-07	1.03994e-06	7.13198e-07	-8.40449e-08	6.29153e-07	4.35945e-07	-1.01126e-07	3.34819e-07	-3.34098e-05	-1.19605e-05	-4.53702e-05
16.269	1.38232e-06	-3.03362e-07	1.07896e-06	1.40167e-06	1.30341e-06	2.70508e-06	1.63250e-06	-1.49743e-07	1.48275e-06	6.45546e-07	-2.05275e-07	4.40271e-07	1.18610e-06	-1.49585e-07	1.03652e-06	7.09408e-07	-8.35983e-08	6.25810e-07	4.35443e-07	-1.01010e-07	3.34434e-07	-3.33303e-05	-1.19300e-05	-4.52603e-05
16.294	1.38102e-06	-3.03076e-07	1.07794e-06	1.39909e-06	1.30381e-06	2.70290e-06	1.62831e-06	-1.49359e-07	1.47895e-06	6.41604e-07	-2.04021e-07	4.37583e-07	1.18216e-06	-1.49088e-07	1.03307e-06	7.05603e-07	-8.31499e-08	6.22453e-07	4.34936e-07	-1.00892e-07	3.34044e-07	-3.32508e-05	-1.18994e-05	-4.51503e-05
16.318	1.37971e-06	-3.02788e-07	1.07692e-06	1.39650e-06	1.30420e-06	2.70070e-06	1.62411e-06	-1.48974e-07	1.47514e-06	6.37658e-07	-2.02767e-07	4.34892e-07	1.17820e-06	-1.48588e-07	1.02961e-06	7.01784e-07	-8.26998e-08	6.19084e-07	4.34421e-07	-1.00773e-07	3.33648e-07	-3.31712e-05	-1.18690e-05	-4.50402e-05
16.343	1.37838e-06	-3.02496e-07	1.07588e-06	1.39390e-06	1.30457e-06	2.69847e-06	1.61990e-06	-1.48587e-07	1.47131e-06	6.33708e-07	-2.01510e-07	4.32197e-07	1.17422e-06	-1.48086e-07	1.02613e-06	6.97950e-07	-8.22480e-08	6.15702e-07	4.33899e-07	-1.00652e-07	3.33248e-07	-3.30915e-05	-1.18385e-05	-4.49300e-05
16.368	1.37704e-06	-3.02202e-07	1.07483e-06	1.39129e-06	1.30493e-06	2.69622e-06	1.61566e-06	-1.48199e-07	1.46746e-06	6.29753e-07	-2.00253e-07	4.29500e-07	1.17022e-06	-1.47582e-07	1.02264e-06	6.94102e-07	-8.17945e-08	6.12307e-07	4.33371e-07	-1.00529e-07	3.32842e-07	-3.30117e-05	-1.18080e-05	-4.48197e-05
16.392	1.37568e-06	-3.01905e-07	1.07378e-06	1.38866e-06	1.30528e-06	2.69394e-06	1.61141e-06	-1.47808e-07	1.46360e-06	6.25795e-07	-1.98994e-07	4.26801e-07	1.16620e-06	-1.47075e-07	1.01913e-06	6.90239e-07	-8.13394e-08	6.08900e-07	4.32836e-07	-1.00405e-07	3.32431e-07	-3.29318e-05	-1.17776e-05	-4.47094e-05
16.417	1.37431e-06	-3.01605e-07	1.07271e-06	1.38602e-06	1.30561e-06	2.69163e-06	1.60713e-06	-1.47417e-07	1.45972e-06	6.21833e-07	-1.97734e-07	4.24099e-07	1.16216e-06	-1.46566e-07	1.01560e-06	6.86363e-07	-8.08826e-08	6.05481e-07	4.32294e-07	-1.00279e-07	3.32015e-07	-3.28519e-05	-1.17472e-05	-4.45990e-05
16.441	1.37293e-06	-3.01302e-07	1.07163e-06	1.38337e-06	1.30593e-06	2.68930e-06	1.60285e-06	-1.47023e-07	1.45582e-06	6.17867e-07	-1.96473e-07	4.21394e-07	1.15811e-06	-1.46055e-07	1.01206e-06	6.82473e-07	-8.04242e-08	6.02049e-07	4.31746e-07	-1.00152e-07	3.31594e-07	-3.27718e-05	-1.17168e-05	-4.44886e-05
16.466	1.37154e-06	-3.00996e-07	1.07054e-06	1.38071e-06	1.30624e-06	2.68695e-06	1.59854e-06	-1.46628e-07	1.45191e-06	6.13897e-07	-1.95211e-07	4.18686e-07	1.15404e-06	-1.45541e-07	1.00850e-06	6.78570e-07	-7.99642e-08	5.98606e-07	4.31191e-07	-1.00023e-07	3.31167e-07	-3.26917e-05	-1.16864e-05	-4.43781e-05
16.490	1.37013e-06	-3.00687e-07	1.06945e-06	1.37803e-06	1.30653e-06	2.68457e-06	1.59422e-06	-1.46232e-07	1.44798e-06	6.09924e-07	-1.93948e-07	4.15977e-07	1.14995e-06	-1.45025e-07	1.00492e-06	6.74653e-07	-7.95027e-08	5.95150e-07	4.30629e-07	-9.98928e-08	3.30736e-07	-3.26115e-05	-1.16561e-05	-4.42676e-05
16.515	1.36871e-06	-3.00376e-07	1.06834e-06	1.37535e-06	1.30681e-06	2.68216e-06	1.58988e-06	-1.45834e-07	1.44404e-06	6.05948e-07	-1.92683e-07	4.13265e-07	1.14584e-06	-1.44507e-07	1.00133e-06	6.70723e-07	-7.90395e-08	5.91683e-07	4.30060e-07	-9.97609e-08	3.30299e-07	-3.25312e-05	-1.16257e-05	-4.41570e-05
16.540	1.36728e-06	-3.00061e-07	1.06722e-06	1.37265e-06	1.30708e-06	2.67973e-06	1.58552e-06	-1.45434e-07	1.44009e-06	6.01968e-07	-1.91418e-07	4.10551e-07	1.14171e-06	-1.43987e-07	9.97727e-07	6.66780e-07	-7.85749e-08	5.88205e-07	4.29485e-07	-9.96275e-08	3.29857e-07	-3.24509e-05	-1.15954e-05	-4.40463e-05
16.564	1.36584e-06	-2.99744e-07	1.06609e-06	1.36994e-06	1.30733e-06	2.67727e-06	1.58115e-06	-1.45033e-07	1.43611e-06	5.97985e-07	-1.90151e-07	4.07834e-07	1.13757e-06	-1.43464e-07	9.94105e-07	6.62824e-07	-7.81087e-08	5.84715e-07	4.28903e-07	-9.94925e-08	3.29411e-07	-3.23705e-05	-1.15651e-05	-4.39356e-05
16.589	1.36438e-06	-2.99425e-07	1.06496e-06	1.36721e-06	1.30757e-06	2.67479e-06	1.57676e-06	-1.44630e-07	1.43213e-06	5.93999e-07	-1.88884e-07	4.05116e-07	1.13341e-06	-1.42940e-07	9.90469e-07	6.58855e-07	-7.76410e-08	5.81214e-07	4.28315e-07	-9.93561e-08	3.28959e-07	-3.22900e-05	-1.15348e-05	-4.38248e-05
16.613	1.36291e-06	-2.99102e-07	1.06381e-06	1.36448e-06	1.30780e-06	2.67228e-06	1.57235e-06	-1.44226e-07	1.42812e-06	5.90010e-07	-1.87615e-07	4.02395e-07	1.12923e-06	-1.42413e-07	9.86818e-07	6.54874e-07	-7.71718e-08	5.77702e-07	4.27720e-07	-9.92180e-08	3.28502e-07	-3.22094e-05	-1.15046e-05	-4.37140e-05
16.638	1.36143e-06	-2.98777e-07	1.06265e-06	1.36173e-06	1.30802e-06	2.66975e-06	1.56793e-06	-1.43820e-07	1.42411e-06	5.86018e-07	-1.86346e-07	3.99673e-07	1.12503e-06	-1.41884e-07	9.83151e-07	6.50880e-07	-7.67012e-08	5.74179e-07	4.27118e-07	-9.90785e-08	3.28040e-07	-3.21288e-05	-1.14744e-05	-4.36032e-05
16.663	1.35994e-06	-2.98449e-07	1.06149e-06	1.35897e-06	1.30822e-06	2.66719e-06	1.56349e-06	-1.43413e-07	1.42007e-06	5.82024e-07	-1.85076e-07	3.96948e-07	1.12082e-06	-1.41352e-07	9.79470e-07	6.46874e-07	-7.62291e-08	5.70645e-07	4.26510e-07	-9.89375e-08	3.27573e-07	-3.20481e-05	-1.14442e-05	-4.34923e-05
16.687	1.35843e-06	-2.98119e-07	1.06031e-06	1.35621e-06	1.30841e-06	2.66461e-06	1.55903e-06	-1.43004e-07	1.41603e-06	5.78027e-07	-1.83805e-07	3.94222e-07	1.11659e-06	-1.40819e-07	9.75774e-07	6.42856e-07	-7.57556e-08	5.67100e-07	4.25896e-07	-9.87949e-08	3.27101e-07	-3.19673e-05	-1.14140e-05	-4.33813e-05
16.712	1.35691e-06	-2.97786e-07	1.05913e-06	1.35342e-06	1.30858e-06	2.66200e-06	1.55456e-06	-1.42594e-07	1.41197e-06	5.74027e-07	-1.82533e-07	3.91494e-07	1.11235e-06	-1.40283e-07	9.72064e-07	6.38826e-07	-7.52807e-08	5.63545e-07	4.25275e-07	-9.86509e-08	3.26624e-07	-3.18865e-05	-1.13839e-05	-4.32704e-05
16.736	1.35538e-06	-2.97450e-07	1.05793e-06	1.35063e-06	1.30874e-06	2.65937e-06	1.55007e-06	-1.42183e-07	1.40789e-06	5.70024e-07	-1.81260e-07	3.88764e-07	1.10808e-06	-1.39746e-07	9.68339e-07	6.34784e-07	-7.48044e-08	5.59980e-07	4.24647e-07	-9.85054e-08	3.26142e-07	-3.18056e-05	-1.13537e-05	-4.31594e-05
16.761	1.35384e-06	-2.97112e-07	1.05673e-06	1.34783e-06	1.30889e-06	2.65672e-06	1.54557e-06	-1.41769e-07	1.40380e-06	5.66020e-07	-1.79987e-07	3.86033e-07	1.10381e-06	-1.39206e-07	9.64600e-07	6.30731e-07	-7.43268e-08	5.56404e-07	4.24014e-07	-9.83583e-08	3.25655e-07	-3.17247e-05	-1.13236e-05	-4.30483e-05
16.785	1.35229e-06	-2.96771e-07	1.05552e-06	1.34501e-06	1.30902e-06	2.65404e-06	1.54105e-06	-1.41355e-07	1.39970e-06	5.62013e-07	-1.78712e-07	3.83301e-07	1.09951e-06	-1.38665e-07	9.60846e-07	6.26667e-07	-7.38478e-08	5.52819e-07	4.23373e-07	-9.82098e-08	3.25164e-07	-3.16437e-05	-1.12936e-05	-4.29373e-05
16.810	1.35073e-06	-2.96428e-07	1.05430e-06	1.34219e-06	1.30915e-06	2.65133e-06	1.53652e-06	-1.40939e-07	1.39558e-06	5.58004e-07	-1.77438e-07	3.80566e-07	1.09520e-06	-1.38121e-07	9.57079e-07	6.22591e-07	-7.33676e-08	5.49223e-07	4.22727e-07	-9.80598e-08	3.24667e-07	-3.15626e-05	-1.12635e-05	-4.28262e-05
16.835	1.34915e-06	-2.96082e-07	1.05307e-06	1.33935e-06	1.30926e-06	2.64860e-06	1.53197e-06	-1.40522e-07	1.39145e-06	5.53993e-07	-1.76162e-07	3.77831e-07	1.09087e-06	-1.37575e-07	9.53298e-07	6.18504e-07	-7.28860e-08	5.45618e-07	4.22074e-07	-9.79084e-08	3.24166e-07	-3.14815e-05	-1.12335e-05	-4.27150e-05
16.859	1.34756e-06	-2.95734e-07	1.05183e-06	1.33650e-06	1.30935e-06	2.64585e-06	1.52740e-06	-1.40103e-07	1.38730e-06	5.49980e-07	-1.74886e-07	3.75094e-07	1.08653e-06	-1.37028e-07	9.49503e-07	6.14407e-07	-7.24031e-08	5.42004e-07	4.21415e-07	-9.77555e-08	3.23659e-07	-3.14003e-05	-1.12035e-05	-4.26039e-05
16.884	1.34596e-06	-2.95383e-07	1.05058e-06	1.33364e-06	1.30943e-06	2.64308e-06	1.52282e-06	-1.39683e-07	1.38314e-06	5.45966e-07	-1.73610e-07	3.72356e-07	1.08217e-06	-1.36478e-07	9.45694e-07	6.10298e-07	-7.19190e-08	5.38380e-07	4.20749e-07	-9.76011e-08	3.23148e-07	-3.13191e-05	-1.11736e-05	-4.24927e-05
16.908	1.34435e-06	-2.95029e-07	1.04932e-06	1.33077e-06	1.30950e-06	2.64028e-06	1.51823e-06	-1.39262e-07	1.37897e-06	5.41950e-07	-1.72333e-07	3.69617e-07	1.07780e-06	-1.35926e-07	9.41872e-07	6.06180e-07	-7.14336e-08	5.34746e-07	4.20078e-07	-9.74453e-08	3.22632e-07	-3.12379e-05	-1.11437e-05	-4.23815e-05
16.933	1.34273e-06	-2.94673e-07	1.04806e-06	1.32789e-06	1.30956e-06	2.63745e-06	1.51362e-06	-1.38839e-07	1.37478e-06	5.37932e-07	-1.71055e-07	3.66877e-07	1.07341e-06	-1.35373e-07	9.38037e-07	6.02051e-07	-7.09470e-08	5.31104e-07	4.19400e-07	-9.72880e-08	3.22112e-07	-3.11565e-05	-1.11138e-05	-4.22703e-05
16.957	1.34110e-06	-2.94315e-07	1.04678e-06	1.32500e-06	1.30960e-06	2.63460e-06	1.50900e-06	-1.38415e-07	1.37058e-06	5.33912e-07	-1.69777e-07	3.64136e-07	1.06901e-06	-1.34817e-07	9.34188e-07	5.97912e-07	-7.04593e-08	5.27452e-07	4.18716e-07	-9.71293e-08	3.21586e-07	-3.10752e-05	-1.10839e-05	-4.21591e-05
16.982	1.33945e-06	-2.93955e-07	1.04550e-06	1.32210e-06	1.30963e-06	2.63173e-06	1.50436e-06	-1.37989e-07	1.36637e-06	5.29892e-07	-1.68498e-07	3.61393e-07	1.06459e-06	-1.34260e-07	9.30327e-07	5.93762e-07	-6.99703e-08	5.23792e-07	4.18025e-07	-9.69692e-08	3.21056e-07	-3.09938e-05	-1.10541e-05	-4.20479e-05
17.007	1.33780e-06	-2.93591e-07	1.04421e-06	1.31919e-06	1.30965e-06	2.62884e-06	1.49971e-06	-1.37563e-07	1.36214e-06	5.25870e-07	-1.67219e-07	3.58650e-07	1.06015e-06	-1.33701e-07	9.26452e-07	5.89603e-07	-6.94802e-08	5.20123e-07	4.17329e-07	-9.68077e-08	3.20521e-07	-3.09123e-05	-1.10243e-05	-4.19366e-05
17.031	1.33614e-06	-2.93226e-07	1.04291e-06	1.31626e-06	1.30966e-06	2.62592e-06	1.49504e-06	-1.37134e-07	1.35790e-06	5.21847e-07	-1.65940e-07	3.55907e-07	1.05571e-06	-1.33140e-07	9.22565e-07	5.85435e-07	-6.89890e-08	5.16446e-07	4.16626e-07	-9.66447e-08	3.19982e-07	-3.08308e-05	-1.09945e-05	-4.18253e-05
17.056	1.33446e-06	-2.92858e-07	1.04160e-06	1.31333e-06	1.30965e-06	2.62298e-06	1.49036e-06	-1.36705e-07	1.35365e-06	5.17823e-07	-1.64661e-07	3.53162e-07	1.05124e-06	-1.32577e-07	9.18666e-07	5.81257e-07	-6.84966e-08	5.12760e-07	4.15918e-07	-9.64804e-08	3.19437e-07	-3.07493e-05	-1.09648e-05	-4.17141e-05
17.080	1.33277e-06	-2.92488e-07	1.04028e-06	1.31039e-06	1.30963e-06	2.62001e-06	1.48566e-06	-1.36274e-07	1.34939e-06	5.13798e-07	-1.63381e-07	3.50417e-07	1.04677e-06	-1.32013e-07	9.14754e-07	5.77070e-07	-6.80032e-08	5.09066e-07	4.15203e-07	-9.63146e-08	3.18889e-07	-3.06677e-05	-1.09351e-05	-4.16028e-05
17.105	1.33108e-06	-2.92116e-07	1.03896e-06	1.30743e-06	1.30959e-06	2.61703e-06	1.48095e-06	-1.35843e-07	1.34511e-06	5.09772e-07	-1.62101e-07	3.47671e-07	1.04228e-06	-1.31446e-07	9.10829e-07	5.72873e-07	-6.75087e-08	5.05365e-07	4.14483e-07	-9.61474e-08	3.18335e-07	-3.05861e-05	-1.09054e-05	-4.14915e-05
17.129	1.32937e-06	-2.91741e-07	1.03763e-06	1.30447e-06	1.30954e-06	2.61402e-06	1.47623e-06	-1.35409e-07	1.34082e-06	5.05746e-07	-1.60820e-07	3.44925e-07	1.03777e-06	-1.30878e-07	9.06893e-07	5.68668e-07	-6.70131e-08	5.01655e-07	4.13756e-07	-9.59789e-08	3.17777e-07	-3.05045e-05	-1.08758e-05	-4.13803e-05
17.154	1.32765e-06	-2.91364e-07	1.03629e-06	1.30150e-06	1.30948e-06	2.61098e-06	1.47150e-06	-1.34975e-07	1.33652e-06	5.01718e-07	-1.59540e-07	3.42179e-07	1.03325e-06	-1.30308e-07	9.02944e-07	5.64454e-07	-6.65166e-08	4.97937e-07	4.13023e-07	-9.58089e-08	3.17214e-07	-3.04228e-05	-1.08462e-05	-4.12690e-05
17.179	1.32592e-06	-2.90985e-07	1.03494e-06	1.29851e-06	1.30941e-06	2.60793e-06	1.46675e-06	-1.34539e-07	1.33221e-06	4.97691e-07	-1.58259e-07	3.39432e-07	1.02872e-06	-1.29737e-07	8.98984e-07	5.60231e-07	-6.60190e-08	4.94212e-07	4.12285e-07	-9.56377e-08	3.16647e-07	-3.03411e-05	-1.08166e-05	-4.11577e-05
17.203	1.32418e-06	-2.90603e-07	1.03358e-06	1.29552e-06	1.30933e-06	2.60485e-06	1.46198e-06	-1.34102e-07	1.32788e-06	4.93663e-07	-1.56978e-07	3.36685e-07	1.02418e-06	-1.29164e-07	8.95012e-07	5.56000e-07	-6.55204e-08	4.90480e-07	4.11541e-07	-9.54650e-08	3.16076e-07	-3.02594e-05	-1.07871e-05	-4.10464e-05
17.228	1.32244e-06	-2.90219e-07	1.03222e-06	1.29252e-06	1.30923e-06	2.60175e-06	1.45721e-06	-1.33664e-07	1.32354e-06	4.89635e-07	-1.55697e-07	3.33938e-07	1.01962e-06	-1.28589e-07	8.91028e-07	5.51761e-07	-6.50208e-08	4.86741e-07	4.10791e-07	-9.52910e-08	3.15500e-07	-3.01776e-05	-1.07576e-05	-4.09352e-05
17.252	1.32068e-06	-2.89834e-07	1.03084e-06	1.28951e-06	1.30911e-06	2.59862e-06	1.45242e-06	-1.33225e-07	1.31919e-06	4.85606e-07	-1.54416e-07	3.31190e-07	1.01505e-06	-1.28012e-07	8.87033e-07	5.47514e-07	-6.45203e-08	4.82994e-07	4.10035e-07	-9.51156e-08	3.14919e-07	-3.00958e-05	-1.07281e-05	-4.08239e-05
17.277	1.31891e-06	-2.89445e-07	1.02946e-06	1.28648e-06	1.30899e-06	2.59548e-06	1.44762e-06	-1.32785e-07	1.31483e-06	4.81578e-07	-1.53135e-07	3.28443e-07	1.01046e-06	-1.27434e-07	8.83027e-07	5.43259e-07	-6.40189e-08	4.79240e-07	4.09273e-07	-9.49389e-08	3.14334e-07	-3.00140e-05	-1.06987e-05	-4.07127e-05
17.302	1.31713e-06	-2.89055e-07	1.02807e-06	1.28345e-06	1.30885e-06	2.59231e-06	1.44280e-06	-1.32343e-07	1.31046e-06	4.77550e-07	-1.51854e-07	3.25695e-07	1.00586e-06	-1.26854e-07	8.79010e-07	5.38997e-07	-6.35166e-08	4.75480e-07	4.08505e-07	-9.47609e-08	3.13744e-07	-2.99321e-05	-1.06694e-05	-4.06015e-05
17.326	1.31534e-06	-2.88663e-07	1.02668e-06	1.28041e-06	1.30870e-06	2.58912e-06	1.43798e-06	-1.31900e-07	1.30608e-06	4.73522e-07	-1.50573e-07	3.22948e-07	1.00126e-06	-1.26273e-07	8.74982e-07	5.34726e-07	-6.30134e-08	4.71713e-07	4.07732e-07	-9.45815e-08	3.13151e-07	-2.98503e-05	-1.06400e-05	-4.04903e-05
17.351	1.31354e-06	-2.88268e-07	1.02528e-06	1.27736e-06	1.30854e-06	2.58590e-06	1.43314e-06	-1.31457e-07	1.30168e-06	4.69494e-07	-1.49293e-07	3.20201e-07	9.96633e-07	-1.25690e-07	8.70943e-07	5.30449e-07	-6.25093e-08	4.67940e-07	4.06953e-07	-9.44008e-08	3.12552e-07	-2.97684e-05	-1.06107e-05	-4.03791e-05
17.375	1.31174e-06	-2.87872e-07	1.02387e-06	1.27430e-06	1.30837e-06	2.58267e-06	1.42829e-06	-1.31012e-07	1.29728e-06	4.65466e-07	-1.48012e-07	3.17454e-07	9.91999e-07	-1.25106e-07	8.66894e-07	5.26164e-07	-6.20044e-08	4.64160e-07	4.06169e-07	-9.42189e-08	3.11950e-07	-2.96865e-05	-1.05815e-05	-4.02679e-05
17.400	1.30992e-06	-2.87473e-07	1.02245e-06	1.27124e-06	1.30818e-06	2.57941e-06	1.42342e-06	-1.30566e-07	1.29286e-06	4.61439e-07	-1.46731e-07	3.14708e-07	9.87354e-07	-1.24520e-07	8.62834e-07	5.21873e-07	-6.14987e-08	4.60374e-07	4.05379e-07	-9.40356e-08	3.11343e-07	-2.96046e-05	-1.05522e-05	-4.01568e-05
17.424	1.30810e-06	-2.87072e-07	1.02102e-06	1.26816e-06	1.30798e-06	2.57614e-06	1.41855e-06	-1.30118e-07	1.28843e-06	4.57413e-07	-1.45451e-07	3.11962e-07	9.82696e-07	-1.23933e-07	8.58763e-07	5.17575e-07	-6.09922e-08	4.56583e-07	4.04583e-07	-9.38510e-08	3.10732e-07	-2.95226e-05	-1.05231e-05	-4.00457e-05
17.449	1.30626e-06	-2.86670e-07	1.01959e-06	1.26507e-06	1.30776e-06	2.57284e-06	1.41366e-06	-1.29670e-07	1.28399e-06	4.53387e-07	-1.44171e-07	3.09216e-07	9.78027e-07	-1.23344e-07	8.54683e-07	5.13270e-07	-6.04849e-08	4.52785e-07	4.03782e-07	-9.36652e-08	3.10117e-07	-2.94407e-05	-1.04939e-05	-3.99346e-05
17.474	1.30442e-06	-2.86265e-07	1.01815e-06	1.26198e-06	1.30754e-06	2.56951e-06	1.40876e-06	-1.29221e-07	1.27954e-06	4.49362e-07	-1.42891e-07	3.06471e-07	9.73346e-07	-1.22753e-07	8.50593e-07	5.08959e-07	-5.99769e-08	4.48982e-07	4.02975e-07	-9.34780e-08	3.09497e-07	-2.93587e-05	-1.04648e-05	-3.98235e-05
17.498	1.30256e-06	-2.85858e-07	1.01670e-06	1.25887e-06	1.30730e-06	2.56617e-06	1.40385e-06	-1.28770e-07	1.27508e-06	4.45339e-07	-1.41612e-07	3.03727e-07	9.68654e-07	-1.22162e-07	8.46493e-07	5.04641e-07	-5.94681e-08	4.45173e-07	4.02163e-07	-9.32897e-08	3.08873e-07	-2.92767e-05	-1.04358e-05	-3.97125e-05
17.523	1.30070e-06	-2.85449e-07	1.01525e-06	1.25576e-06	1.30705e-06	2.56281e-06	1.39893e-06	-1.28319e-07	1.27061e-06	4.41316e-07	-1.40332e-07	3.00983e-07	9.63951e-07	-1.21569e-07	8.42383e-07	5.00318e-07	-5.89586e-08	4.41359e-07	4.01345e-07	-9.31000e-08	3.08245e-07	-2.91947e-05	-1.04068e-05	-3.96015e-05
17.547	1.29883e-06	-2.85039e-07	1.01379e-06	1.25264e-06	1.30678e-06	2.55942e-06	1.39400e-06	-1.27867e-07	1.26613e-06	4.37294e-07	-1.39054e-07	2.98241e-07	9.59238e-07	-1.20974e-07	8.38264e-07	4.95988e-07	-5.84484e-08	4.37540e-07	4.00523e-07	-9.29091e-08	3.07613e-07	-2.91127e-05	-1.03778e-05	-3.94905e-05
17.572	1.29695e-06	-2.84626e-07	1.01232e-06	1.24951e-06	1.30651e-06	2.55602e-06	1.38906e-06	-1.27413e-07	1.26164e-06	4.33274e-07	-1.37775e-07	2.95499e-07	9.54513e-07	-1.20378e-07	8.34135e-07	4.91653e-07	-5.79375e-08	4.33716e-07	3.99694e-07	-9.27170e-08	3.06977e-07	-2.90307e-05	-1.03489e-05	-3.93796e-05
17.596	1.29506e-06	-2.84212e-07	1.01085e-06	1.24638e-06	1.30622e-06	2.55259e-06	1.38410e-06	-1.26959e-07	1.25714e-06	4.29255e-07	-1.36497e-07	2.92758e-07	9.49778e-07	-1.19781e-07	8.29997e-07	4.87313e-07	-5.74260e-08	4.29887e-07	3.98861e-07	-9.25236e-08	3.06337e-07	-2.89487e-05	-1.03200e-05	-3.92687e-05
17.621	1.29316e-06	-2.83795e-07	1.00937e-06	1.24323e-06	1.30592e-06	2.54915e-06	1.37914e-06	-1.26503e-07	1.25263e-06	4.25237e-07	-1.35220e-07	2.90018e-07	9.45033e-07	-1.19183e-07	8.25850e-07	4.82967e-07	-5.69139e-08	4.26053e-07	3.98022e-07	-9.23291e-08	3.05693e-07	-2.88667e-05	-1.02911e-05	-3.91579e-05
17.646	1.29126e-06	-2.83377e-07	1.00788e-06	1.24008e-06	1.30560e-06	2.54568e-06	1.37416e-06	-1.26047e-07	1.24811e-06	4.21221e-07	-1.33943e-07	2.87279e-07	9.40278e-07	-1.18583e-07	8.21695e-07	4.78616e-07	-5.64012e-08	4.22214e-07	3.97178e-07	-9.21333e-08	3.05045e-07	-2.87847e-05	-1.02624e-05	-3.90471e-05
17.670	1.28934e-06	-2.82957e-07	1.00638e-06	1.23691e-06	1.30528e-06	2.54219e-06	1.36918e-06	-1.25590e-07	1.24359e-06	4.17207e-07	-1.32666e-07	2.84541e-07	9.35512e-07	-1.17982e-07	8.17530e-07	4.74260e-07	-5.58878e-08	4.18372e-07	3.96329e-07	-9.19363e-08	3.04392e-07	-2.87027e-05	-1.02336e-05	-3.89363e-05
17.695	1.28742e-06	-2.82535e-07	1.00488e-06	1.23374e-06	1.30494e-06	2.53868e-06	1.36418e-06	-1.25131e-07	1.23905e-06	4.13195e-07	-1.31390e-07	2.81804e-07	9.30737e-07	-1.17380e-07	8.13357e-07	4.69899e-07	-5.53739e-08	4.14525e-07	3.95474e-07	-9.17381e-08	3.03736e-07	-2.86207e-05	-1.02049e-05	-3.88256e-05
17.719	1.28549e-06	-2.82111e-07	1.00338e-06	1.23057e-06	1.30459e-06	2.53515e-06	1.35917e-06	-1.24672e-07	1.23450e-06	4.09184e-07	-1.30115e-07	2.79069e-07	9.25952e-07	-1.16776e-07	8.09176e-07	4.65533e-07	-5.48595e-08	4.10674e-07	3.94615e-07	-9.15387e-08	3.03076e-07	-2.85387e-05	-1.01763e-05	-3.87149e-05
17.744	1.28355e-06	-2.81685e-07	1.00186e-06	1.22738e-06	1.30422e-06	2.53160e-06	1.35416e-06	-1.24212e-07	1.22994e-06	4.05176e-07	-1.28840e-07	2.76335e-07	9.21158e-07	-1.16172e-07	8.04987e-07	4.61164e-07	-5.43446e-08	4.06819e-07	3.93750e-07	-9.13382e-08	3.02412e-07	-2.84567e-05	-1.01476e-05	-3.86043e-05
17.768	1.28160e-06	-2.81258e-07	1.00034e-06	1.22419e-06	1.30385e-06	2.52804e-06	1.34913e-06	-1.23751e-07	1.22538e-06	4.01169e-07	-1.27566e-07	2.73603e-07	9.16355e-07	-1.15566e-07	8.00789e-07	4.56789e-07	-5.38291e-08	4.02960e-07	3.92881e-07	-9.11365e-08	3.01744e-07	-2.83747e-05	-1.01191e-05	-3.84938e-05
17.793	1.27964e-06	-2.80829e-07	9.98815e-07	1.22099e-06	1.30346e-06	2.52445e-06	1.34409e-06	-1.23289e-07	1.22081e-06	3.97165e-07	-1.26293e-07	2.70872e-07	9.11543e-07	-1.14959e-07	7.96584e-07	4.52411e-07	-5.33132e-08	3.99098e-07	3.92006e-07	-9.09336e-08	3.01073e-07	-2.82927e-05	-1.00906e-05	-3.83833e-05
17.818	1.27768e-06	-2.80398e-07	9.97283e-07	1.21778e-06	1.30306e-06	2.52084e-06	1.33905e-06	-1.22826e-07	1.21622e-06	3.93163e-07	-1.25021e-07	2.68143e-07	9.06722e-07	-1.14351e-07	7.92371e-07	4.48029e-07	-5.27968e-08	3.95232e-07	3.91127e-07	-9.07296e-08	3.00397e-07	-2.82107e-05	-1.00621e-05	-3.82728e-05
17.842	1.27571e-06	-2.79965e-07	9.95744e-07	1.21456e-06	1.30265e-06	2.51721e-06	1.33399e-06	-1.22363e-07	1.21163e-06	3.89164e-07	-1.23749e-07	2.65415e-07	9.01892e-07	-1.13742e-07	7.88150e-07	4.43644e-07	-5.22800e-08	3.91364e-07	3.90242e-07	-9.05245e-08	2.99718e-07	-2.81287e-05	-1.00337e-05	-3.81624e-05
17.867	1.27373e-06	-2.79531e-07	9.94199e-07	1.21134e-06	1.30223e-06	2.51356e-06	1.32893e-06	-1.21898e-07	1.20703e-06	3.85167e-07	-1.22478e-07	2.62689e-07	8.97054e-07	-1.13132e-07	7.83922e-07	4.39254e-07	-5.17627e-08	3.87492e-07	3.89353e-07	-9.03182e-08	2.99035e-07	-2.80468e-05	-1.00053e-05	-3.80521e-05
17.891	1.27174e-06	-2.79094e-07	9.92648e-07	1.20811e-06	1.30179e-06	2.50990e-06	1.32386e-06	-1.21433e-07	1.20243e-06	3.81173e-07	-1.21208e-07	2.59965e-07	8.92208e-07	-1.12521e-07	7.79687e-07	4.34862e-07	-5.12451e-08	3.83617e-07	3.88459e-07	-9.01108e-08	2.98348e-07	-2.79649e-05	-9.97701e-06	-3.79419e-05
17.916	1.26975e-06	-2.78657e-07	9.91091e-07	1.20487e-06	1.30134e-06	2.50621e-06	1.31878e-06	-1.20967e-07	1.19781e-06	3.77182e-07	-1.19939e-07	2.57243e-07	8.87354e-07	-1.11908e-07	7.75445e-07	4.30466e-07	-5.07271e-08	3.79739e-07	3.87560e-07	-8.99023e-08	2.97658e-07	-2.78829e-05	-9.94874e-06	-3.78317e-05
17.940	1.26775e-06	-2.78217e-07	9.89528e-07	1.20162e-06	1.30088e-06	2.50250e-06	1.31369e-06	-1.20500e-07	1.19319e-06	3.73194e-07	-1.18671e-07	2.54523e-07	8.82491e-07	-1.11295e-07	7.71196e-07	4.26067e-07	-5.02087e-08	3.75858e-07	3.86657e-07	-8.96927e-08	2.96964e-07	-2.78010e-05	-9.92052e-06	-3.77216e-05
17.965	1.26574e-06	-2.77776e-07	9.87960e-07	1.19837e-06	1.30041e-06	2.49878e-06	1.30859e-06	-1.20032e-07	1.18856e-06	3.69209e-07	-1.17403e-07	2.51805e-07	8.77621e-07	-1.10681e-07	7.66940e-07	4.21666e-07	-4.96901e-08	3.71976e-07	3.85749e-07	-8.94821e-08	2.96267e-07	-2.77191e-05	-9.89236e-06	-3.76115e-05
17.990	1.26372e-06	-2.77334e-07	9.86386e-07	1.19511e-06	1.29992e-06	2.49504e-06	1.30348e-06	-1.19564e-07	1.18392e-06	3.65226e-07	-1.16137e-07	2.49089e-07	8.72744e-07	-1.10066e-07	7.62678e-07	4.17262e-07	-4.91711e-08	3.68090e-07	3.84836e-07	-8.92703e-08	2.95566e-07	-2.76373e-05	-9.86424e-06	-3.75015e-05
18.014	1.26170e-06	-2.76890e-07	9.84806e-07	1.19185e-06	1.29942e-06	2.49127e-06	1.29837e-06	-1.19094e-07	1.17927e-06	3.61248e-07	-1.14872e-07	2.46376e-07	8.67859e-07	-1.09450e-07	7.58410e-07	4.12855e-07	-4.86518e-08	3.64203e-07	3.83919e-07	-8.90575e-08	2.94861e-07	-2.75554e-05	-9.83618e-06	-3.73916e-05
18.039	1.25966e-06	-2.76444e-07	9.83220e-07	1.18858e-06	1.29892e-06	2.48749e-06	1.29324e-06	-1.18624e-07	1.17462e-06	3.57272e-07	-1.13608e-07	2.43664e-07	8.62968e-07	-1.08833e-07	7.54135e-07	4.08446e-07	-4.81322e-08	3.60314e-07	3.82997e-07	-8.88436e-08	2.94153e-07	-2.74736e-05	-9.80816e-06	-3.72818e-05
18.063	1.25763e-06	-2.75997e-07	9.81629e-07	1.18530e-06	1.29839e-06	2.48369e-06	1.28811e-06	-1.18154e-07	1.16996e-06	3.53300e-07	-1.12344e-07	2.40955e-07	8.58069e-07	-1.08215e-07	7.49854e-07	4.04035e-07	-4.76124e-08	3.56423e-07	3.82070e-07	-8.86287e-08	2.93441e-07	-2.73918e-05	-9.78020e-06	-3.71720e-05
18.088	1.25558e-06	-2.75548e-07	9.80033e-07	1.18201e-06	1.29786e-06	2.47988e-06	1.28297e-06	-1.17682e-07	1.16529e-06	3.49331e-07	-1.11083e-07	2.38249e-07	8.53164e-07	-1.07597e-07	7.45567e-07	3.99622e-07	-4.70924e-08	3.52530e-07	3.81139e-07	-8.84127e-08	2.92726e-07	-2.73101e-05	-9.75230e-06	-3.70624e-05
18.113	1.25353e-06	-2.75097e-07	9.78431e-07	1.17872e-06	1.29732e-06	2.47604e-06	1.27783e-06	-1.17210e-07	1.16061e-06	3.45366e-07	-1.09822e-07	2.35544e-07	8.48252e-07	-1.06977e-07	7.41275e-07	3.95208e-07	-4.65722e-08	3.48636e-07	3.80204e-07	-8.81958e-08	2.92008e-07	-2.72283e-05	-9.72444e-06	-3.69528e-05
18.137	1.25147e-06	-2.74645e-07	9.76824e-07	1.17542e-06	1.29676e-06	2.47218e-06	1.27267e-06	-1.16738e-07	1.15593e-06	3.41405e-07	-1.08562e-07	2.32843e-07	8.43334e-07	-1.06357e-07	7.36977e-07	3.90792e-07	-4.60518e-08	3.44740e-07	3.79264e-07	-8.79778e-08	2.91286e-07	-2.71466e-05	-9.69665e-06	-3.68433e-05
18.162	1.24940e-06	-2.74192e-07	9.75212e-07	1.17212e-06	1.29619e-06	2.46831e-06	1.26751e-06	-1.16264e-07	1.15125e-06	3.37448e-07	-1.07304e-07	2.30144e-07	8.38410e-07	-1.05736e-07	7.32674e-07	3.86374e-07	-4.55312e-08	3.40843e-07	3.78320e-07	-8.77588e-08	2.90561e-07	-2.70650e-05	-9.66890e-06	-3.67339e-05
18.186	1.24733e-06	-2.73737e-07	9.73594e-07	1.16881e-06	1.29561e-06	2.46442e-06	1.26234e-06	-1.15790e-07	1.14655e-06	3.33494e-07	-1.06047e-07	2.27448e-07	8.33480e-07	-1.05114e-07	7.28366e-07	3.81955e-07	-4.50105e-08	3.36945e-07	3.77372e-07	-8.75388e-08	2.89833e-07	-2.69833e-05	-9.64121e-06	-3.66245e-05
18.211	1.24525e-06	-2.73281e-07	9.71972e-07	1.16549e-06	1.29502e-06	2.46052e-06	1.25717e-06	-1.15315e-07	1.14185e-06	3.29545e-07	-1.04791e-07	2.24754e-07	8.28544e-07	-1.04492e-07	7.24052e-07	3.77536e-07	-4.44897e-08	3.33046e-07	3.76419e-07	-8.73178e-08	2.89101e-07	-2.69017e-05	-9.61357e-06	-3.65153e-05
18.235	1.24317e-06	-2.72823e-07	9.70344e-07	1.16217e-06	1.29442e-06	2.45659e-06	1.25199e-06	-1.14840e-07	1.13715e-06	3.25600e-07	-1.03536e-07	2.22064e-07	8.23603e-07	-1.03869e-07	7.19734e-07	3.73115e-07	-4.39688e-08	3.29147e-07	3.75462e-07	-8.70959e-08	2.88366e-07	-2.68202e-05	-9.58599e-06	-3.64061e-05
18.260	1.24108e-06	-2.72364e-07	9.68711e-07	1.15884e-06	1.29380e-06	2.45265e-06	1.24680e-06	-1.14364e-07	1.13243e-06	3.21659e-07	-1.02283e-07	2.19376e-07	8.18656e-07	-1.03245e-07	7.15412e-07	3.68694e-07	-4.34478e-08	3.25246e-07	3.74501e-07	-8.68730e-08	2.87628e-07	-2.67386e-05	-9.55847e-06	-3.62971e-05
18.285	1.23898e-06	-2.71904e-07	9.67073e-07	1.15551e-06	1.29318e-06	2.44869e-06	1.24160e-06	-1.13888e-07	1.12771e-06	3.17723e-07	-1.01032e-07	2.16691e-07	8.13705e-07	-1.02620e-07	7.11084e-07	3.64273e-07	-4.29267e-08	3.21346e-07	3.73536e-07	-8.66491e-08	2.86887e-07	-2.66571e-05	-9.53100e-06	-3.61881e-05
18.309	1.23687e-06	-2.71442e-07	9.65431e-07	1.15217e-06	1.29254e-06	2.44471e-06	1.23640e-06	-1.13411e-07	1.12299e-06	3.13791e-07	-9.97813e-08	2.14010e-07	8.08748e-07	-1.01995e-07	7.06753e-07	3.59851e-07	-4.24056e-08	3.17445e-07	3.72567e-07	-8.64243e-08	2.86143e-07	-2.65757e-05	-9.50359e-06	-3.60793e-05
18.334	1.23476e-06	-2.70979e-07	9.63784e-07	1.14883e-06	1.29189e-06	2.44072e-06	1.23119e-06	-1.12933e-07	1.11826e-06	3.09864e-07	-9.85326e-08	2.11332e-07	8.03787e-07	-1.01369e-07	7.02417e-07	3.55429e-07	-4.18845e-08	3.13544e-07	3.71594e-07	-8.61986e-08	2.85396e-07	-2.64943e-05	-9.47623e-06	-3.59705e-05
18.358	1.23265e-06	-2.70515e-07	9.62132e-07	1.14548e-06	1.29123e-06	2.43671e-06	1.22598e-06	-1.12455e-07	1.11353e-06	3.05942e-07	-9.72853e-08	2.08656e-07	7.98821e-07	-1.00743e-07	6.98078e-07	3.51007e-07	-4.13634e-08	3.09643e-07	3.70617e-07	-8.59720e-08	2.84645e-07	-2.64129e-05	-9.44894e-06	-3.58619e-05
18.383	1.23052e-06	-2.70049e-07	9.60475e-07	1.14212e-06	1.29055e-06	2.43268e-06	1.22076e-06	-1.11976e-07	1.10879e-06	3.02024e-07	-9.60396e-08	2.05985e-07	7.93851e-07	-1.00116e-07	6.93734e-07	3.46585e-07	-4.08424e-08	3.05742e-07	3.69636e-07	-8.57445e-08	2.83892e-07	-2.63316e-05	-9.42170e-06	-3.57533e-05
18.407	1.22840e-06	-2.69582e-07	9.58814e-07	1.13876e-06	1.28987e-06	2.42863e-06	1.21554e-06	-1.11497e-07	1.10404e-06	2.98112e-07	-9.47954e-08	2.03316e-07	7.88876e-07	-9.94890e-08	6.89387e-07	3.42164e-07	-4.03213e-08	3.01842e-07	3.68652e-07	-8.55160e-08	2.83136e-07	-2.62503e-05	-9.39452e-06	-3.56449e-05
18.432	1.22626e-06	-2.69113e-07	9.57148e-07	1.13540e-06	1.28918e-06	2.42457e-06	1.21031e-06	-1.11017e-07	1.09929e-06	2.94204e-07	-9.35528e-08	2.00651e-07	7.83898e-07	-9.88612e-08	6.85037e-07	3.37743e-07	-3.98004e-08	2.97942e-07	3.67663e-07	-8.52867e-08	2.82376e-07	-2.61691e-05	-9.36739e-06	-3.55365e-05
18.457	1.22412e-06	-2.68644e-07	9.55478e-07	1.13203e-06	1.28847e-06	2.42049e-06	1.20507e-06	-1.10537e-07	1.09454e-06	2.90302e-07	-9.23119e-08	1.97990e-07	7.78916e-07	-9.82329e-08	6.80684e-07	3.33323e-07	-3.92795e-08	2.94043e-07	3.66671e-07	-8.50565e-08	2.81614e-07	-2.60880e-05	-9.34033e-06	-3.54283e-05
18.481	1.22198e-06	-2.68173e-07	9.53803e-07	1.12865e-06	1.28775e-06	2.41640e-06	1.19983e-06	-1.10056e-07	1.08978e-06	2.86404e-07	-9.10727e-08	1.95332e-07	7.73931e-07	-9.76042e-08	6.76327e-07	3.28904e-07	-3.87588e-08	2.90145e-07	3.65675e-07	-8.48254e-08	2.80849e-07	-2.60068e-05	-9.31333e-06	-3.53202e-05
18.506	1.21983e-06	-2.67701e-07	9.52124e-07	1.12527e-06	1.28702e-06	2.41229e-06	1.19459e-06	-1.09575e-07	1.08501e-06	2.82513e-07	-8.98352e-08	1.92678e-07	7.68942e-07	-9.69750e-08	6.71967e-07	3.24486e-07	-3.82382e-08	2.86248e-07	3.64675e-07	-8.45935e-08	2.80081e-07	-2.59258e-05	-9.28638e-06	-3.52122e-05
18.530	1.21767e-06	-2.67228e-07	9.50441e-07	1.12189e-06	1.28628e-06	2.40817e-06	1.18934e-06	-1.09094e-07	1.08025e-06	2.78626e-07	-8.85994e-08	1.90027e-07	7.63951e-07	-9.63455e-08	6.67605e-07	3.20069e-07	-3.77177e-08	2.82352e-07	3.63672e-07	-8.43608e-08	2.79311e-07	-2.58448e-05	-9.25950e-06	-3.51043e-05
18.555	1.21551e-06	-2.66753e-07	9.48754e-07	1.11850e-06	1.28553e-06	2.40403e-06	1.18409e-06	-1.08612e-07	1.07547e-06	2.74746e-07	-8.73654e-08	1.87380e-07	7.58956e-07	-9.57156e-08	6.63240e-07	3.15654e-07	-3.71974e-08	2.78457e-07	3.62665e-07	-8.41272e-08	2.78537e-07	-2.57638e-05	-9.23268e-06	-3.49965e-05
18.579	1.21334e-06	-2.66278e-07	9.47062e-07	1.11510e-06	1.28476e-06	2.39987e-06	1.17883e-06	-1.08130e-07	1.07070e-06	2.70871e-07	-8.61332e-08	1.84738e-07	7.53958e-07	-9.50853e-08	6.58873e-07	3.11241e-07	-3.66773e-08	2.74563e-07	3.61654e-07	-8.38928e-08	2.77761e-07	-2.56830e-05	-9.20592e-06	-3.48889e-05
18.604	1.21117e-06	-2.65801e-07	9.45367e-07	1.11171e-06	1.28399e-06	2.39570e-06	1.17356e-06	-1.07647e-07	1.06592e-06	2.67002e-07	-8.49029e-08	1.82099e-07	7.48958e-07	-9.44548e-08	6.54504e-07	3.06829e-07	-3.61574e-08	2.70672e-07	3.60640e-07	-8.36577e-08	2.76983e-07	-2.56021e-05	-9.17922e-06	-3.47813e-05
18.629	1.20899e-06	-2.65323e-07	9.43667e-07	1.10830e-06	1.28321e-06	2.39151e-06	1.16830e-06	-1.07164e-07	1.06113e-06	2.63138e-07	-8.36744e-08	1.79464e-07	7.43956e-07	-9.38239e-08	6.50132e-07	3.02419e-07	-3.56378e-08	2.66781e-07	3.59623e-07	-8.34217e-08	2.76201e-07	-2.55214e-05	-9.15258e-06	-3.46739e-05
18.653	1.20681e-06	-2.64844e-07	9.41964e-07	1.10490e-06	1.28241e-06	2.38730e-06	1.16303e-06	-1.06680e-07	1.05635e-06	2.59281e-07	-8.24478e-08	1.76833e-07	7.38952e-07	-9.31928e-08	6.45759e-07	2.98012e-07	-3.51184e-08	2.62893e-07	3.58602e-07	-8.31849e-08	2.75417e-07	-2.54407e-05	-9.12600e-06	-3.45667e-05
18.678	1.20462e-06	-2.64364e-07	9.40256e-07	1.10149e-06	1.28160e-06	2.38309e-06	1.15775e-06	-1.06197e-07	1.05156e-06	2.55430e-07	-8.12232e-08	1.74207e-07	7.33946e-07	-9.25614e-08	6.41384e-07	2.93607e-07	-3.45993e-08	2.59007e-07	3.57578e-07	-8.29474e-08	2.74631e-07	-2.53600e-05	-9.09949e-06	-3.44595e-05
18.702	1.20243e-06	-2.63883e-07	9.38545e-07	1.09807e-06	1.28078e-06	2.37885e-06	1.15248e-06	-1.05712e-07	1.04676e-06	2.51585e-07	-8.00006e-08	1.71584e-07	7.28938e-07	-9.19299e-08	6.37008e-07	2.89204e-07	-3.40805e-08	2.55123e-07	3.56551e-07	-8.27091e-08	2.73842e-07	-2.52795e-05	-9.07304e-06	-3.43525e-05
18.727	1.20023e-06	-2.63401e-07	9.36830e-07	1.09465e-06	1.27995e-06	2.37461e-06	1.14719e-06	-1.05228e-07	1.04197e-06	2.47746e-07	-7.87800e-08	1.68966e-07	7.23928e-07	-9.12981e-08	6.32630e-07	2.84804e-07	-3.35620e-08	2.51242e-07	3.55521e-07	-8.24700e-08	2.73051e-07	-2.51989e-05	-9.04665e-06	-3.42456e-05
18.751	1.19803e-06	-2.62917e-07	9.35112e-07	1.09123e-06	1.27911e-06	2.37034e-06	1.14191e-06	-1.04743e-07	1.03717e-06	2.43914e-07	-7.75614e-08	1.66353e-07	7.18918e-07	-9.06662e-08	6.28251e-07	2.80407e-07	-3.30438e-08	2.47363e-07	3.54487e-07	-8.22303e-08	2.72257e-07	-2.51185e-05	-9.02032e-06	-3.41388e-05
18.776	1.19582e-06	-2.62433e-07	9.33389e-07	1.08780e-06	1.27826e-06	2.36607e-06	1.13662e-06	-1.04258e-07	1.03236e-06	2.40089e-07	-7.63449e-08	1.63744e-07	7.13906e-07	-9.00341e-08	6.23872e-07	2.76013e-07	-3.25260e-08	2.43487e-07	3.53450e-07	-8.19898e-08	2.71460e-07	-2.50382e-05	-8.99406e-06	-3.40322e-05
18.801	1.19361e-06	-2.61948e-07	9.31664e-07	1.08437e-06	1.27740e-06	2.36178e-06	1.13133e-06	-1.03773e-07	1.02756e-06	2.36270e-07	-7.51306e-08	1.61139e-07	7.08893e-07	-8.94019e-08	6.19491e-07	2.71622e-07	-3.20086e-08	2.39613e-07	3.52410e-07	-8.17486e-08	2.70662e-07	-2.49579e-05	-8.96787e-06	-3.39257e-05
18.825	1.19140e-06	-2.61462e-07	9.29934e-07	1.08094e-06	1.27653e-06	2.35747e-06	1.12604e-06	-1.03288e-07	1.02275e-06	2.32458e-07	-7.39183e-08	1.58539e-07	7.03880e-07	-8.87697e-08	6.15110e-07	2.67235e-07	-3.14915e-08	2.35743e-07	3.51368e-07	-8.15067e-08	2.69861e-07	-2.48776e-05	-8.94174e-06	-3.38194e-05
18.850	1.18918e-06	-2.60975e-07	9.28202e-07	1.07750e-06	1.27565e-06	2.35315e-06	1.12075e-06	-1.02802e-07	1.01794e-06	2.28652e-07	-7.27083e-08	1.55944e-07	6.98866e-07	-8.81374e-08	6.10729e-07	2.62851e-07	-3.09749e-08	2.31876e-07	3.50322e-07	-8.12641e-08	2.69058e-07	-2.47975e-05	-8.91567e-06	-3.37132e-05
18.874	1.18695e-06	-2.60487e-07	9.26466e-07	1.07406e-06	1.27475e-06	2.34882e-06	1.11545e-06	-1.02316e-07	1.01313e-06	2.24854e-07	-7.15004e-08	1.53353e-07	6.93852e-07	-8.75050e-08	6.06347e-07	2.58470e-07	-3.04587e-08	2.28012e-07	3.49273e-07	-8.10208e-08	2.68252e-07	-2.47174e-05	-8.88967e-06	-3.36071e-05
18.899	1.18472e-06	-2.59998e-07	9.24726e-07	1.07062e-06	1.27385e-06	2.34447e-06	1.11015e-06	-1.01830e-07	1.00832e-06	2.21062e-07	-7.02948e-08	1.50768e-07	6.88838e-07	-8.68727e-08	6.01965e-07	2.54094e-07	-2.99430e-08	2.24151e-07	3.48222e-07	-8.07769e-08	2.67445e-07	-2.46375e-05	-8.86374e-06	-3.35012e-05
18.924	1.18249e-06	-2.59508e-07	9.22984e-07	1.06718e-06	1.27293e-06	2.34011e-06	1.10485e-06	-1.01344e-07	1.00350e-06	2.17278e-07	-6.90915e-08	1.48187e-07	6.83824e-07	-8.62403e-08	5.97584e-07	2.49722e-07	-2.94278e-08	2.20294e-07	3.47167e-07	-8.05323e-08	2.66635e-07	-2.45576e-05	-8.83787e-06	-3.33954e-05
18.948	1.18025e-06	-2.59017e-07	9.21238e-07	1.06373e-06	1.27201e-06	2.33574e-06	1.09954e-06	-1.00857e-07	9.98687e-07	2.13501e-07	-6.78905e-08	1.45611e-07	6.78810e-07	-8.56080e-08	5.93202e-07	2.45354e-07	-2.89131e-08	2.16441e-07	3.46110e-07	-8.02871e-08	2.65823e-07	-2.44777e-05	-8.81207e-06	-3.32898e-05
18.973	1.17801e-06	-2.58525e-07	9.19489e-07	1.06027e-06	1.27107e-06	2.33135e-06	1.09424e-06	-1.00371e-07	9.93868e-07	2.09732e-07	-6.66918e-08	1.43040e-07	6.73797e-07	-8.49758e-08	5.88821e-07	2.40990e-07	-2.83988e-08	2.12591e-07	3.45050e-07	-8.00412e-08	2.65009e-07	-2.43980e-05	-8.78633e-06	-3.31843e-05
18.997	1.17577e-06	-2.58033e-07	9.17737e-07	1.05682e-06	1.27013e-06	2.32695e-06	1.08893e-06	-9.98839e-08	9.89049e-07	2.05970e-07	-6.54955e-08	1.40474e-07	6.68785e-07	-8.43437e-08	5.84441e-07	2.36631e-07	-2.78852e-08	2.08746e-07	3.43988e-07	-7.97948e-08	2.64193e-07	-2.43184e-05	-8.76066e-06	-3.30790e-05
19.022	1.17352e-06	-2.57539e-07	9.15983e-07	1.05336e-06	1.26917e-06	2.32253e-06	1.08363e-06	-9.93970e-08	9.84228e-07	2.02215e-07	-6.43017e-08	1.37913e-07	6.63773e-07	-8.37116e-08	5.80062e-07	2.32277e-07	-2.73720e-08	2.04905e-07	3.42923e-07	-7.95477e-08	2.63375e-07	-2.42388e-05	-8.73507e-06	-3.29739e-05
19.046	1.17127e-06	-2.57045e-07	9.14225e-07	1.04990e-06	1.26820e-06	2.31811e-06	1.07832e-06	-9.89101e-08	9.79407e-07	1.98468e-07	-6.31102e-08	1.35358e-07	6.58763e-07	-8.30798e-08	5.75683e-07	2.27927e-07	-2.68595e-08	2.01068e-07	3.41855e-07	-7.93001e-08	2.62555e-07	-2.41593e-05	-8.70953e-06	-3.28688e-05
19.071	1.16901e-06	-2.56550e-07	9.12464e-07	1.04644e-06	1.26723e-06	2.31367e-06	1.07301e-06	-9.84231e-08	9.74584e-07	1.94729e-07	-6.19213e-08	1.32808e-07	6.53754e-07	-8.24481e-08	5.71306e-07	2.23583e-07	-2.63476e-08	1.97236e-07	3.40785e-07	-7.90518e-08	2.61733e-07	-2.40799e-05	-8.68407e-06	-3.27640e-05
19.096	1.16675e-06	-2.56054e-07	9.10701e-07	1.04298e-06	1.26624e-06	2.30922e-06	1.06770e-06	-9.79360e-08	9.69761e-07	1.90998e-07	-6.07348e-08	1.30263e-07	6.48747e-07	-8.18166e-08	5.66930e-07	2.19244e-07	-2.58362e-08	1.93408e-07	3.39712e-07	-7.88030e-08	2.60909e-07	-2.40006e-05	-8.65867e-06	-3.26593e-05
19.120	1.16449e-06	-2.55557e-07	9.08935e-07	1.03951e-06	1.26524e-06	2.30475e-06	1.06239e-06	-9.74489e-08	9.64938e-07	1.87275e-07	-5.95509e-08	1.27724e-07	6.43741e-07	-8.11853e-08	5.62556e-07	2.14910e-07	-2.53255e-08	1.89585e-07	3.38638e-07	-7.85537e-08	2.60084e-07	-2.39214e-05	-8.63335e-06	-3.25548e-05
19.145	1.16223e-06	-2.55060e-07	9.07166e-07	1.03604e-06	1.26423e-06	2.30028e-06	1.05708e-06	-9.69617e-08	9.60114e-07	1.83560e-07	-5.83695e-08	1.25190e-07	6.38738e-07	-8.05543e-08	5.58183e-07	2.10582e-07	-2.48155e-08	1.85767e-07	3.37560e-07	-7.83038e-08	2.59256e-07	-2.38423e-05	-8.60809e-06	-3.24504e-05
19.169	1.15996e-06	-2.54562e-07	9.05394e-07	1.03257e-06	1.26322e-06	2.29579e-06	1.05176e-06	-9.64745e-08	9.55290e-07	1.79853e-07	-5.71908e-08	1.22662e-07	6.33736e-07	-7.99235e-08	5.53813e-07	2.06260e-07	-2.43061e-08	1.81954e-07	3.36481e-07	-7.80534e-08	2.58427e-07	-2.37633e-05	-8.58291e-06	-3.23462e-05
19.194	1.15768e-06	-2.54063e-07	9.03620e-07	1.02910e-06	1.26219e-06	2.29129e-06	1.04645e-06	-9.59874e-08	9.50466e-07	1.76154e-07	-5.60147e-08	1.20140e-07	6.28737e-07	-7.92931e-08	5.49444e-07	2.01943e-07	-2.37975e-08	1.78146e-07	3.35399e-07	-7.78024e-08	2.57597e-07	-2.36844e-05	-8.55779e-06	-3.22422e-05
19.218	1.15541e-06	-2.53564e-07	9.01844e-07	1.02562e-06	1.26115e-06	2.28678e-06	1.04114e-06	-9.55002e-08	9.45642e-07	1.72464e-07	-5.48412e-08	1.17623e-07	6.23741e-07	-7.86629e-08	5.45078e-07	1.97633e-07	-2.32895e-08	1.74344e-07	3.34315e-07	-7.75510e-08	2.56764e-07	-2.36056e-05	-8.53274e-06	-3.21383e-05
19.243	1.15313e-06	-2.53064e-07	9.00065e-07	1.02215e-06	1.26010e-06	2.28225e-06	1.03583e-06	-9.50131e-08	9.40818e-07	1.68782e-07	-5.36705e-08	1.15112e-07	6.18747e-07	-7.80332e-08	5.40714e-07	1.93329e-07	-2.27823e-08	1.70547e-07	3.33229e-07	-7.72990e-08	2.55930e-07	-2.35268e-05	-8.50777e-06	-3.20346e-05
19.268	1.15085e-06	-2.52563e-07	8.98284e-07	1.01867e-06	1.25905e-06	2.27772e-06	1.03052e-06	-9.45260e-08	9.35995e-07	1.65109e-07	-5.25025e-08	1.12607e-07	6.13756e-07	-7.74038e-08	5.36352e-07	1.89031e-07	-2.22759e-08	1.66755e-07	3.32141e-07	-7.70466e-08	2.55094e-07	-2.34482e-05	-8.48286e-06	-3.19311e-05
19.292	1.14856e-06	-2.52061e-07	8.96500e-07	1.01519e-06	1.25798e-06	2.27317e-06	1.02521e-06	-9.40390e-08	9.31173e-07	1.61445e-07	-5.13372e-08	1.10108e-07	6.08769e-07	-7.67748e-08	5.31994e-07	1.84740e-07	-2.17702e-08	1.62970e-07	3.31051e-07	-7.67937e-08	2.54257e-07	-2.33697e-05	-8.45803e-06	-3.18277e-05
19.317	1.14627e-06	-2.51559e-07	8.94714e-07	1.01171e-06	1.25690e-06	2.26861e-06	1.01990e-06	-9.35521e-08	9.26351e-07	1.57789e-07	-5.01748e-08	1.07614e-07	6.03785e-07	-7.61462e-08	5.27638e-07	1.80456e-07	-2.12653e-08	1.59190e-07	3.29959e-07	-7.65404e-08	2.53418e-07	-2.32913e-05	-8.43327e-06	-3.17246e-05
19.341	1.14398e-06	-2.51057e-07	8.92926e-07	1.00823e-06	1.25582e-06	2.26404e-06	1.01460e-06	-9.30652e-08	9.21531e-07	1.54142e-07	-4.90152e-08	1.05127e-07	5.98804e-07	-7.55181e-08	5.23286e-07	1.76178e-07	-2.07612e-08	1.55417e-07	3.28864e-07	-7.62866e-08	2.52578e-07	-2.32130e-05	-8.40858e-06	-3.16216e-05
19.366	1.14169e-06	-2.50553e-07	8.91136e-07	1.00475e-06	1.25472e-06	2.25946e-06	1.00929e-06	-9.25785e-08	9.16711e-07	1.50505e-07	-4.78584e-08	1.02646e-07	5.93827e-07	-7.48904e-08	5.18937e-07	1.71907e-07	-2.02580e-08	1.51649e-07	3.27769e-07	-7.60324e-08	2.51736e-07	-2.31348e-05	-8.38396e-06	-3.15188e-05
19.390	1.13939e-06	-2.50049e-07	8.89344e-07	1.00126e-06	1.25361e-06	2.25487e-06	1.00398e-06	-9.20919e-08	9.11893e-07	1.46876e-07	-4.67045e-08	1.00171e-07	5.88855e-07	-7.42633e-08	5.14591e-07	1.67644e-07	-1.97556e-08	1.47889e-07	3.26671e-07	-7.57778e-08	2.50893e-07	-2.30567e-05	-8.35941e-06	-3.14161e-05
19.415	1.13709e-06	-2.49545e-07	8.87550e-07	9.97777e-07	1.25250e-06	2.25027e-06	9.98682e-07	-9.16055e-08	9.07076e-07	1.43256e-07	-4.55536e-08	9.77029e-08	5.83886e-07	-7.36367e-08	5.10249e-07	1.63388e-07	-1.92540e-08	1.44134e-07	3.25572e-07	-7.55228e-08	2.50049e-07	-2.29787e-05	-8.33494e-06	-3.13137e-05
19.440	1.13479e-06	-2.49040e-07	8.85754e-07	9.94291e-07	1.25137e-06	2.24566e-06	9.93380e-07	-9.11192e-08	9.02261e-07	1.39646e-07	-4.44056e-08	9.52407e-08	5.78922e-07	-7.30107e-08	5.05911e-07	1.59140e-07	-1.87534e-08	1.40386e-07	3.24470e-07	-7.52673e-08	2.49203e-07	-2.29009e-05	-8.31054e-06	-3.12114e-05
19.464	1.13249e-06	-2.48534e-07	8.83956e-07	9.90805e-07	1.25024e-06	2.24104e-06	9.88081e-07	-9.06331e-08	8.97448e-07	1.36045e-07	-4.32606e-08	9.27849e-08	5.73963e-07	-7.23852e-08	5.01577e-07	1.54899e-07	-1.82536e-08	1.36645e-07	3.23368e-07	-7.50115e-08	2.48356e-07	-2.28231e-05	-8.28622e-06	-3.11093e-05
19.489	1.13018e-06	-2.48028e-07	8.82156e-07	9.87318e-07	1.24909e-06	2.23641e-06	9.82784e-07	-9.01472e-08	8.92636e-07	1.32454e-07	-4.21186e-08	9.03355e-08	5.69008e-07	-7.17603e-08	4.97248e-07	1.50666e-07	-1.77548e-08	1.32911e-07	3.22263e-07	-7.47554e-08	2.47508e-07	-2.27455e-05	-8.26197e-06	-3.10075e-05
19.513	1.12788e-06	-2.47522e-07	8.80355e-07	9.83830e-07	1.24794e-06	2.23177e-06	9.77489e-07	-8.96615e-08	8.87827e-07	1.28872e-07	-4.09797e-08	8.78927e-08	5.64058e-07	-7.11361e-08	4.92922e-07	1.46441e-07	-1.72570e-08	1.29184e-07	3.21158e-07	-7.44988e-08	2.46659e-07	-2.26680e-05	-8.23779e-06	-3.09058e-05
19.538	1.12557e-06	-2.47015e-07	8.78551e-07	9.80342e-07	1.24678e-06	2.22712e-06	9.72196e-07	-8.91760e-08	8.83020e-07	1.25300e-07	-3.98438e-08	8.54565e-08	5.59114e-07	-7.05125e-08	4.88601e-07	1.42224e-07	-1.67601e-08	1.25464e-07	3.20050e-07	-7.42420e-08	2.45808e-07	-2.25906e-05	-8.21369e-06	-3.08043e-05
19.562	1.12325e-06	-2.46507e-07	8.76746e-07	9.76854e-07	1.24561e-06	2.22246e-06	9.66906e-07	-8.86908e-08	8.78216e-07	1.21738e-07	-3.87110e-08	8.30270e-08	5.54175e-07	-6.98896e-08	4.84285e-07	1.38016e-07	-1.62641e-08	1.21752e-07	3.18941e-07	-7.39848e-08	2.44957e-07	-2.25133e-05	-8.18966e-06	-3.07030e-05
19.587	1.12094e-06	-2.46000e-07	8.74940e-07	9.73366e-07	1.24442e-06	2.21779e-06	9.61620e-07	-8.82059e-08	8.73414e-07	1.18186e-07	-3.75814e-08	8.06042e-08	5.49241e-07	-6.92675e-08	4.79974e-07	1.33816e-07	-1.57692e-08	1.18047e-07	3.17831e-07	-7.37273e-08	2.44104e-07	-2.24361e-05	-8.16571e-06	-3.06019e-05
19.612	1.11862e-06	-2.45491e-07	8.73132e-07	9.69877e-07	1.24323e-06	2.21311e-06	9.56336e-07	-8.77212e-08	8.68614e-07	1.14643e-07	-3.64550e-08	7.81883e-08	5.44314e-07	-6.86460e-08	4.75668e-07	1.29625e-07	-1.52753e-08	1.14350e-07	3.16720e-07	-7.34695e-08	2.43251e-07	-2.23591e-05	-8.14183e-06	-3.05009e-05
19.636	1.11631e-06	-2.44982e-07	8.71323e-07	9.66389e-07	1.24204e-06	2.20842e-06	9.51055e-07	-8.72368e-08	8.63818e-07	1.11111e-07	-3.53318e-08	7.57792e-08	5.39392e-07	-6.80253e-08	4.71367e-07	1.25442e-07	-1.47824e-08	1.10660e-07	3.15607e-07	-7.32114e-08	2.42396e-07	-2.22822e-05	-8.11803e-06	-3.04002e-05
19.661	1.11399e-06	-2.44473e-07	8.69512e-07	9.62900e-07	1.24083e-06	2.20373e-06	9.45778e-07	-8.67528e-08	8.59025e-07	1.07589e-07	-3.42117e-08	7.33770e-08	5.34477e-07	-6.74054e-08	4.67071e-07	1.21269e-07	-1.42906e-08	1.06978e-07	3.14493e-07	-7.29530e-08	2.41540e-07	-2.22054e-05	-8.09430e-06	-3.02997e-05
19.685	1.11166e-06	-2.43964e-07	8.67700e-07	9.59412e-07	1.23961e-06	2.19902e-06	9.40504e-07	-8.62690e-08	8.54235e-07	1.04077e-07	-3.30950e-08	7.09818e-08	5.29568e-07	-6.67863e-08	4.62781e-07	1.17104e-07	-1.37998e-08	1.03304e-07	3.13378e-07	-7.26943e-08	2.40684e-07	-2.21288e-05	-8.07066e-06	-3.01994e-05
19.710	1.10934e-06	-2.43454e-07	8.65886e-07	9.55925e-07	1.23838e-06	2.19431e-06	9.35234e-07	-8.57856e-08	8.49448e-07	1.00575e-07	-3.19816e-08	6.85937e-08	5.24665e-07	-6.61681e-08	4.58497e-07	1.12949e-07	-1.33102e-08	9.96389e-08	3.12262e-07	-7.24354e-08	2.39827e-07	-2.20522e-05	-8.04708e-06	-3.00993e-05
19.735	1.10702e-06	-2.42944e-07	8.64072e-07	9.52438e-07	1.23715e-06	2.18959e-06	9.29968e-07	-8.53026e-08	8.44665e-07	9.70841e-08	-3.08714e-08	6.62127e-08	5.19770e-07	-6.55507e-08	4.54219e-07	1.08803e-07	-1.28216e-08	9.59816e-08	3.11145e-07	-7.21763e-08	2.38969e-07	-2.19758e-05	-8.02359e-06	-2.99994e-05
19.759	1.10469e-06	-2.42433e-07	8.62256e-07	9.48951e-07	1.23591e-06	2.18486e-06	9.24706e-07	-8.48200e-08	8.39886e-07	9.36036e-08	-2.97647e-08	6.38389e-08	5.14881e-07	-6.49342e-08	4.49947e-07	1.04667e-07	-1.23342e-08	9.23328e-08	3.10027e-07	-7.19169e-08	2.38110e-07	-2.18996e-05	-8.00017e-06	-2.98997e-05
19.784	1.10236e-06	-2.41922e-07	8.60439e-07	9.45465e-07	1.23465e-06	2.18012e-06	9.19449e-07	-8.43377e-08	8.35111e-07	9.01337e-08	-2.86613e-08	6.14724e-08	5.10000e-07	-6.43185e-08	4.45681e-07	1.00540e-07	-1.18479e-08	8.86925e-08	3.08908e-07	-7.16573e-08	2.37251e-07	-2.18234e-05	-7.97683e-06	-2.98002e-05
19.808	1.10003e-06	-2.41411e-07	8.58621e-07	9.41980e-07	1.23339e-06	2.17537e-06	9.14196e-07	-8.38559e-08	8.30340e-07	8.66745e-08	-2.75613e-08	5.91132e-08	5.05126e-07	-6.37039e-08	4.41422e-07	9.64237e-08	-1.13628e-08	8.50609e-08	3.07788e-07	-7.13975e-08	2.36391e-07	-2.17474e-05	-7.95357e-06	-2.97010e-05
19.833	1.09770e-06	-2.40900e-07	8.56802e-07	9.38496e-07	1.23212e-06	2.17062e-06	9.08947e-07	-8.33744e-08	8.25573e-07	8.32262e-08	-2.64648e-08	5.67614e-08	5.00260e-07	-6.30902e-08	4.37170e-07	9.23170e-08	-1.08788e-08	8.14382e-08	3.06667e-07	-7.11376e-08	2.35530e-07	-2.16716e-05	-7.93038e-06	-2.96019e-05
19.857	1.09537e-06	-2.40388e-07	8.54982e-07	9.35012e-07	1.23084e-06	2.16586e-06	9.03703e-07	-8.28935e-08	8.20810e-07	7.97888e-08	-2.53717e-08	5.44170e-08	4.95401e-07	-6.24774e-08	4.32924e-07	8.82205e-08	-1.03961e-08	7.78244e-08	3.05546e-07	-7.08774e-08	2.34669e-07	-2.15958e-05	-7.90727e-06	-2.95031e-05
19.882	1.09304e-06	-2.39876e-07	8.53162e-07	9.31530e-07	1.22956e-06	2.16109e-06	8.98465e-07	-8.24129e-08	8.16052e-07	7.63624e-08	-2.42822e-08	5.20802e-08	4.90551e-07	-6.18657e-08	4.28685e-07	8.41342e-08	-9.91457e-09	7.42197e-08	3.04424e-07	-7.06171e-08	2.33807e-07	-2.15202e-05	-7.88425e-06	-2.94045e-05
19.907	1.09070e-06	-2.39364e-07	8.51340e-07	9.28049e-07	1.22826e-06	2.15631e-06	8.93232e-07	-8.19329e-08	8.11299e-07	7.29471e-08	-2.31962e-08	4.97509e-08	4.85708e-07	-6.12550e-08	4.24453e-07	8.00585e-08	-9.43427e-09	7.06242e-08	3.03301e-07	-7.03566e-08	2.32944e-07	-2.14448e-05	-7.86130e-06	-2.93061e-05
19.931	1.08837e-06	-2.38852e-07	8.49518e-07	9.24570e-07	1.22696e-06	2.15153e-06	8.88003e-07	-8.14533e-08	8.06550e-07	6.95431e-08	-2.21137e-08	4.74293e-08	4.80874e-07	-6.06454e-08	4.20229e-07	7.59933e-08	-8.95523e-09	6.70381e-08	3.02177e-07	-7.00960e-08	2.32081e-07	-2.13695e-05	-7.83843e-06	-2.92079e-05
19.956	1.08603e-06	-2.38339e-07	8.47695e-07	9.21092e-07	1.22564e-06	2.14674e-06	8.82781e-07	-8.09743e-08	8.01807e-07	6.61503e-08	-2.10349e-08	4.51154e-08	4.76049e-07	-6.00368e-08	4.16012e-07	7.19389e-08	-8.47744e-09	6.34614e-08	3.01054e-07	-6.98353e-08	2.31218e-07	-2.12943e-05	-7.81564e-06	-2.91100e-05
19.980	1.08370e-06	-2.37827e-07	8.45871e-07	9.17615e-07	1.22432e-06	2.14194e-06	8.77564e-07	-8.04958e-08	7.97068e-07	6.27689e-08	-1.99597e-08	4.28093e-08	4.71232e-07	-5.94294e-08	4.11803e-07	6.78954e-08	-8.00094e-09	5.98944e-08	2.99929e-07	-6.95745e-08	2.30355e-07	-2.12193e-05	-7.79293e-06	-2.90122e-05
20.005	1.08136e-06	-2.37314e-07	8.44047e-07	9.14140e-07	1.22300e-06	2.13714e-06	8.72353e-07	-8.00178e-08	7.92336e-07	5.93990e-08	-1.88881e-08	4.05110e-08	4.66425e-07	-5.88231e-08	4.07602e-07	6.38629e-08	-7.52575e-09	5.63371e-08	2.98804e-07	-6.93135e-08	2.29491e-07	-2.11444e-05	-7.77030e-06	-2.89147e-05
20.029	1.07902e-06	-2.36801e-07	8.42222e-07	9.10667e-07	1.22166e-06	2.13233e-06	8.67149e-07	-7.95404e-08	7.87608e-07	5.60407e-08	-1.78202e-08	3.82205e-08	4.61626e-07	-5.82179e-08	4.03408e-07	5.98416e-08	-7.05187e-09	5.27897e-08	2.97679e-07	-6.90525e-08	2.28626e-07	-2.10697e-05	-7.74775e-06	-2.88174e-05
20.054	1.07668e-06	-2.36287e-07	8.40397e-07	9.07196e-07	1.22031e-06	2.12751e-06	8.61950e-07	-7.90636e-08	7.82887e-07	5.26941e-08	-1.67560e-08	3.59381e-08	4.56837e-07	-5.76140e-08	3.99223e-07	5.58316e-08	-6.57932e-09	4.92523e-08	2.96553e-07	-6.87914e-08	2.27762e-07	-2.09951e-05	-7.72528e-06	-2.87204e-05
20.079	1.07435e-06	-2.35774e-07	8.38572e-07	9.03727e-07	1.21896e-06	2.12269e-06	8.56758e-07	-7.85873e-08	7.78171e-07	4.93592e-08	-1.56956e-08	3.36637e-08	4.52058e-07	-5.70112e-08	3.95047e-07	5.18331e-08	-6.10813e-09	4.57250e-08	2.95427e-07	-6.85302e-08	2.26897e-07	-2.09207e-05	-7.70289e-06	-2.86236e-05
20.103	1.07201e-06	-2.35261e-07	8.36746e-07	9.00260e-07	1.21760e-06	2.11786e-06	8.51573e-07	-7.81117e-08	7.73461e-07	4.60362e-08	-1.46389e-08	3.13973e-08	4.47288e-07	-5.64096e-08	3.90878e-07	4.78462e-08	-5.63831e-09	4.22079e-08	2.94301e-07	-6.82690e-08	2.26032e-07	-2.08464e-05	-7.68058e-06	-2.85270e-05
20.128	1.06967e-06	-2.34747e-07	8.34920e-07	8.96795e-07	1.21623e-06	2.11303e-06	8.46394e-07	-7.76367e-08	7.68758e-07	4.27251e-08	-1.35860e-08	2.91391e-08	4.42528e-07	-5.58094e-08	3.86719e-07	4.38711e-08	-5.16987e-09	3.87012e-08	2.93175e-07	-6.80078e-08	2.25167e-07	-2.07723e-05	-7.65836e-06	-2.84307e-05
20.152	1.06733e-06	-2.34234e-07	8.33093e-07	8.93333e-07	1.21486e-06	2.10819e-06	8.41223e-07	-7.71623e-08	7.64060e-07	3.94260e-08	-1.25369e-08	2.68891e-08	4.37778e-07	-5.52103e-08	3.82568e-07	3.99079e-08	-4.70284e-09	3.52050e-08	2.92049e-07	-6.77465e-08	2.24302e-07	-2.06983e-05	-7.63622e-06	-2.83345e-05
20.177	1.06499e-06	-2.33720e-07	8.31267e-07	8.89873e-07	1.21347e-06	2.10334e-06	8.36058e-07	-7.66886e-08	7.59370e-07	3.61391e-08	-1.14917e-08	2.46473e-08	4.33039e-07	-5.46126e-08	3.78426e-07	3.59567e-08	-4.23722e-09	3.17195e-08	2.90922e-07	-6.74852e-08	2.23437e-07	-2.06245e-05	-7.61415e-06	-2.82387e-05
20.201	1.06265e-06	-2.33207e-07	8.29440e-07	8.86415e-07	1.21208e-06	2.09849e-06	8.30901e-07	-7.62156e-08	7.54686e-07	3.28643e-08	-1.04504e-08	2.24139e-08	4.28310e-07	-5.40163e-08	3.74294e-07	3.20177e-08	-3.77304e-09	2.82446e-08	2.89796e-07	-6.72239e-08	2.22572e-07	-2.05509e-05	-7.59217e-06	-2.81430e-05
20.226	1.06031e-06	-2.32693e-07	8.27613e-07	8.82960e-07	1.21068e-06	2.09364e-06	8.25752e-07	-7.57432e-08	7.50008e-07	2.96019e-08	-9.41300e-09	2.01889e-08	4.23592e-07	-5.34212e-08	3.70171e-07	2.80910e-08	-3.31031e-09	2.47807e-08	2.88670e-07	-6.69626e-08	2.21707e-07	-2.04774e-05	-7.57028e-06	-2.80477e-05
20.251	1.05797e-06	-2.32180e-07	8.25787e-07	8.79508e-07	1.20927e-06	2.08878e-06	8.20610e-07	-7.52716e-08	7.45338e-07	2.63518e-08	-8.37953e-09	1.79723e-08	4.18885e-07	-5.28276e-08	3.66057e-07	2.41768e-08	-2.84905e-09	2.13277e-08	2.87543e-07	-6.67014e-08	2.20842e-07	-2.04040e-05	-7.54846e-06	-2.79525e-05
20.275	1.05563e-06	-2.31666e-07	8.23960e-07	8.76059e-07	1.20786e-06	2.08392e-06	8.15476e-07	-7.48006e-08	7.40675e-07	2.31143e-08	-7.35002e-09	1.57642e-08	4.14188e-07	-5.22353e-08	3.61953e-07	2.02751e-08	-2.38927e-09	1.78859e-08	2.86417e-07	-6.64402e-08	2.19977e-07	-2.03309e-05	-7.52673e-06	-2.78576e-05
20.300	1.05329e-06	-2.31152e-07	8.22134e-07	8.72613e-07	1.20643e-06	2.07905e-06	8.10350e-07	-7.43305e-08	7.36019e-07	1.98892e-08	-6.32451e-09	1.35647e-08	4.09503e-07	-5.16444e-08	3.57859e-07	1.63862e-08	-1.93099e-09	1.44552e-08	2.85292e-07	-6.61790e-08	2.19113e-07	-2.02579e-05	-7.50508e-06	-2.77629e-05
20.324	1.05095e-06	-2.30639e-07	8.20307e-07	8.69170e-07	1.20500e-06	2.07417e-06	8.05232e-07	-7.38610e-08	7.31371e-07	1.66769e-08	-5.30302e-09	1.13739e-08	4.04830e-07	-5.10550e-08	3.53775e-07	1.25102e-08	-1.47423e-09	1.10360e-08	2.84166e-07	-6.59179e-08	2.18248e-07	-2.01850e-05	-7.48352e-06	-2.76685e-05
20.349	1.04861e-06	-2.30125e-07	8.18481e-07	8.65730e-07	1.20357e-06	2.06930e-06	8.00123e-07	-7.33924e-08	7.26730e-07	1.34772e-08	-4.28558e-09	9.19166e-09	4.00168e-07	-5.04671e-08	3.49701e-07	8.64715e-09	-1.01900e-09	7.62815e-09	2.83041e-07	-6.56569e-08	2.17384e-07	-2.01123e-05	-7.46204e-06	-2.75744e-05
20.374	1.04627e-06	-2.29612e-07	8.16655e-07	8.62294e-07	1.20212e-06	2.06442e-06	7.95022e-07	-7.29245e-08	7.22097e-07	1.02904e-08	-3.27221e-09	7.01821e-09	3.95518e-07	-4.98807e-08	3.45637e-07	4.79726e-09	-5.65320e-10	4.23194e-09	2.81916e-07	-6.53960e-08	2.16520e-07	-2.00398e-05	-7.44064e-06	-2.74805e-05
20.398	1.04393e-06	-2.29099e-07	8.14830e-07	8.58860e-07	1.20067e-06	2.05953e-06	7.89930e-07	-7.24574e-08	7.17473e-07	7.11651e-09	-2.26295e-09	4.85356e-09	3.90880e-07	-4.92957e-08	3.41584e-07	9.60631e-10	-1.13203e-10	8.47428e-10	2.80792e-07	-6.51352e-08	2.15656e-07	-1.99675e-05	-7.41933e-06	-2.73868e-05
20.423	1.04159e-06	-2.28586e-07	8.13005e-07	8.55431e-07	1.19921e-06	2.05464e-06	7.84847e-07	-7.19912e-08	7.12856e-07	3.95559e-09	-1.25782e-09	2.69777e-09	3.86254e-07	-4.87123e-08	3.37542e-07	-2.86259e-09	3.37334e-10	-2.52525e-09	2.79668e-07	-6.48745e-08	2.14793e-07	-1.98953e-05	-7.39810e-06	-2.72934e-05
20.447	1.03925e-06	-2.28073e-07	8.11180e-07	8.52005e-07	1.19775e-06	2.04975e-06	7.79773e-07	-7.15258e-08	7.08247e-07	8.07757e-10	-2.56856e-10	5.50901e-10	3.81640e-07	-4.81305e-08	3.33510e-07	-6.67227e-09	7.86276e-10	-5.88599e-09	2.78544e-07	-6.46139e-08	2.13931e-07	-1.98233e-05	-7.37696e-06	-2.72003e-05
20.472	1.03692e-06	-2.27560e-07	8.09356e-07	8.48583e-07	1.19627e-06	2.04486e-06	7.74708e-07	-7.10612e-08	7.03647e-07	-2.32692e-09	7.39928e-10	-1.58699e-09	3.77040e-07	-4.75503e-08	3.29489e-07	-1.04683e-08	1.23361e-09	-9.23468e-09	2.77422e-07	-6.43534e-08	2.13068e-07	-1.97515e-05	-7.35590e-06	-2.71074e-05
20.496	1.03458e-06	-2.27047e-07	8.07532e-07	8.45165e-07	1.19479e-06	2.03996e-06	7.69653e-07	-7.05975e-08	6.99056e-07	-5.44834e-09	1.73250e-09	-3.71584e-09	3.72451e-07	-4.69716e-08	3.25480e-07	-1.42505e-08	1.67931e-09	-1.25712e-08	2.76300e-07	-6.40931e-08	2.12206e-07	-1.96798e-05	-7.33493e-06	-2.70148e-05
20.521	1.03224e-06	-2.26535e-07	8.05709e-07	8.41750e-07	1.19331e-06	2.03506e-06	7.64608e-07	-7.01347e-08	6.94473e-07	-8.55643e-09	2.72083e-09	-5.83561e-09	3.67876e-07	-4.63946e-08	3.21481e-07	-1.80188e-08	2.12337e-09	-1.58954e-08	2.75178e-07	-6.38330e-08	2.11345e-07	-1.96084e-05	-7.31404e-06	-2.69224e-05
20.546	1.02991e-06	-2.26022e-07	8.03887e-07	8.38340e-07	1.19181e-06	2.03015e-06	7.59572e-07	-6.96728e-08	6.89899e-07	-1.16511e-08	3.70489e-09	-7.94622e-09	3.63314e-07	-4.58193e-08	3.17495e-07	-2.17730e-08	2.56578e-09	-1.92072e-08	2.74058e-07	-6.35731e-08	2.10485e-07	-1.95371e-05	-7.29324e-06	-2.68303e-05
20.570	1.02758e-06	-2.25510e-07	8.02066e-07	8.34934e-07	1.19031e-06	2.02525e-06	7.54546e-07	-6.92118e-08	6.85334e-07	-1.47323e-08	4.68467e-09	-1.00476e-08	3.58765e-07	-4.52456e-08	3.13519e-07	-2.55130e-08	3.00652e-09	-2.25065e-08	2.72938e-07	-6.33133e-08	2.09625e-07	-1.94659e-05	-7.27252e-06	-2.67385e-05
20.595	1.02524e-06	-2.24998e-07	8.00245e-07	8.31532e-07	1.18881e-06	2.02034e-06	7.49531e-07	-6.87517e-08	6.80779e-07	-1.77999e-08	5.66012e-09	-1.21398e-08	3.54230e-07	-4.46736e-08	3.09556e-07	-2.92388e-08	3.44556e-09	-2.57932e-08	2.71819e-07	-6.30538e-08	2.08765e-07	-1.93950e-05	-7.25189e-06	-2.66469e-05
20.619	1.02291e-06	-2.24486e-07	7.98425e-07	8.28135e-07	1.18729e-06	2.01543e-06	7.44525e-07	-6.82926e-08	6.76233e-07	-2.08538e-08	6.63123e-09	-1.42226e-08	3.49708e-07	-4.41033e-08	3.05604e-07	-3.29500e-08	3.88291e-09	-2.90671e-08	2.70701e-07	-6.27944e-08	2.07906e-07	-1.93242e-05	-7.23135e-06	-2.65556e-05
20.644	1.02058e-06	-2.23975e-07	7.96606e-07	8.24742e-07	1.18577e-06	2.01051e-06	7.39530e-07	-6.78345e-08	6.71696e-07	-2.38940e-08	7.59797e-09	-1.62960e-08	3.45200e-07	-4.35348e-08	3.01665e-07	-3.66468e-08	4.31854e-09	-3.23282e-08	2.69584e-07	-6.25353e-08	2.07049e-07	-1.92537e-05	-7.21090e-06	-2.64646e-05
20.668	1.01825e-06	-2.23464e-07	7.94788e-07	8.21354e-07	1.18424e-06	2.00560e-06	7.34546e-07	-6.73773e-08	6.67169e-07	-2.69204e-08	8.56031e-09	-1.83601e-08	3.40706e-07	-4.29681e-08	2.97738e-07	-4.03288e-08	4.75244e-09	-3.55763e-08	2.68468e-07	-6.22764e-08	2.06191e-07	-1.91833e-05	-7.19053e-06	-2.63738e-05
20.693	1.01592e-06	-2.22953e-07	7.92971e-07	8.17971e-07	1.18271e-06	2.00068e-06	7.29573e-07	-6.69211e-08	6.62652e-07	-2.99328e-08	9.51823e-09	-2.04146e-08	3.36226e-07	-4.24031e-08	2.93823e-07	-4.39960e-08	5.18459e-09	-3.88114e-08	2.67353e-07	-6.20178e-08	2.05335e-07	-1.91131e-05	-7.17025e-06	-2.62833e-05
20.718	1.01360e-06	-2.22442e-07	7.91155e-07	8.14593e-07	1.18117e-06	1.99576e-06	7.24611e-07	-6.64659e-08	6.58145e-07	-3.29313e-08	1.04717e-08	-2.24596e-08	3.31761e-07	-4.18399e-08	2.89921e-07	-4.76482e-08	5.61498e-09	-4.20333e-08	2.66239e-07	-6.17595e-08	2.04480e-07	-1.90430e-05	-7.15005e-06	-2.61931e-05
20.742	1.01127e-06	-2.21932e-07	7.89340e-07	8.11219e-07	1.17963e-06	1.99085e-06	7.19660e-07	-6.60118e-08	6.53648e-07	-3.59157e-08	1.14207e-08	-2.44950e-08	3.27310e-07	-4.12786e-08	2.86031e-07	-5.12854e-08	6.04359e-09	-4.52418e-08	2.65127e-07	-6.15014e-08	2.03625e-07	-1.89732e-05	-7.12995e-06	-2.61032e-05
20.767	1.00895e-06	-2.21422e-07	7.87527e-07	8.07851e-07	1.17807e-06	1.98592e-06	7.14720e-07	-6.55587e-08	6.49162e-07	-3.88859e-08	1.23652e-08	-2.65207e-08	3.22874e-07	-4.07191e-08	2.82154e-07	-5.49074e-08	6.47042e-09	-4.84370e-08	2.64015e-07	-6.12436e-08	2.02772e-07	-1.89036e-05	-7.10993e-06	-2.60135e-05
20.791	1.00663e-06	-2.20913e-07	7.85714e-07	8.04488e-07	1.17652e-06	1.98100e-06	7.09792e-07	-6.51067e-08	6.44686e-07	-4.18419e-08	1.33052e-08	-2.85368e-08	3.18452e-07	-4.01615e-08	2.78291e-07	-5.85141e-08	6.89544e-09	-5.16187e-08	2.62905e-07	-6.09861e-08	2.01919e-07	-1.88341e-05	-7.09000e-06	-2.59241e-05
20.816	1.00431e-06	-2.20403e-07	7.83903e-07	8.01130e-07	1.17495e-06	1.97608e-06	7.04876e-07	-6.46557e-08	6.40220e-07	-4.47837e-08	1.42406e-08	-3.05431e-08	3.14046e-07	-3.96058e-08	2.74440e-07	-6.21054e-08	7.31864e-09	-5.47868e-08	2.61797e-07	-6.07289e-08	2.01068e-07	-1.87648e-05	-7.07016e-06	-2.58350e-05
20.840	1.00199e-06	-2.19895e-07	7.82093e-07	7.97777e-07	1.17338e-06	1.97116e-06	6.99971e-07	-6.42058e-08	6.35765e-07	-4.77110e-08	1.51714e-08	-3.25395e-08	3.09655e-07	-3.90521e-08	2.70603e-07	-6.56811e-08	7.74002e-09	-5.79411e-08	2.60689e-07	-6.04721e-08	2.00217e-07	-1.86958e-05	-7.05040e-06	-2.57462e-05
20.865	9.99671e-07	-2.19386e-07	7.80285e-07	7.94430e-07	1.17180e-06	1.96624e-06	6.95079e-07	-6.37571e-08	6.31322e-07	-5.06238e-08	1.60977e-08	-3.45261e-08	3.05279e-07	-3.85002e-08	2.66779e-07	-6.92412e-08	8.15954e-09	-6.10816e-08	2.59584e-07	-6.02155e-08	1.99368e-07	-1.86269e-05	-7.03074e-06	-2.56576e-05
20.890	9.97356e-07	-2.18878e-07	7.78478e-07	7.91089e-07	1.17022e-06	1.96131e-06	6.90199e-07	-6.33094e-08	6.26889e-07	-5.35222e-08	1.70193e-08	-3.65028e-08	3.00919e-07	-3.79504e-08	2.62969e-07	-7.27855e-08	8.57720e-09	-6.42082e-08	2.58479e-07	-5.99594e-08	1.98520e-07	-1.85582e-05	-7.01116e-06	-2.55694e-05
20.914	9.95043e-07	-2.18371e-07	7.76673e-07	7.87754e-07	1.16863e-06	1.95639e-06	6.85331e-07	-6.28629e-08	6.22468e-07	-5.64059e-08	1.79363e-08	-3.84696e-08	2.96575e-07	-3.74025e-08	2.59172e-07	-7.63138e-08	8.99300e-09	-6.73208e-08	2.57376e-07	-5.97036e-08	1.97673e-07	-1.84898e-05	-6.99168e-06	-2.54814e-05
20.939	9.92732e-07	-2.17863e-07	7.74869e-07	7.84424e-07	1.16704e-06	1.95146e-06	6.80475e-07	-6.24176e-08	6.18058e-07	-5.92749e-08	1.88486e-08	-4.04263e-08	2.92246e-07	-3.68566e-08	2.55390e-07	-7.98262e-08	9.40690e-09	-7.04193e-08	2.56275e-07	-5.94481e-08	1.96827e-07	-1.84215e-05	-6.97228e-06	-2.53938e-05
20.963	9.90423e-07	-2.17357e-07	7.73067e-07	7.81100e-07	1.16544e-06	1.94654e-06	6.75633e-07	-6.19734e-08	6.13659e-07	-6.21291e-08	1.97562e-08	-4.23729e-08	2.87934e-07	-3.63127e-08	2.51621e-07	-8.33224e-08	9.81890e-09	-7.35035e-08	2.55176e-07	-5.91931e-08	1.95983e-07	-1.83534e-05	-6.95298e-06	-2.53064e-05
20.988	9.88117e-07	-2.16850e-07	7.71266e-07	7.77783e-07	1.16384e-06	1.94162e-06	6.70803e-07	-6.15303e-08	6.09273e-07	-6.49685e-08	2.06591e-08	-4.43094e-08	2.83637e-07	-3.57709e-08	2.47867e-07	-8.68023e-08	1.02290e-08	-7.65734e-08	2.54078e-07	-5.89384e-08	1.95140e-07	-1.82855e-05	-6.93376e-06	-2.52193e-05
21.012	9.85812e-07	-2.16345e-07	7.69467e-07	7.74471e-07	1.16223e-06	1.93670e-06	6.65987e-07	-6.10885e-08	6.04898e-07	-6.77930e-08	2.15572e-08	-4.62357e-08	2.79358e-07	-3.52311e-08	2.44127e-07	-9.02659e-08	1.06371e-08	-7.96288e-08	2.52982e-07	-5.86842e-08	1.94298e-07	-1.82178e-05	-6.91463e-06	-2.51325e-05
21.037	9.83510e-07	-2.15839e-07	7.67670e-07	7.71166e-07	1.16061e-06	1.93178e-06	6.61183e-07	-6.06479e-08	6.00535e-07	-7.06024e-08	2.24506e-08	-4.81518e-08	2.75094e-07	-3.46935e-08	2.40401e-07	-9.37131e-08	1.10434e-08	-8.26697e-08	2.51888e-07	-5.84303e-08	1.93457e-07	-1.81504e-05	-6.89560e-06	-2.50460e-05
21.062	9.81210e-07	-2.15335e-07	7.65875e-07	7.67867e-07	1.15899e-06	1.92685e-06	6.56393e-07	-6.02086e-08	5.96185e-07	-7.33968e-08	2.33392e-08	-5.00576e-08	2.70848e-07	-3.41579e-08	2.36690e-07	-9.71436e-08	1.14476e-08	-8.56960e-08	2.50795e-07	-5.81769e-08	1.92618e-07	-1.80831e-05	-6.87665e-06	-2.49598e-05
21.086	9.78912e-07	-2.14830e-07	7.64082e-07	7.64575e-07	1.15736e-06	1.92194e-06	6.51617e-07	-5.97704e-08	5.91846e-07	-7.61761e-08	2.42230e-08	-5.19531e-08	2.66618e-07	-3.36245e-08	2.32994e-07	-1.00557e-07	1.18499e-08	-8.87075e-08	2.49705e-07	-5.79240e-08	1.91781e-07	-1.80161e-05	-6.85780e-06	-2.48739e-05
21.111	9.76617e-07	-2.14327e-07	7.62290e-07	7.61289e-07	1.15573e-06	1.91702e-06	6.46854e-07	-5.93336e-08	5.87520e-07	-7.89401e-08	2.51019e-08	-5.38383e-08	2.62406e-07	-3.30932e-08	2.29312e-07	-1.03954e-07	1.22502e-08	-9.17042e-08	2.48616e-07	-5.76715e-08	1.90945e-07	-1.79492e-05	-6.83903e-06	-2.47882e-05
21.135	9.74325e-07	-2.13824e-07	7.60501e-07	7.58010e-07	1.15409e-06	1.91210e-06	6.42105e-07	-5.88980e-08	5.83207e-07	-8.16889e-08	2.59760e-08	-5.57129e-08	2.58210e-07	-3.25641e-08	2.25646e-07	-1.07335e-07	1.26486e-08	-9.46860e-08	2.47530e-07	-5.74195e-08	1.90110e-07	-1.78826e-05	-6.82036e-06	-2.47029e-05
21.160	9.72035e-07	-2.13321e-07	7.58714e-07	7.54738e-07	1.15245e-06	1.90719e-06	6.37370e-07	-5.84637e-08	5.78907e-07	-8.44223e-08	2.68451e-08	-5.75772e-08	2.54032e-07	-3.20372e-08	2.21995e-07	-1.10698e-07	1.30449e-08	-9.76528e-08	2.46445e-07	-5.71679e-08	1.89278e-07	-1.78161e-05	-6.80178e-06	-2.46179e-05
21.185	9.69748e-07	-2.12819e-07	7.56929e-07	7.51473e-07	1.15080e-06	1.90227e-06	6.32650e-07	-5.80307e-08	5.74619e-07	-8.71403e-08	2.77094e-08	-5.94308e-08	2.49872e-07	-3.15125e-08	2.18359e-07	-1.14044e-07	1.34392e-08	-1.00604e-07	2.45363e-07	-5.69168e-08	1.88446e-07	-1.77499e-05	-6.78329e-06	-2.45332e-05
21.209	9.67464e-07	-2.12318e-07	7.55146e-07	7.48215e-07	1.14915e-06	1.89736e-06	6.27944e-07	-5.75990e-08	5.70345e-07	-8.98427e-08	2.85688e-08	-6.12740e-08	2.45729e-07	-3.09901e-08	2.14739e-07	-1.17372e-07	1.38314e-08	-1.03541e-07	2.44283e-07	-5.66663e-08	1.87617e-07	-1.76839e-05	-6.76490e-06	-2.44488e-05
21.234	9.65182e-07	-2.11817e-07	7.53365e-07	7.44964e-07	1.14749e-06	1.89246e-06	6.23252e-07	-5.71687e-08	5.66083e-07	-9.25296e-08	2.94231e-08	-6.31064e-08	2.41604e-07	-3.04698e-08	2.11134e-07	-1.20684e-07	1.42216e-08	-1.06462e-07	2.43205e-07	-5.64162e-08	1.86789e-07	-1.76181e-05	-6.74659e-06	-2.43647e-05
21.258	9.62903e-07	-2.11317e-07	7.51586e-07	7.41721e-07	1.14583e-06	1.88755e-06	6.18575e-07	-5.67397e-08	5.61836e-07	-9.52008e-08	3.02726e-08	-6.49283e-08	2.37497e-07	-2.99519e-08	2.07545e-07	-1.23978e-07	1.46098e-08	-1.09368e-07	2.42130e-07	-5.61667e-08	1.85963e-07	-1.75526e-05	-6.72838e-06	-2.42809e-05
21.283	9.60628e-07	-2.10818e-07	7.49810e-07	7.38484e-07	1.14416e-06	1.88265e-06	6.13913e-07	-5.63120e-08	5.57601e-07	-9.78564e-08	3.11170e-08	-6.67394e-08	2.33408e-07	-2.94362e-08	2.03972e-07	-1.27254e-07	1.49959e-08	-1.12258e-07	2.41056e-07	-5.59177e-08	1.85138e-07	-1.74872e-05	-6.71026e-06	-2.41975e-05
21.307	9.58355e-07	-2.10319e-07	7.48036e-07	7.35256e-07	1.14249e-06	1.87775e-06	6.09266e-07	-5.58858e-08	5.53380e-07	-1.00496e-07	3.19564e-08	-6.85397e-08	2.29338e-07	-2.89229e-08	2.00415e-07	-1.30513e-07	1.53799e-08	-1.15133e-07	2.39985e-07	-5.56693e-08	1.84316e-07	-1.74221e-05	-6.69223e-06	-2.41143e-05
21.332	9.56086e-07	-2.09821e-07	7.46265e-07	7.32035e-07	1.14081e-06	1.87285e-06	6.04634e-07	-5.54609e-08	5.49173e-07	-1.03120e-07	3.27907e-08	-7.03292e-08	2.25286e-07	-2.84119e-08	1.96874e-07	-1.33753e-07	1.57618e-08	-1.17992e-07	2.38917e-07	-5.54214e-08	1.83495e-07	-1.73571e-05	-6.67430e-06	-2.40314e-05
21.357	9.53819e-07	-2.09324e-07	7.44496e-07	7.28821e-07	1.13913e-06	1.86796e-06	6.00018e-07	-5.50375e-08	5.44980e-07	-1.05728e-07	3.36200e-08	-7.21079e-08	2.21252e-07	-2.79032e-08	1.93349e-07	-1.36976e-07	1.61416e-08	-1.20835e-07	2.37851e-07	-5.51741e-08	1.82676e-07	-1.72924e-05	-6.65646e-06	-2.39489e-05
21.381	9.51556e-07	-2.08827e-07	7.42729e-07	7.25615e-07	1.13745e-06	1.86306e-06	5.95417e-07	-5.46154e-08	5.40801e-07	-1.08320e-07	3.44443e-08	-7.38757e-08	2.17238e-07	-2.73969e-08	1.89841e-07	-1.40182e-07	1.65193e-08	-1.23662e-07	2.36787e-07	-5.49274e-08	1.81859e-07	-1.72280e-05	-6.63871e-06	-2.38667e-05
21.406	9.49296e-07	-2.08331e-07	7.40965e-07	7.22418e-07	1.13576e-06	1.85818e-06	5.90832e-07	-5.41948e-08	5.36637e-07	-1.10896e-07	3.52634e-08	-7.56325e-08	2.13242e-07	-2.68930e-08	1.86349e-07	-1.43369e-07	1.68949e-08	-1.26474e-07	2.35726e-07	-5.46813e-08	1.81045e-07	-1.71637e-05	-6.62105e-06	-2.37848e-05
21.430	9.47040e-07	-2.07836e-07	7.39204e-07	7.19228e-07	1.13407e-06	1.85329e-06	5.86262e-07	-5.37757e-08	5.32486e-07	-1.13456e-07	3.60773e-08	-7.73783e-08	2.09265e-07	-2.63914e-08	1.82874e-07	-1.46537e-07	1.72683e-08	-1.29269e-07	2.34667e-07	-5.44357e-08	1.80232e-07	-1.70997e-05	-6.60349e-06	-2.37032e-05
21.455	9.44787e-07	-2.07341e-07	7.37446e-07	7.16046e-07	1.13237e-06	1.84841e-06	5.81709e-07	-5.33580e-08	5.28351e-07	-1.15999e-07	3.68862e-08	-7.91131e-08	2.05308e-07	-2.58923e-08	1.79415e-07	-1.49688e-07	1.76396e-08	-1.32048e-07	2.33612e-07	-5.41908e-08	1.79421e-07	-1.70359e-05	-6.58603e-06	-2.36219e-05
21.479	9.42537e-07	-2.06848e-07	7.35690e-07	7.12873e-07	1.13066e-06	1.84354e-06	5.77171e-07	-5.29418e-08	5.24229e-07	-1.18527e-07	3.76898e-08	-8.08368e-08	2.01370e-07	-2.53957e-08	1.75974e-07	-1.52820e-07	1.80087e-08	-1.34811e-07	2.32559e-07	-5.39465e-08	1.78612e-07	-1.69723e-05	-6.56865e-06	-2.35410e-05
21.504	9.40292e-07	-2.06355e-07	7.33937e-07	7.09708e-07	1.12896e-06	1.83867e-06	5.72650e-07	-5.25271e-08	5.20123e-07	-1.21038e-07	3.84883e-08	-8.25493e-08	1.97451e-07	-2.49015e-08	1.72549e-07	-1.55934e-07	1.83756e-08	-1.37558e-07	2.31508e-07	-5.37029e-08	1.77805e-07	-1.69090e-05	-6.55138e-06	-2.34604e-05
21.529	9.38049e-07	-2.05863e-07	7.32187e-07	7.06552e-07	1.12725e-06	1.83380e-06	5.68146e-07	-5.21139e-08	5.16032e-07	-1.23532e-07	3.92816e-08	-8.42507e-08	1.93552e-07	-2.44098e-08	1.69142e-07	-1.59029e-07	1.87403e-08	-1.40289e-07	2.30461e-07	-5.34599e-08	1.77001e-07	-1.68459e-05	-6.53419e-06	-2.33801e-05
21.553	9.35811e-07	-2.05371e-07	7.30439e-07	7.03404e-07	1.12553e-06	1.82894e-06	5.63658e-07	-5.17023e-08	5.11955e-07	-1.26011e-07	4.00696e-08	-8.59409e-08	1.89673e-07	-2.39205e-08	1.65752e-07	-1.62106e-07	1.91029e-08	-1.43003e-07	2.29416e-07	-5.32176e-08	1.76198e-07	-1.67830e-05	-6.51710e-06	-2.33001e-05
21.578	9.33576e-07	-2.04881e-07	7.28695e-07	7.00264e-07	1.12382e-06	1.82408e-06	5.59186e-07	-5.12921e-08	5.07894e-07	-1.28472e-07	4.08524e-08	-8.76198e-08	1.85814e-07	-2.34338e-08	1.62380e-07	-1.65163e-07	1.94632e-08	-1.45700e-07	2.28374e-07	-5.29759e-08	1.75398e-07	-1.67203e-05	-6.50011e-06	-2.32204e-05
21.602	9.31345e-07	-2.04391e-07	7.26954e-07	6.97134e-07	1.12209e-06	1.81923e-06	5.54732e-07	-5.08836e-08	5.03848e-07	-1.30917e-07	4.16299e-08	-8.92874e-08	1.81974e-07	-2.29497e-08	1.59025e-07	-1.68202e-07	1.98213e-08	-1.48381e-07	2.27335e-07	-5.27349e-08	1.74600e-07	-1.66579e-05	-6.48321e-06	-2.31411e-05
21.627	9.29118e-07	-2.03903e-07	7.25215e-07	6.94012e-07	1.12037e-06	1.81438e-06	5.50295e-07	-5.04765e-08	4.99818e-07	-1.33346e-07	4.24022e-08	-9.09437e-08	1.78155e-07	-2.24680e-08	1.55687e-07	-1.71222e-07	2.01772e-08	-1.51045e-07	2.26299e-07	-5.24946e-08	1.73805e-07	-1.65957e-05	-6.46641e-06	-2.30622e-05
21.651	9.26895e-07	-2.03415e-07	7.23480e-07	6.90899e-07	1.11864e-06	1.80954e-06	5.45875e-07	-5.00711e-08	4.95804e-07	-1.35758e-07	4.31691e-08	-9.25885e-08	1.74357e-07	-2.19890e-08	1.52368e-07	-1.74223e-07	2.05309e-08	-1.53692e-07	2.25266e-07	-5.22550e-08	1.73011e-07	-1.65338e-05	-6.44970e-06	-2.29835e-05
21.676	9.24676e-07	-2.02928e-07	7.21748e-07	6.87796e-07	1.11691e-06	1.80470e-06	5.41472e-07	-4.96673e-08	4.91805e-07	-1.38153e-07	4.39307e-08	-9.42220e-08	1.70579e-07	-2.15125e-08	1.49066e-07	-1.77205e-07	2.08823e-08	-1.56323e-07	2.24237e-07	-5.20161e-08	1.72220e-07	-1.64721e-05	-6.43309e-06	-2.29052e-05
21.701	9.22461e-07	-2.02442e-07	7.20019e-07	6.84701e-07	1.11517e-06	1.79987e-06	5.37087e-07	-4.92650e-08	4.87822e-07	-1.40531e-07	4.46869e-08	-9.58440e-08	1.66821e-07	-2.10386e-08	1.45783e-07	-1.80168e-07	2.12314e-08	-1.58936e-07	2.23210e-07	-5.17779e-08	1.71432e-07	-1.64106e-05	-6.41657e-06	-2.28272e-05
21.725	9.20250e-07	-2.01957e-07	7.18294e-07	6.81616e-07	1.11343e-06	1.79505e-06	5.32720e-07	-4.88644e-08	4.83855e-07	-1.42892e-07	4.54378e-08	-9.74544e-08	1.63085e-07	-2.05674e-08	1.42517e-07	-1.83111e-07	2.15782e-08	-1.61533e-07	2.22186e-07	-5.15405e-08	1.70646e-07	-1.63494e-05	-6.40015e-06	-2.27495e-05
21.750	9.18044e-07	-2.01472e-07	7.16571e-07	6.78541e-07	1.11169e-06	1.79023e-06	5.28370e-07	-4.84655e-08	4.79904e-07	-1.45237e-07	4.61833e-08	-9.90534e-08	1.59369e-07	-2.00988e-08	1.39270e-07	-1.86035e-07	2.19228e-08	-1.64112e-07	2.21166e-07	-5.13038e-08	1.69862e-07	-1.62884e-05	-6.38383e-06	-2.26722e-05
21.774	9.15842e-07	-2.00989e-07	7.14852e-07	6.75475e-07	1.10994e-06	1.78541e-06	5.24038e-07	-4.80681e-08	4.75970e-07	-1.47564e-07	4.69233e-08	-1.00641e-07	1.55674e-07	-1.96328e-08	1.36041e-07	-1.88940e-07	2.22651e-08	-1.66675e-07	2.20149e-07	-5.10679e-08	1.69081e-07	-1.62277e-05	-6.36760e-06	-2.25953e-05
21.799	9.13644e-07	-2.00507e-07	7.13137e-07	6.72418e-07	1.10819e-06	1.78061e-06	5.19725e-07	-4.76725e-08	4.72052e-07	-1.49874e-07	4.76580e-08	-1.02216e-07	1.52000e-07	-1.91695e-08	1.32831e-07	-1.91825e-07	2.26051e-08	-1.69220e-07	2.19135e-07	-5.08327e-08	1.68302e-07	-1.61672e-05	-6.35147e-06	-2.25186e-05
21.823	9.11450e-07	-2.00025e-07	7.11425e-07	6.69371e-07	1.10644e-06	1.77581e-06	5.15429e-07	-4.72785e-08	4.68151e-07	-1.52168e-07	4.83872e-08	-1.03780e-07	1.48348e-07	-1.87089e-08	1.29639e-07	-1.94690e-07	2.29427e-08	-1.71747e-07	2.18125e-07	-5.05983e-08	1.67526e-07	-1.61069e-05	-6.33544e-06	-2.24423e-05
21.848	9.09261e-07	-1.99545e-07	7.09716e-07	6.66334e-07	1.10468e-06	1.77101e-06	5.11153e-07	-4.68862e-08	4.64266e-07	-1.54444e-07	4.91110e-08	-1.05333e-07	1.44717e-07	-1.82510e-08	1.26466e-07	-1.97536e-07	2.32780e-08	-1.74257e-07	2.17117e-07	-5.03647e-08	1.66753e-07	-1.60469e-05	-6.31950e-06	-2.23664e-05
21.873	9.07077e-07	-1.99066e-07	7.08011e-07	6.63307e-07	1.10292e-06	1.76623e-06	5.06894e-07	-4.64956e-08	4.60399e-07	-1.56703e-07	4.98293e-08	-1.06873e-07	1.41108e-07	-1.77958e-08	1.23312e-07	-2.00361e-07	2.36110e-08	-1.76750e-07	2.16114e-07	-5.01319e-08	1.65982e-07	-1.59871e-05	-6.30366e-06	-2.22908e-05
21.897	9.04897e-07	-1.98587e-07	7.06310e-07	6.60290e-07	1.10116e-06	1.76145e-06	5.02655e-07	-4.61067e-08	4.56548e-07	-1.58944e-07	5.05421e-08	-1.08402e-07	1.37520e-07	-1.73434e-08	1.20177e-07	-2.03167e-07	2.39417e-08	-1.79226e-07	2.15114e-07	-4.98999e-08	1.65214e-07	-1.59276e-05	-6.28792e-06	-2.22155e-05
21.922	9.02722e-07	-1.98110e-07	7.04612e-07	6.57283e-07	1.09940e-06	1.75668e-06	4.98434e-07	-4.57195e-08	4.52714e-07	-1.61168e-07	5.12493e-08	-1.09919e-07	1.33954e-07	-1.68936e-08	1.17061e-07	-2.05953e-07	2.42700e-08	-1.81683e-07	2.14117e-07	-4.96687e-08	1.64448e-07	-1.58683e-05	-6.27228e-06	-2.21406e-05
21.946	9.00552e-07	-1.97634e-07	7.02918e-07	6.54286e-07	1.09763e-06	1.75191e-06	4.94232e-07	-4.53341e-08	4.48898e-07	-1.63375e-07	5.19511e-08	-1.11424e-07	1.30411e-07	-1.64467e-08	1.13964e-07	-2.08719e-07	2.45959e-08	-1.84123e-07	2.13124e-07	-4.94383e-08	1.63686e-07	-1.58093e-05	-6.25673e-06	-2.20661e-05
21.971	8.98386e-07	-1.97158e-07	7.01228e-07	6.51300e-07	1.09586e-06	1.74716e-06	4.90050e-07	-4.49505e-08	4.45099e-07	-1.65565e-07	5.26473e-08	-1.12917e-07	1.26889e-07	-1.60026e-08	1.10886e-07	-2.11465e-07	2.49195e-08	-1.86545e-07	2.12134e-07	-4.92088e-08	1.62926e-07	-1.57506e-05	-6.24128e-06	-2.19918e-05
21.996	8.96226e-07	-1.96684e-07	6.99541e-07	6.48324e-07	1.09409e-06	1.74241e-06	4.85886e-07	-4.45686e-08	4.41318e-07	-1.67736e-07	5.33379e-08	-1.14398e-07	1.23389e-07	-1.55612e-08	1.07828e-07	-2.14190e-07	2.52407e-08	-1.88950e-07	2.11148e-07	-4.89801e-08	1.62168e-07	-1.56921e-05	-6.22593e-06	-2.19180e-05
22.020	8.94070e-07	-1.96211e-07	6.97859e-07	6.45359e-07	1.09231e-06	1.73767e-06	4.81742e-07	-4.41885e-08	4.37554e-07	-1.69891e-07	5.40229e-08	-1.15868e-07	1.19912e-07	-1.51227e-08	1.04789e-07	-2.16896e-07	2.55595e-08	-1.91336e-07	2.10166e-07	-4.87522e-08	1.61414e-07	-1.56338e-05	-6.21068e-06	-2.18445e-05
22.045	8.91919e-07	-1.95739e-07	6.96180e-07	6.42404e-07	1.09053e-06	1.73294e-06	4.77618e-07	-4.38102e-08	4.33808e-07	-1.72027e-07	5.47024e-08	-1.17325e-07	1.16457e-07	-1.46869e-08	1.01770e-07	-2.19580e-07	2.58759e-08	-1.93705e-07	2.09188e-07	-4.85252e-08	1.60663e-07	-1.55758e-05	-6.19552e-06	-2.17713e-05
22.069	8.89774e-07	-1.95268e-07	6.94505e-07	6.39460e-07	1.08875e-06	1.72821e-06	4.73514e-07	-4.34337e-08	4.30080e-07	-1.74146e-07	5.53762e-08	-1.18770e-07	1.13025e-07	-1.42541e-08	9.87705e-08	-2.22245e-07	2.61898e-08	-1.96055e-07	2.08213e-07	-4.82991e-08	1.59914e-07	-1.55181e-05	-6.18047e-06	-2.16985e-05
22.094	8.87633e-07	-1.94798e-07	6.92835e-07	6.36527e-07	1.08697e-06	1.72350e-06	4.69429e-07	-4.30590e-08	4.26370e-07	-1.76248e-07	5.60444e-08	-1.20203e-07	1.09615e-07	-1.38241e-08	9.57908e-08	-2.24889e-07	2.65014e-08	-1.98387e-07	2.07242e-07	-4.80739e-08	1.59168e-07	-1.54606e-05	-6.16551e-06	-2.16261e-05
22.118	8.85498e-07	-1.94330e-07	6.91168e-07	6.33605e-07	1.08519e-06	1.71879e-06	4.65364e-07	-4.26862e-08	4.22678e-07	-1.78331e-07	5.67069e-08	-1.21624e-07	1.06228e-07	-1.33969e-08	9.28310e-08	-2.27512e-07	2.68106e-08	-2.00702e-07	2.06275e-07	-4.78496e-08	1.58425e-07	-1.54033e-05	-6.15065e-06	-2.15540e-05
22.143	8.83368e-07	-1.93862e-07	6.89505e-07	6.30694e-07	1.08340e-06	1.71410e-06	4.61319e-07	-4.23152e-08	4.19004e-07	-1.80397e-07	5.73638e-08	-1.23033e-07	1.02864e-07	-1.29727e-08	8.98912e-08	-2.30115e-07	2.71173e-08	-2.02998e-07	2.05312e-07	-4.76262e-08	1.57686e-07	-1.53464e-05	-6.13590e-06	-2.14823e-05
22.168	8.81243e-07	-1.93396e-07	6.87847e-07	6.27794e-07	1.08161e-06	1.70941e-06	4.57295e-07	-4.19460e-08	4.15349e-07	-1.82445e-07	5.80150e-08	-1.24430e-07	9.95228e-08	-1.25513e-08	8.69715e-08	-2.32697e-07	2.74215e-08	-2.05275e-07	2.04353e-07	-4.74036e-08	1.56949e-07	-1.52897e-05	-6.12124e-06	-2.14109e-05
22.192	8.79124e-07	-1.92931e-07	6.86193e-07	6.24905e-07	1.07982e-06	1.70473e-06	4.53291e-07	-4.15787e-08	4.11712e-07	-1.84475e-07	5.86605e-08	-1.25814e-07	9.62049e-08	-1.21329e-08	8.40721e-08	-2.35258e-07	2.77233e-08	-2.07535e-07	2.03397e-07	-4.71820e-08	1.56215e-07	-1.52332e-05	-6.10668e-06	-2.13399e-05
22.217	8.77010e-07	-1.92467e-07	6.84542e-07	6.22028e-07	1.07803e-06	1.70006e-06	4.49308e-07	-4.12134e-08	4.08094e-07	-1.86487e-07	5.93003e-08	-1.27187e-07	9.29102e-08	-1.17174e-08	8.11929e-08	-2.37798e-07	2.80227e-08	-2.09775e-07	2.02446e-07	-4.69614e-08	1.55485e-07	-1.51770e-05	-6.09222e-06	-2.12693e-05
22.241	8.74901e-07	-1.92004e-07	6.82897e-07	6.19162e-07	1.07624e-06	1.69540e-06	4.45345e-07	-4.08499e-08	4.04495e-07	-1.88481e-07	5.99344e-08	-1.28547e-07	8.96389e-08	-1.13048e-08	7.83341e-08	-2.40317e-07	2.83196e-08	-2.11998e-07	2.01499e-07	-4.67416e-08	1.54757e-07	-1.51211e-05	-6.07786e-06	-2.11990e-05
22.266	8.72798e-07	-1.91543e-07	6.81255e-07	6.16308e-07	1.07444e-06	1.69075e-06	4.41403e-07	-4.04883e-08	4.00914e-07	-1.90457e-07	6.05627e-08	-1.29894e-07	8.63910e-08	-1.08952e-08	7.54958e-08	-2.42816e-07	2.86140e-08	-2.14202e-07	2.00556e-07	-4.65228e-08	1.54033e-07	-1.50655e-05	-6.06360e-06	-2.11291e-05
22.290	8.70701e-07	-1.91083e-07	6.79618e-07	6.13465e-07	1.07264e-06	1.68611e-06	4.37482e-07	-4.01286e-08	3.97353e-07	-1.92415e-07	6.11853e-08	-1.31230e-07	8.31667e-08	-1.04886e-08	7.26782e-08	-2.45293e-07	2.89059e-08	-2.16387e-07	1.99617e-07	-4.63050e-08	1.53312e-07	-1.50101e-05	-6.04944e-06	-2.10595e-05
22.315	8.68609e-07	-1.90624e-07	6.77986e-07	6.10634e-07	1.07084e-06	1.68148e-06	4.33582e-07	-3.97709e-08	3.93811e-07	-1.94355e-07	6.18021e-08	-1.32553e-07	7.99661e-08	-1.00849e-08	6.98812e-08	-2.47749e-07	2.91953e-08	-2.18554e-07	1.98682e-07	-4.60882e-08	1.52594e-07	-1.49550e-05	-6.03538e-06	-2.09904e-05
22.340	8.66523e-07	-1.90166e-07	6.76358e-07	6.07815e-07	1.06904e-06	1.67686e-06	4.29703e-07	-3.94151e-08	3.90288e-07	-1.96276e-07	6.24131e-08	-1.33863e-07	7.67892e-08	-9.68426e-09	6.71049e-08	-2.50184e-07	2.94822e-08	-2.20701e-07	1.97751e-07	-4.58723e-08	1.51879e-07	-1.49001e-05	-6.02142e-06	-2.09215e-05
22.364	8.64443e-07	-1.89709e-07	6.74734e-07	6.05008e-07	1.06724e-06	1.67225e-06	4.25845e-07	-3.90613e-08	3.86784e-07	-1.98179e-07	6.30183e-08	-1.35161e-07	7.36362e-08	-9.28661e-09	6.43496e-08	-2.52597e-07	2.97666e-08	-2.22831e-07	1.96825e-07	-4.56574e-08	1.51167e-07	-1.48455e-05	-6.00756e-06	-2.08531e-05
22.389	8.62369e-07	-1.89254e-07	6.73115e-07	6.02213e-07	1.06544e-06	1.66765e-06	4.22009e-07	-3.87094e-08	3.83300e-07	-2.00064e-07	6.36178e-08	-1.36447e-07	7.05072e-08	-8.89200e-09	6.16152e-08	-2.54989e-07	3.00485e-08	-2.24941e-07	1.95902e-07	-4.54434e-08	1.50459e-07	-1.47912e-05	-5.99381e-06	-2.07851e-05
22.413	8.60301e-07	-1.88800e-07	6.71501e-07	5.99430e-07	1.06364e-06	1.66306e-06	4.18195e-07	-3.83595e-08	3.79835e-07	-2.01931e-07	6.42113e-08	-1.37720e-07	6.74022e-08	-8.50042e-09	5.89018e-08	-2.57360e-07	3.03279e-08	-2.27032e-07	1.94985e-07	-4.52305e-08	1.49754e-07	-1.47372e-05	-5.98015e-06	-2.07174e-05
22.438	8.58239e-07	-1.88348e-07	6.69891e-07	5.96659e-07	1.06183e-06	1.65849e-06	4.14402e-07	-3.80116e-08	3.76391e-07	-2.03779e-07	6.47991e-08	-1.38980e-07	6.43215e-08	-8.11189e-09	5.62096e-08	-2.59709e-07	3.06047e-08	-2.29105e-07	1.94071e-07	-4.50186e-08	1.49052e-07	-1.46835e-05	-5.96660e-06	-2.06501e-05
22.462	8.56182e-07	-1.87896e-07	6.68286e-07	5.93901e-07	1.06002e-06	1.65392e-06	4.10631e-07	-3.76657e-08	3.72966e-07	-2.05609e-07	6.53809e-08	-1.40228e-07	6.12650e-08	-7.72642e-09	5.35386e-08	-2.62037e-07	3.08790e-08	-2.31158e-07	1.93162e-07	-4.48077e-08	1.48354e-07	-1.46300e-05	-5.95314e-06	-2.05831e-05
22.487	8.54132e-07	-1.87446e-07	6.66686e-07	5.91155e-07	1.05822e-06	1.64937e-06	4.06882e-07	-3.73218e-08	3.69561e-07	-2.07421e-07	6.59569e-08	-1.41464e-07	5.82329e-08	-7.34403e-09	5.08889e-08	-2.64343e-07	3.11508e-08	-2.33192e-07	1.92257e-07	-4.45979e-08	1.47659e-07	-1.45768e-05	-5.93979e-06	-2.05166e-05
22.512	8.52088e-07	-1.86998e-07	6.65090e-07	5.88421e-07	1.05641e-06	1.64483e-06	4.03156e-07	-3.69800e-08	3.66176e-07	-2.09214e-07	6.65271e-08	-1.42687e-07	5.52253e-08	-6.96472e-09	4.82605e-08	-2.66628e-07	3.14200e-08	-2.35208e-07	1.91357e-07	-4.43890e-08	1.46968e-07	-1.45238e-05	-5.92654e-06	-2.04504e-05
22.536	8.50051e-07	-1.86551e-07	6.63500e-07	5.85701e-07	1.05460e-06	1.64030e-06	3.99451e-07	-3.66402e-08	3.62811e-07	-2.10988e-07	6.70913e-08	-1.43897e-07	5.22422e-08	-6.58852e-09	4.56537e-08	-2.68890e-07	3.16867e-08	-2.37204e-07	1.90461e-07	-4.41812e-08	1.46280e-07	-1.44712e-05	-5.91339e-06	-2.03846e-05
22.561	8.48019e-07	-1.86105e-07	6.61914e-07	5.82992e-07	1.05279e-06	1.63578e-06	3.95769e-07	-3.63024e-08	3.59466e-07	-2.12744e-07	6.76496e-08	-1.45094e-07	4.92838e-08	-6.21542e-09	4.30684e-08	-2.71131e-07	3.19507e-08	-2.39181e-07	1.89570e-07	-4.39745e-08	1.45595e-07	-1.44188e-05	-5.90035e-06	-2.03192e-05
22.585	8.45994e-07	-1.85660e-07	6.60333e-07	5.80297e-07	1.05098e-06	1.63127e-06	3.92109e-07	-3.59667e-08	3.56142e-07	-2.14481e-07	6.82020e-08	-1.46279e-07	4.63502e-08	-5.84544e-09	4.05047e-08	-2.73350e-07	3.22122e-08	-2.41138e-07	1.88683e-07	-4.37688e-08	1.44914e-07	-1.43667e-05	-5.88740e-06	-2.02541e-05
22.610	8.43975e-07	-1.85217e-07	6.58758e-07	5.77615e-07	1.04916e-06	1.62678e-06	3.88472e-07	-3.56331e-08	3.52839e-07	-2.16200e-07	6.87485e-08	-1.47451e-07	4.34414e-08	-5.47860e-09	3.79628e-08	-2.75548e-07	3.24712e-08	-2.43077e-07	1.87801e-07	-4.35642e-08	1.44237e-07	-1.43149e-05	-5.87456e-06	-2.01895e-05
22.634	8.41963e-07	-1.84776e-07	6.57187e-07	5.74946e-07	1.04735e-06	1.62230e-06	3.84857e-07	-3.53016e-08	3.49556e-07	-2.17899e-07	6.92890e-08	-1.48610e-07	4.05575e-08	-5.11490e-09	3.54426e-08	-2.77723e-07	3.27275e-08	-2.44996e-07	1.86924e-07	-4.33606e-08	1.43563e-07	-1.42634e-05	-5.86182e-06	-2.01252e-05
22.659	8.39957e-07	-1.84336e-07	6.55621e-07	5.72289e-07	1.04554e-06	1.61783e-06	3.81266e-07	-3.49721e-08	3.46294e-07	-2.19580e-07	6.98236e-08	-1.49757e-07	3.76987e-08	-4.75436e-09	3.29443e-08	-2.79876e-07	3.29813e-08	-2.46895e-07	1.86051e-07	-4.31582e-08	1.42893e-07	-1.42121e-05	-5.84919e-06	-2.00613e-05
22.684	8.37958e-07	-1.83897e-07	6.54061e-07	5.69646e-07	1.04373e-06	1.61337e-06	3.77697e-07	-3.46448e-08	3.43052e-07	-2.21243e-07	7.03522e-08	-1.50891e-07	3.48649e-08	-4.39699e-09	3.04680e-08	-2.82008e-07	3.32324e-08	-2.48775e-07	1.85183e-07	-4.29568e-08	1.42226e-07	-1.41612e-05	-5.83665e-06	-1.99978e-05
22.708	8.35965e-07	-1.83460e-07	6.52506e-07	5.67017e-07	1.04191e-06	1.60893e-06	3.74151e-07	-3.43196e-08	3.39832e-07	-2.22886e-07	7.08748e-08	-1.52012e-07	3.20564e-08	-4.04279e-09	2.80136e-08	-2.84117e-07	3.34810e-08	-2.50636e-07	1.84319e-07	-4.27565e-08	1.41563e-07	-1.41105e-05	-5.82422e-06	-1.99347e-05
22.733	8.33979e-07	-1.83024e-07	6.50956e-07	5.64400e-07	1.04010e-06	1.60450e-06	3.70629e-07	-3.39965e-08	3.36633e-07	-2.24511e-07	7.13914e-08	-1.53120e-07	2.92732e-08	-3.69178e-09	2.55814e-08	-2.86204e-07	3.37269e-08	-2.52477e-07	1.83461e-07	-4.25573e-08	1.40903e-07	-1.40601e-05	-5.81189e-06	-1.98720e-05
22.757	8.32000e-07	-1.82589e-07	6.49411e-07	5.61797e-07	1.03829e-06	1.60009e-06	3.67130e-07	-3.36755e-08	3.33454e-07	-2.26117e-07	7.19021e-08	-1.54215e-07	2.65153e-08	-3.34397e-09	2.31713e-08	-2.88268e-07	3.39702e-08	-2.54298e-07	1.82607e-07	-4.23593e-08	1.40248e-07	-1.40100e-05	-5.79967e-06	-1.98097e-05
22.782	8.30028e-07	-1.82157e-07	6.47871e-07	5.59208e-07	1.03647e-06	1.59568e-06	3.63654e-07	-3.33567e-08	3.30298e-07	-2.27704e-07	7.24067e-08	-1.55297e-07	2.37829e-08	-2.99937e-09	2.07835e-08	-2.90311e-07	3.42109e-08	-2.56100e-07	1.81758e-07	-4.21623e-08	1.39596e-07	-1.39602e-05	-5.78755e-06	-1.97477e-05
22.807	8.28062e-07	-1.81725e-07	6.46337e-07	5.56632e-07	1.03466e-06	1.59129e-06	3.60202e-07	-3.30400e-08	3.27162e-07	-2.29272e-07	7.29053e-08	-1.56366e-07	2.10759e-08	-2.65799e-09	1.84180e-08	-2.92331e-07	3.44490e-08	-2.57882e-07	1.80914e-07	-4.19665e-08	1.38947e-07	-1.39107e-05	-5.77553e-06	-1.96862e-05
22.831	8.26104e-07	-1.81295e-07	6.44808e-07	5.54070e-07	1.03285e-06	1.58692e-06	3.56774e-07	-3.27256e-08	3.24048e-07	-2.30821e-07	7.33978e-08	-1.57423e-07	1.83946e-08	-2.31984e-09	1.60748e-08	-2.94329e-07	3.46844e-08	-2.59645e-07	1.80074e-07	-4.17718e-08	1.38303e-07	-1.38614e-05	-5.76362e-06	-1.96250e-05
22.856	8.24152e-07	-1.80867e-07	6.43285e-07	5.51522e-07	1.03103e-06	1.58256e-06	3.53369e-07	-3.24132e-08	3.20956e-07	-2.32351e-07	7.38843e-08	-1.58466e-07	1.57390e-08	-1.98492e-09	1.37541e-08	-2.96304e-07	3.49172e-08	-2.61387e-07	1.79240e-07	-4.15783e-08	1.37662e-07	-1.38125e-05	-5.75181e-06	-1.95643e-05
22.880	8.22208e-07	-1.80440e-07	6.41767e-07	5.48988e-07	1.02922e-06	1.57821e-06	3.49988e-07	-3.21031e-08	3.17885e-07	-2.33862e-07	7.43648e-08	-1.59497e-07	1.31092e-08	-1.65326e-09	1.14559e-08	-2.98257e-07	3.51473e-08	-2.63110e-07	1.78411e-07	-4.13859e-08	1.37025e-07	-1.37638e-05	-5.74010e-06	-1.95039e-05
22.905	8.20270e-07	-1.80015e-07	6.40255e-07	5.46468e-07	1.02741e-06	1.57388e-06	3.46631e-07	-3.17952e-08	3.14836e-07	-2.35353e-07	7.48392e-08	-1.60514e-07	1.05051e-08	-1.32485e-09	9.18029e-09	-3.00188e-07	3.53748e-08	-2.64813e-07	1.77586e-07	-4.11947e-08	1.36392e-07	-1.37155e-05	-5.72850e-06	-1.94440e-05
22.929	8.18340e-07	-1.79591e-07	6.38748e-07	5.43962e-07	1.02560e-06	1.56956e-06	3.43298e-07	-3.14895e-08	3.11809e-07	-2.36826e-07	7.53075e-08	-1.61519e-07	7.92703e-09	-9.99716e-10	6.92731e-09	-3.02096e-07	3.55997e-08	-2.66496e-07	1.76767e-07	-4.10046e-08	1.35762e-07	-1.36674e-05	-5.71701e-06	-1.93844e-05
22.954	8.16416e-07	-1.79169e-07	6.37247e-07	5.41470e-07	1.02378e-06	1.56526e-06	3.39990e-07	-3.11861e-08	3.08804e-07	-2.38280e-07	7.57697e-08	-1.62510e-07	5.37489e-09	-6.77854e-10	4.69704e-09	-3.03981e-07	3.58219e-08	-2.68159e-07	1.75953e-07	-4.08157e-08	1.35137e-07	-1.36197e-05	-5.70561e-06	-1.93253e-05
22.979	8.14500e-07	-1.78749e-07	6.35752e-07	5.38993e-07	1.02197e-06	1.56097e-06	3.36706e-07	-3.08848e-08	3.05821e-07	-2.39714e-07	7.62258e-08	-1.63488e-07	2.84881e-09	-3.59277e-10	2.48953e-09	-3.05844e-07	3.60414e-08	-2.69803e-07	1.75143e-07	-4.06280e-08	1.34515e-07	-1.35722e-05	-5.69433e-06	-1.92665e-05
23.003	8.12592e-07	-1.78330e-07	6.34262e-07	5.36530e-07	1.02016e-06	1.55669e-06	3.33446e-07	-3.05858e-08	3.02860e-07	-2.41129e-07	7.66758e-08	-1.64453e-07	3.48848e-10	-4.39949e-11	3.04853e-10	-3.07684e-07	3.62582e-08	-2.71426e-07	1.74339e-07	-4.04414e-08	1.33898e-07	-1.35250e-05	-5.68314e-06	-1.92082e-05
23.028	8.10691e-07	-1.77913e-07	6.32778e-07	5.34081e-07	1.01835e-06	1.55243e-06	3.30211e-07	-3.02890e-08	2.99922e-07	-2.42525e-07	7.71197e-08	-1.65406e-07	-2.12492e-09	2.67984e-10	-1.85694e-09	-3.09502e-07	3.64724e-08	-2.73029e-07	1.73540e-07	-4.02560e-08	1.33284e-07	-1.34782e-05	-5.67206e-06	-1.91502e-05
23.052	8.08797e-07	-1.77497e-07	6.31299e-07	5.31647e-07	1.01654e-06	1.54819e-06	3.27000e-07	-2.99946e-08	2.97006e-07	-2.43902e-07	7.75575e-08	-1.66345e-07	-4.57244e-09	5.76652e-10	-3.99579e-09	-3.11296e-07	3.66839e-08	-2.74612e-07	1.72746e-07	-4.00719e-08	1.32674e-07	-1.34316e-05	-5.66109e-06	-1.90927e-05
23.077	8.06910e-07	-1.77083e-07	6.29827e-07	5.29227e-07	1.01474e-06	1.54396e-06	3.23815e-07	-2.97023e-08	2.94112e-07	-2.45260e-07	7.79892e-08	-1.67270e-07	-6.99363e-09	8.82001e-10	-6.11163e-09	-3.13068e-07	3.68927e-08	-2.76175e-07	1.71957e-07	-3.98889e-08	1.32068e-07	-1.33853e-05	-5.65023e-06	-1.90356e-05
23.101	8.05031e-07	-1.76671e-07	6.28360e-07	5.26822e-07	1.01293e-06	1.53975e-06	3.20654e-07	-2.94124e-08	2.91241e-07	-2.46598e-07	7.84147e-08	-1.68183e-07	-9.38844e-09	1.18402e-09	-8.20442e-09	-3.14817e-07	3.70988e-08	-2.77718e-07	1.71174e-07	-3.97072e-08	1.31467e-07	-1.33394e-05	-5.63946e-06	-1.89788e-05
23.126	8.03160e-07	-1.76260e-07	6.26900e-07	5.24432e-07	1.01112e-06	1.53556e-06	3.17518e-07	-2.91247e-08	2.88393e-07	-2.47917e-07	7.88341e-08	-1.69082e-07	-1.17568e-08	1.48271e-09	-1.02741e-08	-3.16543e-07	3.73022e-08	-2.79241e-07	1.70396e-07	-3.95266e-08	1.30869e-07	-1.32937e-05	-5.62881e-06	-1.89225e-05
23.151	8.01296e-07	-1.75851e-07	6.25445e-07	5.22057e-07	1.00932e-06	1.53138e-06	3.14407e-07	-2.88394e-08	2.85567e-07	-2.49216e-07	7.92473e-08	-1.69969e-07	-1.40986e-08	1.77805e-09	-1.23206e-08	-3.18247e-07	3.75029e-08	-2.80744e-07	1.69623e-07	-3.93473e-08	1.30275e-07	-1.32483e-05	-5.61826e-06	-1.88666e-05
23.175	7.99440e-07	-1.75444e-07	6.23996e-07	5.19697e-07	1.00752e-06	1.52721e-06	3.11321e-07	-2.85564e-08	2.82765e-07	-2.50496e-07	7.96544e-08	-1.70842e-07	-1.64139e-08	2.07004e-09	-1.43439e-08	-3.19927e-07	3.77009e-08	-2.82226e-07	1.68855e-07	-3.91692e-08	1.29686e-07	-1.32033e-05	-5.60781e-06	-1.88111e-05
23.200	7.97592e-07	-1.75038e-07	6.22554e-07	5.17352e-07	1.00571e-06	1.52306e-06	3.08261e-07	-2.82756e-08	2.79985e-07	-2.51757e-07	8.00552e-08	-1.71702e-07	-1.87026e-08	2.35867e-09	-1.63439e-08	-3.21584e-07	3.78962e-08	-2.83688e-07	1.68092e-07	-3.89924e-08	1.29100e-07	-1.31585e-05	-5.59747e-06	-1.87560e-05
23.224	7.95751e-07	-1.74634e-07	6.21117e-07	5.15022e-07	1.00391e-06	1.51893e-06	3.05226e-07	-2.79972e-08	2.77228e-07	-2.52998e-07	8.04499e-08	-1.72548e-07	-2.09645e-08	2.64394e-09	-1.83206e-08	-3.23219e-07	3.80888e-08	-2.85130e-07	1.67335e-07	-3.88168e-08	1.28519e-07	-1.31141e-05	-5.58724e-06	-1.87013e-05
23.249	7.93919e-07	-1.74232e-07	6.19687e-07	5.12707e-07	1.00211e-06	1.51482e-06	3.02216e-07	-2.77212e-08	2.74495e-07	-2.54220e-07	8.08385e-08	-1.73381e-07	-2.31997e-08	2.92583e-09	-2.02739e-08	-3.24830e-07	3.82787e-08	-2.86551e-07	1.66584e-07	-3.86424e-08	1.27941e-07	-1.30700e-05	-5.57712e-06	-1.86471e-05
23.273	7.92094e-07	-1.73832e-07	6.18262e-07	5.10408e-07	1.00031e-06	1.51072e-06	2.99232e-07	-2.74475e-08	2.71784e-07	-2.55422e-07	8.12208e-08	-1.74201e-07	-2.54082e-08	3.20435e-09	-2.22038e-08	-3.26418e-07	3.84659e-08	-2.87952e-07	1.65837e-07	-3.84693e-08	1.27368e-07	-1.30261e-05	-5.56710e-06	-1.85932e-05
23.298	7.90277e-07	-1.73433e-07	6.16844e-07	5.08124e-07	9.98518e-07	1.50664e-06	2.96274e-07	-2.71761e-08	2.69098e-07	-2.56605e-07	8.15969e-08	-1.75008e-07	-2.75897e-08	3.47947e-09	-2.41103e-08	-3.27983e-07	3.86503e-08	-2.89333e-07	1.65097e-07	-3.82974e-08	1.26799e-07	-1.29826e-05	-5.55718e-06	-1.85398e-05
23.323	7.88468e-07	-1.73036e-07	6.15432e-07	5.05856e-07	9.96723e-07	1.50258e-06	2.93341e-07	-2.69071e-08	2.66434e-07	-2.57768e-07	8.19668e-08	-1.75802e-07	-2.97444e-08	3.75121e-09	-2.59932e-08	-3.29526e-07	3.88320e-08	-2.90693e-07	1.64361e-07	-3.81268e-08	1.26234e-07	-1.29394e-05	-5.54738e-06	-1.84868e-05
23.347	7.86668e-07	-1.72641e-07	6.14027e-07	5.03603e-07	9.94930e-07	1.49853e-06	2.90434e-07	-2.66405e-08	2.63794e-07	-2.58912e-07	8.23305e-08	-1.76582e-07	-3.18721e-08	4.01955e-09	-2.78526e-08	-3.31044e-07	3.90110e-08	-2.92033e-07	1.63631e-07	-3.79575e-08	1.25674e-07	-1.28965e-05	-5.53768e-06	-1.84342e-05
23.372	7.84875e-07	-1.72247e-07	6.12628e-07	5.01365e-07	9.93139e-07	1.49450e-06	2.87554e-07	-2.63762e-08	2.61177e-07	-2.60036e-07	8.26880e-08	-1.77348e-07	-3.39728e-08	4.28448e-09	-2.96883e-08	-3.32540e-07	3.91873e-08	-2.93353e-07	1.62907e-07	-3.77894e-08	1.25117e-07	-1.28540e-05	-5.52808e-06	-1.83820e-05
23.396	7.83090e-07	-1.71856e-07	6.11235e-07	4.99144e-07	9.91350e-07	1.49049e-06	2.84699e-07	-2.61144e-08	2.58584e-07	-2.61141e-07	8.30393e-08	-1.78102e-07	-3.60465e-08	4.54600e-09	-3.15005e-08	-3.34013e-07	3.93608e-08	-2.94652e-07	1.62188e-07	-3.76226e-08	1.24565e-07	-1.28117e-05	-5.51860e-06	-1.83303e-05
23.421	7.81314e-07	-1.71466e-07	6.09848e-07	4.96938e-07	9.89562e-07	1.48650e-06	2.81870e-07	-2.58549e-08	2.56015e-07	-2.62226e-07	8.33843e-08	-1.78842e-07	-3.80931e-08	4.80410e-09	-3.32890e-08	-3.35462e-07	3.95316e-08	-2.95930e-07	1.61474e-07	-3.74571e-08	1.24017e-07	-1.27697e-05	-5.50922e-06	-1.82790e-05
23.446	7.79546e-07	-1.71078e-07	6.08468e-07	4.94748e-07	9.87777e-07	1.48253e-06	2.79068e-07	-2.55979e-08	2.53470e-07	-2.63292e-07	8.37232e-08	-1.79568e-07	-4.01125e-08	5.05878e-09	-3.50537e-08	-3.36888e-07	3.96997e-08	-2.97188e-07	1.60766e-07	-3.72929e-08	1.23473e-07	-1.27281e-05	-5.49995e-06	-1.82281e-05
23.470	7.77786e-07	-1.70692e-07	6.07094e-07	4.92574e-07	9.85994e-07	1.47857e-06	2.76292e-07	-2.53433e-08	2.50949e-07	-2.64337e-07	8.40557e-08	-1.80282e-07	-4.21047e-08	5.31003e-09	-3.67947e-08	-3.38291e-07	3.98650e-08	-2.98426e-07	1.60064e-07	-3.71300e-08	1.22934e-07	-1.26868e-05	-5.49079e-06	-1.81776e-05
23.495	7.76035e-07	-1.70307e-07	6.05727e-07	4.90416e-07	9.84213e-07	1.47463e-06	2.73543e-07	-2.50911e-08	2.48451e-07	-2.65364e-07	8.43820e-08	-1.80982e-07	-4.40697e-08	5.55785e-09	-3.85119e-08	-3.39670e-07	4.00275e-08	-2.99643e-07	1.59367e-07	-3.69684e-08	1.22399e-07	-1.26458e-05	-5.48173e-06	-1.81275e-05
23.519	7.74292e-07	-1.69925e-07	6.04367e-07	4.88274e-07	9.82435e-07	1.47071e-06	2.70819e-07	-2.48413e-08	2.45978e-07	-2.66370e-07	8.47021e-08	-1.81668e-07	-4.60075e-08	5.80222e-09	-4.02052e-08	-3.41026e-07	4.01873e-08	-3.00839e-07	1.58676e-07	-3.68081e-08	1.21868e-07	-1.26051e-05	-5.47279e-06	-1.80779e-05
23.544	7.72557e-07	-1.69544e-07	6.03013e-07	4.86149e-07	9.80659e-07	1.46681e-06	2.68123e-07	-2.45940e-08	2.43529e-07	-2.67357e-07	8.50159e-08	-1.82341e-07	-4.79179e-08	6.04316e-09	-4.18747e-08	-3.42359e-07	4.03444e-08	-3.02015e-07	1.57991e-07	-3.66491e-08	1.21342e-07	-1.25647e-05	-5.46395e-06	-1.80287e-05
23.568	7.70831e-07	-1.69165e-07	6.01666e-07	4.84039e-07	9.78885e-07	1.46292e-06	2.65453e-07	-2.43491e-08	2.41104e-07	-2.68324e-07	8.53235e-08	-1.83001e-07	-4.98010e-08	6.28064e-09	-4.35203e-08	-3.43669e-07	4.04987e-08	-3.03170e-07	1.57311e-07	-3.64914e-08	1.20820e-07	-1.25247e-05	-5.45522e-06	-1.79799e-05
23.593	7.69113e-07	-1.68788e-07	6.00325e-07	4.81946e-07	9.77114e-07	1.45906e-06	2.62810e-07	-2.41066e-08	2.38704e-07	-2.69272e-07	8.56247e-08	-1.83647e-07	-5.16567e-08	6.51467e-09	-4.51420e-08	-3.44955e-07	4.06502e-08	-3.04304e-07	1.56637e-07	-3.63351e-08	1.20302e-07	-1.24850e-05	-5.44660e-06	-1.79316e-05
23.618	7.67404e-07	-1.68413e-07	5.98991e-07	4.79870e-07	9.75345e-07	1.45522e-06	2.60194e-07	-2.38667e-08	2.36328e-07	-2.70200e-07	8.59198e-08	-1.84280e-07	-5.34850e-08	6.74525e-09	-4.67397e-08	-3.46217e-07	4.07990e-08	-3.05418e-07	1.55969e-07	-3.61800e-08	1.19789e-07	-1.24456e-05	-5.43808e-06	-1.78837e-05
23.642	7.65704e-07	-1.68040e-07	5.97664e-07	4.77810e-07	9.73579e-07	1.45139e-06	2.57605e-07	-2.36292e-08	2.33976e-07	-2.71108e-07	8.62085e-08	-1.84899e-07	-5.52858e-08	6.97236e-09	-4.83134e-08	-3.47456e-07	4.09451e-08	-3.06511e-07	1.55306e-07	-3.60263e-08	1.19280e-07	-1.24065e-05	-5.42968e-06	-1.78362e-05
23.667	7.64013e-07	-1.67669e-07	5.96344e-07	4.75766e-07	9.71816e-07	1.44758e-06	2.55043e-07	-2.33942e-08	2.31649e-07	-2.71996e-07	8.64910e-08	-1.85505e-07	-5.70591e-08	7.19600e-09	-4.98631e-08	-3.48672e-07	4.10883e-08	-3.07584e-07	1.54649e-07	-3.58739e-08	1.18775e-07	-1.23678e-05	-5.42138e-06	-1.77891e-05
23.691	7.62330e-07	-1.67300e-07	5.95030e-07	4.73739e-07	9.70056e-07	1.44380e-06	2.52508e-07	-2.31616e-08	2.29346e-07	-2.72864e-07	8.67672e-08	-1.86097e-07	-5.88049e-08	7.41618e-09	-5.13888e-08	-3.49864e-07	4.12288e-08	-3.08636e-07	1.53998e-07	-3.57229e-08	1.18275e-07	-1.23293e-05	-5.41319e-06	-1.77425e-05
23.716	7.60656e-07	-1.66932e-07	5.93723e-07	4.71729e-07	9.68299e-07	1.44003e-06	2.50000e-07	-2.29316e-08	2.27068e-07	-2.73713e-07	8.70371e-08	-1.86676e-07	-6.05232e-08	7.63287e-09	-5.28903e-08	-3.51033e-07	4.13666e-08	-3.09667e-07	1.53353e-07	-3.55732e-08	1.17780e-07	-1.22912e-05	-5.40511e-06	-1.76963e-05
23.740	7.58990e-07	-1.66567e-07	5.92424e-07	4.69736e-07	9.66544e-07	1.43628e-06	2.47519e-07	-2.27041e-08	2.24815e-07	-2.74542e-07	8.73007e-08	-1.87242e-07	-6.22139e-08	7.84610e-09	-5.43678e-08	-3.52179e-07	4.15015e-08	-3.10677e-07	1.52713e-07	-3.54249e-08	1.17288e-07	-1.22534e-05	-5.39714e-06	-1.76506e-05
23.765	7.57334e-07	-1.66203e-07	5.91131e-07	4.67759e-07	9.64793e-07	1.43255e-06	2.45066e-07	-2.24790e-08	2.22587e-07	-2.75351e-07	8.75580e-08	-1.87793e-07	-6.38770e-08	8.05584e-09	-5.58212e-08	-3.53300e-07	4.16337e-08	-3.11667e-07	1.52080e-07	-3.52779e-08	1.16802e-07	-1.22160e-05	-5.38928e-06	-1.76053e-05
23.790	7.55687e-07	-1.65842e-07	5.89845e-07	4.65799e-07	9.63045e-07	1.42884e-06	2.42640e-07	-2.22565e-08	2.20384e-07	-2.76141e-07	8.78091e-08	-1.88332e-07	-6.55125e-08	8.26209e-09	-5.72504e-08	-3.54399e-07	4.17632e-08	-3.12636e-07	1.51452e-07	-3.51322e-08	1.16319e-07	-1.21789e-05	-5.38153e-06	-1.75604e-05
23.814	7.54048e-07	-1.65482e-07	5.88566e-07	4.63857e-07	9.61300e-07	1.42516e-06	2.40242e-07	-2.20365e-08	2.18206e-07	-2.76911e-07	8.80538e-08	-1.88857e-07	-6.71203e-08	8.46486e-09	-5.86554e-08	-3.55473e-07	4.18898e-08	-3.13584e-07	1.50830e-07	-3.49879e-08	1.15842e-07	-1.21421e-05	-5.37389e-06	-1.75160e-05
23.839	7.52419e-07	-1.65125e-07	5.87294e-07	4.61931e-07	9.59558e-07	1.42149e-06	2.37872e-07	-2.18191e-08	2.16052e-07	-2.77660e-07	8.82922e-08	-1.89368e-07	-6.87004e-08	8.66414e-09	-6.00362e-08	-3.56525e-07	4.20137e-08	-3.14511e-07	1.50214e-07	-3.48450e-08	1.15369e-07	-1.21056e-05	-5.36636e-06	-1.74720e-05
23.863	7.50799e-07	-1.64769e-07	5.86030e-07	4.60023e-07	9.57820e-07	1.41784e-06	2.35529e-07	-2.16042e-08	2.13924e-07	-2.78391e-07	8.85244e-08	-1.89866e-07	-7.02528e-08	8.85992e-09	-6.13929e-08	-3.57552e-07	4.21348e-08	-3.15418e-07	1.49603e-07	-3.47034e-08	1.14900e-07	-1.20695e-05	-5.35894e-06	-1.74284e-05
23.888	7.49187e-07	-1.64415e-07	5.84772e-07	4.58132e-07	9.56085e-07	1.41422e-06	2.33213e-07	-2.13918e-08	2.11821e-07	-2.79101e-07	8.87502e-08	-1.90351e-07	-7.17775e-08	9.05221e-09	-6.27253e-08	-3.58557e-07	4.22531e-08	-3.16303e-07	1.48999e-07	-3.45633e-08	1.14436e-07	-1.20337e-05	-5.35163e-06	-1.73853e-05
23.912	7.47585e-07	-1.64064e-07	5.83522e-07	4.56258e-07	9.54354e-07	1.41061e-06	2.30926e-07	-2.11820e-08	2.09744e-07	-2.79791e-07	8.89698e-08	-1.90821e-07	-7.32744e-08	9.24099e-09	-6.40334e-08	-3.59537e-07	4.23687e-08	-3.17169e-07	1.48401e-07	-3.44244e-08	1.13976e-07	-1.19982e-05	-5.34442e-06	-1.73426e-05
23.937	7.45993e-07	-1.63714e-07	5.82278e-07	4.54401e-07	9.52626e-07	1.40703e-06	2.28666e-07	-2.09747e-08	2.07692e-07	-2.80462e-07	8.91830e-08	-1.91279e-07	-7.47436e-08	9.42628e-09	-6.53173e-08	-3.60494e-07	4.24815e-08	-3.18013e-07	1.47808e-07	-3.42870e-08	1.13521e-07	-1.19631e-05	-5.33733e-06	-1.73004e-05
23.962	7.44409e-07	-1.63367e-07	5.81042e-07	4.52562e-07	9.50902e-07	1.40346e-06	2.26435e-07	-2.07700e-08	2.05665e-07	-2.81113e-07	8.93900e-08	-1.91723e-07	-7.61850e-08	9.60806e-09	-6.65770e-08	-3.61428e-07	4.25915e-08	-3.18836e-07	1.47222e-07	-3.41509e-08	1.13071e-07	-1.19283e-05	-5.33035e-06	-1.72586e-05
23.986	7.42835e-07	-1.63021e-07	5.79814e-07	4.50740e-07	9.49182e-07	1.39992e-06	2.24231e-07	-2.05679e-08	2.03663e-07	-2.81744e-07	8.95906e-08	-1.92153e-07	-7.75986e-08	9.78634e-09	-6.78123e-08	-3.62338e-07	4.26987e-08	-3.19639e-07	1.46641e-07	-3.40163e-08	1.12625e-07	-1.18938e-05	-5.32348e-06	-1.72173e-05
24.011	7.41270e-07	-1.62678e-07	5.78592e-07	4.48936e-07	9.47465e-07	1.39640e-06	2.22056e-07	-2.03684e-08	2.01687e-07	-2.82355e-07	8.97849e-08	-1.92570e-07	-7.89845e-08	9.96111e-09	-6.90233e-08	-3.63224e-07	4.28031e-08	-3.20421e-07	1.46066e-07	-3.38830e-08	1.12183e-07	-1.18597e-05	-5.31672e-06	-1.71764e-05
24.035	7.39714e-07	-1.62337e-07	5.77378e-07	4.47150e-07	9.45752e-07	1.39290e-06	2.19908e-07	-2.01714e-08	1.99737e-07	-2.82946e-07	8.99729e-08	-1.92973e-07	-8.03424e-08	1.01324e-08	-7.02101e-08	-3.64087e-07	4.29048e-08	-3.21182e-07	1.45498e-07	-3.37511e-08	1.11747e-07	-1.18259e-05	-5.31007e-06	-1.71360e-05
24.060	7.38168e-07	-1.61997e-07	5.76171e-07	4.45381e-07	9.44044e-07	1.38942e-06	2.17789e-07	-1.99770e-08	1.97812e-07	-2.83517e-07	9.01547e-08	-1.93363e-07	-8.16726e-08	1.03001e-08	-7.13725e-08	-3.64926e-07	4.30037e-08	-3.21922e-07	1.44935e-07	-3.36206e-08	1.11315e-07	-1.17924e-05	-5.30353e-06	-1.70960e-05
24.084	7.36632e-07	-1.61660e-07	5.74972e-07	4.43630e-07	9.42339e-07	1.38597e-06	2.15698e-07	-1.97852e-08	1.95913e-07	-2.84069e-07	9.03301e-08	-1.93739e-07	-8.29749e-08	1.04644e-08	-7.25105e-08	-3.65741e-07	4.30998e-08	-3.22642e-07	1.44379e-07	-3.34915e-08	1.10887e-07	-1.17593e-05	-5.29711e-06	-1.70564e-05
24.109	7.35105e-07	-1.61325e-07	5.73780e-07	4.41896e-07	9.40638e-07	1.38253e-06	2.13636e-07	-1.95961e-08	1.94040e-07	-2.84601e-07	9.04991e-08	-1.94102e-07	-8.42493e-08	1.06251e-08	-7.36243e-08	-3.66533e-07	4.31931e-08	-3.23340e-07	1.43828e-07	-3.33638e-08	1.10464e-07	-1.17265e-05	-5.29079e-06	-1.70173e-05
24.134	7.33587e-07	-1.60992e-07	5.72595e-07	4.40181e-07	9.38942e-07	1.37912e-06	2.11602e-07	-1.94095e-08	1.92193e-07	-2.85113e-07	9.06619e-08	-1.94451e-07	-8.54959e-08	1.07823e-08	-7.47136e-08	-3.67302e-07	4.32837e-08	-3.24018e-07	1.43284e-07	-3.32375e-08	1.10046e-07	-1.16941e-05	-5.28459e-06	-1.69787e-05
24.158	7.32079e-07	-1.60661e-07	5.71418e-07	4.38483e-07	9.37250e-07	1.37573e-06	2.09597e-07	-1.92255e-08	1.90371e-07	-2.85605e-07	9.08184e-08	-1.94786e-07	-8.67147e-08	1.09360e-08	-7.57787e-08	-3.68047e-07	4.33714e-08	-3.24675e-07	1.42745e-07	-3.31126e-08	1.09633e-07	-1.16620e-05	-5.27849e-06	-1.69405e-05
24.183	7.30581e-07	-1.60332e-07	5.70249e-07	4.36804e-07	9.35562e-07	1.37237e-06	2.07620e-07	-1.90442e-08	1.88575e-07	-2.86077e-07	9.09686e-08	-1.95108e-07	-8.79055e-08	1.10862e-08	-7.68193e-08	-3.68768e-07	4.34564e-08	-3.25311e-07	1.42213e-07	-3.29891e-08	1.09224e-07	-1.16303e-05	-5.27251e-06	-1.69028e-05
24.207	7.29093e-07	-1.60005e-07	5.69087e-07	4.35142e-07	9.33879e-07	1.36902e-06	2.05671e-07	-1.88655e-08	1.86806e-07	-2.86529e-07	9.11124e-08	-1.95417e-07	-8.90685e-08	1.12329e-08	-7.78356e-08	-3.69465e-07	4.35386e-08	-3.25927e-07	1.41687e-07	-3.28670e-08	1.08820e-07	-1.15988e-05	-5.26664e-06	-1.68655e-05
24.232	7.27614e-07	-1.59681e-07	5.67933e-07	4.33499e-07	9.32200e-07	1.36570e-06	2.03752e-07	-1.86894e-08	1.85062e-07	-2.86962e-07	9.12500e-08	-1.95712e-07	-9.02036e-08	1.13760e-08	-7.88276e-08	-3.70139e-07	4.36181e-08	-3.26521e-07	1.41167e-07	-3.27464e-08	1.08420e-07	-1.15678e-05	-5.26088e-06	-1.68287e-05
24.257	7.26145e-07	-1.59359e-07	5.66786e-07	4.31874e-07	9.30525e-07	1.36240e-06	2.01861e-07	-1.85160e-08	1.83345e-07	-2.87375e-07	9.13813e-08	-1.95994e-07	-9.13108e-08	1.15156e-08	-7.97951e-08	-3.70790e-07	4.36947e-08	-3.27095e-07	1.40653e-07	-3.26272e-08	1.08025e-07	-1.15370e-05	-5.25524e-06	-1.67923e-05
24.281	7.24686e-07	-1.59038e-07	5.65647e-07	4.30267e-07	9.28855e-07	1.35912e-06	1.99999e-07	-1.83452e-08	1.81654e-07	-2.87768e-07	9.15062e-08	-1.96262e-07	-9.23901e-08	1.16518e-08	-8.07383e-08	-3.71417e-07	4.37686e-08	-3.27648e-07	1.40145e-07	-3.25093e-08	1.07635e-07	-1.15067e-05	-5.24970e-06	-1.67564e-05
24.306	7.23237e-07	-1.58720e-07	5.64516e-07	4.28678e-07	9.27190e-07	1.35587e-06	1.98166e-07	-1.81770e-08	1.79989e-07	-2.88141e-07	9.16249e-08	-1.96516e-07	-9.34415e-08	1.17844e-08	-8.16572e-08	-3.72020e-07	4.38397e-08	-3.28181e-07	1.39643e-07	-3.23929e-08	1.07250e-07	-1.14766e-05	-5.24428e-06	-1.67209e-05
24.330	7.21797e-07	-1.58404e-07	5.63393e-07	4.27108e-07	9.25530e-07	1.35264e-06	1.96361e-07	-1.80115e-08	1.78350e-07	-2.88494e-07	9.17372e-08	-1.96757e-07	-9.44651e-08	1.19135e-08	-8.25517e-08	-3.72600e-07	4.39081e-08	-3.28692e-07	1.39147e-07	-3.22780e-08	1.06869e-07	-1.14469e-05	-5.23897e-06	-1.66859e-05
24.355	7.20368e-07	-1.58091e-07	5.62277e-07	4.25556e-07	9.23874e-07	1.34943e-06	1.94586e-07	-1.78487e-08	1.76737e-07	-2.88828e-07	9.18433e-08	-1.96984e-07	-9.54608e-08	1.20390e-08	-8.34218e-08	-3.73156e-07	4.39736e-08	-3.29183e-07	1.38658e-07	-3.21644e-08	1.06493e-07	-1.14176e-05	-5.23377e-06	-1.66514e-05
24.379	7.18948e-07	-1.57779e-07	5.61169e-07	4.24022e-07	9.22223e-07	1.34625e-06	1.92840e-07	-1.76885e-08	1.75151e-07	-2.89141e-07	9.19430e-08	-1.97198e-07	-9.64286e-08	1.21611e-08	-8.42675e-08	-3.73689e-07	4.40364e-08	-3.29653e-07	1.38174e-07	-3.20523e-08	1.06122e-07	-1.13886e-05	-5.22869e-06	-1.66173e-05
24.404	7.17539e-07	-1.57470e-07	5.60069e-07	4.22507e-07	9.20578e-07	1.34308e-06	1.91123e-07	-1.75310e-08	1.73592e-07	-2.89435e-07	9.20365e-08	-1.97399e-07	-9.73686e-08	1.22796e-08	-8.50890e-08	-3.74198e-07	4.40964e-08	-3.30102e-07	1.37697e-07	-3.19416e-08	1.05756e-07	-1.13600e-05	-5.22372e-06	-1.65837e-05
24.429	7.16140e-07	-1.57163e-07	5.58977e-07	4.21011e-07	9.18937e-07	1.33995e-06	1.89434e-07	-1.73761e-08	1.72058e-07	-2.89709e-07	9.21237e-08	-1.97586e-07	-9.82807e-08	1.23946e-08	-8.58860e-08	-3.74684e-07	4.41536e-08	-3.30531e-07	1.37226e-07	-3.18323e-08	1.05394e-07	-1.13317e-05	-5.21886e-06	-1.65505e-05
24.453	7.14750e-07	-1.56858e-07	5.57892e-07	4.19533e-07	9.17301e-07	1.33683e-06	1.87776e-07	-1.72240e-08	1.70552e-07	-2.89964e-07	9.22046e-08	-1.97759e-07	-9.91649e-08	1.25062e-08	-8.66588e-08	-3.75146e-07	4.42081e-08	-3.30938e-07	1.36761e-07	-3.17245e-08	1.05037e-07	-1.13037e-05	-5.21411e-06	-1.65178e-05
24.478	7.13371e-07	-1.56555e-07	5.56816e-07	4.18074e-07	9.15671e-07	1.33374e-06	1.86146e-07	-1.70745e-08	1.69071e-07	-2.90198e-07	9.22792e-08	-1.97919e-07	-1.00021e-07	1.26142e-08	-8.74072e-08	-3.75585e-07	4.42598e-08	-3.31325e-07	1.36303e-07	-3.16181e-08	1.04685e-07	-1.12761e-05	-5.20948e-06	-1.64856e-05
24.502	7.12002e-07	-1.56255e-07	5.55748e-07	4.16633e-07	9.14046e-07	1.33068e-06	1.84546e-07	-1.69277e-08	1.67618e-07	-2.90413e-07	9.23475e-08	-1.98066e-07	-1.00850e-07	1.27187e-08	-8.81312e-08	-3.76000e-07	4.43088e-08	-3.31692e-07	1.35850e-07	-3.15132e-08	1.04337e-07	-1.12489e-05	-5.20496e-06	-1.64538e-05
24.527	7.10644e-07	-1.55957e-07	5.54687e-07	4.15211e-07	9.12426e-07	1.32764e-06	1.82974e-07	-1.67836e-08	1.66191e-07	-2.90608e-07	9.24095e-08	-1.98199e-07	-1.01651e-07	1.28197e-08	-8.88310e-08	-3.76392e-07	4.43549e-08	-3.32037e-07	1.35404e-07	-3.14097e-08	1.03995e-07	-1.12220e-05	-5.20055e-06	-1.64225e-05
24.551	7.09295e-07	-1.55661e-07	5.53635e-07	4.13808e-07	9.10811e-07	1.32462e-06	1.81433e-07	-1.66422e-08	1.64791e-07	-2.90784e-07	9.24653e-08	-1.98319e-07	-1.02424e-07	1.29171e-08	-8.95065e-08	-3.76761e-07	4.43983e-08	-3.32362e-07	1.34964e-07	-3.13076e-08	1.03657e-07	-1.11955e-05	-5.19626e-06	-1.63917e-05
24.576	7.07957e-07	-1.55367e-07	5.52590e-07	4.12424e-07	9.09202e-07	1.32163e-06	1.79921e-07	-1.65035e-08	1.63417e-07	-2.90940e-07	9.25148e-08	-1.98425e-07	-1.03169e-07	1.30111e-08	-9.01577e-08	-3.77106e-07	4.44390e-08	-3.32667e-07	1.34531e-07	-3.12070e-08	1.03324e-07	-1.11693e-05	-5.19208e-06	-1.63613e-05
24.601	7.06630e-07	-1.55076e-07	5.51554e-07	4.11059e-07	9.07598e-07	1.31866e-06	1.78438e-07	-1.63675e-08	1.62070e-07	-2.91076e-07	9.25581e-08	-1.98517e-07	-1.03886e-07	1.31016e-08	-9.07846e-08	-3.77427e-07	4.44769e-08	-3.32950e-07	1.34103e-07	-3.11078e-08	1.02995e-07	-1.11434e-05	-5.18802e-06	-1.63315e-05
24.625	7.05312e-07	-1.54787e-07	5.50526e-07	4.09713e-07	9.06000e-07	1.31571e-06	1.76984e-07	-1.62341e-08	1.60750e-07	-2.91192e-07	9.25950e-08	-1.98597e-07	-1.04576e-07	1.31886e-08	-9.13873e-08	-3.77726e-07	4.45120e-08	-3.33213e-07	1.33682e-07	-3.10101e-08	1.02672e-07	-1.11180e-05	-5.18407e-06	-1.63020e-05
24.650	7.04005e-07	-1.54500e-07	5.49506e-07	4.08386e-07	9.04408e-07	1.31279e-06	1.75561e-07	-1.61036e-08	1.59457e-07	-2.91288e-07	9.26257e-08	-1.98663e-07	-1.05238e-07	1.32720e-08	-9.19657e-08	-3.78000e-07	4.45444e-08	-3.33456e-07	1.33267e-07	-3.09138e-08	1.02353e-07	-1.10928e-05	-5.18023e-06	-1.62731e-05
24.674	7.02709e-07	-1.54215e-07	5.48494e-07	4.07078e-07	9.02821e-07	1.30990e-06	1.74167e-07	-1.59757e-08	1.58191e-07	-2.91365e-07	9.26502e-08	-1.98715e-07	-1.05872e-07	1.33520e-08	-9.25199e-08	-3.78252e-07	4.45741e-08	-3.33678e-07	1.32858e-07	-3.08190e-08	1.02039e-07	-1.10681e-05	-5.17651e-06	-1.62446e-05
24.699	7.01423e-07	-1.53933e-07	5.47490e-07	4.05789e-07	9.01241e-07	1.30703e-06	1.72802e-07	-1.58505e-08	1.56952e-07	-2.91423e-07	9.26684e-08	-1.98754e-07	-1.06478e-07	1.34285e-08	-9.30499e-08	-3.78480e-07	4.46010e-08	-3.33879e-07	1.32455e-07	-3.07256e-08	1.01730e-07	-1.10437e-05	-5.17290e-06	-1.62166e-05
24.723	7.00148e-07	-1.53653e-07	5.46494e-07	4.04519e-07	8.99666e-07	1.30418e-06	1.71467e-07	-1.57281e-08	1.55739e-07	-2.91460e-07	9.26804e-08	-1.98780e-07	-1.07057e-07	1.35015e-08	-9.35557e-08	-3.78685e-07	4.46251e-08	-3.34060e-07	1.32059e-07	-3.06337e-08	1.01425e-07	-1.10196e-05	-5.16940e-06	-1.61890e-05
24.748	6.98883e-07	-1.53376e-07	5.45507e-07	4.03269e-07	8.98096e-07	1.30137e-06	1.70162e-07	-1.56084e-08	1.54554e-07	-2.91478e-07	9.26861e-08	-1.98792e-07	-1.07608e-07	1.35710e-08	-9.40374e-08	-3.78867e-07	4.46465e-08	-3.34220e-07	1.31669e-07	-3.05432e-08	1.01126e-07	-1.09959e-05	-5.16602e-06	-1.61620e-05
24.773	6.97629e-07	-1.53100e-07	5.44528e-07	4.02037e-07	8.96533e-07	1.29857e-06	1.68887e-07	-1.54914e-08	1.53395e-07	-2.91477e-07	9.26856e-08	-1.98791e-07	-1.08132e-07	1.36370e-08	-9.44949e-08	-3.79025e-07	4.46652e-08	-3.34360e-07	1.31285e-07	-3.04542e-08	1.00831e-07	-1.09726e-05	-5.16275e-06	-1.61354e-05
24.797	6.96385e-07	-1.52828e-07	5.43558e-07	4.00825e-07	8.94976e-07	1.29580e-06	1.67641e-07	-1.53771e-08	1.52264e-07	-2.91456e-07	9.26789e-08	-1.98777e-07	-1.08628e-07	1.36996e-08	-9.49283e-08	-3.79160e-07	4.46811e-08	-3.34479e-07	1.30908e-07	-3.03666e-08	1.00541e-07	-1.09497e-05	-5.15960e-06	-1.61093e-05
24.822	6.95152e-07	-1.52557e-07	5.42595e-07	3.99632e-07	8.93425e-07	1.29306e-06	1.66425e-07	-1.52656e-08	1.51160e-07	-2.91415e-07	9.26660e-08	-1.98749e-07	-1.09096e-07	1.37586e-08	-9.53376e-08	-3.79272e-07	4.46943e-08	-3.34578e-07	1.30537e-07	-3.02805e-08	1.00256e-07	-1.09270e-05	-5.15657e-06	-1.60836e-05
24.846	6.93930e-07	-1.52289e-07	5.41641e-07	3.98459e-07	8.91880e-07	1.29034e-06	1.65239e-07	-1.51568e-08	1.50083e-07	-2.91355e-07	9.26468e-08	-1.98708e-07	-1.09537e-07	1.38142e-08	-9.57228e-08	-3.79361e-07	4.47047e-08	-3.34656e-07	1.30172e-07	-3.01959e-08	9.99757e-08	-1.09048e-05	-5.15365e-06	-1.60585e-05
24.871	6.92718e-07	-1.52023e-07	5.40696e-07	3.97305e-07	8.90342e-07	1.28765e-06	1.64083e-07	-1.50508e-08	1.49033e-07	-2.91275e-07	9.26215e-08	-1.98654e-07	-1.09950e-07	1.38664e-08	-9.60839e-08	-3.79426e-07	4.47125e-08	-3.34714e-07	1.29813e-07	-3.01127e-08	9.97002e-08	-1.08829e-05	-5.15084e-06	-1.60338e-05
24.895	6.91518e-07	-1.51759e-07	5.39758e-07	3.96171e-07	8.88810e-07	1.28498e-06	1.62957e-07	-1.49475e-08	1.48010e-07	-2.91176e-07	9.25899e-08	-1.98586e-07	-1.10336e-07	1.39150e-08	-9.64211e-08	-3.79469e-07	4.47175e-08	-3.34751e-07	1.29461e-07	-3.00309e-08	9.94296e-08	-1.08614e-05	-5.14815e-06	-1.60096e-05
24.920	6.90328e-07	-1.51498e-07	5.38830e-07	3.95056e-07	8.87284e-07	1.28234e-06	1.61861e-07	-1.48469e-08	1.47014e-07	-2.91057e-07	9.25521e-08	-1.98505e-07	-1.10694e-07	1.39602e-08	-9.67342e-08	-3.79488e-07	4.47198e-08	-3.34769e-07	1.29114e-07	-2.99506e-08	9.91638e-08	-1.08403e-05	-5.14557e-06	-1.59858e-05
24.945	6.89149e-07	-1.51240e-07	5.37910e-07	3.93960e-07	8.85764e-07	1.27972e-06	1.60795e-07	-1.47491e-08	1.46046e-07	-2.90919e-07	9.25082e-08	-1.98411e-07	-1.11025e-07	1.40019e-08	-9.70234e-08	-3.79485e-07	4.47194e-08	-3.34765e-07	1.28775e-07	-2.98718e-08	9.89028e-08	-1.08195e-05	-5.14311e-06	-1.59626e-05
24.969	6.87981e-07	-1.50983e-07	5.36998e-07	3.92884e-07	8.84251e-07	1.27714e-06	1.59759e-07	-1.46541e-08	1.45105e-07	-2.90761e-07	9.24581e-08	-1.98303e-07	-1.11329e-07	1.40402e-08	-9.72886e-08	-3.79458e-07	4.47162e-08	-3.34742e-07	1.28441e-07	-2.97945e-08	9.86467e-08	-1.07990e-05	-5.14077e-06	-1.59398e-05
24.994	6.86824e-07	-1.50729e-07	5.36095e-07	3.91828e-07	8.82745e-07	1.27457e-06	1.58753e-07	-1.45618e-08	1.44191e-07	-2.90584e-07	9.24018e-08	-1.98182e-07	-1.11605e-07	1.40750e-08	-9.75299e-08	-3.79408e-07	4.47104e-08	-3.34698e-07	1.28114e-07	-2.97186e-08	9.83954e-08	-1.07790e-05	-5.13854e-06	-1.59175e-05
25.018	6.85678e-07	-1.50478e-07	5.35200e-07	3.90791e-07	8.81245e-07	1.27204e-06	1.57776e-07	-1.44723e-08	1.43304e-07	-2.90388e-07	9.23393e-08	-1.98048e-07	-1.11854e-07	1.41064e-08	-9.77474e-08	-3.79336e-07	4.47018e-08	-3.34634e-07	1.27793e-07	-2.96441e-08	9.81489e-08	-1.07593e-05	-5.13643e-06	-1.58957e-05
25.043	6.84542e-07	-1.50229e-07	5.34314e-07	3.89774e-07	8.79752e-07	1.26953e-06	1.56830e-07	-1.43855e-08	1.42445e-07	-2.90172e-07	9.22707e-08	-1.97901e-07	-1.12075e-07	1.41344e-08	-9.79410e-08	-3.79240e-07	4.46905e-08	-3.34550e-07	1.27478e-07	-2.95711e-08	9.79073e-08	-1.07400e-05	-5.13443e-06	-1.58744e-05
25.068	6.83418e-07	-1.49982e-07	5.33436e-07	3.88777e-07	8.78266e-07	1.26704e-06	1.55914e-07	-1.43015e-08	1.41613e-07	-2.89937e-07	9.21959e-08	-1.97741e-07	-1.12270e-07	1.41589e-08	-9.81107e-08	-3.79122e-07	4.46766e-08	-3.34445e-07	1.27170e-07	-2.94996e-08	9.76704e-08	-1.07210e-05	-5.13255e-06	-1.58536e-05
25.092	6.82305e-07	-1.49738e-07	5.32567e-07	3.87800e-07	8.76786e-07	1.26459e-06	1.55029e-07	-1.42202e-08	1.40808e-07	-2.89682e-07	9.21149e-08	-1.97567e-07	-1.12437e-07	1.41799e-08	-9.82567e-08	-3.78981e-07	4.46599e-08	-3.34321e-07	1.26868e-07	-2.94295e-08	9.74385e-08	-1.07024e-05	-5.13078e-06	-1.58332e-05
25.117	6.81203e-07	-1.49496e-07	5.31707e-07	3.86842e-07	8.75314e-07	1.26216e-06	1.54173e-07	-1.41417e-08	1.40031e-07	-2.89408e-07	9.20279e-08	-1.97380e-07	-1.12577e-07	1.41976e-08	-9.83790e-08	-3.78816e-07	4.46406e-08	-3.34176e-07	1.26572e-07	-2.93609e-08	9.72113e-08	-1.06842e-05	-5.12913e-06	-1.58133e-05
25.141	6.80112e-07	-1.49256e-07	5.30856e-07	3.85904e-07	8.73848e-07	1.25975e-06	1.53347e-07	-1.40660e-08	1.39281e-07	-2.89115e-07	9.19347e-08	-1.97181e-07	-1.12689e-07	1.42118e-08	-9.84776e-08	-3.78630e-07	4.46186e-08	-3.34011e-07	1.26283e-07	-2.92938e-08	9.69890e-08	-1.06663e-05	-5.12760e-06	-1.57939e-05
25.166	6.79032e-07	-1.49019e-07	5.30013e-07	3.84986e-07	8.72389e-07	1.25738e-06	1.52552e-07	-1.39930e-08	1.38559e-07	-2.88803e-07	9.18354e-08	-1.96968e-07	-1.12775e-07	1.42226e-08	-9.85524e-08	-3.78420e-07	4.45939e-08	-3.33826e-07	1.26000e-07	-2.92281e-08	9.67716e-08	-1.06489e-05	-5.12619e-06	-1.57750e-05
25.190	6.77963e-07	-1.48785e-07	5.29179e-07	3.84088e-07	8.70937e-07	1.25503e-06	1.51787e-07	-1.39229e-08	1.37864e-07	-2.88471e-07	9.17300e-08	-1.96741e-07	-1.12834e-07	1.42300e-08	-9.86037e-08	-3.78188e-07	4.45665e-08	-3.33621e-07	1.25723e-07	-2.91639e-08	9.65589e-08	-1.06318e-05	-5.12489e-06	-1.57566e-05
25.215	6.76906e-07	-1.48553e-07	5.28353e-07	3.83210e-07	8.69493e-07	1.25270e-06	1.51052e-07	-1.38554e-08	1.37196e-07	-2.88121e-07	9.16185e-08	-1.96502e-07	-1.12865e-07	1.42340e-08	-9.86313e-08	-3.77933e-07	4.45365e-08	-3.33396e-07	1.25452e-07	-2.91011e-08	9.63511e-08	-1.06150e-05	-5.12371e-06	-1.57387e-05
25.240	6.75860e-07	-1.48323e-07	5.27537e-07	3.82352e-07	8.68056e-07	1.25041e-06	1.50347e-07	-1.37908e-08	1.36556e-07	-2.87751e-07	9.15009e-08	-1.96250e-07	-1.12870e-07	1.42346e-08	-9.86354e-08	-3.77655e-07	4.45037e-08	-3.33151e-07	1.25188e-07	-2.90398e-08	9.61482e-08	-1.05986e-05	-5.12264e-06	-1.57213e-05
25.264	6.74825e-07	-1.48096e-07	5.26729e-07	3.81513e-07	8.66625e-07	1.24814e-06	1.49673e-07	-1.37289e-08	1.35944e-07	-2.87362e-07	9.13772e-08	-1.95985e-07	-1.12848e-07	1.42318e-08	-9.86160e-08	-3.77355e-07	4.44684e-08	-3.32887e-07	1.24930e-07	-2.89800e-08	9.59500e-08	-1.05827e-05	-5.12169e-06	-1.57043e-05
25.289	6.73801e-07	-1.47871e-07	5.25930e-07	3.80695e-07	8.65203e-07	1.24590e-06	1.49028e-07	-1.36698e-08	1.35359e-07	-2.86954e-07	9.12474e-08	-1.95706e-07	-1.12799e-07	1.42256e-08	-9.85731e-08	-3.77032e-07	4.44303e-08	-3.32602e-07	1.24678e-07	-2.89216e-08	9.57567e-08	-1.05670e-05	-5.12086e-06	-1.56879e-05
25.313	6.72789e-07	-1.47649e-07	5.25140e-07	3.79897e-07	8.63787e-07	1.24368e-06	1.48414e-07	-1.36135e-08	1.34801e-07	-2.86527e-07	9.11116e-08	-1.95415e-07	-1.12723e-07	1.42160e-08	-9.85068e-08	-3.76687e-07	4.43896e-08	-3.32297e-07	1.24433e-07	-2.88647e-08	9.55683e-08	-1.05518e-05	-5.12015e-06	-1.56719e-05
25.338	6.71788e-07	-1.47429e-07	5.24359e-07	3.79118e-07	8.62379e-07	1.24150e-06	1.47831e-07	-1.35600e-08	1.34271e-07	-2.86081e-07	9.09697e-08	-1.95111e-07	-1.12620e-07	1.42031e-08	-9.84171e-08	-3.76319e-07	4.43463e-08	-3.31973e-07	1.24194e-07	-2.88092e-08	9.53846e-08	-1.05369e-05	-5.11955e-06	-1.56565e-05
25.362	6.70798e-07	-1.47212e-07	5.23586e-07	3.78360e-07	8.60979e-07	1.23934e-06	1.47277e-07	-1.35092e-08	1.33768e-07	-2.85615e-07	9.08218e-08	-1.94794e-07	-1.12491e-07	1.41868e-08	-9.83040e-08	-3.75929e-07	4.43004e-08	-3.31629e-07	1.23961e-07	-2.87552e-08	9.52058e-08	-1.05224e-05	-5.11907e-06	-1.56415e-05
25.387	6.69820e-07	-1.46998e-07	5.22823e-07	3.77622e-07	8.59585e-07	1.23721e-06	1.46754e-07	-1.34612e-08	1.33293e-07	-2.85131e-07	9.06678e-08	-1.94463e-07	-1.12335e-07	1.41671e-08	-9.81676e-08	-3.75517e-07	4.42517e-08	-3.31265e-07	1.23734e-07	-2.87027e-08	9.50318e-08	-1.05083e-05	-5.11871e-06	-1.56270e-05
25.412	6.68854e-07	-1.46786e-07	5.22068e-07	3.76904e-07	8.58200e-07	1.23510e-06	1.46262e-07	-1.34160e-08	1.32845e-07	-2.84628e-07	9.05079e-08	-1.94120e-07	-1.12152e-07	1.41440e-08	-9.80080e-08	-3.75082e-07	4.42005e-08	-3.30881e-07	1.23514e-07	-2.86516e-08	9.48626e-08	-1.04946e-05	-5.11846e-06	-1.56130e-05
25.436	6.67898e-07	-1.46576e-07	5.21323e-07	3.76207e-07	8.56822e-07	1.23303e-06	1.45799e-07	-1.33736e-08	1.32425e-07	-2.84106e-07	9.03419e-08	-1.93764e-07	-1.11943e-07	1.41177e-08	-9.78252e-08	-3.74625e-07	4.41467e-08	-3.30478e-07	1.23300e-07	-2.86019e-08	9.46983e-08	-1.04812e-05	-5.11834e-06	-1.55995e-05
25.461	6.66955e-07	-1.46369e-07	5.20586e-07	3.75529e-07	8.55452e-07	1.23098e-06	1.45367e-07	-1.33340e-08	1.32033e-07	-2.83565e-07	9.01699e-08	-1.93395e-07	-1.11707e-07	1.40879e-08	-9.76193e-08	-3.74146e-07	4.40902e-08	-3.30055e-07	1.23092e-07	-2.85537e-08	9.45387e-08	-1.04682e-05	-5.11833e-06	-1.55865e-05
25.485	6.66023e-07	-1.46164e-07	5.19858e-07	3.74872e-07	8.54090e-07	1.22896e-06	1.44965e-07	-1.32971e-08	1.31668e-07	-2.83006e-07	8.99919e-08	-1.93014e-07	-1.11445e-07	1.40549e-08	-9.73902e-08	-3.73644e-07	4.40311e-08	-3.29613e-07	1.22891e-07	-2.85070e-08	9.43840e-08	-1.04556e-05	-5.11844e-06	-1.55740e-05
25.510	6.65102e-07	-1.45962e-07	5.19140e-07	3.74234e-07	8.52735e-07	1.22697e-06	1.44593e-07	-1.32630e-08	1.31330e-07	-2.82427e-07	8.98080e-08	-1.92619e-07	-1.11157e-07	1.40185e-08	-9.71380e-08	-3.73121e-07	4.39694e-08	-3.29151e-07	1.22696e-07	-2.84617e-08	9.42341e-08	-1.04434e-05	-5.11867e-06	-1.55620e-05
25.534	6.64193e-07	-1.45763e-07	5.18430e-07	3.73617e-07	8.51388e-07	1.22501e-06	1.44252e-07	-1.32317e-08	1.31020e-07	-2.81830e-07	8.96181e-08	-1.92212e-07	-1.10842e-07	1.39788e-08	-9.68629e-08	-3.72575e-07	4.39051e-08	-3.28670e-07	1.22507e-07	-2.84179e-08	9.40890e-08	-1.04315e-05	-5.11901e-06	-1.55505e-05
25.559	6.63295e-07	-1.45566e-07	5.17730e-07	3.73021e-07	8.50050e-07	1.22307e-06	1.43941e-07	-1.32032e-08	1.30738e-07	-2.81214e-07	8.94222e-08	-1.91792e-07	-1.10501e-07	1.39358e-08	-9.65648e-08	-3.72007e-07	4.38382e-08	-3.28169e-07	1.22324e-07	-2.83755e-08	9.39487e-08	-1.04201e-05	-5.11948e-06	-1.55395e-05
25.584	6.62410e-07	-1.45371e-07	5.17038e-07	3.72444e-07	8.48719e-07	1.22116e-06	1.43661e-07	-1.31775e-08	1.30483e-07	-2.80579e-07	8.92204e-08	-1.91359e-07	-1.10133e-07	1.38894e-08	-9.62437e-08	-3.71418e-07	4.37687e-08	-3.27649e-07	1.22148e-07	-2.83346e-08	9.38132e-08	-1.04090e-05	-5.12006e-06	-1.55290e-05
25.608	6.61535e-07	-1.45179e-07	5.16356e-07	3.71888e-07	8.47396e-07	1.21928e-06	1.43410e-07	-1.31545e-08	1.30256e-07	-2.79926e-07	8.90126e-08	-1.90913e-07	-1.09740e-07	1.38398e-08	-9.58999e-08	-3.70806e-07	4.36967e-08	-3.27110e-07	1.21978e-07	-2.82951e-08	9.36825e-08	-1.03983e-05	-5.12076e-06	-1.55190e-05
25.633	6.60673e-07	-1.44990e-07	5.15683e-07	3.71353e-07	8.46082e-07	1.21743e-06	1.43190e-07	-1.31343e-08	1.30056e-07	-2.79254e-07	8.87989e-08	-1.90455e-07	-1.09320e-07	1.37869e-08	-9.55332e-08	-3.70173e-07	4.36220e-08	-3.26551e-07	1.21814e-07	-2.82571e-08	9.35566e-08	-1.03879e-05	-5.12158e-06	-1.55095e-05
25.657	6.59822e-07	-1.44804e-07	5.15019e-07	3.70837e-07	8.44775e-07	1.21561e-06	1.43001e-07	-1.31169e-08	1.29884e-07	-2.78563e-07	8.85794e-08	-1.89984e-07	-1.08874e-07	1.37307e-08	-9.51438e-08	-3.69518e-07	4.35448e-08	-3.25973e-07	1.21656e-07	-2.82205e-08	9.34354e-08	-1.03780e-05	-5.12252e-06	-1.55005e-05
25.682	6.58983e-07	-1.44619e-07	5.14364e-07	3.70342e-07	8.43477e-07	1.21382e-06	1.42841e-07	-1.31023e-08	1.29739e-07	-2.77854e-07	8.83539e-08	-1.89500e-07	-1.08403e-07	1.36712e-08	-9.47317e-08	-3.68841e-07	4.34650e-08	-3.25376e-07	1.21504e-07	-2.81854e-08	9.33191e-08	-1.03684e-05	-5.12358e-06	-1.54920e-05
25.706	6.58156e-07	-1.44438e-07	5.13718e-07	3.69867e-07	8.42187e-07	1.21205e-06	1.42712e-07	-1.30905e-08	1.29622e-07	-2.77127e-07	8.81225e-08	-1.89004e-07	-1.07905e-07	1.36085e-08	-9.42970e-08	-3.68142e-07	4.33827e-08	-3.24759e-07	1.21359e-07	-2.81517e-08	9.32075e-08	-1.03592e-05	-5.12476e-06	-1.54840e-05
25.731	6.57341e-07	-1.44259e-07	5.13082e-07	3.69413e-07	8.40905e-07	1.21032e-06	1.42613e-07	-1.30814e-08	1.29532e-07	-2.76381e-07	8.78853e-08	-1.88495e-07	-1.07382e-07	1.35425e-08	-9.38396e-08	-3.67422e-07	4.32978e-08	-3.24124e-07	1.21220e-07	-2.81194e-08	9.31007e-08	-1.03504e-05	-5.12605e-06	-1.54765e-05
25.756	6.56537e-07	-1.44083e-07	5.12454e-07	3.68979e-07	8.39632e-07	1.20861e-06	1.42545e-07	-1.30751e-08	1.29470e-07	-2.75616e-07	8.76422e-08	-1.87974e-07	-1.06833e-07	1.34732e-08	-9.33598e-08	-3.66680e-07	4.32104e-08	-3.23470e-07	1.21087e-07	-2.80886e-08	9.29987e-08	-1.03420e-05	-5.12747e-06	-1.54695e-05
25.780	6.55745e-07	-1.43909e-07	5.11836e-07	3.68565e-07	8.38367e-07	1.20693e-06	1.42506e-07	-1.30716e-08	1.29435e-07	-2.74833e-07	8.73933e-08	-1.87440e-07	-1.06258e-07	1.34007e-08	-9.28575e-08	-3.65917e-07	4.31205e-08	-3.22796e-07	1.20961e-07	-2.80592e-08	9.29014e-08	-1.03340e-05	-5.12900e-06	-1.54630e-05
25.805	6.54965e-07	-1.43738e-07	5.11228e-07	3.68172e-07	8.37110e-07	1.20528e-06	1.42498e-07	-1.30709e-08	1.29427e-07	-2.74032e-07	8.71385e-08	-1.86894e-07	-1.05658e-07	1.33250e-08	-9.23328e-08	-3.65132e-07	4.30280e-08	-3.22104e-07	1.20840e-07	-2.80313e-08	9.28089e-08	-1.03264e-05	-5.13066e-06	-1.54570e-05
25.829	6.54197e-07	-1.43569e-07	5.10628e-07	3.67799e-07	8.35862e-07	1.20366e-06	1.42520e-07	-1.30729e-08	1.29448e-07	-2.73213e-07	8.68780e-08	-1.86335e-07	-1.05032e-07	1.32461e-08	-9.17858e-08	-3.64326e-07	4.29330e-08	-3.21393e-07	1.20726e-07	-2.80048e-08	9.27211e-08	-1.03191e-05	-5.13243e-06	-1.54515e-05
25.854	6.53441e-07	-1.43403e-07	5.10038e-07	3.67447e-07	8.34623e-07	1.20207e-06	1.42573e-07	-1.30777e-08	1.29495e-07	-2.72375e-07	8.66116e-08	-1.85764e-07	-1.04380e-07	1.31639e-08	-9.12165e-08	-3.63498e-07	4.28355e-08	-3.20663e-07	1.20618e-07	-2.79797e-08	9.26381e-08	-1.03122e-05	-5.13433e-06	-1.54466e-05
25.879	6.52697e-07	-1.43240e-07	5.09457e-07	3.67115e-07	8.33392e-07	1.20051e-06	1.42655e-07	-1.30853e-08	1.29570e-07	-2.71519e-07	8.63394e-08	-1.85180e-07	-1.03704e-07	1.30786e-08	-9.06250e-08	-3.62649e-07	4.27354e-08	-3.19914e-07	1.20516e-07	-2.79560e-08	9.25598e-08	-1.03058e-05	-5.13634e-06	-1.54421e-05
25.903	6.51964e-07	-1.43079e-07	5.08885e-07	3.66804e-07	8.32170e-07	1.19897e-06	1.42768e-07	-1.30956e-08	1.29673e-07	-2.70645e-07	8.60615e-08	-1.84584e-07	-1.03001e-07	1.29900e-08	-9.00113e-08	-3.61779e-07	4.26329e-08	-3.19146e-07	1.20420e-07	-2.79338e-08	9.24863e-08	-1.02997e-05	-5.13847e-06	-1.54381e-05
25.928	6.51244e-07	-1.42921e-07	5.08323e-07	3.66513e-07	8.30957e-07	1.19747e-06	1.42911e-07	-1.31087e-08	1.29802e-07	-2.69753e-07	8.57778e-08	-1.83975e-07	-1.02274e-07	1.28982e-08	-8.93755e-08	-3.60888e-07	4.25279e-08	-3.18360e-07	1.20331e-07	-2.79130e-08	9.24175e-08	-1.02940e-05	-5.14073e-06	-1.54347e-05
25.952	6.50536e-07	-1.42765e-07	5.07770e-07	3.66242e-07	8.29752e-07	1.19599e-06	1.43084e-07	-1.31246e-08	1.29960e-07	-2.68843e-07	8.54883e-08	-1.83354e-07	-1.01521e-07	1.28033e-08	-8.87177e-08	-3.59976e-07	4.24204e-08	-3.17555e-07	1.20247e-07	-2.78937e-08	9.23534e-08	-1.02887e-05	-5.14310e-06	-1.54318e-05
25.977	6.49839e-07	-1.42613e-07	5.07227e-07	3.65992e-07	8.28556e-07	1.19455e-06	1.43287e-07	-1.31432e-08	1.30144e-07	-2.67915e-07	8.51932e-08	-1.82721e-07	-1.00743e-07	1.27052e-08	-8.80380e-08	-3.59043e-07	4.23104e-08	-3.16732e-07	1.20170e-07	-2.78758e-08	9.22940e-08	-1.02837e-05	-5.14559e-06	-1.54293e-05
26.001	6.49155e-07	-1.42462e-07	5.06693e-07	3.65763e-07	8.27369e-07	1.19313e-06	1.43521e-07	-1.31646e-08	1.30356e-07	-2.66968e-07	8.48923e-08	-1.82076e-07	-9.99403e-08	1.26040e-08	-8.73363e-08	-3.58088e-07	4.21980e-08	-3.15890e-07	1.20099e-07	-2.78592e-08	9.22394e-08	-1.02792e-05	-5.14821e-06	-1.54274e-05
26.026	6.48483e-07	-1.42315e-07	5.06168e-07	3.65554e-07	8.26191e-07	1.19174e-06	1.43784e-07	-1.31888e-08	1.30595e-07	-2.66004e-07	8.45857e-08	-1.81418e-07	-9.91124e-08	1.24995e-08	-8.66128e-08	-3.57113e-07	4.20830e-08	-3.15030e-07	1.20034e-07	-2.78442e-08	9.21894e-08	-1.02750e-05	-5.15094e-06	-1.54260e-05
26.051	6.47823e-07	-1.42170e-07	5.05653e-07	3.65365e-07	8.25022e-07	1.19039e-06	1.44078e-07	-1.32157e-08	1.30862e-07	-2.65022e-07	8.42734e-08	-1.80749e-07	-9.82596e-08	1.23920e-08	-8.58676e-08	-3.56117e-07	4.19657e-08	-3.14152e-07	1.19975e-07	-2.78305e-08	9.21441e-08	-1.02713e-05	-5.15380e-06	-1.54251e-05
26.075	6.47175e-07	-1.42028e-07	5.05147e-07	3.65197e-07	8.23862e-07	1.18906e-06	1.44401e-07	-1.32454e-08	1.31156e-07	-2.64022e-07	8.39554e-08	-1.80067e-07	-9.73820e-08	1.22813e-08	-8.51007e-08	-3.55101e-07	4.18459e-08	-3.13255e-07	1.19922e-07	-2.78182e-08	9.21035e-08	-1.02679e-05	-5.15677e-06	-1.54247e-05
26.100	6.46539e-07	-1.41888e-07	5.04650e-07	3.65049e-07	8.22711e-07	1.18776e-06	1.44755e-07	-1.32778e-08	1.31477e-07	-2.63004e-07	8.36318e-08	-1.79373e-07	-9.64796e-08	1.21675e-08	-8.43121e-08	-3.54063e-07	4.17236e-08	-3.12340e-07	1.19875e-07	-2.78074e-08	9.20676e-08	-1.02650e-05	-5.15987e-06	-1.54248e-05
26.124	6.45915e-07	-1.41751e-07	5.04163e-07	3.64922e-07	8.21569e-07	1.18649e-06	1.45138e-07	-1.33130e-08	1.31825e-07	-2.61969e-07	8.33025e-08	-1.78666e-07	-9.55526e-08	1.20506e-08	-8.35020e-08	-3.53005e-07	4.15989e-08	-3.11406e-07	1.19834e-07	-2.77979e-08	9.20364e-08	-1.02624e-05	-5.16309e-06	-1.54255e-05
26.149	6.45303e-07	-1.41617e-07	5.03686e-07	3.64816e-07	8.20436e-07	1.18525e-06	1.45552e-07	-1.33509e-08	1.32201e-07	-2.60916e-07	8.29676e-08	-1.77948e-07	-9.46009e-08	1.19306e-08	-8.26704e-08	-3.51927e-07	4.14718e-08	-3.10455e-07	1.19800e-07	-2.77899e-08	9.20098e-08	-1.02602e-05	-5.16643e-06	-1.54266e-05
26.173	6.44704e-07	-1.41486e-07	5.03218e-07	3.64729e-07	8.19313e-07	1.18404e-06	1.45995e-07	-1.33916e-08	1.32603e-07	-2.59845e-07	8.26272e-08	-1.77218e-07	-9.36248e-08	1.18075e-08	-8.18173e-08	-3.50827e-07	4.13423e-08	-3.09485e-07	1.19771e-07	-2.77833e-08	9.19879e-08	-1.02584e-05	-5.16988e-06	-1.54283e-05
26.198	6.44116e-07	-1.41357e-07	5.02760e-07	3.64664e-07	8.18198e-07	1.18286e-06	1.46468e-07	-1.34350e-08	1.33033e-07	-2.58757e-07	8.22811e-08	-1.76476e-07	-9.26242e-08	1.16813e-08	-8.09430e-08	-3.49708e-07	4.12104e-08	-3.08498e-07	1.19749e-07	-2.77781e-08	9.19707e-08	-1.02570e-05	-5.17347e-06	-1.54305e-05
26.223	6.43541e-07	-1.41230e-07	5.02311e-07	3.64619e-07	8.17093e-07	1.18171e-06	1.46971e-07	-1.34812e-08	1.33490e-07	-2.57651e-07	8.19294e-08	-1.75721e-07	-9.15993e-08	1.15520e-08	-8.00473e-08	-3.48568e-07	4.10761e-08	-3.07492e-07	1.19732e-07	-2.77743e-08	9.19581e-08	-1.02560e-05	-5.17717e-06	-1.54332e-05
26.247	6.42978e-07	-1.41107e-07	5.01871e-07	3.64594e-07	8.15998e-07	1.18059e-06	1.47504e-07	-1.35301e-08	1.33974e-07	-2.56527e-07	8.15721e-08	-1.74955e-07	-9.05502e-08	1.14197e-08	-7.91305e-08	-3.47408e-07	4.09394e-08	-3.06469e-07	1.19722e-07	-2.77719e-08	9.19501e-08	-1.02554e-05	-5.18099e-06	-1.54364e-05
26.272	6.42428e-07	-1.40986e-07	5.01442e-07	3.64590e-07	8.14911e-07	1.17950e-06	1.48067e-07	-1.35817e-08	1.34486e-07	-2.55386e-07	8.12094e-08	-1.74177e-07	-8.94768e-08	1.12844e-08	-7.81925e-08	-3.46228e-07	4.08003e-08	-3.05428e-07	1.19718e-07	-2.77709e-08	9.19467e-08	-1.02552e-05	-5.18494e-06	-1.54401e-05
26.296	6.41889e-07	-1.40868e-07	5.01021e-07	3.64606e-07	8.13834e-07	1.17844e-06	1.48660e-07	-1.36360e-08	1.35024e-07	-2.54228e-07	8.08411e-08	-1.73387e-07	-8.83794e-08	1.11460e-08	-7.72335e-08	-3.45028e-07	4.06588e-08	-3.04369e-07	1.19719e-07	-2.77712e-08	9.19480e-08	-1.02553e-05	-5.18900e-06	-1.54443e-05
26.321	6.41363e-07	-1.40753e-07	5.00611e-07	3.64643e-07	8.12767e-07	1.17741e-06	1.49282e-07	-1.36931e-08	1.35589e-07	-2.53052e-07	8.04672e-08	-1.72585e-07	-8.72580e-08	1.10045e-08	-7.62535e-08	-3.43807e-07	4.05150e-08	-3.03292e-07	1.19727e-07	-2.77730e-08	9.19538e-08	-1.02559e-05	-5.19319e-06	-1.54491e-05
26.345	6.40849e-07	-1.40640e-07	5.00210e-07	3.64700e-07	8.11709e-07	1.17641e-06	1.49934e-07	-1.37529e-08	1.36181e-07	-2.51860e-07	8.00879e-08	-1.71772e-07	-8.61126e-08	1.08601e-08	-7.52525e-08	-3.42567e-07	4.03689e-08	-3.02198e-07	1.19740e-07	-2.77762e-08	9.19643e-08	-1.02569e-05	-5.19750e-06	-1.54544e-05
26.370	6.40348e-07	-1.40530e-07	4.99818e-07	3.64778e-07	8.10660e-07	1.17544e-06	1.50616e-07	-1.38154e-08	1.36800e-07	-2.50649e-07	7.97031e-08	-1.70946e-07	-8.49434e-08	1.07126e-08	-7.42308e-08	-3.41307e-07	4.02204e-08	-3.01086e-07	1.19760e-07	-2.77807e-08	9.19793e-08	-1.02583e-05	-5.20193e-06	-1.54602e-05
26.395	6.39859e-07	-1.40422e-07	4.99436e-07	3.64876e-07	8.09622e-07	1.17450e-06	1.51327e-07	-1.38807e-08	1.37446e-07	-2.49422e-07	7.93128e-08	-1.70109e-07	-8.37505e-08	1.05622e-08	-7.31883e-08	-3.40027e-07	4.00695e-08	-2.99957e-07	1.19786e-07	-2.77866e-08	9.19990e-08	-1.02600e-05	-5.20649e-06	-1.54665e-05
26.419	6.39382e-07	-1.40318e-07	4.99064e-07	3.64994e-07	8.08592e-07	1.17359e-06	1.52068e-07	-1.39486e-08	1.38119e-07	-2.48178e-07	7.89171e-08	-1.69261e-07	-8.25339e-08	1.04087e-08	-7.21252e-08	-3.38727e-07	3.99163e-08	-2.98810e-07	1.19817e-07	-2.77939e-08	9.20232e-08	-1.02622e-05	-5.21116e-06	-1.54734e-05
26.444	6.38918e-07	-1.40216e-07	4.98702e-07	3.65133e-07	8.07573e-07	1.17271e-06	1.52838e-07	-1.40193e-08	1.38819e-07	-2.46916e-07	7.85160e-08	-1.68400e-07	-8.12937e-08	1.02523e-08	-7.10414e-08	-3.37407e-07	3.97609e-08	-2.97646e-07	1.19855e-07	-2.78026e-08	9.20519e-08	-1.02648e-05	-5.21596e-06	-1.54807e-05
26.468	6.38465e-07	-1.40117e-07	4.98349e-07	3.65293e-07	8.06563e-07	1.17186e-06	1.53638e-07	-1.40926e-08	1.39545e-07	-2.45638e-07	7.81094e-08	-1.67528e-07	-8.00301e-08	1.00930e-08	-6.99371e-08	-3.36068e-07	3.96031e-08	-2.96465e-07	1.19898e-07	-2.78127e-08	9.20853e-08	-1.02677e-05	-5.22088e-06	-1.54886e-05
26.493	6.38026e-07	-1.40020e-07	4.98006e-07	3.65473e-07	8.05563e-07	1.17104e-06	1.54467e-07	-1.41687e-08	1.40298e-07	-2.44342e-07	7.76975e-08	-1.66645e-07	-7.87431e-08	9.93067e-09	-6.88124e-08	-3.34710e-07	3.94430e-08	-2.95267e-07	1.19947e-07	-2.78241e-08	9.21231e-08	-1.02711e-05	-5.22593e-06	-1.54970e-05
26.518	6.37598e-07	-1.39926e-07	4.97672e-07	3.65673e-07	8.04573e-07	1.17025e-06	1.55326e-07	-1.42475e-08	1.41078e-07	-2.43030e-07	7.72802e-08	-1.65750e-07	-7.74328e-08	9.76542e-09	-6.76673e-08	-3.33332e-07	3.92806e-08	-2.94051e-07	1.20002e-07	-2.78369e-08	9.21655e-08	-1.02748e-05	-5.23109e-06	-1.55059e-05
26.542	6.37184e-07	-1.39835e-07	4.97348e-07	3.65894e-07	8.03592e-07	1.16949e-06	1.56214e-07	-1.43289e-08	1.41885e-07	-2.41701e-07	7.68575e-08	-1.64843e-07	-7.60992e-08	9.59724e-09	-6.65020e-08	-3.31935e-07	3.91159e-08	-2.92819e-07	1.20064e-07	-2.78511e-08	9.22124e-08	-1.02790e-05	-5.23638e-06	-1.55154e-05
26.567	6.36781e-07	-1.39747e-07	4.97034e-07	3.66135e-07	8.02621e-07	1.16876e-06	1.57131e-07	-1.44131e-08	1.42718e-07	-2.40355e-07	7.64295e-08	-1.63925e-07	-7.47426e-08	9.42615e-09	-6.53164e-08	-3.30518e-07	3.89490e-08	-2.91569e-07	1.20130e-07	-2.78666e-08	9.22638e-08	-1.02836e-05	-5.24179e-06	-1.55254e-05
26.591	6.36391e-07	-1.39661e-07	4.96730e-07	3.66396e-07	8.01661e-07	1.16806e-06	1.58078e-07	-1.44999e-08	1.43578e-07	-2.38992e-07	7.59962e-08	-1.62996e-07	-7.33629e-08	9.25215e-09	-6.41108e-08	-3.29082e-07	3.87798e-08	-2.90302e-07	1.20203e-07	-2.78835e-08	9.23198e-08	-1.02885e-05	-5.24732e-06	-1.55359e-05
26.616	6.36014e-07	-1.39579e-07	4.96435e-07	3.66678e-07	8.00710e-07	1.16739e-06	1.59053e-07	-1.45894e-08	1.44464e-07	-2.37613e-07	7.55575e-08	-1.62055e-07	-7.19603e-08	9.07526e-09	-6.28851e-08	-3.27627e-07	3.86084e-08	-2.89019e-07	1.20282e-07	-2.79018e-08	9.23802e-08	-1.02939e-05	-5.25298e-06	-1.55469e-05
26.640	6.35649e-07	-1.39498e-07	4.96150e-07	3.66980e-07	7.99769e-07	1.16675e-06	1.60058e-07	-1.46816e-08	1.45377e-07	-2.36216e-07	7.51136e-08	-1.61103e-07	-7.05349e-08	8.89550e-09	-6.16394e-08	-3.26154e-07	3.84347e-08	-2.87719e-07	1.20366e-07	-2.79214e-08	9.24451e-08	-1.02997e-05	-5.25876e-06	-1.55584e-05
26.665	6.35296e-07	-1.39421e-07	4.95875e-07	3.67302e-07	7.98839e-07	1.16614e-06	1.61093e-07	-1.47764e-08	1.46316e-07	-2.34804e-07	7.46644e-08	-1.60139e-07	-6.90868e-08	8.71286e-09	-6.03739e-08	-3.24661e-07	3.82588e-08	-2.86402e-07	1.20457e-07	-2.79423e-08	9.25145e-08	-1.03058e-05	-5.26466e-06	-1.55705e-05
26.690	6.34956e-07	-1.39346e-07	4.95610e-07	3.67645e-07	7.97918e-07	1.16556e-06	1.62156e-07	-1.48740e-08	1.47282e-07	-2.33375e-07	7.42100e-08	-1.59165e-07	-6.76160e-08	8.52737e-09	-5.90886e-08	-3.23149e-07	3.80806e-08	-2.85069e-07	1.20553e-07	-2.79646e-08	9.25883e-08	-1.03124e-05	-5.27069e-06	-1.55831e-05
26.714	6.34628e-07	-1.39274e-07	4.95354e-07	3.68008e-07	7.97007e-07	1.16502e-06	1.63248e-07	-1.49741e-08	1.48274e-07	-2.31929e-07	7.37503e-08	-1.58179e-07	-6.61226e-08	8.33904e-09	-5.77836e-08	-3.21619e-07	3.79003e-08	-2.83719e-07	1.20655e-07	-2.79883e-08	9.26666e-08	-1.03194e-05	-5.27684e-06	-1.55962e-05
26.739	6.34313e-07	-1.39205e-07	4.95108e-07	3.68391e-07	7.96107e-07	1.16450e-06	1.64369e-07	-1.50770e-08	1.49292e-07	-2.30467e-07	7.32855e-08	-1.57182e-07	-6.46068e-08	8.14788e-09	-5.64589e-08	-3.20070e-07	3.77178e-08	-2.82352e-07	1.20763e-07	-2.80133e-08	9.27493e-08	-1.03268e-05	-5.28311e-06	-1.56099e-05
26.763	6.34011e-07	-1.39139e-07	4.94872e-07	3.68795e-07	7.95217e-07	1.16401e-06	1.65519e-07	-1.51825e-08	1.50336e-07	-2.28989e-07	7.28154e-08	-1.56174e-07	-6.30687e-08	7.95389e-09	-5.51148e-08	-3.18502e-07	3.75330e-08	-2.80969e-07	1.20876e-07	-2.80396e-08	9.28365e-08	-1.03345e-05	-5.28951e-06	-1.56241e-05
26.788	6.33721e-07	-1.39075e-07	4.94645e-07	3.69219e-07	7.94337e-07	1.16356e-06	1.66698e-07	-1.52906e-08	1.51407e-07	-2.27495e-07	7.23402e-08	-1.55154e-07	-6.15083e-08	7.75710e-09	-5.37512e-08	-3.16916e-07	3.73461e-08	-2.79570e-07	1.20995e-07	-2.80672e-08	9.29280e-08	-1.03427e-05	-5.29603e-06	-1.56388e-05
26.812	6.33443e-07	-1.39014e-07	4.94429e-07	3.69663e-07	7.93467e-07	1.16313e-06	1.67905e-07	-1.54014e-08	1.52504e-07	-2.25984e-07	7.18598e-08	-1.54124e-07	-5.99257e-08	7.55752e-09	-5.23682e-08	-3.15312e-07	3.71570e-08	-2.78154e-07	1.21120e-07	-2.80962e-08	9.30240e-08	-1.03513e-05	-5.30267e-06	-1.56540e-05
26.837	6.33179e-07	-1.38956e-07	4.94222e-07	3.70127e-07	7.92607e-07	1.16273e-06	1.69142e-07	-1.55148e-08	1.53627e-07	-2.24457e-07	7.13743e-08	-1.53083e-07	-5.83211e-08	7.35516e-09	-5.09659e-08	-3.13689e-07	3.69658e-08	-2.76723e-07	1.21251e-07	-2.81265e-08	9.31244e-08	-1.03603e-05	-5.30944e-06	-1.56698e-05
26.862	6.32926e-07	-1.38901e-07	4.94025e-07	3.70611e-07	7.91758e-07	1.16237e-06	1.70407e-07	-1.56308e-08	1.54776e-07	-2.22914e-07	7.08837e-08	-1.52030e-07	-5.66945e-08	7.15002e-09	-4.95445e-08	-3.12048e-07	3.67724e-08	-2.75275e-07	1.21387e-07	-2.81582e-08	9.32291e-08	-1.03697e-05	-5.31633e-06	-1.56861e-05
26.886	6.32687e-07	-1.38848e-07	4.93838e-07	3.71116e-07	7.90919e-07	1.16203e-06	1.71700e-07	-1.57495e-08	1.55951e-07	-2.21355e-07	7.03879e-08	-1.50967e-07	-5.50461e-08	6.94213e-09	-4.81040e-08	-3.10388e-07	3.65769e-08	-2.73811e-07	1.21529e-07	-2.81911e-08	9.33383e-08	-1.03795e-05	-5.32335e-06	-1.57029e-05
26.911	6.32459e-07	-1.38799e-07	4.93661e-07	3.71640e-07	7.90090e-07	1.16173e-06	1.73023e-07	-1.58707e-08	1.57152e-07	-2.19780e-07	6.98871e-08	-1.49893e-07	-5.33759e-08	6.73150e-09	-4.66444e-08	-3.08711e-07	3.63792e-08	-2.72332e-07	1.21677e-07	-2.82254e-08	9.34517e-08	-1.03898e-05	-5.33049e-06	-1.57202e-05
26.935	6.32245e-07	-1.38751e-07	4.93494e-07	3.72185e-07	7.89272e-07	1.16146e-06	1.74373e-07	-1.59946e-08	1.58379e-07	-2.18190e-07	6.93813e-08	-1.48808e-07	-5.16841e-08	6.51813e-09	-4.51660e-08	-3.07016e-07	3.61794e-08	-2.70836e-07	1.21831e-07	-2.82610e-08	9.35696e-08	-1.04004e-05	-5.33775e-06	-1.57381e-05
26.960	6.32043e-07	-1.38707e-07	4.93336e-07	3.72750e-07	7.88465e-07	1.16121e-06	1.75752e-07	-1.61211e-08	1.59631e-07	-2.16583e-07	6.88704e-08	-1.47713e-07	-4.99707e-08	6.30205e-09	-4.36687e-08	-3.05302e-07	3.59775e-08	-2.69325e-07	1.21990e-07	-2.82979e-08	9.36918e-08	-1.04114e-05	-5.34514e-06	-1.57566e-05
26.984	6.31854e-07	-1.38666e-07	4.93188e-07	3.73335e-07	7.87667e-07	1.16100e-06	1.77160e-07	-1.62502e-08	1.60910e-07	-2.14961e-07	6.83545e-08	-1.46606e-07	-4.82359e-08	6.08326e-09	-4.21526e-08	-3.03571e-07	3.57736e-08	-2.67798e-07	1.22154e-07	-2.83361e-08	9.38183e-08	-1.04229e-05	-5.35265e-06	-1.57755e-05
27.009	6.31677e-07	-1.38627e-07	4.93050e-07	3.73940e-07	7.86881e-07	1.16082e-06	1.78596e-07	-1.63819e-08	1.62214e-07	-2.13323e-07	6.78336e-08	-1.45489e-07	-4.64797e-08	5.86178e-09	-4.06179e-08	-3.01823e-07	3.55675e-08	-2.66255e-07	1.22325e-07	-2.83756e-08	9.39491e-08	-1.04347e-05	-5.36029e-06	-1.57950e-05
27.034	6.31513e-07	-1.38591e-07	4.92922e-07	3.74565e-07	7.86104e-07	1.16067e-06	1.80060e-07	-1.65162e-08	1.63543e-07	-2.11669e-07	6.73078e-08	-1.44361e-07	-4.47022e-08	5.63762e-09	-3.90646e-08	-3.00056e-07	3.53593e-08	-2.64697e-07	1.22501e-07	-2.84164e-08	9.40842e-08	-1.04470e-05	-5.36805e-06	-1.58150e-05
27.058	6.31362e-07	-1.38558e-07	4.92804e-07	3.75210e-07	7.85339e-07	1.16055e-06	1.81552e-07	-1.66531e-08	1.64899e-07	-2.10000e-07	6.67770e-08	-1.43223e-07	-4.29037e-08	5.41079e-09	-3.74929e-08	-2.98273e-07	3.51491e-08	-2.63124e-07	1.22682e-07	-2.84585e-08	9.42236e-08	-1.04596e-05	-5.37594e-06	-1.58356e-05
27.083	6.31223e-07	-1.38527e-07	4.92696e-07	3.75875e-07	7.84584e-07	1.16046e-06	1.83072e-07	-1.67925e-08	1.66280e-07	-2.08315e-07	6.62412e-08	-1.42073e-07	-4.10841e-08	5.18131e-09	-3.59027e-08	-2.96471e-07	3.49369e-08	-2.61535e-07	1.22869e-07	-2.85019e-08	9.43672e-08	-1.04727e-05	-5.38395e-06	-1.58566e-05
27.107	6.31097e-07	-1.38500e-07	4.92598e-07	3.76559e-07	7.83839e-07	1.16040e-06	1.84620e-07	-1.69346e-08	1.67686e-07	-2.06614e-07	6.57006e-08	-1.40914e-07	-3.92435e-08	4.94919e-09	-3.42943e-08	-2.94653e-07	3.47226e-08	-2.59930e-07	1.23062e-07	-2.85466e-08	9.45152e-08	-1.04862e-05	-5.39208e-06	-1.58783e-05
27.132	6.30984e-07	-1.38475e-07	4.92509e-07	3.77264e-07	7.83106e-07	1.16037e-06	1.86197e-07	-1.70792e-08	1.69118e-07	-2.04899e-07	6.51550e-08	-1.39744e-07	-3.73821e-08	4.71444e-09	-3.26677e-08	-2.92817e-07	3.45062e-08	-2.58311e-07	1.23260e-07	-2.85926e-08	9.46674e-08	-1.05001e-05	-5.40034e-06	-1.59004e-05
27.156	6.30883e-07	-1.38453e-07	4.92431e-07	3.77989e-07	7.82383e-07	1.16037e-06	1.87801e-07	-1.72263e-08	1.70575e-07	-2.03168e-07	6.46046e-08	-1.38563e-07	-3.55000e-08	4.47708e-09	-3.10229e-08	-2.90964e-07	3.42879e-08	-2.56676e-07	1.23464e-07	-2.86398e-08	9.48238e-08	-1.05144e-05	-5.40873e-06	-1.59231e-05
27.181	6.30795e-07	-1.38433e-07	4.92362e-07	3.78733e-07	7.81670e-07	1.16040e-06	1.89433e-07	-1.73760e-08	1.72057e-07	-2.01422e-07	6.40494e-08	-1.37372e-07	-3.35973e-08	4.23712e-09	-2.93602e-08	-2.89094e-07	3.40675e-08	-2.55027e-07	1.23673e-07	-2.86884e-08	9.49845e-08	-1.05291e-05	-5.41724e-06	-1.59463e-05
27.206	6.30720e-07	-1.38417e-07	4.92303e-07	3.79497e-07	7.80969e-07	1.16047e-06	1.91093e-07	-1.75282e-08	1.73564e-07	-1.99660e-07	6.34893e-08	-1.36171e-07	-3.16741e-08	3.99457e-09	-2.76795e-08	-2.87207e-07	3.38451e-08	-2.53362e-07	1.23887e-07	-2.87382e-08	9.51493e-08	-1.05442e-05	-5.42588e-06	-1.59701e-05
27.230	6.30657e-07	-1.38403e-07	4.92254e-07	3.80281e-07	7.80278e-07	1.16056e-06	1.92780e-07	-1.76830e-08	1.75097e-07	-1.97884e-07	6.29244e-08	-1.34960e-07	-2.97304e-08	3.74945e-09	-2.59810e-08	-2.85303e-07	3.36208e-08	-2.51683e-07	1.24108e-07	-2.87892e-08	9.53184e-08	-1.05598e-05	-5.43464e-06	-1.59944e-05
27.255	6.30608e-07	-1.38392e-07	4.92216e-07	3.81085e-07	7.79598e-07	1.16068e-06	1.94495e-07	-1.78403e-08	1.76655e-07	-1.96092e-07	6.23547e-08	-1.33738e-07	-2.77665e-08	3.50177e-09	-2.42647e-08	-2.83383e-07	3.33945e-08	-2.49988e-07	1.24333e-07	-2.88415e-08	9.54917e-08	-1.05757e-05	-5.44352e-06	-1.60192e-05
27.279	6.30570e-07	-1.38384e-07	4.92187e-07	3.81908e-07	7.78928e-07	1.16084e-06	1.96238e-07	-1.80002e-08	1.78238e-07	-1.94286e-07	6.17803e-08	-1.32506e-07	-2.57824e-08	3.25154e-09	-2.25309e-08	-2.81445e-07	3.31662e-08	-2.48279e-07	1.24564e-07	-2.88951e-08	9.56691e-08	-1.05921e-05	-5.45254e-06	-1.60446e-05
27.304	6.30546e-07	-1.38379e-07	4.92167e-07	3.82751e-07	7.78270e-07	1.16102e-06	1.98008e-07	-1.81625e-08	1.79845e-07	-1.92464e-07	6.12011e-08	-1.31263e-07	-2.37782e-08	2.99878e-09	-2.07794e-08	-2.79492e-07	3.29359e-08	-2.46556e-07	1.24801e-07	-2.89500e-08	9.58507e-08	-1.06088e-05	-5.46167e-06	-1.60705e-05
27.329	6.30534e-07	-1.38376e-07	4.92158e-07	3.83614e-07	7.77622e-07	1.16124e-06	1.99805e-07	-1.83274e-08	1.81478e-07	-1.90628e-07	6.06172e-08	-1.30011e-07	-2.17540e-08	2.74350e-09	-1.90105e-08	-2.77521e-07	3.27037e-08	-2.44818e-07	1.25043e-07	-2.90061e-08	9.60364e-08	-1.06260e-05	-5.47094e-06	-1.60970e-05
27.353	6.30535e-07	-1.38376e-07	4.92159e-07	3.84496e-07	7.76986e-07	1.16148e-06	2.01630e-07	-1.84948e-08	1.83135e-07	-1.88777e-07	6.00286e-08	-1.28749e-07	-1.97100e-08	2.48572e-09	-1.72242e-08	-2.75535e-07	3.24696e-08	-2.43065e-07	1.25290e-07	-2.90634e-08	9.62263e-08	-1.06436e-05	-5.48033e-06	-1.61240e-05
27.378	6.30549e-07	-1.38379e-07	4.92170e-07	3.85398e-07	7.76360e-07	1.16176e-06	2.03482e-07	-1.86647e-08	1.84817e-07	-1.86911e-07	5.94353e-08	-1.27476e-07	-1.76461e-08	2.22544e-09	-1.54207e-08	-2.73532e-07	3.22336e-08	-2.41298e-07	1.25542e-07	-2.91220e-08	9.64203e-08	-1.06617e-05	-5.48984e-06	-1.61515e-05
27.402	6.30576e-07	-1.38385e-07	4.92190e-07	3.86320e-07	7.75745e-07	1.16206e-06	2.05361e-07	-1.88370e-08	1.86524e-07	-1.85031e-07	5.88373e-08	-1.26194e-07	-1.55627e-08	1.96269e-09	-1.36000e-08	-2.71512e-07	3.19957e-08	-2.39517e-07	1.25800e-07	-2.91819e-08	9.66184e-08	-1.06801e-05	-5.49948e-06	-1.61796e-05
27.427	6.30615e-07	-1.38394e-07	4.92221e-07	3.87261e-07	7.75141e-07	1.16240e-06	2.07267e-07	-1.90119e-08	1.88255e-07	-1.83136e-07	5.82348e-08	-1.24901e-07	-1.34597e-08	1.69747e-09	-1.17622e-08	-2.69477e-07	3.17558e-08	-2.37721e-07	1.26064e-07	-2.92429e-08	9.68206e-08	-1.06989e-05	-5.50925e-06	-1.62082e-05
27.451	6.30667e-07	-1.38405e-07	4.92262e-07	3.88221e-07	7.74548e-07	1.16277e-06	2.09200e-07	-1.91892e-08	1.90011e-07	-1.81227e-07	5.76276e-08	-1.23599e-07	-1.13373e-08	1.42980e-09	-9.90747e-09	-2.67426e-07	3.15141e-08	-2.35912e-07	1.26332e-07	-2.93052e-08	9.70269e-08	-1.07182e-05	-5.51914e-06	-1.62373e-05
27.476	6.30731e-07	-1.38419e-07	4.92312e-07	3.89201e-07	7.73967e-07	1.16317e-06	2.11161e-07	-1.93690e-08	1.91792e-07	-1.79303e-07	5.70158e-08	-1.22287e-07	-9.19551e-09	1.15969e-09	-8.03582e-09	-2.65359e-07	3.12705e-08	-2.34088e-07	1.26606e-07	-2.93688e-08	9.72373e-08	-1.07379e-05	-5.52916e-06	-1.62670e-05
27.501	6.30809e-07	-1.38436e-07	4.92373e-07	3.90200e-07	7.73396e-07	1.16360e-06	2.13148e-07	-1.95513e-08	1.93596e-07	-1.77364e-07	5.63995e-08	-1.20965e-07	-7.03455e-09	8.87161e-10	-6.14739e-09	-2.63276e-07	3.10250e-08	-2.32251e-07	1.26885e-07	-2.94335e-08	9.74517e-08	-1.07580e-05	-5.53931e-06	-1.62973e-05
27.525	6.30899e-07	-1.38456e-07	4.92443e-07	3.91219e-07	7.72836e-07	1.16405e-06	2.15161e-07	-1.97360e-08	1.95425e-07	-1.75412e-07	5.57786e-08	-1.19633e-07	-4.85449e-09	6.12223e-10	-4.24227e-09	-2.61177e-07	3.07777e-08	-2.30400e-07	1.27170e-07	-2.94995e-08	9.76702e-08	-1.07785e-05	-5.54958e-06	-1.63280e-05
27.550	6.31002e-07	-1.38479e-07	4.92523e-07	3.92257e-07	7.72288e-07	1.16454e-06	2.17202e-07	-1.99231e-08	1.97279e-07	-1.73445e-07	5.51531e-08	-1.18292e-07	-2.65544e-09	3.34890e-10	-2.32055e-09	-2.59063e-07	3.05286e-08	-2.28535e-07	1.27459e-07	-2.95667e-08	9.78927e-08	-1.07994e-05	-5.55998e-06	-1.63594e-05
27.574	6.31118e-07	-1.38504e-07	4.92614e-07	3.93314e-07	7.71750e-07	1.16506e-06	2.19269e-07	-2.01127e-08	1.99156e-07	-1.71464e-07	5.45232e-08	-1.16941e-07	-4.37510e-10	5.51765e-11	-3.82334e-10	-2.56933e-07	3.02776e-08	-2.26656e-07	1.27754e-07	-2.96351e-08	9.81192e-08	-1.08207e-05	-5.57051e-06	-1.63912e-05
27.599	6.31246e-07	-1.38532e-07	4.92714e-07	3.94390e-07	7.71224e-07	1.16561e-06	2.21362e-07	-2.03048e-08	2.01057e-07	-1.69469e-07	5.38888e-08	-1.15580e-07	1.79919e-09	-2.26904e-10	1.57228e-09	-2.54788e-07	3.00248e-08	-2.24764e-07	1.28054e-07	-2.97048e-08	9.83497e-08	-1.08425e-05	-5.58116e-06	-1.64236e-05
27.623	6.31388e-07	-1.38563e-07	4.92824e-07	3.95486e-07	7.70708e-07	1.16619e-06	2.23482e-07	-2.04992e-08	2.02983e-07	-1.67460e-07	5.32500e-08	-1.14210e-07	4.05454e-09	-5.11338e-10	3.54321e-09	-2.52628e-07	2.97703e-08	-2.22858e-07	1.28360e-07	-2.97756e-08	9.85842e-08	-1.08647e-05	-5.59194e-06	-1.64566e-05
27.648	6.31542e-07	-1.38597e-07	4.92944e-07	3.96600e-07	7.70204e-07	1.16680e-06	2.25628e-07	-2.06961e-08	2.04932e-07	-1.65437e-07	5.26067e-08	-1.12830e-07	6.32844e-09	-7.98111e-10	5.53033e-09	-2.50452e-07	2.95139e-08	-2.20939e-07	1.28670e-07	-2.98476e-08	9.88226e-08	-1.08872e-05	-5.60284e-06	-1.64901e-05
27.673	6.31708e-07	-1.38634e-07	4.93075e-07	3.97734e-07	7.69711e-07	1.16745e-06	2.27801e-07	-2.08954e-08	2.06906e-07	-1.63400e-07	5.19590e-08	-1.11441e-07	8.62078e-09	-1.08721e-09	7.53357e-09	-2.48262e-07	2.92557e-08	-2.19006e-07	1.28986e-07	-2.99208e-08	9.90650e-08	-1.09103e-05	-5.61388e-06	-1.65241e-05
27.697	6.31888e-07	-1.38673e-07	4.93215e-07	3.98887e-07	7.69230e-07	1.16812e-06	2.30000e-07	-2.10970e-08	2.08903e-07	-1.61349e-07	5.13069e-08	-1.10042e-07	1.09314e-08	-1.37862e-09	9.55282e-09	-2.46056e-07	2.89958e-08	-2.17060e-07	1.29307e-07	-2.99952e-08	9.93114e-08	-1.09337e-05	-5.62504e-06	-1.65587e-05
27.722	6.32080e-07	-1.38715e-07	4.93365e-07	4.00059e-07	7.68759e-07	1.16882e-06	2.32224e-07	-2.13011e-08	2.10923e-07	-1.59285e-07	5.06504e-08	-1.08634e-07	1.32603e-08	-1.67232e-09	1.15880e-08	-2.43836e-07	2.87342e-08	-2.15102e-07	1.29633e-07	-3.00708e-08	9.95617e-08	-1.09575e-05	-5.63632e-06	-1.65939e-05
27.746	6.32285e-07	-1.38760e-07	4.93525e-07	4.01250e-07	7.68300e-07	1.16955e-06	2.34475e-07	-2.15076e-08	2.12968e-07	-1.57207e-07	4.99896e-08	-1.07217e-07	1.56073e-08	-1.96831e-09	1.36390e-08	-2.41600e-07	2.84708e-08	-2.13130e-07	1.29964e-07	-3.01476e-08	9.98159e-08	-1.09818e-05	-5.64774e-06	-1.66295e-05
27.771	6.32503e-07	-1.38808e-07	4.93695e-07	4.02460e-07	7.67852e-07	1.17031e-06	2.36752e-07	-2.17164e-08	2.15036e-07	-1.55115e-07	4.93245e-08	-1.05791e-07	1.79722e-08	-2.26656e-09	1.57056e-08	-2.39350e-07	2.82056e-08	-2.11145e-07	1.30300e-07	-3.02256e-08	1.00074e-07	-1.10065e-05	-5.65928e-06	-1.66658e-05
27.795	6.32734e-07	-1.38859e-07	4.93875e-07	4.03688e-07	7.67415e-07	1.17110e-06	2.39054e-07	-2.19276e-08	2.17127e-07	-1.53010e-07	4.86550e-08	-1.04355e-07	2.03550e-08	-2.56707e-09	1.77880e-08	-2.37086e-07	2.79388e-08	-2.09147e-07	1.30641e-07	-3.03047e-08	1.00336e-07	-1.10316e-05	-5.67095e-06	-1.67025e-05
27.820	6.32977e-07	-1.38912e-07	4.94065e-07	4.04936e-07	7.66990e-07	1.17193e-06	2.41383e-07	-2.21412e-08	2.19242e-07	-1.50891e-07	4.79813e-08	-1.02910e-07	2.27556e-08	-2.86982e-09	1.98858e-08	-2.34807e-07	2.76702e-08	-2.07137e-07	1.30987e-07	-3.03850e-08	1.00602e-07	-1.10571e-05	-5.68274e-06	-1.67399e-05
27.845	6.33234e-07	-1.38968e-07	4.94265e-07	4.06202e-07	7.66576e-07	1.17278e-06	2.43737e-07	-2.23571e-08	2.21380e-07	-1.48759e-07	4.73034e-08	-1.01456e-07	2.51738e-08	-3.17479e-09	2.19990e-08	-2.32514e-07	2.73999e-08	-2.05114e-07	1.31338e-07	-3.04665e-08	1.00872e-07	-1.10831e-05	-5.69467e-06	-1.67777e-05
27.869	6.33503e-07	-1.39027e-07	4.94475e-07	4.07487e-07	7.66173e-07	1.17366e-06	2.46116e-07	-2.25753e-08	2.23541e-07	-1.46614e-07	4.66212e-08	-9.99926e-08	2.76096e-08	-3.48198e-09	2.41276e-08	-2.30206e-07	2.71280e-08	-2.03078e-07	1.31694e-07	-3.05491e-08	1.01145e-07	-1.11094e-05	-5.70672e-06	-1.68162e-05
27.894	6.33784e-07	-1.39089e-07	4.94695e-07	4.08791e-07	7.65782e-07	1.17457e-06	2.48521e-07	-2.27959e-08	2.25725e-07	-1.44455e-07	4.59348e-08	-9.85204e-08	3.00628e-08	-3.79136e-09	2.62714e-08	-2.27884e-07	2.68544e-08	-2.01030e-07	1.32056e-07	-3.06329e-08	1.01423e-07	-1.11362e-05	-5.71890e-06	-1.68551e-05
27.918	6.34079e-07	-1.39154e-07	4.94925e-07	4.10114e-07	7.65402e-07	1.17552e-06	2.50951e-07	-2.30189e-08	2.27933e-07	-1.42283e-07	4.52442e-08	-9.70393e-08	3.25333e-08	-4.10293e-09	2.84304e-08	-2.25548e-07	2.65791e-08	-1.98969e-07	1.32422e-07	-3.07179e-08	1.01704e-07	-1.11634e-05	-5.73120e-06	-1.68947e-05
27.943	6.34386e-07	-1.39221e-07	4.95165e-07	4.11455e-07	7.65033e-07	1.17649e-06	2.53407e-07	-2.32441e-08	2.30163e-07	-1.40099e-07	4.45495e-08	-9.55492e-08	3.50210e-08	-4.41666e-09	3.06043e-08	-2.23198e-07	2.63022e-08	-1.96896e-07	1.32793e-07	-3.08039e-08	1.01989e-07	-1.11911e-05	-5.74364e-06	-1.69347e-05
27.967	6.34706e-07	-1.39292e-07	4.95415e-07	4.12814e-07	7.64676e-07	1.17749e-06	2.55888e-07	-2.34717e-08	2.32416e-07	-1.37901e-07	4.38506e-08	-9.40502e-08	3.75257e-08	-4.73255e-09	3.27932e-08	-2.20835e-07	2.60237e-08	-1.94811e-07	1.33169e-07	-3.08912e-08	1.02278e-07	-1.12191e-05	-5.75620e-06	-1.69753e-05
27.992	6.35039e-07	-1.39365e-07	4.95674e-07	4.14193e-07	7.64330e-07	1.17852e-06	2.58394e-07	-2.37015e-08	2.34692e-07	-1.35690e-07	4.31476e-08	-9.25424e-08	4.00475e-08	-5.05058e-09	3.49969e-08	-2.18457e-07	2.57435e-08	-1.92714e-07	1.33550e-07	-3.09796e-08	1.02570e-07	-1.12476e-05	-5.76889e-06	-1.70165e-05
28.017	6.35385e-07	-1.39440e-07	4.95944e-07	4.15589e-07	7.63995e-07	1.17958e-06	2.60925e-07	-2.39337e-08	2.36991e-07	-1.33466e-07	4.24405e-08	-9.10258e-08	4.25861e-08	-5.37074e-09	3.72153e-08	-2.16066e-07	2.54617e-08	-1.90604e-07	1.33936e-07	-3.10691e-08	1.02867e-07	-1.12765e-05	-5.78171e-06	-1.70582e-05
28.041	6.35743e-07	-1.39519e-07	4.96224e-07	4.17004e-07	7.63672e-07	1.18068e-06	2.63481e-07	-2.41681e-08	2.39312e-07	-1.31230e-07	4.17293e-08	-8.95005e-08	4.51414e-08	-5.69300e-09	3.94484e-08	-2.13662e-07	2.51784e-08	-1.88483e-07	1.34327e-07	-3.11597e-08	1.03167e-07	-1.13058e-05	-5.79466e-06	-1.71005e-05
28.066	6.36114e-07	-1.39601e-07	4.96514e-07	4.18438e-07	7.63361e-07	1.18180e-06	2.66061e-07	-2.44048e-08	2.41656e-07	-1.28981e-07	4.10141e-08	-8.79665e-08	4.77134e-08	-6.01737e-09	4.16960e-08	-2.11244e-07	2.48934e-08	-1.86350e-07	1.34722e-07	-3.12515e-08	1.03471e-07	-1.13356e-05	-5.80773e-06	-1.71433e-05
28.090	6.36498e-07	-1.39685e-07	4.96813e-07	4.19889e-07	7.63061e-07	1.18295e-06	2.68667e-07	-2.46438e-08	2.44023e-07	-1.26719e-07	4.02948e-08	-8.64239e-08	5.03019e-08	-6.34381e-09	4.39581e-08	-2.08812e-07	2.46069e-08	-1.84205e-07	1.35123e-07	-3.13444e-08	1.03778e-07	-1.13658e-05	-5.82094e-06	-1.71867e-05
28.115	6.36895e-07	-1.39772e-07	4.97123e-07	4.21359e-07	7.62772e-07	1.18413e-06	2.71297e-07	-2.48851e-08	2.46412e-07	-1.24444e-07	3.95716e-08	-8.48727e-08	5.29068e-08	-6.67233e-09	4.62344e-08	-2.06368e-07	2.43188e-08	-1.82049e-07	1.35528e-07	-3.14384e-08	1.04090e-07	-1.13964e-05	-5.83427e-06	-1.72306e-05
28.140	6.37304e-07	-1.39862e-07	4.97443e-07	4.22848e-07	7.62495e-07	1.18534e-06	2.73951e-07	-2.51286e-08	2.48823e-07	-1.22157e-07	3.88444e-08	-8.33130e-08	5.55280e-08	-7.00290e-09	4.85251e-08	-2.03910e-07	2.40292e-08	-1.79881e-07	1.35938e-07	-3.15335e-08	1.04405e-07	-1.14274e-05	-5.84773e-06	-1.72751e-05
28.164	6.37726e-07	-1.39954e-07	4.97772e-07	4.24354e-07	7.62229e-07	1.18658e-06	2.76630e-07	-2.53743e-08	2.51256e-07	-1.19858e-07	3.81132e-08	-8.17448e-08	5.81653e-08	-7.33551e-09	5.08298e-08	-2.01439e-07	2.37380e-08	-1.77701e-07	1.36353e-07	-3.16298e-08	1.04723e-07	-1.14588e-05	-5.86132e-06	-1.73202e-05
28.189	6.38161e-07	-1.40050e-07	4.98112e-07	4.25879e-07	7.61975e-07	1.18785e-06	2.79334e-07	-2.56223e-08	2.53711e-07	-1.17546e-07	3.73781e-08	-8.01681e-08	6.08187e-08	-7.67014e-09	5.31486e-08	-1.98955e-07	2.34454e-08	-1.75510e-07	1.36773e-07	-3.17271e-08	1.05046e-07	-1.14907e-05	-5.87504e-06	-1.73658e-05
28.213	6.38609e-07	-1.40148e-07	4.98461e-07	4.27421e-07	7.61733e-07	1.18915e-06	2.82061e-07	-2.58725e-08	2.56189e-07	-1.15222e-07	3.66391e-08	-7.85831e-08	6.34881e-08	-8.00679e-09	5.54813e-08	-1.96459e-07	2.31512e-08	-1.73308e-07	1.37197e-07	-3.18256e-08	1.05372e-07	-1.15230e-05	-5.88888e-06	-1.74119e-05
28.238	6.39070e-07	-1.40249e-07	4.98820e-07	4.28982e-07	7.61502e-07	1.19048e-06	2.84813e-07	-2.61249e-08	2.58688e-07	-1.12886e-07	3.58962e-08	-7.69897e-08	6.61733e-08	-8.34544e-09	5.78279e-08	-1.93950e-07	2.28555e-08	-1.71094e-07	1.37626e-07	-3.19251e-08	1.05701e-07	-1.15557e-05	-5.90286e-06	-1.74586e-05
28.262	6.39543e-07	-1.40353e-07	4.99190e-07	4.30561e-07	7.61282e-07	1.19184e-06	2.87589e-07	-2.63795e-08	2.61209e-07	-1.10537e-07	3.51494e-08	-7.53881e-08	6.88743e-08	-8.68607e-09	6.01882e-08	-1.91428e-07	2.25583e-08	-1.68870e-07	1.38060e-07	-3.20258e-08	1.06034e-07	-1.15889e-05	-5.91697e-06	-1.75059e-05
28.287	6.40029e-07	-1.40460e-07	4.99569e-07	4.32157e-07	7.61074e-07	1.19323e-06	2.90389e-07	-2.66363e-08	2.63752e-07	-1.08177e-07	3.43988e-08	-7.37782e-08	7.15908e-08	-9.02866e-09	6.25622e-08	-1.88894e-07	2.22597e-08	-1.66634e-07	1.38499e-07	-3.21275e-08	1.06371e-07	-1.16225e-05	-5.93120e-06	-1.75537e-05
28.312	6.40528e-07	-1.40569e-07	4.99958e-07	4.33772e-07	7.60878e-07	1.19465e-06	2.93213e-07	-2.68953e-08	2.66317e-07	-1.05804e-07	3.36444e-08	-7.21601e-08	7.43229e-08	-9.37322e-09	6.49497e-08	-1.86347e-07	2.19596e-08	-1.64388e-07	1.38942e-07	-3.22303e-08	1.06711e-07	-1.16565e-05	-5.94556e-06	-1.76020e-05
28.336	6.41039e-07	-1.40681e-07	5.00358e-07	4.35404e-07	7.60693e-07	1.19610e-06	2.96060e-07	-2.71565e-08	2.68904e-07	-1.03420e-07	3.28862e-08	-7.05339e-08	7.70703e-08	-9.71971e-09	6.73506e-08	-1.83788e-07	2.16580e-08	-1.62130e-07	1.39390e-07	-3.23342e-08	1.07055e-07	-1.16909e-05	-5.96006e-06	-1.76510e-05
28.361	6.41563e-07	-1.40796e-07	5.00767e-07	4.37054e-07	7.60520e-07	1.19757e-06	2.98931e-07	-2.74199e-08	2.71511e-07	-1.01024e-07	3.21242e-08	-6.88996e-08	7.98330e-08	-1.00681e-08	6.97649e-08	-1.81217e-07	2.13550e-08	-1.59862e-07	1.39842e-07	-3.24391e-08	1.07403e-07	-1.17258e-05	-5.97468e-06	-1.77005e-05
28.385	6.42100e-07	-1.40914e-07	5.01186e-07	4.38722e-07	7.60358e-07	1.19908e-06	3.01826e-07	-2.76854e-08	2.74141e-07	-9.86157e-08	3.13585e-08	-6.72573e-08	8.26109e-08	-1.04185e-08	7.21925e-08	-1.78634e-07	2.10506e-08	-1.57583e-07	1.40299e-07	-3.25452e-08	1.07754e-07	-1.17611e-05	-5.98943e-06	-1.77505e-05
28.410	6.42650e-07	-1.41035e-07	5.01615e-07	4.40407e-07	7.60208e-07	1.20062e-06	3.04744e-07	-2.79531e-08	2.76791e-07	-9.61959e-08	3.05890e-08	-6.56069e-08	8.54038e-08	-1.07707e-08	7.46332e-08	-1.76039e-07	2.07448e-08	-1.55294e-07	1.40761e-07	-3.26523e-08	1.08109e-07	-1.17968e-05	-6.00431e-06	-1.78011e-05
28.434	6.43212e-07	-1.41158e-07	5.02054e-07	4.42110e-07	7.60070e-07	1.20218e-06	3.07686e-07	-2.82229e-08	2.79463e-07	-9.37645e-08	2.98158e-08	-6.39487e-08	8.82117e-08	-1.11248e-08	7.70869e-08	-1.73432e-07	2.04376e-08	-1.52994e-07	1.41227e-07	-3.27604e-08	1.08467e-07	-1.18329e-05	-6.01932e-06	-1.78523e-05
28.459	6.43787e-07	-1.41285e-07	5.02503e-07	4.43831e-07	7.59943e-07	1.20377e-06	3.10651e-07	-2.84949e-08	2.82156e-07	-9.13216e-08	2.90390e-08	-6.22825e-08	9.10344e-08	-1.14808e-08	7.95536e-08	-1.70813e-07	2.01290e-08	-1.50684e-07	1.41698e-07	-3.28696e-08	1.08828e-07	-1.18695e-05	-6.03446e-06	-1.79040e-05
28.484	6.44375e-07	-1.41414e-07	5.02962e-07	4.45569e-07	7.59828e-07	1.20540e-06	3.13639e-07	-2.87690e-08	2.84870e-07	-8.88671e-08	2.82585e-08	-6.06086e-08	9.38719e-08	-1.18386e-08	8.20332e-08	-1.68182e-07	1.98190e-08	-1.48363e-07	1.42173e-07	-3.29799e-08	1.09193e-07	-1.19065e-05	-6.04973e-06	-1.79563e-05
28.508	6.44976e-07	-1.41545e-07	5.03431e-07	4.47324e-07	7.59724e-07	1.20705e-06	3.16650e-07	-2.90452e-08	2.87605e-07	-8.64012e-08	2.74744e-08	-5.89268e-08	9.67239e-08	-1.21983e-08	8.45256e-08	-1.65540e-07	1.95077e-08	-1.46033e-07	1.42653e-07	-3.30912e-08	1.09562e-07	-1.19440e-05	-6.06513e-06	-1.80091e-05
28.533	6.45589e-07	-1.41680e-07	5.03909e-07	4.49097e-07	7.59633e-07	1.20873e-06	3.19685e-07	-2.93235e-08	2.90361e-07	-8.39240e-08	2.66867e-08	-5.72373e-08	9.95904e-08	-1.25598e-08	8.70306e-08	-1.62887e-07	1.91950e-08	-1.43692e-07	1.43138e-07	-3.32036e-08	1.09934e-07	-1.19818e-05	-6.08066e-06	-1.80625e-05
28.557	6.46215e-07	-1.41817e-07	5.04398e-07	4.50887e-07	7.59552e-07	1.21044e-06	3.22742e-07	-2.96040e-08	2.93138e-07	-8.14354e-08	2.58954e-08	-5.55401e-08	1.02471e-07	-1.29232e-08	8.95482e-08	-1.60222e-07	1.88809e-08	-1.41341e-07	1.43627e-07	-3.33170e-08	1.10310e-07	-1.20201e-05	-6.09632e-06	-1.81164e-05
28.582	6.46854e-07	-1.41957e-07	5.04896e-07	4.52695e-07	7.59484e-07	1.21218e-06	3.25822e-07	-2.98865e-08	2.95935e-07	-7.89357e-08	2.51005e-08	-5.38352e-08	1.05367e-07	-1.32883e-08	9.20782e-08	-1.57546e-07	1.85656e-08	-1.38980e-07	1.44120e-07	-3.34315e-08	1.10688e-07	-1.20589e-05	-6.11211e-06	-1.81710e-05
28.606	6.47505e-07	-1.42100e-07	5.05405e-07	4.54519e-07	7.59427e-07	1.21395e-06	3.28925e-07	-3.01711e-08	2.98754e-07	-7.64248e-08	2.43021e-08	-5.21228e-08	1.08276e-07	-1.36552e-08	9.46207e-08	-1.54859e-07	1.82489e-08	-1.36610e-07	1.44618e-07	-3.35469e-08	1.11071e-07	-1.20980e-05	-6.12803e-06	-1.82260e-05
28.631	6.48169e-07	-1.42246e-07	5.05923e-07	4.56361e-07	7.59382e-07	1.21574e-06	3.32050e-07	-3.04577e-08	3.01592e-07	-7.39029e-08	2.35001e-08	-5.04028e-08	1.11199e-07	-1.40239e-08	9.71754e-08	-1.52161e-07	1.79309e-08	-1.34230e-07	1.45120e-07	-3.36634e-08	1.11456e-07	-1.21376e-05	-6.14408e-06	-1.82817e-05
28.656	6.48846e-07	-1.42395e-07	5.06451e-07	4.58220e-07	7.59348e-07	1.21757e-06	3.35198e-07	-3.07465e-08	3.04451e-07	-7.13700e-08	2.26947e-08	-4.86753e-08	1.14137e-07	-1.43943e-08	9.97423e-08	-1.49451e-07	1.76117e-08	-1.31840e-07	1.45627e-07	-3.37810e-08	1.11846e-07	-1.21776e-05	-6.16026e-06	-1.83379e-05
28.680	6.49536e-07	-1.42546e-07	5.06990e-07	4.60096e-07	7.59326e-07	1.21942e-06	3.38368e-07	-3.10373e-08	3.07331e-07	-6.88262e-08	2.18858e-08	-4.69404e-08	1.17088e-07	-1.47665e-08	1.02321e-07	-1.46731e-07	1.72912e-08	-1.29440e-07	1.46138e-07	-3.38995e-08	1.12238e-07	-1.22181e-05	-6.17657e-06	-1.83947e-05
28.705	6.50238e-07	-1.42700e-07	5.07538e-07	4.61989e-07	7.59316e-07	1.22131e-06	3.41561e-07	-3.13301e-08	3.10231e-07	-6.62715e-08	2.10734e-08	-4.51981e-08	1.20053e-07	-1.51404e-08	1.04912e-07	-1.44001e-07	1.69694e-08	-1.27031e-07	1.46653e-07	-3.40191e-08	1.12634e-07	-1.22590e-05	-6.19301e-06	-1.84520e-05
28.729	6.50952e-07	-1.42857e-07	5.08096e-07	4.63899e-07	7.59318e-07	1.22322e-06	3.44776e-07	-3.16250e-08	3.13151e-07	-6.37060e-08	2.02576e-08	-4.34484e-08	1.23031e-07	-1.55161e-08	1.07515e-07	-1.41259e-07	1.66463e-08	-1.24613e-07	1.47173e-07	-3.41396e-08	1.13033e-07	-1.23003e-05	-6.20958e-06	-1.85099e-05
28.754	6.51680e-07	-1.43017e-07	5.08663e-07	4.65826e-07	7.59331e-07	1.22516e-06	3.48013e-07	-3.19219e-08	3.16091e-07	-6.11299e-08	1.94385e-08	-4.16914e-08	1.26023e-07	-1.58934e-08	1.10130e-07	-1.38507e-07	1.63220e-08	-1.22185e-07	1.47697e-07	-3.42612e-08	1.13436e-07	-1.23421e-05	-6.22628e-06	-1.85683e-05
28.778	6.52420e-07	-1.43179e-07	5.09241e-07	4.67770e-07	7.59356e-07	1.22713e-06	3.51272e-07	-3.22209e-08	3.19051e-07	-5.85430e-08	1.86159e-08	-3.99272e-08	1.29029e-07	-1.62724e-08	1.12756e-07	-1.35745e-07	1.59965e-08	-1.19749e-07	1.48225e-07	-3.43838e-08	1.13842e-07	-1.23843e-05	-6.24312e-06	-1.86274e-05
28.803	6.53173e-07	-1.43344e-07	5.09829e-07	4.69730e-07	7.59393e-07	1.22912e-06	3.54553e-07	-3.25218e-08	3.22031e-07	-5.59457e-08	1.77900e-08	-3.81557e-08	1.32048e-07	-1.66532e-08	1.15394e-07	-1.32972e-07	1.56698e-08	-1.17303e-07	1.48758e-07	-3.45074e-08	1.14251e-07	-1.24269e-05	-6.26008e-06	-1.86870e-05
28.828	6.53938e-07	-1.43512e-07	5.10426e-07	4.71708e-07	7.59441e-07	1.23115e-06	3.57855e-07	-3.28248e-08	3.25031e-07	-5.33378e-08	1.69607e-08	-3.63771e-08	1.35080e-07	-1.70355e-08	1.18044e-07	-1.30190e-07	1.53418e-08	-1.14848e-07	1.49295e-07	-3.46319e-08	1.14663e-07	-1.24699e-05	-6.27718e-06	-1.87471e-05
28.852	6.54717e-07	-1.43683e-07	5.11034e-07	4.73702e-07	7.59501e-07	1.23320e-06	3.61180e-07	-3.31297e-08	3.28050e-07	-5.07195e-08	1.61281e-08	-3.45914e-08	1.38125e-07	-1.74196e-08	1.20705e-07	-1.27397e-07	1.50127e-08	-1.12384e-07	1.49836e-07	-3.47575e-08	1.15079e-07	-1.25134e-05	-6.29440e-06	-1.88078e-05
28.877	6.55507e-07	-1.43857e-07	5.11651e-07	4.75712e-07	7.59573e-07	1.23529e-06	3.64526e-07	-3.34367e-08	3.31089e-07	-4.80908e-08	1.52922e-08	-3.27986e-08	1.41183e-07	-1.78052e-08	1.23377e-07	-1.24594e-07	1.46824e-08	-1.09911e-07	1.50382e-07	-3.48841e-08	1.15498e-07	-1.25574e-05	-6.31176e-06	-1.88691e-05
28.901	6.56311e-07	-1.44033e-07	5.12278e-07	4.77739e-07	7.59657e-07	1.23740e-06	3.67894e-07	-3.37456e-08	3.34148e-07	-4.54519e-08	1.44531e-08	-3.09988e-08	1.44254e-07	-1.81925e-08	1.26061e-07	-1.21781e-07	1.43509e-08	-1.07430e-07	1.50932e-07	-3.50116e-08	1.15920e-07	-1.26017e-05	-6.32925e-06	-1.89310e-05
28.926	6.57127e-07	-1.44212e-07	5.12915e-07	4.79783e-07	7.59752e-07	1.23954e-06	3.71283e-07	-3.40564e-08	3.37226e-07	-4.28027e-08	1.36107e-08	-2.91921e-08	1.47337e-07	-1.85814e-08	1.28756e-07	-1.18958e-07	1.40183e-08	-1.04940e-07	1.51486e-07	-3.51401e-08	1.16346e-07	-1.26465e-05	-6.34687e-06	-1.89934e-05
28.951	6.57956e-07	-1.44394e-07	5.13562e-07	4.81843e-07	7.59859e-07	1.24170e-06	3.74693e-07	-3.43693e-08	3.40324e-07	-4.01434e-08	1.27651e-08	-2.73784e-08	1.50434e-07	-1.89719e-08	1.31462e-07	-1.16126e-07	1.36845e-08	-1.02441e-07	1.52044e-07	-3.52696e-08	1.16774e-07	-1.26918e-05	-6.36462e-06	-1.90564e-05
28.975	6.58797e-07	-1.44578e-07	5.14218e-07	4.83920e-07	7.59978e-07	1.24390e-06	3.78125e-07	-3.46841e-08	3.43441e-07	-3.74740e-08	1.19162e-08	-2.55578e-08	1.53542e-07	-1.93640e-08	1.34178e-07	-1.13284e-07	1.33496e-08	-9.99339e-08	1.52606e-07	-3.54000e-08	1.17206e-07	-1.27375e-05	-6.38250e-06	-1.91200e-05
29.000	6.59651e-07	-1.44766e-07	5.14885e-07	4.86013e-07	7.60108e-07	1.24612e-06	3.81578e-07	-3.50008e-08	3.46577e-07	-3.47946e-08	1.10642e-08	-2.37304e-08	1.56664e-07	-1.97576e-08	1.36906e-07	-1.10432e-07	1.30136e-08	-9.74184e-08	1.53173e-07	-3.55314e-08	1.17641e-07	-1.27836e-05	-6.40052e-06	-1.91841e-05
29.024	6.60517e-07	-1.44956e-07	5.15561e-07	4.88122e-07	7.60250e-07	1.24837e-06	3.85052e-07	-3.53195e-08	3.49733e-07	-3.21053e-08	1.02090e-08	-2.18962e-08	1.59798e-07	-2.01528e-08	1.39645e-07	-1.07571e-07	1.26764e-08	-9.48945e-08	1.53743e-07	-3.56638e-08	1.18080e-07	-1.28301e-05	-6.41866e-06	-1.92488e-05
29.049	6.61397e-07	-1.45149e-07	5.16248e-07	4.90247e-07	7.60404e-07	1.25065e-06	3.88547e-07	-3.56400e-08	3.52907e-07	-2.94060e-08	9.35071e-09	-2.00553e-08	1.62943e-07	-2.05496e-08	1.42394e-07	-1.04701e-07	1.23382e-08	-9.23624e-08	1.54318e-07	-3.57972e-08	1.18521e-07	-1.28771e-05	-6.43694e-06	-1.93141e-05
29.073	6.62288e-07	-1.45345e-07	5.16944e-07	4.92389e-07	7.60570e-07	1.25296e-06	3.92063e-07	-3.59626e-08	3.56101e-07	-2.66970e-08	8.48927e-09	-1.82077e-08	1.66102e-07	-2.09479e-08	1.45154e-07	-1.01821e-07	1.19988e-08	-8.98222e-08	1.54897e-07	-3.59315e-08	1.18966e-07	-1.29245e-05	-6.45535e-06	-1.93799e-05
29.098	6.63193e-07	-1.45543e-07	5.17650e-07	4.94547e-07	7.60748e-07	1.25529e-06	3.95600e-07	-3.62870e-08	3.59313e-07	-2.39782e-08	7.62473e-09	-1.63534e-08	1.69272e-07	-2.13477e-08	1.47924e-07	-9.89323e-08	1.16584e-08	-8.72739e-08	1.55480e-07	-3.60667e-08	1.19413e-07	-1.29724e-05	-6.47389e-06	-1.94463e-05
29.123	6.64110e-07	-1.45744e-07	5.18365e-07	4.96720e-07	7.60937e-07	1.25766e-06	3.99158e-07	-3.66133e-08	3.62544e-07	-2.12497e-08	6.75711e-09	-1.44926e-08	1.72454e-07	-2.17490e-08	1.50705e-07	-9.60346e-08	1.13169e-08	-8.47177e-08	1.56067e-07	-3.62029e-08	1.19864e-07	-1.30207e-05	-6.49256e-06	-1.95133e-05
29.147	6.65039e-07	-1.45948e-07	5.19091e-07	4.98910e-07	7.61138e-07	1.26005e-06	4.02736e-07	-3.69415e-08	3.65794e-07	-1.85116e-08	5.88644e-09	-1.26252e-08	1.75648e-07	-2.21518e-08	1.53496e-07	-9.31280e-08	1.09744e-08	-8.21536e-08	1.56658e-07	-3.63400e-08	1.20318e-07	-1.30695e-05	-6.51137e-06	-1.95808e-05
29.172	6.65982e-07	-1.46155e-07	5.19826e-07	5.01116e-07	7.61351e-07	1.26247e-06	4.06334e-07	-3.72716e-08	3.69063e-07	-1.57640e-08	5.01273e-09	-1.07512e-08	1.78854e-07	-2.25561e-08	1.56298e-07	-9.02125e-08	1.06308e-08	-7.95816e-08	1.57254e-07	-3.64781e-08	1.20775e-07	-1.31186e-05	-6.53030e-06	-1.96490e-05
29.196	6.66936e-07	-1.46365e-07	5.20572e-07	5.03338e-07	7.61575e-07	1.26491e-06	4.09953e-07	-3.76035e-08	3.72350e-07	-1.30068e-08	4.13600e-09	-8.87084e-09	1.82071e-07	-2.29619e-08	1.59109e-07	-8.72882e-08	1.02862e-08	-7.70020e-08	1.57853e-07	-3.66171e-08	1.21236e-07	-1.31683e-05	-6.54937e-06	-1.97176e-05
29.221	6.67904e-07	-1.46577e-07	5.21327e-07	5.05576e-07	7.61811e-07	1.26739e-06	4.13593e-07	-3.79374e-08	3.75655e-07	-1.02403e-08	3.25628e-09	-6.98403e-09	1.85300e-07	-2.33691e-08	1.61931e-07	-8.43553e-08	9.94062e-09	-7.44147e-08	1.58456e-07	-3.67570e-08	1.21699e-07	-1.32183e-05	-6.56857e-06	-1.97869e-05
29.245	6.68884e-07	-1.46792e-07	5.22092e-07	5.07829e-07	7.62059e-07	1.26989e-06	4.17252e-07	-3.82730e-08	3.78979e-07	-7.46441e-09	2.37358e-09	-5.09083e-09	1.88540e-07	-2.37777e-08	1.64763e-07	-8.14138e-08	9.59399e-09	-7.18199e-08	1.59063e-07	-3.68979e-08	1.22165e-07	-1.32689e-05	-6.58791e-06	-1.98568e-05
29.270	6.69876e-07	-1.47010e-07	5.22866e-07	5.10098e-07	7.62319e-07	1.27242e-06	4.20932e-07	-3.86106e-08	3.82321e-07	-4.67923e-09	1.48793e-09	-3.19130e-09	1.91792e-07	-2.41878e-08	1.67604e-07	-7.84639e-08	9.24637e-09	-6.92175e-08	1.59674e-07	-3.70396e-08	1.22635e-07	-1.33198e-05	-6.60737e-06	-1.99272e-05
29.295	6.70881e-07	-1.47231e-07	5.23651e-07	5.12383e-07	7.62591e-07	1.27497e-06	4.24632e-07	-3.89500e-08	3.85682e-07	-1.88481e-09	5.99345e-10	-1.28547e-09	1.95055e-07	-2.45994e-08	1.70456e-07	-7.55056e-08	8.89775e-09	-6.66079e-08	1.60290e-07	-3.71823e-08	1.23107e-07	-1.33712e-05	-6.62697e-06	-1.99982e-05
29.319	6.71899e-07	-1.47454e-07	5.24445e-07	5.14684e-07	7.62874e-07	1.27756e-06	4.28352e-07	-3.92912e-08	3.89061e-07	9.18761e-10	-2.92154e-10	6.26608e-10	1.98329e-07	-2.50123e-08	1.73317e-07	-7.25390e-08	8.54816e-09	-6.39909e-08	1.60909e-07	-3.73260e-08	1.23583e-07	-1.34230e-05	-6.64670e-06	-2.00697e-05
29.344	6.72929e-07	-1.47680e-07	5.25249e-07	5.17000e-07	7.63169e-07	1.28017e-06	4.32092e-07	-3.96342e-08	3.92457e-07	3.73144e-09	-1.18655e-09	2.54489e-09	2.01615e-07	-2.54266e-08	1.76188e-07	-6.95642e-08	8.19761e-09	-6.13666e-08	1.61532e-07	-3.74705e-08	1.24061e-07	-1.34753e-05	-6.66657e-06	-2.01419e-05
29.368	6.73972e-07	-1.47909e-07	5.26063e-07	5.19332e-07	7.63476e-07	1.28281e-06	4.35851e-07	-3.99790e-08	3.95872e-07	6.55316e-09	-2.08381e-09	4.46934e-09	2.04911e-07	-2.58423e-08	1.79069e-07	-6.65814e-08	7.84610e-09	-5.87353e-08	1.62159e-07	-3.76159e-08	1.24543e-07	-1.35280e-05	-6.68657e-06	-2.02146e-05
29.393	6.75027e-07	-1.48140e-07	5.26887e-07	5.21679e-07	7.63795e-07	1.28547e-06	4.39630e-07	-4.03257e-08	3.99305e-07	9.38385e-09	-2.98394e-09	6.39992e-09	2.08218e-07	-2.62594e-08	1.81959e-07	-6.35905e-08	7.49365e-09	-5.60968e-08	1.62790e-07	-3.77623e-08	1.25027e-07	-1.35812e-05	-6.70670e-06	-2.02879e-05
29.417	6.76095e-07	-1.48375e-07	5.27720e-07	5.24042e-07	7.64125e-07	1.28817e-06	4.43429e-07	-4.06742e-08	4.02755e-07	1.22235e-08	-3.88690e-09	8.33657e-09	2.11536e-07	-2.66779e-08	1.84858e-07	-6.05916e-08	7.14026e-09	-5.34514e-08	1.63424e-07	-3.79095e-08	1.25515e-07	-1.36348e-05	-6.72696e-06	-2.03618e-05
29.442	6.77176e-07	-1.48612e-07	5.28564e-07	5.26420e-07	7.64468e-07	1.29089e-06	4.47248e-07	-4.10244e-08	4.06223e-07	1.50719e-08	-4.79267e-09	1.02793e-08	2.14865e-07	-2.70977e-08	1.87767e-07	-5.75850e-08	6.78595e-09	-5.07990e-08	1.64063e-07	-3.80577e-08	1.26005e-07	-1.36889e-05	-6.74736e-06	-2.04362e-05
29.467	6.78269e-07	-1.48852e-07	5.29417e-07	5.28813e-07	7.64822e-07	1.29363e-06	4.51086e-07	-4.13765e-08	4.09709e-07	1.79292e-08	-5.70124e-09	1.22280e-08	2.18204e-07	-2.75188e-08	1.90685e-07	-5.45706e-08	6.43072e-09	-4.81399e-08	1.64705e-07	-3.82067e-08	1.26499e-07	-1.37434e-05	-6.76788e-06	-2.05112e-05
29.491	6.79374e-07	-1.49094e-07	5.30280e-07	5.31222e-07	7.65187e-07	1.29641e-06	4.54943e-07	-4.17303e-08	4.13213e-07	2.07952e-08	-6.61260e-09	1.41826e-08	2.21554e-07	-2.79413e-08	1.93613e-07	-5.15485e-08	6.07460e-09	-4.54739e-08	1.65352e-07	-3.83566e-08	1.26995e-07	-1.37983e-05	-6.78855e-06	-2.05869e-05
29.516	6.80492e-07	-1.49340e-07	5.31152e-07	5.33646e-07	7.65565e-07	1.29921e-06	4.58820e-07	-4.20859e-08	4.16734e-07	2.36699e-08	-7.52671e-09	1.61432e-08	2.24914e-07	-2.83651e-08	1.96549e-07	-4.85189e-08	5.71758e-09	-4.28013e-08	1.66002e-07	-3.85074e-08	1.27495e-07	-1.38537e-05	-6.80934e-06	-2.06630e-05
29.540	6.81623e-07	-1.49588e-07	5.32035e-07	5.36085e-07	7.65954e-07	1.30204e-06	4.62716e-07	-4.24432e-08	4.20272e-07	2.65532e-08	-8.44356e-09	1.81097e-08	2.28285e-07	-2.87901e-08	1.99495e-07	-4.54818e-08	5.35968e-09	-4.01221e-08	1.66656e-07	-3.86591e-08	1.27997e-07	-1.39095e-05	-6.83027e-06	-2.07398e-05
29.565	6.82766e-07	-1.49839e-07	5.32927e-07	5.38540e-07	7.66355e-07	1.30490e-06	4.66631e-07	-4.28023e-08	4.23828e-07	2.94451e-08	-9.36314e-09	2.00820e-08	2.31666e-07	-2.92165e-08	2.02450e-07	-4.24373e-08	5.00090e-09	-3.74364e-08	1.67314e-07	-3.88117e-08	1.28502e-07	-1.39658e-05	-6.85134e-06	-2.08172e-05
29.590	6.83922e-07	-1.50092e-07	5.33829e-07	5.41009e-07	7.66768e-07	1.30778e-06	4.70565e-07	-4.31632e-08	4.27402e-07	3.23455e-08	-1.02854e-08	2.20601e-08	2.35057e-07	-2.96442e-08	2.05413e-07	-3.93854e-08	4.64127e-09	-3.47442e-08	1.67975e-07	-3.89652e-08	1.29010e-07	-1.40226e-05	-6.87253e-06	-2.08951e-05
29.614	6.85090e-07	-1.50349e-07	5.34741e-07	5.43494e-07	7.67193e-07	1.31069e-06	4.74518e-07	-4.35258e-08	4.30992e-07	3.52543e-08	-1.12104e-08	2.40439e-08	2.38459e-07	-3.00732e-08	2.08385e-07	-3.63263e-08	4.28078e-09	-3.20456e-08	1.68641e-07	-3.91195e-08	1.29521e-07	-1.40797e-05	-6.89386e-06	-2.09736e-05
29.639	6.86270e-07	-1.50608e-07	5.35663e-07	5.45994e-07	7.67630e-07	1.31362e-06	4.78490e-07	-4.38901e-08	4.34600e-07	3.81715e-08	-1.21380e-08	2.60335e-08	2.41870e-07	-3.05034e-08	2.11366e-07	-3.32601e-08	3.91945e-09	-2.93407e-08	1.69310e-07	-3.92747e-08	1.30035e-07	-1.41374e-05	-6.91533e-06	-2.10527e-05
29.663	6.87464e-07	-1.50870e-07	5.36594e-07	5.48508e-07	7.68078e-07	1.31659e-06	4.82481e-07	-4.42562e-08	4.38224e-07	4.10971e-08	-1.30683e-08	2.80288e-08	2.45291e-07	-3.09348e-08	2.14356e-07	-3.01868e-08	3.55728e-09	-2.66295e-08	1.69983e-07	-3.94308e-08	1.30552e-07	-1.41954e-05	-6.93693e-06	-2.11324e-05
29.688	6.88669e-07	-1.51134e-07	5.37535e-07	5.51038e-07	7.68538e-07	1.31958e-06	4.86490e-07	-4.46240e-08	4.41866e-07	4.40310e-08	-1.40013e-08	3.00297e-08	2.48722e-07	-3.13675e-08	2.17355e-07	-2.71065e-08	3.19429e-09	-2.39122e-08	1.70659e-07	-3.95878e-08	1.31071e-07	-1.42540e-05	-6.95866e-06	-2.12126e-05
29.712	6.89888e-07	-1.51402e-07	5.38486e-07	5.53582e-07	7.69010e-07	1.32259e-06	4.90519e-07	-4.49935e-08	4.45525e-07	4.69731e-08	-1.49368e-08	3.20363e-08	2.52163e-07	-3.18015e-08	2.20361e-07	-2.40193e-08	2.83049e-09	-2.11888e-08	1.71339e-07	-3.97456e-08	1.31594e-07	-1.43129e-05	-6.98052e-06	-2.12935e-05
29.737	6.91119e-07	-1.51672e-07	5.39447e-07	5.56142e-07	7.69494e-07	1.32564e-06	4.94565e-07	-4.53647e-08	4.49201e-07	4.99234e-08	-1.58749e-08	3.40484e-08	2.55614e-07	-3.22367e-08	2.23377e-07	-2.09252e-08	2.46587e-09	-1.84593e-08	1.72023e-07	-3.99042e-08	1.32119e-07	-1.43724e-05	-7.00252e-06	-2.13749e-05
29.762	6.92362e-07	-1.51945e-07	5.40417e-07	5.58716e-07	7.69989e-07	1.32870e-06	4.98631e-07	-4.57376e-08	4.52893e-07	5.28818e-08	-1.68157e-08	3.60661e-08	2.59074e-07	-3.26730e-08	2.26401e-07	-1.78244e-08	2.10047e-09	-1.57239e-08	1.72711e-07	-4.00638e-08	1.32647e-07	-1.44323e-05	-7.02466e-06	-2.14569e-05
29.786	6.93618e-07	-1.52220e-07	5.41398e-07	5.61305e-07	7.70496e-07	1.33180e-06	5.02715e-07	-4.61122e-08	4.56603e-07	5.58482e-08	-1.77590e-08	3.80893e-08	2.62543e-07	-3.31106e-08	2.29433e-07	-1.47169e-08	1.73427e-09	-1.29826e-08	1.73403e-07	-4.02241e-08	1.33178e-07	-1.44926e-05	-7.04693e-06	-2.15395e-05
29.811	6.94886e-07	-1.52499e-07	5.42388e-07	5.63908e-07	7.71015e-07	1.33492e-06	5.06817e-07	-4.64885e-08	4.60329e-07	5.88228e-08	-1.87048e-08	4.01179e-08	2.66023e-07	-3.35494e-08	2.32473e-07	-1.16028e-08	1.36730e-09	-1.02355e-08	1.74098e-07	-4.03854e-08	1.33712e-07	-1.45534e-05	-7.06933e-06	-2.16227e-05
29.835	6.96167e-07	-1.52780e-07	5.43387e-07	5.66527e-07	7.71546e-07	1.33807e-06	5.10938e-07	-4.68665e-08	4.64071e-07	6.18053e-08	-1.96532e-08	4.21520e-08	2.69511e-07	-3.39894e-08	2.35522e-07	-8.48212e-09	9.99553e-10	-7.48257e-09	1.74796e-07	-4.05475e-08	1.34249e-07	-1.46146e-05	-7.09187e-06	-2.17065e-05
29.860	6.97460e-07	-1.53063e-07	5.44397e-07	5.69160e-07	7.72089e-07	1.34125e-06	5.15077e-07	-4.72461e-08	4.67830e-07	6.47957e-08	-2.06041e-08	4.41915e-08	2.73009e-07	-3.44305e-08	2.38579e-07	-5.35501e-09	6.31047e-10	-4.72396e-09	1.75499e-07	-4.07104e-08	1.34788e-07	-1.46763e-05	-7.11454e-06	-2.17908e-05
29.884	6.98766e-07	-1.53350e-07	5.45416e-07	5.71807e-07	7.72643e-07	1.34445e-06	5.19234e-07	-4.76274e-08	4.71606e-07	6.77940e-08	-2.15576e-08	4.62364e-08	2.76516e-07	-3.48728e-08	2.41644e-07	-2.22151e-09	2.61788e-10	-1.95972e-09	1.76205e-07	-4.08742e-08	1.35331e-07	-1.47384e-05	-7.13735e-06	-2.18758e-05
[truncated: 5 more rows]
