# Supplementary material for: Effects of ischemic preconditioning on lower-limb anaerobic performance and neuromuscular adaptations
Source: PeerJ. 2026 Jun 8;14:e21296. doi: 10.7717/peerj.21296 (PMC13256049; doi:10.7717/peerj.21296)
Supplement: Supplemental Information 1 [file peerj-14-21296-s001.zip › Fnirs_hbo/39.csv]

	1	1	1	1	1	1	1	1	1	1	1	1	1	1	1	1	1	1	1	1	1	1	1	1
time	HRF HbO,1,1	HRF HbR,1,1	HRF HbT,1,1	HRF HbO,1,2	HRF HbR,1,2	HRF HbT,1,2	HRF HbO,1,3	HRF HbR,1,3	HRF HbT,1,3	HRF HbO,1,4	HRF HbR,1,4	HRF HbT,1,4	HRF HbO,2,5	HRF HbR,2,5	HRF HbT,2,5	HRF HbO,2,6	HRF HbR,2,6	HRF HbT,2,6	HRF HbO,2,7	HRF HbR,2,7	HRF HbT,2,7	HRF HbO,2,8	HRF HbR,2,8	HRF HbT,2,8
-1.991	4.66604e-07	-3.64722e-08	4.30132e-07	1.27708e-08	-4.23205e-09	8.53870e-09	-1.40380e-08	4.84564e-09	-9.19233e-09	7.83253e-08	-1.87579e-08	5.95674e-08	-4.25736e-08	1.65715e-08	-2.60021e-08	-2.26103e-08	1.25015e-08	-1.01088e-08	-1.01592e-07	-4.41582e-08	-1.45751e-07	1.65283e-08	-1.06078e-08	5.92054e-09
-1.966	4.57538e-07	-3.57636e-08	4.21774e-07	1.23421e-08	-4.09000e-09	8.25209e-09	-1.39992e-08	4.83225e-09	-9.16692e-09	7.62660e-08	-1.82647e-08	5.80013e-08	-4.17669e-08	1.62575e-08	-2.55094e-08	-2.23227e-08	1.23425e-08	-9.98020e-09	-9.95348e-08	-4.31704e-08	-1.42705e-07	1.59503e-08	-1.02368e-08	5.71349e-09
-1.942	4.48366e-07	-3.50466e-08	4.13319e-07	1.19174e-08	-3.94927e-09	7.96815e-09	-1.39484e-08	4.81474e-09	-9.13371e-09	7.42096e-08	-1.77722e-08	5.64374e-08	-4.09503e-08	1.59396e-08	-2.50107e-08	-2.20244e-08	1.21776e-08	-9.84684e-09	-9.74581e-08	-4.21777e-08	-1.39636e-07	1.53782e-08	-9.86962e-09	5.50856e-09
-1.917	4.39088e-07	-3.43214e-08	4.04766e-07	1.14968e-08	-3.80987e-09	7.68688e-09	-1.38858e-08	4.79311e-09	-9.09268e-09	7.21561e-08	-1.72805e-08	5.48757e-08	-4.01238e-08	1.56179e-08	-2.45059e-08	-2.17155e-08	1.20068e-08	-9.70871e-09	-9.53625e-08	-4.11802e-08	-1.36543e-07	1.48120e-08	-9.50628e-09	5.30577e-09
-1.892	4.29704e-07	-3.35879e-08	3.96116e-07	1.10801e-08	-3.67179e-09	7.40829e-09	-1.38112e-08	4.76736e-09	-9.04384e-09	7.01056e-08	-1.67894e-08	5.33163e-08	-3.92873e-08	1.52923e-08	-2.39950e-08	-2.13958e-08	1.18300e-08	-9.56579e-09	-9.32478e-08	-4.01779e-08	-1.33426e-07	1.42519e-08	-9.14677e-09	5.10511e-09
-1.868	4.20215e-07	-3.28462e-08	3.87369e-07	1.06674e-08	-3.53504e-09	7.13239e-09	-1.37247e-08	4.73750e-09	-8.98719e-09	6.80582e-08	-1.62990e-08	5.17591e-08	-3.84409e-08	1.49628e-08	-2.34781e-08	-2.10655e-08	1.16474e-08	-9.41809e-09	-9.11142e-08	-3.91708e-08	-1.30285e-07	1.36977e-08	-8.79110e-09	4.90660e-09
-1.843	4.10622e-07	-3.20963e-08	3.78525e-07	1.02588e-08	-3.39963e-09	6.85918e-09	-1.36262e-08	4.70352e-09	-8.92272e-09	6.60138e-08	-1.58094e-08	5.02043e-08	-3.75846e-08	1.46295e-08	-2.29551e-08	-2.07244e-08	1.14588e-08	-9.26561e-09	-8.89616e-08	-3.81589e-08	-1.27120e-07	1.31495e-08	-8.43928e-09	4.71024e-09
-1.819	4.00923e-07	-3.13383e-08	3.69585e-07	9.85423e-09	-3.26556e-09	6.58867e-09	-1.35158e-08	4.66541e-09	-8.85043e-09	6.39725e-08	-1.53206e-08	4.86519e-08	-3.67184e-08	1.42924e-08	-2.24260e-08	-2.03727e-08	1.12643e-08	-9.10836e-09	-8.67902e-08	-3.71422e-08	-1.23932e-07	1.26074e-08	-8.09134e-09	4.51604e-09
-1.794	3.91121e-07	-3.05721e-08	3.60549e-07	9.45370e-09	-3.13283e-09	6.32087e-09	-1.33935e-08	4.62318e-09	-8.77033e-09	6.19344e-08	-1.48325e-08	4.71019e-08	-3.58423e-08	1.39513e-08	-2.18909e-08	-2.00103e-08	1.10639e-08	-8.94633e-09	-8.45998e-08	-3.61208e-08	-1.20721e-07	1.20713e-08	-7.74727e-09	4.32401e-09
-1.769	3.81214e-07	-2.97977e-08	3.51417e-07	9.05722e-09	-3.00144e-09	6.05578e-09	-1.32592e-08	4.57684e-09	-8.68241e-09	5.98996e-08	-1.43452e-08	4.55544e-08	-3.49563e-08	1.36065e-08	-2.13498e-08	-1.96372e-08	1.08576e-08	-8.77952e-09	-8.23907e-08	-3.50947e-08	-1.17485e-07	1.15412e-08	-7.40710e-09	4.13414e-09
-1.745	3.71204e-07	-2.90153e-08	3.42189e-07	8.66482e-09	-2.87140e-09	5.79342e-09	-1.31130e-08	4.52637e-09	-8.58667e-09	5.78680e-08	-1.38586e-08	4.40093e-08	-3.40603e-08	1.32577e-08	-2.08026e-08	-1.92534e-08	1.06454e-08	-8.60794e-09	-8.01627e-08	-3.40639e-08	-1.14227e-07	1.10173e-08	-7.07083e-09	3.94646e-09
-1.720	3.61091e-07	-2.82248e-08	3.32866e-07	8.27650e-09	-2.74272e-09	5.53378e-09	-1.29549e-08	4.47178e-09	-8.48311e-09	5.58397e-08	-1.33729e-08	4.24668e-08	-3.31545e-08	1.29052e-08	-2.02494e-08	-1.88589e-08	1.04274e-08	-8.43159e-09	-7.79159e-08	-3.30284e-08	-1.10944e-07	1.04994e-08	-6.73848e-09	3.76096e-09
-1.696	3.50875e-07	-2.74262e-08	3.23449e-07	7.89226e-09	-2.61539e-09	5.27687e-09	-1.27848e-08	4.41307e-09	-8.37174e-09	5.38148e-08	-1.28879e-08	4.09269e-08	-3.22388e-08	1.25487e-08	-1.96901e-08	-1.84538e-08	1.02034e-08	-8.25047e-09	-7.56504e-08	-3.19883e-08	-1.07639e-07	9.98771e-09	-6.41005e-09	3.57766e-09
-1.671	3.40556e-07	-2.66197e-08	3.13937e-07	7.51212e-09	-2.48942e-09	5.02271e-09	-1.26028e-08	4.35024e-09	-8.25254e-09	5.17933e-08	-1.24038e-08	3.93895e-08	-3.13132e-08	1.21884e-08	-1.91248e-08	-1.80381e-08	9.97347e-09	-8.06458e-09	-7.33662e-08	-3.09435e-08	-1.04310e-07	9.48212e-09	-6.08556e-09	3.39655e-09
-1.647	3.30135e-07	-2.58051e-08	3.04330e-07	7.13609e-09	-2.36480e-09	4.77129e-09	-1.24088e-08	4.28329e-09	-8.12554e-09	4.97753e-08	-1.19205e-08	3.78548e-08	-3.03777e-08	1.18243e-08	-1.85534e-08	-1.76116e-08	9.73770e-09	-7.87393e-09	-7.10634e-08	-2.98941e-08	-1.00958e-07	8.98268e-09	-5.76503e-09	3.21765e-09
-1.622	3.19613e-07	-2.49826e-08	2.94630e-07	6.76418e-09	-2.24156e-09	4.52262e-09	-1.22029e-08	4.21222e-09	-7.99072e-09	4.77608e-08	-1.14381e-08	3.63227e-08	-2.94324e-08	1.14563e-08	-1.79760e-08	-1.71746e-08	9.49603e-09	-7.67852e-09	-6.87419e-08	-2.88402e-08	-9.75820e-08	8.48941e-09	-5.44845e-09	3.04096e-09
-1.597	3.08989e-07	-2.41522e-08	2.84836e-07	6.39639e-09	-2.11968e-09	4.27672e-09	-1.19851e-08	4.13704e-09	-7.84809e-09	4.57499e-08	-1.09565e-08	3.47934e-08	-2.84772e-08	1.10845e-08	-1.73926e-08	-1.67268e-08	9.24848e-09	-7.47835e-09	-6.64017e-08	-2.77817e-08	-9.41834e-08	8.00234e-09	-5.13585e-09	2.86649e-09
-1.573	2.98263e-07	-2.33138e-08	2.74950e-07	6.03274e-09	-1.99917e-09	4.03357e-09	-1.17554e-08	4.05773e-09	-7.69765e-09	4.37426e-08	-1.04758e-08	3.32668e-08	-2.75121e-08	1.07089e-08	-1.68032e-08	-1.62685e-08	8.99506e-09	-7.27343e-09	-6.40431e-08	-2.67186e-08	-9.07617e-08	7.52147e-09	-4.82723e-09	2.69424e-09
-1.548	2.87438e-07	-2.24676e-08	2.64970e-07	5.67323e-09	-1.88003e-09	3.79320e-09	-1.15137e-08	3.97431e-09	-7.53940e-09	4.17390e-08	-9.99595e-09	3.17431e-08	-2.65372e-08	1.03294e-08	-1.62078e-08	-1.57995e-08	8.73575e-09	-7.06376e-09	-6.16659e-08	-2.56510e-08	-8.73169e-08	7.04683e-09	-4.52261e-09	2.52422e-09
-1.524	2.76511e-07	-2.16136e-08	2.54898e-07	5.31787e-09	-1.76227e-09	3.55560e-09	-1.12601e-08	3.88678e-09	-7.37335e-09	3.97391e-08	-9.51700e-09	3.02221e-08	-2.55524e-08	9.94608e-09	-1.56063e-08	-1.53199e-08	8.47058e-09	-6.84934e-09	-5.92702e-08	-2.45790e-08	-8.38492e-08	6.57843e-09	-4.22199e-09	2.35643e-09
-1.499	2.65485e-07	-2.07517e-08	2.44734e-07	4.96668e-09	-1.64589e-09	3.32079e-09	-1.09946e-08	3.79513e-09	-7.19949e-09	3.77430e-08	-9.03895e-09	2.87040e-08	-2.45578e-08	9.55893e-09	-1.49988e-08	-1.48297e-08	8.19954e-09	-6.63017e-09	-5.68561e-08	-2.35024e-08	-8.03585e-08	6.11628e-09	-3.92539e-09	2.19089e-09
-1.475	2.54360e-07	-1.98821e-08	2.34478e-07	4.61965e-09	-1.53089e-09	3.08876e-09	-1.07172e-08	3.69938e-09	-7.01784e-09	3.57507e-08	-8.56181e-09	2.71888e-08	-2.35533e-08	9.16796e-09	-1.43854e-08	-1.43289e-08	7.92264e-09	-6.40627e-09	-5.44235e-08	-2.24214e-08	-7.68450e-08	5.66041e-09	-3.63282e-09	2.02760e-09
-1.450	2.43135e-07	-1.90047e-08	2.24130e-07	4.27679e-09	-1.41727e-09	2.85952e-09	-1.04279e-08	3.59951e-09	-6.82839e-09	3.37622e-08	-8.08561e-09	2.56766e-08	-2.25391e-08	8.77317e-09	-1.37659e-08	-1.38175e-08	7.63988e-09	-6.17763e-09	-5.19726e-08	-2.13360e-08	-7.33086e-08	5.21084e-09	-3.34428e-09	1.86655e-09
-1.425	2.31812e-07	-1.81196e-08	2.13692e-07	3.93813e-09	-1.30504e-09	2.63308e-09	-1.01267e-08	3.49554e-09	-6.63114e-09	3.17777e-08	-7.61034e-09	2.41673e-08	-2.15150e-08	8.37456e-09	-1.31404e-08	-1.32955e-08	7.35127e-09	-5.94426e-09	-4.95034e-08	-2.02462e-08	-6.97496e-08	4.76756e-09	-3.05979e-09	1.70777e-09
-1.401	2.20390e-07	-1.72268e-08	2.03163e-07	3.60365e-09	-1.19420e-09	2.40945e-09	-9.81357e-09	3.38746e-09	-6.42612e-09	2.97971e-08	-7.13602e-09	2.26611e-08	-2.04811e-08	7.97213e-09	-1.25090e-08	-1.27630e-08	7.05682e-09	-5.70617e-09	-4.70159e-08	-1.91520e-08	-6.61679e-08	4.33061e-09	-2.77936e-09	1.55125e-09
-1.376	2.08870e-07	-1.63264e-08	1.92544e-07	3.27337e-09	-1.08475e-09	2.18862e-09	-9.48858e-09	3.27528e-09	-6.21330e-09	2.78205e-08	-6.66266e-09	2.11579e-08	-1.94375e-08	7.56589e-09	-1.18716e-08	-1.22199e-08	6.75653e-09	-5.46335e-09	-4.45101e-08	-1.80535e-08	-6.25636e-08	3.90000e-09	-2.50300e-09	1.39700e-09
-1.352	1.97253e-07	-1.54184e-08	1.81835e-07	2.94730e-09	-9.76695e-10	1.97061e-09	-9.15171e-09	3.15900e-09	-5.99272e-09	2.58481e-08	-6.19027e-09	1.96578e-08	-1.83840e-08	7.15585e-09	-1.12282e-08	-1.16662e-08	6.45040e-09	-5.21582e-09	-4.19861e-08	-1.69506e-08	-5.89367e-08	3.47574e-09	-2.23071e-09	1.24503e-09
-1.327	1.85539e-07	-1.45027e-08	1.71037e-07	2.62544e-09	-8.70036e-10	1.75541e-09	-8.80297e-09	3.03862e-09	-5.76435e-09	2.38797e-08	-5.71887e-09	1.81608e-08	-1.73208e-08	6.74200e-09	-1.05788e-08	-1.11020e-08	6.13845e-09	-4.96357e-09	-3.94440e-08	-1.58435e-08	-5.52875e-08	3.05785e-09	-1.96251e-09	1.09534e-09
-1.303	1.73729e-07	-1.35796e-08	1.60149e-07	2.30781e-09	-7.64776e-10	1.54303e-09	-8.44237e-09	2.91414e-09	-5.52822e-09	2.19155e-08	-5.24847e-09	1.66670e-08	-1.62478e-08	6.32435e-09	-9.92348e-09	-1.05273e-08	5.82069e-09	-4.70662e-09	-3.68838e-08	-1.47320e-08	-5.16158e-08	2.64634e-09	-1.69841e-09	9.47937e-10
-1.278	1.61822e-07	-1.26489e-08	1.49173e-07	1.99440e-09	-6.60917e-10	1.33348e-09	-8.06991e-09	2.78558e-09	-5.28433e-09	1.99555e-08	-4.77907e-09	1.51764e-08	-1.51651e-08	5.90290e-09	-9.26219e-09	-9.94208e-09	5.49710e-09	-4.44497e-09	-3.43055e-08	-1.36163e-08	-4.79218e-08	2.24124e-09	-1.43841e-09	8.02824e-10
-1.253	1.49820e-07	-1.17107e-08	1.38109e-07	1.68523e-09	-5.58462e-10	1.12677e-09	-7.68560e-09	2.65292e-09	-5.03268e-09	1.79997e-08	-4.31070e-09	1.36890e-08	-1.40726e-08	5.47767e-09	-8.59496e-09	-9.34635e-09	5.16772e-09	-4.17863e-09	-3.17091e-08	-1.24964e-08	-4.42055e-08	1.84254e-09	-1.18253e-09	6.60009e-10
-1.229	1.37722e-07	-1.07651e-08	1.26957e-07	1.38030e-09	-4.57412e-10	9.22886e-10	-7.28946e-09	2.51618e-09	-4.77328e-09	1.60483e-08	-3.84336e-09	1.22049e-08	-1.29704e-08	5.04864e-09	-7.92178e-09	-8.74013e-09	4.83253e-09	-3.90760e-09	-2.90948e-08	-1.13722e-08	-4.04671e-08	1.45027e-09	-9.30776e-10	5.19497e-10
-1.204	1.25529e-07	-9.81204e-09	1.15717e-07	1.07962e-09	-3.57770e-10	7.21846e-10	-6.88150e-09	2.37536e-09	-4.50614e-09	1.41012e-08	-3.37706e-09	1.07242e-08	-1.18585e-08	4.61584e-09	-7.24267e-09	-8.12344e-09	4.49155e-09	-3.63188e-09	-2.64626e-08	-1.02439e-08	-3.67065e-08	1.06445e-09	-6.83155e-10	3.81291e-10
-1.180	1.13243e-07	-8.85163e-09	1.04391e-07	7.83188e-10	-2.59538e-10	5.23650e-10	-6.46172e-09	2.23046e-09	-4.23126e-09	1.21586e-08	-2.91182e-09	9.24675e-09	-1.07369e-08	4.17926e-09	-6.55764e-09	-7.49629e-09	4.14479e-09	-3.35149e-09	-2.38125e-08	-9.11149e-09	-3.29240e-08	6.85076e-10	-4.39678e-10	2.45399e-10
-1.155	1.00862e-07	-7.88389e-09	9.29779e-08	4.91020e-10	-1.62717e-10	3.28303e-10	-6.03013e-09	2.08149e-09	-3.94864e-09	1.02204e-08	-2.44765e-09	7.77273e-09	-9.60558e-09	3.73890e-09	-5.86668e-09	-6.85869e-09	3.79226e-09	-3.06643e-09	-2.11445e-08	-7.97492e-09	-2.91194e-08	3.12176e-10	-2.00352e-10	1.11823e-10
-1.130	8.83877e-08	-6.90885e-09	8.14789e-08	2.03120e-10	-6.73111e-11	1.35809e-10	-5.58675e-09	1.92844e-09	-3.65831e-09	8.28668e-09	-1.98455e-09	6.30213e-09	-8.46460e-09	3.29478e-09	-5.16981e-09	-6.21067e-09	3.43396e-09	-2.77671e-09	-1.84588e-08	-6.83424e-09	-2.52930e-08	-5.42418e-11	3.48121e-11	-1.94297e-11
-1.106	7.58206e-08	-5.92654e-09	6.98941e-08	-8.05082e-11	2.66793e-11	-5.38289e-11	-5.13159e-09	1.77133e-09	-3.36026e-09	6.35755e-09	-1.52255e-09	4.83500e-09	-7.31394e-09	2.84690e-09	-4.46704e-09	-5.55224e-09	3.06990e-09	-2.48233e-09	-1.57553e-08	-5.68950e-09	-2.14448e-08	-4.14163e-10	2.65807e-10	-1.48356e-10
-1.081	6.31611e-08	-4.93700e-09	5.82241e-08	-3.59858e-10	1.19252e-10	-2.40606e-10	-4.66465e-09	1.61015e-09	-3.05450e-09	4.43302e-09	-1.06165e-09	3.37137e-09	-6.15364e-09	2.39526e-09	-3.75838e-09	-4.88340e-09	2.70010e-09	-2.18331e-09	-1.30341e-08	-4.54072e-09	-1.75748e-08	-7.67574e-10	4.92624e-10	-2.74950e-10
-1.057	5.04096e-08	-3.94028e-09	4.64693e-08	-6.34923e-10	2.10405e-10	-4.24518e-10	-4.18596e-09	1.44491e-09	-2.74105e-09	2.51316e-09	-6.01868e-10	1.91129e-09	-4.98370e-09	1.93987e-09	-3.04383e-09	-4.20419e-09	2.32455e-09	-1.87964e-09	-1.02953e-08	-3.38792e-09	-1.36832e-08	-1.11446e-09	7.15255e-10	-3.99207e-10
-1.032	3.75666e-08	-2.93640e-09	3.46302e-08	-9.05699e-10	3.00136e-10	-6.05563e-10	-3.69553e-09	1.27563e-09	-2.41990e-09	5.97993e-10	-1.43212e-10	4.54782e-10	-3.80413e-09	1.48073e-09	-2.32340e-09	-3.51460e-09	1.94327e-09	-1.57133e-09	-7.53894e-09	-2.23113e-09	-9.77007e-09	-1.45481e-09	9.33691e-10	-5.21124e-10
-1.008	2.46326e-08	-1.92541e-09	2.27072e-08	-1.17218e-09	3.88444e-10	-7.83736e-10	-3.19336e-09	1.10229e-09	-2.09107e-09	-1.31242e-09	3.14306e-10	-9.98109e-10	-2.61496e-09	1.01785e-09	-1.59710e-09	-2.81468e-09	1.55627e-09	-1.25840e-09	-4.76501e-09	-1.07038e-09	-5.83539e-09	-1.78862e-09	1.14792e-09	-6.40694e-10
-0.983	1.16081e-08	-9.07351e-10	1.07008e-08	-1.43436e-09	4.75328e-10	-9.59033e-10	-2.67948e-09	9.24904e-10	-1.75457e-09	-3.21802e-09	7.70674e-10	-2.44735e-09	-1.41619e-09	5.51242e-10	-8.64948e-10	-2.10442e-09	1.16356e-09	-9.40857e-10	-1.97361e-09	9.43075e-11	-1.87930e-09	-2.11586e-09	1.35795e-09	-7.57915e-10
-0.958	-1.50638e-09	1.17747e-10	-1.38863e-09	-1.69224e-09	5.60784e-10	-1.13145e-09	-2.15389e-09	7.43481e-10	-1.41041e-09	-5.11877e-09	1.22588e-09	-3.89289e-09	-2.07843e-10	8.09013e-11	-1.26941e-10	-1.38384e-09	7.65144e-10	-6.18698e-10	8.35232e-10	1.26290e-09	2.09813e-09	-2.43653e-09	1.56375e-09	-8.72781e-10
-0.934	-1.47104e-08	1.14984e-09	-1.35605e-08	-1.94580e-09	6.44812e-10	-1.30099e-09	-1.61661e-09	5.58023e-10	-1.05859e-09	-7.01462e-09	1.67991e-09	-5.33471e-09	1.01007e-09	-3.93161e-10	6.16906e-10	-6.52975e-10	3.61039e-10	-2.91937e-10	3.66145e-09	2.43536e-09	6.09681e-09	-2.75062e-09	1.76533e-09	-9.85289e-10
-0.909	-2.80033e-08	2.18889e-09	-2.58144e-08	-2.19505e-09	7.27411e-10	-1.46764e-09	-1.06766e-09	3.68535e-10	-6.99123e-10	-8.90552e-09	2.13276e-09	-6.77276e-09	2.23752e-09	-8.70940e-10	1.36658e-09	8.81678e-11	-4.87491e-11	3.94187e-11	6.50498e-09	3.61168e-09	1.01167e-08	-3.05811e-09	1.96268e-09	-1.09543e-09
-0.885	-4.13848e-08	3.23485e-09	-3.81499e-08	-2.43998e-09	8.08578e-10	-1.63141e-09	-5.07048e-10	1.75023e-10	-3.32025e-10	-1.07914e-08	2.58440e-09	-8.20701e-09	3.47451e-09	-1.35243e-09	2.12208e-09	8.39568e-10	-4.64208e-10	3.75360e-10	9.36579e-09	4.79181e-09	1.41576e-08	-3.35899e-09	2.15578e-09	-1.20321e-09
-0.860	-5.48542e-08	4.28769e-09	-5.05665e-08	-2.68059e-09	8.88312e-10	-1.79228e-09	6.52049e-11	-2.25075e-11	4.26974e-11	-1.26723e-08	3.03484e-09	-9.63742e-09	4.72102e-09	-1.83762e-09	2.88340e-09	1.60121e-09	-8.85327e-10	7.15878e-10	1.22438e-08	5.97574e-09	1.82195e-08	-3.65325e-09	2.34463e-09	-1.30862e-09
-0.836	-6.84110e-08	5.34736e-09	-6.30636e-08	-2.91687e-09	9.66611e-10	-1.95026e-09	6.49085e-10	-2.24052e-10	4.25033e-10	-1.45480e-08	3.48406e-09	-1.10640e-08	5.97702e-09	-2.32651e-09	3.65051e-09	2.37306e-09	-1.31210e-09	1.06096e-09	1.51390e-08	7.16343e-09	2.23024e-08	-3.94088e-09	2.52923e-09	-1.41165e-09
-0.811	-8.20547e-08	6.41382e-09	-7.56408e-08	-3.14882e-09	1.04348e-09	-2.10534e-09	1.24457e-09	-4.29603e-10	8.14971e-10	-1.64186e-08	3.93204e-09	-1.24866e-08	7.24250e-09	-2.81909e-09	4.42341e-09	3.15511e-09	-1.74450e-09	1.41061e-09	1.80513e-08	8.35485e-09	2.64061e-08	-4.22187e-09	2.70957e-09	-1.51230e-09
-0.786	-9.57847e-08	7.48704e-09	-8.82977e-08	-3.37643e-09	1.11890e-09	-2.25753e-09	1.85166e-09	-6.39156e-10	1.21250e-09	-1.82840e-08	4.37878e-09	-1.39052e-08	8.51744e-09	-3.31535e-09	5.20209e-09	3.94734e-09	-2.18254e-09	1.76481e-09	2.09806e-08	9.54997e-09	3.05305e-08	-4.49621e-09	2.88564e-09	-1.61057e-09
-0.762	-1.09601e-07	8.56696e-09	-1.01034e-07	-3.59970e-09	1.19289e-09	-2.40681e-09	2.47031e-09	-8.52705e-10	1.61761e-09	-2.01442e-08	4.82427e-09	-1.53199e-08	9.80183e-09	-3.81529e-09	5.98654e-09	4.74973e-09	-2.62619e-09	2.12354e-09	2.39269e-08	1.07488e-08	3.46756e-08	-4.76389e-09	3.05743e-09	-1.70645e-09
-0.737	-1.23502e-07	9.65355e-09	-1.13848e-07	-3.81862e-09	1.26544e-09	-2.55318e-09	3.10053e-09	-1.07024e-09	2.03029e-09	-2.19991e-08	5.26849e-09	-1.67306e-08	1.10956e-08	-4.31890e-09	6.77675e-09	5.56225e-09	-3.07544e-09	2.48681e-09	2.68901e-08	1.19512e-08	3.88413e-08	-5.02489e-09	3.22494e-09	-1.79995e-09
-0.713	-1.37488e-07	1.07468e-08	-1.26741e-07	-4.03320e-09	1.33655e-09	-2.69665e-09	3.74228e-09	-1.29176e-09	2.45052e-09	-2.38486e-08	5.71142e-09	-1.81372e-08	1.23989e-08	-4.82617e-09	7.57270e-09	6.38488e-09	-3.53028e-09	2.85460e-09	2.98702e-08	1.31573e-08	4.30275e-08	-5.27920e-09	3.38816e-09	-1.89104e-09
-0.688	-1.51558e-07	1.18465e-08	-1.39711e-07	-4.24343e-09	1.40621e-09	-2.83721e-09	4.39556e-09	-1.51726e-09	2.87829e-09	-2.56927e-08	6.15307e-09	-1.95396e-08	1.37115e-08	-5.33710e-09	8.37439e-09	7.21760e-09	-3.99071e-09	3.22690e-09	3.28671e-08	1.43669e-08	4.72340e-08	-5.52683e-09	3.54709e-09	-1.97974e-09
-0.664	-1.65711e-07	1.29529e-08	-1.52759e-07	-4.44930e-09	1.47444e-09	-2.97486e-09	5.06033e-09	-1.74673e-09	3.31360e-09	-2.75314e-08	6.59341e-09	-2.09380e-08	1.50335e-08	-5.85167e-09	9.18180e-09	8.06039e-09	-4.45670e-09	3.60370e-09	3.58808e-08	1.55801e-08	5.14609e-08	-5.76775e-09	3.70171e-09	-2.06604e-09
-0.639	-1.79948e-07	1.40657e-08	-1.65883e-07	-4.65081e-09	1.54121e-09	-3.10959e-09	5.73659e-09	-1.98016e-09	3.75643e-09	-2.93646e-08	7.03244e-09	-2.23322e-08	1.63648e-08	-6.36988e-09	9.99493e-09	8.91323e-09	-4.92824e-09	3.98499e-09	3.89111e-08	1.67968e-08	5.57079e-08	-6.00196e-09	3.85202e-09	-2.14994e-09
-0.614	-1.94267e-07	1.51850e-08	-1.79083e-07	-4.84796e-09	1.60655e-09	-3.24141e-09	6.42431e-09	-2.21755e-09	4.20676e-09	-3.11923e-08	7.47014e-09	-2.37221e-08	1.77055e-08	-6.89173e-09	1.08137e-08	9.77609e-09	-5.40532e-09	4.37076e-09	4.19581e-08	1.80170e-08	5.99751e-08	-6.22945e-09	3.99802e-09	-2.23143e-09
-0.590	-2.08669e-07	1.63106e-08	-1.92358e-07	-5.04075e-09	1.67043e-09	-3.37031e-09	7.12346e-09	-2.45888e-09	4.66458e-09	-3.30144e-08	7.90651e-09	-2.51079e-08	1.90555e-08	-7.41720e-09	1.16383e-08	1.06489e-08	-5.88794e-09	4.76100e-09	4.50216e-08	1.92407e-08	6.42623e-08	-6.45021e-09	4.13970e-09	-2.31050e-09
-0.565	-2.23151e-07	1.74427e-08	-2.05709e-07	-5.22917e-09	1.73287e-09	-3.49629e-09	7.83404e-09	-2.70416e-09	5.12988e-09	-3.48308e-08	8.34153e-09	-2.64893e-08	2.04147e-08	-7.94628e-09	1.24684e-08	1.15318e-08	-6.37606e-09	5.15571e-09	4.81017e-08	2.04678e-08	6.85695e-08	-6.66423e-09	4.27706e-09	-2.38717e-09
-0.541	-2.37715e-07	1.85810e-08	-2.19134e-07	-5.41322e-09	1.79387e-09	-3.61935e-09	8.55602e-09	-2.95338e-09	5.60265e-09	-3.66416e-08	8.77518e-09	-2.78664e-08	2.17833e-08	-8.47898e-09	1.33043e-08	1.24245e-08	-6.86969e-09	5.55485e-09	5.11982e-08	2.16983e-08	7.28965e-08	-6.87150e-09	4.41009e-09	-2.46141e-09
-0.516	-2.52358e-07	1.97256e-08	-2.32633e-07	-5.59289e-09	1.85341e-09	-3.73948e-09	9.28938e-09	-3.20652e-09	6.08286e-09	-3.84466e-08	9.20746e-09	-2.92392e-08	2.31610e-08	-9.01527e-09	1.41458e-08	1.33273e-08	-7.36881e-09	5.95844e-09	5.43110e-08	2.29322e-08	7.72432e-08	-7.07201e-09	4.53878e-09	-2.53324e-09
-0.492	-2.67081e-07	2.08765e-08	-2.46205e-07	-5.76819e-09	1.91150e-09	-3.85669e-09	1.00341e-08	-3.46358e-09	6.57052e-09	-4.02459e-08	9.63836e-09	-3.06075e-08	2.45481e-08	-9.55515e-09	1.49929e-08	1.42399e-08	-7.87340e-09	6.36645e-09	5.74402e-08	2.41694e-08	8.16096e-08	-7.26577e-09	4.66312e-09	-2.60264e-09
-0.467	-2.81884e-07	2.20335e-08	-2.59850e-07	-5.93912e-09	1.96814e-09	-3.97097e-09	1.07901e-08	-3.72455e-09	7.06559e-09	-4.20393e-08	1.00679e-08	-3.19714e-08	2.59443e-08	-1.00986e-08	1.58457e-08	1.51623e-08	-8.38345e-09	6.77888e-09	6.05856e-08	2.54099e-08	8.59955e-08	-7.45274e-09	4.78312e-09	-2.66962e-09
-0.442	-2.96764e-07	2.31967e-08	-2.73568e-07	-6.10566e-09	2.02333e-09	-4.08233e-09	1.15575e-08	-3.98943e-09	7.56807e-09	-4.38269e-08	1.04960e-08	-3.33309e-08	2.73497e-08	-1.06457e-08	1.67040e-08	1.60947e-08	-8.89894e-09	7.19571e-09	6.37472e-08	2.66536e-08	9.04009e-08	-7.63294e-09	4.89877e-09	-2.73417e-09
-0.418	-3.11723e-07	2.43659e-08	-2.87357e-07	-6.26782e-09	2.07707e-09	-4.19075e-09	1.23361e-08	-4.25820e-09	8.07794e-09	-4.56085e-08	1.09226e-08	-3.46859e-08	2.87642e-08	-1.11963e-08	1.75680e-08	1.70368e-08	-9.41986e-09	7.61693e-09	6.69250e-08	2.79006e-08	9.48256e-08	-7.80635e-09	5.01007e-09	-2.79628e-09
-0.393	-3.26759e-07	2.55412e-08	-3.01218e-07	-6.42560e-09	2.12936e-09	-4.29624e-09	1.31260e-08	-4.53086e-09	8.59519e-09	-4.73842e-08	1.13479e-08	-3.60363e-08	3.01879e-08	-1.17504e-08	1.84375e-08	1.79887e-08	-9.94620e-09	8.04253e-09	7.01188e-08	2.91509e-08	9.92696e-08	-7.97297e-09	5.11700e-09	-2.85597e-09
-0.369	-3.41871e-07	2.67225e-08	-3.15149e-07	-6.57899e-09	2.18019e-09	-4.39881e-09	1.39272e-08	-4.80740e-09	9.11979e-09	-4.91538e-08	1.17717e-08	-3.73821e-08	3.16208e-08	-1.23082e-08	1.93126e-08	1.89504e-08	-1.04779e-08	8.47250e-09	7.33285e-08	3.04042e-08	1.03733e-07	-8.13278e-09	5.21957e-09	-2.91321e-09
-0.344	-3.57060e-07	2.79097e-08	-3.29150e-07	-6.72800e-09	2.22957e-09	-4.49843e-09	1.47396e-08	-5.08781e-09	9.65175e-09	-5.09174e-08	1.21940e-08	-3.87233e-08	3.30627e-08	-1.28694e-08	2.01933e-08	1.99219e-08	-1.10151e-08	8.90682e-09	7.65542e-08	3.16608e-08	1.08215e-07	-8.28579e-09	5.31777e-09	-2.96802e-09
-0.319	-3.72324e-07	2.91028e-08	-3.43221e-07	-6.87261e-09	2.27749e-09	-4.59512e-09	1.55631e-08	-5.37209e-09	1.01910e-08	-5.26748e-08	1.26149e-08	-4.00599e-08	3.45136e-08	-1.34342e-08	2.10795e-08	2.09031e-08	-1.15576e-08	9.34548e-09	7.97958e-08	3.29204e-08	1.12716e-07	-8.43197e-09	5.41159e-09	-3.02039e-09
-0.295	-3.87663e-07	3.03017e-08	-3.57361e-07	-7.01284e-09	2.32396e-09	-4.68888e-09	1.63978e-08	-5.66022e-09	1.07376e-08	-5.44261e-08	1.30343e-08	-4.13918e-08	3.59737e-08	-1.40025e-08	2.19712e-08	2.18939e-08	-1.21054e-08	9.78848e-09	8.30531e-08	3.41831e-08	1.17236e-07	-8.57134e-09	5.50103e-09	-3.07031e-09
-0.270	-4.03076e-07	3.15065e-08	-3.71569e-07	-7.14867e-09	2.36897e-09	-4.77970e-09	1.72437e-08	-5.95220e-09	1.12915e-08	-5.61712e-08	1.34523e-08	-4.27190e-08	3.74427e-08	-1.45743e-08	2.28684e-08	2.28944e-08	-1.26586e-08	1.02358e-08	8.63261e-08	3.54489e-08	1.21775e-07	-8.70388e-09	5.58610e-09	-3.11778e-09
-0.246	-4.18562e-07	3.27170e-08	-3.85845e-07	-7.28011e-09	2.41253e-09	-4.86758e-09	1.81007e-08	-6.24801e-09	1.18527e-08	-5.79101e-08	1.38687e-08	-4.40414e-08	3.89207e-08	-1.51496e-08	2.37711e-08	2.39045e-08	-1.32171e-08	1.06874e-08	8.96148e-08	3.67176e-08	1.26332e-07	-8.82959e-09	5.66677e-09	-3.16281e-09
-0.221	-4.34122e-07	3.39332e-08	-4.00188e-07	-7.40716e-09	2.45463e-09	-4.95253e-09	1.89687e-08	-6.54765e-09	1.24211e-08	-5.96426e-08	1.42836e-08	-4.53590e-08	4.04078e-08	-1.57284e-08	2.46793e-08	2.49242e-08	-1.37809e-08	1.11433e-08	9.29191e-08	3.79893e-08	1.30908e-07	-8.94845e-09	5.74306e-09	-3.20539e-09
-0.197	-4.49754e-07	3.51551e-08	-4.14598e-07	-7.52981e-09	2.49528e-09	-5.03453e-09	1.98479e-08	-6.85111e-09	1.29968e-08	-6.13688e-08	1.46970e-08	-4.66717e-08	4.19037e-08	-1.63107e-08	2.55930e-08	2.59535e-08	-1.43500e-08	1.16035e-08	9.62388e-08	3.92640e-08	1.35503e-07	-9.06047e-09	5.81495e-09	-3.24552e-09
-0.172	-4.65457e-07	3.63826e-08	-4.29075e-07	-7.64806e-09	2.53446e-09	-5.11360e-09	2.07380e-08	-7.15837e-09	1.35797e-08	-6.30885e-08	1.51089e-08	-4.79797e-08	4.34086e-08	-1.68965e-08	2.65121e-08	2.69924e-08	-1.49244e-08	1.20679e-08	9.95740e-08	4.05415e-08	1.40116e-07	-9.16564e-09	5.88245e-09	-3.28319e-09
-0.147	-4.81232e-07	3.76156e-08	-4.43616e-07	-7.76192e-09	2.57219e-09	-5.18972e-09	2.16392e-08	-7.46944e-09	1.41698e-08	-6.48019e-08	1.55192e-08	-4.92827e-08	4.49223e-08	-1.74857e-08	2.74366e-08	2.80407e-08	-1.55041e-08	1.25366e-08	1.02925e-07	4.18220e-08	1.44747e-07	-9.26395e-09	5.94555e-09	-3.31840e-09
-0.123	-4.97077e-07	3.88541e-08	-4.58223e-07	-7.87138e-09	2.60847e-09	-5.26291e-09	2.25514e-08	-7.78430e-09	1.47671e-08	-6.65087e-08	1.59280e-08	-5.05807e-08	4.64450e-08	-1.80784e-08	2.83666e-08	2.90985e-08	-1.60890e-08	1.30096e-08	1.06290e-07	4.31052e-08	1.49396e-07	-9.35540e-09	6.00424e-09	-3.35116e-09
-0.098	-5.12992e-07	4.00981e-08	-4.72894e-07	-7.97644e-09	2.64328e-09	-5.33316e-09	2.34745e-08	-8.10294e-09	1.53715e-08	-6.82090e-08	1.63352e-08	-5.18738e-08	4.79764e-08	-1.86745e-08	2.93020e-08	3.01658e-08	-1.66791e-08	1.34867e-08	1.09672e-07	4.43913e-08	1.54063e-07	-9.43999e-09	6.05853e-09	-3.38146e-09
-0.074	-5.28976e-07	4.13475e-08	-4.87628e-07	-8.07710e-09	2.67664e-09	-5.40046e-09	2.44085e-08	-8.42535e-09	1.59832e-08	-6.99027e-08	1.67408e-08	-5.31619e-08	4.95167e-08	-1.92740e-08	3.02427e-08	3.12425e-08	-1.72744e-08	1.39681e-08	1.13068e-07	4.56801e-08	1.58748e-07	-9.51770e-09	6.10840e-09	-3.40930e-09
-0.049	-5.45028e-07	4.26023e-08	-5.02426e-07	-8.17336e-09	2.70854e-09	-5.46482e-09	2.53534e-08	-8.75152e-09	1.66019e-08	-7.15898e-08	1.71448e-08	-5.44450e-08	5.10658e-08	-1.98770e-08	3.11888e-08	3.23285e-08	-1.78749e-08	1.44537e-08	1.16479e-07	4.69717e-08	1.63451e-07	-9.58854e-09	6.15387e-09	-3.43468e-09
-0.025	-5.61148e-07	4.38623e-08	-5.17286e-07	-8.26523e-09	2.73898e-09	-5.52624e-09	2.63092e-08	-9.08144e-09	1.72278e-08	-7.32702e-08	1.75472e-08	-5.57229e-08	5.26236e-08	-2.04834e-08	3.21403e-08	3.34240e-08	-1.84805e-08	1.49434e-08	1.19905e-07	4.82659e-08	1.68171e-07	-9.65251e-09	6.19492e-09	-3.45759e-09
0.000	-5.77336e-07	4.51276e-08	-5.32208e-07	-8.35269e-09	2.76797e-09	-5.58472e-09	2.72759e-08	-9.41510e-09	1.78608e-08	-7.49438e-08	1.79481e-08	-5.69958e-08	5.41902e-08	-2.10931e-08	3.30971e-08	3.45287e-08	-1.90914e-08	1.54373e-08	1.23347e-07	4.95628e-08	1.72909e-07	-9.70959e-09	6.23155e-09	-3.47803e-09
0.025	-5.93590e-07	4.63981e-08	-5.47192e-07	-8.43575e-09	2.79549e-09	-5.64026e-09	2.82533e-08	-9.75250e-09	1.85008e-08	-7.66107e-08	1.83473e-08	-5.82635e-08	5.57655e-08	-2.17063e-08	3.40592e-08	3.56427e-08	-1.97073e-08	1.59354e-08	1.26803e-07	5.08623e-08	1.77665e-07	-9.75978e-09	6.26377e-09	-3.49602e-09
0.049	-6.09910e-07	4.76738e-08	-5.62236e-07	-8.51442e-09	2.82156e-09	-5.69286e-09	2.92415e-08	-1.00936e-08	1.91479e-08	-7.82708e-08	1.87448e-08	-5.95260e-08	5.73494e-08	-2.23228e-08	3.50266e-08	3.67660e-08	-2.03284e-08	1.64376e-08	1.30273e-07	5.21644e-08	1.82438e-07	-9.80309e-09	6.29156e-09	-3.51153e-09
0.074	-6.26295e-07	4.89545e-08	-5.77341e-07	-8.58869e-09	2.84617e-09	-5.74251e-09	3.02405e-08	-1.04384e-08	1.98020e-08	-7.99240e-08	1.91408e-08	-6.07832e-08	5.89420e-08	-2.29428e-08	3.59993e-08	3.78985e-08	-2.09546e-08	1.69439e-08	1.33759e-07	5.34691e-08	1.87228e-07	-9.83951e-09	6.31493e-09	-3.52457e-09
0.098	-6.42745e-07	5.02403e-08	-5.92505e-07	-8.65856e-09	2.86933e-09	-5.78923e-09	3.12502e-08	-1.07870e-08	2.04632e-08	-8.15703e-08	1.95350e-08	-6.20353e-08	6.05432e-08	-2.35660e-08	3.69772e-08	3.90402e-08	-2.15858e-08	1.74544e-08	1.37259e-07	5.47763e-08	1.92035e-07	-9.86902e-09	6.33388e-09	-3.53515e-09
0.123	-6.59258e-07	5.15311e-08	-6.07727e-07	-8.72403e-09	2.89102e-09	-5.83300e-09	3.22705e-08	-1.11392e-08	2.11314e-08	-8.32096e-08	1.99276e-08	-6.32820e-08	6.21530e-08	-2.41926e-08	3.79604e-08	4.01910e-08	-2.22221e-08	1.79689e-08	1.40774e-07	5.60859e-08	1.96860e-07	-9.89165e-09	6.34840e-09	-3.54325e-09
0.147	-6.75835e-07	5.28268e-08	-6.23008e-07	-8.78510e-09	2.91126e-09	-5.87384e-09	3.33015e-08	-1.14951e-08	2.18065e-08	-8.48419e-08	2.03185e-08	-6.45234e-08	6.37714e-08	-2.48226e-08	3.89488e-08	4.13510e-08	-2.28635e-08	1.84875e-08	1.44303e-07	5.73980e-08	2.01701e-07	-9.90737e-09	6.35849e-09	-3.54888e-09
0.172	-6.92475e-07	5.41275e-08	-6.38347e-07	-8.84177e-09	2.93004e-09	-5.91173e-09	3.43432e-08	-1.18546e-08	2.24886e-08	-8.64672e-08	2.07078e-08	-6.57595e-08	6.53983e-08	-2.54558e-08	3.99425e-08	4.25200e-08	-2.35099e-08	1.90101e-08	1.47847e-07	5.87125e-08	2.06559e-07	-9.91619e-09	6.36415e-09	-3.55204e-09
0.197	-7.09176e-07	5.54329e-08	-6.53743e-07	-8.89406e-09	2.94737e-09	-5.94669e-09	3.53954e-08	-1.22178e-08	2.31776e-08	-8.80854e-08	2.10953e-08	-6.69901e-08	6.70337e-08	-2.60924e-08	4.09413e-08	4.36981e-08	-2.41612e-08	1.95368e-08	1.51404e-07	6.00294e-08	2.11434e-07	-9.91810e-09	6.36538e-09	-3.55272e-09
0.221	-7.25938e-07	5.67431e-08	-6.69195e-07	-8.94194e-09	2.96324e-09	-5.97870e-09	3.64582e-08	-1.25847e-08	2.38735e-08	-8.96965e-08	2.14811e-08	-6.82153e-08	6.86775e-08	-2.67322e-08	4.19453e-08	4.48852e-08	-2.48176e-08	2.00676e-08	1.54977e-07	6.13486e-08	2.16325e-07	-9.91311e-09	6.36217e-09	-3.55094e-09
0.246	-7.42761e-07	5.80581e-08	-6.84703e-07	-8.98543e-09	2.97765e-09	-6.00778e-09	3.75315e-08	-1.29552e-08	2.45763e-08	-9.13003e-08	2.18652e-08	-6.94351e-08	7.03298e-08	-2.73754e-08	4.29545e-08	4.60813e-08	-2.54789e-08	2.06023e-08	1.58563e-07	6.26700e-08	2.21233e-07	-9.90121e-09	6.35453e-09	-3.54667e-09
0.270	-7.59644e-07	5.93777e-08	-7.00266e-07	-9.02453e-09	2.99061e-09	-6.03392e-09	3.86153e-08	-1.33293e-08	2.52860e-08	-9.28969e-08	2.22476e-08	-7.06493e-08	7.19905e-08	-2.80218e-08	4.39687e-08	4.72863e-08	-2.61452e-08	2.11411e-08	1.62163e-07	6.39938e-08	2.26157e-07	-9.88240e-09	6.34246e-09	-3.53994e-09
0.295	-7.76586e-07	6.07020e-08	-7.15884e-07	-9.05924e-09	3.00211e-09	-6.05713e-09	3.97096e-08	-1.37070e-08	2.60026e-08	-9.44863e-08	2.26282e-08	-7.18581e-08	7.36596e-08	-2.86715e-08	4.49881e-08	4.85002e-08	-2.68164e-08	2.16838e-08	1.65777e-07	6.53197e-08	2.31097e-07	-9.85668e-09	6.32596e-09	-3.53072e-09
0.319	-7.93586e-07	6.20308e-08	-7.31555e-07	-9.08955e-09	3.01215e-09	-6.07740e-09	4.08142e-08	-1.40883e-08	2.67259e-08	-9.60683e-08	2.30071e-08	-7.30612e-08	7.53370e-08	-2.93244e-08	4.60126e-08	4.97230e-08	-2.74925e-08	2.22305e-08	1.69406e-07	6.66479e-08	2.36054e-07	-9.82405e-09	6.30501e-09	-3.51903e-09
0.344	-8.10644e-07	6.33642e-08	-7.47280e-07	-9.11548e-09	3.02075e-09	-6.09474e-09	4.19293e-08	-1.44732e-08	2.74561e-08	-9.76430e-08	2.33842e-08	-7.42588e-08	7.70228e-08	-2.99806e-08	4.70422e-08	5.09547e-08	-2.81735e-08	2.27812e-08	1.73048e-07	6.79781e-08	2.41026e-07	-9.78450e-09	6.27963e-09	-3.50487e-09
0.369	-8.27759e-07	6.47020e-08	-7.63057e-07	-9.13702e-09	3.02788e-09	-6.10914e-09	4.30547e-08	-1.48617e-08	2.81931e-08	-9.92102e-08	2.37596e-08	-7.54507e-08	7.87168e-08	-3.06399e-08	4.80769e-08	5.21951e-08	-2.88593e-08	2.33357e-08	1.76704e-07	6.93105e-08	2.46014e-07	-9.73805e-09	6.24982e-09	-3.48823e-09
0.393	-8.44930e-07	6.60442e-08	-7.78886e-07	-9.15418e-09	3.03357e-09	-6.12061e-09	4.41905e-08	-1.52537e-08	2.89368e-08	-1.00770e-07	2.41331e-08	-7.66369e-08	8.04191e-08	-3.13025e-08	4.91165e-08	5.34443e-08	-2.95500e-08	2.38942e-08	1.80373e-07	7.06450e-08	2.51018e-07	-9.68468e-09	6.21557e-09	-3.46911e-09
0.418	-8.62157e-07	6.73907e-08	-7.94766e-07	-9.16695e-09	3.03780e-09	-6.12915e-09	4.53365e-08	-1.56493e-08	2.96872e-08	-1.02322e-07	2.45049e-08	-7.78175e-08	8.21295e-08	-3.19683e-08	5.01612e-08	5.47022e-08	-3.02455e-08	2.44566e-08	1.84056e-07	7.19814e-08	2.56038e-07	-9.62440e-09	6.17688e-09	-3.44752e-09
0.442	-8.79439e-07	6.87416e-08	-8.10698e-07	-9.17534e-09	3.04058e-09	-6.13476e-09	4.64928e-08	-1.60484e-08	3.04444e-08	-1.03867e-07	2.48748e-08	-7.89923e-08	8.38482e-08	-3.26373e-08	5.12109e-08	5.59688e-08	-3.09459e-08	2.50229e-08	1.87753e-07	7.33199e-08	2.61073e-07	-9.55720e-09	6.13375e-09	-3.42345e-09
0.467	-8.96775e-07	7.00967e-08	-8.26679e-07	-9.17935e-09	3.04191e-09	-6.13744e-09	4.76593e-08	-1.64511e-08	3.12082e-08	-1.05404e-07	2.52429e-08	-8.01613e-08	8.55750e-08	-3.33095e-08	5.22656e-08	5.72440e-08	-3.16510e-08	2.55931e-08	1.91463e-07	7.46603e-08	2.66123e-07	-9.48310e-09	6.08619e-09	-3.39690e-09
0.492	-9.14165e-07	7.14560e-08	-8.42709e-07	-9.17899e-09	3.04179e-09	-6.13719e-09	4.88360e-08	-1.68573e-08	3.19787e-08	-1.06934e-07	2.56092e-08	-8.13245e-08	8.73099e-08	-3.39848e-08	5.33252e-08	5.85279e-08	-3.23608e-08	2.61670e-08	1.95186e-07	7.60026e-08	2.71189e-07	-9.40208e-09	6.03419e-09	-3.36788e-09
0.516	-9.31608e-07	7.28194e-08	-8.58789e-07	-9.17424e-09	3.04022e-09	-6.13402e-09	5.00228e-08	-1.72669e-08	3.27559e-08	-1.08456e-07	2.59737e-08	-8.24819e-08	8.90529e-08	-3.46632e-08	5.43897e-08	5.98203e-08	-3.30754e-08	2.67449e-08	1.98923e-07	7.73468e-08	2.76269e-07	-9.31415e-09	5.97776e-09	-3.33638e-09
0.541	-9.49103e-07	7.41869e-08	-8.74916e-07	-9.16513e-09	3.03720e-09	-6.12793e-09	5.12197e-08	-1.76801e-08	3.35397e-08	-1.09970e-07	2.63363e-08	-8.36334e-08	9.08040e-08	-3.53448e-08	5.54592e-08	6.11212e-08	-3.37947e-08	2.73265e-08	2.02672e-07	7.86929e-08	2.81365e-07	-9.21931e-09	5.91689e-09	-3.30241e-09
0.565	-9.66649e-07	7.55584e-08	-8.91090e-07	-9.15164e-09	3.03273e-09	-6.11891e-09	5.24267e-08	-1.80967e-08	3.43300e-08	-1.11476e-07	2.66971e-08	-8.47790e-08	9.25631e-08	-3.60295e-08	5.65336e-08	6.24306e-08	-3.45187e-08	2.79119e-08	2.06435e-07	8.00407e-08	2.86476e-07	-9.11756e-09	5.85159e-09	-3.26597e-09
0.590	-9.84246e-07	7.69338e-08	-9.07312e-07	-9.13379e-09	3.02681e-09	-6.10697e-09	5.36438e-08	-1.85168e-08	3.51270e-08	-1.12975e-07	2.70560e-08	-8.59187e-08	9.43301e-08	-3.67173e-08	5.76128e-08	6.37485e-08	-3.52474e-08	2.85011e-08	2.10211e-07	8.13903e-08	2.91601e-07	-9.00890e-09	5.78186e-09	-3.22705e-09
0.614	-1.00189e-06	7.83132e-08	-9.23579e-07	-9.11157e-09	3.01945e-09	-6.09212e-09	5.48708e-08	-1.89403e-08	3.59304e-08	-1.14465e-07	2.74130e-08	-8.70524e-08	9.61051e-08	-3.74082e-08	5.86969e-08	6.50748e-08	-3.59807e-08	2.90941e-08	2.14000e-07	8.27416e-08	2.96741e-07	-8.89334e-09	5.70769e-09	-3.18565e-09
0.639	-1.01959e-06	7.96964e-08	-9.39892e-07	-9.08498e-09	3.01064e-09	-6.07434e-09	5.61078e-08	-1.93673e-08	3.67404e-08	-1.15948e-07	2.77681e-08	-8.81801e-08	9.78880e-08	-3.81022e-08	5.97858e-08	6.64095e-08	-3.67186e-08	2.96908e-08	2.17801e-07	8.40946e-08	3.01896e-07	-8.77088e-09	5.62910e-09	-3.14178e-09
0.664	-1.03733e-06	8.10834e-08	-9.56250e-07	-9.05404e-09	3.00038e-09	-6.05365e-09	5.73547e-08	-1.97977e-08	3.75569e-08	-1.17423e-07	2.81213e-08	-8.93018e-08	9.96787e-08	-3.87992e-08	6.08795e-08	6.77524e-08	-3.74612e-08	3.02912e-08	2.21616e-07	8.54492e-08	3.07065e-07	-8.64152e-09	5.54607e-09	-3.09544e-09
0.688	-1.05513e-06	8.24742e-08	-9.72652e-07	-9.01874e-09	2.98869e-09	-6.03005e-09	5.86114e-08	-2.02315e-08	3.83799e-08	-1.18890e-07	2.84726e-08	-9.04174e-08	1.01477e-07	-3.94993e-08	6.19780e-08	6.91037e-08	-3.82083e-08	3.08954e-08	2.25443e-07	8.68054e-08	3.12248e-07	-8.50525e-09	5.45862e-09	-3.04663e-09
0.713	-1.07297e-06	8.38686e-08	-9.89097e-07	-8.97908e-09	2.97555e-09	-6.00354e-09	5.98781e-08	-2.06688e-08	3.92093e-08	-1.20349e-07	2.88220e-08	-9.15269e-08	1.03284e-07	-4.02024e-08	6.30813e-08	7.04632e-08	-3.89600e-08	3.15032e-08	2.29282e-07	8.81632e-08	3.17445e-07	-8.36209e-09	5.36674e-09	-2.99535e-09
0.737	-1.09085e-06	8.52667e-08	-1.00558e-06	-8.93508e-09	2.96096e-09	-5.97412e-09	6.11545e-08	-2.11094e-08	4.00451e-08	-1.21800e-07	2.91694e-08	-9.26303e-08	1.05098e-07	-4.09086e-08	6.41893e-08	7.18310e-08	-3.97163e-08	3.21147e-08	2.33134e-07	8.95225e-08	3.22656e-07	-8.21204e-09	5.27044e-09	-2.94160e-09
0.762	-1.10878e-06	8.66683e-08	-1.02211e-06	-8.88673e-09	2.94494e-09	-5.94179e-09	6.24407e-08	-2.15533e-08	4.08873e-08	-1.23242e-07	2.95149e-08	-9.37275e-08	1.06920e-07	-4.16177e-08	6.53020e-08	7.32068e-08	-4.04770e-08	3.27298e-08	2.36998e-07	9.08832e-08	3.27882e-07	-8.05510e-09	5.16971e-09	-2.88538e-09
0.786	-1.12676e-06	8.80735e-08	-1.03869e-06	-8.83403e-09	2.92748e-09	-5.90655e-09	6.37366e-08	-2.20006e-08	4.17359e-08	-1.24677e-07	2.98585e-08	-9.48185e-08	1.08749e-07	-4.23299e-08	6.64194e-08	7.45909e-08	-4.12422e-08	3.33486e-08	2.40875e-07	9.22454e-08	3.33121e-07	-7.89126e-09	5.06456e-09	-2.82670e-09
0.811	-1.14478e-06	8.94821e-08	-1.05530e-06	-8.77699e-09	2.90858e-09	-5.86842e-09	6.50421e-08	-2.24513e-08	4.25908e-08	-1.26103e-07	3.02001e-08	-9.59033e-08	1.10587e-07	-4.30450e-08	6.75415e-08	7.59829e-08	-4.20120e-08	3.39710e-08	2.44764e-07	9.36091e-08	3.38373e-07	-7.72055e-09	4.95500e-09	-2.76555e-09
0.836	-1.16285e-06	9.08941e-08	-1.07195e-06	-8.71562e-09	2.88824e-09	-5.82738e-09	6.63574e-08	-2.29053e-08	4.34521e-08	-1.27522e-07	3.05397e-08	-9.69818e-08	1.12431e-07	-4.37631e-08	6.86683e-08	7.73831e-08	-4.27861e-08	3.45970e-08	2.48665e-07	9.49740e-08	3.43639e-07	-7.54296e-09	4.84102e-09	-2.70193e-09
0.860	-1.18095e-06	9.23094e-08	-1.08864e-06	-8.64991e-09	2.86646e-09	-5.78345e-09	6.76822e-08	-2.33626e-08	4.43196e-08	-1.28931e-07	3.08774e-08	-9.80540e-08	1.14284e-07	-4.44841e-08	6.97997e-08	7.87912e-08	-4.35647e-08	3.52265e-08	2.52578e-07	9.63403e-08	3.48918e-07	-7.35849e-09	4.72263e-09	-2.63586e-09
0.885	-1.19910e-06	9.37281e-08	-1.10537e-06	-8.57987e-09	2.84325e-09	-5.73662e-09	6.90166e-08	-2.38232e-08	4.51934e-08	-1.30333e-07	3.12130e-08	-9.91199e-08	1.16144e-07	-4.52081e-08	7.09356e-08	8.02073e-08	-4.43476e-08	3.58596e-08	2.56503e-07	9.77079e-08	3.54211e-07	-7.16714e-09	4.59983e-09	-2.56732e-09
0.909	-1.21729e-06	9.51499e-08	-1.12214e-06	-8.50550e-09	2.81861e-09	-5.68690e-09	7.03605e-08	-2.42871e-08	4.60734e-08	-1.31726e-07	3.15467e-08	-1.00179e-07	1.18011e-07	-4.59350e-08	7.20762e-08	8.16312e-08	-4.51350e-08	3.64963e-08	2.60440e-07	9.90767e-08	3.59517e-07	-6.96893e-09	4.47262e-09	-2.49632e-09
0.934	-1.23552e-06	9.65749e-08	-1.13895e-06	-8.42682e-09	2.79253e-09	-5.63428e-09	7.17139e-08	-2.47543e-08	4.69597e-08	-1.33111e-07	3.18783e-08	-1.01233e-07	1.19886e-07	-4.66648e-08	7.32213e-08	8.30631e-08	-4.59266e-08	3.71364e-08	2.64388e-07	1.00447e-07	3.64835e-07	-6.76386e-09	4.34100e-09	-2.42286e-09
0.958	-1.25379e-06	9.80031e-08	-1.15579e-06	-8.34381e-09	2.76502e-09	-5.57879e-09	7.30768e-08	-2.52247e-08	4.78521e-08	-1.34487e-07	3.22080e-08	-1.02279e-07	1.21768e-07	-4.73975e-08	7.43710e-08	8.45027e-08	-4.67227e-08	3.77801e-08	2.68349e-07	1.01818e-07	3.70167e-07	-6.55193e-09	4.20499e-09	-2.34694e-09
0.983	-1.27210e-06	9.94342e-08	-1.17267e-06	-8.25649e-09	2.73609e-09	-5.52040e-09	7.44490e-08	-2.56984e-08	4.87506e-08	-1.35855e-07	3.25356e-08	-1.03320e-07	1.23658e-07	-4.81330e-08	7.55251e-08	8.59502e-08	-4.75230e-08	3.84272e-08	2.72321e-07	1.03190e-07	3.75511e-07	-6.33315e-09	4.06458e-09	-2.26857e-09
1.008	-1.29045e-06	1.00868e-07	-1.18958e-06	-8.16486e-09	2.70572e-09	-5.45914e-09	7.58306e-08	-2.61753e-08	4.96553e-08	-1.37215e-07	3.28611e-08	-1.04354e-07	1.25555e-07	-4.88715e-08	7.66838e-08	8.74053e-08	-4.83275e-08	3.90778e-08	2.76304e-07	1.04563e-07	3.80867e-07	-6.10752e-09	3.91977e-09	-2.18775e-09
1.032	-1.30884e-06	1.02306e-07	-1.20653e-06	-8.06893e-09	2.67393e-09	-5.39499e-09	7.72215e-08	-2.66554e-08	5.05661e-08	-1.38565e-07	3.31846e-08	-1.05381e-07	1.27460e-07	-4.96127e-08	7.78469e-08	8.88682e-08	-4.91364e-08	3.97318e-08	2.80299e-07	1.05938e-07	3.86236e-07	-5.87504e-09	3.77057e-09	-2.10448e-09
1.057	-1.32726e-06	1.03746e-07	-1.22351e-06	-7.96869e-09	2.64071e-09	-5.32797e-09	7.86217e-08	-2.71387e-08	5.14830e-08	-1.39908e-07	3.35061e-08	-1.06402e-07	1.29371e-07	-5.03568e-08	7.90144e-08	9.03387e-08	-4.99494e-08	4.03893e-08	2.84305e-07	1.07313e-07	3.91618e-07	-5.63573e-09	3.61698e-09	-2.01875e-09
1.081	-1.34572e-06	1.05188e-07	-1.24053e-06	-7.86416e-09	2.60607e-09	-5.25808e-09	8.00311e-08	-2.76252e-08	5.24059e-08	-1.41241e-07	3.38254e-08	-1.07416e-07	1.31290e-07	-5.11037e-08	8.01863e-08	9.18168e-08	-5.07667e-08	4.10501e-08	2.88322e-07	1.08689e-07	3.97011e-07	-5.38959e-09	3.45901e-09	-1.93058e-09
1.106	-1.36421e-06	1.06634e-07	-1.25758e-06	-7.75533e-09	2.57001e-09	-5.18532e-09	8.14497e-08	-2.81149e-08	5.33348e-08	-1.42566e-07	3.41427e-08	-1.08423e-07	1.33216e-07	-5.18534e-08	8.13627e-08	9.33025e-08	-5.15881e-08	4.17143e-08	2.92350e-07	1.10067e-07	4.02417e-07	-5.13662e-09	3.29665e-09	-1.83997e-09
1.130	-1.38274e-06	1.08082e-07	-1.27466e-06	-7.64222e-09	2.53253e-09	-5.10969e-09	8.28774e-08	-2.86077e-08	5.42697e-08	-1.43882e-07	3.44579e-08	-1.09424e-07	1.35149e-07	-5.26059e-08	8.25434e-08	9.47956e-08	-5.24137e-08	4.23819e-08	2.96390e-07	1.11445e-07	4.07835e-07	-4.87684e-09	3.12992e-09	-1.74691e-09
1.155	-1.40130e-06	1.09533e-07	-1.29177e-06	-7.52483e-09	2.49362e-09	-5.03120e-09	8.43143e-08	-2.91037e-08	5.52106e-08	-1.45190e-07	3.47711e-08	-1.10419e-07	1.37090e-07	-5.33611e-08	8.37284e-08	9.62962e-08	-5.32434e-08	4.30528e-08	3.00440e-07	1.12824e-07	4.13264e-07	-4.61024e-09	2.95882e-09	-1.65142e-09
1.180	-1.41990e-06	1.10987e-07	-1.30891e-06	-7.40316e-09	2.45330e-09	-4.94985e-09	8.57601e-08	-2.96028e-08	5.61574e-08	-1.46488e-07	3.50821e-08	-1.11406e-07	1.39037e-07	-5.41191e-08	8.49178e-08	9.78043e-08	-5.40772e-08	4.37270e-08	3.04501e-07	1.14203e-07	4.18705e-07	-4.33684e-09	2.78336e-09	-1.55348e-09
1.204	-1.43853e-06	1.12443e-07	-1.32608e-06	-7.27721e-09	2.41157e-09	-4.86564e-09	8.72150e-08	-3.01050e-08	5.71101e-08	-1.47778e-07	3.53910e-08	-1.12387e-07	1.40991e-07	-5.48798e-08	8.61114e-08	9.93197e-08	-5.49151e-08	4.44045e-08	3.08573e-07	1.15584e-07	4.24157e-07	-4.05664e-09	2.60353e-09	-1.45311e-09
1.229	-1.45719e-06	1.13901e-07	-1.34328e-06	-7.14700e-09	2.36842e-09	-4.77858e-09	8.86789e-08	-3.06103e-08	5.80686e-08	-1.49059e-07	3.56977e-08	-1.13361e-07	1.42953e-07	-5.56432e-08	8.73093e-08	1.00842e-07	-5.57571e-08	4.50853e-08	3.12656e-07	1.16965e-07	4.29621e-07	-3.76965e-09	2.41934e-09	-1.35031e-09
1.253	-1.47588e-06	1.15362e-07	-1.36051e-06	-7.01253e-09	2.32386e-09	-4.68867e-09	9.01517e-08	-3.11186e-08	5.90331e-08	-1.50331e-07	3.60024e-08	-1.14329e-07	1.44921e-07	-5.64094e-08	8.85114e-08	1.02372e-07	-5.66030e-08	4.57694e-08	3.16749e-07	1.18347e-07	4.35095e-07	-3.47587e-09	2.23079e-09	-1.24508e-09
1.278	-1.49460e-06	1.16826e-07	-1.37777e-06	-6.87380e-09	2.27788e-09	-4.59592e-09	9.16334e-08	-3.16301e-08	6.00033e-08	-1.51594e-07	3.63049e-08	-1.15289e-07	1.46896e-07	-5.71782e-08	8.97178e-08	1.03910e-07	-5.74530e-08	4.64567e-08	3.20852e-07	1.19729e-07	4.40581e-07	-3.17532e-09	2.03790e-09	-1.13742e-09
1.303	-1.51335e-06	1.18291e-07	-1.39506e-06	-6.73082e-09	2.23050e-09	-4.50032e-09	9.31239e-08	-3.21446e-08	6.09793e-08	-1.52848e-07	3.66052e-08	-1.16243e-07	1.48878e-07	-5.79497e-08	9.09283e-08	1.05454e-07	-5.83069e-08	4.71472e-08	3.24966e-07	1.21112e-07	4.46078e-07	-2.86800e-09	1.84067e-09	-1.02734e-09
1.327	-1.53213e-06	1.19759e-07	-1.41237e-06	-6.58359e-09	2.18171e-09	-4.40188e-09	9.46232e-08	-3.26621e-08	6.19610e-08	-1.54094e-07	3.69034e-08	-1.17190e-07	1.50867e-07	-5.87238e-08	9.21430e-08	1.07006e-07	-5.91648e-08	4.78408e-08	3.29090e-07	1.22496e-07	4.51586e-07	-2.55392e-09	1.63909e-09	-9.14831e-10
1.352	-1.55093e-06	1.21229e-07	-1.42970e-06	-6.43212e-09	2.13152e-09	-4.30061e-09	9.61312e-08	-3.31826e-08	6.29485e-08	-1.55330e-07	3.71994e-08	-1.18130e-07	1.52862e-07	-5.95005e-08	9.33618e-08	1.08564e-07	-6.00266e-08	4.85377e-08	3.33224e-07	1.23880e-07	4.57104e-07	-2.23309e-09	1.43319e-09	-7.99908e-10
1.376	-1.56977e-06	1.22701e-07	-1.44707e-06	-6.27642e-09	2.07992e-09	-4.19650e-09	9.76479e-08	-3.37062e-08	6.39417e-08	-1.56557e-07	3.74932e-08	-1.19063e-07	1.54865e-07	-6.02799e-08	9.45847e-08	1.10130e-07	-6.08923e-08	4.92377e-08	3.37369e-07	1.25264e-07	4.62633e-07	-1.90552e-09	1.22295e-09	-6.82568e-10
1.401	-1.58863e-06	1.24175e-07	-1.46445e-06	-6.11649e-09	2.02692e-09	-4.08957e-09	9.91733e-08	-3.42327e-08	6.49406e-08	-1.57774e-07	3.77849e-08	-1.19989e-07	1.56874e-07	-6.10619e-08	9.58117e-08	1.11703e-07	-6.17618e-08	4.99408e-08	3.41523e-07	1.26649e-07	4.68173e-07	-1.57121e-09	1.00839e-09	-5.62816e-10
1.425	-1.60751e-06	1.25652e-07	-1.48186e-06	-5.95234e-09	1.97252e-09	-3.97982e-09	1.00707e-07	-3.47622e-08	6.59450e-08	-1.58983e-07	3.80743e-08	-1.20909e-07	1.58889e-07	-6.18465e-08	9.70427e-08	1.13282e-07	-6.26352e-08	5.06470e-08	3.45687e-07	1.28035e-07	4.73722e-07	-1.23017e-09	7.89517e-10	-4.40655e-10
1.450	-1.62642e-06	1.27130e-07	-1.49929e-06	-5.78397e-09	1.91673e-09	-3.86724e-09	1.02250e-07	-3.52947e-08	6.69551e-08	-1.60182e-07	3.83616e-08	-1.21821e-07	1.60911e-07	-6.26336e-08	9.82778e-08	1.14869e-07	-6.35124e-08	5.13563e-08	3.49861e-07	1.29420e-07	4.79282e-07	-8.82420e-10	5.66331e-10	-3.16088e-10
1.475	-1.64536e-06	1.28610e-07	-1.51675e-06	-5.61139e-09	1.85954e-09	-3.75185e-09	1.03801e-07	-3.58301e-08	6.79708e-08	-1.61372e-07	3.86466e-08	-1.22726e-07	1.62940e-07	-6.34233e-08	9.95169e-08	1.16462e-07	-6.43934e-08	5.20687e-08	3.54045e-07	1.30806e-07	4.84851e-07	-5.27959e-10	3.38841e-10	-1.89118e-10
1.499	-1.66432e-06	1.30092e-07	-1.53422e-06	-5.43461e-09	1.80095e-09	-3.63365e-09	1.05360e-07	-3.63684e-08	6.89920e-08	-1.62553e-07	3.89294e-08	-1.23624e-07	1.64975e-07	-6.42155e-08	1.00760e-07	1.18062e-07	-6.52782e-08	5.27841e-08	3.58238e-07	1.32192e-07	4.90431e-07	-1.66801e-10	1.07052e-10	-5.97491e-11
1.524	-1.68330e-06	1.31575e-07	-1.55172e-06	-5.25362e-09	1.74098e-09	-3.51264e-09	1.06928e-07	-3.69096e-08	7.00187e-08	-1.63725e-07	3.92100e-08	-1.24515e-07	1.67017e-07	-6.50102e-08	1.02007e-07	1.19669e-07	-6.61667e-08	5.35026e-08	3.62441e-07	1.33579e-07	4.96020e-07	2.01046e-10	-1.29030e-10	7.20159e-11
1.548	-1.70230e-06	1.33061e-07	-1.56924e-06	-5.06845e-09	1.67962e-09	-3.38883e-09	1.08505e-07	-3.74537e-08	7.10509e-08	-1.64887e-07	3.94883e-08	-1.25399e-07	1.69065e-07	-6.58074e-08	1.03258e-07	1.21283e-07	-6.70589e-08	5.42240e-08	3.66653e-07	1.34965e-07	5.01618e-07	5.75571e-10	-3.69398e-10	2.06173e-10
1.573	-1.72132e-06	1.34548e-07	-1.58678e-06	-4.87909e-09	1.61686e-09	-3.26223e-09	1.10089e-07	-3.80007e-08	7.20886e-08	-1.66040e-07	3.97644e-08	-1.26276e-07	1.71120e-07	-6.66071e-08	1.04513e-07	1.22903e-07	-6.79547e-08	5.49484e-08	3.70874e-07	1.36352e-07	5.07226e-07	9.56765e-10	-6.14046e-10	3.42719e-10
1.597	-1.74037e-06	1.36036e-07	-1.60433e-06	-4.68555e-09	1.55273e-09	-3.13282e-09	1.11682e-07	-3.85506e-08	7.31316e-08	-1.67183e-07	4.00382e-08	-1.27145e-07	1.73180e-07	-6.74092e-08	1.05771e-07	1.24530e-07	-6.88542e-08	5.56758e-08	3.75105e-07	1.37739e-07	5.12844e-07	1.34462e-09	-8.62966e-10	4.81650e-10
1.622	-1.75943e-06	1.37527e-07	-1.62191e-06	-4.48784e-09	1.48721e-09	-3.00063e-09	1.13283e-07	-3.91033e-08	7.41801e-08	-1.68317e-07	4.03098e-08	-1.28008e-07	1.75247e-07	-6.82138e-08	1.07034e-07	1.26163e-07	-6.97574e-08	5.64060e-08	3.79345e-07	1.39125e-07	5.18470e-07	1.73911e-09	-1.11615e-09	6.22962e-10
1.647	-1.77852e-06	1.39018e-07	-1.63950e-06	-4.28597e-09	1.42031e-09	-2.86566e-09	1.14893e-07	-3.96588e-08	7.52339e-08	-1.69442e-07	4.05791e-08	-1.28863e-07	1.77321e-07	-6.90208e-08	1.08300e-07	1.27803e-07	-7.06641e-08	5.71392e-08	3.83593e-07	1.40512e-07	5.24105e-07	2.14025e-09	-1.37360e-09	7.66651e-10
1.671	-1.79762e-06	1.40511e-07	-1.65711e-06	-4.07993e-09	1.35203e-09	-2.72790e-09	1.16510e-07	-4.02171e-08	7.62931e-08	-1.70557e-07	4.08461e-08	-1.29711e-07	1.79400e-07	-6.98303e-08	1.09570e-07	1.29450e-07	-7.15744e-08	5.78753e-08	3.87851e-07	1.41899e-07	5.29750e-07	2.54801e-09	-1.63530e-09	9.12714e-10
1.696	-1.81674e-06	1.42006e-07	-1.67473e-06	-3.86975e-09	1.28238e-09	-2.58737e-09	1.18136e-07	-4.07782e-08	7.73575e-08	-1.71662e-07	4.11108e-08	-1.30551e-07	1.81486e-07	-7.06421e-08	1.10844e-07	1.31103e-07	-7.24883e-08	5.86142e-08	3.92117e-07	1.43285e-07	5.35402e-07	2.96239e-09	-1.90124e-09	1.06115e-09
1.720	-1.83587e-06	1.43501e-07	-1.69237e-06	-3.65542e-09	1.21136e-09	-2.44406e-09	1.19769e-07	-4.13421e-08	7.84272e-08	-1.72758e-07	4.13733e-08	-1.31385e-07	1.83578e-07	-7.14562e-08	1.12121e-07	1.32762e-07	-7.34056e-08	5.93560e-08	3.96392e-07	1.44672e-07	5.41064e-07	3.38337e-09	-2.17142e-09	1.21194e-09
1.745	-1.85502e-06	1.44998e-07	-1.71002e-06	-3.43696e-09	1.13896e-09	-2.29800e-09	1.21411e-07	-4.19087e-08	7.95022e-08	-1.73844e-07	4.16334e-08	-1.32211e-07	1.85675e-07	-7.22728e-08	1.13403e-07	1.34427e-07	-7.43265e-08	6.01006e-08	4.00676e-07	1.46058e-07	5.46734e-07	3.81094e-09	-2.44584e-09	1.36510e-09
1.769	-1.87419e-06	1.46496e-07	-1.72769e-06	-3.21436e-09	1.06520e-09	-2.14917e-09	1.23060e-07	-4.24781e-08	8.05823e-08	-1.74921e-07	4.18912e-08	-1.33029e-07	1.87779e-07	-7.30917e-08	1.14687e-07	1.36099e-07	-7.52508e-08	6.08480e-08	4.04968e-07	1.47444e-07	5.52412e-07	4.24509e-09	-2.72447e-09	1.52062e-09
1.794	-1.89337e-06	1.47996e-07	-1.74537e-06	-2.98764e-09	9.90064e-10	-1.99758e-09	1.24718e-07	-4.30502e-08	8.16676e-08	-1.75987e-07	4.21467e-08	-1.33841e-07	1.89889e-07	-7.39128e-08	1.15976e-07	1.37777e-07	-7.61785e-08	6.15982e-08	4.09268e-07	1.48830e-07	5.58098e-07	4.68580e-09	-3.00732e-09	1.67848e-09
1.819	-1.91256e-06	1.49496e-07	-1.76307e-06	-2.75681e-09	9.13569e-10	-1.84324e-09	1.26383e-07	-4.36250e-08	8.27580e-08	-1.77045e-07	4.23998e-08	-1.34645e-07	1.92004e-07	-7.47363e-08	1.17268e-07	1.39461e-07	-7.71096e-08	6.23511e-08	4.13577e-07	1.50216e-07	5.63792e-07	5.13308e-09	-3.29438e-09	1.83870e-09
1.843	-1.93177e-06	1.50997e-07	-1.78077e-06	-2.52187e-09	8.35713e-10	-1.68616e-09	1.28056e-07	-4.42025e-08	8.38536e-08	-1.78092e-07	4.26507e-08	-1.35441e-07	1.94126e-07	-7.55621e-08	1.18564e-07	1.41151e-07	-7.80441e-08	6.31067e-08	4.17894e-07	1.51601e-07	5.69495e-07	5.58689e-09	-3.58563e-09	2.00126e-09
1.868	-1.95099e-06	1.52500e-07	-1.79849e-06	-2.28283e-09	7.56499e-10	-1.52633e-09	1.29737e-07	-4.47827e-08	8.49542e-08	-1.79129e-07	4.28991e-08	-1.36230e-07	1.96253e-07	-7.63901e-08	1.19863e-07	1.42847e-07	-7.89820e-08	6.38651e-08	4.22219e-07	1.52986e-07	5.75204e-07	6.04724e-09	-3.88108e-09	2.16616e-09
1.892	-1.97022e-06	1.54003e-07	-1.81622e-06	-2.03970e-09	6.75929e-10	-1.36377e-09	1.31425e-07	-4.53655e-08	8.60598e-08	-1.80157e-07	4.31453e-08	-1.37012e-07	1.98386e-07	-7.72204e-08	1.21166e-07	1.44549e-07	-7.99232e-08	6.46261e-08	4.26552e-07	1.54370e-07	5.80922e-07	6.51411e-09	-4.18071e-09	2.33339e-09
1.917	-1.98946e-06	1.55507e-07	-1.83395e-06	-1.79248e-09	5.94005e-10	-1.19848e-09	1.33121e-07	-4.59510e-08	8.71705e-08	-1.81175e-07	4.33890e-08	-1.37786e-07	2.00525e-07	-7.80529e-08	1.22472e-07	1.46257e-07	-8.08676e-08	6.53898e-08	4.30892e-07	1.55754e-07	5.86646e-07	6.98748e-09	-4.48452e-09	2.50296e-09
1.942	-2.00871e-06	1.57012e-07	-1.85170e-06	-1.54119e-09	5.10730e-10	-1.03046e-09	1.34825e-07	-4.65391e-08	8.82861e-08	-1.82183e-07	4.36304e-08	-1.38552e-07	2.02669e-07	-7.88876e-08	1.23782e-07	1.47971e-07	-8.18153e-08	6.61561e-08	4.35241e-07	1.57137e-07	5.92378e-07	7.46734e-09	-4.79249e-09	2.67485e-09
1.966	-2.02797e-06	1.58517e-07	-1.86946e-06	-1.28583e-09	4.26108e-10	-8.59726e-10	1.36536e-07	-4.71298e-08	8.94067e-08	-1.83181e-07	4.38694e-08	-1.39312e-07	2.04819e-07	-7.97244e-08	1.25095e-07	1.49691e-07	-8.27662e-08	6.69250e-08	4.39597e-07	1.58520e-07	5.98117e-07	7.95368e-09	-5.10462e-09	2.84906e-09
1.991	-2.04724e-06	1.60023e-07	-1.88722e-06	-1.02642e-09	3.40140e-10	-6.86275e-10	1.38255e-07	-4.77231e-08	9.05322e-08	-1.84169e-07	4.41061e-08	-1.40063e-07	2.06975e-07	-8.05635e-08	1.26411e-07	1.51417e-07	-8.37204e-08	6.76965e-08	4.43961e-07	1.59903e-07	6.03863e-07	8.44648e-09	-5.42090e-09	3.02558e-09
2.015	-2.06652e-06	1.61530e-07	-1.90499e-06	-7.62945e-10	2.52829e-10	-5.10115e-10	1.39981e-07	-4.83189e-08	9.16625e-08	-1.85147e-07	4.43403e-08	-1.40807e-07	2.09136e-07	-8.14047e-08	1.27731e-07	1.53148e-07	-8.46777e-08	6.84706e-08	4.48332e-07	1.61284e-07	6.09616e-07	8.94573e-09	-5.74132e-09	3.20442e-09
2.040	-2.08580e-06	1.63037e-07	-1.92277e-06	-4.95431e-10	1.64179e-10	-3.31252e-10	1.41715e-07	-4.89173e-08	9.27977e-08	-1.86115e-07	4.45722e-08	-1.41543e-07	2.11303e-07	-8.22480e-08	1.29055e-07	1.54885e-07	-8.56381e-08	6.92473e-08	4.52711e-07	1.62665e-07	6.15376e-07	9.45142e-09	-6.06587e-09	3.38556e-09
2.064	-2.10509e-06	1.64545e-07	-1.94055e-06	-2.23883e-10	7.41917e-11	-1.49691e-10	1.43456e-07	-4.95182e-08	9.39377e-08	-1.87073e-07	4.48016e-08	-1.42272e-07	2.13475e-07	-8.30934e-08	1.30381e-07	1.56628e-07	-8.66017e-08	7.00264e-08	4.57097e-07	1.64045e-07	6.21142e-07	9.96354e-09	-6.39454e-09	3.56900e-09
2.089	-2.12439e-06	1.66053e-07	-1.95834e-06	5.16919e-11	-1.71300e-11	3.45619e-11	1.45204e-07	-5.01217e-08	9.50825e-08	-1.88021e-07	4.50287e-08	-1.42993e-07	2.15652e-07	-8.39409e-08	1.31711e-07	1.58376e-07	-8.75683e-08	7.08080e-08	4.61490e-07	1.65425e-07	6.26914e-07	1.04821e-08	-6.72732e-09	3.75474e-09
2.114	-2.14369e-06	1.67562e-07	-1.97613e-06	3.31284e-10	-1.09783e-10	2.21501e-10	1.46960e-07	-5.07276e-08	9.62320e-08	-1.88959e-07	4.52533e-08	-1.43706e-07	2.17835e-07	-8.47905e-08	1.33044e-07	1.60130e-07	-8.85380e-08	7.15921e-08	4.65890e-07	1.66804e-07	6.32693e-07	1.10070e-08	-7.06421e-09	3.94277e-09
2.138	-2.16299e-06	1.69071e-07	-1.99392e-06	6.14885e-10	-2.03764e-10	4.11120e-10	1.48722e-07	-5.13361e-08	9.73862e-08	-1.89887e-07	4.54755e-08	-1.44412e-07	2.20023e-07	-8.56422e-08	1.34380e-07	1.61889e-07	-8.95108e-08	7.23787e-08	4.70296e-07	1.68182e-07	6.38478e-07	1.15383e-08	-7.40519e-09	4.13308e-09
2.163	-2.18230e-06	1.70580e-07	-2.01172e-06	9.02486e-10	-2.99071e-10	6.03414e-10	1.50492e-07	-5.19470e-08	9.85451e-08	-1.90805e-07	4.56952e-08	-1.45109e-07	2.22216e-07	-8.64959e-08	1.35720e-07	1.63654e-07	-9.04865e-08	7.31676e-08	4.74710e-07	1.69559e-07	6.44269e-07	1.20759e-08	-7.75025e-09	4.32567e-09
2.187	-2.20161e-06	1.72089e-07	-2.02952e-06	1.19408e-09	-3.95701e-10	7.98376e-10	1.52269e-07	-5.25603e-08	9.97086e-08	-1.91712e-07	4.59126e-08	-1.45800e-07	2.24414e-07	-8.73515e-08	1.37063e-07	1.65424e-07	-9.14652e-08	7.39590e-08	4.79131e-07	1.70935e-07	6.50065e-07	1.26199e-08	-8.09939e-09	4.52053e-09
2.212	-2.22092e-06	1.73599e-07	-2.04732e-06	1.48965e-09	-4.93650e-10	9.96001e-10	1.54053e-07	-5.31761e-08	1.00877e-07	-1.92609e-07	4.61274e-08	-1.46482e-07	2.26618e-07	-8.82092e-08	1.38408e-07	1.67200e-07	-9.24468e-08	7.47528e-08	4.83558e-07	1.72310e-07	6.55868e-07	1.31703e-08	-8.45259e-09	4.71767e-09
2.236	-2.24024e-06	1.75109e-07	-2.06513e-06	1.78920e-09	-5.92916e-10	1.19628e-09	1.55844e-07	-5.37943e-08	1.02049e-07	-1.93496e-07	4.63399e-08	-1.47157e-07	2.28826e-07	-8.90689e-08	1.39757e-07	1.68980e-07	-9.34313e-08	7.55489e-08	4.87992e-07	1.73684e-07	6.61675e-07	1.37269e-08	-8.80985e-09	4.91707e-09
2.261	-2.25955e-06	1.76618e-07	-2.08293e-06	2.09271e-09	-6.93495e-10	1.39921e-09	1.57641e-07	-5.44148e-08	1.03227e-07	-1.94373e-07	4.65498e-08	-1.47823e-07	2.31040e-07	-8.99305e-08	1.41109e-07	1.70766e-07	-9.44187e-08	7.63473e-08	4.92432e-07	1.75057e-07	6.67489e-07	1.42899e-08	-9.17115e-09	5.11872e-09
2.286	-2.27886e-06	1.78128e-07	-2.10073e-06	2.40017e-09	-7.95384e-10	1.60479e-09	1.59446e-07	-5.50378e-08	1.04408e-07	-1.95239e-07	4.67573e-08	-1.48482e-07	2.33258e-07	-9.07940e-08	1.42464e-07	1.72557e-07	-9.54090e-08	7.71480e-08	4.96878e-07	1.76429e-07	6.73307e-07	1.48591e-08	-9.53649e-09	5.32262e-09
2.310	-2.29817e-06	1.79637e-07	-2.11854e-06	2.71158e-09	-8.98581e-10	1.81300e-09	1.61258e-07	-5.56631e-08	1.05595e-07	-1.96096e-07	4.69623e-08	-1.49133e-07	2.35482e-07	-9.16595e-08	1.43822e-07	1.74353e-07	-9.64021e-08	7.79510e-08	5.01331e-07	1.77800e-07	6.79130e-07	1.54346e-08	-9.90584e-09	5.52878e-09
2.335	-2.31748e-06	1.81147e-07	-2.13634e-06	3.02692e-09	-1.00308e-09	2.02384e-09	1.63076e-07	-5.62907e-08	1.06785e-07	-1.96941e-07	4.71649e-08	-1.49776e-07	2.37710e-07	-9.25268e-08	1.45183e-07	1.76154e-07	-9.73980e-08	7.87563e-08	5.05789e-07	1.79170e-07	6.84959e-07	1.60164e-08	-1.02792e-08	5.73717e-09
2.359	-2.33679e-06	1.82656e-07	-2.15413e-06	3.34619e-09	-1.10888e-09	2.23731e-09	1.64901e-07	-5.69207e-08	1.07980e-07	-1.97777e-07	4.73649e-08	-1.50412e-07	2.39943e-07	-9.33960e-08	1.46547e-07	1.77960e-07	-9.83966e-08	7.95638e-08	5.10254e-07	1.80538e-07	6.90792e-07	1.66044e-08	-1.06566e-08	5.94779e-09
2.384	-2.35609e-06	1.84165e-07	-2.17193e-06	3.66938e-09	-1.21598e-09	2.45340e-09	1.66733e-07	-5.75529e-08	1.09180e-07	-1.98602e-07	4.75625e-08	-1.51039e-07	2.42181e-07	-9.42671e-08	1.47914e-07	1.79771e-07	-9.93979e-08	8.03735e-08	5.14724e-07	1.81905e-07	6.96630e-07	1.71986e-08	-1.10380e-08	6.16064e-09
2.408	-2.37539e-06	1.85673e-07	-2.18972e-06	3.99647e-09	-1.32438e-09	2.67210e-09	1.68571e-07	-5.81874e-08	1.10383e-07	-1.99416e-07	4.77576e-08	-1.51659e-07	2.44423e-07	-9.51400e-08	1.49283e-07	1.81587e-07	-1.00402e-07	8.11854e-08	5.19201e-07	1.83271e-07	7.02472e-07	1.77990e-08	-1.14233e-08	6.37572e-09
2.433	-2.39469e-06	1.87182e-07	-2.20751e-06	4.32746e-09	-1.43406e-09	2.89340e-09	1.70416e-07	-5.88243e-08	1.11591e-07	-2.00220e-07	4.79501e-08	-1.52270e-07	2.46671e-07	-9.60147e-08	1.50656e-07	1.83408e-07	-1.01409e-07	8.19994e-08	5.23683e-07	1.84636e-07	7.08319e-07	1.84056e-08	-1.18126e-08	6.59301e-09
2.458	-2.41398e-06	1.88689e-07	-2.22529e-06	4.66233e-09	-1.54503e-09	3.11730e-09	1.72267e-07	-5.94633e-08	1.12804e-07	-2.01014e-07	4.81402e-08	-1.52874e-07	2.48922e-07	-9.68912e-08	1.52031e-07	1.85234e-07	-1.02418e-07	8.28156e-08	5.28170e-07	1.85999e-07	7.14170e-07	1.90184e-08	-1.22059e-08	6.81251e-09
2.482	-2.43326e-06	1.90197e-07	-2.24307e-06	5.00108e-09	-1.65729e-09	3.34379e-09	1.74125e-07	-6.01046e-08	1.14020e-07	-2.01797e-07	4.83277e-08	-1.53469e-07	2.51179e-07	-9.77695e-08	1.53409e-07	1.87064e-07	-1.03430e-07	8.36339e-08	5.32663e-07	1.87361e-07	7.20025e-07	1.96373e-08	-1.26031e-08	7.03421e-09
2.507	-2.45254e-06	1.91703e-07	-2.26084e-06	5.34370e-09	-1.77083e-09	3.57287e-09	1.75989e-07	-6.07481e-08	1.15241e-07	-2.02569e-07	4.85127e-08	-1.54057e-07	2.53440e-07	-9.86495e-08	1.54790e-07	1.88899e-07	-1.04445e-07	8.44542e-08	5.37162e-07	1.88722e-07	7.25883e-07	2.02624e-08	-1.30043e-08	7.25811e-09
2.531	-2.47181e-06	1.93210e-07	-2.27860e-06	5.69017e-09	-1.88564e-09	3.80453e-09	1.77860e-07	-6.13937e-08	1.16466e-07	-2.03331e-07	4.86952e-08	-1.54636e-07	2.55705e-07	-9.95313e-08	1.56174e-07	1.90738e-07	-1.05462e-07	8.52767e-08	5.41665e-07	1.90081e-07	7.31746e-07	2.08935e-08	-1.34093e-08	7.48420e-09
2.556	-2.49107e-06	1.94715e-07	-2.29635e-06	6.04049e-09	-2.00173e-09	4.03875e-09	1.79736e-07	-6.20416e-08	1.17695e-07	-2.04083e-07	4.88752e-08	-1.55208e-07	2.57975e-07	-1.00415e-07	1.57560e-07	1.92582e-07	-1.06481e-07	8.61011e-08	5.46174e-07	1.91438e-07	7.37612e-07	2.15308e-08	-1.38183e-08	7.71247e-09
2.580	-2.51032e-06	1.96220e-07	-2.31410e-06	6.39464e-09	-2.11910e-09	4.27554e-09	1.81620e-07	-6.26916e-08	1.18928e-07	-2.04824e-07	4.90526e-08	-1.55771e-07	2.60249e-07	-1.01300e-07	1.58949e-07	1.94431e-07	-1.07503e-07	8.69276e-08	5.50688e-07	1.92794e-07	7.43482e-07	2.21742e-08	-1.42312e-08	7.94292e-09
2.605	-2.52956e-06	1.97724e-07	-2.33184e-06	6.75261e-09	-2.23772e-09	4.51489e-09	1.83509e-07	-6.33437e-08	1.20165e-07	-2.05554e-07	4.92275e-08	-1.56326e-07	2.62527e-07	-1.02187e-07	1.60340e-07	1.96284e-07	-1.08528e-07	8.77561e-08	5.55206e-07	1.94148e-07	7.49355e-07	2.28236e-08	-1.46480e-08	8.17554e-09
2.630	-2.54879e-06	1.99227e-07	-2.34957e-06	7.11440e-09	-2.35761e-09	4.75679e-09	1.85404e-07	-6.39980e-08	1.21406e-07	-2.06273e-07	4.93998e-08	-1.56874e-07	2.64810e-07	-1.03075e-07	1.61734e-07	1.98141e-07	-1.09555e-07	8.85865e-08	5.59730e-07	1.95501e-07	7.55231e-07	2.34790e-08	-1.50687e-08	8.41032e-09
2.654	-2.56802e-06	2.00730e-07	-2.36729e-06	7.47999e-09	-2.47877e-09	5.00122e-09	1.87306e-07	-6.46543e-08	1.22651e-07	-2.06982e-07	4.95695e-08	-1.57413e-07	2.67097e-07	-1.03965e-07	1.63131e-07	2.00003e-07	-1.10584e-07	8.94189e-08	5.64258e-07	1.96852e-07	7.61110e-07	2.41405e-08	-1.54932e-08	8.64726e-09
2.679	-2.58722e-06	2.02231e-07	-2.38499e-06	7.84937e-09	-2.60117e-09	5.24820e-09	1.89213e-07	-6.53128e-08	1.23900e-07	-2.07680e-07	4.97367e-08	-1.57944e-07	2.69387e-07	-1.04857e-07	1.64530e-07	2.01869e-07	-1.11616e-07	9.02531e-08	5.68791e-07	1.98201e-07	7.66992e-07	2.48079e-08	-1.59216e-08	8.88635e-09
2.703	-2.60642e-06	2.03731e-07	-2.40269e-06	8.22253e-09	-2.72483e-09	5.49770e-09	1.91127e-07	-6.59733e-08	1.25153e-07	-2.08368e-07	4.99014e-08	-1.58466e-07	2.71682e-07	-1.05750e-07	1.65932e-07	2.03740e-07	-1.12650e-07	9.10893e-08	5.73328e-07	1.99549e-07	7.72877e-07	2.54814e-08	-1.63538e-08	9.12759e-09
2.728	-2.62560e-06	2.05231e-07	-2.42037e-06	8.59946e-09	-2.84974e-09	5.74972e-09	1.93046e-07	-6.66358e-08	1.26410e-07	-2.09045e-07	5.00634e-08	-1.58981e-07	2.73981e-07	-1.06645e-07	1.67336e-07	2.05614e-07	-1.13687e-07	9.19273e-08	5.77870e-07	2.00894e-07	7.78764e-07	2.61608e-08	-1.67898e-08	9.37096e-09
2.753	-2.64477e-06	2.06729e-07	-2.43804e-06	8.98015e-09	-2.97590e-09	6.00425e-09	1.94971e-07	-6.73003e-08	1.27671e-07	-2.09710e-07	5.02229e-08	-1.59488e-07	2.76284e-07	-1.07542e-07	1.68743e-07	2.07492e-07	-1.14725e-07	9.27672e-08	5.82416e-07	2.02238e-07	7.84654e-07	2.68462e-08	-1.72297e-08	9.61646e-09
2.777	-2.66393e-06	2.08226e-07	-2.45570e-06	9.36459e-09	-3.10330e-09	6.26129e-09	1.96902e-07	-6.79669e-08	1.28935e-07	-2.10366e-07	5.03798e-08	-1.59986e-07	2.78591e-07	-1.08440e-07	1.70152e-07	2.09375e-07	-1.15766e-07	9.36089e-08	5.86966e-07	2.03580e-07	7.90546e-07	2.75374e-08	-1.76734e-08	9.86408e-09
2.802	-2.68306e-06	2.09722e-07	-2.47334e-06	9.75276e-09	-3.23193e-09	6.52083e-09	1.98839e-07	-6.86354e-08	1.30204e-07	-2.11010e-07	5.05341e-08	-1.60476e-07	2.80902e-07	-1.09339e-07	1.71563e-07	2.11262e-07	-1.16809e-07	9.44523e-08	5.91521e-07	2.04920e-07	7.96441e-07	2.82346e-08	-1.81208e-08	1.01138e-08
2.826	-2.70219e-06	2.11217e-07	-2.49097e-06	1.01447e-08	-3.36180e-09	6.78285e-09	2.00782e-07	-6.93060e-08	1.31476e-07	-2.11643e-07	5.06858e-08	-1.60958e-07	2.83217e-07	-1.10240e-07	1.72977e-07	2.13152e-07	-1.17855e-07	9.52976e-08	5.96079e-07	2.06258e-07	8.02337e-07	2.89377e-08	-1.85720e-08	1.03657e-08
2.851	-2.72129e-06	2.12711e-07	-2.50858e-06	1.05403e-08	-3.49290e-09	7.04736e-09	2.02730e-07	-6.99784e-08	1.32751e-07	-2.12266e-07	5.08350e-08	-1.61431e-07	2.85535e-07	-1.11142e-07	1.74392e-07	2.15047e-07	-1.18902e-07	9.61445e-08	6.00641e-07	2.07594e-07	8.08235e-07	2.96466e-08	-1.90270e-08	1.06196e-08
2.875	-2.74038e-06	2.14203e-07	-2.52618e-06	1.09396e-08	-3.62522e-09	7.31435e-09	2.04683e-07	-7.06528e-08	1.34031e-07	-2.12878e-07	5.09815e-08	-1.61896e-07	2.87857e-07	-1.12046e-07	1.75811e-07	2.16945e-07	-1.19952e-07	9.69932e-08	6.05207e-07	2.08928e-07	8.14135e-07	3.03614e-08	-1.94858e-08	1.08756e-08
2.900	-2.75945e-06	2.15693e-07	-2.54376e-06	1.13426e-08	-3.75877e-09	7.58379e-09	2.06643e-07	-7.13291e-08	1.35314e-07	-2.13479e-07	5.11254e-08	-1.62353e-07	2.90182e-07	-1.12951e-07	1.77231e-07	2.18847e-07	-1.21003e-07	9.78436e-08	6.09776e-07	2.10260e-07	8.20036e-07	3.10820e-08	-1.99483e-08	1.11338e-08
2.925	-2.77850e-06	2.17182e-07	-2.56132e-06	1.17492e-08	-3.89354e-09	7.85570e-09	2.08607e-07	-7.20073e-08	1.36600e-07	-2.14069e-07	5.12667e-08	-1.62802e-07	2.92512e-07	-1.13858e-07	1.78654e-07	2.20753e-07	-1.22057e-07	9.86956e-08	6.14349e-07	2.11590e-07	8.25939e-07	3.18084e-08	-2.04145e-08	1.13940e-08
2.949	-2.79754e-06	2.18670e-07	-2.57887e-06	1.21596e-08	-4.02952e-09	8.13006e-09	2.10578e-07	-7.26873e-08	1.37890e-07	-2.14648e-07	5.14054e-08	-1.63243e-07	2.94844e-07	-1.14766e-07	1.80078e-07	2.22662e-07	-1.23113e-07	9.95493e-08	6.18925e-07	2.12918e-07	8.31843e-07	3.25406e-08	-2.08844e-08	1.16562e-08
2.974	-2.81655e-06	2.20156e-07	-2.59639e-06	1.25736e-08	-4.16671e-09	8.40686e-09	2.12553e-07	-7.33692e-08	1.39184e-07	-2.15216e-07	5.15415e-08	-1.63675e-07	2.97181e-07	-1.15675e-07	1.81505e-07	2.24575e-07	-1.24170e-07	1.00405e-07	6.23505e-07	2.14244e-07	8.37749e-07	3.32786e-08	-2.13580e-08	1.19206e-08
2.998	-2.83554e-06	2.21641e-07	-2.61390e-06	1.29912e-08	-4.30510e-09	8.68609e-09	2.14534e-07	-7.40530e-08	1.40481e-07	-2.15773e-07	5.16749e-08	-1.64098e-07	2.99520e-07	-1.16586e-07	1.82934e-07	2.26492e-07	-1.25230e-07	1.01261e-07	6.28088e-07	2.15567e-07	8.43655e-07	3.40222e-08	-2.18353e-08	1.21870e-08
3.023	-2.85451e-06	2.23123e-07	-2.63139e-06	1.34125e-08	-4.44470e-09	8.96775e-09	2.16520e-07	-7.47385e-08	1.41781e-07	-2.16320e-07	5.18057e-08	-1.64514e-07	3.01863e-07	-1.17498e-07	1.84365e-07	2.28412e-07	-1.26292e-07	1.02120e-07	6.32674e-07	2.16888e-07	8.49562e-07	3.47716e-08	-2.23162e-08	1.24554e-08
3.047	-2.87346e-06	2.24605e-07	-2.64885e-06	1.38373e-08	-4.58550e-09	9.25183e-09	2.18511e-07	-7.54259e-08	1.43085e-07	-2.16855e-07	5.19339e-08	-1.64921e-07	3.04209e-07	-1.18411e-07	1.85798e-07	2.30335e-07	-1.27355e-07	1.02980e-07	6.37263e-07	2.18207e-07	8.55470e-07	3.55267e-08	-2.28008e-08	1.27259e-08
3.072	-2.89238e-06	2.26084e-07	-2.66630e-06	1.42658e-08	-4.72749e-09	9.53831e-09	2.20508e-07	-7.61150e-08	1.44393e-07	-2.17379e-07	5.20594e-08	-1.65320e-07	3.06559e-07	-1.19326e-07	1.87233e-07	2.32262e-07	-1.28421e-07	1.03841e-07	6.41855e-07	2.19523e-07	8.61378e-07	3.62875e-08	-2.32891e-08	1.29984e-08
3.097	-2.91128e-06	2.27561e-07	-2.68372e-06	1.46979e-08	-4.87067e-09	9.82720e-09	2.22509e-07	-7.68059e-08	1.45703e-07	-2.17892e-07	5.21823e-08	-1.65710e-07	3.08912e-07	-1.20242e-07	1.88670e-07	2.34192e-07	-1.29488e-07	1.04704e-07	6.46450e-07	2.20837e-07	8.67287e-07	3.70539e-08	-2.37810e-08	1.32729e-08
3.121	-2.93016e-06	2.29037e-07	-2.70112e-06	1.51335e-08	-5.01504e-09	1.01185e-08	2.24516e-07	-7.74985e-08	1.47017e-07	-2.18394e-07	5.23026e-08	-1.66092e-07	3.11268e-07	-1.21159e-07	1.90109e-07	2.36126e-07	-1.30557e-07	1.05569e-07	6.51047e-07	2.22149e-07	8.73196e-07	3.78260e-08	-2.42765e-08	1.35495e-08
3.146	-2.94901e-06	2.30510e-07	-2.71850e-06	1.55727e-08	-5.16059e-09	1.04121e-08	2.26527e-07	-7.81928e-08	1.48334e-07	-2.18885e-07	5.24202e-08	-1.66465e-07	3.13627e-07	-1.22077e-07	1.91550e-07	2.38062e-07	-1.31628e-07	1.06435e-07	6.55647e-07	2.23458e-07	8.79105e-07	3.86036e-08	-2.47756e-08	1.38280e-08
3.170	-2.96784e-06	2.31982e-07	-2.73586e-06	1.60155e-08	-5.30731e-09	1.07082e-08	2.28544e-07	-7.88889e-08	1.49655e-07	-2.19365e-07	5.25352e-08	-1.66830e-07	3.15989e-07	-1.22996e-07	1.92992e-07	2.40002e-07	-1.32700e-07	1.07302e-07	6.60249e-07	2.24765e-07	8.85014e-07	3.93868e-08	-2.52782e-08	1.41086e-08
3.195	-2.98664e-06	2.33451e-07	-2.75319e-06	1.64618e-08	-5.45521e-09	1.10066e-08	2.30565e-07	-7.95866e-08	1.50978e-07	-2.19834e-07	5.26475e-08	-1.67187e-07	3.18354e-07	-1.23917e-07	1.94437e-07	2.41945e-07	-1.33775e-07	1.08171e-07	6.64854e-07	2.26069e-07	8.90923e-07	4.01756e-08	-2.57845e-08	1.43912e-08
3.219	-3.00541e-06	2.34919e-07	-2.77050e-06	1.69116e-08	-5.60428e-09	1.13073e-08	2.32591e-07	-8.02860e-08	1.52305e-07	-2.20292e-07	5.27571e-08	-1.67535e-07	3.20721e-07	-1.24838e-07	1.95883e-07	2.43891e-07	-1.34851e-07	1.09041e-07	6.69461e-07	2.27371e-07	8.96831e-07	4.09699e-08	-2.62943e-08	1.46757e-08
3.244	-3.02416e-06	2.36384e-07	-2.78778e-06	1.73650e-08	-5.75451e-09	1.16104e-08	2.34622e-07	-8.09870e-08	1.53635e-07	-2.20739e-07	5.28641e-08	-1.67875e-07	3.23092e-07	-1.25761e-07	1.97331e-07	2.45840e-07	-1.35928e-07	1.09912e-07	6.74070e-07	2.28670e-07	9.02739e-07	4.17698e-08	-2.68076e-08	1.49622e-08
3.269	-3.04288e-06	2.37847e-07	-2.80503e-06	1.78218e-08	-5.90590e-09	1.19159e-08	2.36657e-07	-8.16896e-08	1.54968e-07	-2.21174e-07	5.29684e-08	-1.68206e-07	3.25466e-07	-1.26685e-07	1.98781e-07	2.47792e-07	-1.37008e-07	1.10785e-07	6.78681e-07	2.29966e-07	9.08647e-07	4.25751e-08	-2.73244e-08	1.52507e-08
3.293	-3.06157e-06	2.39308e-07	-2.82226e-06	1.82821e-08	-6.05844e-09	1.22237e-08	2.38698e-07	-8.23938e-08	1.56304e-07	-2.21599e-07	5.30700e-08	-1.68529e-07	3.27842e-07	-1.27610e-07	2.00232e-07	2.49747e-07	-1.38088e-07	1.11659e-07	6.83294e-07	2.31260e-07	9.14554e-07	4.33859e-08	-2.78448e-08	1.55411e-08
3.318	-3.08023e-06	2.40767e-07	-2.83946e-06	1.87459e-08	-6.21214e-09	1.25338e-08	2.40742e-07	-8.30996e-08	1.57643e-07	-2.22012e-07	5.31690e-08	-1.68843e-07	3.30221e-07	-1.28536e-07	2.01685e-07	2.51705e-07	-1.39171e-07	1.12534e-07	6.87908e-07	2.32551e-07	9.20459e-07	4.42022e-08	-2.83687e-08	1.58335e-08
3.342	-3.09886e-06	2.42223e-07	-2.85664e-06	1.92132e-08	-6.36698e-09	1.28462e-08	2.42792e-07	-8.38070e-08	1.58985e-07	-2.22414e-07	5.32653e-08	-1.69149e-07	3.32603e-07	-1.29463e-07	2.03139e-07	2.53665e-07	-1.40255e-07	1.13410e-07	6.92525e-07	2.33839e-07	9.26364e-07	4.50238e-08	-2.88960e-08	1.61278e-08
3.367	-3.11746e-06	2.43677e-07	-2.87378e-06	1.96839e-08	-6.52296e-09	1.31609e-08	2.44845e-07	-8.45159e-08	1.60329e-07	-2.22805e-07	5.33589e-08	-1.69446e-07	3.34987e-07	-1.30391e-07	2.04596e-07	2.55628e-07	-1.41340e-07	1.14288e-07	6.97143e-07	2.35125e-07	9.32268e-07	4.58509e-08	-2.94268e-08	1.64241e-08
3.391	-3.13603e-06	2.45128e-07	-2.89090e-06	2.01580e-08	-6.68008e-09	1.34779e-08	2.46904e-07	-8.52264e-08	1.61677e-07	-2.23185e-07	5.34498e-08	-1.69735e-07	3.37373e-07	-1.31320e-07	2.06053e-07	2.57594e-07	-1.42427e-07	1.15167e-07	7.01762e-07	2.36408e-07	9.38170e-07	4.66833e-08	-2.99610e-08	1.67222e-08
3.416	-3.15456e-06	2.46577e-07	-2.90799e-06	2.06355e-08	-6.83834e-09	1.37972e-08	2.48966e-07	-8.59383e-08	1.63028e-07	-2.23553e-07	5.35380e-08	-1.70015e-07	3.39763e-07	-1.32250e-07	2.07512e-07	2.59562e-07	-1.43515e-07	1.16047e-07	7.06383e-07	2.37688e-07	9.44071e-07	4.75211e-08	-3.04987e-08	1.70223e-08
3.441	-3.17307e-06	2.48024e-07	-2.92504e-06	2.11165e-08	-6.99772e-09	1.41188e-08	2.51033e-07	-8.66517e-08	1.64381e-07	-2.23910e-07	5.36236e-08	-1.70287e-07	3.42154e-07	-1.33181e-07	2.08973e-07	2.61533e-07	-1.44605e-07	1.16928e-07	7.11005e-07	2.38965e-07	9.49970e-07	4.83641e-08	-3.10398e-08	1.73243e-08
3.465	-3.19154e-06	2.49467e-07	-2.94207e-06	2.16008e-08	-7.15822e-09	1.44426e-08	2.53104e-07	-8.73666e-08	1.65737e-07	-2.24256e-07	5.37065e-08	-1.70550e-07	3.44548e-07	-1.34113e-07	2.10435e-07	2.63506e-07	-1.45696e-07	1.17810e-07	7.15629e-07	2.40239e-07	9.55868e-07	4.92125e-08	-3.15843e-08	1.76282e-08
3.490	-3.20998e-06	2.50909e-07	-2.95907e-06	2.20885e-08	-7.31984e-09	1.47687e-08	2.55179e-07	-8.80830e-08	1.67096e-07	-2.24591e-07	5.37866e-08	-1.70804e-07	3.46944e-07	-1.35045e-07	2.11899e-07	2.65482e-07	-1.46788e-07	1.18694e-07	7.20253e-07	2.41510e-07	9.61763e-07	5.00662e-08	-3.21322e-08	1.79340e-08
3.514	-3.22838e-06	2.52347e-07	-2.97603e-06	2.25796e-08	-7.48257e-09	1.50970e-08	2.57259e-07	-8.88007e-08	1.68458e-07	-2.24915e-07	5.38641e-08	-1.71050e-07	3.49342e-07	-1.35979e-07	2.13363e-07	2.67460e-07	-1.47882e-07	1.19578e-07	7.24878e-07	2.42778e-07	9.67657e-07	5.09251e-08	-3.26834e-08	1.82417e-08
3.539	-3.24675e-06	2.53783e-07	-2.99296e-06	2.30740e-08	-7.64642e-09	1.54276e-08	2.59342e-07	-8.95199e-08	1.69822e-07	-2.25227e-07	5.39389e-08	-1.71288e-07	3.51743e-07	-1.36913e-07	2.14830e-07	2.69441e-07	-1.48977e-07	1.20463e-07	7.29504e-07	2.44044e-07	9.73548e-07	5.17892e-08	-3.32380e-08	1.85512e-08
3.564	-3.26508e-06	2.55216e-07	-3.00986e-06	2.35718e-08	-7.81136e-09	1.57604e-08	2.61429e-07	-9.02405e-08	1.71189e-07	-2.25528e-07	5.40109e-08	-1.71517e-07	3.54146e-07	-1.37849e-07	2.16297e-07	2.71423e-07	-1.50073e-07	1.21350e-07	7.34131e-07	2.45306e-07	9.79437e-07	5.26585e-08	-3.37959e-08	1.88626e-08
3.588	-3.28337e-06	2.56646e-07	-3.02673e-06	2.40728e-08	-7.97741e-09	1.60954e-08	2.63521e-07	-9.09624e-08	1.72559e-07	-2.25817e-07	5.40803e-08	-1.71737e-07	3.56550e-07	-1.38785e-07	2.17766e-07	2.73408e-07	-1.51171e-07	1.22237e-07	7.38759e-07	2.46565e-07	9.85323e-07	5.35330e-08	-3.43572e-08	1.91759e-08
3.613	-3.30163e-06	2.58073e-07	-3.04356e-06	2.45772e-08	-8.14455e-09	1.64327e-08	2.65616e-07	-9.16856e-08	1.73931e-07	-2.26096e-07	5.41469e-08	-1.71949e-07	3.58957e-07	-1.39721e-07	2.19236e-07	2.75395e-07	-1.52270e-07	1.23126e-07	7.43386e-07	2.47821e-07	9.91207e-07	5.44127e-08	-3.49217e-08	1.94910e-08
3.637	-3.31985e-06	2.59497e-07	-3.06036e-06	2.50849e-08	-8.31278e-09	1.67721e-08	2.67715e-07	-9.24102e-08	1.75305e-07	-2.26363e-07	5.42109e-08	-1.72152e-07	3.61366e-07	-1.40659e-07	2.20707e-07	2.77384e-07	-1.53369e-07	1.24015e-07	7.48015e-07	2.49074e-07	9.97088e-07	5.52974e-08	-3.54895e-08	1.98079e-08
3.662	-3.33804e-06	2.60918e-07	-3.07712e-06	2.55958e-08	-8.48209e-09	1.71137e-08	2.69818e-07	-9.31361e-08	1.76682e-07	-2.26618e-07	5.42721e-08	-1.72346e-07	3.63776e-07	-1.41597e-07	2.22179e-07	2.79375e-07	-1.54470e-07	1.24905e-07	7.52643e-07	2.50323e-07	1.00297e-06	5.61873e-08	-3.60606e-08	2.01266e-08
3.686	-3.35618e-06	2.62337e-07	-3.09384e-06	2.61100e-08	-8.65248e-09	1.74575e-08	2.71925e-07	-9.38633e-08	1.78062e-07	-2.26863e-07	5.43307e-08	-1.72532e-07	3.66189e-07	-1.42536e-07	2.23652e-07	2.81368e-07	-1.55572e-07	1.25796e-07	7.57272e-07	2.51570e-07	1.00884e-06	5.70822e-08	-3.66350e-08	2.04472e-08
3.711	-3.37429e-06	2.63752e-07	-3.11053e-06	2.66274e-08	-8.82395e-09	1.78034e-08	2.74035e-07	-9.45918e-08	1.79444e-07	-2.27096e-07	5.43865e-08	-1.72709e-07	3.68603e-07	-1.43476e-07	2.25127e-07	2.83363e-07	-1.56675e-07	1.26688e-07	7.61901e-07	2.52813e-07	1.01471e-06	5.79821e-08	-3.72126e-08	2.07696e-08
3.736	-3.39235e-06	2.65164e-07	-3.12719e-06	2.71480e-08	-8.99649e-09	1.81515e-08	2.76149e-07	-9.53215e-08	1.80828e-07	-2.27318e-07	5.44396e-08	-1.72878e-07	3.71019e-07	-1.44416e-07	2.26602e-07	2.85360e-07	-1.57779e-07	1.27581e-07	7.66530e-07	2.54053e-07	1.02058e-06	5.88871e-08	-3.77934e-08	2.10937e-08
3.760	-3.41038e-06	2.66573e-07	-3.14380e-06	2.76719e-08	-9.17008e-09	1.85018e-08	2.78267e-07	-9.60524e-08	1.82214e-07	-2.27528e-07	5.44900e-08	-1.73038e-07	3.73436e-07	-1.45357e-07	2.28079e-07	2.87359e-07	-1.58884e-07	1.28474e-07	7.71159e-07	2.55289e-07	1.02645e-06	5.97971e-08	-3.83774e-08	2.14197e-08
3.785	-3.42836e-06	2.67979e-07	-3.16038e-06	2.81989e-08	-9.34474e-09	1.88542e-08	2.80388e-07	-9.67845e-08	1.83603e-07	-2.27727e-07	5.45376e-08	-1.73189e-07	3.75855e-07	-1.46299e-07	2.29556e-07	2.89359e-07	-1.59990e-07	1.29369e-07	7.75787e-07	2.56523e-07	1.03231e-06	6.07120e-08	-3.89646e-08	2.17474e-08
3.809	-3.44630e-06	2.69381e-07	-3.17692e-06	2.87292e-08	-9.52045e-09	1.92087e-08	2.82512e-07	-9.75179e-08	1.84994e-07	-2.27915e-07	5.45826e-08	-1.73332e-07	3.78276e-07	-1.47241e-07	2.31035e-07	2.91361e-07	-1.61097e-07	1.30264e-07	7.80415e-07	2.57752e-07	1.03817e-06	6.16318e-08	-3.95549e-08	2.20769e-08
3.834	-3.46420e-06	2.70780e-07	-3.19342e-06	2.92626e-08	-9.69721e-09	1.95653e-08	2.84640e-07	-9.82524e-08	1.86388e-07	-2.28091e-07	5.46248e-08	-1.73466e-07	3.80698e-07	-1.48184e-07	2.32514e-07	2.93365e-07	-1.62205e-07	1.31160e-07	7.85043e-07	2.58979e-07	1.04402e-06	6.25566e-08	-4.01484e-08	2.24082e-08
3.858	-3.48206e-06	2.72176e-07	-3.20989e-06	2.97991e-08	-9.87502e-09	1.99241e-08	2.86771e-07	-9.89880e-08	1.87783e-07	-2.28256e-07	5.46643e-08	-1.73592e-07	3.83121e-07	-1.49127e-07	2.33994e-07	2.95370e-07	-1.63314e-07	1.32056e-07	7.89670e-07	2.60202e-07	1.04987e-06	6.34862e-08	-4.07451e-08	2.27412e-08
3.883	-3.49988e-06	2.73569e-07	-3.22631e-06	3.03388e-08	-1.00539e-08	2.02849e-08	2.88906e-07	-9.97248e-08	1.89181e-07	-2.28409e-07	5.47011e-08	-1.73708e-07	3.85546e-07	-1.50071e-07	2.35475e-07	2.97377e-07	-1.64424e-07	1.32953e-07	7.94297e-07	2.61421e-07	1.05572e-06	6.44207e-08	-4.13448e-08	2.30759e-08
3.908	-3.51765e-06	2.74958e-07	-3.24269e-06	3.08816e-08	-1.02337e-08	2.06478e-08	2.91043e-07	-1.00463e-07	1.90581e-07	-2.28552e-07	5.47351e-08	-1.73817e-07	3.87972e-07	-1.51015e-07	2.36957e-07	2.99385e-07	-1.65534e-07	1.33851e-07	7.98922e-07	2.62637e-07	1.06156e-06	6.53600e-08	-4.19477e-08	2.34124e-08
3.932	-3.53537e-06	2.76343e-07	-3.25903e-06	3.14275e-08	-1.04146e-08	2.10128e-08	2.93184e-07	-1.01202e-07	1.91983e-07	-2.28682e-07	5.47665e-08	-1.73916e-07	3.90400e-07	-1.51960e-07	2.38439e-07	3.01395e-07	-1.66645e-07	1.34750e-07	8.03547e-07	2.63850e-07	1.06740e-06	6.63041e-08	-4.25536e-08	2.37506e-08
3.957	-3.55305e-06	2.77725e-07	-3.27533e-06	3.19764e-08	-1.05966e-08	2.13799e-08	2.95328e-07	-1.01942e-07	1.93387e-07	-2.28802e-07	5.47951e-08	-1.74007e-07	3.92828e-07	-1.52905e-07	2.39923e-07	3.03406e-07	-1.67757e-07	1.35649e-07	8.08171e-07	2.65059e-07	1.07323e-06	6.72530e-08	-4.31626e-08	2.40904e-08
3.981	-3.57069e-06	2.79104e-07	-3.29158e-06	3.25285e-08	-1.07795e-08	2.17490e-08	2.97475e-07	-1.02683e-07	1.94792e-07	-2.28910e-07	5.48209e-08	-1.74089e-07	3.95258e-07	-1.53851e-07	2.41407e-07	3.05418e-07	-1.68869e-07	1.36548e-07	8.12794e-07	2.66264e-07	1.07906e-06	6.82066e-08	-4.37746e-08	2.44320e-08
4.006	-3.58828e-06	2.80479e-07	-3.30780e-06	3.30836e-08	-1.09634e-08	2.21201e-08	2.99625e-07	-1.03425e-07	1.96200e-07	-2.29007e-07	5.48441e-08	-1.74162e-07	3.97688e-07	-1.54797e-07	2.42891e-07	3.07431e-07	-1.69983e-07	1.37449e-07	8.17415e-07	2.67466e-07	1.08488e-06	6.91650e-08	-4.43896e-08	2.47753e-08
4.030	-3.60582e-06	2.81850e-07	-3.32397e-06	3.36417e-08	-1.11484e-08	2.24933e-08	3.01778e-07	-1.04168e-07	1.97610e-07	-2.29092e-07	5.48645e-08	-1.74227e-07	4.00120e-07	-1.55744e-07	2.44376e-07	3.09446e-07	-1.71097e-07	1.38349e-07	8.22036e-07	2.68664e-07	1.09070e-06	7.01280e-08	-4.50077e-08	2.51203e-08
4.055	-3.62331e-06	2.83217e-07	-3.34010e-06	3.42028e-08	-1.13343e-08	2.28685e-08	3.03934e-07	-1.04912e-07	1.99022e-07	-2.29166e-07	5.48822e-08	-1.74283e-07	4.02553e-07	-1.56691e-07	2.45862e-07	3.11462e-07	-1.72211e-07	1.39250e-07	8.26654e-07	2.69858e-07	1.09651e-06	7.10956e-08	-4.56287e-08	2.54669e-08
4.080	-3.64076e-06	2.84581e-07	-3.35618e-06	3.47670e-08	-1.15213e-08	2.32457e-08	3.06092e-07	-1.05657e-07	2.00435e-07	-2.29228e-07	5.48971e-08	-1.74331e-07	4.04986e-07	-1.57638e-07	2.47348e-07	3.13478e-07	-1.73326e-07	1.40152e-07	8.31272e-07	2.71049e-07	1.10232e-06	7.20679e-08	-4.62527e-08	2.58152e-08
4.104	-3.65816e-06	2.85941e-07	-3.37222e-06	3.53341e-08	-1.17092e-08	2.36249e-08	3.08254e-07	-1.06403e-07	2.01850e-07	-2.29279e-07	5.49094e-08	-1.74370e-07	4.07421e-07	-1.58585e-07	2.48835e-07	3.15496e-07	-1.74442e-07	1.41054e-07	8.35887e-07	2.72235e-07	1.10812e-06	7.30448e-08	-4.68797e-08	2.61651e-08
4.129	-3.67551e-06	2.87297e-07	-3.38821e-06	3.59042e-08	-1.18982e-08	2.40060e-08	3.10418e-07	-1.07150e-07	2.03267e-07	-2.29319e-07	5.49188e-08	-1.74400e-07	4.09856e-07	-1.59533e-07	2.50322e-07	3.17515e-07	-1.75558e-07	1.41957e-07	8.40501e-07	2.73418e-07	1.11392e-06	7.40263e-08	-4.75096e-08	2.65167e-08
4.153	-3.69281e-06	2.88650e-07	-3.40416e-06	3.64772e-08	-1.20881e-08	2.43892e-08	3.12584e-07	-1.07898e-07	2.04686e-07	-2.29347e-07	5.49256e-08	-1.74421e-07	4.12291e-07	-1.60481e-07	2.51810e-07	3.19535e-07	-1.76675e-07	1.42860e-07	8.45114e-07	2.74598e-07	1.11971e-06	7.50123e-08	-4.81424e-08	2.68699e-08
4.178	-3.71006e-06	2.89998e-07	-3.42006e-06	3.70532e-08	-1.22789e-08	2.47743e-08	3.14753e-07	-1.08647e-07	2.06107e-07	-2.29364e-07	5.49296e-08	-1.74434e-07	4.14728e-07	-1.61430e-07	2.53298e-07	3.21555e-07	-1.77792e-07	1.43763e-07	8.49724e-07	2.75773e-07	1.12550e-06	7.60028e-08	-4.87781e-08	2.72247e-08
4.202	-3.72726e-06	2.91342e-07	-3.43592e-06	3.76321e-08	-1.24708e-08	2.51613e-08	3.16925e-07	-1.09397e-07	2.07529e-07	-2.29369e-07	5.49309e-08	-1.74438e-07	4.17165e-07	-1.62378e-07	2.54786e-07	3.23576e-07	-1.78910e-07	1.44667e-07	8.54332e-07	2.76944e-07	1.13128e-06	7.69978e-08	-4.94167e-08	2.75811e-08
4.227	-3.74441e-06	2.92683e-07	-3.45173e-06	3.82139e-08	-1.26636e-08	2.55503e-08	3.19099e-07	-1.10147e-07	2.08952e-07	-2.29363e-07	5.49295e-08	-1.74434e-07	4.19602e-07	-1.63327e-07	2.56275e-07	3.25598e-07	-1.80028e-07	1.45571e-07	8.58938e-07	2.78112e-07	1.13705e-06	7.79972e-08	-5.00581e-08	2.79391e-08
4.252	-3.76151e-06	2.94019e-07	-3.46749e-06	3.87985e-08	-1.28573e-08	2.59412e-08	3.21276e-07	-1.10898e-07	2.10378e-07	-2.29346e-07	5.49254e-08	-1.74421e-07	4.22040e-07	-1.64276e-07	2.57764e-07	3.27621e-07	-1.81146e-07	1.46475e-07	8.63542e-07	2.79276e-07	1.14282e-06	7.90011e-08	-5.07024e-08	2.82987e-08
4.276	-3.77856e-06	2.95352e-07	-3.48320e-06	3.93861e-08	-1.30520e-08	2.63341e-08	3.23455e-07	-1.11650e-07	2.11804e-07	-2.29317e-07	5.49185e-08	-1.74399e-07	4.24479e-07	-1.65225e-07	2.59253e-07	3.29644e-07	-1.82265e-07	1.47380e-07	8.68143e-07	2.80435e-07	1.14858e-06	8.00093e-08	-5.13495e-08	2.86598e-08
4.301	-3.79555e-06	2.96680e-07	-3.49887e-06	3.99764e-08	-1.32476e-08	2.67288e-08	3.25636e-07	-1.12403e-07	2.13233e-07	-2.29277e-07	5.49089e-08	-1.74368e-07	4.26917e-07	-1.66175e-07	2.60743e-07	3.31668e-07	-1.83384e-07	1.48285e-07	8.72742e-07	2.81591e-07	1.15433e-06	8.10220e-08	-5.19994e-08	2.90226e-08
4.325	-3.81249e-06	2.98004e-07	-3.51449e-06	4.05696e-08	-1.34442e-08	2.71254e-08	3.27820e-07	-1.13157e-07	2.14663e-07	-2.29225e-07	5.48965e-08	-1.74329e-07	4.29356e-07	-1.67124e-07	2.62233e-07	3.33692e-07	-1.84503e-07	1.49190e-07	8.77339e-07	2.82743e-07	1.16008e-06	8.20389e-08	-5.26521e-08	2.93868e-08
4.350	-3.82938e-06	2.99324e-07	-3.53005e-06	4.11657e-08	-1.36417e-08	2.75239e-08	3.30005e-07	-1.13912e-07	2.16094e-07	-2.29163e-07	5.48814e-08	-1.74281e-07	4.31796e-07	-1.68073e-07	2.63722e-07	3.35717e-07	-1.85622e-07	1.50095e-07	8.81932e-07	2.83891e-07	1.16582e-06	8.30602e-08	-5.33075e-08	2.97527e-08
4.375	-3.84621e-06	3.00640e-07	-3.54557e-06	4.17645e-08	-1.38402e-08	2.79243e-08	3.32193e-07	-1.14667e-07	2.17526e-07	-2.29088e-07	5.48636e-08	-1.74225e-07	4.34235e-07	-1.69023e-07	2.65212e-07	3.37742e-07	-1.86742e-07	1.51000e-07	8.86523e-07	2.85034e-07	1.17156e-06	8.40857e-08	-5.39657e-08	3.01200e-08
4.399	-3.86299e-06	3.01951e-07	-3.56104e-06	4.23660e-08	-1.40395e-08	2.83265e-08	3.34383e-07	-1.15423e-07	2.18960e-07	-2.29002e-07	5.48431e-08	-1.74159e-07	4.36675e-07	-1.69972e-07	2.66702e-07	3.39768e-07	-1.87862e-07	1.51906e-07	8.91111e-07	2.86174e-07	1.17728e-06	8.51155e-08	-5.46266e-08	3.04889e-08
4.424	-3.87971e-06	3.03259e-07	-3.57645e-06	4.29704e-08	-1.42398e-08	2.87306e-08	3.36575e-07	-1.16179e-07	2.20396e-07	-2.28905e-07	5.48198e-08	-1.74085e-07	4.39114e-07	-1.70922e-07	2.68192e-07	3.41793e-07	-1.88982e-07	1.52811e-07	8.95697e-07	2.87309e-07	1.18301e-06	8.61495e-08	-5.52902e-08	3.08593e-08
4.448	-3.89638e-06	3.04561e-07	-3.59182e-06	4.35774e-08	-1.44410e-08	2.91365e-08	3.38769e-07	-1.16936e-07	2.21832e-07	-2.28797e-07	5.47939e-08	-1.74003e-07	4.41554e-07	-1.71872e-07	2.69682e-07	3.43819e-07	-1.90102e-07	1.53717e-07	9.00279e-07	2.88440e-07	1.18872e-06	8.71876e-08	-5.59565e-08	3.12311e-08
4.473	-3.91299e-06	3.05860e-07	-3.60713e-06	4.41872e-08	-1.46430e-08	2.95442e-08	3.40964e-07	-1.17694e-07	2.23270e-07	-2.28677e-07	5.47651e-08	-1.73912e-07	4.43993e-07	-1.72821e-07	2.71172e-07	3.45846e-07	-1.91222e-07	1.54623e-07	9.04857e-07	2.89567e-07	1.19442e-06	8.82299e-08	-5.66254e-08	3.16045e-08
4.497	-3.92954e-06	3.07154e-07	-3.62239e-06	4.47997e-08	-1.48460e-08	2.99537e-08	3.43162e-07	-1.18453e-07	2.24709e-07	-2.28546e-07	5.47337e-08	-1.73812e-07	4.46433e-07	-1.73771e-07	2.72662e-07	3.47872e-07	-1.92343e-07	1.55529e-07	9.09433e-07	2.90690e-07	1.20012e-06	8.92764e-08	-5.72970e-08	3.19793e-08
4.522	-3.94604e-06	3.08443e-07	-3.63760e-06	4.54149e-08	-1.50499e-08	3.03650e-08	3.45361e-07	-1.19212e-07	2.26149e-07	-2.28403e-07	5.46996e-08	-1.73704e-07	4.48872e-07	-1.74720e-07	2.74152e-07	3.49898e-07	-1.93463e-07	1.56435e-07	9.14005e-07	2.91809e-07	1.20581e-06	9.03269e-08	-5.79712e-08	3.23556e-08
4.547	-3.96248e-06	3.09728e-07	-3.65275e-06	4.60327e-08	-1.52546e-08	3.07781e-08	3.47562e-07	-1.19972e-07	2.27590e-07	-2.28249e-07	5.46627e-08	-1.73586e-07	4.51311e-07	-1.75669e-07	2.75641e-07	3.51924e-07	-1.94584e-07	1.57341e-07	9.18574e-07	2.92923e-07	1.21150e-06	9.13814e-08	-5.86481e-08	3.27334e-08
4.571	-3.97886e-06	3.11009e-07	-3.66786e-06	4.66532e-08	-1.54602e-08	3.11930e-08	3.49765e-07	-1.20732e-07	2.29033e-07	-2.28084e-07	5.46231e-08	-1.73461e-07	4.53749e-07	-1.76619e-07	2.77131e-07	3.53951e-07	-1.95704e-07	1.58247e-07	9.23139e-07	2.94033e-07	1.21717e-06	9.24400e-08	-5.93275e-08	3.31126e-08
4.596	-3.99519e-06	3.12285e-07	-3.68290e-06	4.72763e-08	-1.56667e-08	3.16096e-08	3.51969e-07	-1.21493e-07	2.30476e-07	-2.27907e-07	5.45808e-08	-1.73326e-07	4.56187e-07	-1.77568e-07	2.78620e-07	3.55977e-07	-1.96824e-07	1.59153e-07	9.27701e-07	2.95139e-07	1.22284e-06	9.35026e-08	-6.00094e-08	3.34932e-08
4.620	-4.01145e-06	3.13556e-07	-3.69790e-06	4.79020e-08	-1.58741e-08	3.20280e-08	3.54175e-07	-1.22254e-07	2.31921e-07	-2.27719e-07	5.45358e-08	-1.73183e-07	4.58625e-07	-1.78516e-07	2.80109e-07	3.58003e-07	-1.97944e-07	1.60058e-07	9.32258e-07	2.96240e-07	1.22850e-06	9.45692e-08	-6.06939e-08	3.38753e-08
4.645	-4.02766e-06	3.14823e-07	-3.71284e-06	4.85303e-08	-1.60823e-08	3.24480e-08	3.56382e-07	-1.23016e-07	2.33366e-07	-2.27520e-07	5.44880e-08	-1.73032e-07	4.61062e-07	-1.79465e-07	2.81597e-07	3.60028e-07	-1.99064e-07	1.60964e-07	9.36812e-07	2.97337e-07	1.23415e-06	9.56397e-08	-6.13810e-08	3.42587e-08
4.669	-4.04381e-06	3.16085e-07	-3.72772e-06	4.91612e-08	-1.62913e-08	3.28699e-08	3.58591e-07	-1.23779e-07	2.34812e-07	-2.27309e-07	5.44376e-08	-1.72872e-07	4.63499e-07	-1.80414e-07	2.83085e-07	3.62054e-07	-2.00184e-07	1.61870e-07	9.41362e-07	2.98430e-07	1.23979e-06	9.67141e-08	-6.20705e-08	3.46436e-08
4.694	-4.05989e-06	3.17342e-07	-3.74255e-06	4.97946e-08	-1.65013e-08	3.32934e-08	3.60801e-07	-1.24542e-07	2.36260e-07	-2.27087e-07	5.43844e-08	-1.72703e-07	4.65935e-07	-1.81362e-07	2.84573e-07	3.64079e-07	-2.01304e-07	1.62775e-07	9.45908e-07	2.99518e-07	1.24543e-06	9.77923e-08	-6.27625e-08	3.50298e-08
4.719	-4.07592e-06	3.18595e-07	-3.75732e-06	5.04306e-08	-1.67120e-08	3.37186e-08	3.63013e-07	-1.25305e-07	2.37708e-07	-2.26854e-07	5.43285e-08	-1.72525e-07	4.68371e-07	-1.82310e-07	2.86061e-07	3.66104e-07	-2.02423e-07	1.63680e-07	9.50449e-07	3.00602e-07	1.25105e-06	9.88744e-08	-6.34570e-08	3.54174e-08
4.743	-4.09188e-06	3.19843e-07	-3.77204e-06	5.10690e-08	-1.69236e-08	3.41455e-08	3.65225e-07	-1.26069e-07	2.39157e-07	-2.26609e-07	5.42700e-08	-1.72339e-07	4.70805e-07	-1.83258e-07	2.87548e-07	3.68128e-07	-2.03543e-07	1.64585e-07	9.54987e-07	3.01681e-07	1.25667e-06	9.99603e-08	-6.41539e-08	3.58064e-08
4.768	-4.10778e-06	3.21086e-07	-3.78670e-06	5.17100e-08	-1.71360e-08	3.45740e-08	3.67439e-07	-1.26833e-07	2.40606e-07	-2.26353e-07	5.42087e-08	-1.72145e-07	4.73239e-07	-1.84205e-07	2.89034e-07	3.70152e-07	-2.04662e-07	1.65490e-07	9.59519e-07	3.02756e-07	1.26228e-06	1.01050e-07	-6.48532e-08	3.61967e-08
4.792	-4.12362e-06	3.22324e-07	-3.80130e-06	5.23534e-08	-1.73492e-08	3.50042e-08	3.69654e-07	-1.27598e-07	2.42057e-07	-2.26086e-07	5.41447e-08	-1.71942e-07	4.75672e-07	-1.85152e-07	2.90520e-07	3.72175e-07	-2.05780e-07	1.66395e-07	9.64048e-07	3.03826e-07	1.26787e-06	1.02143e-07	-6.55550e-08	3.65884e-08
4.817	-4.13940e-06	3.23557e-07	-3.81584e-06	5.29993e-08	-1.75632e-08	3.54361e-08	3.71871e-07	-1.28363e-07	2.43508e-07	-2.25808e-07	5.40780e-08	-1.71730e-07	4.78105e-07	-1.86099e-07	2.92006e-07	3.74197e-07	-2.06899e-07	1.67299e-07	9.68571e-07	3.04892e-07	1.27346e-06	1.03240e-07	-6.62591e-08	3.69814e-08
4.841	-4.15512e-06	3.24786e-07	-3.83033e-06	5.36476e-08	-1.77781e-08	3.58695e-08	3.74088e-07	-1.29128e-07	2.44960e-07	-2.25518e-07	5.40086e-08	-1.71509e-07	4.80536e-07	-1.87045e-07	2.93491e-07	3.76219e-07	-2.08017e-07	1.68203e-07	9.73091e-07	3.05953e-07	1.27904e-06	1.04341e-07	-6.69656e-08	3.73757e-08
4.866	-4.17077e-06	3.26009e-07	-3.84476e-06	5.42983e-08	-1.79937e-08	3.63046e-08	3.76306e-07	-1.29894e-07	2.46412e-07	-2.25217e-07	5.39366e-08	-1.71281e-07	4.82966e-07	-1.87991e-07	2.94975e-07	3.78241e-07	-2.09134e-07	1.69106e-07	9.77605e-07	3.07010e-07	1.28461e-06	1.05446e-07	-6.76744e-08	3.77713e-08
4.891	-4.18635e-06	3.27228e-07	-3.85913e-06	5.49515e-08	-1.82102e-08	3.67413e-08	3.78525e-07	-1.30660e-07	2.47865e-07	-2.24905e-07	5.38618e-08	-1.71043e-07	4.85395e-07	-1.88936e-07	2.96458e-07	3.80261e-07	-2.10251e-07	1.70010e-07	9.82114e-07	3.08062e-07	1.29018e-06	1.06554e-07	-6.83855e-08	3.81682e-08
4.915	-4.20188e-06	3.28441e-07	-3.87344e-06	5.56070e-08	-1.84274e-08	3.71796e-08	3.80745e-07	-1.31426e-07	2.49319e-07	-2.24582e-07	5.37843e-08	-1.70797e-07	4.87823e-07	-1.89882e-07	2.97941e-07	3.82281e-07	-2.11368e-07	1.70913e-07	9.86619e-07	3.09109e-07	1.29573e-06	1.07665e-07	-6.90989e-08	3.85664e-08
4.940	-4.21734e-06	3.29649e-07	-3.88769e-06	5.62648e-08	-1.86454e-08	3.76194e-08	3.82966e-07	-1.32192e-07	2.50773e-07	-2.24247e-07	5.37042e-08	-1.70543e-07	4.90250e-07	-1.90826e-07	2.99424e-07	3.84299e-07	-2.12484e-07	1.71815e-07	9.91118e-07	3.10152e-07	1.30127e-06	1.08780e-07	-6.98146e-08	3.89658e-08
4.964	-4.23273e-06	3.30853e-07	-3.90188e-06	5.69250e-08	-1.88642e-08	3.80608e-08	3.85187e-07	-1.32959e-07	2.52228e-07	-2.23901e-07	5.36214e-08	-1.70280e-07	4.92675e-07	-1.91770e-07	3.00905e-07	3.86317e-07	-2.13600e-07	1.72717e-07	9.95612e-07	3.11190e-07	1.30680e-06	1.09899e-07	-7.05326e-08	3.93665e-08
4.989	-4.24806e-06	3.32051e-07	-3.91601e-06	5.75875e-08	-1.90837e-08	3.85038e-08	3.87409e-07	-1.33726e-07	2.53683e-07	-2.23544e-07	5.35359e-08	-1.70008e-07	4.95099e-07	-1.92714e-07	3.02385e-07	3.88334e-07	-2.14715e-07	1.73619e-07	1.00010e-06	3.12224e-07	1.31232e-06	1.11021e-07	-7.12527e-08	3.97685e-08
5.014	-4.26332e-06	3.33244e-07	-3.93008e-06	5.82523e-08	-1.93040e-08	3.89483e-08	3.89632e-07	-1.34494e-07	2.55139e-07	-2.23176e-07	5.34477e-08	-1.69728e-07	4.97522e-07	-1.93657e-07	3.03865e-07	3.90350e-07	-2.15830e-07	1.74520e-07	1.00458e-06	3.13252e-07	1.31784e-06	1.12147e-07	-7.19751e-08	4.01717e-08
5.038	-4.27852e-06	3.34432e-07	-3.94409e-06	5.89193e-08	-1.95251e-08	3.93943e-08	3.91856e-07	-1.35261e-07	2.56595e-07	-2.22796e-07	5.33568e-08	-1.69440e-07	4.99943e-07	-1.94599e-07	3.05344e-07	3.92365e-07	-2.16944e-07	1.75421e-07	1.00906e-06	3.14276e-07	1.32334e-06	1.13276e-07	-7.26997e-08	4.05761e-08
5.063	-4.29365e-06	3.35614e-07	-3.95803e-06	5.95886e-08	-1.97469e-08	3.98418e-08	3.94079e-07	-1.36029e-07	2.58051e-07	-2.22406e-07	5.32633e-08	-1.69143e-07	5.02363e-07	-1.95541e-07	3.06822e-07	3.94378e-07	-2.18057e-07	1.76321e-07	1.01353e-06	3.15296e-07	1.32883e-06	1.14408e-07	-7.34264e-08	4.09817e-08
5.087	-4.30871e-06	3.36792e-07	-3.97192e-06	6.02602e-08	-1.99694e-08	4.02908e-08	3.96304e-07	-1.36797e-07	2.59507e-07	-2.22004e-07	5.31671e-08	-1.68837e-07	5.04781e-07	-1.96482e-07	3.08299e-07	3.96391e-07	-2.19170e-07	1.77221e-07	1.01800e-06	3.16310e-07	1.33431e-06	1.15544e-07	-7.41553e-08	4.13885e-08
5.112	-4.32371e-06	3.37964e-07	-3.98574e-06	6.09339e-08	-2.01927e-08	4.07413e-08	3.98529e-07	-1.37564e-07	2.60964e-07	-2.21591e-07	5.30683e-08	-1.68523e-07	5.07198e-07	-1.97423e-07	3.09775e-07	3.98402e-07	-2.20281e-07	1.78120e-07	1.02246e-06	3.17320e-07	1.33978e-06	1.16683e-07	-7.48863e-08	4.17965e-08
5.136	-4.33863e-06	3.39130e-07	-3.99950e-06	6.16099e-08	-2.04167e-08	4.11932e-08	4.00754e-07	-1.38333e-07	2.62421e-07	-2.21168e-07	5.29667e-08	-1.68201e-07	5.09613e-07	-1.98363e-07	3.11250e-07	4.00412e-07	-2.21393e-07	1.79019e-07	1.02692e-06	3.18324e-07	1.34524e-06	1.17825e-07	-7.56194e-08	4.22057e-08
5.161	-4.35349e-06	3.40292e-07	-4.01320e-06	6.22880e-08	-2.06414e-08	4.16466e-08	4.02979e-07	-1.39101e-07	2.63879e-07	-2.20733e-07	5.28626e-08	-1.67870e-07	5.12026e-07	-1.99302e-07	3.12724e-07	4.02420e-07	-2.22503e-07	1.79917e-07	1.03137e-06	3.19324e-07	1.35069e-06	1.18971e-07	-7.63546e-08	4.26160e-08
5.186	-4.36828e-06	3.41448e-07	-4.02684e-06	6.29683e-08	-2.08668e-08	4.21014e-08	4.05205e-07	-1.39869e-07	2.65336e-07	-2.20287e-07	5.27557e-08	-1.67531e-07	5.14437e-07	-2.00241e-07	3.14196e-07	4.04427e-07	-2.23613e-07	1.80814e-07	1.03581e-06	3.20319e-07	1.35613e-06	1.20119e-07	-7.70918e-08	4.30275e-08
5.210	-4.38301e-06	3.42599e-07	-4.04041e-06	6.36507e-08	-2.10930e-08	4.25577e-08	4.07431e-07	-1.40637e-07	2.66793e-07	-2.19829e-07	5.26463e-08	-1.67183e-07	5.16847e-07	-2.01179e-07	3.15668e-07	4.06433e-07	-2.24722e-07	1.81711e-07	1.04025e-06	3.21310e-07	1.36156e-06	1.21271e-07	-7.78311e-08	4.34401e-08
5.235	-4.39766e-06	3.43744e-07	-4.05391e-06	6.43352e-08	-2.13198e-08	4.30154e-08	4.09657e-07	-1.41406e-07	2.68251e-07	-2.19361e-07	5.25342e-08	-1.66827e-07	5.19254e-07	-2.02116e-07	3.17138e-07	4.08437e-07	-2.25830e-07	1.82607e-07	1.04468e-06	3.22295e-07	1.36697e-06	1.22426e-07	-7.85724e-08	4.38538e-08
5.259	-4.41224e-06	3.44884e-07	-4.06736e-06	6.50217e-08	-2.15473e-08	4.34744e-08	4.11883e-07	-1.42174e-07	2.69709e-07	-2.18882e-07	5.24194e-08	-1.66463e-07	5.21660e-07	-2.03052e-07	3.18608e-07	4.10439e-07	-2.26937e-07	1.83502e-07	1.04910e-06	3.23275e-07	1.37238e-06	1.23584e-07	-7.93156e-08	4.42687e-08
5.284	-4.42675e-06	3.46018e-07	-4.08074e-06	6.57104e-08	-2.17755e-08	4.39349e-08	4.14109e-07	-1.42942e-07	2.71166e-07	-2.18392e-07	5.23020e-08	-1.66090e-07	5.24064e-07	-2.03988e-07	3.20076e-07	4.12440e-07	-2.28044e-07	1.84397e-07	1.05352e-06	3.24251e-07	1.37777e-06	1.24745e-07	-8.00609e-08	4.46846e-08
5.308	-4.44120e-06	3.47147e-07	-4.09405e-06	6.64011e-08	-2.20044e-08	4.43967e-08	4.16335e-07	-1.43711e-07	2.72624e-07	-2.17891e-07	5.21820e-08	-1.65709e-07	5.26465e-07	-2.04923e-07	3.21542e-07	4.14440e-07	-2.29149e-07	1.85291e-07	1.05793e-06	3.25221e-07	1.38315e-06	1.25910e-07	-8.08081e-08	4.51016e-08
5.333	-4.45557e-06	3.48271e-07	-4.10730e-06	6.70938e-08	-2.22340e-08	4.48598e-08	4.18561e-07	-1.44479e-07	2.74082e-07	-2.17379e-07	5.20593e-08	-1.65319e-07	5.28864e-07	-2.05857e-07	3.23008e-07	4.16437e-07	-2.30253e-07	1.86184e-07	1.06234e-06	3.26187e-07	1.38852e-06	1.27077e-07	-8.15572e-08	4.55197e-08
5.358	-4.46987e-06	3.49388e-07	-4.12048e-06	6.77885e-08	-2.24642e-08	4.53243e-08	4.20787e-07	-1.45247e-07	2.75539e-07	-2.16855e-07	5.19340e-08	-1.64921e-07	5.31262e-07	-2.06790e-07	3.24472e-07	4.18433e-07	-2.31357e-07	1.87076e-07	1.06673e-06	3.27148e-07	1.39388e-06	1.28247e-07	-8.23082e-08	4.59389e-08
5.382	-4.48410e-06	3.50501e-07	-4.13360e-06	6.84852e-08	-2.26951e-08	4.57902e-08	4.23012e-07	-1.46016e-07	2.76996e-07	-2.16321e-07	5.18061e-08	-1.64515e-07	5.33656e-07	-2.07722e-07	3.25935e-07	4.20427e-07	-2.32459e-07	1.87967e-07	1.07113e-06	3.28103e-07	1.39923e-06	1.29420e-07	-8.30611e-08	4.63591e-08
5.407	-4.49826e-06	3.51607e-07	-4.14665e-06	6.91839e-08	-2.29266e-08	4.62573e-08	4.25237e-07	-1.46784e-07	2.78454e-07	-2.15776e-07	5.16756e-08	-1.64101e-07	5.36049e-07	-2.08653e-07	3.27396e-07	4.22419e-07	-2.33561e-07	1.88858e-07	1.07551e-06	3.29054e-07	1.40456e-06	1.30596e-07	-8.38159e-08	4.67804e-08
5.431	-4.51234e-06	3.52708e-07	-4.15963e-06	6.98845e-08	-2.31588e-08	4.67257e-08	4.27462e-07	-1.47552e-07	2.79911e-07	-2.15221e-07	5.15425e-08	-1.63678e-07	5.38439e-07	-2.09584e-07	3.28856e-07	4.24409e-07	-2.34661e-07	1.89748e-07	1.07989e-06	3.29999e-07	1.40989e-06	1.31775e-07	-8.45724e-08	4.72027e-08
5.456	-4.52635e-06	3.53804e-07	-4.17255e-06	7.05870e-08	-2.33916e-08	4.71954e-08	4.29687e-07	-1.48320e-07	2.81367e-07	-2.14654e-07	5.14068e-08	-1.63247e-07	5.40827e-07	-2.10513e-07	3.30314e-07	4.26397e-07	-2.35760e-07	1.90637e-07	1.08426e-06	3.30940e-07	1.41520e-06	1.32957e-07	-8.53308e-08	4.76259e-08
5.480	-4.54029e-06	3.54893e-07	-4.18540e-06	7.12914e-08	-2.36250e-08	4.76664e-08	4.31911e-07	-1.49087e-07	2.82824e-07	-2.14076e-07	5.12685e-08	-1.62808e-07	5.43212e-07	-2.11441e-07	3.31771e-07	4.28383e-07	-2.36859e-07	1.91525e-07	1.08862e-06	3.31875e-07	1.42050e-06	1.34141e-07	-8.60910e-08	4.80502e-08
5.505	-4.55416e-06	3.55977e-07	-4.19818e-06	7.19976e-08	-2.38590e-08	4.81386e-08	4.34135e-07	-1.49855e-07	2.84280e-07	-2.13488e-07	5.11276e-08	-1.62360e-07	5.45595e-07	-2.12369e-07	3.33226e-07	4.30367e-07	-2.37955e-07	1.92412e-07	1.09298e-06	3.32805e-07	1.42578e-06	1.35328e-07	-8.68530e-08	4.84755e-08
5.530	-4.56795e-06	3.57055e-07	-4.21090e-06	7.27058e-08	-2.40937e-08	4.86121e-08	4.36358e-07	-1.50622e-07	2.85736e-07	-2.12889e-07	5.09840e-08	-1.61905e-07	5.47975e-07	-2.13295e-07	3.34679e-07	4.32349e-07	-2.39051e-07	1.93298e-07	1.09732e-06	3.33730e-07	1.43105e-06	1.36518e-07	-8.76167e-08	4.89017e-08
5.554	-4.58167e-06	3.58128e-07	-4.22355e-06	7.34157e-08	-2.43290e-08	4.90868e-08	4.38581e-07	-1.51390e-07	2.87191e-07	-2.12279e-07	5.08379e-08	-1.61441e-07	5.50352e-07	-2.14220e-07	3.36131e-07	4.34329e-07	-2.40146e-07	1.94183e-07	1.10167e-06	3.34650e-07	1.43632e-06	1.37711e-07	-8.83821e-08	4.93290e-08
5.579	-4.59532e-06	3.59194e-07	-4.23612e-06	7.41275e-08	-2.45648e-08	4.95626e-08	4.40802e-07	-1.52157e-07	2.88646e-07	-2.11658e-07	5.06893e-08	-1.60969e-07	5.52726e-07	-2.15145e-07	3.37582e-07	4.36306e-07	-2.41239e-07	1.95067e-07	1.10600e-06	3.35565e-07	1.44156e-06	1.38906e-07	-8.91492e-08	4.97571e-08
5.603	-4.60889e-06	3.60255e-07	-4.24863e-06	7.48410e-08	-2.48013e-08	5.00397e-08	4.43024e-07	-1.52923e-07	2.90100e-07	-2.11026e-07	5.05380e-08	-1.60488e-07	5.55098e-07	-2.16068e-07	3.39030e-07	4.38281e-07	-2.42331e-07	1.95950e-07	1.11032e-06	3.36475e-07	1.44680e-06	1.40104e-07	-8.99180e-08	5.01862e-08
5.628	-4.62239e-06	3.61310e-07	-4.26108e-06	7.55563e-08	-2.50383e-08	5.05180e-08	4.45244e-07	-1.53690e-07	2.91554e-07	-2.10384e-07	5.03842e-08	-1.60000e-07	5.57467e-07	-2.16990e-07	3.40477e-07	4.40254e-07	-2.43422e-07	1.96832e-07	1.11464e-06	3.37379e-07	1.45202e-06	1.41305e-07	-9.06885e-08	5.06162e-08
5.652	-4.63581e-06	3.62359e-07	-4.27345e-06	7.62733e-08	-2.52759e-08	5.09974e-08	4.47464e-07	-1.54456e-07	2.93008e-07	-2.09731e-07	5.02278e-08	-1.59503e-07	5.59833e-07	-2.17911e-07	3.41922e-07	4.42225e-07	-2.44512e-07	1.97713e-07	1.11895e-06	3.38279e-07	1.45723e-06	1.42508e-07	-9.14606e-08	5.10471e-08
5.677	-4.64915e-06	3.63402e-07	-4.28575e-06	7.69921e-08	-2.55141e-08	5.14780e-08	4.49682e-07	-1.55222e-07	2.94461e-07	-2.09067e-07	5.00689e-08	-1.58998e-07	5.62196e-07	-2.18831e-07	3.43365e-07	4.44193e-07	-2.45600e-07	1.98593e-07	1.12326e-06	3.39173e-07	1.46243e-06	1.43713e-07	-9.22342e-08	5.14790e-08
5.702	-4.66243e-06	3.64440e-07	-4.29799e-06	7.77125e-08	-2.57529e-08	5.19597e-08	4.51900e-07	-1.55987e-07	2.95913e-07	-2.08393e-07	4.99074e-08	-1.58486e-07	5.64556e-07	-2.19749e-07	3.44807e-07	4.46158e-07	-2.46687e-07	1.99471e-07	1.12755e-06	3.40062e-07	1.46761e-06	1.44921e-07	-9.30095e-08	5.19117e-08
5.726	-4.67562e-06	3.65471e-07	-4.31015e-06	7.84347e-08	-2.59922e-08	5.24425e-08	4.54117e-07	-1.56753e-07	2.97365e-07	-2.07708e-07	4.97434e-08	-1.57965e-07	5.66913e-07	-2.20667e-07	3.46246e-07	4.48121e-07	-2.47772e-07	2.00349e-07	1.13184e-06	3.40946e-07	1.47278e-06	1.46132e-07	-9.37863e-08	5.23452e-08
5.751	-4.68874e-06	3.66496e-07	-4.32224e-06	7.91584e-08	-2.62320e-08	5.29264e-08	4.56333e-07	-1.57517e-07	2.98816e-07	-2.07013e-07	4.95768e-08	-1.57436e-07	5.69267e-07	-2.21583e-07	3.47684e-07	4.50081e-07	-2.48856e-07	2.01226e-07	1.13611e-06	3.41824e-07	1.47794e-06	1.47344e-07	-9.45647e-08	5.27797e-08
5.775	-4.70178e-06	3.67516e-07	-4.33426e-06	7.98838e-08	-2.64724e-08	5.34114e-08	4.58548e-07	-1.58282e-07	3.00266e-07	-2.06307e-07	4.94077e-08	-1.56899e-07	5.71618e-07	-2.22498e-07	3.49120e-07	4.52039e-07	-2.49938e-07	2.02101e-07	1.14038e-06	3.42697e-07	1.48308e-06	1.48560e-07	-9.53446e-08	5.32149e-08
5.800	-4.71475e-06	3.68529e-07	-4.34622e-06	8.06108e-08	-2.67133e-08	5.38975e-08	4.60761e-07	-1.59046e-07	3.01715e-07	-2.05590e-07	4.92361e-08	-1.56354e-07	5.73965e-07	-2.23412e-07	3.50553e-07	4.53994e-07	-2.51019e-07	2.02975e-07	1.14465e-06	3.43565e-07	1.48821e-06	1.49777e-07	-9.61260e-08	5.36511e-08
5.825	-4.72763e-06	3.69537e-07	-4.35810e-06	8.13394e-08	-2.69548e-08	5.43847e-08	4.62974e-07	-1.59810e-07	3.03164e-07	-2.04863e-07	4.90619e-08	-1.55801e-07	5.76309e-07	-2.24324e-07	3.51985e-07	4.55947e-07	-2.52099e-07	2.03848e-07	1.14890e-06	3.44428e-07	1.49333e-06	1.50997e-07	-9.69088e-08	5.40880e-08
5.849	-4.74045e-06	3.70538e-07	-4.36991e-06	8.20696e-08	-2.71967e-08	5.48728e-08	4.65185e-07	-1.60573e-07	3.04612e-07	-2.04125e-07	4.88853e-08	-1.55240e-07	5.78650e-07	-2.25235e-07	3.53415e-07	4.57896e-07	-2.53177e-07	2.04719e-07	1.15314e-06	3.45285e-07	1.49843e-06	1.52219e-07	-9.76931e-08	5.45257e-08
5.874	-4.75318e-06	3.71534e-07	-4.38165e-06	8.28013e-08	-2.74392e-08	5.53621e-08	4.67394e-07	-1.61336e-07	3.06059e-07	-2.03377e-07	4.87061e-08	-1.54671e-07	5.80987e-07	-2.26145e-07	3.54842e-07	4.59843e-07	-2.54253e-07	2.05590e-07	1.15738e-06	3.46137e-07	1.50352e-06	1.53443e-07	-9.84788e-08	5.49642e-08
5.898	-4.76584e-06	3.72523e-07	-4.39331e-06	8.35345e-08	-2.76822e-08	5.58523e-08	4.69603e-07	-1.62098e-07	3.07505e-07	-2.02618e-07	4.85244e-08	-1.54094e-07	5.83321e-07	-2.27053e-07	3.56267e-07	4.61787e-07	-2.55328e-07	2.06459e-07	1.16161e-06	3.46984e-07	1.50859e-06	1.54669e-07	-9.92659e-08	5.54035e-08
5.923	-4.77841e-06	3.73506e-07	-4.40491e-06	8.42692e-08	-2.79256e-08	5.63435e-08	4.71810e-07	-1.62860e-07	3.08950e-07	-2.01849e-07	4.83402e-08	-1.53509e-07	5.85651e-07	-2.27960e-07	3.57691e-07	4.63728e-07	-2.56401e-07	2.07327e-07	1.16582e-06	3.47825e-07	1.51365e-06	1.55898e-07	-1.00054e-07	5.58436e-08
5.947	-4.79091e-06	3.74483e-07	-4.41643e-06	8.50053e-08	-2.81696e-08	5.68357e-08	4.74016e-07	-1.63621e-07	3.10394e-07	-2.01070e-07	4.81536e-08	-1.52916e-07	5.87977e-07	-2.28866e-07	3.59112e-07	4.65666e-07	-2.57473e-07	2.08193e-07	1.17003e-06	3.48661e-07	1.51870e-06	1.57129e-07	-1.00844e-07	5.62844e-08
5.972	-4.80333e-06	3.75454e-07	-4.42788e-06	8.57429e-08	-2.84140e-08	5.73289e-08	4.76220e-07	-1.64382e-07	3.11838e-07	-2.00280e-07	4.79644e-08	-1.52315e-07	5.90300e-07	-2.29770e-07	3.60530e-07	4.67601e-07	-2.58542e-07	2.09058e-07	1.17423e-06	3.49492e-07	1.52373e-06	1.58361e-07	-1.01635e-07	5.67260e-08
5.997	-4.81568e-06	3.76419e-07	-4.43926e-06	8.64819e-08	-2.86589e-08	5.78230e-08	4.78422e-07	-1.65142e-07	3.13280e-07	-1.99480e-07	4.77728e-08	-1.51707e-07	5.92620e-07	-2.30673e-07	3.61947e-07	4.69532e-07	-2.59611e-07	2.09922e-07	1.17843e-06	3.50317e-07	1.52874e-06	1.59596e-07	-1.02428e-07	5.71683e-08
6.021	-4.82794e-06	3.77377e-07	-4.45056e-06	8.72224e-08	-2.89043e-08	5.83181e-08	4.80623e-07	-1.65902e-07	3.14721e-07	-1.98669e-07	4.75787e-08	-1.51091e-07	5.94935e-07	-2.31574e-07	3.63361e-07	4.71461e-07	-2.60677e-07	2.10784e-07	1.18261e-06	3.51137e-07	1.53375e-06	1.60833e-07	-1.03222e-07	5.76113e-08
6.046	-4.84012e-06	3.78329e-07	-4.46179e-06	8.79642e-08	-2.91501e-08	5.88140e-08	4.82822e-07	-1.66661e-07	3.16161e-07	-1.97849e-07	4.73822e-08	-1.50466e-07	5.97247e-07	-2.32474e-07	3.64773e-07	4.73387e-07	-2.61742e-07	2.11645e-07	1.18678e-06	3.51952e-07	1.53873e-06	1.62072e-07	-1.04017e-07	5.80550e-08
6.070	-4.85223e-06	3.79276e-07	-4.47295e-06	8.87073e-08	-2.93964e-08	5.93109e-08	4.85020e-07	-1.67419e-07	3.17600e-07	-1.97018e-07	4.71831e-08	-1.49834e-07	5.99555e-07	-2.33372e-07	3.66182e-07	4.75309e-07	-2.62805e-07	2.12505e-07	1.19095e-06	3.52761e-07	1.54371e-06	1.63312e-07	-1.04813e-07	5.84994e-08
6.095	-4.86425e-06	3.80215e-07	-4.48404e-06	8.94518e-08	-2.96431e-08	5.98087e-08	4.87215e-07	-1.68177e-07	3.19038e-07	-1.96176e-07	4.69817e-08	-1.49195e-07	6.01858e-07	-2.34269e-07	3.67589e-07	4.77228e-07	-2.63866e-07	2.13363e-07	1.19510e-06	3.53565e-07	1.54866e-06	1.64555e-07	-1.05610e-07	5.89445e-08
6.119	-4.87620e-06	3.81149e-07	-4.49505e-06	9.01976e-08	-2.98902e-08	6.03073e-08	4.89409e-07	-1.68935e-07	3.20474e-07	-1.95325e-07	4.67778e-08	-1.48547e-07	6.04158e-07	-2.35164e-07	3.68994e-07	4.79144e-07	-2.64925e-07	2.14219e-07	1.19925e-06	3.54363e-07	1.55361e-06	1.65799e-07	-1.06409e-07	5.93902e-08
6.144	-4.88806e-06	3.82076e-07	-4.50598e-06	9.09447e-08	-3.01378e-08	6.08068e-08	4.91601e-07	-1.69691e-07	3.21910e-07	-1.94463e-07	4.65715e-08	-1.47892e-07	6.06454e-07	-2.36058e-07	3.70396e-07	4.81056e-07	-2.65982e-07	2.15074e-07	1.20338e-06	3.55156e-07	1.55854e-06	1.67045e-07	-1.07209e-07	5.98366e-08
6.169	-4.89984e-06	3.82998e-07	-4.51685e-06	9.16930e-08	-3.03858e-08	6.13072e-08	4.93791e-07	-1.70447e-07	3.23344e-07	-1.93592e-07	4.63627e-08	-1.47229e-07	6.08746e-07	-2.36950e-07	3.71796e-07	4.82965e-07	-2.67038e-07	2.15928e-07	1.20751e-06	3.55943e-07	1.56345e-06	1.68293e-07	-1.08009e-07	6.02836e-08
6.193	-4.91155e-06	3.83912e-07	-4.52763e-06	9.24426e-08	-3.06342e-08	6.18084e-08	4.95979e-07	-1.71202e-07	3.24776e-07	-1.92710e-07	4.61515e-08	-1.46558e-07	6.11033e-07	-2.37840e-07	3.73193e-07	4.84871e-07	-2.68091e-07	2.16779e-07	1.21162e-06	3.56725e-07	1.56835e-06	1.69543e-07	-1.08811e-07	6.07313e-08
6.218	-4.92317e-06	3.84821e-07	-4.53835e-06	9.31933e-08	-3.08830e-08	6.23103e-08	4.98165e-07	-1.71957e-07	3.26208e-07	-1.91818e-07	4.59379e-08	-1.45880e-07	6.13317e-07	-2.38729e-07	3.74588e-07	4.86773e-07	-2.69143e-07	2.17630e-07	1.21573e-06	3.57502e-07	1.57323e-06	1.70794e-07	-1.09615e-07	6.11795e-08
6.242	-4.93471e-06	3.85723e-07	-4.54899e-06	9.39453e-08	-3.11322e-08	6.28131e-08	5.00349e-07	-1.72711e-07	3.27638e-07	-1.90916e-07	4.57220e-08	-1.45194e-07	6.15596e-07	-2.39616e-07	3.75979e-07	4.88671e-07	-2.70193e-07	2.18479e-07	1.21983e-06	3.58273e-07	1.57810e-06	1.72047e-07	-1.10419e-07	6.16283e-08
6.267	-4.94617e-06	3.86619e-07	-4.55955e-06	9.46984e-08	-3.13818e-08	6.33167e-08	5.02530e-07	-1.73464e-07	3.29066e-07	-1.90004e-07	4.55036e-08	-1.44501e-07	6.17870e-07	-2.40502e-07	3.77369e-07	4.90566e-07	-2.71240e-07	2.19326e-07	1.22391e-06	3.59038e-07	1.58295e-06	1.73302e-07	-1.11224e-07	6.20777e-08
6.291	-4.95755e-06	3.87508e-07	-4.57004e-06	9.54527e-08	-3.16317e-08	6.38210e-08	5.04710e-07	-1.74216e-07	3.30494e-07	-1.89083e-07	4.52828e-08	-1.43800e-07	6.20141e-07	-2.41385e-07	3.78755e-07	4.92458e-07	-2.72286e-07	2.20171e-07	1.22799e-06	3.59798e-07	1.58779e-06	1.74558e-07	-1.12030e-07	6.25277e-08
6.316	-4.96885e-06	3.88391e-07	-4.58045e-06	9.62081e-08	-3.18821e-08	6.43261e-08	5.06887e-07	-1.74968e-07	3.31919e-07	-1.88151e-07	4.50597e-08	-1.43091e-07	6.22406e-07	-2.42267e-07	3.80139e-07	4.94345e-07	-2.73330e-07	2.21015e-07	1.23205e-06	3.60553e-07	1.59261e-06	1.75816e-07	-1.12837e-07	6.29783e-08
6.341	-4.98006e-06	3.89268e-07	-4.59079e-06	9.69646e-08	-3.21327e-08	6.48319e-08	5.09062e-07	-1.75718e-07	3.33343e-07	-1.87209e-07	4.48341e-08	-1.42375e-07	6.24668e-07	-2.43147e-07	3.81520e-07	4.96229e-07	-2.74371e-07	2.21858e-07	1.23611e-06	3.61302e-07	1.59741e-06	1.77075e-07	-1.13646e-07	6.34293e-08
6.365	-4.99119e-06	3.90138e-07	-4.60106e-06	9.77222e-08	-3.23838e-08	6.53384e-08	5.11234e-07	-1.76468e-07	3.34766e-07	-1.86258e-07	4.46062e-08	-1.41651e-07	6.26925e-07	-2.44026e-07	3.82899e-07	4.98109e-07	-2.75411e-07	2.22698e-07	1.24016e-06	3.62046e-07	1.60220e-06	1.78336e-07	-1.14455e-07	6.38809e-08
6.390	-5.00224e-06	3.91002e-07	-4.61124e-06	9.84808e-08	-3.26352e-08	6.58456e-08	5.13405e-07	-1.77217e-07	3.36187e-07	-1.85296e-07	4.43760e-08	-1.40920e-07	6.29177e-07	-2.44903e-07	3.84274e-07	4.99985e-07	-2.76448e-07	2.23537e-07	1.24419e-06	3.62784e-07	1.60698e-06	1.79598e-07	-1.15265e-07	6.43331e-08
6.414	-5.01321e-06	3.91859e-07	-4.62135e-06	9.92404e-08	-3.28869e-08	6.63535e-08	5.15572e-07	-1.77966e-07	3.37607e-07	-1.84325e-07	4.41434e-08	-1.40182e-07	6.31425e-07	-2.45777e-07	3.85647e-07	5.01858e-07	-2.77484e-07	2.24374e-07	1.24822e-06	3.63516e-07	1.61173e-06	1.80861e-07	-1.16076e-07	6.47857e-08
6.439	-5.02410e-06	3.92710e-07	-4.63139e-06	1.00001e-07	-3.31390e-08	6.68621e-08	5.17737e-07	-1.78713e-07	3.39024e-07	-1.83344e-07	4.39085e-08	-1.39435e-07	6.33667e-07	-2.46650e-07	3.87017e-07	5.03726e-07	-2.78517e-07	2.25209e-07	1.25223e-06	3.64244e-07	1.61647e-06	1.82126e-07	-1.16888e-07	6.52388e-08
6.463	-5.03490e-06	3.93554e-07	-4.64135e-06	1.00763e-07	-3.33914e-08	6.73713e-08	5.19900e-07	-1.79460e-07	3.40440e-07	-1.82353e-07	4.36712e-08	-1.38682e-07	6.35906e-07	-2.47522e-07	3.88384e-07	5.05591e-07	-2.79548e-07	2.26043e-07	1.25624e-06	3.64965e-07	1.62120e-06	1.83393e-07	-1.17700e-07	6.56924e-08
6.488	-5.04562e-06	3.94392e-07	-4.65123e-06	1.01525e-07	-3.36441e-08	6.78812e-08	5.22060e-07	-1.80205e-07	3.41855e-07	-1.81353e-07	4.34317e-08	-1.37921e-07	6.38139e-07	-2.48391e-07	3.89748e-07	5.07451e-07	-2.80576e-07	2.26875e-07	1.26023e-06	3.65681e-07	1.62591e-06	1.84660e-07	-1.18514e-07	6.61464e-08
6.513	-5.05626e-06	3.95224e-07	-4.66103e-06	1.02289e-07	-3.38971e-08	6.83916e-08	5.24217e-07	-1.80950e-07	3.43267e-07	-1.80343e-07	4.31898e-08	-1.37153e-07	6.40367e-07	-2.49258e-07	3.91109e-07	5.09308e-07	-2.81603e-07	2.27705e-07	1.26421e-06	3.66391e-07	1.63060e-06	1.85929e-07	-1.19328e-07	6.66009e-08
6.537	-5.06681e-06	3.96049e-07	-4.67076e-06	1.03053e-07	-3.41504e-08	6.89027e-08	5.26372e-07	-1.81693e-07	3.44678e-07	-1.79323e-07	4.29456e-08	-1.36378e-07	6.42591e-07	-2.50124e-07	3.92467e-07	5.11160e-07	-2.82627e-07	2.28533e-07	1.26818e-06	3.67096e-07	1.63528e-06	1.87199e-07	-1.20143e-07	6.70558e-08
6.562	-5.07728e-06	3.96867e-07	-4.68042e-06	1.03818e-07	-3.44040e-08	6.94144e-08	5.28524e-07	-1.82436e-07	3.46087e-07	-1.78294e-07	4.26991e-08	-1.35595e-07	6.44809e-07	-2.50987e-07	3.93822e-07	5.13008e-07	-2.83649e-07	2.29359e-07	1.27214e-06	3.67796e-07	1.63994e-06	1.88470e-07	-1.20959e-07	6.75111e-08
6.586	-5.08767e-06	3.97679e-07	-4.68999e-06	1.04585e-07	-3.46579e-08	6.99266e-08	5.30673e-07	-1.83178e-07	3.47495e-07	-1.77255e-07	4.24503e-08	-1.34805e-07	6.47023e-07	-2.51849e-07	3.95174e-07	5.14852e-07	-2.84669e-07	2.30184e-07	1.27609e-06	3.68490e-07	1.64458e-06	1.89742e-07	-1.21775e-07	6.79668e-08
6.611	-5.09797e-06	3.98484e-07	-4.69949e-06	1.05351e-07	-3.49120e-08	7.04394e-08	5.32819e-07	-1.83919e-07	3.48900e-07	-1.76207e-07	4.21992e-08	-1.34008e-07	6.49231e-07	-2.52709e-07	3.96523e-07	5.16692e-07	-2.85686e-07	2.31006e-07	1.28003e-06	3.69178e-07	1.64921e-06	1.91016e-07	-1.22593e-07	6.84230e-08
6.636	-5.10819e-06	3.99283e-07	-4.70891e-06	1.06119e-07	-3.51665e-08	7.09528e-08	5.34962e-07	-1.84659e-07	3.50303e-07	-1.75149e-07	4.19459e-08	-1.33203e-07	6.51434e-07	-2.53566e-07	3.97868e-07	5.18528e-07	-2.86701e-07	2.31827e-07	1.28396e-06	3.69860e-07	1.65382e-06	1.92290e-07	-1.23411e-07	6.88795e-08
6.660	-5.11833e-06	4.00075e-07	-4.71825e-06	1.06888e-07	-3.54212e-08	7.14666e-08	5.37102e-07	-1.85397e-07	3.51705e-07	-1.74082e-07	4.16903e-08	-1.32391e-07	6.53632e-07	-2.54422e-07	3.99211e-07	5.20359e-07	-2.87713e-07	2.32646e-07	1.28788e-06	3.70538e-07	1.65841e-06	1.93565e-07	-1.24229e-07	6.93363e-08
6.685	-5.12838e-06	4.00861e-07	-4.72752e-06	1.07657e-07	-3.56761e-08	7.19810e-08	5.39239e-07	-1.86135e-07	3.53104e-07	-1.73005e-07	4.14325e-08	-1.31573e-07	6.55825e-07	-2.55275e-07	4.00550e-07	5.22186e-07	-2.88723e-07	2.33463e-07	1.29178e-06	3.71209e-07	1.66299e-06	1.94842e-07	-1.25048e-07	6.97935e-08
6.709	-5.13834e-06	4.01640e-07	-4.73670e-06	1.08427e-07	-3.59313e-08	7.24959e-08	5.41374e-07	-1.86872e-07	3.54502e-07	-1.71919e-07	4.11724e-08	-1.30747e-07	6.58013e-07	-2.56127e-07	4.01886e-07	5.24008e-07	-2.89731e-07	2.34277e-07	1.29567e-06	3.71875e-07	1.66755e-06	1.96119e-07	-1.25868e-07	7.02511e-08
6.734	-5.14823e-06	4.02412e-07	-4.74581e-06	1.09198e-07	-3.61867e-08	7.30112e-08	5.43505e-07	-1.87607e-07	3.55897e-07	-1.70824e-07	4.09101e-08	-1.29914e-07	6.60195e-07	-2.56976e-07	4.03219e-07	5.25826e-07	-2.90736e-07	2.35090e-07	1.29956e-06	3.72535e-07	1.67209e-06	1.97397e-07	-1.26688e-07	7.07089e-08
6.758	-5.15802e-06	4.03178e-07	-4.75485e-06	1.09969e-07	-3.64423e-08	7.35270e-08	5.45632e-07	-1.88342e-07	3.57291e-07	-1.69719e-07	4.06455e-08	-1.29074e-07	6.62372e-07	-2.57823e-07	4.04548e-07	5.27640e-07	-2.91739e-07	2.35901e-07	1.30343e-06	3.73190e-07	1.67662e-06	1.98676e-07	-1.27509e-07	7.11671e-08
6.783	-5.16774e-06	4.03938e-07	-4.76380e-06	1.10741e-07	-3.66982e-08	7.40432e-08	5.47757e-07	-1.89075e-07	3.58682e-07	-1.68605e-07	4.03788e-08	-1.28227e-07	6.64543e-07	-2.58668e-07	4.05874e-07	5.29449e-07	-2.92739e-07	2.36710e-07	1.30729e-06	3.73839e-07	1.68113e-06	1.99956e-07	-1.28331e-07	7.16256e-08
6.808	-5.17737e-06	4.04690e-07	-4.77268e-06	1.11514e-07	-3.69543e-08	7.45599e-08	5.49878e-07	-1.89808e-07	3.60071e-07	-1.67482e-07	4.01098e-08	-1.27373e-07	6.66709e-07	-2.59512e-07	4.07197e-07	5.31254e-07	-2.93737e-07	2.37517e-07	1.31113e-06	3.74483e-07	1.68562e-06	2.01237e-07	-1.29153e-07	7.20843e-08
6.832	-5.18691e-06	4.05436e-07	-4.78147e-06	1.12288e-07	-3.72105e-08	7.50770e-08	5.51996e-07	-1.90539e-07	3.61458e-07	-1.66350e-07	3.98387e-08	-1.26511e-07	6.68869e-07	-2.60352e-07	4.08517e-07	5.33053e-07	-2.94732e-07	2.38321e-07	1.31497e-06	3.75121e-07	1.69009e-06	2.02518e-07	-1.29975e-07	7.25434e-08
6.857	-5.19637e-06	4.06175e-07	-4.79019e-06	1.13061e-07	-3.74670e-08	7.55944e-08	5.54111e-07	-1.91269e-07	3.62843e-07	-1.65209e-07	3.95654e-08	-1.25643e-07	6.71023e-07	-2.61191e-07	4.09832e-07	5.34849e-07	-2.95725e-07	2.39124e-07	1.31879e-06	3.75754e-07	1.69455e-06	2.03801e-07	-1.30798e-07	7.30026e-08
6.881	-5.20574e-06	4.06908e-07	-4.79883e-06	1.13836e-07	-3.77237e-08	7.61123e-08	5.56222e-07	-1.91997e-07	3.64225e-07	-1.64058e-07	3.92898e-08	-1.24769e-07	6.73172e-07	-2.62027e-07	4.11145e-07	5.36639e-07	-2.96715e-07	2.39924e-07	1.32260e-06	3.76380e-07	1.69898e-06	2.05083e-07	-1.31621e-07	7.34621e-08
6.906	-5.21503e-06	4.07634e-07	-4.80740e-06	1.14611e-07	-3.79805e-08	7.66305e-08	5.58330e-07	-1.92725e-07	3.65605e-07	-1.62899e-07	3.90122e-08	-1.23887e-07	6.75316e-07	-2.62862e-07	4.12454e-07	5.38425e-07	-2.97702e-07	2.40723e-07	1.32640e-06	3.77002e-07	1.70341e-06	2.06367e-07	-1.32445e-07	7.39219e-08
6.930	-5.22423e-06	4.08353e-07	-4.81588e-06	1.15387e-07	-3.82375e-08	7.71490e-08	5.60434e-07	-1.93451e-07	3.66983e-07	-1.61730e-07	3.87323e-08	-1.22998e-07	6.77453e-07	-2.63694e-07	4.13759e-07	5.40206e-07	-2.98687e-07	2.41519e-07	1.33019e-06	3.77617e-07	1.70781e-06	2.07651e-07	-1.33269e-07	7.43818e-08
6.955	-5.23335e-06	4.09066e-07	-4.82428e-06	1.16163e-07	-3.84947e-08	7.76679e-08	5.62535e-07	-1.94176e-07	3.68359e-07	-1.60553e-07	3.84504e-08	-1.22103e-07	6.79585e-07	-2.64523e-07	4.15061e-07	5.41982e-07	-2.99669e-07	2.42313e-07	1.33397e-06	3.78228e-07	1.71220e-06	2.08935e-07	-1.34093e-07	7.48419e-08
6.980	-5.24238e-06	4.09772e-07	-4.83261e-06	1.16939e-07	-3.87520e-08	7.81871e-08	5.64632e-07	-1.94900e-07	3.69732e-07	-1.59367e-07	3.81663e-08	-1.21200e-07	6.81710e-07	-2.65351e-07	4.16360e-07	5.43753e-07	-3.00648e-07	2.43105e-07	1.33773e-06	3.78832e-07	1.71656e-06	2.10220e-07	-1.34918e-07	7.53023e-08
7.004	-5.25133e-06	4.10471e-07	-4.84086e-06	1.17716e-07	-3.90095e-08	7.87065e-08	5.66726e-07	-1.95623e-07	3.71103e-07	-1.58172e-07	3.78800e-08	-1.20292e-07	6.83830e-07	-2.66176e-07	4.17654e-07	5.45520e-07	-3.01625e-07	2.43895e-07	1.34148e-06	3.79431e-07	1.72091e-06	2.11506e-07	-1.35743e-07	7.57628e-08
7.029	-5.26019e-06	4.11164e-07	-4.84902e-06	1.18493e-07	-3.92671e-08	7.92263e-08	5.68816e-07	-1.96344e-07	3.72471e-07	-1.56968e-07	3.75917e-08	-1.19376e-07	6.85944e-07	-2.66999e-07	4.18945e-07	5.47281e-07	-3.02599e-07	2.44682e-07	1.34522e-06	3.80024e-07	1.72525e-06	2.12792e-07	-1.36569e-07	7.62234e-08
7.053	-5.26896e-06	4.11850e-07	-4.85711e-06	1.19271e-07	-3.95248e-08	7.97463e-08	5.70902e-07	-1.97064e-07	3.73837e-07	-1.55755e-07	3.73012e-08	-1.18453e-07	6.88052e-07	-2.67819e-07	4.20233e-07	5.49038e-07	-3.03570e-07	2.45468e-07	1.34895e-06	3.80612e-07	1.72956e-06	2.14078e-07	-1.37394e-07	7.66842e-08
7.078	-5.27765e-06	4.12529e-07	-4.86512e-06	1.20049e-07	-3.97827e-08	8.02666e-08	5.72984e-07	-1.97783e-07	3.75201e-07	-1.54533e-07	3.70087e-08	-1.17524e-07	6.90153e-07	-2.68637e-07	4.21516e-07	5.50789e-07	-3.04538e-07	2.46251e-07	1.35266e-06	3.81194e-07	1.73386e-06	2.15365e-07	-1.38220e-07	7.71451e-08
7.102	-5.28626e-06	4.13202e-07	-4.87305e-06	1.20828e-07	-4.00407e-08	8.07871e-08	5.75062e-07	-1.98500e-07	3.76562e-07	-1.53303e-07	3.67140e-08	-1.16589e-07	6.92249e-07	-2.69453e-07	4.22796e-07	5.52536e-07	-3.05504e-07	2.47032e-07	1.35637e-06	3.81771e-07	1.73814e-06	2.16652e-07	-1.39046e-07	7.76062e-08
7.127	-5.29477e-06	4.13867e-07	-4.88091e-06	1.21607e-07	-4.02987e-08	8.13078e-08	5.77137e-07	-1.99217e-07	3.77920e-07	-1.52064e-07	3.64173e-08	-1.15647e-07	6.94338e-07	-2.70266e-07	4.24072e-07	5.54277e-07	-3.06467e-07	2.47810e-07	1.36005e-06	3.82341e-07	1.74240e-06	2.17940e-07	-1.39872e-07	7.80673e-08
7.152	-5.30320e-06	4.14526e-07	-4.88868e-06	1.22386e-07	-4.05569e-08	8.18287e-08	5.79207e-07	-1.99931e-07	3.79276e-07	-1.50816e-07	3.61186e-08	-1.14698e-07	6.96421e-07	-2.71077e-07	4.25344e-07	5.56013e-07	-3.07427e-07	2.48586e-07	1.36373e-06	3.82907e-07	1.74664e-06	2.19227e-07	-1.40699e-07	7.85285e-08
7.176	-5.31155e-06	4.15179e-07	-4.89637e-06	1.23165e-07	-4.08152e-08	8.23498e-08	5.81274e-07	-2.00645e-07	3.80629e-07	-1.49560e-07	3.58177e-08	-1.13743e-07	6.98498e-07	-2.71885e-07	4.26613e-07	5.57744e-07	-3.08384e-07	2.49360e-07	1.36740e-06	3.83467e-07	1.75086e-06	2.20515e-07	-1.41525e-07	7.89898e-08
7.201	-5.31981e-06	4.15824e-07	-4.90398e-06	1.23945e-07	-4.10735e-08	8.28710e-08	5.83336e-07	-2.01357e-07	3.81980e-07	-1.48296e-07	3.55149e-08	-1.12781e-07	7.00569e-07	-2.72691e-07	4.27877e-07	5.59470e-07	-3.09338e-07	2.50132e-07	1.37105e-06	3.84021e-07	1.75507e-06	2.21803e-07	-1.42352e-07	7.94512e-08
7.225	-5.32798e-06	4.16463e-07	-4.91152e-06	1.24724e-07	-4.13319e-08	8.33924e-08	5.85395e-07	-2.02067e-07	3.83328e-07	-1.47023e-07	3.52100e-08	-1.11813e-07	7.02633e-07	-2.73495e-07	4.29138e-07	5.61190e-07	-3.10289e-07	2.50901e-07	1.37468e-06	3.84569e-07	1.75925e-06	2.23091e-07	-1.43178e-07	7.99126e-08
7.250	-5.33607e-06	4.17095e-07	-4.91897e-06	1.25504e-07	-4.15904e-08	8.39139e-08	5.87449e-07	-2.02776e-07	3.84673e-07	-1.45741e-07	3.49031e-08	-1.10838e-07	7.04691e-07	-2.74296e-07	4.30395e-07	5.62905e-07	-3.11238e-07	2.51668e-07	1.37831e-06	3.85112e-07	1.76342e-06	2.24379e-07	-1.44005e-07	8.03740e-08
7.274	-5.34407e-06	4.17721e-07	-4.92635e-06	1.26284e-07	-4.18489e-08	8.44355e-08	5.89499e-07	-2.03484e-07	3.86015e-07	-1.44451e-07	3.45942e-08	-1.09857e-07	7.06742e-07	-2.75094e-07	4.31648e-07	5.64615e-07	-3.12183e-07	2.52432e-07	1.38192e-06	3.85650e-07	1.76757e-06	2.25667e-07	-1.44832e-07	8.08354e-08
7.299	-5.35198e-06	4.18339e-07	-4.93364e-06	1.27065e-07	-4.21075e-08	8.49573e-08	5.91545e-07	-2.04190e-07	3.87355e-07	-1.43153e-07	3.42832e-08	-1.08870e-07	7.08787e-07	-2.75890e-07	4.32897e-07	5.66319e-07	-3.13125e-07	2.53194e-07	1.38552e-06	3.86181e-07	1.77170e-06	2.26956e-07	-1.45659e-07	8.12969e-08
7.324	-5.35981e-06	4.18951e-07	-4.94086e-06	1.27845e-07	-4.23662e-08	8.54791e-08	5.93587e-07	-2.04895e-07	3.88692e-07	-1.41846e-07	3.39703e-08	-1.07876e-07	7.10825e-07	-2.76683e-07	4.34141e-07	5.68018e-07	-3.14065e-07	2.53954e-07	1.38911e-06	3.86708e-07	1.77582e-06	2.28244e-07	-1.46485e-07	8.17583e-08
7.348	-5.36755e-06	4.19556e-07	-4.94800e-06	1.28626e-07	-4.26248e-08	8.60009e-08	5.95624e-07	-2.05598e-07	3.90026e-07	-1.40531e-07	3.36554e-08	-1.06876e-07	7.12856e-07	-2.77474e-07	4.35382e-07	5.69712e-07	-3.15001e-07	2.54711e-07	1.39268e-06	3.87228e-07	1.77991e-06	2.29532e-07	-1.47312e-07	8.22197e-08
7.373	-5.37521e-06	4.20154e-07	-4.95505e-06	1.29406e-07	-4.28835e-08	8.65228e-08	5.97657e-07	-2.06300e-07	3.91357e-07	-1.39208e-07	3.33386e-08	-1.05870e-07	7.14881e-07	-2.78262e-07	4.36619e-07	5.71400e-07	-3.15934e-07	2.55466e-07	1.39624e-06	3.87744e-07	1.78398e-06	2.30820e-07	-1.48139e-07	8.26811e-08
7.397	-5.38277e-06	4.20746e-07	-4.96203e-06	1.30187e-07	-4.31422e-08	8.70448e-08	5.99686e-07	-2.07000e-07	3.92686e-07	-1.37877e-07	3.30198e-08	-1.04857e-07	7.16899e-07	-2.79048e-07	4.37851e-07	5.73082e-07	-3.16865e-07	2.56218e-07	1.39979e-06	3.88253e-07	1.78804e-06	2.32108e-07	-1.48965e-07	8.31424e-08
7.422	-5.39026e-06	4.21331e-07	-4.96892e-06	1.30968e-07	-4.34009e-08	8.75667e-08	6.01710e-07	-2.07699e-07	3.94011e-07	-1.36538e-07	3.26991e-08	-1.03839e-07	7.18910e-07	-2.79831e-07	4.39080e-07	5.74759e-07	-3.17792e-07	2.56967e-07	1.40332e-06	3.88757e-07	1.79208e-06	2.33395e-07	-1.49792e-07	8.36036e-08
7.447	-5.39765e-06	4.21909e-07	-4.97574e-06	1.31748e-07	-4.36596e-08	8.80887e-08	6.03730e-07	-2.08396e-07	3.95334e-07	-1.35191e-07	3.23764e-08	-1.02814e-07	7.20915e-07	-2.80611e-07	4.40304e-07	5.76431e-07	-3.18716e-07	2.57715e-07	1.40684e-06	3.89256e-07	1.79609e-06	2.34683e-07	-1.50618e-07	8.40648e-08
7.471	-5.40496e-06	4.22480e-07	-4.98248e-06	1.32529e-07	-4.39183e-08	8.86106e-08	6.05745e-07	-2.09091e-07	3.96653e-07	-1.33835e-07	3.20518e-08	-1.01784e-07	7.22912e-07	-2.81388e-07	4.41524e-07	5.78096e-07	-3.19637e-07	2.58459e-07	1.41035e-06	3.89748e-07	1.80009e-06	2.35970e-07	-1.51444e-07	8.45259e-08
7.496	-5.41218e-06	4.23045e-07	-4.98914e-06	1.33309e-07	-4.41769e-08	8.91325e-08	6.07755e-07	-2.09786e-07	3.97970e-07	-1.32472e-07	3.17253e-08	-1.00747e-07	7.24903e-07	-2.82163e-07	4.42740e-07	5.79756e-07	-3.20555e-07	2.59202e-07	1.41384e-06	3.90236e-07	1.80407e-06	2.37257e-07	-1.52270e-07	8.49868e-08
7.520	-5.41932e-06	4.23602e-07	-4.99571e-06	1.34090e-07	-4.44356e-08	8.96543e-08	6.09761e-07	-2.10478e-07	3.99283e-07	-1.31101e-07	3.13969e-08	-9.97039e-08	7.26887e-07	-2.82935e-07	4.43951e-07	5.81410e-07	-3.21469e-07	2.59941e-07	1.41732e-06	3.90718e-07	1.80803e-06	2.38543e-07	-1.53096e-07	8.54477e-08
7.545	-5.42636e-06	4.24153e-07	-5.00221e-06	1.34870e-07	-4.46942e-08	9.01761e-08	6.11762e-07	-2.11169e-07	4.00594e-07	-1.29722e-07	3.10667e-08	-9.86551e-08	7.28863e-07	-2.83705e-07	4.45158e-07	5.83059e-07	-3.22381e-07	2.60678e-07	1.42078e-06	3.91194e-07	1.81198e-06	2.39829e-07	-1.53921e-07	8.59084e-08
7.569	-5.43333e-06	4.24697e-07	-5.00863e-06	1.35650e-07	-4.49527e-08	9.06978e-08	6.13759e-07	-2.11858e-07	4.01901e-07	-1.28335e-07	3.07345e-08	-9.76003e-08	7.30833e-07	-2.84471e-07	4.46361e-07	5.84702e-07	-3.23289e-07	2.61413e-07	1.42423e-06	3.91665e-07	1.81590e-06	2.41115e-07	-1.54746e-07	8.63689e-08
7.594	-5.44020e-06	4.25235e-07	-5.01497e-06	1.36431e-07	-4.52112e-08	9.12194e-08	6.15751e-07	-2.12545e-07	4.03205e-07	-1.26940e-07	3.04005e-08	-9.65396e-08	7.32795e-07	-2.85235e-07	4.47560e-07	5.86338e-07	-3.24194e-07	2.62144e-07	1.42767e-06	3.92130e-07	1.81980e-06	2.42400e-07	-1.55571e-07	8.68293e-08
7.619	-5.44699e-06	4.25765e-07	-5.02123e-06	1.37210e-07	-4.54697e-08	9.17408e-08	6.17738e-07	-2.13231e-07	4.04507e-07	-1.25538e-07	3.00647e-08	-9.54731e-08	7.34751e-07	-2.85996e-07	4.48754e-07	5.87969e-07	-3.25096e-07	2.62874e-07	1.43109e-06	3.92590e-07	1.82368e-06	2.43685e-07	-1.56396e-07	8.72895e-08
7.643	-5.45369e-06	4.26289e-07	-5.02740e-06	1.37990e-07	-4.57281e-08	9.22621e-08	6.19720e-07	-2.13915e-07	4.05804e-07	-1.24128e-07	2.97270e-08	-9.44007e-08	7.36699e-07	-2.86755e-07	4.49944e-07	5.89594e-07	-3.25994e-07	2.63600e-07	1.43450e-06	3.93044e-07	1.82755e-06	2.44969e-07	-1.57220e-07	8.77495e-08
7.668	-5.46031e-06	4.26806e-07	-5.03350e-06	1.38770e-07	-4.59864e-08	9.27833e-08	6.21697e-07	-2.14598e-07	4.07099e-07	-1.22710e-07	2.93875e-08	-9.33226e-08	7.38639e-07	-2.87510e-07	4.51129e-07	5.91214e-07	-3.26890e-07	2.64324e-07	1.43790e-06	3.93492e-07	1.83139e-06	2.46253e-07	-1.58044e-07	8.82093e-08
7.692	-5.46684e-06	4.27317e-07	-5.03952e-06	1.39549e-07	-4.62446e-08	9.33043e-08	6.23670e-07	-2.15279e-07	4.08391e-07	-1.21285e-07	2.90461e-08	-9.22387e-08	7.40573e-07	-2.88263e-07	4.52310e-07	5.92827e-07	-3.27782e-07	2.65045e-07	1.44128e-06	3.93936e-07	1.83522e-06	2.47536e-07	-1.58867e-07	8.86689e-08
7.717	-5.47328e-06	4.27820e-07	-5.04546e-06	1.40328e-07	-4.65027e-08	9.38251e-08	6.25637e-07	-2.15958e-07	4.09679e-07	-1.19852e-07	2.87030e-08	-9.11491e-08	7.42499e-07	-2.89012e-07	4.53487e-07	5.94434e-07	-3.28670e-07	2.65764e-07	1.44465e-06	3.94373e-07	1.83902e-06	2.48818e-07	-1.59690e-07	8.91282e-08
7.741	-5.47964e-06	4.28317e-07	-5.05132e-06	1.41106e-07	-4.67607e-08	9.43457e-08	6.27599e-07	-2.16635e-07	4.10964e-07	-1.18412e-07	2.83581e-08	-9.00538e-08	7.44418e-07	-2.89759e-07	4.54659e-07	5.96035e-07	-3.29555e-07	2.66479e-07	1.44800e-06	3.94806e-07	1.84281e-06	2.50100e-07	-1.60513e-07	8.95873e-08
7.766	-5.48591e-06	4.28807e-07	-5.05710e-06	1.41885e-07	-4.70187e-08	9.48661e-08	6.29557e-07	-2.17311e-07	4.12246e-07	-1.16964e-07	2.80114e-08	-8.89528e-08	7.46329e-07	-2.90503e-07	4.55826e-07	5.97630e-07	-3.30437e-07	2.67193e-07	1.45134e-06	3.95232e-07	1.84658e-06	2.51381e-07	-1.61335e-07	9.00462e-08
7.791	-5.49209e-06	4.29291e-07	-5.06280e-06	1.42663e-07	-4.72764e-08	9.53862e-08	6.31509e-07	-2.17985e-07	4.13524e-07	-1.15509e-07	2.76629e-08	-8.78463e-08	7.48233e-07	-2.91244e-07	4.56989e-07	5.99219e-07	-3.31316e-07	2.67903e-07	1.45467e-06	3.95654e-07	1.85032e-06	2.52661e-07	-1.62156e-07	9.05047e-08
7.815	-5.49818e-06	4.29767e-07	-5.06842e-06	1.43440e-07	-4.75341e-08	9.59061e-08	6.33456e-07	-2.18657e-07	4.14799e-07	-1.14047e-07	2.73127e-08	-8.67342e-08	7.50129e-07	-2.91982e-07	4.58147e-07	6.00801e-07	-3.32191e-07	2.68610e-07	1.45798e-06	3.96069e-07	1.85405e-06	2.53940e-07	-1.62977e-07	9.09630e-08
7.840	-5.50419e-06	4.30237e-07	-5.07396e-06	1.44217e-07	-4.77917e-08	9.64257e-08	6.35398e-07	-2.19327e-07	4.16071e-07	-1.12577e-07	2.69608e-08	-8.56165e-08	7.52018e-07	-2.92718e-07	4.59301e-07	6.02378e-07	-3.33062e-07	2.69315e-07	1.46127e-06	3.96480e-07	1.85775e-06	2.55219e-07	-1.63798e-07	9.14209e-08
7.864	-5.51012e-06	4.30700e-07	-5.07942e-06	1.44994e-07	-4.80490e-08	9.69450e-08	6.37334e-07	-2.19996e-07	4.17339e-07	-1.11101e-07	2.66071e-08	-8.44934e-08	7.53899e-07	-2.93450e-07	4.60449e-07	6.03948e-07	-3.33931e-07	2.70017e-07	1.46456e-06	3.96885e-07	1.86144e-06	2.56496e-07	-1.64618e-07	9.18786e-08
7.889	-5.51596e-06	4.31156e-07	-5.08480e-06	1.45770e-07	-4.83063e-08	9.74640e-08	6.39266e-07	-2.20662e-07	4.18603e-07	-1.09617e-07	2.62518e-08	-8.33649e-08	7.55773e-07	-2.94179e-07	4.61594e-07	6.05512e-07	-3.34795e-07	2.70717e-07	1.46782e-06	3.97284e-07	1.86511e-06	2.57773e-07	-1.65437e-07	9.23359e-08
7.913	-5.52171e-06	4.31606e-07	-5.09010e-06	1.46546e-07	-4.85634e-08	9.79827e-08	6.41192e-07	-2.21327e-07	4.19865e-07	-1.08126e-07	2.58947e-08	-8.22310e-08	7.57638e-07	-2.94905e-07	4.62733e-07	6.07070e-07	-3.35657e-07	2.71413e-07	1.47108e-06	3.97678e-07	1.86876e-06	2.59049e-07	-1.66256e-07	9.27928e-08
7.938	-5.52737e-06	4.32048e-07	-5.09532e-06	1.47321e-07	-4.88203e-08	9.85011e-08	6.43113e-07	-2.21990e-07	4.21122e-07	-1.06628e-07	2.55359e-08	-8.10917e-08	7.59496e-07	-2.95628e-07	4.63868e-07	6.08621e-07	-3.36514e-07	2.72107e-07	1.47432e-06	3.98067e-07	1.87238e-06	2.60323e-07	-1.67074e-07	9.32494e-08
7.963	-5.53295e-06	4.32484e-07	-5.10046e-06	1.48096e-07	-4.90770e-08	9.90191e-08	6.45028e-07	-2.22651e-07	4.22377e-07	-1.05123e-07	2.51755e-08	-7.99470e-08	7.61346e-07	-2.96348e-07	4.64998e-07	6.10166e-07	-3.37369e-07	2.72797e-07	1.47754e-06	3.98450e-07	1.87599e-06	2.61597e-07	-1.67891e-07	9.37056e-08
7.987	-5.53844e-06	4.32914e-07	-5.10553e-06	1.48870e-07	-4.93336e-08	9.95367e-08	6.46938e-07	-2.23311e-07	4.23627e-07	-1.03611e-07	2.48134e-08	-7.87971e-08	7.63188e-07	-2.97066e-07	4.66123e-07	6.11705e-07	-3.38219e-07	2.73485e-07	1.48075e-06	3.98828e-07	1.87958e-06	2.62869e-07	-1.68708e-07	9.41615e-08
8.012	-5.54385e-06	4.33336e-07	-5.11051e-06	1.49644e-07	-4.95899e-08	1.00054e-07	6.48842e-07	-2.23968e-07	4.24874e-07	-1.02092e-07	2.44496e-08	-7.76420e-08	7.65023e-07	-2.97780e-07	4.67243e-07	6.13237e-07	-3.39067e-07	2.74170e-07	1.48394e-06	3.99201e-07	1.88314e-06	2.64141e-07	-1.69524e-07	9.46169e-08
8.036	-5.54917e-06	4.33752e-07	-5.11541e-06	1.50417e-07	-4.98461e-08	1.00571e-07	6.50741e-07	-2.24623e-07	4.26118e-07	-1.00566e-07	2.40842e-08	-7.64817e-08	7.66849e-07	-2.98490e-07	4.68359e-07	6.14762e-07	-3.39910e-07	2.74852e-07	1.48712e-06	3.99568e-07	1.88669e-06	2.65411e-07	-1.70339e-07	9.50719e-08
8.061	-5.55440e-06	4.34161e-07	-5.12024e-06	1.51189e-07	-5.01021e-08	1.01087e-07	6.52635e-07	-2.25277e-07	4.27358e-07	-9.90334e-08	2.37172e-08	-7.53162e-08	7.68668e-07	-2.99198e-07	4.69469e-07	6.16282e-07	-3.40750e-07	2.75532e-07	1.49028e-06	3.99930e-07	1.89021e-06	2.66680e-07	-1.71154e-07	9.55265e-08
8.086	-5.55955e-06	4.34564e-07	-5.12498e-06	1.51961e-07	-5.03578e-08	1.01603e-07	6.54522e-07	-2.25929e-07	4.28594e-07	-9.74941e-08	2.33486e-08	-7.41456e-08	7.70478e-07	-2.99903e-07	4.70575e-07	6.17794e-07	-3.41586e-07	2.76208e-07	1.49343e-06	4.00286e-07	1.89372e-06	2.67948e-07	-1.71967e-07	9.59806e-08
8.110	-5.56461e-06	4.34959e-07	-5.12965e-06	1.52732e-07	-5.06133e-08	1.02119e-07	6.56405e-07	-2.26578e-07	4.29826e-07	-9.59482e-08	2.29784e-08	-7.29699e-08	7.72280e-07	-3.00604e-07	4.71676e-07	6.19300e-07	-3.42419e-07	2.76881e-07	1.49657e-06	4.00637e-07	1.89721e-06	2.69214e-07	-1.72780e-07	9.64343e-08
8.135	-5.56959e-06	4.35348e-07	-5.13424e-06	1.53502e-07	-5.08686e-08	1.02634e-07	6.58281e-07	-2.27226e-07	4.31055e-07	-9.43957e-08	2.26065e-08	-7.17892e-08	7.74074e-07	-3.01303e-07	4.72772e-07	6.20800e-07	-3.43248e-07	2.77552e-07	1.49969e-06	4.00983e-07	1.90067e-06	2.70480e-07	-1.73592e-07	9.68875e-08
8.159	-5.57448e-06	4.35730e-07	-5.13875e-06	1.54272e-07	-5.11236e-08	1.03148e-07	6.60152e-07	-2.27872e-07	4.32280e-07	-9.28366e-08	2.22332e-08	-7.06035e-08	7.75860e-07	-3.01998e-07	4.73862e-07	6.22293e-07	-3.44074e-07	2.78219e-07	1.50279e-06	4.01323e-07	1.90411e-06	2.71744e-07	-1.74403e-07	9.73402e-08
8.184	-5.57928e-06	4.36106e-07	-5.14318e-06	1.55041e-07	-5.13784e-08	1.03662e-07	6.62017e-07	-2.28516e-07	4.33501e-07	-9.12711e-08	2.18582e-08	-6.94128e-08	7.77638e-07	-3.02690e-07	4.74948e-07	6.23779e-07	-3.44896e-07	2.78884e-07	1.50588e-06	4.01658e-07	1.90754e-06	2.73006e-07	-1.75214e-07	9.77924e-08
8.208	-5.58400e-06	4.36475e-07	-5.14753e-06	1.55809e-07	-5.16329e-08	1.04176e-07	6.63876e-07	-2.29157e-07	4.34719e-07	-8.96990e-08	2.14817e-08	-6.82173e-08	7.79408e-07	-3.03379e-07	4.76029e-07	6.25259e-07	-3.45714e-07	2.79545e-07	1.50895e-06	4.01988e-07	1.91094e-06	2.74267e-07	-1.76023e-07	9.82441e-08
8.233	-5.58863e-06	4.36837e-07	-5.15180e-06	1.56576e-07	-5.18872e-08	1.04689e-07	6.65729e-07	-2.29797e-07	4.35932e-07	-8.81206e-08	2.11037e-08	-6.70169e-08	7.81169e-07	-3.04064e-07	4.77105e-07	6.26731e-07	-3.46528e-07	2.80204e-07	1.51201e-06	4.02313e-07	1.91433e-06	2.75527e-07	-1.76831e-07	9.86953e-08
8.258	-5.59318e-06	4.37193e-07	-5.15599e-06	1.57343e-07	-5.21412e-08	1.05201e-07	6.67577e-07	-2.30435e-07	4.37142e-07	-8.65358e-08	2.07242e-08	-6.58116e-08	7.82922e-07	-3.04747e-07	4.78175e-07	6.28197e-07	-3.47338e-07	2.80859e-07	1.51506e-06	4.02632e-07	1.91769e-06	2.76785e-07	-1.77639e-07	9.91459e-08
8.282	-5.59765e-06	4.37541e-07	-5.16010e-06	1.58108e-07	-5.23949e-08	1.05713e-07	6.69419e-07	-2.31071e-07	4.38348e-07	-8.49448e-08	2.03432e-08	-6.46016e-08	7.84666e-07	-3.05426e-07	4.79241e-07	6.29657e-07	-3.48145e-07	2.81511e-07	1.51808e-06	4.02946e-07	1.92103e-06	2.78041e-07	-1.78445e-07	9.95960e-08
8.307	-5.60202e-06	4.37884e-07	-5.16414e-06	1.58873e-07	-5.26483e-08	1.06225e-07	6.71254e-07	-2.31704e-07	4.39550e-07	-8.33475e-08	1.99606e-08	-6.33869e-08	7.86403e-07	-3.06101e-07	4.80301e-07	6.31109e-07	-3.48948e-07	2.82161e-07	1.52110e-06	4.03255e-07	1.92435e-06	2.79296e-07	-1.79250e-07	1.00046e-07
8.331	-5.60632e-06	4.38219e-07	-5.16810e-06	1.59637e-07	-5.29014e-08	1.06735e-07	6.73084e-07	-2.32336e-07	4.40748e-07	-8.17441e-08	1.95766e-08	-6.21674e-08	7.88130e-07	-3.06774e-07	4.81356e-07	6.32555e-07	-3.49748e-07	2.82807e-07	1.52409e-06	4.03558e-07	1.92765e-06	2.80549e-07	-1.80055e-07	1.00494e-07
8.356	-5.61052e-06	4.38548e-07	-5.17198e-06	1.60399e-07	-5.31542e-08	1.07245e-07	6.74908e-07	-2.32965e-07	4.41942e-07	-8.01345e-08	1.91912e-08	-6.09434e-08	7.89849e-07	-3.07443e-07	4.82406e-07	6.33993e-07	-3.50543e-07	2.83450e-07	1.52708e-06	4.03856e-07	1.93093e-06	2.81801e-07	-1.80858e-07	1.00943e-07
8.380	-5.61465e-06	4.38870e-07	-5.17578e-06	1.61161e-07	-5.34066e-08	1.07755e-07	6.76725e-07	-2.33593e-07	4.43133e-07	-7.85189e-08	1.88043e-08	-5.97147e-08	7.91560e-07	-3.08109e-07	4.83451e-07	6.35425e-07	-3.51335e-07	2.84090e-07	1.53004e-06	4.04149e-07	1.93419e-06	2.83051e-07	-1.81660e-07	1.01390e-07
8.405	-5.61868e-06	4.39186e-07	-5.17950e-06	1.61922e-07	-5.36588e-08	1.08263e-07	6.78537e-07	-2.34218e-07	4.44319e-07	-7.68973e-08	1.84159e-08	-5.84814e-08	7.93262e-07	-3.08771e-07	4.84490e-07	6.36850e-07	-3.52123e-07	2.84727e-07	1.53299e-06	4.04437e-07	1.93743e-06	2.84299e-07	-1.82461e-07	1.01838e-07
8.430	-5.62264e-06	4.39495e-07	-5.18314e-06	1.62682e-07	-5.39106e-08	1.08771e-07	6.80342e-07	-2.34841e-07	4.45501e-07	-7.52698e-08	1.80261e-08	-5.72436e-08	7.94955e-07	-3.09431e-07	4.85525e-07	6.38268e-07	-3.52907e-07	2.85361e-07	1.53593e-06	4.04720e-07	1.94065e-06	2.85545e-07	-1.83261e-07	1.02284e-07
8.454	-5.62651e-06	4.39797e-07	-5.18671e-06	1.63441e-07	-5.41621e-08	1.09279e-07	6.82141e-07	-2.35462e-07	4.46679e-07	-7.36363e-08	1.76349e-08	-5.60014e-08	7.96640e-07	-3.10086e-07	4.86554e-07	6.39679e-07	-3.53687e-07	2.85992e-07	1.53885e-06	4.04998e-07	1.94384e-06	2.86790e-07	-1.84060e-07	1.02730e-07
8.479	-5.63029e-06	4.40093e-07	-5.19020e-06	1.64199e-07	-5.44132e-08	1.09786e-07	6.83934e-07	-2.36081e-07	4.47853e-07	-7.19971e-08	1.72424e-08	-5.47547e-08	7.98316e-07	-3.10739e-07	4.87577e-07	6.41083e-07	-3.54463e-07	2.86620e-07	1.54175e-06	4.05270e-07	1.94702e-06	2.88032e-07	-1.84857e-07	1.03175e-07
8.503	-5.63399e-06	4.40382e-07	-5.19361e-06	1.64956e-07	-5.46640e-08	1.10292e-07	6.85721e-07	-2.36698e-07	4.49023e-07	-7.03521e-08	1.68484e-08	-5.35037e-08	7.99983e-07	-3.11388e-07	4.88595e-07	6.42480e-07	-3.55235e-07	2.87244e-07	1.54464e-06	4.05537e-07	1.95017e-06	2.89273e-07	-1.85654e-07	1.03619e-07
8.528	-5.63761e-06	4.40665e-07	-5.19694e-06	1.65711e-07	-5.49144e-08	1.10797e-07	6.87502e-07	-2.37312e-07	4.50189e-07	-6.87013e-08	1.64531e-08	-5.22483e-08	8.01641e-07	-3.12033e-07	4.89608e-07	6.43869e-07	-3.56004e-07	2.87866e-07	1.54751e-06	4.05800e-07	1.95331e-06	2.90512e-07	-1.86449e-07	1.04063e-07
8.552	-5.64114e-06	4.40941e-07	-5.20020e-06	1.66466e-07	-5.51645e-08	1.11301e-07	6.89276e-07	-2.37925e-07	4.51351e-07	-6.70450e-08	1.60564e-08	-5.09886e-08	8.03291e-07	-3.12675e-07	4.90616e-07	6.45252e-07	-3.56768e-07	2.88484e-07	1.55037e-06	4.06057e-07	1.95642e-06	2.91749e-07	-1.87243e-07	1.04506e-07
8.577	-5.64458e-06	4.41210e-07	-5.20337e-06	1.67219e-07	-5.54141e-08	1.11805e-07	6.91044e-07	-2.38535e-07	4.52509e-07	-6.53830e-08	1.56584e-08	-4.97246e-08	8.04932e-07	-3.13314e-07	4.91618e-07	6.46627e-07	-3.57529e-07	2.89099e-07	1.55321e-06	4.06309e-07	1.95951e-06	2.92984e-07	-1.88035e-07	1.04949e-07
8.602	-5.64795e-06	4.41473e-07	-5.20647e-06	1.67971e-07	-5.56634e-08	1.12308e-07	6.92805e-07	-2.39143e-07	4.53662e-07	-6.37155e-08	1.52590e-08	-4.84565e-08	8.06563e-07	-3.13949e-07	4.92614e-07	6.47996e-07	-3.58285e-07	2.89710e-07	1.55603e-06	4.06555e-07	1.96258e-06	2.94216e-07	-1.88826e-07	1.05390e-07
8.626	-5.65123e-06	4.41730e-07	-5.20950e-06	1.68722e-07	-5.59122e-08	1.12810e-07	6.94560e-07	-2.39749e-07	4.54811e-07	-6.20425e-08	1.48584e-08	-4.71841e-08	8.08186e-07	-3.14581e-07	4.93606e-07	6.49357e-07	-3.59038e-07	2.90319e-07	1.55884e-06	4.06797e-07	1.96563e-06	2.95447e-07	-1.89616e-07	1.05831e-07
8.651	-5.65442e-06	4.41979e-07	-5.21244e-06	1.69472e-07	-5.61607e-08	1.13311e-07	6.96309e-07	-2.40352e-07	4.55956e-07	-6.03641e-08	1.44564e-08	-4.59077e-08	8.09800e-07	-3.15209e-07	4.94591e-07	6.50711e-07	-3.59786e-07	2.90924e-07	1.56163e-06	4.07034e-07	1.96866e-06	2.96676e-07	-1.90405e-07	1.06271e-07
8.675	-5.65754e-06	4.42223e-07	-5.21531e-06	1.70220e-07	-5.64087e-08	1.13812e-07	6.98051e-07	-2.40954e-07	4.57097e-07	-5.86804e-08	1.40532e-08	-4.46272e-08	8.11405e-07	-3.15833e-07	4.95571e-07	6.52057e-07	-3.60531e-07	2.91526e-07	1.56441e-06	4.07266e-07	1.97167e-06	2.97902e-07	-1.91192e-07	1.06710e-07
8.700	-5.66056e-06	4.42460e-07	-5.21811e-06	1.70968e-07	-5.66563e-08	1.14311e-07	6.99786e-07	-2.41553e-07	4.58234e-07	-5.69913e-08	1.36487e-08	-4.33426e-08	8.13000e-07	-3.16454e-07	4.96546e-07	6.53396e-07	-3.61271e-07	2.92125e-07	1.56717e-06	4.07493e-07	1.97466e-06	2.99126e-07	-1.91977e-07	1.07149e-07
8.724	-5.66351e-06	4.42690e-07	-5.22082e-06	1.71714e-07	-5.69035e-08	1.14810e-07	7.01515e-07	-2.42150e-07	4.59366e-07	-5.52970e-08	1.32429e-08	-4.20541e-08	8.14587e-07	-3.17072e-07	4.97515e-07	6.54728e-07	-3.62008e-07	2.92721e-07	1.56991e-06	4.07714e-07	1.97762e-06	3.00348e-07	-1.92762e-07	1.07587e-07
8.749	-5.66637e-06	4.42914e-07	-5.22346e-06	1.72458e-07	-5.71503e-08	1.15308e-07	7.03238e-07	-2.42744e-07	4.60494e-07	-5.35976e-08	1.28359e-08	-4.07617e-08	8.16164e-07	-3.17686e-07	4.98478e-07	6.56053e-07	-3.62740e-07	2.93313e-07	1.57264e-06	4.07931e-07	1.98057e-06	3.01568e-07	-1.93544e-07	1.08024e-07
8.774	-5.66915e-06	4.43131e-07	-5.22602e-06	1.73201e-07	-5.73966e-08	1.15805e-07	7.04954e-07	-2.43336e-07	4.61617e-07	-5.18930e-08	1.24277e-08	-3.94653e-08	8.17732e-07	-3.18296e-07	4.99436e-07	6.57370e-07	-3.63468e-07	2.93902e-07	1.57535e-06	4.08143e-07	1.98349e-06	3.02785e-07	-1.94326e-07	1.08460e-07
8.798	-5.67185e-06	4.43342e-07	-5.22851e-06	1.73943e-07	-5.76424e-08	1.16301e-07	7.06663e-07	-2.43926e-07	4.62736e-07	-5.01834e-08	1.20183e-08	-3.81651e-08	8.19291e-07	-3.18903e-07	5.00388e-07	6.58680e-07	-3.64193e-07	2.94487e-07	1.57804e-06	4.08350e-07	1.98639e-06	3.04000e-07	-1.95106e-07	1.08895e-07
8.823	-5.67447e-06	4.43546e-07	-5.23092e-06	1.74684e-07	-5.78878e-08	1.16796e-07	7.08365e-07	-2.44514e-07	4.63851e-07	-4.84687e-08	1.16076e-08	-3.68611e-08	8.20841e-07	-3.19506e-07	5.01335e-07	6.59983e-07	-3.64913e-07	2.95070e-07	1.58072e-06	4.08552e-07	1.98927e-06	3.05213e-07	-1.95884e-07	1.09329e-07
8.847	-5.67700e-06	4.43744e-07	-5.23325e-06	1.75423e-07	-5.81327e-08	1.17290e-07	7.10061e-07	-2.45099e-07	4.64961e-07	-4.67492e-08	1.11958e-08	-3.55534e-08	8.22381e-07	-3.20106e-07	5.02275e-07	6.61278e-07	-3.65629e-07	2.95649e-07	1.58338e-06	4.08749e-07	1.99213e-06	3.06423e-07	-1.96661e-07	1.09763e-07
8.872	-5.67945e-06	4.43936e-07	-5.23551e-06	1.76160e-07	-5.83771e-08	1.17783e-07	7.11750e-07	-2.45682e-07	4.66067e-07	-4.50247e-08	1.07828e-08	-3.42419e-08	8.23912e-07	-3.20702e-07	5.03210e-07	6.62565e-07	-3.66341e-07	2.96224e-07	1.58603e-06	4.08941e-07	1.99497e-06	3.07631e-07	-1.97436e-07	1.10195e-07
8.897	-5.68182e-06	4.44121e-07	-5.23770e-06	1.76896e-07	-5.86211e-08	1.18275e-07	7.13432e-07	-2.46263e-07	4.67169e-07	-4.32955e-08	1.03687e-08	-3.29268e-08	8.25434e-07	-3.21294e-07	5.04140e-07	6.63845e-07	-3.67048e-07	2.96797e-07	1.58866e-06	4.09128e-07	1.99779e-06	3.08836e-07	-1.98209e-07	1.10627e-07
8.921	-5.68410e-06	4.44299e-07	-5.23980e-06	1.77631e-07	-5.88645e-08	1.18767e-07	7.15107e-07	-2.46841e-07	4.68266e-07	-4.15615e-08	9.95343e-09	-3.16080e-08	8.26946e-07	-3.21883e-07	5.05063e-07	6.65117e-07	-3.67752e-07	2.97365e-07	1.59127e-06	4.09311e-07	2.00058e-06	3.10039e-07	-1.98981e-07	1.11058e-07
8.946	-5.68631e-06	4.44472e-07	-5.24184e-06	1.78364e-07	-5.91074e-08	1.19257e-07	7.16775e-07	-2.47417e-07	4.69358e-07	-3.98228e-08	9.53703e-09	-3.02857e-08	8.28449e-07	-3.22468e-07	5.05981e-07	6.66382e-07	-3.68451e-07	2.97931e-07	1.59387e-06	4.09488e-07	2.00336e-06	3.11239e-07	-1.99751e-07	1.11488e-07
8.970	-5.68843e-06	4.44638e-07	-5.24379e-06	1.79096e-07	-5.93499e-08	1.19746e-07	7.18437e-07	-2.47991e-07	4.70446e-07	-3.80794e-08	9.11953e-09	-2.89599e-08	8.29942e-07	-3.23049e-07	5.06893e-07	6.67640e-07	-3.69147e-07	2.98493e-07	1.59645e-06	4.09661e-07	2.00611e-06	3.12437e-07	-2.00520e-07	1.11917e-07
8.995	-5.69047e-06	4.44797e-07	-5.24567e-06	1.79826e-07	-5.95918e-08	1.20234e-07	7.20091e-07	-2.48562e-07	4.71530e-07	-3.63315e-08	8.70093e-09	-2.76306e-08	8.31426e-07	-3.23626e-07	5.07799e-07	6.68889e-07	-3.69838e-07	2.99052e-07	1.59901e-06	4.09829e-07	2.00884e-06	3.13632e-07	-2.01287e-07	1.12345e-07
9.019	-5.69243e-06	4.44950e-07	-5.24748e-06	1.80554e-07	-5.98331e-08	1.20721e-07	7.21739e-07	-2.49130e-07	4.72608e-07	-3.45791e-08	8.28125e-09	-2.62979e-08	8.32900e-07	-3.24200e-07	5.08700e-07	6.70131e-07	-3.70524e-07	2.99607e-07	1.60156e-06	4.09992e-07	2.01155e-06	3.14824e-07	-2.02052e-07	1.12772e-07
9.044	-5.69431e-06	4.45097e-07	-5.24921e-06	1.81281e-07	-6.00740e-08	1.21207e-07	7.23380e-07	-2.49697e-07	4.73683e-07	-3.28223e-08	7.86050e-09	-2.49618e-08	8.34364e-07	-3.24770e-07	5.09594e-07	6.71366e-07	-3.71207e-07	3.00159e-07	1.60409e-06	4.10150e-07	2.01424e-06	3.16013e-07	-2.02815e-07	1.13198e-07
9.069	-5.69611e-06	4.45238e-07	-5.25087e-06	1.82006e-07	-6.03143e-08	1.21692e-07	7.25013e-07	-2.50261e-07	4.74752e-07	-3.10610e-08	7.43871e-09	-2.36223e-08	8.35819e-07	-3.25337e-07	5.10483e-07	6.72593e-07	-3.71885e-07	3.00707e-07	1.60660e-06	4.10304e-07	2.01690e-06	3.17200e-07	-2.03577e-07	1.13623e-07
9.093	-5.69783e-06	4.45372e-07	-5.25245e-06	1.82729e-07	-6.05540e-08	1.22175e-07	7.26640e-07	-2.50822e-07	4.75818e-07	-2.92955e-08	7.01588e-09	-2.22796e-08	8.37264e-07	-3.25899e-07	5.11365e-07	6.73812e-07	-3.72559e-07	3.01253e-07	1.60910e-06	4.10453e-07	2.01955e-06	3.18384e-07	-2.04337e-07	1.14047e-07
9.118	-5.69946e-06	4.45500e-07	-5.25396e-06	1.83451e-07	-6.07932e-08	1.22658e-07	7.28259e-07	-2.51381e-07	4.76878e-07	-2.75256e-08	6.59203e-09	-2.09336e-08	8.38700e-07	-3.26458e-07	5.12242e-07	6.75023e-07	-3.73229e-07	3.01794e-07	1.61158e-06	4.10597e-07	2.02217e-06	3.19565e-07	-2.05095e-07	1.14470e-07
9.142	-5.70102e-06	4.45622e-07	-5.25540e-06	1.84171e-07	-6.10318e-08	1.23139e-07	7.29871e-07	-2.51938e-07	4.77934e-07	-2.57516e-08	6.16717e-09	-1.95844e-08	8.40126e-07	-3.27013e-07	5.13113e-07	6.76227e-07	-3.73894e-07	3.02332e-07	1.61404e-06	4.10737e-07	2.02478e-06	3.20743e-07	-2.05851e-07	1.14892e-07
9.167	-5.70249e-06	4.45737e-07	-5.25676e-06	1.84889e-07	-6.12698e-08	1.23620e-07	7.31477e-07	-2.52492e-07	4.78985e-07	-2.39734e-08	5.74132e-09	-1.82321e-08	8.41541e-07	-3.27564e-07	5.13978e-07	6.77422e-07	-3.74556e-07	3.02867e-07	1.61649e-06	4.10872e-07	2.02736e-06	3.21918e-07	-2.06605e-07	1.15313e-07
9.191	-5.70389e-06	4.45846e-07	-5.25805e-06	1.85606e-07	-6.15073e-08	1.24099e-07	7.33074e-07	-2.53043e-07	4.80031e-07	-2.21912e-08	5.31450e-09	-1.68767e-08	8.42947e-07	-3.28111e-07	5.14836e-07	6.78610e-07	-3.75212e-07	3.03398e-07	1.61891e-06	4.11002e-07	2.02992e-06	3.23091e-07	-2.07358e-07	1.15733e-07
9.216	-5.70521e-06	4.45949e-07	-5.25926e-06	1.86321e-07	-6.17441e-08	1.24577e-07	7.34665e-07	-2.53592e-07	4.81073e-07	-2.04049e-08	4.88672e-09	-1.55182e-08	8.44344e-07	-3.28655e-07	5.15689e-07	6.79790e-07	-3.75865e-07	3.03925e-07	1.62133e-06	4.11128e-07	2.03245e-06	3.24260e-07	-2.08108e-07	1.16152e-07
9.241	-5.70645e-06	4.46046e-07	-5.26040e-06	1.87034e-07	-6.19804e-08	1.25053e-07	7.36249e-07	-2.54139e-07	4.82110e-07	-1.86148e-08	4.45799e-09	-1.41568e-08	8.45730e-07	-3.29194e-07	5.16536e-07	6.80963e-07	-3.76513e-07	3.04450e-07	1.62372e-06	4.11249e-07	2.03497e-06	3.25426e-07	-2.08857e-07	1.16570e-07
9.265	-5.70760e-06	4.46136e-07	-5.26147e-06	1.87745e-07	-6.22160e-08	1.25529e-07	7.37825e-07	-2.54683e-07	4.83142e-07	-1.68207e-08	4.02833e-09	-1.27923e-08	8.47106e-07	-3.29730e-07	5.17376e-07	6.82127e-07	-3.77157e-07	3.04970e-07	1.62610e-06	4.11365e-07	2.03747e-06	3.26590e-07	-2.09603e-07	1.16986e-07
9.290	-5.70868e-06	4.46221e-07	-5.26246e-06	1.88454e-07	-6.24510e-08	1.26003e-07	7.39394e-07	-2.55225e-07	4.84169e-07	-1.50228e-08	3.59776e-09	-1.14250e-08	8.48473e-07	-3.30262e-07	5.18211e-07	6.83284e-07	-3.77796e-07	3.05487e-07	1.62846e-06	4.11477e-07	2.03994e-06	3.27750e-07	-2.10348e-07	1.17402e-07
9.314	-5.70968e-06	4.46299e-07	-5.26338e-06	1.89161e-07	-6.26854e-08	1.26476e-07	7.40955e-07	-2.55764e-07	4.85192e-07	-1.32211e-08	3.16628e-09	-1.00548e-08	8.49829e-07	-3.30790e-07	5.19039e-07	6.84432e-07	-3.78431e-07	3.06001e-07	1.63081e-06	4.11584e-07	2.04239e-06	3.28907e-07	-2.11090e-07	1.17816e-07
9.339	-5.71060e-06	4.46371e-07	-5.26423e-06	1.89867e-07	-6.29192e-08	1.26947e-07	7.42510e-07	-2.56300e-07	4.86210e-07	-1.14157e-08	2.73392e-09	-8.68182e-09	8.51175e-07	-3.31314e-07	5.19862e-07	6.85573e-07	-3.79062e-07	3.06511e-07	1.63313e-06	4.11687e-07	2.04482e-06	3.30061e-07	-2.11831e-07	1.18230e-07
9.363	-5.71144e-06	4.46437e-07	-5.26501e-06	1.90570e-07	-6.31523e-08	1.27418e-07	7.44056e-07	-2.56834e-07	4.87222e-07	-9.60674e-09	2.30069e-09	-7.30605e-09	8.52512e-07	-3.31834e-07	5.20678e-07	6.86705e-07	-3.79688e-07	3.07017e-07	1.63544e-06	4.11785e-07	2.04723e-06	3.31212e-07	-2.12570e-07	1.18642e-07
9.388	-5.71221e-06	4.46496e-07	-5.26571e-06	1.91272e-07	-6.33848e-08	1.27887e-07	7.45596e-07	-2.57365e-07	4.88230e-07	-7.79417e-09	1.86660e-09	-5.92757e-09	8.53838e-07	-3.32350e-07	5.21488e-07	6.87830e-07	-3.80310e-07	3.07520e-07	1.63774e-06	4.11879e-07	2.04961e-06	3.32359e-07	-2.13306e-07	1.19053e-07
9.413	-5.71289e-06	4.46550e-07	-5.26634e-06	1.91971e-07	-6.36166e-08	1.28355e-07	7.47128e-07	-2.57894e-07	4.89234e-07	-5.97810e-09	1.43168e-09	-4.54642e-09	8.55154e-07	-3.32862e-07	5.22291e-07	6.88947e-07	-3.80928e-07	3.08019e-07	1.64001e-06	4.11968e-07	2.05198e-06	3.33503e-07	-2.14040e-07	1.19463e-07
9.437	-5.71350e-06	4.46597e-07	-5.26691e-06	1.92669e-07	-6.38478e-08	1.28821e-07	7.48652e-07	-2.58420e-07	4.90232e-07	-4.15859e-09	9.95927e-10	-3.16266e-09	8.56460e-07	-3.33371e-07	5.23089e-07	6.90055e-07	-3.81541e-07	3.08515e-07	1.64227e-06	4.12053e-07	2.05432e-06	3.34644e-07	-2.14773e-07	1.19872e-07
9.462	-5.71403e-06	4.46639e-07	-5.26739e-06	1.93364e-07	-6.40782e-08	1.29286e-07	7.50169e-07	-2.58944e-07	4.91225e-07	-2.33569e-09	5.59368e-10	-1.77632e-09	8.57755e-07	-3.33875e-07	5.23880e-07	6.91156e-07	-3.82149e-07	3.09007e-07	1.64451e-06	4.12134e-07	2.05664e-06	3.35782e-07	-2.15503e-07	1.20279e-07
9.486	-5.71449e-06	4.46674e-07	-5.26781e-06	1.94058e-07	-6.43080e-08	1.29750e-07	7.51679e-07	-2.59465e-07	4.92214e-07	-5.09482e-10	1.22014e-10	-3.87468e-10	8.59041e-07	-3.34375e-07	5.24665e-07	6.92248e-07	-3.82753e-07	3.09495e-07	1.64673e-06	4.12210e-07	2.05894e-06	3.36916e-07	-2.16231e-07	1.20685e-07
9.511	-5.71486e-06	4.46704e-07	-5.26816e-06	1.94749e-07	-6.45372e-08	1.30212e-07	7.53181e-07	-2.59984e-07	4.93197e-07	1.31998e-09	-3.16118e-10	1.00386e-09	8.60316e-07	-3.34872e-07	5.25444e-07	6.93333e-07	-3.83353e-07	3.09980e-07	1.64894e-06	4.12281e-07	2.06122e-06	3.38047e-07	-2.16956e-07	1.21090e-07
9.535	-5.71516e-06	4.46727e-07	-5.26843e-06	1.95438e-07	-6.47656e-08	1.30673e-07	7.54675e-07	-2.60499e-07	4.94175e-07	3.15263e-09	-7.55013e-10	2.39761e-09	8.61581e-07	-3.35364e-07	5.26217e-07	6.94409e-07	-3.83948e-07	3.10461e-07	1.65113e-06	4.12349e-07	2.06348e-06	3.39174e-07	-2.17680e-07	1.21494e-07
9.560	-5.71538e-06	4.46744e-07	-5.26864e-06	1.96125e-07	-6.49933e-08	1.31132e-07	7.56161e-07	-2.61012e-07	4.95149e-07	4.98840e-09	-1.19466e-09	3.79374e-09	8.62835e-07	-3.35852e-07	5.26983e-07	6.95477e-07	-3.84538e-07	3.10939e-07	1.65330e-06	4.12412e-07	2.06571e-06	3.40298e-07	-2.18401e-07	1.21897e-07
9.585	-5.71553e-06	4.46756e-07	-5.26877e-06	1.96810e-07	-6.52203e-08	1.31590e-07	7.57640e-07	-2.61523e-07	4.96117e-07	6.82723e-09	-1.63503e-09	5.19220e-09	8.64079e-07	-3.36337e-07	5.27743e-07	6.96537e-07	-3.85124e-07	3.11413e-07	1.65546e-06	4.12471e-07	2.06793e-06	3.41418e-07	-2.19120e-07	1.22298e-07
9.609	-5.71560e-06	4.46761e-07	-5.26884e-06	1.97493e-07	-6.54466e-08	1.32047e-07	7.59112e-07	-2.62031e-07	4.97081e-07	8.66906e-09	-2.07613e-09	6.59293e-09	8.65313e-07	-3.36817e-07	5.28496e-07	6.97589e-07	-3.85706e-07	3.11883e-07	1.65759e-06	4.12525e-07	2.07012e-06	3.42535e-07	-2.19837e-07	1.22698e-07
9.634	-5.71559e-06	4.46761e-07	-5.26883e-06	1.98174e-07	-6.56721e-08	1.32502e-07	7.60575e-07	-2.62536e-07	4.98039e-07	1.05138e-08	-2.51792e-09	7.99589e-09	8.66536e-07	-3.37293e-07	5.29243e-07	6.98632e-07	-3.86283e-07	3.12350e-07	1.65971e-06	4.12575e-07	2.07229e-06	3.43648e-07	-2.20551e-07	1.23097e-07
9.658	-5.71551e-06	4.46754e-07	-5.26876e-06	1.98852e-07	-6.58969e-08	1.32955e-07	7.62031e-07	-2.63039e-07	4.98993e-07	1.23614e-08	-2.96040e-09	9.40103e-09	8.67749e-07	-3.37765e-07	5.29984e-07	6.99668e-07	-3.86855e-07	3.12812e-07	1.66182e-06	4.12621e-07	2.07444e-06	3.44758e-07	-2.21264e-07	1.23494e-07
9.683	-5.71535e-06	4.46742e-07	-5.26861e-06	1.99528e-07	-6.61210e-08	1.33407e-07	7.63479e-07	-2.63539e-07	4.99941e-07	1.42119e-08	-3.40356e-09	1.08083e-08	8.68952e-07	-3.38233e-07	5.30718e-07	7.00695e-07	-3.87423e-07	3.13272e-07	1.66390e-06	4.12663e-07	2.07656e-06	3.45864e-07	-2.21973e-07	1.23891e-07
9.708	-5.71512e-06	4.46724e-07	-5.26840e-06	2.00202e-07	-6.63443e-08	1.33858e-07	7.64920e-07	-2.64036e-07	5.00884e-07	1.60650e-08	-3.84736e-09	1.22177e-08	8.70143e-07	-3.38697e-07	5.31446e-07	7.01714e-07	-3.87987e-07	3.13727e-07	1.66597e-06	4.12700e-07	2.07867e-06	3.46966e-07	-2.22681e-07	1.24285e-07
9.732	-5.71481e-06	4.46700e-07	-5.26811e-06	2.00874e-07	-6.65669e-08	1.34307e-07	7.66352e-07	-2.64530e-07	5.01822e-07	1.79209e-08	-4.29181e-09	1.36290e-08	8.71325e-07	-3.39157e-07	5.32168e-07	7.02724e-07	-3.88545e-07	3.14179e-07	1.66802e-06	4.12734e-07	2.08075e-06	3.48065e-07	-2.23386e-07	1.24679e-07
9.757	-5.71443e-06	4.46670e-07	-5.26776e-06	2.01543e-07	-6.67887e-08	1.34755e-07	7.67777e-07	-2.65022e-07	5.02755e-07	1.97793e-08	-4.73688e-09	1.50424e-08	8.72495e-07	-3.39612e-07	5.32883e-07	7.03727e-07	-3.89099e-07	3.14627e-07	1.67005e-06	4.12763e-07	2.08281e-06	3.49159e-07	-2.24088e-07	1.25071e-07
9.781	-5.71397e-06	4.46634e-07	-5.26734e-06	2.02210e-07	-6.70097e-08	1.35200e-07	7.69194e-07	-2.65511e-07	5.03683e-07	2.16403e-08	-5.18257e-09	1.64577e-08	8.73655e-07	-3.40064e-07	5.33591e-07	7.04720e-07	-3.89649e-07	3.15071e-07	1.67206e-06	4.12788e-07	2.08485e-06	3.50250e-07	-2.24789e-07	1.25462e-07
9.806	-5.71344e-06	4.46592e-07	-5.26685e-06	2.02875e-07	-6.72299e-08	1.35645e-07	7.70603e-07	-2.65997e-07	5.04605e-07	2.35038e-08	-5.62884e-09	1.78749e-08	8.74805e-07	-3.40511e-07	5.34293e-07	7.05706e-07	-3.90194e-07	3.15512e-07	1.67406e-06	4.12809e-07	2.08687e-06	3.51338e-07	-2.25486e-07	1.25851e-07
9.830	-5.71283e-06	4.46545e-07	-5.26629e-06	2.03537e-07	-6.74494e-08	1.36088e-07	7.72004e-07	-2.66481e-07	5.05523e-07	2.53696e-08	-6.07569e-09	1.92939e-08	8.75943e-07	-3.40955e-07	5.34989e-07	7.06683e-07	-3.90734e-07	3.15949e-07	1.67604e-06	4.12826e-07	2.08887e-06	3.52421e-07	-2.26182e-07	1.26239e-07
9.855	-5.71215e-06	4.46492e-07	-5.26566e-06	2.04197e-07	-6.76680e-08	1.36529e-07	7.73397e-07	-2.66962e-07	5.06435e-07	2.72379e-08	-6.52311e-09	2.07147e-08	8.77071e-07	-3.41394e-07	5.35678e-07	7.07652e-07	-3.91270e-07	3.16382e-07	1.67800e-06	4.12839e-07	2.09084e-06	3.53500e-07	-2.26874e-07	1.26626e-07
9.880	-5.71140e-06	4.46433e-07	-5.26497e-06	2.04854e-07	-6.78858e-08	1.36968e-07	7.74782e-07	-2.67440e-07	5.07342e-07	2.91084e-08	-6.97107e-09	2.21373e-08	8.78189e-07	-3.41829e-07	5.36360e-07	7.08613e-07	-3.91801e-07	3.16812e-07	1.67995e-06	4.12848e-07	2.09279e-06	3.54576e-07	-2.27565e-07	1.27011e-07
9.904	-5.71057e-06	4.46368e-07	-5.26420e-06	2.05509e-07	-6.81029e-08	1.37406e-07	7.76159e-07	-2.67915e-07	5.08244e-07	3.09811e-08	-7.41957e-09	2.35615e-08	8.79295e-07	-3.42259e-07	5.37036e-07	7.09565e-07	-3.92327e-07	3.17237e-07	1.68187e-06	4.12853e-07	2.09472e-06	3.55647e-07	-2.28252e-07	1.27395e-07
9.929	-5.70967e-06	4.46298e-07	-5.26337e-06	2.06161e-07	-6.83191e-08	1.37842e-07	7.77528e-07	-2.68388e-07	5.09141e-07	3.28560e-08	-7.86858e-09	2.49874e-08	8.80391e-07	-3.42686e-07	5.37705e-07	7.10508e-07	-3.92849e-07	3.17659e-07	1.68378e-06	4.12853e-07	2.09663e-06	3.56715e-07	-2.28937e-07	1.27777e-07
9.953	-5.70870e-06	4.46222e-07	-5.26248e-06	2.06811e-07	-6.85344e-08	1.38277e-07	7.78890e-07	-2.68858e-07	5.10032e-07	3.47329e-08	-8.31809e-09	2.64149e-08	8.81476e-07	-3.43108e-07	5.38368e-07	7.11443e-07	-3.93366e-07	3.18077e-07	1.68567e-06	4.12850e-07	2.09852e-06	3.57778e-07	-2.29620e-07	1.28158e-07
9.978	-5.70766e-06	4.46140e-07	-5.26152e-06	2.07459e-07	-6.87490e-08	1.38710e-07	7.80243e-07	-2.69325e-07	5.10918e-07	3.66119e-08	-8.76808e-09	2.78439e-08	8.82550e-07	-3.43526e-07	5.39024e-07	7.12370e-07	-3.93879e-07	3.18491e-07	1.68754e-06	4.12843e-07	2.10039e-06	3.58838e-07	-2.30300e-07	1.28538e-07
10.002	-5.70654e-06	4.46053e-07	-5.26049e-06	2.08104e-07	-6.89627e-08	1.39141e-07	7.81588e-07	-2.69789e-07	5.11799e-07	3.84929e-08	-9.21854e-09	2.92743e-08	8.83613e-07	-3.43940e-07	5.39673e-07	7.13288e-07	-3.94386e-07	3.18902e-07	1.68940e-06	4.12832e-07	2.10223e-06	3.59893e-07	-2.30977e-07	1.28916e-07
10.027	-5.70535e-06	4.45960e-07	-5.25939e-06	2.08746e-07	-6.91755e-08	1.39570e-07	7.82925e-07	-2.70251e-07	5.12674e-07	4.03757e-08	-9.66946e-09	3.07063e-08	8.84665e-07	-3.44349e-07	5.40316e-07	7.14198e-07	-3.94889e-07	3.19309e-07	1.69124e-06	4.12818e-07	2.10405e-06	3.60944e-07	-2.31652e-07	1.29293e-07
10.052	-5.70409e-06	4.45862e-07	-5.25823e-06	2.09386e-07	-6.93875e-08	1.39998e-07	7.84253e-07	-2.70709e-07	5.13544e-07	4.22604e-08	-1.01208e-08	3.21396e-08	8.85706e-07	-3.44755e-07	5.40952e-07	7.15099e-07	-3.95387e-07	3.19712e-07	1.69306e-06	4.12799e-07	2.10585e-06	3.61992e-07	-2.32324e-07	1.29668e-07
10.076	-5.70276e-06	4.45758e-07	-5.25700e-06	2.10023e-07	-6.95986e-08	1.40424e-07	7.85574e-07	-2.71165e-07	5.14409e-07	4.41468e-08	-1.05726e-08	3.35742e-08	8.86737e-07	-3.45156e-07	5.41581e-07	7.15992e-07	-3.95881e-07	3.20111e-07	1.69486e-06	4.12776e-07	2.10763e-06	3.63034e-07	-2.32993e-07	1.30041e-07
10.101	-5.70135e-06	4.45648e-07	-5.25571e-06	2.10657e-07	-6.98089e-08	1.40848e-07	7.86886e-07	-2.71618e-07	5.15268e-07	4.60350e-08	-1.10248e-08	3.50102e-08	8.87756e-07	-3.45553e-07	5.42204e-07	7.16876e-07	-3.96370e-07	3.20506e-07	1.69664e-06	4.12750e-07	2.10939e-06	3.64073e-07	-2.33660e-07	1.30413e-07
10.125	-5.69988e-06	4.45533e-07	-5.25435e-06	2.11289e-07	-7.00182e-08	1.41271e-07	7.88190e-07	-2.72068e-07	5.16122e-07	4.79247e-08	-1.14773e-08	3.64474e-08	8.88764e-07	-3.45945e-07	5.42819e-07	7.17751e-07	-3.96854e-07	3.20897e-07	1.69841e-06	4.12720e-07	2.11113e-06	3.65108e-07	-2.34324e-07	1.30784e-07
10.150	-5.69834e-06	4.45412e-07	-5.25292e-06	2.11918e-07	-7.02267e-08	1.41691e-07	7.89486e-07	-2.72516e-07	5.16971e-07	4.98161e-08	-1.19303e-08	3.78858e-08	8.89762e-07	-3.46333e-07	5.43428e-07	7.18618e-07	-3.97333e-07	3.21285e-07	1.70015e-06	4.12686e-07	2.11284e-06	3.66138e-07	-2.34985e-07	1.31153e-07
10.174	-5.69672e-06	4.45286e-07	-5.25144e-06	2.12544e-07	-7.04343e-08	1.42110e-07	7.90774e-07	-2.72960e-07	5.17814e-07	5.17089e-08	-1.23836e-08	3.93253e-08	8.90748e-07	-3.46717e-07	5.44031e-07	7.19476e-07	-3.97808e-07	3.21669e-07	1.70188e-06	4.12649e-07	2.11453e-06	3.67164e-07	-2.35643e-07	1.31520e-07
10.199	-5.69504e-06	4.45154e-07	-5.24988e-06	2.13168e-07	-7.06410e-08	1.42527e-07	7.92054e-07	-2.73402e-07	5.18652e-07	5.36031e-08	-1.28373e-08	4.07659e-08	8.91723e-07	-3.47097e-07	5.44626e-07	7.20326e-07	-3.98278e-07	3.22048e-07	1.70360e-06	4.12607e-07	2.11620e-06	3.68185e-07	-2.36299e-07	1.31886e-07
10.224	-5.69328e-06	4.45017e-07	-5.24827e-06	2.13789e-07	-7.08467e-08	1.42942e-07	7.93325e-07	-2.73841e-07	5.19484e-07	5.54988e-08	-1.32912e-08	4.22075e-08	8.92687e-07	-3.47472e-07	5.45215e-07	7.21167e-07	-3.98743e-07	3.22424e-07	1.70529e-06	4.12562e-07	2.11785e-06	3.69202e-07	-2.36952e-07	1.32250e-07
10.248	-5.69146e-06	4.44874e-07	-5.24658e-06	2.14407e-07	-7.10516e-08	1.43355e-07	7.94588e-07	-2.74277e-07	5.20311e-07	5.73957e-08	-1.37455e-08	4.36502e-08	8.93640e-07	-3.47843e-07	5.45797e-07	7.21999e-07	-3.99203e-07	3.22797e-07	1.70697e-06	4.12514e-07	2.11948e-06	3.70215e-07	-2.37602e-07	1.32613e-07
10.273	-5.68957e-06	4.44726e-07	-5.24484e-06	2.15022e-07	-7.12555e-08	1.43767e-07	7.95842e-07	-2.74710e-07	5.21133e-07	5.92939e-08	-1.42001e-08	4.50938e-08	8.94581e-07	-3.48209e-07	5.46372e-07	7.22823e-07	-3.99658e-07	3.23165e-07	1.70862e-06	4.12462e-07	2.12109e-06	3.71223e-07	-2.38249e-07	1.32974e-07
10.297	-5.68760e-06	4.44573e-07	-5.24303e-06	2.15635e-07	-7.14584e-08	1.44176e-07	7.97089e-07	-2.75140e-07	5.21949e-07	6.11932e-08	-1.46550e-08	4.65383e-08	8.95512e-07	-3.48571e-07	5.46940e-07	7.23638e-07	-4.00109e-07	3.23529e-07	1.71027e-06	4.12406e-07	2.12267e-06	3.72227e-07	-2.38893e-07	1.33334e-07
10.322	-5.68557e-06	4.44414e-07	-5.24116e-06	2.16245e-07	-7.16605e-08	1.44584e-07	7.98326e-07	-2.75567e-07	5.22759e-07	6.30937e-08	-1.51101e-08	4.79836e-08	8.96431e-07	-3.48929e-07	5.47502e-07	7.24445e-07	-4.00555e-07	3.23890e-07	1.71189e-06	4.12346e-07	2.12423e-06	3.73226e-07	-2.39534e-07	1.33692e-07
10.346	-5.68348e-06	4.44250e-07	-5.23923e-06	2.16851e-07	-7.18616e-08	1.44990e-07	7.99556e-07	-2.75991e-07	5.23564e-07	6.49952e-08	-1.55655e-08	4.94297e-08	8.97339e-07	-3.49283e-07	5.48056e-07	7.25242e-07	-4.00996e-07	3.24246e-07	1.71349e-06	4.12284e-07	2.12577e-06	3.74221e-07	-2.40173e-07	1.34048e-07
10.371	-5.68131e-06	4.44081e-07	-5.23723e-06	2.17455e-07	-7.20617e-08	1.45394e-07	8.00777e-07	-2.76413e-07	5.24364e-07	6.68977e-08	-1.60211e-08	5.08765e-08	8.98236e-07	-3.49632e-07	5.48604e-07	7.26031e-07	-4.01432e-07	3.24599e-07	1.71508e-06	4.12217e-07	2.12729e-06	3.75211e-07	-2.40808e-07	1.34403e-07
10.396	-5.67908e-06	4.43906e-07	-5.23517e-06	2.18056e-07	-7.22608e-08	1.45795e-07	8.01989e-07	-2.76831e-07	5.25158e-07	6.88010e-08	-1.64769e-08	5.23241e-08	8.99121e-07	-3.49976e-07	5.49145e-07	7.26811e-07	-4.01863e-07	3.24948e-07	1.71665e-06	4.12147e-07	2.12879e-06	3.76197e-07	-2.41441e-07	1.34756e-07
10.420	-5.67678e-06	4.43727e-07	-5.23305e-06	2.18654e-07	-7.24590e-08	1.46195e-07	8.03193e-07	-2.77247e-07	5.25946e-07	7.07053e-08	-1.69330e-08	5.37723e-08	8.99995e-07	-3.50316e-07	5.49678e-07	7.27583e-07	-4.02290e-07	3.25293e-07	1.71819e-06	4.12074e-07	2.13027e-06	3.77177e-07	-2.42070e-07	1.35107e-07
10.445	-5.67441e-06	4.43541e-07	-5.23087e-06	2.19249e-07	-7.26562e-08	1.46593e-07	8.04389e-07	-2.77660e-07	5.26729e-07	7.26103e-08	-1.73892e-08	5.52211e-08	9.00858e-07	-3.50652e-07	5.50205e-07	7.28345e-07	-4.02711e-07	3.25634e-07	1.71973e-06	4.11997e-07	2.13172e-06	3.78154e-07	-2.42697e-07	1.35457e-07
10.469	-5.67197e-06	4.43351e-07	-5.22862e-06	2.19842e-07	-7.28525e-08	1.46989e-07	8.05576e-07	-2.78070e-07	5.27507e-07	7.45160e-08	-1.78456e-08	5.66704e-08	9.01709e-07	-3.50984e-07	5.50725e-07	7.29099e-07	-4.03128e-07	3.25971e-07	1.72124e-06	4.11917e-07	2.13316e-06	3.79125e-07	-2.43320e-07	1.35805e-07
10.494	-5.66947e-06	4.43156e-07	-5.22631e-06	2.20431e-07	-7.30477e-08	1.47383e-07	8.06755e-07	-2.78476e-07	5.28279e-07	7.64224e-08	-1.83022e-08	5.81202e-08	9.02549e-07	-3.51311e-07	5.51238e-07	7.29844e-07	-4.03540e-07	3.26304e-07	1.72274e-06	4.11833e-07	2.13457e-06	3.80092e-07	-2.43941e-07	1.36151e-07
10.519	-5.66690e-06	4.42955e-07	-5.22395e-06	2.21017e-07	-7.32419e-08	1.47775e-07	8.07925e-07	-2.78880e-07	5.29045e-07	7.83293e-08	-1.87588e-08	5.95705e-08	9.03377e-07	-3.51633e-07	5.51744e-07	7.30580e-07	-4.03947e-07	3.26633e-07	1.72421e-06	4.11746e-07	2.13596e-06	3.81054e-07	-2.44558e-07	1.36496e-07
10.543	-5.66427e-06	4.42749e-07	-5.22152e-06	2.21600e-07	-7.34352e-08	1.48165e-07	8.09087e-07	-2.79281e-07	5.29805e-07	8.02368e-08	-1.92157e-08	6.10211e-08	9.04194e-07	-3.51951e-07	5.52243e-07	7.31308e-07	-4.04349e-07	3.26958e-07	1.72567e-06	4.11655e-07	2.13733e-06	3.82012e-07	-2.45173e-07	1.36839e-07
10.568	-5.66157e-06	4.42538e-07	-5.21903e-06	2.22180e-07	-7.36274e-08	1.48552e-07	8.10239e-07	-2.79679e-07	5.30560e-07	8.21447e-08	-1.96726e-08	6.24721e-08	9.05000e-07	-3.52265e-07	5.52735e-07	7.32026e-07	-4.04747e-07	3.27279e-07	1.72711e-06	4.11562e-07	2.13867e-06	3.82964e-07	-2.45784e-07	1.37180e-07
10.592	-5.65881e-06	4.42322e-07	-5.21648e-06	2.22757e-07	-7.38185e-08	1.48938e-07	8.11384e-07	-2.80074e-07	5.31310e-07	8.40530e-08	-2.01296e-08	6.39234e-08	9.05794e-07	-3.52574e-07	5.53220e-07	7.32736e-07	-4.05139e-07	3.27597e-07	1.72854e-06	4.11465e-07	2.14000e-06	3.83912e-07	-2.46392e-07	1.37520e-07
10.617	-5.65598e-06	4.42101e-07	-5.21388e-06	2.23331e-07	-7.40087e-08	1.49322e-07	8.12520e-07	-2.80466e-07	5.32053e-07	8.59617e-08	-2.05867e-08	6.53750e-08	9.06576e-07	-3.52878e-07	5.53698e-07	7.33437e-07	-4.05527e-07	3.27910e-07	1.72994e-06	4.11364e-07	2.14131e-06	3.84855e-07	-2.46997e-07	1.37857e-07
10.641	-5.65308e-06	4.41875e-07	-5.21121e-06	2.23901e-07	-7.41978e-08	1.49703e-07	8.13647e-07	-2.80855e-07	5.32791e-07	8.78706e-08	-2.10438e-08	6.68267e-08	9.07347e-07	-3.53178e-07	5.54169e-07	7.34129e-07	-4.05909e-07	3.28220e-07	1.73133e-06	4.11261e-07	2.14259e-06	3.85793e-07	-2.47599e-07	1.38193e-07
10.666	-5.65013e-06	4.41644e-07	-5.20848e-06	2.24469e-07	-7.43859e-08	1.50083e-07	8.14765e-07	-2.81241e-07	5.33524e-07	8.97796e-08	-2.15010e-08	6.82786e-08	9.08107e-07	-3.53474e-07	5.54633e-07	7.34812e-07	-4.06287e-07	3.28525e-07	1.73270e-06	4.11154e-07	2.14385e-06	3.86726e-07	-2.48198e-07	1.38527e-07
10.691	-5.64711e-06	4.41407e-07	-5.20570e-06	2.25033e-07	-7.45729e-08	1.50460e-07	8.15875e-07	-2.81624e-07	5.34251e-07	9.16888e-08	-2.19583e-08	6.97306e-08	9.08855e-07	-3.53765e-07	5.55090e-07	7.35486e-07	-4.06660e-07	3.28826e-07	1.73405e-06	4.11044e-07	2.14509e-06	3.87654e-07	-2.48794e-07	1.38860e-07
10.715	-5.64402e-06	4.41166e-07	-5.20285e-06	2.25594e-07	-7.47588e-08	1.50835e-07	8.16976e-07	-2.82005e-07	5.34972e-07	9.35981e-08	-2.24155e-08	7.11826e-08	9.09591e-07	-3.54052e-07	5.55539e-07	7.36151e-07	-4.07028e-07	3.29124e-07	1.73538e-06	4.10931e-07	2.14631e-06	3.88577e-07	-2.49386e-07	1.39191e-07
10.740	-5.64087e-06	4.40920e-07	-5.19995e-06	2.26152e-07	-7.49437e-08	1.51208e-07	8.18069e-07	-2.82382e-07	5.35687e-07	9.55074e-08	-2.28728e-08	7.26346e-08	9.10315e-07	-3.54334e-07	5.55982e-07	7.36808e-07	-4.07390e-07	3.29417e-07	1.73669e-06	4.10815e-07	2.14751e-06	3.89495e-07	-2.49975e-07	1.39519e-07
10.764	-5.63766e-06	4.40669e-07	-5.19699e-06	2.26707e-07	-7.51276e-08	1.51579e-07	8.19152e-07	-2.82756e-07	5.36397e-07	9.74166e-08	-2.33300e-08	7.40866e-08	9.11028e-07	-3.54611e-07	5.56417e-07	7.37455e-07	-4.07748e-07	3.29707e-07	1.73799e-06	4.10696e-07	2.14868e-06	3.90408e-07	-2.50561e-07	1.39846e-07
10.789	-5.63439e-06	4.40413e-07	-5.19397e-06	2.27258e-07	-7.53103e-08	1.51948e-07	8.20227e-07	-2.83127e-07	5.37100e-07	9.93256e-08	-2.37872e-08	7.55384e-08	9.11730e-07	-3.54884e-07	5.56846e-07	7.38094e-07	-4.08101e-07	3.29992e-07	1.73926e-06	4.10574e-07	2.14984e-06	3.91316e-07	-2.51144e-07	1.40172e-07
10.813	-5.63105e-06	4.40153e-07	-5.19090e-06	2.27806e-07	-7.54919e-08	1.52315e-07	8.21293e-07	-2.83495e-07	5.37799e-07	1.01234e-07	-2.42443e-08	7.69901e-08	9.12419e-07	-3.55153e-07	5.57267e-07	7.38723e-07	-4.08450e-07	3.30274e-07	1.74052e-06	4.10448e-07	2.15097e-06	3.92218e-07	-2.51723e-07	1.40495e-07
10.838	-5.62765e-06	4.39887e-07	-5.18777e-06	2.28351e-07	-7.56725e-08	1.52679e-07	8.22351e-07	-2.83860e-07	5.38491e-07	1.03143e-07	-2.47014e-08	7.84416e-08	9.13097e-07	-3.55416e-07	5.57681e-07	7.39344e-07	-4.08793e-07	3.30551e-07	1.74176e-06	4.10320e-07	2.15208e-06	3.93116e-07	-2.52299e-07	1.40817e-07
10.863	-5.62419e-06	4.39617e-07	-5.18458e-06	2.28893e-07	-7.58519e-08	1.53041e-07	8.23399e-07	-2.84222e-07	5.39178e-07	1.05051e-07	-2.51584e-08	7.98929e-08	9.13763e-07	-3.55676e-07	5.58088e-07	7.39955e-07	-4.09131e-07	3.30824e-07	1.74298e-06	4.10189e-07	2.15317e-06	3.94009e-07	-2.52872e-07	1.41136e-07
10.887	-5.62067e-06	4.39341e-07	-5.18133e-06	2.29431e-07	-7.60303e-08	1.53401e-07	8.24439e-07	-2.84581e-07	5.39859e-07	1.06959e-07	-2.56153e-08	8.13439e-08	9.14418e-07	-3.55930e-07	5.58487e-07	7.40558e-07	-4.09464e-07	3.31094e-07	1.74419e-06	4.10054e-07	2.15424e-06	3.94896e-07	-2.53442e-07	1.41454e-07
10.912	-5.61709e-06	4.39061e-07	-5.17803e-06	2.29966e-07	-7.62075e-08	1.53758e-07	8.25470e-07	-2.84937e-07	5.40534e-07	1.08867e-07	-2.60721e-08	8.27945e-08	9.15060e-07	-3.56181e-07	5.58880e-07	7.41151e-07	-4.09792e-07	3.31359e-07	1.74537e-06	4.09917e-07	2.15529e-06	3.95778e-07	-2.54008e-07	1.41770e-07
10.936	-5.61345e-06	4.38777e-07	-5.17467e-06	2.30497e-07	-7.63836e-08	1.54114e-07	8.26492e-07	-2.85289e-07	5.41203e-07	1.10773e-07	-2.65288e-08	8.42447e-08	9.15691e-07	-3.56426e-07	5.59265e-07	7.41736e-07	-4.10115e-07	3.31621e-07	1.74654e-06	4.09777e-07	2.15632e-06	3.96655e-07	-2.54571e-07	1.42084e-07
10.961	-5.60974e-06	4.38487e-07	-5.17126e-06	2.31025e-07	-7.65586e-08	1.54467e-07	8.27506e-07	-2.85639e-07	5.41867e-07	1.12680e-07	-2.69853e-08	8.56944e-08	9.16310e-07	-3.56667e-07	5.59643e-07	7.42311e-07	-4.10434e-07	3.31878e-07	1.74769e-06	4.09634e-07	2.15732e-06	3.97527e-07	-2.55130e-07	1.42397e-07
10.985	-5.60598e-06	4.38193e-07	-5.16779e-06	2.31550e-07	-7.67324e-08	1.54817e-07	8.28510e-07	-2.85986e-07	5.42524e-07	1.14585e-07	-2.74417e-08	8.71437e-08	9.16918e-07	-3.56904e-07	5.60014e-07	7.42878e-07	-4.10747e-07	3.32131e-07	1.74882e-06	4.09488e-07	2.15831e-06	3.98393e-07	-2.55686e-07	1.42707e-07
11.010	-5.60216e-06	4.37894e-07	-5.16426e-06	2.32071e-07	-7.69051e-08	1.55166e-07	8.29506e-07	-2.86330e-07	5.43176e-07	1.16490e-07	-2.78979e-08	8.85924e-08	9.17513e-07	-3.57135e-07	5.60378e-07	7.43435e-07	-4.11055e-07	3.32380e-07	1.74993e-06	4.09339e-07	2.15927e-06	3.99254e-07	-2.56239e-07	1.43015e-07
11.035	-5.59828e-06	4.37591e-07	-5.16069e-06	2.32589e-07	-7.70767e-08	1.55512e-07	8.30492e-07	-2.86670e-07	5.43822e-07	1.18394e-07	-2.83539e-08	9.00405e-08	9.18097e-07	-3.57362e-07	5.60734e-07	7.43984e-07	-4.11358e-07	3.32626e-07	1.75103e-06	4.09188e-07	2.16022e-06	4.00110e-07	-2.56788e-07	1.43322e-07
11.059	-5.59434e-06	4.37283e-07	-5.15705e-06	2.33103e-07	-7.72470e-08	1.55856e-07	8.31470e-07	-2.87008e-07	5.44463e-07	1.20298e-07	-2.88097e-08	9.14880e-08	9.18668e-07	-3.57585e-07	5.61083e-07	7.44523e-07	-4.11656e-07	3.32867e-07	1.75210e-06	4.09034e-07	2.16114e-06	4.00960e-07	-2.57334e-07	1.43627e-07
11.084	-5.59034e-06	4.36970e-07	-5.15337e-06	2.33613e-07	-7.74163e-08	1.56197e-07	8.32439e-07	-2.87342e-07	5.45097e-07	1.22200e-07	-2.92653e-08	9.29348e-08	9.19228e-07	-3.57803e-07	5.61425e-07	7.45053e-07	-4.11950e-07	3.33104e-07	1.75316e-06	4.08877e-07	2.16204e-06	4.01805e-07	-2.57876e-07	1.43929e-07
11.108	-5.58628e-06	4.36653e-07	-5.14963e-06	2.34120e-07	-7.75843e-08	1.56536e-07	8.33399e-07	-2.87673e-07	5.45725e-07	1.24102e-07	-2.97207e-08	9.43809e-08	9.19776e-07	-3.58016e-07	5.61760e-07	7.45575e-07	-4.12238e-07	3.33337e-07	1.75420e-06	4.08717e-07	2.16292e-06	4.02645e-07	-2.58415e-07	1.44230e-07
11.133	-5.58216e-06	4.36331e-07	-5.14583e-06	2.34624e-07	-7.77512e-08	1.56873e-07	8.34350e-07	-2.88002e-07	5.46348e-07	1.26002e-07	-3.01758e-08	9.58261e-08	9.20312e-07	-3.58225e-07	5.62087e-07	7.46087e-07	-4.12521e-07	3.33566e-07	1.75522e-06	4.08555e-07	2.16378e-06	4.03479e-07	-2.58950e-07	1.44529e-07
11.158	-5.57799e-06	4.36005e-07	-5.14198e-06	2.35124e-07	-7.79169e-08	1.57207e-07	8.35292e-07	-2.88327e-07	5.46965e-07	1.27901e-07	-3.06307e-08	9.72705e-08	9.20836e-07	-3.58429e-07	5.62407e-07	7.46590e-07	-4.12799e-07	3.33791e-07	1.75622e-06	4.08390e-07	2.16461e-06	4.04308e-07	-2.59482e-07	1.44826e-07
11.182	-5.57376e-06	4.35674e-07	-5.13808e-06	2.35620e-07	-7.80814e-08	1.57539e-07	8.36225e-07	-2.88649e-07	5.47576e-07	1.29799e-07	-3.10852e-08	9.87140e-08	9.21348e-07	-3.58628e-07	5.62720e-07	7.47084e-07	-4.13072e-07	3.34012e-07	1.75721e-06	4.08222e-07	2.16543e-06	4.05131e-07	-2.60011e-07	1.45120e-07
11.207	-5.56947e-06	4.35339e-07	-5.13413e-06	2.36113e-07	-7.82447e-08	1.57868e-07	8.37149e-07	-2.88968e-07	5.48181e-07	1.31696e-07	-3.15395e-08	1.00157e-07	9.21848e-07	-3.58823e-07	5.63025e-07	7.47569e-07	-4.13340e-07	3.34228e-07	1.75817e-06	4.08052e-07	2.16623e-06	4.05949e-07	-2.60535e-07	1.45413e-07
11.231	-5.56513e-06	4.35000e-07	-5.13013e-06	2.36602e-07	-7.84067e-08	1.58195e-07	8.38064e-07	-2.89284e-07	5.48780e-07	1.33592e-07	-3.19935e-08	1.01598e-07	9.22336e-07	-3.59013e-07	5.63323e-07	7.48044e-07	-4.13603e-07	3.34441e-07	1.75912e-06	4.07879e-07	2.16700e-06	4.06761e-07	-2.61057e-07	1.45704e-07
11.256	-5.56073e-06	4.34656e-07	-5.12607e-06	2.37088e-07	-7.85676e-08	1.58520e-07	8.38969e-07	-2.89596e-07	5.49373e-07	1.35486e-07	-3.24471e-08	1.03039e-07	9.22812e-07	-3.59198e-07	5.63614e-07	7.48511e-07	-4.13861e-07	3.34650e-07	1.76005e-06	4.07703e-07	2.16775e-06	4.07567e-07	-2.61574e-07	1.45993e-07
11.280	-5.55627e-06	4.34307e-07	-5.12196e-06	2.37569e-07	-7.87273e-08	1.58842e-07	8.39866e-07	-2.89906e-07	5.49960e-07	1.37379e-07	-3.29004e-08	1.04478e-07	9.23276e-07	-3.59378e-07	5.63897e-07	7.48968e-07	-4.14114e-07	3.34854e-07	1.76096e-06	4.07526e-07	2.16849e-06	4.08368e-07	-2.62088e-07	1.46280e-07
11.305	-5.55176e-06	4.33955e-07	-5.11781e-06	2.38048e-07	-7.88857e-08	1.59162e-07	8.40754e-07	-2.90212e-07	5.50542e-07	1.39270e-07	-3.33533e-08	1.05917e-07	9.23728e-07	-3.59554e-07	5.64173e-07	7.49417e-07	-4.14362e-07	3.35055e-07	1.76185e-06	4.07345e-07	2.16920e-06	4.09164e-07	-2.62599e-07	1.46565e-07
11.330	-5.54719e-06	4.33598e-07	-5.11360e-06	2.38522e-07	-7.90429e-08	1.59479e-07	8.41633e-07	-2.90516e-07	5.51117e-07	1.41160e-07	-3.38059e-08	1.07354e-07	9.24168e-07	-3.59726e-07	5.64442e-07	7.49856e-07	-4.14605e-07	3.35251e-07	1.76273e-06	4.07162e-07	2.16989e-06	4.09953e-07	-2.63105e-07	1.46848e-07
11.354	-5.54257e-06	4.33237e-07	-5.10934e-06	2.38993e-07	-7.91989e-08	1.59794e-07	8.42502e-07	-2.90816e-07	5.51687e-07	1.43048e-07	-3.42581e-08	1.08790e-07	9.24595e-07	-3.59892e-07	5.64703e-07	7.50286e-07	-4.14843e-07	3.35443e-07	1.76358e-06	4.06977e-07	2.17056e-06	4.10737e-07	-2.63609e-07	1.47129e-07
11.379	-5.53790e-06	4.32871e-07	-5.10503e-06	2.39459e-07	-7.93536e-08	1.60106e-07	8.43363e-07	-2.91113e-07	5.52250e-07	1.44934e-07	-3.47099e-08	1.10224e-07	9.25011e-07	-3.60054e-07	5.64957e-07	7.50707e-07	-4.15075e-07	3.35631e-07	1.76442e-06	4.06789e-07	2.17121e-06	4.11516e-07	-2.64108e-07	1.47407e-07
11.403	-5.53317e-06	4.32501e-07	-5.10066e-06	2.39923e-07	-7.95070e-08	1.60415e-07	8.44214e-07	-2.91407e-07	5.52808e-07	1.46819e-07	-3.51612e-08	1.11658e-07	9.25415e-07	-3.60211e-07	5.65204e-07	7.51118e-07	-4.15303e-07	3.35815e-07	1.76524e-06	4.06599e-07	2.17184e-06	4.12288e-07	-2.64604e-07	1.47684e-07
11.428	-5.52838e-06	4.32127e-07	-5.09626e-06	2.40382e-07	-7.96593e-08	1.60723e-07	8.45057e-07	-2.91697e-07	5.53359e-07	1.48702e-07	-3.56122e-08	1.13090e-07	9.25806e-07	-3.60363e-07	5.65443e-07	7.51521e-07	-4.15526e-07	3.35995e-07	1.76604e-06	4.06407e-07	2.17245e-06	4.13055e-07	-2.65096e-07	1.47959e-07
11.452	-5.52355e-06	4.31749e-07	-5.09180e-06	2.40837e-07	-7.98102e-08	1.61027e-07	8.45890e-07	-2.91985e-07	5.53905e-07	1.50583e-07	-3.60627e-08	1.14520e-07	9.26186e-07	-3.60511e-07	5.65675e-07	7.51914e-07	-4.15743e-07	3.36171e-07	1.76682e-06	4.06212e-07	2.17304e-06	4.13816e-07	-2.65585e-07	1.48232e-07
11.477	-5.51866e-06	4.31367e-07	-5.08729e-06	2.41289e-07	-7.99599e-08	1.61329e-07	8.46714e-07	-2.92270e-07	5.54445e-07	1.52462e-07	-3.65127e-08	1.15949e-07	9.26553e-07	-3.60654e-07	5.65899e-07	7.52298e-07	-4.15956e-07	3.36343e-07	1.76759e-06	4.06015e-07	2.17360e-06	4.14572e-07	-2.66069e-07	1.48502e-07
11.502	-5.51371e-06	4.30981e-07	-5.08273e-06	2.41737e-07	-8.01083e-08	1.61628e-07	8.47529e-07	-2.92551e-07	5.54978e-07	1.54339e-07	-3.69622e-08	1.17377e-07	9.26908e-07	-3.60792e-07	5.66116e-07	7.52673e-07	-4.16163e-07	3.36511e-07	1.76833e-06	4.05816e-07	2.17415e-06	4.15321e-07	-2.66551e-07	1.48771e-07
11.526	-5.50872e-06	4.30590e-07	-5.07813e-06	2.42181e-07	-8.02554e-08	1.61925e-07	8.48335e-07	-2.92829e-07	5.55506e-07	1.56214e-07	-3.74113e-08	1.18803e-07	9.27251e-07	-3.60926e-07	5.66325e-07	7.53039e-07	-4.16365e-07	3.36674e-07	1.76906e-06	4.05614e-07	2.17468e-06	4.16065e-07	-2.67028e-07	1.49037e-07
11.551	-5.50367e-06	4.30196e-07	-5.07347e-06	2.42621e-07	-8.04012e-08	1.62220e-07	8.49131e-07	-2.93104e-07	5.56027e-07	1.58087e-07	-3.78598e-08	1.20227e-07	9.27582e-07	-3.61054e-07	5.66527e-07	7.53396e-07	-4.16562e-07	3.36834e-07	1.76977e-06	4.05411e-07	2.17518e-06	4.16803e-07	-2.67501e-07	1.49301e-07
11.575	-5.49857e-06	4.29797e-07	-5.06877e-06	2.43057e-07	-8.05457e-08	1.62511e-07	8.49919e-07	-2.93376e-07	5.56543e-07	1.59958e-07	-3.83079e-08	1.21650e-07	9.27900e-07	-3.61178e-07	5.66722e-07	7.53743e-07	-4.16754e-07	3.36989e-07	1.77046e-06	4.05205e-07	2.17567e-06	4.17535e-07	-2.67971e-07	1.49564e-07
11.600	-5.49342e-06	4.29395e-07	-5.06403e-06	2.43489e-07	-8.06889e-08	1.62800e-07	8.50697e-07	-2.93644e-07	5.57053e-07	1.61827e-07	-3.87554e-08	1.23071e-07	9.28207e-07	-3.61298e-07	5.66909e-07	7.54081e-07	-4.16941e-07	3.37140e-07	1.77113e-06	4.04997e-07	2.17613e-06	4.18261e-07	-2.68437e-07	1.49824e-07
11.624	-5.48822e-06	4.28988e-07	-5.05923e-06	2.43917e-07	-8.08308e-08	1.63086e-07	8.51466e-07	-2.93910e-07	5.57556e-07	1.63693e-07	-3.92023e-08	1.24491e-07	9.28501e-07	-3.61412e-07	5.67089e-07	7.54410e-07	-4.17123e-07	3.37287e-07	1.77179e-06	4.04786e-07	2.17658e-06	4.18981e-07	-2.68899e-07	1.50082e-07
11.649	-5.48297e-06	4.28578e-07	-5.05439e-06	2.44341e-07	-8.09714e-08	1.63370e-07	8.52226e-07	-2.94172e-07	5.58054e-07	1.65557e-07	-3.96487e-08	1.25908e-07	9.28783e-07	-3.61522e-07	5.67261e-07	7.54730e-07	-4.17300e-07	3.37430e-07	1.77243e-06	4.04574e-07	2.17700e-06	4.19695e-07	-2.69358e-07	1.50337e-07
11.674	-5.47767e-06	4.28163e-07	-5.04951e-06	2.44762e-07	-8.11107e-08	1.63651e-07	8.52976e-07	-2.94431e-07	5.58545e-07	1.67418e-07	-4.00945e-08	1.27324e-07	9.29052e-07	-3.61627e-07	5.67425e-07	7.55040e-07	-4.17472e-07	3.37569e-07	1.77304e-06	4.04360e-07	2.17740e-06	4.20404e-07	-2.69812e-07	1.50591e-07
11.698	-5.47232e-06	4.27745e-07	-5.04457e-06	2.45178e-07	-8.12486e-08	1.63929e-07	8.53718e-07	-2.94687e-07	5.59031e-07	1.69277e-07	-4.05397e-08	1.28737e-07	9.29310e-07	-3.61727e-07	5.67583e-07	7.55342e-07	-4.17638e-07	3.37704e-07	1.77364e-06	4.04143e-07	2.17779e-06	4.21106e-07	-2.70263e-07	1.50843e-07
11.723	-5.46692e-06	4.27323e-07	-5.03959e-06	2.45590e-07	-8.13852e-08	1.64205e-07	8.54450e-07	-2.94940e-07	5.59510e-07	1.71134e-07	-4.09842e-08	1.30149e-07	9.29555e-07	-3.61822e-07	5.67732e-07	7.55634e-07	-4.17800e-07	3.37834e-07	1.77422e-06	4.03925e-07	2.17815e-06	4.21802e-07	-2.70710e-07	1.51092e-07
11.747	-5.46147e-06	4.26897e-07	-5.03457e-06	2.45998e-07	-8.15205e-08	1.64478e-07	8.55172e-07	-2.95189e-07	5.59983e-07	1.72987e-07	-4.14282e-08	1.31559e-07	9.29788e-07	-3.61913e-07	5.67875e-07	7.55917e-07	-4.17956e-07	3.37961e-07	1.77479e-06	4.03705e-07	2.17849e-06	4.22493e-07	-2.71153e-07	1.51339e-07
11.772	-5.45597e-06	4.26467e-07	-5.02950e-06	2.46403e-07	-8.16544e-08	1.64748e-07	8.55886e-07	-2.95435e-07	5.60451e-07	1.74839e-07	-4.18715e-08	1.32967e-07	9.30008e-07	-3.61999e-07	5.68009e-07	7.56190e-07	-4.18107e-07	3.38083e-07	1.77533e-06	4.03482e-07	2.17881e-06	4.23177e-07	-2.71592e-07	1.51585e-07
11.796	-5.45042e-06	4.26034e-07	-5.02439e-06	2.46803e-07	-8.17870e-08	1.65016e-07	8.56590e-07	-2.95679e-07	5.60912e-07	1.76687e-07	-4.23142e-08	1.34373e-07	9.30217e-07	-3.62080e-07	5.68137e-07	7.56455e-07	-4.18254e-07	3.38201e-07	1.77586e-06	4.03258e-07	2.17912e-06	4.23855e-07	-2.72028e-07	1.51828e-07
11.821	-5.44483e-06	4.25596e-07	-5.01923e-06	2.47199e-07	-8.19182e-08	1.65280e-07	8.57285e-07	-2.95918e-07	5.61367e-07	1.78533e-07	-4.27562e-08	1.35776e-07	9.30413e-07	-3.62156e-07	5.68256e-07	7.56710e-07	-4.18395e-07	3.38315e-07	1.77637e-06	4.03032e-07	2.17940e-06	4.24527e-07	-2.72459e-07	1.52068e-07
11.846	-5.43919e-06	4.25155e-07	-5.01403e-06	2.47590e-07	-8.20481e-08	1.65542e-07	8.57971e-07	-2.96155e-07	5.61816e-07	1.80375e-07	-4.31975e-08	1.37178e-07	9.30596e-07	-3.62228e-07	5.68368e-07	7.56956e-07	-4.18531e-07	3.38425e-07	1.77686e-06	4.02804e-07	2.17966e-06	4.25193e-07	-2.72886e-07	1.52307e-07
11.870	-5.43350e-06	4.24711e-07	-5.00879e-06	2.47978e-07	-8.21765e-08	1.65802e-07	8.58647e-07	-2.96389e-07	5.62259e-07	1.82215e-07	-4.36382e-08	1.38577e-07	9.30768e-07	-3.62295e-07	5.68473e-07	7.57192e-07	-4.18661e-07	3.38531e-07	1.77733e-06	4.02574e-07	2.17990e-06	4.25853e-07	-2.73310e-07	1.52543e-07
11.895	-5.42776e-06	4.24262e-07	-5.00350e-06	2.48362e-07	-8.23036e-08	1.66058e-07	8.59314e-07	-2.96619e-07	5.62696e-07	1.84052e-07	-4.40781e-08	1.39974e-07	9.30927e-07	-3.62356e-07	5.68570e-07	7.57420e-07	-4.18787e-07	3.38633e-07	1.77778e-06	4.02342e-07	2.18012e-06	4.26507e-07	-2.73730e-07	1.52777e-07
11.919	-5.42198e-06	4.23810e-07	-4.99817e-06	2.48741e-07	-8.24293e-08	1.66312e-07	8.59972e-07	-2.96846e-07	5.63126e-07	1.85886e-07	-4.45173e-08	1.41369e-07	9.31074e-07	-3.62414e-07	5.68660e-07	7.57638e-07	-4.18908e-07	3.38730e-07	1.77822e-06	4.02108e-07	2.18033e-06	4.27155e-07	-2.74145e-07	1.53009e-07
11.944	-5.41615e-06	4.23355e-07	-4.99279e-06	2.49116e-07	-8.25537e-08	1.66562e-07	8.60621e-07	-2.97070e-07	5.63551e-07	1.87717e-07	-4.49557e-08	1.42761e-07	9.31208e-07	-3.62466e-07	5.68742e-07	7.57847e-07	-4.19023e-07	3.38823e-07	1.77863e-06	4.01873e-07	2.18051e-06	4.27796e-07	-2.74557e-07	1.53239e-07
11.969	-5.41027e-06	4.22896e-07	-4.98738e-06	2.49487e-07	-8.26766e-08	1.66810e-07	8.61260e-07	-2.97290e-07	5.63969e-07	1.89544e-07	-4.53934e-08	1.44151e-07	9.31330e-07	-3.62513e-07	5.68817e-07	7.58046e-07	-4.19134e-07	3.38913e-07	1.77903e-06	4.01636e-07	2.18067e-06	4.28432e-07	-2.74965e-07	1.53467e-07
11.993	-5.40436e-06	4.22433e-07	-4.98192e-06	2.49854e-07	-8.27981e-08	1.67056e-07	8.61890e-07	-2.97508e-07	5.64382e-07	1.91369e-07	-4.58303e-08	1.45538e-07	9.31440e-07	-3.62556e-07	5.68884e-07	7.58237e-07	-4.19239e-07	3.38998e-07	1.77941e-06	4.01397e-07	2.18081e-06	4.29061e-07	-2.75368e-07	1.53692e-07
12.018	-5.39839e-06	4.21967e-07	-4.97642e-06	2.50216e-07	-8.29183e-08	1.67298e-07	8.62510e-07	-2.97722e-07	5.64788e-07	1.93190e-07	-4.62665e-08	1.46923e-07	9.31537e-07	-3.62594e-07	5.68943e-07	7.58418e-07	-4.19339e-07	3.39079e-07	1.77978e-06	4.01157e-07	2.18093e-06	4.29683e-07	-2.75768e-07	1.53915e-07
12.042	-5.39238e-06	4.21497e-07	-4.97088e-06	2.50575e-07	-8.30370e-08	1.67538e-07	8.63121e-07	-2.97933e-07	5.65188e-07	1.95008e-07	-4.67018e-08	1.48306e-07	9.31622e-07	-3.62627e-07	5.68995e-07	7.58590e-07	-4.19434e-07	3.39156e-07	1.78012e-06	4.00914e-07	2.18104e-06	4.30300e-07	-2.76164e-07	1.54136e-07
12.067	-5.38633e-06	4.21024e-07	-4.96530e-06	2.50929e-07	-8.31543e-08	1.67774e-07	8.63723e-07	-2.98141e-07	5.65582e-07	1.96822e-07	-4.71363e-08	1.49686e-07	9.31695e-07	-3.62655e-07	5.69039e-07	7.58752e-07	-4.19524e-07	3.39228e-07	1.78045e-06	4.00671e-07	2.18112e-06	4.30910e-07	-2.76556e-07	1.54355e-07
12.091	-5.38023e-06	4.20547e-07	-4.95968e-06	2.51278e-07	-8.32702e-08	1.68008e-07	8.64315e-07	-2.98345e-07	5.65970e-07	1.98633e-07	-4.75700e-08	1.51063e-07	9.31755e-07	-3.62679e-07	5.69076e-07	7.58906e-07	-4.19609e-07	3.39297e-07	1.78076e-06	4.00425e-07	2.18118e-06	4.31515e-07	-2.76943e-07	1.54571e-07
12.116	-5.37409e-06	4.20067e-07	-4.95402e-06	2.51624e-07	-8.33846e-08	1.68239e-07	8.64898e-07	-2.98546e-07	5.66352e-07	2.00441e-07	-4.80029e-08	1.52438e-07	9.31803e-07	-3.62697e-07	5.69105e-07	7.59050e-07	-4.19688e-07	3.39361e-07	1.78105e-06	4.00178e-07	2.18122e-06	4.32112e-07	-2.77327e-07	1.54785e-07
12.141	-5.36790e-06	4.19584e-07	-4.94832e-06	2.51965e-07	-8.34976e-08	1.68467e-07	8.65472e-07	-2.98744e-07	5.66728e-07	2.02245e-07	-4.84349e-08	1.53810e-07	9.31838e-07	-3.62711e-07	5.69127e-07	7.59185e-07	-4.19763e-07	3.39422e-07	1.78132e-06	3.99930e-07	2.18125e-06	4.32704e-07	-2.77707e-07	1.54997e-07
12.165	-5.36168e-06	4.19097e-07	-4.94258e-06	2.52301e-07	-8.36092e-08	1.68692e-07	8.66036e-07	-2.98939e-07	5.67097e-07	2.04045e-07	-4.88661e-08	1.55179e-07	9.31861e-07	-3.62720e-07	5.69141e-07	7.59310e-07	-4.19832e-07	3.39478e-07	1.78157e-06	3.99680e-07	2.18125e-06	4.33289e-07	-2.78082e-07	1.55207e-07
12.190	-5.35541e-06	4.18607e-07	-4.93680e-06	2.52634e-07	-8.37194e-08	1.68914e-07	8.66591e-07	-2.99131e-07	5.67460e-07	2.05841e-07	-4.92963e-08	1.56545e-07	9.31872e-07	-3.62724e-07	5.69147e-07	7.59426e-07	-4.19897e-07	3.39530e-07	1.78181e-06	3.99428e-07	2.18124e-06	4.33868e-07	-2.78454e-07	1.55414e-07
12.214	-5.34910e-06	4.18114e-07	-4.93098e-06	2.52962e-07	-8.38280e-08	1.69134e-07	8.67137e-07	-2.99319e-07	5.67818e-07	2.07634e-07	-4.97257e-08	1.57909e-07	9.31870e-07	-3.62724e-07	5.69146e-07	7.59534e-07	-4.19956e-07	3.39578e-07	1.78203e-06	3.99175e-07	2.18120e-06	4.34440e-07	-2.78821e-07	1.55619e-07
12.239	-5.34275e-06	4.17617e-07	-4.92513e-06	2.53285e-07	-8.39353e-08	1.69350e-07	8.67673e-07	-2.99504e-07	5.68169e-07	2.09423e-07	-5.01542e-08	1.59269e-07	9.31856e-07	-3.62718e-07	5.69138e-07	7.59631e-07	-4.20010e-07	3.39621e-07	1.78223e-06	3.98921e-07	2.18115e-06	4.35006e-07	-2.79184e-07	1.55822e-07
12.263	-5.33635e-06	4.17117e-07	-4.91923e-06	2.53604e-07	-8.40410e-08	1.69563e-07	8.68199e-07	-2.99686e-07	5.68514e-07	2.11209e-07	-5.05817e-08	1.60627e-07	9.31829e-07	-3.62708e-07	5.69122e-07	7.59720e-07	-4.20059e-07	3.39661e-07	1.78241e-06	3.98665e-07	2.18107e-06	4.35566e-07	-2.79543e-07	1.56022e-07
12.288	-5.32992e-06	4.16614e-07	-4.91330e-06	2.53919e-07	-8.41453e-08	1.69774e-07	8.68717e-07	-2.99864e-07	5.68852e-07	2.12990e-07	-5.10083e-08	1.61982e-07	9.31790e-07	-3.62693e-07	5.69098e-07	7.59799e-07	-4.20103e-07	3.39696e-07	1.78257e-06	3.98408e-07	2.18098e-06	4.36119e-07	-2.79899e-07	1.56221e-07
12.313	-5.32344e-06	4.16108e-07	-4.90733e-06	2.54230e-07	-8.42482e-08	1.69981e-07	8.69225e-07	-3.00040e-07	5.69185e-07	2.14767e-07	-5.14340e-08	1.63333e-07	9.31739e-07	-3.62673e-07	5.69066e-07	7.59869e-07	-4.20142e-07	3.39728e-07	1.78272e-06	3.98149e-07	2.18087e-06	4.36666e-07	-2.80249e-07	1.56416e-07
12.337	-5.31693e-06	4.15599e-07	-4.90133e-06	2.54535e-07	-8.43495e-08	1.70186e-07	8.69723e-07	-3.00212e-07	5.69511e-07	2.16541e-07	-5.18587e-08	1.64682e-07	9.31675e-07	-3.62648e-07	5.69027e-07	7.59930e-07	-4.20175e-07	3.39755e-07	1.78284e-06	3.97889e-07	2.18073e-06	4.37206e-07	-2.80596e-07	1.56610e-07
12.362	-5.31037e-06	4.15086e-07	-4.89528e-06	2.54837e-07	-8.44494e-08	1.70387e-07	8.70212e-07	-3.00381e-07	5.69832e-07	2.18310e-07	-5.22824e-08	1.66028e-07	9.31599e-07	-3.62618e-07	5.68981e-07	7.59982e-07	-4.20204e-07	3.39778e-07	1.78295e-06	3.97628e-07	2.18058e-06	4.37740e-07	-2.80939e-07	1.56801e-07
12.386	-5.30378e-06	4.14571e-07	-4.88920e-06	2.55134e-07	-8.45478e-08	1.70586e-07	8.70692e-07	-3.00546e-07	5.70146e-07	2.20075e-07	-5.27051e-08	1.67370e-07	9.31510e-07	-3.62584e-07	5.68927e-07	7.60024e-07	-4.20227e-07	3.39797e-07	1.78305e-06	3.97366e-07	2.18041e-06	4.38268e-07	-2.81278e-07	1.56990e-07
12.411	-5.29714e-06	4.14052e-07	-4.88309e-06	2.55426e-07	-8.46447e-08	1.70781e-07	8.71162e-07	-3.00708e-07	5.70453e-07	2.21836e-07	-5.31269e-08	1.68709e-07	9.31409e-07	-3.62544e-07	5.68865e-07	7.60057e-07	-4.20245e-07	3.39812e-07	1.78312e-06	3.97102e-07	2.18022e-06	4.38789e-07	-2.81612e-07	1.57177e-07
12.435	-5.29047e-06	4.13531e-07	-4.87694e-06	2.55714e-07	-8.47401e-08	1.70974e-07	8.71623e-07	-3.00867e-07	5.70755e-07	2.23593e-07	-5.35476e-08	1.70045e-07	9.31296e-07	-3.62500e-07	5.68796e-07	7.60081e-07	-4.20259e-07	3.39822e-07	1.78318e-06	3.96837e-07	2.18001e-06	4.39303e-07	-2.81942e-07	1.57361e-07
12.460	-5.28376e-06	4.13006e-07	-4.87075e-06	2.55997e-07	-8.48340e-08	1.71163e-07	8.72074e-07	-3.01023e-07	5.71051e-07	2.25345e-07	-5.39673e-08	1.71378e-07	9.31170e-07	-3.62451e-07	5.68719e-07	7.60096e-07	-4.20267e-07	3.39829e-07	1.78321e-06	3.96570e-07	2.17979e-06	4.39811e-07	-2.82268e-07	1.57543e-07
12.485	-5.27701e-06	4.12479e-07	-4.86453e-06	2.56276e-07	-8.49264e-08	1.71350e-07	8.72516e-07	-3.01176e-07	5.71340e-07	2.27093e-07	-5.43859e-08	1.72708e-07	9.31031e-07	-3.62397e-07	5.68634e-07	7.60101e-07	-4.20270e-07	3.39831e-07	1.78324e-06	3.96303e-07	2.17954e-06	4.40313e-07	-2.82590e-07	1.57723e-07
12.509	-5.27022e-06	4.11948e-07	-4.85828e-06	2.56550e-07	-8.50173e-08	1.71533e-07	8.72948e-07	-3.01325e-07	5.71623e-07	2.28837e-07	-5.48035e-08	1.74034e-07	9.30881e-07	-3.62338e-07	5.68542e-07	7.60097e-07	-4.20268e-07	3.39830e-07	1.78324e-06	3.96034e-07	2.17927e-06	4.40808e-07	-2.82908e-07	1.57900e-07
12.534	-5.26340e-06	4.11415e-07	-4.85199e-06	2.56820e-07	-8.51066e-08	1.71713e-07	8.73371e-07	-3.01471e-07	5.71900e-07	2.30576e-07	-5.52200e-08	1.75356e-07	9.30717e-07	-3.62275e-07	5.68442e-07	7.60084e-07	-4.20260e-07	3.39824e-07	1.78322e-06	3.95765e-07	2.17899e-06	4.41296e-07	-2.83221e-07	1.58075e-07
12.558	-5.25654e-06	4.10879e-07	-4.84566e-06	2.57085e-07	-8.51945e-08	1.71891e-07	8.73785e-07	-3.01614e-07	5.72171e-07	2.32311e-07	-5.56354e-08	1.76676e-07	9.30542e-07	-3.62207e-07	5.68335e-07	7.60062e-07	-4.20248e-07	3.39814e-07	1.78319e-06	3.95494e-07	2.17868e-06	4.41778e-07	-2.83530e-07	1.58248e-07
12.583	-5.24965e-06	4.10340e-07	-4.83931e-06	2.57346e-07	-8.52808e-08	1.72065e-07	8.74189e-07	-3.01753e-07	5.72436e-07	2.34041e-07	-5.60498e-08	1.77991e-07	9.30354e-07	-3.62133e-07	5.68220e-07	7.60030e-07	-4.20231e-07	3.39800e-07	1.78314e-06	3.95222e-07	2.17836e-06	4.42253e-07	-2.83835e-07	1.58418e-07
12.607	-5.24271e-06	4.09798e-07	-4.83292e-06	2.57601e-07	-8.53656e-08	1.72236e-07	8.74584e-07	-3.01890e-07	5.72694e-07	2.35767e-07	-5.64630e-08	1.79304e-07	9.30153e-07	-3.62055e-07	5.68098e-07	7.59990e-07	-4.20208e-07	3.39782e-07	1.78307e-06	3.94949e-07	2.17802e-06	4.42722e-07	-2.84136e-07	1.58586e-07
12.632	-5.23575e-06	4.09253e-07	-4.82649e-06	2.57853e-07	-8.54488e-08	1.72404e-07	8.74969e-07	-3.02023e-07	5.72946e-07	2.37487e-07	-5.68751e-08	1.80612e-07	9.29940e-07	-3.61972e-07	5.67968e-07	7.59940e-07	-4.20180e-07	3.39759e-07	1.78298e-06	3.94675e-07	2.17766e-06	4.43184e-07	-2.84433e-07	1.58751e-07
12.657	-5.22874e-06	4.08706e-07	-4.82004e-06	2.58099e-07	-8.55305e-08	1.72569e-07	8.75345e-07	-3.02152e-07	5.73193e-07	2.39203e-07	-5.72861e-08	1.81917e-07	9.29715e-07	-3.61885e-07	5.67830e-07	7.59881e-07	-4.20148e-07	3.39733e-07	1.78288e-06	3.94400e-07	2.17728e-06	4.43639e-07	-2.84725e-07	1.58914e-07
12.681	-5.22171e-06	4.08156e-07	-4.81355e-06	2.58341e-07	-8.56107e-08	1.72730e-07	8.75711e-07	-3.02279e-07	5.73432e-07	2.40915e-07	-5.76959e-08	1.83219e-07	9.29477e-07	-3.61792e-07	5.67685e-07	7.59812e-07	-4.20110e-07	3.39702e-07	1.78276e-06	3.94124e-07	2.17688e-06	4.44088e-07	-2.85013e-07	1.59075e-07
12.706	-5.21463e-06	4.07603e-07	-4.80703e-06	2.58578e-07	-8.56893e-08	1.72889e-07	8.76068e-07	-3.02402e-07	5.73666e-07	2.42621e-07	-5.81046e-08	1.84517e-07	9.29227e-07	-3.61695e-07	5.67532e-07	7.59735e-07	-4.20067e-07	3.39668e-07	1.78262e-06	3.93847e-07	2.17647e-06	4.44531e-07	-2.85297e-07	1.59234e-07
12.730	-5.20753e-06	4.07048e-07	-4.80048e-06	2.58811e-07	-8.57664e-08	1.73044e-07	8.76416e-07	-3.02522e-07	5.73894e-07	2.44323e-07	-5.85121e-08	1.85811e-07	9.28964e-07	-3.61593e-07	5.67372e-07	7.59648e-07	-4.20019e-07	3.39629e-07	1.78246e-06	3.93569e-07	2.17603e-06	4.44966e-07	-2.85577e-07	1.59390e-07
12.755	-5.20039e-06	4.06490e-07	-4.79390e-06	2.59039e-07	-8.58419e-08	1.73197e-07	8.76754e-07	-3.02639e-07	5.74115e-07	2.46019e-07	-5.89184e-08	1.87101e-07	9.28689e-07	-3.61485e-07	5.67204e-07	7.59552e-07	-4.19966e-07	3.39586e-07	1.78229e-06	3.93291e-07	2.17558e-06	4.45395e-07	-2.85852e-07	1.59543e-07
12.780	-5.19321e-06	4.05929e-07	-4.78729e-06	2.59262e-07	-8.59158e-08	1.73346e-07	8.77082e-07	-3.02752e-07	5.74330e-07	2.47711e-07	-5.93236e-08	1.88387e-07	9.28402e-07	-3.61374e-07	5.67028e-07	7.59447e-07	-4.19908e-07	3.39539e-07	1.78209e-06	3.93011e-07	2.17510e-06	4.45817e-07	-2.86123e-07	1.59695e-07
12.804	-5.18601e-06	4.05366e-07	-4.78064e-06	2.59480e-07	-8.59882e-08	1.73492e-07	8.77401e-07	-3.02862e-07	5.74539e-07	2.49398e-07	-5.97275e-08	1.89670e-07	9.28102e-07	-3.61257e-07	5.66845e-07	7.59333e-07	-4.19845e-07	3.39488e-07	1.78188e-06	3.92730e-07	2.17461e-06	4.46233e-07	-2.86390e-07	1.59843e-07
12.829	-5.17877e-06	4.04800e-07	-4.77397e-06	2.59694e-07	-8.60590e-08	1.73635e-07	8.77711e-07	-3.02969e-07	5.74742e-07	2.51079e-07	-6.01302e-08	1.90949e-07	9.27790e-07	-3.61135e-07	5.66654e-07	7.59210e-07	-4.19777e-07	3.39433e-07	1.78166e-06	3.92449e-07	2.17411e-06	4.46642e-07	-2.86652e-07	1.59990e-07
12.853	-5.17150e-06	4.04232e-07	-4.76727e-06	2.59903e-07	-8.61282e-08	1.73775e-07	8.78011e-07	-3.03073e-07	5.74938e-07	2.52755e-07	-6.05316e-08	1.92224e-07	9.27465e-07	-3.61009e-07	5.66456e-07	7.59077e-07	-4.19704e-07	3.39374e-07	1.78141e-06	3.92167e-07	2.17358e-06	4.47044e-07	-2.86910e-07	1.60134e-07
12.878	-5.16420e-06	4.03661e-07	-4.76053e-06	2.60107e-07	-8.61959e-08	1.73911e-07	8.78302e-07	-3.03173e-07	5.75129e-07	2.54427e-07	-6.09318e-08	1.93495e-07	9.27128e-07	-3.60878e-07	5.66250e-07	7.58936e-07	-4.19625e-07	3.39310e-07	1.78115e-06	3.91884e-07	2.17303e-06	4.47440e-07	-2.87164e-07	1.60276e-07
12.902	-5.15686e-06	4.03087e-07	-4.75377e-06	2.60306e-07	-8.62619e-08	1.74044e-07	8.78583e-07	-3.03270e-07	5.75313e-07	2.56093e-07	-6.13308e-08	1.94762e-07	9.26779e-07	-3.60742e-07	5.66037e-07	7.58785e-07	-4.19542e-07	3.39243e-07	1.78087e-06	3.91600e-07	2.17247e-06	4.47829e-07	-2.87414e-07	1.60415e-07
12.927	-5.14950e-06	4.02512e-07	-4.74698e-06	2.60501e-07	-8.63264e-08	1.74174e-07	8.78855e-07	-3.03364e-07	5.75491e-07	2.57753e-07	-6.17285e-08	1.96025e-07	9.26417e-07	-3.60601e-07	5.65816e-07	7.58625e-07	-4.19453e-07	3.39171e-07	1.78057e-06	3.91316e-07	2.17189e-06	4.48211e-07	-2.87659e-07	1.60552e-07
12.952	-5.14210e-06	4.01934e-07	-4.74017e-06	2.60691e-07	-8.63893e-08	1.74301e-07	8.79117e-07	-3.03455e-07	5.75663e-07	2.59408e-07	-6.21249e-08	1.97283e-07	9.26043e-07	-3.60455e-07	5.65587e-07	7.58456e-07	-4.19360e-07	3.39096e-07	1.78026e-06	3.91031e-07	2.17129e-06	4.48586e-07	-2.87900e-07	1.60686e-07
12.976	-5.13467e-06	4.01353e-07	-4.73332e-06	2.60876e-07	-8.64506e-08	1.74425e-07	8.79370e-07	-3.03542e-07	5.75829e-07	2.61058e-07	-6.25200e-08	1.98538e-07	9.25656e-07	-3.60305e-07	5.65351e-07	7.58278e-07	-4.19261e-07	3.39016e-07	1.77992e-06	3.90745e-07	2.17067e-06	4.48955e-07	-2.88137e-07	1.60819e-07
13.001	-5.12722e-06	4.00770e-07	-4.72645e-06	2.61056e-07	-8.65103e-08	1.74545e-07	8.79614e-07	-3.03626e-07	5.75988e-07	2.62703e-07	-6.29138e-08	1.99789e-07	9.25257e-07	-3.60150e-07	5.65107e-07	7.58090e-07	-4.19158e-07	3.38932e-07	1.77957e-06	3.90459e-07	2.17003e-06	4.49317e-07	-2.88369e-07	1.60948e-07
13.025	-5.11973e-06	4.00185e-07	-4.71955e-06	2.61231e-07	-8.65684e-08	1.74663e-07	8.79848e-07	-3.03707e-07	5.76141e-07	2.64341e-07	-6.33063e-08	2.01035e-07	9.24846e-07	-3.59989e-07	5.64856e-07	7.57894e-07	-4.19049e-07	3.38845e-07	1.77921e-06	3.90171e-07	2.16938e-06	4.49672e-07	-2.88597e-07	1.61075e-07
13.050	-5.11222e-06	3.99598e-07	-4.71262e-06	2.61401e-07	-8.66249e-08	1.74777e-07	8.80073e-07	-3.03784e-07	5.76288e-07	2.65975e-07	-6.36975e-08	2.02277e-07	9.24422e-07	-3.59825e-07	5.64598e-07	7.57689e-07	-4.18936e-07	3.38753e-07	1.77882e-06	3.89884e-07	2.16871e-06	4.50021e-07	-2.88821e-07	1.61200e-07
13.074	-5.10467e-06	3.99008e-07	-4.70566e-06	2.61567e-07	-8.66797e-08	1.74887e-07	8.80288e-07	-3.03859e-07	5.76429e-07	2.67603e-07	-6.40873e-08	2.03515e-07	9.23986e-07	-3.59655e-07	5.64331e-07	7.57474e-07	-4.18817e-07	3.38657e-07	1.77842e-06	3.89595e-07	2.16802e-06	4.50363e-07	-2.89040e-07	1.61323e-07
13.099	-5.09710e-06	3.98416e-07	-4.69868e-06	2.61728e-07	-8.67330e-08	1.74995e-07	8.80494e-07	-3.03930e-07	5.76564e-07	2.69225e-07	-6.44758e-08	2.04749e-07	9.23538e-07	-3.59480e-07	5.64057e-07	7.57250e-07	-4.18694e-07	3.38557e-07	1.77800e-06	3.89306e-07	2.16731e-06	4.50698e-07	-2.89255e-07	1.61443e-07
13.124	-5.08950e-06	3.97822e-07	-4.69168e-06	2.61884e-07	-8.67846e-08	1.75099e-07	8.80690e-07	-3.03997e-07	5.76693e-07	2.70841e-07	-6.48629e-08	2.05978e-07	9.23077e-07	-3.59301e-07	5.63776e-07	7.57018e-07	-4.18565e-07	3.38453e-07	1.77757e-06	3.89017e-07	2.16658e-06	4.51026e-07	-2.89466e-07	1.61560e-07
13.148	-5.08187e-06	3.97226e-07	-4.68464e-06	2.62034e-07	-8.68346e-08	1.75200e-07	8.80877e-07	-3.04062e-07	5.76815e-07	2.72452e-07	-6.52486e-08	2.07203e-07	9.22604e-07	-3.59117e-07	5.63487e-07	7.56776e-07	-4.18431e-07	3.38345e-07	1.77711e-06	3.88727e-07	2.16584e-06	4.51347e-07	-2.89672e-07	1.61675e-07
13.173	-5.07421e-06	3.96627e-07	-4.67759e-06	2.62180e-07	-8.68830e-08	1.75297e-07	8.81054e-07	-3.04123e-07	5.76931e-07	2.74057e-07	-6.56330e-08	2.08424e-07	9.22119e-07	-3.58928e-07	5.63191e-07	7.56525e-07	-4.18293e-07	3.38233e-07	1.77664e-06	3.88437e-07	2.16508e-06	4.51662e-07	-2.89874e-07	1.61788e-07
13.197	-5.06653e-06	3.96027e-07	-4.67050e-06	2.62322e-07	-8.69298e-08	1.75392e-07	8.81223e-07	-3.04181e-07	5.77041e-07	2.75656e-07	-6.60159e-08	2.09640e-07	9.21621e-07	-3.58734e-07	5.62887e-07	7.56265e-07	-4.18149e-07	3.38116e-07	1.77615e-06	3.88146e-07	2.16430e-06	4.51970e-07	-2.90071e-07	1.61898e-07
13.222	-5.05882e-06	3.95424e-07	-4.66340e-06	2.62458e-07	-8.69749e-08	1.75483e-07	8.81381e-07	-3.04236e-07	5.77145e-07	2.77249e-07	-6.63975e-08	2.10851e-07	9.21112e-07	-3.58536e-07	5.62576e-07	7.55997e-07	-4.18000e-07	3.37996e-07	1.77565e-06	3.87854e-07	2.16350e-06	4.52271e-07	-2.90265e-07	1.62006e-07
13.246	-5.05109e-06	3.94820e-07	-4.65627e-06	2.62589e-07	-8.70184e-08	1.75571e-07	8.81530e-07	-3.04287e-07	5.77243e-07	2.78836e-07	-6.67776e-08	2.12058e-07	9.20590e-07	-3.58333e-07	5.62257e-07	7.55719e-07	-4.17847e-07	3.37872e-07	1.77513e-06	3.87562e-07	2.16269e-06	4.52565e-07	-2.90453e-07	1.62112e-07
13.271	-5.04333e-06	3.94213e-07	-4.64911e-06	2.62715e-07	-8.70603e-08	1.75655e-07	8.81670e-07	-3.04336e-07	5.77335e-07	2.80417e-07	-6.71563e-08	2.13261e-07	9.20055e-07	-3.58125e-07	5.61930e-07	7.55432e-07	-4.17688e-07	3.37744e-07	1.77459e-06	3.87270e-07	2.16186e-06	4.52853e-07	-2.90638e-07	1.62215e-07
13.296	-5.03554e-06	3.93604e-07	-4.64193e-06	2.62837e-07	-8.71005e-08	1.75736e-07	8.81801e-07	-3.04381e-07	5.77420e-07	2.81993e-07	-6.75335e-08	2.14459e-07	9.19508e-07	-3.57912e-07	5.61596e-07	7.55136e-07	-4.17524e-07	3.37612e-07	1.77403e-06	3.86978e-07	2.16101e-06	4.53133e-07	-2.90818e-07	1.62315e-07
13.320	-5.02773e-06	3.92994e-07	-4.63473e-06	2.62953e-07	-8.71391e-08	1.75814e-07	8.81922e-07	-3.04423e-07	5.77499e-07	2.83562e-07	-6.79093e-08	2.15652e-07	9.18950e-07	-3.57694e-07	5.61255e-07	7.54831e-07	-4.17356e-07	3.37475e-07	1.77346e-06	3.86685e-07	2.16014e-06	4.53407e-07	-2.90994e-07	1.62413e-07
13.345	-5.01989e-06	3.92381e-07	-4.62751e-06	2.63064e-07	-8.71760e-08	1.75889e-07	8.82034e-07	-3.04461e-07	5.77572e-07	2.85125e-07	-6.82837e-08	2.16841e-07	9.18378e-07	-3.57472e-07	5.60906e-07	7.54517e-07	-4.17182e-07	3.37335e-07	1.77287e-06	3.86391e-07	2.15926e-06	4.53674e-07	-2.91165e-07	1.62509e-07
13.369	-5.01203e-06	3.91767e-07	-4.62026e-06	2.63171e-07	-8.72112e-08	1.75960e-07	8.82136e-07	-3.04496e-07	5.77639e-07	2.86682e-07	-6.86565e-08	2.18025e-07	9.17795e-07	-3.57245e-07	5.60550e-07	7.54195e-07	-4.17004e-07	3.37191e-07	1.77226e-06	3.86098e-07	2.15836e-06	4.53934e-07	-2.91332e-07	1.62602e-07
13.394	-5.00414e-06	3.91150e-07	-4.61299e-06	2.63272e-07	-8.72449e-08	1.76027e-07	8.82229e-07	-3.04528e-07	5.77700e-07	2.88232e-07	-6.90279e-08	2.19205e-07	9.17200e-07	-3.57013e-07	5.60186e-07	7.53863e-07	-4.16821e-07	3.37042e-07	1.77164e-06	3.85804e-07	2.15744e-06	4.54188e-07	-2.91495e-07	1.62693e-07
13.418	-4.99624e-06	3.90532e-07	-4.60570e-06	2.63369e-07	-8.72768e-08	1.76092e-07	8.82312e-07	-3.04557e-07	5.77755e-07	2.89777e-07	-6.93978e-08	2.20379e-07	9.16592e-07	-3.56777e-07	5.59815e-07	7.53522e-07	-4.16632e-07	3.36890e-07	1.77100e-06	3.85509e-07	2.15651e-06	4.54434e-07	-2.91653e-07	1.62781e-07
13.443	-4.98830e-06	3.89912e-07	-4.59839e-06	2.63460e-07	-8.73071e-08	1.76153e-07	8.82386e-07	-3.04583e-07	5.77803e-07	2.91315e-07	-6.97662e-08	2.21549e-07	9.15972e-07	-3.56535e-07	5.59436e-07	7.53173e-07	-4.16439e-07	3.36734e-07	1.77034e-06	3.85215e-07	2.15556e-06	4.54674e-07	-2.91807e-07	1.62867e-07
13.468	-4.98035e-06	3.89290e-07	-4.59106e-06	2.63547e-07	-8.73357e-08	1.76211e-07	8.82451e-07	-3.04605e-07	5.77846e-07	2.92847e-07	-7.01330e-08	2.22714e-07	9.15340e-07	-3.56289e-07	5.59050e-07	7.52814e-07	-4.16241e-07	3.36574e-07	1.76967e-06	3.84920e-07	2.15459e-06	4.54907e-07	-2.91957e-07	1.62951e-07
13.492	-4.97237e-06	3.88667e-07	-4.58370e-06	2.63628e-07	-8.73627e-08	1.76265e-07	8.82507e-07	-3.04624e-07	5.77882e-07	2.94372e-07	-7.04984e-08	2.23874e-07	9.14695e-07	-3.56039e-07	5.58657e-07	7.52447e-07	-4.16038e-07	3.36409e-07	1.76898e-06	3.84625e-07	2.15360e-06	4.55133e-07	-2.92102e-07	1.63032e-07
13.517	-4.96437e-06	3.88041e-07	-4.57633e-06	2.63704e-07	-8.73880e-08	1.76316e-07	8.82553e-07	-3.04640e-07	5.77912e-07	2.95892e-07	-7.08622e-08	2.25029e-07	9.14039e-07	-3.55783e-07	5.58256e-07	7.52071e-07	-4.15830e-07	3.36241e-07	1.76827e-06	3.84330e-07	2.15260e-06	4.55352e-07	-2.92242e-07	1.63110e-07
13.541	-4.95635e-06	3.87414e-07	-4.56894e-06	2.63776e-07	-8.74116e-08	1.76364e-07	8.82589e-07	-3.04653e-07	5.77936e-07	2.97404e-07	-7.12244e-08	2.26180e-07	9.13370e-07	-3.55523e-07	5.57848e-07	7.51686e-07	-4.15617e-07	3.36069e-07	1.76754e-06	3.84034e-07	2.15158e-06	4.55565e-07	-2.92379e-07	1.63186e-07
13.566	-4.94831e-06	3.86786e-07	-4.56152e-06	2.63842e-07	-8.74336e-08	1.76408e-07	8.82617e-07	-3.04662e-07	5.77954e-07	2.98910e-07	-7.15851e-08	2.27325e-07	9.12690e-07	-3.55258e-07	5.57432e-07	7.51292e-07	-4.15399e-07	3.35893e-07	1.76680e-06	3.83739e-07	2.15054e-06	4.55771e-07	-2.92511e-07	1.63260e-07
13.591	-4.94024e-06	3.86155e-07	-4.55409e-06	2.63903e-07	-8.74539e-08	1.76449e-07	8.82635e-07	-3.04669e-07	5.77966e-07	3.00410e-07	-7.19442e-08	2.28466e-07	9.11997e-07	-3.54988e-07	5.57009e-07	7.50889e-07	-4.15176e-07	3.35713e-07	1.76605e-06	3.83443e-07	2.14949e-06	4.55969e-07	-2.92638e-07	1.63331e-07
13.615	-4.93216e-06	3.85523e-07	-4.54663e-06	2.63959e-07	-8.74725e-08	1.76487e-07	8.82644e-07	-3.04672e-07	5.77972e-07	3.01903e-07	-7.23018e-08	2.29601e-07	9.11292e-07	-3.54714e-07	5.56578e-07	7.50478e-07	-4.14949e-07	3.35529e-07	1.76527e-06	3.83148e-07	2.14842e-06	4.56161e-07	-2.92761e-07	1.63400e-07
13.640	-4.92405e-06	3.84890e-07	-4.53916e-06	2.64010e-07	-8.74894e-08	1.76521e-07	8.82643e-07	-3.04672e-07	5.77972e-07	3.03389e-07	-7.26577e-08	2.30731e-07	9.10575e-07	-3.54435e-07	5.56141e-07	7.50057e-07	-4.14716e-07	3.35341e-07	1.76448e-06	3.82852e-07	2.14733e-06	4.56346e-07	-2.92880e-07	1.63466e-07
13.664	-4.91593e-06	3.84255e-07	-4.53167e-06	2.64056e-07	-8.75046e-08	1.76552e-07	8.82633e-07	-3.04668e-07	5.77965e-07	3.04869e-07	-7.30121e-08	2.31857e-07	9.09846e-07	-3.54151e-07	5.55695e-07	7.49628e-07	-4.14479e-07	3.35149e-07	1.76367e-06	3.82556e-07	2.14623e-06	4.56525e-07	-2.92995e-07	1.63530e-07
13.689	-4.90778e-06	3.83618e-07	-4.52417e-06	2.64097e-07	-8.75182e-08	1.76579e-07	8.82614e-07	-3.04662e-07	5.77953e-07	3.06342e-07	-7.33648e-08	2.32977e-07	9.09105e-07	-3.53863e-07	5.55243e-07	7.49190e-07	-4.14237e-07	3.34953e-07	1.76285e-06	3.82260e-07	2.14511e-06	4.56696e-07	-2.93105e-07	1.63591e-07
13.713	-4.89962e-06	3.82980e-07	-4.51664e-06	2.64133e-07	-8.75300e-08	1.76603e-07	8.82586e-07	-3.04652e-07	5.77934e-07	3.07808e-07	-7.37160e-08	2.34092e-07	9.08352e-07	-3.53570e-07	5.54783e-07	7.48743e-07	-4.13990e-07	3.34754e-07	1.76201e-06	3.81964e-07	2.14397e-06	4.56861e-07	-2.93210e-07	1.63650e-07
13.738	-4.89144e-06	3.82340e-07	-4.50910e-06	2.64164e-07	-8.75402e-08	1.76623e-07	8.82548e-07	-3.04639e-07	5.77909e-07	3.09267e-07	-7.40655e-08	2.35202e-07	9.07587e-07	-3.53272e-07	5.54316e-07	7.48288e-07	-4.13738e-07	3.34550e-07	1.76115e-06	3.81668e-07	2.14282e-06	4.57018e-07	-2.93312e-07	1.63707e-07
13.763	-4.88324e-06	3.81699e-07	-4.50154e-06	2.64189e-07	-8.75487e-08	1.76641e-07	8.82501e-07	-3.04622e-07	5.77878e-07	3.10720e-07	-7.44134e-08	2.36307e-07	9.06810e-07	-3.52969e-07	5.53841e-07	7.47824e-07	-4.13481e-07	3.34342e-07	1.76028e-06	3.81372e-07	2.14165e-06	4.57169e-07	-2.93408e-07	1.63761e-07
13.787	-4.87502e-06	3.81057e-07	-4.49396e-06	2.64210e-07	-8.75555e-08	1.76654e-07	8.82445e-07	-3.04603e-07	5.77842e-07	3.12166e-07	-7.47596e-08	2.37406e-07	9.06021e-07	-3.52662e-07	5.53359e-07	7.47351e-07	-4.13220e-07	3.34131e-07	1.75939e-06	3.81076e-07	2.14047e-06	4.57313e-07	-2.93501e-07	1.63812e-07
13.812	-4.86678e-06	3.80413e-07	-4.48636e-06	2.64225e-07	-8.75606e-08	1.76664e-07	8.82379e-07	-3.04580e-07	5.77799e-07	3.13605e-07	-7.51042e-08	2.38500e-07	9.05221e-07	-3.52351e-07	5.52870e-07	7.46869e-07	-4.12954e-07	3.33916e-07	1.75848e-06	3.80780e-07	2.13926e-06	4.57451e-07	-2.93589e-07	1.63862e-07
13.836	-4.85852e-06	3.79768e-07	-4.47876e-06	2.64235e-07	-8.75640e-08	1.76671e-07	8.82304e-07	-3.04555e-07	5.77750e-07	3.15036e-07	-7.54471e-08	2.39589e-07	9.04408e-07	-3.52034e-07	5.52374e-07	7.46379e-07	-4.12683e-07	3.33696e-07	1.75756e-06	3.80484e-07	2.13805e-06	4.57581e-07	-2.93673e-07	1.63908e-07
13.861	-4.85025e-06	3.79121e-07	-4.47113e-06	2.64240e-07	-8.75657e-08	1.76675e-07	8.82220e-07	-3.04526e-07	5.77695e-07	3.16461e-07	-7.57884e-08	2.40673e-07	9.03583e-07	-3.51713e-07	5.51870e-07	7.45880e-07	-4.12407e-07	3.33473e-07	1.75663e-06	3.80188e-07	2.13681e-06	4.57705e-07	-2.93752e-07	1.63953e-07
13.885	-4.84196e-06	3.78473e-07	-4.46349e-06	2.64240e-07	-8.75656e-08	1.76675e-07	8.82127e-07	-3.04493e-07	5.77634e-07	3.17879e-07	-7.61279e-08	2.41751e-07	9.02746e-07	-3.51387e-07	5.51359e-07	7.45372e-07	-4.12126e-07	3.33246e-07	1.75567e-06	3.79892e-07	2.13556e-06	4.57822e-07	-2.93827e-07	1.63994e-07
13.910	-4.83366e-06	3.77824e-07	-4.45583e-06	2.64235e-07	-8.75639e-08	1.76671e-07	8.82025e-07	-3.04458e-07	5.77567e-07	3.19290e-07	-7.64658e-08	2.42824e-07	9.01898e-07	-3.51057e-07	5.50841e-07	7.44856e-07	-4.11841e-07	3.33016e-07	1.75470e-06	3.79596e-07	2.13430e-06	4.57931e-07	-2.93898e-07	1.64034e-07
13.935	-4.82534e-06	3.77174e-07	-4.44816e-06	2.64225e-07	-8.75605e-08	1.76664e-07	8.81913e-07	-3.04420e-07	5.77494e-07	3.20694e-07	-7.68020e-08	2.43892e-07	9.01038e-07	-3.50722e-07	5.50315e-07	7.44331e-07	-4.11550e-07	3.32781e-07	1.75371e-06	3.79301e-07	2.13302e-06	4.58035e-07	-2.93964e-07	1.64071e-07
13.959	-4.81700e-06	3.76522e-07	-4.44048e-06	2.64209e-07	-8.75554e-08	1.76654e-07	8.81792e-07	-3.04378e-07	5.77414e-07	3.22090e-07	-7.71365e-08	2.44954e-07	9.00165e-07	-3.50383e-07	5.49783e-07	7.43798e-07	-4.11255e-07	3.32542e-07	1.75271e-06	3.79005e-07	2.13172e-06	4.58131e-07	-2.94026e-07	1.64105e-07
13.984	-4.80865e-06	3.75869e-07	-4.43278e-06	2.64189e-07	-8.75486e-08	1.76640e-07	8.81662e-07	-3.04333e-07	5.77329e-07	3.23480e-07	-7.74692e-08	2.46011e-07	8.99282e-07	-3.50039e-07	5.49243e-07	7.43256e-07	-4.10956e-07	3.32300e-07	1.75169e-06	3.78710e-07	2.13040e-06	4.58220e-07	-2.94083e-07	1.64137e-07
14.008	-4.80028e-06	3.75215e-07	-4.42506e-06	2.64163e-07	-8.75400e-08	1.76623e-07	8.81523e-07	-3.04285e-07	5.77238e-07	3.24862e-07	-7.78002e-08	2.47062e-07	8.98386e-07	-3.49690e-07	5.48696e-07	7.42705e-07	-4.10651e-07	3.32054e-07	1.75066e-06	3.78415e-07	2.12908e-06	4.58303e-07	-2.94136e-07	1.64167e-07
14.033	-4.79190e-06	3.74560e-07	-4.41734e-06	2.64132e-07	-8.75298e-08	1.76602e-07	8.81375e-07	-3.04234e-07	5.77141e-07	3.26237e-07	-7.81295e-08	2.48108e-07	8.97478e-07	-3.49337e-07	5.48141e-07	7.42146e-07	-4.10342e-07	3.31804e-07	1.74961e-06	3.78120e-07	2.12773e-06	4.58379e-07	-2.94185e-07	1.64194e-07
14.057	-4.78350e-06	3.73903e-07	-4.40960e-06	2.64096e-07	-8.75178e-08	1.76578e-07	8.81217e-07	-3.04179e-07	5.77038e-07	3.27605e-07	-7.84571e-08	2.49148e-07	8.96559e-07	-3.48979e-07	5.47580e-07	7.41578e-07	-4.10028e-07	3.31550e-07	1.74854e-06	3.77826e-07	2.12637e-06	4.58448e-07	-2.94229e-07	1.64219e-07
14.082	-4.77509e-06	3.73246e-07	-4.40184e-06	2.64055e-07	-8.75041e-08	1.76551e-07	8.81051e-07	-3.04122e-07	5.76929e-07	3.28965e-07	-7.87829e-08	2.50182e-07	8.95628e-07	-3.48617e-07	5.47011e-07	7.41002e-07	-4.09710e-07	3.31292e-07	1.74746e-06	3.77531e-07	2.12499e-06	4.58511e-07	-2.94269e-07	1.64241e-07
14.107	-4.76666e-06	3.72588e-07	-4.39408e-06	2.64008e-07	-8.74888e-08	1.76520e-07	8.80875e-07	-3.04061e-07	5.76814e-07	3.30318e-07	-7.91069e-08	2.51211e-07	8.94686e-07	-3.48250e-07	5.46436e-07	7.40417e-07	-4.09386e-07	3.31031e-07	1.74636e-06	3.77237e-07	2.12360e-06	4.58566e-07	-2.94305e-07	1.64261e-07
14.131	-4.75823e-06	3.71928e-07	-4.38630e-06	2.63957e-07	-8.74717e-08	1.76485e-07	8.80690e-07	-3.03997e-07	5.76693e-07	3.31664e-07	-7.94292e-08	2.52235e-07	8.93731e-07	-3.47878e-07	5.45853e-07	7.39824e-07	-4.09058e-07	3.30766e-07	1.74525e-06	3.76943e-07	2.12219e-06	4.58615e-07	-2.94336e-07	1.64279e-07
14.156	-4.74978e-06	3.71268e-07	-4.37851e-06	2.63900e-07	-8.74528e-08	1.76447e-07	8.80496e-07	-3.03930e-07	5.76566e-07	3.33002e-07	-7.97497e-08	2.53253e-07	8.92765e-07	-3.47502e-07	5.45263e-07	7.39223e-07	-4.08726e-07	3.30497e-07	1.74412e-06	3.76650e-07	2.12077e-06	4.58657e-07	-2.94363e-07	1.64294e-07
14.180	-4.74131e-06	3.70606e-07	-4.37071e-06	2.63838e-07	-8.74323e-08	1.76406e-07	8.80293e-07	-3.03860e-07	5.76433e-07	3.34333e-07	-8.00684e-08	2.54265e-07	8.91788e-07	-3.47122e-07	5.44666e-07	7.38613e-07	-4.08389e-07	3.30224e-07	1.74298e-06	3.76357e-07	2.11933e-06	4.58692e-07	-2.94386e-07	1.64306e-07
14.205	-4.73284e-06	3.69944e-07	-4.36289e-06	2.63771e-07	-8.74100e-08	1.76361e-07	8.80081e-07	-3.03787e-07	5.76294e-07	3.35657e-07	-8.03854e-08	2.55271e-07	8.90799e-07	-3.46737e-07	5.44062e-07	7.37994e-07	-4.08047e-07	3.29948e-07	1.74182e-06	3.76064e-07	2.11788e-06	4.58720e-07	-2.94404e-07	1.64316e-07
14.230	-4.72435e-06	3.69280e-07	-4.35507e-06	2.63698e-07	-8.73861e-08	1.76312e-07	8.79860e-07	-3.03711e-07	5.76149e-07	3.36972e-07	-8.07005e-08	2.56272e-07	8.89798e-07	-3.46347e-07	5.43451e-07	7.37368e-07	-4.07700e-07	3.29668e-07	1.74064e-06	3.75771e-07	2.11641e-06	4.58742e-07	-2.94418e-07	1.64324e-07
14.254	-4.71585e-06	3.68616e-07	-4.34724e-06	2.63621e-07	-8.73604e-08	1.76261e-07	8.79630e-07	-3.03631e-07	5.75998e-07	3.38281e-07	-8.10138e-08	2.57267e-07	8.88786e-07	-3.45953e-07	5.42832e-07	7.36732e-07	-4.07349e-07	3.29384e-07	1.73945e-06	3.75479e-07	2.11493e-06	4.58757e-07	-2.94427e-07	1.64330e-07
14.279	-4.70734e-06	3.67951e-07	-4.33939e-06	2.63538e-07	-8.73330e-08	1.76205e-07	8.79391e-07	-3.03549e-07	5.75842e-07	3.39582e-07	-8.13253e-08	2.58256e-07	8.87762e-07	-3.45555e-07	5.42207e-07	7.36089e-07	-4.06993e-07	3.29096e-07	1.73824e-06	3.75187e-07	2.11343e-06	4.58765e-07	-2.94433e-07	1.64332e-07
14.303	-4.69882e-06	3.67285e-07	-4.33154e-06	2.63450e-07	-8.73038e-08	1.76146e-07	8.79142e-07	-3.03463e-07	5.75679e-07	3.40875e-07	-8.16350e-08	2.59240e-07	8.86727e-07	-3.45152e-07	5.41575e-07	7.35437e-07	-4.06633e-07	3.28804e-07	1.73702e-06	3.74895e-07	2.11192e-06	4.58766e-07	-2.94433e-07	1.64333e-07
14.328	-4.69029e-06	3.66618e-07	-4.32367e-06	2.63357e-07	-8.72730e-08	1.76084e-07	8.78885e-07	-3.03374e-07	5.75511e-07	3.42160e-07	-8.19429e-08	2.60217e-07	8.85680e-07	-3.44744e-07	5.40935e-07	7.34777e-07	-4.06268e-07	3.28509e-07	1.73578e-06	3.74604e-07	2.11039e-06	4.58761e-07	-2.94430e-07	1.64331e-07
14.352	-4.68175e-06	3.65950e-07	-4.31580e-06	2.63259e-07	-8.72404e-08	1.76019e-07	8.78619e-07	-3.03282e-07	5.75336e-07	3.43438e-07	-8.22489e-08	2.61189e-07	8.84622e-07	-3.44333e-07	5.40289e-07	7.34109e-07	-4.05898e-07	3.28210e-07	1.73453e-06	3.74314e-07	2.10884e-06	4.58749e-07	-2.94422e-07	1.64327e-07
14.377	-4.67320e-06	3.65282e-07	-4.30792e-06	2.63155e-07	-8.72061e-08	1.75949e-07	8.78344e-07	-3.03187e-07	5.75156e-07	3.44708e-07	-8.25531e-08	2.62155e-07	8.83552e-07	-3.43916e-07	5.39636e-07	7.33432e-07	-4.05524e-07	3.27908e-07	1.73326e-06	3.74023e-07	2.10729e-06	4.58730e-07	-2.94410e-07	1.64320e-07
14.402	-4.66464e-06	3.64613e-07	-4.30002e-06	2.63047e-07	-8.71701e-08	1.75877e-07	8.78060e-07	-3.03089e-07	5.74970e-07	3.45971e-07	-8.28555e-08	2.63115e-07	8.82471e-07	-3.43495e-07	5.38976e-07	7.32747e-07	-4.05145e-07	3.27602e-07	1.73198e-06	3.73733e-07	2.10571e-06	4.58705e-07	-2.94394e-07	1.64311e-07
14.426	-4.65607e-06	3.63943e-07	-4.29212e-06	2.62933e-07	-8.71324e-08	1.75801e-07	8.77767e-07	-3.02988e-07	5.74778e-07	3.47225e-07	-8.31559e-08	2.64069e-07	8.81379e-07	-3.43070e-07	5.38309e-07	7.32054e-07	-4.04762e-07	3.27292e-07	1.73068e-06	3.73444e-07	2.10412e-06	4.58673e-07	-2.94373e-07	1.64299e-07
14.451	-4.64749e-06	3.63272e-07	-4.28422e-06	2.62814e-07	-8.70929e-08	1.75721e-07	8.77465e-07	-3.02884e-07	5.74581e-07	3.48472e-07	-8.34546e-08	2.65018e-07	8.80275e-07	-3.42641e-07	5.37634e-07	7.31353e-07	-4.04374e-07	3.26978e-07	1.72937e-06	3.73155e-07	2.10252e-06	4.58634e-07	-2.94348e-07	1.64286e-07
14.475	-4.63890e-06	3.62601e-07	-4.27630e-06	2.62690e-07	-8.70517e-08	1.75638e-07	8.77154e-07	-3.02777e-07	5.74377e-07	3.49711e-07	-8.37513e-08	2.65960e-07	8.79160e-07	-3.42207e-07	5.36954e-07	7.30643e-07	-4.03982e-07	3.26661e-07	1.72804e-06	3.72867e-07	2.10090e-06	4.58588e-07	-2.94319e-07	1.64269e-07
14.500	-4.63030e-06	3.61929e-07	-4.26838e-06	2.62560e-07	-8.70088e-08	1.75551e-07	8.76834e-07	-3.02666e-07	5.74168e-07	3.50943e-07	-8.40462e-08	2.66896e-07	8.78034e-07	-3.41768e-07	5.36266e-07	7.29926e-07	-4.03585e-07	3.26340e-07	1.72669e-06	3.72579e-07	2.09927e-06	4.58536e-07	-2.94286e-07	1.64250e-07
14.524	-4.62170e-06	3.61256e-07	-4.26044e-06	2.62425e-07	-8.69642e-08	1.75461e-07	8.76505e-07	-3.02553e-07	5.73952e-07	3.52166e-07	-8.43391e-08	2.67827e-07	8.76897e-07	-3.41326e-07	5.35571e-07	7.29200e-07	-4.03184e-07	3.26016e-07	1.72534e-06	3.72291e-07	2.09763e-06	4.58477e-07	-2.94248e-07	1.64229e-07
14.549	-4.61309e-06	3.60583e-07	-4.25251e-06	2.62286e-07	-8.69178e-08	1.75368e-07	8.76168e-07	-3.02436e-07	5.73731e-07	3.53381e-07	-8.46302e-08	2.68751e-07	8.75748e-07	-3.40879e-07	5.34869e-07	7.28466e-07	-4.02778e-07	3.25688e-07	1.72396e-06	3.72004e-07	2.09597e-06	4.58412e-07	-2.94206e-07	1.64206e-07
14.574	-4.60447e-06	3.59910e-07	-4.24456e-06	2.62140e-07	-8.68698e-08	1.75271e-07	8.75821e-07	-3.02317e-07	5.73504e-07	3.54589e-07	-8.49194e-08	2.69670e-07	8.74588e-07	-3.40427e-07	5.34161e-07	7.27724e-07	-4.02368e-07	3.25356e-07	1.72257e-06	3.71718e-07	2.09429e-06	4.58340e-07	-2.94160e-07	1.64180e-07
14.598	-4.59584e-06	3.59235e-07	-4.23661e-06	2.61990e-07	-8.68200e-08	1.75170e-07	8.75466e-07	-3.02194e-07	5.73272e-07	3.55789e-07	-8.52067e-08	2.70582e-07	8.73417e-07	-3.39971e-07	5.33446e-07	7.26974e-07	-4.01953e-07	3.25021e-07	1.72117e-06	3.71432e-07	2.09260e-06	4.58261e-07	-2.94109e-07	1.64152e-07
14.623	-4.58721e-06	3.58561e-07	-4.22865e-06	2.61835e-07	-8.67685e-08	1.75066e-07	8.75102e-07	-3.02068e-07	5.73033e-07	3.56980e-07	-8.54921e-08	2.71488e-07	8.72235e-07	-3.39511e-07	5.32724e-07	7.26216e-07	-4.01534e-07	3.24682e-07	1.71975e-06	3.71147e-07	2.09090e-06	4.58175e-07	-2.94054e-07	1.64121e-07
14.647	-4.57857e-06	3.57885e-07	-4.22069e-06	2.61674e-07	-8.67152e-08	1.74959e-07	8.74729e-07	-3.01940e-07	5.72789e-07	3.58164e-07	-8.57756e-08	2.72388e-07	8.71042e-07	-3.39047e-07	5.31995e-07	7.25450e-07	-4.01111e-07	3.24339e-07	1.71832e-06	3.70862e-07	2.08918e-06	4.58083e-07	-2.93995e-07	1.64088e-07
14.672	-4.56993e-06	3.57210e-07	-4.21272e-06	2.61508e-07	-8.66603e-08	1.74848e-07	8.74348e-07	-3.01808e-07	5.72539e-07	3.59339e-07	-8.60571e-08	2.73282e-07	8.69838e-07	-3.38578e-07	5.31260e-07	7.24676e-07	-4.00683e-07	3.23993e-07	1.71687e-06	3.70578e-07	2.08745e-06	4.57985e-07	-2.93932e-07	1.64053e-07
14.696	-4.56128e-06	3.56534e-07	-4.20475e-06	2.61337e-07	-8.66036e-08	1.74734e-07	8.73957e-07	-3.01673e-07	5.72284e-07	3.60507e-07	-8.63367e-08	2.74170e-07	8.68623e-07	-3.38105e-07	5.30518e-07	7.23894e-07	-4.00251e-07	3.23644e-07	1.71541e-06	3.70295e-07	2.08570e-06	4.57880e-07	-2.93864e-07	1.64015e-07
14.721	-4.55263e-06	3.55857e-07	-4.19677e-06	2.61161e-07	-8.65452e-08	1.74616e-07	8.73558e-07	-3.01536e-07	5.72023e-07	3.61666e-07	-8.66144e-08	2.75052e-07	8.67396e-07	-3.37628e-07	5.29769e-07	7.23105e-07	-3.99814e-07	3.23291e-07	1.71393e-06	3.70012e-07	2.08394e-06	4.57768e-07	-2.93793e-07	1.63975e-07
14.746	-4.54397e-06	3.55180e-07	-4.18878e-06	2.60980e-07	-8.64851e-08	1.74495e-07	8.73150e-07	-3.01395e-07	5.71755e-07	3.62818e-07	-8.68901e-08	2.75928e-07	8.66159e-07	-3.37146e-07	5.29013e-07	7.22307e-07	-3.99373e-07	3.22934e-07	1.71244e-06	3.69730e-07	2.08217e-06	4.57650e-07	-2.93717e-07	1.63933e-07
14.770	-4.53530e-06	3.54503e-07	-4.18080e-06	2.60793e-07	-8.64233e-08	1.74370e-07	8.72734e-07	-3.01251e-07	5.71483e-07	3.63961e-07	-8.71639e-08	2.76797e-07	8.64911e-07	-3.36660e-07	5.28251e-07	7.21501e-07	-3.98927e-07	3.22574e-07	1.71093e-06	3.69448e-07	2.08038e-06	4.57525e-07	-2.93637e-07	1.63888e-07
14.795	-4.52663e-06	3.53825e-07	-4.17281e-06	2.60601e-07	-8.63597e-08	1.74242e-07	8.72309e-07	-3.01104e-07	5.71204e-07	3.65096e-07	-8.74358e-08	2.77660e-07	8.63652e-07	-3.36170e-07	5.27482e-07	7.20688e-07	-3.98478e-07	3.22210e-07	1.70941e-06	3.69167e-07	2.07858e-06	4.57393e-07	-2.93552e-07	1.63841e-07
14.819	-4.51796e-06	3.53147e-07	-4.16481e-06	2.60404e-07	-8.62945e-08	1.74110e-07	8.71875e-07	-3.00954e-07	5.70920e-07	3.66223e-07	-8.77057e-08	2.78517e-07	8.62382e-07	-3.35676e-07	5.26706e-07	7.19867e-07	-3.98024e-07	3.21843e-07	1.70788e-06	3.68887e-07	2.07677e-06	4.57255e-07	-2.93464e-07	1.63792e-07
14.844	-4.50928e-06	3.52469e-07	-4.15681e-06	2.60202e-07	-8.62275e-08	1.73975e-07	8.71432e-07	-3.00802e-07	5.70630e-07	3.67342e-07	-8.79736e-08	2.79368e-07	8.61102e-07	-3.35178e-07	5.25924e-07	7.19037e-07	-3.97565e-07	3.21472e-07	1.70633e-06	3.68608e-07	2.07494e-06	4.57111e-07	-2.93371e-07	1.63740e-07
14.868	-4.50060e-06	3.51791e-07	-4.14881e-06	2.59995e-07	-8.61588e-08	1.73836e-07	8.70981e-07	-3.00646e-07	5.70335e-07	3.68452e-07	-8.82395e-08	2.80213e-07	8.59810e-07	-3.34675e-07	5.25135e-07	7.18201e-07	-3.97102e-07	3.21098e-07	1.70477e-06	3.68329e-07	2.07310e-06	4.56960e-07	-2.93274e-07	1.63686e-07
14.893	-4.49192e-06	3.51112e-07	-4.14081e-06	2.59783e-07	-8.60884e-08	1.73694e-07	8.70521e-07	-3.00487e-07	5.70034e-07	3.69555e-07	-8.85035e-08	2.81051e-07	8.58508e-07	-3.34168e-07	5.24340e-07	7.17356e-07	-3.96635e-07	3.20721e-07	1.70319e-06	3.68051e-07	2.07124e-06	4.56802e-07	-2.93173e-07	1.63629e-07
14.918	-4.48323e-06	3.50433e-07	-4.13280e-06	2.59565e-07	-8.60163e-08	1.73549e-07	8.70053e-07	-3.00326e-07	5.69727e-07	3.70649e-07	-8.87655e-08	2.81883e-07	8.57195e-07	-3.33657e-07	5.23538e-07	7.16504e-07	-3.96164e-07	3.20340e-07	1.70160e-06	3.67773e-07	2.06937e-06	4.56639e-07	-2.93068e-07	1.63571e-07
14.942	-4.47454e-06	3.49754e-07	-4.12479e-06	2.59342e-07	-8.59425e-08	1.73400e-07	8.69576e-07	-3.00161e-07	5.69415e-07	3.71734e-07	-8.90255e-08	2.82709e-07	8.55872e-07	-3.33142e-07	5.22730e-07	7.15644e-07	-3.95689e-07	3.19955e-07	1.69999e-06	3.67496e-07	2.06749e-06	4.56468e-07	-2.92959e-07	1.63510e-07
14.967	-4.46585e-06	3.49074e-07	-4.11678e-06	2.59114e-07	-8.58670e-08	1.73247e-07	8.69091e-07	-2.99993e-07	5.69097e-07	3.72812e-07	-8.92835e-08	2.83528e-07	8.54538e-07	-3.32623e-07	5.21915e-07	7.14776e-07	-3.95209e-07	3.19567e-07	1.69837e-06	3.67220e-07	2.06559e-06	4.56291e-07	-2.92845e-07	1.63446e-07
14.991	-4.45716e-06	3.48395e-07	-4.10876e-06	2.58881e-07	-8.57897e-08	1.73092e-07	8.68597e-07	-2.99823e-07	5.68774e-07	3.73881e-07	-8.95396e-08	2.84341e-07	8.53193e-07	-3.32099e-07	5.21094e-07	7.13901e-07	-3.94725e-07	3.19176e-07	1.69674e-06	3.66945e-07	2.06368e-06	4.56108e-07	-2.92727e-07	1.63381e-07
15.016	-4.44846e-06	3.47715e-07	-4.10075e-06	2.58643e-07	-8.57108e-08	1.72932e-07	8.68094e-07	-2.99650e-07	5.68445e-07	3.74942e-07	-8.97936e-08	2.85148e-07	8.51838e-07	-3.31572e-07	5.20266e-07	7.13018e-07	-3.94237e-07	3.18781e-07	1.69509e-06	3.66670e-07	2.06176e-06	4.55919e-07	-2.92606e-07	1.63313e-07
15.041	-4.43977e-06	3.47036e-07	-4.09273e-06	2.58400e-07	-8.56302e-08	1.72770e-07	8.67583e-07	-2.99473e-07	5.68110e-07	3.75994e-07	-9.00457e-08	2.85948e-07	8.50472e-07	-3.31040e-07	5.19432e-07	7.12128e-07	-3.93745e-07	3.18383e-07	1.69343e-06	3.66397e-07	2.05983e-06	4.55723e-07	-2.92480e-07	1.63243e-07
15.065	-4.43107e-06	3.46356e-07	-4.08472e-06	2.58151e-07	-8.55478e-08	1.72604e-07	8.67064e-07	-2.99294e-07	5.67770e-07	3.77038e-07	-9.02957e-08	2.86742e-07	8.49095e-07	-3.30504e-07	5.18591e-07	7.11230e-07	-3.93248e-07	3.17982e-07	1.69175e-06	3.66124e-07	2.05788e-06	4.55520e-07	-2.92350e-07	1.63170e-07
15.090	-4.42237e-06	3.45676e-07	-4.07670e-06	2.57898e-07	-8.54638e-08	1.72434e-07	8.66536e-07	-2.99112e-07	5.67424e-07	3.78074e-07	-9.05437e-08	2.87530e-07	8.47709e-07	-3.29964e-07	5.17744e-07	7.10324e-07	-3.92747e-07	3.17577e-07	1.69006e-06	3.65851e-07	2.05592e-06	4.55311e-07	-2.92216e-07	1.63095e-07
15.114	-4.41368e-06	3.44996e-07	-4.06868e-06	2.57639e-07	-8.53781e-08	1.72261e-07	8.66000e-07	-2.98927e-07	5.67073e-07	3.79101e-07	-9.07897e-08	2.88311e-07	8.46311e-07	-3.29421e-07	5.16891e-07	7.09411e-07	-3.92243e-07	3.17169e-07	1.68836e-06	3.65580e-07	2.05394e-06	4.55096e-07	-2.92078e-07	1.63018e-07
15.139	-4.40498e-06	3.44316e-07	-4.06066e-06	2.57375e-07	-8.52906e-08	1.72085e-07	8.65455e-07	-2.98739e-07	5.66716e-07	3.80120e-07	-9.10337e-08	2.89086e-07	8.44904e-07	-3.28873e-07	5.16031e-07	7.08491e-07	-3.91734e-07	3.16757e-07	1.68664e-06	3.65309e-07	2.05195e-06	4.54875e-07	-2.91936e-07	1.62939e-07
15.163	-4.39628e-06	3.43636e-07	-4.05264e-06	2.57106e-07	-8.52015e-08	1.71905e-07	8.64902e-07	-2.98548e-07	5.66354e-07	3.81130e-07	-9.12756e-08	2.89854e-07	8.43486e-07	-3.28321e-07	5.15165e-07	7.07563e-07	-3.91221e-07	3.16342e-07	1.68491e-06	3.65040e-07	2.04995e-06	4.54647e-07	-2.91790e-07	1.62857e-07
15.188	-4.38758e-06	3.42957e-07	-4.04463e-06	2.56832e-07	-8.51107e-08	1.71722e-07	8.64341e-07	-2.98354e-07	5.65987e-07	3.82132e-07	-9.15156e-08	2.90616e-07	8.42058e-07	-3.27765e-07	5.14293e-07	7.06628e-07	-3.90704e-07	3.15924e-07	1.68317e-06	3.64771e-07	2.04794e-06	4.54413e-07	-2.91640e-07	1.62774e-07
15.213	-4.37889e-06	3.42277e-07	-4.03661e-06	2.56553e-07	-8.50182e-08	1.71535e-07	8.63771e-07	-2.98157e-07	5.65614e-07	3.83125e-07	-9.17534e-08	2.91372e-07	8.40619e-07	-3.27205e-07	5.13414e-07	7.05685e-07	-3.90182e-07	3.15503e-07	1.68141e-06	3.64502e-07	2.04592e-06	4.54173e-07	-2.91485e-07	1.62687e-07
15.237	-4.37019e-06	3.41597e-07	-4.02859e-06	2.56269e-07	-8.49240e-08	1.71345e-07	8.63193e-07	-2.97958e-07	5.65235e-07	3.84110e-07	-9.19893e-08	2.92121e-07	8.39171e-07	-3.26641e-07	5.12530e-07	7.04735e-07	-3.89657e-07	3.15078e-07	1.67964e-06	3.64235e-07	2.04388e-06	4.53926e-07	-2.91327e-07	1.62599e-07
15.262	-4.36150e-06	3.40918e-07	-4.02058e-06	2.55980e-07	-8.48282e-08	1.71152e-07	8.62607e-07	-2.97755e-07	5.64851e-07	3.85086e-07	-9.22231e-08	2.92863e-07	8.37712e-07	-3.26073e-07	5.11639e-07	7.03778e-07	-3.89128e-07	3.14650e-07	1.67786e-06	3.63968e-07	2.04183e-06	4.53673e-07	-2.91165e-07	1.62509e-07
15.286	-4.35281e-06	3.40238e-07	-4.01257e-06	2.55685e-07	-8.47306e-08	1.70955e-07	8.62012e-07	-2.97550e-07	5.64462e-07	3.86054e-07	-9.24549e-08	2.93599e-07	8.36243e-07	-3.25502e-07	5.10741e-07	7.02814e-07	-3.88595e-07	3.14219e-07	1.67606e-06	3.63703e-07	2.03976e-06	4.53414e-07	-2.90999e-07	1.62416e-07
15.311	-4.34412e-06	3.39559e-07	-4.00456e-06	2.55386e-07	-8.46314e-08	1.70755e-07	8.61409e-07	-2.97342e-07	5.64067e-07	3.87013e-07	-9.26846e-08	2.94329e-07	8.34764e-07	-3.24926e-07	5.09838e-07	7.01842e-07	-3.88057e-07	3.13784e-07	1.67425e-06	3.63438e-07	2.03769e-06	4.53149e-07	-2.90828e-07	1.62321e-07
15.335	-4.33543e-06	3.38880e-07	-3.99655e-06	2.55081e-07	-8.45305e-08	1.70551e-07	8.60798e-07	-2.97131e-07	5.63667e-07	3.87964e-07	-9.29123e-08	2.95052e-07	8.33275e-07	-3.24346e-07	5.08929e-07	7.00863e-07	-3.87516e-07	3.13347e-07	1.67243e-06	3.63174e-07	2.03560e-06	4.52878e-07	-2.90654e-07	1.62224e-07
15.360	-4.32674e-06	3.38201e-07	-3.98854e-06	2.54772e-07	-8.44279e-08	1.70344e-07	8.60179e-07	-2.96917e-07	5.63262e-07	3.88906e-07	-9.31379e-08	2.95768e-07	8.31776e-07	-3.23763e-07	5.08013e-07	6.99877e-07	-3.86971e-07	3.12906e-07	1.67059e-06	3.62911e-07	2.03350e-06	4.52600e-07	-2.90476e-07	1.62124e-07
15.385	-4.31806e-06	3.37522e-07	-3.98054e-06	2.54457e-07	-8.43237e-08	1.70134e-07	8.59552e-07	-2.96701e-07	5.62851e-07	3.89839e-07	-9.33615e-08	2.96478e-07	8.30267e-07	-3.23175e-07	5.07092e-07	6.98883e-07	-3.86422e-07	3.12462e-07	1.66874e-06	3.62649e-07	2.03139e-06	4.52316e-07	-2.90294e-07	1.62022e-07
15.409	-4.30938e-06	3.36844e-07	-3.97254e-06	2.54138e-07	-8.42178e-08	1.69920e-07	8.58916e-07	-2.96481e-07	5.62435e-07	3.90764e-07	-9.35830e-08	2.97181e-07	8.28748e-07	-3.22584e-07	5.06164e-07	6.97883e-07	-3.85869e-07	3.12014e-07	1.66688e-06	3.62388e-07	2.02926e-06	4.52026e-07	-2.90108e-07	1.61919e-07
15.434	-4.30070e-06	3.36166e-07	-3.96454e-06	2.53813e-07	-8.41102e-08	1.69703e-07	8.58273e-07	-2.96259e-07	5.62013e-07	3.91681e-07	-9.38024e-08	2.97878e-07	8.27219e-07	-3.21989e-07	5.05230e-07	6.96876e-07	-3.85311e-07	3.11564e-07	1.66500e-06	3.62127e-07	2.02713e-06	4.51730e-07	-2.89918e-07	1.61813e-07
15.458	-4.29203e-06	3.35488e-07	-3.95654e-06	2.53484e-07	-8.40010e-08	1.69483e-07	8.57621e-07	-2.96034e-07	5.61587e-07	3.92588e-07	-9.40198e-08	2.98568e-07	8.25681e-07	-3.21390e-07	5.04290e-07	6.95861e-07	-3.84751e-07	3.11110e-07	1.66311e-06	3.61868e-07	2.02498e-06	4.51428e-07	-2.89724e-07	1.61704e-07
15.483	-4.28336e-06	3.34810e-07	-3.94855e-06	2.53149e-07	-8.38901e-08	1.69259e-07	8.56961e-07	-2.95807e-07	5.61155e-07	3.93487e-07	-9.42350e-08	2.99252e-07	8.24132e-07	-3.20787e-07	5.03345e-07	6.94839e-07	-3.84186e-07	3.10654e-07	1.66121e-06	3.61609e-07	2.02282e-06	4.51120e-07	-2.89526e-07	1.61594e-07
15.507	-4.27470e-06	3.34133e-07	-3.94057e-06	2.52809e-07	-8.37776e-08	1.69032e-07	8.56293e-07	-2.95576e-07	5.60717e-07	3.94378e-07	-9.44483e-08	2.99929e-07	8.22574e-07	-3.20181e-07	5.02393e-07	6.93811e-07	-3.83617e-07	3.10194e-07	1.65930e-06	3.61351e-07	2.02065e-06	4.50806e-07	-2.89324e-07	1.61481e-07
15.532	-4.26604e-06	3.33456e-07	-3.93258e-06	2.52465e-07	-8.36634e-08	1.68801e-07	8.55618e-07	-2.95343e-07	5.60275e-07	3.95259e-07	-9.46594e-08	3.00600e-07	8.21006e-07	-3.19571e-07	5.01436e-07	6.92775e-07	-3.83044e-07	3.09731e-07	1.65737e-06	3.61095e-07	2.01846e-06	4.50486e-07	-2.89119e-07	1.61367e-07
15.557	-4.25738e-06	3.32780e-07	-3.92460e-06	2.52115e-07	-8.35475e-08	1.68568e-07	8.54934e-07	-2.95107e-07	5.59827e-07	3.96132e-07	-9.48685e-08	3.01264e-07	8.19429e-07	-3.18957e-07	5.00472e-07	6.91733e-07	-3.82468e-07	3.09265e-07	1.65543e-06	3.60839e-07	2.01627e-06	4.50159e-07	-2.88909e-07	1.61250e-07
15.581	-4.24873e-06	3.32103e-07	-3.91663e-06	2.51761e-07	-8.34300e-08	1.68331e-07	8.54242e-07	-2.94868e-07	5.59374e-07	3.96996e-07	-9.50755e-08	3.01921e-07	8.17842e-07	-3.18339e-07	4.99503e-07	6.90684e-07	-3.81888e-07	3.08796e-07	1.65348e-06	3.60584e-07	2.01406e-06	4.49827e-07	-2.88696e-07	1.61131e-07
15.606	-4.24009e-06	3.31428e-07	-3.90866e-06	2.51401e-07	-8.33109e-08	1.68090e-07	8.53542e-07	-2.94627e-07	5.58916e-07	3.97852e-07	-9.52804e-08	3.02572e-07	8.16245e-07	-3.17718e-07	4.98528e-07	6.89628e-07	-3.81304e-07	3.08324e-07	1.65151e-06	3.60330e-07	2.01184e-06	4.49489e-07	-2.88479e-07	1.61010e-07
15.630	-4.23145e-06	3.30752e-07	-3.90070e-06	2.51037e-07	-8.31901e-08	1.67847e-07	8.52835e-07	-2.94382e-07	5.58453e-07	3.98699e-07	-9.54832e-08	3.03216e-07	8.14639e-07	-3.17092e-07	4.97547e-07	6.88565e-07	-3.80716e-07	3.07848e-07	1.64953e-06	3.60077e-07	2.00961e-06	4.49145e-07	-2.88258e-07	1.60886e-07
15.655	-4.22282e-06	3.30077e-07	-3.89274e-06	2.50667e-07	-8.30677e-08	1.67600e-07	8.52119e-07	-2.94135e-07	5.57984e-07	3.99537e-07	-9.56839e-08	3.03853e-07	8.13024e-07	-3.16463e-07	4.96560e-07	6.87495e-07	-3.80125e-07	3.07370e-07	1.64754e-06	3.59825e-07	2.00737e-06	4.48795e-07	-2.88034e-07	1.60761e-07
15.679	-4.21419e-06	3.29403e-07	-3.88479e-06	2.50293e-07	-8.29437e-08	1.67349e-07	8.51396e-07	-2.93886e-07	5.57510e-07	4.00367e-07	-9.58826e-08	3.04484e-07	8.11399e-07	-3.15831e-07	4.95568e-07	6.86418e-07	-3.79530e-07	3.06889e-07	1.64554e-06	3.59574e-07	2.00512e-06	4.48439e-07	-2.87805e-07	1.60633e-07
15.704	-4.20557e-06	3.28729e-07	-3.87684e-06	2.49914e-07	-8.28181e-08	1.67096e-07	8.50665e-07	-2.93633e-07	5.57032e-07	4.01187e-07	-9.60791e-08	3.05108e-07	8.09764e-07	-3.15195e-07	4.94569e-07	6.85335e-07	-3.78931e-07	3.06405e-07	1.64353e-06	3.59324e-07	2.00285e-06	4.48077e-07	-2.87573e-07	1.60504e-07
15.729	-4.19695e-06	3.28056e-07	-3.86890e-06	2.49530e-07	-8.26908e-08	1.66839e-07	8.49926e-07	-2.93378e-07	5.56548e-07	4.01999e-07	-9.62736e-08	3.05726e-07	8.08121e-07	-3.14555e-07	4.93566e-07	6.84245e-07	-3.78328e-07	3.05917e-07	1.64150e-06	3.59075e-07	2.00058e-06	4.47709e-07	-2.87337e-07	1.60372e-07
15.753	-4.18834e-06	3.27383e-07	-3.86096e-06	2.49141e-07	-8.25619e-08	1.66579e-07	8.49179e-07	-2.93120e-07	5.56059e-07	4.02802e-07	-9.64659e-08	3.06337e-07	8.06468e-07	-3.13912e-07	4.92556e-07	6.83149e-07	-3.77722e-07	3.05427e-07	1.63946e-06	3.58827e-07	1.99829e-06	4.47335e-07	-2.87097e-07	1.60238e-07
15.778	-4.17974e-06	3.26711e-07	-3.85303e-06	2.48747e-07	-8.24314e-08	1.66316e-07	8.48425e-07	-2.92860e-07	5.55565e-07	4.03597e-07	-9.66562e-08	3.06941e-07	8.04805e-07	-3.13265e-07	4.91541e-07	6.82046e-07	-3.77112e-07	3.04934e-07	1.63741e-06	3.58579e-07	1.99599e-06	4.46956e-07	-2.86854e-07	1.60102e-07
15.802	-4.17115e-06	3.26039e-07	-3.84511e-06	2.48348e-07	-8.22993e-08	1.66049e-07	8.47663e-07	-2.92597e-07	5.55066e-07	4.04383e-07	-9.68443e-08	3.07538e-07	8.03134e-07	-3.12614e-07	4.90520e-07	6.80936e-07	-3.76498e-07	3.04438e-07	1.63535e-06	3.58333e-07	1.99368e-06	4.46571e-07	-2.86606e-07	1.59964e-07
15.827	-4.16257e-06	3.25368e-07	-3.83720e-06	2.47945e-07	-8.21656e-08	1.65779e-07	8.46893e-07	-2.92331e-07	5.54562e-07	4.05159e-07	-9.70304e-08	3.08129e-07	8.01454e-07	-3.11960e-07	4.89494e-07	6.79820e-07	-3.75881e-07	3.03939e-07	1.63327e-06	3.58088e-07	1.99136e-06	4.46180e-07	-2.86355e-07	1.59824e-07
15.852	-4.15399e-06	3.24698e-07	-3.82929e-06	2.47537e-07	-8.20302e-08	1.65506e-07	8.46116e-07	-2.92063e-07	5.54053e-07	4.05928e-07	-9.72143e-08	3.08713e-07	7.99764e-07	-3.11302e-07	4.88462e-07	6.78697e-07	-3.75260e-07	3.03437e-07	1.63119e-06	3.57844e-07	1.98903e-06	4.45783e-07	-2.86101e-07	1.59682e-07
15.876	-4.14542e-06	3.24028e-07	-3.82139e-06	2.47123e-07	-8.18933e-08	1.65230e-07	8.45330e-07	-2.91792e-07	5.53539e-07	4.06687e-07	-9.73962e-08	3.09291e-07	7.98066e-07	-3.10641e-07	4.87424e-07	6.77568e-07	-3.74636e-07	3.02932e-07	1.62909e-06	3.57600e-07	1.98669e-06	4.45381e-07	-2.85843e-07	1.59538e-07
15.901	-4.13686e-06	3.23359e-07	-3.81350e-06	2.46705e-07	-8.17548e-08	1.64951e-07	8.44538e-07	-2.91518e-07	5.53019e-07	4.07437e-07	-9.75759e-08	3.09862e-07	7.96358e-07	-3.09977e-07	4.86382e-07	6.76432e-07	-3.74008e-07	3.02424e-07	1.62698e-06	3.57358e-07	1.98434e-06	4.44973e-07	-2.85581e-07	1.59392e-07
15.925	-4.12830e-06	3.22690e-07	-3.80561e-06	2.46283e-07	-8.16147e-08	1.64668e-07	8.43738e-07	-2.91242e-07	5.52495e-07	4.08179e-07	-9.77536e-08	3.10426e-07	7.94642e-07	-3.09309e-07	4.85333e-07	6.75290e-07	-3.73377e-07	3.01914e-07	1.62486e-06	3.57117e-07	1.98197e-06	4.44559e-07	-2.85315e-07	1.59244e-07
15.950	-4.11976e-06	3.22022e-07	-3.79774e-06	2.45855e-07	-8.14731e-08	1.64382e-07	8.42930e-07	-2.90963e-07	5.51967e-07	4.08912e-07	-9.79291e-08	3.10983e-07	7.92917e-07	-3.08637e-07	4.84280e-07	6.74142e-07	-3.72742e-07	3.01400e-07	1.62272e-06	3.56877e-07	1.97960e-06	4.44139e-07	-2.85046e-07	1.59093e-07
15.974	-4.11123e-06	3.21355e-07	-3.78987e-06	2.45423e-07	-8.13298e-08	1.64093e-07	8.42114e-07	-2.90682e-07	5.51433e-07	4.09636e-07	-9.81025e-08	3.11534e-07	7.91182e-07	-3.07962e-07	4.83220e-07	6.72987e-07	-3.72103e-07	3.00884e-07	1.62058e-06	3.56637e-07	1.97721e-06	4.43714e-07	-2.84773e-07	1.58941e-07
15.999	-4.10270e-06	3.20689e-07	-3.78201e-06	2.44986e-07	-8.11850e-08	1.63801e-07	8.41292e-07	-2.90398e-07	5.50894e-07	4.10352e-07	-9.82739e-08	3.12078e-07	7.89440e-07	-3.07284e-07	4.82156e-07	6.71827e-07	-3.71462e-07	3.00365e-07	1.61842e-06	3.56399e-07	1.97482e-06	4.43284e-07	-2.84497e-07	1.58787e-07
16.024	-4.09419e-06	3.20023e-07	-3.77416e-06	2.44544e-07	-8.10386e-08	1.63506e-07	8.40462e-07	-2.90111e-07	5.50350e-07	4.11058e-07	-9.84431e-08	3.12615e-07	7.87688e-07	-3.06602e-07	4.81086e-07	6.70659e-07	-3.70816e-07	2.99843e-07	1.61625e-06	3.56162e-07	1.97241e-06	4.42848e-07	-2.84217e-07	1.58631e-07
16.048	-4.08568e-06	3.19358e-07	-3.76632e-06	2.44098e-07	-8.08906e-08	1.63207e-07	8.39624e-07	-2.89822e-07	5.49802e-07	4.11756e-07	-9.86102e-08	3.13146e-07	7.85928e-07	-3.05917e-07	4.80011e-07	6.69486e-07	-3.70167e-07	2.99319e-07	1.61407e-06	3.55926e-07	1.97000e-06	4.42406e-07	-2.83933e-07	1.58472e-07
16.073	-4.07718e-06	3.18694e-07	-3.75849e-06	2.43647e-07	-8.07411e-08	1.62905e-07	8.38779e-07	-2.89530e-07	5.49248e-07	4.12445e-07	-9.87751e-08	3.13670e-07	7.84159e-07	-3.05228e-07	4.78931e-07	6.68307e-07	-3.69515e-07	2.98791e-07	1.61188e-06	3.55691e-07	1.96757e-06	4.41959e-07	-2.83646e-07	1.58312e-07
16.097	-4.06870e-06	3.18031e-07	-3.75067e-06	2.43191e-07	-8.05901e-08	1.62601e-07	8.37927e-07	-2.89236e-07	5.48690e-07	4.13125e-07	-9.89380e-08	3.14187e-07	7.82381e-07	-3.04536e-07	4.77845e-07	6.67121e-07	-3.68860e-07	2.98261e-07	1.60968e-06	3.55456e-07	1.96514e-06	4.41506e-07	-2.83356e-07	1.58150e-07
16.122	-4.06022e-06	3.17368e-07	-3.74286e-06	2.42730e-07	-8.04375e-08	1.62293e-07	8.37067e-07	-2.88940e-07	5.48127e-07	4.13796e-07	-9.90988e-08	3.14697e-07	7.80596e-07	-3.03841e-07	4.76754e-07	6.65929e-07	-3.68201e-07	2.97728e-07	1.60747e-06	3.55223e-07	1.96269e-06	4.41048e-07	-2.83062e-07	1.57986e-07
16.146	-4.05176e-06	3.16707e-07	-3.73505e-06	2.42265e-07	-8.02833e-08	1.61982e-07	8.36200e-07	-2.88640e-07	5.47560e-07	4.14459e-07	-9.92574e-08	3.15201e-07	7.78801e-07	-3.03143e-07	4.75659e-07	6.64731e-07	-3.67539e-07	2.97193e-07	1.60524e-06	3.54991e-07	1.96023e-06	4.40584e-07	-2.82764e-07	1.57820e-07
16.171	-4.04331e-06	3.16046e-07	-3.72726e-06	2.41795e-07	-8.01276e-08	1.61668e-07	8.35326e-07	-2.88338e-07	5.46987e-07	4.15112e-07	-9.94139e-08	3.15698e-07	7.76998e-07	-3.02441e-07	4.74557e-07	6.63528e-07	-3.66873e-07	2.96655e-07	1.60301e-06	3.54760e-07	1.95777e-06	4.40115e-07	-2.82463e-07	1.57652e-07
16.196	-4.03487e-06	3.15386e-07	-3.71948e-06	2.41321e-07	-7.99704e-08	1.61350e-07	8.34444e-07	-2.88034e-07	5.46410e-07	4.15757e-07	-9.95684e-08	3.16189e-07	7.75187e-07	-3.01736e-07	4.73451e-07	6.62318e-07	-3.66204e-07	2.96114e-07	1.60076e-06	3.54530e-07	1.95529e-06	4.39640e-07	-2.82158e-07	1.57482e-07
16.220	-4.02643e-06	3.14727e-07	-3.71171e-06	2.40842e-07	-7.98117e-08	1.61030e-07	8.33556e-07	-2.87727e-07	5.45828e-07	4.16393e-07	-9.97207e-08	3.16672e-07	7.73368e-07	-3.01028e-07	4.72340e-07	6.61102e-07	-3.65532e-07	2.95570e-07	1.59850e-06	3.54301e-07	1.95280e-06	4.39160e-07	-2.81850e-07	1.57310e-07
16.245	-4.01802e-06	3.14069e-07	-3.70395e-06	2.40358e-07	-7.96514e-08	1.60707e-07	8.32660e-07	-2.87418e-07	5.45242e-07	4.17020e-07	-9.98709e-08	3.17149e-07	7.71540e-07	-3.00316e-07	4.71224e-07	6.59881e-07	-3.64857e-07	2.95024e-07	1.59624e-06	3.54073e-07	1.95031e-06	4.38675e-07	-2.81539e-07	1.57136e-07
16.269	-4.00961e-06	3.13412e-07	-3.69620e-06	2.39870e-07	-7.94896e-08	1.60380e-07	8.31757e-07	-2.87107e-07	5.44650e-07	4.17638e-07	-1.00019e-07	3.17619e-07	7.69705e-07	-2.99602e-07	4.70103e-07	6.58653e-07	-3.64178e-07	2.94475e-07	1.59396e-06	3.53846e-07	1.94780e-06	4.38185e-07	-2.81224e-07	1.56960e-07
16.294	-4.00122e-06	3.12756e-07	-3.68846e-06	2.39377e-07	-7.93263e-08	1.60051e-07	8.30847e-07	-2.86792e-07	5.44054e-07	4.18248e-07	-1.00165e-07	3.18083e-07	7.67861e-07	-2.98884e-07	4.68977e-07	6.57420e-07	-3.63496e-07	2.93924e-07	1.59167e-06	3.53620e-07	1.94529e-06	4.37689e-07	-2.80906e-07	1.56783e-07
16.318	-3.99283e-06	3.12101e-07	-3.68073e-06	2.38880e-07	-7.91616e-08	1.59718e-07	8.29930e-07	-2.86476e-07	5.43454e-07	4.18849e-07	-1.00309e-07	3.18540e-07	7.66009e-07	-2.98163e-07	4.67845e-07	6.56181e-07	-3.62811e-07	2.93370e-07	1.58937e-06	3.53395e-07	1.94276e-06	4.37188e-07	-2.80585e-07	1.56603e-07
16.343	-3.98446e-06	3.11447e-07	-3.67302e-06	2.38378e-07	-7.89953e-08	1.59383e-07	8.29006e-07	-2.86157e-07	5.42849e-07	4.19440e-07	-1.00451e-07	3.18990e-07	7.64149e-07	-2.97439e-07	4.66709e-07	6.54936e-07	-3.62123e-07	2.92814e-07	1.58706e-06	3.53171e-07	1.94023e-06	4.36682e-07	-2.80260e-07	1.56422e-07
16.368	-3.97611e-06	3.10793e-07	-3.66531e-06	2.37872e-07	-7.88275e-08	1.59044e-07	8.28075e-07	-2.85836e-07	5.42239e-07	4.20024e-07	-1.00590e-07	3.19433e-07	7.62281e-07	-2.96712e-07	4.65569e-07	6.53686e-07	-3.61431e-07	2.92255e-07	1.58474e-06	3.52948e-07	1.93768e-06	4.36170e-07	-2.79931e-07	1.56239e-07
16.392	-3.96776e-06	3.10141e-07	-3.65762e-06	2.37361e-07	-7.86583e-08	1.58703e-07	8.27137e-07	-2.85512e-07	5.41625e-07	4.20598e-07	-1.00728e-07	3.19870e-07	7.60405e-07	-2.95982e-07	4.64423e-07	6.52430e-07	-3.60737e-07	2.91693e-07	1.58240e-06	3.52726e-07	1.93513e-06	4.35654e-07	-2.79600e-07	1.56054e-07
16.417	-3.95943e-06	3.09490e-07	-3.64994e-06	2.36846e-07	-7.84875e-08	1.58359e-07	8.26192e-07	-2.85186e-07	5.41006e-07	4.21163e-07	-1.00863e-07	3.20300e-07	7.58521e-07	-2.95249e-07	4.63272e-07	6.51168e-07	-3.60039e-07	2.91129e-07	1.58006e-06	3.52506e-07	1.93257e-06	4.35132e-07	-2.79265e-07	1.55867e-07
16.441	-3.95112e-06	3.08840e-07	-3.64228e-06	2.36326e-07	-7.83153e-08	1.58011e-07	8.25240e-07	-2.84857e-07	5.40383e-07	4.21720e-07	-1.00996e-07	3.20723e-07	7.56630e-07	-2.94513e-07	4.62117e-07	6.49901e-07	-3.59339e-07	2.90562e-07	1.57771e-06	3.52286e-07	1.93000e-06	4.34605e-07	-2.78927e-07	1.55678e-07
16.466	-3.94281e-06	3.08191e-07	-3.63462e-06	2.35802e-07	-7.81417e-08	1.57661e-07	8.24281e-07	-2.84526e-07	5.39755e-07	4.22268e-07	-1.01128e-07	3.21140e-07	7.54731e-07	-2.93773e-07	4.60957e-07	6.48629e-07	-3.58635e-07	2.89993e-07	1.57535e-06	3.52067e-07	1.92742e-06	4.34073e-07	-2.78585e-07	1.55488e-07
16.490	-3.93452e-06	3.07543e-07	-3.62698e-06	2.35274e-07	-7.79666e-08	1.57307e-07	8.23316e-07	-2.84193e-07	5.39123e-07	4.22807e-07	-1.01257e-07	3.21550e-07	7.52824e-07	-2.93031e-07	4.59793e-07	6.47350e-07	-3.57928e-07	2.89422e-07	1.57298e-06	3.51849e-07	1.92483e-06	4.33536e-07	-2.78241e-07	1.55295e-07
16.515	-3.92625e-06	3.06896e-07	-3.61935e-06	2.34741e-07	-7.77900e-08	1.56951e-07	8.22343e-07	-2.83857e-07	5.38486e-07	4.23337e-07	-1.01384e-07	3.21953e-07	7.50910e-07	-2.92286e-07	4.58623e-07	6.46067e-07	-3.57219e-07	2.88848e-07	1.57059e-06	3.51633e-07	1.92223e-06	4.32994e-07	-2.77893e-07	1.55101e-07
16.540	-3.91799e-06	3.06250e-07	-3.61174e-06	2.34204e-07	-7.76120e-08	1.56592e-07	8.21364e-07	-2.83519e-07	5.37845e-07	4.23858e-07	-1.01509e-07	3.22350e-07	7.48988e-07	-2.91538e-07	4.57450e-07	6.44778e-07	-3.56506e-07	2.88272e-07	1.56820e-06	3.51417e-07	1.91962e-06	4.32447e-07	-2.77542e-07	1.54905e-07
16.564	-3.90974e-06	3.05606e-07	-3.60413e-06	2.33662e-07	-7.74325e-08	1.56230e-07	8.20378e-07	-2.83179e-07	5.37199e-07	4.24371e-07	-1.01631e-07	3.22740e-07	7.47058e-07	-2.90787e-07	4.56271e-07	6.43483e-07	-3.55790e-07	2.87693e-07	1.56580e-06	3.51203e-07	1.91700e-06	4.31895e-07	-2.77187e-07	1.54707e-07
16.589	-3.90151e-06	3.04962e-07	-3.59655e-06	2.33117e-07	-7.72516e-08	1.55865e-07	8.19386e-07	-2.82836e-07	5.36549e-07	4.24875e-07	-1.01752e-07	3.23123e-07	7.45121e-07	-2.90033e-07	4.55088e-07	6.42184e-07	-3.55072e-07	2.87112e-07	1.56339e-06	3.50989e-07	1.91438e-06	4.31338e-07	-2.76830e-07	1.54508e-07
16.613	-3.89329e-06	3.04320e-07	-3.58897e-06	2.32566e-07	-7.70693e-08	1.55497e-07	8.18387e-07	-2.82491e-07	5.35895e-07	4.25370e-07	-1.01871e-07	3.23500e-07	7.43177e-07	-2.89276e-07	4.53901e-07	6.40879e-07	-3.54350e-07	2.86529e-07	1.56096e-06	3.50777e-07	1.91174e-06	4.30776e-07	-2.76469e-07	1.54307e-07
16.638	-3.88509e-06	3.03679e-07	-3.58141e-06	2.32012e-07	-7.68856e-08	1.55126e-07	8.17381e-07	-2.82144e-07	5.35237e-07	4.25856e-07	-1.01987e-07	3.23869e-07	7.41225e-07	-2.88517e-07	4.52709e-07	6.39569e-07	-3.53626e-07	2.85943e-07	1.55853e-06	3.50565e-07	1.90910e-06	4.30209e-07	-2.76106e-07	1.54104e-07
16.663	-3.87690e-06	3.03039e-07	-3.57387e-06	2.31453e-07	-7.67004e-08	1.54753e-07	8.16369e-07	-2.81795e-07	5.34574e-07	4.26334e-07	-1.02101e-07	3.24233e-07	7.39267e-07	-2.87754e-07	4.51512e-07	6.38253e-07	-3.52898e-07	2.85355e-07	1.55609e-06	3.50355e-07	1.90645e-06	4.29638e-07	-2.75739e-07	1.53899e-07
16.687	-3.86873e-06	3.02401e-07	-3.56633e-06	2.30890e-07	-7.65139e-08	1.54376e-07	8.15350e-07	-2.81443e-07	5.33907e-07	4.26803e-07	-1.02214e-07	3.24589e-07	7.37301e-07	-2.86989e-07	4.50312e-07	6.36933e-07	-3.52168e-07	2.84764e-07	1.55364e-06	3.50145e-07	1.90379e-06	4.29061e-07	-2.75369e-07	1.53692e-07
16.712	-3.86058e-06	3.01763e-07	-3.55882e-06	2.30323e-07	-7.63260e-08	1.53997e-07	8.14324e-07	-2.81089e-07	5.33235e-07	4.27263e-07	-1.02324e-07	3.24939e-07	7.35328e-07	-2.86221e-07	4.49107e-07	6.35607e-07	-3.51435e-07	2.84172e-07	1.55118e-06	3.49937e-07	1.90112e-06	4.28480e-07	-2.74996e-07	1.53484e-07
16.736	-3.85244e-06	3.01127e-07	-3.55131e-06	2.29752e-07	-7.61366e-08	1.53615e-07	8.13292e-07	-2.80733e-07	5.32559e-07	4.27714e-07	-1.02432e-07	3.25282e-07	7.33347e-07	-2.85450e-07	4.47897e-07	6.34276e-07	-3.50700e-07	2.83577e-07	1.54871e-06	3.49729e-07	1.89844e-06	4.27894e-07	-2.74620e-07	1.53274e-07
16.761	-3.84432e-06	3.00492e-07	-3.54382e-06	2.29176e-07	-7.59459e-08	1.53230e-07	8.12254e-07	-2.80375e-07	5.31880e-07	4.28157e-07	-1.02538e-07	3.25619e-07	7.31360e-07	-2.84677e-07	4.46684e-07	6.32941e-07	-3.49961e-07	2.82980e-07	1.54623e-06	3.49523e-07	1.89575e-06	4.27304e-07	-2.74241e-07	1.53063e-07
16.785	-3.83621e-06	2.99858e-07	-3.53635e-06	2.28597e-07	-7.57538e-08	1.52843e-07	8.11209e-07	-2.80014e-07	5.31195e-07	4.28591e-07	-1.02642e-07	3.25949e-07	7.29366e-07	-2.83900e-07	4.45466e-07	6.31600e-07	-3.49220e-07	2.82380e-07	1.54374e-06	3.49318e-07	1.89306e-06	4.26708e-07	-2.73859e-07	1.52850e-07
16.810	-3.82812e-06	2.99226e-07	-3.52889e-06	2.28013e-07	-7.55604e-08	1.52453e-07	8.10158e-07	-2.79651e-07	5.30507e-07	4.29016e-07	-1.02744e-07	3.26272e-07	7.27365e-07	-2.83122e-07	4.44243e-07	6.30255e-07	-3.48476e-07	2.81779e-07	1.54125e-06	3.49113e-07	1.89036e-06	4.26108e-07	-2.73474e-07	1.52635e-07
16.835	-3.82005e-06	2.98595e-07	-3.52145e-06	2.27425e-07	-7.53656e-08	1.52060e-07	8.09101e-07	-2.79286e-07	5.29815e-07	4.29433e-07	-1.02844e-07	3.26589e-07	7.25357e-07	-2.82340e-07	4.43017e-07	6.28904e-07	-3.47729e-07	2.81175e-07	1.53874e-06	3.48910e-07	1.88765e-06	4.25504e-07	-2.73086e-07	1.52418e-07
16.859	-3.81199e-06	2.97965e-07	-3.51402e-06	2.26833e-07	-7.51694e-08	1.51664e-07	8.08037e-07	-2.78919e-07	5.29118e-07	4.29840e-07	-1.02941e-07	3.26899e-07	7.23342e-07	-2.81556e-07	4.41787e-07	6.27549e-07	-3.46980e-07	2.80569e-07	1.53622e-06	3.48708e-07	1.88493e-06	4.24894e-07	-2.72695e-07	1.52200e-07
16.884	-3.80395e-06	2.97337e-07	-3.50661e-06	2.26237e-07	-7.49719e-08	1.51265e-07	8.06968e-07	-2.78550e-07	5.28418e-07	4.30240e-07	-1.03037e-07	3.27203e-07	7.21321e-07	-2.80769e-07	4.40552e-07	6.26189e-07	-3.46228e-07	2.79961e-07	1.53370e-06	3.48507e-07	1.88220e-06	4.24281e-07	-2.72301e-07	1.51980e-07
16.908	-3.79593e-06	2.96710e-07	-3.49922e-06	2.25637e-07	-7.47730e-08	1.50864e-07	8.05892e-07	-2.78178e-07	5.27713e-07	4.30630e-07	-1.03130e-07	3.27500e-07	7.19293e-07	-2.79980e-07	4.39314e-07	6.24824e-07	-3.45473e-07	2.79351e-07	1.53116e-06	3.48306e-07	1.87947e-06	4.23662e-07	-2.71904e-07	1.51758e-07
16.933	-3.78792e-06	2.96084e-07	-3.49184e-06	2.25033e-07	-7.45729e-08	1.50460e-07	8.04809e-07	-2.77805e-07	5.27005e-07	4.31012e-07	-1.03222e-07	3.27790e-07	7.17259e-07	-2.79188e-07	4.38071e-07	6.23454e-07	-3.44716e-07	2.78738e-07	1.52862e-06	3.48107e-07	1.87673e-06	4.23039e-07	-2.71504e-07	1.51535e-07
16.957	-3.77993e-06	2.95459e-07	-3.48447e-06	2.24425e-07	-7.43714e-08	1.50054e-07	8.03721e-07	-2.77429e-07	5.26292e-07	4.31385e-07	-1.03311e-07	3.28074e-07	7.15218e-07	-2.78393e-07	4.36824e-07	6.22080e-07	-3.43956e-07	2.78124e-07	1.52607e-06	3.47909e-07	1.87398e-06	4.22412e-07	-2.71101e-07	1.51311e-07
16.982	-3.77196e-06	2.94837e-07	-3.47713e-06	2.23813e-07	-7.41686e-08	1.49644e-07	8.02626e-07	-2.77051e-07	5.25575e-07	4.31750e-07	-1.03398e-07	3.28351e-07	7.13170e-07	-2.77596e-07	4.35574e-07	6.20702e-07	-3.43194e-07	2.77508e-07	1.52351e-06	3.47711e-07	1.87122e-06	4.21780e-07	-2.70696e-07	1.51084e-07
17.007	-3.76401e-06	2.94215e-07	-3.46980e-06	2.23197e-07	-7.39644e-08	1.49233e-07	8.01526e-07	-2.76671e-07	5.24855e-07	4.32106e-07	-1.03484e-07	3.28622e-07	7.11116e-07	-2.76797e-07	4.34320e-07	6.19318e-07	-3.42429e-07	2.76889e-07	1.52094e-06	3.47515e-07	1.86846e-06	4.21144e-07	-2.70288e-07	1.50856e-07
17.031	-3.75608e-06	2.93595e-07	-3.46248e-06	2.22577e-07	-7.37590e-08	1.48818e-07	8.00419e-07	-2.76289e-07	5.24130e-07	4.32453e-07	-1.03567e-07	3.28886e-07	7.09056e-07	-2.75995e-07	4.33061e-07	6.17930e-07	-3.41662e-07	2.76269e-07	1.51837e-06	3.47320e-07	1.86569e-06	4.20504e-07	-2.69877e-07	1.50627e-07
17.056	-3.74816e-06	2.92976e-07	-3.45519e-06	2.21953e-07	-7.35523e-08	1.48401e-07	7.99307e-07	-2.75905e-07	5.23401e-07	4.32792e-07	-1.03648e-07	3.29144e-07	7.06990e-07	-2.75191e-07	4.31799e-07	6.16538e-07	-3.40892e-07	2.75646e-07	1.51578e-06	3.47126e-07	1.86291e-06	4.19859e-07	-2.69463e-07	1.50396e-07
17.080	-3.74027e-06	2.92359e-07	-3.44791e-06	2.21326e-07	-7.33443e-08	1.47981e-07	7.98188e-07	-2.75519e-07	5.22669e-07	4.33122e-07	-1.03727e-07	3.29395e-07	7.04917e-07	-2.74384e-07	4.30533e-07	6.15141e-07	-3.40120e-07	2.75022e-07	1.51319e-06	3.46932e-07	1.86012e-06	4.19209e-07	-2.69046e-07	1.50163e-07
17.105	-3.73239e-06	2.91743e-07	-3.44064e-06	2.20694e-07	-7.31351e-08	1.47559e-07	7.97064e-07	-2.75131e-07	5.21933e-07	4.33443e-07	-1.03804e-07	3.29639e-07	7.02839e-07	-2.73575e-07	4.29264e-07	6.13740e-07	-3.39345e-07	2.74395e-07	1.51058e-06	3.46740e-07	1.85732e-06	4.18556e-07	-2.68627e-07	1.49929e-07
17.129	-3.72453e-06	2.91129e-07	-3.43340e-06	2.20059e-07	-7.29246e-08	1.47134e-07	7.95934e-07	-2.74741e-07	5.21193e-07	4.33756e-07	-1.03879e-07	3.29877e-07	7.00754e-07	-2.72763e-07	4.27990e-07	6.12335e-07	-3.38568e-07	2.73767e-07	1.50797e-06	3.46549e-07	1.85452e-06	4.17898e-07	-2.68205e-07	1.49694e-07
17.154	-3.71669e-06	2.90516e-07	-3.42617e-06	2.19420e-07	-7.27128e-08	1.46707e-07	7.94798e-07	-2.74349e-07	5.20449e-07	4.34061e-07	-1.03952e-07	3.30109e-07	6.98663e-07	-2.71950e-07	4.26714e-07	6.10925e-07	-3.37788e-07	2.73137e-07	1.50536e-06	3.46358e-07	1.85171e-06	4.17236e-07	-2.67780e-07	1.49457e-07
17.179	-3.70887e-06	2.89905e-07	-3.41896e-06	2.18777e-07	-7.24998e-08	1.46277e-07	7.93656e-07	-2.73955e-07	5.19701e-07	4.34357e-07	-1.04023e-07	3.30334e-07	6.96566e-07	-2.71133e-07	4.25433e-07	6.09511e-07	-3.37006e-07	2.72504e-07	1.50273e-06	3.46169e-07	1.84890e-06	4.16570e-07	-2.67352e-07	1.49218e-07
17.203	-3.70106e-06	2.89295e-07	-3.41177e-06	2.18131e-07	-7.22855e-08	1.45845e-07	7.92509e-07	-2.73559e-07	5.18950e-07	4.34644e-07	-1.04092e-07	3.30553e-07	6.94464e-07	-2.70315e-07	4.24149e-07	6.08093e-07	-3.36222e-07	2.71870e-07	1.50009e-06	3.45981e-07	1.84608e-06	4.15900e-07	-2.66922e-07	1.48978e-07
17.228	-3.69328e-06	2.88686e-07	-3.40460e-06	2.17480e-07	-7.20700e-08	1.45410e-07	7.91355e-07	-2.73161e-07	5.18195e-07	4.34923e-07	-1.04158e-07	3.30765e-07	6.92355e-07	-2.69494e-07	4.22861e-07	6.06670e-07	-3.35436e-07	2.71235e-07	1.49745e-06	3.45793e-07	1.84325e-06	4.15226e-07	-2.66489e-07	1.48736e-07
17.252	-3.68552e-06	2.88080e-07	-3.39744e-06	2.16826e-07	-7.18533e-08	1.44973e-07	7.90197e-07	-2.72761e-07	5.17436e-07	4.35194e-07	-1.04223e-07	3.30971e-07	6.90241e-07	-2.68671e-07	4.21570e-07	6.05244e-07	-3.34647e-07	2.70597e-07	1.49480e-06	3.45607e-07	1.84041e-06	4.14547e-07	-2.66054e-07	1.48493e-07
17.277	-3.67778e-06	2.87474e-07	-3.39030e-06	2.16169e-07	-7.16354e-08	1.44533e-07	7.89032e-07	-2.72359e-07	5.16673e-07	4.35456e-07	-1.04286e-07	3.31170e-07	6.88122e-07	-2.67846e-07	4.20275e-07	6.03813e-07	-3.33856e-07	2.69957e-07	1.49214e-06	3.45421e-07	1.83756e-06	4.13865e-07	-2.65616e-07	1.48249e-07
17.302	-3.67005e-06	2.86871e-07	-3.38318e-06	2.15507e-07	-7.14162e-08	1.44091e-07	7.87862e-07	-2.71955e-07	5.15907e-07	4.35709e-07	-1.04347e-07	3.31363e-07	6.85996e-07	-2.67019e-07	4.18977e-07	6.02379e-07	-3.33063e-07	2.69316e-07	1.48948e-06	3.45237e-07	1.83471e-06	4.13178e-07	-2.65175e-07	1.48003e-07
17.326	-3.66235e-06	2.86268e-07	-3.37608e-06	2.14843e-07	-7.11959e-08	1.43647e-07	7.86686e-07	-2.71549e-07	5.15137e-07	4.35954e-07	-1.04405e-07	3.31549e-07	6.83865e-07	-2.66190e-07	4.17676e-07	6.00940e-07	-3.32268e-07	2.68673e-07	1.48680e-06	3.45053e-07	1.83186e-06	4.12488e-07	-2.64732e-07	1.47756e-07
17.351	-3.65467e-06	2.85668e-07	-3.36900e-06	2.14174e-07	-7.09744e-08	1.43200e-07	7.85505e-07	-2.71141e-07	5.14364e-07	4.36191e-07	-1.04462e-07	3.31729e-07	6.81729e-07	-2.65358e-07	4.16371e-07	5.99498e-07	-3.31470e-07	2.68028e-07	1.48412e-06	3.44870e-07	1.82899e-06	4.11794e-07	-2.64287e-07	1.47507e-07
17.375	-3.64700e-06	2.85069e-07	-3.36193e-06	2.13502e-07	-7.07517e-08	1.42750e-07	7.84319e-07	-2.70732e-07	5.13587e-07	4.36419e-07	-1.04517e-07	3.31903e-07	6.79587e-07	-2.64524e-07	4.15063e-07	5.98052e-07	-3.30671e-07	2.67381e-07	1.48143e-06	3.44688e-07	1.82612e-06	4.11095e-07	-2.63838e-07	1.47257e-07
17.400	-3.63936e-06	2.84472e-07	-3.35489e-06	2.12827e-07	-7.05278e-08	1.42299e-07	7.83127e-07	-2.70320e-07	5.12806e-07	4.36639e-07	-1.04569e-07	3.32070e-07	6.77440e-07	-2.63689e-07	4.13752e-07	5.96602e-07	-3.29869e-07	2.66733e-07	1.47874e-06	3.44508e-07	1.82325e-06	4.10393e-07	-2.63388e-07	1.47005e-07
17.424	-3.63174e-06	2.83876e-07	-3.34786e-06	2.12148e-07	-7.03028e-08	1.41845e-07	7.81930e-07	-2.69907e-07	5.12022e-07	4.36851e-07	-1.04620e-07	3.32231e-07	6.75288e-07	-2.62851e-07	4.12437e-07	5.95148e-07	-3.29065e-07	2.66083e-07	1.47604e-06	3.44328e-07	1.82036e-06	4.09687e-07	-2.62935e-07	1.46752e-07
17.449	-3.62414e-06	2.83282e-07	-3.34086e-06	2.11465e-07	-7.00767e-08	1.41388e-07	7.80727e-07	-2.69492e-07	5.11235e-07	4.37054e-07	-1.04669e-07	3.32385e-07	6.73131e-07	-2.62011e-07	4.11119e-07	5.93690e-07	-3.28259e-07	2.65431e-07	1.47333e-06	3.44149e-07	1.81747e-06	4.08977e-07	-2.62479e-07	1.46498e-07
17.474	-3.61656e-06	2.82689e-07	-3.33387e-06	2.10779e-07	-6.98493e-08	1.40930e-07	7.79519e-07	-2.69075e-07	5.10444e-07	4.37249e-07	-1.04715e-07	3.32534e-07	6.70968e-07	-2.61169e-07	4.09799e-07	5.92229e-07	-3.27451e-07	2.64778e-07	1.47061e-06	3.43971e-07	1.81458e-06	4.08264e-07	-2.62021e-07	1.46243e-07
17.498	-3.60900e-06	2.82099e-07	-3.32690e-06	2.10090e-07	-6.96209e-08	1.40469e-07	7.78306e-07	-2.68656e-07	5.09650e-07	4.37436e-07	-1.04760e-07	3.32676e-07	6.68800e-07	-2.60326e-07	4.08475e-07	5.90764e-07	-3.26641e-07	2.64123e-07	1.46788e-06	3.43793e-07	1.81168e-06	4.07547e-07	-2.61561e-07	1.45986e-07
17.523	-3.60147e-06	2.81509e-07	-3.31996e-06	2.09397e-07	-6.93913e-08	1.40006e-07	7.77087e-07	-2.68236e-07	5.08852e-07	4.37614e-07	-1.04803e-07	3.32811e-07	6.66628e-07	-2.59480e-07	4.07148e-07	5.89296e-07	-3.25829e-07	2.63466e-07	1.46515e-06	3.43617e-07	1.80877e-06	4.06826e-07	-2.61098e-07	1.45727e-07
17.547	-3.59395e-06	2.80922e-07	-3.31303e-06	2.08701e-07	-6.91607e-08	1.39540e-07	7.75864e-07	-2.67813e-07	5.08050e-07	4.37784e-07	-1.04844e-07	3.32941e-07	6.64450e-07	-2.58632e-07	4.05818e-07	5.87824e-07	-3.25015e-07	2.62808e-07	1.46241e-06	3.43442e-07	1.80585e-06	4.06101e-07	-2.60633e-07	1.45468e-07
17.572	-3.58646e-06	2.80336e-07	-3.30612e-06	2.08002e-07	-6.89289e-08	1.39073e-07	7.74635e-07	-2.67389e-07	5.07246e-07	4.37946e-07	-1.04882e-07	3.33064e-07	6.62268e-07	-2.57783e-07	4.04485e-07	5.86348e-07	-3.24199e-07	2.62149e-07	1.45967e-06	3.43267e-07	1.80293e-06	4.05373e-07	-2.60166e-07	1.45207e-07
17.596	-3.57898e-06	2.79752e-07	-3.29923e-06	2.07299e-07	-6.86960e-08	1.38603e-07	7.73402e-07	-2.66963e-07	5.06438e-07	4.38100e-07	-1.04919e-07	3.33180e-07	6.60081e-07	-2.56932e-07	4.03149e-07	5.84869e-07	-3.23382e-07	2.61487e-07	1.45692e-06	3.43094e-07	1.80001e-06	4.04641e-07	-2.59696e-07	1.44945e-07
17.621	-3.57153e-06	2.79170e-07	-3.29236e-06	2.06593e-07	-6.84621e-08	1.38131e-07	7.72163e-07	-2.66536e-07	5.05627e-07	4.38245e-07	-1.04954e-07	3.33291e-07	6.57889e-07	-2.56078e-07	4.01810e-07	5.83387e-07	-3.22562e-07	2.60825e-07	1.45416e-06	3.42921e-07	1.79708e-06	4.03906e-07	-2.59224e-07	1.44681e-07
17.646	-3.56410e-06	2.78589e-07	-3.28552e-06	2.05884e-07	-6.82270e-08	1.37657e-07	7.70919e-07	-2.66107e-07	5.04813e-07	4.38382e-07	-1.04987e-07	3.33395e-07	6.55692e-07	-2.55223e-07	4.00469e-07	5.81901e-07	-3.21741e-07	2.60160e-07	1.45139e-06	3.42749e-07	1.79414e-06	4.03167e-07	-2.58750e-07	1.44417e-07
17.670	-3.55670e-06	2.78010e-07	-3.27869e-06	2.05171e-07	-6.79909e-08	1.37180e-07	7.69670e-07	-2.65675e-07	5.03995e-07	4.38511e-07	-1.05018e-07	3.33493e-07	6.53491e-07	-2.54367e-07	3.99124e-07	5.80412e-07	-3.20917e-07	2.59495e-07	1.44862e-06	3.42578e-07	1.79120e-06	4.02424e-07	-2.58273e-07	1.44151e-07
17.695	-3.54931e-06	2.77433e-07	-3.27188e-06	2.04456e-07	-6.77538e-08	1.36702e-07	7.68417e-07	-2.65243e-07	5.03174e-07	4.38632e-07	-1.05047e-07	3.33585e-07	6.51285e-07	-2.53508e-07	3.97777e-07	5.78920e-07	-3.20092e-07	2.58828e-07	1.44584e-06	3.42408e-07	1.78825e-06	4.01679e-07	-2.57795e-07	1.43884e-07
17.719	-3.54195e-06	2.76858e-07	-3.26509e-06	2.03737e-07	-6.75156e-08	1.36221e-07	7.67158e-07	-2.64808e-07	5.02350e-07	4.38745e-07	-1.05074e-07	3.33671e-07	6.49075e-07	-2.52648e-07	3.96427e-07	5.77424e-07	-3.19265e-07	2.58159e-07	1.44306e-06	3.42239e-07	1.78529e-06	4.00929e-07	-2.57314e-07	1.43615e-07
17.744	-3.53461e-06	2.76284e-07	-3.25833e-06	2.03015e-07	-6.72763e-08	1.35739e-07	7.65895e-07	-2.64372e-07	5.01523e-07	4.38850e-07	-1.05099e-07	3.33751e-07	6.46861e-07	-2.51786e-07	3.95075e-07	5.75926e-07	-3.18437e-07	2.57489e-07	1.44026e-06	3.42070e-07	1.78233e-06	4.00177e-07	-2.56831e-07	1.43346e-07
17.768	-3.52730e-06	2.75712e-07	-3.25158e-06	2.02290e-07	-6.70361e-08	1.35254e-07	7.64627e-07	-2.63935e-07	5.00692e-07	4.38946e-07	-1.05122e-07	3.33824e-07	6.44642e-07	-2.50922e-07	3.93720e-07	5.74424e-07	-3.17607e-07	2.56818e-07	1.43747e-06	3.41903e-07	1.77937e-06	3.99421e-07	-2.56346e-07	1.43075e-07
17.793	-3.52000e-06	2.75142e-07	-3.24486e-06	2.01562e-07	-6.67948e-08	1.34767e-07	7.63354e-07	-2.63495e-07	4.99859e-07	4.39035e-07	-1.05143e-07	3.33892e-07	6.42419e-07	-2.50057e-07	3.92362e-07	5.72920e-07	-3.16775e-07	2.56145e-07	1.43466e-06	3.41736e-07	1.77640e-06	3.98662e-07	-2.55858e-07	1.42803e-07
17.818	-3.51273e-06	2.74574e-07	-3.23816e-06	2.00831e-07	-6.65525e-08	1.34278e-07	7.62077e-07	-2.63054e-07	4.99022e-07	4.39115e-07	-1.05162e-07	3.33953e-07	6.40192e-07	-2.49190e-07	3.91002e-07	5.71412e-07	-3.15941e-07	2.55471e-07	1.43185e-06	3.41570e-07	1.77342e-06	3.97899e-07	-2.55369e-07	1.42530e-07
17.842	-3.50548e-06	2.74007e-07	-3.23148e-06	2.00097e-07	-6.63093e-08	1.33787e-07	7.60795e-07	-2.62612e-07	4.98183e-07	4.39188e-07	-1.05180e-07	3.34008e-07	6.37961e-07	-2.48322e-07	3.89639e-07	5.69901e-07	-3.15106e-07	2.54795e-07	1.42904e-06	3.41405e-07	1.77044e-06	3.97133e-07	-2.54878e-07	1.42256e-07
17.867	-3.49826e-06	2.73442e-07	-3.22482e-06	1.99359e-07	-6.60650e-08	1.33294e-07	7.59508e-07	-2.62168e-07	4.97340e-07	4.39252e-07	-1.05195e-07	3.34057e-07	6.35726e-07	-2.47452e-07	3.88274e-07	5.68388e-07	-3.14269e-07	2.54119e-07	1.42622e-06	3.41241e-07	1.76746e-06	3.96364e-07	-2.54384e-07	1.41980e-07
17.891	-3.49106e-06	2.72879e-07	-3.21818e-06	1.98619e-07	-6.58198e-08	1.32800e-07	7.58217e-07	-2.61722e-07	4.96495e-07	4.39309e-07	-1.05209e-07	3.34100e-07	6.33487e-07	-2.46580e-07	3.86907e-07	5.66871e-07	-3.13430e-07	2.53441e-07	1.42339e-06	3.41077e-07	1.76447e-06	3.95592e-07	-2.53889e-07	1.41704e-07
17.916	-3.48388e-06	2.72318e-07	-3.21156e-06	1.97876e-07	-6.55736e-08	1.32303e-07	7.56921e-07	-2.61275e-07	4.95646e-07	4.39358e-07	-1.05220e-07	3.34137e-07	6.31244e-07	-2.45707e-07	3.85537e-07	5.65352e-07	-3.12591e-07	2.52762e-07	1.42056e-06	3.40914e-07	1.76147e-06	3.94817e-07	-2.53391e-07	1.41426e-07
17.940	-3.47672e-06	2.71759e-07	-3.20497e-06	1.97131e-07	-6.53264e-08	1.31804e-07	7.55621e-07	-2.60826e-07	4.94795e-07	4.39398e-07	-1.05230e-07	3.34168e-07	6.28997e-07	-2.44832e-07	3.84164e-07	5.63830e-07	-3.11749e-07	2.52081e-07	1.41772e-06	3.40753e-07	1.75847e-06	3.94039e-07	-2.52892e-07	1.41147e-07
17.965	-3.46959e-06	2.71202e-07	-3.19839e-06	1.96382e-07	-6.50783e-08	1.31304e-07	7.54316e-07	-2.60376e-07	4.93941e-07	4.39431e-07	-1.05238e-07	3.34193e-07	6.26746e-07	-2.43956e-07	3.82790e-07	5.62306e-07	-3.10906e-07	2.51400e-07	1.41487e-06	3.40591e-07	1.75546e-06	3.93258e-07	-2.52390e-07	1.40867e-07
17.990	-3.46249e-06	2.70646e-07	-3.19184e-06	1.95631e-07	-6.48293e-08	1.30801e-07	7.53007e-07	-2.59924e-07	4.93084e-07	4.39456e-07	-1.05244e-07	3.34212e-07	6.24492e-07	-2.43079e-07	3.81413e-07	5.60778e-07	-3.10062e-07	2.50717e-07	1.41202e-06	3.40431e-07	1.75245e-06	3.92473e-07	-2.51887e-07	1.40586e-07
18.014	-3.45540e-06	2.70092e-07	-3.18531e-06	1.94876e-07	-6.45793e-08	1.30297e-07	7.51694e-07	-2.59470e-07	4.92224e-07	4.39474e-07	-1.05248e-07	3.34225e-07	6.22234e-07	-2.42200e-07	3.80034e-07	5.59248e-07	-3.09216e-07	2.50033e-07	1.40917e-06	3.40272e-07	1.74944e-06	3.91686e-07	-2.51382e-07	1.40304e-07
18.039	-3.44834e-06	2.69541e-07	-3.17880e-06	1.94119e-07	-6.43285e-08	1.29791e-07	7.50376e-07	-2.59016e-07	4.91361e-07	4.39483e-07	-1.05250e-07	3.34233e-07	6.19973e-07	-2.41320e-07	3.78653e-07	5.57716e-07	-3.08368e-07	2.49348e-07	1.40631e-06	3.40113e-07	1.74642e-06	3.90896e-07	-2.50874e-07	1.40021e-07
18.063	-3.44131e-06	2.68991e-07	-3.17232e-06	1.93359e-07	-6.40767e-08	1.29283e-07	7.49055e-07	-2.58559e-07	4.90495e-07	4.39485e-07	-1.05251e-07	3.34234e-07	6.17708e-07	-2.40439e-07	3.77270e-07	5.56181e-07	-3.07520e-07	2.48661e-07	1.40344e-06	3.39955e-07	1.74339e-06	3.90103e-07	-2.50365e-07	1.39737e-07
18.088	-3.43430e-06	2.68443e-07	-3.16585e-06	1.92597e-07	-6.38240e-08	1.28773e-07	7.47729e-07	-2.58102e-07	4.89627e-07	4.39479e-07	-1.05249e-07	3.34229e-07	6.15440e-07	-2.39556e-07	3.75885e-07	5.54644e-07	-3.06670e-07	2.47974e-07	1.40057e-06	3.39797e-07	1.74037e-06	3.89307e-07	-2.49855e-07	1.39452e-07
18.113	-3.42731e-06	2.67896e-07	-3.15941e-06	1.91832e-07	-6.35705e-08	1.28261e-07	7.46398e-07	-2.57642e-07	4.88756e-07	4.39465e-07	-1.05246e-07	3.34219e-07	6.13169e-07	-2.38672e-07	3.74497e-07	5.53104e-07	-3.05818e-07	2.47286e-07	1.39769e-06	3.39641e-07	1.73733e-06	3.88508e-07	-2.49342e-07	1.39166e-07
18.137	-3.42035e-06	2.67352e-07	-3.15299e-06	1.91064e-07	-6.33161e-08	1.27748e-07	7.45064e-07	-2.57182e-07	4.87882e-07	4.39443e-07	-1.05241e-07	3.34202e-07	6.10894e-07	-2.37786e-07	3.73108e-07	5.51562e-07	-3.04966e-07	2.46596e-07	1.39481e-06	3.39485e-07	1.73430e-06	3.87706e-07	-2.48827e-07	1.38879e-07
18.162	-3.41341e-06	2.66810e-07	-3.14660e-06	1.90294e-07	-6.30608e-08	1.27233e-07	7.43726e-07	-2.56720e-07	4.87006e-07	4.39414e-07	-1.05234e-07	3.34180e-07	6.08617e-07	-2.36900e-07	3.71717e-07	5.50017e-07	-3.04112e-07	2.45906e-07	1.39192e-06	3.39330e-07	1.73125e-06	3.86902e-07	-2.48311e-07	1.38591e-07
18.186	-3.40649e-06	2.66269e-07	-3.14022e-06	1.89521e-07	-6.28047e-08	1.26716e-07	7.42383e-07	-2.56257e-07	4.86127e-07	4.39377e-07	-1.05225e-07	3.34152e-07	6.06336e-07	-2.36012e-07	3.70324e-07	5.48471e-07	-3.03257e-07	2.45214e-07	1.38903e-06	3.39176e-07	1.72821e-06	3.86095e-07	-2.47793e-07	1.38302e-07
18.211	-3.39960e-06	2.65731e-07	-3.13387e-06	1.88746e-07	-6.25477e-08	1.26198e-07	7.41037e-07	-2.55792e-07	4.85245e-07	4.39333e-07	-1.05214e-07	3.34118e-07	6.04052e-07	-2.35123e-07	3.68929e-07	5.46922e-07	-3.02400e-07	2.44522e-07	1.38614e-06	3.39022e-07	1.72516e-06	3.85285e-07	-2.47274e-07	1.38012e-07
18.235	-3.39274e-06	2.65194e-07	-3.12755e-06	1.87968e-07	-6.22899e-08	1.25678e-07	7.39687e-07	-2.55326e-07	4.84361e-07	4.39281e-07	-1.05202e-07	3.34079e-07	6.01765e-07	-2.34233e-07	3.67533e-07	5.45371e-07	-3.01543e-07	2.43828e-07	1.38324e-06	3.38869e-07	1.72211e-06	3.84473e-07	-2.46752e-07	1.37721e-07
18.260	-3.38590e-06	2.64660e-07	-3.12124e-06	1.87187e-07	-6.20313e-08	1.25156e-07	7.38333e-07	-2.54858e-07	4.83474e-07	4.39221e-07	-1.05188e-07	3.34033e-07	5.99476e-07	-2.33342e-07	3.66134e-07	5.43818e-07	-3.00684e-07	2.43134e-07	1.38033e-06	3.38717e-07	1.71905e-06	3.83658e-07	-2.46229e-07	1.37429e-07
18.285	-3.37909e-06	2.64127e-07	-3.11496e-06	1.86404e-07	-6.17719e-08	1.24633e-07	7.36975e-07	-2.54390e-07	4.82585e-07	4.39154e-07	-1.05172e-07	3.33982e-07	5.97183e-07	-2.32449e-07	3.64734e-07	5.42263e-07	-2.99824e-07	2.42439e-07	1.37742e-06	3.38565e-07	1.71599e-06	3.82840e-07	-2.45705e-07	1.37136e-07
18.309	-3.37230e-06	2.63596e-07	-3.10870e-06	1.85619e-07	-6.15117e-08	1.24108e-07	7.35613e-07	-2.53920e-07	4.81694e-07	4.39079e-07	-1.05154e-07	3.33926e-07	5.94888e-07	-2.31556e-07	3.63332e-07	5.40705e-07	-2.98963e-07	2.41742e-07	1.37451e-06	3.38414e-07	1.71292e-06	3.82020e-07	-2.45178e-07	1.36842e-07
18.334	-3.36553e-06	2.63068e-07	-3.10246e-06	1.84832e-07	-6.12507e-08	1.23581e-07	7.34248e-07	-2.53448e-07	4.80799e-07	4.38997e-07	-1.05134e-07	3.33863e-07	5.92591e-07	-2.30662e-07	3.61929e-07	5.39146e-07	-2.98101e-07	2.41045e-07	1.37159e-06	3.38264e-07	1.70985e-06	3.81198e-07	-2.44651e-07	1.36547e-07
18.358	-3.35879e-06	2.62541e-07	-3.09625e-06	1.84042e-07	-6.09889e-08	1.23053e-07	7.32879e-07	-2.52976e-07	4.79903e-07	4.38908e-07	-1.05113e-07	3.33795e-07	5.90290e-07	-2.29766e-07	3.60524e-07	5.37585e-07	-2.97238e-07	2.40347e-07	1.36866e-06	3.38114e-07	1.70678e-06	3.80373e-07	-2.44121e-07	1.36252e-07
18.383	-3.35208e-06	2.62016e-07	-3.09006e-06	1.83250e-07	-6.07264e-08	1.22523e-07	7.31506e-07	-2.52502e-07	4.79004e-07	4.38811e-07	-1.05089e-07	3.33721e-07	5.87988e-07	-2.28870e-07	3.59118e-07	5.36022e-07	-2.96374e-07	2.39649e-07	1.36574e-06	3.37965e-07	1.70370e-06	3.79546e-07	-2.43590e-07	1.35956e-07
18.407	-3.34539e-06	2.61493e-07	-3.08390e-06	1.82455e-07	-6.04631e-08	1.21992e-07	7.30130e-07	-2.52027e-07	4.78103e-07	4.38707e-07	-1.05065e-07	3.33642e-07	5.85682e-07	-2.27973e-07	3.57710e-07	5.34458e-07	-2.95509e-07	2.38949e-07	1.36281e-06	3.37817e-07	1.70062e-06	3.78716e-07	-2.43058e-07	1.35658e-07
18.432	-3.33873e-06	2.60973e-07	-3.07776e-06	1.81658e-07	-6.01991e-08	1.21459e-07	7.28750e-07	-2.51550e-07	4.77199e-07	4.38595e-07	-1.05038e-07	3.33557e-07	5.83375e-07	-2.27074e-07	3.56300e-07	5.32891e-07	-2.94643e-07	2.38249e-07	1.35987e-06	3.37669e-07	1.69754e-06	3.77884e-07	-2.42524e-07	1.35360e-07
18.457	-3.33209e-06	2.60454e-07	-3.07164e-06	1.80859e-07	-5.99343e-08	1.20925e-07	7.27366e-07	-2.51073e-07	4.76293e-07	4.38476e-07	-1.05009e-07	3.33467e-07	5.81065e-07	-2.26175e-07	3.54890e-07	5.31323e-07	-2.93776e-07	2.37548e-07	1.35693e-06	3.37522e-07	1.69445e-06	3.77050e-07	-2.41988e-07	1.35061e-07
18.481	-3.32548e-06	2.59937e-07	-3.06554e-06	1.80058e-07	-5.96689e-08	1.20389e-07	7.25979e-07	-2.50594e-07	4.75385e-07	4.38350e-07	-1.04979e-07	3.33371e-07	5.78753e-07	-2.25275e-07	3.53478e-07	5.29754e-07	-2.92908e-07	2.36846e-07	1.35399e-06	3.37376e-07	1.69136e-06	3.76213e-07	-2.41451e-07	1.34762e-07
18.506	-3.31890e-06	2.59422e-07	-3.05947e-06	1.79255e-07	-5.94027e-08	1.19852e-07	7.24589e-07	-2.50114e-07	4.74475e-07	4.38216e-07	-1.04947e-07	3.33269e-07	5.76439e-07	-2.24375e-07	3.52064e-07	5.28182e-07	-2.92039e-07	2.36144e-07	1.35104e-06	3.37230e-07	1.68827e-06	3.75374e-07	-2.40913e-07	1.34461e-07
18.530	-3.31234e-06	2.58910e-07	-3.05343e-06	1.78450e-07	-5.91358e-08	1.19314e-07	7.23195e-07	-2.49633e-07	4.73562e-07	4.38076e-07	-1.04913e-07	3.33162e-07	5.74123e-07	-2.23473e-07	3.50650e-07	5.26610e-07	-2.91169e-07	2.35440e-07	1.34809e-06	3.37085e-07	1.68517e-06	3.74533e-07	-2.40373e-07	1.34160e-07
18.555	-3.30580e-06	2.58399e-07	-3.04740e-06	1.77643e-07	-5.88683e-08	1.18774e-07	7.21799e-07	-2.49151e-07	4.72647e-07	4.37928e-07	-1.04878e-07	3.33050e-07	5.71805e-07	-2.22571e-07	3.49234e-07	5.25035e-07	-2.90299e-07	2.34736e-07	1.34513e-06	3.36940e-07	1.68207e-06	3.73690e-07	-2.39832e-07	1.33858e-07
18.579	-3.29929e-06	2.57890e-07	-3.04140e-06	1.76833e-07	-5.86001e-08	1.18233e-07	7.20398e-07	-2.48668e-07	4.71731e-07	4.37773e-07	-1.04841e-07	3.32932e-07	5.69485e-07	-2.21668e-07	3.47817e-07	5.23459e-07	-2.89428e-07	2.34032e-07	1.34217e-06	3.36796e-07	1.67897e-06	3.72845e-07	-2.39289e-07	1.33555e-07
18.604	-3.29281e-06	2.57384e-07	-3.03543e-06	1.76022e-07	-5.83312e-08	1.17691e-07	7.18995e-07	-2.48183e-07	4.70812e-07	4.37610e-07	-1.04802e-07	3.32808e-07	5.67163e-07	-2.20764e-07	3.46399e-07	5.21882e-07	-2.88556e-07	2.33327e-07	1.33921e-06	3.36653e-07	1.67586e-06	3.71998e-07	-2.38746e-07	1.33252e-07
18.629	-3.28636e-06	2.56879e-07	-3.02948e-06	1.75208e-07	-5.80617e-08	1.17147e-07	7.17588e-07	-2.47698e-07	4.69891e-07	4.37441e-07	-1.04761e-07	3.32680e-07	5.64839e-07	-2.19859e-07	3.44980e-07	5.20304e-07	-2.87683e-07	2.32621e-07	1.33625e-06	3.36510e-07	1.67276e-06	3.71148e-07	-2.38201e-07	1.32948e-07
18.653	-3.27993e-06	2.56376e-07	-3.02355e-06	1.74393e-07	-5.77915e-08	1.16602e-07	7.16179e-07	-2.47211e-07	4.68967e-07	4.37265e-07	-1.04719e-07	3.32546e-07	5.62514e-07	-2.18954e-07	3.43559e-07	5.18724e-07	-2.86809e-07	2.31915e-07	1.33328e-06	3.36367e-07	1.66964e-06	3.70297e-07	-2.37654e-07	1.32643e-07
18.678	-3.27352e-06	2.55876e-07	-3.01765e-06	1.73576e-07	-5.75207e-08	1.16055e-07	7.14766e-07	-2.46723e-07	4.68042e-07	4.37081e-07	-1.04675e-07	3.32406e-07	5.60187e-07	-2.18049e-07	3.42138e-07	5.17143e-07	-2.85935e-07	2.31208e-07	1.33030e-06	3.36226e-07	1.66653e-06	3.69444e-07	-2.37107e-07	1.32337e-07
18.702	-3.26715e-06	2.55377e-07	-3.01177e-06	1.72757e-07	-5.72493e-08	1.15508e-07	7.13350e-07	-2.46235e-07	4.67115e-07	4.36891e-07	-1.04630e-07	3.32261e-07	5.57858e-07	-2.17142e-07	3.40716e-07	5.15561e-07	-2.85060e-07	2.30501e-07	1.32733e-06	3.36084e-07	1.66341e-06	3.68588e-07	-2.36558e-07	1.32031e-07
18.727	-3.26080e-06	2.54881e-07	-3.00592e-06	1.71936e-07	-5.69773e-08	1.14959e-07	7.11931e-07	-2.45745e-07	4.66186e-07	4.36694e-07	-1.04582e-07	3.32111e-07	5.55528e-07	-2.16235e-07	3.39293e-07	5.13978e-07	-2.84185e-07	2.29793e-07	1.32435e-06	3.35944e-07	1.66029e-06	3.67731e-07	-2.36008e-07	1.31724e-07
18.751	-3.25447e-06	2.54387e-07	-3.00009e-06	1.71114e-07	-5.67047e-08	1.14409e-07	7.10509e-07	-2.45254e-07	4.65255e-07	4.36489e-07	-1.04534e-07	3.31956e-07	5.53197e-07	-2.15328e-07	3.37869e-07	5.12393e-07	-2.83309e-07	2.29084e-07	1.32137e-06	3.35803e-07	1.65717e-06	3.66872e-07	-2.35456e-07	1.31416e-07
18.776	-3.24818e-06	2.53895e-07	-2.99428e-06	1.70289e-07	-5.64315e-08	1.13858e-07	7.09085e-07	-2.44762e-07	4.64322e-07	4.36278e-07	-1.04483e-07	3.31795e-07	5.50864e-07	-2.14420e-07	3.36444e-07	5.10808e-07	-2.82432e-07	2.28376e-07	1.31838e-06	3.35664e-07	1.65405e-06	3.66012e-07	-2.34904e-07	1.31108e-07
18.801	-3.24191e-06	2.53405e-07	-2.98850e-06	1.69463e-07	-5.61578e-08	1.13305e-07	7.07657e-07	-2.44270e-07	4.63387e-07	4.36060e-07	-1.04431e-07	3.31629e-07	5.48531e-07	-2.13512e-07	3.35019e-07	5.09222e-07	-2.81555e-07	2.27666e-07	1.31540e-06	3.35524e-07	1.65092e-06	3.65149e-07	-2.34351e-07	1.30799e-07
18.825	-3.23566e-06	2.52916e-07	-2.98275e-06	1.68635e-07	-5.58835e-08	1.12752e-07	7.06227e-07	-2.43776e-07	4.62451e-07	4.35835e-07	-1.04377e-07	3.31458e-07	5.46196e-07	-2.12603e-07	3.33593e-07	5.07634e-07	-2.80678e-07	2.26957e-07	1.31241e-06	3.35386e-07	1.64779e-06	3.64285e-07	-2.33796e-07	1.30489e-07
18.850	-3.22945e-06	2.52431e-07	-2.97702e-06	1.67806e-07	-5.56086e-08	1.12197e-07	7.04794e-07	-2.43281e-07	4.61513e-07	4.35604e-07	-1.04321e-07	3.31282e-07	5.43860e-07	-2.11693e-07	3.32166e-07	5.06046e-07	-2.79800e-07	2.26247e-07	1.30941e-06	3.35247e-07	1.64466e-06	3.63419e-07	-2.33240e-07	1.30179e-07
18.874	-3.22326e-06	2.51947e-07	-2.97131e-06	1.66975e-07	-5.53332e-08	1.11642e-07	7.03358e-07	-2.42786e-07	4.60572e-07	4.35365e-07	-1.04264e-07	3.31101e-07	5.41522e-07	-2.10784e-07	3.30739e-07	5.04457e-07	-2.78921e-07	2.25536e-07	1.30642e-06	3.35110e-07	1.64153e-06	3.62552e-07	-2.32683e-07	1.29868e-07
18.899	-3.21709e-06	2.51465e-07	-2.96563e-06	1.66142e-07	-5.50573e-08	1.11085e-07	7.01920e-07	-2.42289e-07	4.59631e-07	4.35120e-07	-1.04206e-07	3.30915e-07	5.39184e-07	-2.09874e-07	3.29311e-07	5.02868e-07	-2.78042e-07	2.24826e-07	1.30342e-06	3.34972e-07	1.63839e-06	3.61683e-07	-2.32126e-07	1.29557e-07
18.924	-3.21096e-06	2.50985e-07	-2.95997e-06	1.65308e-07	-5.47809e-08	1.10527e-07	7.00479e-07	-2.41792e-07	4.58687e-07	4.34868e-07	-1.04145e-07	3.30723e-07	5.36846e-07	-2.08963e-07	3.27882e-07	5.01277e-07	-2.77163e-07	2.24115e-07	1.30042e-06	3.34836e-07	1.63526e-06	3.60812e-07	-2.31567e-07	1.29245e-07
18.948	-3.20485e-06	2.50508e-07	-2.95434e-06	1.64473e-07	-5.45040e-08	1.09969e-07	6.99036e-07	-2.41294e-07	4.57742e-07	4.34610e-07	-1.04083e-07	3.30526e-07	5.34506e-07	-2.08053e-07	3.26453e-07	4.99686e-07	-2.76283e-07	2.23403e-07	1.29742e-06	3.34699e-07	1.63212e-06	3.59940e-07	-2.31007e-07	1.28933e-07
18.973	-3.19877e-06	2.50033e-07	-2.94874e-06	1.63636e-07	-5.42266e-08	1.09409e-07	6.97590e-07	-2.40795e-07	4.56795e-07	4.34345e-07	-1.04020e-07	3.30325e-07	5.32165e-07	-2.07142e-07	3.25024e-07	4.98094e-07	-2.75403e-07	2.22692e-07	1.29441e-06	3.34563e-07	1.62898e-06	3.59066e-07	-2.30446e-07	1.28620e-07
18.997	-3.19271e-06	2.49559e-07	-2.94315e-06	1.62797e-07	-5.39487e-08	1.08848e-07	6.96141e-07	-2.40295e-07	4.55846e-07	4.34073e-07	-1.03955e-07	3.30118e-07	5.29824e-07	-2.06230e-07	3.23594e-07	4.96502e-07	-2.74522e-07	2.21980e-07	1.29140e-06	3.34428e-07	1.62583e-06	3.58191e-07	-2.29885e-07	1.28306e-07
19.022	-3.18669e-06	2.49088e-07	-2.93760e-06	1.61957e-07	-5.36704e-08	1.08287e-07	6.94690e-07	-2.39794e-07	4.54896e-07	4.33795e-07	-1.03888e-07	3.29907e-07	5.27483e-07	-2.05319e-07	3.22164e-07	4.94909e-07	-2.73642e-07	2.21268e-07	1.28839e-06	3.34293e-07	1.62269e-06	3.57314e-07	-2.29322e-07	1.27992e-07
19.046	-3.18069e-06	2.48619e-07	-2.93207e-06	1.61116e-07	-5.33916e-08	1.07724e-07	6.93237e-07	-2.39292e-07	4.53945e-07	4.33510e-07	-1.03820e-07	3.29690e-07	5.25141e-07	-2.04407e-07	3.20734e-07	4.93316e-07	-2.72761e-07	2.20555e-07	1.28538e-06	3.34158e-07	1.61954e-06	3.56436e-07	-2.28759e-07	1.27678e-07
19.071	-3.17471e-06	2.48152e-07	-2.92656e-06	1.60273e-07	-5.31124e-08	1.07161e-07	6.91781e-07	-2.38790e-07	4.52992e-07	4.33219e-07	-1.03750e-07	3.29469e-07	5.22798e-07	-2.03495e-07	3.19303e-07	4.91722e-07	-2.71880e-07	2.19843e-07	1.28237e-06	3.34024e-07	1.61639e-06	3.55557e-07	-2.28194e-07	1.27363e-07
19.096	-3.16877e-06	2.47688e-07	-2.92108e-06	1.59429e-07	-5.28327e-08	1.06597e-07	6.90324e-07	-2.38287e-07	4.52037e-07	4.32921e-07	-1.03679e-07	3.29242e-07	5.20455e-07	-2.02584e-07	3.17872e-07	4.90128e-07	-2.70998e-07	2.19130e-07	1.27935e-06	3.33890e-07	1.61324e-06	3.54676e-07	-2.27629e-07	1.27047e-07
19.120	-3.16285e-06	2.47225e-07	-2.91563e-06	1.58584e-07	-5.25527e-08	1.06032e-07	6.88864e-07	-2.37783e-07	4.51081e-07	4.32617e-07	-1.03606e-07	3.29011e-07	5.18112e-07	-2.01671e-07	3.16441e-07	4.88534e-07	-2.70117e-07	2.18417e-07	1.27634e-06	3.33756e-07	1.61009e-06	3.53795e-07	-2.27063e-07	1.26731e-07
19.145	-3.15696e-06	2.46765e-07	-2.91020e-06	1.57738e-07	-5.22722e-08	1.05466e-07	6.87402e-07	-2.37278e-07	4.50124e-07	4.32307e-07	-1.03532e-07	3.28775e-07	5.15769e-07	-2.00759e-07	3.15010e-07	4.86940e-07	-2.69235e-07	2.17704e-07	1.27332e-06	3.33623e-07	1.60694e-06	3.52912e-07	-2.26496e-07	1.26415e-07
19.169	-3.15110e-06	2.46306e-07	-2.90479e-06	1.56890e-07	-5.19913e-08	1.04899e-07	6.85937e-07	-2.36772e-07	4.49165e-07	4.31990e-07	-1.03456e-07	3.28534e-07	5.13426e-07	-1.99847e-07	3.13578e-07	4.85345e-07	-2.68353e-07	2.16991e-07	1.27030e-06	3.33490e-07	1.60379e-06	3.52027e-07	-2.25929e-07	1.26098e-07
19.194	-3.14526e-06	2.45850e-07	-2.89941e-06	1.56042e-07	-5.17101e-08	1.04332e-07	6.84471e-07	-2.36266e-07	4.48205e-07	4.31667e-07	-1.03379e-07	3.28288e-07	5.11082e-07	-1.98935e-07	3.12147e-07	4.83750e-07	-2.67472e-07	2.16278e-07	1.26727e-06	3.33358e-07	1.60063e-06	3.51142e-07	-2.25361e-07	1.25781e-07
19.218	-3.13945e-06	2.45396e-07	-2.89406e-06	1.55192e-07	-5.14285e-08	1.03763e-07	6.83003e-07	-2.35759e-07	4.47243e-07	4.31338e-07	-1.03300e-07	3.28038e-07	5.08739e-07	-1.98023e-07	3.10716e-07	4.82155e-07	-2.66590e-07	2.15565e-07	1.26425e-06	3.33226e-07	1.59748e-06	3.50255e-07	-2.24792e-07	1.25464e-07
19.243	-3.13367e-06	2.44944e-07	-2.88873e-06	1.54341e-07	-5.11465e-08	1.03195e-07	6.81532e-07	-2.35252e-07	4.46280e-07	4.31002e-07	-1.03219e-07	3.27783e-07	5.06396e-07	-1.97111e-07	3.09285e-07	4.80560e-07	-2.65708e-07	2.14852e-07	1.26122e-06	3.33094e-07	1.59432e-06	3.49368e-07	-2.24222e-07	1.25146e-07
19.268	-3.12792e-06	2.44495e-07	-2.88343e-06	1.53489e-07	-5.08642e-08	1.02625e-07	6.80060e-07	-2.34744e-07	4.45316e-07	4.30661e-07	-1.03138e-07	3.27523e-07	5.04053e-07	-1.96199e-07	3.07854e-07	4.78965e-07	-2.64826e-07	2.14139e-07	1.25820e-06	3.32962e-07	1.59116e-06	3.48479e-07	-2.23652e-07	1.24827e-07
19.292	-3.12220e-06	2.44047e-07	-2.87815e-06	1.52636e-07	-5.05816e-08	1.02055e-07	6.78586e-07	-2.34235e-07	4.44351e-07	4.30313e-07	-1.03054e-07	3.27259e-07	5.01710e-07	-1.95287e-07	3.06423e-07	4.77370e-07	-2.63944e-07	2.13426e-07	1.25517e-06	3.32831e-07	1.58800e-06	3.47589e-07	-2.23081e-07	1.24509e-07
19.317	-3.11650e-06	2.43602e-07	-2.87290e-06	1.51782e-07	-5.02986e-08	1.01484e-07	6.77110e-07	-2.33725e-07	4.43385e-07	4.29959e-07	-1.02970e-07	3.26989e-07	4.99367e-07	-1.94375e-07	3.04992e-07	4.75775e-07	-2.63062e-07	2.12713e-07	1.25214e-06	3.32700e-07	1.58484e-06	3.46699e-07	-2.22509e-07	1.24190e-07
19.341	-3.11083e-06	2.43159e-07	-2.86767e-06	1.50928e-07	-5.00154e-08	1.00912e-07	6.75632e-07	-2.33215e-07	4.42417e-07	4.29599e-07	-1.02883e-07	3.26716e-07	4.97025e-07	-1.93463e-07	3.03562e-07	4.74180e-07	-2.62180e-07	2.12000e-07	1.24911e-06	3.32570e-07	1.58168e-06	3.45807e-07	-2.21937e-07	1.23870e-07
19.366	-3.10519e-06	2.42718e-07	-2.86247e-06	1.50072e-07	-4.97318e-08	1.00340e-07	6.74153e-07	-2.32705e-07	4.41448e-07	4.29233e-07	-1.02796e-07	3.26437e-07	4.94683e-07	-1.92552e-07	3.02132e-07	4.72585e-07	-2.61299e-07	2.11287e-07	1.24608e-06	3.32440e-07	1.57852e-06	3.44915e-07	-2.21364e-07	1.23551e-07
19.390	-3.09958e-06	2.42279e-07	-2.85730e-06	1.49215e-07	-4.94480e-08	9.97675e-08	6.72672e-07	-2.32193e-07	4.40478e-07	4.28861e-07	-1.02707e-07	3.26154e-07	4.92342e-07	-1.91641e-07	3.00702e-07	4.70991e-07	-2.60417e-07	2.10574e-07	1.24305e-06	3.32310e-07	1.57536e-06	3.44022e-07	-2.20791e-07	1.23231e-07
19.415	-3.09399e-06	2.41843e-07	-2.85215e-06	1.48358e-07	-4.91638e-08	9.91943e-08	6.71189e-07	-2.31682e-07	4.39507e-07	4.28483e-07	-1.02616e-07	3.25867e-07	4.90002e-07	-1.90730e-07	2.99272e-07	4.69397e-07	-2.59536e-07	2.09861e-07	1.24001e-06	3.32180e-07	1.57219e-06	3.43128e-07	-2.20217e-07	1.22910e-07
19.440	-3.08844e-06	2.41408e-07	-2.84703e-06	1.47500e-07	-4.88795e-08	9.86205e-08	6.69705e-07	-2.31169e-07	4.38535e-07	4.28099e-07	-1.02524e-07	3.25575e-07	4.87662e-07	-1.89819e-07	2.97843e-07	4.67804e-07	-2.58655e-07	2.09149e-07	1.23698e-06	3.32051e-07	1.56903e-06	3.42233e-07	-2.19643e-07	1.22590e-07
19.464	-3.08291e-06	2.40976e-07	-2.84193e-06	1.46641e-07	-4.85949e-08	9.80462e-08	6.68219e-07	-2.30656e-07	4.37562e-07	4.27710e-07	-1.02431e-07	3.25279e-07	4.85323e-07	-1.88909e-07	2.96415e-07	4.66210e-07	-2.57774e-07	2.08437e-07	1.23394e-06	3.31921e-07	1.56587e-06	3.41337e-07	-2.19068e-07	1.22269e-07
19.489	-3.07741e-06	2.40546e-07	-2.83686e-06	1.45782e-07	-4.83100e-08	9.74715e-08	6.66731e-07	-2.30143e-07	4.36589e-07	4.27314e-07	-1.02336e-07	3.24978e-07	4.82985e-07	-1.87998e-07	2.94987e-07	4.64618e-07	-2.56893e-07	2.07725e-07	1.23091e-06	3.31793e-07	1.56270e-06	3.40441e-07	-2.18493e-07	1.21948e-07
19.513	-3.07193e-06	2.40118e-07	-2.83181e-06	1.44921e-07	-4.80249e-08	9.68963e-08	6.65243e-07	-2.29629e-07	4.35614e-07	4.26913e-07	-1.02240e-07	3.24673e-07	4.80648e-07	-1.87089e-07	2.93559e-07	4.63025e-07	-2.56013e-07	2.07013e-07	1.22787e-06	3.31664e-07	1.55954e-06	3.39544e-07	-2.17917e-07	1.21627e-07
19.538	-3.06649e-06	2.39693e-07	-2.82680e-06	1.44060e-07	-4.77396e-08	9.63207e-08	6.63753e-07	-2.29115e-07	4.34638e-07	4.26506e-07	-1.02143e-07	3.24363e-07	4.78312e-07	-1.86179e-07	2.92133e-07	4.61434e-07	-2.55133e-07	2.06301e-07	1.22484e-06	3.31535e-07	1.55637e-06	3.38647e-07	-2.17341e-07	1.21305e-07
19.562	-3.06107e-06	2.39269e-07	-2.82180e-06	1.43199e-07	-4.74542e-08	9.57447e-08	6.62261e-07	-2.28600e-07	4.33661e-07	4.26093e-07	-1.02044e-07	3.24049e-07	4.75977e-07	-1.85271e-07	2.90706e-07	4.59843e-07	-2.54253e-07	2.05590e-07	1.22180e-06	3.31407e-07	1.55321e-06	3.37749e-07	-2.16765e-07	1.20984e-07
19.587	-3.05568e-06	2.38848e-07	-2.81684e-06	1.42337e-07	-4.71685e-08	9.51684e-08	6.60768e-07	-2.28085e-07	4.32684e-07	4.25674e-07	-1.01943e-07	3.23731e-07	4.73643e-07	-1.84362e-07	2.89281e-07	4.58252e-07	-2.53374e-07	2.04879e-07	1.21876e-06	3.31279e-07	1.55004e-06	3.36850e-07	-2.16188e-07	1.20662e-07
19.612	-3.05032e-06	2.38429e-07	-2.81189e-06	1.41474e-07	-4.68826e-08	9.45916e-08	6.59274e-07	-2.27569e-07	4.31705e-07	4.25250e-07	-1.01842e-07	3.23409e-07	4.71310e-07	-1.83454e-07	2.87856e-07	4.56663e-07	-2.52495e-07	2.04168e-07	1.21572e-06	3.31151e-07	1.54688e-06	3.35951e-07	-2.15611e-07	1.20340e-07
19.636	-3.04499e-06	2.38013e-07	-2.80698e-06	1.40611e-07	-4.65966e-08	9.40146e-08	6.57779e-07	-2.27053e-07	4.30726e-07	4.24821e-07	-1.01739e-07	3.23082e-07	4.68979e-07	-1.82547e-07	2.86432e-07	4.55074e-07	-2.51616e-07	2.03458e-07	1.21269e-06	3.31023e-07	1.54371e-06	3.35051e-07	-2.15034e-07	1.20017e-07
19.661	-3.03969e-06	2.37598e-07	-2.80209e-06	1.39748e-07	-4.63105e-08	9.34372e-08	6.56283e-07	-2.26536e-07	4.29747e-07	4.24386e-07	-1.01635e-07	3.22751e-07	4.66649e-07	-1.81640e-07	2.85009e-07	4.53486e-07	-2.50738e-07	2.02748e-07	1.20965e-06	3.30896e-07	1.54055e-06	3.34151e-07	-2.14456e-07	1.19695e-07
19.685	-3.03441e-06	2.37186e-07	-2.79723e-06	1.38884e-07	-4.60242e-08	9.28596e-08	6.54785e-07	-2.26019e-07	4.28766e-07	4.23945e-07	-1.01529e-07	3.22416e-07	4.64320e-07	-1.80733e-07	2.83587e-07	4.51898e-07	-2.49860e-07	2.02038e-07	1.20661e-06	3.30769e-07	1.53738e-06	3.33251e-07	-2.13878e-07	1.19372e-07
19.710	-3.02917e-06	2.36775e-07	-2.79239e-06	1.38019e-07	-4.57378e-08	9.22817e-08	6.53287e-07	-2.25502e-07	4.27785e-07	4.23499e-07	-1.01422e-07	3.22076e-07	4.61993e-07	-1.79828e-07	2.82166e-07	4.50312e-07	-2.48983e-07	2.01329e-07	1.20357e-06	3.30641e-07	1.53422e-06	3.32350e-07	-2.13300e-07	1.19050e-07
19.735	-3.02395e-06	2.36368e-07	-2.78758e-06	1.37155e-07	-4.54512e-08	9.17036e-08	6.51788e-07	-2.24985e-07	4.26803e-07	4.23047e-07	-1.01314e-07	3.21733e-07	4.59668e-07	-1.78922e-07	2.80745e-07	4.48727e-07	-2.48107e-07	2.00620e-07	1.20054e-06	3.30514e-07	1.53105e-06	3.31449e-07	-2.12722e-07	1.18727e-07
19.759	-3.01876e-06	2.35962e-07	-2.78279e-06	1.36290e-07	-4.51646e-08	9.11253e-08	6.50287e-07	-2.24467e-07	4.25820e-07	4.22590e-07	-1.01205e-07	3.21385e-07	4.57344e-07	-1.78018e-07	2.79326e-07	4.47142e-07	-2.47231e-07	1.99912e-07	1.19750e-06	3.30388e-07	1.52789e-06	3.30547e-07	-2.12143e-07	1.18404e-07
19.784	-3.01359e-06	2.35558e-07	-2.77804e-06	1.35425e-07	-4.48779e-08	9.05468e-08	6.48786e-07	-2.23948e-07	4.24837e-07	4.22128e-07	-1.01094e-07	3.21034e-07	4.55022e-07	-1.77114e-07	2.77908e-07	4.45559e-07	-2.46355e-07	1.99204e-07	1.19446e-06	3.30261e-07	1.52472e-06	3.29646e-07	-2.11565e-07	1.18081e-07
19.808	-3.00846e-06	2.35157e-07	-2.77330e-06	1.34559e-07	-4.45911e-08	8.99681e-08	6.47284e-07	-2.23430e-07	4.23854e-07	4.21660e-07	-1.00982e-07	3.20678e-07	4.52702e-07	-1.76211e-07	2.76491e-07	4.43977e-07	-2.45481e-07	1.98496e-07	1.19143e-06	3.30134e-07	1.52156e-06	3.28744e-07	-2.10986e-07	1.17758e-07
19.833	-3.00335e-06	2.34758e-07	-2.76860e-06	1.33694e-07	-4.43042e-08	8.93894e-08	6.45781e-07	-2.22911e-07	4.22870e-07	4.21187e-07	-1.00869e-07	3.20318e-07	4.50383e-07	-1.75308e-07	2.75075e-07	4.42396e-07	-2.44607e-07	1.97790e-07	1.18839e-06	3.30008e-07	1.51840e-06	3.27842e-07	-2.10407e-07	1.17435e-07
19.857	-2.99828e-06	2.34361e-07	-2.76392e-06	1.32828e-07	-4.40173e-08	8.88105e-08	6.44277e-07	-2.22392e-07	4.21885e-07	4.20709e-07	-1.00754e-07	3.19955e-07	4.48067e-07	-1.74407e-07	2.73660e-07	4.40816e-07	-2.43733e-07	1.97083e-07	1.18536e-06	3.29881e-07	1.51524e-06	3.26940e-07	-2.09828e-07	1.17112e-07
19.882	-2.99323e-06	2.33967e-07	-2.75926e-06	1.31962e-07	-4.37304e-08	8.82315e-08	6.42773e-07	-2.21873e-07	4.20900e-07	4.20226e-07	-1.00639e-07	3.19587e-07	4.45753e-07	-1.73506e-07	2.72247e-07	4.39238e-07	-2.42860e-07	1.96378e-07	1.18232e-06	3.29755e-07	1.51208e-06	3.26038e-07	-2.09249e-07	1.16789e-07
19.907	-2.98821e-06	2.33574e-07	-2.75464e-06	1.31096e-07	-4.34434e-08	8.76525e-08	6.41268e-07	-2.21353e-07	4.19914e-07	4.19737e-07	-1.00522e-07	3.19216e-07	4.43440e-07	-1.72606e-07	2.70835e-07	4.37661e-07	-2.41988e-07	1.95672e-07	1.17929e-06	3.29628e-07	1.50892e-06	3.25135e-07	-2.08670e-07	1.16466e-07
19.931	-2.98322e-06	2.33184e-07	-2.75003e-06	1.30230e-07	-4.31564e-08	8.70734e-08	6.39762e-07	-2.20834e-07	4.18929e-07	4.19244e-07	-1.00403e-07	3.18840e-07	4.41130e-07	-1.71707e-07	2.69424e-07	4.36085e-07	-2.41117e-07	1.94968e-07	1.17625e-06	3.29502e-07	1.50576e-06	3.24233e-07	-2.08091e-07	1.16142e-07
19.956	-2.97826e-06	2.32796e-07	-2.74546e-06	1.29364e-07	-4.28694e-08	8.64943e-08	6.38256e-07	-2.20314e-07	4.17942e-07	4.18745e-07	-1.00284e-07	3.18461e-07	4.38823e-07	-1.70809e-07	2.68014e-07	4.34511e-07	-2.40247e-07	1.94264e-07	1.17322e-06	3.29376e-07	1.50260e-06	3.23331e-07	-2.07512e-07	1.15819e-07
19.980	-2.97332e-06	2.32410e-07	-2.74091e-06	1.28498e-07	-4.25824e-08	8.59153e-08	6.36749e-07	-2.19794e-07	4.16956e-07	4.18242e-07	-1.00163e-07	3.18078e-07	4.36517e-07	-1.69911e-07	2.66606e-07	4.32938e-07	-2.39377e-07	1.93561e-07	1.17019e-06	3.29250e-07	1.49944e-06	3.22429e-07	-2.06933e-07	1.15496e-07
20.005	-2.96841e-06	2.32027e-07	-2.73639e-06	1.27632e-07	-4.22954e-08	8.53363e-08	6.35242e-07	-2.19273e-07	4.15969e-07	4.17733e-07	-1.00042e-07	3.17691e-07	4.34214e-07	-1.69015e-07	2.65199e-07	4.31366e-07	-2.38508e-07	1.92858e-07	1.16716e-06	3.29124e-07	1.49629e-06	3.21526e-07	-2.06354e-07	1.15173e-07
20.029	-2.96354e-06	2.31646e-07	-2.73189e-06	1.26766e-07	-4.20085e-08	8.47573e-08	6.33735e-07	-2.18753e-07	4.14982e-07	4.17220e-07	-9.99186e-08	3.17301e-07	4.31914e-07	-1.68119e-07	2.63794e-07	4.29797e-07	-2.37640e-07	1.92156e-07	1.16413e-06	3.28998e-07	1.49313e-06	3.20624e-07	-2.05775e-07	1.14850e-07
20.054	-2.95869e-06	2.31267e-07	-2.72742e-06	1.25900e-07	-4.17216e-08	8.41785e-08	6.32227e-07	-2.18233e-07	4.13994e-07	4.16701e-07	-9.97945e-08	3.16907e-07	4.29616e-07	-1.67225e-07	2.62391e-07	4.28228e-07	-2.36773e-07	1.91455e-07	1.16110e-06	3.28872e-07	1.48998e-06	3.19723e-07	-2.05196e-07	1.14527e-07
20.079	-2.95387e-06	2.30890e-07	-2.72298e-06	1.25034e-07	-4.14347e-08	8.35997e-08	6.30719e-07	-2.17712e-07	4.13007e-07	4.16178e-07	-9.96692e-08	3.16509e-07	4.27320e-07	-1.66331e-07	2.60989e-07	4.26662e-07	-2.35907e-07	1.90755e-07	1.15808e-06	3.28746e-07	1.48682e-06	3.18821e-07	-2.04617e-07	1.14204e-07
20.103	-2.94908e-06	2.30515e-07	-2.71856e-06	1.24169e-07	-4.11479e-08	8.30211e-08	6.29210e-07	-2.17191e-07	4.12019e-07	4.15650e-07	-9.95427e-08	3.16107e-07	4.25027e-07	-1.65439e-07	2.59589e-07	4.25097e-07	-2.35042e-07	1.90055e-07	1.15505e-06	3.28620e-07	1.48367e-06	3.17920e-07	-2.04039e-07	1.13881e-07
20.128	-2.94431e-06	2.30143e-07	-2.71417e-06	1.23304e-07	-4.08612e-08	8.24427e-08	6.27702e-07	-2.16671e-07	4.11031e-07	4.15117e-07	-9.94151e-08	3.15702e-07	4.22738e-07	-1.64548e-07	2.58190e-07	4.23534e-07	-2.34177e-07	1.89357e-07	1.15203e-06	3.28494e-07	1.48052e-06	3.17018e-07	-2.03460e-07	1.13558e-07
20.152	-2.93958e-06	2.29773e-07	-2.70980e-06	1.22439e-07	-4.05746e-08	8.18645e-08	6.26193e-07	-2.16150e-07	4.10043e-07	4.14580e-07	-9.92864e-08	3.15293e-07	4.20450e-07	-1.63657e-07	2.56793e-07	4.21973e-07	-2.33314e-07	1.88659e-07	1.14901e-06	3.28368e-07	1.47737e-06	3.16118e-07	-2.02882e-07	1.13235e-07
20.177	-2.93487e-06	2.29405e-07	-2.70547e-06	1.21575e-07	-4.02882e-08	8.12864e-08	6.24684e-07	-2.15629e-07	4.09055e-07	4.14037e-07	-9.91566e-08	3.14881e-07	4.18166e-07	-1.62768e-07	2.55398e-07	4.20413e-07	-2.32452e-07	1.87961e-07	1.14599e-06	3.28243e-07	1.47423e-06	3.15217e-07	-2.02304e-07	1.12913e-07
20.201	-2.93019e-06	2.29039e-07	-2.70115e-06	1.20710e-07	-4.00018e-08	8.07086e-08	6.23175e-07	-2.15108e-07	4.08067e-07	4.13491e-07	-9.90256e-08	3.14465e-07	4.15885e-07	-1.61880e-07	2.54005e-07	4.18856e-07	-2.31591e-07	1.87265e-07	1.14297e-06	3.28117e-07	1.47108e-06	3.14317e-07	-2.01727e-07	1.12590e-07
20.226	-2.92554e-06	2.28676e-07	-2.69687e-06	1.19847e-07	-3.97155e-08	8.01311e-08	6.21666e-07	-2.14587e-07	4.07079e-07	4.12939e-07	-9.88936e-08	3.14046e-07	4.13607e-07	-1.60993e-07	2.52613e-07	4.17301e-07	-2.30731e-07	1.86570e-07	1.13995e-06	3.27991e-07	1.46794e-06	3.13417e-07	-2.01149e-07	1.12268e-07
20.251	-2.92092e-06	2.28315e-07	-2.69261e-06	1.18983e-07	-3.94294e-08	7.95538e-08	6.20157e-07	-2.14066e-07	4.06091e-07	4.12383e-07	-9.87604e-08	3.13623e-07	4.11332e-07	-1.60108e-07	2.51224e-07	4.15747e-07	-2.29872e-07	1.85875e-07	1.13693e-06	3.27865e-07	1.46480e-06	3.12518e-07	-2.00572e-07	1.11946e-07
20.275	-2.91633e-06	2.27956e-07	-2.68838e-06	1.18120e-07	-3.91435e-08	7.89769e-08	6.18648e-07	-2.13546e-07	4.05103e-07	4.11823e-07	-9.86262e-08	3.13197e-07	4.09060e-07	-1.59224e-07	2.49836e-07	4.14196e-07	-2.29014e-07	1.85182e-07	1.13392e-06	3.27738e-07	1.46166e-06	3.11619e-07	-1.99995e-07	1.11624e-07
20.300	-2.91177e-06	2.27599e-07	-2.68417e-06	1.17258e-07	-3.88577e-08	7.84003e-08	6.17139e-07	-2.13025e-07	4.04115e-07	4.11258e-07	-9.84909e-08	3.12767e-07	4.06791e-07	-1.58341e-07	2.48451e-07	4.12646e-07	-2.28158e-07	1.84489e-07	1.13091e-06	3.27612e-07	1.45852e-06	3.10721e-07	-1.99419e-07	1.11302e-07
20.324	-2.90723e-06	2.27245e-07	-2.67999e-06	1.16396e-07	-3.85721e-08	7.78240e-08	6.15631e-07	-2.12504e-07	4.03127e-07	4.10689e-07	-9.83546e-08	3.12334e-07	4.04526e-07	-1.57459e-07	2.47067e-07	4.11099e-07	-2.27302e-07	1.83797e-07	1.12790e-06	3.27486e-07	1.45538e-06	3.09823e-07	-1.98843e-07	1.10981e-07
20.349	-2.90273e-06	2.26892e-07	-2.67583e-06	1.15535e-07	-3.82866e-08	7.72481e-08	6.14123e-07	-2.11983e-07	4.02139e-07	4.10115e-07	-9.82172e-08	3.11898e-07	4.02264e-07	-1.56578e-07	2.45686e-07	4.09554e-07	-2.26448e-07	1.83106e-07	1.12489e-06	3.27360e-07	1.45225e-06	3.08926e-07	-1.98267e-07	1.10659e-07
20.374	-2.89825e-06	2.26542e-07	-2.67171e-06	1.14674e-07	-3.80014e-08	7.66727e-08	6.12614e-07	-2.11463e-07	4.01152e-07	4.09537e-07	-9.80787e-08	3.11458e-07	4.00006e-07	-1.55699e-07	2.44307e-07	4.08012e-07	-2.25595e-07	1.82417e-07	1.12189e-06	3.27233e-07	1.44912e-06	3.08030e-07	-1.97692e-07	1.10338e-07
20.398	-2.89380e-06	2.26194e-07	-2.66760e-06	1.13814e-07	-3.77164e-08	7.60976e-08	6.11107e-07	-2.10942e-07	4.00164e-07	4.08955e-07	-9.79393e-08	3.11015e-07	3.97751e-07	-1.54822e-07	2.42929e-07	4.06471e-07	-2.24743e-07	1.81728e-07	1.11888e-06	3.27107e-07	1.44599e-06	3.07134e-07	-1.97117e-07	1.10017e-07
20.423	-2.88938e-06	2.25849e-07	-2.66353e-06	1.12955e-07	-3.74316e-08	7.55230e-08	6.09599e-07	-2.10422e-07	3.99177e-07	4.08368e-07	-9.77988e-08	3.10569e-07	3.95500e-07	-1.53946e-07	2.41555e-07	4.04933e-07	-2.23893e-07	1.81040e-07	1.11588e-06	3.26980e-07	1.44286e-06	3.06239e-07	-1.96542e-07	1.09697e-07
20.447	-2.88498e-06	2.25506e-07	-2.65948e-06	1.12096e-07	-3.71471e-08	7.49489e-08	6.08092e-07	-2.09902e-07	3.98191e-07	4.07777e-07	-9.76574e-08	3.10120e-07	3.93253e-07	-1.53071e-07	2.40182e-07	4.03398e-07	-2.23044e-07	1.80354e-07	1.11288e-06	3.26854e-07	1.43974e-06	3.05345e-07	-1.95968e-07	1.09376e-07
20.472	-2.88062e-06	2.25164e-07	-2.65546e-06	1.11238e-07	-3.68628e-08	7.43753e-08	6.06586e-07	-2.09382e-07	3.97204e-07	4.07182e-07	-9.75149e-08	3.09668e-07	3.91009e-07	-1.52197e-07	2.38812e-07	4.01864e-07	-2.22196e-07	1.79668e-07	1.10989e-06	3.26727e-07	1.43661e-06	3.04451e-07	-1.95395e-07	1.09056e-07
20.496	-2.87629e-06	2.24826e-07	-2.65146e-06	1.10381e-07	-3.65787e-08	7.38022e-08	6.05080e-07	-2.08862e-07	3.96218e-07	4.06583e-07	-9.73714e-08	3.09212e-07	3.88769e-07	-1.51326e-07	2.37444e-07	4.00334e-07	-2.21350e-07	1.78984e-07	1.10689e-06	3.26600e-07	1.43349e-06	3.03558e-07	-1.94822e-07	1.08736e-07
20.521	-2.87198e-06	2.24489e-07	-2.64749e-06	1.09525e-07	-3.62950e-08	7.32297e-08	6.03575e-07	-2.08342e-07	3.95232e-07	4.05980e-07	-9.72270e-08	3.08753e-07	3.86533e-07	-1.50455e-07	2.36078e-07	3.98805e-07	-2.20505e-07	1.78301e-07	1.10390e-06	3.26473e-07	1.43038e-06	3.02666e-07	-1.94249e-07	1.08417e-07
20.546	-2.86770e-06	2.24155e-07	-2.64355e-06	1.08669e-07	-3.60115e-08	7.26577e-08	6.02070e-07	-2.07823e-07	3.94247e-07	4.05373e-07	-9.70816e-08	3.08292e-07	3.84301e-07	-1.49586e-07	2.34715e-07	3.97280e-07	-2.19661e-07	1.77619e-07	1.10092e-06	3.26346e-07	1.42726e-06	3.01775e-07	-1.93678e-07	1.08098e-07
20.570	-2.86345e-06	2.23822e-07	-2.63963e-06	1.07815e-07	-3.57283e-08	7.20864e-08	6.00566e-07	-2.07304e-07	3.93262e-07	4.04762e-07	-9.69353e-08	3.07827e-07	3.82073e-07	-1.48719e-07	2.33354e-07	3.95757e-07	-2.18819e-07	1.76938e-07	1.09793e-06	3.26218e-07	1.42415e-06	3.00885e-07	-1.93106e-07	1.07779e-07
20.595	-2.85923e-06	2.23492e-07	-2.63574e-06	1.06961e-07	-3.54454e-08	7.15156e-08	5.99062e-07	-2.06785e-07	3.92278e-07	4.04147e-07	-9.67880e-08	3.07359e-07	3.79849e-07	-1.47854e-07	2.31996e-07	3.94237e-07	-2.17979e-07	1.76258e-07	1.09495e-06	3.26091e-07	1.42104e-06	2.99996e-07	-1.92536e-07	1.07460e-07
20.619	-2.85504e-06	2.23165e-07	-2.63187e-06	1.06108e-07	-3.51629e-08	7.09455e-08	5.97560e-07	-2.06266e-07	3.91294e-07	4.03528e-07	-9.66398e-08	3.06889e-07	3.77630e-07	-1.46990e-07	2.30640e-07	3.92719e-07	-2.17140e-07	1.75580e-07	1.09197e-06	3.25963e-07	1.41793e-06	2.99108e-07	-1.91966e-07	1.07142e-07
20.644	-2.85087e-06	2.22839e-07	-2.62803e-06	1.05257e-07	-3.48807e-08	7.03761e-08	5.96058e-07	-2.05748e-07	3.90310e-07	4.02906e-07	-9.64906e-08	3.06415e-07	3.75414e-07	-1.46127e-07	2.29287e-07	3.91204e-07	-2.16302e-07	1.74902e-07	1.08899e-06	3.25835e-07	1.41483e-06	2.98221e-07	-1.91396e-07	1.06824e-07
20.668	-2.84674e-06	2.22516e-07	-2.62422e-06	1.04406e-07	-3.45988e-08	6.98074e-08	5.94557e-07	-2.05230e-07	3.89327e-07	4.02279e-07	-9.63406e-08	3.05938e-07	3.73203e-07	-1.45267e-07	2.27937e-07	3.89693e-07	-2.15466e-07	1.74227e-07	1.08602e-06	3.25707e-07	1.41173e-06	2.97335e-07	-1.90827e-07	1.06507e-07
20.693	-2.84263e-06	2.22195e-07	-2.62043e-06	1.03557e-07	-3.43173e-08	6.92394e-08	5.93057e-07	-2.04712e-07	3.88345e-07	4.01649e-07	-9.61896e-08	3.05459e-07	3.70997e-07	-1.44408e-07	2.26589e-07	3.88184e-07	-2.14632e-07	1.73552e-07	1.08305e-06	3.25579e-07	1.40863e-06	2.96449e-07	-1.90259e-07	1.06190e-07
20.718	-2.83855e-06	2.21876e-07	-2.61667e-06	1.02708e-07	-3.40361e-08	6.86721e-08	5.91558e-07	-2.04194e-07	3.87363e-07	4.01015e-07	-9.60378e-08	3.04977e-07	3.68795e-07	-1.43551e-07	2.25244e-07	3.86677e-07	-2.13799e-07	1.72878e-07	1.08009e-06	3.25451e-07	1.40554e-06	2.95566e-07	-1.89692e-07	1.05873e-07
20.742	-2.83450e-06	2.21559e-07	-2.61294e-06	1.01861e-07	-3.37553e-08	6.81056e-08	5.90060e-07	-2.03677e-07	3.86382e-07	4.00377e-07	-9.58851e-08	3.04492e-07	3.66597e-07	-1.42695e-07	2.23902e-07	3.85174e-07	-2.12968e-07	1.72206e-07	1.07712e-06	3.25322e-07	1.40245e-06	2.94683e-07	-1.89126e-07	1.05557e-07
20.767	-2.83047e-06	2.21245e-07	-2.60923e-06	1.01015e-07	-3.34749e-08	6.75399e-08	5.88563e-07	-2.03161e-07	3.85402e-07	3.99736e-07	-9.57315e-08	3.04004e-07	3.64404e-07	-1.41842e-07	2.22562e-07	3.83674e-07	-2.12138e-07	1.71536e-07	1.07416e-06	3.25193e-07	1.39936e-06	2.93801e-07	-1.88560e-07	1.05241e-07
20.791	-2.82648e-06	2.20933e-07	-2.60555e-06	1.00170e-07	-3.31949e-08	6.69750e-08	5.87067e-07	-2.02644e-07	3.84422e-07	3.99091e-07	-9.55770e-08	3.03514e-07	3.62215e-07	-1.40990e-07	2.21226e-07	3.82177e-07	-2.11311e-07	1.70866e-07	1.07121e-06	3.25064e-07	1.39627e-06	2.92921e-07	-1.87995e-07	1.04926e-07
20.816	-2.82251e-06	2.20623e-07	-2.60189e-06	9.93262e-08	-3.29154e-08	6.64109e-08	5.85572e-07	-2.02128e-07	3.83444e-07	3.98442e-07	-9.54217e-08	3.03021e-07	3.60032e-07	-1.40140e-07	2.19892e-07	3.80683e-07	-2.10485e-07	1.70198e-07	1.06826e-06	3.24935e-07	1.39319e-06	2.92042e-07	-1.87431e-07	1.04611e-07
20.840	-2.81858e-06	2.20315e-07	-2.59826e-06	9.84838e-08	-3.26362e-08	6.58476e-08	5.84078e-07	-2.01613e-07	3.82465e-07	3.97790e-07	-9.52656e-08	3.02525e-07	3.57853e-07	-1.39292e-07	2.18561e-07	3.79192e-07	-2.09660e-07	1.69532e-07	1.06531e-06	3.24805e-07	1.39011e-06	2.91164e-07	-1.86867e-07	1.04297e-07
20.865	-2.81467e-06	2.20009e-07	-2.59466e-06	9.76428e-08	-3.23575e-08	6.52853e-08	5.82586e-07	-2.01097e-07	3.81488e-07	3.97135e-07	-9.51086e-08	3.02026e-07	3.55679e-07	-1.38445e-07	2.17233e-07	3.77704e-07	-2.08838e-07	1.68867e-07	1.06236e-06	3.24676e-07	1.38704e-06	2.90287e-07	-1.86305e-07	1.03983e-07
20.890	-2.81079e-06	2.19706e-07	-2.59108e-06	9.68031e-08	-3.20792e-08	6.47239e-08	5.81095e-07	-2.00583e-07	3.80512e-07	3.96476e-07	-9.49509e-08	3.01525e-07	3.53510e-07	-1.37601e-07	2.15909e-07	3.76220e-07	-2.08017e-07	1.68203e-07	1.05942e-06	3.24546e-07	1.38397e-06	2.89412e-07	-1.85743e-07	1.03669e-07
20.914	-2.80693e-06	2.19405e-07	-2.58753e-06	9.59648e-08	-3.18014e-08	6.41633e-08	5.79605e-07	-2.00068e-07	3.79536e-07	3.95814e-07	-9.47923e-08	3.01022e-07	3.51346e-07	-1.36759e-07	2.14587e-07	3.74739e-07	-2.07198e-07	1.67541e-07	1.05648e-06	3.24415e-07	1.38090e-06	2.88538e-07	-1.85182e-07	1.03356e-07
20.939	-2.80311e-06	2.19106e-07	-2.58400e-06	9.51279e-08	-3.15241e-08	6.36038e-08	5.78116e-07	-1.99555e-07	3.78562e-07	3.95149e-07	-9.46329e-08	3.00516e-07	3.49187e-07	-1.35918e-07	2.13268e-07	3.73261e-07	-2.06381e-07	1.66880e-07	1.05355e-06	3.24285e-07	1.37783e-06	2.87666e-07	-1.84622e-07	1.03044e-07
20.963	-2.79931e-06	2.18809e-07	-2.58050e-06	9.42924e-08	-3.12472e-08	6.30452e-08	5.76629e-07	-1.99041e-07	3.77588e-07	3.94480e-07	-9.44728e-08	3.00007e-07	3.47033e-07	-1.35080e-07	2.11953e-07	3.71787e-07	-2.05566e-07	1.66221e-07	1.05062e-06	3.24154e-07	1.37477e-06	2.86795e-07	-1.84063e-07	1.02732e-07
20.988	-2.79554e-06	2.18514e-07	-2.57703e-06	9.34585e-08	-3.09709e-08	6.24876e-08	5.75144e-07	-1.98529e-07	3.76615e-07	3.93808e-07	-9.43118e-08	2.99496e-07	3.44885e-07	-1.34244e-07	2.10641e-07	3.70316e-07	-2.04752e-07	1.65563e-07	1.04769e-06	3.24023e-07	1.37172e-06	2.85926e-07	-1.83505e-07	1.02420e-07
21.012	-2.79180e-06	2.18222e-07	-2.57358e-06	9.26260e-08	-3.06950e-08	6.19310e-08	5.73660e-07	-1.98016e-07	3.75643e-07	3.93133e-07	-9.41502e-08	2.98983e-07	3.42741e-07	-1.33410e-07	2.09332e-07	3.68848e-07	-2.03941e-07	1.64907e-07	1.04477e-06	3.23892e-07	1.36867e-06	2.85058e-07	-1.82948e-07	1.02109e-07
21.037	-2.78809e-06	2.17932e-07	-2.57016e-06	9.17951e-08	-3.04197e-08	6.13755e-08	5.72177e-07	-1.97505e-07	3.74673e-07	3.92454e-07	-9.39877e-08	2.98467e-07	3.40603e-07	-1.32577e-07	2.08026e-07	3.67384e-07	-2.03132e-07	1.64253e-07	1.04186e-06	3.23760e-07	1.36562e-06	2.84192e-07	-1.82392e-07	1.01799e-07
21.062	-2.78441e-06	2.17644e-07	-2.56676e-06	9.09659e-08	-3.01448e-08	6.08210e-08	5.70696e-07	-1.96993e-07	3.73703e-07	3.91773e-07	-9.38245e-08	2.97949e-07	3.38471e-07	-1.31747e-07	2.06723e-07	3.65924e-07	-2.02324e-07	1.63600e-07	1.03894e-06	3.23628e-07	1.36257e-06	2.83327e-07	-1.81837e-07	1.01489e-07
21.086	-2.78075e-06	2.17358e-07	-2.56339e-06	9.01382e-08	-2.98706e-08	6.02676e-08	5.69217e-07	-1.96483e-07	3.72734e-07	3.91089e-07	-9.36606e-08	2.97428e-07	3.36344e-07	-1.30919e-07	2.05424e-07	3.64467e-07	-2.01519e-07	1.62948e-07	1.03604e-06	3.23496e-07	1.35953e-06	2.82464e-07	-1.81283e-07	1.01180e-07
21.111	-2.77712e-06	2.17074e-07	-2.56005e-06	8.93122e-08	-2.95968e-08	5.97154e-08	5.67740e-07	-1.95973e-07	3.71767e-07	3.90401e-07	-9.34960e-08	2.96905e-07	3.34222e-07	-1.30093e-07	2.04129e-07	3.63014e-07	-2.00715e-07	1.62299e-07	1.03313e-06	3.23363e-07	1.35650e-06	2.81602e-07	-1.80731e-07	1.00872e-07
21.135	-2.77352e-06	2.16793e-07	-2.55673e-06	8.84879e-08	-2.93237e-08	5.91642e-08	5.66264e-07	-1.95463e-07	3.70800e-07	3.89711e-07	-9.33307e-08	2.96380e-07	3.32106e-07	-1.29270e-07	2.02836e-07	3.61564e-07	-1.99914e-07	1.61651e-07	1.03023e-06	3.23230e-07	1.35346e-06	2.80742e-07	-1.80179e-07	1.00564e-07
21.160	-2.76995e-06	2.16514e-07	-2.55344e-06	8.76653e-08	-2.90511e-08	5.86142e-08	5.64790e-07	-1.94955e-07	3.69835e-07	3.89018e-07	-9.31646e-08	2.95853e-07	3.29996e-07	-1.28448e-07	2.01547e-07	3.60119e-07	-1.99114e-07	1.61004e-07	1.02734e-06	3.23097e-07	1.35044e-06	2.79884e-07	-1.79628e-07	1.00256e-07
21.185	-2.76641e-06	2.16237e-07	-2.55017e-06	8.68445e-08	-2.87791e-08	5.80654e-08	5.63318e-07	-1.94447e-07	3.68871e-07	3.88321e-07	-9.29979e-08	2.95323e-07	3.27891e-07	-1.27629e-07	2.00262e-07	3.58677e-07	-1.98317e-07	1.60360e-07	1.02445e-06	3.22963e-07	1.34741e-06	2.79028e-07	-1.79078e-07	9.99495e-08
21.209	-2.76289e-06	2.15962e-07	-2.54693e-06	8.60255e-08	-2.85077e-08	5.75178e-08	5.61847e-07	-1.93939e-07	3.67908e-07	3.87622e-07	-9.28305e-08	2.94792e-07	3.25792e-07	-1.26812e-07	1.98980e-07	3.57238e-07	-1.97522e-07	1.59717e-07	1.02156e-06	3.22829e-07	1.34439e-06	2.78173e-07	-1.78530e-07	9.96434e-08
21.234	-2.75940e-06	2.15689e-07	-2.54371e-06	8.52083e-08	-2.82369e-08	5.69714e-08	5.60379e-07	-1.93432e-07	3.66947e-07	3.86921e-07	-9.26624e-08	2.94258e-07	3.23700e-07	-1.25998e-07	1.97702e-07	3.55804e-07	-1.96729e-07	1.59075e-07	1.01868e-06	3.22695e-07	1.34138e-06	2.77321e-07	-1.77983e-07	9.93379e-08
21.258	-2.75594e-06	2.15419e-07	-2.54052e-06	8.43930e-08	-2.79667e-08	5.64263e-08	5.58913e-07	-1.92926e-07	3.65987e-07	3.86216e-07	-9.24937e-08	2.93722e-07	3.21613e-07	-1.25185e-07	1.96427e-07	3.54374e-07	-1.95938e-07	1.58436e-07	1.01581e-06	3.22561e-07	1.33837e-06	2.76470e-07	-1.77437e-07	9.90331e-08
21.283	-2.75251e-06	2.15150e-07	-2.53736e-06	8.35795e-08	-2.76971e-08	5.58824e-08	5.57449e-07	-1.92421e-07	3.65028e-07	3.85509e-07	-9.23243e-08	2.93184e-07	3.19532e-07	-1.24375e-07	1.95156e-07	3.52947e-07	-1.95149e-07	1.57798e-07	1.01294e-06	3.22426e-07	1.33536e-06	2.75621e-07	-1.76892e-07	9.87290e-08
21.307	-2.74910e-06	2.14884e-07	-2.53422e-06	8.27680e-08	-2.74282e-08	5.53398e-08	5.55986e-07	-1.91916e-07	3.64070e-07	3.84799e-07	-9.21543e-08	2.92645e-07	3.17457e-07	-1.23568e-07	1.93889e-07	3.51525e-07	-1.94363e-07	1.57162e-07	1.01007e-06	3.22290e-07	1.33236e-06	2.74773e-07	-1.76348e-07	9.84256e-08
21.332	-2.74573e-06	2.14620e-07	-2.53111e-06	8.19585e-08	-2.71599e-08	5.47985e-08	5.54526e-07	-1.91412e-07	3.63114e-07	3.84086e-07	-9.19837e-08	2.92103e-07	3.15388e-07	-1.22763e-07	1.92626e-07	3.50106e-07	-1.93578e-07	1.56528e-07	1.00721e-06	3.22155e-07	1.32937e-06	2.73928e-07	-1.75805e-07	9.81228e-08
21.357	-2.74238e-06	2.14359e-07	-2.52802e-06	8.11509e-08	-2.68923e-08	5.42586e-08	5.53068e-07	-1.90909e-07	3.62160e-07	3.83371e-07	-9.18124e-08	2.91559e-07	3.13326e-07	-1.21960e-07	1.91366e-07	3.48692e-07	-1.92796e-07	1.55896e-07	1.00436e-06	3.22018e-07	1.32638e-06	2.73085e-07	-1.75264e-07	9.78208e-08
21.381	-2.73905e-06	2.14099e-07	-2.52496e-06	8.03454e-08	-2.66254e-08	5.37200e-08	5.51612e-07	-1.90406e-07	3.61206e-07	3.82654e-07	-9.16406e-08	2.91013e-07	3.11269e-07	-1.21159e-07	1.90110e-07	3.47282e-07	-1.92017e-07	1.55265e-07	1.00151e-06	3.21882e-07	1.32339e-06	2.72244e-07	-1.74724e-07	9.75194e-08
21.406	-2.73576e-06	2.13841e-07	-2.52192e-06	7.95419e-08	-2.63591e-08	5.31828e-08	5.50159e-07	-1.89904e-07	3.60255e-07	3.81934e-07	-9.14682e-08	2.90466e-07	3.09219e-07	-1.20361e-07	1.88858e-07	3.45876e-07	-1.91239e-07	1.54637e-07	9.98665e-07	3.21745e-07	1.32041e-06	2.71405e-07	-1.74186e-07	9.72188e-08
21.430	-2.73249e-06	2.13586e-07	-2.51891e-06	7.87405e-08	-2.60935e-08	5.26470e-08	5.48708e-07	-1.89403e-07	3.59304e-07	3.81211e-07	-9.12951e-08	2.89916e-07	3.07176e-07	-1.19566e-07	1.87610e-07	3.44474e-07	-1.90464e-07	1.54010e-07	9.95826e-07	3.21608e-07	1.31743e-06	2.70567e-07	-1.73649e-07	9.69189e-08
21.455	-2.72925e-06	2.13333e-07	-2.51592e-06	7.79412e-08	-2.58287e-08	5.21126e-08	5.47259e-07	-1.88903e-07	3.58356e-07	3.80487e-07	-9.11215e-08	2.89365e-07	3.05138e-07	-1.18773e-07	1.86366e-07	3.43077e-07	-1.89691e-07	1.53385e-07	9.92993e-07	3.21470e-07	1.31446e-06	2.69732e-07	-1.73113e-07	9.66198e-08
21.479	-2.72604e-06	2.13082e-07	-2.51296e-06	7.71441e-08	-2.55645e-08	5.15796e-08	5.45812e-07	-1.88404e-07	3.57408e-07	3.79759e-07	-9.09474e-08	2.88812e-07	3.03108e-07	-1.17983e-07	1.85125e-07	3.41683e-07	-1.88921e-07	1.52762e-07	9.90165e-07	3.21332e-07	1.31150e-06	2.68899e-07	-1.72578e-07	9.63214e-08
21.504	-2.72286e-06	2.12833e-07	-2.51003e-06	7.63492e-08	-2.53011e-08	5.10481e-08	5.44368e-07	-1.87906e-07	3.56463e-07	3.79030e-07	-9.07727e-08	2.88257e-07	3.01084e-07	-1.17195e-07	1.83889e-07	3.40294e-07	-1.88153e-07	1.52141e-07	9.87343e-07	3.21193e-07	1.30854e-06	2.68069e-07	-1.72045e-07	9.60238e-08
21.529	-2.71970e-06	2.12586e-07	-2.50712e-06	7.55565e-08	-2.50384e-08	5.05181e-08	5.42927e-07	-1.87408e-07	3.55519e-07	3.78298e-07	-9.05975e-08	2.87701e-07	2.99066e-07	-1.16409e-07	1.82657e-07	3.38910e-07	-1.87388e-07	1.51522e-07	9.84527e-07	3.21055e-07	1.30558e-06	2.67240e-07	-1.71513e-07	9.57270e-08
21.553	-2.71657e-06	2.12342e-07	-2.50423e-06	7.47661e-08	-2.47764e-08	4.99896e-08	5.41488e-07	-1.86911e-07	3.54577e-07	3.77564e-07	-9.04217e-08	2.87143e-07	2.97055e-07	-1.15627e-07	1.81429e-07	3.37530e-07	-1.86625e-07	1.50905e-07	9.81716e-07	3.20915e-07	1.30263e-06	2.66414e-07	-1.70983e-07	9.54310e-08
21.578	-2.71347e-06	2.12099e-07	-2.50137e-06	7.39779e-08	-2.45153e-08	4.94626e-08	5.40051e-07	-1.86415e-07	3.53636e-07	3.76828e-07	-9.02454e-08	2.86583e-07	2.95051e-07	-1.14847e-07	1.80205e-07	3.36154e-07	-1.85864e-07	1.50290e-07	9.78911e-07	3.20775e-07	1.29969e-06	2.65589e-07	-1.70454e-07	9.51358e-08
21.602	-2.71040e-06	2.11859e-07	-2.49854e-06	7.31920e-08	-2.42548e-08	4.89372e-08	5.38617e-07	-1.85920e-07	3.52697e-07	3.76090e-07	-9.00686e-08	2.86021e-07	2.93054e-07	-1.14069e-07	1.78985e-07	3.34783e-07	-1.85106e-07	1.49677e-07	9.76113e-07	3.20635e-07	1.29675e-06	2.64768e-07	-1.69926e-07	9.48414e-08
21.627	-2.70735e-06	2.11621e-07	-2.49573e-06	7.24085e-08	-2.39952e-08	4.84133e-08	5.37186e-07	-1.85426e-07	3.51760e-07	3.75350e-07	-8.98913e-08	2.85458e-07	2.91064e-07	-1.13295e-07	1.77769e-07	3.33416e-07	-1.84350e-07	1.49066e-07	9.73320e-07	3.20494e-07	1.29381e-06	2.63948e-07	-1.69400e-07	9.45478e-08
21.651	-2.70433e-06	2.11385e-07	-2.49295e-06	7.16274e-08	-2.37363e-08	4.78911e-08	5.35758e-07	-1.84933e-07	3.50824e-07	3.74607e-07	-8.97136e-08	2.84894e-07	2.89081e-07	-1.12522e-07	1.76558e-07	3.32054e-07	-1.83597e-07	1.48457e-07	9.70533e-07	3.20353e-07	1.29089e-06	2.63131e-07	-1.68876e-07	9.42551e-08
21.676	-2.70134e-06	2.11151e-07	-2.49019e-06	7.08487e-08	-2.34783e-08	4.73704e-08	5.34332e-07	-1.84441e-07	3.49891e-07	3.73863e-07	-8.95353e-08	2.84328e-07	2.87104e-07	-1.11753e-07	1.75351e-07	3.30697e-07	-1.82847e-07	1.47850e-07	9.67752e-07	3.20212e-07	1.28796e-06	2.62316e-07	-1.68353e-07	9.39632e-08
21.701	-2.69837e-06	2.10919e-07	-2.48745e-06	7.00724e-08	-2.32210e-08	4.68514e-08	5.32909e-07	-1.83950e-07	3.48959e-07	3.73117e-07	-8.93566e-08	2.83760e-07	2.85135e-07	-1.10987e-07	1.74148e-07	3.29344e-07	-1.82099e-07	1.47246e-07	9.64978e-07	3.20070e-07	1.28505e-06	2.61503e-07	-1.67831e-07	9.36721e-08
21.725	-2.69543e-06	2.10689e-07	-2.48474e-06	6.92986e-08	-2.29646e-08	4.63340e-08	5.31489e-07	-1.83460e-07	3.48029e-07	3.72369e-07	-8.91774e-08	2.83191e-07	2.83173e-07	-1.10223e-07	1.72950e-07	3.27996e-07	-1.81353e-07	1.46643e-07	9.62210e-07	3.19927e-07	1.28214e-06	2.60693e-07	-1.67311e-07	9.33819e-08
21.750	-2.69252e-06	2.10462e-07	-2.48206e-06	6.85273e-08	-2.27090e-08	4.58183e-08	5.30071e-07	-1.82971e-07	3.47101e-07	3.71619e-07	-8.89978e-08	2.82621e-07	2.81218e-07	-1.09462e-07	1.71756e-07	3.26653e-07	-1.80611e-07	1.46042e-07	9.59448e-07	3.19784e-07	1.27923e-06	2.59886e-07	-1.66793e-07	9.30926e-08
21.774	-2.68964e-06	2.10236e-07	-2.47940e-06	6.77585e-08	-2.24542e-08	4.53043e-08	5.28657e-07	-1.82482e-07	3.46175e-07	3.70867e-07	-8.88178e-08	2.82049e-07	2.79270e-07	-1.08704e-07	1.70566e-07	3.25314e-07	-1.79871e-07	1.45444e-07	9.56692e-07	3.19641e-07	1.27633e-06	2.59080e-07	-1.66276e-07	9.28042e-08
21.799	-2.68678e-06	2.10013e-07	-2.47677e-06	6.69923e-08	-2.22003e-08	4.47920e-08	5.27246e-07	-1.81995e-07	3.45251e-07	3.70113e-07	-8.86373e-08	2.81476e-07	2.77329e-07	-1.07948e-07	1.69381e-07	3.23981e-07	-1.79133e-07	1.44848e-07	9.53943e-07	3.19497e-07	1.27344e-06	2.58278e-07	-1.65761e-07	9.25167e-08
21.823	-2.68395e-06	2.09792e-07	-2.47416e-06	6.62287e-08	-2.19473e-08	4.42814e-08	5.25837e-07	-1.81509e-07	3.44328e-07	3.69358e-07	-8.84564e-08	2.80902e-07	2.75396e-07	-1.07196e-07	1.68200e-07	3.22652e-07	-1.78398e-07	1.44254e-07	9.51201e-07	3.19353e-07	1.27055e-06	2.57478e-07	-1.65248e-07	9.22301e-08
21.848	-2.68115e-06	2.09573e-07	-2.47157e-06	6.54677e-08	-2.16951e-08	4.37726e-08	5.24432e-07	-1.81024e-07	3.43408e-07	3.68601e-07	-8.82751e-08	2.80326e-07	2.73470e-07	-1.06446e-07	1.67024e-07	3.21328e-07	-1.77666e-07	1.43662e-07	9.48465e-07	3.19208e-07	1.26767e-06	2.56680e-07	-1.64736e-07	9.19443e-08
21.873	-2.67837e-06	2.09356e-07	-2.46901e-06	6.47093e-08	-2.14438e-08	4.32655e-08	5.23030e-07	-1.80540e-07	3.42490e-07	3.67842e-07	-8.80935e-08	2.79749e-07	2.71552e-07	-1.05700e-07	1.65852e-07	3.20009e-07	-1.76937e-07	1.43072e-07	9.45736e-07	3.19062e-07	1.26480e-06	2.55885e-07	-1.64225e-07	9.16596e-08
21.897	-2.67562e-06	2.09141e-07	-2.46648e-06	6.39537e-08	-2.11934e-08	4.27603e-08	5.21630e-07	-1.80057e-07	3.41574e-07	3.67082e-07	-8.79114e-08	2.79171e-07	2.69641e-07	-1.04956e-07	1.64685e-07	3.18695e-07	-1.76211e-07	1.42484e-07	9.43014e-07	3.18916e-07	1.26193e-06	2.55093e-07	-1.63717e-07	9.13757e-08
21.922	-2.67290e-06	2.08928e-07	-2.46397e-06	6.32007e-08	-2.09438e-08	4.22569e-08	5.20235e-07	-1.79575e-07	3.40660e-07	3.66321e-07	-8.77290e-08	2.78592e-07	2.67738e-07	-1.04215e-07	1.63523e-07	3.17386e-07	-1.75487e-07	1.41899e-07	9.40298e-07	3.18770e-07	1.25907e-06	2.54303e-07	-1.63210e-07	9.10928e-08
21.946	-2.67020e-06	2.08717e-07	-2.46148e-06	6.24505e-08	-2.06952e-08	4.17553e-08	5.18842e-07	-1.79094e-07	3.39748e-07	3.65557e-07	-8.75462e-08	2.78011e-07	2.65843e-07	-1.03477e-07	1.62365e-07	3.16082e-07	-1.74766e-07	1.41316e-07	9.37590e-07	3.18623e-07	1.25621e-06	2.53516e-07	-1.62705e-07	9.08109e-08
21.971	-2.66753e-06	2.08508e-07	-2.45902e-06	6.17031e-08	-2.04475e-08	4.12555e-08	5.17452e-07	-1.78615e-07	3.38838e-07	3.64793e-07	-8.73631e-08	2.77430e-07	2.63955e-07	-1.02743e-07	1.61212e-07	3.14784e-07	-1.74048e-07	1.40736e-07	9.34888e-07	3.18476e-07	1.25336e-06	2.52731e-07	-1.62201e-07	9.05299e-08
21.996	-2.66489e-06	2.08302e-07	-2.45659e-06	6.09584e-08	-2.02008e-08	4.07576e-08	5.16066e-07	-1.78136e-07	3.37930e-07	3.64026e-07	-8.71796e-08	2.76847e-07	2.62075e-07	-1.02011e-07	1.60064e-07	3.13490e-07	-1.73333e-07	1.40157e-07	9.32193e-07	3.18328e-07	1.25052e-06	2.51950e-07	-1.61700e-07	9.02500e-08
22.020	-2.66227e-06	2.08097e-07	-2.45417e-06	6.02166e-08	-1.99550e-08	4.02617e-08	5.14683e-07	-1.77659e-07	3.37024e-07	3.63259e-07	-8.69958e-08	2.76263e-07	2.60203e-07	-1.01282e-07	1.58921e-07	3.12201e-07	-1.72620e-07	1.39581e-07	9.29506e-07	3.18179e-07	1.24769e-06	2.51171e-07	-1.61200e-07	8.99709e-08
22.045	-2.65968e-06	2.07895e-07	-2.45179e-06	5.94777e-08	-1.97101e-08	3.97676e-08	5.13304e-07	-1.77183e-07	3.36121e-07	3.62490e-07	-8.68117e-08	2.75678e-07	2.58338e-07	-1.00556e-07	1.57782e-07	3.10918e-07	-1.71911e-07	1.39008e-07	9.26826e-07	3.18030e-07	1.24486e-06	2.50395e-07	-1.60702e-07	8.96929e-08
22.069	-2.65712e-06	2.07694e-07	-2.44942e-06	5.87416e-08	-1.94662e-08	3.92754e-08	5.11928e-07	-1.76708e-07	3.35220e-07	3.61720e-07	-8.66272e-08	2.75093e-07	2.56482e-07	-9.98337e-08	1.56648e-07	3.09640e-07	-1.71204e-07	1.38436e-07	9.24152e-07	3.17881e-07	1.24203e-06	2.49621e-07	-1.60205e-07	8.94159e-08
22.094	-2.65458e-06	2.07496e-07	-2.44709e-06	5.80085e-08	-1.92232e-08	3.87853e-08	5.10555e-07	-1.76234e-07	3.34321e-07	3.60949e-07	-8.64425e-08	2.74506e-07	2.54633e-07	-9.91142e-08	1.55519e-07	3.08367e-07	-1.70500e-07	1.37867e-07	9.21487e-07	3.17731e-07	1.23922e-06	2.48851e-07	-1.59711e-07	8.91399e-08
22.118	-2.65207e-06	2.07300e-07	-2.44477e-06	5.72783e-08	-1.89812e-08	3.82970e-08	5.09186e-07	-1.75761e-07	3.33425e-07	3.60176e-07	-8.62575e-08	2.73919e-07	2.52793e-07	-9.83979e-08	1.54395e-07	3.07100e-07	-1.69800e-07	1.37300e-07	9.18828e-07	3.17580e-07	1.23641e-06	2.48083e-07	-1.59218e-07	8.88650e-08
22.143	-2.64959e-06	2.07106e-07	-2.44248e-06	5.65510e-08	-1.87402e-08	3.78108e-08	5.07821e-07	-1.75290e-07	3.32531e-07	3.59402e-07	-8.60722e-08	2.73330e-07	2.50961e-07	-9.76847e-08	1.53276e-07	3.05838e-07	-1.69102e-07	1.36736e-07	9.16177e-07	3.17429e-07	1.23361e-06	2.47319e-07	-1.58728e-07	8.85910e-08
22.168	-2.64713e-06	2.06913e-07	-2.44022e-06	5.58268e-08	-1.85002e-08	3.73266e-08	5.06459e-07	-1.74820e-07	3.31639e-07	3.58628e-07	-8.58866e-08	2.72741e-07	2.49137e-07	-9.69747e-08	1.52162e-07	3.04581e-07	-1.68407e-07	1.36174e-07	9.13534e-07	3.17278e-07	1.23081e-06	2.46557e-07	-1.58239e-07	8.83182e-08
22.192	-2.64470e-06	2.06723e-07	-2.43797e-06	5.51056e-08	-1.82613e-08	3.68444e-08	5.05101e-07	-1.74351e-07	3.30750e-07	3.57852e-07	-8.57008e-08	2.72151e-07	2.47321e-07	-9.62678e-08	1.51053e-07	3.03330e-07	-1.67715e-07	1.35615e-07	9.10898e-07	3.17126e-07	1.22802e-06	2.45798e-07	-1.57752e-07	8.80463e-08
22.217	-2.64229e-06	2.06535e-07	-2.43576e-06	5.43875e-08	-1.80233e-08	3.63642e-08	5.03746e-07	-1.73883e-07	3.29863e-07	3.57075e-07	-8.55147e-08	2.71560e-07	2.45513e-07	-9.55642e-08	1.49949e-07	3.02085e-07	-1.67026e-07	1.35058e-07	9.08269e-07	3.16973e-07	1.22524e-06	2.45042e-07	-1.57266e-07	8.77756e-08
22.241	-2.63991e-06	2.06349e-07	-2.43356e-06	5.36725e-08	-1.77863e-08	3.58861e-08	5.02395e-07	-1.73417e-07	3.28978e-07	3.56297e-07	-8.53284e-08	2.70968e-07	2.43714e-07	-9.48639e-08	1.48850e-07	3.00844e-07	-1.66341e-07	1.34504e-07	9.05649e-07	3.16820e-07	1.22247e-06	2.44289e-07	-1.56783e-07	8.75059e-08
22.266	-2.63756e-06	2.06165e-07	-2.43139e-06	5.29605e-08	-1.75504e-08	3.54101e-08	5.01048e-07	-1.72952e-07	3.28096e-07	3.55518e-07	-8.51419e-08	2.70376e-07	2.41923e-07	-9.41668e-08	1.47756e-07	2.99610e-07	-1.65658e-07	1.33952e-07	9.03036e-07	3.16666e-07	1.21970e-06	2.43539e-07	-1.56302e-07	8.72372e-08
22.290	-2.63523e-06	2.05983e-07	-2.42925e-06	5.22517e-08	-1.73155e-08	3.49362e-08	4.99705e-07	-1.72489e-07	3.27216e-07	3.54738e-07	-8.49551e-08	2.69783e-07	2.40140e-07	-9.34729e-08	1.46668e-07	2.98381e-07	-1.64978e-07	1.33402e-07	9.00431e-07	3.16512e-07	1.21694e-06	2.42792e-07	-1.55823e-07	8.69697e-08
22.315	-2.63293e-06	2.05804e-07	-2.42712e-06	5.15461e-08	-1.70817e-08	3.44644e-08	4.98365e-07	-1.72026e-07	3.26339e-07	3.53957e-07	-8.47682e-08	2.69189e-07	2.38366e-07	-9.27824e-08	1.45584e-07	2.97157e-07	-1.64302e-07	1.32855e-07	8.97834e-07	3.16357e-07	1.21419e-06	2.42048e-07	-1.55345e-07	8.67033e-08
22.340	-2.63065e-06	2.05626e-07	-2.42503e-06	5.08437e-08	-1.68489e-08	3.39948e-08	4.97030e-07	-1.71565e-07	3.25465e-07	3.53176e-07	-8.45810e-08	2.68595e-07	2.36601e-07	-9.20952e-08	1.44506e-07	2.95939e-07	-1.63629e-07	1.32311e-07	8.95245e-07	3.16201e-07	1.21145e-06	2.41308e-07	-1.54870e-07	8.64379e-08
22.364	-2.62840e-06	2.05450e-07	-2.42295e-06	5.01445e-08	-1.66172e-08	3.35273e-08	4.95698e-07	-1.71106e-07	3.24593e-07	3.52394e-07	-8.43937e-08	2.68000e-07	2.34844e-07	-9.14113e-08	1.43433e-07	2.94727e-07	-1.62958e-07	1.31769e-07	8.92664e-07	3.16045e-07	1.20871e-06	2.40570e-07	-1.54396e-07	8.61737e-08
22.389	-2.62618e-06	2.05276e-07	-2.42090e-06	4.94485e-08	-1.63866e-08	3.30620e-08	4.94370e-07	-1.70647e-07	3.23723e-07	3.51611e-07	-8.42062e-08	2.67405e-07	2.33096e-07	-9.07308e-08	1.42365e-07	2.93521e-07	-1.62291e-07	1.31229e-07	8.90091e-07	3.15889e-07	1.20598e-06	2.39836e-07	-1.53925e-07	8.59106e-08
22.413	-2.62398e-06	2.05104e-07	-2.41888e-06	4.87559e-08	-1.61570e-08	3.25988e-08	4.93047e-07	-1.70190e-07	3.22856e-07	3.50827e-07	-8.40185e-08	2.66809e-07	2.31356e-07	-9.00537e-08	1.41302e-07	2.92320e-07	-1.61628e-07	1.30693e-07	8.87526e-07	3.15731e-07	1.20326e-06	2.39104e-07	-1.53456e-07	8.56487e-08
22.438	-2.62181e-06	2.04934e-07	-2.41687e-06	4.80665e-08	-1.59286e-08	3.21379e-08	4.91727e-07	-1.69735e-07	3.21992e-07	3.50043e-07	-8.38307e-08	2.66212e-07	2.29625e-07	-8.93800e-08	1.40245e-07	2.91125e-07	-1.60967e-07	1.30158e-07	8.84969e-07	3.15574e-07	1.20054e-06	2.38376e-07	-1.52988e-07	8.53879e-08
22.462	-2.61966e-06	2.04766e-07	-2.41489e-06	4.73805e-08	-1.57012e-08	3.16792e-08	4.90412e-07	-1.69281e-07	3.21131e-07	3.49258e-07	-8.36427e-08	2.65615e-07	2.27903e-07	-8.87097e-08	1.39194e-07	2.89936e-07	-1.60310e-07	1.29627e-07	8.82421e-07	3.15415e-07	1.19784e-06	2.37652e-07	-1.52523e-07	8.51282e-08
22.487	-2.61754e-06	2.04601e-07	-2.41294e-06	4.66978e-08	-1.54750e-08	3.12228e-08	4.89100e-07	-1.68828e-07	3.20272e-07	3.48472e-07	-8.34546e-08	2.65018e-07	2.26190e-07	-8.80429e-08	1.38147e-07	2.88753e-07	-1.59655e-07	1.29098e-07	8.79881e-07	3.15256e-07	1.19514e-06	2.36930e-07	-1.52060e-07	8.48697e-08
22.512	-2.61544e-06	2.04437e-07	-2.41101e-06	4.60185e-08	-1.52499e-08	3.07686e-08	4.87793e-07	-1.68377e-07	3.19416e-07	3.47686e-07	-8.32663e-08	2.64420e-07	2.24486e-07	-8.73795e-08	1.37106e-07	2.87576e-07	-1.59004e-07	1.28571e-07	8.77349e-07	3.15097e-07	1.19245e-06	2.36212e-07	-1.51599e-07	8.46124e-08
22.536	-2.61337e-06	2.04275e-07	-2.40910e-06	4.53426e-08	-1.50259e-08	3.03167e-08	4.86490e-07	-1.67927e-07	3.18563e-07	3.46900e-07	-8.30780e-08	2.63822e-07	2.22791e-07	-8.67196e-08	1.36071e-07	2.86404e-07	-1.58357e-07	1.28048e-07	8.74826e-07	3.14937e-07	1.18976e-06	2.35496e-07	-1.51140e-07	8.43563e-08
22.561	-2.61133e-06	2.04115e-07	-2.40721e-06	4.46701e-08	-1.48031e-08	2.98670e-08	4.85191e-07	-1.67479e-07	3.17712e-07	3.46113e-07	-8.28895e-08	2.63223e-07	2.21104e-07	-8.60632e-08	1.35041e-07	2.85239e-07	-1.57712e-07	1.27527e-07	8.72312e-07	3.14776e-07	1.18709e-06	2.34785e-07	-1.50683e-07	8.41013e-08
22.585	-2.60931e-06	2.03957e-07	-2.40535e-06	4.40011e-08	-1.45814e-08	2.94197e-08	4.83896e-07	-1.67032e-07	3.16865e-07	3.45325e-07	-8.27009e-08	2.62625e-07	2.19427e-07	-8.54104e-08	1.34017e-07	2.84080e-07	-1.57071e-07	1.27008e-07	8.69806e-07	3.14615e-07	1.18442e-06	2.34076e-07	-1.50229e-07	8.38475e-08
22.610	-2.60731e-06	2.03801e-07	-2.40351e-06	4.33356e-08	-1.43608e-08	2.89748e-08	4.82606e-07	-1.66586e-07	3.16020e-07	3.44538e-07	-8.25123e-08	2.62025e-07	2.17759e-07	-8.47610e-08	1.32998e-07	2.82926e-07	-1.56434e-07	1.26493e-07	8.67308e-07	3.14453e-07	1.18176e-06	2.33371e-07	-1.49776e-07	8.35950e-08
22.634	-2.60534e-06	2.03647e-07	-2.40170e-06	4.26735e-08	-1.41414e-08	2.85321e-08	4.81320e-07	-1.66143e-07	3.15178e-07	3.43750e-07	-8.23236e-08	2.61426e-07	2.16100e-07	-8.41153e-08	1.31985e-07	2.81779e-07	-1.55799e-07	1.25980e-07	8.64820e-07	3.14291e-07	1.17911e-06	2.32669e-07	-1.49326e-07	8.33436e-08
22.659	-2.60340e-06	2.03495e-07	-2.39990e-06	4.20151e-08	-1.39232e-08	2.80918e-08	4.80039e-07	-1.65700e-07	3.14339e-07	3.42961e-07	-8.21348e-08	2.60827e-07	2.14450e-07	-8.34731e-08	1.30977e-07	2.80638e-07	-1.55168e-07	1.25470e-07	8.62340e-07	3.14128e-07	1.17647e-06	2.31971e-07	-1.48878e-07	8.30935e-08
22.684	-2.60148e-06	2.03345e-07	-2.39814e-06	4.13601e-08	-1.37062e-08	2.76540e-08	4.78762e-07	-1.65259e-07	3.13502e-07	3.42173e-07	-8.19459e-08	2.60227e-07	2.12809e-07	-8.28345e-08	1.29975e-07	2.79503e-07	-1.54541e-07	1.24962e-07	8.59869e-07	3.13964e-07	1.17383e-06	2.31276e-07	-1.48432e-07	8.28446e-08
22.708	-2.59959e-06	2.03197e-07	-2.39639e-06	4.07088e-08	-1.34903e-08	2.72185e-08	4.77489e-07	-1.64820e-07	3.12669e-07	3.41384e-07	-8.17570e-08	2.59627e-07	2.11178e-07	-8.21995e-08	1.28979e-07	2.78374e-07	-1.53916e-07	1.24457e-07	8.57407e-07	3.13800e-07	1.17121e-06	2.30585e-07	-1.47988e-07	8.25969e-08
22.733	-2.59772e-06	2.03051e-07	-2.39467e-06	4.00611e-08	-1.32757e-08	2.67854e-08	4.76221e-07	-1.64382e-07	3.11839e-07	3.40595e-07	-8.15681e-08	2.59027e-07	2.09556e-07	-8.15682e-08	1.27988e-07	2.77251e-07	-1.53296e-07	1.23955e-07	8.54955e-07	3.13635e-07	1.16859e-06	2.29897e-07	-1.47546e-07	8.23505e-08
22.757	-2.59587e-06	2.02907e-07	-2.39297e-06	3.94170e-08	-1.30622e-08	2.63547e-08	4.74958e-07	-1.63946e-07	3.11011e-07	3.39806e-07	-8.13791e-08	2.58427e-07	2.07944e-07	-8.09406e-08	1.27003e-07	2.76135e-07	-1.52678e-07	1.23456e-07	8.52511e-07	3.13470e-07	1.16598e-06	2.29212e-07	-1.47107e-07	8.21053e-08
22.782	-2.59405e-06	2.02765e-07	-2.39129e-06	3.87765e-08	-1.28500e-08	2.59265e-08	4.73699e-07	-1.63512e-07	3.10187e-07	3.39017e-07	-8.11901e-08	2.57827e-07	2.06341e-07	-8.03166e-08	1.26024e-07	2.75024e-07	-1.52064e-07	1.22960e-07	8.50076e-07	3.13304e-07	1.16338e-06	2.28531e-07	-1.46670e-07	8.18614e-08
22.807	-2.59226e-06	2.02625e-07	-2.38964e-06	3.81398e-08	-1.26390e-08	2.55008e-08	4.72444e-07	-1.63079e-07	3.09366e-07	3.38228e-07	-8.10011e-08	2.57227e-07	2.04747e-07	-7.96963e-08	1.25051e-07	2.73920e-07	-1.51454e-07	1.22466e-07	8.47650e-07	3.13138e-07	1.16079e-06	2.27854e-07	-1.46235e-07	8.16187e-08
22.831	-2.59049e-06	2.02486e-07	-2.38800e-06	3.75067e-08	-1.24292e-08	2.50775e-08	4.71195e-07	-1.62647e-07	3.08547e-07	3.37439e-07	-8.08122e-08	2.56627e-07	2.03163e-07	-7.90797e-08	1.24083e-07	2.72823e-07	-1.50847e-07	1.21975e-07	8.45234e-07	3.12970e-07	1.15820e-06	2.27180e-07	-1.45803e-07	8.13774e-08
22.856	-2.58875e-06	2.02350e-07	-2.38640e-06	3.68774e-08	-1.22207e-08	2.46567e-08	4.69950e-07	-1.62218e-07	3.07732e-07	3.36650e-07	-8.06232e-08	2.56026e-07	2.01588e-07	-7.84668e-08	1.23122e-07	2.71731e-07	-1.50244e-07	1.21488e-07	8.42827e-07	3.12803e-07	1.15563e-06	2.26510e-07	-1.45373e-07	8.11373e-08
22.880	-2.58703e-06	2.02216e-07	-2.38481e-06	3.62518e-08	-1.20133e-08	2.42384e-08	4.68710e-07	-1.61790e-07	3.06920e-07	3.35861e-07	-8.04342e-08	2.55426e-07	2.00024e-07	-7.78577e-08	1.22166e-07	2.70646e-07	-1.49644e-07	1.21002e-07	8.40429e-07	3.12634e-07	1.15306e-06	2.25843e-07	-1.44945e-07	8.08985e-08
22.905	-2.58533e-06	2.02083e-07	-2.38325e-06	3.56300e-08	-1.18073e-08	2.38227e-08	4.67474e-07	-1.61363e-07	3.06111e-07	3.35072e-07	-8.02453e-08	2.54826e-07	1.98468e-07	-7.72524e-08	1.21216e-07	2.69568e-07	-1.49048e-07	1.20520e-07	8.38041e-07	3.12465e-07	1.15051e-06	2.25180e-07	-1.44519e-07	8.06610e-08
22.929	-2.58366e-06	2.01952e-07	-2.38171e-06	3.50120e-08	-1.16025e-08	2.34095e-08	4.66244e-07	-1.60938e-07	3.05305e-07	3.34283e-07	-8.00564e-08	2.54227e-07	1.96923e-07	-7.66509e-08	1.20272e-07	2.68496e-07	-1.48455e-07	1.20041e-07	8.35662e-07	3.12296e-07	1.14796e-06	2.24521e-07	-1.44096e-07	8.04248e-08
22.954	-2.58201e-06	2.01824e-07	-2.38019e-06	3.43978e-08	-1.13989e-08	2.29988e-08	4.65018e-07	-1.60515e-07	3.04503e-07	3.33494e-07	-7.98675e-08	2.53627e-07	1.95387e-07	-7.60531e-08	1.19334e-07	2.67430e-07	-1.47866e-07	1.19565e-07	8.33293e-07	3.12126e-07	1.14542e-06	2.23865e-07	-1.43675e-07	8.01899e-08
22.979	-2.58039e-06	2.01697e-07	-2.37869e-06	3.37874e-08	-1.11967e-08	2.25907e-08	4.63797e-07	-1.60094e-07	3.03703e-07	3.32706e-07	-7.96788e-08	2.53027e-07	1.93862e-07	-7.54592e-08	1.18402e-07	2.66371e-07	-1.47280e-07	1.19091e-07	8.30933e-07	3.11955e-07	1.14289e-06	2.23213e-07	-1.43257e-07	7.99563e-08
23.003	-2.57879e-06	2.01572e-07	-2.37722e-06	3.31809e-08	-1.09957e-08	2.21852e-08	4.62581e-07	-1.59674e-07	3.02907e-07	3.31918e-07	-7.94900e-08	2.52428e-07	1.92346e-07	-7.48691e-08	1.17476e-07	2.65318e-07	-1.46698e-07	1.18620e-07	8.28584e-07	3.11784e-07	1.14037e-06	2.22565e-07	-1.42841e-07	7.97241e-08
23.028	-2.57722e-06	2.01449e-07	-2.37577e-06	3.25783e-08	-1.07960e-08	2.17823e-08	4.61370e-07	-1.59256e-07	3.02114e-07	3.31130e-07	-7.93014e-08	2.51829e-07	1.90839e-07	-7.42829e-08	1.16557e-07	2.64272e-07	-1.46120e-07	1.18153e-07	8.26243e-07	3.11612e-07	1.13786e-06	2.21920e-07	-1.42427e-07	7.94932e-08
23.052	-2.57567e-06	2.01328e-07	-2.37434e-06	3.19796e-08	-1.05976e-08	2.13820e-08	4.60164e-07	-1.58840e-07	3.01324e-07	3.30343e-07	-7.91128e-08	2.51230e-07	1.89343e-07	-7.37005e-08	1.15643e-07	2.63233e-07	-1.45545e-07	1.17688e-07	8.23913e-07	3.11439e-07	1.13535e-06	2.21279e-07	-1.42016e-07	7.92636e-08
23.077	-2.57414e-06	2.01209e-07	-2.37293e-06	3.13849e-08	-1.04005e-08	2.09844e-08	4.58963e-07	-1.58425e-07	3.00538e-07	3.29556e-07	-7.89244e-08	2.50632e-07	1.87857e-07	-7.31220e-08	1.14735e-07	2.62200e-07	-1.44974e-07	1.17226e-07	8.21592e-07	3.11266e-07	1.13286e-06	2.20642e-07	-1.41607e-07	7.90354e-08
23.101	-2.57264e-06	2.01091e-07	-2.37155e-06	3.07941e-08	-1.02047e-08	2.05893e-08	4.57767e-07	-1.58012e-07	2.99754e-07	3.28770e-07	-7.87360e-08	2.50034e-07	1.86381e-07	-7.25474e-08	1.13834e-07	2.61174e-07	-1.44406e-07	1.16767e-07	8.19282e-07	3.11092e-07	1.13037e-06	2.20009e-07	-1.41200e-07	7.88086e-08
23.126	-2.57116e-06	2.00976e-07	-2.37019e-06	3.02072e-08	-1.00103e-08	2.01970e-08	4.56576e-07	-1.57601e-07	2.98975e-07	3.27984e-07	-7.85478e-08	2.49436e-07	1.84915e-07	-7.19768e-08	1.12938e-07	2.60154e-07	-1.43843e-07	1.16312e-07	8.16981e-07	3.10918e-07	1.12790e-06	2.19379e-07	-1.40796e-07	7.85831e-08
23.151	-2.56971e-06	2.00862e-07	-2.36885e-06	2.96244e-08	-9.81712e-09	1.98073e-08	4.55390e-07	-1.57192e-07	2.98198e-07	3.27198e-07	-7.83596e-08	2.48838e-07	1.83459e-07	-7.14101e-08	1.12049e-07	2.59141e-07	-1.43283e-07	1.15859e-07	8.14690e-07	3.10743e-07	1.12543e-06	2.18754e-07	-1.40395e-07	7.83590e-08
23.175	-2.56828e-06	2.00750e-07	-2.36753e-06	2.90456e-08	-9.62531e-09	1.94203e-08	4.54210e-07	-1.56784e-07	2.97425e-07	3.26413e-07	-7.81717e-08	2.48241e-07	1.82013e-07	-7.08473e-08	1.11166e-07	2.58135e-07	-1.42726e-07	1.15409e-07	8.12410e-07	3.10568e-07	1.12298e-06	2.18132e-07	-1.39996e-07	7.81362e-08
23.200	-2.56688e-06	2.00641e-07	-2.36624e-06	2.84708e-08	-9.43483e-09	1.90360e-08	4.53034e-07	-1.56379e-07	2.96656e-07	3.25629e-07	-7.79838e-08	2.47645e-07	1.80578e-07	-7.02886e-08	1.10289e-07	2.57136e-07	-1.42174e-07	1.14962e-07	8.10139e-07	3.10392e-07	1.12053e-06	2.17514e-07	-1.39599e-07	7.79149e-08
23.224	-2.56549e-06	2.00533e-07	-2.36496e-06	2.79001e-08	-9.24570e-09	1.86544e-08	4.51864e-07	-1.55975e-07	2.95889e-07	3.24845e-07	-7.77961e-08	2.47049e-07	1.79152e-07	-6.97338e-08	1.09419e-07	2.56143e-07	-1.41625e-07	1.14518e-07	8.07879e-07	3.10215e-07	1.11809e-06	2.16900e-07	-1.39205e-07	7.76949e-08
23.249	-2.56414e-06	2.00426e-07	-2.36371e-06	2.73334e-08	-9.05792e-09	1.82755e-08	4.50699e-07	-1.55573e-07	2.95127e-07	3.24062e-07	-7.76086e-08	2.46453e-07	1.77737e-07	-6.91830e-08	1.08554e-07	2.55157e-07	-1.41080e-07	1.14078e-07	8.05629e-07	3.10038e-07	1.11567e-06	2.16290e-07	-1.38813e-07	7.74763e-08
23.273	-2.56280e-06	2.00322e-07	-2.36248e-06	2.67709e-08	-8.87150e-09	1.78994e-08	4.49540e-07	-1.55173e-07	2.94367e-07	3.23279e-07	-7.74212e-08	2.45858e-07	1.76333e-07	-6.86362e-08	1.07697e-07	2.54178e-07	-1.40539e-07	1.13640e-07	8.03389e-07	3.09860e-07	1.11325e-06	2.15683e-07	-1.38424e-07	7.72591e-08
23.298	-2.56149e-06	2.00220e-07	-2.36127e-06	2.62125e-08	-8.68645e-09	1.75260e-08	4.48386e-07	-1.54774e-07	2.93611e-07	3.22498e-07	-7.72340e-08	2.45264e-07	1.74938e-07	-6.80935e-08	1.06845e-07	2.53206e-07	-1.40001e-07	1.13205e-07	8.01160e-07	3.09681e-07	1.11084e-06	2.15081e-07	-1.38038e-07	7.70434e-08
23.323	-2.56020e-06	2.00119e-07	-2.36008e-06	2.56582e-08	-8.50277e-09	1.71554e-08	4.47237e-07	-1.54378e-07	2.92859e-07	3.21717e-07	-7.70470e-08	2.44670e-07	1.73555e-07	-6.75549e-08	1.06000e-07	2.52241e-07	-1.39467e-07	1.12774e-07	7.98941e-07	3.09502e-07	1.10844e-06	2.14483e-07	-1.37654e-07	7.68291e-08
23.347	-2.55894e-06	2.00020e-07	-2.35892e-06	2.51080e-08	-8.32046e-09	1.67876e-08	4.46093e-07	-1.53983e-07	2.92111e-07	3.20937e-07	-7.68602e-08	2.44077e-07	1.72181e-07	-6.70203e-08	1.05161e-07	2.51283e-07	-1.38938e-07	1.12345e-07	7.96733e-07	3.09323e-07	1.10606e-06	2.13888e-07	-1.37272e-07	7.66161e-08
23.372	-2.55770e-06	1.99923e-07	-2.35778e-06	2.45621e-08	-8.13954e-09	1.64226e-08	4.44955e-07	-1.53590e-07	2.91365e-07	3.20158e-07	-7.66736e-08	2.43484e-07	1.70818e-07	-6.64897e-08	1.04328e-07	2.50332e-07	-1.38412e-07	1.11920e-07	7.94535e-07	3.09142e-07	1.10368e-06	2.13298e-07	-1.36893e-07	7.64047e-08
23.396	-2.55648e-06	1.99828e-07	-2.35665e-06	2.40203e-08	-7.96002e-09	1.60603e-08	4.43823e-07	-1.53199e-07	2.90624e-07	3.19379e-07	-7.64872e-08	2.42892e-07	1.69466e-07	-6.59633e-08	1.03502e-07	2.49387e-07	-1.37889e-07	1.11498e-07	7.92348e-07	3.08961e-07	1.10131e-06	2.12712e-07	-1.36517e-07	7.61946e-08
23.421	-2.55529e-06	1.99735e-07	-2.35555e-06	2.34828e-08	-7.78189e-09	1.57009e-08	4.42696e-07	-1.52810e-07	2.89886e-07	3.18602e-07	-7.63010e-08	2.42301e-07	1.68124e-07	-6.54410e-08	1.02683e-07	2.48450e-07	-1.37371e-07	1.11079e-07	7.90171e-07	3.08780e-07	1.09895e-06	2.12129e-07	-1.36143e-07	7.59860e-08
23.446	-2.55412e-06	1.99643e-07	-2.35447e-06	2.29495e-08	-7.60516e-09	1.53444e-08	4.41575e-07	-1.52423e-07	2.89152e-07	3.17825e-07	-7.61150e-08	2.41710e-07	1.66793e-07	-6.49228e-08	1.01870e-07	2.47519e-07	-1.36857e-07	1.10663e-07	7.88005e-07	3.08598e-07	1.09660e-06	2.11551e-07	-1.35772e-07	7.57788e-08
23.470	-2.55297e-06	1.99553e-07	-2.35342e-06	2.24205e-08	-7.42984e-09	1.49906e-08	4.40459e-07	-1.52038e-07	2.88421e-07	3.17050e-07	-7.59293e-08	2.41121e-07	1.65472e-07	-6.44088e-08	1.01063e-07	2.46596e-07	-1.36346e-07	1.10250e-07	7.85850e-07	3.08416e-07	1.09427e-06	2.10977e-07	-1.35404e-07	7.55731e-08
23.495	-2.55184e-06	1.99466e-07	-2.35238e-06	2.18957e-08	-7.25595e-09	1.46398e-08	4.39349e-07	-1.51655e-07	2.87694e-07	3.16276e-07	-7.57439e-08	2.40532e-07	1.64162e-07	-6.38989e-08	1.00263e-07	2.45680e-07	-1.35840e-07	1.09840e-07	7.83706e-07	3.08232e-07	1.09194e-06	2.10406e-07	-1.35038e-07	7.53689e-08
23.519	-2.55074e-06	1.99379e-07	-2.35136e-06	2.13753e-08	-7.08347e-09	1.42918e-08	4.38244e-07	-1.51273e-07	2.86971e-07	3.15502e-07	-7.55587e-08	2.39944e-07	1.62863e-07	-6.33933e-08	9.94698e-08	2.44771e-07	-1.35337e-07	1.09434e-07	7.81573e-07	3.08049e-07	1.08962e-06	2.09840e-07	-1.34674e-07	7.51661e-08
23.544	-2.54966e-06	1.99295e-07	-2.35037e-06	2.08591e-08	-6.91242e-09	1.39467e-08	4.37145e-07	-1.50894e-07	2.86251e-07	3.14730e-07	-7.53737e-08	2.39356e-07	1.61575e-07	-6.28918e-08	9.86829e-08	2.43869e-07	-1.34838e-07	1.09031e-07	7.79451e-07	3.07864e-07	1.08732e-06	2.09278e-07	-1.34314e-07	7.49648e-08
23.568	-2.54861e-06	1.99213e-07	-2.34940e-06	2.03473e-08	-6.74281e-09	1.36045e-08	4.36052e-07	-1.50517e-07	2.85535e-07	3.13959e-07	-7.51890e-08	2.38770e-07	1.60297e-07	-6.23945e-08	9.79026e-08	2.42974e-07	-1.34343e-07	1.08630e-07	7.77339e-07	3.07680e-07	1.08502e-06	2.08721e-07	-1.33956e-07	7.47650e-08
23.593	-2.54758e-06	1.99132e-07	-2.34844e-06	1.98398e-08	-6.57464e-09	1.32652e-08	4.34964e-07	-1.50141e-07	2.84823e-07	3.13189e-07	-7.50047e-08	2.38184e-07	1.59030e-07	-6.19014e-08	9.71289e-08	2.42086e-07	-1.33853e-07	1.08234e-07	7.75239e-07	3.07494e-07	1.08273e-06	2.08167e-07	-1.33600e-07	7.45667e-08
23.618	-2.54657e-06	1.99053e-07	-2.34751e-06	1.93367e-08	-6.40791e-09	1.29288e-08	4.33883e-07	-1.49768e-07	2.84115e-07	3.12420e-07	-7.48206e-08	2.37600e-07	1.57774e-07	-6.14125e-08	9.63618e-08	2.41206e-07	-1.33366e-07	1.07840e-07	7.73150e-07	3.07308e-07	1.08046e-06	2.07617e-07	-1.33248e-07	7.43698e-08
23.642	-2.54558e-06	1.98976e-07	-2.34660e-06	1.88380e-08	-6.24264e-09	1.25953e-08	4.32807e-07	-1.49397e-07	2.83410e-07	3.11653e-07	-7.46368e-08	2.37016e-07	1.56529e-07	-6.09279e-08	9.56015e-08	2.40332e-07	-1.32883e-07	1.07449e-07	7.71072e-07	3.07122e-07	1.07819e-06	2.07072e-07	-1.32897e-07	7.41744e-08
23.667	-2.54461e-06	1.98900e-07	-2.34571e-06	1.83436e-08	-6.07883e-09	1.22648e-08	4.31737e-07	-1.49027e-07	2.82710e-07	3.10887e-07	-7.44533e-08	2.36433e-07	1.55295e-07	-6.04476e-08	9.48478e-08	2.39466e-07	-1.32404e-07	1.07062e-07	7.69005e-07	3.06935e-07	1.07594e-06	2.06531e-07	-1.32550e-07	7.39806e-08
23.691	-2.54367e-06	1.98827e-07	-2.34484e-06	1.78537e-08	-5.91648e-09	1.19372e-08	4.30673e-07	-1.48660e-07	2.82013e-07	3.10122e-07	-7.42701e-08	2.35852e-07	1.54072e-07	-5.99715e-08	9.41008e-08	2.38607e-07	-1.31929e-07	1.06678e-07	7.66950e-07	3.06747e-07	1.07370e-06	2.05994e-07	-1.32206e-07	7.37882e-08
23.716	-2.54275e-06	1.98755e-07	-2.34400e-06	1.73682e-08	-5.75560e-09	1.16126e-08	4.29614e-07	-1.48295e-07	2.81320e-07	3.09358e-07	-7.40872e-08	2.35271e-07	1.52860e-07	-5.94997e-08	9.33605e-08	2.37756e-07	-1.31458e-07	1.06298e-07	7.64906e-07	3.06559e-07	1.07146e-06	2.05461e-07	-1.31864e-07	7.35974e-08
23.740	-2.54185e-06	1.98685e-07	-2.34317e-06	1.68872e-08	-5.59619e-09	1.12910e-08	4.28562e-07	-1.47931e-07	2.80631e-07	3.08596e-07	-7.39047e-08	2.34691e-07	1.51659e-07	-5.90323e-08	9.26270e-08	2.36912e-07	-1.30991e-07	1.05920e-07	7.62873e-07	3.06370e-07	1.06924e-06	2.04933e-07	-1.31524e-07	7.34081e-08
23.765	-2.54098e-06	1.98616e-07	-2.34236e-06	1.64107e-08	-5.43827e-09	1.09724e-08	4.27516e-07	-1.47570e-07	2.79945e-07	3.07835e-07	-7.37225e-08	2.34113e-07	1.50469e-07	-5.85691e-08	9.19002e-08	2.36075e-07	-1.30529e-07	1.05546e-07	7.60852e-07	3.06181e-07	1.06703e-06	2.04408e-07	-1.31188e-07	7.32203e-08
23.790	-2.54012e-06	1.98550e-07	-2.34158e-06	1.59386e-08	-5.28183e-09	1.06567e-08	4.26475e-07	-1.47211e-07	2.79264e-07	3.07076e-07	-7.35407e-08	2.33535e-07	1.49291e-07	-5.81102e-08	9.11803e-08	2.35245e-07	-1.30070e-07	1.05175e-07	7.58842e-07	3.05991e-07	1.06483e-06	2.03888e-07	-1.30854e-07	7.30340e-08
23.814	-2.53929e-06	1.98485e-07	-2.34081e-06	1.54710e-08	-5.12688e-09	1.03441e-08	4.25441e-07	-1.46854e-07	2.78587e-07	3.06318e-07	-7.33592e-08	2.32959e-07	1.48123e-07	-5.76558e-08	9.04671e-08	2.34423e-07	-1.29615e-07	1.04807e-07	7.56844e-07	3.05800e-07	1.06264e-06	2.03373e-07	-1.30523e-07	7.28493e-08
23.839	-2.53849e-06	1.98421e-07	-2.34006e-06	1.50079e-08	-4.97343e-09	1.00345e-08	4.24413e-07	-1.46499e-07	2.77914e-07	3.05562e-07	-7.31781e-08	2.32384e-07	1.46966e-07	-5.72056e-08	8.97608e-08	2.33608e-07	-1.29165e-07	1.04443e-07	7.54857e-07	3.05610e-07	1.06047e-06	2.02861e-07	-1.30195e-07	7.26661e-08
23.863	-2.53770e-06	1.98360e-07	-2.33934e-06	1.45494e-08	-4.82148e-09	9.72794e-09	4.23390e-07	-1.46146e-07	2.77244e-07	3.04807e-07	-7.29974e-08	2.31810e-07	1.45821e-07	-5.67598e-08	8.90613e-08	2.32801e-07	-1.28718e-07	1.04082e-07	7.52882e-07	3.05418e-07	1.05830e-06	2.02354e-07	-1.29870e-07	7.24844e-08
23.888	-2.53693e-06	1.98300e-07	-2.33863e-06	1.40954e-08	-4.67103e-09	9.42440e-09	4.22374e-07	-1.45796e-07	2.76579e-07	3.04054e-07	-7.28170e-08	2.31237e-07	1.44687e-07	-5.63184e-08	8.83688e-08	2.32001e-07	-1.28276e-07	1.03725e-07	7.50919e-07	3.05226e-07	1.05614e-06	2.01851e-07	-1.29547e-07	7.23043e-08
23.912	-2.53619e-06	1.98242e-07	-2.33795e-06	1.36460e-08	-4.52210e-09	9.12391e-09	4.21364e-07	-1.45447e-07	2.75918e-07	3.03303e-07	-7.26371e-08	2.30666e-07	1.43564e-07	-5.58814e-08	8.76831e-08	2.31208e-07	-1.27838e-07	1.03370e-07	7.48967e-07	3.05034e-07	1.05400e-06	2.01353e-07	-1.29227e-07	7.21258e-08
23.937	-2.53547e-06	1.98186e-07	-2.33729e-06	1.32012e-08	-4.37469e-09	8.82648e-09	4.20361e-07	-1.45100e-07	2.75260e-07	3.02553e-07	-7.24575e-08	2.30096e-07	1.42453e-07	-5.54488e-08	8.70043e-08	2.30423e-07	-1.27404e-07	1.03019e-07	7.47028e-07	3.04841e-07	1.05187e-06	2.00859e-07	-1.28910e-07	7.19488e-08
23.962	-2.53477e-06	1.98131e-07	-2.33664e-06	1.27609e-08	-4.22880e-09	8.53213e-09	4.19363e-07	-1.44756e-07	2.74607e-07	3.01805e-07	-7.22783e-08	2.29527e-07	1.41353e-07	-5.50207e-08	8.63324e-08	2.29646e-07	-1.26974e-07	1.02672e-07	7.45100e-07	3.04647e-07	1.04975e-06	2.00369e-07	-1.28595e-07	7.17733e-08
23.986	-2.53410e-06	1.98078e-07	-2.33602e-06	1.23253e-08	-4.08443e-09	8.24085e-09	4.18372e-07	-1.44414e-07	2.73958e-07	3.01059e-07	-7.20996e-08	2.28959e-07	1.40264e-07	-5.45969e-08	8.56675e-08	2.28876e-07	-1.26548e-07	1.02327e-07	7.43184e-07	3.04453e-07	1.04764e-06	1.99883e-07	-1.28284e-07	7.15995e-08
24.011	-2.53344e-06	1.98027e-07	-2.33541e-06	1.18943e-08	-3.94160e-09	7.95267e-09	4.17387e-07	-1.44074e-07	2.73313e-07	3.00314e-07	-7.19212e-08	2.28393e-07	1.39187e-07	-5.41776e-08	8.50096e-08	2.28113e-07	-1.26127e-07	1.01986e-07	7.41280e-07	3.04259e-07	1.04554e-06	1.99402e-07	-1.27975e-07	7.14272e-08
24.035	-2.53281e-06	1.97978e-07	-2.33483e-06	1.14679e-08	-3.80030e-09	7.66758e-09	4.16408e-07	-1.43736e-07	2.72672e-07	2.99571e-07	-7.17433e-08	2.27828e-07	1.38121e-07	-5.37627e-08	8.43586e-08	2.27358e-07	-1.25709e-07	1.01649e-07	7.39389e-07	3.04064e-07	1.04345e-06	1.98926e-07	-1.27669e-07	7.12564e-08
24.060	-2.53220e-06	1.97930e-07	-2.33427e-06	1.10462e-08	-3.66054e-09	7.38561e-09	4.15436e-07	-1.43400e-07	2.72035e-07	2.98830e-07	-7.15659e-08	2.27264e-07	1.37067e-07	-5.33523e-08	8.37147e-08	2.26611e-07	-1.25296e-07	1.01315e-07	7.37509e-07	3.03868e-07	1.04138e-06	1.98454e-07	-1.27366e-07	7.10873e-08
24.084	-2.53160e-06	1.97884e-07	-2.33372e-06	1.06291e-08	-3.52233e-09	7.10675e-09	4.14470e-07	-1.43067e-07	2.71403e-07	2.98091e-07	-7.13889e-08	2.26702e-07	1.36024e-07	-5.29464e-08	8.30777e-08	2.25871e-07	-1.24887e-07	1.00984e-07	7.35641e-07	3.03672e-07	1.03931e-06	1.97986e-07	-1.27066e-07	7.09197e-08
24.109	-2.53104e-06	1.97839e-07	-2.33320e-06	1.02167e-08	-3.38567e-09	6.83102e-09	4.13510e-07	-1.42736e-07	2.70774e-07	2.97354e-07	-7.12123e-08	2.26141e-07	1.34993e-07	-5.25450e-08	8.24478e-08	2.25139e-07	-1.24482e-07	1.00657e-07	7.33786e-07	3.03476e-07	1.03726e-06	1.97522e-07	-1.26769e-07	7.07538e-08
24.134	-2.53049e-06	1.97796e-07	-2.33269e-06	9.80900e-09	-3.25057e-09	6.55843e-09	4.12557e-07	-1.42407e-07	2.70150e-07	2.96618e-07	-7.10362e-08	2.25582e-07	1.33973e-07	-5.21480e-08	8.18250e-08	2.24415e-07	-1.24082e-07	1.00333e-07	7.31943e-07	3.03279e-07	1.03522e-06	1.97064e-07	-1.26474e-07	7.05894e-08
24.158	-2.52996e-06	1.97755e-07	-2.33221e-06	9.40601e-09	-3.11702e-09	6.28898e-09	4.11610e-07	-1.42080e-07	2.69530e-07	2.95885e-07	-7.08605e-08	2.25024e-07	1.32965e-07	-5.17556e-08	8.12093e-08	2.23698e-07	-1.23685e-07	1.00012e-07	7.30112e-07	3.03081e-07	1.03319e-06	1.96609e-07	-1.26183e-07	7.04266e-08
24.183	-2.52946e-06	1.97716e-07	-2.33174e-06	9.00773e-09	-2.98504e-09	6.02269e-09	4.10670e-07	-1.41755e-07	2.68914e-07	2.95153e-07	-7.06853e-08	2.24468e-07	1.31968e-07	-5.13677e-08	8.06006e-08	2.22989e-07	-1.23293e-07	9.96953e-08	7.28293e-07	3.02883e-07	1.03118e-06	1.96159e-07	-1.25894e-07	7.02654e-08
24.207	-2.52897e-06	1.97678e-07	-2.33129e-06	8.61419e-09	-2.85462e-09	5.75956e-09	4.09736e-07	-1.41433e-07	2.68303e-07	2.94424e-07	-7.05107e-08	2.23913e-07	1.30983e-07	-5.09843e-08	7.99991e-08	2.22287e-07	-1.22905e-07	9.93817e-08	7.26487e-07	3.02685e-07	1.02917e-06	1.95714e-07	-1.25608e-07	7.01059e-08
24.232	-2.52851e-06	1.97642e-07	-2.33087e-06	8.22539e-09	-2.72578e-09	5.49961e-09	4.08808e-07	-1.41113e-07	2.67696e-07	2.93696e-07	-7.03365e-08	2.23360e-07	1.30010e-07	-5.06055e-08	7.94046e-08	2.21593e-07	-1.22522e-07	9.90715e-08	7.24694e-07	3.02486e-07	1.02718e-06	1.95273e-07	-1.25325e-07	6.99479e-08
24.257	-2.52807e-06	1.97607e-07	-2.33046e-06	7.84134e-09	-2.59851e-09	5.24283e-09	4.07888e-07	-1.40795e-07	2.67093e-07	2.92971e-07	-7.01627e-08	2.22808e-07	1.29049e-07	-5.02312e-08	7.88174e-08	2.20907e-07	-1.22142e-07	9.87648e-08	7.22912e-07	3.02287e-07	1.02520e-06	1.94836e-07	-1.25045e-07	6.97916e-08
24.281	-2.52765e-06	1.97574e-07	-2.33007e-06	7.46207e-09	-2.47283e-09	4.98924e-09	4.06973e-07	-1.40479e-07	2.66494e-07	2.92248e-07	-6.99895e-08	2.22258e-07	1.28099e-07	-4.98615e-08	7.82372e-08	2.20229e-07	-1.21767e-07	9.84615e-08	7.21144e-07	3.02087e-07	1.02323e-06	1.94404e-07	-1.24767e-07	6.96368e-08
24.306	-2.52725e-06	1.97543e-07	-2.32970e-06	7.08757e-09	-2.34873e-09	4.73885e-09	4.06066e-07	-1.40166e-07	2.65900e-07	2.91527e-07	-6.98169e-08	2.21710e-07	1.27161e-07	-4.94964e-08	7.76643e-08	2.19558e-07	-1.21397e-07	9.81617e-08	7.19388e-07	3.01887e-07	1.02127e-06	1.93977e-07	-1.24493e-07	6.94837e-08
24.330	-2.52687e-06	1.97513e-07	-2.32935e-06	6.71787e-09	-2.22621e-09	4.49166e-09	4.05165e-07	-1.39855e-07	2.65310e-07	2.90808e-07	-6.96447e-08	2.21163e-07	1.26234e-07	-4.91358e-08	7.70986e-08	2.18896e-07	-1.21030e-07	9.78654e-08	7.17644e-07	3.01686e-07	1.01933e-06	1.93554e-07	-1.24222e-07	6.93322e-08
24.355	-2.52651e-06	1.97485e-07	-2.32902e-06	6.35297e-09	-2.10529e-09	4.24769e-09	4.04271e-07	-1.39547e-07	2.64724e-07	2.90091e-07	-6.94730e-08	2.20618e-07	1.25320e-07	-4.87798e-08	7.65400e-08	2.18241e-07	-1.20668e-07	9.75726e-08	7.15914e-07	3.01485e-07	1.01740e-06	1.93136e-07	-1.23953e-07	6.91824e-08
24.379	-2.52617e-06	1.97459e-07	-2.32871e-06	5.99289e-09	-1.98596e-09	4.00693e-09	4.03383e-07	-1.39240e-07	2.64143e-07	2.89377e-07	-6.93019e-08	2.20075e-07	1.24417e-07	-4.84285e-08	7.59887e-08	2.17593e-07	-1.20310e-07	9.72832e-08	7.14196e-07	3.01284e-07	1.01548e-06	1.92722e-07	-1.23688e-07	6.90341e-08
24.404	-2.52585e-06	1.97434e-07	-2.32842e-06	5.63764e-09	-1.86824e-09	3.76940e-09	4.02502e-07	-1.38936e-07	2.63566e-07	2.88664e-07	-6.91313e-08	2.19533e-07	1.23526e-07	-4.80817e-08	7.54446e-08	2.16954e-07	-1.19957e-07	9.69974e-08	7.12491e-07	3.01082e-07	1.01357e-06	1.92313e-07	-1.23425e-07	6.88876e-08
24.429	-2.52556e-06	1.97411e-07	-2.32815e-06	5.28722e-09	-1.75211e-09	3.53511e-09	4.01628e-07	-1.38634e-07	2.62994e-07	2.87954e-07	-6.89613e-08	2.18993e-07	1.22647e-07	-4.77396e-08	7.49078e-08	2.16323e-07	-1.19608e-07	9.67150e-08	7.10799e-07	3.00880e-07	1.01168e-06	1.91908e-07	-1.23165e-07	6.87426e-08
24.453	-2.52528e-06	1.97389e-07	-2.32789e-06	4.94165e-09	-1.63760e-09	3.30406e-09	4.00761e-07	-1.38335e-07	2.62426e-07	2.87247e-07	-6.87918e-08	2.18455e-07	1.21780e-07	-4.74021e-08	7.43783e-08	2.15699e-07	-1.19263e-07	9.64362e-08	7.09119e-07	3.00677e-07	1.00980e-06	1.91508e-07	-1.22909e-07	6.85993e-08
24.478	-2.52503e-06	1.97369e-07	-2.32766e-06	4.60094e-09	-1.52469e-09	3.07625e-09	3.99900e-07	-1.38038e-07	2.61862e-07	2.86541e-07	-6.86229e-08	2.17918e-07	1.20925e-07	-4.70693e-08	7.38560e-08	2.15083e-07	-1.18922e-07	9.61609e-08	7.07453e-07	3.00474e-07	1.00793e-06	1.91112e-07	-1.22655e-07	6.84576e-08
24.502	-2.52479e-06	1.97351e-07	-2.32744e-06	4.26510e-09	-1.41340e-09	2.85171e-09	3.99047e-07	-1.37743e-07	2.61303e-07	2.85838e-07	-6.84546e-08	2.17384e-07	1.20082e-07	-4.67411e-08	7.33410e-08	2.14475e-07	-1.18586e-07	9.58891e-08	7.05799e-07	3.00271e-07	1.00607e-06	1.90721e-07	-1.22404e-07	6.83176e-08
24.527	-2.52458e-06	1.97334e-07	-2.32724e-06	3.93415e-09	-1.30372e-09	2.63042e-09	3.98200e-07	-1.37451e-07	2.60749e-07	2.85138e-07	-6.82868e-08	2.16851e-07	1.19251e-07	-4.64175e-08	7.28334e-08	2.13875e-07	-1.18254e-07	9.56209e-08	7.04159e-07	3.00067e-07	1.00423e-06	1.90335e-07	-1.22156e-07	6.81792e-08
24.551	-2.52438e-06	1.97319e-07	-2.32706e-06	3.60808e-09	-1.19567e-09	2.41241e-09	3.97360e-07	-1.37161e-07	2.60199e-07	2.84440e-07	-6.81196e-08	2.16320e-07	1.18432e-07	-4.60987e-08	7.23330e-08	2.13283e-07	-1.17927e-07	9.53562e-08	7.02532e-07	2.99863e-07	1.00239e-06	1.89954e-07	-1.21911e-07	6.80425e-08
24.576	-2.52421e-06	1.97305e-07	-2.32690e-06	3.28691e-09	-1.08924e-09	2.19767e-09	3.96527e-07	-1.36873e-07	2.59653e-07	2.83744e-07	-6.79530e-08	2.15791e-07	1.17625e-07	-4.57845e-08	7.18400e-08	2.12699e-07	-1.17604e-07	9.50950e-08	7.00917e-07	2.99658e-07	1.00058e-06	1.89576e-07	-1.21669e-07	6.79075e-08
24.601	-2.52405e-06	1.97293e-07	-2.32676e-06	2.97065e-09	-9.84433e-10	1.98622e-09	3.95700e-07	-1.36588e-07	2.59112e-07	2.83051e-07	-6.77870e-08	2.15264e-07	1.16829e-07	-4.54750e-08	7.13544e-08	2.12123e-07	-1.17285e-07	9.48374e-08	6.99316e-07	2.99454e-07	9.98770e-07	1.89204e-07	-1.21430e-07	6.77741e-08
24.625	-2.52392e-06	1.97283e-07	-2.32664e-06	2.65931e-09	-8.81260e-10	1.77805e-09	3.94881e-07	-1.36305e-07	2.58576e-07	2.82360e-07	-6.76216e-08	2.14739e-07	1.16046e-07	-4.51702e-08	7.08761e-08	2.11555e-07	-1.16971e-07	9.45833e-08	6.97729e-07	2.99248e-07	9.96977e-07	1.88836e-07	-1.21194e-07	6.76423e-08
24.650	-2.52381e-06	1.97274e-07	-2.32653e-06	2.35290e-09	-7.79719e-10	1.57318e-09	3.94069e-07	-1.36025e-07	2.58044e-07	2.81672e-07	-6.74568e-08	2.14215e-07	1.15275e-07	-4.48701e-08	7.04052e-08	2.10994e-07	-1.16661e-07	9.43328e-08	6.96154e-07	2.99043e-07	9.95197e-07	1.88473e-07	-1.20961e-07	6.75123e-08
24.674	-2.52371e-06	1.97267e-07	-2.32645e-06	2.05143e-09	-6.79815e-10	1.37161e-09	3.93264e-07	-1.35747e-07	2.57517e-07	2.80987e-07	-6.72926e-08	2.13694e-07	1.14516e-07	-4.45747e-08	6.99417e-08	2.10442e-07	-1.16356e-07	9.40859e-08	6.94593e-07	2.98837e-07	9.93430e-07	1.88115e-07	-1.20731e-07	6.73839e-08
24.699	-2.52364e-06	1.97261e-07	-2.32638e-06	1.75490e-09	-5.81550e-10	1.17335e-09	3.92466e-07	-1.35472e-07	2.56994e-07	2.80304e-07	-6.71291e-08	2.13175e-07	1.13770e-07	-4.42840e-08	6.94856e-08	2.09898e-07	-1.16055e-07	9.38426e-08	6.93045e-07	2.98631e-07	9.91676e-07	1.87761e-07	-1.20504e-07	6.72571e-08
24.723	-2.52358e-06	1.97257e-07	-2.32633e-06	1.46333e-09	-4.84927e-10	9.78401e-10	3.91674e-07	-1.35199e-07	2.56476e-07	2.79623e-07	-6.69661e-08	2.12657e-07	1.13035e-07	-4.39981e-08	6.90369e-08	2.09361e-07	-1.15759e-07	9.36028e-08	6.91511e-07	2.98424e-07	9.89935e-07	1.87412e-07	-1.20280e-07	6.71321e-08
24.748	-2.52355e-06	1.97254e-07	-2.32630e-06	1.17672e-09	-3.89948e-10	7.86770e-10	3.90890e-07	-1.34928e-07	2.55962e-07	2.78946e-07	-6.68038e-08	2.12142e-07	1.12313e-07	-4.37168e-08	6.85957e-08	2.08833e-07	-1.15467e-07	9.33667e-08	6.89990e-07	2.98217e-07	9.88207e-07	1.87067e-07	-1.20059e-07	6.70087e-08
24.773	-2.52354e-06	1.97253e-07	-2.32628e-06	8.95080e-10	-2.96617e-10	5.98463e-10	3.90113e-07	-1.34660e-07	2.55454e-07	2.78271e-07	-6.66422e-08	2.11628e-07	1.11602e-07	-4.34404e-08	6.81619e-08	2.08313e-07	-1.15179e-07	9.31341e-08	6.88483e-07	2.98010e-07	9.86493e-07	1.86728e-07	-1.19841e-07	6.68870e-08
24.797	-2.52354e-06	1.97253e-07	-2.32629e-06	6.18421e-10	-2.04936e-10	4.13485e-10	3.89344e-07	-1.34394e-07	2.54950e-07	2.77598e-07	-6.64811e-08	2.11117e-07	1.10904e-07	-4.31686e-08	6.77355e-08	2.07801e-07	-1.14896e-07	9.29051e-08	6.86989e-07	2.97803e-07	9.84792e-07	1.86393e-07	-1.19626e-07	6.67670e-08
24.822	-2.52356e-06	1.97255e-07	-2.32631e-06	3.46749e-10	-1.14908e-10	2.31841e-10	3.88581e-07	-1.34131e-07	2.54450e-07	2.76929e-07	-6.63208e-08	2.10608e-07	1.10218e-07	-4.29017e-08	6.73167e-08	2.07297e-07	-1.14617e-07	9.26797e-08	6.85509e-07	2.97595e-07	9.83104e-07	1.86062e-07	-1.19414e-07	6.66487e-08
24.846	-2.52361e-06	1.97259e-07	-2.32635e-06	8.00713e-11	-2.65345e-11	5.35368e-11	3.87825e-07	-1.33870e-07	2.53955e-07	2.76262e-07	-6.61611e-08	2.10101e-07	1.09545e-07	-4.26395e-08	6.69052e-08	2.06801e-07	-1.14343e-07	9.24580e-08	6.84043e-07	2.97387e-07	9.81429e-07	1.85737e-07	-1.19205e-07	6.65320e-08
24.871	-2.52367e-06	1.97264e-07	-2.32641e-06	-1.81604e-10	6.01812e-11	-1.21423e-10	3.87077e-07	-1.33612e-07	2.53465e-07	2.75598e-07	-6.60021e-08	2.09596e-07	1.08883e-07	-4.23821e-08	6.65013e-08	2.06313e-07	-1.14073e-07	9.22398e-08	6.82590e-07	2.97179e-07	9.79768e-07	1.85416e-07	-1.18999e-07	6.64170e-08
24.895	-2.52376e-06	1.97270e-07	-2.32649e-06	-4.38271e-10	1.45237e-10	-2.93034e-10	3.86336e-07	-1.33356e-07	2.52980e-07	2.74936e-07	-6.58437e-08	2.09093e-07	1.08234e-07	-4.21294e-08	6.61049e-08	2.05833e-07	-1.13808e-07	9.20253e-08	6.81151e-07	2.96970e-07	9.78121e-07	1.85099e-07	-1.18796e-07	6.63038e-08
24.920	-2.52386e-06	1.97278e-07	-2.32658e-06	-6.89921e-10	2.28630e-10	-4.61291e-10	3.85602e-07	-1.33102e-07	2.52500e-07	2.74278e-07	-6.56860e-08	2.08592e-07	1.07598e-07	-4.18816e-08	6.57160e-08	2.05361e-07	-1.13547e-07	9.18144e-08	6.79725e-07	2.96761e-07	9.76487e-07	1.84788e-07	-1.18596e-07	6.61922e-08
24.945	-2.52398e-06	1.97287e-07	-2.32669e-06	-9.36549e-10	3.10360e-10	-6.26190e-10	3.84875e-07	-1.32852e-07	2.52024e-07	2.73623e-07	-6.55290e-08	2.08093e-07	1.06973e-07	-4.16385e-08	6.53346e-08	2.04898e-07	-1.13291e-07	9.16072e-08	6.78314e-07	2.96552e-07	9.74866e-07	1.84481e-07	-1.18399e-07	6.60823e-08
24.969	-2.52412e-06	1.97298e-07	-2.32682e-06	-1.17815e-09	3.90422e-10	-7.87726e-10	3.84156e-07	-1.32603e-07	2.51553e-07	2.72970e-07	-6.53727e-08	2.07597e-07	1.06361e-07	-4.14002e-08	6.49607e-08	2.04442e-07	-1.13039e-07	9.14035e-08	6.76917e-07	2.96343e-07	9.73260e-07	1.84179e-07	-1.18205e-07	6.59741e-08
24.994	-2.52428e-06	1.97311e-07	-2.32697e-06	-1.41471e-09	4.68816e-10	-9.45895e-10	3.83444e-07	-1.32358e-07	2.51086e-07	2.72320e-07	-6.52171e-08	2.07103e-07	1.05761e-07	-4.11667e-08	6.45944e-08	2.03995e-07	-1.12791e-07	9.12035e-08	6.75533e-07	2.96134e-07	9.71667e-07	1.83882e-07	-1.18014e-07	6.58676e-08
25.018	-2.52446e-06	1.97325e-07	-2.32713e-06	-1.64623e-09	5.45539e-10	-1.10069e-09	3.82739e-07	-1.32114e-07	2.50625e-07	2.71673e-07	-6.50622e-08	2.06611e-07	1.05174e-07	-4.09381e-08	6.42356e-08	2.03556e-07	-1.12549e-07	9.10072e-08	6.74163e-07	2.95924e-07	9.70087e-07	1.83589e-07	-1.17826e-07	6.57628e-08
25.043	-2.52466e-06	1.97340e-07	-2.32732e-06	-1.87271e-09	6.20590e-10	-1.25212e-09	3.82042e-07	-1.31874e-07	2.50168e-07	2.71029e-07	-6.49080e-08	2.06121e-07	1.04599e-07	-4.07142e-08	6.38844e-08	2.03125e-07	-1.12310e-07	9.08145e-08	6.72808e-07	2.95714e-07	9.68522e-07	1.83302e-07	-1.17642e-07	6.56597e-08
25.068	-2.52487e-06	1.97357e-07	-2.32752e-06	-2.09413e-09	6.93965e-10	-1.40016e-09	3.81352e-07	-1.31635e-07	2.49717e-07	2.70388e-07	-6.47545e-08	2.05634e-07	1.04036e-07	-4.04952e-08	6.35407e-08	2.02702e-07	-1.12077e-07	9.06255e-08	6.71466e-07	2.95504e-07	9.66970e-07	1.83018e-07	-1.17460e-07	6.55583e-08
25.092	-2.52511e-06	1.97376e-07	-2.32773e-06	-2.31049e-09	7.65665e-10	-1.54483e-09	3.80670e-07	-1.31400e-07	2.49270e-07	2.69750e-07	-6.46017e-08	2.05149e-07	1.03486e-07	-4.02810e-08	6.32046e-08	2.02287e-07	-1.11847e-07	9.04401e-08	6.70139e-07	2.95294e-07	9.65433e-07	1.82740e-07	-1.17282e-07	6.54586e-08
25.117	-2.52536e-06	1.97396e-07	-2.32797e-06	-2.52179e-09	8.35686e-10	-1.68610e-09	3.79994e-07	-1.31167e-07	2.48828e-07	2.69116e-07	-6.44497e-08	2.04666e-07	1.02948e-07	-4.00717e-08	6.28761e-08	2.01881e-07	-1.11623e-07	9.02584e-08	6.68826e-07	2.95083e-07	9.63909e-07	1.82467e-07	-1.17106e-07	6.53607e-08
25.141	-2.52564e-06	1.97417e-07	-2.32822e-06	-2.72802e-09	9.04028e-10	-1.82399e-09	3.79327e-07	-1.30936e-07	2.48390e-07	2.68484e-07	-6.42983e-08	2.04185e-07	1.02422e-07	-3.98672e-08	6.25552e-08	2.01483e-07	-1.11402e-07	9.00803e-08	6.67527e-07	2.94873e-07	9.62399e-07	1.82198e-07	-1.16933e-07	6.52644e-08
25.166	-2.52593e-06	1.97440e-07	-2.32849e-06	-2.92917e-09	9.70689e-10	-1.95849e-09	3.78667e-07	-1.30708e-07	2.47958e-07	2.67855e-07	-6.41478e-08	2.03707e-07	1.01909e-07	-3.96675e-08	6.22419e-08	2.01093e-07	-1.11187e-07	8.99059e-08	6.66242e-07	2.94662e-07	9.60904e-07	1.81934e-07	-1.16764e-07	6.51698e-08
25.190	-2.52624e-06	1.97464e-07	-2.32878e-06	-3.12525e-09	1.03567e-09	-2.08959e-09	3.78014e-07	-1.30483e-07	2.47531e-07	2.67229e-07	-6.39979e-08	2.03231e-07	1.01409e-07	-3.94727e-08	6.19363e-08	2.00711e-07	-1.10976e-07	8.97352e-08	6.64971e-07	2.94451e-07	9.59423e-07	1.81675e-07	-1.16598e-07	6.50770e-08
25.215	-2.52657e-06	1.97490e-07	-2.32908e-06	-3.31625e-09	1.09896e-09	-2.21729e-09	3.77369e-07	-1.30260e-07	2.47108e-07	2.66607e-07	-6.38488e-08	2.02758e-07	1.00921e-07	-3.92827e-08	6.16382e-08	2.00337e-07	-1.10769e-07	8.95682e-08	6.63715e-07	2.94240e-07	9.57955e-07	1.81420e-07	-1.16434e-07	6.49858e-08
25.240	-2.52692e-06	1.97517e-07	-2.32940e-06	-3.50215e-09	1.16057e-09	-2.34159e-09	3.76731e-07	-1.30040e-07	2.46691e-07	2.65987e-07	-6.37005e-08	2.02287e-07	1.00445e-07	-3.90976e-08	6.13477e-08	1.99972e-07	-1.10567e-07	8.94049e-08	6.62473e-07	2.94029e-07	9.56502e-07	1.81170e-07	-1.16274e-07	6.48964e-08
25.264	-2.52729e-06	1.97546e-07	-2.32974e-06	-3.68297e-09	1.22049e-09	-2.46249e-09	3.76101e-07	-1.29823e-07	2.46278e-07	2.65371e-07	-6.35529e-08	2.01818e-07	9.99823e-08	-3.89174e-08	6.10649e-08	1.99615e-07	-1.10370e-07	8.92452e-08	6.61246e-07	2.93818e-07	9.55064e-07	1.80926e-07	-1.16117e-07	6.48086e-08
25.289	-2.52767e-06	1.97576e-07	-2.33010e-06	-3.85869e-09	1.27872e-09	-2.57998e-09	3.75478e-07	-1.29608e-07	2.45870e-07	2.64758e-07	-6.34061e-08	2.01352e-07	9.95318e-08	-3.87420e-08	6.07898e-08	1.99266e-07	-1.10177e-07	8.90892e-08	6.60033e-07	2.93607e-07	9.53640e-07	1.80685e-07	-1.15963e-07	6.47226e-08
25.313	-2.52808e-06	1.97608e-07	-2.33047e-06	-4.02932e-09	1.33526e-09	-2.69406e-09	3.74863e-07	-1.29396e-07	2.45468e-07	2.64148e-07	-6.32601e-08	2.00888e-07	9.90938e-08	-3.85715e-08	6.05223e-08	1.98925e-07	-1.09988e-07	8.89370e-08	6.58834e-07	2.93395e-07	9.52230e-07	1.80450e-07	-1.15812e-07	6.46383e-08
25.338	-2.52850e-06	1.97641e-07	-2.33086e-06	-4.19484e-09	1.39011e-09	-2.80473e-09	3.74256e-07	-1.29186e-07	2.45070e-07	2.63542e-07	-6.31148e-08	2.00427e-07	9.86683e-08	-3.84059e-08	6.02624e-08	1.98593e-07	-1.09805e-07	8.87884e-08	6.57650e-07	2.93184e-07	9.50834e-07	1.80220e-07	-1.15664e-07	6.45557e-08
25.362	-2.52894e-06	1.97675e-07	-2.33126e-06	-4.35525e-09	1.44327e-09	-2.91198e-09	3.73656e-07	-1.28979e-07	2.44677e-07	2.62938e-07	-6.29703e-08	1.99968e-07	9.82554e-08	-3.82452e-08	6.00102e-08	1.98269e-07	-1.09625e-07	8.86435e-08	6.56481e-07	2.92972e-07	9.49453e-07	1.79994e-07	-1.15519e-07	6.44749e-08
25.387	-2.52940e-06	1.97711e-07	-2.33169e-06	-4.51056e-09	1.49474e-09	-3.01582e-09	3.73064e-07	-1.28775e-07	2.44290e-07	2.62338e-07	-6.28266e-08	1.99512e-07	9.78550e-08	-3.80894e-08	5.97657e-08	1.97953e-07	-1.09451e-07	8.85023e-08	6.55326e-07	2.92761e-07	9.48087e-07	1.79773e-07	-1.15377e-07	6.43957e-08
25.412	-2.52987e-06	1.97748e-07	-2.33212e-06	-4.66076e-09	1.54451e-09	-3.11625e-09	3.72480e-07	-1.28573e-07	2.43907e-07	2.61741e-07	-6.26836e-08	1.99058e-07	9.74672e-08	-3.79384e-08	5.95288e-08	1.97646e-07	-1.09281e-07	8.83648e-08	6.54186e-07	2.92549e-07	9.46735e-07	1.79557e-07	-1.15238e-07	6.43183e-08
25.436	-2.53037e-06	1.97787e-07	-2.33258e-06	-4.80584e-09	1.59259e-09	-3.21325e-09	3.71903e-07	-1.28374e-07	2.43529e-07	2.61148e-07	-6.25415e-08	1.98606e-07	9.70920e-08	-3.77923e-08	5.92996e-08	1.97347e-07	-1.09115e-07	8.82311e-08	6.53061e-07	2.92337e-07	9.45399e-07	1.79345e-07	-1.15103e-07	6.42426e-08
25.461	-2.53088e-06	1.97827e-07	-2.33305e-06	-4.94581e-09	1.63897e-09	-3.30684e-09	3.71334e-07	-1.28177e-07	2.43157e-07	2.60558e-07	-6.24002e-08	1.98158e-07	9.67293e-08	-3.76512e-08	5.90781e-08	1.97056e-07	-1.08955e-07	8.81010e-08	6.51951e-07	2.92126e-07	9.44076e-07	1.79139e-07	-1.14970e-07	6.41686e-08
25.485	-2.53141e-06	1.97868e-07	-2.33354e-06	-5.08066e-09	1.68366e-09	-3.39700e-09	3.70773e-07	-1.27984e-07	2.42789e-07	2.59971e-07	-6.22597e-08	1.97711e-07	9.63793e-08	-3.75149e-08	5.88643e-08	1.96773e-07	-1.08798e-07	8.79747e-08	6.50855e-07	2.91914e-07	9.42769e-07	1.78937e-07	-1.14841e-07	6.40963e-08
25.510	-2.53196e-06	1.97911e-07	-2.33405e-06	-5.21039e-09	1.72665e-09	-3.48374e-09	3.70219e-07	-1.27793e-07	2.42427e-07	2.59388e-07	-6.21199e-08	1.97268e-07	9.60418e-08	-3.73836e-08	5.86582e-08	1.96499e-07	-1.08647e-07	8.78521e-08	6.49774e-07	2.91702e-07	9.41476e-07	1.78740e-07	-1.14714e-07	6.40257e-08
25.534	-2.53253e-06	1.97956e-07	-2.33457e-06	-5.33500e-09	1.76795e-09	-3.56706e-09	3.69674e-07	-1.27604e-07	2.42069e-07	2.58808e-07	-6.19810e-08	1.96827e-07	9.57170e-08	-3.72571e-08	5.84598e-08	1.96233e-07	-1.08500e-07	8.77332e-08	6.48708e-07	2.91491e-07	9.40198e-07	1.78548e-07	-1.14591e-07	6.39569e-08
25.559	-2.53311e-06	1.98001e-07	-2.33511e-06	-5.45449e-09	1.80754e-09	-3.64695e-09	3.69136e-07	-1.27419e-07	2.41717e-07	2.58231e-07	-6.18430e-08	1.96388e-07	9.54047e-08	-3.71356e-08	5.82691e-08	1.95975e-07	-1.08357e-07	8.76180e-08	6.47657e-07	2.91279e-07	9.38936e-07	1.78360e-07	-1.14471e-07	6.38898e-08
25.584	-2.53372e-06	1.98048e-07	-2.33567e-06	-5.56885e-09	1.84544e-09	-3.72341e-09	3.68606e-07	-1.27236e-07	2.41370e-07	2.57658e-07	-6.17057e-08	1.95952e-07	9.51051e-08	-3.70190e-08	5.80861e-08	1.95726e-07	-1.08219e-07	8.75065e-08	6.46621e-07	2.91067e-07	9.37688e-07	1.78178e-07	-1.14353e-07	6.38244e-08
25.608	-2.53434e-06	1.98097e-07	-2.33624e-06	-5.67809e-09	1.88164e-09	-3.79645e-09	3.68083e-07	-1.27055e-07	2.41028e-07	2.57088e-07	-6.15693e-08	1.95519e-07	9.48182e-08	-3.69073e-08	5.79109e-08	1.95485e-07	-1.08086e-07	8.73988e-08	6.45599e-07	2.90856e-07	9.36455e-07	1.78000e-07	-1.14239e-07	6.37607e-08
25.633	-2.53497e-06	1.98147e-07	-2.33683e-06	-5.78220e-09	1.91614e-09	-3.86606e-09	3.67569e-07	-1.26878e-07	2.40691e-07	2.56522e-07	-6.14337e-08	1.95088e-07	9.45438e-08	-3.68005e-08	5.77433e-08	1.95252e-07	-1.07958e-07	8.72948e-08	6.44593e-07	2.90644e-07	9.35238e-07	1.77827e-07	-1.14128e-07	6.36987e-08
25.657	-2.53563e-06	1.98198e-07	-2.33743e-06	-5.88118e-09	1.94894e-09	-3.93224e-09	3.67062e-07	-1.26703e-07	2.40359e-07	2.55959e-07	-6.12989e-08	1.94660e-07	9.42821e-08	-3.66986e-08	5.75835e-08	1.95028e-07	-1.07834e-07	8.71945e-08	6.43602e-07	2.90433e-07	9.34035e-07	1.77659e-07	-1.14020e-07	6.36385e-08
25.682	-2.53630e-06	1.98251e-07	-2.33805e-06	-5.97503e-09	1.98004e-09	-3.99499e-09	3.66564e-07	-1.26531e-07	2.40033e-07	2.55400e-07	-6.11650e-08	1.94235e-07	9.40331e-08	-3.66017e-08	5.74314e-08	1.94812e-07	-1.07714e-07	8.70980e-08	6.42626e-07	2.90222e-07	9.32848e-07	1.77495e-07	-1.13915e-07	6.35800e-08
25.706	-2.53699e-06	1.98305e-07	-2.33869e-06	-6.06376e-09	2.00945e-09	-4.05431e-09	3.66073e-07	-1.26361e-07	2.39711e-07	2.54844e-07	-6.10319e-08	1.93812e-07	9.37967e-08	-3.65097e-08	5.72870e-08	1.94604e-07	-1.07599e-07	8.70052e-08	6.41666e-07	2.90010e-07	9.31676e-07	1.77337e-07	-1.13814e-07	6.35232e-08
25.731	-2.53770e-06	1.98360e-07	-2.33934e-06	-6.14736e-09	2.03715e-09	-4.11021e-09	3.65590e-07	-1.26195e-07	2.39395e-07	2.54292e-07	-6.08997e-08	1.93393e-07	9.35730e-08	-3.64226e-08	5.71504e-08	1.94405e-07	-1.07489e-07	8.69161e-08	6.40720e-07	2.89799e-07	9.30519e-07	1.77183e-07	-1.13715e-07	6.34681e-08
25.756	-2.53843e-06	1.98417e-07	-2.34001e-06	-6.22583e-09	2.06315e-09	-4.16267e-09	3.65115e-07	-1.26031e-07	2.39084e-07	2.53744e-07	-6.07683e-08	1.92975e-07	9.33620e-08	-3.63405e-08	5.70215e-08	1.94214e-07	-1.07384e-07	8.68307e-08	6.39790e-07	2.89588e-07	9.29378e-07	1.77034e-07	-1.13619e-07	6.34147e-08
25.780	-2.53917e-06	1.98475e-07	-2.34070e-06	-6.29917e-09	2.08746e-09	-4.21171e-09	3.64648e-07	-1.25870e-07	2.38778e-07	2.53199e-07	-6.06378e-08	1.92561e-07	9.31636e-08	-3.62633e-08	5.69004e-08	1.94032e-07	-1.07283e-07	8.67491e-08	6.38875e-07	2.89377e-07	9.28252e-07	1.76890e-07	-1.13527e-07	6.33631e-08
25.805	-2.53993e-06	1.98534e-07	-2.34140e-06	-6.36739e-09	2.11006e-09	-4.25732e-09	3.64189e-07	-1.25711e-07	2.38478e-07	2.52657e-07	-6.05081e-08	1.92149e-07	9.29780e-08	-3.61910e-08	5.67870e-08	1.93858e-07	-1.07186e-07	8.66713e-08	6.37975e-07	2.89167e-07	9.27142e-07	1.76751e-07	-1.13437e-07	6.33132e-08
25.829	-2.54071e-06	1.98595e-07	-2.34211e-06	-6.43048e-09	2.13097e-09	-4.29950e-09	3.63738e-07	-1.25555e-07	2.38183e-07	2.52120e-07	-6.03793e-08	1.91740e-07	9.28050e-08	-3.61237e-08	5.66813e-08	1.93692e-07	-1.07095e-07	8.65972e-08	6.37091e-07	2.88956e-07	9.26047e-07	1.76616e-07	-1.13351e-07	6.32649e-08
25.854	-2.54150e-06	1.98657e-07	-2.34285e-06	-6.48844e-09	2.15018e-09	-4.33826e-09	3.63295e-07	-1.25402e-07	2.37892e-07	2.51585e-07	-6.02514e-08	1.91334e-07	9.26446e-08	-3.60613e-08	5.65834e-08	1.93535e-07	-1.07008e-07	8.65268e-08	6.36222e-07	2.88746e-07	9.24968e-07	1.76486e-07	-1.13268e-07	6.32185e-08
25.879	-2.54232e-06	1.98721e-07	-2.34360e-06	-6.54128e-09	2.16769e-09	-4.37359e-09	3.62860e-07	-1.25252e-07	2.37608e-07	2.51055e-07	-6.01244e-08	1.90931e-07	9.24970e-08	-3.60038e-08	5.64932e-08	1.93386e-07	-1.06925e-07	8.64602e-08	6.35369e-07	2.88536e-07	9.23904e-07	1.76361e-07	-1.13188e-07	6.31737e-08
25.903	-2.54315e-06	1.98786e-07	-2.34436e-06	-6.58899e-09	2.18350e-09	-4.40549e-09	3.62433e-07	-1.25105e-07	2.37328e-07	2.50528e-07	-5.99982e-08	1.90530e-07	9.23621e-08	-3.59513e-08	5.64108e-08	1.93245e-07	-1.06848e-07	8.63973e-08	6.34531e-07	2.88326e-07	9.22856e-07	1.76241e-07	-1.13110e-07	6.31306e-08
25.928	-2.54399e-06	1.98852e-07	-2.34514e-06	-6.63159e-09	2.19762e-09	-4.43397e-09	3.62014e-07	-1.24960e-07	2.37054e-07	2.50005e-07	-5.98729e-08	1.90132e-07	9.22398e-08	-3.59037e-08	5.63362e-08	1.93113e-07	-1.06774e-07	8.63381e-08	6.33708e-07	2.88116e-07	9.21824e-07	1.76126e-07	-1.13036e-07	6.30893e-08
25.952	-2.54486e-06	1.98919e-07	-2.34594e-06	-6.66906e-09	2.21003e-09	-4.45902e-09	3.61603e-07	-1.24818e-07	2.36785e-07	2.49486e-07	-5.97485e-08	1.89737e-07	9.21303e-08	-3.58611e-08	5.62693e-08	1.92989e-07	-1.06706e-07	8.62828e-08	6.32901e-07	2.87906e-07	9.20808e-07	1.76015e-07	-1.12965e-07	6.30497e-08
25.977	-2.54574e-06	1.98988e-07	-2.34675e-06	-6.70141e-09	2.22076e-09	-4.48066e-09	3.61200e-07	-1.24679e-07	2.36521e-07	2.48970e-07	-5.96250e-08	1.89345e-07	9.20335e-08	-3.58234e-08	5.62101e-08	1.92873e-07	-1.06642e-07	8.62311e-08	6.32110e-07	2.87697e-07	9.19807e-07	1.75909e-07	-1.12897e-07	6.30117e-08
26.001	-2.54663e-06	1.99058e-07	-2.34758e-06	-6.72865e-09	2.22978e-09	-4.49887e-09	3.60806e-07	-1.24543e-07	2.36262e-07	2.48458e-07	-5.95024e-08	1.88956e-07	9.19493e-08	-3.57906e-08	5.61587e-08	1.92766e-07	-1.06583e-07	8.61832e-08	6.31334e-07	2.87488e-07	9.18822e-07	1.75808e-07	-1.12833e-07	6.29755e-08
26.026	-2.54755e-06	1.99130e-07	-2.34842e-06	-6.75078e-09	2.23712e-09	-4.51366e-09	3.60419e-07	-1.24410e-07	2.36009e-07	2.47950e-07	-5.93807e-08	1.88569e-07	9.18779e-08	-3.57628e-08	5.61151e-08	1.92667e-07	-1.06528e-07	8.61391e-08	6.30574e-07	2.87279e-07	9.17854e-07	1.75712e-07	-1.12771e-07	6.29411e-08
26.051	-2.54848e-06	1.99203e-07	-2.34928e-06	-6.76779e-09	2.24275e-09	-4.52504e-09	3.60041e-07	-1.24279e-07	2.35762e-07	2.47445e-07	-5.92599e-08	1.88185e-07	9.18192e-08	-3.57399e-08	5.60792e-08	1.92577e-07	-1.06478e-07	8.60987e-08	6.29830e-07	2.87071e-07	9.16901e-07	1.75620e-07	-1.12712e-07	6.29083e-08
26.075	-2.54943e-06	1.99277e-07	-2.35015e-06	-6.77970e-09	2.24670e-09	-4.53300e-09	3.59670e-07	-1.24151e-07	2.35519e-07	2.46945e-07	-5.91400e-08	1.87805e-07	9.17731e-08	-3.57220e-08	5.60511e-08	1.92495e-07	-1.06433e-07	8.60620e-08	6.29101e-07	2.86863e-07	9.15964e-07	1.75534e-07	-1.12656e-07	6.28772e-08
26.100	-2.55039e-06	1.99352e-07	-2.35104e-06	-6.78650e-09	2.24895e-09	-4.53755e-09	3.59308e-07	-1.24026e-07	2.35282e-07	2.46448e-07	-5.90210e-08	1.87427e-07	9.17398e-08	-3.57091e-08	5.60308e-08	1.92421e-07	-1.06392e-07	8.60291e-08	6.28389e-07	2.86655e-07	9.15044e-07	1.75452e-07	-1.12604e-07	6.28478e-08
26.124	-2.55138e-06	1.99429e-07	-2.35195e-06	-6.78820e-09	2.24952e-09	-4.53868e-09	3.58954e-07	-1.23904e-07	2.35050e-07	2.45955e-07	-5.89030e-08	1.87052e-07	9.17192e-08	-3.57010e-08	5.60182e-08	1.92356e-07	-1.06356e-07	8.60000e-08	6.27692e-07	2.86448e-07	9.14139e-07	1.75374e-07	-1.12554e-07	6.28202e-08
26.149	-2.55237e-06	1.99507e-07	-2.35287e-06	-6.78479e-09	2.24839e-09	-4.53641e-09	3.58609e-07	-1.23785e-07	2.34824e-07	2.45466e-07	-5.87858e-08	1.86680e-07	9.17113e-08	-3.56980e-08	5.60133e-08	1.92299e-07	-1.06325e-07	8.59746e-08	6.27011e-07	2.86240e-07	9.13251e-07	1.75302e-07	-1.12508e-07	6.27942e-08
26.173	-2.55339e-06	1.99586e-07	-2.35380e-06	-6.77630e-09	2.24557e-09	-4.53072e-09	3.58271e-07	-1.23668e-07	2.34603e-07	2.44980e-07	-5.86695e-08	1.86311e-07	9.17161e-08	-3.56998e-08	5.60163e-08	1.92251e-07	-1.06298e-07	8.59530e-08	6.26346e-07	2.86034e-07	9.12379e-07	1.75234e-07	-1.12464e-07	6.27700e-08
26.198	-2.55442e-06	1.99667e-07	-2.35476e-06	-6.76271e-09	2.24107e-09	-4.52164e-09	3.57942e-07	-1.23555e-07	2.34387e-07	2.44499e-07	-5.85542e-08	1.85944e-07	9.17336e-08	-3.57066e-08	5.60270e-08	1.92211e-07	-1.06276e-07	8.59351e-08	6.25696e-07	2.85827e-07	9.11524e-07	1.75171e-07	-1.12424e-07	6.27475e-08
26.223	-2.55547e-06	1.99749e-07	-2.35572e-06	-6.74403e-09	2.23488e-09	-4.50915e-09	3.57621e-07	-1.23444e-07	2.34177e-07	2.44021e-07	-5.84398e-08	1.85581e-07	9.17638e-08	-3.57184e-08	5.60454e-08	1.92179e-07	-1.06258e-07	8.59209e-08	6.25063e-07	2.85621e-07	9.10684e-07	1.75113e-07	-1.12387e-07	6.27266e-08
26.247	-2.55654e-06	1.99832e-07	-2.35670e-06	-6.72026e-09	2.22700e-09	-4.49326e-09	3.57308e-07	-1.23336e-07	2.33972e-07	2.43547e-07	-5.83264e-08	1.85221e-07	9.18067e-08	-3.57351e-08	5.60716e-08	1.92156e-07	-1.06246e-07	8.59105e-08	6.24446e-07	2.85416e-07	9.09862e-07	1.75060e-07	-1.12352e-07	6.27075e-08
26.272	-2.55762e-06	1.99917e-07	-2.35770e-06	-6.69142e-09	2.21745e-09	-4.47398e-09	3.57004e-07	-1.23231e-07	2.33773e-07	2.43077e-07	-5.82138e-08	1.84863e-07	9.18623e-08	-3.57567e-08	5.61056e-08	1.92141e-07	-1.06237e-07	8.59039e-08	6.23845e-07	2.85210e-07	9.09055e-07	1.75011e-07	-1.12321e-07	6.26900e-08
26.296	-2.55872e-06	2.00003e-07	-2.35871e-06	-6.65750e-09	2.20621e-09	-4.45130e-09	3.56707e-07	-1.23129e-07	2.33579e-07	2.42611e-07	-5.81022e-08	1.84509e-07	9.19306e-08	-3.57833e-08	5.61473e-08	1.92135e-07	-1.06234e-07	8.59010e-08	6.23260e-07	2.85006e-07	9.08265e-07	1.74967e-07	-1.12293e-07	6.26743e-08
26.321	-2.55983e-06	2.00090e-07	-2.35974e-06	-6.61852e-09	2.19329e-09	-4.42523e-09	3.56420e-07	-1.23029e-07	2.33390e-07	2.42149e-07	-5.79916e-08	1.84158e-07	9.20116e-08	-3.58148e-08	5.61967e-08	1.92137e-07	-1.06235e-07	8.59019e-08	6.22691e-07	2.84801e-07	9.07492e-07	1.74928e-07	-1.12268e-07	6.26603e-08
26.345	-2.56096e-06	2.00178e-07	-2.36078e-06	-6.57446e-09	2.17869e-09	-4.39577e-09	3.56140e-07	-1.22933e-07	2.33207e-07	2.41691e-07	-5.78818e-08	1.83809e-07	9.21052e-08	-3.58513e-08	5.62539e-08	1.92147e-07	-1.06241e-07	8.59065e-08	6.22138e-07	2.84598e-07	9.06736e-07	1.74893e-07	-1.12246e-07	6.26479e-08
26.370	-2.56211e-06	2.00268e-07	-2.36184e-06	-6.52534e-09	2.16241e-09	-4.36293e-09	3.55869e-07	-1.22839e-07	2.33030e-07	2.41237e-07	-5.77731e-08	1.83464e-07	9.22116e-08	-3.58927e-08	5.63189e-08	1.92166e-07	-1.06251e-07	8.59148e-08	6.21601e-07	2.84394e-07	9.05996e-07	1.74864e-07	-1.12226e-07	6.26372e-08
26.395	-2.56327e-06	2.00359e-07	-2.36291e-06	-6.47117e-09	2.14446e-09	-4.32671e-09	3.55606e-07	-1.22748e-07	2.32857e-07	2.40787e-07	-5.76652e-08	1.83121e-07	9.23306e-08	-3.59390e-08	5.63916e-08	1.92193e-07	-1.06266e-07	8.59269e-08	6.21081e-07	2.84191e-07	9.05272e-07	1.74839e-07	-1.12210e-07	6.26283e-08
26.419	-2.56445e-06	2.00451e-07	-2.36400e-06	-6.41195e-09	2.12483e-09	-4.28712e-09	3.55351e-07	-1.22660e-07	2.32691e-07	2.40340e-07	-5.75584e-08	1.82782e-07	9.24623e-08	-3.59903e-08	5.64721e-08	1.92228e-07	-1.06285e-07	8.59428e-08	6.20577e-07	2.83989e-07	9.04566e-07	1.74818e-07	-1.12197e-07	6.26210e-08
26.444	-2.56565e-06	2.00545e-07	-2.36510e-06	-6.34768e-09	2.10354e-09	-4.24415e-09	3.55105e-07	-1.22575e-07	2.32530e-07	2.39898e-07	-5.74524e-08	1.82446e-07	9.26067e-08	-3.60465e-08	5.65602e-08	1.92272e-07	-1.06310e-07	8.59624e-08	6.20089e-07	2.83787e-07	9.03876e-07	1.74803e-07	-1.12187e-07	6.26154e-08
26.468	-2.56686e-06	2.00639e-07	-2.36622e-06	-6.27838e-09	2.08057e-09	-4.19781e-09	3.54867e-07	-1.22493e-07	2.32374e-07	2.39460e-07	-5.73475e-08	1.82112e-07	9.27638e-08	-3.61076e-08	5.66562e-08	1.92324e-07	-1.06339e-07	8.59857e-08	6.19618e-07	2.83586e-07	9.03204e-07	1.74792e-07	-1.12180e-07	6.26115e-08
26.493	-2.56809e-06	2.00735e-07	-2.36735e-06	-6.20404e-09	2.05593e-09	-4.14810e-09	3.54638e-07	-1.22414e-07	2.32224e-07	2.39025e-07	-5.72434e-08	1.81782e-07	9.29335e-08	-3.61737e-08	5.67598e-08	1.92385e-07	-1.06372e-07	8.60128e-08	6.19163e-07	2.83385e-07	9.02548e-07	1.74785e-07	-1.12176e-07	6.26092e-08
26.518	-2.56933e-06	2.00833e-07	-2.36850e-06	-6.12467e-09	2.02963e-09	-4.09504e-09	3.54417e-07	-1.22338e-07	2.32079e-07	2.38595e-07	-5.71404e-08	1.81455e-07	9.31159e-08	-3.62447e-08	5.68712e-08	1.92454e-07	-1.06410e-07	8.60436e-08	6.18724e-07	2.83185e-07	9.01909e-07	1.74784e-07	-1.12175e-07	6.26087e-08
26.542	-2.57059e-06	2.00931e-07	-2.36966e-06	-6.04028e-09	2.00167e-09	-4.03862e-09	3.54204e-07	-1.22264e-07	2.31940e-07	2.38169e-07	-5.70383e-08	1.81130e-07	9.33110e-08	-3.63206e-08	5.69904e-08	1.92531e-07	-1.06453e-07	8.60782e-08	6.18302e-07	2.82985e-07	9.01287e-07	1.74787e-07	-1.12177e-07	6.26098e-08
26.567	-2.57187e-06	2.01031e-07	-2.37084e-06	-5.95088e-09	1.97204e-09	-3.97884e-09	3.54000e-07	-1.22194e-07	2.31806e-07	2.37747e-07	-5.69372e-08	1.80809e-07	9.35187e-08	-3.64015e-08	5.71172e-08	1.92617e-07	-1.06500e-07	8.61165e-08	6.17896e-07	2.82786e-07	9.00682e-07	1.74795e-07	-1.12182e-07	6.26126e-08
26.591	-2.57316e-06	2.01132e-07	-2.37203e-06	-5.85647e-09	1.94075e-09	-3.91572e-09	3.53804e-07	-1.22126e-07	2.31678e-07	2.37328e-07	-5.68370e-08	1.80491e-07	9.37390e-08	-3.64872e-08	5.72518e-08	1.92711e-07	-1.06552e-07	8.61586e-08	6.17507e-07	2.82588e-07	9.00095e-07	1.74807e-07	-1.12190e-07	6.26170e-08
26.616	-2.57447e-06	2.01234e-07	-2.37324e-06	-5.75706e-09	1.90781e-09	-3.84925e-09	3.53617e-07	-1.22062e-07	2.31555e-07	2.36914e-07	-5.67378e-08	1.80176e-07	9.39720e-08	-3.65779e-08	5.73941e-08	1.92813e-07	-1.06609e-07	8.62044e-08	6.17134e-07	2.82390e-07	8.99524e-07	1.74824e-07	-1.12201e-07	6.26232e-08
26.640	-2.57580e-06	2.01338e-07	-2.37446e-06	-5.65266e-09	1.87321e-09	-3.77944e-09	3.53438e-07	-1.22000e-07	2.31438e-07	2.36504e-07	-5.66396e-08	1.79864e-07	9.42176e-08	-3.66735e-08	5.75441e-08	1.92924e-07	-1.06670e-07	8.62539e-08	6.16778e-07	2.82193e-07	8.98971e-07	1.74846e-07	-1.12215e-07	6.26310e-08
26.665	-2.57714e-06	2.01443e-07	-2.37570e-06	-5.54327e-09	1.83696e-09	-3.70630e-09	3.53268e-07	-1.21941e-07	2.31327e-07	2.36098e-07	-5.65424e-08	1.79556e-07	9.44758e-08	-3.67740e-08	5.77018e-08	1.93043e-07	-1.06736e-07	8.63072e-08	6.16439e-07	2.81997e-07	8.98436e-07	1.74873e-07	-1.12232e-07	6.26405e-08
26.690	-2.57850e-06	2.01549e-07	-2.37695e-06	-5.42890e-09	1.79906e-09	-3.62984e-09	3.53106e-07	-1.21885e-07	2.31221e-07	2.35696e-07	-5.64461e-08	1.79250e-07	9.47466e-08	-3.68794e-08	5.78672e-08	1.93171e-07	-1.06807e-07	8.63641e-08	6.16116e-07	2.81801e-07	8.97917e-07	1.74904e-07	-1.12252e-07	6.26516e-08
26.714	-2.57987e-06	2.01656e-07	-2.37821e-06	-5.30956e-09	1.75952e-09	-3.55004e-09	3.52953e-07	-1.21833e-07	2.31120e-07	2.35298e-07	-5.63509e-08	1.78947e-07	9.50301e-08	-3.69898e-08	5.80403e-08	1.93307e-07	-1.06882e-07	8.64249e-08	6.15810e-07	2.81606e-07	8.97416e-07	1.74939e-07	-1.12275e-07	6.26644e-08
26.739	-2.58126e-06	2.01765e-07	-2.37949e-06	-5.18525e-09	1.71832e-09	-3.46693e-09	3.52808e-07	-1.21783e-07	2.31025e-07	2.34904e-07	-5.62566e-08	1.78648e-07	9.53261e-08	-3.71050e-08	5.82211e-08	1.93451e-07	-1.06961e-07	8.64893e-08	6.15520e-07	2.81412e-07	8.96932e-07	1.74980e-07	-1.12301e-07	6.26788e-08
26.763	-2.58266e-06	2.01874e-07	-2.38079e-06	-5.05599e-09	1.67549e-09	-3.38051e-09	3.52672e-07	-1.21736e-07	2.30936e-07	2.34515e-07	-5.61632e-08	1.78352e-07	9.56348e-08	-3.72251e-08	5.84096e-08	1.93603e-07	-1.07046e-07	8.65575e-08	6.15248e-07	2.81219e-07	8.96466e-07	1.75025e-07	-1.12330e-07	6.26949e-08
26.788	-2.58408e-06	2.01985e-07	-2.38210e-06	-4.92179e-09	1.63101e-09	-3.29077e-09	3.52544e-07	-1.21691e-07	2.30853e-07	2.34129e-07	-5.60709e-08	1.78058e-07	9.59560e-08	-3.73502e-08	5.86058e-08	1.93764e-07	-1.07135e-07	8.66294e-08	6.14992e-07	2.81026e-07	8.96018e-07	1.75074e-07	-1.12362e-07	6.27127e-08
26.812	-2.58552e-06	2.02098e-07	-2.38342e-06	-4.78264e-09	1.58490e-09	-3.19774e-09	3.52425e-07	-1.21650e-07	2.30775e-07	2.33748e-07	-5.59796e-08	1.77768e-07	9.62898e-08	-3.74801e-08	5.88097e-08	1.93933e-07	-1.07228e-07	8.67051e-08	6.14753e-07	2.80834e-07	8.95587e-07	1.75128e-07	-1.12396e-07	6.27321e-08
26.837	-2.58697e-06	2.02211e-07	-2.38476e-06	-4.63856e-09	1.53716e-09	-3.10141e-09	3.52314e-07	-1.21612e-07	2.30702e-07	2.33371e-07	-5.58892e-08	1.77481e-07	9.66361e-08	-3.76149e-08	5.90212e-08	1.94111e-07	-1.07326e-07	8.67844e-08	6.14531e-07	2.80643e-07	8.95173e-07	1.75187e-07	-1.12434e-07	6.27531e-08
26.862	-2.58844e-06	2.02326e-07	-2.38611e-06	-4.48956e-09	1.48778e-09	-3.00178e-09	3.52212e-07	-1.21577e-07	2.30635e-07	2.32998e-07	-5.57999e-08	1.77198e-07	9.69950e-08	-3.77546e-08	5.92404e-08	1.94297e-07	-1.07429e-07	8.68675e-08	6.14325e-07	2.80452e-07	8.94778e-07	1.75250e-07	-1.12475e-07	6.27758e-08
26.886	-2.58992e-06	2.02442e-07	-2.38748e-06	-4.33565e-09	1.43677e-09	-2.89887e-09	3.52119e-07	-1.21545e-07	2.30574e-07	2.32629e-07	-5.57115e-08	1.76917e-07	9.73665e-08	-3.78992e-08	5.94673e-08	1.94491e-07	-1.07536e-07	8.69543e-08	6.14137e-07	2.80263e-07	8.94400e-07	1.75318e-07	-1.12518e-07	6.28001e-08
26.911	-2.59142e-06	2.02559e-07	-2.38886e-06	-4.17683e-09	1.38414e-09	-2.79269e-09	3.52034e-07	-1.21515e-07	2.30519e-07	2.32264e-07	-5.56241e-08	1.76640e-07	9.77504e-08	-3.80487e-08	5.97018e-08	1.94693e-07	-1.07648e-07	8.70448e-08	6.13966e-07	2.80074e-07	8.94040e-07	1.75391e-07	-1.12565e-07	6.28261e-08
26.935	-2.59293e-06	2.02677e-07	-2.39026e-06	-4.01312e-09	1.32989e-09	-2.68323e-09	3.51958e-07	-1.21489e-07	2.30469e-07	2.31903e-07	-5.55377e-08	1.76365e-07	9.81470e-08	-3.82030e-08	5.99440e-08	1.94904e-07	-1.07765e-07	8.71390e-08	6.13811e-07	2.79886e-07	8.93697e-07	1.75468e-07	-1.12614e-07	6.28537e-08
26.960	-2.59446e-06	2.02797e-07	-2.39167e-06	-3.84452e-09	1.27402e-09	-2.57050e-09	3.51890e-07	-1.21466e-07	2.30424e-07	2.31547e-07	-5.54524e-08	1.76094e-07	9.85560e-08	-3.83622e-08	6.01938e-08	1.95123e-07	-1.07886e-07	8.72369e-08	6.13674e-07	2.79699e-07	8.93373e-07	1.75550e-07	-1.12667e-07	6.28829e-08
26.984	-2.59601e-06	2.02918e-07	-2.39309e-06	-3.67104e-09	1.21653e-09	-2.45451e-09	3.51831e-07	-1.21445e-07	2.30386e-07	2.31194e-07	-5.53680e-08	1.75826e-07	9.89775e-08	-3.85263e-08	6.04512e-08	1.95350e-07	-1.08012e-07	8.73386e-08	6.13554e-07	2.79513e-07	8.93067e-07	1.75636e-07	-1.12722e-07	6.29138e-08
27.009	-2.59757e-06	2.03040e-07	-2.39453e-06	-3.49270e-09	1.15743e-09	-2.33527e-09	3.51781e-07	-1.21428e-07	2.30353e-07	2.30846e-07	-5.52846e-08	1.75561e-07	9.94115e-08	-3.86952e-08	6.07163e-08	1.95586e-07	-1.08142e-07	8.74439e-08	6.13451e-07	2.79328e-07	8.92779e-07	1.75726e-07	-1.12780e-07	6.29463e-08
27.034	-2.59915e-06	2.03163e-07	-2.39598e-06	-3.30950e-09	1.09672e-09	-2.21278e-09	3.51739e-07	-1.21414e-07	2.30326e-07	2.30502e-07	-5.52022e-08	1.75300e-07	9.98580e-08	-3.88690e-08	6.09890e-08	1.95830e-07	-1.08277e-07	8.75530e-08	6.13365e-07	2.79144e-07	8.92508e-07	1.75822e-07	-1.12841e-07	6.29804e-08
27.058	-2.60074e-06	2.03287e-07	-2.39745e-06	-3.12145e-09	1.03441e-09	-2.08705e-09	3.51706e-07	-1.21402e-07	2.30304e-07	2.30162e-07	-5.51209e-08	1.75041e-07	1.00317e-07	-3.90477e-08	6.12693e-08	1.96082e-07	-1.08416e-07	8.76657e-08	6.13296e-07	2.78960e-07	8.92256e-07	1.75921e-07	-1.12905e-07	6.30161e-08
27.083	-2.60235e-06	2.03413e-07	-2.39893e-06	-2.92857e-09	9.70488e-10	-1.95808e-09	3.51682e-07	-1.21394e-07	2.30288e-07	2.29827e-07	-5.50405e-08	1.74786e-07	1.00788e-07	-3.92312e-08	6.15573e-08	1.96342e-07	-1.08560e-07	8.77821e-08	6.13244e-07	2.78778e-07	8.92022e-07	1.76025e-07	-1.12972e-07	6.30534e-08
27.107	-2.60397e-06	2.03540e-07	-2.40043e-06	-2.73086e-09	9.04969e-10	-1.82589e-09	3.51666e-07	-1.21389e-07	2.30278e-07	2.29495e-07	-5.49612e-08	1.74534e-07	1.01272e-07	-3.94195e-08	6.18528e-08	1.96611e-07	-1.08709e-07	8.79023e-08	6.13210e-07	2.78597e-07	8.91806e-07	1.76134e-07	-1.13042e-07	6.30923e-08
27.132	-2.60561e-06	2.03668e-07	-2.40194e-06	-2.52833e-09	8.37855e-10	-1.69048e-09	3.51659e-07	-1.21386e-07	2.30273e-07	2.29168e-07	-5.48828e-08	1.74285e-07	1.01769e-07	-3.96127e-08	6.21559e-08	1.96888e-07	-1.08862e-07	8.80261e-08	6.13193e-07	2.78416e-07	8.91609e-07	1.76247e-07	-1.13114e-07	6.31329e-08
27.156	-2.60726e-06	2.03797e-07	-2.40346e-06	-2.32100e-09	7.69148e-10	-1.55185e-09	3.51661e-07	-1.21387e-07	2.30274e-07	2.28845e-07	-5.48055e-08	1.74040e-07	1.02277e-07	-3.98107e-08	6.24666e-08	1.97173e-07	-1.09020e-07	8.81536e-08	6.13193e-07	2.78237e-07	8.91430e-07	1.76365e-07	-1.13190e-07	6.31750e-08
27.181	-2.60893e-06	2.03928e-07	-2.40500e-06	-2.10887e-09	6.98852e-10	-1.41002e-09	3.51672e-07	-1.21390e-07	2.30281e-07	2.28527e-07	-5.47291e-08	1.73797e-07	1.02798e-07	-4.00135e-08	6.27849e-08	1.97467e-07	-1.09182e-07	8.82848e-08	6.13210e-07	2.78059e-07	8.91269e-07	1.76487e-07	-1.13268e-07	6.32188e-08
27.206	-2.61061e-06	2.04059e-07	-2.40656e-06	-1.89196e-09	6.26970e-10	-1.26499e-09	3.51691e-07	-1.21397e-07	2.30294e-07	2.28212e-07	-5.46538e-08	1.73558e-07	1.03332e-07	-4.02212e-08	6.31107e-08	1.97768e-07	-1.09349e-07	8.84197e-08	6.13245e-07	2.77881e-07	8.91126e-07	1.76614e-07	-1.13350e-07	6.32641e-08
27.230	-2.61231e-06	2.04192e-07	-2.40812e-06	-1.67028e-09	5.53507e-10	-1.11677e-09	3.51719e-07	-1.21407e-07	2.30312e-07	2.27902e-07	-5.45795e-08	1.73322e-07	1.03878e-07	-4.04337e-08	6.34441e-08	1.98078e-07	-1.09520e-07	8.85582e-08	6.13297e-07	2.77705e-07	8.91002e-07	1.76745e-07	-1.13434e-07	6.33111e-08
27.255	-2.61403e-06	2.04326e-07	-2.40970e-06	-1.44383e-09	4.78466e-10	-9.65365e-10	3.51755e-07	-1.21419e-07	2.30336e-07	2.27596e-07	-5.45062e-08	1.73090e-07	1.04436e-07	-4.06510e-08	6.37851e-08	1.98396e-07	-1.09696e-07	8.87005e-08	6.13367e-07	2.77530e-07	8.90897e-07	1.76880e-07	-1.13521e-07	6.33596e-08
27.279	-2.61576e-06	2.04462e-07	-2.41130e-06	-1.21263e-09	4.01851e-10	-8.10784e-10	3.51801e-07	-1.21435e-07	2.30366e-07	2.27294e-07	-5.44339e-08	1.72860e-07	1.05007e-07	-4.08731e-08	6.41336e-08	1.98723e-07	-1.09876e-07	8.88464e-08	6.13454e-07	2.77356e-07	8.90810e-07	1.77020e-07	-1.13610e-07	6.34097e-08
27.304	-2.61751e-06	2.04598e-07	-2.41291e-06	-9.76700e-10	3.23665e-10	-6.53035e-10	3.51855e-07	-1.21454e-07	2.30401e-07	2.26996e-07	-5.43627e-08	1.72634e-07	1.05590e-07	-4.11000e-08	6.44896e-08	1.99057e-07	-1.10061e-07	8.89960e-08	6.13558e-07	2.77183e-07	8.90742e-07	1.77164e-07	-1.13703e-07	6.34614e-08
27.329	-2.61927e-06	2.04736e-07	-2.41453e-06	-7.36038e-10	2.43913e-10	-4.92125e-10	3.51918e-07	-1.21475e-07	2.30443e-07	2.26703e-07	-5.42924e-08	1.72411e-07	1.06185e-07	-4.13317e-08	6.48532e-08	1.99400e-07	-1.10251e-07	8.91492e-08	6.13681e-07	2.77012e-07	8.90692e-07	1.77313e-07	-1.13798e-07	6.35147e-08
27.353	-2.62105e-06	2.04875e-07	-2.41617e-06	-4.90660e-10	1.62598e-10	-3.28062e-10	3.51990e-07	-1.21500e-07	2.30490e-07	2.26414e-07	-5.42232e-08	1.72191e-07	1.06793e-07	-4.15682e-08	6.52243e-08	1.99751e-07	-1.10445e-07	8.93061e-08	6.13820e-07	2.76841e-07	8.90661e-07	1.77466e-07	-1.13897e-07	6.35695e-08
27.378	-2.62284e-06	2.05015e-07	-2.41782e-06	-2.40580e-10	7.97248e-11	-1.60855e-10	3.52070e-07	-1.21528e-07	2.30542e-07	2.26129e-07	-5.41550e-08	1.71974e-07	1.07412e-07	-4.18095e-08	6.56029e-08	2.00110e-07	-1.10643e-07	8.94667e-08	6.13977e-07	2.76672e-07	8.90649e-07	1.77624e-07	-1.13998e-07	6.36259e-08
27.402	-2.62464e-06	2.05156e-07	-2.41949e-06	1.41920e-11	-4.70304e-12	9.48898e-12	3.52159e-07	-1.21559e-07	2.30601e-07	2.25849e-07	-5.40878e-08	1.71761e-07	1.08045e-07	-4.20555e-08	6.59890e-08	2.00477e-07	-1.10847e-07	8.96309e-08	6.14152e-07	2.76504e-07	8.90656e-07	1.77786e-07	-1.14102e-07	6.36839e-08
27.427	-2.62647e-06	2.05298e-07	-2.42117e-06	2.73643e-10	-9.06814e-11	1.82961e-10	3.52258e-07	-1.21593e-07	2.30665e-07	2.25572e-07	-5.40216e-08	1.71551e-07	1.08689e-07	-4.23064e-08	6.63826e-08	2.00853e-07	-1.11054e-07	8.97987e-08	6.14345e-07	2.76337e-07	8.90682e-07	1.77952e-07	-1.14208e-07	6.37434e-08
27.451	-2.62830e-06	2.05442e-07	-2.42286e-06	5.37760e-10	-1.78206e-10	3.59554e-10	3.52364e-07	-1.21629e-07	2.30735e-07	2.25300e-07	-5.39565e-08	1.71344e-07	1.09346e-07	-4.25620e-08	6.67836e-08	2.01237e-07	-1.11266e-07	8.99703e-08	6.14555e-07	2.76171e-07	8.90726e-07	1.78122e-07	-1.14318e-07	6.38045e-08
27.476	-2.63016e-06	2.05587e-07	-2.42457e-06	8.06531e-10	-2.67273e-10	5.39258e-10	3.52480e-07	-1.21669e-07	2.30811e-07	2.25032e-07	-5.38923e-08	1.71140e-07	1.10014e-07	-4.28223e-08	6.71921e-08	2.01628e-07	-1.11483e-07	9.01454e-08	6.14783e-07	2.76007e-07	8.90790e-07	1.78297e-07	-1.14430e-07	6.38672e-08
27.501	-2.63203e-06	2.05733e-07	-2.42629e-06	1.07994e-09	-3.57878e-10	7.22065e-10	3.52605e-07	-1.21712e-07	2.30892e-07	2.24769e-07	-5.38292e-08	1.70940e-07	1.10696e-07	-4.30874e-08	6.76081e-08	2.02028e-07	-1.11704e-07	9.03242e-08	6.15029e-07	2.75844e-07	8.90872e-07	1.78476e-07	-1.14545e-07	6.39313e-08
27.525	-2.63391e-06	2.05880e-07	-2.42803e-06	1.35798e-09	-4.50017e-10	9.07967e-10	3.52738e-07	-1.21758e-07	2.30980e-07	2.24510e-07	-5.37671e-08	1.70743e-07	1.11389e-07	-4.33573e-08	6.80316e-08	2.02436e-07	-1.11930e-07	9.05066e-08	6.15292e-07	2.75682e-07	8.90974e-07	1.78660e-07	-1.14663e-07	6.39971e-08
27.550	-2.63581e-06	2.06029e-07	-2.42978e-06	1.64064e-09	-5.43686e-10	1.09695e-09	3.52880e-07	-1.21808e-07	2.31073e-07	2.24255e-07	-5.37061e-08	1.70549e-07	1.12094e-07	-4.36319e-08	6.84624e-08	2.02852e-07	-1.12160e-07	9.06927e-08	6.15573e-07	2.75521e-07	8.91095e-07	1.78848e-07	-1.14783e-07	6.40644e-08
27.574	-2.63772e-06	2.06178e-07	-2.43154e-06	1.92790e-09	-6.38880e-10	1.28902e-09	3.53031e-07	-1.21860e-07	2.31172e-07	2.24004e-07	-5.36460e-08	1.70358e-07	1.12812e-07	-4.39113e-08	6.89008e-08	2.03277e-07	-1.12394e-07	9.08824e-08	6.15872e-07	2.75362e-07	8.91235e-07	1.79040e-07	-1.14907e-07	6.41332e-08
27.599	-2.63965e-06	2.06329e-07	-2.43332e-06	2.21975e-09	-7.35594e-10	1.48415e-09	3.53191e-07	-1.21915e-07	2.31276e-07	2.23757e-07	-5.35870e-08	1.70170e-07	1.13542e-07	-4.41953e-08	6.93465e-08	2.03709e-07	-1.12633e-07	9.10757e-08	6.16189e-07	2.75205e-07	8.91394e-07	1.79236e-07	-1.15033e-07	6.42035e-08
27.623	-2.64159e-06	2.06481e-07	-2.43511e-06	2.51617e-09	-8.33825e-10	1.68235e-09	3.53360e-07	-1.21973e-07	2.31387e-07	2.23515e-07	-5.35290e-08	1.69986e-07	1.14284e-07	-4.44841e-08	6.97996e-08	2.04150e-07	-1.12877e-07	9.12727e-08	6.16524e-07	2.75048e-07	8.91572e-07	1.79437e-07	-1.15161e-07	6.42754e-08
27.648	-2.64355e-06	2.06634e-07	-2.43692e-06	2.81716e-09	-9.33568e-10	1.88359e-09	3.53538e-07	-1.22035e-07	2.31503e-07	2.23277e-07	-5.34720e-08	1.69805e-07	1.15038e-07	-4.47776e-08	7.02601e-08	2.04598e-07	-1.13125e-07	9.14732e-08	6.16877e-07	2.74893e-07	8.91770e-07	1.79642e-07	-1.15293e-07	6.43488e-08
27.673	-2.64553e-06	2.06788e-07	-2.43874e-06	3.12269e-09	-1.03482e-09	2.08788e-09	3.53724e-07	-1.22099e-07	2.31626e-07	2.23044e-07	-5.34160e-08	1.69628e-07	1.15804e-07	-4.50758e-08	7.07281e-08	2.05055e-07	-1.13377e-07	9.16774e-08	6.17248e-07	2.74740e-07	8.91987e-07	1.79851e-07	-1.15427e-07	6.44237e-08
27.697	-2.64752e-06	2.06944e-07	-2.44057e-06	3.43276e-09	-1.13757e-09	2.29519e-09	3.53920e-07	-1.22166e-07	2.31753e-07	2.22814e-07	-5.33611e-08	1.69453e-07	1.16582e-07	-4.53787e-08	7.12034e-08	2.05520e-07	-1.13634e-07	9.18851e-08	6.17636e-07	2.74587e-07	8.92224e-07	1.80064e-07	-1.15564e-07	6.45001e-08
27.722	-2.64952e-06	2.07100e-07	-2.44242e-06	3.74736e-09	-1.24182e-09	2.50553e-09	3.54124e-07	-1.22237e-07	2.31887e-07	2.22589e-07	-5.33072e-08	1.69282e-07	1.17372e-07	-4.56863e-08	7.16860e-08	2.05992e-07	-1.13896e-07	9.20965e-08	6.18043e-07	2.74437e-07	8.92480e-07	1.80282e-07	-1.15704e-07	6.45781e-08
27.746	-2.65154e-06	2.07258e-07	-2.44428e-06	4.06645e-09	-1.34757e-09	2.71889e-09	3.54337e-07	-1.22311e-07	2.32027e-07	2.22368e-07	-5.32543e-08	1.69114e-07	1.18175e-07	-4.59986e-08	7.21760e-08	2.06473e-07	-1.14162e-07	9.23115e-08	6.18468e-07	2.74288e-07	8.92755e-07	1.80504e-07	-1.15846e-07	6.46575e-08
27.771	-2.65357e-06	2.07417e-07	-2.44616e-06	4.39005e-09	-1.45480e-09	2.93525e-09	3.54560e-07	-1.22387e-07	2.32172e-07	2.22152e-07	-5.32024e-08	1.68949e-07	1.18989e-07	-4.63156e-08	7.26734e-08	2.06962e-07	-1.14432e-07	9.25301e-08	6.18911e-07	2.74140e-07	8.93051e-07	1.80730e-07	-1.15991e-07	6.47385e-08
27.795	-2.65562e-06	2.07578e-07	-2.44805e-06	4.71812e-09	-1.56352e-09	3.15460e-09	3.54791e-07	-1.22467e-07	2.32324e-07	2.21939e-07	-5.31515e-08	1.68788e-07	1.19815e-07	-4.66372e-08	7.31781e-08	2.07459e-07	-1.14707e-07	9.27522e-08	6.19372e-07	2.73994e-07	8.93366e-07	1.80960e-07	-1.16139e-07	6.48209e-08
27.820	-2.65769e-06	2.07739e-07	-2.44995e-06	5.05065e-09	-1.67372e-09	3.37694e-09	3.55031e-07	-1.22550e-07	2.32481e-07	2.21731e-07	-5.31017e-08	1.68629e-07	1.20654e-07	-4.69636e-08	7.36901e-08	2.07964e-07	-1.14986e-07	9.29780e-08	6.19851e-07	2.73849e-07	8.93700e-07	1.81194e-07	-1.16289e-07	6.49048e-08
27.845	-2.65977e-06	2.07902e-07	-2.45187e-06	5.38764e-09	-1.78539e-09	3.60225e-09	3.55280e-07	-1.22636e-07	2.32644e-07	2.21527e-07	-5.30529e-08	1.68474e-07	1.21504e-07	-4.72945e-08	7.42094e-08	2.08477e-07	-1.15270e-07	9.32073e-08	6.20348e-07	2.73706e-07	8.94054e-07	1.81432e-07	-1.16442e-07	6.49902e-08
27.869	-2.66186e-06	2.08065e-07	-2.45380e-06	5.72906e-09	-1.89853e-09	3.83053e-09	3.55538e-07	-1.22725e-07	2.32813e-07	2.21328e-07	-5.30051e-08	1.68323e-07	1.22366e-07	-4.76301e-08	7.47360e-08	2.08998e-07	-1.15558e-07	9.34402e-08	6.20864e-07	2.73564e-07	8.94428e-07	1.81675e-07	-1.16598e-07	6.50771e-08
27.894	-2.66397e-06	2.08230e-07	-2.45574e-06	6.07490e-09	-2.01314e-09	4.06176e-09	3.55805e-07	-1.22817e-07	2.32988e-07	2.21133e-07	-5.29584e-08	1.68174e-07	1.23240e-07	-4.79704e-08	7.52699e-08	2.09527e-07	-1.15850e-07	9.36767e-08	6.21398e-07	2.73425e-07	8.94822e-07	1.81922e-07	-1.16756e-07	6.51655e-08
27.918	-2.66610e-06	2.08396e-07	-2.45770e-06	6.42515e-09	-2.12921e-09	4.29595e-09	3.56080e-07	-1.22912e-07	2.33168e-07	2.20942e-07	-5.29126e-08	1.68029e-07	1.24126e-07	-4.83153e-08	7.58111e-08	2.10064e-07	-1.16147e-07	9.39167e-08	6.21950e-07	2.73286e-07	8.95236e-07	1.82173e-07	-1.16917e-07	6.52553e-08
27.943	-2.66824e-06	2.08564e-07	-2.45968e-06	6.77979e-09	-2.24673e-09	4.53306e-09	3.56365e-07	-1.23010e-07	2.33355e-07	2.20755e-07	-5.28679e-08	1.67887e-07	1.25024e-07	-4.86648e-08	7.63595e-08	2.10609e-07	-1.16448e-07	9.41604e-08	6.22520e-07	2.73150e-07	8.95670e-07	1.82428e-07	-1.17081e-07	6.53467e-08
27.967	-2.67039e-06	2.08732e-07	-2.46166e-06	7.13881e-09	-2.36570e-09	4.77311e-09	3.56659e-07	-1.23112e-07	2.33547e-07	2.20572e-07	-5.28242e-08	1.67748e-07	1.25934e-07	-4.90190e-08	7.69152e-08	2.11161e-07	-1.16754e-07	9.44075e-08	6.23109e-07	2.73015e-07	8.96123e-07	1.82687e-07	-1.17247e-07	6.54394e-08
27.992	-2.67257e-06	2.08902e-07	-2.46366e-06	7.50219e-09	-2.48612e-09	5.01607e-09	3.56962e-07	-1.23216e-07	2.33745e-07	2.20394e-07	-5.27815e-08	1.67613e-07	1.26856e-07	-4.93777e-08	7.74781e-08	2.11722e-07	-1.17064e-07	9.46583e-08	6.23716e-07	2.72881e-07	8.96597e-07	1.82950e-07	-1.17416e-07	6.55337e-08
28.017	-2.67475e-06	2.09073e-07	-2.46568e-06	7.86991e-09	-2.60798e-09	5.26193e-09	3.57273e-07	-1.23324e-07	2.33949e-07	2.20220e-07	-5.27399e-08	1.67480e-07	1.27789e-07	-4.97411e-08	7.80483e-08	2.12291e-07	-1.17378e-07	9.49125e-08	6.24341e-07	2.72750e-07	8.97091e-07	1.83217e-07	-1.17587e-07	6.56294e-08
28.041	-2.67695e-06	2.09245e-07	-2.46771e-06	8.24197e-09	-2.73128e-09	5.51069e-09	3.57594e-07	-1.23435e-07	2.34159e-07	2.20051e-07	-5.26992e-08	1.67351e-07	1.28735e-07	-5.01090e-08	7.86256e-08	2.12868e-07	-1.17697e-07	9.51703e-08	6.24985e-07	2.72620e-07	8.97605e-07	1.83488e-07	-1.17761e-07	6.57265e-08
28.066	-2.67917e-06	2.09418e-07	-2.46975e-06	8.61834e-09	-2.85600e-09	5.76234e-09	3.57924e-07	-1.23548e-07	2.34375e-07	2.19885e-07	-5.26596e-08	1.67226e-07	1.29692e-07	-5.04816e-08	7.92102e-08	2.13452e-07	-1.18020e-07	9.54317e-08	6.25647e-07	2.72492e-07	8.98139e-07	1.83763e-07	-1.17938e-07	6.58251e-08
28.090	-2.68140e-06	2.09592e-07	-2.47181e-06	8.99901e-09	-2.98215e-09	6.01686e-09	3.58262e-07	-1.23665e-07	2.34597e-07	2.19724e-07	-5.26210e-08	1.67103e-07	1.30661e-07	-5.08587e-08	7.98019e-08	2.14045e-07	-1.18348e-07	9.56966e-08	6.26328e-07	2.72365e-07	8.98693e-07	1.84042e-07	-1.18117e-07	6.59251e-08
28.115	-2.68364e-06	2.09768e-07	-2.47388e-06	9.38397e-09	-3.10972e-09	6.27425e-09	3.58610e-07	-1.23785e-07	2.34825e-07	2.19567e-07	-5.25834e-08	1.66984e-07	1.31641e-07	-5.12404e-08	8.04008e-08	2.14645e-07	-1.18680e-07	9.59650e-08	6.27027e-07	2.72241e-07	8.99268e-07	1.84325e-07	-1.18299e-07	6.60265e-08
28.140	-2.68590e-06	2.09944e-07	-2.47596e-06	9.77319e-09	-3.23870e-09	6.53449e-09	3.58967e-07	-1.23908e-07	2.35058e-07	2.19414e-07	-5.25469e-08	1.66867e-07	1.32634e-07	-5.16267e-08	8.10069e-08	2.15253e-07	-1.19016e-07	9.62370e-08	6.27745e-07	2.72118e-07	8.99863e-07	1.84613e-07	-1.18483e-07	6.61294e-08
28.164	-2.68818e-06	2.10122e-07	-2.47806e-06	1.01667e-08	-3.36909e-09	6.79757e-09	3.59332e-07	-1.24035e-07	2.35298e-07	2.19266e-07	-5.25113e-08	1.66755e-07	1.33638e-07	-5.20175e-08	8.16202e-08	2.15869e-07	-1.19357e-07	9.65125e-08	6.28481e-07	2.71997e-07	9.00478e-07	1.84904e-07	-1.18670e-07	6.62337e-08
28.189	-2.69047e-06	2.10301e-07	-2.48017e-06	1.05644e-08	-3.50089e-09	7.06349e-09	3.59707e-07	-1.24164e-07	2.35543e-07	2.19122e-07	-5.24768e-08	1.66645e-07	1.34653e-07	-5.24128e-08	8.22405e-08	2.16494e-07	-1.19702e-07	9.67915e-08	6.29236e-07	2.71878e-07	9.01114e-07	1.85199e-07	-1.18860e-07	6.63394e-08
28.213	-2.69278e-06	2.10482e-07	-2.48230e-06	1.09663e-08	-3.63409e-09	7.33223e-09	3.60091e-07	-1.24296e-07	2.35794e-07	2.18982e-07	-5.24432e-08	1.66538e-07	1.35681e-07	-5.28127e-08	8.28680e-08	2.17125e-07	-1.20051e-07	9.70740e-08	6.30010e-07	2.71761e-07	9.01771e-07	1.85498e-07	-1.19052e-07	6.64466e-08
28.238	-2.69510e-06	2.10663e-07	-2.48444e-06	1.13725e-08	-3.76868e-09	7.60378e-09	3.60484e-07	-1.24432e-07	2.36052e-07	2.18846e-07	-5.24107e-08	1.66435e-07	1.36720e-07	-5.32172e-08	8.35026e-08	2.17765e-07	-1.20405e-07	9.73600e-08	6.30802e-07	2.71645e-07	9.02448e-07	1.85801e-07	-1.19246e-07	6.65551e-08
28.262	-2.69743e-06	2.10846e-07	-2.48659e-06	1.17828e-08	-3.90466e-09	7.87814e-09	3.60885e-07	-1.24571e-07	2.36315e-07	2.18714e-07	-5.23792e-08	1.66335e-07	1.37770e-07	-5.36261e-08	8.41443e-08	2.18413e-07	-1.20763e-07	9.76495e-08	6.31613e-07	2.71532e-07	9.03145e-07	1.86108e-07	-1.19443e-07	6.66650e-08
28.287	-2.69979e-06	2.11029e-07	-2.48876e-06	1.21973e-08	-4.04202e-09	8.15528e-09	3.61296e-07	-1.24713e-07	2.36584e-07	2.18587e-07	-5.23487e-08	1.66238e-07	1.38833e-07	-5.40396e-08	8.47931e-08	2.19068e-07	-1.21126e-07	9.79425e-08	6.32443e-07	2.71421e-07	9.03863e-07	1.86419e-07	-1.19642e-07	6.67764e-08
28.312	-2.70215e-06	2.11214e-07	-2.49094e-06	1.26160e-08	-4.18076e-09	8.43520e-09	3.61716e-07	-1.24858e-07	2.36859e-07	2.18464e-07	-5.23192e-08	1.66145e-07	1.39907e-07	-5.44576e-08	8.54489e-08	2.19731e-07	-1.21492e-07	9.82390e-08	6.33291e-07	2.71311e-07	9.04602e-07	1.86734e-07	-1.19844e-07	6.68891e-08
28.336	-2.70453e-06	2.11401e-07	-2.49313e-06	1.30388e-08	-4.32087e-09	8.71789e-09	3.62145e-07	-1.25006e-07	2.37140e-07	2.18345e-07	-5.22908e-08	1.66054e-07	1.40992e-07	-5.48801e-08	8.61118e-08	2.20402e-07	-1.21863e-07	9.85390e-08	6.34158e-07	2.71203e-07	9.05362e-07	1.87052e-07	-1.20049e-07	6.70032e-08
28.361	-2.70693e-06	2.11588e-07	-2.49534e-06	1.34657e-08	-4.46234e-09	9.00334e-09	3.62583e-07	-1.25157e-07	2.37426e-07	2.18230e-07	-5.22633e-08	1.65967e-07	1.42089e-07	-5.53071e-08	8.67818e-08	2.21081e-07	-1.22238e-07	9.88424e-08	6.35044e-07	2.71098e-07	9.06142e-07	1.87375e-07	-1.20256e-07	6.71187e-08
28.385	-2.70934e-06	2.11777e-07	-2.49757e-06	1.38967e-08	-4.60518e-09	9.29154e-09	3.63030e-07	-1.25311e-07	2.37719e-07	2.18120e-07	-5.22369e-08	1.65883e-07	1.43197e-07	-5.57385e-08	8.74588e-08	2.21767e-07	-1.22618e-07	9.91494e-08	6.35949e-07	2.70994e-07	9.06943e-07	1.87701e-07	-1.20465e-07	6.72356e-08
28.410	-2.71177e-06	2.11966e-07	-2.49980e-06	1.43318e-08	-4.74938e-09	9.58247e-09	3.63487e-07	-1.25469e-07	2.38018e-07	2.18014e-07	-5.22114e-08	1.65802e-07	1.44317e-07	-5.61744e-08	8.81428e-08	2.22462e-07	-1.23002e-07	9.94598e-08	6.36872e-07	2.70893e-07	9.07765e-07	1.88031e-07	-1.20677e-07	6.73539e-08
28.434	-2.71421e-06	2.12157e-07	-2.50206e-06	1.47710e-08	-4.89492e-09	9.87613e-09	3.63952e-07	-1.25629e-07	2.38323e-07	2.17912e-07	-5.21870e-08	1.65725e-07	1.45449e-07	-5.66148e-08	8.88338e-08	2.23164e-07	-1.23390e-07	9.97737e-08	6.37815e-07	2.70793e-07	9.08608e-07	1.88365e-07	-1.20891e-07	6.74735e-08
28.459	-2.71667e-06	2.12349e-07	-2.50432e-06	1.52143e-08	-5.04181e-09	1.01725e-08	3.64426e-07	-1.25793e-07	2.38633e-07	2.17814e-07	-5.21635e-08	1.65650e-07	1.46591e-07	-5.70597e-08	8.95318e-08	2.23874e-07	-1.23783e-07	1.00091e-07	6.38776e-07	2.70696e-07	9.09472e-07	1.88703e-07	-1.21108e-07	6.75945e-08
28.484	-2.71914e-06	2.12543e-07	-2.50660e-06	1.56616e-08	-5.19004e-09	1.04716e-08	3.64910e-07	-1.25960e-07	2.38950e-07	2.17720e-07	-5.21411e-08	1.65579e-07	1.47746e-07	-5.75090e-08	9.02368e-08	2.24591e-07	-1.24179e-07	1.00412e-07	6.39757e-07	2.70601e-07	9.10357e-07	1.89044e-07	-1.21327e-07	6.77168e-08
28.508	-2.72163e-06	2.12737e-07	-2.50889e-06	1.61129e-08	-5.33961e-09	1.07733e-08	3.65402e-07	-1.26130e-07	2.39273e-07	2.17630e-07	-5.21197e-08	1.65511e-07	1.48911e-07	-5.79627e-08	9.09487e-08	2.25316e-07	-1.24580e-07	1.00736e-07	6.40756e-07	2.70507e-07	9.11264e-07	1.89390e-07	-1.21549e-07	6.78405e-08
28.533	-2.72413e-06	2.12933e-07	-2.51120e-06	1.65683e-08	-5.49050e-09	1.10778e-08	3.65904e-07	-1.26303e-07	2.39601e-07	2.17545e-07	-5.20992e-08	1.65446e-07	1.50088e-07	-5.84208e-08	9.16676e-08	2.26049e-07	-1.24986e-07	1.01064e-07	6.41775e-07	2.70416e-07	9.12191e-07	1.89739e-07	-1.21773e-07	6.79655e-08
28.557	-2.72665e-06	2.13129e-07	-2.51352e-06	1.70276e-08	-5.64271e-09	1.13849e-08	3.66415e-07	-1.26479e-07	2.39935e-07	2.17464e-07	-5.20798e-08	1.65384e-07	1.51277e-07	-5.88834e-08	9.23935e-08	2.26790e-07	-1.25395e-07	1.01395e-07	6.42812e-07	2.70328e-07	9.13139e-07	1.90091e-07	-1.22000e-07	6.80919e-08
28.582	-2.72919e-06	2.13328e-07	-2.51586e-06	1.74909e-08	-5.79624e-09	1.16947e-08	3.66935e-07	-1.26659e-07	2.40276e-07	2.17387e-07	-5.20613e-08	1.65326e-07	1.52477e-07	-5.93504e-08	9.31262e-08	2.27538e-07	-1.25809e-07	1.01729e-07	6.43868e-07	2.70241e-07	9.14109e-07	1.90448e-07	-1.22228e-07	6.82196e-08
28.606	-2.73173e-06	2.13527e-07	-2.51821e-06	1.79582e-08	-5.95109e-09	1.20071e-08	3.67464e-07	-1.26841e-07	2.40622e-07	2.17314e-07	-5.20439e-08	1.65270e-07	1.53688e-07	-5.98218e-08	9.38659e-08	2.28294e-07	-1.26227e-07	1.02067e-07	6.44944e-07	2.70156e-07	9.15100e-07	1.90808e-07	-1.22460e-07	6.83487e-08
28.631	-2.73430e-06	2.13727e-07	-2.52057e-06	1.84294e-08	-6.10724e-09	1.23221e-08	3.68002e-07	-1.27027e-07	2.40975e-07	2.17245e-07	-5.20274e-08	1.65218e-07	1.54910e-07	-6.02976e-08	9.46124e-08	2.29058e-07	-1.26649e-07	1.02409e-07	6.46039e-07	2.70074e-07	9.16113e-07	1.91172e-07	-1.22693e-07	6.84791e-08
28.656	-2.73688e-06	2.13929e-07	-2.52295e-06	1.89045e-08	-6.26469e-09	1.26398e-08	3.68549e-07	-1.27216e-07	2.41333e-07	2.17181e-07	-5.20120e-08	1.65169e-07	1.56144e-07	-6.07778e-08	9.53659e-08	2.29829e-07	-1.27076e-07	1.02754e-07	6.47152e-07	2.69994e-07	9.17147e-07	1.91540e-07	-1.22929e-07	6.86107e-08
28.680	-2.73947e-06	2.14132e-07	-2.52534e-06	1.93835e-08	-6.42343e-09	1.29601e-08	3.69106e-07	-1.27408e-07	2.41697e-07	2.17121e-07	-5.19975e-08	1.65123e-07	1.57389e-07	-6.12623e-08	9.61262e-08	2.30608e-07	-1.27506e-07	1.03102e-07	6.48285e-07	2.69916e-07	9.18202e-07	1.91911e-07	-1.23167e-07	6.87437e-08
28.705	-2.74208e-06	2.14336e-07	-2.52775e-06	1.98664e-08	-6.58346e-09	1.32830e-08	3.69671e-07	-1.27603e-07	2.42068e-07	2.17064e-07	-5.19841e-08	1.65080e-07	1.58645e-07	-6.17513e-08	9.68934e-08	2.31395e-07	-1.27941e-07	1.03454e-07	6.49438e-07	2.69841e-07	9.19279e-07	1.92286e-07	-1.23408e-07	6.88781e-08
28.729	-2.74471e-06	2.14541e-07	-2.53017e-06	2.03532e-08	-6.74478e-09	1.36084e-08	3.70246e-07	-1.27802e-07	2.42444e-07	2.17012e-07	-5.19716e-08	1.65041e-07	1.59912e-07	-6.22446e-08	9.76674e-08	2.32189e-07	-1.28380e-07	1.03809e-07	6.50609e-07	2.69768e-07	9.20377e-07	1.92665e-07	-1.23651e-07	6.90137e-08
28.754	-2.74735e-06	2.14747e-07	-2.53260e-06	2.08439e-08	-6.90738e-09	1.39365e-08	3.70830e-07	-1.28003e-07	2.42826e-07	2.16964e-07	-5.19601e-08	1.65004e-07	1.61190e-07	-6.27422e-08	9.84482e-08	2.32991e-07	-1.28824e-07	1.04167e-07	6.51800e-07	2.69697e-07	9.21497e-07	1.93047e-07	-1.23896e-07	6.91506e-08
28.778	-2.75000e-06	2.14955e-07	-2.53505e-06	2.13384e-08	-7.07124e-09	1.42671e-08	3.71423e-07	-1.28208e-07	2.43215e-07	2.16920e-07	-5.19495e-08	1.64971e-07	1.62480e-07	-6.32442e-08	9.92359e-08	2.33800e-07	-1.29271e-07	1.04529e-07	6.53010e-07	2.69629e-07	9.22638e-07	1.93433e-07	-1.24144e-07	6.92888e-08
28.803	-2.75267e-06	2.15164e-07	-2.53751e-06	2.18367e-08	-7.23638e-09	1.46003e-08	3.72025e-07	-1.28416e-07	2.43609e-07	2.16880e-07	-5.19400e-08	1.64940e-07	1.63781e-07	-6.37505e-08	1.00030e-07	2.34617e-07	-1.29723e-07	1.04894e-07	6.54239e-07	2.69563e-07	9.23802e-07	1.93822e-07	-1.24394e-07	6.94283e-08
28.828	-2.75536e-06	2.15374e-07	-2.53999e-06	2.23388e-08	-7.40277e-09	1.49360e-08	3.72636e-07	-1.28627e-07	2.44009e-07	2.16845e-07	-5.19315e-08	1.64913e-07	1.65093e-07	-6.42611e-08	1.00832e-07	2.35442e-07	-1.30179e-07	1.05263e-07	6.55488e-07	2.69499e-07	9.24987e-07	1.94215e-07	-1.24646e-07	6.95691e-08
28.852	-2.75806e-06	2.15585e-07	-2.54248e-06	2.28447e-08	-7.57042e-09	1.52743e-08	3.73257e-07	-1.28841e-07	2.44416e-07	2.16813e-07	-5.19239e-08	1.64889e-07	1.66416e-07	-6.47761e-08	1.01640e-07	2.36274e-07	-1.30639e-07	1.05635e-07	6.56756e-07	2.69438e-07	9.26194e-07	1.94612e-07	-1.24901e-07	6.97111e-08
28.877	-2.76078e-06	2.15797e-07	-2.54498e-06	2.33544e-08	-7.73932e-09	1.56150e-08	3.73887e-07	-1.29058e-07	2.44828e-07	2.16786e-07	-5.19173e-08	1.64868e-07	1.67750e-07	-6.52953e-08	1.02454e-07	2.37114e-07	-1.31103e-07	1.06011e-07	6.58043e-07	2.69379e-07	9.27422e-07	1.95012e-07	-1.25157e-07	6.98545e-08
28.901	-2.76351e-06	2.16011e-07	-2.54750e-06	2.38678e-08	-7.90946e-09	1.59583e-08	3.74525e-07	-1.29279e-07	2.45246e-07	2.16762e-07	-5.19117e-08	1.64850e-07	1.69095e-07	-6.58189e-08	1.03276e-07	2.37961e-07	-1.31572e-07	1.06389e-07	6.59350e-07	2.69323e-07	9.28673e-07	1.95416e-07	-1.25417e-07	6.99991e-08
28.926	-2.76626e-06	2.16226e-07	-2.55004e-06	2.43850e-08	-8.08084e-09	1.63041e-08	3.75173e-07	-1.29503e-07	2.45671e-07	2.16743e-07	-5.19071e-08	1.64836e-07	1.70451e-07	-6.63468e-08	1.04104e-07	2.38816e-07	-1.32044e-07	1.06771e-07	6.60676e-07	2.69269e-07	9.29945e-07	1.95823e-07	-1.25678e-07	7.01449e-08
28.951	-2.76903e-06	2.16442e-07	-2.55258e-06	2.49058e-08	-8.25345e-09	1.66524e-08	3.75831e-07	-1.29730e-07	2.46101e-07	2.16727e-07	-5.19034e-08	1.64824e-07	1.71818e-07	-6.68789e-08	1.04939e-07	2.39678e-07	-1.32521e-07	1.07157e-07	6.62022e-07	2.69218e-07	9.31240e-07	1.96234e-07	-1.25941e-07	7.02921e-08
28.975	-2.77181e-06	2.16659e-07	-2.55515e-06	2.54304e-08	-8.42729e-09	1.70031e-08	3.76497e-07	-1.29960e-07	2.46538e-07	2.16716e-07	-5.19007e-08	1.64816e-07	1.73196e-07	-6.74153e-08	1.05781e-07	2.40548e-07	-1.33002e-07	1.07546e-07	6.63388e-07	2.69169e-07	9.32556e-07	1.96648e-07	-1.26207e-07	7.04404e-08
29.000	-2.77460e-06	2.16877e-07	-2.55772e-06	2.59587e-08	-8.60235e-09	1.73563e-08	3.77173e-07	-1.30193e-07	2.46980e-07	2.16709e-07	-5.18990e-08	1.64810e-07	1.74585e-07	-6.79560e-08	1.06629e-07	2.41425e-07	-1.33487e-07	1.07938e-07	6.64772e-07	2.69123e-07	9.33895e-07	1.97065e-07	-1.26475e-07	7.05901e-08
29.024	-2.77741e-06	2.17097e-07	-2.56031e-06	2.64906e-08	-8.77863e-09	1.77120e-08	3.77858e-07	-1.30429e-07	2.47428e-07	2.16706e-07	-5.18982e-08	1.64808e-07	1.75985e-07	-6.85009e-08	1.07484e-07	2.42310e-07	-1.33976e-07	1.08334e-07	6.66177e-07	2.69079e-07	9.35256e-07	1.97487e-07	-1.26746e-07	7.07409e-08
29.049	-2.78024e-06	2.17318e-07	-2.56292e-06	2.70262e-08	-8.95611e-09	1.80701e-08	3.78552e-07	-1.30669e-07	2.47883e-07	2.16707e-07	-5.18985e-08	1.64808e-07	1.77396e-07	-6.90501e-08	1.08346e-07	2.43202e-07	-1.34470e-07	1.08733e-07	6.67601e-07	2.69038e-07	9.36639e-07	1.97911e-07	-1.27018e-07	7.08930e-08
29.073	-2.78308e-06	2.17540e-07	-2.56554e-06	2.75654e-08	-9.13480e-09	1.84306e-08	3.79255e-07	-1.30912e-07	2.48343e-07	2.16712e-07	-5.18996e-08	1.64812e-07	1.78818e-07	-6.96035e-08	1.09214e-07	2.44102e-07	-1.34967e-07	1.09135e-07	6.69045e-07	2.68999e-07	9.38044e-07	1.98339e-07	-1.27293e-07	7.10463e-08
29.098	-2.78593e-06	2.17763e-07	-2.56817e-06	2.81083e-08	-9.31469e-09	1.87936e-08	3.79967e-07	-1.31157e-07	2.48810e-07	2.16721e-07	-5.19018e-08	1.64819e-07	1.80250e-07	-7.01611e-08	1.10089e-07	2.45009e-07	-1.35469e-07	1.09540e-07	6.70508e-07	2.68964e-07	9.39472e-07	1.98771e-07	-1.27570e-07	7.12009e-08
29.123	-2.78881e-06	2.17988e-07	-2.57082e-06	2.86547e-08	-9.49577e-09	1.91589e-08	3.80689e-07	-1.31407e-07	2.49283e-07	2.16734e-07	-5.19049e-08	1.64829e-07	1.81694e-07	-7.07230e-08	1.10971e-07	2.45923e-07	-1.35974e-07	1.09949e-07	6.71991e-07	2.68930e-07	9.40922e-07	1.99206e-07	-1.27849e-07	7.13567e-08
29.147	-2.79170e-06	2.18214e-07	-2.57348e-06	2.92047e-08	-9.67804e-09	1.95267e-08	3.81420e-07	-1.31659e-07	2.49761e-07	2.16751e-07	-5.19089e-08	1.64842e-07	1.83148e-07	-7.12891e-08	1.11859e-07	2.46845e-07	-1.36484e-07	1.10361e-07	6.73494e-07	2.68900e-07	9.42394e-07	1.99644e-07	-1.28130e-07	7.15136e-08
29.172	-2.79460e-06	2.18441e-07	-2.57616e-06	2.97583e-08	-9.86149e-09	1.98968e-08	3.82160e-07	-1.31914e-07	2.50246e-07	2.16772e-07	-5.19140e-08	1.64858e-07	1.84613e-07	-7.18593e-08	1.12754e-07	2.47775e-07	-1.36998e-07	1.10777e-07	6.75016e-07	2.68872e-07	9.43889e-07	2.00085e-07	-1.28414e-07	7.16718e-08
29.196	-2.79752e-06	2.18669e-07	-2.57885e-06	3.03154e-08	-1.00461e-08	2.02693e-08	3.82910e-07	-1.32173e-07	2.50737e-07	2.16797e-07	-5.19199e-08	1.64877e-07	1.86089e-07	-7.24338e-08	1.13655e-07	2.48712e-07	-1.37516e-07	1.11196e-07	6.76559e-07	2.68847e-07	9.45406e-07	2.00530e-07	-1.28699e-07	7.18313e-08
29.221	-2.80046e-06	2.18898e-07	-2.58156e-06	3.08761e-08	-1.02319e-08	2.06442e-08	3.83668e-07	-1.32435e-07	2.51233e-07	2.16825e-07	-5.19269e-08	1.64899e-07	1.87576e-07	-7.30125e-08	1.14563e-07	2.49656e-07	-1.38038e-07	1.11618e-07	6.78121e-07	2.68825e-07	9.46946e-07	2.00979e-07	-1.28987e-07	7.19919e-08
29.245	-2.80341e-06	2.19129e-07	-2.58428e-06	3.14402e-08	-1.04189e-08	2.10214e-08	3.84436e-07	-1.32700e-07	2.51736e-07	2.16858e-07	-5.19347e-08	1.64924e-07	1.89073e-07	-7.35953e-08	1.15478e-07	2.50607e-07	-1.38564e-07	1.12043e-07	6.79703e-07	2.68805e-07	9.48508e-07	2.01431e-07	-1.29277e-07	7.21537e-08
29.270	-2.80637e-06	2.19361e-07	-2.58701e-06	3.20079e-08	-1.06070e-08	2.14009e-08	3.85213e-07	-1.32968e-07	2.52245e-07	2.16895e-07	-5.19436e-08	1.64952e-07	1.90581e-07	-7.41824e-08	1.16399e-07	2.51566e-07	-1.39094e-07	1.12472e-07	6.81304e-07	2.68788e-07	9.50093e-07	2.01886e-07	-1.29569e-07	7.23166e-08
29.295	-2.80936e-06	2.19594e-07	-2.58976e-06	3.25791e-08	-1.07963e-08	2.17828e-08	3.86000e-07	-1.33240e-07	2.52760e-07	2.16936e-07	-5.19534e-08	1.64983e-07	1.92100e-07	-7.47735e-08	1.17326e-07	2.52533e-07	-1.39629e-07	1.12904e-07	6.82926e-07	2.68775e-07	9.51701e-07	2.02344e-07	-1.29863e-07	7.24808e-08
29.319	-2.81236e-06	2.19828e-07	-2.59253e-06	3.31537e-08	-1.09867e-08	2.21670e-08	3.86796e-07	-1.33514e-07	2.53281e-07	2.16981e-07	-5.19641e-08	1.65017e-07	1.93629e-07	-7.53689e-08	1.18261e-07	2.53506e-07	-1.40167e-07	1.13339e-07	6.84568e-07	2.68763e-07	9.53331e-07	2.02805e-07	-1.30159e-07	7.26462e-08
29.344	-2.81537e-06	2.20064e-07	-2.59531e-06	3.37318e-08	-1.11782e-08	2.25535e-08	3.87601e-07	-1.33792e-07	2.53808e-07	2.17030e-07	-5.19757e-08	1.65054e-07	1.95170e-07	-7.59683e-08	1.19201e-07	2.54487e-07	-1.40709e-07	1.13778e-07	6.86229e-07	2.68755e-07	9.54984e-07	2.03270e-07	-1.30458e-07	7.28127e-08
29.368	-2.81840e-06	2.20301e-07	-2.59810e-06	3.43132e-08	-1.13709e-08	2.29423e-08	3.88415e-07	-1.34073e-07	2.54341e-07	2.17082e-07	-5.19884e-08	1.65094e-07	1.96720e-07	-7.65720e-08	1.20148e-07	2.55476e-07	-1.41256e-07	1.14220e-07	6.87911e-07	2.68750e-07	9.56660e-07	2.03739e-07	-1.30758e-07	7.29804e-08
29.393	-2.82145e-06	2.20539e-07	-2.60091e-06	3.48982e-08	-1.15648e-08	2.33334e-08	3.89238e-07	-1.34358e-07	2.54881e-07	2.17139e-07	-5.20019e-08	1.65137e-07	1.98282e-07	-7.71797e-08	1.21102e-07	2.56472e-07	-1.41806e-07	1.14665e-07	6.89612e-07	2.68747e-07	9.58359e-07	2.04210e-07	-1.31061e-07	7.31493e-08
29.417	-2.82451e-06	2.20778e-07	-2.60373e-06	3.54865e-08	-1.17597e-08	2.37267e-08	3.90071e-07	-1.34645e-07	2.55426e-07	2.17199e-07	-5.20164e-08	1.65183e-07	1.99854e-07	-7.77916e-08	1.22062e-07	2.57475e-07	-1.42361e-07	1.15114e-07	6.91334e-07	2.68748e-07	9.60081e-07	2.04685e-07	-1.31365e-07	7.33193e-08
29.442	-2.82759e-06	2.21019e-07	-2.60657e-06	3.60782e-08	-1.19558e-08	2.41223e-08	3.90913e-07	-1.34936e-07	2.55977e-07	2.17264e-07	-5.20318e-08	1.65232e-07	2.01436e-07	-7.84076e-08	1.23029e-07	2.58485e-07	-1.42920e-07	1.15565e-07	6.93075e-07	2.68751e-07	9.61826e-07	2.05163e-07	-1.31672e-07	7.34905e-08
29.467	-2.83068e-06	2.21261e-07	-2.60942e-06	3.66732e-08	-1.21530e-08	2.45202e-08	3.91765e-07	-1.35230e-07	2.56535e-07	2.17332e-07	-5.20482e-08	1.65284e-07	2.03029e-07	-7.90277e-08	1.24002e-07	2.59502e-07	-1.43482e-07	1.16020e-07	6.94837e-07	2.68757e-07	9.63594e-07	2.05644e-07	-1.31981e-07	7.36628e-08
29.491	-2.83379e-06	2.21504e-07	-2.61229e-06	3.72716e-08	-1.23513e-08	2.49203e-08	3.92625e-07	-1.35527e-07	2.57099e-07	2.17404e-07	-5.20655e-08	1.65339e-07	2.04633e-07	-7.96519e-08	1.24981e-07	2.60527e-07	-1.44049e-07	1.16478e-07	6.96619e-07	2.68766e-07	9.65385e-07	2.06128e-07	-1.32292e-07	7.38363e-08
29.516	-2.83692e-06	2.21748e-07	-2.61517e-06	3.78733e-08	-1.25507e-08	2.53226e-08	3.93495e-07	-1.35827e-07	2.57668e-07	2.17480e-07	-5.20837e-08	1.65397e-07	2.06247e-07	-8.02801e-08	1.25967e-07	2.61559e-07	-1.44620e-07	1.16940e-07	6.98421e-07	2.68779e-07	9.67199e-07	2.06615e-07	-1.32605e-07	7.40109e-08
29.540	-2.84006e-06	2.21994e-07	-2.61807e-06	3.84784e-08	-1.27512e-08	2.57272e-08	3.94375e-07	-1.36131e-07	2.58244e-07	2.17560e-07	-5.21028e-08	1.65457e-07	2.07872e-07	-8.09125e-08	1.26959e-07	2.62599e-07	-1.45194e-07	1.17405e-07	7.00243e-07	2.68794e-07	9.69037e-07	2.07106e-07	-1.32919e-07	7.41867e-08
29.565	-2.84322e-06	2.22241e-07	-2.62098e-06	3.90867e-08	-1.29528e-08	2.61339e-08	3.95263e-07	-1.36437e-07	2.58826e-07	2.17644e-07	-5.21229e-08	1.65521e-07	2.09507e-07	-8.15489e-08	1.27958e-07	2.63646e-07	-1.45773e-07	1.17873e-07	7.02085e-07	2.68812e-07	9.70897e-07	2.07600e-07	-1.33236e-07	7.43636e-08
29.590	-2.84639e-06	2.22489e-07	-2.62390e-06	3.96984e-08	-1.31555e-08	2.65429e-08	3.96161e-07	-1.36747e-07	2.59414e-07	2.17732e-07	-5.21439e-08	1.65588e-07	2.11152e-07	-8.21895e-08	1.28963e-07	2.64699e-07	-1.46356e-07	1.18344e-07	7.03948e-07	2.68834e-07	9.72781e-07	2.08097e-07	-1.33555e-07	7.45416e-08
29.614	-2.84958e-06	2.22739e-07	-2.62685e-06	4.03133e-08	-1.33593e-08	2.69540e-08	3.97069e-07	-1.37061e-07	2.60008e-07	2.17823e-07	-5.21658e-08	1.65657e-07	2.12808e-07	-8.28340e-08	1.29974e-07	2.65761e-07	-1.46942e-07	1.18818e-07	7.05830e-07	2.68858e-07	9.74688e-07	2.08597e-07	-1.33876e-07	7.47207e-08
29.639	-2.85279e-06	2.22989e-07	-2.62980e-06	4.09314e-08	-1.35641e-08	2.73673e-08	3.97985e-07	-1.37377e-07	2.60608e-07	2.17919e-07	-5.21887e-08	1.65730e-07	2.14475e-07	-8.34827e-08	1.30992e-07	2.66829e-07	-1.47533e-07	1.19296e-07	7.07733e-07	2.68886e-07	9.76619e-07	2.09100e-07	-1.34199e-07	7.49010e-08
29.663	-2.85602e-06	2.23241e-07	-2.63277e-06	4.15528e-08	-1.37700e-08	2.77828e-08	3.98911e-07	-1.37697e-07	2.61215e-07	2.18018e-07	-5.22124e-08	1.65805e-07	2.16151e-07	-8.41353e-08	1.32016e-07	2.67905e-07	-1.48128e-07	1.19777e-07	7.09657e-07	2.68916e-07	9.78573e-07	2.09607e-07	-1.34524e-07	7.50824e-08
29.688	-2.85926e-06	2.23494e-07	-2.63576e-06	4.21774e-08	-1.39770e-08	2.82004e-08	3.99847e-07	-1.38019e-07	2.61827e-07	2.18121e-07	-5.22371e-08	1.65884e-07	2.17838e-07	-8.47920e-08	1.33046e-07	2.68987e-07	-1.48727e-07	1.20261e-07	7.11601e-07	2.68950e-07	9.80551e-07	2.10116e-07	-1.34851e-07	7.52648e-08
29.712	-2.86251e-06	2.23749e-07	-2.63876e-06	4.28053e-08	-1.41851e-08	2.86202e-08	4.00791e-07	-1.38345e-07	2.62446e-07	2.18228e-07	-5.22627e-08	1.65965e-07	2.19536e-07	-8.54528e-08	1.34083e-07	2.70077e-07	-1.49329e-07	1.20748e-07	7.13565e-07	2.68987e-07	9.82552e-07	2.10628e-07	-1.35180e-07	7.54484e-08
29.737	-2.86578e-06	2.24005e-07	-2.64178e-06	4.34363e-08	-1.43942e-08	2.90421e-08	4.01745e-07	-1.38675e-07	2.63070e-07	2.18338e-07	-5.22892e-08	1.66049e-07	2.21244e-07	-8.61176e-08	1.35126e-07	2.71175e-07	-1.49936e-07	1.21239e-07	7.15549e-07	2.69027e-07	9.84576e-07	2.11144e-07	-1.35511e-07	7.56331e-08
29.762	-2.86907e-06	2.24262e-07	-2.64481e-06	4.40705e-08	-1.46044e-08	2.94661e-08	4.02709e-07	-1.39007e-07	2.63701e-07	2.18453e-07	-5.23166e-08	1.66136e-07	2.22962e-07	-8.67863e-08	1.36176e-07	2.72279e-07	-1.50547e-07	1.21732e-07	7.17554e-07	2.69070e-07	9.86624e-07	2.11663e-07	-1.35844e-07	7.58189e-08
29.786	-2.87238e-06	2.24520e-07	-2.64786e-06	4.47078e-08	-1.48156e-08	2.98923e-08	4.03681e-07	-1.39343e-07	2.64338e-07	2.18571e-07	-5.23449e-08	1.66226e-07	2.24690e-07	-8.74591e-08	1.37231e-07	2.73391e-07	-1.51161e-07	1.22229e-07	7.19579e-07	2.69117e-07	9.88696e-07	2.12184e-07	-1.36179e-07	7.60058e-08
29.811	-2.87570e-06	2.24780e-07	-2.65092e-06	4.53483e-08	-1.50278e-08	3.03205e-08	4.04664e-07	-1.39682e-07	2.64981e-07	2.18693e-07	-5.23741e-08	1.66319e-07	2.26429e-07	-8.81359e-08	1.38293e-07	2.74509e-07	-1.51780e-07	1.22730e-07	7.21625e-07	2.69167e-07	9.90792e-07	2.12709e-07	-1.36515e-07	7.61937e-08
29.835	-2.87904e-06	2.25041e-07	-2.65400e-06	4.59920e-08	-1.52411e-08	3.07509e-08	4.05655e-07	-1.40024e-07	2.65631e-07	2.18819e-07	-5.24043e-08	1.66415e-07	2.28178e-07	-8.88167e-08	1.39362e-07	2.75635e-07	-1.52402e-07	1.23233e-07	7.23691e-07	2.69220e-07	9.92911e-07	2.13237e-07	-1.36854e-07	7.63828e-08
29.860	-2.88239e-06	2.25303e-07	-2.65709e-06	4.66387e-08	-1.54554e-08	3.11833e-08	4.06656e-07	-1.40370e-07	2.66286e-07	2.18948e-07	-5.24353e-08	1.66513e-07	2.29938e-07	-8.95015e-08	1.40436e-07	2.76768e-07	-1.53029e-07	1.23739e-07	7.25778e-07	2.69276e-07	9.95054e-07	2.13768e-07	-1.37195e-07	7.65729e-08
29.884	-2.88576e-06	2.25566e-07	-2.66020e-06	4.72886e-08	-1.56708e-08	3.16178e-08	4.07666e-07	-1.40719e-07	2.66948e-07	2.19082e-07	-5.24672e-08	1.66615e-07	2.31707e-07	-9.01903e-08	1.41517e-07	2.77908e-07	-1.53659e-07	1.24249e-07	7.27886e-07	2.69336e-07	9.97222e-07	2.14301e-07	-1.37537e-07	7.67641e-08
29.909	-2.88915e-06	2.25831e-07	-2.66332e-06	4.79415e-08	-1.58872e-08	3.20543e-08	4.08686e-07	-1.41071e-07	2.67615e-07	2.19219e-07	-5.25001e-08	1.66719e-07	2.33487e-07	-9.08831e-08	1.42604e-07	2.79056e-07	-1.54294e-07	1.24762e-07	7.30014e-07	2.69399e-07	9.99413e-07	2.14838e-07	-1.37882e-07	7.69564e-08
29.934	-2.89255e-06	2.26097e-07	-2.66646e-06	4.85975e-08	-1.61046e-08	3.24930e-08	4.09715e-07	-1.41426e-07	2.68289e-07	2.19360e-07	-5.25338e-08	1.66826e-07	2.35277e-07	-9.15798e-08	1.43697e-07	2.80210e-07	-1.54932e-07	1.25278e-07	7.32162e-07	2.69465e-07	1.00163e-06	2.15378e-07	-1.38228e-07	7.71497e-08
29.958	-2.89597e-06	2.26365e-07	-2.66961e-06	4.92566e-08	-1.63230e-08	3.29336e-08	4.10754e-07	-1.41784e-07	2.68969e-07	2.19504e-07	-5.25684e-08	1.66936e-07	2.37077e-07	-9.22805e-08	1.44797e-07	2.81372e-07	-1.55574e-07	1.25798e-07	7.34332e-07	2.69535e-07	1.00387e-06	2.15921e-07	-1.38577e-07	7.73441e-08
29.983	-2.89941e-06	2.26633e-07	-2.67278e-06	4.99187e-08	-1.65424e-08	3.33763e-08	4.11802e-07	-1.42146e-07	2.69656e-07	2.19653e-07	-5.26039e-08	1.67049e-07	2.38887e-07	-9.29852e-08	1.45902e-07	2.82541e-07	-1.56220e-07	1.26320e-07	7.36522e-07	2.69608e-07	1.00613e-06	2.16466e-07	-1.38927e-07	7.75395e-08
30.007	-2.90287e-06	2.26903e-07	-2.67596e-06	5.05839e-08	-1.67628e-08	3.38211e-08	4.12859e-07	-1.42511e-07	2.70348e-07	2.19805e-07	-5.26404e-08	1.67164e-07	2.40708e-07	-9.36938e-08	1.47014e-07	2.83716e-07	-1.56870e-07	1.26846e-07	7.38732e-07	2.69684e-07	1.00842e-06	2.17015e-07	-1.39279e-07	7.77361e-08
