# Supplementary material for: Effects of ischemic preconditioning on lower-limb anaerobic performance and neuromuscular adaptations
Source: PeerJ. 2026 Jun 8;14:e21296. doi: 10.7717/peerj.21296 (PMC13256049; doi:10.7717/peerj.21296)
Supplement: Supplemental Information 1 [file peerj-14-21296-s001.zip › Fnirs_hbo/40.csv]

	1	1	1	1	1	1	1	1	1	1	1	1	1	1	1	1	1	1	1	1	1	1	1	1
time	HRF HbO,1,1	HRF HbR,1,1	HRF HbT,1,1	HRF HbO,1,2	HRF HbR,1,2	HRF HbT,1,2	HRF HbO,1,3	HRF HbR,1,3	HRF HbT,1,3	HRF HbO,1,4	HRF HbR,1,4	HRF HbT,1,4	HRF HbO,2,5	HRF HbR,2,5	HRF HbT,2,5	HRF HbO,2,6	HRF HbR,2,6	HRF HbT,2,6	HRF HbO,2,7	HRF HbR,2,7	HRF HbT,2,7	HRF HbO,2,8	HRF HbR,2,8	HRF HbT,2,8
-1.991	-1.01545e-07	4.04282e-08	-6.11164e-08	-8.77024e-08	2.32554e-08	-6.44470e-08	-1.35333e-07	4.49715e-08	-9.03618e-08	-3.54637e-07	-8.08500e-08	-4.35487e-07	-1.36817e-07	2.39264e-08	-1.12890e-07	-1.12865e-07	2.74205e-08	-8.54448e-08	-1.12909e-07	-2.06921e-11	-1.12929e-07	-9.01221e-08	1.71213e-08	-7.30008e-08
-1.966	-9.93546e-08	3.95563e-08	-5.97983e-08	-8.59363e-08	2.27352e-08	-6.32011e-08	-1.32118e-07	4.39421e-08	-8.81756e-08	-3.46482e-07	-7.88887e-08	-4.25370e-07	-1.33704e-07	2.33821e-08	-1.10322e-07	-1.10314e-07	2.67409e-08	-8.35732e-08	-1.10343e-07	-5.25155e-11	-1.10396e-07	-8.80035e-08	1.67188e-08	-7.12847e-08
-1.942	-9.71510e-08	3.86790e-08	-5.84721e-08	-8.41533e-08	2.22124e-08	-6.19409e-08	-1.28896e-07	4.29085e-08	-8.59873e-08	-3.38296e-07	-7.69239e-08	-4.15220e-07	-1.30580e-07	2.28357e-08	-1.07744e-07	-1.07752e-07	2.60610e-08	-8.16910e-08	-1.07767e-07	-8.29388e-11	-1.07850e-07	-8.58799e-08	1.63154e-08	-6.95646e-08
-1.917	-9.49337e-08	3.77962e-08	-5.71376e-08	-8.23535e-08	2.16869e-08	-6.06666e-08	-1.25667e-07	4.18708e-08	-8.37966e-08	-3.30082e-07	-7.49555e-08	-4.05037e-07	-1.27443e-07	2.22872e-08	-1.05156e-07	-1.05179e-07	2.53806e-08	-7.97983e-08	-1.05180e-07	-1.11970e-10	-1.05292e-07	-8.37514e-08	1.59110e-08	-6.78404e-08
-1.892	-9.27028e-08	3.69080e-08	-5.57948e-08	-8.05370e-08	2.11588e-08	-5.93781e-08	-1.22433e-07	4.08289e-08	-8.16038e-08	-3.21837e-07	-7.29836e-08	-3.94821e-07	-1.24295e-07	2.17366e-08	-1.02558e-07	-1.02595e-07	2.47000e-08	-7.78952e-08	-1.02583e-07	-1.39618e-10	-1.02723e-07	-8.16179e-08	1.55057e-08	-6.61122e-08
-1.868	-9.04583e-08	3.60144e-08	-5.44439e-08	-7.87036e-08	2.06282e-08	-5.80754e-08	-1.19192e-07	3.97830e-08	-7.94086e-08	-3.13564e-07	-7.10083e-08	-3.84572e-07	-1.21134e-07	2.11839e-08	-9.99504e-08	-1.00001e-07	2.40190e-08	-7.59816e-08	-9.99759e-08	-1.65890e-10	-1.00142e-07	-7.94793e-08	1.50994e-08	-6.43799e-08
-1.843	-8.82002e-08	3.51154e-08	-5.30849e-08	-7.68535e-08	2.00949e-08	-5.67586e-08	-1.15944e-07	3.87329e-08	-7.72110e-08	-3.05261e-07	-6.90298e-08	-3.74291e-07	-1.17962e-07	2.06291e-08	-9.73329e-08	-9.73952e-08	2.33376e-08	-7.40576e-08	-9.73582e-08	-1.90795e-10	-9.75490e-08	-7.73357e-08	1.46921e-08	-6.26436e-08
-1.819	-8.59285e-08	3.42109e-08	-5.17176e-08	-7.49867e-08	1.95591e-08	-5.54276e-08	-1.12690e-07	3.76788e-08	-7.50111e-08	-2.96930e-07	-6.70479e-08	-3.63978e-07	-1.14778e-07	2.00723e-08	-9.47056e-08	-9.47791e-08	2.26559e-08	-7.21232e-08	-9.47302e-08	-2.14341e-10	-9.49446e-08	-7.51871e-08	1.42840e-08	-6.09032e-08
-1.794	-8.36432e-08	3.33011e-08	-5.03422e-08	-7.31031e-08	1.90207e-08	-5.40824e-08	-1.09429e-07	3.66207e-08	-7.28087e-08	-2.88569e-07	-6.50628e-08	-3.53632e-07	-1.11582e-07	1.95134e-08	-9.20685e-08	-9.21522e-08	2.19738e-08	-7.01784e-08	-9.20920e-08	-2.36536e-10	-9.23285e-08	-7.30335e-08	1.38748e-08	-5.91587e-08
-1.769	-8.13444e-08	3.23859e-08	-4.89586e-08	-7.12030e-08	1.84798e-08	-5.27231e-08	-1.06162e-07	3.55586e-08	-7.06039e-08	-2.80180e-07	-6.30747e-08	-3.43255e-07	-1.08374e-07	1.89524e-08	-8.94215e-08	-8.95147e-08	2.12915e-08	-6.82232e-08	-8.94435e-08	-2.57388e-10	-8.97009e-08	-7.08748e-08	1.34647e-08	-5.74101e-08
-1.745	-7.90321e-08	3.14652e-08	-4.75669e-08	-6.92861e-08	1.79364e-08	-5.13497e-08	-1.02889e-07	3.44926e-08	-6.83965e-08	-2.71762e-07	-6.10834e-08	-3.32845e-07	-1.05154e-07	1.83893e-08	-8.67647e-08	-8.68664e-08	2.06088e-08	-6.62576e-08	-8.67848e-08	-2.76907e-10	-8.70617e-08	-6.87110e-08	1.30536e-08	-5.56574e-08
-1.720	-7.67063e-08	3.05392e-08	-4.61670e-08	-6.73527e-08	1.73905e-08	-4.99622e-08	-9.96093e-08	3.34226e-08	-6.61867e-08	-2.63316e-07	-5.90891e-08	-3.22405e-07	-1.01922e-07	1.78241e-08	-8.40982e-08	-8.42075e-08	1.99258e-08	-6.42817e-08	-8.41160e-08	-2.95101e-10	-8.44111e-08	-6.65421e-08	1.26416e-08	-5.39005e-08
-1.696	-7.43670e-08	2.96079e-08	-4.47591e-08	-6.54027e-08	1.68421e-08	-4.85606e-08	-9.63230e-08	3.23487e-08	-6.39742e-08	-2.54841e-07	-5.70919e-08	-3.11933e-07	-9.86787e-08	1.72569e-08	-8.14218e-08	-8.15379e-08	1.92425e-08	-6.22954e-08	-8.14370e-08	-3.11977e-10	-8.17489e-08	-6.43682e-08	1.22286e-08	-5.21396e-08
-1.671	-7.20142e-08	2.86712e-08	-4.33430e-08	-6.34362e-08	1.62913e-08	-4.71449e-08	-9.30302e-08	3.12710e-08	-6.17592e-08	-2.46337e-07	-5.50919e-08	-3.01429e-07	-9.54232e-08	1.66875e-08	-7.87356e-08	-7.88578e-08	1.85589e-08	-6.02988e-08	-7.87479e-08	-3.27546e-10	-7.90754e-08	-6.21892e-08	1.18146e-08	-5.03746e-08
-1.647	-6.96479e-08	2.77291e-08	-4.19188e-08	-6.14532e-08	1.57379e-08	-4.57152e-08	-8.97310e-08	3.01895e-08	-5.95415e-08	-2.37806e-07	-5.30890e-08	-2.90895e-07	-9.21558e-08	1.61162e-08	-7.60397e-08	-7.61670e-08	1.78750e-08	-5.82920e-08	-7.60487e-08	-3.41814e-10	-7.63905e-08	-6.00050e-08	1.13997e-08	-4.86054e-08
-1.622	-6.72683e-08	2.67817e-08	-4.04866e-08	-5.94537e-08	1.51822e-08	-4.42715e-08	-8.64252e-08	2.91041e-08	-5.73211e-08	-2.29247e-07	-5.10834e-08	-2.80330e-07	-8.88767e-08	1.55427e-08	-7.33340e-08	-7.34658e-08	1.71909e-08	-5.62749e-08	-7.33394e-08	-3.54792e-10	-7.36942e-08	-5.78158e-08	1.09838e-08	-4.68320e-08
-1.597	-6.48752e-08	2.58289e-08	-3.90463e-08	-5.74377e-08	1.46240e-08	-4.28137e-08	-8.31131e-08	2.80150e-08	-5.50981e-08	-2.20659e-07	-4.90752e-08	-2.69735e-07	-8.55857e-08	1.49672e-08	-7.06185e-08	-7.07540e-08	1.65064e-08	-5.42475e-08	-7.06201e-08	-3.66488e-10	-7.09866e-08	-5.56215e-08	1.05669e-08	-4.50546e-08
-1.573	-6.24688e-08	2.48708e-08	-3.75979e-08	-5.54053e-08	1.40635e-08	-4.13419e-08	-7.97944e-08	2.69221e-08	-5.28723e-08	-2.12044e-07	-4.70643e-08	-2.59109e-07	-8.22828e-08	1.43896e-08	-6.78933e-08	-6.80317e-08	1.58217e-08	-5.22099e-08	-6.78909e-08	-3.76910e-10	-6.82678e-08	-5.34220e-08	1.01490e-08	-4.32730e-08
-1.548	-6.00490e-08	2.39074e-08	-3.61415e-08	-5.33566e-08	1.35005e-08	-3.98561e-08	-7.64693e-08	2.58255e-08	-5.06437e-08	-2.03402e-07	-4.50509e-08	-2.48453e-07	-7.89682e-08	1.38099e-08	-6.51583e-08	-6.52989e-08	1.51368e-08	-5.01622e-08	-6.51517e-08	-3.86068e-10	-6.55378e-08	-5.12174e-08	9.73022e-09	-4.14872e-08
-1.524	-5.76158e-08	2.29387e-08	-3.46771e-08	-5.12915e-08	1.29352e-08	-3.83563e-08	-7.31376e-08	2.47253e-08	-4.84123e-08	-1.94732e-07	-4.30351e-08	-2.37767e-07	-7.56417e-08	1.32282e-08	-6.24136e-08	-6.25558e-08	1.44516e-08	-4.81042e-08	-6.24026e-08	-3.93970e-10	-6.27966e-08	-4.90077e-08	9.31042e-09	-3.96973e-08
-1.499	-5.51693e-08	2.19647e-08	-3.32046e-08	-4.92101e-08	1.23675e-08	-3.68426e-08	-6.97996e-08	2.36214e-08	-4.61782e-08	-1.86034e-07	-4.10168e-08	-2.27051e-07	-7.23035e-08	1.26444e-08	-5.96591e-08	-5.98022e-08	1.37661e-08	-4.60361e-08	-5.96436e-08	-4.00625e-10	-6.00442e-08	-4.67928e-08	8.88964e-09	-3.79032e-08
-1.475	-5.27096e-08	2.09854e-08	-3.17242e-08	-4.71124e-08	1.17975e-08	-3.53150e-08	-6.64550e-08	2.25139e-08	-4.39411e-08	-1.77310e-07	-3.89963e-08	-2.16306e-07	-6.89535e-08	1.20586e-08	-5.68950e-08	-5.70383e-08	1.30804e-08	-4.39579e-08	-5.68748e-08	-4.06043e-10	-5.72808e-08	-4.45728e-08	8.46788e-09	-3.61049e-08
-1.450	-5.02365e-08	2.00008e-08	-3.02358e-08	-4.49986e-08	1.12251e-08	-3.37734e-08	-6.31040e-08	2.14028e-08	-4.17012e-08	-1.68558e-07	-3.69734e-08	-2.05531e-07	-6.55918e-08	1.14706e-08	-5.41211e-08	-5.42640e-08	1.23945e-08	-4.18696e-08	-5.40962e-08	-4.10232e-10	-5.45064e-08	-4.23476e-08	8.04515e-09	-3.43025e-08
-1.425	-4.77503e-08	1.90109e-08	-2.87393e-08	-4.28685e-08	1.06505e-08	-3.22179e-08	-5.97465e-08	2.02881e-08	-3.94584e-08	-1.59779e-07	-3.49484e-08	-1.94728e-07	-6.22183e-08	1.08807e-08	-5.13376e-08	-5.14795e-08	1.17083e-08	-3.97712e-08	-5.13078e-08	-4.13201e-10	-5.17210e-08	-4.01173e-08	7.62143e-09	-3.24959e-08
-1.401	-4.52508e-08	1.80158e-08	-2.72350e-08	-4.07222e-08	1.00736e-08	-3.06486e-08	-5.63825e-08	1.91700e-08	-3.72126e-08	-1.50974e-07	-3.29213e-08	-1.83895e-07	-5.88331e-08	1.02887e-08	-4.85444e-08	-4.86847e-08	1.10219e-08	-3.76627e-08	-4.85097e-08	-4.14960e-10	-4.89246e-08	-3.78818e-08	7.19674e-09	-3.06851e-08
-1.376	-4.27381e-08	1.70154e-08	-2.57227e-08	-3.85598e-08	9.49438e-09	-2.90654e-08	-5.30121e-08	1.80483e-08	-3.49639e-08	-1.42142e-07	-3.08921e-08	-1.73034e-07	-5.54361e-08	9.69464e-09	-4.57415e-08	-4.58796e-08	1.03354e-08	-3.55442e-08	-4.57019e-08	-4.15517e-10	-4.61174e-08	-3.56412e-08	6.77106e-09	-2.88701e-08
-1.352	-4.02122e-08	1.60098e-08	-2.42024e-08	-3.63813e-08	8.91293e-09	-2.74684e-08	-4.96353e-08	1.69231e-08	-3.27122e-08	-1.33283e-07	-2.88609e-08	-1.62144e-07	-5.20275e-08	9.09854e-09	-4.29290e-08	-4.30644e-08	9.64860e-09	-3.34158e-08	-4.28844e-08	-4.14882e-10	-4.32993e-08	-3.33953e-08	6.34440e-09	-2.70509e-08
-1.327	-3.76732e-08	1.49989e-08	-2.26743e-08	-3.41868e-08	8.32924e-09	-2.58576e-08	-4.62520e-08	1.57946e-08	-3.04575e-08	-1.24398e-07	-2.68278e-08	-1.51226e-07	-4.86072e-08	8.50040e-09	-4.01068e-08	-4.02390e-08	8.96164e-09	-3.12774e-08	-4.00573e-08	-4.13064e-10	-4.04704e-08	-3.11443e-08	5.91676e-09	-2.52276e-08
-1.303	-3.51210e-08	1.39828e-08	-2.11382e-08	-3.19763e-08	7.74333e-09	-2.42329e-08	-4.28623e-08	1.46626e-08	-2.81997e-08	-1.15487e-07	-2.47929e-08	-1.40280e-07	-4.51753e-08	7.90022e-09	-3.72750e-08	-3.74035e-08	8.27450e-09	-2.91290e-08	-3.72207e-08	-4.10072e-10	-3.76307e-08	-2.88882e-08	5.48813e-09	-2.34000e-08
-1.278	-3.25557e-08	1.29615e-08	-1.95943e-08	-2.97498e-08	7.15522e-09	-2.25946e-08	-3.94662e-08	1.35272e-08	-2.59389e-08	-1.06550e-07	-2.27562e-08	-1.29306e-07	-4.17317e-08	7.29801e-09	-3.44337e-08	-3.45579e-08	7.58719e-09	-2.69708e-08	-3.43745e-08	-4.05916e-10	-3.47804e-08	-2.66268e-08	5.05852e-09	-2.15683e-08
-1.253	-2.99774e-08	1.19350e-08	-1.80424e-08	-2.75073e-08	6.56492e-09	-2.09424e-08	-3.60636e-08	1.23885e-08	-2.36751e-08	-9.75871e-08	-2.07178e-08	-1.18305e-07	-3.82765e-08	6.69377e-09	-3.15827e-08	-3.17023e-08	6.89971e-09	-2.48026e-08	-3.15188e-08	-4.00605e-10	-3.19194e-08	-2.43603e-08	4.62793e-09	-1.97323e-08
-1.229	-2.73860e-08	1.09033e-08	-1.64828e-08	-2.52490e-08	5.97246e-09	-1.92766e-08	-3.26547e-08	1.12465e-08	-2.14082e-08	-8.85984e-08	-1.86777e-08	-1.07276e-07	-3.48097e-08	6.08750e-09	-2.87222e-08	-2.88367e-08	6.21207e-09	-2.26246e-08	-2.86537e-08	-3.94148e-10	-2.90479e-08	-2.20885e-08	4.19635e-09	-1.78922e-08
-1.204	-2.47817e-08	9.86638e-09	-1.49153e-08	-2.29748e-08	5.37784e-09	-1.75970e-08	-2.92393e-08	1.01012e-08	-1.91381e-08	-7.95841e-08	-1.66361e-08	-9.62202e-08	-3.13313e-08	5.47920e-09	-2.58521e-08	-2.59611e-08	5.52429e-09	-2.04368e-08	-2.57792e-08	-3.86555e-10	-2.61658e-08	-1.98116e-08	3.76378e-09	-1.60478e-08
-1.180	-2.21643e-08	8.82431e-09	-1.33400e-08	-2.06849e-08	4.78108e-09	-1.59038e-08	-2.58176e-08	8.95269e-09	-1.68649e-08	-7.05443e-08	-1.45930e-08	-8.51374e-08	-2.78414e-08	4.86888e-09	-2.29725e-08	-2.30756e-08	4.83636e-09	-1.82393e-08	-2.28953e-08	-3.77836e-10	-2.32731e-08	-1.75295e-08	3.33023e-09	-1.41993e-08
-1.155	-1.95339e-08	7.77708e-09	-1.17568e-08	-1.83791e-08	4.18221e-09	-1.41969e-08	-2.23896e-08	7.80093e-09	-1.45886e-08	-6.14793e-08	-1.25485e-08	-7.40278e-08	-2.43399e-08	4.25655e-09	-2.00834e-08	-2.01802e-08	4.14830e-09	-1.60319e-08	-2.00021e-08	-3.67999e-10	-2.03701e-08	-1.52422e-08	2.89570e-09	-1.23465e-08
-1.130	-1.68906e-08	6.72470e-09	-1.01659e-08	-1.60576e-08	3.58124e-09	-1.24764e-08	-1.89551e-08	6.64597e-09	-1.23092e-08	-5.23892e-08	-1.05026e-08	-6.28918e-08	-2.08269e-08	3.64220e-09	-1.71847e-08	-1.72750e-08	3.46012e-09	-1.38149e-08	-1.70996e-08	-3.57054e-10	-1.74567e-08	-1.29497e-08	2.46017e-09	-1.04896e-08
-1.106	-1.42344e-08	5.66718e-09	-8.56723e-09	-1.37205e-08	2.97818e-09	-1.07423e-08	-1.55144e-08	5.48785e-09	-1.00265e-08	-4.32741e-08	-8.45539e-09	-5.17295e-08	-1.73025e-08	3.02585e-09	-1.42766e-08	-1.43600e-08	2.77183e-09	-1.15882e-08	-1.41879e-08	-3.45012e-10	-1.45329e-08	-1.06521e-08	2.02366e-09	-8.62839e-09
-1.081	-1.15653e-08	4.60453e-09	-6.96079e-09	-1.13677e-08	2.37306e-09	-8.99460e-09	-1.20673e-08	4.32661e-09	-7.74070e-09	-3.41343e-08	-6.40698e-09	-4.05413e-08	-1.37666e-08	2.40749e-09	-1.13591e-08	-1.14352e-08	2.08343e-09	-9.35180e-09	-1.12670e-08	-3.31881e-10	-1.15989e-08	-8.34919e-09	1.58617e-09	-6.76302e-09
-1.057	-8.88338e-09	3.53676e-09	-5.34662e-09	-8.99926e-09	1.76588e-09	-7.23338e-09	-8.61393e-09	3.16225e-09	-5.45167e-09	-2.49698e-08	-4.35743e-09	-2.93272e-08	-1.02192e-08	1.78713e-09	-8.43209e-09	-8.50075e-09	1.39493e-09	-7.10582e-09	-8.33695e-09	-3.17672e-10	-8.65462e-09	-6.04113e-09	1.14769e-09	-4.89344e-09
-1.032	-6.18861e-09	2.46389e-09	-3.72473e-09	-6.61531e-09	1.15668e-09	-5.45863e-09	-5.15426e-09	1.99483e-09	-3.15943e-09	-1.57808e-08	-2.30679e-09	-1.80876e-08	-6.66045e-09	1.16478e-09	-5.49567e-09	-5.55661e-09	7.06351e-10	-4.85026e-09	-5.39780e-09	-3.02393e-10	-5.70019e-09	-3.72788e-09	7.08217e-10	-3.01966e-09
-1.008	-3.48105e-09	1.38592e-09	-2.09513e-09	-4.21585e-09	5.45453e-10	-3.67040e-09	-1.68833e-09	8.24369e-10	-8.63964e-10	-6.56758e-09	-2.55148e-10	-6.82273e-09	-3.09030e-09	5.40429e-10	-2.54987e-09	-2.60284e-09	1.76882e-11	-2.58515e-09	-2.44960e-09	-2.86056e-10	-2.73566e-09	-1.40944e-09	2.67764e-10	-1.14168e-09
-0.983	-7.60728e-10	3.02870e-10	-4.57857e-10	-1.80093e-09	-6.77669e-11	-1.86870e-09	1.78384e-09	-3.49106e-10	1.43474e-09	2.66981e-09	1.79743e-09	4.46724e-09	4.91215e-10	-8.59034e-11	4.05311e-10	3.60504e-10	-6.71044e-10	-3.10541e-10	5.07604e-10	-2.68669e-10	2.38936e-10	9.14185e-10	-1.73676e-10	7.40509e-10
-0.958	1.97233e-09	-7.85249e-10	1.18708e-09	6.29401e-10	-6.82968e-10	-5.35661e-11	5.26225e-09	-1.52556e-09	3.73668e-09	1.19312e-08	3.85088e-09	1.57820e-08	4.08406e-09	-7.14218e-10	3.36984e-09	3.33338e-09	-1.35984e-09	1.97354e-09	3.47377e-09	-2.50242e-10	3.22352e-09	3.24300e-09	-6.16100e-10	2.62690e-09
-0.934	4.71810e-09	-1.87843e-09	2.83967e-09	3.07511e-09	-1.30013e-09	1.77498e-09	8.74686e-09	-2.70497e-09	6.04188e-09	2.12163e-08	5.90513e-09	2.71214e-08	7.68821e-09	-1.34451e-09	6.34370e-09	6.31573e-09	-2.04868e-09	4.26705e-09	6.44884e-09	-2.30786e-10	6.21805e-09	5.57699e-09	-1.05951e-09	4.51748e-09
-0.909	7.47653e-09	-2.97665e-09	4.49988e-09	5.53614e-09	-1.91924e-09	3.61690e-09	1.22376e-08	-3.88730e-09	8.35035e-09	3.05251e-08	7.96010e-09	3.84852e-08	1.13036e-08	-1.97677e-09	9.32686e-09	9.30752e-09	-2.73757e-09	6.56995e-09	9.43277e-09	-2.10309e-10	9.22246e-09	7.91617e-09	-1.50390e-09	6.41226e-09
-0.885	1.02476e-08	-4.07991e-09	6.16771e-09	8.01245e-09	-2.54028e-09	5.47217e-09	1.57346e-08	-5.07253e-09	1.06621e-08	3.98573e-08	1.00157e-08	4.98731e-08	1.49303e-08	-2.61100e-09	1.23193e-08	1.23087e-08	-3.42649e-09	8.88220e-09	1.24255e-08	-1.88823e-10	1.22367e-08	1.02605e-08	-1.94928e-09	8.31124e-09
-0.860	1.30313e-08	-5.18818e-09	7.84312e-09	1.05040e-08	-3.16323e-09	7.34076e-09	1.92377e-08	-6.26061e-09	1.29771e-08	4.92128e-08	1.20720e-08	6.12848e-08	1.85682e-08	-3.24719e-09	1.53210e-08	1.53192e-08	-4.11544e-09	1.12038e-08	1.54270e-08	-1.66337e-10	1.52607e-08	1.26100e-08	-2.39564e-09	1.02144e-08
-0.836	1.58276e-08	-6.30147e-09	9.52610e-09	1.30107e-08	-3.78807e-09	9.22263e-09	2.27469e-08	-7.45153e-09	1.52954e-08	5.85915e-08	1.41287e-08	7.27202e-08	2.22173e-08	-3.88534e-09	1.83319e-08	1.83390e-08	-4.80440e-09	1.35346e-08	1.84372e-08	-1.42861e-10	1.82944e-08	1.49647e-08	-2.84298e-09	1.21218e-08
-0.811	1.86364e-08	-7.41975e-09	1.12166e-08	1.55326e-08	-4.41479e-09	1.11178e-08	2.62622e-08	-8.64526e-09	1.76169e-08	6.79930e-08	1.61859e-08	8.41789e-08	2.58775e-08	-4.52544e-09	2.13520e-08	2.13681e-08	-5.49336e-09	1.58747e-08	2.14561e-08	-1.18404e-10	2.13377e-08	1.73246e-08	-3.29131e-09	1.40333e-08
-0.786	2.14577e-08	-8.54301e-09	1.29147e-08	1.80695e-08	-5.04337e-09	1.30261e-08	2.97836e-08	-9.84176e-09	1.99418e-08	7.74174e-08	1.82434e-08	9.56608e-08	2.95488e-08	-5.16748e-09	2.43813e-08	2.44063e-08	-6.18232e-09	1.82240e-08	2.44836e-08	-9.29784e-11	2.43906e-08	1.96896e-08	-3.74061e-09	1.59490e-08
-0.762	2.42915e-08	-9.67124e-09	1.46203e-08	2.06215e-08	-5.67379e-09	1.49477e-08	3.33110e-08	-1.10410e-08	2.22699e-08	8.68643e-08	2.03013e-08	1.07166e-07	3.32313e-08	-5.81146e-09	2.74198e-08	2.74537e-08	-6.87127e-09	2.05824e-08	2.75197e-08	-6.65924e-11	2.74531e-08	2.20598e-08	-4.19090e-09	1.78689e-08
-0.737	2.71378e-08	-1.08044e-08	1.63333e-08	2.31884e-08	-6.30604e-09	1.68824e-08	3.68444e-08	-1.22430e-08	2.46014e-08	9.63336e-08	2.23594e-08	1.18693e-07	3.69247e-08	-6.45738e-09	3.04674e-08	3.05101e-08	-7.56019e-09	2.29499e-08	3.05642e-08	-3.92568e-11	3.05250e-08	2.44352e-08	-4.64216e-09	1.97930e-08
-0.713	2.99964e-08	-1.19425e-08	1.80539e-08	2.57703e-08	-6.94009e-09	1.88303e-08	4.03837e-08	-1.34476e-08	2.69361e-08	1.05825e-07	2.44176e-08	1.30243e-07	4.06293e-08	-7.10522e-09	3.35240e-08	3.35756e-08	-8.24908e-09	2.53265e-08	3.36172e-08	-1.09816e-11	3.36063e-08	2.68156e-08	-5.09440e-09	2.17212e-08
-0.688	3.28675e-08	-1.30856e-08	1.97819e-08	2.83671e-08	-7.57592e-09	2.07912e-08	4.39291e-08	-1.46549e-08	2.92741e-08	1.15339e-07	2.64760e-08	1.41815e-07	4.43448e-08	-7.75499e-09	3.65898e-08	3.66500e-08	-8.93793e-09	2.77121e-08	3.66787e-08	1.82230e-11	3.66969e-08	2.92013e-08	-5.54762e-09	2.36536e-08
-0.664	3.57509e-08	-1.42336e-08	2.15173e-08	3.09787e-08	-8.21353e-09	2.27652e-08	4.74803e-08	-1.58648e-08	3.16155e-08	1.24874e-07	2.85343e-08	1.53408e-07	4.80712e-08	-8.40667e-09	3.96646e-08	3.97334e-08	-9.62673e-09	3.01067e-08	3.97484e-08	4.83467e-11	3.97968e-08	3.15920e-08	-6.00181e-09	2.55902e-08
-0.639	3.86466e-08	-1.53864e-08	2.32601e-08	3.36051e-08	-8.85290e-09	2.47523e-08	5.10374e-08	-1.70774e-08	3.39601e-08	1.34431e-07	3.05927e-08	1.65024e-07	5.18086e-08	-9.06026e-09	4.27483e-08	4.28257e-08	-1.03155e-08	3.25102e-08	4.28265e-08	7.93795e-11	4.29059e-08	3.39879e-08	-6.45698e-09	2.75309e-08
-0.614	4.15545e-08	-1.65442e-08	2.50103e-08	3.62463e-08	-9.49399e-09	2.67523e-08	5.46004e-08	-1.82925e-08	3.63079e-08	1.44010e-07	3.26509e-08	1.76661e-07	5.55568e-08	-9.71575e-09	4.58411e-08	4.59268e-08	-1.10041e-08	3.49226e-08	4.59128e-08	1.11311e-10	4.60241e-08	3.63889e-08	-6.91311e-09	2.94758e-08
-0.590	4.44747e-08	-1.77068e-08	2.67679e-08	3.89021e-08	-1.01368e-08	2.87653e-08	5.81692e-08	-1.95101e-08	3.86591e-08	1.53610e-07	3.47089e-08	1.88319e-07	5.93159e-08	-1.03731e-08	4.89428e-08	4.90366e-08	-1.16927e-08	3.73439e-08	4.90073e-08	1.44131e-10	4.91514e-08	3.87950e-08	-7.37022e-09	3.14248e-08
-0.565	4.74072e-08	-1.88743e-08	2.85328e-08	4.15725e-08	-1.07813e-08	3.07912e-08	6.17438e-08	-2.07303e-08	4.10136e-08	1.63231e-07	3.67666e-08	1.99997e-07	6.30858e-08	-1.10324e-08	5.20534e-08	5.21551e-08	-1.23812e-08	3.97740e-08	5.21099e-08	1.77829e-10	5.22877e-08	4.12062e-08	-7.82830e-09	3.33779e-08
-0.541	5.03517e-08	-2.00467e-08	3.03051e-08	4.42575e-08	-1.14275e-08	3.28300e-08	6.53242e-08	-2.19529e-08	4.33713e-08	1.72873e-07	3.88241e-08	2.11697e-07	6.68665e-08	-1.16936e-08	5.51729e-08	5.52823e-08	-1.30696e-08	4.22128e-08	5.52206e-08	2.12394e-10	5.54330e-08	4.36225e-08	-8.28735e-09	3.53352e-08
-0.516	5.33084e-08	-2.12238e-08	3.20846e-08	4.69571e-08	-1.20754e-08	3.48817e-08	6.89103e-08	-2.31780e-08	4.57322e-08	1.82535e-07	4.08811e-08	2.23416e-07	7.06579e-08	-1.23566e-08	5.83013e-08	5.84181e-08	-1.37578e-08	4.46603e-08	5.83393e-08	2.47817e-10	5.85871e-08	4.60439e-08	-8.74736e-09	3.72966e-08
-0.492	5.62772e-08	-2.24058e-08	3.38714e-08	4.96711e-08	-1.27249e-08	3.69462e-08	7.25020e-08	-2.44056e-08	4.80965e-08	1.92219e-07	4.29376e-08	2.35156e-07	7.44600e-08	-1.30215e-08	6.14385e-08	6.15624e-08	-1.44460e-08	4.71164e-08	6.14660e-08	2.84087e-10	6.17501e-08	4.84704e-08	-9.20834e-09	3.92621e-08
-0.467	5.92581e-08	-2.35926e-08	3.56655e-08	5.23995e-08	-1.33760e-08	3.90234e-08	7.60994e-08	-2.56355e-08	5.04639e-08	2.01922e-07	4.49936e-08	2.46916e-07	7.82727e-08	-1.36883e-08	6.45844e-08	6.47152e-08	-1.51340e-08	4.95812e-08	6.46006e-08	3.21194e-10	6.49218e-08	5.09019e-08	-9.67028e-09	4.12316e-08
-0.442	6.22510e-08	-2.47841e-08	3.74668e-08	5.51422e-08	-1.40288e-08	4.11134e-08	7.97024e-08	-2.68678e-08	5.28346e-08	2.11646e-07	4.70490e-08	2.58695e-07	8.20961e-08	-1.43569e-08	6.77392e-08	6.78764e-08	-1.58219e-08	5.20545e-08	6.77430e-08	3.59127e-10	6.81021e-08	5.33385e-08	-1.01332e-08	4.32053e-08
-0.418	6.52558e-08	-2.59804e-08	3.92754e-08	5.78993e-08	-1.46831e-08	4.32162e-08	8.33110e-08	-2.81024e-08	5.52086e-08	2.21390e-07	4.91037e-08	2.70493e-07	8.59300e-08	-1.50274e-08	7.09026e-08	7.10459e-08	-1.65096e-08	5.45363e-08	7.08932e-08	3.97875e-10	7.12911e-08	5.57802e-08	-1.05970e-08	4.51831e-08
-0.393	6.82726e-08	-2.71815e-08	4.10911e-08	6.06706e-08	-1.53391e-08	4.53315e-08	8.69251e-08	-2.93394e-08	5.75857e-08	2.31153e-07	5.11577e-08	2.82311e-07	8.97744e-08	-1.56997e-08	7.40747e-08	7.42237e-08	-1.71971e-08	5.70266e-08	7.40511e-08	4.37429e-10	7.44886e-08	5.82268e-08	-1.10619e-08	4.71650e-08
-0.369	7.13013e-08	-2.83873e-08	4.29139e-08	6.34561e-08	-1.59966e-08	4.74596e-08	9.05446e-08	-3.05786e-08	5.99660e-08	2.40936e-07	5.32108e-08	2.94147e-07	9.36293e-08	-1.63738e-08	7.72555e-08	7.74098e-08	-1.78845e-08	5.95253e-08	7.72167e-08	4.77777e-10	7.76945e-08	6.06785e-08	-1.15276e-08	4.91509e-08
-0.344	7.43418e-08	-2.95979e-08	4.47439e-08	6.62557e-08	-1.66556e-08	4.96002e-08	9.41696e-08	-3.18201e-08	6.23495e-08	2.50738e-07	5.52630e-08	3.06001e-07	9.74946e-08	-1.70498e-08	8.04448e-08	8.06040e-08	-1.85717e-08	6.20323e-08	8.03899e-08	5.18909e-10	8.09089e-08	6.31352e-08	-1.19943e-08	5.11409e-08
-0.319	7.73942e-08	-3.08131e-08	4.65811e-08	6.90694e-08	-1.73161e-08	5.17533e-08	9.78001e-08	-3.30638e-08	6.47362e-08	2.60560e-07	5.73143e-08	3.17874e-07	1.01370e-07	-1.77276e-08	8.36428e-08	8.38063e-08	-1.92587e-08	6.45476e-08	8.35707e-08	5.60816e-10	8.41315e-08	6.55969e-08	-1.24620e-08	5.31349e-08
-0.295	8.04584e-08	-3.20331e-08	4.84253e-08	7.18972e-08	-1.79782e-08	5.39190e-08	1.01436e-07	-3.43098e-08	6.71261e-08	2.70401e-07	5.93645e-08	3.29765e-07	1.05256e-07	-1.84072e-08	8.68493e-08	8.70167e-08	-1.99455e-08	6.70712e-08	8.67590e-08	6.03485e-10	8.73624e-08	6.80636e-08	-1.29306e-08	5.51330e-08
-0.270	8.35343e-08	-3.32577e-08	5.02766e-08	7.47388e-08	-1.86417e-08	5.60971e-08	1.05077e-07	-3.55579e-08	6.95190e-08	2.80260e-07	6.14136e-08	3.41674e-07	1.09153e-07	-1.90886e-08	9.00642e-08	9.02351e-08	-2.06321e-08	6.96030e-08	8.99546e-08	6.46906e-10	9.06015e-08	7.05353e-08	-1.34002e-08	5.71351e-08
-0.246	8.66219e-08	-3.44870e-08	5.21349e-08	7.75944e-08	-1.93067e-08	5.82877e-08	1.08723e-07	-3.68081e-08	7.19151e-08	2.90138e-07	6.34615e-08	3.53599e-07	1.13059e-07	-1.97718e-08	9.32877e-08	9.34613e-08	-2.13184e-08	7.21429e-08	9.31577e-08	6.91070e-10	9.38487e-08	7.30119e-08	-1.38707e-08	5.91412e-08
-0.221	8.97211e-08	-3.57209e-08	5.40002e-08	8.04638e-08	-1.99732e-08	6.04907e-08	1.12375e-07	-3.80605e-08	7.43143e-08	3.00034e-07	6.55082e-08	3.65542e-07	1.16976e-07	-2.04567e-08	9.65195e-08	9.66954e-08	-2.20045e-08	7.46909e-08	9.63680e-08	7.35964e-10	9.71040e-08	7.54935e-08	-1.43422e-08	6.11514e-08
-0.197	9.28320e-08	-3.69594e-08	5.58726e-08	8.33470e-08	-2.06411e-08	6.27060e-08	1.16032e-07	-3.93150e-08	7.67166e-08	3.09949e-07	6.75536e-08	3.77502e-07	1.20903e-07	-2.11435e-08	9.97598e-08	9.99373e-08	-2.26904e-08	7.72470e-08	9.95856e-08	7.81580e-10	1.00367e-07	7.79800e-08	-1.48145e-08	6.31655e-08
-0.172	9.59545e-08	-3.82026e-08	5.77519e-08	8.62440e-08	-2.13104e-08	6.49336e-08	1.19693e-07	-4.05715e-08	7.91219e-08	3.19881e-07	6.95976e-08	3.89478e-07	1.24840e-07	-2.18320e-08	1.03008e-07	1.03187e-07	-2.33760e-08	7.98110e-08	1.02810e-07	8.27905e-10	1.03638e-07	8.04714e-08	-1.52879e-08	6.51836e-08
-0.147	9.90884e-08	-3.94503e-08	5.96381e-08	8.91546e-08	-2.19811e-08	6.71735e-08	1.23360e-07	-4.18301e-08	8.15303e-08	3.29831e-07	7.16401e-08	4.01471e-07	1.28788e-07	-2.25223e-08	1.06265e-07	1.06444e-07	-2.40613e-08	8.23829e-08	1.06042e-07	8.74929e-10	1.06917e-07	8.29678e-08	-1.57621e-08	6.72057e-08
-0.123	1.02234e-07	-4.07026e-08	6.15313e-08	9.20787e-08	-2.26532e-08	6.94256e-08	1.27032e-07	-4.30907e-08	8.39416e-08	3.39799e-07	7.36811e-08	4.13480e-07	1.32745e-07	-2.32143e-08	1.09530e-07	1.09709e-07	-2.47463e-08	8.49627e-08	1.09281e-07	9.22642e-10	1.10204e-07	8.54690e-08	-1.62373e-08	6.92317e-08
-0.098	1.05391e-07	-4.19595e-08	6.34313e-08	9.50165e-08	-2.33266e-08	7.16899e-08	1.30709e-07	-4.43533e-08	8.63560e-08	3.49784e-07	7.57205e-08	4.25504e-07	1.36712e-07	-2.39081e-08	1.12804e-07	1.12981e-07	-2.54311e-08	8.75504e-08	1.12527e-07	9.71033e-10	1.13498e-07	8.79751e-08	-1.67134e-08	7.12617e-08
-0.074	1.08559e-07	-4.32209e-08	6.53383e-08	9.79677e-08	-2.40014e-08	7.39663e-08	1.34391e-07	-4.56178e-08	8.87733e-08	3.59786e-07	7.77582e-08	4.37544e-07	1.40689e-07	-2.46036e-08	1.16085e-07	1.16261e-07	-2.61155e-08	9.01457e-08	1.15780e-07	1.02009e-09	1.16800e-07	9.04860e-08	-1.71904e-08	7.32956e-08
-0.049	1.11739e-07	-4.44869e-08	6.72520e-08	1.00932e-07	-2.46775e-08	7.62548e-08	1.38078e-07	-4.68843e-08	9.11936e-08	3.69805e-07	7.97942e-08	4.49599e-07	1.44676e-07	-2.53008e-08	1.19375e-07	1.19548e-07	-2.67996e-08	9.27488e-08	1.19040e-07	1.06981e-09	1.20109e-07	9.30018e-08	-1.76684e-08	7.53334e-08
-0.025	1.14930e-07	-4.57573e-08	6.91726e-08	1.03910e-07	-2.53550e-08	7.85553e-08	1.41769e-07	-4.81526e-08	9.36168e-08	3.79841e-07	8.18284e-08	4.61669e-07	1.48673e-07	-2.59998e-08	1.22673e-07	1.22843e-07	-2.74834e-08	9.53595e-08	1.22306e-07	1.12017e-09	1.23426e-07	9.55224e-08	-1.81472e-08	7.73752e-08
0.000	1.18132e-07	-4.70322e-08	7.11000e-08	1.06902e-07	-2.60337e-08	8.08679e-08	1.45466e-07	-4.94229e-08	9.60429e-08	3.89893e-07	8.38607e-08	4.73754e-07	1.52679e-07	-2.67004e-08	1.25979e-07	1.26145e-07	-2.81669e-08	9.79778e-08	1.25579e-07	1.17116e-09	1.26750e-07	9.80478e-08	-1.86270e-08	7.94208e-08
0.025	1.21346e-07	-4.83117e-08	7.30341e-08	1.09906e-07	-2.67137e-08	8.31924e-08	1.49167e-07	-5.06950e-08	9.84718e-08	3.99961e-07	8.58911e-08	4.85852e-07	1.56695e-07	-2.74028e-08	1.29292e-07	1.29454e-07	-2.88500e-08	1.00604e-07	1.28859e-07	1.22278e-09	1.30082e-07	1.00578e-07	-1.91077e-08	8.14703e-08
0.049	1.24570e-07	-4.95955e-08	7.49749e-08	1.12924e-07	-2.73949e-08	8.55289e-08	1.52872e-07	-5.19689e-08	1.00904e-07	4.10046e-07	8.79194e-08	4.97965e-07	1.60721e-07	-2.81068e-08	1.32614e-07	1.32770e-07	-2.95327e-08	1.03237e-07	1.32146e-07	1.27501e-09	1.33421e-07	1.03113e-07	-1.95893e-08	8.35237e-08
0.074	1.27806e-07	-5.08838e-08	7.69225e-08	1.15955e-07	-2.80774e-08	8.78772e-08	1.56583e-07	-5.32447e-08	1.03338e-07	4.20146e-07	8.99457e-08	5.10092e-07	1.64756e-07	-2.88125e-08	1.35944e-07	1.36093e-07	-3.02151e-08	1.05877e-07	1.35438e-07	1.32785e-09	1.36766e-07	1.05653e-07	-2.00718e-08	8.55809e-08
0.098	1.31053e-07	-5.21765e-08	7.88767e-08	1.18998e-07	-2.87611e-08	9.02373e-08	1.60298e-07	-5.45222e-08	1.05775e-07	4.30262e-07	9.19698e-08	5.22232e-07	1.68801e-07	-2.95199e-08	1.39281e-07	1.39423e-07	-3.08971e-08	1.08525e-07	1.38738e-07	1.38127e-09	1.40119e-07	1.08197e-07	-2.05551e-08	8.76420e-08
0.123	1.34311e-07	-5.34736e-08	8.08376e-08	1.22055e-07	-2.94460e-08	9.26092e-08	1.64017e-07	-5.58014e-08	1.08215e-07	4.40394e-07	9.39916e-08	5.34385e-07	1.72856e-07	-3.02289e-08	1.42627e-07	1.42759e-07	-3.15787e-08	1.11181e-07	1.42044e-07	1.43528e-09	1.43479e-07	1.10746e-07	-2.10394e-08	8.97068e-08
0.147	1.37580e-07	-5.47751e-08	8.28051e-08	1.25125e-07	-3.01321e-08	9.49928e-08	1.67741e-07	-5.70824e-08	1.10658e-07	4.50540e-07	9.60112e-08	5.46551e-07	1.76920e-07	-3.09396e-08	1.45980e-07	1.46103e-07	-3.22599e-08	1.13843e-07	1.45356e-07	1.48986e-09	1.46846e-07	1.13300e-07	-2.15246e-08	9.17755e-08
0.172	1.40860e-07	-5.60810e-08	8.47791e-08	1.28207e-07	-3.08193e-08	9.73881e-08	1.71469e-07	-5.83651e-08	1.13104e-07	4.60702e-07	9.80284e-08	5.58730e-07	1.80993e-07	-3.16519e-08	1.49341e-07	1.49453e-07	-3.29407e-08	1.16513e-07	1.48674e-07	1.54500e-09	1.50219e-07	1.15859e-07	-2.20107e-08	9.38479e-08
0.197	1.44151e-07	-5.73911e-08	8.67598e-08	1.31303e-07	-3.15077e-08	9.97950e-08	1.75201e-07	-5.96495e-08	1.15552e-07	4.70878e-07	1.00043e-07	5.70921e-07	1.85075e-07	-3.23659e-08	1.52709e-07	1.52810e-07	-3.36210e-08	1.19189e-07	1.51999e-07	1.60068e-09	1.53599e-07	1.18422e-07	-2.24976e-08	9.59241e-08
0.221	1.47453e-07	-5.87057e-08	8.87470e-08	1.34411e-07	-3.21973e-08	1.02214e-07	1.78938e-07	-6.09355e-08	1.18002e-07	4.81069e-07	1.02056e-07	5.83124e-07	1.89167e-07	-3.30814e-08	1.56086e-07	1.56174e-07	-3.43009e-08	1.21873e-07	1.55329e-07	1.65690e-09	1.56986e-07	1.20990e-07	-2.29854e-08	9.80041e-08
0.246	1.50765e-07	-6.00245e-08	9.07407e-08	1.37532e-07	-3.28879e-08	1.04644e-07	1.82679e-07	-6.22231e-08	1.20455e-07	4.91274e-07	1.04065e-07	5.95339e-07	1.93268e-07	-3.37986e-08	1.59469e-07	1.59544e-07	-3.49803e-08	1.24564e-07	1.58666e-07	1.71365e-09	1.60380e-07	1.23562e-07	-2.34741e-08	1.00088e-07
0.270	1.54088e-07	-6.13476e-08	9.27408e-08	1.40665e-07	-3.35796e-08	1.07085e-07	1.86423e-07	-6.35123e-08	1.22911e-07	5.01493e-07	1.06072e-07	6.07565e-07	1.97378e-07	-3.45174e-08	1.62861e-07	1.62921e-07	-3.56593e-08	1.27261e-07	1.62009e-07	1.77092e-09	1.63779e-07	1.26139e-07	-2.39637e-08	1.02175e-07
0.295	1.57422e-07	-6.26749e-08	9.47475e-08	1.43811e-07	-3.42724e-08	1.09538e-07	1.90172e-07	-6.48031e-08	1.25369e-07	5.11726e-07	1.08077e-07	6.19803e-07	2.01497e-07	-3.52377e-08	1.66260e-07	1.66304e-07	-3.63378e-08	1.29966e-07	1.65357e-07	1.82869e-09	1.67186e-07	1.28720e-07	-2.44541e-08	1.04266e-07
0.319	1.60767e-07	-6.40066e-08	9.67605e-08	1.46969e-07	-3.49663e-08	1.12002e-07	1.93925e-07	-6.60955e-08	1.27830e-07	5.21972e-07	1.10078e-07	6.32051e-07	2.05625e-07	-3.59597e-08	1.69666e-07	1.69693e-07	-3.70158e-08	1.32677e-07	1.68711e-07	1.88695e-09	1.70598e-07	1.31307e-07	-2.49454e-08	1.06361e-07
0.344	1.64122e-07	-6.53424e-08	9.87799e-08	1.50139e-07	-3.56612e-08	1.14478e-07	1.97682e-07	-6.73893e-08	1.30293e-07	5.32232e-07	1.12077e-07	6.44309e-07	2.09763e-07	-3.66832e-08	1.73079e-07	1.73088e-07	-3.76933e-08	1.35395e-07	1.72072e-07	1.94570e-09	1.74017e-07	1.33897e-07	-2.54376e-08	1.08460e-07
0.369	1.67488e-07	-6.66824e-08	1.00806e-07	1.53322e-07	-3.63571e-08	1.16965e-07	2.01443e-07	-6.86847e-08	1.32758e-07	5.42506e-07	1.14073e-07	6.56578e-07	2.13909e-07	-3.74082e-08	1.76500e-07	1.76490e-07	-3.83703e-08	1.38119e-07	1.75437e-07	2.00492e-09	1.77442e-07	1.36492e-07	-2.59306e-08	1.10562e-07
0.393	1.70865e-07	-6.80267e-08	1.02838e-07	1.56517e-07	-3.70541e-08	1.19463e-07	2.05208e-07	-6.99815e-08	1.35226e-07	5.52792e-07	1.16066e-07	6.68857e-07	2.18063e-07	-3.81348e-08	1.79929e-07	1.79897e-07	-3.90468e-08	1.40850e-07	1.78809e-07	2.06461e-09	1.80873e-07	1.39092e-07	-2.64245e-08	1.12667e-07
0.418	1.74251e-07	-6.93751e-08	1.04876e-07	1.59725e-07	-3.77520e-08	1.21973e-07	2.08976e-07	-7.12798e-08	1.37696e-07	5.63090e-07	1.18056e-07	6.81146e-07	2.22227e-07	-3.88629e-08	1.83364e-07	1.83311e-07	-3.97227e-08	1.43588e-07	1.82186e-07	2.12474e-09	1.84310e-07	1.41696e-07	-2.69192e-08	1.14777e-07
0.442	1.77649e-07	-7.07276e-08	1.06921e-07	1.62944e-07	-3.84509e-08	1.24493e-07	2.12748e-07	-7.25795e-08	1.40168e-07	5.73401e-07	1.20042e-07	6.93444e-07	2.26399e-07	-3.95926e-08	1.86807e-07	1.86730e-07	-4.03981e-08	1.46332e-07	1.85568e-07	2.18531e-09	1.87753e-07	1.44304e-07	-2.74147e-08	1.16889e-07
0.467	1.81056e-07	-7.20843e-08	1.08972e-07	1.66176e-07	-3.91507e-08	1.27025e-07	2.16523e-07	-7.38806e-08	1.42643e-07	5.83725e-07	1.22026e-07	7.05751e-07	2.30580e-07	-4.03237e-08	1.90256e-07	1.90155e-07	-4.10729e-08	1.49082e-07	1.88956e-07	2.24632e-09	1.91202e-07	1.46917e-07	-2.79111e-08	1.19006e-07
0.492	1.84474e-07	-7.34451e-08	1.11029e-07	1.69419e-07	-3.98515e-08	1.29568e-07	2.20302e-07	-7.51831e-08	1.45119e-07	5.94060e-07	1.24006e-07	7.18066e-07	2.34770e-07	-4.10564e-08	1.93713e-07	1.93586e-07	-4.17471e-08	1.51839e-07	1.92349e-07	2.30774e-09	1.94657e-07	1.49534e-07	-2.84083e-08	1.21126e-07
0.516	1.87902e-07	-7.48099e-08	1.13092e-07	1.72674e-07	-4.05531e-08	1.32121e-07	2.24085e-07	-7.64870e-08	1.47598e-07	6.04408e-07	1.25983e-07	7.30391e-07	2.38968e-07	-4.17905e-08	1.97177e-07	1.97023e-07	-4.24208e-08	1.54602e-07	1.95747e-07	2.36956e-09	1.98117e-07	1.52156e-07	-2.89063e-08	1.23249e-07
0.541	1.91341e-07	-7.61788e-08	1.15162e-07	1.75942e-07	-4.12557e-08	1.34686e-07	2.27870e-07	-7.77922e-08	1.50078e-07	6.14766e-07	1.27957e-07	7.42723e-07	2.43174e-07	-4.25261e-08	2.00648e-07	2.00465e-07	-4.30939e-08	1.57371e-07	1.99151e-07	2.43179e-09	2.01582e-07	1.54781e-07	-2.94052e-08	1.25376e-07
0.565	1.94789e-07	-7.75518e-08	1.17237e-07	1.79221e-07	-4.19592e-08	1.37261e-07	2.31659e-07	-7.90987e-08	1.52561e-07	6.25136e-07	1.29927e-07	7.55063e-07	2.47389e-07	-4.32632e-08	2.04126e-07	2.03912e-07	-4.37663e-08	1.60146e-07	2.02559e-07	2.49440e-09	2.05053e-07	1.57411e-07	-2.99048e-08	1.27507e-07
0.590	1.98248e-07	-7.89288e-08	1.19319e-07	1.82511e-07	-4.26635e-08	1.39848e-07	2.35452e-07	-8.04064e-08	1.55045e-07	6.35517e-07	1.31893e-07	7.67411e-07	2.51612e-07	-4.40017e-08	2.07610e-07	2.07365e-07	-4.44381e-08	1.62927e-07	2.05973e-07	2.55738e-09	2.08530e-07	1.60046e-07	-3.04053e-08	1.29641e-07
0.614	2.01716e-07	-8.03098e-08	1.21407e-07	1.85813e-07	-4.33686e-08	1.42445e-07	2.39247e-07	-8.17155e-08	1.57532e-07	6.45909e-07	1.33856e-07	7.79766e-07	2.55843e-07	-4.47417e-08	2.11101e-07	2.10823e-07	-4.51093e-08	1.65714e-07	2.09391e-07	2.62073e-09	2.12012e-07	1.62684e-07	-3.09066e-08	1.31778e-07
0.639	2.05195e-07	-8.16947e-08	1.23500e-07	1.89127e-07	-4.40746e-08	1.45052e-07	2.43046e-07	-8.30257e-08	1.60020e-07	6.56312e-07	1.35816e-07	7.92128e-07	2.60082e-07	-4.54831e-08	2.14599e-07	2.14287e-07	-4.57799e-08	1.68507e-07	2.12814e-07	2.68443e-09	2.15499e-07	1.65327e-07	-3.14087e-08	1.33919e-07
0.664	2.08684e-07	-8.30837e-08	1.25600e-07	1.92452e-07	-4.47814e-08	1.47671e-07	2.46847e-07	-8.43372e-08	1.62510e-07	6.66725e-07	1.37771e-07	8.04496e-07	2.64330e-07	-4.62259e-08	2.18104e-07	2.17755e-07	-4.64498e-08	1.71305e-07	2.16242e-07	2.74848e-09	2.18991e-07	1.67974e-07	-3.19115e-08	1.36063e-07
0.688	2.12182e-07	-8.44765e-08	1.27705e-07	1.95789e-07	-4.54890e-08	1.50300e-07	2.50652e-07	-8.56499e-08	1.65002e-07	6.77147e-07	1.39723e-07	8.16871e-07	2.68585e-07	-4.69701e-08	2.21615e-07	2.21229e-07	-4.71190e-08	1.74110e-07	2.19675e-07	2.81285e-09	2.22488e-07	1.70625e-07	-3.24152e-08	1.38210e-07
0.713	2.15690e-07	-8.58733e-08	1.29817e-07	1.99137e-07	-4.61973e-08	1.52939e-07	2.54459e-07	-8.69637e-08	1.67495e-07	6.87580e-07	1.41671e-07	8.29252e-07	2.72849e-07	-4.77157e-08	2.25133e-07	2.24707e-07	-4.77875e-08	1.76920e-07	2.23113e-07	2.87755e-09	2.25990e-07	1.73281e-07	-3.29196e-08	1.40361e-07
0.737	2.19208e-07	-8.72739e-08	1.31934e-07	2.02496e-07	-4.69064e-08	1.55589e-07	2.58269e-07	-8.82787e-08	1.69990e-07	6.98023e-07	1.43616e-07	8.41638e-07	2.77120e-07	-4.84626e-08	2.28658e-07	2.28191e-07	-4.84553e-08	1.79736e-07	2.26555e-07	2.94255e-09	2.29497e-07	1.75940e-07	-3.34248e-08	1.42515e-07
0.762	2.22736e-07	-8.86785e-08	1.34058e-07	2.05866e-07	-4.76163e-08	1.58250e-07	2.62081e-07	-8.95948e-08	1.72487e-07	7.08474e-07	1.45556e-07	8.54030e-07	2.81399e-07	-4.92110e-08	2.32189e-07	2.31679e-07	-4.91225e-08	1.82557e-07	2.30001e-07	3.00786e-09	2.33009e-07	1.78603e-07	-3.39308e-08	1.44672e-07
0.786	2.26274e-07	-9.00868e-08	1.36187e-07	2.09247e-07	-4.83268e-08	1.60921e-07	2.65897e-07	-9.09121e-08	1.74985e-07	7.18935e-07	1.47492e-07	8.66427e-07	2.85686e-07	-4.99607e-08	2.35726e-07	2.35172e-07	-4.97889e-08	1.85383e-07	2.33452e-07	3.07345e-09	2.36525e-07	1.81271e-07	-3.44376e-08	1.46833e-07
0.811	2.29821e-07	-9.14990e-08	1.38322e-07	2.12640e-07	-4.90381e-08	1.63602e-07	2.69715e-07	-9.22303e-08	1.77484e-07	7.29405e-07	1.49424e-07	8.78829e-07	2.89981e-07	-5.07117e-08	2.39269e-07	2.38670e-07	-5.04545e-08	1.88215e-07	2.36907e-07	3.13932e-09	2.40046e-07	1.83942e-07	-3.49451e-08	1.48997e-07
0.836	2.33377e-07	-9.29150e-08	1.40462e-07	2.16043e-07	-4.97500e-08	1.66293e-07	2.73535e-07	-9.35497e-08	1.79985e-07	7.39884e-07	1.51352e-07	8.91235e-07	2.94283e-07	-5.14640e-08	2.42819e-07	2.42172e-07	-5.11194e-08	1.91052e-07	2.40366e-07	3.20546e-09	2.43572e-07	1.86617e-07	-3.54533e-08	1.51164e-07
0.860	2.36943e-07	-9.43348e-08	1.42609e-07	2.19457e-07	-5.04626e-08	1.68995e-07	2.77357e-07	-9.48701e-08	1.82487e-07	7.50370e-07	1.53275e-07	9.03646e-07	2.98593e-07	-5.22177e-08	2.46375e-07	2.45678e-07	-5.17836e-08	1.93895e-07	2.43830e-07	3.27185e-09	2.47102e-07	1.89297e-07	-3.59623e-08	1.53334e-07
0.885	2.40519e-07	-9.57583e-08	1.44761e-07	2.22882e-07	-5.11759e-08	1.71707e-07	2.81182e-07	-9.61915e-08	1.84991e-07	7.60865e-07	1.55195e-07	9.16060e-07	3.02910e-07	-5.29727e-08	2.49937e-07	2.49189e-07	-5.24470e-08	1.96742e-07	2.47297e-07	3.33849e-09	2.50636e-07	1.91980e-07	-3.64721e-08	1.55508e-07
0.909	2.44104e-07	-9.71856e-08	1.46918e-07	2.26318e-07	-5.18897e-08	1.74428e-07	2.85009e-07	-9.75139e-08	1.87496e-07	7.71368e-07	1.57109e-07	9.28478e-07	3.07234e-07	-5.37289e-08	2.53505e-07	2.52704e-07	-5.31096e-08	1.99595e-07	2.50769e-07	3.40536e-09	2.54174e-07	1.94667e-07	-3.69826e-08	1.57684e-07
0.934	2.47698e-07	-9.86166e-08	1.49081e-07	2.29764e-07	-5.26042e-08	1.77160e-07	2.88839e-07	-9.88372e-08	1.90001e-07	7.81879e-07	1.59020e-07	9.40899e-07	3.11566e-07	-5.44865e-08	2.57079e-07	2.56224e-07	-5.37714e-08	2.02452e-07	2.54244e-07	3.47246e-09	2.57717e-07	1.97358e-07	-3.74938e-08	1.59864e-07
0.958	2.51302e-07	-1.00051e-07	1.51250e-07	2.33221e-07	-5.33193e-08	1.79902e-07	2.92670e-07	-1.00162e-07	1.92508e-07	7.92397e-07	1.60926e-07	9.53323e-07	3.15905e-07	-5.52453e-08	2.60660e-07	2.59747e-07	-5.44324e-08	2.05315e-07	2.57724e-07	3.53977e-09	2.61264e-07	2.00052e-07	-3.80057e-08	1.62047e-07
0.983	2.54914e-07	-1.01490e-07	1.53425e-07	2.36689e-07	-5.40350e-08	1.82654e-07	2.96503e-07	-1.01487e-07	1.95016e-07	8.02922e-07	1.62827e-07	9.65749e-07	3.20251e-07	-5.60053e-08	2.64246e-07	2.63275e-07	-5.50926e-08	2.08182e-07	2.61207e-07	3.60728e-09	2.64814e-07	2.02751e-07	-3.85184e-08	1.64233e-07
1.008	2.58536e-07	-1.02932e-07	1.55604e-07	2.40167e-07	-5.47512e-08	1.85415e-07	3.00338e-07	-1.02813e-07	1.97525e-07	8.13454e-07	1.64724e-07	9.78178e-07	3.24604e-07	-5.67666e-08	2.67838e-07	2.66806e-07	-5.57519e-08	2.11054e-07	2.64694e-07	3.67499e-09	2.68369e-07	2.05453e-07	-3.90317e-08	1.66421e-07
1.032	2.62167e-07	-1.04377e-07	1.57790e-07	2.43655e-07	-5.54679e-08	1.88187e-07	3.04175e-07	-1.04140e-07	2.00035e-07	8.23993e-07	1.66616e-07	9.90609e-07	3.28964e-07	-5.75291e-08	2.71435e-07	2.70341e-07	-5.64104e-08	2.13931e-07	2.68184e-07	3.74287e-09	2.71927e-07	2.08159e-07	-3.95458e-08	1.68613e-07
1.057	2.65807e-07	-1.05826e-07	1.59981e-07	2.47153e-07	-5.61852e-08	1.90968e-07	3.08013e-07	-1.05468e-07	2.02545e-07	8.34538e-07	1.68504e-07	1.00304e-06	3.33331e-07	-5.82928e-08	2.75038e-07	2.73880e-07	-5.70680e-08	2.16812e-07	2.71678e-07	3.81093e-09	2.75489e-07	2.10868e-07	-4.00605e-08	1.70808e-07
1.081	2.69456e-07	-1.07279e-07	1.62177e-07	2.50662e-07	-5.69030e-08	1.93759e-07	3.11853e-07	-1.06797e-07	2.05056e-07	8.45089e-07	1.70386e-07	1.01548e-06	3.37705e-07	-5.90577e-08	2.78647e-07	2.77422e-07	-5.77248e-08	2.19698e-07	2.75175e-07	3.87915e-09	2.79054e-07	2.13582e-07	-4.05760e-08	1.73006e-07
1.106	2.73114e-07	-1.08735e-07	1.64378e-07	2.54181e-07	-5.76213e-08	1.96559e-07	3.15695e-07	-1.08126e-07	2.07568e-07	8.55646e-07	1.72264e-07	1.02791e-06	3.42086e-07	-5.98237e-08	2.82262e-07	2.80968e-07	-5.83807e-08	2.22588e-07	2.78675e-07	3.94751e-09	2.82623e-07	2.16298e-07	-4.10921e-08	1.75206e-07
1.130	2.76780e-07	-1.10195e-07	1.66585e-07	2.57709e-07	-5.83400e-08	1.99369e-07	3.19537e-07	-1.09456e-07	2.10081e-07	8.66209e-07	1.74137e-07	1.04035e-06	3.46473e-07	-6.05910e-08	2.85882e-07	2.84518e-07	-5.90356e-08	2.25482e-07	2.82179e-07	4.01602e-09	2.86195e-07	2.19019e-07	-4.16089e-08	1.77410e-07
1.155	2.80456e-07	-1.11658e-07	1.68797e-07	2.61248e-07	-5.90592e-08	2.02189e-07	3.23382e-07	-1.10788e-07	2.12594e-07	8.76778e-07	1.76004e-07	1.05278e-06	3.50867e-07	-6.13593e-08	2.89507e-07	2.88071e-07	-5.96897e-08	2.28381e-07	2.85686e-07	4.08465e-09	2.89771e-07	2.21742e-07	-4.21263e-08	1.79616e-07
1.180	2.84140e-07	-1.13125e-07	1.71015e-07	2.64796e-07	-5.97788e-08	2.05018e-07	3.27227e-07	-1.12119e-07	2.15108e-07	8.87351e-07	1.77867e-07	1.06522e-06	3.55267e-07	-6.21289e-08	2.93138e-07	2.91627e-07	-6.03428e-08	2.31284e-07	2.89196e-07	4.15340e-09	2.93350e-07	2.24470e-07	-4.26445e-08	1.81825e-07
1.204	2.87833e-07	-1.14595e-07	1.73237e-07	2.68355e-07	-6.04989e-08	2.07856e-07	3.31074e-07	-1.13452e-07	2.17622e-07	8.97929e-07	1.79725e-07	1.07765e-06	3.59674e-07	-6.28995e-08	2.96774e-07	2.95186e-07	-6.09950e-08	2.34191e-07	2.92709e-07	4.22226e-09	2.96931e-07	2.27200e-07	-4.31633e-08	1.84037e-07
1.229	2.91534e-07	-1.16069e-07	1.75465e-07	2.71923e-07	-6.12193e-08	2.10703e-07	3.34921e-07	-1.14785e-07	2.20136e-07	9.08512e-07	1.81577e-07	1.09009e-06	3.64087e-07	-6.36712e-08	3.00415e-07	2.98748e-07	-6.16463e-08	2.37102e-07	2.96225e-07	4.29121e-09	3.00516e-07	2.29935e-07	-4.36827e-08	1.86252e-07
1.253	2.95244e-07	-1.17546e-07	1.77698e-07	2.75500e-07	-6.19401e-08	2.13560e-07	3.38770e-07	-1.16120e-07	2.22650e-07	9.19100e-07	1.83424e-07	1.10252e-06	3.68506e-07	-6.44441e-08	3.04062e-07	3.02314e-07	-6.22965e-08	2.40017e-07	2.99744e-07	4.36025e-09	3.04104e-07	2.32672e-07	-4.42027e-08	1.88469e-07
1.278	2.98962e-07	-1.19027e-07	1.79936e-07	2.79087e-07	-6.26613e-08	2.16426e-07	3.42619e-07	-1.17454e-07	2.25165e-07	9.29691e-07	1.85266e-07	1.11496e-06	3.72931e-07	-6.52180e-08	3.07713e-07	3.05882e-07	-6.29459e-08	2.42936e-07	3.03266e-07	4.42937e-09	3.07695e-07	2.35413e-07	-4.47234e-08	1.90690e-07
1.303	3.02689e-07	-1.20510e-07	1.82179e-07	2.82684e-07	-6.33829e-08	2.19301e-07	3.46469e-07	-1.18790e-07	2.27680e-07	9.40286e-07	1.87102e-07	1.12739e-06	3.77363e-07	-6.59930e-08	3.11370e-07	3.09453e-07	-6.35942e-08	2.45859e-07	3.06790e-07	4.49856e-09	3.11288e-07	2.38157e-07	-4.52448e-08	1.92912e-07
1.327	3.06424e-07	-1.21997e-07	1.84427e-07	2.86290e-07	-6.41047e-08	2.22185e-07	3.50320e-07	-1.20126e-07	2.30195e-07	9.50885e-07	1.88934e-07	1.13982e-06	3.81800e-07	-6.67690e-08	3.15031e-07	3.13026e-07	-6.42415e-08	2.48785e-07	3.10317e-07	4.56780e-09	3.14884e-07	2.40904e-07	-4.57667e-08	1.95138e-07
1.352	3.10168e-07	-1.23488e-07	1.86680e-07	2.89905e-07	-6.48269e-08	2.25078e-07	3.54172e-07	-1.21462e-07	2.32709e-07	9.61487e-07	1.90759e-07	1.15225e-06	3.86244e-07	-6.75461e-08	3.18698e-07	3.16603e-07	-6.48878e-08	2.51715e-07	3.13846e-07	4.63708e-09	3.18483e-07	2.43655e-07	-4.62893e-08	1.97366e-07
1.376	3.13919e-07	-1.24981e-07	1.88938e-07	2.93530e-07	-6.55494e-08	2.27980e-07	3.58024e-07	-1.22800e-07	2.35224e-07	9.72093e-07	1.92579e-07	1.16467e-06	3.90693e-07	-6.83242e-08	3.22369e-07	3.20181e-07	-6.55331e-08	2.54648e-07	3.17378e-07	4.70640e-09	3.22084e-07	2.46409e-07	-4.68124e-08	1.99596e-07
1.401	3.17679e-07	-1.26478e-07	1.91201e-07	2.97163e-07	-6.62721e-08	2.30891e-07	3.61876e-07	-1.24137e-07	2.37738e-07	9.82701e-07	1.94393e-07	1.17709e-06	3.95148e-07	-6.91033e-08	3.26045e-07	3.23763e-07	-6.61773e-08	2.57585e-07	3.20912e-07	4.77574e-09	3.25687e-07	2.49166e-07	-4.73361e-08	2.01829e-07
1.425	3.21447e-07	-1.27978e-07	1.93468e-07	3.00806e-07	-6.69951e-08	2.33811e-07	3.65728e-07	-1.25476e-07	2.40253e-07	9.93312e-07	1.96202e-07	1.18951e-06	3.99609e-07	-6.98834e-08	3.29726e-07	3.27346e-07	-6.68205e-08	2.60525e-07	3.24448e-07	4.84510e-09	3.29293e-07	2.51926e-07	-4.78605e-08	2.04065e-07
1.450	3.25223e-07	-1.29482e-07	1.95741e-07	3.04458e-07	-6.77184e-08	2.36739e-07	3.69581e-07	-1.26815e-07	2.42766e-07	1.00392e-06	1.98005e-07	1.20193e-06	4.04075e-07	-7.06644e-08	3.33411e-07	3.30932e-07	-6.74626e-08	2.63469e-07	3.27986e-07	4.91446e-09	3.32901e-07	2.54689e-07	-4.83854e-08	2.06303e-07
1.475	3.29007e-07	-1.30988e-07	1.98018e-07	3.08118e-07	-6.84419e-08	2.39676e-07	3.73434e-07	-1.28154e-07	2.45280e-07	1.01454e-06	1.99802e-07	1.21434e-06	4.08547e-07	-7.14464e-08	3.37101e-07	3.34519e-07	-6.81036e-08	2.66416e-07	3.31527e-07	4.98382e-09	3.36511e-07	2.57455e-07	-4.89109e-08	2.08544e-07
1.499	3.32798e-07	-1.32498e-07	2.00300e-07	3.11788e-07	-6.91655e-08	2.42622e-07	3.77287e-07	-1.29494e-07	2.47792e-07	1.02516e-06	2.01594e-07	1.22675e-06	4.13024e-07	-7.22294e-08	3.40795e-07	3.38109e-07	-6.87436e-08	2.69366e-07	3.35069e-07	5.05316e-09	3.40122e-07	2.60223e-07	-4.94369e-08	2.10787e-07
1.524	3.36598e-07	-1.34010e-07	2.02587e-07	3.15466e-07	-6.98894e-08	2.45576e-07	3.81139e-07	-1.30835e-07	2.50305e-07	1.03578e-06	2.03379e-07	1.23915e-06	4.17507e-07	-7.30133e-08	3.44493e-07	3.41701e-07	-6.93824e-08	2.72319e-07	3.38614e-07	5.12247e-09	3.43736e-07	2.62995e-07	-4.99635e-08	2.13032e-07
1.548	3.40405e-07	-1.35526e-07	2.04879e-07	3.19152e-07	-7.06135e-08	2.48539e-07	3.84992e-07	-1.32176e-07	2.52816e-07	1.04640e-06	2.05159e-07	1.25155e-06	4.21994e-07	-7.37981e-08	3.48196e-07	3.45294e-07	-7.00202e-08	2.75274e-07	3.42160e-07	5.19175e-09	3.47352e-07	2.65770e-07	-5.04906e-08	2.15279e-07
1.573	3.44220e-07	-1.37045e-07	2.07175e-07	3.22847e-07	-7.13377e-08	2.51510e-07	3.88844e-07	-1.33517e-07	2.55327e-07	1.05702e-06	2.06932e-07	1.26395e-06	4.26487e-07	-7.45838e-08	3.51903e-07	3.48890e-07	-7.06568e-08	2.78233e-07	3.45708e-07	5.26098e-09	3.50969e-07	2.68548e-07	-5.10183e-08	2.17529e-07
1.597	3.48042e-07	-1.38567e-07	2.09476e-07	3.26551e-07	-7.20620e-08	2.54489e-07	3.92695e-07	-1.34859e-07	2.57837e-07	1.06764e-06	2.08700e-07	1.27634e-06	4.30985e-07	-7.53704e-08	3.55615e-07	3.52487e-07	-7.12922e-08	2.81194e-07	3.49257e-07	5.33016e-09	3.54587e-07	2.71328e-07	-5.15465e-08	2.19781e-07
1.622	3.51873e-07	-1.40092e-07	2.11781e-07	3.30263e-07	-7.27865e-08	2.57477e-07	3.96547e-07	-1.36201e-07	2.60346e-07	1.07826e-06	2.10461e-07	1.28872e-06	4.35488e-07	-7.61579e-08	3.59330e-07	3.56085e-07	-7.19265e-08	2.84159e-07	3.52808e-07	5.39927e-09	3.58208e-07	2.74111e-07	-5.20753e-08	2.22036e-07
1.647	3.55710e-07	-1.41620e-07	2.14090e-07	3.33984e-07	-7.35110e-08	2.60472e-07	4.00397e-07	-1.37544e-07	2.62854e-07	1.08888e-06	2.12216e-07	1.30110e-06	4.39996e-07	-7.69462e-08	3.63049e-07	3.59685e-07	-7.25596e-08	2.87125e-07	3.56361e-07	5.46830e-09	3.61829e-07	2.76897e-07	-5.26045e-08	2.24292e-07
1.671	3.59555e-07	-1.43151e-07	2.16405e-07	3.37712e-07	-7.42357e-08	2.63476e-07	4.04247e-07	-1.38887e-07	2.65360e-07	1.09950e-06	2.13965e-07	1.31347e-06	4.44508e-07	-7.77353e-08	3.66773e-07	3.63286e-07	-7.31916e-08	2.90094e-07	3.59915e-07	5.53724e-09	3.65452e-07	2.79685e-07	-5.31343e-08	2.26551e-07
1.696	3.63408e-07	-1.44684e-07	2.18723e-07	3.41449e-07	-7.49604e-08	2.66488e-07	4.08096e-07	-1.40230e-07	2.67866e-07	1.11013e-06	2.15707e-07	1.32583e-06	4.49025e-07	-7.85253e-08	3.70500e-07	3.66888e-07	-7.38223e-08	2.93066e-07	3.63470e-07	5.60610e-09	3.69076e-07	2.82477e-07	-5.36645e-08	2.28812e-07
1.720	3.67267e-07	-1.46221e-07	2.21046e-07	3.45193e-07	-7.56852e-08	2.69508e-07	4.11944e-07	-1.41574e-07	2.70370e-07	1.12075e-06	2.17444e-07	1.33819e-06	4.53547e-07	-7.93160e-08	3.74231e-07	3.70492e-07	-7.44519e-08	2.96040e-07	3.67026e-07	5.67484e-09	3.72701e-07	2.85270e-07	-5.41952e-08	2.31075e-07
1.745	3.71134e-07	-1.47760e-07	2.23374e-07	3.48946e-07	-7.64100e-08	2.72536e-07	4.15791e-07	-1.42918e-07	2.72873e-07	1.13137e-06	2.19173e-07	1.35054e-06	4.58073e-07	-8.01076e-08	3.77966e-07	3.74096e-07	-7.50802e-08	2.99016e-07	3.70584e-07	5.74347e-09	3.76327e-07	2.88066e-07	-5.47265e-08	2.33340e-07
1.769	3.75008e-07	-1.49303e-07	2.25705e-07	3.52707e-07	-7.71348e-08	2.75572e-07	4.19637e-07	-1.44262e-07	2.75375e-07	1.14199e-06	2.20897e-07	1.36288e-06	4.62604e-07	-8.08999e-08	3.81704e-07	3.77702e-07	-7.57073e-08	3.01995e-07	3.74142e-07	5.81198e-09	3.79954e-07	2.90865e-07	-5.52581e-08	2.35607e-07
1.794	3.78889e-07	-1.50848e-07	2.28041e-07	3.56475e-07	-7.78596e-08	2.78615e-07	4.23481e-07	-1.45606e-07	2.77875e-07	1.15260e-06	2.22613e-07	1.37522e-06	4.67139e-07	-8.16930e-08	3.85446e-07	3.81308e-07	-7.63331e-08	3.04975e-07	3.77702e-07	5.88035e-09	3.83582e-07	2.93666e-07	-5.57903e-08	2.37876e-07
1.819	3.82777e-07	-1.52396e-07	2.30381e-07	3.60251e-07	-7.85844e-08	2.81667e-07	4.27324e-07	-1.46951e-07	2.80373e-07	1.16322e-06	2.24324e-07	1.38754e-06	4.71678e-07	-8.24868e-08	3.89191e-07	3.84915e-07	-7.69577e-08	3.07957e-07	3.81262e-07	5.94857e-09	3.87210e-07	2.96469e-07	-5.63229e-08	2.40147e-07
1.843	3.86672e-07	-1.53947e-07	2.32725e-07	3.64035e-07	-7.93092e-08	2.84725e-07	4.31166e-07	-1.48296e-07	2.82870e-07	1.17384e-06	2.26027e-07	1.39986e-06	4.76221e-07	-8.32813e-08	3.92940e-07	3.88523e-07	-7.75810e-08	3.10942e-07	3.84823e-07	6.01665e-09	3.90839e-07	2.99275e-07	-5.68559e-08	2.42419e-07
1.868	3.90574e-07	-1.55500e-07	2.35074e-07	3.67826e-07	-8.00339e-08	2.87792e-07	4.35006e-07	-1.49642e-07	2.85365e-07	1.18445e-06	2.27724e-07	1.41217e-06	4.80769e-07	-8.40766e-08	3.96692e-07	3.92131e-07	-7.82031e-08	3.13928e-07	3.88384e-07	6.08455e-09	3.94469e-07	3.02083e-07	-5.73894e-08	2.44694e-07
1.892	3.94482e-07	-1.57056e-07	2.37426e-07	3.71624e-07	-8.07586e-08	2.90866e-07	4.38845e-07	-1.50987e-07	2.87858e-07	1.19506e-06	2.29414e-07	1.42447e-06	4.85320e-07	-8.48725e-08	4.00448e-07	3.95739e-07	-7.88238e-08	3.16916e-07	3.91947e-07	6.15229e-09	3.98099e-07	3.04894e-07	-5.79233e-08	2.46970e-07
1.917	3.98398e-07	-1.58615e-07	2.39783e-07	3.75430e-07	-8.14831e-08	2.93947e-07	4.42681e-07	-1.52333e-07	2.90348e-07	1.20566e-06	2.31097e-07	1.43676e-06	4.89875e-07	-8.56691e-08	4.04206e-07	3.99348e-07	-7.94432e-08	3.19905e-07	3.95509e-07	6.21984e-09	4.01729e-07	3.07706e-07	-5.84576e-08	2.49248e-07
1.942	4.02319e-07	-1.60176e-07	2.42143e-07	3.79243e-07	-8.22076e-08	2.97036e-07	4.46516e-07	-1.53679e-07	2.92837e-07	1.21627e-06	2.32774e-07	1.44904e-06	4.94434e-07	-8.64664e-08	4.07968e-07	4.02957e-07	-8.00613e-08	3.22896e-07	3.99072e-07	6.28720e-09	4.05360e-07	3.10521e-07	-5.89923e-08	2.51528e-07
1.966	4.06248e-07	-1.61740e-07	2.44507e-07	3.83064e-07	-8.29320e-08	3.00132e-07	4.50349e-07	-1.55025e-07	2.95324e-07	1.22687e-06	2.34443e-07	1.46131e-06	4.98997e-07	-8.72643e-08	4.11733e-07	4.06566e-07	-8.06781e-08	3.25888e-07	4.02636e-07	6.35437e-09	4.08990e-07	3.13337e-07	-5.95274e-08	2.53810e-07
1.991	4.10183e-07	-1.63307e-07	2.46876e-07	3.86891e-07	-8.36562e-08	3.03235e-07	4.54180e-07	-1.56371e-07	2.97808e-07	1.23747e-06	2.36106e-07	1.47357e-06	5.03563e-07	-8.80628e-08	4.15500e-07	4.10176e-07	-8.12935e-08	3.28882e-07	4.06199e-07	6.42132e-09	4.12621e-07	3.16156e-07	-6.00629e-08	2.56093e-07
2.015	4.14124e-07	-1.64876e-07	2.49248e-07	3.90726e-07	-8.43802e-08	3.06345e-07	4.58008e-07	-1.57718e-07	3.00290e-07	1.24806e-06	2.37761e-07	1.48582e-06	5.08133e-07	-8.88619e-08	4.19271e-07	4.13785e-07	-8.19076e-08	3.31877e-07	4.09763e-07	6.48805e-09	4.16251e-07	3.18977e-07	-6.05988e-08	2.58378e-07
2.040	4.18072e-07	-1.66448e-07	2.51624e-07	3.94567e-07	-8.51041e-08	3.09463e-07	4.61834e-07	-1.59064e-07	3.02770e-07	1.25865e-06	2.39410e-07	1.49806e-06	5.12706e-07	-8.96616e-08	4.23044e-07	4.17394e-07	-8.25202e-08	3.34873e-07	4.13327e-07	6.55455e-09	4.19882e-07	3.21800e-07	-6.11351e-08	2.60665e-07
2.064	4.22026e-07	-1.68022e-07	2.54004e-07	3.98415e-07	-8.58278e-08	3.12587e-07	4.65658e-07	-1.60411e-07	3.05247e-07	1.26924e-06	2.41051e-07	1.51029e-06	5.17282e-07	-9.04619e-08	4.26820e-07	4.21002e-07	-8.31315e-08	3.37871e-07	4.16891e-07	6.62081e-09	4.23512e-07	3.24624e-07	-6.16717e-08	2.62953e-07
2.089	4.25986e-07	-1.69599e-07	2.56387e-07	4.02270e-07	-8.65513e-08	3.15718e-07	4.69479e-07	-1.61757e-07	3.07721e-07	1.27982e-06	2.42686e-07	1.52250e-06	5.21861e-07	-9.12628e-08	4.30599e-07	4.24610e-07	-8.37414e-08	3.40869e-07	4.20454e-07	6.68683e-09	4.27141e-07	3.27451e-07	-6.22086e-08	2.65242e-07
2.114	4.29953e-07	-1.71178e-07	2.58775e-07	4.06131e-07	-8.72746e-08	3.18857e-07	4.73297e-07	-1.63104e-07	3.10193e-07	1.29039e-06	2.44313e-07	1.53471e-06	5.26444e-07	-9.20642e-08	4.34380e-07	4.28218e-07	-8.43499e-08	3.43868e-07	4.24018e-07	6.75259e-09	4.30770e-07	3.30279e-07	-6.27459e-08	2.67533e-07
2.138	4.33925e-07	-1.72760e-07	2.61165e-07	4.09999e-07	-8.79977e-08	3.22002e-07	4.77113e-07	-1.64451e-07	3.12662e-07	1.30096e-06	2.45932e-07	1.54690e-06	5.31029e-07	-9.28661e-08	4.38163e-07	4.31825e-07	-8.49570e-08	3.46868e-07	4.27581e-07	6.81808e-09	4.34399e-07	3.33109e-07	-6.32836e-08	2.69825e-07
2.163	4.37903e-07	-1.74343e-07	2.63560e-07	4.13874e-07	-8.87205e-08	3.25153e-07	4.80925e-07	-1.65797e-07	3.15128e-07	1.31153e-06	2.47545e-07	1.55907e-06	5.35618e-07	-9.36685e-08	4.41949e-07	4.35432e-07	-8.55626e-08	3.49869e-07	4.31143e-07	6.88330e-09	4.38027e-07	3.35940e-07	-6.38215e-08	2.72119e-07
2.187	4.41887e-07	-1.75930e-07	2.65958e-07	4.17755e-07	-8.94430e-08	3.28312e-07	4.84735e-07	-1.67144e-07	3.17591e-07	1.32209e-06	2.49150e-07	1.57124e-06	5.40209e-07	-9.44714e-08	4.45738e-07	4.39037e-07	-8.61668e-08	3.52871e-07	4.34705e-07	6.94824e-09	4.41654e-07	3.38774e-07	-6.43598e-08	2.74414e-07
2.212	4.45878e-07	-1.77518e-07	2.68359e-07	4.21642e-07	-9.01652e-08	3.31476e-07	4.88541e-07	-1.68491e-07	3.20050e-07	1.33264e-06	2.50747e-07	1.58339e-06	5.44803e-07	-9.52748e-08	4.49528e-07	4.42642e-07	-8.67695e-08	3.55872e-07	4.38267e-07	7.01288e-09	4.45280e-07	3.41609e-07	-6.48983e-08	2.76710e-07
2.236	4.49873e-07	-1.79109e-07	2.70764e-07	4.25535e-07	-9.08872e-08	3.34648e-07	4.92345e-07	-1.69838e-07	3.22507e-07	1.34319e-06	2.52338e-07	1.59553e-06	5.49399e-07	-9.60786e-08	4.53321e-07	4.46246e-07	-8.73707e-08	3.58875e-07	4.41828e-07	7.07723e-09	4.48905e-07	3.44445e-07	-6.54372e-08	2.79008e-07
2.261	4.53875e-07	-1.80702e-07	2.73173e-07	4.29434e-07	-9.16088e-08	3.37826e-07	4.96145e-07	-1.71185e-07	3.24960e-07	1.35373e-06	2.53920e-07	1.60765e-06	5.53998e-07	-9.68829e-08	4.57115e-07	4.49848e-07	-8.79705e-08	3.61878e-07	4.45388e-07	7.14126e-09	4.52529e-07	3.47283e-07	-6.59763e-08	2.81307e-07
2.286	4.57882e-07	-1.82298e-07	2.75584e-07	4.33340e-07	-9.23301e-08	3.41010e-07	4.99941e-07	-1.72531e-07	3.27410e-07	1.36427e-06	2.55495e-07	1.61976e-06	5.58600e-07	-9.76876e-08	4.60912e-07	4.53449e-07	-8.85687e-08	3.64881e-07	4.48947e-07	7.20498e-09	4.56152e-07	3.50122e-07	-6.65157e-08	2.83606e-07
2.310	4.61894e-07	-1.83895e-07	2.77999e-07	4.37251e-07	-9.30510e-08	3.44200e-07	5.03734e-07	-1.73878e-07	3.29856e-07	1.37479e-06	2.57063e-07	1.63186e-06	5.63203e-07	-9.84927e-08	4.64711e-07	4.57049e-07	-8.91655e-08	3.67884e-07	4.52505e-07	7.26837e-09	4.59773e-07	3.52963e-07	-6.70554e-08	2.85907e-07
2.335	4.65913e-07	-1.85495e-07	2.80418e-07	4.41168e-07	-9.37716e-08	3.47397e-07	5.07523e-07	-1.75224e-07	3.32299e-07	1.38531e-06	2.58623e-07	1.64394e-06	5.67809e-07	-9.92982e-08	4.68511e-07	4.60648e-07	-8.97607e-08	3.70887e-07	4.56062e-07	7.33142e-09	4.63394e-07	3.55805e-07	-6.75953e-08	2.88209e-07
2.359	4.69936e-07	-1.87097e-07	2.82839e-07	4.45091e-07	-9.44917e-08	3.50599e-07	5.11308e-07	-1.76571e-07	3.34738e-07	1.39583e-06	2.60175e-07	1.65600e-06	5.72417e-07	-1.00104e-07	4.72313e-07	4.64245e-07	-9.03544e-08	3.73891e-07	4.59618e-07	7.39413e-09	4.67012e-07	3.58648e-07	-6.81355e-08	2.90513e-07
2.384	4.73965e-07	-1.88701e-07	2.85264e-07	4.49019e-07	-9.52115e-08	3.53808e-07	5.15090e-07	-1.77917e-07	3.37173e-07	1.40633e-06	2.61719e-07	1.66805e-06	5.77027e-07	-1.00910e-07	4.76117e-07	4.67840e-07	-9.09465e-08	3.76894e-07	4.63173e-07	7.45649e-09	4.70629e-07	3.61492e-07	-6.86759e-08	2.92817e-07
2.408	4.77998e-07	-1.90307e-07	2.87692e-07	4.52953e-07	-9.59308e-08	3.57023e-07	5.18867e-07	-1.79263e-07	3.39604e-07	1.41683e-06	2.63255e-07	1.68008e-06	5.81639e-07	-1.01717e-07	4.79922e-07	4.71434e-07	-9.15371e-08	3.79897e-07	4.66726e-07	7.51848e-09	4.74245e-07	3.64338e-07	-6.92165e-08	2.95122e-07
2.433	4.82038e-07	-1.91915e-07	2.90123e-07	4.56893e-07	-9.66498e-08	3.60243e-07	5.22640e-07	-1.80609e-07	3.42031e-07	1.42732e-06	2.64784e-07	1.69210e-06	5.86253e-07	-1.02524e-07	4.83729e-07	4.75026e-07	-9.21261e-08	3.82900e-07	4.70278e-07	7.58011e-09	4.77859e-07	3.67185e-07	-6.97573e-08	2.97427e-07
2.458	4.86082e-07	-1.93525e-07	2.92557e-07	4.60838e-07	-9.73682e-08	3.63469e-07	5.26409e-07	-1.81955e-07	3.44454e-07	1.43780e-06	2.66305e-07	1.70410e-06	5.90868e-07	-1.03331e-07	4.87537e-07	4.78615e-07	-9.27135e-08	3.85902e-07	4.73829e-07	7.64136e-09	4.81470e-07	3.70032e-07	-7.02983e-08	2.99734e-07
2.482	4.90131e-07	-1.95137e-07	2.94994e-07	4.64788e-07	-9.80862e-08	3.66701e-07	5.30174e-07	-1.83301e-07	3.46873e-07	1.44827e-06	2.67818e-07	1.71608e-06	5.95485e-07	-1.04138e-07	4.91347e-07	4.82203e-07	-9.32993e-08	3.88904e-07	4.77378e-07	7.70222e-09	4.85080e-07	3.72881e-07	-7.08395e-08	3.02042e-07
2.507	4.94185e-07	-1.96751e-07	2.97434e-07	4.68743e-07	-9.88037e-08	3.69939e-07	5.33934e-07	-1.84646e-07	3.49287e-07	1.45873e-06	2.69322e-07	1.72805e-06	6.00103e-07	-1.04946e-07	4.95158e-07	4.85789e-07	-9.38835e-08	3.91905e-07	4.80925e-07	7.76269e-09	4.88688e-07	3.75731e-07	-7.13809e-08	3.04350e-07
2.531	4.98243e-07	-1.98367e-07	2.99877e-07	4.72703e-07	-9.95207e-08	3.73182e-07	5.37689e-07	-1.85992e-07	3.51697e-07	1.46918e-06	2.70819e-07	1.74000e-06	6.04723e-07	-1.05754e-07	4.98970e-07	4.89372e-07	-9.44660e-08	3.94906e-07	4.84471e-07	7.82275e-09	4.92293e-07	3.78581e-07	-7.19224e-08	3.06659e-07
2.556	5.02307e-07	-1.99985e-07	3.02322e-07	4.76669e-07	-1.00237e-07	3.76431e-07	5.41440e-07	-1.87337e-07	3.54103e-07	1.47962e-06	2.72308e-07	1.75193e-06	6.09344e-07	-1.06562e-07	5.02783e-07	4.92953e-07	-9.50470e-08	3.97906e-07	4.88014e-07	7.88241e-09	4.95897e-07	3.81433e-07	-7.24641e-08	3.08969e-07
2.580	5.06375e-07	-2.01604e-07	3.04771e-07	4.80639e-07	-1.00953e-07	3.79686e-07	5.45185e-07	-1.88682e-07	3.56504e-07	1.49006e-06	2.73789e-07	1.76384e-06	6.13967e-07	-1.07370e-07	5.06596e-07	4.96532e-07	-9.56262e-08	4.00905e-07	4.91556e-07	7.94165e-09	4.99497e-07	3.84285e-07	-7.30059e-08	3.11279e-07
2.605	5.10448e-07	-2.03226e-07	3.07222e-07	4.84614e-07	-1.01669e-07	3.82945e-07	5.48926e-07	-1.90026e-07	3.58900e-07	1.50048e-06	2.75261e-07	1.77574e-06	6.18590e-07	-1.08179e-07	5.10411e-07	5.00107e-07	-9.62039e-08	4.03904e-07	4.95095e-07	8.00046e-09	5.03096e-07	3.87138e-07	-7.35479e-08	3.13590e-07
2.630	5.14525e-07	-2.04849e-07	3.09676e-07	4.88593e-07	-1.02383e-07	3.86210e-07	5.52662e-07	-1.91371e-07	3.61291e-07	1.51089e-06	2.76725e-07	1.78762e-06	6.23214e-07	-1.08987e-07	5.14227e-07	5.03681e-07	-9.67798e-08	4.06901e-07	4.98633e-07	8.05883e-09	5.06692e-07	3.89991e-07	-7.40900e-08	3.15901e-07
2.654	5.18607e-07	-2.06474e-07	3.12133e-07	4.92578e-07	-1.03098e-07	3.89480e-07	5.56392e-07	-1.92715e-07	3.63678e-07	1.52129e-06	2.78181e-07	1.79947e-06	6.27839e-07	-1.09796e-07	5.18043e-07	5.07251e-07	-9.73541e-08	4.09897e-07	5.02168e-07	8.11676e-09	5.10285e-07	3.92845e-07	-7.46322e-08	3.18213e-07
2.679	5.22693e-07	-2.08101e-07	3.14592e-07	4.96567e-07	-1.03811e-07	3.92755e-07	5.60117e-07	-1.94058e-07	3.66059e-07	1.53168e-06	2.79629e-07	1.81131e-06	6.32465e-07	-1.10605e-07	5.21860e-07	5.10819e-07	-9.79266e-08	4.12892e-07	5.05701e-07	8.17425e-09	5.13875e-07	3.95700e-07	-7.51745e-08	3.20525e-07
2.703	5.26783e-07	-2.09729e-07	3.17054e-07	5.00560e-07	-1.04524e-07	3.96035e-07	5.63837e-07	-1.95402e-07	3.68435e-07	1.54206e-06	2.81068e-07	1.82313e-06	6.37092e-07	-1.11414e-07	5.25678e-07	5.14383e-07	-9.84975e-08	4.15886e-07	5.09231e-07	8.23127e-09	5.17463e-07	3.98555e-07	-7.57169e-08	3.22838e-07
2.728	5.30877e-07	-2.11359e-07	3.19518e-07	5.04557e-07	-1.05237e-07	3.99321e-07	5.67551e-07	-1.96745e-07	3.70806e-07	1.55243e-06	2.82499e-07	1.83493e-06	6.41719e-07	-1.12223e-07	5.29496e-07	5.17944e-07	-9.90666e-08	4.18878e-07	5.12759e-07	8.28783e-09	5.21047e-07	4.01410e-07	-7.62594e-08	3.25151e-07
2.753	5.34976e-07	-2.12991e-07	3.21985e-07	5.08559e-07	-1.05949e-07	4.02611e-07	5.71259e-07	-1.98088e-07	3.73171e-07	1.56278e-06	2.83921e-07	1.84670e-06	6.46347e-07	-1.13033e-07	5.33314e-07	5.21503e-07	-9.96340e-08	4.21869e-07	5.16285e-07	8.34392e-09	5.24629e-07	4.04266e-07	-7.68019e-08	3.27464e-07
2.777	5.39078e-07	-2.14624e-07	3.24454e-07	5.12565e-07	-1.06660e-07	4.05905e-07	5.74962e-07	-1.99430e-07	3.75532e-07	1.57313e-06	2.85335e-07	1.85846e-06	6.50975e-07	-1.13842e-07	5.37133e-07	5.25058e-07	-1.00200e-07	4.24858e-07	5.19807e-07	8.39952e-09	5.28207e-07	4.07122e-07	-7.73445e-08	3.29778e-07
2.802	5.43185e-07	-2.16259e-07	3.26925e-07	5.16575e-07	-1.07370e-07	4.09205e-07	5.78658e-07	-2.00772e-07	3.77886e-07	1.58346e-06	2.86741e-07	1.87020e-06	6.55603e-07	-1.14651e-07	5.40952e-07	5.28609e-07	-1.00764e-07	4.27845e-07	5.23327e-07	8.45464e-09	5.31782e-07	4.09978e-07	-7.78872e-08	3.32091e-07
2.826	5.47295e-07	-2.17896e-07	3.29399e-07	5.20589e-07	-1.08080e-07	4.12509e-07	5.82349e-07	-2.02114e-07	3.80235e-07	1.59378e-06	2.88137e-07	1.88191e-06	6.60231e-07	-1.15461e-07	5.44771e-07	5.32157e-07	-1.01326e-07	4.30831e-07	5.26844e-07	8.50926e-09	5.35354e-07	4.12835e-07	-7.84298e-08	3.34405e-07
2.851	5.51409e-07	-2.19534e-07	3.31875e-07	5.24607e-07	-1.08789e-07	4.15818e-07	5.86033e-07	-2.03455e-07	3.82578e-07	1.60408e-06	2.89526e-07	1.89361e-06	6.64860e-07	-1.16270e-07	5.48590e-07	5.35701e-07	-1.01886e-07	4.33815e-07	5.30358e-07	8.56338e-09	5.38922e-07	4.15692e-07	-7.89725e-08	3.36719e-07
2.875	5.55527e-07	-2.21173e-07	3.34353e-07	5.28629e-07	-1.09497e-07	4.19131e-07	5.89711e-07	-2.04796e-07	3.84915e-07	1.61437e-06	2.90905e-07	1.90528e-06	6.69488e-07	-1.17080e-07	5.52408e-07	5.39242e-07	-1.02445e-07	4.36797e-07	5.33869e-07	8.61699e-09	5.42486e-07	4.18548e-07	-7.95152e-08	3.39033e-07
2.900	5.59648e-07	-2.22814e-07	3.36834e-07	5.32654e-07	-1.10205e-07	4.22449e-07	5.93382e-07	-2.06136e-07	3.87246e-07	1.62465e-06	2.92276e-07	1.91693e-06	6.74116e-07	-1.17889e-07	5.56227e-07	5.42779e-07	-1.03001e-07	4.39777e-07	5.37377e-07	8.67008e-09	5.46047e-07	4.21405e-07	-8.00580e-08	3.41347e-07
2.925	5.63773e-07	-2.24456e-07	3.39317e-07	5.36683e-07	-1.10912e-07	4.25771e-07	5.97047e-07	-2.07476e-07	3.89571e-07	1.63492e-06	2.93639e-07	1.92856e-06	6.78744e-07	-1.18698e-07	5.60046e-07	5.46311e-07	-1.03556e-07	4.42755e-07	5.40882e-07	8.72264e-09	5.49604e-07	4.24262e-07	-8.06006e-08	3.43661e-07
2.949	5.67901e-07	-2.26100e-07	3.41801e-07	5.40715e-07	-1.11618e-07	4.29097e-07	6.00706e-07	-2.08816e-07	3.91890e-07	1.64517e-06	2.94992e-07	1.94016e-06	6.83372e-07	-1.19508e-07	5.63864e-07	5.49840e-07	-1.04109e-07	4.45731e-07	5.44383e-07	8.77468e-09	5.53158e-07	4.27118e-07	-8.11433e-08	3.45975e-07
2.974	5.72033e-07	-2.27745e-07	3.44288e-07	5.44750e-07	-1.12323e-07	4.32428e-07	6.04357e-07	-2.10155e-07	3.94202e-07	1.65540e-06	2.96337e-07	1.95174e-06	6.87999e-07	-1.20317e-07	5.67682e-07	5.53365e-07	-1.04661e-07	4.48704e-07	5.47881e-07	8.82617e-09	5.56707e-07	4.29974e-07	-8.16860e-08	3.48288e-07
2.998	5.76167e-07	-2.29391e-07	3.46777e-07	5.48789e-07	-1.13027e-07	4.35762e-07	6.08002e-07	-2.11493e-07	3.96509e-07	1.66563e-06	2.97673e-07	1.96330e-06	6.92625e-07	-1.21126e-07	5.71499e-07	5.56885e-07	-1.05210e-07	4.51675e-07	5.51375e-07	8.87712e-09	5.60252e-07	4.32830e-07	-8.22285e-08	3.50602e-07
3.023	5.80305e-07	-2.31038e-07	3.49267e-07	5.52832e-07	-1.13731e-07	4.39101e-07	6.11639e-07	-2.12831e-07	3.98808e-07	1.67583e-06	2.99000e-07	1.97483e-06	6.97251e-07	-1.21935e-07	5.75316e-07	5.60401e-07	-1.05758e-07	4.54644e-07	5.54866e-07	8.92751e-09	5.63794e-07	4.35686e-07	-8.27711e-08	3.52915e-07
3.047	5.84447e-07	-2.32687e-07	3.51759e-07	5.56877e-07	-1.14434e-07	4.42443e-07	6.15270e-07	-2.14169e-07	4.01101e-07	1.68603e-06	3.00318e-07	1.98634e-06	7.01876e-07	-1.22744e-07	5.79132e-07	5.63913e-07	-1.06303e-07	4.57610e-07	5.58353e-07	8.97735e-09	5.67331e-07	4.38541e-07	-8.33135e-08	3.55228e-07
3.072	5.88591e-07	-2.34337e-07	3.54254e-07	5.60925e-07	-1.15135e-07	4.45790e-07	6.18893e-07	-2.15506e-07	4.03387e-07	1.69620e-06	3.01627e-07	1.99783e-06	7.06500e-07	-1.23552e-07	5.82948e-07	5.67420e-07	-1.06847e-07	4.60573e-07	5.61837e-07	9.02662e-09	5.70863e-07	4.41396e-07	-8.38559e-08	3.57540e-07
3.097	5.92738e-07	-2.35988e-07	3.56750e-07	5.64976e-07	-1.15837e-07	4.49140e-07	6.22509e-07	-2.16842e-07	4.05666e-07	1.70637e-06	3.02927e-07	2.00929e-06	7.11123e-07	-1.24361e-07	5.86762e-07	5.70922e-07	-1.07389e-07	4.63533e-07	5.65316e-07	9.07531e-09	5.74391e-07	4.44251e-07	-8.43982e-08	3.59853e-07
3.121	5.96888e-07	-2.37640e-07	3.59247e-07	5.69030e-07	-1.16537e-07	4.52493e-07	6.26117e-07	-2.18178e-07	4.07939e-07	1.71651e-06	3.04219e-07	2.02073e-06	7.15745e-07	-1.25169e-07	5.90576e-07	5.74420e-07	-1.07929e-07	4.66491e-07	5.68792e-07	9.12343e-09	5.77915e-07	4.47105e-07	-8.49403e-08	3.62164e-07
3.146	6.01040e-07	-2.39294e-07	3.61747e-07	5.73087e-07	-1.17236e-07	4.55851e-07	6.29718e-07	-2.19514e-07	4.10204e-07	1.72664e-06	3.05501e-07	2.03214e-06	7.20365e-07	-1.25977e-07	5.94388e-07	5.77913e-07	-1.08467e-07	4.69446e-07	5.72263e-07	9.17095e-09	5.81434e-07	4.49958e-07	-8.54824e-08	3.64475e-07
3.170	6.05196e-07	-2.40948e-07	3.64248e-07	5.77146e-07	-1.17934e-07	4.59212e-07	6.33311e-07	-2.20848e-07	4.12462e-07	1.73675e-06	3.06774e-07	2.04353e-06	7.24984e-07	-1.26785e-07	5.98200e-07	5.81400e-07	-1.09003e-07	4.72397e-07	5.75730e-07	9.21789e-09	5.84948e-07	4.52810e-07	-8.60243e-08	3.66786e-07
3.195	6.09353e-07	-2.42603e-07	3.66750e-07	5.81208e-07	-1.18632e-07	4.62576e-07	6.36896e-07	-2.22183e-07	4.14713e-07	1.74685e-06	3.08038e-07	2.05489e-06	7.29602e-07	-1.27592e-07	6.02010e-07	5.84883e-07	-1.09537e-07	4.75346e-07	5.79193e-07	9.26422e-09	5.88458e-07	4.55662e-07	-8.65661e-08	3.69096e-07
3.219	6.13514e-07	-2.44260e-07	3.69254e-07	5.85272e-07	-1.19328e-07	4.65944e-07	6.40472e-07	-2.23516e-07	4.16956e-07	1.75693e-06	3.09292e-07	2.06622e-06	7.34219e-07	-1.28400e-07	6.05819e-07	5.88360e-07	-1.10070e-07	4.78291e-07	5.82652e-07	9.30995e-09	5.91962e-07	4.58513e-07	-8.71077e-08	3.71405e-07
3.244	6.17677e-07	-2.45917e-07	3.71760e-07	5.89338e-07	-1.20024e-07	4.69315e-07	6.44041e-07	-2.24849e-07	4.19192e-07	1.76699e-06	3.10538e-07	2.07753e-06	7.38833e-07	-1.29207e-07	6.09626e-07	5.91833e-07	-1.10600e-07	4.81233e-07	5.86106e-07	9.35507e-09	5.95462e-07	4.61363e-07	-8.76492e-08	3.73714e-07
3.269	6.21842e-07	-2.47575e-07	3.74266e-07	5.93407e-07	-1.20718e-07	4.72689e-07	6.47602e-07	-2.26181e-07	4.21420e-07	1.77704e-06	3.11774e-07	2.08881e-06	7.43446e-07	-1.30013e-07	6.13433e-07	5.95300e-07	-1.11128e-07	4.84171e-07	5.89556e-07	9.39957e-09	5.98956e-07	4.64212e-07	-8.81905e-08	3.76022e-07
3.293	6.26009e-07	-2.49234e-07	3.76775e-07	5.97478e-07	-1.21412e-07	4.76066e-07	6.51154e-07	-2.27513e-07	4.23641e-07	1.78706e-06	3.13001e-07	2.10007e-06	7.48057e-07	-1.30820e-07	6.17237e-07	5.98761e-07	-1.11654e-07	4.87106e-07	5.93002e-07	9.44344e-09	6.02445e-07	4.67061e-07	-8.87316e-08	3.78329e-07
3.318	6.30179e-07	-2.50894e-07	3.79284e-07	6.01551e-07	-1.22104e-07	4.79446e-07	6.54698e-07	-2.28844e-07	4.25854e-07	1.79707e-06	3.14219e-07	2.11129e-06	7.52666e-07	-1.31626e-07	6.21040e-07	6.02217e-07	-1.12179e-07	4.90038e-07	5.96442e-07	9.48668e-09	6.05929e-07	4.69908e-07	-8.92724e-08	3.80635e-07
3.342	6.34350e-07	-2.52555e-07	3.81795e-07	6.05625e-07	-1.22796e-07	4.82830e-07	6.58233e-07	-2.30174e-07	4.28058e-07	1.80707e-06	3.15428e-07	2.12249e-06	7.57273e-07	-1.32431e-07	6.24841e-07	6.05667e-07	-1.12701e-07	4.92966e-07	5.99878e-07	9.52928e-09	6.09407e-07	4.72754e-07	-8.98131e-08	3.82941e-07
3.367	6.38524e-07	-2.54217e-07	3.84307e-07	6.09702e-07	-1.23486e-07	4.86216e-07	6.61759e-07	-2.31504e-07	4.30255e-07	1.81704e-06	3.16627e-07	2.13366e-06	7.61877e-07	-1.33237e-07	6.28641e-07	6.09111e-07	-1.13221e-07	4.95890e-07	6.03309e-07	9.57124e-09	6.12880e-07	4.75598e-07	-9.03536e-08	3.85245e-07
3.391	6.42699e-07	-2.55879e-07	3.86820e-07	6.13780e-07	-1.24176e-07	4.89605e-07	6.65277e-07	-2.32833e-07	4.32444e-07	1.82699e-06	3.17816e-07	2.14481e-06	7.66480e-07	-1.34041e-07	6.32438e-07	6.12549e-07	-1.13739e-07	4.98810e-07	6.06735e-07	9.61256e-09	6.16348e-07	4.78442e-07	-9.08938e-08	3.87548e-07
3.416	6.46876e-07	-2.57542e-07	3.89334e-07	6.17860e-07	-1.24864e-07	4.92996e-07	6.68785e-07	-2.34161e-07	4.34624e-07	1.83693e-06	3.18997e-07	2.15592e-06	7.71079e-07	-1.34846e-07	6.36234e-07	6.15982e-07	-1.14256e-07	5.01726e-07	6.10156e-07	9.65321e-09	6.19809e-07	4.81284e-07	-9.14337e-08	3.89850e-07
3.441	6.51055e-07	-2.59206e-07	3.91849e-07	6.21942e-07	-1.25551e-07	4.96391e-07	6.72285e-07	-2.35489e-07	4.36796e-07	1.84684e-06	3.20167e-07	2.16701e-06	7.75677e-07	-1.35650e-07	6.40027e-07	6.19408e-07	-1.14770e-07	5.04638e-07	6.13572e-07	9.69321e-09	6.23265e-07	4.84125e-07	-9.19734e-08	3.92151e-07
3.465	6.55236e-07	-2.60871e-07	3.94365e-07	6.26025e-07	-1.26237e-07	4.99787e-07	6.75775e-07	-2.36816e-07	4.38960e-07	1.85674e-06	3.21329e-07	2.17807e-06	7.80272e-07	-1.36453e-07	6.43818e-07	6.22828e-07	-1.15282e-07	5.07546e-07	6.16983e-07	9.73254e-09	6.26715e-07	4.86964e-07	-9.25128e-08	3.94451e-07
3.490	6.59418e-07	-2.62536e-07	3.96882e-07	6.30109e-07	-1.26923e-07	5.03187e-07	6.79256e-07	-2.38142e-07	4.41114e-07	1.86662e-06	3.22481e-07	2.18910e-06	7.84864e-07	-1.37256e-07	6.47607e-07	6.26242e-07	-1.15792e-07	5.10450e-07	6.20388e-07	9.77119e-09	6.30159e-07	4.89802e-07	-9.30519e-08	3.96750e-07
3.514	6.63602e-07	-2.64201e-07	3.99400e-07	6.34195e-07	-1.27606e-07	5.06588e-07	6.82727e-07	-2.39467e-07	4.43261e-07	1.87647e-06	3.23623e-07	2.20009e-06	7.89453e-07	-1.38059e-07	6.51394e-07	6.29649e-07	-1.16300e-07	5.13350e-07	6.23788e-07	9.80917e-09	6.33597e-07	4.92638e-07	-9.35907e-08	3.99047e-07
3.539	6.67787e-07	-2.65867e-07	4.01919e-07	6.38282e-07	-1.28289e-07	5.09992e-07	6.86189e-07	-2.40791e-07	4.45398e-07	1.88631e-06	3.24756e-07	2.21106e-06	7.94039e-07	-1.38861e-07	6.55178e-07	6.33050e-07	-1.16805e-07	5.16245e-07	6.27183e-07	9.84647e-09	6.37029e-07	4.95473e-07	-9.41292e-08	4.01343e-07
3.564	6.71973e-07	-2.67534e-07	4.04439e-07	6.42369e-07	-1.28971e-07	5.13398e-07	6.89641e-07	-2.42115e-07	4.47526e-07	1.89612e-06	3.25879e-07	2.22200e-06	7.98622e-07	-1.39663e-07	6.58959e-07	6.36445e-07	-1.17309e-07	5.19135e-07	6.30572e-07	9.88308e-09	6.40455e-07	4.98305e-07	-9.46674e-08	4.03638e-07
3.588	6.76160e-07	-2.69201e-07	4.06959e-07	6.46458e-07	-1.29651e-07	5.16807e-07	6.93084e-07	-2.43438e-07	4.49646e-07	1.90592e-06	3.26992e-07	2.23291e-06	8.03202e-07	-1.40463e-07	6.62738e-07	6.39832e-07	-1.17811e-07	5.22021e-07	6.33955e-07	9.91899e-09	6.43874e-07	5.01136e-07	-9.52052e-08	4.05931e-07
3.613	6.80349e-07	-2.70869e-07	4.09480e-07	6.50548e-07	-1.30331e-07	5.20217e-07	6.96516e-07	-2.44760e-07	4.51756e-07	1.91569e-06	3.28096e-07	2.24379e-06	8.07779e-07	-1.41264e-07	6.66515e-07	6.43213e-07	-1.18310e-07	5.24903e-07	6.37333e-07	9.95420e-09	6.47287e-07	5.03965e-07	-9.57427e-08	4.08223e-07
3.637	6.84538e-07	-2.72537e-07	4.12001e-07	6.54638e-07	-1.31009e-07	5.23629e-07	6.99938e-07	-2.46081e-07	4.53857e-07	1.92544e-06	3.29190e-07	2.25463e-06	8.12352e-07	-1.42064e-07	6.70288e-07	6.46587e-07	-1.18807e-07	5.27779e-07	6.40704e-07	9.98871e-09	6.50693e-07	5.06793e-07	-9.62798e-08	4.10513e-07
3.662	6.88728e-07	-2.74205e-07	4.14523e-07	6.58729e-07	-1.31685e-07	5.27044e-07	7.03350e-07	-2.47401e-07	4.55949e-07	1.93518e-06	3.30275e-07	2.26545e-06	8.16922e-07	-1.42863e-07	6.74059e-07	6.49954e-07	-1.19303e-07	5.30651e-07	6.44070e-07	1.00225e-08	6.54093e-07	5.09618e-07	-9.68165e-08	4.12801e-07
3.686	6.92920e-07	-2.75874e-07	4.17046e-07	6.62821e-07	-1.32361e-07	5.30460e-07	7.06752e-07	-2.48721e-07	4.58031e-07	1.94488e-06	3.31349e-07	2.27623e-06	8.21488e-07	-1.43661e-07	6.77826e-07	6.53314e-07	-1.19795e-07	5.33518e-07	6.47430e-07	1.00556e-08	6.57486e-07	5.12441e-07	-9.73529e-08	4.15088e-07
3.711	6.97112e-07	-2.77543e-07	4.19569e-07	6.66913e-07	-1.33035e-07	5.33877e-07	7.10144e-07	-2.50040e-07	4.60104e-07	1.95457e-06	3.32414e-07	2.28699e-06	8.26050e-07	-1.44459e-07	6.81591e-07	6.56666e-07	-1.20286e-07	5.36380e-07	6.50784e-07	1.00880e-08	6.60872e-07	5.15262e-07	-9.78888e-08	4.17373e-07
3.736	7.01304e-07	-2.79212e-07	4.22092e-07	6.71005e-07	-1.33708e-07	5.37297e-07	7.13524e-07	-2.51357e-07	4.62167e-07	1.96424e-06	3.33470e-07	2.29771e-06	8.30609e-07	-1.45256e-07	6.85352e-07	6.60012e-07	-1.20775e-07	5.39237e-07	6.54131e-07	1.01196e-08	6.64251e-07	5.18081e-07	-9.84243e-08	4.19657e-07
3.760	7.05497e-07	-2.80881e-07	4.24616e-07	6.75098e-07	-1.34380e-07	5.40717e-07	7.16895e-07	-2.52674e-07	4.64220e-07	1.97388e-06	3.34515e-07	2.30839e-06	8.35163e-07	-1.46053e-07	6.89110e-07	6.63349e-07	-1.21261e-07	5.42088e-07	6.57473e-07	1.01505e-08	6.67623e-07	5.20898e-07	-9.89594e-08	4.21938e-07
3.785	7.09691e-07	-2.82551e-07	4.27140e-07	6.79191e-07	-1.35051e-07	5.44140e-07	7.20254e-07	-2.53990e-07	4.66264e-07	1.98350e-06	3.35550e-07	2.31905e-06	8.39714e-07	-1.46849e-07	6.92865e-07	6.66680e-07	-1.21745e-07	5.44934e-07	6.60808e-07	1.01807e-08	6.70989e-07	5.23712e-07	-9.94941e-08	4.24218e-07
3.809	7.13885e-07	-2.84221e-07	4.29664e-07	6.83284e-07	-1.35720e-07	5.47564e-07	7.23602e-07	-2.55305e-07	4.68297e-07	1.99309e-06	3.36576e-07	2.32967e-06	8.44260e-07	-1.47644e-07	6.96617e-07	6.70003e-07	-1.22227e-07	5.47775e-07	6.64136e-07	1.02101e-08	6.74347e-07	5.26524e-07	-1.00028e-07	4.26495e-07
3.834	7.18079e-07	-2.85891e-07	4.32189e-07	6.87376e-07	-1.36388e-07	5.50989e-07	7.26940e-07	-2.56619e-07	4.70320e-07	2.00267e-06	3.37592e-07	2.34026e-06	8.48803e-07	-1.48438e-07	7.00364e-07	6.73318e-07	-1.22707e-07	5.50611e-07	6.67459e-07	1.02388e-08	6.77697e-07	5.29333e-07	-1.00562e-07	4.28771e-07
3.858	7.22274e-07	-2.87561e-07	4.34713e-07	6.91469e-07	-1.37054e-07	5.54415e-07	7.30266e-07	-2.57933e-07	4.72334e-07	2.01222e-06	3.38598e-07	2.35081e-06	8.53340e-07	-1.49232e-07	7.04109e-07	6.76625e-07	-1.23185e-07	5.53441e-07	6.70774e-07	1.02667e-08	6.81041e-07	5.32140e-07	-1.01095e-07	4.31045e-07
3.883	7.26468e-07	-2.89231e-07	4.37238e-07	6.95562e-07	-1.37720e-07	5.57842e-07	7.33581e-07	-2.59245e-07	4.74336e-07	2.02174e-06	3.39593e-07	2.36134e-06	8.57874e-07	-1.50024e-07	7.07849e-07	6.79925e-07	-1.23660e-07	5.56265e-07	6.74083e-07	1.02939e-08	6.84377e-07	5.34944e-07	-1.01628e-07	4.33316e-07
3.908	7.30663e-07	-2.90901e-07	4.39762e-07	6.99654e-07	-1.38383e-07	5.61271e-07	7.36885e-07	-2.60556e-07	4.76329e-07	2.03124e-06	3.40579e-07	2.37182e-06	8.62402e-07	-1.50816e-07	7.11586e-07	6.83216e-07	-1.24133e-07	5.59083e-07	6.77385e-07	1.03204e-08	6.87705e-07	5.37746e-07	-1.02160e-07	4.35585e-07
3.932	7.34858e-07	-2.92571e-07	4.42287e-07	7.03746e-07	-1.39046e-07	5.64700e-07	7.40177e-07	-2.61866e-07	4.78311e-07	2.04072e-06	3.41555e-07	2.38228e-06	8.66926e-07	-1.51608e-07	7.15319e-07	6.86500e-07	-1.24604e-07	5.61896e-07	6.80680e-07	1.03460e-08	6.91026e-07	5.40544e-07	-1.02692e-07	4.37853e-07
3.957	7.39052e-07	-2.94240e-07	4.44811e-07	7.07837e-07	-1.39707e-07	5.68130e-07	7.43457e-07	-2.63176e-07	4.80282e-07	2.05017e-06	3.42521e-07	2.39269e-06	8.71446e-07	-1.52398e-07	7.19048e-07	6.89775e-07	-1.25072e-07	5.64703e-07	6.83968e-07	1.03709e-08	6.94339e-07	5.43341e-07	-1.03223e-07	4.40117e-07
3.981	7.43246e-07	-2.95910e-07	4.47336e-07	7.11928e-07	-1.40367e-07	5.71561e-07	7.46726e-07	-2.64484e-07	4.82242e-07	2.05960e-06	3.43477e-07	2.40308e-06	8.75960e-07	-1.53187e-07	7.22773e-07	6.93042e-07	-1.25539e-07	5.67504e-07	6.87250e-07	1.03951e-08	6.97645e-07	5.46134e-07	-1.03754e-07	4.42380e-07
4.006	7.47440e-07	-2.97580e-07	4.49860e-07	7.16018e-07	-1.41025e-07	5.74993e-07	7.49983e-07	-2.65791e-07	4.84192e-07	2.06900e-06	3.44423e-07	2.41343e-06	8.80469e-07	-1.53976e-07	7.26493e-07	6.96301e-07	-1.26002e-07	5.70299e-07	6.90524e-07	1.04184e-08	7.00942e-07	5.48924e-07	-1.04284e-07	4.44640e-07
4.030	7.51633e-07	-2.99249e-07	4.52384e-07	7.20107e-07	-1.41682e-07	5.78425e-07	7.53228e-07	-2.67097e-07	4.86131e-07	2.07838e-06	3.45359e-07	2.42374e-06	8.84973e-07	-1.54764e-07	7.30210e-07	6.99551e-07	-1.26464e-07	5.73087e-07	6.93791e-07	1.04410e-08	7.04232e-07	5.51711e-07	-1.04813e-07	4.46898e-07
4.055	7.55826e-07	-3.00919e-07	4.54907e-07	7.24195e-07	-1.42337e-07	5.81858e-07	7.56461e-07	-2.68403e-07	4.88058e-07	2.08773e-06	3.46285e-07	2.43402e-06	8.89472e-07	-1.55550e-07	7.33922e-07	7.02793e-07	-1.26923e-07	5.75870e-07	6.97050e-07	1.04628e-08	7.07513e-07	5.54495e-07	-1.05342e-07	4.49153e-07
4.080	7.60018e-07	-3.02588e-07	4.57430e-07	7.28282e-07	-1.42991e-07	5.85292e-07	7.59681e-07	-2.69707e-07	4.89975e-07	2.09706e-06	3.47200e-07	2.44426e-06	8.93966e-07	-1.56336e-07	7.37630e-07	7.06026e-07	-1.27380e-07	5.78646e-07	7.00302e-07	1.04838e-08	7.10786e-07	5.57276e-07	-1.05871e-07	4.51405e-07
4.104	7.64209e-07	-3.04256e-07	4.59953e-07	7.32369e-07	-1.43643e-07	5.88725e-07	7.62890e-07	-2.71010e-07	4.91880e-07	2.10636e-06	3.48106e-07	2.45447e-06	8.98454e-07	-1.57121e-07	7.41333e-07	7.09250e-07	-1.27835e-07	5.81415e-07	7.03547e-07	1.05040e-08	7.14051e-07	5.60054e-07	-1.06398e-07	4.53655e-07
4.129	7.68400e-07	-3.05925e-07	4.62475e-07	7.36454e-07	-1.44294e-07	5.92159e-07	7.66085e-07	-2.72312e-07	4.93774e-07	2.11563e-06	3.49001e-07	2.46464e-06	9.02936e-07	-1.57905e-07	7.45031e-07	7.12466e-07	-1.28287e-07	5.84179e-07	7.06785e-07	1.05234e-08	7.17308e-07	5.62828e-07	-1.06925e-07	4.55903e-07
4.153	7.72590e-07	-3.07593e-07	4.64997e-07	7.40537e-07	-1.44944e-07	5.95594e-07	7.69269e-07	-2.73613e-07	4.95656e-07	2.12488e-06	3.49886e-07	2.47477e-06	9.07413e-07	-1.58688e-07	7.48725e-07	7.15672e-07	-1.28737e-07	5.86935e-07	7.10014e-07	1.05421e-08	7.20556e-07	5.65599e-07	-1.07452e-07	4.58147e-07
4.178	7.76779e-07	-3.09261e-07	4.67518e-07	7.44619e-07	-1.45591e-07	5.99028e-07	7.72439e-07	-2.74912e-07	4.97527e-07	2.13410e-06	3.50761e-07	2.48486e-06	9.11884e-07	-1.59470e-07	7.52415e-07	7.18870e-07	-1.29185e-07	5.89685e-07	7.13236e-07	1.05599e-08	7.23796e-07	5.68367e-07	-1.07978e-07	4.60389e-07
4.202	7.80966e-07	-3.10928e-07	4.70038e-07	7.48700e-07	-1.46238e-07	6.02462e-07	7.75597e-07	-2.76211e-07	4.99386e-07	2.14330e-06	3.51626e-07	2.49492e-06	9.16350e-07	-1.60251e-07	7.56099e-07	7.22058e-07	-1.29630e-07	5.92428e-07	7.16451e-07	1.05769e-08	7.27028e-07	5.71131e-07	-1.08503e-07	4.62628e-07
4.227	7.85153e-07	-3.12595e-07	4.72558e-07	7.52779e-07	-1.46883e-07	6.05897e-07	7.78742e-07	-2.77509e-07	5.01233e-07	2.15246e-06	3.52480e-07	2.50494e-06	9.20809e-07	-1.61030e-07	7.59778e-07	7.25237e-07	-1.30073e-07	5.95165e-07	7.19657e-07	1.05931e-08	7.30250e-07	5.73892e-07	-1.09027e-07	4.64864e-07
4.252	7.89338e-07	-3.14261e-07	4.75077e-07	7.56857e-07	-1.47526e-07	6.09331e-07	7.81874e-07	-2.78805e-07	5.03069e-07	2.16160e-06	3.53325e-07	2.51493e-06	9.25262e-07	-1.61809e-07	7.63453e-07	7.28407e-07	-1.30513e-07	5.97894e-07	7.22856e-07	1.06085e-08	7.33464e-07	5.76648e-07	-1.09551e-07	4.67098e-07
4.276	7.93522e-07	-3.15927e-07	4.77595e-07	7.60933e-07	-1.48167e-07	6.12765e-07	7.84993e-07	-2.80100e-07	5.04892e-07	2.17071e-06	3.54159e-07	2.52487e-06	9.29709e-07	-1.62587e-07	7.67122e-07	7.31568e-07	-1.30951e-07	6.00617e-07	7.26046e-07	1.06231e-08	7.36669e-07	5.79402e-07	-1.10074e-07	4.69328e-07
4.301	7.97704e-07	-3.17592e-07	4.80112e-07	7.65006e-07	-1.48808e-07	6.16199e-07	7.88098e-07	-2.81394e-07	5.06704e-07	2.17980e-06	3.54983e-07	2.53478e-06	9.34149e-07	-1.63363e-07	7.70786e-07	7.34719e-07	-1.31387e-07	6.03333e-07	7.29228e-07	1.06368e-08	7.39865e-07	5.82151e-07	-1.10596e-07	4.71555e-07
4.325	8.01885e-07	-3.19256e-07	4.82629e-07	7.69078e-07	-1.49446e-07	6.19632e-07	7.91190e-07	-2.82687e-07	5.08503e-07	2.18885e-06	3.55796e-07	2.54465e-06	9.38583e-07	-1.64139e-07	7.74444e-07	7.37861e-07	-1.31820e-07	6.06041e-07	7.32403e-07	1.06498e-08	7.43052e-07	5.84897e-07	-1.11118e-07	4.73779e-07
4.350	8.06064e-07	-3.20920e-07	4.85144e-07	7.73148e-07	-1.50083e-07	6.23065e-07	7.94269e-07	-2.83979e-07	5.10290e-07	2.19788e-06	3.56599e-07	2.55448e-06	9.43011e-07	-1.64913e-07	7.78098e-07	7.40992e-07	-1.32250e-07	6.08742e-07	7.35569e-07	1.06619e-08	7.46230e-07	5.87638e-07	-1.11639e-07	4.76000e-07
4.375	8.10242e-07	-3.22583e-07	4.87658e-07	7.77215e-07	-1.50718e-07	6.26497e-07	7.97334e-07	-2.85270e-07	5.12064e-07	2.20688e-06	3.57392e-07	2.56427e-06	9.47432e-07	-1.65686e-07	7.81745e-07	7.44115e-07	-1.32679e-07	6.11436e-07	7.38726e-07	1.06732e-08	7.49399e-07	5.90376e-07	-1.12159e-07	4.78217e-07
4.399	8.14418e-07	-3.24246e-07	4.90172e-07	7.81281e-07	-1.51352e-07	6.29929e-07	8.00385e-07	-2.86559e-07	5.13826e-07	2.21585e-06	3.58175e-07	2.57402e-06	9.51846e-07	-1.66458e-07	7.85388e-07	7.47227e-07	-1.33105e-07	6.14122e-07	7.41875e-07	1.06836e-08	7.52559e-07	5.93109e-07	-1.12678e-07	4.80431e-07
4.424	8.18591e-07	-3.25908e-07	4.92684e-07	7.85344e-07	-1.51983e-07	6.33360e-07	8.03423e-07	-2.87847e-07	5.15576e-07	2.22479e-06	3.58947e-07	2.58374e-06	9.56253e-07	-1.67229e-07	7.89024e-07	7.50329e-07	-1.33528e-07	6.16801e-07	7.45016e-07	1.06933e-08	7.55709e-07	5.95839e-07	-1.13197e-07	4.82642e-07
4.448	8.22763e-07	-3.27569e-07	4.95195e-07	7.89404e-07	-1.52614e-07	6.36790e-07	8.06447e-07	-2.89134e-07	5.17313e-07	2.23370e-06	3.59709e-07	2.59341e-06	9.60654e-07	-1.67999e-07	7.92655e-07	7.53422e-07	-1.33949e-07	6.19473e-07	7.48148e-07	1.07020e-08	7.58850e-07	5.98564e-07	-1.13714e-07	4.84850e-07
4.473	8.26933e-07	-3.29229e-07	4.97704e-07	7.93462e-07	-1.53242e-07	6.40220e-07	8.09456e-07	-2.90420e-07	5.19037e-07	2.24258e-06	3.60461e-07	2.60304e-06	9.65047e-07	-1.68767e-07	7.96280e-07	7.56504e-07	-1.34367e-07	6.22137e-07	7.51272e-07	1.07100e-08	7.61981e-07	6.01285e-07	-1.14231e-07	4.87054e-07
4.497	8.31100e-07	-3.30888e-07	5.00212e-07	7.97517e-07	-1.53869e-07	6.43648e-07	8.12452e-07	-2.91704e-07	5.20748e-07	2.25143e-06	3.61202e-07	2.61263e-06	9.69433e-07	-1.69534e-07	7.99899e-07	7.59576e-07	-1.34783e-07	6.24793e-07	7.54386e-07	1.07171e-08	7.65103e-07	6.04002e-07	-1.14747e-07	4.89254e-07
4.522	8.35265e-07	-3.32546e-07	5.02719e-07	8.01569e-07	-1.54494e-07	6.47075e-07	8.15433e-07	-2.92987e-07	5.22446e-07	2.26026e-06	3.61932e-07	2.62219e-06	9.73812e-07	-1.70300e-07	8.03512e-07	7.62638e-07	-1.35197e-07	6.27441e-07	7.57492e-07	1.07233e-08	7.68215e-07	6.06714e-07	-1.15263e-07	4.91451e-07
4.547	8.39428e-07	-3.34204e-07	5.05225e-07	8.05619e-07	-1.55118e-07	6.50501e-07	8.18400e-07	-2.94269e-07	5.24131e-07	2.26905e-06	3.62653e-07	2.63170e-06	9.78183e-07	-1.71064e-07	8.07119e-07	7.65689e-07	-1.35608e-07	6.30082e-07	7.60589e-07	1.07287e-08	7.71318e-07	6.09422e-07	-1.15777e-07	4.93645e-07
4.571	8.43589e-07	-3.35860e-07	5.07729e-07	8.09665e-07	-1.55739e-07	6.53926e-07	8.21352e-07	-2.95549e-07	5.25802e-07	2.27781e-06	3.63363e-07	2.64117e-06	9.82547e-07	-1.71827e-07	8.10720e-07	7.68730e-07	-1.36016e-07	6.32714e-07	7.63677e-07	1.07333e-08	7.74410e-07	6.12125e-07	-1.16291e-07	4.95834e-07
4.596	8.47746e-07	-3.37515e-07	5.10231e-07	8.13709e-07	-1.56359e-07	6.57350e-07	8.24290e-07	-2.96829e-07	5.27461e-07	2.28654e-06	3.64062e-07	2.65060e-06	9.86903e-07	-1.72589e-07	8.14314e-07	7.71761e-07	-1.36422e-07	6.35339e-07	7.66756e-07	1.07370e-08	7.77493e-07	6.14823e-07	-1.16803e-07	4.98020e-07
4.620	8.51901e-07	-3.39169e-07	5.12732e-07	8.17749e-07	-1.56977e-07	6.60772e-07	8.27213e-07	-2.98107e-07	5.29106e-07	2.29524e-06	3.64751e-07	2.65999e-06	9.91252e-07	-1.73350e-07	8.17902e-07	7.74781e-07	-1.36826e-07	6.37955e-07	7.69826e-07	1.07399e-08	7.80566e-07	6.17517e-07	-1.17315e-07	5.00202e-07
4.645	8.56054e-07	-3.40823e-07	5.15231e-07	8.21786e-07	-1.57594e-07	6.64193e-07	8.30121e-07	-2.99383e-07	5.30738e-07	2.30391e-06	3.65430e-07	2.66934e-06	9.95592e-07	-1.74109e-07	8.21484e-07	7.77790e-07	-1.37226e-07	6.40563e-07	7.72887e-07	1.07418e-08	7.83629e-07	6.20206e-07	-1.17826e-07	5.02380e-07
4.669	8.60203e-07	-3.42475e-07	5.17729e-07	8.25820e-07	-1.58208e-07	6.67612e-07	8.33014e-07	-3.00658e-07	5.32356e-07	2.31254e-06	3.66098e-07	2.67864e-06	9.99925e-07	-1.74866e-07	8.25059e-07	7.80788e-07	-1.37625e-07	6.43163e-07	7.75938e-07	1.07430e-08	7.86681e-07	6.22890e-07	-1.18336e-07	5.04554e-07
4.694	8.64350e-07	-3.44126e-07	5.20224e-07	8.29850e-07	-1.58821e-07	6.71029e-07	8.35892e-07	-3.01932e-07	5.33960e-07	2.32115e-06	3.66756e-07	2.68791e-06	1.00425e-06	-1.75623e-07	8.28627e-07	7.83776e-07	-1.38021e-07	6.45755e-07	7.78980e-07	1.07433e-08	7.89723e-07	6.25570e-07	-1.18845e-07	5.06725e-07
4.719	8.68493e-07	-3.45775e-07	5.22718e-07	8.33877e-07	-1.59432e-07	6.74445e-07	8.38755e-07	-3.03205e-07	5.35551e-07	2.32972e-06	3.67403e-07	2.69713e-06	1.00857e-06	-1.76378e-07	8.32189e-07	7.86752e-07	-1.38414e-07	6.48338e-07	7.82013e-07	1.07427e-08	7.92755e-07	6.28244e-07	-1.19353e-07	5.08891e-07
4.743	8.72634e-07	-3.47424e-07	5.25210e-07	8.37900e-07	-1.60041e-07	6.77859e-07	8.41603e-07	-3.04476e-07	5.37127e-07	2.33827e-06	3.68040e-07	2.70631e-06	1.01288e-06	-1.77131e-07	8.35744e-07	7.89718e-07	-1.38804e-07	6.50913e-07	7.85036e-07	1.07412e-08	7.95777e-07	6.30913e-07	-1.19860e-07	5.11053e-07
4.768	8.76771e-07	-3.49071e-07	5.27700e-07	8.41920e-07	-1.60648e-07	6.81271e-07	8.44436e-07	-3.05746e-07	5.38690e-07	2.34678e-06	3.68666e-07	2.71544e-06	1.01718e-06	-1.77883e-07	8.39292e-07	7.92672e-07	-1.39192e-07	6.53480e-07	7.88049e-07	1.07389e-08	7.98788e-07	6.33577e-07	-1.20366e-07	5.13211e-07
4.792	8.80905e-07	-3.50717e-07	5.30188e-07	8.45935e-07	-1.61254e-07	6.84682e-07	8.47253e-07	-3.07014e-07	5.40239e-07	2.35525e-06	3.69282e-07	2.72454e-06	1.02147e-06	-1.78634e-07	8.42833e-07	7.95615e-07	-1.39578e-07	6.56037e-07	7.91053e-07	1.07357e-08	8.01789e-07	6.36236e-07	-1.20871e-07	5.15365e-07
4.817	8.85035e-07	-3.52361e-07	5.32674e-07	8.49947e-07	-1.61857e-07	6.88090e-07	8.50055e-07	-3.08281e-07	5.41774e-07	2.36370e-06	3.69888e-07	2.73359e-06	1.02575e-06	-1.79383e-07	8.46367e-07	7.98547e-07	-1.39961e-07	6.58586e-07	7.94047e-07	1.07316e-08	8.04779e-07	6.38890e-07	-1.21375e-07	5.17514e-07
4.841	8.89162e-07	-3.54004e-07	5.35158e-07	8.53954e-07	-1.62459e-07	6.91496e-07	8.52840e-07	-3.09547e-07	5.43294e-07	2.37211e-06	3.70482e-07	2.74259e-06	1.03002e-06	-1.80130e-07	8.49894e-07	8.01468e-07	-1.40341e-07	6.61127e-07	7.97032e-07	1.07267e-08	8.07758e-07	6.41538e-07	-1.21879e-07	5.19660e-07
4.866	8.93286e-07	-3.55646e-07	5.37640e-07	8.57958e-07	-1.63058e-07	6.94899e-07	8.55610e-07	-3.10811e-07	5.44800e-07	2.38049e-06	3.71067e-07	2.75156e-06	1.03429e-06	-1.80876e-07	8.53414e-07	8.04377e-07	-1.40719e-07	6.63658e-07	8.00006e-07	1.07209e-08	8.10727e-07	6.44181e-07	-1.22381e-07	5.21800e-07
4.891	8.97405e-07	-3.57286e-07	5.40119e-07	8.61957e-07	-1.63656e-07	6.98301e-07	8.58365e-07	-3.12073e-07	5.46291e-07	2.38884e-06	3.71641e-07	2.76048e-06	1.03855e-06	-1.81620e-07	8.56926e-07	8.07274e-07	-1.41094e-07	6.66180e-07	8.02971e-07	1.07142e-08	8.13685e-07	6.46819e-07	-1.22882e-07	5.23937e-07
4.915	9.01521e-07	-3.58925e-07	5.42597e-07	8.65952e-07	-1.64252e-07	7.01700e-07	8.61103e-07	-3.13334e-07	5.47768e-07	2.39715e-06	3.72204e-07	2.76935e-06	1.04279e-06	-1.82363e-07	8.60431e-07	8.10160e-07	-1.41466e-07	6.68694e-07	8.05925e-07	1.07066e-08	8.16632e-07	6.49450e-07	-1.23382e-07	5.26069e-07
4.940	9.05633e-07	-3.60562e-07	5.45071e-07	8.69943e-07	-1.64846e-07	7.05096e-07	8.63825e-07	-3.14594e-07	5.49231e-07	2.40543e-06	3.72757e-07	2.77818e-06	1.04703e-06	-1.83105e-07	8.63928e-07	8.13034e-07	-1.41836e-07	6.71198e-07	8.08870e-07	1.06982e-08	8.19568e-07	6.52077e-07	-1.23881e-07	5.28196e-07
4.964	9.09741e-07	-3.62197e-07	5.47544e-07	8.73929e-07	-1.65438e-07	7.08490e-07	8.66531e-07	-3.15852e-07	5.50679e-07	2.41367e-06	3.73299e-07	2.78697e-06	1.05126e-06	-1.83844e-07	8.67418e-07	8.15897e-07	-1.42203e-07	6.73694e-07	8.11804e-07	1.06889e-08	8.22493e-07	6.54697e-07	-1.24379e-07	5.30319e-07
4.989	9.13846e-07	-3.63831e-07	5.50014e-07	8.77910e-07	-1.66028e-07	7.11882e-07	8.69221e-07	-3.17109e-07	5.52112e-07	2.42188e-06	3.73831e-07	2.79571e-06	1.05548e-06	-1.84582e-07	8.70900e-07	8.18748e-07	-1.42568e-07	6.76180e-07	8.14728e-07	1.06787e-08	8.25406e-07	6.57312e-07	-1.24875e-07	5.32437e-07
5.014	9.17945e-07	-3.65464e-07	5.52482e-07	8.81887e-07	-1.66616e-07	7.15270e-07	8.71894e-07	-3.18364e-07	5.53530e-07	2.43006e-06	3.74352e-07	2.80441e-06	1.05969e-06	-1.85319e-07	8.74375e-07	8.21586e-07	-1.42930e-07	6.78657e-07	8.17641e-07	1.06676e-08	8.28309e-07	6.59921e-07	-1.25371e-07	5.34550e-07
5.038	9.22041e-07	-3.67094e-07	5.54947e-07	8.85859e-07	-1.67203e-07	7.18656e-07	8.74551e-07	-3.19618e-07	5.54933e-07	2.43820e-06	3.74862e-07	2.81306e-06	1.06389e-06	-1.86053e-07	8.77841e-07	8.24413e-07	-1.43289e-07	6.81124e-07	8.20545e-07	1.06556e-08	8.31200e-07	6.62524e-07	-1.25865e-07	5.36659e-07
5.063	9.26132e-07	-3.68723e-07	5.57409e-07	8.89826e-07	-1.67787e-07	7.22039e-07	8.77191e-07	-3.20870e-07	5.56321e-07	2.44631e-06	3.75363e-07	2.82167e-06	1.06809e-06	-1.86786e-07	8.81300e-07	8.27228e-07	-1.43645e-07	6.83582e-07	8.23438e-07	1.06428e-08	8.34080e-07	6.65121e-07	-1.26359e-07	5.38762e-07
5.087	9.30219e-07	-3.70350e-07	5.59869e-07	8.93788e-07	-1.68369e-07	7.25419e-07	8.79815e-07	-3.22121e-07	5.57694e-07	2.45438e-06	3.75852e-07	2.83023e-06	1.07227e-06	-1.87518e-07	8.84751e-07	8.30030e-07	-1.43999e-07	6.86031e-07	8.26320e-07	1.06290e-08	8.36949e-07	6.67712e-07	-1.26851e-07	5.40861e-07
5.112	9.34301e-07	-3.71976e-07	5.62326e-07	8.97745e-07	-1.68949e-07	7.28796e-07	8.82421e-07	-3.23370e-07	5.59051e-07	2.46242e-06	3.76331e-07	2.83875e-06	1.07644e-06	-1.88247e-07	8.88193e-07	8.32820e-07	-1.44350e-07	6.88470e-07	8.29192e-07	1.06144e-08	8.39806e-07	6.70297e-07	-1.27342e-07	5.42955e-07
5.136	9.38379e-07	-3.73599e-07	5.64780e-07	9.01697e-07	-1.69527e-07	7.32170e-07	8.85011e-07	-3.24618e-07	5.60394e-07	2.47042e-06	3.76800e-07	2.84722e-06	1.08060e-06	-1.88975e-07	8.91628e-07	8.35598e-07	-1.44699e-07	6.90900e-07	8.32053e-07	1.05989e-08	8.42651e-07	6.72876e-07	-1.27832e-07	5.45044e-07
5.161	9.42452e-07	-3.75221e-07	5.67231e-07	9.05643e-07	-1.70103e-07	7.35540e-07	8.87584e-07	-3.25864e-07	5.61721e-07	2.47839e-06	3.77258e-07	2.85565e-06	1.08476e-06	-1.89701e-07	8.95054e-07	8.38364e-07	-1.45044e-07	6.93319e-07	8.34903e-07	1.05825e-08	8.45485e-07	6.75448e-07	-1.28321e-07	5.47127e-07
5.186	9.46520e-07	-3.76840e-07	5.69680e-07	9.09584e-07	-1.70677e-07	7.38908e-07	8.90140e-07	-3.27108e-07	5.63032e-07	2.48632e-06	3.77705e-07	2.86402e-06	1.08890e-06	-1.90426e-07	8.98472e-07	8.41117e-07	-1.45387e-07	6.95730e-07	8.37742e-07	1.05652e-08	8.48308e-07	6.78014e-07	-1.28808e-07	5.49206e-07
5.210	9.50584e-07	-3.78458e-07	5.72126e-07	9.13520e-07	-1.71249e-07	7.42272e-07	8.92679e-07	-3.28351e-07	5.64328e-07	2.49421e-06	3.78142e-07	2.87236e-06	1.09303e-06	-1.91148e-07	9.01881e-07	8.43857e-07	-1.45728e-07	6.98130e-07	8.40571e-07	1.05471e-08	8.51118e-07	6.80574e-07	-1.29295e-07	5.51279e-07
5.235	9.54642e-07	-3.80074e-07	5.74568e-07	9.17450e-07	-1.71819e-07	7.45632e-07	8.95200e-07	-3.29592e-07	5.65608e-07	2.50207e-06	3.78568e-07	2.88064e-06	1.09715e-06	-1.91869e-07	9.05282e-07	8.46585e-07	-1.46065e-07	7.00520e-07	8.43389e-07	1.05280e-08	8.53917e-07	6.83127e-07	-1.29780e-07	5.53348e-07
5.259	9.58695e-07	-3.81687e-07	5.77008e-07	9.21375e-07	-1.72386e-07	7.48989e-07	8.97704e-07	-3.30832e-07	5.66872e-07	2.50990e-06	3.78984e-07	2.88888e-06	1.10126e-06	-1.92588e-07	9.08674e-07	8.49301e-07	-1.46400e-07	7.02901e-07	8.46195e-07	1.05080e-08	8.56704e-07	6.85674e-07	-1.30263e-07	5.55411e-07
5.284	9.62743e-07	-3.83299e-07	5.79444e-07	9.25294e-07	-1.72952e-07	7.52342e-07	9.00191e-07	-3.32069e-07	5.68121e-07	2.51768e-06	3.79389e-07	2.89707e-06	1.10536e-06	-1.93305e-07	9.12058e-07	8.52003e-07	-1.46732e-07	7.05271e-07	8.48991e-07	1.04872e-08	8.59478e-07	6.88214e-07	-1.30746e-07	5.57468e-07
5.308	9.66786e-07	-3.84909e-07	5.81877e-07	9.29207e-07	-1.73515e-07	7.55692e-07	9.02660e-07	-3.33306e-07	5.69354e-07	2.52543e-06	3.79784e-07	2.90522e-06	1.10945e-06	-1.94021e-07	9.15433e-07	8.54693e-07	-1.47061e-07	7.07631e-07	8.51776e-07	1.04655e-08	8.62241e-07	6.90747e-07	-1.31227e-07	5.59520e-07
5.333	9.70823e-07	-3.86516e-07	5.84307e-07	9.33114e-07	-1.74077e-07	7.59037e-07	9.05111e-07	-3.34540e-07	5.70570e-07	2.53315e-06	3.80168e-07	2.91331e-06	1.11353e-06	-1.94734e-07	9.18799e-07	8.57370e-07	-1.47388e-07	7.09982e-07	8.54549e-07	1.04429e-08	8.64992e-07	6.93274e-07	-1.31707e-07	5.61567e-07
5.358	9.74855e-07	-3.88121e-07	5.86734e-07	9.37015e-07	-1.74636e-07	7.62379e-07	9.07544e-07	-3.35773e-07	5.71771e-07	2.54082e-06	3.80542e-07	2.92136e-06	1.11760e-06	-1.95445e-07	9.22156e-07	8.60034e-07	-1.47712e-07	7.12322e-07	8.57311e-07	1.04194e-08	8.67730e-07	6.95794e-07	-1.32186e-07	5.63608e-07
5.382	9.78882e-07	-3.89724e-07	5.89157e-07	9.40910e-07	-1.75193e-07	7.65717e-07	9.09960e-07	-3.37005e-07	5.72956e-07	2.54846e-06	3.80905e-07	2.92937e-06	1.12166e-06	-1.96155e-07	9.25504e-07	8.62684e-07	-1.48033e-07	7.14652e-07	8.60062e-07	1.03950e-08	8.70456e-07	6.98307e-07	-1.32663e-07	5.65643e-07
5.407	9.82902e-07	-3.91325e-07	5.91577e-07	9.44799e-07	-1.75748e-07	7.69051e-07	9.12358e-07	-3.38234e-07	5.74124e-07	2.55606e-06	3.81258e-07	2.93732e-06	1.12571e-06	-1.96863e-07	9.28843e-07	8.65322e-07	-1.48351e-07	7.16971e-07	8.62801e-07	1.03697e-08	8.73170e-07	7.00813e-07	-1.33139e-07	5.67673e-07
5.431	9.86917e-07	-3.92924e-07	5.93994e-07	9.48681e-07	-1.76301e-07	7.72381e-07	9.14738e-07	-3.39462e-07	5.75276e-07	2.56363e-06	3.81600e-07	2.94523e-06	1.12974e-06	-1.97568e-07	9.32173e-07	8.67947e-07	-1.48667e-07	7.19280e-07	8.65529e-07	1.03435e-08	8.75872e-07	7.03312e-07	-1.33614e-07	5.69697e-07
5.456	9.90926e-07	-3.94520e-07	5.96407e-07	9.52558e-07	-1.76851e-07	7.75706e-07	9.17099e-07	-3.40688e-07	5.76411e-07	2.57115e-06	3.81932e-07	2.95308e-06	1.13377e-06	-1.98272e-07	9.35493e-07	8.70558e-07	-1.48979e-07	7.21579e-07	8.68245e-07	1.03164e-08	8.78561e-07	7.05803e-07	-1.34088e-07	5.71716e-07
5.480	9.94930e-07	-3.96114e-07	5.98816e-07	9.56427e-07	-1.77399e-07	7.79028e-07	9.19443e-07	-3.41913e-07	5.77530e-07	2.57864e-06	3.82253e-07	2.96089e-06	1.13778e-06	-1.98974e-07	9.38804e-07	8.73156e-07	-1.49289e-07	7.23867e-07	8.70949e-07	1.02885e-08	8.81238e-07	7.08288e-07	-1.34560e-07	5.73728e-07
5.505	9.98927e-07	-3.97705e-07	6.01222e-07	9.60290e-07	-1.77946e-07	7.82345e-07	9.21768e-07	-3.43135e-07	5.78633e-07	2.58609e-06	3.82563e-07	2.96865e-06	1.14178e-06	-1.99674e-07	9.42106e-07	8.75741e-07	-1.49596e-07	7.26144e-07	8.73642e-07	1.02596e-08	8.83902e-07	7.10765e-07	-1.35030e-07	5.75735e-07
5.530	1.00292e-06	-3.99294e-07	6.03624e-07	9.64147e-07	-1.78489e-07	7.85657e-07	9.24075e-07	-3.44356e-07	5.79718e-07	2.59350e-06	3.82863e-07	2.97636e-06	1.14577e-06	-2.00372e-07	9.45398e-07	8.78312e-07	-1.49901e-07	7.28411e-07	8.76324e-07	1.02299e-08	8.86554e-07	7.13235e-07	-1.35500e-07	5.77736e-07
5.554	1.00690e-06	-4.00881e-07	6.06022e-07	9.67996e-07	-1.79031e-07	7.88965e-07	9.26363e-07	-3.45576e-07	5.80787e-07	2.60087e-06	3.83153e-07	2.98403e-06	1.14975e-06	-2.01067e-07	9.48681e-07	8.80870e-07	-1.50202e-07	7.30667e-07	8.78993e-07	1.01993e-08	8.89192e-07	7.15698e-07	-1.35967e-07	5.79731e-07
5.579	1.01088e-06	-4.02465e-07	6.08417e-07	9.71839e-07	-1.79571e-07	7.92269e-07	9.28633e-07	-3.46793e-07	5.81840e-07	2.60821e-06	3.83432e-07	2.99164e-06	1.15372e-06	-2.01761e-07	9.51954e-07	8.83414e-07	-1.50501e-07	7.32913e-07	8.81651e-07	1.01678e-08	8.91819e-07	7.18153e-07	-1.36434e-07	5.81719e-07
5.603	1.01485e-06	-4.04046e-07	6.10808e-07	9.75675e-07	-1.80108e-07	7.95567e-07	9.30884e-07	-3.48009e-07	5.82875e-07	2.61550e-06	3.83701e-07	2.99921e-06	1.15767e-06	-2.02453e-07	9.55218e-07	8.85944e-07	-1.50797e-07	7.35147e-07	8.84296e-07	1.01354e-08	8.94432e-07	7.20601e-07	-1.36899e-07	5.83702e-07
5.628	1.01882e-06	-4.05625e-07	6.13194e-07	9.79504e-07	-1.80643e-07	7.98861e-07	9.33116e-07	-3.49223e-07	5.83894e-07	2.62276e-06	3.83959e-07	3.00672e-06	1.16161e-06	-2.03142e-07	9.58471e-07	8.88461e-07	-1.51090e-07	7.37371e-07	8.86930e-07	1.01021e-08	8.97032e-07	7.23041e-07	-1.37362e-07	5.85679e-07
5.652	1.02278e-06	-4.07201e-07	6.15577e-07	9.83326e-07	-1.81175e-07	8.02150e-07	9.35330e-07	-3.50435e-07	5.84895e-07	2.62998e-06	3.84207e-07	3.01419e-06	1.16554e-06	-2.03830e-07	9.61715e-07	8.90964e-07	-1.51380e-07	7.39584e-07	8.89552e-07	1.00680e-08	8.99620e-07	7.25473e-07	-1.37824e-07	5.87649e-07
5.677	1.02673e-06	-4.08775e-07	6.17956e-07	9.87140e-07	-1.81706e-07	8.05435e-07	9.37524e-07	-3.51645e-07	5.85880e-07	2.63716e-06	3.84444e-07	3.02160e-06	1.16946e-06	-2.04515e-07	9.64948e-07	8.93453e-07	-1.51667e-07	7.41786e-07	8.92161e-07	1.00329e-08	9.02194e-07	7.27898e-07	-1.38285e-07	5.89613e-07
5.702	1.03068e-06	-4.10346e-07	6.20331e-07	9.90947e-07	-1.82234e-07	8.08714e-07	9.39700e-07	-3.52853e-07	5.86847e-07	2.64430e-06	3.84671e-07	3.02897e-06	1.17337e-06	-2.05198e-07	9.68172e-07	8.95928e-07	-1.51952e-07	7.43977e-07	8.94759e-07	9.99698e-09	9.04756e-07	7.30315e-07	-1.38744e-07	5.91571e-07
5.726	1.03462e-06	-4.11914e-07	6.22702e-07	9.94747e-07	-1.82759e-07	8.11988e-07	9.41857e-07	-3.54060e-07	5.87797e-07	2.65139e-06	3.84888e-07	3.03628e-06	1.17726e-06	-2.05879e-07	9.71385e-07	8.98390e-07	-1.52233e-07	7.46156e-07	8.97344e-07	9.96016e-09	9.07304e-07	7.32724e-07	-1.39202e-07	5.93522e-07
5.751	1.03855e-06	-4.13479e-07	6.25068e-07	9.98540e-07	-1.83283e-07	8.15257e-07	9.43994e-07	-3.55264e-07	5.88730e-07	2.65845e-06	3.85094e-07	3.04355e-06	1.18115e-06	-2.06558e-07	9.74589e-07	9.00837e-07	-1.52512e-07	7.48325e-07	8.99917e-07	9.92247e-09	9.09840e-07	7.35125e-07	-1.39658e-07	5.95467e-07
5.775	1.04247e-06	-4.15042e-07	6.27431e-07	1.00232e-06	-1.83804e-07	8.18521e-07	9.46112e-07	-3.56467e-07	5.89645e-07	2.66547e-06	3.85289e-07	3.05076e-06	1.18502e-06	-2.07235e-07	9.77781e-07	9.03270e-07	-1.52788e-07	7.50482e-07	9.02478e-07	9.88389e-09	9.12362e-07	7.37518e-07	-1.40113e-07	5.97405e-07
5.800	1.04639e-06	-4.16602e-07	6.29789e-07	1.00610e-06	-1.84323e-07	8.21779e-07	9.48211e-07	-3.57668e-07	5.90543e-07	2.67245e-06	3.85475e-07	3.05793e-06	1.18887e-06	-2.07909e-07	9.80964e-07	9.05689e-07	-1.53061e-07	7.52628e-07	9.05026e-07	9.84443e-09	9.14870e-07	7.39903e-07	-1.40566e-07	5.99337e-07
5.825	1.05030e-06	-4.18159e-07	6.32142e-07	1.00987e-06	-1.84839e-07	8.25032e-07	9.50291e-07	-3.58867e-07	5.91423e-07	2.67939e-06	3.85650e-07	3.06504e-06	1.19272e-06	-2.08582e-07	9.84136e-07	9.08094e-07	-1.53331e-07	7.54763e-07	9.07562e-07	9.80410e-09	9.17366e-07	7.42280e-07	-1.41017e-07	6.01263e-07
5.849	1.05420e-06	-4.19713e-07	6.34492e-07	1.01363e-06	-1.85353e-07	8.28280e-07	9.52351e-07	-3.60064e-07	5.92286e-07	2.68629e-06	3.85814e-07	3.07210e-06	1.19655e-06	-2.09252e-07	9.87298e-07	9.10485e-07	-1.53598e-07	7.56887e-07	9.10085e-07	9.76289e-09	9.19848e-07	7.44648e-07	-1.41467e-07	6.03181e-07
5.874	1.05810e-06	-4.21264e-07	6.36836e-07	1.01739e-06	-1.85865e-07	8.31522e-07	9.54391e-07	-3.61260e-07	5.93131e-07	2.69315e-06	3.85968e-07	3.07911e-06	1.20037e-06	-2.09920e-07	9.90449e-07	9.12861e-07	-1.53863e-07	7.58999e-07	9.12596e-07	9.72081e-09	9.22316e-07	7.47009e-07	-1.41916e-07	6.05093e-07
5.898	1.06199e-06	-4.22812e-07	6.39177e-07	1.02113e-06	-1.86374e-07	8.34758e-07	9.56412e-07	-3.62453e-07	5.93959e-07	2.69996e-06	3.86112e-07	3.08607e-06	1.20417e-06	-2.10585e-07	9.93589e-07	9.15223e-07	-1.54124e-07	7.61099e-07	9.15094e-07	9.67785e-09	9.24771e-07	7.49361e-07	-1.42363e-07	6.06998e-07
5.923	1.06587e-06	-4.24357e-07	6.41513e-07	1.02487e-06	-1.86881e-07	8.37989e-07	9.58413e-07	-3.63644e-07	5.94768e-07	2.70674e-06	3.86246e-07	3.09298e-06	1.20797e-06	-2.11249e-07	9.96718e-07	9.17571e-07	-1.54383e-07	7.63188e-07	9.17579e-07	9.63402e-09	9.27213e-07	7.51704e-07	-1.42808e-07	6.08896e-07
5.947	1.06974e-06	-4.25899e-07	6.43844e-07	1.02860e-06	-1.87385e-07	8.41214e-07	9.60394e-07	-3.64834e-07	5.95560e-07	2.71347e-06	3.86369e-07	3.09984e-06	1.21175e-06	-2.11910e-07	9.99837e-07	9.19904e-07	-1.54638e-07	7.65266e-07	9.20052e-07	9.58932e-09	9.29641e-07	7.54039e-07	-1.43251e-07	6.10788e-07
5.972	1.07361e-06	-4.27438e-07	6.46170e-07	1.03232e-06	-1.87887e-07	8.44433e-07	9.62355e-07	-3.66021e-07	5.96334e-07	2.72017e-06	3.86482e-07	3.10665e-06	1.21551e-06	-2.12568e-07	1.00294e-06	9.22222e-07	-1.54891e-07	7.67331e-07	9.22511e-07	9.54375e-09	9.32055e-07	7.56366e-07	-1.43693e-07	6.12672e-07
5.997	1.07747e-06	-4.28974e-07	6.48492e-07	1.03603e-06	-1.88387e-07	8.47646e-07	9.64297e-07	-3.67207e-07	5.97090e-07	2.72682e-06	3.86584e-07	3.11340e-06	1.21927e-06	-2.13225e-07	1.00604e-06	9.24526e-07	-1.55141e-07	7.69386e-07	9.24958e-07	9.49731e-09	9.34456e-07	7.58684e-07	-1.44134e-07	6.14550e-07
6.021	1.08132e-06	-4.30507e-07	6.50809e-07	1.03974e-06	-1.88884e-07	8.50853e-07	9.66218e-07	-3.68390e-07	5.97828e-07	2.73343e-06	3.86676e-07	3.12010e-06	1.22301e-06	-2.13879e-07	1.00913e-06	9.26815e-07	-1.55388e-07	7.71428e-07	9.27392e-07	9.45001e-09	9.36842e-07	7.60993e-07	-1.44572e-07	6.16420e-07
6.046	1.08516e-06	-4.32036e-07	6.53121e-07	1.04343e-06	-1.89379e-07	8.54054e-07	9.68119e-07	-3.69572e-07	5.98547e-07	2.74000e-06	3.86759e-07	3.12675e-06	1.22673e-06	-2.14530e-07	1.01220e-06	9.29090e-07	-1.55631e-07	7.73459e-07	9.29813e-07	9.40185e-09	9.39215e-07	7.63293e-07	-1.45009e-07	6.18284e-07
6.070	1.08899e-06	-4.33562e-07	6.55428e-07	1.04712e-06	-1.89871e-07	8.57249e-07	9.70000e-07	-3.70751e-07	5.99249e-07	2.74652e-06	3.86830e-07	3.13335e-06	1.23044e-06	-2.15179e-07	1.01527e-06	9.31350e-07	-1.55872e-07	7.75477e-07	9.32222e-07	9.35282e-09	9.41574e-07	7.65585e-07	-1.45445e-07	6.20140e-07
6.095	1.09282e-06	-4.35085e-07	6.57731e-07	1.05080e-06	-1.90361e-07	8.60438e-07	9.71861e-07	-3.71929e-07	5.99932e-07	2.75301e-06	3.86892e-07	3.13990e-06	1.23414e-06	-2.15826e-07	1.01832e-06	9.33595e-07	-1.56110e-07	7.77484e-07	9.34617e-07	9.30294e-09	9.43920e-07	7.67868e-07	-1.45878e-07	6.21989e-07
6.119	1.09663e-06	-4.36605e-07	6.60028e-07	1.05447e-06	-1.90849e-07	8.63620e-07	9.73702e-07	-3.73104e-07	6.00597e-07	2.75945e-06	3.86943e-07	3.14639e-06	1.23783e-06	-2.16471e-07	1.02136e-06	9.35825e-07	-1.56345e-07	7.79479e-07	9.36999e-07	9.25219e-09	9.46251e-07	7.70141e-07	-1.46310e-07	6.23831e-07
6.144	1.10044e-06	-4.38121e-07	6.62320e-07	1.05813e-06	-1.91334e-07	8.66796e-07	9.75522e-07	-3.74278e-07	6.01244e-07	2.76585e-06	3.86984e-07	3.15283e-06	1.24150e-06	-2.17113e-07	1.02439e-06	9.38040e-07	-1.56578e-07	7.81462e-07	9.39367e-07	9.20060e-09	9.48568e-07	7.72406e-07	-1.46741e-07	6.25665e-07
6.169	1.10424e-06	-4.39634e-07	6.64607e-07	1.06178e-06	-1.91816e-07	8.69965e-07	9.77321e-07	-3.75449e-07	6.01872e-07	2.77221e-06	3.87015e-07	3.15922e-06	1.24516e-06	-2.17752e-07	1.02740e-06	9.40240e-07	-1.56807e-07	7.83433e-07	9.41723e-07	9.14815e-09	9.50871e-07	7.74662e-07	-1.47169e-07	6.27492e-07
6.193	1.10803e-06	-4.41144e-07	6.66889e-07	1.06542e-06	-1.92296e-07	8.73128e-07	9.79100e-07	-3.76619e-07	6.02482e-07	2.77852e-06	3.87036e-07	3.16556e-06	1.24880e-06	-2.18389e-07	1.03041e-06	9.42425e-07	-1.57033e-07	7.85392e-07	9.44065e-07	9.09485e-09	9.53160e-07	7.76908e-07	-1.47596e-07	6.29312e-07
6.218	1.11182e-06	-4.42650e-07	6.69166e-07	1.06906e-06	-1.92773e-07	8.76284e-07	9.80859e-07	-3.77786e-07	6.03073e-07	2.78479e-06	3.87047e-07	3.17184e-06	1.25243e-06	-2.19024e-07	1.03341e-06	9.44595e-07	-1.57256e-07	7.87339e-07	9.46394e-07	9.04070e-09	9.55435e-07	7.79145e-07	-1.48021e-07	6.31124e-07
6.242	1.11559e-06	-4.44153e-07	6.71438e-07	1.07268e-06	-1.93248e-07	8.79434e-07	9.82597e-07	-3.78951e-07	6.03646e-07	2.79102e-06	3.87047e-07	3.17807e-06	1.25604e-06	-2.19656e-07	1.03639e-06	9.46750e-07	-1.57476e-07	7.89274e-07	9.48710e-07	8.98571e-09	9.57695e-07	7.81373e-07	-1.48444e-07	6.32929e-07
6.267	1.11936e-06	-4.45652e-07	6.73704e-07	1.07630e-06	-1.93720e-07	8.82577e-07	9.84314e-07	-3.80114e-07	6.04200e-07	2.79721e-06	3.87038e-07	3.18425e-06	1.25964e-06	-2.20286e-07	1.03936e-06	9.48890e-07	-1.57694e-07	7.91196e-07	9.51012e-07	8.92988e-09	9.59942e-07	7.83592e-07	-1.48866e-07	6.34726e-07
6.291	1.12311e-06	-4.47147e-07	6.75965e-07	1.07990e-06	-1.94190e-07	8.85713e-07	9.86010e-07	-3.81275e-07	6.04735e-07	2.80335e-06	3.87018e-07	3.19037e-06	1.26323e-06	-2.20913e-07	1.04232e-06	9.51014e-07	-1.57908e-07	7.93106e-07	9.53300e-07	8.87320e-09	9.62173e-07	7.85801e-07	-1.49285e-07	6.36516e-07
6.316	1.12686e-06	-4.48639e-07	6.78220e-07	1.08350e-06	-1.94658e-07	8.88842e-07	9.87685e-07	-3.82434e-07	6.05251e-07	2.80945e-06	3.86988e-07	3.19644e-06	1.26680e-06	-2.21538e-07	1.04526e-06	9.53124e-07	-1.58119e-07	7.95004e-07	9.55575e-07	8.81569e-09	9.64391e-07	7.88001e-07	-1.49703e-07	6.38297e-07
6.341	1.13060e-06	-4.50127e-07	6.80470e-07	1.08709e-06	-1.95122e-07	8.91964e-07	9.89340e-07	-3.83591e-07	6.05749e-07	2.81551e-06	3.86949e-07	3.20246e-06	1.27036e-06	-2.22160e-07	1.04820e-06	9.55218e-07	-1.58328e-07	7.96890e-07	9.57837e-07	8.75734e-09	9.66594e-07	7.90191e-07	-1.50119e-07	6.40071e-07
6.365	1.13433e-06	-4.51612e-07	6.82715e-07	1.09066e-06	-1.95584e-07	8.95079e-07	9.90973e-07	-3.84745e-07	6.06228e-07	2.82152e-06	3.86899e-07	3.20842e-06	1.27390e-06	-2.22779e-07	1.05112e-06	9.57296e-07	-1.58533e-07	7.98763e-07	9.60085e-07	8.69816e-09	9.68783e-07	7.92371e-07	-1.50534e-07	6.41838e-07
6.390	1.13805e-06	-4.53093e-07	6.84953e-07	1.09423e-06	-1.96044e-07	8.98187e-07	9.92585e-07	-3.85897e-07	6.06688e-07	2.82749e-06	3.86839e-07	3.21433e-06	1.27743e-06	-2.23396e-07	1.05403e-06	9.59359e-07	-1.58735e-07	8.00624e-07	9.62319e-07	8.63815e-09	9.70957e-07	7.94542e-07	-1.50946e-07	6.43596e-07
6.414	1.14176e-06	-4.54570e-07	6.87187e-07	1.09779e-06	-1.96501e-07	9.01287e-07	9.94177e-07	-3.87048e-07	6.07129e-07	2.83342e-06	3.86769e-07	3.22018e-06	1.28094e-06	-2.24011e-07	1.05693e-06	9.61407e-07	-1.58934e-07	8.02473e-07	9.64540e-07	8.57732e-09	9.73117e-07	7.96703e-07	-1.51357e-07	6.45347e-07
6.439	1.14546e-06	-4.56044e-07	6.89414e-07	1.10134e-06	-1.96955e-07	9.04381e-07	9.95746e-07	-3.88196e-07	6.07551e-07	2.83930e-06	3.86690e-07	3.22599e-06	1.28444e-06	-2.24622e-07	1.05982e-06	9.63439e-07	-1.59131e-07	8.04308e-07	9.66746e-07	8.51566e-09	9.75262e-07	7.98854e-07	-1.51765e-07	6.47089e-07
6.463	1.14915e-06	-4.57514e-07	6.91636e-07	1.10487e-06	-1.97407e-07	9.07467e-07	9.97295e-07	-3.89342e-07	6.07954e-07	2.84513e-06	3.86600e-07	3.23173e-06	1.28792e-06	-2.25231e-07	1.06269e-06	9.65456e-07	-1.59324e-07	8.06132e-07	9.68939e-07	8.45318e-09	9.77393e-07	8.00996e-07	-1.52172e-07	6.48824e-07
6.488	1.15283e-06	-4.58979e-07	6.93852e-07	1.10840e-06	-1.97856e-07	9.10545e-07	9.98822e-07	-3.90485e-07	6.08337e-07	2.85093e-06	3.86500e-07	3.23743e-06	1.29139e-06	-2.25838e-07	1.06555e-06	9.67457e-07	-1.59514e-07	8.07943e-07	9.71118e-07	8.38989e-09	9.79508e-07	8.03127e-07	-1.52577e-07	6.50550e-07
6.513	1.15650e-06	-4.60441e-07	6.96062e-07	1.11192e-06	-1.98303e-07	9.13616e-07	1.00033e-06	-3.91627e-07	6.08702e-07	2.85667e-06	3.86391e-07	3.24307e-06	1.29484e-06	-2.26442e-07	1.06840e-06	9.69442e-07	-1.59701e-07	8.09741e-07	9.73284e-07	8.32578e-09	9.81609e-07	8.05249e-07	-1.52980e-07	6.52269e-07
6.537	1.16017e-06	-4.61899e-07	6.98266e-07	1.11543e-06	-1.98747e-07	9.16680e-07	1.00181e-06	-3.92766e-07	6.09047e-07	2.86238e-06	3.86271e-07	3.24865e-06	1.29828e-06	-2.27043e-07	1.07124e-06	9.71412e-07	-1.59885e-07	8.11526e-07	9.75435e-07	8.26086e-09	9.83696e-07	8.07360e-07	-1.53381e-07	6.53979e-07
6.562	1.16382e-06	-4.63354e-07	7.00464e-07	1.11892e-06	-1.99188e-07	9.19736e-07	1.00328e-06	-3.93903e-07	6.09373e-07	2.86804e-06	3.86142e-07	3.25418e-06	1.30170e-06	-2.27641e-07	1.07406e-06	9.73366e-07	-1.60067e-07	8.13299e-07	9.77572e-07	8.19513e-09	9.85767e-07	8.09461e-07	-1.53780e-07	6.55681e-07
6.586	1.16746e-06	-4.64804e-07	7.02657e-07	1.12241e-06	-1.99627e-07	9.22784e-07	1.00472e-06	-3.95037e-07	6.09680e-07	2.87365e-06	3.86003e-07	3.25966e-06	1.30511e-06	-2.28237e-07	1.07687e-06	9.75304e-07	-1.60245e-07	8.15059e-07	9.79695e-07	8.12860e-09	9.87824e-07	8.11552e-07	-1.54178e-07	6.57375e-07
6.611	1.17109e-06	-4.66250e-07	7.04843e-07	1.12589e-06	-2.00063e-07	9.25824e-07	1.00614e-06	-3.96170e-07	6.09967e-07	2.87922e-06	3.85854e-07	3.26508e-06	1.30850e-06	-2.28830e-07	1.07967e-06	9.77227e-07	-1.60420e-07	8.16807e-07	9.81805e-07	8.06127e-09	9.89866e-07	8.13633e-07	-1.54573e-07	6.59060e-07
6.636	1.17472e-06	-4.67692e-07	7.07023e-07	1.12935e-06	-2.00496e-07	9.28857e-07	1.00753e-06	-3.97300e-07	6.10235e-07	2.88475e-06	3.85695e-07	3.27044e-06	1.31188e-06	-2.29420e-07	1.08246e-06	9.79133e-07	-1.60592e-07	8.18541e-07	9.83900e-07	7.99315e-09	9.91893e-07	8.15703e-07	-1.54966e-07	6.60737e-07
6.660	1.17833e-06	-4.69130e-07	7.09197e-07	1.13281e-06	-2.00926e-07	9.31881e-07	1.00891e-06	-3.98428e-07	6.10483e-07	2.89023e-06	3.85527e-07	3.27576e-06	1.31524e-06	-2.30008e-07	1.08523e-06	9.81024e-07	-1.60761e-07	8.20263e-07	9.85981e-07	7.92423e-09	9.93905e-07	8.17763e-07	-1.55358e-07	6.62406e-07
6.685	1.18193e-06	-4.70564e-07	7.11365e-07	1.13625e-06	-2.01354e-07	9.34898e-07	1.01027e-06	-3.99553e-07	6.10712e-07	2.89566e-06	3.85349e-07	3.28101e-06	1.31858e-06	-2.30593e-07	1.08799e-06	9.82899e-07	-1.60927e-07	8.21972e-07	9.88047e-07	7.85452e-09	9.95902e-07	8.19813e-07	-1.55747e-07	6.64066e-07
6.709	1.18552e-06	-4.71994e-07	7.13526e-07	1.13969e-06	-2.01780e-07	9.37906e-07	1.01160e-06	-4.00677e-07	6.10922e-07	2.90105e-06	3.85161e-07	3.28621e-06	1.32191e-06	-2.31175e-07	1.09073e-06	9.84758e-07	-1.61089e-07	8.23668e-07	9.90100e-07	7.78402e-09	9.97884e-07	8.21852e-07	-1.56134e-07	6.65718e-07
6.734	1.18910e-06	-4.73420e-07	7.15681e-07	1.14311e-06	-2.02202e-07	9.40906e-07	1.01291e-06	-4.01798e-07	6.11111e-07	2.90640e-06	3.84964e-07	3.29136e-06	1.32522e-06	-2.31754e-07	1.09347e-06	9.86600e-07	-1.61249e-07	8.25351e-07	9.92138e-07	7.71275e-09	9.99850e-07	8.23881e-07	-1.56520e-07	6.67361e-07
6.758	1.19267e-06	-4.74841e-07	7.17830e-07	1.14652e-06	-2.02622e-07	9.43898e-07	1.01420e-06	-4.02916e-07	6.11282e-07	2.91169e-06	3.84756e-07	3.29645e-06	1.32852e-06	-2.32330e-07	1.09619e-06	9.88427e-07	-1.61406e-07	8.27021e-07	9.94161e-07	7.64069e-09	1.00180e-06	8.25899e-07	-1.56903e-07	6.68995e-07
6.783	1.19623e-06	-4.76258e-07	7.19973e-07	1.14992e-06	-2.03039e-07	9.46882e-07	1.01546e-06	-4.04032e-07	6.11432e-07	2.91695e-06	3.84540e-07	3.30149e-06	1.33180e-06	-2.32904e-07	1.09889e-06	9.90238e-07	-1.61560e-07	8.28678e-07	9.96171e-07	7.56786e-09	1.00374e-06	8.27906e-07	-1.57284e-07	6.70621e-07
6.808	1.19978e-06	-4.77671e-07	7.22109e-07	1.15331e-06	-2.03454e-07	9.49858e-07	1.01671e-06	-4.05146e-07	6.11563e-07	2.92215e-06	3.84313e-07	3.30647e-06	1.33506e-06	-2.33475e-07	1.10159e-06	9.92033e-07	-1.61710e-07	8.30322e-07	9.98166e-07	7.49426e-09	1.00566e-06	8.29902e-07	-1.57664e-07	6.72238e-07
6.832	1.20332e-06	-4.79080e-07	7.24238e-07	1.15669e-06	-2.03866e-07	9.52825e-07	1.01793e-06	-4.06258e-07	6.11674e-07	2.92732e-06	3.84077e-07	3.31139e-06	1.33831e-06	-2.34043e-07	1.10427e-06	9.93811e-07	-1.61858e-07	8.31953e-07	1.00015e-06	7.41990e-09	1.00757e-06	8.31888e-07	-1.58041e-07	6.73847e-07
6.857	1.20684e-06	-4.80484e-07	7.26361e-07	1.16006e-06	-2.04275e-07	9.55783e-07	1.01913e-06	-4.07367e-07	6.11765e-07	2.93243e-06	3.83832e-07	3.31626e-06	1.34154e-06	-2.34608e-07	1.10693e-06	9.95573e-07	-1.62002e-07	8.33571e-07	1.00211e-06	7.34477e-09	1.00946e-06	8.33863e-07	-1.58416e-07	6.75446e-07
6.881	1.21036e-06	-4.81884e-07	7.28477e-07	1.16341e-06	-2.04681e-07	9.58733e-07	1.02031e-06	-4.08474e-07	6.11836e-07	2.93750e-06	3.83577e-07	3.32108e-06	1.34476e-06	-2.35170e-07	1.10959e-06	9.97319e-07	-1.62143e-07	8.35176e-07	1.00406e-06	7.26889e-09	1.01133e-06	8.35826e-07	-1.58789e-07	6.77037e-07
6.906	1.21387e-06	-4.83279e-07	7.30587e-07	1.16676e-06	-2.05084e-07	9.61674e-07	1.02147e-06	-4.09578e-07	6.11888e-07	2.94252e-06	3.83312e-07	3.32584e-06	1.34795e-06	-2.35729e-07	1.11222e-06	9.99049e-07	-1.62282e-07	8.36768e-07	1.00600e-06	7.19225e-09	1.01319e-06	8.37779e-07	-1.59160e-07	6.78619e-07
6.930	1.21736e-06	-4.84670e-07	7.32690e-07	1.17009e-06	-2.05485e-07	9.64607e-07	1.02260e-06	-4.10680e-07	6.11919e-07	2.94750e-06	3.83038e-07	3.33054e-06	1.35114e-06	-2.36286e-07	1.11485e-06	1.00076e-06	-1.62417e-07	8.38346e-07	1.00792e-06	7.11487e-09	1.01504e-06	8.39721e-07	-1.59529e-07	6.80192e-07
6.955	1.22084e-06	-4.86057e-07	7.34786e-07	1.17341e-06	-2.05883e-07	9.67531e-07	1.02371e-06	-4.11779e-07	6.11931e-07	2.95243e-06	3.82755e-07	3.33519e-06	1.35430e-06	-2.36839e-07	1.11746e-06	1.00246e-06	-1.62549e-07	8.39911e-07	1.00983e-06	7.03674e-09	1.01687e-06	8.41652e-07	-1.59896e-07	6.81756e-07
6.980	1.22431e-06	-4.87439e-07	7.36875e-07	1.17672e-06	-2.06278e-07	9.70446e-07	1.02480e-06	-4.12876e-07	6.11923e-07	2.95732e-06	3.82462e-07	3.33978e-06	1.35745e-06	-2.37390e-07	1.12006e-06	1.00414e-06	-1.62678e-07	8.41463e-07	1.01172e-06	6.95787e-09	1.01868e-06	8.43571e-07	-1.60261e-07	6.83310e-07
7.004	1.22777e-06	-4.88816e-07	7.38957e-07	1.18002e-06	-2.06671e-07	9.73352e-07	1.02587e-06	-4.13971e-07	6.11894e-07	2.96215e-06	3.82160e-07	3.34431e-06	1.36058e-06	-2.37938e-07	1.12264e-06	1.00581e-06	-1.62804e-07	8.43002e-07	1.01360e-06	6.87826e-09	1.02048e-06	8.45479e-07	-1.60623e-07	6.84856e-07
7.029	1.23122e-06	-4.90189e-07	7.41033e-07	1.18331e-06	-2.07061e-07	9.76249e-07	1.02691e-06	-4.15063e-07	6.11846e-07	2.96695e-06	3.81848e-07	3.34879e-06	1.36370e-06	-2.38483e-07	1.12521e-06	1.00745e-06	-1.62926e-07	8.44527e-07	1.01547e-06	6.79792e-09	1.02226e-06	8.47376e-07	-1.60983e-07	6.86393e-07
7.053	1.23466e-06	-4.91558e-07	7.43101e-07	1.18658e-06	-2.07447e-07	9.79137e-07	1.02793e-06	-4.16153e-07	6.11777e-07	2.97169e-06	3.81527e-07	3.35322e-06	1.36680e-06	-2.39024e-07	1.12777e-06	1.00909e-06	-1.63046e-07	8.46039e-07	1.01732e-06	6.71686e-09	1.02403e-06	8.49262e-07	-1.61342e-07	6.87920e-07
7.078	1.23808e-06	-4.92921e-07	7.45163e-07	1.18985e-06	-2.07831e-07	9.82016e-07	1.02893e-06	-4.17240e-07	6.11689e-07	2.97639e-06	3.81197e-07	3.35758e-06	1.36988e-06	-2.39563e-07	1.13031e-06	1.01070e-06	-1.63163e-07	8.47538e-07	1.01915e-06	6.63507e-09	1.02578e-06	8.51136e-07	-1.61698e-07	6.89438e-07
7.102	1.24150e-06	-4.94280e-07	7.47217e-07	1.19310e-06	-2.08213e-07	9.84886e-07	1.02990e-06	-4.18324e-07	6.11580e-07	2.98104e-06	3.80858e-07	3.36190e-06	1.37294e-06	-2.40099e-07	1.13284e-06	1.01230e-06	-1.63276e-07	8.49023e-07	1.02097e-06	6.55257e-09	1.02752e-06	8.52998e-07	-1.62052e-07	6.90947e-07
7.127	1.24490e-06	-4.95635e-07	7.49265e-07	1.19634e-06	-2.08591e-07	9.87747e-07	1.03086e-06	-4.19407e-07	6.11451e-07	2.98564e-06	3.80509e-07	3.36615e-06	1.37599e-06	-2.40632e-07	1.13536e-06	1.01388e-06	-1.63386e-07	8.50495e-07	1.02277e-06	6.46935e-09	1.02924e-06	8.54850e-07	-1.62403e-07	6.92446e-07
7.152	1.24829e-06	-4.96984e-07	7.51305e-07	1.19956e-06	-2.08967e-07	9.90598e-07	1.03179e-06	-4.20486e-07	6.11302e-07	2.99020e-06	3.80151e-07	3.37035e-06	1.37902e-06	-2.41162e-07	1.13786e-06	1.01545e-06	-1.63493e-07	8.51954e-07	1.02456e-06	6.38543e-09	1.03095e-06	8.56689e-07	-1.62753e-07	6.93936e-07
7.176	1.25167e-06	-4.98329e-07	7.53338e-07	1.20278e-06	-2.09340e-07	9.93440e-07	1.03270e-06	-4.21563e-07	6.11132e-07	2.99471e-06	3.79784e-07	3.37449e-06	1.38203e-06	-2.41688e-07	1.14034e-06	1.01700e-06	-1.63598e-07	8.53399e-07	1.02634e-06	6.30081e-09	1.03264e-06	8.58517e-07	-1.63100e-07	6.95417e-07
7.201	1.25503e-06	-4.99669e-07	7.55364e-07	1.20598e-06	-2.09710e-07	9.96273e-07	1.03358e-06	-4.22638e-07	6.10942e-07	2.99917e-06	3.79408e-07	3.37858e-06	1.38502e-06	-2.42212e-07	1.14281e-06	1.01853e-06	-1.63698e-07	8.54830e-07	1.02810e-06	6.21549e-09	1.03431e-06	8.60333e-07	-1.63445e-07	6.96888e-07
7.225	1.25839e-06	-5.01004e-07	7.57382e-07	1.20917e-06	-2.10077e-07	9.99096e-07	1.03444e-06	-4.23710e-07	6.10732e-07	3.00359e-06	3.79023e-07	3.38261e-06	1.38800e-06	-2.42733e-07	1.14527e-06	1.02004e-06	-1.63796e-07	8.56248e-07	1.02984e-06	6.12947e-09	1.03597e-06	8.62138e-07	-1.63788e-07	6.98350e-07
7.250	1.26173e-06	-5.02335e-07	7.59393e-07	1.21235e-06	-2.10441e-07	1.00191e-06	1.03528e-06	-4.24779e-07	6.10502e-07	3.00795e-06	3.78629e-07	3.38658e-06	1.39096e-06	-2.43250e-07	1.14771e-06	1.02154e-06	-1.63891e-07	8.57653e-07	1.03157e-06	6.04277e-09	1.03761e-06	8.63930e-07	-1.64128e-07	6.99802e-07
7.274	1.26506e-06	-5.03660e-07	7.61397e-07	1.21552e-06	-2.10803e-07	1.00471e-06	1.03610e-06	-4.25846e-07	6.10251e-07	3.01227e-06	3.78226e-07	3.39050e-06	1.39390e-06	-2.43765e-07	1.15014e-06	1.02303e-06	-1.63983e-07	8.59044e-07	1.03328e-06	5.95539e-09	1.03924e-06	8.65711e-07	-1.64467e-07	7.01244e-07
7.299	1.26837e-06	-5.04981e-07	7.63393e-07	1.21867e-06	-2.11161e-07	1.00751e-06	1.03689e-06	-4.26910e-07	6.09980e-07	3.01655e-06	3.77813e-07	3.39436e-06	1.39683e-06	-2.44277e-07	1.15255e-06	1.02449e-06	-1.64071e-07	8.60421e-07	1.03498e-06	5.86733e-09	1.04085e-06	8.67480e-07	-1.64803e-07	7.02677e-07
7.324	1.27168e-06	-5.06296e-07	7.65382e-07	1.22181e-06	-2.11517e-07	1.01029e-06	1.03766e-06	-4.27972e-07	6.09689e-07	3.02077e-06	3.77392e-07	3.39816e-06	1.39974e-06	-2.44785e-07	1.15495e-06	1.02594e-06	-1.64156e-07	8.61785e-07	1.03667e-06	5.77860e-09	1.04245e-06	8.69237e-07	-1.65136e-07	7.04100e-07
7.348	1.27497e-06	-5.07607e-07	7.67363e-07	1.22494e-06	-2.11870e-07	1.01307e-06	1.03841e-06	-4.29031e-07	6.09377e-07	3.02495e-06	3.76962e-07	3.40191e-06	1.40262e-06	-2.45290e-07	1.15733e-06	1.02737e-06	-1.64238e-07	8.63135e-07	1.03834e-06	5.68920e-09	1.04403e-06	8.70982e-07	-1.65468e-07	7.05514e-07
7.373	1.27825e-06	-5.08912e-07	7.69337e-07	1.22805e-06	-2.12220e-07	1.01583e-06	1.03913e-06	-4.30087e-07	6.09045e-07	3.02908e-06	3.76523e-07	3.40560e-06	1.40550e-06	-2.45792e-07	1.15970e-06	1.02879e-06	-1.64317e-07	8.64472e-07	1.03999e-06	5.59915e-09	1.04559e-06	8.72714e-07	-1.65797e-07	7.06917e-07
7.397	1.28152e-06	-5.10213e-07	7.71303e-07	1.23115e-06	-2.12567e-07	1.01859e-06	1.03983e-06	-4.31141e-07	6.08692e-07	3.03316e-06	3.76075e-07	3.40923e-06	1.40835e-06	-2.46291e-07	1.16206e-06	1.03019e-06	-1.64393e-07	8.65795e-07	1.04163e-06	5.50843e-09	1.04714e-06	8.74435e-07	-1.66124e-07	7.08311e-07
7.422	1.28477e-06	-5.11508e-07	7.73261e-07	1.23424e-06	-2.12911e-07	1.02133e-06	1.04051e-06	-4.32192e-07	6.08318e-07	3.03719e-06	3.75618e-07	3.41281e-06	1.41118e-06	-2.46787e-07	1.16440e-06	1.03157e-06	-1.64466e-07	8.67104e-07	1.04325e-06	5.41707e-09	1.04867e-06	8.76143e-07	-1.66449e-07	7.09695e-07
7.447	1.28801e-06	-5.12798e-07	7.75212e-07	1.23732e-06	-2.13253e-07	1.02407e-06	1.04117e-06	-4.33241e-07	6.07925e-07	3.04118e-06	3.75153e-07	3.41633e-06	1.41400e-06	-2.47280e-07	1.16672e-06	1.03294e-06	-1.64535e-07	8.68400e-07	1.04486e-06	5.32507e-09	1.05019e-06	8.77839e-07	-1.66771e-07	7.11069e-07
7.471	1.29124e-06	-5.14084e-07	7.77154e-07	1.24038e-06	-2.13591e-07	1.02679e-06	1.04180e-06	-4.34287e-07	6.07510e-07	3.04512e-06	3.74679e-07	3.41979e-06	1.41680e-06	-2.47769e-07	1.16903e-06	1.03428e-06	-1.64602e-07	8.69682e-07	1.04645e-06	5.23242e-09	1.05169e-06	8.79523e-07	-1.67091e-07	7.12433e-07
7.496	1.29445e-06	-5.15363e-07	7.79089e-07	1.24343e-06	-2.13927e-07	1.02950e-06	1.04240e-06	-4.35330e-07	6.07075e-07	3.04900e-06	3.74196e-07	3.42320e-06	1.41958e-06	-2.48255e-07	1.17133e-06	1.03561e-06	-1.64665e-07	8.70950e-07	1.04803e-06	5.13915e-09	1.05317e-06	8.81195e-07	-1.67408e-07	7.13786e-07
7.520	1.29765e-06	-5.16638e-07	7.81016e-07	1.24647e-06	-2.14259e-07	1.03221e-06	1.04299e-06	-4.36370e-07	6.06620e-07	3.05285e-06	3.73704e-07	3.42655e-06	1.42234e-06	-2.48739e-07	1.17360e-06	1.03693e-06	-1.64725e-07	8.72204e-07	1.04959e-06	5.04525e-09	1.05464e-06	8.82854e-07	-1.67723e-07	7.15130e-07
7.545	1.30084e-06	-5.17908e-07	7.82936e-07	1.24949e-06	-2.14589e-07	1.03490e-06	1.04355e-06	-4.37408e-07	6.06144e-07	3.05664e-06	3.73204e-07	3.42984e-06	1.42509e-06	-2.49218e-07	1.17587e-06	1.03823e-06	-1.64782e-07	8.73445e-07	1.05114e-06	4.95072e-09	1.05609e-06	8.84500e-07	-1.68036e-07	7.16464e-07
7.569	1.30402e-06	-5.19172e-07	7.84847e-07	1.25250e-06	-2.14916e-07	1.03759e-06	1.04409e-06	-4.38443e-07	6.05647e-07	3.06038e-06	3.72695e-07	3.43308e-06	1.42781e-06	-2.49695e-07	1.17812e-06	1.03951e-06	-1.64836e-07	8.74672e-07	1.05267e-06	4.85558e-09	1.05753e-06	8.86134e-07	-1.68347e-07	7.17788e-07
7.594	1.30718e-06	-5.20431e-07	7.86750e-07	1.25550e-06	-2.15240e-07	1.04026e-06	1.04460e-06	-4.39475e-07	6.05129e-07	3.06408e-06	3.72178e-07	3.43626e-06	1.43052e-06	-2.50169e-07	1.18035e-06	1.04077e-06	-1.64887e-07	8.75885e-07	1.05419e-06	4.75984e-09	1.05895e-06	8.87756e-07	-1.68655e-07	7.19101e-07
7.619	1.31033e-06	-5.21685e-07	7.88645e-07	1.25848e-06	-2.15561e-07	1.04292e-06	1.04510e-06	-4.40504e-07	6.04591e-07	3.06773e-06	3.71652e-07	3.43938e-06	1.43321e-06	-2.50639e-07	1.18257e-06	1.04202e-06	-1.64934e-07	8.77084e-07	1.05569e-06	4.66349e-09	1.06035e-06	8.89364e-07	-1.68960e-07	7.20404e-07
7.643	1.31347e-06	-5.22933e-07	7.90532e-07	1.26145e-06	-2.15879e-07	1.04557e-06	1.04556e-06	-4.41531e-07	6.04033e-07	3.07133e-06	3.71117e-07	3.44244e-06	1.43588e-06	-2.51106e-07	1.18477e-06	1.04325e-06	-1.64978e-07	8.78270e-07	1.05717e-06	4.56654e-09	1.06174e-06	8.90961e-07	-1.69264e-07	7.21697e-07
7.668	1.31659e-06	-5.24176e-07	7.92411e-07	1.26441e-06	-2.16194e-07	1.04822e-06	1.04601e-06	-4.42555e-07	6.03453e-07	3.07488e-06	3.70574e-07	3.44545e-06	1.43853e-06	-2.51569e-07	1.18696e-06	1.04446e-06	-1.65020e-07	8.79441e-07	1.05864e-06	4.46900e-09	1.06311e-06	8.92544e-07	-1.69564e-07	7.22980e-07
7.692	1.31970e-06	-5.25414e-07	7.94282e-07	1.26735e-06	-2.16506e-07	1.05085e-06	1.04643e-06	-4.43576e-07	6.02853e-07	3.07838e-06	3.70023e-07	3.44840e-06	1.44116e-06	-2.52030e-07	1.18913e-06	1.04566e-06	-1.65058e-07	8.80599e-07	1.06009e-06	4.37088e-09	1.06447e-06	8.94115e-07	-1.69863e-07	7.24252e-07
7.717	1.32279e-06	-5.26646e-07	7.96145e-07	1.27028e-06	-2.16815e-07	1.05347e-06	1.04683e-06	-4.44595e-07	6.02232e-07	3.08183e-06	3.69463e-07	3.45130e-06	1.44378e-06	-2.52487e-07	1.19129e-06	1.04684e-06	-1.65092e-07	8.81743e-07	1.06153e-06	4.27218e-09	1.06581e-06	8.95672e-07	-1.70159e-07	7.25514e-07
7.741	1.32587e-06	-5.27872e-07	7.97999e-07	1.27320e-06	-2.17121e-07	1.05608e-06	1.04720e-06	-4.45610e-07	6.01591e-07	3.08524e-06	3.68895e-07	3.45413e-06	1.44637e-06	-2.52941e-07	1.19343e-06	1.04800e-06	-1.65124e-07	8.82873e-07	1.06296e-06	4.17291e-09	1.06713e-06	8.97217e-07	-1.70452e-07	7.26765e-07
7.766	1.32894e-06	-5.29093e-07	7.99845e-07	1.27610e-06	-2.17425e-07	1.05868e-06	1.04755e-06	-4.46623e-07	6.00929e-07	3.08859e-06	3.68318e-07	3.45691e-06	1.44895e-06	-2.53391e-07	1.19556e-06	1.04914e-06	-1.65152e-07	8.83990e-07	1.06436e-06	4.07307e-09	1.06844e-06	8.98749e-07	-1.70743e-07	7.28006e-07
7.791	1.33199e-06	-5.30309e-07	8.01683e-07	1.27899e-06	-2.17725e-07	1.06126e-06	1.04788e-06	-4.47633e-07	6.00246e-07	3.09190e-06	3.67734e-07	3.45964e-06	1.45151e-06	-2.53838e-07	1.19767e-06	1.05027e-06	-1.65178e-07	8.85092e-07	1.06575e-06	3.97267e-09	1.06973e-06	9.00268e-07	-1.71032e-07	7.29236e-07
7.815	1.33503e-06	-5.31519e-07	8.03512e-07	1.28186e-06	-2.18022e-07	1.06384e-06	1.04818e-06	-4.48641e-07	5.99542e-07	3.09516e-06	3.67141e-07	3.46230e-06	1.45404e-06	-2.54282e-07	1.19976e-06	1.05138e-06	-1.65200e-07	8.86180e-07	1.06713e-06	3.87172e-09	1.07100e-06	9.01774e-07	-1.71318e-07	7.30456e-07
7.840	1.33806e-06	-5.32723e-07	8.05333e-07	1.28472e-06	-2.18317e-07	1.06641e-06	1.04846e-06	-4.49645e-07	5.98817e-07	3.09837e-06	3.66540e-07	3.46491e-06	1.45656e-06	-2.54723e-07	1.20184e-06	1.05247e-06	-1.65219e-07	8.87255e-07	1.06849e-06	3.77022e-09	1.07226e-06	9.03267e-07	-1.71601e-07	7.31665e-07
7.864	1.34107e-06	-5.33922e-07	8.07145e-07	1.28757e-06	-2.18608e-07	1.06896e-06	1.04872e-06	-4.50646e-07	5.98072e-07	3.10153e-06	3.65930e-07	3.46746e-06	1.45906e-06	-2.55160e-07	1.20390e-06	1.05355e-06	-1.65235e-07	8.88315e-07	1.06984e-06	3.66818e-09	1.07350e-06	9.04747e-07	-1.71883e-07	7.32864e-07
7.889	1.34406e-06	-5.35115e-07	8.08949e-07	1.29040e-06	-2.18896e-07	1.07150e-06	1.04895e-06	-4.51645e-07	5.97306e-07	3.10464e-06	3.65313e-07	3.46995e-06	1.46154e-06	-2.55594e-07	1.20595e-06	1.05461e-06	-1.65247e-07	8.89362e-07	1.07117e-06	3.56561e-09	1.07473e-06	9.06213e-07	-1.72161e-07	7.34052e-07
7.913	1.34705e-06	-5.36303e-07	8.10744e-07	1.29322e-06	-2.19182e-07	1.07404e-06	1.04916e-06	-4.52641e-07	5.96519e-07	3.10770e-06	3.64688e-07	3.47239e-06	1.46400e-06	-2.56024e-07	1.20798e-06	1.05565e-06	-1.65257e-07	8.90395e-07	1.07248e-06	3.46251e-09	1.07594e-06	9.07666e-07	-1.72437e-07	7.35229e-07
7.938	1.35002e-06	-5.37485e-07	8.12531e-07	1.29602e-06	-2.19464e-07	1.07656e-06	1.04934e-06	-4.53634e-07	5.95711e-07	3.11072e-06	3.64054e-07	3.47477e-06	1.46645e-06	-2.56451e-07	1.20999e-06	1.05668e-06	-1.65263e-07	8.91414e-07	1.07378e-06	3.35890e-09	1.07714e-06	9.09106e-07	-1.72711e-07	7.36396e-07
7.963	1.35297e-06	-5.38661e-07	8.14309e-07	1.29881e-06	-2.19744e-07	1.07907e-06	1.04951e-06	-4.54624e-07	5.94882e-07	3.11368e-06	3.63413e-07	3.47709e-06	1.46887e-06	-2.56875e-07	1.21199e-06	1.05768e-06	-1.65266e-07	8.92419e-07	1.07506e-06	3.25477e-09	1.07831e-06	9.10533e-07	-1.72982e-07	7.37551e-07
7.987	1.35591e-06	-5.39831e-07	8.16078e-07	1.30159e-06	-2.20020e-07	1.08157e-06	1.04964e-06	-4.55611e-07	5.94033e-07	3.11660e-06	3.62763e-07	3.47936e-06	1.47127e-06	-2.57295e-07	1.21398e-06	1.05868e-06	-1.65266e-07	8.93409e-07	1.07632e-06	3.15013e-09	1.07947e-06	9.11946e-07	-1.73250e-07	7.38696e-07
8.012	1.35883e-06	-5.40996e-07	8.17839e-07	1.30435e-06	-2.20294e-07	1.08405e-06	1.04976e-06	-4.56595e-07	5.93163e-07	3.11946e-06	3.62106e-07	3.48157e-06	1.47366e-06	-2.57712e-07	1.21594e-06	1.05965e-06	-1.65263e-07	8.94386e-07	1.07757e-06	3.04499e-09	1.08062e-06	9.13346e-07	-1.73516e-07	7.39830e-07
8.036	1.36174e-06	-5.42155e-07	8.19590e-07	1.30709e-06	-2.20564e-07	1.08653e-06	1.04985e-06	-4.57576e-07	5.92272e-07	3.12228e-06	3.61441e-07	3.48372e-06	1.47602e-06	-2.58125e-07	1.21789e-06	1.06061e-06	-1.65256e-07	8.95349e-07	1.07881e-06	2.93936e-09	1.08175e-06	9.14733e-07	-1.73780e-07	7.40953e-07
8.061	1.36464e-06	-5.43308e-07	8.21333e-07	1.30983e-06	-2.20831e-07	1.08899e-06	1.04991e-06	-4.58555e-07	5.91360e-07	3.12505e-06	3.60767e-07	3.48581e-06	1.47836e-06	-2.58535e-07	1.21983e-06	1.06154e-06	-1.65246e-07	8.96298e-07	1.08003e-06	2.83325e-09	1.08286e-06	9.16106e-07	-1.74041e-07	7.42065e-07
8.086	1.36752e-06	-5.44455e-07	8.23067e-07	1.31254e-06	-2.21096e-07	1.09145e-06	1.04996e-06	-4.59530e-07	5.90427e-07	3.12776e-06	3.60087e-07	3.48785e-06	1.48069e-06	-2.58942e-07	1.22175e-06	1.06247e-06	-1.65234e-07	8.97233e-07	1.08123e-06	2.72666e-09	1.08396e-06	9.17465e-07	-1.74299e-07	7.43166e-07
8.110	1.37039e-06	-5.45596e-07	8.24792e-07	1.31525e-06	-2.21357e-07	1.09389e-06	1.04998e-06	-4.60502e-07	5.89474e-07	3.13043e-06	3.59398e-07	3.48983e-06	1.48299e-06	-2.59345e-07	1.22365e-06	1.06337e-06	-1.65218e-07	8.98154e-07	1.08242e-06	2.61959e-09	1.08504e-06	9.18811e-07	-1.74554e-07	7.44256e-07
8.135	1.37324e-06	-5.46731e-07	8.26509e-07	1.31793e-06	-2.21616e-07	1.09632e-06	1.04997e-06	-4.61472e-07	5.88499e-07	3.13305e-06	3.58702e-07	3.49175e-06	1.48528e-06	-2.59745e-07	1.22553e-06	1.06426e-06	-1.65198e-07	8.99061e-07	1.08359e-06	2.51206e-09	1.08610e-06	9.20143e-07	-1.74808e-07	7.45335e-07
8.159	1.37608e-06	-5.47860e-07	8.28216e-07	1.32061e-06	-2.21871e-07	1.09874e-06	1.04994e-06	-4.62438e-07	5.87504e-07	3.13562e-06	3.57998e-07	3.49362e-06	1.48754e-06	-2.60141e-07	1.22740e-06	1.06513e-06	-1.65176e-07	8.99954e-07	1.08475e-06	2.40408e-09	1.08715e-06	9.21461e-07	-1.75058e-07	7.46403e-07
8.184	1.37890e-06	-5.48984e-07	8.29914e-07	1.32327e-06	-2.22123e-07	1.10114e-06	1.04989e-06	-4.63402e-07	5.86488e-07	3.13814e-06	3.57286e-07	3.49543e-06	1.48979e-06	-2.60533e-07	1.22926e-06	1.06598e-06	-1.65150e-07	9.00833e-07	1.08589e-06	2.29564e-09	1.08818e-06	9.22766e-07	-1.75306e-07	7.47460e-07
8.208	1.38170e-06	-5.50101e-07	8.31603e-07	1.32591e-06	-2.22373e-07	1.10354e-06	1.04981e-06	-4.64363e-07	5.85451e-07	3.14061e-06	3.56567e-07	3.49718e-06	1.49201e-06	-2.60922e-07	1.23109e-06	1.06682e-06	-1.65122e-07	9.01698e-07	1.08701e-06	2.18676e-09	1.08920e-06	9.24057e-07	-1.75551e-07	7.48506e-07
8.233	1.38450e-06	-5.51213e-07	8.33283e-07	1.32854e-06	-2.22619e-07	1.10592e-06	1.04971e-06	-4.65320e-07	5.84393e-07	3.14304e-06	3.55840e-07	3.49888e-06	1.49422e-06	-2.61308e-07	1.23291e-06	1.06764e-06	-1.65090e-07	9.02549e-07	1.08812e-06	2.07744e-09	1.09019e-06	9.25334e-07	-1.75794e-07	7.49540e-07
8.258	1.38727e-06	-5.52318e-07	8.34954e-07	1.33115e-06	-2.22862e-07	1.10829e-06	1.04959e-06	-4.66275e-07	5.83315e-07	3.14541e-06	3.55106e-07	3.50051e-06	1.49640e-06	-2.61690e-07	1.23471e-06	1.06844e-06	-1.65055e-07	9.03386e-07	1.08921e-06	1.96770e-09	1.09118e-06	9.26597e-07	-1.76034e-07	7.50563e-07
8.282	1.39003e-06	-5.53417e-07	8.36616e-07	1.33375e-06	-2.23102e-07	1.11065e-06	1.04944e-06	-4.67226e-07	5.82215e-07	3.14773e-06	3.54364e-07	3.50209e-06	1.49857e-06	-2.62069e-07	1.23650e-06	1.06923e-06	-1.65016e-07	9.04209e-07	1.09029e-06	1.85754e-09	1.09214e-06	9.27846e-07	-1.76271e-07	7.51575e-07
8.307	1.39278e-06	-5.54510e-07	8.38269e-07	1.33634e-06	-2.23339e-07	1.11300e-06	1.04927e-06	-4.68174e-07	5.81095e-07	3.15000e-06	3.53615e-07	3.50362e-06	1.50071e-06	-2.62444e-07	1.23827e-06	1.06999e-06	-1.64975e-07	9.05018e-07	1.09135e-06	1.74696e-09	1.09309e-06	9.29082e-07	-1.76506e-07	7.52576e-07
8.331	1.39551e-06	-5.55597e-07	8.39912e-07	1.33890e-06	-2.23574e-07	1.11533e-06	1.04907e-06	-4.69120e-07	5.79954e-07	3.15223e-06	3.52859e-07	3.50509e-06	1.50284e-06	-2.62816e-07	1.24002e-06	1.07074e-06	-1.64930e-07	9.05812e-07	1.09239e-06	1.63597e-09	1.09403e-06	9.30303e-07	-1.76738e-07	7.53565e-07
8.356	1.39822e-06	-5.56678e-07	8.41546e-07	1.34146e-06	-2.23805e-07	1.11765e-06	1.04885e-06	-4.70062e-07	5.78792e-07	3.15440e-06	3.52095e-07	3.50650e-06	1.50494e-06	-2.63184e-07	1.24176e-06	1.07148e-06	-1.64882e-07	9.06593e-07	1.09342e-06	1.52459e-09	1.09494e-06	9.31510e-07	-1.76967e-07	7.54543e-07
8.380	1.40092e-06	-5.57753e-07	8.43171e-07	1.34400e-06	-2.24033e-07	1.11996e-06	1.04861e-06	-4.71002e-07	5.77609e-07	3.15653e-06	3.51324e-07	3.50785e-06	1.50703e-06	-2.63548e-07	1.24348e-06	1.07219e-06	-1.64831e-07	9.07360e-07	1.09443e-06	1.41282e-09	1.09584e-06	9.32703e-07	-1.77194e-07	7.55510e-07
8.405	1.40361e-06	-5.58821e-07	8.44786e-07	1.34652e-06	-2.24258e-07	1.12226e-06	1.04834e-06	-4.71938e-07	5.76406e-07	3.15860e-06	3.50545e-07	3.50915e-06	1.50909e-06	-2.63909e-07	1.24518e-06	1.07289e-06	-1.64777e-07	9.08113e-07	1.09543e-06	1.30066e-09	1.09673e-06	9.33882e-07	-1.77418e-07	7.56465e-07
8.430	1.40628e-06	-5.59884e-07	8.46392e-07	1.34903e-06	-2.24479e-07	1.12455e-06	1.04805e-06	-4.72871e-07	5.75181e-07	3.16063e-06	3.49760e-07	3.51039e-06	1.51114e-06	-2.64266e-07	1.24687e-06	1.07357e-06	-1.64720e-07	9.08852e-07	1.09641e-06	1.18812e-09	1.09760e-06	9.35047e-07	-1.77639e-07	7.57408e-07
8.454	1.40893e-06	-5.60940e-07	8.47988e-07	1.35152e-06	-2.24698e-07	1.12682e-06	1.04774e-06	-4.73801e-07	5.73936e-07	3.16260e-06	3.48967e-07	3.51157e-06	1.51316e-06	-2.64620e-07	1.24854e-06	1.07424e-06	-1.64659e-07	9.09576e-07	1.09737e-06	1.07522e-09	1.09845e-06	9.36198e-07	-1.77858e-07	7.58340e-07
8.479	1.41156e-06	-5.61990e-07	8.49575e-07	1.35400e-06	-2.24914e-07	1.12908e-06	1.04740e-06	-4.74728e-07	5.72670e-07	3.16453e-06	3.48167e-07	3.51269e-06	1.51516e-06	-2.64970e-07	1.25019e-06	1.07488e-06	-1.64595e-07	9.10287e-07	1.09832e-06	9.61960e-10	1.09928e-06	9.37334e-07	-1.78074e-07	7.59261e-07
8.503	1.41419e-06	-5.63033e-07	8.51153e-07	1.35646e-06	-2.25127e-07	1.13133e-06	1.04703e-06	-4.75652e-07	5.71383e-07	3.16640e-06	3.47360e-07	3.51376e-06	1.51714e-06	-2.65317e-07	1.25183e-06	1.07551e-06	-1.64528e-07	9.10984e-07	1.09925e-06	8.48344e-10	1.10010e-06	9.38456e-07	-1.78287e-07	7.60170e-07
8.528	1.41679e-06	-5.64070e-07	8.52721e-07	1.35891e-06	-2.25336e-07	1.13357e-06	1.04665e-06	-4.76573e-07	5.70075e-07	3.16823e-06	3.46546e-07	3.51478e-06	1.51910e-06	-2.65660e-07	1.25344e-06	1.07612e-06	-1.64458e-07	9.11667e-07	1.10017e-06	7.34384e-10	1.10090e-06	9.39564e-07	-1.78497e-07	7.61067e-07
8.552	1.41938e-06	-5.65101e-07	8.54279e-07	1.36134e-06	-2.25543e-07	1.13580e-06	1.04624e-06	-4.77490e-07	5.68747e-07	3.17001e-06	3.45726e-07	3.51573e-06	1.52105e-06	-2.65999e-07	1.25505e-06	1.07672e-06	-1.64385e-07	9.12335e-07	1.10107e-06	6.20086e-10	1.10169e-06	9.40658e-07	-1.78705e-07	7.61953e-07
8.577	1.42195e-06	-5.66125e-07	8.55828e-07	1.36375e-06	-2.25747e-07	1.13801e-06	1.04580e-06	-4.78405e-07	5.67398e-07	3.17173e-06	3.44898e-07	3.51663e-06	1.52297e-06	-2.66335e-07	1.25663e-06	1.07730e-06	-1.64309e-07	9.12990e-07	1.10196e-06	5.05459e-10	1.10246e-06	9.41737e-07	-1.78910e-07	7.62827e-07
8.602	1.42451e-06	-5.67143e-07	8.57367e-07	1.36615e-06	-2.25947e-07	1.14021e-06	1.04534e-06	-4.79316e-07	5.66028e-07	3.17341e-06	3.44063e-07	3.51747e-06	1.52486e-06	-2.66667e-07	1.25820e-06	1.07786e-06	-1.64229e-07	9.13631e-07	1.10282e-06	3.90509e-10	1.10321e-06	9.42801e-07	-1.79112e-07	7.63689e-07
8.626	1.42705e-06	-5.68155e-07	8.58896e-07	1.36854e-06	-2.26144e-07	1.14239e-06	1.04486e-06	-4.80224e-07	5.64637e-07	3.17504e-06	3.43221e-07	3.51826e-06	1.52674e-06	-2.66996e-07	1.25975e-06	1.07840e-06	-1.64146e-07	9.14258e-07	1.10368e-06	2.75247e-10	1.10395e-06	9.43852e-07	-1.79312e-07	7.64540e-07
8.651	1.42958e-06	-5.69160e-07	8.60416e-07	1.37091e-06	-2.26339e-07	1.14457e-06	1.04435e-06	-4.81129e-07	5.63226e-07	3.17662e-06	3.42373e-07	3.51899e-06	1.52860e-06	-2.67321e-07	1.26128e-06	1.07893e-06	-1.64060e-07	9.14870e-07	1.10451e-06	1.59678e-10	1.10467e-06	9.44887e-07	-1.79508e-07	7.65379e-07
8.675	1.43208e-06	-5.70159e-07	8.61925e-07	1.37326e-06	-2.26530e-07	1.14673e-06	1.04382e-06	-4.82031e-07	5.61793e-07	3.17815e-06	3.41518e-07	3.51966e-06	1.53044e-06	-2.67642e-07	1.26280e-06	1.07944e-06	-1.63971e-07	9.15469e-07	1.10533e-06	4.38115e-11	1.10538e-06	9.45908e-07	-1.79702e-07	7.66206e-07
8.700	1.43458e-06	-5.71151e-07	8.63425e-07	1.37560e-06	-2.26718e-07	1.14888e-06	1.04327e-06	-4.82930e-07	5.60340e-07	3.17963e-06	3.40656e-07	3.52028e-06	1.53225e-06	-2.67960e-07	1.26429e-06	1.07993e-06	-1.63879e-07	9.16054e-07	1.10614e-06	-7.23448e-11	1.10607e-06	9.46915e-07	-1.79894e-07	7.67021e-07
8.724	1.43705e-06	-5.72137e-07	8.64916e-07	1.37792e-06	-2.26903e-07	1.15101e-06	1.04269e-06	-4.83825e-07	5.58867e-07	3.18105e-06	3.39788e-07	3.52084e-06	1.53405e-06	-2.68273e-07	1.26577e-06	1.08041e-06	-1.63783e-07	9.16625e-07	1.10693e-06	-1.88783e-10	1.10674e-06	9.47906e-07	-1.80082e-07	7.67824e-07
8.749	1.43951e-06	-5.73116e-07	8.66396e-07	1.38022e-06	-2.27085e-07	1.15314e-06	1.04209e-06	-4.84718e-07	5.57373e-07	3.18243e-06	3.38912e-07	3.52135e-06	1.53582e-06	-2.68584e-07	1.26724e-06	1.08087e-06	-1.63684e-07	9.17181e-07	1.10770e-06	-3.05495e-10	1.10739e-06	9.48884e-07	-1.80268e-07	7.68616e-07
8.774	1.44196e-06	-5.74089e-07	8.67866e-07	1.38251e-06	-2.27264e-07	1.15525e-06	1.04146e-06	-4.85607e-07	5.55858e-07	3.18376e-06	3.38031e-07	3.52180e-06	1.53758e-06	-2.68890e-07	1.26869e-06	1.08131e-06	-1.63583e-07	9.17724e-07	1.10846e-06	-4.22472e-10	1.10803e-06	9.49846e-07	-1.80451e-07	7.69396e-07
8.798	1.44438e-06	-5.75055e-07	8.69327e-07	1.38478e-06	-2.27440e-07	1.15735e-06	1.04081e-06	-4.86492e-07	5.54322e-07	3.18504e-06	3.37142e-07	3.52219e-06	1.53931e-06	-2.69193e-07	1.27011e-06	1.08173e-06	-1.63477e-07	9.18253e-07	1.10920e-06	-5.39707e-10	1.10866e-06	9.50794e-07	-1.80631e-07	7.70163e-07
8.823	1.44679e-06	-5.76015e-07	8.70778e-07	1.38704e-06	-2.27612e-07	1.15943e-06	1.04014e-06	-4.87375e-07	5.52766e-07	3.18628e-06	3.36248e-07	3.52252e-06	1.54102e-06	-2.69492e-07	1.27153e-06	1.08214e-06	-1.63369e-07	9.18768e-07	1.10992e-06	-6.57192e-10	1.10926e-06	9.51727e-07	-1.80808e-07	7.70919e-07
8.847	1.44919e-06	-5.76968e-07	8.72218e-07	1.38928e-06	-2.27782e-07	1.16150e-06	1.03944e-06	-4.88255e-07	5.51189e-07	3.18746e-06	3.35346e-07	3.52280e-06	1.54271e-06	-2.69788e-07	1.27292e-06	1.08253e-06	-1.63258e-07	9.19269e-07	1.11063e-06	-7.74918e-10	1.10985e-06	9.52645e-07	-1.80982e-07	7.71663e-07
8.872	1.45156e-06	-5.77914e-07	8.73649e-07	1.39151e-06	-2.27949e-07	1.16356e-06	1.03872e-06	-4.89131e-07	5.49591e-07	3.18859e-06	3.34439e-07	3.52303e-06	1.54438e-06	-2.70080e-07	1.27430e-06	1.08290e-06	-1.63143e-07	9.19756e-07	1.11132e-06	-8.92876e-10	1.11043e-06	9.53548e-07	-1.81154e-07	7.72394e-07
8.897	1.45392e-06	-5.78854e-07	8.75069e-07	1.39372e-06	-2.28112e-07	1.16561e-06	1.03798e-06	-4.90004e-07	5.47973e-07	3.18967e-06	3.33525e-07	3.52319e-06	1.54602e-06	-2.70368e-07	1.27566e-06	1.08326e-06	-1.63026e-07	9.20229e-07	1.11200e-06	-1.01106e-09	1.11099e-06	9.54437e-07	-1.81323e-07	7.73114e-07
8.921	1.45627e-06	-5.79786e-07	8.76479e-07	1.39591e-06	-2.28272e-07	1.16764e-06	1.03721e-06	-4.90873e-07	5.46334e-07	3.19070e-06	3.32604e-07	3.52331e-06	1.54765e-06	-2.70652e-07	1.27700e-06	1.08359e-06	-1.62905e-07	9.20689e-07	1.11266e-06	-1.12946e-09	1.11153e-06	9.55310e-07	-1.81489e-07	7.73822e-07
8.946	1.45859e-06	-5.80713e-07	8.77880e-07	1.39809e-06	-2.28430e-07	1.16966e-06	1.03642e-06	-4.91740e-07	5.44675e-07	3.19168e-06	3.31678e-07	3.52336e-06	1.54925e-06	-2.70933e-07	1.27832e-06	1.08391e-06	-1.62781e-07	9.21134e-07	1.11330e-06	-1.24807e-09	1.11205e-06	9.56169e-07	-1.81652e-07	7.74517e-07
8.970	1.46090e-06	-5.81632e-07	8.79270e-07	1.40025e-06	-2.28584e-07	1.17166e-06	1.03560e-06	-4.92603e-07	5.42995e-07	3.19262e-06	3.30745e-07	3.52336e-06	1.55084e-06	-2.71210e-07	1.27963e-06	1.08422e-06	-1.62654e-07	9.21566e-07	1.11393e-06	-1.36688e-09	1.11256e-06	9.57012e-07	-1.81812e-07	7.75200e-07
8.995	1.46319e-06	-5.82545e-07	8.80650e-07	1.40239e-06	-2.28735e-07	1.17366e-06	1.03476e-06	-4.93463e-07	5.41295e-07	3.19350e-06	3.29806e-07	3.52331e-06	1.55240e-06	-2.71483e-07	1.28092e-06	1.08451e-06	-1.62523e-07	9.21983e-07	1.11454e-06	-1.48588e-09	1.11306e-06	9.57841e-07	-1.81969e-07	7.75872e-07
9.019	1.46547e-06	-5.83451e-07	8.82019e-07	1.40452e-06	-2.28883e-07	1.17564e-06	1.03389e-06	-4.94320e-07	5.39574e-07	3.19434e-06	3.28861e-07	3.52320e-06	1.55394e-06	-2.71752e-07	1.28219e-06	1.08478e-06	-1.62390e-07	9.22387e-07	1.11514e-06	-1.60506e-09	1.11353e-06	9.58655e-07	-1.82124e-07	7.76531e-07
9.044	1.46773e-06	-5.84350e-07	8.83379e-07	1.40663e-06	-2.29028e-07	1.17760e-06	1.03301e-06	-4.95173e-07	5.37833e-07	3.19512e-06	3.27910e-07	3.52303e-06	1.55546e-06	-2.72018e-07	1.28344e-06	1.08503e-06	-1.62253e-07	9.22777e-07	1.11572e-06	-1.72442e-09	1.11399e-06	9.59453e-07	-1.82276e-07	7.77177e-07
9.069	1.46997e-06	-5.85243e-07	8.84728e-07	1.40873e-06	-2.29170e-07	1.17956e-06	1.03209e-06	-4.96023e-07	5.36071e-07	3.19585e-06	3.26953e-07	3.52281e-06	1.55696e-06	-2.72280e-07	1.28468e-06	1.08527e-06	-1.62114e-07	9.23153e-07	1.11628e-06	-1.84394e-09	1.11444e-06	9.60236e-07	-1.82424e-07	7.77812e-07
9.093	1.47219e-06	-5.86128e-07	8.86066e-07	1.41080e-06	-2.29308e-07	1.18150e-06	1.03116e-06	-4.96870e-07	5.34289e-07	3.19654e-06	3.25990e-07	3.52253e-06	1.55843e-06	-2.72538e-07	1.28590e-06	1.08549e-06	-1.61971e-07	9.23515e-07	1.11683e-06	-1.96362e-09	1.11487e-06	9.61005e-07	-1.82570e-07	7.78434e-07
9.118	1.47440e-06	-5.87007e-07	8.87395e-07	1.41287e-06	-2.29444e-07	1.18342e-06	1.03020e-06	-4.97713e-07	5.32486e-07	3.19718e-06	3.25020e-07	3.52220e-06	1.55989e-06	-2.72792e-07	1.28710e-06	1.08569e-06	-1.61825e-07	9.23863e-07	1.11736e-06	-2.08346e-09	1.11528e-06	9.61758e-07	-1.82713e-07	7.79044e-07
9.142	1.47659e-06	-5.87879e-07	8.88713e-07	1.41491e-06	-2.29576e-07	1.18534e-06	1.02922e-06	-4.98553e-07	5.30663e-07	3.19776e-06	3.24045e-07	3.52181e-06	1.56132e-06	-2.73043e-07	1.28828e-06	1.08587e-06	-1.61676e-07	9.24198e-07	1.11788e-06	-2.20343e-09	1.11568e-06	9.62496e-07	-1.82854e-07	7.79642e-07
9.167	1.47876e-06	-5.88744e-07	8.90021e-07	1.41694e-06	-2.29706e-07	1.18724e-06	1.02821e-06	-4.99390e-07	5.28820e-07	3.19830e-06	3.23064e-07	3.52137e-06	1.56273e-06	-2.73290e-07	1.28944e-06	1.08604e-06	-1.61523e-07	9.24518e-07	1.11838e-06	-2.32354e-09	1.11606e-06	9.63218e-07	-1.82991e-07	7.80227e-07
9.191	1.48092e-06	-5.89602e-07	8.91318e-07	1.41895e-06	-2.29832e-07	1.18912e-06	1.02718e-06	-5.00223e-07	5.26956e-07	3.19879e-06	3.22078e-07	3.52087e-06	1.56412e-06	-2.73533e-07	1.29059e-06	1.08619e-06	-1.61368e-07	9.24825e-07	1.11886e-06	-2.44377e-09	1.11642e-06	9.63926e-07	-1.83125e-07	7.80800e-07
9.216	1.48306e-06	-5.90453e-07	8.92605e-07	1.42095e-06	-2.29955e-07	1.19099e-06	1.02613e-06	-5.01054e-07	5.25072e-07	3.19923e-06	3.21085e-07	3.52031e-06	1.56549e-06	-2.73772e-07	1.29172e-06	1.08633e-06	-1.61209e-07	9.25119e-07	1.11933e-06	-2.56411e-09	1.11677e-06	9.64618e-07	-1.83257e-07	7.81361e-07
9.241	1.48518e-06	-5.91298e-07	8.93881e-07	1.42293e-06	-2.30076e-07	1.19285e-06	1.02505e-06	-5.01880e-07	5.23168e-07	3.19962e-06	3.20087e-07	3.51970e-06	1.56684e-06	-2.74007e-07	1.29283e-06	1.08645e-06	-1.61047e-07	9.25398e-07	1.11978e-06	-2.68456e-09	1.11710e-06	9.65295e-07	-1.83385e-07	7.81909e-07
9.265	1.48728e-06	-5.92135e-07	8.95147e-07	1.42489e-06	-2.30193e-07	1.19470e-06	1.02395e-06	-5.02704e-07	5.21243e-07	3.19996e-06	3.19083e-07	3.51904e-06	1.56816e-06	-2.74239e-07	1.29392e-06	1.08655e-06	-1.60883e-07	9.25664e-07	1.12022e-06	-2.80512e-09	1.11741e-06	9.65956e-07	-1.83511e-07	7.82445e-07
9.290	1.48937e-06	-5.92965e-07	8.96402e-07	1.42684e-06	-2.30307e-07	1.19653e-06	1.02282e-06	-5.03524e-07	5.19299e-07	3.20025e-06	3.18074e-07	3.51832e-06	1.56946e-06	-2.74467e-07	1.29500e-06	1.08663e-06	-1.60715e-07	9.25916e-07	1.12064e-06	-2.92576e-09	1.11771e-06	9.66602e-07	-1.83634e-07	7.82968e-07
9.314	1.49144e-06	-5.93789e-07	8.97647e-07	1.42877e-06	-2.30417e-07	1.19835e-06	1.02167e-06	-5.04340e-07	5.17334e-07	3.20049e-06	3.17059e-07	3.51755e-06	1.57075e-06	-2.74691e-07	1.29605e-06	1.08670e-06	-1.60544e-07	9.26154e-07	1.12104e-06	-3.04648e-09	1.11800e-06	9.67233e-07	-1.83754e-07	7.83479e-07
9.339	1.49349e-06	-5.94605e-07	8.98881e-07	1.43068e-06	-2.30525e-07	1.20015e-06	1.02050e-06	-5.05154e-07	5.15348e-07	3.20068e-06	3.16038e-07	3.51672e-06	1.57200e-06	-2.74911e-07	1.29709e-06	1.08675e-06	-1.60369e-07	9.26379e-07	1.12143e-06	-3.16728e-09	1.11827e-06	9.67848e-07	-1.83871e-07	7.83978e-07
9.363	1.49552e-06	-5.95414e-07	9.00104e-07	1.43258e-06	-2.30630e-07	1.20195e-06	1.01931e-06	-5.05964e-07	5.13343e-07	3.20082e-06	3.15012e-07	3.51584e-06	1.57324e-06	-2.75128e-07	1.29811e-06	1.08678e-06	-1.60192e-07	9.26590e-07	1.12180e-06	-3.28813e-09	1.11852e-06	9.68448e-07	-1.83985e-07	7.84464e-07
9.388	1.49753e-06	-5.96216e-07	9.01317e-07	1.43445e-06	-2.30731e-07	1.20372e-06	1.01809e-06	-5.06770e-07	5.11317e-07	3.20092e-06	3.13981e-07	3.51490e-06	1.57446e-06	-2.75340e-07	1.29912e-06	1.08680e-06	-1.60012e-07	9.26787e-07	1.12216e-06	-3.40905e-09	1.11875e-06	9.69033e-07	-1.84096e-07	7.84937e-07
9.413	1.49953e-06	-5.97012e-07	9.02519e-07	1.43632e-06	-2.30830e-07	1.20549e-06	1.01685e-06	-5.07573e-07	5.09272e-07	3.20096e-06	3.12944e-07	3.51391e-06	1.57565e-06	-2.75549e-07	1.30010e-06	1.08680e-06	-1.59828e-07	9.26970e-07	1.12250e-06	-3.53001e-09	1.11897e-06	9.69601e-07	-1.84204e-07	7.85398e-07
9.437	1.50151e-06	-5.97800e-07	9.03710e-07	1.43816e-06	-2.30925e-07	1.20724e-06	1.01558e-06	-5.08373e-07	5.07206e-07	3.20096e-06	3.11902e-07	3.51286e-06	1.57682e-06	-2.75754e-07	1.30107e-06	1.08678e-06	-1.59641e-07	9.27140e-07	1.12283e-06	-3.65101e-09	1.11918e-06	9.70155e-07	-1.84309e-07	7.85846e-07
9.462	1.50347e-06	-5.98581e-07	9.04891e-07	1.43999e-06	-2.31018e-07	1.20897e-06	1.01429e-06	-5.09170e-07	5.05121e-07	3.20091e-06	3.10855e-07	3.51176e-06	1.57797e-06	-2.75955e-07	1.30202e-06	1.08675e-06	-1.59452e-07	9.27297e-07	1.12313e-06	-3.77204e-09	1.11936e-06	9.70693e-07	-1.84411e-07	7.86282e-07
9.486	1.50542e-06	-5.99355e-07	9.06061e-07	1.44180e-06	-2.31107e-07	1.21069e-06	1.01298e-06	-5.09962e-07	5.03015e-07	3.20081e-06	3.09802e-07	3.51061e-06	1.57910e-06	-2.76152e-07	1.30295e-06	1.08670e-06	-1.59259e-07	9.27439e-07	1.12343e-06	-3.89309e-09	1.11953e-06	9.71215e-07	-1.84510e-07	7.86705e-07
9.511	1.50734e-06	-6.00121e-07	9.07220e-07	1.44359e-06	-2.31193e-07	1.21240e-06	1.01164e-06	-5.10752e-07	5.00889e-07	3.20065e-06	3.08744e-07	3.50940e-06	1.58021e-06	-2.76346e-07	1.30386e-06	1.08663e-06	-1.59063e-07	9.27569e-07	1.12370e-06	-4.01415e-09	1.11969e-06	9.71722e-07	-1.84606e-07	7.87115e-07
9.535	1.50925e-06	-6.00881e-07	9.08369e-07	1.44537e-06	-2.31276e-07	1.21410e-06	1.01028e-06	-5.11538e-07	4.98744e-07	3.20046e-06	3.07681e-07	3.50814e-06	1.58129e-06	-2.76535e-07	1.30476e-06	1.08655e-06	-1.58864e-07	9.27684e-07	1.12397e-06	-4.13522e-09	1.11983e-06	9.72213e-07	-1.84700e-07	7.87513e-07
9.560	1.51114e-06	-6.01633e-07	9.09506e-07	1.44713e-06	-2.31356e-07	1.21578e-06	1.00890e-06	-5.12321e-07	4.96578e-07	3.20021e-06	3.06613e-07	3.50682e-06	1.58235e-06	-2.76721e-07	1.30563e-06	1.08645e-06	-1.58662e-07	9.27786e-07	1.12421e-06	-4.25628e-09	1.11995e-06	9.72688e-07	-1.84790e-07	7.87898e-07
9.585	1.51301e-06	-6.02379e-07	9.10633e-07	1.44887e-06	-2.31433e-07	1.21744e-06	1.00749e-06	-5.13100e-07	4.94393e-07	3.19991e-06	3.05540e-07	3.50545e-06	1.58339e-06	-2.76903e-07	1.30649e-06	1.08633e-06	-1.58457e-07	9.27875e-07	1.12444e-06	-4.37733e-09	1.12006e-06	9.73148e-07	-1.84877e-07	7.88270e-07
9.609	1.51487e-06	-6.03117e-07	9.11748e-07	1.45060e-06	-2.31507e-07	1.21909e-06	1.00606e-06	-5.13876e-07	4.92187e-07	3.19956e-06	3.04461e-07	3.50403e-06	1.58441e-06	-2.77081e-07	1.30733e-06	1.08620e-06	-1.58248e-07	9.27950e-07	1.12465e-06	-4.49835e-09	1.12016e-06	9.73592e-07	-1.84962e-07	7.88630e-07
9.634	1.51670e-06	-6.03848e-07	9.12853e-07	1.45231e-06	-2.31577e-07	1.22073e-06	1.00461e-06	-5.14648e-07	4.89962e-07	3.19917e-06	3.03378e-07	3.50255e-06	1.58540e-06	-2.77255e-07	1.30815e-06	1.08605e-06	-1.58037e-07	9.28012e-07	1.12485e-06	-4.61934e-09	1.12023e-06	9.74020e-07	-1.85043e-07	7.88977e-07
9.658	1.51852e-06	-6.04571e-07	9.13947e-07	1.45400e-06	-2.31645e-07	1.22236e-06	1.00313e-06	-5.15417e-07	4.87718e-07	3.19873e-06	3.02290e-07	3.50102e-06	1.58638e-06	-2.77425e-07	1.30895e-06	1.08588e-06	-1.57823e-07	9.28060e-07	1.12503e-06	-4.74029e-09	1.12029e-06	9.74433e-07	-1.85121e-07	7.89311e-07
9.683	1.52032e-06	-6.05288e-07	9.15030e-07	1.45568e-06	-2.31710e-07	1.22397e-06	1.00164e-06	-5.16182e-07	4.85453e-07	3.19823e-06	3.01197e-07	3.49943e-06	1.58733e-06	-2.77591e-07	1.30974e-06	1.08570e-06	-1.57605e-07	9.28095e-07	1.12520e-06	-4.86120e-09	1.12034e-06	9.74830e-07	-1.85197e-07	7.89633e-07
9.708	1.52210e-06	-6.05997e-07	9.16102e-07	1.45733e-06	-2.31771e-07	1.22556e-06	1.00011e-06	-5.16944e-07	4.83169e-07	3.19769e-06	3.00099e-07	3.49779e-06	1.58826e-06	-2.77754e-07	1.31050e-06	1.08550e-06	-1.57384e-07	9.28116e-07	1.12535e-06	-4.98204e-09	1.12037e-06	9.75211e-07	-1.85269e-07	7.89941e-07
9.732	1.52386e-06	-6.06699e-07	9.17163e-07	1.45897e-06	-2.31830e-07	1.22714e-06	9.98568e-07	-5.17703e-07	4.80865e-07	3.19711e-06	2.98997e-07	3.49610e-06	1.58917e-06	-2.77912e-07	1.31125e-06	1.08528e-06	-1.57161e-07	9.28124e-07	1.12548e-06	-5.10282e-09	1.12038e-06	9.75576e-07	-1.85339e-07	7.90237e-07
9.757	1.52561e-06	-6.07393e-07	9.18213e-07	1.46060e-06	-2.31885e-07	1.22871e-06	9.96999e-07	-5.18458e-07	4.78541e-07	3.19647e-06	2.97890e-07	3.49436e-06	1.59005e-06	-2.78067e-07	1.31198e-06	1.08505e-06	-1.56934e-07	9.28119e-07	1.12560e-06	-5.22352e-09	1.12038e-06	9.75925e-07	-1.85405e-07	7.90520e-07
9.781	1.52733e-06	-6.08080e-07	9.19252e-07	1.46220e-06	-2.31937e-07	1.23026e-06	9.95408e-07	-5.19210e-07	4.76198e-07	3.19578e-06	2.96778e-07	3.49256e-06	1.59091e-06	-2.78218e-07	1.31269e-06	1.08480e-06	-1.56704e-07	9.28100e-07	1.12571e-06	-5.34414e-09	1.12036e-06	9.76259e-07	-1.85468e-07	7.90791e-07
9.806	1.52904e-06	-6.08760e-07	9.20280e-07	1.46379e-06	-2.31986e-07	1.23180e-06	9.93793e-07	-5.19958e-07	4.73835e-07	3.19505e-06	2.95661e-07	3.49071e-06	1.59175e-06	-2.78365e-07	1.31339e-06	1.08454e-06	-1.56472e-07	9.28068e-07	1.12579e-06	-5.46467e-09	1.12033e-06	9.76577e-07	-1.85529e-07	7.91048e-07
9.830	1.53073e-06	-6.09433e-07	9.21297e-07	1.46536e-06	-2.32033e-07	1.23333e-06	9.92155e-07	-5.20702e-07	4.71453e-07	3.19427e-06	2.94540e-07	3.48881e-06	1.59257e-06	-2.78508e-07	1.31406e-06	1.08426e-06	-1.56236e-07	9.28022e-07	1.12586e-06	-5.58509e-09	1.12028e-06	9.76879e-07	-1.85586e-07	7.91292e-07
9.855	1.53240e-06	-6.10098e-07	9.22303e-07	1.46692e-06	-2.32076e-07	1.23484e-06	9.90495e-07	-5.21443e-07	4.69052e-07	3.19344e-06	2.93414e-07	3.48685e-06	1.59337e-06	-2.78647e-07	1.31472e-06	1.08396e-06	-1.55997e-07	9.27964e-07	1.12592e-06	-5.70540e-09	1.12021e-06	9.77165e-07	-1.85640e-07	7.91524e-07
9.880	1.53405e-06	-6.10756e-07	9.23297e-07	1.46845e-06	-2.32116e-07	1.23634e-06	9.88811e-07	-5.22181e-07	4.66630e-07	3.19256e-06	2.92284e-07	3.48484e-06	1.59414e-06	-2.78782e-07	1.31536e-06	1.08365e-06	-1.55755e-07	9.27892e-07	1.12596e-06	-5.82560e-09	1.12013e-06	9.77435e-07	-1.85692e-07	7.91743e-07
9.904	1.53569e-06	-6.11407e-07	9.24281e-07	1.46997e-06	-2.32153e-07	1.23782e-06	9.87105e-07	-5.22915e-07	4.64190e-07	3.19163e-06	2.91149e-07	3.48278e-06	1.59489e-06	-2.78914e-07	1.31598e-06	1.08332e-06	-1.55510e-07	9.27807e-07	1.12598e-06	-5.94566e-09	1.12004e-06	9.77689e-07	-1.85740e-07	7.91949e-07
9.929	1.53730e-06	-6.12050e-07	9.25253e-07	1.47147e-06	-2.32187e-07	1.23929e-06	9.85376e-07	-5.23646e-07	4.61730e-07	3.19066e-06	2.90010e-07	3.48067e-06	1.59562e-06	-2.79041e-07	1.31658e-06	1.08297e-06	-1.55262e-07	9.27708e-07	1.12599e-06	-6.06559e-09	1.11993e-06	9.77927e-07	-1.85785e-07	7.92142e-07
9.953	1.53890e-06	-6.12686e-07	9.26214e-07	1.47296e-06	-2.32218e-07	1.24074e-06	9.83624e-07	-5.24373e-07	4.59251e-07	3.18964e-06	2.88867e-07	3.47851e-06	1.59633e-06	-2.79164e-07	1.31716e-06	1.08261e-06	-1.55011e-07	9.27597e-07	1.12599e-06	-6.18537e-09	1.11980e-06	9.78149e-07	-1.85828e-07	7.92322e-07
9.978	1.54048e-06	-6.13314e-07	9.27164e-07	1.47442e-06	-2.32246e-07	1.24218e-06	9.81849e-07	-5.25096e-07	4.56752e-07	3.18857e-06	2.87719e-07	3.47629e-06	1.59701e-06	-2.79284e-07	1.31773e-06	1.08223e-06	-1.54757e-07	9.27472e-07	1.12596e-06	-6.30500e-09	1.11966e-06	9.78356e-07	-1.85867e-07	7.92489e-07
10.002	1.54204e-06	-6.13935e-07	9.28102e-07	1.47587e-06	-2.32270e-07	1.24360e-06	9.80051e-07	-5.25816e-07	4.54235e-07	3.18745e-06	2.86568e-07	3.47402e-06	1.59767e-06	-2.79400e-07	1.31827e-06	1.08183e-06	-1.54500e-07	9.27335e-07	1.12593e-06	-6.42447e-09	1.11950e-06	9.78546e-07	-1.85903e-07	7.92643e-07
10.027	1.54358e-06	-6.14548e-07	9.29030e-07	1.47731e-06	-2.32292e-07	1.24501e-06	9.78231e-07	-5.26533e-07	4.51698e-07	3.18629e-06	2.85411e-07	3.47170e-06	1.59831e-06	-2.79512e-07	1.31880e-06	1.08142e-06	-1.54240e-07	9.27184e-07	1.12587e-06	-6.54376e-09	1.11933e-06	9.78720e-07	-1.85936e-07	7.92784e-07
10.052	1.54510e-06	-6.15154e-07	9.29946e-07	1.47872e-06	-2.32311e-07	1.24641e-06	9.76388e-07	-5.27246e-07	4.49142e-07	3.18507e-06	2.84251e-07	3.46932e-06	1.59893e-06	-2.79619e-07	1.31931e-06	1.08100e-06	-1.53977e-07	9.27020e-07	1.12580e-06	-6.66287e-09	1.11914e-06	9.78879e-07	-1.85966e-07	7.92912e-07
10.076	1.54660e-06	-6.15753e-07	9.30851e-07	1.48012e-06	-2.32327e-07	1.24779e-06	9.74522e-07	-5.27955e-07	4.46567e-07	3.18381e-06	2.83087e-07	3.46690e-06	1.59952e-06	-2.79723e-07	1.31980e-06	1.08055e-06	-1.53711e-07	9.26843e-07	1.12572e-06	-6.78179e-09	1.11894e-06	9.79021e-07	-1.85993e-07	7.93028e-07
10.101	1.54809e-06	-6.16344e-07	9.31745e-07	1.48150e-06	-2.32339e-07	1.24916e-06	9.72634e-07	-5.28661e-07	4.43973e-07	3.18250e-06	2.81918e-07	3.46442e-06	1.60009e-06	-2.79823e-07	1.32027e-06	1.08009e-06	-1.53442e-07	9.26653e-07	1.12562e-06	-6.90052e-09	1.11872e-06	9.79147e-07	-1.86017e-07	7.93130e-07
10.125	1.54955e-06	-6.16928e-07	9.32627e-07	1.48286e-06	-2.32349e-07	1.25051e-06	9.70723e-07	-5.29363e-07	4.41360e-07	3.18115e-06	2.80746e-07	3.46189e-06	1.60064e-06	-2.79920e-07	1.32072e-06	1.07962e-06	-1.53170e-07	9.26450e-07	1.12550e-06	-7.01903e-09	1.11848e-06	9.79257e-07	-1.86038e-07	7.93219e-07
10.150	1.55100e-06	-6.17504e-07	9.33498e-07	1.48420e-06	-2.32356e-07	1.25185e-06	9.68790e-07	-5.30062e-07	4.38728e-07	3.17975e-06	2.79569e-07	3.45932e-06	1.60117e-06	-2.80012e-07	1.32116e-06	1.07913e-06	-1.52895e-07	9.26234e-07	1.12537e-06	-7.13733e-09	1.11824e-06	9.79351e-07	-1.86056e-07	7.93295e-07
10.174	1.55243e-06	-6.18072e-07	9.34357e-07	1.48553e-06	-2.32359e-07	1.25317e-06	9.66834e-07	-5.30757e-07	4.36077e-07	3.17830e-06	2.78389e-07	3.45669e-06	1.60168e-06	-2.80100e-07	1.32158e-06	1.07862e-06	-1.52617e-07	9.26005e-07	1.12523e-06	-7.25541e-09	1.11797e-06	9.79429e-07	-1.86071e-07	7.93358e-07
10.199	1.55384e-06	-6.18633e-07	9.35205e-07	1.48684e-06	-2.32360e-07	1.25448e-06	9.64856e-07	-5.31449e-07	4.33407e-07	3.17680e-06	2.77205e-07	3.45400e-06	1.60216e-06	-2.80184e-07	1.32197e-06	1.07810e-06	-1.52336e-07	9.25763e-07	1.12506e-06	-7.37325e-09	1.11769e-06	9.79491e-07	-1.86082e-07	7.93408e-07
10.224	1.55523e-06	-6.19187e-07	9.36042e-07	1.48813e-06	-2.32357e-07	1.25577e-06	9.62855e-07	-5.32137e-07	4.30718e-07	3.17525e-06	2.76017e-07	3.45127e-06	1.60262e-06	-2.80265e-07	1.32235e-06	1.07756e-06	-1.52052e-07	9.25508e-07	1.12489e-06	-7.49084e-09	1.11740e-06	9.79537e-07	-1.86091e-07	7.93446e-07
10.248	1.55660e-06	-6.19733e-07	9.36868e-07	1.48941e-06	-2.32352e-07	1.25705e-06	9.60832e-07	-5.32822e-07	4.28011e-07	3.17366e-06	2.74825e-07	3.44849e-06	1.60305e-06	-2.80341e-07	1.32271e-06	1.07701e-06	-1.51765e-07	9.25241e-07	1.12469e-06	-7.60819e-09	1.11709e-06	9.79566e-07	-1.86097e-07	7.93469e-07
10.273	1.55795e-06	-6.20272e-07	9.37682e-07	1.49066e-06	-2.32344e-07	1.25832e-06	9.58787e-07	-5.33503e-07	4.25285e-07	3.17202e-06	2.73630e-07	3.44565e-06	1.60347e-06	-2.80414e-07	1.32306e-06	1.07644e-06	-1.51475e-07	9.24960e-07	1.12449e-06	-7.72528e-09	1.11676e-06	9.79580e-07	-1.86099e-07	7.93480e-07
10.297	1.55929e-06	-6.20802e-07	9.38484e-07	1.49190e-06	-2.32332e-07	1.25957e-06	9.56720e-07	-5.34180e-07	4.22540e-07	3.17034e-06	2.72430e-07	3.44277e-06	1.60386e-06	-2.80482e-07	1.32338e-06	1.07585e-06	-1.51183e-07	9.24667e-07	1.12426e-06	-7.84210e-09	1.11642e-06	9.79577e-07	-1.86099e-07	7.93478e-07
10.322	1.56060e-06	-6.21326e-07	9.39275e-07	1.49312e-06	-2.32318e-07	1.26081e-06	9.54630e-07	-5.34854e-07	4.19776e-07	3.16861e-06	2.71228e-07	3.43984e-06	1.60423e-06	-2.80547e-07	1.32368e-06	1.07525e-06	-1.50887e-07	9.24361e-07	1.12402e-06	-7.95864e-09	1.11607e-06	9.79558e-07	-1.86095e-07	7.93463e-07
10.346	1.56190e-06	-6.21841e-07	9.40055e-07	1.49433e-06	-2.32301e-07	1.26203e-06	9.52518e-07	-5.35524e-07	4.16994e-07	3.16683e-06	2.70021e-07	3.43685e-06	1.60458e-06	-2.80608e-07	1.32397e-06	1.07463e-06	-1.50588e-07	9.24043e-07	1.12377e-06	-8.07489e-09	1.11569e-06	9.79523e-07	-1.86089e-07	7.93435e-07
10.371	1.56317e-06	-6.22350e-07	9.40823e-07	1.49551e-06	-2.32280e-07	1.26323e-06	9.50385e-07	-5.36191e-07	4.14194e-07	3.16500e-06	2.68811e-07	3.43381e-06	1.60490e-06	-2.80665e-07	1.32424e-06	1.07400e-06	-1.50287e-07	9.23711e-07	1.12350e-06	-8.19085e-09	1.11531e-06	9.79472e-07	-1.86079e-07	7.93393e-07
10.396	1.56443e-06	-6.22850e-07	9.41580e-07	1.49668e-06	-2.32257e-07	1.26442e-06	9.48229e-07	-5.36854e-07	4.11375e-07	3.16313e-06	2.67598e-07	3.43073e-06	1.60521e-06	-2.80717e-07	1.32449e-06	1.07335e-06	-1.49982e-07	9.23367e-07	1.12322e-06	-8.30651e-09	1.11491e-06	9.79404e-07	-1.86066e-07	7.93339e-07
10.420	1.56567e-06	-6.23343e-07	9.42325e-07	1.49783e-06	-2.32231e-07	1.26560e-06	9.46051e-07	-5.37513e-07	4.08537e-07	3.16121e-06	2.66381e-07	3.42759e-06	1.60549e-06	-2.80766e-07	1.32472e-06	1.07269e-06	-1.49675e-07	9.23011e-07	1.12292e-06	-8.42185e-09	1.11449e-06	9.79321e-07	-1.86050e-07	7.93271e-07
10.445	1.56689e-06	-6.23828e-07	9.43059e-07	1.49897e-06	-2.32201e-07	1.26676e-06	9.43851e-07	-5.38169e-07	4.05681e-07	3.15925e-06	2.65161e-07	3.42441e-06	1.60574e-06	-2.80811e-07	1.32493e-06	1.07201e-06	-1.49364e-07	9.22641e-07	1.12260e-06	-8.53687e-09	1.11406e-06	9.79221e-07	-1.86031e-07	7.93190e-07
10.469	1.56809e-06	-6.24306e-07	9.43781e-07	1.50008e-06	-2.32169e-07	1.26791e-06	9.41629e-07	-5.38822e-07	4.02807e-07	3.15724e-06	2.63937e-07	3.42117e-06	1.60598e-06	-2.80852e-07	1.32513e-06	1.07131e-06	-1.49051e-07	9.22260e-07	1.12227e-06	-8.65157e-09	1.11362e-06	9.79105e-07	-1.86009e-07	7.93096e-07
10.494	1.56927e-06	-6.24776e-07	9.44491e-07	1.50118e-06	-2.32134e-07	1.26904e-06	9.39385e-07	-5.39470e-07	3.99915e-07	3.15518e-06	2.62710e-07	3.41789e-06	1.60619e-06	-2.80890e-07	1.32530e-06	1.07060e-06	-1.48735e-07	9.21865e-07	1.12193e-06	-8.76592e-09	1.11316e-06	9.78973e-07	-1.85984e-07	7.92989e-07
10.519	1.57043e-06	-6.25239e-07	9.45191e-07	1.50226e-06	-2.32096e-07	1.27016e-06	9.37120e-07	-5.40115e-07	3.97004e-07	3.15308e-06	2.61480e-07	3.41456e-06	1.60638e-06	-2.80923e-07	1.32546e-06	1.06987e-06	-1.48416e-07	9.21458e-07	1.12157e-06	-8.87993e-09	1.11269e-06	9.78824e-07	-1.85956e-07	7.92869e-07
10.543	1.57157e-06	-6.25693e-07	9.45878e-07	1.50332e-06	-2.32055e-07	1.27127e-06	9.34832e-07	-5.40757e-07	3.94075e-07	3.15093e-06	2.60246e-07	3.41117e-06	1.60655e-06	-2.80952e-07	1.32560e-06	1.06913e-06	-1.48094e-07	9.21039e-07	1.12119e-06	-8.99358e-09	1.11220e-06	9.78660e-07	-1.85924e-07	7.92735e-07
10.568	1.57269e-06	-6.26140e-07	9.46554e-07	1.50437e-06	-2.32010e-07	1.27235e-06	9.32523e-07	-5.41395e-07	3.91129e-07	3.14873e-06	2.59010e-07	3.40774e-06	1.60669e-06	-2.80977e-07	1.32571e-06	1.06838e-06	-1.47769e-07	9.20607e-07	1.12080e-06	-9.10686e-09	1.11169e-06	9.78479e-07	-1.85890e-07	7.92589e-07
10.592	1.57380e-06	-6.26580e-07	9.47218e-07	1.50539e-06	-2.31964e-07	1.27343e-06	9.30193e-07	-5.42029e-07	3.88164e-07	3.14649e-06	2.57770e-07	3.40426e-06	1.60681e-06	-2.80999e-07	1.32582e-06	1.06760e-06	-1.47441e-07	9.20163e-07	1.12039e-06	-9.21978e-09	1.11117e-06	9.78282e-07	-1.85853e-07	7.92429e-07
10.617	1.57488e-06	-6.27012e-07	9.47871e-07	1.50640e-06	-2.31914e-07	1.27449e-06	9.27840e-07	-5.42660e-07	3.85181e-07	3.14420e-06	2.56527e-07	3.40073e-06	1.60691e-06	-2.81016e-07	1.32590e-06	1.06682e-06	-1.47110e-07	9.19706e-07	1.11997e-06	-9.33231e-09	1.11064e-06	9.78068e-07	-1.85812e-07	7.92256e-07
10.641	1.57595e-06	-6.27436e-07	9.48512e-07	1.50739e-06	-2.31861e-07	1.27553e-06	9.25466e-07	-5.43287e-07	3.82180e-07	3.14187e-06	2.55281e-07	3.39715e-06	1.60699e-06	-2.81030e-07	1.32596e-06	1.06601e-06	-1.46777e-07	9.19237e-07	1.11954e-06	-9.44445e-09	1.11009e-06	9.77839e-07	-1.85768e-07	7.92070e-07
10.666	1.57699e-06	-6.27852e-07	9.49141e-07	1.50837e-06	-2.31805e-07	1.27656e-06	9.23071e-07	-5.43910e-07	3.79161e-07	3.13949e-06	2.54033e-07	3.39353e-06	1.60705e-06	-2.81039e-07	1.32601e-06	1.06520e-06	-1.46441e-07	9.18756e-07	1.11909e-06	-9.55619e-09	1.10953e-06	9.77593e-07	-1.85722e-07	7.91871e-07
10.691	1.57802e-06	-6.28261e-07	9.49759e-07	1.50932e-06	-2.31746e-07	1.27758e-06	9.20654e-07	-5.44530e-07	3.76125e-07	3.13707e-06	2.52781e-07	3.38985e-06	1.60708e-06	-2.81045e-07	1.32603e-06	1.06436e-06	-1.46101e-07	9.18262e-07	1.11862e-06	-9.66752e-09	1.10895e-06	9.77330e-07	-1.85672e-07	7.91658e-07
10.715	1.57903e-06	-6.28662e-07	9.50365e-07	1.51026e-06	-2.31685e-07	1.27858e-06	9.18216e-07	-5.45146e-07	3.73070e-07	3.13460e-06	2.51526e-07	3.38613e-06	1.60709e-06	-2.81047e-07	1.32604e-06	1.06352e-06	-1.45759e-07	9.17756e-07	1.11814e-06	-9.77844e-09	1.10836e-06	9.77052e-07	-1.85619e-07	7.91433e-07
10.740	1.58001e-06	-6.29055e-07	9.50960e-07	1.51118e-06	-2.31620e-07	1.27956e-06	9.15757e-07	-5.45758e-07	3.69998e-07	3.13209e-06	2.50269e-07	3.38236e-06	1.60707e-06	-2.81044e-07	1.32603e-06	1.06265e-06	-1.45414e-07	9.17238e-07	1.11765e-06	-9.88893e-09	1.10776e-06	9.76757e-07	-1.85563e-07	7.91194e-07
10.764	1.58098e-06	-6.29440e-07	9.51542e-07	1.51208e-06	-2.31553e-07	1.28053e-06	9.13276e-07	-5.46367e-07	3.66908e-07	3.12953e-06	2.49009e-07	3.37854e-06	1.60704e-06	-2.81038e-07	1.32600e-06	1.06177e-06	-1.45067e-07	9.16708e-07	1.11714e-06	-9.99899e-09	1.10714e-06	9.76446e-07	-1.85504e-07	7.90942e-07
10.789	1.58193e-06	-6.29818e-07	9.52113e-07	1.51297e-06	-2.31482e-07	1.28149e-06	9.10774e-07	-5.46973e-07	3.63801e-07	3.12693e-06	2.47746e-07	3.37467e-06	1.60698e-06	-2.81028e-07	1.32595e-06	1.06088e-06	-1.44716e-07	9.16166e-07	1.11661e-06	-1.01086e-08	1.10650e-06	9.76119e-07	-1.85442e-07	7.90677e-07
10.813	1.58286e-06	-6.30188e-07	9.52673e-07	1.51384e-06	-2.31409e-07	1.28243e-06	9.08250e-07	-5.47574e-07	3.60676e-07	3.12428e-06	2.46480e-07	3.37076e-06	1.60690e-06	-2.81014e-07	1.32589e-06	1.05997e-06	-1.44363e-07	9.15611e-07	1.11607e-06	-1.02178e-08	1.10585e-06	9.75775e-07	-1.85377e-07	7.90399e-07
10.838	1.58377e-06	-6.30550e-07	9.53221e-07	1.51469e-06	-2.31333e-07	1.28335e-06	9.05706e-07	-5.48172e-07	3.57534e-07	3.12158e-06	2.45212e-07	3.36679e-06	1.60680e-06	-2.80996e-07	1.32580e-06	1.05905e-06	-1.44006e-07	9.15045e-07	1.11552e-06	-1.03265e-08	1.10519e-06	9.75415e-07	-1.85308e-07	7.90107e-07
10.863	1.58466e-06	-6.30905e-07	9.53757e-07	1.51552e-06	-2.31254e-07	1.28426e-06	9.03141e-07	-5.48766e-07	3.54374e-07	3.11884e-06	2.43941e-07	3.36278e-06	1.60667e-06	-2.80974e-07	1.32570e-06	1.05811e-06	-1.43647e-07	9.14466e-07	1.11495e-06	-1.04347e-08	1.10451e-06	9.75039e-07	-1.85237e-07	7.89803e-07
10.887	1.58553e-06	-6.31252e-07	9.54281e-07	1.51633e-06	-2.31172e-07	1.28516e-06	9.00554e-07	-5.49357e-07	3.51197e-07	3.11606e-06	2.42668e-07	3.35873e-06	1.60653e-06	-2.80948e-07	1.32558e-06	1.05716e-06	-1.43286e-07	9.13876e-07	1.11437e-06	-1.05425e-08	1.10382e-06	9.74647e-07	-1.85162e-07	7.89485e-07
10.912	1.58638e-06	-6.31591e-07	9.54793e-07	1.51713e-06	-2.31088e-07	1.28604e-06	8.97947e-07	-5.49944e-07	3.48003e-07	3.11323e-06	2.41392e-07	3.35462e-06	1.60636e-06	-2.80918e-07	1.32544e-06	1.05619e-06	-1.42921e-07	9.13273e-07	1.11377e-06	-1.06498e-08	1.10312e-06	9.74238e-07	-1.85085e-07	7.89154e-07
10.936	1.58722e-06	-6.31922e-07	9.55294e-07	1.51791e-06	-2.31000e-07	1.28690e-06	8.95319e-07	-5.50527e-07	3.44791e-07	3.11036e-06	2.40113e-07	3.35047e-06	1.60616e-06	-2.80885e-07	1.32528e-06	1.05521e-06	-1.42554e-07	9.12659e-07	1.11315e-06	-1.07566e-08	1.10240e-06	9.73813e-07	-1.85004e-07	7.88810e-07
10.961	1.58803e-06	-6.32246e-07	9.55783e-07	1.51867e-06	-2.30910e-07	1.28776e-06	8.92670e-07	-5.51107e-07	3.41563e-07	3.10744e-06	2.38833e-07	3.34628e-06	1.60595e-06	-2.80847e-07	1.32510e-06	1.05422e-06	-1.42183e-07	9.12033e-07	1.11253e-06	-1.08629e-08	1.10166e-06	9.73372e-07	-1.84920e-07	7.88452e-07
10.985	1.58882e-06	-6.32561e-07	9.56261e-07	1.51941e-06	-2.30817e-07	1.28859e-06	8.90000e-07	-5.51683e-07	3.38317e-07	3.10448e-06	2.37549e-07	3.34203e-06	1.60571e-06	-2.80806e-07	1.32490e-06	1.05321e-06	-1.41811e-07	9.11394e-07	1.11188e-06	-1.09686e-08	1.10092e-06	9.72915e-07	-1.84833e-07	7.88082e-07
11.010	1.58960e-06	-6.32869e-07	9.56726e-07	1.52013e-06	-2.30721e-07	1.28941e-06	8.87309e-07	-5.52255e-07	3.35054e-07	3.10148e-06	2.36264e-07	3.33774e-06	1.60545e-06	-2.80760e-07	1.32469e-06	1.05218e-06	-1.41435e-07	9.10745e-07	1.11123e-06	-1.10739e-08	1.10015e-06	9.72441e-07	-1.84743e-07	7.87698e-07
11.035	1.59035e-06	-6.33170e-07	9.57180e-07	1.52084e-06	-2.30622e-07	1.29022e-06	8.84598e-07	-5.52824e-07	3.31774e-07	3.09843e-06	2.34976e-07	3.33341e-06	1.60517e-06	-2.80711e-07	1.32446e-06	1.05114e-06	-1.41056e-07	9.10083e-07	1.11056e-06	-1.11786e-08	1.09938e-06	9.71951e-07	-1.84650e-07	7.87301e-07
11.059	1.59108e-06	-6.33462e-07	9.57622e-07	1.52153e-06	-2.30520e-07	1.29101e-06	8.81866e-07	-5.53389e-07	3.28477e-07	3.09534e-06	2.33686e-07	3.32902e-06	1.60486e-06	-2.80657e-07	1.32421e-06	1.05008e-06	-1.40675e-07	9.09409e-07	1.10987e-06	-1.12828e-08	1.09859e-06	9.71444e-07	-1.84554e-07	7.86891e-07
11.084	1.59180e-06	-6.33747e-07	9.58052e-07	1.52220e-06	-2.30416e-07	1.29179e-06	8.79114e-07	-5.53951e-07	3.25163e-07	3.09220e-06	2.32394e-07	3.32459e-06	1.60454e-06	-2.80600e-07	1.32394e-06	1.04902e-06	-1.40291e-07	9.08724e-07	1.10917e-06	-1.13865e-08	1.09778e-06	9.70922e-07	-1.84454e-07	7.86467e-07
11.108	1.59249e-06	-6.34023e-07	9.58471e-07	1.52286e-06	-2.30308e-07	1.29255e-06	8.76341e-07	-5.54508e-07	3.21833e-07	3.08902e-06	2.31100e-07	3.32012e-06	1.60419e-06	-2.80539e-07	1.32365e-06	1.04793e-06	-1.39905e-07	9.08027e-07	1.10846e-06	-1.14896e-08	1.09697e-06	9.70383e-07	-1.84352e-07	7.86031e-07
11.133	1.59317e-06	-6.34292e-07	9.58877e-07	1.52349e-06	-2.30198e-07	1.29329e-06	8.73548e-07	-5.55062e-07	3.18486e-07	3.08580e-06	2.29803e-07	3.31560e-06	1.60381e-06	-2.80474e-07	1.32334e-06	1.04683e-06	-1.39515e-07	9.07319e-07	1.10773e-06	-1.15921e-08	1.09614e-06	9.69828e-07	-1.84247e-07	7.85581e-07
11.158	1.59383e-06	-6.34554e-07	9.59272e-07	1.52411e-06	-2.30085e-07	1.29403e-06	8.70735e-07	-5.55613e-07	3.15122e-07	3.08253e-06	2.28505e-07	3.31103e-06	1.60342e-06	-2.80405e-07	1.32301e-06	1.04572e-06	-1.39123e-07	9.06599e-07	1.10699e-06	-1.16941e-08	1.09529e-06	9.69256e-07	-1.84138e-07	7.85118e-07
11.182	1.59446e-06	-6.34807e-07	9.59655e-07	1.52471e-06	-2.29969e-07	1.29474e-06	8.67901e-07	-5.56159e-07	3.11742e-07	3.07922e-06	2.27204e-07	3.30642e-06	1.60300e-06	-2.80332e-07	1.32267e-06	1.04460e-06	-1.38728e-07	9.05868e-07	1.10623e-06	-1.17955e-08	1.09443e-06	9.68669e-07	-1.84026e-07	7.84642e-07
11.207	1.59508e-06	-6.35053e-07	9.60027e-07	1.52529e-06	-2.29851e-07	1.29544e-06	8.65047e-07	-5.56703e-07	3.08345e-07	3.07587e-06	2.25902e-07	3.30177e-06	1.60256e-06	-2.80255e-07	1.32231e-06	1.04346e-06	-1.38331e-07	9.05125e-07	1.10546e-06	-1.18963e-08	1.09356e-06	9.68065e-07	-1.83912e-07	7.84153e-07
11.231	1.59568e-06	-6.35290e-07	9.60386e-07	1.52586e-06	-2.29730e-07	1.29613e-06	8.62173e-07	-5.57242e-07	3.04931e-07	3.07247e-06	2.24597e-07	3.29707e-06	1.60210e-06	-2.80175e-07	1.32193e-06	1.04230e-06	-1.37930e-07	9.04370e-07	1.10467e-06	-1.19966e-08	1.09267e-06	9.67445e-07	-1.83794e-07	7.83651e-07
11.256	1.59625e-06	-6.35521e-07	9.60734e-07	1.52641e-06	-2.29606e-07	1.29680e-06	8.59279e-07	-5.57778e-07	3.01501e-07	3.06903e-06	2.23291e-07	3.29232e-06	1.60162e-06	-2.80090e-07	1.32153e-06	1.04113e-06	-1.37527e-07	9.03604e-07	1.10387e-06	-1.20962e-08	1.09177e-06	9.66808e-07	-1.83673e-07	7.83135e-07
11.280	1.59681e-06	-6.35743e-07	9.61070e-07	1.52694e-06	-2.29479e-07	1.29746e-06	8.56365e-07	-5.58310e-07	2.98055e-07	3.06555e-06	2.21983e-07	3.28753e-06	1.60111e-06	-2.80002e-07	1.32111e-06	1.03995e-06	-1.37122e-07	9.02827e-07	1.10306e-06	-1.21952e-08	1.09086e-06	9.66156e-07	-1.83549e-07	7.82607e-07
11.305	1.59735e-06	-6.35957e-07	9.61394e-07	1.52745e-06	-2.29349e-07	1.29810e-06	8.53431e-07	-5.58838e-07	2.94593e-07	3.06202e-06	2.20673e-07	3.28270e-06	1.60058e-06	-2.79909e-07	1.32068e-06	1.03875e-06	-1.36713e-07	9.02038e-07	1.10223e-06	-1.22936e-08	1.08993e-06	9.65487e-07	-1.83422e-07	7.82065e-07
11.330	1.59787e-06	-6.36164e-07	9.61706e-07	1.52794e-06	-2.29217e-07	1.29873e-06	8.50477e-07	-5.59363e-07	2.91114e-07	3.05846e-06	2.19362e-07	3.27782e-06	1.60003e-06	-2.79813e-07	1.32022e-06	1.03754e-06	-1.36302e-07	9.01239e-07	1.10139e-06	-1.23914e-08	1.08899e-06	9.64802e-07	-1.83292e-07	7.81510e-07
11.354	1.59837e-06	-6.36362e-07	9.62007e-07	1.52842e-06	-2.29082e-07	1.29934e-06	8.47503e-07	-5.59884e-07	2.87620e-07	3.05485e-06	2.18049e-07	3.27289e-06	1.59946e-06	-2.79713e-07	1.31975e-06	1.03632e-06	-1.35889e-07	9.00427e-07	1.10053e-06	-1.24886e-08	1.08804e-06	9.64101e-07	-1.83159e-07	7.80942e-07
11.379	1.59885e-06	-6.36553e-07	9.62295e-07	1.52888e-06	-2.28944e-07	1.29994e-06	8.44510e-07	-5.60401e-07	2.84109e-07	3.05119e-06	2.16734e-07	3.26793e-06	1.59887e-06	-2.79609e-07	1.31926e-06	1.03508e-06	-1.35473e-07	8.99605e-07	1.09966e-06	-1.25851e-08	1.08707e-06	9.63383e-07	-1.83022e-07	7.80361e-07
11.403	1.59931e-06	-6.36736e-07	9.62572e-07	1.52932e-06	-2.28804e-07	1.30052e-06	8.41497e-07	-5.60914e-07	2.80582e-07	3.04750e-06	2.15417e-07	3.26292e-06	1.59825e-06	-2.79501e-07	1.31875e-06	1.03383e-06	-1.35054e-07	8.98772e-07	1.09878e-06	-1.26809e-08	1.08609e-06	9.62649e-07	-1.82883e-07	7.79767e-07
11.428	1.59975e-06	-6.36912e-07	9.62837e-07	1.52975e-06	-2.28661e-07	1.30108e-06	8.38464e-07	-5.61424e-07	2.77040e-07	3.04376e-06	2.14099e-07	3.25786e-06	1.59761e-06	-2.79389e-07	1.31822e-06	1.03256e-06	-1.34632e-07	8.97927e-07	1.09788e-06	-1.27761e-08	1.08510e-06	9.61900e-07	-1.82740e-07	7.79159e-07
11.452	1.60017e-06	-6.37079e-07	9.63090e-07	1.53015e-06	-2.28515e-07	1.30164e-06	8.35412e-07	-5.61931e-07	2.73481e-07	3.03998e-06	2.12780e-07	3.25276e-06	1.59695e-06	-2.79274e-07	1.31768e-06	1.03128e-06	-1.34208e-07	8.97071e-07	1.09697e-06	-1.28707e-08	1.08409e-06	9.61134e-07	-1.82595e-07	7.78539e-07
11.477	1.60057e-06	-6.37239e-07	9.63332e-07	1.53054e-06	-2.28366e-07	1.30217e-06	8.32340e-07	-5.62433e-07	2.69907e-07	3.03616e-06	2.11459e-07	3.24762e-06	1.59627e-06	-2.79154e-07	1.31711e-06	1.02999e-06	-1.33781e-07	8.96205e-07	1.09604e-06	-1.29645e-08	1.08307e-06	9.60352e-07	-1.82446e-07	7.77905e-07
11.502	1.60095e-06	-6.37391e-07	9.63561e-07	1.53091e-06	-2.28215e-07	1.30270e-06	8.29249e-07	-5.62932e-07	2.66317e-07	3.03230e-06	2.10136e-07	3.24244e-06	1.59556e-06	-2.79031e-07	1.31653e-06	1.02868e-06	-1.33352e-07	8.95327e-07	1.09510e-06	-1.30577e-08	1.08204e-06	9.59553e-07	-1.82295e-07	7.77259e-07
11.526	1.60131e-06	-6.37535e-07	9.63779e-07	1.53126e-06	-2.28061e-07	1.30320e-06	8.26139e-07	-5.63427e-07	2.62711e-07	3.02840e-06	2.08813e-07	3.23721e-06	1.59483e-06	-2.78903e-07	1.31593e-06	1.02736e-06	-1.32920e-07	8.94438e-07	1.09415e-06	-1.31502e-08	1.08100e-06	9.58739e-07	-1.82140e-07	7.76599e-07
11.551	1.60166e-06	-6.37671e-07	9.63985e-07	1.53160e-06	-2.27905e-07	1.30369e-06	8.23009e-07	-5.63919e-07	2.59090e-07	3.02445e-06	2.07488e-07	3.23194e-06	1.59408e-06	-2.78772e-07	1.31531e-06	1.02602e-06	-1.32485e-07	8.93539e-07	1.09318e-06	-1.32420e-08	1.07994e-06	9.57908e-07	-1.81982e-07	7.75926e-07
11.575	1.60198e-06	-6.37799e-07	9.64179e-07	1.53192e-06	-2.27745e-07	1.30417e-06	8.19860e-07	-5.64407e-07	2.55454e-07	3.02047e-06	2.06161e-07	3.22663e-06	1.59331e-06	-2.78637e-07	1.31467e-06	1.02468e-06	-1.32048e-07	8.92628e-07	1.09220e-06	-1.33331e-08	1.07887e-06	9.57062e-07	-1.81821e-07	7.75240e-07
11.600	1.60228e-06	-6.37920e-07	9.64361e-07	1.53222e-06	-2.27584e-07	1.30463e-06	8.16692e-07	-5.64891e-07	2.51802e-07	3.01644e-06	2.04834e-07	3.22127e-06	1.59252e-06	-2.78499e-07	1.31402e-06	1.02332e-06	-1.31608e-07	8.91707e-07	1.09120e-06	-1.34235e-08	1.07778e-06	9.56199e-07	-1.81657e-07	7.74541e-07
11.624	1.60256e-06	-6.38032e-07	9.64531e-07	1.53250e-06	-2.27419e-07	1.30508e-06	8.13505e-07	-5.65371e-07	2.48134e-07	3.01237e-06	2.03505e-07	3.21588e-06	1.59170e-06	-2.78356e-07	1.31335e-06	1.02194e-06	-1.31166e-07	8.90775e-07	1.09020e-06	-1.35132e-08	1.07668e-06	9.55320e-07	-1.81490e-07	7.73829e-07
11.649	1.60283e-06	-6.38137e-07	9.64690e-07	1.53277e-06	-2.27252e-07	1.30551e-06	8.10300e-07	-5.65848e-07	2.44452e-07	3.00826e-06	2.02175e-07	3.21044e-06	1.59086e-06	-2.78209e-07	1.31265e-06	1.02055e-06	-1.30721e-07	8.89832e-07	1.08917e-06	-1.36021e-08	1.07557e-06	9.54425e-07	-1.81320e-07	7.73104e-07
11.674	1.60307e-06	-6.38234e-07	9.64836e-07	1.53301e-06	-2.27082e-07	1.30593e-06	8.07075e-07	-5.66321e-07	2.40754e-07	3.00411e-06	2.00844e-07	3.20496e-06	1.59000e-06	-2.78059e-07	1.31195e-06	1.01915e-06	-1.30274e-07	8.88879e-07	1.08814e-06	-1.36903e-08	1.07445e-06	9.53514e-07	-1.81147e-07	7.72367e-07
11.698	1.60329e-06	-6.38323e-07	9.64971e-07	1.53324e-06	-2.26910e-07	1.30633e-06	8.03831e-07	-5.66790e-07	2.37041e-07	2.99992e-06	1.99512e-07	3.19943e-06	1.58912e-06	-2.77905e-07	1.31122e-06	1.01774e-06	-1.29824e-07	8.87915e-07	1.08709e-06	-1.37778e-08	1.07331e-06	9.52587e-07	-1.80971e-07	7.71616e-07
11.723	1.60350e-06	-6.38405e-07	9.65094e-07	1.53346e-06	-2.26735e-07	1.30672e-06	8.00569e-07	-5.67256e-07	2.33313e-07	2.99569e-06	1.98179e-07	3.19387e-06	1.58822e-06	-2.77747e-07	1.31047e-06	1.01631e-06	-1.29371e-07	8.86940e-07	1.08603e-06	-1.38645e-08	1.07216e-06	9.51644e-07	-1.80792e-07	7.70852e-07
11.747	1.60368e-06	-6.38478e-07	9.65206e-07	1.53365e-06	-2.26557e-07	1.30709e-06	7.97288e-07	-5.67718e-07	2.29570e-07	2.99142e-06	1.96844e-07	3.18827e-06	1.58729e-06	-2.77585e-07	1.30971e-06	1.01487e-06	-1.28916e-07	8.85955e-07	1.08495e-06	-1.39505e-08	1.07100e-06	9.50684e-07	-1.80610e-07	7.70075e-07
11.772	1.60385e-06	-6.38544e-07	9.65305e-07	1.53383e-06	-2.26377e-07	1.30745e-06	7.93988e-07	-5.68176e-07	2.25812e-07	2.98711e-06	1.95509e-07	3.18262e-06	1.58635e-06	-2.77419e-07	1.30893e-06	1.01342e-06	-1.28459e-07	8.84959e-07	1.08386e-06	-1.40356e-08	1.06983e-06	9.49709e-07	-1.80425e-07	7.69285e-07
11.796	1.60399e-06	-6.38602e-07	9.65393e-07	1.53399e-06	-2.26194e-07	1.30779e-06	7.90670e-07	-5.68631e-07	2.22040e-07	2.98276e-06	1.94173e-07	3.17693e-06	1.58538e-06	-2.77250e-07	1.30813e-06	1.01195e-06	-1.27999e-07	8.83953e-07	1.08276e-06	-1.41201e-08	1.06864e-06	9.48718e-07	-1.80236e-07	7.68482e-07
11.821	1.60412e-06	-6.38652e-07	9.65468e-07	1.53413e-06	-2.26009e-07	1.30812e-06	7.87334e-07	-5.69082e-07	2.18252e-07	2.97837e-06	1.92837e-07	3.17120e-06	1.58439e-06	-2.77077e-07	1.30731e-06	1.01047e-06	-1.27536e-07	8.82936e-07	1.08165e-06	-1.42037e-08	1.06744e-06	9.47711e-07	-1.80045e-07	7.67666e-07
11.846	1.60423e-06	-6.38695e-07	9.65532e-07	1.53426e-06	-2.25821e-07	1.30844e-06	7.83979e-07	-5.69529e-07	2.14450e-07	2.97394e-06	1.91499e-07	3.16543e-06	1.58337e-06	-2.76900e-07	1.30647e-06	1.00898e-06	-1.27071e-07	8.81909e-07	1.08052e-06	-1.42866e-08	1.06623e-06	9.46688e-07	-1.79851e-07	7.66837e-07
11.870	1.60431e-06	-6.38729e-07	9.65585e-07	1.53436e-06	-2.25630e-07	1.30873e-06	7.80606e-07	-5.69972e-07	2.10634e-07	2.96946e-06	1.90161e-07	3.15962e-06	1.58234e-06	-2.76719e-07	1.30562e-06	1.00748e-06	-1.26604e-07	8.80872e-07	1.07938e-06	-1.43686e-08	1.06501e-06	9.45649e-07	-1.79653e-07	7.65996e-07
11.895	1.60438e-06	-6.38756e-07	9.65625e-07	1.53445e-06	-2.25437e-07	1.30902e-06	7.77215e-07	-5.70412e-07	2.06803e-07	2.96495e-06	1.88822e-07	3.15378e-06	1.58128e-06	-2.76534e-07	1.30475e-06	1.00596e-06	-1.26134e-07	8.79824e-07	1.07822e-06	-1.44499e-08	1.06377e-06	9.44594e-07	-1.79453e-07	7.65141e-07
11.919	1.60443e-06	-6.38775e-07	9.65653e-07	1.53453e-06	-2.25242e-07	1.30929e-06	7.73806e-07	-5.70848e-07	2.02957e-07	2.96040e-06	1.87482e-07	3.14789e-06	1.58021e-06	-2.76346e-07	1.30386e-06	1.00443e-06	-1.25661e-07	8.78766e-07	1.07705e-06	-1.45304e-08	1.06252e-06	9.43523e-07	-1.79249e-07	7.64274e-07
11.944	1.60446e-06	-6.38786e-07	9.65670e-07	1.53458e-06	-2.25044e-07	1.30954e-06	7.70378e-07	-5.71281e-07	1.99098e-07	2.95581e-06	1.86142e-07	3.14196e-06	1.57911e-06	-2.76153e-07	1.30295e-06	1.00288e-06	-1.25186e-07	8.77698e-07	1.07587e-06	-1.46100e-08	1.06126e-06	9.42436e-07	-1.79043e-07	7.63393e-07
11.969	1.60446e-06	-6.38789e-07	9.65675e-07	1.53462e-06	-2.24843e-07	1.30978e-06	7.66933e-07	-5.71709e-07	1.95223e-07	2.95119e-06	1.84801e-07	3.13599e-06	1.57799e-06	-2.75957e-07	1.30203e-06	1.00133e-06	-1.24709e-07	8.76620e-07	1.07468e-06	-1.46888e-08	1.05999e-06	9.41334e-07	-1.78833e-07	7.62500e-07
11.993	1.60445e-06	-6.38785e-07	9.65669e-07	1.53464e-06	-2.24640e-07	1.31000e-06	7.63469e-07	-5.72134e-07	1.91335e-07	2.94652e-06	1.83459e-07	3.12998e-06	1.57684e-06	-2.75757e-07	1.30109e-06	9.99761e-07	-1.24229e-07	8.75532e-07	1.07347e-06	-1.47668e-08	1.05870e-06	9.40215e-07	-1.78621e-07	7.61594e-07
12.018	1.60442e-06	-6.38772e-07	9.65650e-07	1.53465e-06	-2.24434e-07	1.31021e-06	7.59988e-07	-5.72556e-07	1.87433e-07	2.94181e-06	1.82117e-07	3.12393e-06	1.57568e-06	-2.75554e-07	1.30013e-06	9.98181e-07	-1.23747e-07	8.74434e-07	1.07225e-06	-1.48439e-08	1.05741e-06	9.39081e-07	-1.78405e-07	7.60675e-07
12.042	1.60437e-06	-6.38752e-07	9.65620e-07	1.53463e-06	-2.24226e-07	1.31041e-06	7.56490e-07	-5.72973e-07	1.83516e-07	2.93707e-06	1.80775e-07	3.11784e-06	1.57449e-06	-2.75347e-07	1.29915e-06	9.96588e-07	-1.23263e-07	8.73325e-07	1.07102e-06	-1.49202e-08	1.05610e-06	9.37931e-07	-1.78187e-07	7.59744e-07
12.067	1.60430e-06	-6.38724e-07	9.65578e-07	1.53460e-06	-2.24016e-07	1.31059e-06	7.52973e-07	-5.73387e-07	1.79586e-07	2.93229e-06	1.79432e-07	3.11172e-06	1.57329e-06	-2.75135e-07	1.29815e-06	9.94983e-07	-1.22776e-07	8.72207e-07	1.06977e-06	-1.49957e-08	1.05478e-06	9.36765e-07	-1.77965e-07	7.58799e-07
12.091	1.60421e-06	-6.38689e-07	9.65524e-07	1.53455e-06	-2.23802e-07	1.31075e-06	7.49439e-07	-5.73797e-07	1.75642e-07	2.92747e-06	1.78089e-07	3.10555e-06	1.57206e-06	-2.74921e-07	1.29714e-06	9.93365e-07	-1.22286e-07	8.71079e-07	1.06851e-06	-1.50703e-08	1.05344e-06	9.35583e-07	-1.77741e-07	7.57842e-07
12.116	1.60410e-06	-6.38646e-07	9.65458e-07	1.53449e-06	-2.23587e-07	1.31090e-06	7.45888e-07	-5.74204e-07	1.71684e-07	2.92261e-06	1.76745e-07	3.09935e-06	1.57081e-06	-2.74702e-07	1.29611e-06	9.91736e-07	-1.21795e-07	8.69941e-07	1.06724e-06	-1.51440e-08	1.05210e-06	9.34385e-07	-1.77513e-07	7.56872e-07
12.141	1.60398e-06	-6.38594e-07	9.65381e-07	1.53441e-06	-2.23369e-07	1.31104e-06	7.42319e-07	-5.74607e-07	1.67712e-07	2.91771e-06	1.75401e-07	3.09311e-06	1.56954e-06	-2.74480e-07	1.29506e-06	9.90094e-07	-1.21301e-07	8.68793e-07	1.06596e-06	-1.52169e-08	1.05074e-06	9.33172e-07	-1.77283e-07	7.55889e-07
12.165	1.60383e-06	-6.38535e-07	9.65292e-07	1.53431e-06	-2.23149e-07	1.31116e-06	7.38733e-07	-5.75006e-07	1.63727e-07	2.91277e-06	1.74057e-07	3.08683e-06	1.56824e-06	-2.74254e-07	1.29399e-06	9.88440e-07	-1.20804e-07	8.67636e-07	1.06466e-06	-1.52888e-08	1.04937e-06	9.31943e-07	-1.77049e-07	7.54894e-07
12.190	1.60366e-06	-6.38469e-07	9.65191e-07	1.53419e-06	-2.22926e-07	1.31126e-06	7.35129e-07	-5.75402e-07	1.59728e-07	2.90780e-06	1.72713e-07	3.08051e-06	1.56693e-06	-2.74024e-07	1.29291e-06	9.86774e-07	-1.20305e-07	8.66468e-07	1.06335e-06	-1.53599e-08	1.04799e-06	9.30699e-07	-1.76813e-07	7.53886e-07
12.214	1.60347e-06	-6.38394e-07	9.65078e-07	1.53405e-06	-2.22701e-07	1.31135e-06	7.31509e-07	-5.75793e-07	1.55715e-07	2.90279e-06	1.71368e-07	3.07416e-06	1.56560e-06	-2.73790e-07	1.29181e-06	9.85096e-07	-1.19804e-07	8.65291e-07	1.06203e-06	-1.54301e-08	1.04660e-06	9.29439e-07	-1.76574e-07	7.52865e-07
12.239	1.60327e-06	-6.38312e-07	9.64954e-07	1.53390e-06	-2.22473e-07	1.31143e-06	7.27871e-07	-5.76181e-07	1.51690e-07	2.89774e-06	1.70024e-07	3.06777e-06	1.56424e-06	-2.73553e-07	1.29069e-06	9.83406e-07	-1.19301e-07	8.64105e-07	1.06070e-06	-1.54994e-08	1.04520e-06	9.28163e-07	-1.76331e-07	7.51832e-07
12.263	1.60304e-06	-6.38222e-07	9.64818e-07	1.53373e-06	-2.22243e-07	1.31149e-06	7.24216e-07	-5.76566e-07	1.47651e-07	2.89266e-06	1.68679e-07	3.06134e-06	1.56286e-06	-2.73312e-07	1.28955e-06	9.81704e-07	-1.18795e-07	8.62909e-07	1.05935e-06	-1.55678e-08	1.04378e-06	9.26871e-07	-1.76086e-07	7.50785e-07
12.288	1.60280e-06	-6.38125e-07	9.64671e-07	1.53355e-06	-2.22010e-07	1.31154e-06	7.20545e-07	-5.76947e-07	1.43598e-07	2.88753e-06	1.67334e-07	3.05487e-06	1.56146e-06	-2.73068e-07	1.28840e-06	9.79990e-07	-1.18287e-07	8.61703e-07	1.05799e-06	-1.56353e-08	1.04236e-06	9.25564e-07	-1.75837e-07	7.49727e-07
12.313	1.60253e-06	-6.38019e-07	9.64511e-07	1.53335e-06	-2.21776e-07	1.31157e-06	7.16857e-07	-5.77324e-07	1.39533e-07	2.88237e-06	1.65990e-07	3.04836e-06	1.56004e-06	-2.72819e-07	1.28722e-06	9.78264e-07	-1.17776e-07	8.60488e-07	1.05662e-06	-1.57018e-08	1.04092e-06	9.24241e-07	-1.75586e-07	7.48655e-07
12.337	1.60225e-06	-6.37906e-07	9.64340e-07	1.53313e-06	-2.21539e-07	1.31159e-06	7.13151e-07	-5.77697e-07	1.35454e-07	2.87718e-06	1.64645e-07	3.04182e-06	1.55860e-06	-2.72567e-07	1.28603e-06	9.76527e-07	-1.17264e-07	8.59264e-07	1.05524e-06	-1.57675e-08	1.03947e-06	9.22903e-07	-1.75332e-07	7.47571e-07
12.362	1.60194e-06	-6.37785e-07	9.64158e-07	1.53289e-06	-2.21299e-07	1.31159e-06	7.09430e-07	-5.78067e-07	1.31363e-07	2.87195e-06	1.63300e-07	3.03525e-06	1.55714e-06	-2.72312e-07	1.28483e-06	9.74778e-07	-1.16749e-07	8.58030e-07	1.05384e-06	-1.58322e-08	1.03801e-06	9.21549e-07	-1.75075e-07	7.46475e-07
12.386	1.60162e-06	-6.37657e-07	9.63964e-07	1.53264e-06	-2.21057e-07	1.31158e-06	7.05692e-07	-5.78433e-07	1.27259e-07	2.86668e-06	1.61956e-07	3.02863e-06	1.55566e-06	-2.72052e-07	1.28360e-06	9.73018e-07	-1.16231e-07	8.56787e-07	1.05243e-06	-1.58959e-08	1.03654e-06	9.20180e-07	-1.74815e-07	7.45366e-07
12.411	1.60128e-06	-6.37521e-07	9.63758e-07	1.53237e-06	-2.20813e-07	1.31155e-06	7.01937e-07	-5.78795e-07	1.23142e-07	2.86137e-06	1.60611e-07	3.02198e-06	1.55415e-06	-2.71789e-07	1.28236e-06	9.71246e-07	-1.15712e-07	8.55534e-07	1.05101e-06	-1.59587e-08	1.03505e-06	9.18795e-07	-1.74552e-07	7.44244e-07
12.435	1.60092e-06	-6.37377e-07	9.63540e-07	1.53208e-06	-2.20566e-07	1.31151e-06	6.98166e-07	-5.79154e-07	1.19012e-07	2.85603e-06	1.59267e-07	3.01530e-06	1.55263e-06	-2.71523e-07	1.28111e-06	9.69463e-07	-1.15190e-07	8.54273e-07	1.04958e-06	-1.60206e-08	1.03356e-06	9.17395e-07	-1.74286e-07	7.43110e-07
12.460	1.60054e-06	-6.37225e-07	9.63311e-07	1.53178e-06	-2.20317e-07	1.31146e-06	6.94378e-07	-5.79509e-07	1.14870e-07	2.85065e-06	1.57923e-07	3.00857e-06	1.55108e-06	-2.71252e-07	1.27983e-06	9.67668e-07	-1.14666e-07	8.53002e-07	1.04814e-06	-1.60815e-08	1.03205e-06	9.15980e-07	-1.74017e-07	7.41963e-07
12.485	1.60014e-06	-6.37066e-07	9.63070e-07	1.53145e-06	-2.20066e-07	1.31139e-06	6.90575e-07	-5.79860e-07	1.10715e-07	2.84524e-06	1.56580e-07	3.00182e-06	1.54952e-06	-2.70979e-07	1.27854e-06	9.65862e-07	-1.14140e-07	8.51722e-07	1.04668e-06	-1.61414e-08	1.03054e-06	9.14549e-07	-1.73745e-07	7.40804e-07
12.509	1.59972e-06	-6.36899e-07	9.62818e-07	1.53112e-06	-2.19813e-07	1.31130e-06	6.86755e-07	-5.80207e-07	1.06547e-07	2.83979e-06	1.55236e-07	2.99502e-06	1.54793e-06	-2.70701e-07	1.27723e-06	9.64044e-07	-1.13611e-07	8.50433e-07	1.04521e-06	-1.62004e-08	1.02901e-06	9.13103e-07	-1.73470e-07	7.39633e-07
12.534	1.59928e-06	-6.36724e-07	9.62554e-07	1.53076e-06	-2.19557e-07	1.31120e-06	6.82919e-07	-5.80551e-07	1.02368e-07	2.83430e-06	1.53893e-07	2.98820e-06	1.54632e-06	-2.70420e-07	1.27590e-06	9.62216e-07	-1.13081e-07	8.49135e-07	1.04373e-06	-1.62583e-08	1.02747e-06	9.11641e-07	-1.73192e-07	7.38449e-07
12.558	1.59882e-06	-6.36542e-07	9.62278e-07	1.53039e-06	-2.19299e-07	1.31109e-06	6.79067e-07	-5.80892e-07	9.81755e-08	2.82878e-06	1.52551e-07	2.98133e-06	1.54469e-06	-2.70135e-07	1.27456e-06	9.60376e-07	-1.12548e-07	8.47828e-07	1.04224e-06	-1.63153e-08	1.02592e-06	9.10164e-07	-1.72912e-07	7.37252e-07
12.583	1.59834e-06	-6.36352e-07	9.61991e-07	1.53000e-06	-2.19039e-07	1.31096e-06	6.75200e-07	-5.81228e-07	9.39713e-08	2.82323e-06	1.51209e-07	2.97444e-06	1.54304e-06	-2.69846e-07	1.27320e-06	9.58525e-07	-1.12013e-07	8.46512e-07	1.04073e-06	-1.63713e-08	1.02436e-06	9.08672e-07	-1.72628e-07	7.36044e-07
12.607	1.59785e-06	-6.36154e-07	9.61692e-07	1.52960e-06	-2.18776e-07	1.31082e-06	6.71316e-07	-5.81561e-07	8.97550e-08	2.81764e-06	1.49867e-07	2.96750e-06	1.54137e-06	-2.69554e-07	1.27182e-06	9.56663e-07	-1.11476e-07	8.45187e-07	1.03922e-06	-1.64263e-08	1.02279e-06	9.07164e-07	-1.72342e-07	7.34822e-07
12.632	1.59733e-06	-6.35949e-07	9.61382e-07	1.52917e-06	-2.18512e-07	1.31066e-06	6.67417e-07	-5.81890e-07	8.55267e-08	2.81201e-06	1.48526e-07	2.96054e-06	1.53968e-06	-2.69259e-07	1.27042e-06	9.54790e-07	-1.10936e-07	8.43854e-07	1.03769e-06	-1.64803e-08	1.02121e-06	9.05642e-07	-1.72053e-07	7.33589e-07
12.657	1.59680e-06	-6.35736e-07	9.61060e-07	1.52874e-06	-2.18244e-07	1.31049e-06	6.63502e-07	-5.82216e-07	8.12864e-08	2.80635e-06	1.47185e-07	2.95354e-06	1.53797e-06	-2.68960e-07	1.26901e-06	9.52906e-07	-1.10395e-07	8.42512e-07	1.03615e-06	-1.65333e-08	1.01962e-06	9.04104e-07	-1.71760e-07	7.32343e-07
12.681	1.59624e-06	-6.35516e-07	9.60727e-07	1.52828e-06	-2.17975e-07	1.31031e-06	6.59572e-07	-5.82538e-07	7.70343e-08	2.80066e-06	1.45845e-07	2.94650e-06	1.53624e-06	-2.68657e-07	1.26758e-06	9.51011e-07	-1.09851e-07	8.41161e-07	1.03460e-06	-1.65853e-08	1.01801e-06	9.02551e-07	-1.71465e-07	7.31086e-07
12.706	1.59567e-06	-6.35288e-07	9.60382e-07	1.52781e-06	-2.17704e-07	1.31011e-06	6.55627e-07	-5.82856e-07	7.27705e-08	2.79493e-06	1.44506e-07	2.93943e-06	1.53449e-06	-2.68350e-07	1.26614e-06	9.49106e-07	-1.09305e-07	8.39801e-07	1.03304e-06	-1.66363e-08	1.01640e-06	9.00983e-07	-1.71168e-07	7.29815e-07
12.730	1.59508e-06	-6.35052e-07	9.60026e-07	1.52732e-06	-2.17430e-07	1.30989e-06	6.51666e-07	-5.83171e-07	6.84949e-08	2.78916e-06	1.43167e-07	2.93233e-06	1.53272e-06	-2.68040e-07	1.26468e-06	9.47190e-07	-1.08757e-07	8.38433e-07	1.03146e-06	-1.66862e-08	1.01478e-06	8.99400e-07	-1.70867e-07	7.28533e-07
12.755	1.59447e-06	-6.34809e-07	9.59658e-07	1.52682e-06	-2.17154e-07	1.30966e-06	6.47689e-07	-5.83482e-07	6.42079e-08	2.78337e-06	1.41829e-07	2.92520e-06	1.53092e-06	-2.67727e-07	1.26320e-06	9.45263e-07	-1.08207e-07	8.37056e-07	1.02988e-06	-1.67351e-08	1.01314e-06	8.97801e-07	-1.70563e-07	7.27238e-07
12.780	1.59384e-06	-6.34558e-07	9.59279e-07	1.52630e-06	-2.16876e-07	1.30942e-06	6.43698e-07	-5.83789e-07	5.99093e-08	2.77754e-06	1.40492e-07	2.91803e-06	1.52911e-06	-2.67410e-07	1.26170e-06	9.43325e-07	-1.07655e-07	8.35670e-07	1.02828e-06	-1.67830e-08	1.01150e-06	8.96188e-07	-1.70257e-07	7.25932e-07
12.804	1.59319e-06	-6.34300e-07	9.58888e-07	1.52576e-06	-2.16596e-07	1.30916e-06	6.39692e-07	-5.84092e-07	5.55993e-08	2.77167e-06	1.39156e-07	2.91083e-06	1.52728e-06	-2.67089e-07	1.26019e-06	9.41377e-07	-1.07101e-07	8.34277e-07	1.02667e-06	-1.68298e-08	1.00984e-06	8.94560e-07	-1.69947e-07	7.24613e-07
12.829	1.59252e-06	-6.34034e-07	9.58486e-07	1.52520e-06	-2.16314e-07	1.30889e-06	6.35670e-07	-5.84392e-07	5.12780e-08	2.76577e-06	1.37820e-07	2.90359e-06	1.52542e-06	-2.66765e-07	1.25866e-06	9.39419e-07	-1.06544e-07	8.32875e-07	1.02505e-06	-1.68756e-08	1.00818e-06	8.92917e-07	-1.69635e-07	7.23282e-07
12.853	1.59183e-06	-6.33760e-07	9.58073e-07	1.52463e-06	-2.16030e-07	1.30860e-06	6.31634e-07	-5.84689e-07	4.69455e-08	2.75984e-06	1.36485e-07	2.89633e-06	1.52355e-06	-2.66438e-07	1.25711e-06	9.37450e-07	-1.05986e-07	8.31464e-07	1.02342e-06	-1.69203e-08	1.00650e-06	8.91259e-07	-1.69320e-07	7.21939e-07
12.878	1.59113e-06	-6.33479e-07	9.57648e-07	1.52405e-06	-2.15743e-07	1.30830e-06	6.27583e-07	-5.84981e-07	4.26018e-08	2.75387e-06	1.35152e-07	2.88903e-06	1.52166e-06	-2.66107e-07	1.25555e-06	9.35471e-07	-1.05426e-07	8.30045e-07	1.02178e-06	-1.69640e-08	1.00482e-06	8.89586e-07	-1.69002e-07	7.20583e-07
12.902	1.59040e-06	-6.33191e-07	9.57212e-07	1.52344e-06	-2.15454e-07	1.30799e-06	6.23517e-07	-5.85270e-07	3.82472e-08	2.74788e-06	1.33819e-07	2.88170e-06	1.51974e-06	-2.65772e-07	1.25397e-06	9.33481e-07	-1.04863e-07	8.28618e-07	1.02013e-06	-1.70065e-08	1.00312e-06	8.87898e-07	-1.68682e-07	7.19216e-07
12.927	1.58966e-06	-6.32895e-07	9.56764e-07	1.52282e-06	-2.15163e-07	1.30766e-06	6.19437e-07	-5.85556e-07	3.38815e-08	2.74185e-06	1.32487e-07	2.87433e-06	1.51781e-06	-2.65434e-07	1.25238e-06	9.31482e-07	-1.04299e-07	8.27183e-07	1.01846e-06	-1.70481e-08	1.00141e-06	8.86195e-07	-1.68358e-07	7.17837e-07
12.952	1.58890e-06	-6.32591e-07	9.56305e-07	1.52219e-06	-2.14871e-07	1.30732e-06	6.15342e-07	-5.85837e-07	2.95050e-08	2.73578e-06	1.31156e-07	2.86694e-06	1.51586e-06	-2.65092e-07	1.25076e-06	9.29472e-07	-1.03732e-07	8.25740e-07	1.01679e-06	-1.70885e-08	9.99698e-07	8.84478e-07	-1.68032e-07	7.16446e-07
12.976	1.58812e-06	-6.32280e-07	9.55835e-07	1.52154e-06	-2.14576e-07	1.30696e-06	6.11233e-07	-5.86115e-07	2.51178e-08	2.72969e-06	1.29826e-07	2.85951e-06	1.51388e-06	-2.64747e-07	1.24914e-06	9.27452e-07	-1.03163e-07	8.24288e-07	1.01510e-06	-1.71279e-08	9.97972e-07	8.82746e-07	-1.67703e-07	7.15043e-07
13.001	1.58732e-06	-6.31961e-07	9.55354e-07	1.52087e-06	-2.14279e-07	1.30659e-06	6.07110e-07	-5.86390e-07	2.07199e-08	2.72356e-06	1.28497e-07	2.85205e-06	1.51189e-06	-2.64399e-07	1.24749e-06	9.25422e-07	-1.02593e-07	8.22829e-07	1.01340e-06	-1.71661e-08	9.96237e-07	8.80999e-07	-1.67371e-07	7.13628e-07
13.025	1.58650e-06	-6.31635e-07	9.54861e-07	1.52018e-06	-2.13979e-07	1.30620e-06	6.02972e-07	-5.86661e-07	1.63113e-08	2.71740e-06	1.27170e-07	2.84457e-06	1.50988e-06	-2.64047e-07	1.24583e-06	9.23382e-07	-1.02020e-07	8.21361e-07	1.01169e-06	-1.72033e-08	9.94491e-07	8.79237e-07	-1.67036e-07	7.12201e-07
13.050	1.58566e-06	-6.31302e-07	9.54357e-07	1.51948e-06	-2.13678e-07	1.30580e-06	5.98820e-07	-5.86928e-07	1.18923e-08	2.71120e-06	1.25843e-07	2.83705e-06	1.50785e-06	-2.63691e-07	1.24415e-06	9.21332e-07	-1.01446e-07	8.19886e-07	1.00998e-06	-1.72394e-08	9.92736e-07	8.77461e-07	-1.66699e-07	7.10762e-07
13.074	1.58480e-06	-6.30961e-07	9.53841e-07	1.51877e-06	-2.13375e-07	1.30539e-06	5.94654e-07	-5.87191e-07	7.46292e-09	2.70498e-06	1.24518e-07	2.82950e-06	1.50579e-06	-2.63332e-07	1.24246e-06	9.19272e-07	-1.00869e-07	8.18403e-07	1.00825e-06	-1.72744e-08	9.90971e-07	8.75670e-07	-1.66359e-07	7.09311e-07
13.099	1.58393e-06	-6.30613e-07	9.53315e-07	1.51803e-06	-2.13070e-07	1.30496e-06	5.90474e-07	-5.87451e-07	3.02320e-09	2.69872e-06	1.23194e-07	2.82192e-06	1.50372e-06	-2.62970e-07	1.24075e-06	9.17203e-07	-1.00291e-07	8.16912e-07	1.00651e-06	-1.73082e-08	9.89197e-07	8.73865e-07	-1.66016e-07	7.07849e-07
13.124	1.58303e-06	-6.30257e-07	9.52777e-07	1.51728e-06	-2.12763e-07	1.30452e-06	5.86281e-07	-5.87707e-07	-1.42673e-09	2.69244e-06	1.21871e-07	2.81431e-06	1.50163e-06	-2.62604e-07	1.23903e-06	9.15123e-07	-9.97107e-08	8.15413e-07	1.00475e-06	-1.73410e-08	9.87413e-07	8.72045e-07	-1.65670e-07	7.06375e-07
13.148	1.58212e-06	-6.29894e-07	9.52228e-07	1.51652e-06	-2.12453e-07	1.30407e-06	5.82073e-07	-5.87960e-07	-5.88679e-09	2.68612e-06	1.20549e-07	2.80667e-06	1.49952e-06	-2.62235e-07	1.23728e-06	9.13035e-07	-9.91284e-08	8.13906e-07	1.00299e-06	-1.73726e-08	9.85620e-07	8.70210e-07	-1.65321e-07	7.04889e-07
13.173	1.58119e-06	-6.29523e-07	9.51668e-07	1.51574e-06	-2.12142e-07	1.30360e-06	5.77852e-07	-5.88209e-07	-1.03569e-08	2.67977e-06	1.19229e-07	2.79900e-06	1.49739e-06	-2.61863e-07	1.23553e-06	9.10936e-07	-9.85442e-08	8.12392e-07	1.00122e-06	-1.74031e-08	9.83817e-07	8.68361e-07	-1.64970e-07	7.03391e-07
13.197	1.58024e-06	-6.29145e-07	9.51096e-07	1.51494e-06	-2.11829e-07	1.30311e-06	5.73618e-07	-5.88455e-07	-1.48369e-08	2.67338e-06	1.17910e-07	2.79130e-06	1.49524e-06	-2.61487e-07	1.23375e-06	9.08828e-07	-9.79581e-08	8.10870e-07	9.99437e-07	-1.74325e-08	9.82005e-07	8.66498e-07	-1.64616e-07	7.01882e-07
13.222	1.57927e-06	-6.28760e-07	9.50514e-07	1.51413e-06	-2.11514e-07	1.30262e-06	5.69370e-07	-5.88696e-07	-1.93268e-08	2.66697e-06	1.16593e-07	2.78357e-06	1.49307e-06	-2.61107e-07	1.23196e-06	9.06711e-07	-9.73701e-08	8.09341e-07	9.97644e-07	-1.74607e-08	9.80183e-07	8.64621e-07	-1.64259e-07	7.00361e-07
13.246	1.57829e-06	-6.28367e-07	9.49920e-07	1.51330e-06	-2.11196e-07	1.30211e-06	5.65108e-07	-5.88935e-07	-2.38264e-08	2.66053e-06	1.15277e-07	2.77581e-06	1.49088e-06	-2.60725e-07	1.23016e-06	9.04584e-07	-9.67803e-08	8.07804e-07	9.95840e-07	-1.74878e-08	9.78352e-07	8.62729e-07	-1.63900e-07	6.98829e-07
13.271	1.57728e-06	-6.27967e-07	9.49316e-07	1.51246e-06	-2.10877e-07	1.30158e-06	5.60834e-07	-5.89169e-07	-2.83357e-08	2.65406e-06	1.13963e-07	2.76802e-06	1.48868e-06	-2.60339e-07	1.22834e-06	9.02448e-07	-9.61885e-08	8.06260e-07	9.94026e-07	-1.75138e-08	9.76512e-07	8.60822e-07	-1.63538e-07	6.97284e-07
13.296	1.57626e-06	-6.27560e-07	9.48700e-07	1.51160e-06	-2.10556e-07	1.30104e-06	5.56546e-07	-5.89400e-07	-3.28545e-08	2.64755e-06	1.12650e-07	2.76020e-06	1.48645e-06	-2.59949e-07	1.22650e-06	9.00303e-07	-9.55950e-08	8.04708e-07	9.92202e-07	-1.75386e-08	9.74663e-07	8.58902e-07	-1.63173e-07	6.95729e-07
13.320	1.57522e-06	-6.27145e-07	9.48073e-07	1.51072e-06	-2.10233e-07	1.30049e-06	5.52245e-07	-5.89628e-07	-3.73829e-08	2.64102e-06	1.11338e-07	2.75236e-06	1.48420e-06	-2.59557e-07	1.22465e-06	8.98149e-07	-9.49995e-08	8.03149e-07	9.90367e-07	-1.75623e-08	9.72805e-07	8.56967e-07	-1.62805e-07	6.94162e-07
13.345	1.57416e-06	-6.26723e-07	9.47435e-07	1.50983e-06	-2.09908e-07	1.29992e-06	5.47931e-07	-5.89851e-07	-4.19205e-08	2.63446e-06	1.10028e-07	2.74449e-06	1.48194e-06	-2.59161e-07	1.22278e-06	8.95985e-07	-9.44023e-08	8.01583e-07	9.88522e-07	-1.75848e-08	9.70937e-07	8.55018e-07	-1.62435e-07	6.92583e-07
13.369	1.57308e-06	-6.26294e-07	9.46786e-07	1.50893e-06	-2.09582e-07	1.29934e-06	5.43604e-07	-5.90072e-07	-4.64675e-08	2.62787e-06	1.08720e-07	2.73659e-06	1.47966e-06	-2.58761e-07	1.22089e-06	8.93812e-07	-9.38032e-08	8.00009e-07	9.86667e-07	-1.76062e-08	9.69061e-07	8.53055e-07	-1.62062e-07	6.90993e-07
13.394	1.57198e-06	-6.25858e-07	9.46126e-07	1.50800e-06	-2.09253e-07	1.29875e-06	5.39265e-07	-5.90288e-07	-5.10237e-08	2.62124e-06	1.07414e-07	2.72866e-06	1.47735e-06	-2.58359e-07	1.21899e-06	8.91631e-07	-9.32023e-08	7.98429e-07	9.84803e-07	-1.76263e-08	9.67176e-07	8.51078e-07	-1.61687e-07	6.89392e-07
13.418	1.57087e-06	-6.25414e-07	9.45456e-07	1.50707e-06	-2.08922e-07	1.29814e-06	5.34912e-07	-5.90501e-07	-5.55889e-08	2.61459e-06	1.06109e-07	2.72070e-06	1.47503e-06	-2.57953e-07	1.21708e-06	8.89440e-07	-9.25996e-08	7.96841e-07	9.82928e-07	-1.76453e-08	9.65282e-07	8.49087e-07	-1.61308e-07	6.87779e-07
13.443	1.56974e-06	-6.24963e-07	9.44774e-07	1.50611e-06	-2.08590e-07	1.29752e-06	5.30548e-07	-5.90711e-07	-6.01632e-08	2.60791e-06	1.04806e-07	2.71272e-06	1.47269e-06	-2.57543e-07	1.21515e-06	8.87241e-07	-9.19952e-08	7.95246e-07	9.81043e-07	-1.76632e-08	9.63380e-07	8.47082e-07	-1.60928e-07	6.86155e-07
13.468	1.56859e-06	-6.24505e-07	9.44081e-07	1.50514e-06	-2.08256e-07	1.29689e-06	5.26170e-07	-5.90917e-07	-6.47463e-08	2.60120e-06	1.03504e-07	2.70471e-06	1.47033e-06	-2.57131e-07	1.21320e-06	8.85033e-07	-9.13889e-08	7.93644e-07	9.79148e-07	-1.76798e-08	9.61468e-07	8.45063e-07	-1.60544e-07	6.84519e-07
13.492	1.56742e-06	-6.24039e-07	9.43378e-07	1.50416e-06	-2.07920e-07	1.29624e-06	5.21781e-07	-5.91119e-07	-6.93383e-08	2.59446e-06	1.02205e-07	2.69667e-06	1.46796e-06	-2.56715e-07	1.21124e-06	8.82816e-07	-9.07809e-08	7.92035e-07	9.77243e-07	-1.76953e-08	9.59548e-07	8.43030e-07	-1.60158e-07	6.82872e-07
13.517	1.56623e-06	-6.23567e-07	9.42663e-07	1.50316e-06	-2.07582e-07	1.29558e-06	5.17379e-07	-5.91318e-07	-7.39389e-08	2.58770e-06	1.00907e-07	2.68860e-06	1.46556e-06	-2.56296e-07	1.20926e-06	8.80590e-07	-9.01712e-08	7.90419e-07	9.75329e-07	-1.77096e-08	9.57619e-07	8.40983e-07	-1.59769e-07	6.81215e-07
13.541	1.56502e-06	-6.23087e-07	9.41938e-07	1.50214e-06	-2.07242e-07	1.29490e-06	5.12964e-07	-5.91513e-07	-7.85482e-08	2.58090e-06	9.96110e-08	2.68051e-06	1.46314e-06	-2.55874e-07	1.20727e-06	8.78356e-07	-8.95597e-08	7.88797e-07	9.73405e-07	-1.77227e-08	9.55682e-07	8.38923e-07	-1.59377e-07	6.79545e-07
13.566	1.56380e-06	-6.22600e-07	9.41202e-07	1.50111e-06	-2.06901e-07	1.29421e-06	5.08538e-07	-5.91704e-07	-8.31660e-08	2.57408e-06	9.83170e-08	2.67239e-06	1.46071e-06	-2.55448e-07	1.20526e-06	8.76114e-07	-8.89466e-08	7.87167e-07	9.71471e-07	-1.77346e-08	9.53737e-07	8.36849e-07	-1.58983e-07	6.77865e-07
13.591	1.56256e-06	-6.22106e-07	9.40455e-07	1.50007e-06	-2.06557e-07	1.29351e-06	5.04100e-07	-5.91892e-07	-8.77922e-08	2.56723e-06	9.70249e-08	2.66425e-06	1.45826e-06	-2.55020e-07	1.20324e-06	8.73863e-07	-8.83317e-08	7.85531e-07	9.69528e-07	-1.77453e-08	9.51783e-07	8.34760e-07	-1.58587e-07	6.76174e-07
13.615	1.56130e-06	-6.21605e-07	9.39697e-07	1.49901e-06	-2.06212e-07	1.29280e-06	4.99650e-07	-5.92077e-07	-9.24267e-08	2.56035e-06	9.57347e-08	2.65608e-06	1.45579e-06	-2.54588e-07	1.20120e-06	8.71603e-07	-8.77151e-08	7.83888e-07	9.67575e-07	-1.77548e-08	9.49820e-07	8.32659e-07	-1.58187e-07	6.74471e-07
13.640	1.56002e-06	-6.21096e-07	9.38928e-07	1.49793e-06	-2.05865e-07	1.29207e-06	4.95188e-07	-5.92258e-07	-9.70695e-08	2.55344e-06	9.44465e-08	2.64788e-06	1.45330e-06	-2.54153e-07	1.19915e-06	8.69336e-07	-8.70968e-08	7.82239e-07	9.65613e-07	-1.77631e-08	9.47850e-07	8.30543e-07	-1.57786e-07	6.72758e-07
13.664	1.55873e-06	-6.20581e-07	9.38149e-07	1.49684e-06	-2.05517e-07	1.29133e-06	4.90715e-07	-5.92435e-07	-1.01720e-07	2.54650e-06	9.31604e-08	2.63966e-06	1.45080e-06	-2.53714e-07	1.19708e-06	8.67060e-07	-8.64769e-08	7.80583e-07	9.63641e-07	-1.77702e-08	9.45871e-07	8.28414e-07	-1.57381e-07	6.71033e-07
13.689	1.55742e-06	-6.20058e-07	9.37359e-07	1.49574e-06	-2.05166e-07	1.29057e-06	4.86229e-07	-5.92609e-07	-1.06379e-07	2.53954e-06	9.18763e-08	2.63142e-06	1.44827e-06	-2.53273e-07	1.19500e-06	8.64776e-07	-8.58553e-08	7.78920e-07	9.61660e-07	-1.77760e-08	9.43884e-07	8.26272e-07	-1.56974e-07	6.69298e-07
13.713	1.55609e-06	-6.19529e-07	9.36559e-07	1.49461e-06	-2.04814e-07	1.28980e-06	4.81733e-07	-5.92779e-07	-1.11046e-07	2.53255e-06	9.05942e-08	2.62315e-06	1.44573e-06	-2.52828e-07	1.19290e-06	8.62483e-07	-8.52321e-08	7.77251e-07	9.59669e-07	-1.77807e-08	9.41889e-07	8.24116e-07	-1.56564e-07	6.67551e-07
13.738	1.55474e-06	-6.18992e-07	9.35747e-07	1.49348e-06	-2.04460e-07	1.28902e-06	4.77225e-07	-5.92946e-07	-1.15721e-07	2.52554e-06	8.93143e-08	2.61485e-06	1.44317e-06	-2.52381e-07	1.19079e-06	8.60183e-07	-8.46072e-08	7.75576e-07	9.57670e-07	-1.77841e-08	9.39885e-07	8.21946e-07	-1.56152e-07	6.65794e-07
13.763	1.55337e-06	-6.18448e-07	9.34925e-07	1.49233e-06	-2.04105e-07	1.28822e-06	4.72706e-07	-5.93109e-07	-1.20403e-07	2.51849e-06	8.80366e-08	2.60653e-06	1.44059e-06	-2.51930e-07	1.18866e-06	8.57875e-07	-8.39807e-08	7.73894e-07	9.55661e-07	-1.77863e-08	9.37874e-07	8.19764e-07	-1.55738e-07	6.64026e-07
13.787	1.55199e-06	-6.17898e-07	9.34093e-07	1.49116e-06	-2.03748e-07	1.28741e-06	4.68175e-07	-5.93269e-07	-1.25093e-07	2.51142e-06	8.67610e-08	2.59819e-06	1.43799e-06	-2.51476e-07	1.18652e-06	8.55559e-07	-8.33526e-08	7.72206e-07	9.53643e-07	-1.77873e-08	9.35855e-07	8.17567e-07	-1.55320e-07	6.62247e-07
13.812	1.55059e-06	-6.17340e-07	9.33250e-07	1.48998e-06	-2.03389e-07	1.28659e-06	4.63634e-07	-5.93425e-07	-1.29791e-07	2.50433e-06	8.54876e-08	2.58982e-06	1.43538e-06	-2.51019e-07	1.18436e-06	8.53235e-07	-8.27230e-08	7.70512e-07	9.51615e-07	-1.77870e-08	9.33828e-07	8.15358e-07	-1.54901e-07	6.60457e-07
13.836	1.54917e-06	-6.16775e-07	9.32396e-07	1.48879e-06	-2.03028e-07	1.28576e-06	4.59081e-07	-5.93577e-07	-1.34496e-07	2.49721e-06	8.42165e-08	2.58142e-06	1.43275e-06	-2.50558e-07	1.18219e-06	8.50903e-07	-8.20917e-08	7.68811e-07	9.49579e-07	-1.77855e-08	9.31794e-07	8.13135e-07	-1.54478e-07	6.58657e-07
13.861	1.54774e-06	-6.16203e-07	9.31532e-07	1.48758e-06	-2.02666e-07	1.28491e-06	4.54518e-07	-5.93727e-07	-1.39209e-07	2.49006e-06	8.29476e-08	2.57301e-06	1.43010e-06	-2.50095e-07	1.18000e-06	8.48563e-07	-8.14589e-08	7.67104e-07	9.47534e-07	-1.77828e-08	9.29751e-07	8.10899e-07	-1.54054e-07	6.56846e-07
13.885	1.54628e-06	-6.15625e-07	9.30657e-07	1.48635e-06	-2.02302e-07	1.28405e-06	4.49944e-07	-5.93872e-07	-1.43928e-07	2.48289e-06	8.16810e-08	2.56457e-06	1.42743e-06	-2.49629e-07	1.17780e-06	8.46216e-07	-8.08245e-08	7.65392e-07	9.45480e-07	-1.77788e-08	9.27701e-07	8.08650e-07	-1.53626e-07	6.55024e-07
13.910	1.54481e-06	-6.15039e-07	9.29772e-07	1.48511e-06	-2.01937e-07	1.28318e-06	4.45359e-07	-5.94014e-07	-1.48655e-07	2.47569e-06	8.04168e-08	2.55610e-06	1.42475e-06	-2.49159e-07	1.17559e-06	8.43861e-07	-8.01886e-08	7.63673e-07	9.43417e-07	-1.77736e-08	9.25644e-07	8.06388e-07	-1.53197e-07	6.53192e-07
13.935	1.54332e-06	-6.14447e-07	9.28877e-07	1.48386e-06	-2.01570e-07	1.28229e-06	4.40764e-07	-5.94153e-07	-1.53389e-07	2.46846e-06	7.91549e-08	2.54762e-06	1.42205e-06	-2.48687e-07	1.17336e-06	8.41499e-07	-7.95512e-08	7.61948e-07	9.41346e-07	-1.77672e-08	9.23578e-07	8.04113e-07	-1.52764e-07	6.51349e-07
13.959	1.54182e-06	-6.13848e-07	9.27971e-07	1.48259e-06	-2.01201e-07	1.28139e-06	4.36158e-07	-5.94288e-07	-1.58130e-07	2.46121e-06	7.78954e-08	2.53911e-06	1.41933e-06	-2.48211e-07	1.17112e-06	8.39130e-07	-7.89122e-08	7.60217e-07	9.39265e-07	-1.77594e-08	9.21506e-07	8.01825e-07	-1.52330e-07	6.49495e-07
13.984	1.54030e-06	-6.13242e-07	9.27054e-07	1.48131e-06	-2.00831e-07	1.28048e-06	4.31542e-07	-5.94420e-07	-1.62878e-07	2.45394e-06	7.66384e-08	2.53058e-06	1.41659e-06	-2.47732e-07	1.16886e-06	8.36753e-07	-7.82718e-08	7.58481e-07	9.37176e-07	-1.77505e-08	9.19426e-07	7.99524e-07	-1.51892e-07	6.47631e-07
14.008	1.53876e-06	-6.12629e-07	9.26128e-07	1.48001e-06	-2.00459e-07	1.27955e-06	4.26916e-07	-5.94548e-07	-1.67632e-07	2.44664e-06	7.53838e-08	2.52202e-06	1.41384e-06	-2.47251e-07	1.16659e-06	8.34368e-07	-7.76298e-08	7.56739e-07	9.35079e-07	-1.77402e-08	9.17338e-07	7.97210e-07	-1.51453e-07	6.45757e-07
14.033	1.53720e-06	-6.12009e-07	9.25191e-07	1.47870e-06	-2.00085e-07	1.27861e-06	4.22279e-07	-5.94672e-07	-1.72393e-07	2.43931e-06	7.41317e-08	2.51344e-06	1.41107e-06	-2.46766e-07	1.16430e-06	8.31977e-07	-7.69864e-08	7.54991e-07	9.32972e-07	-1.77288e-08	9.15244e-07	7.94883e-07	-1.51011e-07	6.43872e-07
14.057	1.53563e-06	-6.11382e-07	9.24243e-07	1.47737e-06	-1.99710e-07	1.27766e-06	4.17632e-07	-5.94793e-07	-1.77161e-07	2.43196e-06	7.28821e-08	2.50485e-06	1.40828e-06	-2.46279e-07	1.16200e-06	8.29578e-07	-7.63416e-08	7.53237e-07	9.30858e-07	-1.77160e-08	9.13142e-07	7.92543e-07	-1.50566e-07	6.41977e-07
14.082	1.53403e-06	-6.10749e-07	9.23286e-07	1.47603e-06	-1.99334e-07	1.27670e-06	4.12976e-07	-5.94911e-07	-1.81935e-07	2.42459e-06	7.16350e-08	2.49623e-06	1.40547e-06	-2.45788e-07	1.15968e-06	8.27173e-07	-7.56953e-08	7.51477e-07	9.28735e-07	-1.77020e-08	9.11033e-07	7.90191e-07	-1.50119e-07	6.40071e-07
14.107	1.53243e-06	-6.10108e-07	9.22318e-07	1.47468e-06	-1.98955e-07	1.27572e-06	4.08310e-07	-5.95025e-07	-1.86716e-07	2.41719e-06	7.03905e-08	2.48758e-06	1.40265e-06	-2.45295e-07	1.15736e-06	8.24760e-07	-7.50475e-08	7.49712e-07	9.26603e-07	-1.76867e-08	9.08916e-07	7.87826e-07	-1.49670e-07	6.38156e-07
14.131	1.53080e-06	-6.09461e-07	9.21340e-07	1.47331e-06	-1.98576e-07	1.27473e-06	4.03634e-07	-5.95136e-07	-1.91502e-07	2.40977e-06	6.91486e-08	2.47892e-06	1.39981e-06	-2.44798e-07	1.15501e-06	8.22340e-07	-7.43983e-08	7.47942e-07	9.24463e-07	-1.76702e-08	9.06793e-07	7.85448e-07	-1.49218e-07	6.36230e-07
14.156	1.52916e-06	-6.08808e-07	9.20352e-07	1.47193e-06	-1.98195e-07	1.27373e-06	3.98948e-07	-5.95243e-07	-1.96295e-07	2.40233e-06	6.79094e-08	2.47024e-06	1.39696e-06	-2.44299e-07	1.15266e-06	8.19914e-07	-7.37478e-08	7.46166e-07	9.22315e-07	-1.76523e-08	9.04663e-07	7.83058e-07	-1.48764e-07	6.34293e-07
14.180	1.52750e-06	-6.08147e-07	9.19353e-07	1.47053e-06	-1.97812e-07	1.27272e-06	3.94253e-07	-5.95347e-07	-2.01094e-07	2.39486e-06	6.66728e-08	2.46153e-06	1.39408e-06	-2.43796e-07	1.15029e-06	8.17480e-07	-7.30958e-08	7.44384e-07	9.20159e-07	-1.76332e-08	9.02526e-07	7.80655e-07	-1.48308e-07	6.32347e-07
14.205	1.52582e-06	-6.07480e-07	9.18345e-07	1.46912e-06	-1.97428e-07	1.27169e-06	3.89548e-07	-5.95448e-07	-2.05899e-07	2.38737e-06	6.54389e-08	2.45281e-06	1.39119e-06	-2.43291e-07	1.14790e-06	8.15040e-07	-7.24425e-08	7.42598e-07	9.17995e-07	-1.76129e-08	9.00382e-07	7.78240e-07	-1.47849e-07	6.30391e-07
14.230	1.52413e-06	-6.06806e-07	9.17326e-07	1.46769e-06	-1.97042e-07	1.27065e-06	3.84834e-07	-5.95545e-07	-2.10710e-07	2.37985e-06	6.42077e-08	2.44406e-06	1.38829e-06	-2.42783e-07	1.14551e-06	8.12593e-07	-7.17878e-08	7.40805e-07	9.15823e-07	-1.75912e-08	8.98231e-07	7.75812e-07	-1.47388e-07	6.28424e-07
14.254	1.52242e-06	-6.06126e-07	9.16298e-07	1.46625e-06	-1.96655e-07	1.26960e-06	3.80111e-07	-5.95638e-07	-2.15527e-07	2.37232e-06	6.29792e-08	2.43530e-06	1.38537e-06	-2.42272e-07	1.14309e-06	8.10140e-07	-7.11317e-08	7.39008e-07	9.13642e-07	-1.75683e-08	8.96074e-07	7.73372e-07	-1.46924e-07	6.26448e-07
14.279	1.52070e-06	-6.05439e-07	9.15259e-07	1.46480e-06	-1.96267e-07	1.26853e-06	3.75379e-07	-5.95728e-07	-2.20349e-07	2.36476e-06	6.17535e-08	2.42651e-06	1.38243e-06	-2.41758e-07	1.14067e-06	8.07680e-07	-7.04743e-08	7.37205e-07	9.11454e-07	-1.75440e-08	8.93910e-07	7.70920e-07	-1.46458e-07	6.24462e-07
14.303	1.51896e-06	-6.04745e-07	9.14210e-07	1.46333e-06	-1.95877e-07	1.26746e-06	3.70638e-07	-5.95815e-07	-2.25177e-07	2.35718e-06	6.05307e-08	2.41771e-06	1.37947e-06	-2.41241e-07	1.13823e-06	8.05213e-07	-6.98156e-08	7.35398e-07	9.09258e-07	-1.75185e-08	8.91739e-07	7.68455e-07	-1.45990e-07	6.22465e-07
14.328	1.51720e-06	-6.04045e-07	9.13152e-07	1.46185e-06	-1.95486e-07	1.26637e-06	3.65888e-07	-5.95898e-07	-2.30010e-07	2.34957e-06	5.93106e-08	2.40888e-06	1.37650e-06	-2.40722e-07	1.13578e-06	8.02741e-07	-6.91556e-08	7.33585e-07	9.07054e-07	-1.74917e-08	8.89562e-07	7.65979e-07	-1.45520e-07	6.20459e-07
14.352	1.51542e-06	-6.03338e-07	9.12083e-07	1.46036e-06	-1.95093e-07	1.26527e-06	3.61129e-07	-5.95978e-07	-2.34849e-07	2.34194e-06	5.80934e-08	2.40004e-06	1.37351e-06	-2.40199e-07	1.13331e-06	8.00261e-07	-6.84942e-08	7.31767e-07	9.04842e-07	-1.74636e-08	8.87378e-07	7.63490e-07	-1.45047e-07	6.18443e-07
14.377	1.51363e-06	-6.02625e-07	9.11005e-07	1.45885e-06	-1.94699e-07	1.26415e-06	3.56362e-07	-5.96054e-07	-2.39692e-07	2.33429e-06	5.68791e-08	2.39117e-06	1.37051e-06	-2.39674e-07	1.13084e-06	7.97776e-07	-6.78316e-08	7.29944e-07	9.02622e-07	-1.74343e-08	8.85188e-07	7.60989e-07	-1.44572e-07	6.16417e-07
14.402	1.51182e-06	-6.01905e-07	9.09917e-07	1.45733e-06	-1.94303e-07	1.26303e-06	3.51586e-07	-5.96127e-07	-2.44541e-07	2.32662e-06	5.56677e-08	2.38229e-06	1.36749e-06	-2.39146e-07	1.12834e-06	7.95284e-07	-6.71678e-08	7.28117e-07	9.00395e-07	-1.74036e-08	8.82992e-07	7.58476e-07	-1.44094e-07	6.14382e-07
14.426	1.51000e-06	-6.01179e-07	9.08819e-07	1.45580e-06	-1.93907e-07	1.26189e-06	3.46801e-07	-5.96197e-07	-2.49396e-07	2.31893e-06	5.44592e-08	2.37339e-06	1.36446e-06	-2.38615e-07	1.12584e-06	7.92787e-07	-6.65026e-08	7.26284e-07	8.98161e-07	-1.73716e-08	8.80789e-07	7.55951e-07	-1.43615e-07	6.12337e-07
14.451	1.50816e-06	-6.00446e-07	9.07711e-07	1.45425e-06	-1.93508e-07	1.26074e-06	3.42008e-07	-5.96263e-07	-2.54255e-07	2.31122e-06	5.32537e-08	2.36447e-06	1.36140e-06	-2.38082e-07	1.12332e-06	7.90283e-07	-6.58363e-08	7.24447e-07	8.95918e-07	-1.73384e-08	8.78580e-07	7.53415e-07	-1.43133e-07	6.10282e-07
14.475	1.50630e-06	-5.99707e-07	9.06593e-07	1.45268e-06	-1.93109e-07	1.25958e-06	3.37207e-07	-5.96326e-07	-2.59118e-07	2.30348e-06	5.20512e-08	2.35554e-06	1.35834e-06	-2.37545e-07	1.12079e-06	7.87773e-07	-6.51687e-08	7.22605e-07	8.93669e-07	-1.73038e-08	8.76365e-07	7.50866e-07	-1.42649e-07	6.08218e-07
14.500	1.50443e-06	-5.98961e-07	9.05466e-07	1.45111e-06	-1.92708e-07	1.25840e-06	3.32398e-07	-5.96385e-07	-2.63987e-07	2.29573e-06	5.08517e-08	2.34658e-06	1.35525e-06	-2.37006e-07	1.11825e-06	7.85258e-07	-6.44998e-08	7.20758e-07	8.91412e-07	-1.72680e-08	8.74144e-07	7.48306e-07	-1.42162e-07	6.06144e-07
14.524	1.50254e-06	-5.98209e-07	9.04329e-07	1.44952e-06	-1.92306e-07	1.25722e-06	3.27581e-07	-5.96441e-07	-2.68860e-07	2.28795e-06	4.96552e-08	2.33761e-06	1.35216e-06	-2.36464e-07	1.11569e-06	7.82736e-07	-6.38298e-08	7.18906e-07	8.89148e-07	-1.72308e-08	8.71917e-07	7.45734e-07	-1.41674e-07	6.04060e-07
14.549	1.50063e-06	-5.97450e-07	9.03182e-07	1.44792e-06	-1.91902e-07	1.25602e-06	3.22756e-07	-5.96494e-07	-2.73738e-07	2.28016e-06	4.84619e-08	2.32862e-06	1.34904e-06	-2.35920e-07	1.11312e-06	7.80209e-07	-6.31586e-08	7.17050e-07	8.86876e-07	-1.71923e-08	8.69684e-07	7.43150e-07	-1.41183e-07	6.01967e-07
14.574	1.49871e-06	-5.96685e-07	9.02026e-07	1.44630e-06	-1.91497e-07	1.25481e-06	3.17923e-07	-5.96543e-07	-2.78620e-07	2.27234e-06	4.72716e-08	2.31961e-06	1.34591e-06	-2.35372e-07	1.11054e-06	7.77676e-07	-6.24863e-08	7.15190e-07	8.84597e-07	-1.71526e-08	8.67445e-07	7.40555e-07	-1.40690e-07	5.99865e-07
14.598	1.49677e-06	-5.95914e-07	9.00860e-07	1.44468e-06	-1.91091e-07	1.25359e-06	3.13082e-07	-5.96589e-07	-2.83507e-07	2.26450e-06	4.60844e-08	2.31059e-06	1.34277e-06	-2.34822e-07	1.10794e-06	7.75137e-07	-6.18127e-08	7.13325e-07	8.82311e-07	-1.71115e-08	8.65200e-07	7.37948e-07	-1.40194e-07	5.97754e-07
14.623	1.49482e-06	-5.95136e-07	8.99684e-07	1.44303e-06	-1.90684e-07	1.25235e-06	3.08234e-07	-5.96631e-07	-2.88398e-07	2.25665e-06	4.49004e-08	2.30155e-06	1.33961e-06	-2.34270e-07	1.10534e-06	7.72593e-07	-6.11381e-08	7.11455e-07	8.80018e-07	-1.70691e-08	8.62949e-07	7.35330e-07	-1.39697e-07	5.95633e-07
14.647	1.49285e-06	-5.94353e-07	8.98499e-07	1.44138e-06	-1.90275e-07	1.25111e-06	3.03378e-07	-5.96671e-07	-2.93292e-07	2.24877e-06	4.37195e-08	2.29249e-06	1.33643e-06	-2.33714e-07	1.10272e-06	7.70043e-07	-6.04623e-08	7.09581e-07	8.77718e-07	-1.70254e-08	8.60693e-07	7.32700e-07	-1.39197e-07	5.93503e-07
14.672	1.49087e-06	-5.93562e-07	8.97305e-07	1.43971e-06	-1.89865e-07	1.24985e-06	2.98515e-07	-5.96706e-07	-2.98191e-07	2.24087e-06	4.25419e-08	2.28341e-06	1.33324e-06	-2.33156e-07	1.10008e-06	7.67488e-07	-5.97853e-08	7.07703e-07	8.75411e-07	-1.69804e-08	8.58431e-07	7.30059e-07	-1.38696e-07	5.91363e-07
14.696	1.48887e-06	-5.92766e-07	8.96101e-07	1.43803e-06	-1.89454e-07	1.24858e-06	2.93645e-07	-5.96739e-07	-3.03094e-07	2.23296e-06	4.13675e-08	2.27432e-06	1.33004e-06	-2.32596e-07	1.09744e-06	7.64928e-07	-5.91073e-08	7.05821e-07	8.73097e-07	-1.69341e-08	8.56163e-07	7.27407e-07	-1.38192e-07	5.89215e-07
14.721	1.48685e-06	-5.91964e-07	8.94888e-07	1.43634e-06	-1.89042e-07	1.24730e-06	2.88767e-07	-5.96768e-07	-3.08001e-07	2.22502e-06	4.01963e-08	2.26522e-06	1.32681e-06	-2.32033e-07	1.09478e-06	7.62362e-07	-5.84282e-08	7.03934e-07	8.70776e-07	-1.68865e-08	8.53890e-07	7.24743e-07	-1.37686e-07	5.87057e-07
14.746	1.48482e-06	-5.91155e-07	8.93665e-07	1.43463e-06	-1.88628e-07	1.24601e-06	2.83883e-07	-5.96794e-07	-3.12911e-07	2.21707e-06	3.90284e-08	2.25610e-06	1.32358e-06	-2.31467e-07	1.09211e-06	7.59791e-07	-5.77480e-08	7.02043e-07	8.68449e-07	-1.68376e-08	8.51611e-07	7.22068e-07	-1.37178e-07	5.84891e-07
14.770	1.48277e-06	-5.90340e-07	8.92433e-07	1.43292e-06	-1.88214e-07	1.24470e-06	2.78991e-07	-5.96816e-07	-3.17825e-07	2.20910e-06	3.78638e-08	2.24696e-06	1.32033e-06	-2.30898e-07	1.08943e-06	7.57215e-07	-5.70668e-08	7.00148e-07	8.66115e-07	-1.67874e-08	8.49327e-07	7.19382e-07	-1.36667e-07	5.82715e-07
14.795	1.48071e-06	-5.89519e-07	8.91192e-07	1.43118e-06	-1.87798e-07	1.24339e-06	2.74093e-07	-5.96836e-07	-3.22743e-07	2.20111e-06	3.67025e-08	2.23781e-06	1.31706e-06	-2.30327e-07	1.08674e-06	7.54634e-07	-5.63845e-08	6.98250e-07	8.63774e-07	-1.67358e-08	8.47038e-07	7.16685e-07	-1.36155e-07	5.80531e-07
14.819	1.47863e-06	-5.88691e-07	8.89941e-07	1.42944e-06	-1.87381e-07	1.24206e-06	2.69188e-07	-5.96852e-07	-3.27664e-07	2.19310e-06	3.55445e-08	2.22864e-06	1.31378e-06	-2.29754e-07	1.08403e-06	7.52048e-07	-5.57012e-08	6.96347e-07	8.61427e-07	-1.66830e-08	8.44744e-07	7.13978e-07	-1.35641e-07	5.78337e-07
14.844	1.47654e-06	-5.87858e-07	8.88681e-07	1.42768e-06	-1.86962e-07	1.24072e-06	2.64276e-07	-5.96864e-07	-3.32588e-07	2.18507e-06	3.43900e-08	2.21946e-06	1.31049e-06	-2.29178e-07	1.08131e-06	7.49457e-07	-5.50168e-08	6.94440e-07	8.59073e-07	-1.66288e-08	8.42444e-07	7.11259e-07	-1.35124e-07	5.76135e-07
14.868	1.47443e-06	-5.87019e-07	8.87412e-07	1.42591e-06	-1.86543e-07	1.23937e-06	2.59358e-07	-5.96874e-07	-3.37516e-07	2.17703e-06	3.32388e-08	2.21026e-06	1.30718e-06	-2.28599e-07	1.07858e-06	7.46861e-07	-5.43315e-08	6.92529e-07	8.56712e-07	-1.65733e-08	8.40139e-07	7.08529e-07	-1.34605e-07	5.73924e-07
14.893	1.47231e-06	-5.86173e-07	8.86134e-07	1.42413e-06	-1.86122e-07	1.23801e-06	2.54433e-07	-5.96880e-07	-3.42446e-07	2.16896e-06	3.20910e-08	2.20105e-06	1.30386e-06	-2.28018e-07	1.07584e-06	7.44260e-07	-5.36452e-08	6.90615e-07	8.54345e-07	-1.65165e-08	8.37829e-07	7.05789e-07	-1.34085e-07	5.71704e-07
14.918	1.47017e-06	-5.85322e-07	8.84847e-07	1.42234e-06	-1.85701e-07	1.23664e-06	2.49503e-07	-5.96882e-07	-3.47380e-07	2.16088e-06	3.09467e-08	2.19183e-06	1.30052e-06	-2.27434e-07	1.07309e-06	7.41655e-07	-5.29579e-08	6.88697e-07	8.51972e-07	-1.64584e-08	8.35514e-07	7.03038e-07	-1.33562e-07	5.69476e-07
14.942	1.46801e-06	-5.84464e-07	8.83550e-07	1.42053e-06	-1.85278e-07	1.23526e-06	2.44566e-07	-5.96882e-07	-3.52316e-07	2.15279e-06	2.98059e-08	2.18259e-06	1.29717e-06	-2.26848e-07	1.07032e-06	7.39044e-07	-5.22696e-08	6.86775e-07	8.49593e-07	-1.63990e-08	8.33194e-07	7.00276e-07	-1.33038e-07	5.67238e-07
14.967	1.46585e-06	-5.83600e-07	8.82245e-07	1.41872e-06	-1.84854e-07	1.23386e-06	2.39623e-07	-5.96878e-07	-3.57255e-07	2.14467e-06	2.86685e-08	2.17334e-06	1.29380e-06	-2.26259e-07	1.06754e-06	7.36430e-07	-5.15804e-08	6.84849e-07	8.47207e-07	-1.63382e-08	8.30869e-07	6.97504e-07	-1.32511e-07	5.64993e-07
14.991	1.46366e-06	-5.82731e-07	8.80931e-07	1.41688e-06	-1.84429e-07	1.23245e-06	2.34674e-07	-5.96871e-07	-3.62197e-07	2.13654e-06	2.75347e-08	2.16407e-06	1.29042e-06	-2.25668e-07	1.06475e-06	7.33810e-07	-5.08903e-08	6.82920e-07	8.44816e-07	-1.62762e-08	8.28540e-07	6.94721e-07	-1.31982e-07	5.62739e-07
15.016	1.46146e-06	-5.81856e-07	8.79607e-07	1.41504e-06	-1.84003e-07	1.23104e-06	2.29719e-07	-5.96860e-07	-3.67142e-07	2.12839e-06	2.64043e-08	2.15480e-06	1.28703e-06	-2.25075e-07	1.06195e-06	7.31187e-07	-5.01992e-08	6.80987e-07	8.42418e-07	-1.62128e-08	8.26205e-07	6.91927e-07	-1.31451e-07	5.60476e-07
15.041	1.45925e-06	-5.80974e-07	8.78275e-07	1.41319e-06	-1.83576e-07	1.22961e-06	2.24758e-07	-5.96847e-07	-3.72089e-07	2.12023e-06	2.52776e-08	2.14550e-06	1.28362e-06	-2.24479e-07	1.05914e-06	7.28559e-07	-4.95073e-08	6.79051e-07	8.40014e-07	-1.61481e-08	8.23866e-07	6.89124e-07	-1.30919e-07	5.58205e-07
15.065	1.45702e-06	-5.80087e-07	8.76934e-07	1.41132e-06	-1.83148e-07	1.22817e-06	2.19792e-07	-5.96830e-07	-3.77038e-07	2.11205e-06	2.41544e-08	2.13620e-06	1.28020e-06	-2.23881e-07	1.05632e-06	7.25926e-07	-4.88144e-08	6.77112e-07	8.37604e-07	-1.60821e-08	8.21522e-07	6.86310e-07	-1.30384e-07	5.55925e-07
15.090	1.45478e-06	-5.79194e-07	8.75584e-07	1.40944e-06	-1.82719e-07	1.22672e-06	2.14820e-07	-5.96810e-07	-3.81990e-07	2.10385e-06	2.30348e-08	2.12688e-06	1.27676e-06	-2.23280e-07	1.05349e-06	7.23290e-07	-4.81207e-08	6.75169e-07	8.35189e-07	-1.60148e-08	8.19174e-07	6.83485e-07	-1.29848e-07	5.53638e-07
15.114	1.45252e-06	-5.78295e-07	8.74225e-07	1.40755e-06	-1.82289e-07	1.22526e-06	2.09843e-07	-5.96787e-07	-3.86943e-07	2.09564e-06	2.19189e-08	2.11755e-06	1.27332e-06	-2.22677e-07	1.05064e-06	7.20649e-07	-4.74261e-08	6.73223e-07	8.32767e-07	-1.59462e-08	8.16821e-07	6.80651e-07	-1.29309e-07	5.51342e-07
15.139	1.45025e-06	-5.77391e-07	8.72858e-07	1.40565e-06	-1.81858e-07	1.22379e-06	2.04861e-07	-5.96760e-07	-3.91899e-07	2.08741e-06	2.08066e-08	2.10821e-06	1.26985e-06	-2.22071e-07	1.04778e-06	7.18004e-07	-4.67307e-08	6.71273e-07	8.30340e-07	-1.58763e-08	8.14464e-07	6.77806e-07	-1.28769e-07	5.49037e-07
15.163	1.44796e-06	-5.76480e-07	8.71481e-07	1.40373e-06	-1.81426e-07	1.22231e-06	1.99874e-07	-5.96730e-07	-3.96857e-07	2.07916e-06	1.96980e-08	2.09886e-06	1.26638e-06	-2.21463e-07	1.04491e-06	7.15355e-07	-4.60345e-08	6.69321e-07	8.27907e-07	-1.58050e-08	8.12102e-07	6.74951e-07	-1.28226e-07	5.46725e-07
15.188	1.44566e-06	-5.75564e-07	8.70096e-07	1.40181e-06	-1.80993e-07	1.22081e-06	1.94881e-07	-5.96697e-07	-4.01816e-07	2.07090e-06	1.85930e-08	2.08950e-06	1.26289e-06	-2.20853e-07	1.04204e-06	7.12702e-07	-4.53374e-08	6.67365e-07	8.25469e-07	-1.57325e-08	8.09736e-07	6.72087e-07	-1.27682e-07	5.44405e-07
15.213	1.44334e-06	-5.74642e-07	8.68703e-07	1.39987e-06	-1.80559e-07	1.21931e-06	1.89883e-07	-5.96661e-07	-4.06778e-07	2.06263e-06	1.74918e-08	2.08012e-06	1.25939e-06	-2.20241e-07	1.03915e-06	7.10045e-07	-4.46395e-08	6.65406e-07	8.23024e-07	-1.56586e-08	8.07366e-07	6.69212e-07	-1.27136e-07	5.42076e-07
15.237	1.44102e-06	-5.73715e-07	8.67301e-07	1.39792e-06	-1.80124e-07	1.21780e-06	1.84881e-07	-5.96622e-07	-4.11741e-07	2.05434e-06	1.63943e-08	2.07074e-06	1.25587e-06	-2.19626e-07	1.03625e-06	7.07385e-07	-4.39409e-08	6.63444e-07	8.20575e-07	-1.55834e-08	8.04991e-07	6.66328e-07	-1.26588e-07	5.39740e-07
15.262	1.43867e-06	-5.72782e-07	8.65890e-07	1.39596e-06	-1.79688e-07	1.21627e-06	1.79874e-07	-5.96579e-07	-4.16705e-07	2.04604e-06	1.53005e-08	2.06134e-06	1.25234e-06	-2.19009e-07	1.03333e-06	7.04720e-07	-4.32414e-08	6.61479e-07	8.18120e-07	-1.55069e-08	8.02613e-07	6.63433e-07	-1.26038e-07	5.37395e-07
15.286	1.43631e-06	-5.71843e-07	8.64470e-07	1.39399e-06	-1.79251e-07	1.21474e-06	1.74862e-07	-5.96533e-07	-4.21671e-07	2.03772e-06	1.42106e-08	2.05193e-06	1.24880e-06	-2.18390e-07	1.03041e-06	7.02052e-07	-4.25413e-08	6.59511e-07	8.15659e-07	-1.54291e-08	8.00230e-07	6.60529e-07	-1.25487e-07	5.35043e-07
15.311	1.43394e-06	-5.70898e-07	8.63043e-07	1.39200e-06	-1.78813e-07	1.21319e-06	1.69846e-07	-5.96484e-07	-4.26638e-07	2.02939e-06	1.31244e-08	2.04251e-06	1.24525e-06	-2.17768e-07	1.02748e-06	6.99381e-07	-4.18403e-08	6.57540e-07	8.13193e-07	-1.53500e-08	7.97843e-07	6.57616e-07	-1.24933e-07	5.32683e-07
15.335	1.43155e-06	-5.69948e-07	8.61606e-07	1.39001e-06	-1.78375e-07	1.21163e-06	1.64826e-07	-5.96432e-07	-4.31607e-07	2.02104e-06	1.20421e-08	2.03308e-06	1.24168e-06	-2.17144e-07	1.02454e-06	6.96706e-07	-4.11387e-08	6.55567e-07	8.10722e-07	-1.52696e-08	7.95453e-07	6.54693e-07	-1.24378e-07	5.30315e-07
15.360	1.42915e-06	-5.68993e-07	8.60162e-07	1.38800e-06	-1.77935e-07	1.21007e-06	1.59801e-07	-5.96377e-07	-4.36576e-07	2.01268e-06	1.09635e-08	2.02365e-06	1.23810e-06	-2.16518e-07	1.02158e-06	6.94027e-07	-4.04363e-08	6.53591e-07	8.08246e-07	-1.51879e-08	7.93058e-07	6.51760e-07	-1.23820e-07	5.27939e-07
15.385	1.42674e-06	-5.68031e-07	8.58709e-07	1.38598e-06	-1.77495e-07	1.20849e-06	1.54772e-07	-5.96319e-07	-4.41547e-07	2.00431e-06	9.88889e-09	2.01420e-06	1.23451e-06	-2.15890e-07	1.01862e-06	6.91345e-07	-3.97332e-08	6.51612e-07	8.05765e-07	-1.51049e-08	7.90660e-07	6.48818e-07	-1.23262e-07	5.25556e-07
15.409	1.42431e-06	-5.67065e-07	8.57248e-07	1.38396e-06	-1.77053e-07	1.20690e-06	1.49739e-07	-5.96257e-07	-4.46518e-07	1.99592e-06	8.81812e-09	2.00474e-06	1.23090e-06	-2.15260e-07	1.01564e-06	6.88660e-07	-3.90294e-08	6.49630e-07	8.03278e-07	-1.50205e-08	7.88258e-07	6.45866e-07	-1.22701e-07	5.23166e-07
15.434	1.42187e-06	-5.66093e-07	8.55778e-07	1.38192e-06	-1.76611e-07	1.20531e-06	1.44702e-07	-5.96192e-07	-4.51491e-07	1.98752e-06	7.75124e-09	1.99527e-06	1.22729e-06	-2.14627e-07	1.01266e-06	6.85971e-07	-3.83250e-08	6.47646e-07	8.00787e-07	-1.49349e-08	7.85852e-07	6.42906e-07	-1.22138e-07	5.20767e-07
15.458	1.41942e-06	-5.65115e-07	8.54300e-07	1.37987e-06	-1.76168e-07	1.20370e-06	1.39661e-07	-5.96124e-07	-4.56464e-07	1.97911e-06	6.68828e-09	1.98580e-06	1.22366e-06	-2.13992e-07	1.00966e-06	6.83279e-07	-3.76199e-08	6.45659e-07	7.98291e-07	-1.48480e-08	7.83443e-07	6.39936e-07	-1.21574e-07	5.18361e-07
15.483	1.41695e-06	-5.64132e-07	8.52814e-07	1.37780e-06	-1.75724e-07	1.20208e-06	1.34616e-07	-5.96053e-07	-4.61437e-07	1.97068e-06	5.62926e-09	1.97631e-06	1.22001e-06	-2.13355e-07	1.00666e-06	6.80584e-07	-3.69141e-08	6.43670e-07	7.95789e-07	-1.47598e-08	7.81030e-07	6.36956e-07	-1.21008e-07	5.15948e-07
15.507	1.41446e-06	-5.63144e-07	8.51320e-07	1.37573e-06	-1.75279e-07	1.20045e-06	1.29568e-07	-5.95979e-07	-4.66411e-07	1.96224e-06	4.57420e-09	1.96682e-06	1.21636e-06	-2.12716e-07	1.00364e-06	6.77886e-07	-3.62078e-08	6.41678e-07	7.93283e-07	-1.46702e-08	7.78613e-07	6.33968e-07	-1.20440e-07	5.13528e-07
15.532	1.41197e-06	-5.62150e-07	8.49818e-07	1.37365e-06	-1.74834e-07	1.19881e-06	1.24516e-07	-5.95902e-07	-4.71385e-07	1.95379e-06	3.52311e-09	1.95732e-06	1.21269e-06	-2.12075e-07	1.00062e-06	6.75185e-07	-3.55008e-08	6.39684e-07	7.90773e-07	-1.45794e-08	7.76193e-07	6.30971e-07	-1.19871e-07	5.11100e-07
15.557	1.40946e-06	-5.61151e-07	8.48308e-07	1.37155e-06	-1.74388e-07	1.19717e-06	1.19461e-07	-5.95822e-07	-4.76360e-07	1.94533e-06	2.47602e-09	1.94781e-06	1.20902e-06	-2.11432e-07	9.97584e-07	6.72481e-07	-3.47932e-08	6.37688e-07	7.88257e-07	-1.44873e-08	7.73770e-07	6.27965e-07	-1.19300e-07	5.08665e-07
15.581	1.40694e-06	-5.60147e-07	8.46790e-07	1.36945e-06	-1.73940e-07	1.19551e-06	1.14403e-07	-5.95738e-07	-4.81335e-07	1.93686e-06	1.43295e-09	1.93829e-06	1.20533e-06	-2.10787e-07	9.94540e-07	6.69774e-07	-3.40850e-08	6.35689e-07	7.85737e-07	-1.43939e-08	7.71343e-07	6.24950e-07	-1.18727e-07	5.06223e-07
15.606	1.40440e-06	-5.59137e-07	8.45264e-07	1.36733e-06	-1.73493e-07	1.19384e-06	1.09342e-07	-5.95652e-07	-4.86310e-07	1.92837e-06	3.93910e-10	1.92876e-06	1.20162e-06	-2.10139e-07	9.91485e-07	6.67065e-07	-3.33763e-08	6.33689e-07	7.83212e-07	-1.42992e-08	7.68913e-07	6.21926e-07	-1.18153e-07	5.03773e-07
15.630	1.40185e-06	-5.58123e-07	8.43730e-07	1.36521e-06	-1.73044e-07	1.19216e-06	1.04277e-07	-5.95562e-07	-4.91285e-07	1.91987e-06	-6.41078e-10	1.91923e-06	1.19791e-06	-2.09490e-07	9.88422e-07	6.64353e-07	-3.26670e-08	6.31686e-07	7.80683e-07	-1.42032e-08	7.66480e-07	6.18893e-07	-1.17577e-07	5.01317e-07
15.655	1.39929e-06	-5.57103e-07	8.42188e-07	1.36307e-06	-1.72595e-07	1.19048e-06	9.92099e-08	-5.95469e-07	-4.96259e-07	1.91136e-06	-1.67199e-09	1.90969e-06	1.19419e-06	-2.08839e-07	9.85348e-07	6.61638e-07	-3.19572e-08	6.29681e-07	7.78150e-07	-1.41060e-08	7.64044e-07	6.15852e-07	-1.16999e-07	4.98853e-07
15.679	1.39672e-06	-5.56077e-07	8.40638e-07	1.36093e-06	-1.72145e-07	1.18878e-06	9.41397e-08	-5.95373e-07	-5.01234e-07	1.90284e-06	-2.69882e-09	1.90014e-06	1.19045e-06	-2.08185e-07	9.82265e-07	6.58920e-07	-3.12468e-08	6.27674e-07	7.75612e-07	-1.40074e-08	7.61604e-07	6.12802e-07	-1.16419e-07	4.96383e-07
15.704	1.39413e-06	-5.55047e-07	8.39080e-07	1.35877e-06	-1.71694e-07	1.18707e-06	8.90668e-08	-5.95274e-07	-5.06208e-07	1.89431e-06	-3.72154e-09	1.89059e-06	1.18670e-06	-2.07530e-07	9.79173e-07	6.56200e-07	-3.05359e-08	6.25664e-07	7.73070e-07	-1.39076e-08	7.59162e-07	6.09744e-07	-1.15838e-07	4.93906e-07
15.729	1.39153e-06	-5.54012e-07	8.37515e-07	1.35660e-06	-1.71242e-07	1.18536e-06	8.39913e-08	-5.95172e-07	-5.11181e-07	1.88577e-06	-4.74013e-09	1.88103e-06	1.18294e-06	-2.06872e-07	9.76071e-07	6.53478e-07	-2.98245e-08	6.23653e-07	7.70523e-07	-1.38065e-08	7.56717e-07	6.06677e-07	-1.15256e-07	4.91422e-07
15.753	1.38891e-06	-5.52971e-07	8.35942e-07	1.35442e-06	-1.70790e-07	1.18363e-06	7.89133e-08	-5.95067e-07	-5.16154e-07	1.87721e-06	-5.75458e-09	1.87146e-06	1.17917e-06	-2.06213e-07	9.72960e-07	6.50753e-07	-2.91127e-08	6.21641e-07	7.67973e-07	-1.37041e-08	7.54269e-07	6.03602e-07	-1.14672e-07	4.88931e-07
15.778	1.38629e-06	-5.51925e-07	8.34361e-07	1.35224e-06	-1.70337e-07	1.18190e-06	7.38330e-08	-5.94959e-07	-5.21126e-07	1.86865e-06	-6.76487e-09	1.86189e-06	1.17539e-06	-2.05552e-07	9.69840e-07	6.48026e-07	-2.84003e-08	6.19626e-07	7.65418e-07	-1.36004e-08	7.51818e-07	6.00519e-07	-1.14086e-07	4.86433e-07
15.802	1.38365e-06	-5.50875e-07	8.32773e-07	1.35004e-06	-1.69884e-07	1.18015e-06	6.87504e-08	-5.94848e-07	-5.26098e-07	1.86008e-06	-7.77098e-09	1.85231e-06	1.17160e-06	-2.04889e-07	9.66711e-07	6.45297e-07	-2.76876e-08	6.17609e-07	7.62859e-07	-1.34955e-08	7.49364e-07	5.97428e-07	-1.13499e-07	4.83929e-07
15.827	1.38100e-06	-5.49819e-07	8.31177e-07	1.34783e-06	-1.69429e-07	1.17840e-06	6.36657e-08	-5.94734e-07	-5.31068e-07	1.85150e-06	-8.77290e-09	1.84272e-06	1.16780e-06	-2.04224e-07	9.63573e-07	6.42566e-07	-2.69743e-08	6.15591e-07	7.60296e-07	-1.33892e-08	7.46907e-07	5.94328e-07	-1.12910e-07	4.81418e-07
15.852	1.37833e-06	-5.48759e-07	8.29574e-07	1.34561e-06	-1.68974e-07	1.17664e-06	5.85790e-08	-5.94617e-07	-5.36038e-07	1.84290e-06	-9.77060e-09	1.83313e-06	1.16398e-06	-2.03557e-07	9.60426e-07	6.39832e-07	-2.62607e-08	6.13571e-07	7.57730e-07	-1.32818e-08	7.44448e-07	5.91220e-07	-1.12319e-07	4.78901e-07
15.876	1.37566e-06	-5.47693e-07	8.27963e-07	1.34339e-06	-1.68519e-07	1.17487e-06	5.34904e-08	-5.94497e-07	-5.41007e-07	1.83430e-06	-1.07641e-08	1.82354e-06	1.16016e-06	-2.02888e-07	9.57270e-07	6.37096e-07	-2.55466e-08	6.11550e-07	7.55159e-07	-1.31730e-08	7.41986e-07	5.88105e-07	-1.11727e-07	4.76377e-07
15.901	1.37297e-06	-5.46623e-07	8.26345e-07	1.34115e-06	-1.68063e-07	1.17309e-06	4.83999e-08	-5.94374e-07	-5.45974e-07	1.82569e-06	-1.17533e-08	1.81394e-06	1.15632e-06	-2.02217e-07	9.54106e-07	6.34359e-07	-2.48322e-08	6.09527e-07	7.52585e-07	-1.30630e-08	7.39522e-07	5.84981e-07	-1.11134e-07	4.73847e-07
15.925	1.37027e-06	-5.45547e-07	8.24719e-07	1.33890e-06	-1.67606e-07	1.17130e-06	4.33078e-08	-5.94248e-07	-5.50940e-07	1.81707e-06	-1.27383e-08	1.80433e-06	1.15248e-06	-2.01544e-07	9.50932e-07	6.31620e-07	-2.41173e-08	6.07502e-07	7.50007e-07	-1.29517e-08	7.37055e-07	5.81850e-07	-1.10539e-07	4.71311e-07
15.950	1.36755e-06	-5.44467e-07	8.23086e-07	1.33665e-06	-1.67149e-07	1.16950e-06	3.82142e-08	-5.94118e-07	-5.55904e-07	1.80844e-06	-1.37190e-08	1.79472e-06	1.14862e-06	-2.00870e-07	9.47751e-07	6.28878e-07	-2.34021e-08	6.05476e-07	7.47425e-07	-1.28392e-08	7.34586e-07	5.78711e-07	-1.09943e-07	4.68768e-07
15.974	1.36483e-06	-5.43382e-07	8.21446e-07	1.33438e-06	-1.66691e-07	1.16769e-06	3.31190e-08	-5.93986e-07	-5.60867e-07	1.79980e-06	-1.46953e-08	1.78511e-06	1.14475e-06	-2.00194e-07	9.44560e-07	6.26135e-07	-2.26866e-08	6.03449e-07	7.44840e-07	-1.27254e-08	7.32115e-07	5.75564e-07	-1.09345e-07	4.66219e-07
15.999	1.36209e-06	-5.42292e-07	8.19798e-07	1.33210e-06	-1.66232e-07	1.16587e-06	2.80226e-08	-5.93851e-07	-5.65829e-07	1.79116e-06	-1.56674e-08	1.77549e-06	1.14088e-06	-1.99516e-07	9.41361e-07	6.23391e-07	-2.19707e-08	6.01420e-07	7.42251e-07	-1.26104e-08	7.29641e-07	5.72409e-07	-1.08746e-07	4.63664e-07
16.024	1.35934e-06	-5.41198e-07	8.18144e-07	1.32982e-06	-1.65773e-07	1.16405e-06	2.29249e-08	-5.93713e-07	-5.70788e-07	1.78250e-06	-1.66352e-08	1.76587e-06	1.13699e-06	-1.98836e-07	9.38154e-07	6.20645e-07	-2.12545e-08	5.99390e-07	7.39659e-07	-1.24941e-08	7.27165e-07	5.69247e-07	-1.08145e-07	4.61103e-07
16.048	1.35658e-06	-5.40098e-07	8.16482e-07	1.32752e-06	-1.65313e-07	1.16221e-06	1.78261e-08	-5.93572e-07	-5.75746e-07	1.77384e-06	-1.75986e-08	1.75624e-06	1.13309e-06	-1.98155e-07	9.34939e-07	6.17897e-07	-2.05379e-08	5.97359e-07	7.37063e-07	-1.23765e-08	7.24687e-07	5.66078e-07	-1.07543e-07	4.58535e-07
16.073	1.35381e-06	-5.38995e-07	8.14813e-07	1.32522e-06	-1.64853e-07	1.16037e-06	1.27263e-08	-5.93428e-07	-5.80702e-07	1.76517e-06	-1.85576e-08	1.74662e-06	1.12919e-06	-1.97472e-07	9.31715e-07	6.15148e-07	-1.98211e-08	5.95327e-07	7.34464e-07	-1.22578e-08	7.22206e-07	5.62901e-07	-1.06939e-07	4.55962e-07
16.097	1.35102e-06	-5.37886e-07	8.13137e-07	1.32291e-06	-1.64393e-07	1.15851e-06	7.62562e-09	-5.93281e-07	-5.85655e-07	1.75650e-06	-1.95123e-08	1.73698e-06	1.12527e-06	-1.96787e-07	9.28484e-07	6.12397e-07	-1.91040e-08	5.93293e-07	7.31862e-07	-1.21378e-08	7.19724e-07	5.59717e-07	-1.06334e-07	4.53383e-07
16.122	1.34823e-06	-5.36773e-07	8.11454e-07	1.32058e-06	-1.63931e-07	1.15665e-06	2.52417e-09	-5.93131e-07	-5.90607e-07	1.74781e-06	-2.04626e-08	1.72735e-06	1.12134e-06	-1.96100e-07	9.25244e-07	6.09645e-07	-1.83866e-08	5.91258e-07	7.29256e-07	-1.20165e-08	7.17240e-07	5.56526e-07	-1.05728e-07	4.50798e-07
16.146	1.34542e-06	-5.35655e-07	8.09764e-07	1.31825e-06	-1.63470e-07	1.15478e-06	-2.57794e-09	-5.92978e-07	-5.95556e-07	1.73912e-06	-2.14085e-08	1.71771e-06	1.11741e-06	-1.95412e-07	9.21996e-07	6.06892e-07	-1.76690e-08	5.89223e-07	7.26648e-07	-1.18940e-08	7.14754e-07	5.53328e-07	-1.05120e-07	4.48207e-07
16.171	1.34260e-06	-5.34533e-07	8.08068e-07	1.31591e-06	-1.63007e-07	1.15291e-06	-7.68059e-09	-5.92823e-07	-6.00503e-07	1.73042e-06	-2.23500e-08	1.70807e-06	1.11346e-06	-1.94722e-07	9.18741e-07	6.04137e-07	-1.69512e-08	5.87186e-07	7.24036e-07	-1.17703e-08	7.12266e-07	5.50122e-07	-1.04512e-07	4.45611e-07
16.196	1.33977e-06	-5.33406e-07	8.06364e-07	1.31356e-06	-1.62545e-07	1.15102e-06	-1.27837e-08	-5.92664e-07	-6.05448e-07	1.72171e-06	-2.32870e-08	1.69843e-06	1.10951e-06	-1.94030e-07	9.15478e-07	6.01382e-07	-1.62331e-08	5.85149e-07	7.21421e-07	-1.16454e-08	7.09776e-07	5.46910e-07	-1.03901e-07	4.43009e-07
16.220	1.33693e-06	-5.32274e-07	8.04654e-07	1.31121e-06	-1.62081e-07	1.14912e-06	-1.78871e-08	-5.92502e-07	-6.10390e-07	1.71300e-06	-2.42196e-08	1.68878e-06	1.10554e-06	-1.93337e-07	9.12207e-07	5.98625e-07	-1.55148e-08	5.83110e-07	7.18803e-07	-1.15192e-08	7.07284e-07	5.43691e-07	-1.03290e-07	4.40401e-07
16.245	1.33407e-06	-5.31138e-07	8.02937e-07	1.30884e-06	-1.61618e-07	1.14722e-06	-2.29907e-08	-5.92338e-07	-6.15329e-07	1.70428e-06	-2.51477e-08	1.67914e-06	1.10157e-06	-1.92642e-07	9.08928e-07	5.95867e-07	-1.47963e-08	5.81071e-07	7.16183e-07	-1.13918e-08	7.04791e-07	5.40465e-07	-1.02677e-07	4.37788e-07
16.269	1.33121e-06	-5.29998e-07	8.01213e-07	1.30646e-06	-1.61154e-07	1.14531e-06	-2.80944e-08	-5.92171e-07	-6.20265e-07	1.69556e-06	-2.60714e-08	1.66949e-06	1.09759e-06	-1.91946e-07	9.05642e-07	5.93109e-07	-1.40777e-08	5.79031e-07	7.13559e-07	-1.12632e-08	7.02296e-07	5.37232e-07	-1.02063e-07	4.35169e-07
16.294	1.32834e-06	-5.28853e-07	7.99482e-07	1.30408e-06	-1.60689e-07	1.14339e-06	-3.31981e-08	-5.92000e-07	-6.25199e-07	1.68683e-06	-2.69906e-08	1.65984e-06	1.09360e-06	-1.91248e-07	9.02349e-07	5.90349e-07	-1.33588e-08	5.76991e-07	7.10933e-07	-1.11334e-08	6.99800e-07	5.33993e-07	-1.01447e-07	4.32545e-07
16.318	1.32545e-06	-5.27704e-07	7.97745e-07	1.30169e-06	-1.60224e-07	1.14146e-06	-3.83016e-08	-5.91827e-07	-6.30129e-07	1.67809e-06	-2.79052e-08	1.65019e-06	1.08960e-06	-1.90548e-07	8.99048e-07	5.87589e-07	-1.26399e-08	5.74949e-07	7.08304e-07	-1.10024e-08	6.97302e-07	5.30747e-07	-1.00831e-07	4.29916e-07
16.343	1.32255e-06	-5.26551e-07	7.96001e-07	1.29929e-06	-1.59759e-07	1.13953e-06	-4.34049e-08	-5.91651e-07	-6.35056e-07	1.66935e-06	-2.88154e-08	1.64054e-06	1.08559e-06	-1.89847e-07	8.95740e-07	5.84828e-07	-1.19208e-08	5.72907e-07	7.05672e-07	-1.08702e-08	6.94802e-07	5.27494e-07	-1.00213e-07	4.27281e-07
16.368	1.31964e-06	-5.25393e-07	7.94251e-07	1.29688e-06	-1.59293e-07	1.13758e-06	-4.85078e-08	-5.91473e-07	-6.39981e-07	1.66061e-06	-2.97210e-08	1.63088e-06	1.08157e-06	-1.89144e-07	8.92425e-07	5.82066e-07	-1.12016e-08	5.70865e-07	7.03038e-07	-1.07368e-08	6.92301e-07	5.24235e-07	-9.95935e-08	4.24642e-07
16.392	1.31673e-06	-5.24231e-07	7.92495e-07	1.29446e-06	-1.58827e-07	1.13563e-06	-5.36103e-08	-5.91291e-07	-6.44901e-07	1.65185e-06	-3.06221e-08	1.62123e-06	1.07754e-06	-1.88440e-07	8.89103e-07	5.79304e-07	-1.04822e-08	5.68822e-07	7.00402e-07	-1.06021e-08	6.89799e-07	5.20970e-07	-9.89731e-08	4.21997e-07
16.417	1.31380e-06	-5.23065e-07	7.90732e-07	1.29203e-06	-1.58360e-07	1.13367e-06	-5.87121e-08	-5.91107e-07	-6.49819e-07	1.64310e-06	-3.15186e-08	1.61158e-06	1.07351e-06	-1.87734e-07	8.85773e-07	5.76541e-07	-9.76282e-09	5.66779e-07	6.97762e-07	-1.04663e-08	6.87296e-07	5.17698e-07	-9.83516e-08	4.19347e-07
16.441	1.31086e-06	-5.21895e-07	7.88962e-07	1.28960e-06	-1.57893e-07	1.13170e-06	-6.38133e-08	-5.90919e-07	-6.54733e-07	1.63434e-06	-3.24106e-08	1.60193e-06	1.06946e-06	-1.87027e-07	8.82437e-07	5.73778e-07	-9.04333e-09	5.64735e-07	6.95121e-07	-1.03293e-08	6.84792e-07	5.14420e-07	-9.77289e-08	4.16692e-07
16.466	1.30791e-06	-5.20720e-07	7.87187e-07	1.28715e-06	-1.57426e-07	1.12973e-06	-6.89137e-08	-5.90729e-07	-6.59643e-07	1.62557e-06	-3.32980e-08	1.59227e-06	1.06541e-06	-1.86319e-07	8.79094e-07	5.71014e-07	-8.32378e-09	5.62691e-07	6.92477e-07	-1.01912e-08	6.82286e-07	5.11137e-07	-9.71051e-08	4.14032e-07
16.490	1.30495e-06	-5.19541e-07	7.85405e-07	1.28470e-06	-1.56958e-07	1.12774e-06	-7.40131e-08	-5.90536e-07	-6.64549e-07	1.61680e-06	-3.41808e-08	1.58262e-06	1.06135e-06	-1.85609e-07	8.75744e-07	5.68250e-07	-7.60418e-09	5.60646e-07	6.89831e-07	-1.00518e-08	6.79779e-07	5.07847e-07	-9.64801e-08	4.11367e-07
16.515	1.30198e-06	-5.18358e-07	7.83617e-07	1.28224e-06	-1.56491e-07	1.12575e-06	-7.91115e-08	-5.90340e-07	-6.69452e-07	1.60803e-06	-3.50590e-08	1.57297e-06	1.05729e-06	-1.84897e-07	8.72388e-07	5.65486e-07	-6.88455e-09	5.58602e-07	6.87183e-07	-9.91128e-09	6.77271e-07	5.04551e-07	-9.58540e-08	4.08697e-07
16.540	1.29899e-06	-5.17172e-07	7.81823e-07	1.27978e-06	-1.56022e-07	1.12376e-06	-8.42087e-08	-5.90142e-07	-6.74351e-07	1.59925e-06	-3.59325e-08	1.56332e-06	1.05321e-06	-1.84185e-07	8.69025e-07	5.62722e-07	-6.16490e-09	5.56557e-07	6.84532e-07	-9.76957e-09	6.74763e-07	5.01249e-07	-9.52267e-08	4.06023e-07
16.564	1.29600e-06	-5.15981e-07	7.80022e-07	1.27730e-06	-1.55554e-07	1.12175e-06	-8.93046e-08	-5.89941e-07	-6.79245e-07	1.59047e-06	-3.68015e-08	1.55367e-06	1.04913e-06	-1.83470e-07	8.65655e-07	5.59957e-07	-5.44524e-09	5.54512e-07	6.81880e-07	-9.62670e-09	6.72253e-07	4.97942e-07	-9.45984e-08	4.03344e-07
16.589	1.29300e-06	-5.14786e-07	7.78216e-07	1.27482e-06	-1.55085e-07	1.11974e-06	-9.43992e-08	-5.89737e-07	-6.84136e-07	1.58168e-06	-3.76658e-08	1.54402e-06	1.04503e-06	-1.82755e-07	8.62279e-07	5.57192e-07	-4.72560e-09	5.52467e-07	6.79225e-07	-9.48267e-09	6.69742e-07	4.94629e-07	-9.39690e-08	4.00660e-07
16.613	1.28999e-06	-5.13587e-07	7.76404e-07	1.27233e-06	-1.54616e-07	1.11772e-06	-9.94923e-08	-5.89530e-07	-6.89022e-07	1.57290e-06	-3.85254e-08	1.53437e-06	1.04093e-06	-1.82038e-07	8.58897e-07	5.54428e-07	-4.00599e-09	5.50422e-07	6.76569e-07	-9.33748e-09	6.67231e-07	4.91310e-07	-9.33385e-08	3.97972e-07
16.638	1.28697e-06	-5.12384e-07	7.74585e-07	1.26983e-06	-1.54146e-07	1.11569e-06	-1.04584e-07	-5.89320e-07	-6.93904e-07	1.56410e-06	-3.93804e-08	1.52472e-06	1.03683e-06	-1.81320e-07	8.55508e-07	5.51663e-07	-3.28641e-09	5.48377e-07	6.73910e-07	-9.19114e-09	6.64719e-07	4.87986e-07	-9.27070e-08	3.95279e-07
16.663	1.28394e-06	-5.11177e-07	7.72761e-07	1.26733e-06	-1.53676e-07	1.11365e-06	-1.09674e-07	-5.89108e-07	-6.98781e-07	1.55531e-06	-4.02307e-08	1.51508e-06	1.03271e-06	-1.80600e-07	8.52114e-07	5.48899e-07	-2.56689e-09	5.46332e-07	6.71250e-07	-9.04365e-09	6.62206e-07	4.84656e-07	-9.20744e-08	3.92582e-07
16.687	1.28090e-06	-5.09967e-07	7.70931e-07	1.26482e-06	-1.53206e-07	1.11161e-06	-1.14761e-07	-5.88893e-07	-7.03654e-07	1.54651e-06	-4.10764e-08	1.50544e-06	1.02859e-06	-1.79880e-07	8.48713e-07	5.46134e-07	-1.84744e-09	5.44287e-07	6.68588e-07	-8.89501e-09	6.59693e-07	4.81321e-07	-9.14408e-08	3.89881e-07
16.712	1.27785e-06	-5.08752e-07	7.69095e-07	1.26230e-06	-1.52736e-07	1.10956e-06	-1.19847e-07	-5.88675e-07	-7.08522e-07	1.53772e-06	-4.19173e-08	1.49580e-06	1.02446e-06	-1.79158e-07	8.45306e-07	5.43370e-07	-1.12807e-09	5.42242e-07	6.65925e-07	-8.74524e-09	6.57179e-07	4.77981e-07	-9.08062e-08	3.87175e-07
16.736	1.27479e-06	-5.07534e-07	7.67254e-07	1.25977e-06	-1.52266e-07	1.10750e-06	-1.24931e-07	-5.88454e-07	-7.13386e-07	1.52892e-06	-4.27535e-08	1.48616e-06	1.02033e-06	-1.78434e-07	8.41894e-07	5.40607e-07	-4.08805e-10	5.40198e-07	6.63259e-07	-8.59434e-09	6.54665e-07	4.74636e-07	-9.01707e-08	3.84465e-07
16.761	1.27172e-06	-5.06312e-07	7.65406e-07	1.25723e-06	-1.51795e-07	1.10544e-06	-1.30013e-07	-5.88231e-07	-7.18244e-07	1.52011e-06	-4.35851e-08	1.47653e-06	1.01618e-06	-1.77710e-07	8.38475e-07	5.37843e-07	3.10351e-10	5.38154e-07	6.60593e-07	-8.44230e-09	6.52150e-07	4.71285e-07	-8.95341e-08	3.81751e-07
16.785	1.26864e-06	-5.05087e-07	7.63554e-07	1.25469e-06	-1.51324e-07	1.10337e-06	-1.35093e-07	-5.88005e-07	-7.23098e-07	1.51131e-06	-4.44119e-08	1.46690e-06	1.01204e-06	-1.76984e-07	8.35051e-07	5.35080e-07	1.02938e-09	5.36110e-07	6.57924e-07	-8.28914e-09	6.49635e-07	4.67929e-07	-8.88966e-08	3.79033e-07
16.810	1.26555e-06	-5.03857e-07	7.61695e-07	1.25214e-06	-1.50853e-07	1.10129e-06	-1.40170e-07	-5.87776e-07	-7.27946e-07	1.50250e-06	-4.52339e-08	1.45727e-06	1.00788e-06	-1.76257e-07	8.31621e-07	5.32318e-07	1.74826e-09	5.34066e-07	6.55254e-07	-8.13486e-09	6.47120e-07	4.64569e-07	-8.82582e-08	3.76311e-07
16.835	1.26246e-06	-5.02624e-07	7.59831e-07	1.24959e-06	-1.50382e-07	1.09921e-06	-1.45244e-07	-5.87545e-07	-7.32789e-07	1.49370e-06	-4.60512e-08	1.44764e-06	1.00372e-06	-1.75529e-07	8.28186e-07	5.29556e-07	2.46699e-09	5.32023e-07	6.52583e-07	-7.97947e-09	6.44604e-07	4.61203e-07	-8.76188e-08	3.73585e-07
16.859	1.25935e-06	-5.01388e-07	7.57962e-07	1.24703e-06	-1.49911e-07	1.09711e-06	-1.50316e-07	-5.87311e-07	-7.37627e-07	1.48489e-06	-4.68638e-08	1.43802e-06	9.99545e-07	-1.74800e-07	8.24745e-07	5.26795e-07	3.18555e-09	5.29981e-07	6.49911e-07	-7.82297e-09	6.42088e-07	4.57833e-07	-8.69786e-08	3.70855e-07
16.884	1.25623e-06	-5.00148e-07	7.56087e-07	1.24446e-06	-1.49439e-07	1.09502e-06	-1.55385e-07	-5.87074e-07	-7.42460e-07	1.47608e-06	-4.76716e-08	1.42841e-06	9.95368e-07	-1.74069e-07	8.21299e-07	5.24035e-07	3.90392e-09	5.27938e-07	6.47237e-07	-7.66537e-09	6.39572e-07	4.54458e-07	-8.63374e-08	3.68121e-07
16.908	1.25311e-06	-4.98904e-07	7.54207e-07	1.24188e-06	-1.48967e-07	1.09291e-06	-1.60452e-07	-5.86835e-07	-7.47287e-07	1.46727e-06	-4.84746e-08	1.41879e-06	9.91186e-07	-1.73338e-07	8.17848e-07	5.21275e-07	4.62210e-09	5.25897e-07	6.44562e-07	-7.50666e-09	6.37056e-07	4.51079e-07	-8.56954e-08	3.65383e-07
16.933	1.24998e-06	-4.97657e-07	7.52321e-07	1.23930e-06	-1.48495e-07	1.09080e-06	-1.65515e-07	-5.86593e-07	-7.52108e-07	1.45846e-06	-4.92729e-08	1.40919e-06	9.86996e-07	-1.72605e-07	8.14391e-07	5.18516e-07	5.34006e-09	5.23856e-07	6.41886e-07	-7.34687e-09	6.34539e-07	4.47695e-07	-8.50525e-08	3.62642e-07
16.957	1.24684e-06	-4.96406e-07	7.50431e-07	1.23671e-06	-1.48023e-07	1.08868e-06	-1.70576e-07	-5.86348e-07	-7.56924e-07	1.44965e-06	-5.00663e-08	1.39958e-06	9.82801e-07	-1.71872e-07	8.10929e-07	5.15758e-07	6.05779e-09	5.21816e-07	6.39209e-07	-7.18599e-09	6.32023e-07	4.44306e-07	-8.44087e-08	3.59898e-07
16.982	1.24369e-06	-4.95152e-07	7.48535e-07	1.23411e-06	-1.47551e-07	1.08656e-06	-1.75633e-07	-5.86101e-07	-7.61734e-07	1.44084e-06	-5.08550e-08	1.38998e-06	9.78599e-07	-1.71137e-07	8.07463e-07	5.13001e-07	6.77527e-09	5.19776e-07	6.36531e-07	-7.02402e-09	6.29507e-07	4.40913e-07	-8.37642e-08	3.57149e-07
17.007	1.24053e-06	-4.93894e-07	7.46634e-07	1.23151e-06	-1.47079e-07	1.08443e-06	-1.80687e-07	-5.85851e-07	-7.66538e-07	1.43203e-06	-5.16389e-08	1.38039e-06	9.74392e-07	-1.70401e-07	8.03991e-07	5.10245e-07	7.49250e-09	5.17738e-07	6.33852e-07	-6.86098e-09	6.26991e-07	4.37516e-07	-8.31188e-08	3.54398e-07
17.031	1.23736e-06	-4.92633e-07	7.44728e-07	1.22890e-06	-1.46606e-07	1.08229e-06	-1.85737e-07	-5.85599e-07	-7.71336e-07	1.42322e-06	-5.24179e-08	1.37080e-06	9.70179e-07	-1.69664e-07	8.00514e-07	5.07490e-07	8.20946e-09	5.15700e-07	6.31172e-07	-6.69687e-09	6.24475e-07	4.34115e-07	-8.24726e-08	3.51642e-07
17.056	1.23419e-06	-4.91369e-07	7.42817e-07	1.22628e-06	-1.46134e-07	1.08015e-06	-1.90784e-07	-5.85344e-07	-7.76128e-07	1.41441e-06	-5.31921e-08	1.36121e-06	9.65959e-07	-1.68926e-07	7.97033e-07	5.04736e-07	8.92613e-09	5.13663e-07	6.28491e-07	-6.53169e-09	6.21960e-07	4.30710e-07	-8.18257e-08	3.48884e-07
17.080	1.23100e-06	-4.90102e-07	7.40900e-07	1.22366e-06	-1.45662e-07	1.07800e-06	-1.95828e-07	-5.85086e-07	-7.80914e-07	1.40560e-06	-5.39615e-08	1.35164e-06	9.61735e-07	-1.68188e-07	7.93547e-07	5.01984e-07	9.64250e-09	5.11626e-07	6.25810e-07	-6.36545e-09	6.19444e-07	4.27300e-07	-8.11779e-08	3.46122e-07
17.105	1.22781e-06	-4.88831e-07	7.38979e-07	1.22103e-06	-1.45189e-07	1.07584e-06	-2.00867e-07	-5.84826e-07	-7.85693e-07	1.39679e-06	-5.47260e-08	1.34206e-06	9.57504e-07	-1.67448e-07	7.90057e-07	4.99233e-07	1.03586e-08	5.09591e-07	6.23128e-07	-6.19816e-09	6.16930e-07	4.23887e-07	-8.05295e-08	3.43357e-07
17.129	1.22461e-06	-4.87557e-07	7.37053e-07	1.21840e-06	-1.44716e-07	1.07368e-06	-2.05903e-07	-5.84563e-07	-7.90466e-07	1.38798e-06	-5.54857e-08	1.33250e-06	9.53269e-07	-1.66707e-07	7.86562e-07	4.96483e-07	1.10743e-08	5.07557e-07	6.20445e-07	-6.02982e-09	6.14415e-07	4.20470e-07	-7.98803e-08	3.40589e-07
17.154	1.22140e-06	-4.86280e-07	7.35123e-07	1.21576e-06	-1.44244e-07	1.07152e-06	-2.10935e-07	-5.84298e-07	-7.95233e-07	1.37918e-06	-5.62406e-08	1.32294e-06	9.49028e-07	-1.65965e-07	7.83062e-07	4.93734e-07	1.17897e-08	5.05524e-07	6.17761e-07	-5.86043e-09	6.11901e-07	4.17049e-07	-7.92304e-08	3.37818e-07
17.179	1.21819e-06	-4.84999e-07	7.33187e-07	1.21311e-06	-1.43771e-07	1.06934e-06	-2.15963e-07	-5.84030e-07	-7.99993e-07	1.37037e-06	-5.69906e-08	1.31338e-06	9.44781e-07	-1.65223e-07	7.79559e-07	4.90987e-07	1.25047e-08	5.03492e-07	6.15078e-07	-5.69001e-09	6.09388e-07	4.13624e-07	-7.85797e-08	3.35044e-07
17.203	1.21496e-06	-4.83716e-07	7.31247e-07	1.21046e-06	-1.43298e-07	1.06716e-06	-2.20986e-07	-5.83760e-07	-8.04746e-07	1.36157e-06	-5.77357e-08	1.30384e-06	9.40530e-07	-1.64479e-07	7.76051e-07	4.88242e-07	1.32193e-08	5.01461e-07	6.12393e-07	-5.51856e-09	6.06875e-07	4.10196e-07	-7.79284e-08	3.32267e-07
17.228	1.21173e-06	-4.82430e-07	7.29302e-07	1.20780e-06	-1.42825e-07	1.06498e-06	-2.26006e-07	-5.83487e-07	-8.09492e-07	1.35277e-06	-5.84759e-08	1.29430e-06	9.36274e-07	-1.63735e-07	7.72539e-07	4.85498e-07	1.39336e-08	4.99431e-07	6.09709e-07	-5.34608e-09	6.04362e-07	4.06764e-07	-7.72765e-08	3.29487e-07
17.252	1.20849e-06	-4.81140e-07	7.27353e-07	1.20514e-06	-1.42353e-07	1.06279e-06	-2.31021e-07	-5.83211e-07	-8.14232e-07	1.34397e-06	-5.92113e-08	1.28476e-06	9.32012e-07	-1.62990e-07	7.69022e-07	4.82755e-07	1.46475e-08	4.97403e-07	6.07023e-07	-5.17259e-09	6.01851e-07	4.03329e-07	-7.66239e-08	3.26705e-07
17.277	1.20525e-06	-4.79847e-07	7.25399e-07	1.20247e-06	-1.41880e-07	1.06059e-06	-2.36031e-07	-5.82933e-07	-8.18964e-07	1.33518e-06	-5.99418e-08	1.27524e-06	9.27746e-07	-1.62244e-07	7.65502e-07	4.80015e-07	1.53609e-08	4.95376e-07	6.04338e-07	-4.99808e-09	5.99340e-07	3.99890e-07	-7.59706e-08	3.23920e-07
17.302	1.20199e-06	-4.78552e-07	7.23440e-07	1.19980e-06	-1.41407e-07	1.05839e-06	-2.41037e-07	-5.82653e-07	-8.23690e-07	1.32638e-06	-6.06674e-08	1.26572e-06	9.23475e-07	-1.61497e-07	7.61978e-07	4.77276e-07	1.60739e-08	4.93350e-07	6.01653e-07	-4.82257e-09	5.96830e-07	3.96449e-07	-7.53168e-08	3.21132e-07
17.326	1.19873e-06	-4.77254e-07	7.21477e-07	1.19712e-06	-1.40934e-07	1.05618e-06	-2.46038e-07	-5.82370e-07	-8.28408e-07	1.31759e-06	-6.13881e-08	1.25621e-06	9.19200e-07	-1.60749e-07	7.58451e-07	4.74539e-07	1.67865e-08	4.91326e-07	5.98967e-07	-4.64605e-09	5.94321e-07	3.93004e-07	-7.46623e-08	3.18341e-07
17.351	1.19546e-06	-4.75952e-07	7.19510e-07	1.19443e-06	-1.40462e-07	1.05397e-06	-2.51034e-07	-5.82085e-07	-8.33119e-07	1.30881e-06	-6.21038e-08	1.24670e-06	9.14920e-07	-1.60001e-07	7.54919e-07	4.71804e-07	1.74986e-08	4.89303e-07	5.96281e-07	-4.46854e-09	5.91813e-07	3.89556e-07	-7.40073e-08	3.15548e-07
17.375	1.19219e-06	-4.74648e-07	7.17539e-07	1.19174e-06	-1.39989e-07	1.05175e-06	-2.56026e-07	-5.81797e-07	-8.37822e-07	1.30002e-06	-6.28147e-08	1.23721e-06	9.10636e-07	-1.59251e-07	7.51384e-07	4.69071e-07	1.82102e-08	4.87281e-07	5.93596e-07	-4.29004e-09	5.89306e-07	3.86105e-07	-7.33516e-08	3.12753e-07
17.400	1.18890e-06	-4.73341e-07	7.15563e-07	1.18905e-06	-1.39517e-07	1.04953e-06	-2.61012e-07	-5.81506e-07	-8.42518e-07	1.29124e-06	-6.35207e-08	1.22772e-06	9.06347e-07	-1.58501e-07	7.47846e-07	4.66340e-07	1.89214e-08	4.85261e-07	5.90910e-07	-4.11057e-09	5.86799e-07	3.82651e-07	-7.26955e-08	3.09955e-07
17.424	1.18561e-06	-4.72031e-07	7.13583e-07	1.18635e-06	-1.39044e-07	1.04730e-06	-2.65993e-07	-5.81214e-07	-8.47207e-07	1.28246e-06	-6.42217e-08	1.21824e-06	9.02055e-07	-1.57751e-07	7.44304e-07	4.63611e-07	1.96320e-08	4.83243e-07	5.88224e-07	-3.93011e-09	5.84294e-07	3.79194e-07	-7.20388e-08	3.07155e-07
17.449	1.18232e-06	-4.70719e-07	7.11599e-07	1.18364e-06	-1.38572e-07	1.04507e-06	-2.70969e-07	-5.80919e-07	-8.51887e-07	1.27369e-06	-6.49178e-08	1.20877e-06	8.97758e-07	-1.56999e-07	7.40759e-07	4.60884e-07	2.03422e-08	4.81226e-07	5.85539e-07	-3.74869e-09	5.81790e-07	3.75735e-07	-7.13816e-08	3.04353e-07
17.474	1.17901e-06	-4.69404e-07	7.09610e-07	1.18093e-06	-1.38100e-07	1.04283e-06	-2.75939e-07	-5.80621e-07	-8.56560e-07	1.26492e-06	-6.56090e-08	1.19931e-06	8.93458e-07	-1.56247e-07	7.37210e-07	4.58159e-07	2.10518e-08	4.79211e-07	5.82854e-07	-3.56630e-09	5.79287e-07	3.72272e-07	-7.07238e-08	3.01549e-07
17.498	1.17570e-06	-4.68086e-07	7.07618e-07	1.17821e-06	-1.37627e-07	1.04059e-06	-2.80904e-07	-5.80321e-07	-8.61225e-07	1.25616e-06	-6.62952e-08	1.18986e-06	8.89153e-07	-1.55495e-07	7.33659e-07	4.55436e-07	2.17608e-08	4.77197e-07	5.80169e-07	-3.38296e-09	5.76786e-07	3.68808e-07	-7.00656e-08	2.98742e-07
17.523	1.17239e-06	-4.66765e-07	7.05622e-07	1.17549e-06	-1.37155e-07	1.03834e-06	-2.85864e-07	-5.80019e-07	-8.65882e-07	1.24740e-06	-6.69765e-08	1.18042e-06	8.84845e-07	-1.54741e-07	7.30104e-07	4.52716e-07	2.24693e-08	4.75186e-07	5.77484e-07	-3.19867e-09	5.74286e-07	3.65341e-07	-6.94069e-08	2.95934e-07
17.547	1.16906e-06	-4.65442e-07	7.03622e-07	1.17277e-06	-1.36683e-07	1.03608e-06	-2.90817e-07	-5.79714e-07	-8.70531e-07	1.23864e-06	-6.76529e-08	1.17099e-06	8.80533e-07	-1.53987e-07	7.26546e-07	4.49999e-07	2.31773e-08	4.73176e-07	5.74800e-07	-3.01344e-09	5.71787e-07	3.61871e-07	-6.87478e-08	2.93123e-07
17.572	1.16573e-06	-4.64117e-07	7.01618e-07	1.17004e-06	-1.36212e-07	1.03382e-06	-2.95765e-07	-5.79407e-07	-8.75172e-07	1.22989e-06	-6.83243e-08	1.16156e-06	8.76218e-07	-1.53233e-07	7.22986e-07	4.47283e-07	2.38846e-08	4.71168e-07	5.72117e-07	-2.82727e-09	5.69289e-07	3.58399e-07	-6.80882e-08	2.90311e-07
17.596	1.16240e-06	-4.62788e-07	6.99610e-07	1.16730e-06	-1.35740e-07	1.03156e-06	-3.00707e-07	-5.79097e-07	-8.79804e-07	1.22114e-06	-6.89908e-08	1.15215e-06	8.71900e-07	-1.52477e-07	7.19422e-07	4.44570e-07	2.45914e-08	4.69162e-07	5.69433e-07	-2.64018e-09	5.66793e-07	3.54925e-07	-6.74283e-08	2.87497e-07
17.621	1.15906e-06	-4.61458e-07	6.97599e-07	1.16456e-06	-1.35268e-07	1.02929e-06	-3.05643e-07	-5.78785e-07	-8.84428e-07	1.21240e-06	-6.96523e-08	1.14275e-06	8.67578e-07	-1.51721e-07	7.15856e-07	4.41860e-07	2.52975e-08	4.67157e-07	5.66751e-07	-2.45216e-09	5.64299e-07	3.51449e-07	-6.67679e-08	2.84681e-07
17.646	1.15571e-06	-4.60125e-07	6.95584e-07	1.16182e-06	-1.34797e-07	1.02702e-06	-3.10573e-07	-5.78471e-07	-8.89044e-07	1.20367e-06	-7.03088e-08	1.13336e-06	8.63253e-07	-1.50965e-07	7.12288e-07	4.39152e-07	2.60030e-08	4.65155e-07	5.64069e-07	-2.26322e-09	5.61806e-07	3.47971e-07	-6.61071e-08	2.81864e-07
17.670	1.15235e-06	-4.58789e-07	6.93565e-07	1.15907e-06	-1.34326e-07	1.02474e-06	-3.15496e-07	-5.78154e-07	-8.93651e-07	1.19494e-06	-7.09604e-08	1.12398e-06	8.58925e-07	-1.50208e-07	7.08716e-07	4.36447e-07	2.67078e-08	4.63155e-07	5.61388e-07	-2.07338e-09	5.59314e-07	3.44491e-07	-6.54460e-08	2.79045e-07
17.695	1.14899e-06	-4.57452e-07	6.91542e-07	1.15632e-06	-1.33855e-07	1.02246e-06	-3.20413e-07	-5.77836e-07	-8.98249e-07	1.18621e-06	-7.16070e-08	1.11460e-06	8.54594e-07	-1.49451e-07	7.05143e-07	4.33745e-07	2.74120e-08	4.61157e-07	5.58707e-07	-1.88263e-09	5.56825e-07	3.41009e-07	-6.47845e-08	2.76225e-07
17.719	1.14563e-06	-4.56112e-07	6.89517e-07	1.15356e-06	-1.33384e-07	1.02018e-06	-3.25324e-07	-5.77514e-07	-9.02838e-07	1.17749e-06	-7.22487e-08	1.10524e-06	8.50260e-07	-1.48693e-07	7.01567e-07	4.31045e-07	2.81156e-08	4.59161e-07	5.56028e-07	-1.69100e-09	5.54337e-07	3.37525e-07	-6.41226e-08	2.73403e-07
17.744	1.14226e-06	-4.54769e-07	6.87487e-07	1.15080e-06	-1.32914e-07	1.01789e-06	-3.30228e-07	-5.77191e-07	-9.07419e-07	1.16878e-06	-7.28854e-08	1.09590e-06	8.45923e-07	-1.47935e-07	6.97989e-07	4.28349e-07	2.88184e-08	4.57167e-07	5.53349e-07	-1.49847e-09	5.51851e-07	3.34040e-07	-6.34605e-08	2.70580e-07
17.768	1.13888e-06	-4.53425e-07	6.85455e-07	1.14804e-06	-1.32443e-07	1.01559e-06	-3.35126e-07	-5.76865e-07	-9.11991e-07	1.16007e-06	-7.35171e-08	1.08656e-06	8.41584e-07	-1.47176e-07	6.94408e-07	4.25655e-07	2.95206e-08	4.55175e-07	5.50671e-07	-1.30506e-09	5.49366e-07	3.30553e-07	-6.27980e-08	2.67755e-07
17.793	1.13550e-06	-4.52078e-07	6.83418e-07	1.14527e-06	-1.31973e-07	1.01330e-06	-3.40016e-07	-5.76537e-07	-9.16553e-07	1.15138e-06	-7.41438e-08	1.07723e-06	8.37242e-07	-1.46416e-07	6.90826e-07	4.22964e-07	3.02220e-08	4.53186e-07	5.47995e-07	-1.11078e-09	5.46884e-07	3.27064e-07	-6.21353e-08	2.64929e-07
17.818	1.13211e-06	-4.50729e-07	6.81379e-07	1.14250e-06	-1.31504e-07	1.01099e-06	-3.44900e-07	-5.76207e-07	-9.21107e-07	1.14268e-06	-7.47656e-08	1.06792e-06	8.32898e-07	-1.45657e-07	6.87242e-07	4.20276e-07	3.09227e-08	4.51199e-07	5.45319e-07	-9.15637e-10	5.44403e-07	3.23575e-07	-6.14723e-08	2.62102e-07
17.842	1.12871e-06	-4.49378e-07	6.79337e-07	1.13972e-06	-1.31034e-07	1.00869e-06	-3.49777e-07	-5.75874e-07	-9.25651e-07	1.13400e-06	-7.53823e-08	1.05862e-06	8.28552e-07	-1.44897e-07	6.83655e-07	4.17591e-07	3.16227e-08	4.49214e-07	5.42645e-07	-7.19632e-10	5.41925e-07	3.20083e-07	-6.08090e-08	2.59274e-07
17.867	1.12532e-06	-4.48024e-07	6.77291e-07	1.13694e-06	-1.30565e-07	1.00638e-06	-3.54647e-07	-5.75539e-07	-9.30186e-07	1.12532e-06	-7.59941e-08	1.04933e-06	8.24203e-07	-1.44136e-07	6.80067e-07	4.14910e-07	3.23219e-08	4.47232e-07	5.39971e-07	-5.22776e-10	5.39448e-07	3.16591e-07	-6.01455e-08	2.56445e-07
17.891	1.12191e-06	-4.46669e-07	6.75242e-07	1.13416e-06	-1.30096e-07	1.00406e-06	-3.59509e-07	-5.75202e-07	-9.34712e-07	1.11665e-06	-7.66009e-08	1.04005e-06	8.19853e-07	-1.43375e-07	6.76477e-07	4.12231e-07	3.30203e-08	4.45252e-07	5.37299e-07	-3.25076e-10	5.36974e-07	3.13097e-07	-5.94818e-08	2.53615e-07
17.916	1.11850e-06	-4.45312e-07	6.73190e-07	1.13137e-06	-1.29627e-07	1.00174e-06	-3.64364e-07	-5.74863e-07	-9.39228e-07	1.10799e-06	-7.72027e-08	1.03078e-06	8.15500e-07	-1.42614e-07	6.72886e-07	4.09556e-07	3.37180e-08	4.43274e-07	5.34628e-07	-1.26539e-10	5.34502e-07	3.09603e-07	-5.88179e-08	2.50785e-07
17.940	1.11509e-06	-4.43953e-07	6.71136e-07	1.12858e-06	-1.29158e-07	9.99421e-07	-3.69212e-07	-5.74522e-07	-9.43734e-07	1.09933e-06	-7.77996e-08	1.02153e-06	8.11146e-07	-1.41853e-07	6.69293e-07	4.06884e-07	3.44148e-08	4.41299e-07	5.31959e-07	7.28274e-11	5.32032e-07	3.06107e-07	-5.81538e-08	2.47953e-07
17.965	1.11167e-06	-4.42592e-07	6.69078e-07	1.12579e-06	-1.28690e-07	9.97095e-07	-3.74052e-07	-5.74178e-07	-9.48231e-07	1.09068e-06	-7.83914e-08	1.01229e-06	8.06789e-07	-1.41091e-07	6.65699e-07	4.04216e-07	3.51109e-08	4.39327e-07	5.29291e-07	2.73016e-10	5.29564e-07	3.02610e-07	-5.74895e-08	2.45121e-07
17.990	1.10825e-06	-4.41228e-07	6.67017e-07	1.12299e-06	-1.28222e-07	9.94766e-07	-3.78885e-07	-5.73832e-07	-9.52717e-07	1.08204e-06	-7.89783e-08	1.00307e-06	8.02432e-07	-1.40329e-07	6.62103e-07	4.01551e-07	3.58061e-08	4.37357e-07	5.26625e-07	4.74018e-10	5.27099e-07	2.99113e-07	-5.68251e-08	2.42288e-07
18.014	1.10482e-06	-4.39864e-07	6.64954e-07	1.12019e-06	-1.27755e-07	9.92433e-07	-3.83710e-07	-5.73484e-07	-9.57194e-07	1.07341e-06	-7.95601e-08	9.93853e-07	7.98072e-07	-1.39566e-07	6.58506e-07	3.98889e-07	3.65005e-08	4.35389e-07	5.23960e-07	6.75828e-10	5.24636e-07	2.95615e-07	-5.61605e-08	2.39454e-07
18.039	1.10138e-06	-4.38497e-07	6.62888e-07	1.11738e-06	-1.27287e-07	9.90097e-07	-3.88527e-07	-5.73134e-07	-9.61661e-07	1.06479e-06	-8.01370e-08	9.84653e-07	7.93712e-07	-1.38804e-07	6.54908e-07	3.96231e-07	3.71940e-08	4.33425e-07	5.21296e-07	8.78437e-10	5.22175e-07	2.92116e-07	-5.54958e-08	2.36620e-07
18.063	1.09795e-06	-4.37128e-07	6.60819e-07	1.11458e-06	-1.26821e-07	9.87757e-07	-3.93336e-07	-5.72782e-07	-9.66118e-07	1.05618e-06	-8.07089e-08	9.75468e-07	7.89350e-07	-1.38041e-07	6.51309e-07	3.93576e-07	3.78867e-08	4.31463e-07	5.18635e-07	1.08184e-09	5.19717e-07	2.88617e-07	-5.48311e-08	2.33786e-07
18.088	1.09451e-06	-4.35758e-07	6.58748e-07	1.11177e-06	-1.26354e-07	9.85414e-07	-3.98137e-07	-5.72428e-07	-9.70565e-07	1.04757e-06	-8.12757e-08	9.66296e-07	7.84986e-07	-1.37278e-07	6.47708e-07	3.90925e-07	3.85785e-08	4.29504e-07	5.15975e-07	1.28602e-09	5.17261e-07	2.85117e-07	-5.41662e-08	2.30951e-07
18.113	1.09106e-06	-4.34386e-07	6.56674e-07	1.10896e-06	-1.25888e-07	9.83068e-07	-4.02930e-07	-5.72071e-07	-9.75001e-07	1.03898e-06	-8.18376e-08	9.57139e-07	7.80622e-07	-1.36515e-07	6.44107e-07	3.88278e-07	3.92694e-08	4.27547e-07	5.13317e-07	1.49098e-09	5.14808e-07	2.81617e-07	-5.35013e-08	2.28116e-07
18.137	1.08761e-06	-4.33013e-07	6.54597e-07	1.10614e-06	-1.25422e-07	9.80718e-07	-4.07715e-07	-5.71712e-07	-9.79428e-07	1.03039e-06	-8.23945e-08	9.47996e-07	7.76257e-07	-1.35751e-07	6.40505e-07	3.85634e-07	3.99594e-08	4.25594e-07	5.10660e-07	1.69671e-09	5.12357e-07	2.78117e-07	-5.28363e-08	2.25281e-07
18.162	1.08416e-06	-4.31637e-07	6.52518e-07	1.10332e-06	-1.24957e-07	9.78366e-07	-4.12491e-07	-5.71352e-07	-9.83843e-07	1.02181e-06	-8.29464e-08	9.38867e-07	7.71890e-07	-1.34988e-07	6.36903e-07	3.82995e-07	4.06484e-08	4.23643e-07	5.08006e-07	1.90320e-09	5.09909e-07	2.74617e-07	-5.21713e-08	2.22445e-07
18.186	1.08070e-06	-4.30261e-07	6.50437e-07	1.10050e-06	-1.24492e-07	9.76010e-07	-4.17259e-07	-5.70989e-07	-9.88248e-07	1.01325e-06	-8.34934e-08	9.29753e-07	7.67524e-07	-1.34224e-07	6.33299e-07	3.80359e-07	4.13366e-08	4.21695e-07	5.05353e-07	2.11044e-09	5.07464e-07	2.71116e-07	-5.15063e-08	2.19610e-07
18.211	1.07724e-06	-4.28882e-07	6.48353e-07	1.09768e-06	-1.24027e-07	9.73652e-07	-4.22019e-07	-5.70624e-07	-9.92643e-07	1.00469e-06	-8.40353e-08	9.20654e-07	7.63156e-07	-1.33460e-07	6.29696e-07	3.77727e-07	4.20238e-08	4.19751e-07	5.02703e-07	2.31843e-09	5.05021e-07	2.67615e-07	-5.08412e-08	2.16774e-07
18.235	1.07377e-06	-4.27503e-07	6.46268e-07	1.09485e-06	-1.23563e-07	9.71290e-07	-4.26769e-07	-5.70257e-07	-9.97027e-07	9.96143e-07	-8.45722e-08	9.11571e-07	7.58788e-07	-1.32696e-07	6.26091e-07	3.75099e-07	4.27100e-08	4.17809e-07	5.00054e-07	2.52716e-09	5.02582e-07	2.64115e-07	-5.01762e-08	2.13939e-07
18.260	1.07030e-06	-4.26121e-07	6.44179e-07	1.09203e-06	-1.23099e-07	9.68926e-07	-4.31511e-07	-5.69888e-07	-1.00140e-06	9.87606e-07	-8.51042e-08	9.02502e-07	7.54419e-07	-1.31932e-07	6.22487e-07	3.72475e-07	4.33952e-08	4.15870e-07	4.97408e-07	2.73661e-09	5.00145e-07	2.60615e-07	-4.95112e-08	2.11103e-07
18.285	1.06683e-06	-4.24739e-07	6.42089e-07	1.08919e-06	-1.22636e-07	9.66559e-07	-4.36244e-07	-5.69517e-07	-1.00576e-06	9.79080e-07	-8.56311e-08	8.93449e-07	7.50050e-07	-1.31168e-07	6.18882e-07	3.69855e-07	4.40795e-08	4.13934e-07	4.94764e-07	2.94678e-09	4.97711e-07	2.57115e-07	-4.88463e-08	2.08268e-07
18.309	1.06335e-06	-4.23355e-07	6.39997e-07	1.08636e-06	-1.22173e-07	9.64189e-07	-4.40968e-07	-5.69144e-07	-1.01011e-06	9.70565e-07	-8.61531e-08	8.84411e-07	7.45681e-07	-1.30404e-07	6.15277e-07	3.67239e-07	4.47628e-08	4.12002e-07	4.92122e-07	3.15767e-09	4.95280e-07	2.53615e-07	-4.81814e-08	2.05434e-07
18.334	1.05987e-06	-4.21969e-07	6.37903e-07	1.08353e-06	-1.21711e-07	9.61817e-07	-4.45683e-07	-5.68769e-07	-1.01445e-06	9.62060e-07	-8.66701e-08	8.75390e-07	7.41312e-07	-1.29640e-07	6.11672e-07	3.64627e-07	4.54450e-08	4.10072e-07	4.89483e-07	3.36927e-09	4.92852e-07	2.50116e-07	-4.75167e-08	2.02599e-07
18.358	1.05639e-06	-4.20583e-07	6.35806e-07	1.08069e-06	-1.21249e-07	9.59442e-07	-4.50389e-07	-5.68392e-07	-1.01878e-06	9.53566e-07	-8.71821e-08	8.66384e-07	7.36943e-07	-1.28876e-07	6.08067e-07	3.62020e-07	4.61262e-08	4.08146e-07	4.86845e-07	3.58156e-09	4.90427e-07	2.46617e-07	-4.68520e-08	1.99765e-07
18.383	1.05290e-06	-4.19195e-07	6.33708e-07	1.07785e-06	-1.20787e-07	9.57065e-07	-4.55086e-07	-5.68013e-07	-1.02310e-06	9.45084e-07	-8.76891e-08	8.57395e-07	7.32574e-07	-1.28112e-07	6.04462e-07	3.59417e-07	4.68064e-08	4.06223e-07	4.84211e-07	3.79453e-09	4.88005e-07	2.43119e-07	-4.61874e-08	1.96932e-07
18.407	1.04941e-06	-4.17805e-07	6.31608e-07	1.07501e-06	-1.20326e-07	9.54685e-07	-4.59773e-07	-5.67632e-07	-1.02741e-06	9.36613e-07	-8.81911e-08	8.48422e-07	7.28205e-07	-1.27348e-07	6.00857e-07	3.56818e-07	4.74855e-08	4.04303e-07	4.81578e-07	4.00819e-09	4.85587e-07	2.39622e-07	-4.55230e-08	1.94099e-07
18.432	1.04592e-06	-4.16415e-07	6.29506e-07	1.07217e-06	-1.19866e-07	9.52303e-07	-4.64451e-07	-5.67249e-07	-1.03170e-06	9.28154e-07	-8.86882e-08	8.39466e-07	7.23837e-07	-1.26584e-07	5.97253e-07	3.54223e-07	4.81636e-08	4.02387e-07	4.78949e-07	4.22252e-09	4.83171e-07	2.36125e-07	-4.48588e-08	1.91266e-07
18.457	1.04243e-06	-4.15024e-07	6.27403e-07	1.06932e-06	-1.19406e-07	9.49918e-07	-4.69119e-07	-5.66864e-07	-1.03598e-06	9.19707e-07	-8.91803e-08	8.30526e-07	7.19469e-07	-1.25820e-07	5.93649e-07	3.51633e-07	4.88405e-08	4.00474e-07	4.76321e-07	4.43752e-09	4.80759e-07	2.32630e-07	-4.41947e-08	1.88435e-07
18.481	1.03893e-06	-4.13631e-07	6.25298e-07	1.06648e-06	-1.18947e-07	9.47532e-07	-4.73778e-07	-5.66477e-07	-1.04025e-06	9.11271e-07	-8.96674e-08	8.21604e-07	7.15101e-07	-1.25057e-07	5.90045e-07	3.49048e-07	4.95164e-08	3.98564e-07	4.73697e-07	4.65317e-09	4.78350e-07	2.29135e-07	-4.35308e-08	1.85604e-07
18.506	1.03543e-06	-4.12237e-07	6.23191e-07	1.06363e-06	-1.18488e-07	9.45143e-07	-4.78426e-07	-5.66089e-07	-1.04451e-06	9.02848e-07	-9.01495e-08	8.12698e-07	7.10735e-07	-1.24293e-07	5.86442e-07	3.46467e-07	5.01912e-08	3.96658e-07	4.71075e-07	4.86947e-09	4.75944e-07	2.25641e-07	-4.28670e-08	1.82774e-07
18.530	1.03193e-06	-4.10843e-07	6.21082e-07	1.06078e-06	-1.18029e-07	9.42753e-07	-4.83065e-07	-5.65698e-07	-1.04876e-06	8.94437e-07	-9.06267e-08	8.03810e-07	7.06369e-07	-1.23529e-07	5.82839e-07	3.43890e-07	5.08648e-08	3.94755e-07	4.68456e-07	5.08640e-09	4.73542e-07	2.22149e-07	-4.22036e-08	1.79945e-07
18.555	1.02842e-06	-4.09447e-07	6.18973e-07	1.05793e-06	-1.17571e-07	9.40360e-07	-4.87694e-07	-5.65305e-07	-1.05300e-06	8.86039e-07	-9.10989e-08	7.94940e-07	7.02004e-07	-1.22766e-07	5.79238e-07	3.41319e-07	5.15373e-08	3.92856e-07	4.65839e-07	5.30397e-09	4.71143e-07	2.18658e-07	-4.15403e-08	1.77117e-07
18.579	1.02491e-06	-4.08051e-07	6.16861e-07	1.05508e-06	-1.17114e-07	9.37966e-07	-4.92313e-07	-5.64911e-07	-1.05722e-06	8.77653e-07	-9.15662e-08	7.86087e-07	6.97640e-07	-1.22003e-07	5.75637e-07	3.38752e-07	5.22087e-08	3.90960e-07	4.63226e-07	5.52216e-09	4.68748e-07	2.15168e-07	-4.08773e-08	1.74291e-07
18.604	1.02140e-06	-4.06653e-07	6.14749e-07	1.05223e-06	-1.16657e-07	9.35570e-07	-4.96921e-07	-5.64515e-07	-1.06144e-06	8.69281e-07	-9.20284e-08	7.77252e-07	6.93277e-07	-1.21240e-07	5.72037e-07	3.36189e-07	5.28789e-08	3.89068e-07	4.60616e-07	5.74097e-09	4.66356e-07	2.11679e-07	-4.02146e-08	1.71465e-07
18.629	1.01789e-06	-4.05255e-07	6.12635e-07	1.04937e-06	-1.16201e-07	9.33172e-07	-5.01520e-07	-5.64117e-07	-1.06564e-06	8.60921e-07	-9.24858e-08	7.68436e-07	6.88915e-07	-1.20477e-07	5.68438e-07	3.33632e-07	5.35479e-08	3.87179e-07	4.58008e-07	5.96038e-09	4.63968e-07	2.08193e-07	-3.95521e-08	1.68640e-07
18.653	1.01438e-06	-4.03856e-07	6.10520e-07	1.04652e-06	-1.15746e-07	9.30772e-07	-5.06108e-07	-5.63717e-07	-1.06982e-06	8.52575e-07	-9.29382e-08	7.59637e-07	6.84554e-07	-1.19714e-07	5.64840e-07	3.31079e-07	5.42157e-08	3.85295e-07	4.55403e-07	6.18038e-09	4.61584e-07	2.04707e-07	-3.88900e-08	1.65817e-07
18.678	1.01086e-06	-4.02456e-07	6.08404e-07	1.04366e-06	-1.15291e-07	9.28371e-07	-5.10685e-07	-5.63315e-07	-1.07400e-06	8.44243e-07	-9.33856e-08	7.50857e-07	6.80195e-07	-1.18952e-07	5.61243e-07	3.28531e-07	5.48823e-08	3.83413e-07	4.52802e-07	6.40098e-09	4.59203e-07	2.01224e-07	-3.82282e-08	1.62995e-07
18.702	1.00734e-06	-4.01055e-07	6.06286e-07	1.04080e-06	-1.14836e-07	9.25968e-07	-5.15252e-07	-5.62911e-07	-1.07816e-06	8.35924e-07	-9.38281e-08	7.42096e-07	6.75838e-07	-1.18190e-07	5.57648e-07	3.25988e-07	5.55477e-08	3.81536e-07	4.50204e-07	6.62215e-09	4.56826e-07	1.97742e-07	-3.75667e-08	1.60175e-07
18.727	1.00382e-06	-3.99654e-07	6.04168e-07	1.03795e-06	-1.14383e-07	9.23564e-07	-5.19809e-07	-5.62506e-07	-1.08231e-06	8.27619e-07	-9.42656e-08	7.33353e-07	6.71482e-07	-1.17428e-07	5.54054e-07	3.23450e-07	5.62119e-08	3.79662e-07	4.47609e-07	6.84389e-09	4.54453e-07	1.94262e-07	-3.69056e-08	1.57356e-07
18.751	1.00030e-06	-3.98252e-07	6.02049e-07	1.03509e-06	-1.13930e-07	9.21158e-07	-5.24354e-07	-5.62099e-07	-1.08645e-06	8.19328e-07	-9.46983e-08	7.24629e-07	6.67128e-07	-1.16667e-07	5.50461e-07	3.20917e-07	5.68749e-08	3.77792e-07	4.45017e-07	7.06620e-09	4.52083e-07	1.90784e-07	-3.62449e-08	1.54539e-07
18.776	9.96778e-07	-3.96849e-07	5.99928e-07	1.03223e-06	-1.13477e-07	9.18751e-07	-5.28889e-07	-5.61690e-07	-1.09058e-06	8.11051e-07	-9.51259e-08	7.15925e-07	6.62776e-07	-1.15906e-07	5.46870e-07	3.18390e-07	5.75365e-08	3.75926e-07	4.42428e-07	7.28906e-09	4.49717e-07	1.87308e-07	-3.55845e-08	1.51723e-07
18.801	9.93253e-07	-3.95446e-07	5.97807e-07	1.02937e-06	-1.13025e-07	9.16343e-07	-5.33413e-07	-5.61279e-07	-1.09469e-06	8.02788e-07	-9.55487e-08	7.07240e-07	6.58426e-07	-1.15145e-07	5.43281e-07	3.15867e-07	5.81970e-08	3.74064e-07	4.39843e-07	7.51246e-09	4.47356e-07	1.83834e-07	-3.49246e-08	1.48910e-07
18.825	9.89728e-07	-3.94043e-07	5.95685e-07	1.02651e-06	-1.12574e-07	9.13933e-07	-5.37925e-07	-5.60866e-07	-1.09879e-06	7.94541e-07	-9.59665e-08	6.98574e-07	6.54078e-07	-1.14385e-07	5.39693e-07	3.13349e-07	5.88561e-08	3.72206e-07	4.37261e-07	7.73641e-09	4.44998e-07	1.80363e-07	-3.42650e-08	1.46097e-07
18.850	9.86201e-07	-3.92638e-07	5.93562e-07	1.02365e-06	-1.12124e-07	9.11523e-07	-5.42427e-07	-5.60452e-07	-1.10288e-06	7.86308e-07	-9.63795e-08	6.89928e-07	6.49732e-07	-1.13625e-07	5.36107e-07	3.10837e-07	5.95139e-08	3.70351e-07	4.34683e-07	7.96087e-09	4.42644e-07	1.76893e-07	-3.36060e-08	1.43287e-07
18.874	9.82673e-07	-3.91234e-07	5.91439e-07	1.02079e-06	-1.11674e-07	9.09111e-07	-5.46917e-07	-5.60036e-07	-1.10695e-06	7.78090e-07	-9.67875e-08	6.81302e-07	6.45388e-07	-1.12865e-07	5.32523e-07	3.08330e-07	6.01705e-08	3.68501e-07	4.32108e-07	8.18586e-09	4.40294e-07	1.73426e-07	-3.29473e-08	1.40479e-07
18.899	9.79144e-07	-3.89829e-07	5.89315e-07	1.01792e-06	-1.11225e-07	9.06699e-07	-5.51396e-07	-5.59618e-07	-1.11101e-06	7.69887e-07	-9.71906e-08	6.72696e-07	6.41047e-07	-1.12106e-07	5.28941e-07	3.05829e-07	6.08257e-08	3.66654e-07	4.29537e-07	8.41136e-09	4.37949e-07	1.69962e-07	-3.22892e-08	1.37673e-07
18.924	9.75614e-07	-3.88423e-07	5.87190e-07	1.01506e-06	-1.10776e-07	9.04286e-07	-5.55864e-07	-5.59199e-07	-1.11506e-06	7.61699e-07	-9.75888e-08	6.64110e-07	6.36708e-07	-1.11347e-07	5.25361e-07	3.03332e-07	6.14796e-08	3.64812e-07	4.26970e-07	8.63735e-09	4.35607e-07	1.66500e-07	-3.16315e-08	1.34869e-07
18.948	9.72083e-07	-3.87018e-07	5.85065e-07	1.01220e-06	-1.10328e-07	9.01872e-07	-5.60320e-07	-5.58778e-07	-1.11910e-06	7.53527e-07	-9.79821e-08	6.55545e-07	6.32372e-07	-1.10589e-07	5.21783e-07	3.00842e-07	6.21322e-08	3.62974e-07	4.24406e-07	8.86384e-09	4.33270e-07	1.63041e-07	-3.09743e-08	1.32067e-07
18.973	9.68551e-07	-3.85612e-07	5.82940e-07	1.00934e-06	-1.09881e-07	8.99457e-07	-5.64764e-07	-5.58355e-07	-1.12312e-06	7.45371e-07	-9.83705e-08	6.47000e-07	6.28039e-07	-1.09831e-07	5.18208e-07	2.98356e-07	6.27833e-08	3.61140e-07	4.21846e-07	9.09082e-09	4.30937e-07	1.59585e-07	-3.03177e-08	1.29267e-07
18.997	9.65019e-07	-3.84205e-07	5.80814e-07	1.00648e-06	-1.09435e-07	8.97041e-07	-5.69197e-07	-5.57931e-07	-1.12713e-06	7.37230e-07	-9.87541e-08	6.38476e-07	6.23708e-07	-1.09074e-07	5.14635e-07	2.95876e-07	6.34332e-08	3.59310e-07	4.19289e-07	9.31826e-09	4.28608e-07	1.56131e-07	-2.96616e-08	1.26470e-07
19.022	9.61487e-07	-3.82799e-07	5.78688e-07	1.00361e-06	-1.08990e-07	8.94625e-07	-5.73618e-07	-5.57505e-07	-1.13112e-06	7.29105e-07	-9.91327e-08	6.29973e-07	6.19381e-07	-1.08317e-07	5.11064e-07	2.93402e-07	6.40816e-08	3.57484e-07	4.16737e-07	9.54617e-09	4.26283e-07	1.52681e-07	-2.90061e-08	1.23675e-07
19.046	9.57954e-07	-3.81392e-07	5.76561e-07	1.00075e-06	-1.08545e-07	8.92209e-07	-5.78027e-07	-5.57078e-07	-1.13510e-06	7.20997e-07	-9.95065e-08	6.21491e-07	6.15056e-07	-1.07561e-07	5.07496e-07	2.90934e-07	6.47286e-08	3.55662e-07	4.14189e-07	9.77454e-09	4.23963e-07	1.49233e-07	-2.83511e-08	1.20882e-07
19.071	9.54420e-07	-3.79986e-07	5.74435e-07	9.97892e-07	-1.08101e-07	8.89792e-07	-5.82424e-07	-5.56648e-07	-1.13907e-06	7.12905e-07	-9.98755e-08	6.13030e-07	6.10735e-07	-1.06805e-07	5.03930e-07	2.88471e-07	6.53743e-08	3.53845e-07	4.11644e-07	1.00034e-08	4.21647e-07	1.45789e-07	-2.76968e-08	1.18092e-07
19.096	9.50887e-07	-3.78579e-07	5.72308e-07	9.95032e-07	-1.07657e-07	8.87374e-07	-5.86808e-07	-5.56218e-07	-1.14303e-06	7.04830e-07	-1.00240e-07	6.04590e-07	6.06417e-07	-1.06050e-07	5.00367e-07	2.86013e-07	6.60185e-08	3.52032e-07	4.09103e-07	1.02326e-08	4.19336e-07	1.42348e-07	-2.70430e-08	1.15305e-07
19.120	9.47353e-07	-3.77172e-07	5.70181e-07	9.92172e-07	-1.07215e-07	8.84957e-07	-5.91181e-07	-5.55785e-07	-1.14697e-06	6.96771e-07	-1.00599e-07	5.96173e-07	6.02103e-07	-1.05295e-07	4.96807e-07	2.83562e-07	6.66613e-08	3.50223e-07	4.06567e-07	1.04623e-08	4.17029e-07	1.38910e-07	-2.63899e-08	1.12520e-07
19.145	9.43819e-07	-3.75765e-07	5.68054e-07	9.89312e-07	-1.06773e-07	8.82539e-07	-5.95542e-07	-5.55351e-07	-1.15089e-06	6.88730e-07	-1.00953e-07	5.87777e-07	5.97791e-07	-1.04541e-07	4.93250e-07	2.81116e-07	6.73026e-08	3.48419e-07	4.04034e-07	1.06924e-08	4.14727e-07	1.35475e-07	-2.57374e-08	1.09738e-07
19.169	9.40286e-07	-3.74358e-07	5.65928e-07	9.86453e-07	-1.06332e-07	8.80121e-07	-5.99890e-07	-5.54916e-07	-1.15481e-06	6.80705e-07	-1.01303e-07	5.79402e-07	5.93484e-07	-1.03788e-07	4.89696e-07	2.78676e-07	6.79425e-08	3.46619e-07	4.01506e-07	1.09229e-08	4.12429e-07	1.32044e-07	-2.50856e-08	1.06959e-07
19.194	9.36752e-07	-3.72951e-07	5.63801e-07	9.83595e-07	-1.05892e-07	8.77703e-07	-6.04225e-07	-5.54479e-07	-1.15870e-06	6.72698e-07	-1.01647e-07	5.71050e-07	5.89180e-07	-1.03035e-07	4.86145e-07	2.76242e-07	6.85809e-08	3.44823e-07	3.98982e-07	1.11538e-08	4.10136e-07	1.28617e-07	-2.44344e-08	1.04182e-07
19.218	9.33219e-07	-3.71545e-07	5.61675e-07	9.80737e-07	-1.05453e-07	8.75285e-07	-6.08548e-07	-5.54040e-07	-1.16259e-06	6.64708e-07	-1.01987e-07	5.62721e-07	5.84880e-07	-1.02283e-07	4.82597e-07	2.73814e-07	6.92178e-08	3.43032e-07	3.96463e-07	1.13851e-08	4.07848e-07	1.25193e-07	-2.37839e-08	1.01409e-07
19.243	9.29687e-07	-3.70138e-07	5.59548e-07	9.77880e-07	-1.05014e-07	8.72866e-07	-6.12859e-07	-5.53600e-07	-1.16646e-06	6.56736e-07	-1.02322e-07	5.54413e-07	5.80584e-07	-1.01532e-07	4.79052e-07	2.71392e-07	6.98532e-08	3.41245e-07	3.93947e-07	1.16168e-08	4.05564e-07	1.21773e-07	-2.31342e-08	9.86383e-08
19.268	9.26154e-07	-3.68732e-07	5.57422e-07	9.75025e-07	-1.04576e-07	8.70449e-07	-6.17156e-07	-5.53158e-07	-1.17031e-06	6.48781e-07	-1.02653e-07	5.46129e-07	5.76292e-07	-1.00782e-07	4.75510e-07	2.68976e-07	7.04872e-08	3.39463e-07	3.91436e-07	1.18489e-08	4.03285e-07	1.18356e-07	-2.24852e-08	9.58710e-08
19.292	9.22623e-07	-3.67326e-07	5.55297e-07	9.72170e-07	-1.04140e-07	8.68031e-07	-6.21441e-07	-5.52715e-07	-1.17416e-06	6.40845e-07	-1.02978e-07	5.37867e-07	5.72004e-07	-1.00032e-07	4.71972e-07	2.66566e-07	7.11196e-08	3.37685e-07	3.88930e-07	1.20813e-08	4.01011e-07	1.14944e-07	-2.18369e-08	9.31069e-08
19.317	9.19092e-07	-3.65920e-07	5.53172e-07	9.69317e-07	-1.03704e-07	8.65613e-07	-6.25713e-07	-5.52271e-07	-1.17798e-06	6.32926e-07	-1.03299e-07	5.29628e-07	5.67720e-07	-9.92826e-08	4.68438e-07	2.64162e-07	7.17504e-08	3.35912e-07	3.86428e-07	1.23141e-08	3.98742e-07	1.11535e-07	-2.11893e-08	9.03460e-08
19.341	9.15562e-07	-3.64515e-07	5.51047e-07	9.66465e-07	-1.03268e-07	8.63196e-07	-6.29972e-07	-5.51825e-07	-1.18180e-06	6.25026e-07	-1.03615e-07	5.21412e-07	5.63441e-07	-9.85342e-08	4.64907e-07	2.61764e-07	7.23797e-08	3.34144e-07	3.83930e-07	1.25472e-08	3.96477e-07	1.08131e-07	-2.05426e-08	8.75884e-08
19.366	9.12033e-07	-3.63110e-07	5.48923e-07	9.63614e-07	-1.02834e-07	8.60780e-07	-6.34218e-07	-5.51377e-07	-1.18560e-06	6.17145e-07	-1.03926e-07	5.13219e-07	5.59166e-07	-9.77866e-08	4.61379e-07	2.59373e-07	7.30075e-08	3.32380e-07	3.81437e-07	1.27807e-08	3.94218e-07	1.04731e-07	-1.98966e-08	8.48342e-08
19.390	9.08505e-07	-3.61705e-07	5.46800e-07	9.60764e-07	-1.02401e-07	8.58363e-07	-6.38450e-07	-5.50928e-07	-1.18938e-06	6.09282e-07	-1.04232e-07	5.05050e-07	5.54896e-07	-9.70398e-08	4.57856e-07	2.56987e-07	7.36337e-08	3.30621e-07	3.78949e-07	1.30145e-08	3.91963e-07	1.01335e-07	-1.92515e-08	8.20835e-08
19.415	9.04978e-07	-3.60301e-07	5.44677e-07	9.57916e-07	-1.01968e-07	8.55948e-07	-6.42670e-07	-5.50478e-07	-1.19315e-06	6.01438e-07	-1.04534e-07	4.96904e-07	5.50630e-07	-9.62939e-08	4.54336e-07	2.54608e-07	7.42583e-08	3.28867e-07	3.76465e-07	1.32486e-08	3.89714e-07	9.79434e-08	-1.86072e-08	7.93363e-08
19.440	9.01452e-07	-3.58897e-07	5.42555e-07	9.55069e-07	-1.01537e-07	8.53533e-07	-6.46876e-07	-5.50026e-07	-1.19690e-06	5.93613e-07	-1.04831e-07	4.88782e-07	5.46369e-07	-9.55487e-08	4.50821e-07	2.52236e-07	7.48813e-08	3.27117e-07	3.73986e-07	1.34830e-08	3.87469e-07	9.45563e-08	-1.79637e-08	7.65926e-08
19.464	8.97928e-07	-3.57494e-07	5.40434e-07	9.52224e-07	-1.01106e-07	8.51118e-07	-6.51068e-07	-5.49573e-07	-1.20064e-06	5.85807e-07	-1.05123e-07	4.80684e-07	5.42113e-07	-9.48044e-08	4.47309e-07	2.49869e-07	7.55028e-08	3.25372e-07	3.71512e-07	1.37177e-08	3.85230e-07	9.11737e-08	-1.73211e-08	7.38526e-08
19.489	8.94405e-07	-3.56092e-07	5.38314e-07	9.49381e-07	-1.00676e-07	8.48705e-07	-6.55247e-07	-5.49119e-07	-1.20437e-06	5.78020e-07	-1.05410e-07	4.72610e-07	5.37862e-07	-9.40610e-08	4.43801e-07	2.47510e-07	7.61226e-08	3.23632e-07	3.69043e-07	1.39527e-08	3.82996e-07	8.77957e-08	-1.66793e-08	7.11164e-08
19.513	8.90884e-07	-3.54690e-07	5.36194e-07	9.46540e-07	-1.00247e-07	8.46292e-07	-6.59413e-07	-5.48663e-07	-1.20808e-06	5.70253e-07	-1.05693e-07	4.64561e-07	5.33616e-07	-9.33185e-08	4.40298e-07	2.45156e-07	7.67407e-08	3.21897e-07	3.66578e-07	1.41880e-08	3.80766e-07	8.44224e-08	-1.60385e-08	6.83839e-08
19.538	8.87364e-07	-3.53288e-07	5.34076e-07	9.43700e-07	-9.98195e-08	8.43881e-07	-6.63564e-07	-5.48206e-07	-1.21177e-06	5.62506e-07	-1.05971e-07	4.56535e-07	5.29376e-07	-9.25769e-08	4.36799e-07	2.42809e-07	7.73573e-08	3.20166e-07	3.64119e-07	1.44236e-08	3.78543e-07	8.10539e-08	-1.53985e-08	6.56554e-08
19.562	8.83846e-07	-3.51888e-07	5.31958e-07	9.40862e-07	-9.93926e-08	8.41470e-07	-6.67702e-07	-5.47748e-07	-1.21545e-06	5.54778e-07	-1.06244e-07	4.48534e-07	5.25140e-07	-9.18362e-08	4.33304e-07	2.40469e-07	7.79721e-08	3.18441e-07	3.61665e-07	1.46594e-08	3.76324e-07	7.76902e-08	-1.47595e-08	6.29307e-08
19.587	8.80330e-07	-3.50488e-07	5.29842e-07	9.38027e-07	-9.89666e-08	8.39060e-07	-6.71826e-07	-5.47288e-07	-1.21911e-06	5.47071e-07	-1.06513e-07	4.40558e-07	5.20910e-07	-9.10964e-08	4.29814e-07	2.38135e-07	7.85853e-08	3.16720e-07	3.59215e-07	1.48955e-08	3.74111e-07	7.43315e-08	-1.41214e-08	6.02101e-08
19.612	8.76816e-07	-3.49089e-07	5.27727e-07	9.35193e-07	-9.85416e-08	8.36652e-07	-6.75936e-07	-5.46827e-07	-1.22276e-06	5.39383e-07	-1.06776e-07	4.32607e-07	5.16686e-07	-9.03577e-08	4.26328e-07	2.35808e-07	7.91969e-08	3.15005e-07	3.56771e-07	1.51318e-08	3.71903e-07	7.09779e-08	-1.34843e-08	5.74936e-08
19.636	8.73303e-07	-3.47690e-07	5.25613e-07	9.32362e-07	-9.81175e-08	8.34244e-07	-6.80032e-07	-5.46365e-07	-1.22640e-06	5.31716e-07	-1.07036e-07	4.24681e-07	5.12467e-07	-8.96199e-08	4.22847e-07	2.33487e-07	7.98067e-08	3.13294e-07	3.54332e-07	1.53684e-08	3.69700e-07	6.76294e-08	-1.28481e-08	5.47812e-08
19.661	8.69793e-07	-3.46293e-07	5.23501e-07	9.29533e-07	-9.76945e-08	8.31838e-07	-6.84114e-07	-5.45901e-07	-1.23001e-06	5.24070e-07	-1.07290e-07	4.16780e-07	5.08253e-07	-8.88831e-08	4.19370e-07	2.31173e-07	8.04149e-08	3.11588e-07	3.51898e-07	1.56052e-08	3.67503e-07	6.42861e-08	-1.22130e-08	5.20731e-08
19.685	8.66286e-07	-3.44896e-07	5.21389e-07	9.26706e-07	-9.72724e-08	8.29434e-07	-6.88182e-07	-5.45436e-07	-1.23362e-06	5.16444e-07	-1.07540e-07	4.08904e-07	5.04046e-07	-8.81473e-08	4.15899e-07	2.28866e-07	8.10213e-08	3.09888e-07	3.49469e-07	1.58421e-08	3.65311e-07	6.09481e-08	-1.15788e-08	4.93692e-08
19.710	8.62780e-07	-3.43501e-07	5.19279e-07	9.23882e-07	-9.68514e-08	8.27030e-07	-6.92235e-07	-5.44970e-07	-1.23720e-06	5.08839e-07	-1.07785e-07	4.01053e-07	4.99845e-07	-8.74125e-08	4.12432e-07	2.26566e-07	8.16260e-08	3.08192e-07	3.47046e-07	1.60793e-08	3.63125e-07	5.76154e-08	-1.09457e-08	4.66697e-08
19.735	8.59277e-07	-3.42106e-07	5.17171e-07	9.21060e-07	-9.64313e-08	8.24629e-07	-6.96274e-07	-5.44503e-07	-1.24078e-06	5.01255e-07	-1.08026e-07	3.93229e-07	4.95649e-07	-8.66788e-08	4.08970e-07	2.24273e-07	8.22289e-08	3.06502e-07	3.44628e-07	1.63167e-08	3.60944e-07	5.42883e-08	-1.03136e-08	4.39747e-08
19.759	8.55777e-07	-3.40712e-07	5.15064e-07	9.18241e-07	-9.60123e-08	8.22228e-07	-7.00298e-07	-5.44034e-07	-1.24433e-06	4.93692e-07	-1.08262e-07	3.85430e-07	4.91460e-07	-8.59462e-08	4.05514e-07	2.21986e-07	8.28302e-08	3.04816e-07	3.42215e-07	1.65543e-08	3.58769e-07	5.09667e-08	-9.68259e-09	4.12841e-08
19.784	8.52279e-07	-3.39320e-07	5.12959e-07	9.15424e-07	-9.55943e-08	8.19830e-07	-7.04308e-07	-5.43564e-07	-1.24787e-06	4.86150e-07	-1.08493e-07	3.77657e-07	4.87277e-07	-8.52147e-08	4.02062e-07	2.19706e-07	8.34296e-08	3.03136e-07	3.39808e-07	1.67921e-08	3.56600e-07	4.76508e-08	-9.05263e-09	3.85981e-08
19.808	8.48784e-07	-3.37928e-07	5.10856e-07	9.12610e-07	-9.51774e-08	8.17433e-07	-7.08303e-07	-5.43094e-07	-1.25140e-06	4.78630e-07	-1.08720e-07	3.69910e-07	4.83100e-07	-8.44842e-08	3.98616e-07	2.17434e-07	8.40273e-08	3.01461e-07	3.37406e-07	1.70300e-08	3.54436e-07	4.43406e-08	-8.42376e-09	3.59168e-08
19.833	8.45292e-07	-3.36538e-07	5.08754e-07	9.09799e-07	-9.47615e-08	8.15038e-07	-7.12284e-07	-5.42621e-07	-1.25491e-06	4.71131e-07	-1.08942e-07	3.62189e-07	4.78930e-07	-8.37550e-08	3.95175e-07	2.15168e-07	8.46232e-08	2.99791e-07	3.35010e-07	1.72681e-08	3.52278e-07	4.10362e-08	-7.79600e-09	3.32402e-08
19.857	8.41803e-07	-3.35149e-07	5.06654e-07	9.06991e-07	-9.43467e-08	8.12645e-07	-7.16249e-07	-5.42148e-07	-1.25840e-06	4.63654e-07	-1.09160e-07	3.54495e-07	4.74766e-07	-8.30268e-08	3.91739e-07	2.12909e-07	8.52173e-08	2.98126e-07	3.32619e-07	1.75063e-08	3.50126e-07	3.77377e-08	-7.16936e-09	3.05683e-08
19.882	8.38317e-07	-3.33761e-07	5.04556e-07	9.04186e-07	-9.39330e-08	8.10253e-07	-7.20200e-07	-5.41674e-07	-1.26187e-06	4.56200e-07	-1.09373e-07	3.46827e-07	4.70609e-07	-8.22998e-08	3.88309e-07	2.10657e-07	8.58097e-08	2.96467e-07	3.30234e-07	1.77447e-08	3.47979e-07	3.44452e-08	-6.54385e-09	2.79013e-08
19.907	8.34834e-07	-3.32374e-07	5.02459e-07	9.01384e-07	-9.35203e-08	8.07864e-07	-7.24136e-07	-5.41198e-07	-1.26533e-06	4.48767e-07	-1.09581e-07	3.39186e-07	4.66459e-07	-8.15740e-08	3.84885e-07	2.08413e-07	8.64001e-08	2.94813e-07	3.27855e-07	1.79832e-08	3.45838e-07	3.11588e-08	-5.91950e-09	2.52393e-08
19.931	8.31354e-07	-3.30989e-07	5.00365e-07	8.98585e-07	-9.31087e-08	8.05476e-07	-7.28056e-07	-5.40722e-07	-1.26878e-06	4.41356e-07	-1.09785e-07	3.31571e-07	4.62315e-07	-8.08494e-08	3.81466e-07	2.06175e-07	8.69888e-08	2.93164e-07	3.25481e-07	1.82218e-08	3.43703e-07	2.78785e-08	-5.29632e-09	2.25822e-08
19.956	8.27878e-07	-3.29605e-07	4.98273e-07	8.95789e-07	-9.26983e-08	8.03091e-07	-7.31962e-07	-5.40244e-07	-1.27221e-06	4.33968e-07	-1.09985e-07	3.23984e-07	4.58179e-07	-8.01260e-08	3.78053e-07	2.03945e-07	8.75756e-08	2.91521e-07	3.23114e-07	1.84605e-08	3.41574e-07	2.46045e-08	-4.67432e-09	1.99301e-08
19.980	8.24405e-07	-3.28222e-07	4.96183e-07	8.92997e-07	-9.22889e-08	8.00708e-07	-7.35852e-07	-5.39765e-07	-1.27562e-06	4.26603e-07	-1.10179e-07	3.16423e-07	4.54049e-07	-7.94038e-08	3.74645e-07	2.01722e-07	8.81606e-08	2.89883e-07	3.20752e-07	1.86993e-08	3.39451e-07	2.13368e-08	-4.05353e-09	1.72832e-08
20.005	8.20936e-07	-3.26841e-07	4.94095e-07	8.90208e-07	-9.18807e-08	7.98327e-07	-7.39727e-07	-5.39286e-07	-1.27901e-06	4.19260e-07	-1.10370e-07	3.08890e-07	4.49927e-07	-7.86829e-08	3.71244e-07	1.99506e-07	8.87437e-08	2.88250e-07	3.18396e-07	1.89382e-08	3.37334e-07	1.80755e-08	-3.43395e-09	1.46415e-08
20.029	8.17470e-07	-3.25461e-07	4.92009e-07	8.87423e-07	-9.14736e-08	7.95949e-07	-7.43587e-07	-5.38805e-07	-1.28239e-06	4.11940e-07	-1.10556e-07	3.01385e-07	4.45812e-07	-7.79633e-08	3.67848e-07	1.97298e-07	8.93250e-08	2.86623e-07	3.16046e-07	1.91772e-08	3.35223e-07	1.48207e-08	-2.81561e-09	1.20051e-08
20.054	8.14008e-07	-3.24083e-07	4.89925e-07	8.84641e-07	-9.10676e-08	7.93573e-07	-7.47431e-07	-5.38323e-07	-1.28575e-06	4.04644e-07	-1.10737e-07	2.93907e-07	4.41704e-07	-7.72449e-08	3.64459e-07	1.95097e-07	8.99043e-08	2.85001e-07	3.13701e-07	1.94163e-08	3.33118e-07	1.15724e-08	-2.19852e-09	9.37393e-09
20.079	8.10550e-07	-3.22706e-07	4.87844e-07	8.81862e-07	-9.06628e-08	7.91199e-07	-7.51260e-07	-5.37840e-07	-1.28910e-06	3.97370e-07	-1.10914e-07	2.86456e-07	4.37604e-07	-7.65279e-08	3.61076e-07	1.92903e-07	9.04818e-08	2.83385e-07	3.11363e-07	1.96554e-08	3.31019e-07	8.33089e-09	-1.58269e-09	6.74820e-09
20.103	8.07096e-07	-3.21331e-07	4.85765e-07	8.79087e-07	-9.02591e-08	7.88828e-07	-7.55073e-07	-5.37356e-07	-1.29243e-06	3.90120e-07	-1.11086e-07	2.79033e-07	4.33511e-07	-7.58122e-08	3.57699e-07	1.90716e-07	9.10573e-08	2.81774e-07	3.09031e-07	1.98945e-08	3.28926e-07	5.09608e-09	-9.68146e-10	4.12793e-09
20.128	8.03646e-07	-3.19958e-07	4.83689e-07	8.76317e-07	-8.98566e-08	7.86460e-07	-7.58870e-07	-5.36871e-07	-1.29574e-06	3.82893e-07	-1.11254e-07	2.71639e-07	4.29426e-07	-7.50978e-08	3.54328e-07	1.88537e-07	9.16310e-08	2.80168e-07	3.06705e-07	2.01338e-08	3.26839e-07	1.86810e-09	-3.54899e-10	1.51320e-09
20.152	8.00201e-07	-3.18586e-07	4.81615e-07	8.73549e-07	-8.94553e-08	7.84094e-07	-7.62651e-07	-5.36385e-07	-1.29904e-06	3.75690e-07	-1.11418e-07	2.64272e-07	4.25349e-07	-7.43847e-08	3.50964e-07	1.86366e-07	9.22027e-08	2.78569e-07	3.04385e-07	2.03730e-08	3.24758e-07	-1.35296e-09	2.57034e-10	-1.09593e-09
20.177	7.96759e-07	-3.17216e-07	4.79544e-07	8.70786e-07	-8.90551e-08	7.81731e-07	-7.66417e-07	-5.35899e-07	-1.30232e-06	3.68511e-07	-1.11577e-07	2.56934e-07	4.21279e-07	-7.36731e-08	3.47606e-07	1.84202e-07	9.27724e-08	2.76974e-07	3.02072e-07	2.06123e-08	3.22684e-07	-4.56703e-09	8.67638e-10	-3.69939e-09
20.201	7.93322e-07	-3.15847e-07	4.77475e-07	8.68027e-07	-8.86562e-08	7.79371e-07	-7.70167e-07	-5.35411e-07	-1.30558e-06	3.61355e-07	-1.11732e-07	2.49624e-07	4.17218e-07	-7.29628e-08	3.44255e-07	1.82046e-07	9.33403e-08	2.75386e-07	2.99764e-07	2.08515e-08	3.20616e-07	-7.77402e-09	1.47690e-09	-6.29712e-09
20.226	7.89890e-07	-3.14481e-07	4.75409e-07	8.65272e-07	-8.82585e-08	7.77014e-07	-7.73901e-07	-5.34922e-07	-1.30882e-06	3.54224e-07	-1.11882e-07	2.42342e-07	4.13165e-07	-7.22540e-08	3.40911e-07	1.79897e-07	9.39061e-08	2.73803e-07	2.97463e-07	2.10908e-08	3.18554e-07	-1.09738e-08	2.08480e-09	-8.88904e-09
20.251	7.86462e-07	-3.13116e-07	4.73346e-07	8.62521e-07	-8.78620e-08	7.74659e-07	-7.77618e-07	-5.34432e-07	-1.31205e-06	3.47117e-07	-1.12028e-07	2.35089e-07	4.09119e-07	-7.15466e-08	3.37573e-07	1.77756e-07	9.44700e-08	2.72226e-07	2.95168e-07	2.13301e-08	3.16498e-07	-1.41664e-08	2.69132e-09	-1.14751e-08
20.275	7.83038e-07	-3.11753e-07	4.71285e-07	8.59774e-07	-8.74667e-08	7.72308e-07	-7.81320e-07	-5.33942e-07	-1.31526e-06	3.40035e-07	-1.12170e-07	2.27865e-07	4.05083e-07	-7.08406e-08	3.34242e-07	1.75622e-07	9.50319e-08	2.70654e-07	2.92880e-07	2.15693e-08	3.14449e-07	-1.73517e-08	3.29645e-09	-1.40552e-08
20.300	7.79620e-07	-3.10392e-07	4.69228e-07	8.57032e-07	-8.70726e-08	7.69960e-07	-7.85005e-07	-5.33451e-07	-1.31846e-06	3.32977e-07	-1.12307e-07	2.20670e-07	4.01054e-07	-7.01361e-08	3.30918e-07	1.73496e-07	9.55918e-08	2.69088e-07	2.90598e-07	2.18086e-08	3.12407e-07	-2.05295e-08	3.90017e-09	-1.66293e-08
20.324	7.76206e-07	-3.09033e-07	4.67173e-07	8.54294e-07	-8.66798e-08	7.67614e-07	-7.88674e-07	-5.32958e-07	-1.32163e-06	3.25944e-07	-1.12440e-07	2.13504e-07	3.97034e-07	-6.94330e-08	3.27601e-07	1.71378e-07	9.61497e-08	2.67528e-07	2.88323e-07	2.20478e-08	3.10370e-07	-2.36998e-08	4.50246e-09	-1.91974e-08
20.349	7.72797e-07	-3.07676e-07	4.65122e-07	8.51561e-07	-8.62882e-08	7.65272e-07	-7.92326e-07	-5.32465e-07	-1.32479e-06	3.18935e-07	-1.12569e-07	2.06367e-07	3.93022e-07	-6.87315e-08	3.24291e-07	1.69268e-07	9.67056e-08	2.65973e-07	2.86054e-07	2.22869e-08	3.08341e-07	-2.68626e-08	5.10332e-09	-2.17593e-08
20.374	7.69394e-07	-3.06321e-07	4.63073e-07	8.48832e-07	-8.58979e-08	7.62934e-07	-7.95962e-07	-5.31971e-07	-1.32793e-06	3.11952e-07	-1.12693e-07	1.99259e-07	3.89019e-07	-6.80315e-08	3.20988e-07	1.67165e-07	9.72595e-08	2.64424e-07	2.83791e-07	2.25260e-08	3.06317e-07	-3.00177e-08	5.70273e-09	-2.43150e-08
20.398	7.65995e-07	-3.04968e-07	4.61028e-07	8.46107e-07	-8.55088e-08	7.60599e-07	-7.99582e-07	-5.31477e-07	-1.33106e-06	3.04994e-07	-1.12813e-07	1.92181e-07	3.85025e-07	-6.73330e-08	3.17692e-07	1.65070e-07	9.78113e-08	2.62881e-07	2.81536e-07	2.27650e-08	3.04301e-07	-3.31651e-08	6.30066e-09	-2.68644e-08
20.423	7.62602e-07	-3.03617e-07	4.58986e-07	8.43388e-07	-8.51211e-08	7.58267e-07	-8.03185e-07	-5.30981e-07	-1.33417e-06	2.98061e-07	-1.12928e-07	1.85132e-07	3.81040e-07	-6.66360e-08	3.14404e-07	1.62983e-07	9.83611e-08	2.61344e-07	2.79286e-07	2.30040e-08	3.02290e-07	-3.63046e-08	6.89711e-09	-2.94075e-08
20.447	7.59214e-07	-3.02268e-07	4.56947e-07	8.40673e-07	-8.47346e-08	7.55938e-07	-8.06771e-07	-5.30485e-07	-1.33726e-06	2.91153e-07	-1.13040e-07	1.78113e-07	3.77064e-07	-6.59407e-08	3.11123e-07	1.60904e-07	9.89089e-08	2.59813e-07	2.77044e-07	2.32428e-08	3.00287e-07	-3.94363e-08	7.49205e-09	-3.19442e-08
20.472	7.55832e-07	-3.00921e-07	4.54911e-07	8.37963e-07	-8.43494e-08	7.53613e-07	-8.10340e-07	-5.29988e-07	-1.34033e-06	2.84271e-07	-1.13147e-07	1.71124e-07	3.73096e-07	-6.52469e-08	3.07849e-07	1.58833e-07	9.94545e-08	2.58288e-07	2.74808e-07	2.34816e-08	2.98290e-07	-4.25599e-08	8.08548e-09	-3.44745e-08
20.496	7.52455e-07	-2.99577e-07	4.52878e-07	8.35258e-07	-8.39656e-08	7.51292e-07	-8.13893e-07	-5.29490e-07	-1.34338e-06	2.77415e-07	-1.13250e-07	1.64165e-07	3.69138e-07	-6.45547e-08	3.04583e-07	1.56770e-07	9.99981e-08	2.56768e-07	2.72579e-07	2.37203e-08	2.96300e-07	-4.56755e-08	8.67738e-09	-3.69982e-08
20.521	7.49084e-07	-2.98235e-07	4.50850e-07	8.32558e-07	-8.35830e-08	7.48975e-07	-8.17429e-07	-5.28991e-07	-1.34642e-06	2.70585e-07	-1.13349e-07	1.57236e-07	3.65189e-07	-6.38641e-08	3.01325e-07	1.54715e-07	1.00540e-07	2.55254e-07	2.70357e-07	2.39588e-08	2.94316e-07	-4.87830e-08	9.26773e-09	-3.95153e-08
20.546	7.45719e-07	-2.96895e-07	4.48824e-07	8.29863e-07	-8.32018e-08	7.46661e-07	-8.20947e-07	-5.28492e-07	-1.34944e-06	2.63780e-07	-1.13443e-07	1.50337e-07	3.61250e-07	-6.31751e-08	2.98074e-07	1.52668e-07	1.01079e-07	2.53747e-07	2.68142e-07	2.41972e-08	2.92339e-07	-5.18822e-08	9.85652e-09	-4.20257e-08
20.570	7.42359e-07	-2.95557e-07	4.46802e-07	8.27173e-07	-8.28219e-08	7.44351e-07	-8.24449e-07	-5.27992e-07	-1.35244e-06	2.57002e-07	-1.13533e-07	1.43469e-07	3.57319e-07	-6.24878e-08	2.94832e-07	1.50629e-07	1.01616e-07	2.52245e-07	2.65934e-07	2.44355e-08	2.90369e-07	-5.49731e-08	1.04437e-08	-4.45294e-08
20.595	7.39006e-07	-2.94222e-07	4.44784e-07	8.24488e-07	-8.24433e-08	7.42045e-07	-8.27934e-07	-5.27491e-07	-1.35542e-06	2.50250e-07	-1.13619e-07	1.36631e-07	3.53399e-07	-6.18022e-08	2.91597e-07	1.48598e-07	1.02152e-07	2.50749e-07	2.63733e-07	2.46737e-08	2.88406e-07	-5.80557e-08	1.10293e-08	-4.70263e-08
20.619	7.35658e-07	-2.92889e-07	4.42769e-07	8.21809e-07	-8.20661e-08	7.39743e-07	-8.31401e-07	-5.26989e-07	-1.35839e-06	2.43525e-07	-1.13701e-07	1.29824e-07	3.49488e-07	-6.11182e-08	2.88370e-07	1.46575e-07	1.02685e-07	2.49259e-07	2.61538e-07	2.49116e-08	2.86450e-07	-6.11298e-08	1.16134e-08	-4.95164e-08
20.644	7.32317e-07	-2.91559e-07	4.40758e-07	8.19135e-07	-8.16903e-08	7.37444e-07	-8.34851e-07	-5.26487e-07	-1.36134e-06	2.36826e-07	-1.13779e-07	1.23047e-07	3.45587e-07	-6.04360e-08	2.85151e-07	1.44560e-07	1.03215e-07	2.47776e-07	2.59351e-07	2.51495e-08	2.84501e-07	-6.41953e-08	1.21957e-08	-5.19996e-08
20.668	7.28982e-07	-2.90231e-07	4.38751e-07	8.16466e-07	-8.13158e-08	7.35150e-07	-8.38284e-07	-5.25984e-07	-1.36427e-06	2.30154e-07	-1.13853e-07	1.16301e-07	3.41695e-07	-5.97554e-08	2.81940e-07	1.42554e-07	1.03744e-07	2.46298e-07	2.57171e-07	2.53871e-08	2.82558e-07	-6.72522e-08	1.27765e-08	-5.44757e-08
20.693	7.25653e-07	-2.88906e-07	4.36747e-07	8.13803e-07	-8.09427e-08	7.32860e-07	-8.41699e-07	-5.25481e-07	-1.36718e-06	2.23508e-07	-1.13922e-07	1.09586e-07	3.37813e-07	-5.90766e-08	2.78737e-07	1.40555e-07	1.04271e-07	2.44826e-07	2.54998e-07	2.56246e-08	2.80623e-07	-7.03004e-08	1.33556e-08	-5.69448e-08
20.718	7.22331e-07	-2.87583e-07	4.34748e-07	8.11146e-07	-8.05710e-08	7.30575e-07	-8.45097e-07	-5.24977e-07	-1.37007e-06	2.16890e-07	-1.13987e-07	1.02902e-07	3.33942e-07	-5.83996e-08	2.75542e-07	1.38565e-07	1.04795e-07	2.43361e-07	2.52832e-07	2.58619e-08	2.78694e-07	-7.33398e-08	1.39330e-08	-5.94068e-08
20.742	7.19015e-07	-2.86263e-07	4.32752e-07	8.08494e-07	-8.02007e-08	7.28293e-07	-8.48478e-07	-5.24472e-07	-1.37295e-06	2.10299e-07	-1.14049e-07	9.62499e-08	3.30080e-07	-5.77243e-08	2.72356e-07	1.36583e-07	1.05318e-07	2.41901e-07	2.50673e-07	2.60990e-08	2.76772e-07	-7.63704e-08	1.45087e-08	-6.18616e-08
20.767	7.15706e-07	-2.84946e-07	4.30760e-07	8.05848e-07	-7.98318e-08	7.26016e-07	-8.51840e-07	-5.23967e-07	-1.37581e-06	2.03734e-07	-1.14106e-07	8.96286e-08	3.26229e-07	-5.70508e-08	2.69178e-07	1.34610e-07	1.05838e-07	2.40448e-07	2.48522e-07	2.63358e-08	2.74858e-07	-7.93920e-08	1.50828e-08	-6.43092e-08
20.791	7.12404e-07	-2.83631e-07	4.28773e-07	8.03208e-07	-7.94644e-08	7.23744e-07	-8.55185e-07	-5.23461e-07	-1.37865e-06	1.97198e-07	-1.14159e-07	8.30388e-08	3.22388e-07	-5.63791e-08	2.66009e-07	1.32645e-07	1.06356e-07	2.39000e-07	2.46378e-07	2.65725e-08	2.72950e-07	-8.24046e-08	1.56551e-08	-6.67495e-08
20.816	7.09108e-07	-2.82319e-07	4.26789e-07	8.00574e-07	-7.90983e-08	7.21475e-07	-8.58513e-07	-5.22955e-07	-1.38147e-06	1.90689e-07	-1.14208e-07	7.64806e-08	3.18558e-07	-5.57092e-08	2.62848e-07	1.30688e-07	1.06871e-07	2.37559e-07	2.44241e-07	2.68089e-08	2.71050e-07	-8.54081e-08	1.62257e-08	-6.91824e-08
20.840	7.05820e-07	-2.81010e-07	4.24810e-07	7.97945e-07	-7.87337e-08	7.19212e-07	-8.61822e-07	-5.22448e-07	-1.38427e-06	1.84207e-07	-1.14253e-07	6.99540e-08	3.14737e-07	-5.50411e-08	2.59696e-07	1.28740e-07	1.07385e-07	2.36124e-07	2.42112e-07	2.70451e-08	2.69157e-07	-8.84025e-08	1.67946e-08	-7.16079e-08
20.865	7.02538e-07	-2.79703e-07	4.22835e-07	7.95323e-07	-7.83705e-08	7.16952e-07	-8.65114e-07	-5.21940e-07	-1.38705e-06	1.77753e-07	-1.14294e-07	6.34593e-08	3.10928e-07	-5.43749e-08	2.56553e-07	1.26800e-07	1.07896e-07	2.34696e-07	2.39990e-07	2.72810e-08	2.67271e-07	-9.13875e-08	1.73617e-08	-7.40259e-08
20.890	6.99263e-07	-2.78399e-07	4.20864e-07	7.92707e-07	-7.80088e-08	7.14698e-07	-8.68388e-07	-5.21432e-07	-1.38982e-06	1.71328e-07	-1.14331e-07	5.69964e-08	3.07129e-07	-5.37105e-08	2.53418e-07	1.24868e-07	1.08405e-07	2.33273e-07	2.37875e-07	2.75167e-08	2.65392e-07	-9.43633e-08	1.79270e-08	-7.64363e-08
20.914	6.95996e-07	-2.77099e-07	4.18898e-07	7.90097e-07	-7.76485e-08	7.12448e-07	-8.71644e-07	-5.20924e-07	-1.39257e-06	1.64930e-07	-1.14364e-07	5.05656e-08	3.03341e-07	-5.30481e-08	2.50293e-07	1.22945e-07	1.08912e-07	2.31857e-07	2.35768e-07	2.77521e-08	2.63521e-07	-9.73297e-08	1.84906e-08	-7.88391e-08
20.939	6.92736e-07	-2.75801e-07	4.16936e-07	7.87493e-07	-7.72897e-08	7.10203e-07	-8.74881e-07	-5.20415e-07	-1.39530e-06	1.58560e-07	-1.14393e-07	4.41669e-08	2.99563e-07	-5.23875e-08	2.47176e-07	1.21031e-07	1.09416e-07	2.30447e-07	2.33669e-07	2.79872e-08	2.61656e-07	-1.00287e-07	1.90523e-08	-8.12342e-08
20.963	6.89484e-07	-2.74506e-07	4.14978e-07	7.84896e-07	-7.69324e-08	7.07963e-07	-8.78101e-07	-5.19905e-07	-1.39801e-06	1.52219e-07	-1.14418e-07	3.78004e-08	2.95797e-07	-5.17288e-08	2.44068e-07	1.19125e-07	1.09918e-07	2.29043e-07	2.31577e-07	2.82220e-08	2.59799e-07	-1.03234e-07	1.96122e-08	-8.36216e-08
20.988	6.86239e-07	-2.73214e-07	4.13025e-07	7.82304e-07	-7.65765e-08	7.05728e-07	-8.81302e-07	-5.19395e-07	-1.40070e-06	1.45906e-07	-1.14440e-07	3.14663e-08	2.92042e-07	-5.10721e-08	2.40970e-07	1.17228e-07	1.10418e-07	2.27646e-07	2.29493e-07	2.84565e-08	2.57950e-07	-1.06172e-07	2.01703e-08	-8.60012e-08
21.012	6.83001e-07	-2.71925e-07	4.11076e-07	7.79720e-07	-7.62222e-08	7.03498e-07	-8.84486e-07	-5.18885e-07	-1.40337e-06	1.39622e-07	-1.14457e-07	2.51647e-08	2.88297e-07	-5.04173e-08	2.37880e-07	1.15339e-07	1.10916e-07	2.26255e-07	2.27416e-07	2.86908e-08	2.56107e-07	-1.09099e-07	2.07266e-08	-8.83729e-08
21.037	6.79771e-07	-2.70639e-07	4.09132e-07	7.77142e-07	-7.58693e-08	7.01273e-07	-8.87650e-07	-5.18374e-07	-1.40602e-06	1.33366e-07	-1.14470e-07	1.88957e-08	2.84564e-07	-4.97644e-08	2.34800e-07	1.13459e-07	1.11411e-07	2.24870e-07	2.25348e-07	2.89247e-08	2.54272e-07	-1.12018e-07	2.12810e-08	-9.07367e-08
21.062	6.76549e-07	-2.69356e-07	4.07193e-07	7.74570e-07	-7.55180e-08	6.99052e-07	-8.90797e-07	-5.17863e-07	-1.40866e-06	1.27139e-07	-1.14480e-07	1.26593e-08	2.80842e-07	-4.91136e-08	2.31729e-07	1.11587e-07	1.11905e-07	2.23492e-07	2.23286e-07	2.91583e-08	2.52445e-07	-1.14926e-07	2.18335e-08	-9.30925e-08
21.086	6.73335e-07	-2.68077e-07	4.05259e-07	7.72006e-07	-7.51682e-08	6.96837e-07	-8.93925e-07	-5.17351e-07	-1.41128e-06	1.20941e-07	-1.14485e-07	6.45580e-09	2.77132e-07	-4.84647e-08	2.28667e-07	1.09724e-07	1.12395e-07	2.22120e-07	2.21233e-07	2.93915e-08	2.50625e-07	-1.17824e-07	2.23841e-08	-9.54403e-08
21.111	6.70129e-07	-2.66800e-07	4.03329e-07	7.69448e-07	-7.48199e-08	6.94628e-07	-8.97034e-07	-5.16839e-07	-1.41387e-06	1.14772e-07	-1.14487e-07	2.85170e-10	2.73433e-07	-4.78178e-08	2.25615e-07	1.07870e-07	1.12884e-07	2.20754e-07	2.19188e-07	2.96244e-08	2.48812e-07	-1.20713e-07	2.29329e-08	-9.77799e-08
21.135	6.66931e-07	-2.65527e-07	4.01404e-07	7.66897e-07	-7.44732e-08	6.92423e-07	-9.00125e-07	-5.16327e-07	-1.41645e-06	1.08633e-07	-1.14485e-07	-5.85245e-09	2.69746e-07	-4.71730e-08	2.22573e-07	1.06025e-07	1.13370e-07	2.19395e-07	2.17150e-07	2.98569e-08	2.47007e-07	-1.23591e-07	2.34797e-08	-1.00111e-07
21.160	6.63741e-07	-2.64257e-07	3.99484e-07	7.64352e-07	-7.41280e-08	6.90224e-07	-9.03198e-07	-5.15814e-07	-1.41901e-06	1.02522e-07	-1.14479e-07	-1.19569e-08	2.66070e-07	-4.65302e-08	2.19540e-07	1.04188e-07	1.13854e-07	2.18042e-07	2.15120e-07	3.00891e-08	2.45209e-07	-1.26459e-07	2.40246e-08	-1.02435e-07
21.185	6.60559e-07	-2.62990e-07	3.97569e-07	7.61815e-07	-7.37844e-08	6.88030e-07	-9.06251e-07	-5.15301e-07	-1.42155e-06	9.64414e-08	-1.14470e-07	-1.80282e-08	2.62406e-07	-4.58894e-08	2.16517e-07	1.02360e-07	1.14335e-07	2.16696e-07	2.13098e-07	3.03209e-08	2.43419e-07	-1.29317e-07	2.45675e-08	-1.04750e-07
21.209	6.57386e-07	-2.61727e-07	3.95659e-07	7.59285e-07	-7.34423e-08	6.85842e-07	-9.09286e-07	-5.14788e-07	-1.42407e-06	9.03900e-08	-1.14456e-07	-2.40662e-08	2.58754e-07	-4.52507e-08	2.13503e-07	1.00541e-07	1.14814e-07	2.15356e-07	2.11085e-07	3.05523e-08	2.41637e-07	-1.32165e-07	2.51085e-08	-1.07056e-07
21.234	6.54221e-07	-2.60467e-07	3.93754e-07	7.56761e-07	-7.31018e-08	6.83660e-07	-9.12302e-07	-5.14274e-07	-1.42658e-06	8.43682e-08	-1.14439e-07	-3.00707e-08	2.55114e-07	-4.46141e-08	2.10500e-07	9.87313e-08	1.15291e-07	2.14022e-07	2.09079e-07	3.07834e-08	2.39862e-07	-1.35002e-07	2.56475e-08	-1.09354e-07
21.258	6.51065e-07	-2.59210e-07	3.91855e-07	7.54245e-07	-7.27629e-08	6.81482e-07	-9.15300e-07	-5.13760e-07	-1.42906e-06	7.83763e-08	-1.14418e-07	-3.60417e-08	2.51485e-07	-4.39796e-08	2.07506e-07	9.69300e-08	1.15765e-07	2.12695e-07	2.07081e-07	3.10140e-08	2.38095e-07	-1.37829e-07	2.61845e-08	-1.11644e-07
21.283	6.47917e-07	-2.57957e-07	3.89960e-07	7.51736e-07	-7.24255e-08	6.79311e-07	-9.18278e-07	-5.13246e-07	-1.43152e-06	7.24142e-08	-1.14393e-07	-4.19790e-08	2.47869e-07	-4.33472e-08	2.04522e-07	9.51376e-08	1.16237e-07	2.11375e-07	2.05091e-07	3.12442e-08	2.36336e-07	-1.40645e-07	2.67195e-08	-1.13925e-07
21.307	6.44778e-07	-2.56707e-07	3.88071e-07	7.49235e-07	-7.20898e-08	6.77145e-07	-9.21237e-07	-5.12731e-07	-1.43397e-06	6.64822e-08	-1.14365e-07	-4.78826e-08	2.44265e-07	-4.27170e-08	2.01548e-07	9.33541e-08	1.16707e-07	2.10061e-07	2.03110e-07	3.14740e-08	2.34584e-07	-1.43450e-07	2.72525e-08	-1.16198e-07
21.332	6.41647e-07	-2.55461e-07	3.86187e-07	7.46741e-07	-7.17557e-08	6.74985e-07	-9.24178e-07	-5.12216e-07	-1.43639e-06	6.05804e-08	-1.14333e-07	-5.37524e-08	2.40674e-07	-4.20889e-08	1.98585e-07	9.15796e-08	1.17174e-07	2.08754e-07	2.01137e-07	3.17034e-08	2.32840e-07	-1.46245e-07	2.77835e-08	-1.18462e-07
21.357	6.38526e-07	-2.54218e-07	3.84308e-07	7.44254e-07	-7.14232e-08	6.72831e-07	-9.27099e-07	-5.11701e-07	-1.43880e-06	5.47087e-08	-1.14297e-07	-5.95882e-08	2.37094e-07	-4.14629e-08	1.95631e-07	8.98140e-08	1.17639e-07	2.07453e-07	1.99171e-07	3.19323e-08	2.31104e-07	-1.49030e-07	2.83125e-08	-1.20717e-07
21.381	6.35413e-07	-2.52979e-07	3.82435e-07	7.41775e-07	-7.10923e-08	6.70683e-07	-9.30001e-07	-5.11186e-07	-1.44119e-06	4.88675e-08	-1.14258e-07	-6.53901e-08	2.33527e-07	-4.08391e-08	1.92688e-07	8.80574e-08	1.18101e-07	2.06159e-07	1.97214e-07	3.21608e-08	2.29375e-07	-1.51803e-07	2.88393e-08	-1.22964e-07
21.406	6.32310e-07	-2.51743e-07	3.80567e-07	7.39303e-07	-7.07630e-08	6.68540e-07	-9.32884e-07	-5.10671e-07	-1.44355e-06	4.30568e-08	-1.14215e-07	-7.11577e-08	2.29973e-07	-4.02175e-08	1.89755e-07	8.63099e-08	1.18561e-07	2.04871e-07	1.95266e-07	3.23888e-08	2.27655e-07	-1.54565e-07	2.93642e-08	-1.25201e-07
21.430	6.29216e-07	-2.50511e-07	3.78705e-07	7.36839e-07	-7.04354e-08	6.66404e-07	-9.35748e-07	-5.10155e-07	-1.44590e-06	3.72766e-08	-1.14168e-07	-7.68912e-08	2.26431e-07	-3.95981e-08	1.86833e-07	8.45714e-08	1.19019e-07	2.03590e-07	1.93325e-07	3.26163e-08	2.25942e-07	-1.57317e-07	2.98869e-08	-1.27430e-07
21.455	6.26131e-07	-2.49283e-07	3.76848e-07	7.34383e-07	-7.01094e-08	6.64274e-07	-9.38592e-07	-5.09639e-07	-1.44823e-06	3.15272e-08	-1.14118e-07	-8.25903e-08	2.22902e-07	-3.89810e-08	1.83921e-07	8.28419e-08	1.19474e-07	2.02316e-07	1.91393e-07	3.28434e-08	2.24237e-07	-1.60058e-07	3.04075e-08	-1.29650e-07
21.479	6.23055e-07	-2.48058e-07	3.74997e-07	7.31935e-07	-6.97851e-08	6.62149e-07	-9.41417e-07	-5.09124e-07	-1.45054e-06	2.58086e-08	-1.14064e-07	-8.82551e-08	2.19386e-07	-3.83660e-08	1.81020e-07	8.11215e-08	1.19926e-07	2.01048e-07	1.89470e-07	3.30700e-08	2.22540e-07	-1.62787e-07	3.09260e-08	-1.31861e-07
21.504	6.19989e-07	-2.46838e-07	3.73151e-07	7.29494e-07	-6.94625e-08	6.60031e-07	-9.44223e-07	-5.08607e-07	-1.45283e-06	2.01209e-08	-1.14006e-07	-9.38853e-08	2.15882e-07	-3.77533e-08	1.78129e-07	7.94103e-08	1.20377e-07	1.99787e-07	1.87555e-07	3.32961e-08	2.20851e-07	-1.65505e-07	3.14425e-08	-1.34063e-07
21.529	6.16932e-07	-2.45621e-07	3.71311e-07	7.27061e-07	-6.91415e-08	6.57920e-07	-9.47009e-07	-5.08091e-07	-1.45510e-06	1.44643e-08	-1.13945e-07	-9.94809e-08	2.12392e-07	-3.71429e-08	1.75249e-07	7.77081e-08	1.20824e-07	1.98532e-07	1.85648e-07	3.35217e-08	2.19170e-07	-1.68212e-07	3.19567e-08	-1.36255e-07
21.553	6.13885e-07	-2.44407e-07	3.69477e-07	7.24636e-07	-6.88222e-08	6.55814e-07	-9.49775e-07	-5.07575e-07	-1.45735e-06	8.83885e-09	-1.13881e-07	-1.05042e-07	2.08914e-07	-3.65348e-08	1.72379e-07	7.60152e-08	1.21270e-07	1.97285e-07	1.83750e-07	3.37467e-08	2.17496e-07	-1.70908e-07	3.24688e-08	-1.38439e-07
21.578	6.10847e-07	-2.43198e-07	3.67649e-07	7.22220e-07	-6.85046e-08	6.53715e-07	-9.52523e-07	-5.07059e-07	-1.45958e-06	3.24467e-09	-1.13813e-07	-1.10568e-07	2.05450e-07	-3.59289e-08	1.69521e-07	7.43314e-08	1.21712e-07	1.96044e-07	1.81860e-07	3.39713e-08	2.15831e-07	-1.73592e-07	3.29788e-08	-1.40613e-07
21.602	6.07820e-07	-2.41993e-07	3.65827e-07	7.19811e-07	-6.81886e-08	6.51622e-07	-9.55250e-07	-5.06542e-07	-1.46179e-06	-2.31814e-09	-1.13741e-07	-1.16059e-07	2.01998e-07	-3.53254e-08	1.66673e-07	7.26568e-08	1.22152e-07	1.94809e-07	1.79979e-07	3.41953e-08	2.14174e-07	-1.76265e-07	3.34866e-08	-1.42778e-07
21.627	6.04802e-07	-2.40791e-07	3.64011e-07	7.17410e-07	-6.78744e-08	6.49536e-07	-9.57958e-07	-5.06026e-07	-1.46398e-06	-7.84946e-09	-1.13666e-07	-1.21516e-07	1.98561e-07	-3.47242e-08	1.63836e-07	7.09914e-08	1.22590e-07	1.93582e-07	1.78106e-07	3.44188e-08	2.12525e-07	-1.78926e-07	3.39922e-08	-1.44934e-07
21.651	6.01794e-07	-2.39594e-07	3.62200e-07	7.15018e-07	-6.75619e-08	6.47456e-07	-9.60646e-07	-5.05509e-07	-1.46615e-06	-1.33492e-08	-1.13588e-07	-1.26937e-07	1.95136e-07	-3.41253e-08	1.61011e-07	6.93353e-08	1.23025e-07	1.92361e-07	1.76242e-07	3.46417e-08	2.10884e-07	-1.81576e-07	3.44956e-08	-1.47080e-07
21.676	5.98796e-07	-2.38400e-07	3.60396e-07	7.12634e-07	-6.72511e-08	6.45383e-07	-9.63314e-07	-5.04993e-07	-1.46831e-06	-1.88172e-08	-1.13506e-07	-1.32323e-07	1.91725e-07	-3.35287e-08	1.58196e-07	6.76885e-08	1.23458e-07	1.91147e-07	1.74387e-07	3.48641e-08	2.09251e-07	-1.84214e-07	3.49968e-08	-1.49217e-07
21.701	5.95808e-07	-2.37211e-07	3.58598e-07	7.10259e-07	-6.69421e-08	6.43316e-07	-9.65962e-07	-5.04476e-07	-1.47044e-06	-2.42534e-08	-1.13421e-07	-1.37674e-07	1.88327e-07	-3.29345e-08	1.55393e-07	6.60509e-08	1.23888e-07	1.89939e-07	1.72540e-07	3.50859e-08	2.07626e-07	-1.86840e-07	3.54957e-08	-1.51345e-07
21.725	5.92831e-07	-2.36025e-07	3.56806e-07	7.07891e-07	-6.66348e-08	6.41257e-07	-9.68591e-07	-5.03959e-07	-1.47255e-06	-2.96578e-08	-1.13332e-07	-1.42990e-07	1.84943e-07	-3.23427e-08	1.52600e-07	6.44226e-08	1.24316e-07	1.88739e-07	1.70703e-07	3.53071e-08	2.06010e-07	-1.89455e-07	3.59924e-08	-1.53463e-07
21.750	5.89864e-07	-2.34844e-07	3.55020e-07	7.05533e-07	-6.63292e-08	6.39203e-07	-9.71200e-07	-5.03443e-07	-1.47464e-06	-3.50301e-08	-1.13240e-07	-1.48270e-07	1.81573e-07	-3.17533e-08	1.49819e-07	6.28037e-08	1.24741e-07	1.87545e-07	1.68874e-07	3.55277e-08	2.04401e-07	-1.92058e-07	3.64869e-08	-1.55571e-07
21.774	5.86907e-07	-2.33667e-07	3.53240e-07	7.03183e-07	-6.60253e-08	6.37157e-07	-9.73788e-07	-5.02926e-07	-1.47671e-06	-4.03703e-08	-1.13144e-07	-1.53515e-07	1.78216e-07	-3.11663e-08	1.47050e-07	6.11941e-08	1.25164e-07	1.86358e-07	1.67053e-07	3.57478e-08	2.02801e-07	-1.94649e-07	3.69791e-08	-1.57669e-07
21.799	5.83961e-07	-2.32494e-07	3.51467e-07	7.00841e-07	-6.57233e-08	6.35118e-07	-9.76357e-07	-5.02410e-07	-1.47877e-06	-4.56783e-08	-1.13046e-07	-1.58724e-07	1.74873e-07	-3.05817e-08	1.44292e-07	5.95939e-08	1.25584e-07	1.85178e-07	1.65242e-07	3.59672e-08	2.01209e-07	-1.97227e-07	3.74690e-08	-1.59758e-07
21.823	5.81025e-07	-2.31325e-07	3.49700e-07	6.98508e-07	-6.54230e-08	6.33085e-07	-9.78905e-07	-5.01893e-07	-1.48080e-06	-5.09539e-08	-1.12944e-07	-1.63897e-07	1.71545e-07	-2.99996e-08	1.41545e-07	5.80031e-08	1.26001e-07	1.84004e-07	1.63439e-07	3.61860e-08	1.99625e-07	-1.99794e-07	3.79566e-08	-1.61837e-07
21.848	5.78100e-07	-2.30160e-07	3.47939e-07	6.96184e-07	-6.51244e-08	6.31060e-07	-9.81434e-07	-5.01377e-07	-1.48281e-06	-5.61972e-08	-1.12838e-07	-1.69035e-07	1.68230e-07	-2.94199e-08	1.38810e-07	5.64217e-08	1.26416e-07	1.82838e-07	1.61646e-07	3.64043e-08	1.98050e-07	-2.02349e-07	3.84419e-08	-1.63907e-07
21.873	5.75185e-07	-2.29000e-07	3.46185e-07	6.93869e-07	-6.48277e-08	6.29041e-07	-9.83942e-07	-5.00861e-07	-1.48480e-06	-6.14079e-08	-1.12729e-07	-1.74137e-07	1.64929e-07	-2.88427e-08	1.36086e-07	5.48498e-08	1.26829e-07	1.81678e-07	1.59861e-07	3.66218e-08	1.96483e-07	-2.04891e-07	3.89249e-08	-1.65966e-07
21.897	5.72281e-07	-2.27844e-07	3.44438e-07	6.91562e-07	-6.45327e-08	6.27029e-07	-9.86430e-07	-5.00345e-07	-1.48678e-06	-6.65861e-08	-1.12618e-07	-1.79204e-07	1.61642e-07	-2.82679e-08	1.33374e-07	5.32872e-08	1.27238e-07	1.80526e-07	1.58085e-07	3.68388e-08	1.94924e-07	-2.07421e-07	3.94056e-08	-1.68016e-07
21.922	5.69389e-07	-2.26692e-07	3.42697e-07	6.89265e-07	-6.42395e-08	6.25025e-07	-9.88898e-07	-4.99828e-07	-1.48873e-06	-7.17315e-08	-1.12502e-07	-1.84234e-07	1.58370e-07	-2.76956e-08	1.30674e-07	5.17342e-08	1.27645e-07	1.79380e-07	1.56318e-07	3.70551e-08	1.93373e-07	-2.09939e-07	3.98840e-08	-1.70055e-07
21.946	5.66507e-07	-2.25545e-07	3.40962e-07	6.86976e-07	-6.39482e-08	6.23028e-07	-9.91346e-07	-4.99313e-07	-1.49066e-06	-7.68441e-08	-1.12384e-07	-1.89228e-07	1.55112e-07	-2.71258e-08	1.27986e-07	5.01906e-08	1.28050e-07	1.78241e-07	1.54561e-07	3.72707e-08	1.91831e-07	-2.12445e-07	4.03599e-08	-1.72085e-07
21.971	5.63636e-07	-2.24402e-07	3.39234e-07	6.84696e-07	-6.36586e-08	6.21038e-07	-9.93773e-07	-4.98797e-07	-1.49257e-06	-8.19238e-08	-1.12262e-07	-1.94186e-07	1.51868e-07	-2.65586e-08	1.25309e-07	4.86566e-08	1.28452e-07	1.77109e-07	1.52812e-07	3.74857e-08	1.90298e-07	-2.14938e-07	4.08336e-08	-1.74104e-07
21.996	5.60777e-07	-2.23263e-07	3.37513e-07	6.82426e-07	-6.33709e-08	6.19055e-07	-9.96180e-07	-4.98281e-07	-1.49446e-06	-8.69706e-08	-1.12138e-07	-1.99108e-07	1.48639e-07	-2.59939e-08	1.22645e-07	4.71321e-08	1.28851e-07	1.75983e-07	1.51072e-07	3.77000e-08	1.88772e-07	-2.17418e-07	4.13048e-08	-1.76113e-07
22.020	5.57928e-07	-2.22129e-07	3.35799e-07	6.80165e-07	-6.30850e-08	6.17080e-07	-9.98567e-07	-4.97766e-07	-1.49633e-06	-9.19842e-08	-1.12010e-07	-2.03994e-07	1.45424e-07	-2.54317e-08	1.19992e-07	4.56171e-08	1.29248e-07	1.74865e-07	1.49342e-07	3.79136e-08	1.87255e-07	-2.19886e-07	4.17736e-08	-1.78112e-07
22.045	5.55091e-07	-2.21000e-07	3.34091e-07	6.77913e-07	-6.28009e-08	6.15112e-07	-1.00093e-06	-4.97251e-07	-1.49818e-06	-9.69647e-08	-1.11879e-07	-2.08843e-07	1.42224e-07	-2.48720e-08	1.17352e-07	4.41117e-08	1.29642e-07	1.73754e-07	1.47620e-07	3.81265e-08	1.85747e-07	-2.22341e-07	4.22401e-08	-1.80101e-07
22.069	5.52265e-07	-2.19875e-07	3.32391e-07	6.75670e-07	-6.25186e-08	6.13151e-07	-1.00328e-06	-4.96736e-07	-1.50001e-06	-1.01912e-07	-1.11744e-07	-2.13656e-07	1.39038e-07	-2.43150e-08	1.14724e-07	4.26159e-08	1.30034e-07	1.72649e-07	1.45908e-07	3.83387e-08	1.84247e-07	-2.24784e-07	4.27041e-08	-1.82080e-07
22.094	5.49451e-07	-2.18754e-07	3.30697e-07	6.73436e-07	-6.22383e-08	6.11198e-07	-1.00560e-06	-4.96221e-07	-1.50182e-06	-1.06826e-07	-1.11607e-07	-2.18433e-07	1.35868e-07	-2.37605e-08	1.12107e-07	4.11296e-08	1.30422e-07	1.71552e-07	1.44205e-07	3.85502e-08	1.82756e-07	-2.27214e-07	4.31658e-08	-1.84048e-07
22.118	5.46648e-07	-2.17638e-07	3.29010e-07	6.71212e-07	-6.19597e-08	6.09253e-07	-1.00791e-06	-4.95706e-07	-1.50361e-06	-1.11706e-07	-1.11467e-07	-2.23173e-07	1.32712e-07	-2.32086e-08	1.09503e-07	3.96530e-08	1.30808e-07	1.70461e-07	1.42512e-07	3.87610e-08	1.81273e-07	-2.29631e-07	4.36249e-08	-1.86006e-07
22.143	5.43857e-07	-2.16527e-07	3.27330e-07	6.68998e-07	-6.16830e-08	6.07315e-07	-1.01019e-06	-4.95192e-07	-1.50538e-06	-1.16553e-07	-1.11323e-07	-2.27876e-07	1.29571e-07	-2.26593e-08	1.06912e-07	3.81860e-08	1.31192e-07	1.69378e-07	1.40827e-07	3.89711e-08	1.79798e-07	-2.32035e-07	4.40817e-08	-1.87953e-07
22.168	5.41078e-07	-2.15421e-07	3.25657e-07	6.66793e-07	-6.14082e-08	6.05385e-07	-1.01245e-06	-4.94678e-07	-1.50713e-06	-1.21366e-07	-1.11177e-07	-2.32543e-07	1.26445e-07	-2.21127e-08	1.04333e-07	3.67287e-08	1.31573e-07	1.68302e-07	1.39152e-07	3.91805e-08	1.78333e-07	-2.34426e-07	4.45359e-08	-1.89890e-07
22.192	5.38310e-07	-2.14319e-07	3.23992e-07	6.64597e-07	-6.11353e-08	6.03462e-07	-1.01470e-06	-4.94164e-07	-1.50886e-06	-1.26146e-07	-1.11027e-07	-2.37173e-07	1.23334e-07	-2.15686e-08	1.01766e-07	3.52811e-08	1.31951e-07	1.67232e-07	1.37486e-07	3.93891e-08	1.76876e-07	-2.36804e-07	4.49877e-08	-1.91816e-07
22.217	5.35555e-07	-2.13222e-07	3.22333e-07	6.62411e-07	-6.08642e-08	6.01547e-07	-1.01692e-06	-4.93651e-07	-1.51057e-06	-1.30891e-07	-1.10875e-07	-2.41766e-07	1.20239e-07	-2.10272e-08	9.92113e-08	3.38431e-08	1.32326e-07	1.66170e-07	1.35830e-07	3.95969e-08	1.75427e-07	-2.39169e-07	4.54370e-08	-1.93732e-07
22.241	5.32811e-07	-2.12129e-07	3.20682e-07	6.60235e-07	-6.05951e-08	5.99640e-07	-1.01912e-06	-4.93138e-07	-1.51226e-06	-1.35603e-07	-1.10719e-07	-2.46322e-07	1.17158e-07	-2.04885e-08	9.66695e-08	3.24148e-08	1.32699e-07	1.65114e-07	1.34183e-07	3.98040e-08	1.73987e-07	-2.41521e-07	4.58839e-08	-1.95637e-07
22.266	5.30079e-07	-2.11042e-07	3.19037e-07	6.58069e-07	-6.03278e-08	5.97741e-07	-1.02130e-06	-4.92625e-07	-1.51393e-06	-1.40281e-07	-1.10561e-07	-2.50842e-07	1.14093e-07	-1.99525e-08	9.41403e-08	3.09962e-08	1.33069e-07	1.64066e-07	1.32546e-07	4.00103e-08	1.72556e-07	-2.43860e-07	4.63282e-08	-1.97532e-07
22.290	5.27359e-07	-2.09959e-07	3.17401e-07	6.55912e-07	-6.00624e-08	5.95850e-07	-1.02346e-06	-4.92113e-07	-1.51557e-06	-1.44925e-07	-1.10399e-07	-2.55324e-07	1.11043e-07	-1.94191e-08	9.16237e-08	2.95874e-08	1.33437e-07	1.63024e-07	1.30917e-07	4.02159e-08	1.71133e-07	-2.46185e-07	4.67700e-08	-1.99415e-07
22.315	5.24652e-07	-2.08881e-07	3.15771e-07	6.53765e-07	-5.97989e-08	5.93966e-07	-1.02560e-06	-4.91600e-07	-1.51720e-06	-1.49534e-07	-1.10235e-07	-2.59769e-07	1.08008e-07	-1.88884e-08	8.91199e-08	2.81883e-08	1.33802e-07	1.61990e-07	1.29299e-07	4.04207e-08	1.69719e-07	-2.48497e-07	4.72092e-08	-2.01288e-07
22.340	5.21956e-07	-2.07808e-07	3.14149e-07	6.51628e-07	-5.95374e-08	5.92091e-07	-1.02772e-06	-4.91089e-07	-1.51880e-06	-1.54109e-07	-1.10068e-07	-2.64177e-07	1.04989e-07	-1.83605e-08	8.66289e-08	2.67990e-08	1.34164e-07	1.60963e-07	1.27690e-07	4.06246e-08	1.68314e-07	-2.50796e-07	4.76460e-08	-2.03150e-07
22.364	5.19274e-07	-2.06740e-07	3.12534e-07	6.49501e-07	-5.92778e-08	5.90224e-07	-1.02981e-06	-4.90577e-07	-1.52039e-06	-1.58651e-07	-1.09898e-07	-2.68548e-07	1.01986e-07	-1.78352e-08	8.41506e-08	2.54195e-08	1.34523e-07	1.59942e-07	1.26090e-07	4.08278e-08	1.66918e-07	-2.53082e-07	4.80801e-08	-2.05002e-07
22.389	5.16603e-07	-2.05676e-07	3.10927e-07	6.47384e-07	-5.90201e-08	5.88364e-07	-1.03189e-06	-4.90067e-07	-1.52195e-06	-1.63157e-07	-1.09725e-07	-2.72882e-07	9.89980e-08	-1.73127e-08	8.16853e-08	2.40497e-08	1.34879e-07	1.58929e-07	1.24500e-07	4.10302e-08	1.65530e-07	-2.55354e-07	4.85117e-08	-2.06842e-07
22.413	5.13945e-07	-2.04618e-07	3.09327e-07	6.45278e-07	-5.87643e-08	5.86513e-07	-1.03394e-06	-4.89556e-07	-1.52350e-06	-1.67629e-07	-1.09549e-07	-2.77178e-07	9.60259e-08	-1.67930e-08	7.92330e-08	2.26898e-08	1.35233e-07	1.57923e-07	1.22920e-07	4.12318e-08	1.64151e-07	-2.57612e-07	4.89408e-08	-2.08671e-07
22.438	5.11299e-07	-2.03565e-07	3.07735e-07	6.43181e-07	-5.85105e-08	5.84670e-07	-1.03598e-06	-4.89046e-07	-1.52502e-06	-1.72067e-07	-1.09370e-07	-2.81438e-07	9.30696e-08	-1.62759e-08	7.67936e-08	2.13397e-08	1.35584e-07	1.56924e-07	1.21349e-07	4.14325e-08	1.62781e-07	-2.59857e-07	4.93672e-08	-2.10489e-07
22.462	5.08667e-07	-2.02517e-07	3.06150e-07	6.41094e-07	-5.82586e-08	5.82836e-07	-1.03799e-06	-4.88537e-07	-1.52652e-06	-1.76470e-07	-1.09189e-07	-2.85659e-07	9.01290e-08	-1.57617e-08	7.43673e-08	1.99994e-08	1.35933e-07	1.55932e-07	1.19788e-07	4.16324e-08	1.61420e-07	-2.62088e-07	4.97911e-08	-2.12297e-07
22.487	5.06046e-07	-2.01473e-07	3.04573e-07	6.39018e-07	-5.80087e-08	5.81009e-07	-1.03998e-06	-4.88027e-07	-1.52801e-06	-1.80839e-07	-1.09005e-07	-2.89843e-07	8.72044e-08	-1.52503e-08	7.19542e-08	1.86690e-08	1.36278e-07	1.54947e-07	1.18236e-07	4.18315e-08	1.60068e-07	-2.64305e-07	5.02124e-08	-2.14093e-07
22.512	5.03439e-07	-2.00435e-07	3.03004e-07	6.36952e-07	-5.77607e-08	5.79191e-07	-1.04195e-06	-4.87519e-07	-1.52947e-06	-1.85172e-07	-1.08818e-07	-2.93990e-07	8.42958e-08	-1.47416e-08	6.95542e-08	1.73484e-08	1.36621e-07	1.53970e-07	1.16694e-07	4.20297e-08	1.58724e-07	-2.66509e-07	5.06310e-08	-2.15878e-07
22.536	5.00845e-07	-1.99402e-07	3.01442e-07	6.34896e-07	-5.75147e-08	5.77382e-07	-1.04390e-06	-4.87011e-07	-1.53091e-06	-1.89471e-07	-1.08628e-07	-2.98099e-07	8.14032e-08	-1.42357e-08	6.71674e-08	1.60378e-08	1.36961e-07	1.52999e-07	1.15162e-07	4.22271e-08	1.57389e-07	-2.68699e-07	5.10470e-08	-2.17652e-07
22.561	4.98263e-07	-1.98375e-07	2.99888e-07	6.32851e-07	-5.72707e-08	5.75580e-07	-1.04583e-06	-4.86503e-07	-1.53233e-06	-1.93735e-07	-1.08436e-07	-3.02171e-07	7.85267e-08	-1.37327e-08	6.47940e-08	1.47370e-08	1.37299e-07	1.52036e-07	1.13640e-07	4.24236e-08	1.56064e-07	-2.70875e-07	5.14604e-08	-2.19414e-07
22.585	4.95694e-07	-1.97352e-07	2.98342e-07	6.30816e-07	-5.70287e-08	5.73788e-07	-1.04773e-06	-4.85996e-07	-1.53373e-06	-1.97963e-07	-1.08241e-07	-3.06204e-07	7.56663e-08	-1.32325e-08	6.24338e-08	1.34461e-08	1.37633e-07	1.51079e-07	1.12127e-07	4.26192e-08	1.54747e-07	-2.73037e-07	5.18711e-08	-2.21165e-07
22.610	4.93139e-07	-1.96335e-07	2.96804e-07	6.28792e-07	-5.67886e-08	5.72003e-07	-1.04962e-06	-4.85489e-07	-1.53511e-06	-2.02157e-07	-1.08043e-07	-3.10200e-07	7.28222e-08	-1.27351e-08	6.00871e-08	1.21651e-08	1.37965e-07	1.50130e-07	1.10625e-07	4.28140e-08	1.53439e-07	-2.75185e-07	5.22792e-08	-2.22905e-07
22.634	4.90597e-07	-1.95322e-07	2.95274e-07	6.26778e-07	-5.65506e-08	5.70228e-07	-1.05148e-06	-4.84983e-07	-1.53647e-06	-2.06316e-07	-1.07843e-07	-3.14159e-07	6.99944e-08	-1.22406e-08	5.77539e-08	1.08941e-08	1.38294e-07	1.49188e-07	1.09132e-07	4.30078e-08	1.52140e-07	-2.77318e-07	5.26846e-08	-2.24634e-07
22.659	4.88067e-07	-1.94315e-07	2.93752e-07	6.24775e-07	-5.63145e-08	5.68460e-07	-1.05333e-06	-4.84478e-07	-1.53780e-06	-2.10439e-07	-1.07640e-07	-3.18079e-07	6.71830e-08	-1.17489e-08	5.54341e-08	9.63299e-09	1.38620e-07	1.48253e-07	1.07649e-07	4.32008e-08	1.50850e-07	-2.79438e-07	5.30873e-08	-2.26351e-07
22.684	4.85552e-07	-1.93314e-07	2.92238e-07	6.22782e-07	-5.60804e-08	5.66702e-07	-1.05515e-06	-4.83973e-07	-1.53912e-06	-2.14527e-07	-1.07434e-07	-3.21961e-07	6.43880e-08	-1.12601e-08	5.31279e-08	8.38186e-09	1.38944e-07	1.47326e-07	1.06176e-07	4.33929e-08	1.49569e-07	-2.81544e-07	5.34874e-08	-2.28057e-07
22.708	4.83049e-07	-1.92317e-07	2.90732e-07	6.20800e-07	-5.58484e-08	5.64952e-07	-1.05695e-06	-4.83469e-07	-1.54042e-06	-2.18580e-07	-1.07226e-07	-3.25806e-07	6.16095e-08	-1.07742e-08	5.08353e-08	7.14068e-09	1.39264e-07	1.46405e-07	1.04713e-07	4.35841e-08	1.48297e-07	-2.83635e-07	5.38847e-08	-2.29751e-07
22.733	4.80560e-07	-1.91326e-07	2.89234e-07	6.18829e-07	-5.56183e-08	5.63211e-07	-1.05873e-06	-4.82965e-07	-1.54169e-06	-2.22597e-07	-1.07015e-07	-3.29613e-07	5.88476e-08	-1.02912e-08	4.85564e-08	5.90949e-09	1.39582e-07	1.45492e-07	1.03259e-07	4.37743e-08	1.47034e-07	-2.85713e-07	5.42793e-08	-2.31433e-07
22.757	4.78084e-07	-1.90341e-07	2.87744e-07	6.16869e-07	-5.53903e-08	5.61479e-07	-1.06048e-06	-4.82462e-07	-1.54294e-06	-2.26579e-07	-1.06802e-07	-3.33381e-07	5.61023e-08	-9.81114e-09	4.62912e-08	4.68829e-09	1.39897e-07	1.44585e-07	1.01816e-07	4.39637e-08	1.45780e-07	-2.87776e-07	5.46712e-08	-2.33104e-07
22.782	4.75622e-07	-1.89361e-07	2.86262e-07	6.14920e-07	-5.51643e-08	5.59755e-07	-1.06222e-06	-4.81960e-07	-1.54418e-06	-2.30526e-07	-1.06586e-07	-3.37112e-07	5.33737e-08	-9.33396e-09	4.40397e-08	3.47710e-09	1.40209e-07	1.43686e-07	1.00383e-07	4.41521e-08	1.44535e-07	-2.89824e-07	5.50604e-08	-2.34764e-07
22.807	4.73174e-07	-1.88386e-07	2.84788e-07	6.12981e-07	-5.49403e-08	5.58041e-07	-1.06393e-06	-4.81458e-07	-1.54539e-06	-2.34436e-07	-1.06368e-07	-3.40804e-07	5.06618e-08	-8.85971e-09	4.18021e-08	2.27591e-09	1.40519e-07	1.42795e-07	9.89592e-08	4.43395e-08	1.43299e-07	-2.91858e-07	5.54469e-08	-2.36411e-07
22.831	4.70739e-07	-1.87417e-07	2.83323e-07	6.11053e-07	-5.47184e-08	5.56335e-07	-1.06563e-06	-4.80957e-07	-1.54658e-06	-2.38311e-07	-1.06147e-07	-3.44458e-07	4.79668e-08	-8.38840e-09	3.95784e-08	1.08475e-09	1.40825e-07	1.41910e-07	9.75459e-08	4.45261e-08	1.42072e-07	-2.93878e-07	5.58306e-08	-2.38047e-07
22.856	4.68319e-07	-1.86453e-07	2.81866e-07	6.09137e-07	-5.44985e-08	5.54638e-07	-1.06730e-06	-4.80457e-07	-1.54775e-06	-2.42151e-07	-1.05924e-07	-3.48075e-07	4.52886e-08	-7.92005e-09	3.73686e-08	-9.63735e-11	1.41129e-07	1.41033e-07	9.61427e-08	4.47116e-08	1.40854e-07	-2.95883e-07	5.62115e-08	-2.39672e-07
22.880	4.65912e-07	-1.85494e-07	2.80417e-07	6.07231e-07	-5.42807e-08	5.52950e-07	-1.06895e-06	-4.79957e-07	-1.54890e-06	-2.45954e-07	-1.05698e-07	-3.51652e-07	4.26274e-08	-7.45465e-09	3.51727e-08	-1.26745e-09	1.41430e-07	1.40162e-07	9.47495e-08	4.48962e-08	1.39646e-07	-2.97874e-07	5.65897e-08	-2.41284e-07
22.905	4.63519e-07	-1.84542e-07	2.78977e-07	6.05337e-07	-5.40649e-08	5.51272e-07	-1.07057e-06	-4.79458e-07	-1.55003e-06	-2.49722e-07	-1.05470e-07	-3.55192e-07	3.99831e-08	-6.99223e-09	3.29909e-08	-2.42848e-09	1.41728e-07	1.39299e-07	9.33665e-08	4.50799e-08	1.38446e-07	-2.99850e-07	5.69651e-08	-2.42885e-07
22.929	4.61139e-07	-1.83594e-07	2.77545e-07	6.03453e-07	-5.38512e-08	5.49602e-07	-1.07218e-06	-4.78960e-07	-1.55114e-06	-2.53454e-07	-1.05239e-07	-3.58693e-07	3.73560e-08	-6.53279e-09	3.08232e-08	-3.57943e-09	1.42023e-07	1.38444e-07	9.19936e-08	4.52625e-08	1.37256e-07	-3.01811e-07	5.73377e-08	-2.44473e-07
22.954	4.58774e-07	-1.82653e-07	2.76121e-07	6.01581e-07	-5.36395e-08	5.47942e-07	-1.07377e-06	-4.78462e-07	-1.55223e-06	-2.57149e-07	-1.05007e-07	-3.62156e-07	3.47459e-08	-6.07634e-09	2.86695e-08	-4.72031e-09	1.42315e-07	1.37595e-07	9.06308e-08	4.54442e-08	1.36075e-07	-3.03758e-07	5.77075e-08	-2.46050e-07
22.979	4.56423e-07	-1.81717e-07	2.74706e-07	5.99720e-07	-5.34299e-08	5.46290e-07	-1.07533e-06	-4.77966e-07	-1.55329e-06	-2.60809e-07	-1.04771e-07	-3.65581e-07	3.21530e-08	-5.62290e-09	2.65301e-08	-5.85111e-09	1.42605e-07	1.36754e-07	8.92782e-08	4.56249e-08	1.34903e-07	-3.05689e-07	5.80745e-08	-2.47615e-07
23.003	4.54087e-07	-1.80787e-07	2.73300e-07	5.97870e-07	-5.32224e-08	5.44648e-07	-1.07687e-06	-4.77470e-07	-1.55434e-06	-2.64433e-07	-1.04534e-07	-3.68967e-07	2.95773e-08	-5.17247e-09	2.44049e-08	-6.97181e-09	1.42891e-07	1.35920e-07	8.79357e-08	4.58046e-08	1.33740e-07	-3.07607e-07	5.84387e-08	-2.49168e-07
23.028	4.51764e-07	-1.79862e-07	2.71902e-07	5.96032e-07	-5.30169e-08	5.43015e-07	-1.07839e-06	-4.76975e-07	-1.55536e-06	-2.68020e-07	-1.04294e-07	-3.72314e-07	2.70190e-08	-4.72506e-09	2.22939e-08	-8.08241e-09	1.43175e-07	1.35093e-07	8.66035e-08	4.59834e-08	1.32587e-07	-3.09509e-07	5.88001e-08	-2.50709e-07
23.052	4.49456e-07	-1.78943e-07	2.70513e-07	5.94205e-07	-5.28136e-08	5.41391e-07	-1.07989e-06	-4.76480e-07	-1.55637e-06	-2.71572e-07	-1.04052e-07	-3.75624e-07	2.44780e-08	-4.28069e-09	2.01973e-08	-9.18289e-09	1.43456e-07	1.34273e-07	8.52816e-08	4.61611e-08	1.31443e-07	-3.11396e-07	5.91586e-08	-2.52237e-07
23.077	4.47162e-07	-1.78030e-07	2.69132e-07	5.92389e-07	-5.26123e-08	5.39777e-07	-1.08136e-06	-4.75987e-07	-1.55735e-06	-2.75087e-07	-1.03807e-07	-3.78894e-07	2.19544e-08	-3.83937e-09	1.81150e-08	-1.02732e-08	1.43734e-07	1.33461e-07	8.39699e-08	4.63377e-08	1.30308e-07	-3.13268e-07	5.95143e-08	-2.53754e-07
23.101	4.44883e-07	-1.77122e-07	2.67760e-07	5.90585e-07	-5.24131e-08	5.38172e-07	-1.08282e-06	-4.75494e-07	-1.55831e-06	-2.78565e-07	-1.03561e-07	-3.82126e-07	1.94482e-08	-3.40109e-09	1.60471e-08	-1.13535e-08	1.44009e-07	1.32656e-07	8.26685e-08	4.65134e-08	1.29182e-07	-3.15126e-07	5.98672e-08	-2.55258e-07
23.126	4.42618e-07	-1.76220e-07	2.66397e-07	5.88792e-07	-5.22160e-08	5.36576e-07	-1.08425e-06	-4.75002e-07	-1.55925e-06	-2.82008e-07	-1.03312e-07	-3.85320e-07	1.69596e-08	-2.96589e-09	1.39937e-08	-1.24236e-08	1.44281e-07	1.31858e-07	8.13774e-08	4.66880e-08	1.28065e-07	-3.16968e-07	6.02171e-08	-2.56751e-07
23.151	4.40367e-07	-1.75324e-07	2.65043e-07	5.87011e-07	-5.20210e-08	5.34990e-07	-1.08566e-06	-4.74511e-07	-1.56018e-06	-2.85414e-07	-1.03061e-07	-3.88475e-07	1.44886e-08	-2.53375e-09	1.19548e-08	-1.34835e-08	1.44551e-07	1.31067e-07	8.00966e-08	4.68616e-08	1.26958e-07	-3.18795e-07	6.05643e-08	-2.58231e-07
23.175	4.38131e-07	-1.74434e-07	2.63697e-07	5.85242e-07	-5.18282e-08	5.33414e-07	-1.08705e-06	-4.74021e-07	-1.56107e-06	-2.88783e-07	-1.02808e-07	-3.91591e-07	1.20352e-08	-2.10470e-09	9.93046e-09	-1.45333e-08	1.44817e-07	1.30284e-07	7.88261e-08	4.70342e-08	1.25860e-07	-3.20607e-07	6.09085e-08	-2.59699e-07
23.200	4.35910e-07	-1.73550e-07	2.62360e-07	5.83484e-07	-5.16374e-08	5.31846e-07	-1.08842e-06	-4.73532e-07	-1.56195e-06	-2.92116e-07	-1.02552e-07	-3.94669e-07	9.59945e-09	-1.67875e-09	7.92071e-09	-1.55729e-08	1.45080e-07	1.29508e-07	7.75660e-08	4.72057e-08	1.24772e-07	-3.22404e-07	6.12499e-08	-2.61154e-07
23.224	4.33704e-07	-1.72672e-07	2.61032e-07	5.81737e-07	-5.14488e-08	5.30289e-07	-1.08977e-06	-4.73043e-07	-1.56281e-06	-2.95413e-07	-1.02295e-07	-3.97708e-07	7.18149e-09	-1.25589e-09	5.92559e-09	-1.66024e-08	1.45341e-07	1.28739e-07	7.63163e-08	4.73761e-08	1.23692e-07	-3.24186e-07	6.15884e-08	-2.62597e-07
23.249	4.31513e-07	-1.71799e-07	2.59714e-07	5.80003e-07	-5.12622e-08	5.28741e-07	-1.09109e-06	-4.72556e-07	-1.56365e-06	-2.98673e-07	-1.02035e-07	-4.00708e-07	4.78132e-09	-8.36154e-10	3.94516e-09	-1.76216e-08	1.45599e-07	1.27977e-07	7.50771e-08	4.75455e-08	1.22623e-07	-3.25952e-07	6.19239e-08	-2.64028e-07
23.273	4.29336e-07	-1.70933e-07	2.58403e-07	5.78280e-07	-5.10778e-08	5.27202e-07	-1.09239e-06	-4.72069e-07	-1.56446e-06	-3.01896e-07	-1.01773e-07	-4.03669e-07	2.39900e-09	-4.19535e-10	1.97946e-09	-1.86307e-08	1.45853e-07	1.27223e-07	7.38482e-08	4.77138e-08	1.21562e-07	-3.27703e-07	6.22566e-08	-2.65447e-07
23.298	4.27174e-07	-1.70072e-07	2.57102e-07	5.76569e-07	-5.08956e-08	5.25673e-07	-1.09367e-06	-4.71584e-07	-1.56526e-06	-3.05082e-07	-1.01510e-07	-4.06592e-07	3.45838e-11	-6.04800e-12	2.85358e-11	-1.96296e-08	1.46105e-07	1.26476e-07	7.26298e-08	4.78811e-08	1.20511e-07	-3.29439e-07	6.25864e-08	-2.66853e-07
23.323	4.25028e-07	-1.69217e-07	2.55810e-07	5.74870e-07	-5.07154e-08	5.24154e-07	-1.09493e-06	-4.71099e-07	-1.56603e-06	-3.08232e-07	-1.01244e-07	-4.09476e-07	-2.31187e-09	4.04299e-10	-1.90757e-09	-2.06183e-08	1.46354e-07	1.25736e-07	7.14218e-08	4.80472e-08	1.19469e-07	-3.31159e-07	6.29132e-08	-2.68246e-07
23.347	4.22896e-07	-1.68369e-07	2.54527e-07	5.73182e-07	-5.05374e-08	5.22645e-07	-1.09617e-06	-4.70615e-07	-1.56678e-06	-3.11345e-07	-1.00976e-07	-4.12321e-07	-4.64032e-09	8.11496e-10	-3.82882e-09	-2.15968e-08	1.46600e-07	1.25003e-07	7.02244e-08	4.82123e-08	1.18437e-07	-3.32864e-07	6.32371e-08	-2.69627e-07
23.372	4.20779e-07	-1.67526e-07	2.53253e-07	5.71507e-07	-5.03616e-08	5.21145e-07	-1.09738e-06	-4.70133e-07	-1.56752e-06	-3.14421e-07	-1.00706e-07	-4.15127e-07	-6.95070e-09	1.21553e-09	-5.73516e-09	-2.25650e-08	1.46843e-07	1.24278e-07	6.90374e-08	4.83763e-08	1.17414e-07	-3.34554e-07	6.35580e-08	-2.70995e-07
23.396	4.18678e-07	-1.66689e-07	2.51989e-07	5.69843e-07	-5.01879e-08	5.19656e-07	-1.09858e-06	-4.69651e-07	-1.56823e-06	-3.17460e-07	-1.00434e-07	-4.17895e-07	-9.24296e-09	1.61640e-09	-7.62656e-09	-2.35231e-08	1.47083e-07	1.23560e-07	6.78610e-08	4.85392e-08	1.16400e-07	-3.36227e-07	6.38760e-08	-2.72351e-07
23.421	4.16592e-07	-1.65859e-07	2.50733e-07	5.68192e-07	-5.00163e-08	5.18176e-07	-1.09975e-06	-4.69170e-07	-1.56892e-06	-3.20463e-07	-1.00160e-07	-4.20623e-07	-1.15171e-08	2.01410e-09	-9.50297e-09	-2.44709e-08	1.47321e-07	1.22850e-07	6.66950e-08	4.87009e-08	1.15396e-07	-3.37886e-07	6.41911e-08	-2.73695e-07
23.446	4.14521e-07	-1.65034e-07	2.49487e-07	5.66552e-07	-4.98469e-08	5.16706e-07	-1.10090e-06	-4.68691e-07	-1.56959e-06	-3.23428e-07	-9.98847e-08	-4.23313e-07	-1.37730e-08	2.40861e-09	-1.13643e-08	-2.54085e-08	1.47555e-07	1.22146e-07	6.55397e-08	4.88616e-08	1.14401e-07	-3.39528e-07	6.45032e-08	-2.75025e-07
23.470	4.12465e-07	-1.64216e-07	2.48249e-07	5.64925e-07	-4.96797e-08	5.15245e-07	-1.10202e-06	-4.68212e-07	-1.57024e-06	-3.26357e-07	-9.96070e-08	-4.25964e-07	-1.60106e-08	2.79992e-09	-1.32107e-08	-2.63359e-08	1.47786e-07	1.21450e-07	6.43949e-08	4.90212e-08	1.13416e-07	-3.41156e-07	6.48123e-08	-2.76343e-07
23.495	4.10425e-07	-1.63403e-07	2.47022e-07	5.63310e-07	-4.95146e-08	5.13795e-07	-1.10313e-06	-4.67734e-07	-1.57086e-06	-3.29248e-07	-9.93275e-08	-4.28575e-07	-1.82299e-08	3.18803e-09	-1.50419e-08	-2.72530e-08	1.48015e-07	1.20762e-07	6.32608e-08	4.91796e-08	1.12440e-07	-3.42767e-07	6.51184e-08	-2.77649e-07
23.519	4.08400e-07	-1.62597e-07	2.45803e-07	5.61706e-07	-4.93517e-08	5.12355e-07	-1.10421e-06	-4.67258e-07	-1.57147e-06	-3.32102e-07	-9.90460e-08	-4.31148e-07	-2.04308e-08	3.57293e-09	-1.68579e-08	-2.81599e-08	1.48240e-07	1.20080e-07	6.21372e-08	4.93369e-08	1.11474e-07	-3.44363e-07	6.54216e-08	-2.78941e-07
23.544	4.06391e-07	-1.61797e-07	2.44594e-07	5.60115e-07	-4.91909e-08	5.10925e-07	-1.10527e-06	-4.66782e-07	-1.57206e-06	-3.34919e-07	-9.87627e-08	-4.33682e-07	-2.26134e-08	3.95461e-09	-1.86588e-08	-2.90565e-08	1.48462e-07	1.19406e-07	6.10243e-08	4.94930e-08	1.10517e-07	-3.45943e-07	6.57217e-08	-2.80221e-07
23.568	4.04397e-07	-1.61004e-07	2.43394e-07	5.58537e-07	-4.90323e-08	5.09504e-07	-1.10631e-06	-4.66308e-07	-1.57262e-06	-3.37700e-07	-9.84776e-08	-4.36177e-07	-2.47774e-08	4.33306e-09	-2.04444e-08	-2.99428e-08	1.48682e-07	1.18739e-07	5.99220e-08	4.96480e-08	1.09570e-07	-3.47507e-07	6.60189e-08	-2.81488e-07
23.593	4.02419e-07	-1.60216e-07	2.42203e-07	5.56970e-07	-4.88759e-08	5.08094e-07	-1.10733e-06	-4.65835e-07	-1.57317e-06	-3.40442e-07	-9.81907e-08	-4.38633e-07	-2.69230e-08	4.70828e-09	-2.22147e-08	-3.08189e-08	1.48898e-07	1.18079e-07	5.88304e-08	4.98019e-08	1.08632e-07	-3.49055e-07	6.63130e-08	-2.82742e-07
23.618	4.00457e-07	-1.59435e-07	2.41022e-07	5.55416e-07	-4.87217e-08	5.06694e-07	-1.10833e-06	-4.65363e-07	-1.57369e-06	-3.43148e-07	-9.79020e-08	-4.41050e-07	-2.90500e-08	5.08025e-09	-2.39698e-08	-3.16847e-08	1.49112e-07	1.17427e-07	5.77495e-08	4.99546e-08	1.07704e-07	-3.50587e-07	6.66041e-08	-2.83983e-07
23.642	3.98510e-07	-1.58660e-07	2.39850e-07	5.53874e-07	-4.85696e-08	5.05304e-07	-1.10930e-06	-4.64892e-07	-1.57419e-06	-3.45817e-07	-9.76115e-08	-4.43428e-07	-3.11584e-08	5.44896e-09	-2.57094e-08	-3.25403e-08	1.49322e-07	1.16782e-07	5.66792e-08	5.01061e-08	1.06785e-07	-3.52104e-07	6.68922e-08	-2.85212e-07
23.667	3.96579e-07	-1.57891e-07	2.38688e-07	5.52344e-07	-4.84198e-08	5.03924e-07	-1.11025e-06	-4.64422e-07	-1.57467e-06	-3.48448e-07	-9.73192e-08	-4.45767e-07	-3.32482e-08	5.81442e-09	-2.74338e-08	-3.33856e-08	1.49530e-07	1.16144e-07	5.56197e-08	5.02565e-08	1.05876e-07	-3.53604e-07	6.71773e-08	-2.86427e-07
23.691	3.94664e-07	-1.57128e-07	2.37535e-07	5.50827e-07	-4.82721e-08	5.02555e-07	-1.11118e-06	-4.63953e-07	-1.57513e-06	-3.51042e-07	-9.70253e-08	-4.48067e-07	-3.53192e-08	6.17661e-09	-2.91426e-08	-3.42206e-08	1.49735e-07	1.15514e-07	5.45709e-08	5.04057e-08	1.04977e-07	-3.55089e-07	6.74593e-08	-2.87630e-07
23.716	3.92765e-07	-1.56372e-07	2.36392e-07	5.49322e-07	-4.81266e-08	5.01195e-07	-1.11209e-06	-4.63486e-07	-1.57557e-06	-3.53599e-07	-9.67296e-08	-4.50328e-07	-3.73716e-08	6.53552e-09	-3.08361e-08	-3.50453e-08	1.49936e-07	1.14891e-07	5.35329e-08	5.05538e-08	1.04087e-07	-3.56558e-07	6.77383e-08	-2.88819e-07
23.740	3.90881e-07	-1.55622e-07	2.35259e-07	5.47830e-07	-4.79833e-08	4.99846e-07	-1.11297e-06	-4.63019e-07	-1.57599e-06	-3.56118e-07	-9.64323e-08	-4.52550e-07	-3.94051e-08	6.89114e-09	-3.25140e-08	-3.58597e-08	1.50135e-07	1.14275e-07	5.25056e-08	5.07006e-08	1.03206e-07	-3.58010e-07	6.80143e-08	-2.89996e-07
23.765	3.89014e-07	-1.54879e-07	2.34135e-07	5.46350e-07	-4.78422e-08	4.98508e-07	-1.11384e-06	-4.62554e-07	-1.57639e-06	-3.58600e-07	-9.61333e-08	-4.54733e-07	-4.14198e-08	7.24348e-09	-3.41764e-08	-3.66638e-08	1.50330e-07	1.13667e-07	5.14891e-08	5.08463e-08	1.02335e-07	-3.59447e-07	6.82872e-08	-2.91159e-07
23.790	3.87162e-07	-1.54142e-07	2.33020e-07	5.44882e-07	-4.77033e-08	4.97179e-07	-1.11468e-06	-4.62090e-07	-1.57677e-06	-3.61044e-07	-9.58326e-08	-4.56877e-07	-4.34157e-08	7.59251e-09	-3.58232e-08	-3.74577e-08	1.50523e-07	1.13065e-07	5.04834e-08	5.09908e-08	1.01474e-07	-3.60867e-07	6.85570e-08	-2.92310e-07
23.814	3.85327e-07	-1.53411e-07	2.31916e-07	5.43428e-07	-4.75667e-08	4.95861e-07	-1.11550e-06	-4.61627e-07	-1.57713e-06	-3.63451e-07	-9.55304e-08	-4.58982e-07	-4.53926e-08	7.93823e-09	-3.74544e-08	-3.82412e-08	1.50713e-07	1.12472e-07	4.94885e-08	5.11341e-08	1.00623e-07	-3.62271e-07	6.88238e-08	-2.93447e-07
23.839	3.83508e-07	-1.52687e-07	2.30821e-07	5.41985e-07	-4.74322e-08	4.94553e-07	-1.11630e-06	-4.61166e-07	-1.57746e-06	-3.65821e-07	-9.52265e-08	-4.61048e-07	-4.73506e-08	8.28064e-09	-3.90699e-08	-3.90144e-08	1.50899e-07	1.11885e-07	4.85044e-08	5.12761e-08	9.97805e-08	-3.63659e-07	6.90875e-08	-2.94572e-07
23.863	3.81705e-07	-1.51969e-07	2.29736e-07	5.40556e-07	-4.72999e-08	4.93256e-07	-1.11707e-06	-4.60705e-07	-1.57778e-06	-3.68153e-07	-9.49211e-08	-4.63074e-07	-4.92896e-08	8.61973e-09	-4.06698e-08	-3.97774e-08	1.51083e-07	1.11306e-07	4.75311e-08	5.14170e-08	9.89481e-08	-3.65031e-07	6.93481e-08	-2.95683e-07
23.888	3.79918e-07	-1.51258e-07	2.28660e-07	5.39139e-07	-4.71698e-08	4.91969e-07	-1.11783e-06	-4.60246e-07	-1.57807e-06	-3.70448e-07	-9.46141e-08	-4.65062e-07	-5.12095e-08	8.95549e-09	-4.22540e-08	-4.05300e-08	1.51264e-07	1.10734e-07	4.65687e-08	5.15567e-08	9.81254e-08	-3.66386e-07	6.96056e-08	-2.96781e-07
23.912	3.78147e-07	-1.50553e-07	2.27595e-07	5.37734e-07	-4.70420e-08	4.90692e-07	-1.11856e-06	-4.59789e-07	-1.57835e-06	-3.72705e-07	-9.43056e-08	-4.67011e-07	-5.31104e-08	9.28791e-09	-4.38225e-08	-4.12723e-08	1.51441e-07	1.10169e-07	4.56172e-08	5.16951e-08	9.73123e-08	-3.67726e-07	6.98600e-08	-2.97866e-07
23.937	3.76393e-07	-1.49854e-07	2.26539e-07	5.36343e-07	-4.69163e-08	4.89426e-07	-1.11927e-06	-4.59332e-07	-1.57860e-06	-3.74925e-07	-9.39956e-08	-4.68920e-07	-5.49921e-08	9.61699e-09	-4.53751e-08	-4.20043e-08	1.51616e-07	1.09611e-07	4.46765e-08	5.18323e-08	9.65088e-08	-3.69048e-07	7.01113e-08	-2.98937e-07
23.962	3.74655e-07	-1.49162e-07	2.25493e-07	5.34964e-07	-4.67929e-08	4.88171e-07	-1.11995e-06	-4.58877e-07	-1.57883e-06	-3.77107e-07	-9.36841e-08	-4.70791e-07	-5.68547e-08	9.94271e-09	-4.69120e-08	-4.27260e-08	1.51787e-07	1.09061e-07	4.37467e-08	5.19683e-08	9.57151e-08	-3.70355e-07	7.03596e-08	-2.99995e-07
23.986	3.72933e-07	-1.48477e-07	2.24456e-07	5.33598e-07	-4.66717e-08	4.86926e-07	-1.12062e-06	-4.58423e-07	-1.57904e-06	-3.79251e-07	-9.33711e-08	-4.72622e-07	-5.86980e-08	1.02651e-08	-4.84330e-08	-4.34374e-08	1.51956e-07	1.08519e-07	4.28279e-08	5.21031e-08	9.49309e-08	-3.71645e-07	7.06047e-08	-3.01041e-07
24.011	3.71228e-07	-1.47798e-07	2.23430e-07	5.32244e-07	-4.65527e-08	4.85692e-07	-1.12126e-06	-4.57971e-07	-1.57923e-06	-3.81358e-07	-9.30567e-08	-4.74415e-07	-6.05222e-08	1.05841e-08	-4.99381e-08	-4.41385e-08	1.52122e-07	1.07983e-07	4.19199e-08	5.22366e-08	9.41565e-08	-3.72919e-07	7.08467e-08	-3.02072e-07
24.035	3.69539e-07	-1.47126e-07	2.22414e-07	5.30904e-07	-4.64360e-08	4.84468e-07	-1.12189e-06	-4.57519e-07	-1.57941e-06	-3.83427e-07	-9.27409e-08	-4.76168e-07	-6.23270e-08	1.08997e-08	-5.14273e-08	-4.48292e-08	1.52284e-07	1.07455e-07	4.10229e-08	5.23689e-08	9.33918e-08	-3.74176e-07	7.10855e-08	-3.03091e-07
24.060	3.67867e-07	-1.46460e-07	2.21407e-07	5.29576e-07	-4.63214e-08	4.83255e-07	-1.12249e-06	-4.57070e-07	-1.57956e-06	-3.85459e-07	-9.24236e-08	-4.77883e-07	-6.41126e-08	1.12120e-08	-5.29006e-08	-4.55097e-08	1.52444e-07	1.06934e-07	4.01368e-08	5.24999e-08	9.26367e-08	-3.75417e-07	7.13213e-08	-3.04096e-07
24.084	3.66212e-07	-1.45801e-07	2.20411e-07	5.28262e-07	-4.62091e-08	4.82052e-07	-1.12306e-06	-4.56621e-07	-1.57968e-06	-3.87453e-07	-9.21050e-08	-4.79558e-07	-6.58787e-08	1.15208e-08	-5.43579e-08	-4.61798e-08	1.52600e-07	1.06420e-07	3.92617e-08	5.26296e-08	9.18914e-08	-3.76642e-07	7.15539e-08	-3.05088e-07
24.109	3.64573e-07	-1.45148e-07	2.19424e-07	5.26960e-07	-4.60991e-08	4.80861e-07	-1.12362e-06	-4.56174e-07	-1.57979e-06	-3.89410e-07	-9.17850e-08	-4.81195e-07	-6.76255e-08	1.18263e-08	-5.57992e-08	-4.68396e-08	1.52754e-07	1.05914e-07	3.83976e-08	5.27582e-08	9.11557e-08	-3.77850e-07	7.17834e-08	-3.06066e-07
24.134	3.62950e-07	-1.44502e-07	2.18448e-07	5.25671e-07	-4.59912e-08	4.79680e-07	-1.12415e-06	-4.55728e-07	-1.57988e-06	-3.91328e-07	-9.14637e-08	-4.82792e-07	-6.93529e-08	1.21284e-08	-5.72245e-08	-4.74890e-08	1.52904e-07	1.05415e-07	3.75444e-08	5.28854e-08	9.04298e-08	-3.79041e-07	7.20097e-08	-3.07031e-07
24.158	3.61344e-07	-1.43863e-07	2.17482e-07	5.24395e-07	-4.58856e-08	4.78509e-07	-1.12467e-06	-4.55284e-07	-1.57995e-06	-3.93209e-07	-9.11410e-08	-4.84350e-07	-7.10608e-08	1.24271e-08	-5.86337e-08	-4.81282e-08	1.53051e-07	1.04923e-07	3.67022e-08	5.30114e-08	8.97136e-08	-3.80216e-07	7.22329e-08	-3.07983e-07
24.183	3.59755e-07	-1.43230e-07	2.16525e-07	5.23132e-07	-4.57822e-08	4.77350e-07	-1.12516e-06	-4.54841e-07	-1.58000e-06	-3.95053e-07	-9.08171e-08	-4.85870e-07	-7.27492e-08	1.27223e-08	-6.00268e-08	-4.87570e-08	1.53196e-07	1.04439e-07	3.58711e-08	5.31361e-08	8.90072e-08	-3.81374e-07	7.24529e-08	-3.08921e-07
24.207	3.58183e-07	-1.42604e-07	2.15579e-07	5.21882e-07	-4.56811e-08	4.76201e-07	-1.12562e-06	-4.54399e-07	-1.58002e-06	-3.96859e-07	-9.04918e-08	-4.87350e-07	-7.44180e-08	1.30142e-08	-6.14038e-08	-4.93755e-08	1.53337e-07	1.03962e-07	3.50509e-08	5.32596e-08	8.83104e-08	-3.82515e-07	7.26698e-08	-3.09846e-07
24.232	3.56628e-07	-1.41985e-07	2.14643e-07	5.20645e-07	-4.55822e-08	4.75063e-07	-1.12607e-06	-4.53959e-07	-1.58003e-06	-3.98627e-07	-9.01653e-08	-4.88792e-07	-7.60673e-08	1.33026e-08	-6.27647e-08	-4.99836e-08	1.53475e-07	1.03492e-07	3.42418e-08	5.33817e-08	8.76235e-08	-3.83640e-07	7.28835e-08	-3.10757e-07
24.257	3.55089e-07	-1.41373e-07	2.13717e-07	5.19421e-07	-4.54855e-08	4.73935e-07	-1.12649e-06	-4.53520e-07	-1.58001e-06	-4.00357e-07	-8.98376e-08	-4.90195e-07	-7.76970e-08	1.35876e-08	-6.41094e-08	-5.05815e-08	1.53610e-07	1.03029e-07	3.34437e-08	5.35026e-08	8.69462e-08	-3.84749e-07	7.30940e-08	-3.11655e-07
24.281	3.53568e-07	-1.40767e-07	2.12801e-07	5.18210e-07	-4.53911e-08	4.72819e-07	-1.12690e-06	-4.53083e-07	-1.57998e-06	-4.02050e-07	-8.95087e-08	-4.91558e-07	-7.93070e-08	1.38692e-08	-6.54378e-08	-5.11690e-08	1.53743e-07	1.02574e-07	3.26566e-08	5.36222e-08	8.62788e-08	-3.85840e-07	7.33014e-08	-3.12539e-07
24.306	3.52063e-07	-1.40168e-07	2.11895e-07	5.17012e-07	-4.52989e-08	4.71713e-07	-1.12728e-06	-4.52647e-07	-1.57992e-06	-4.03705e-07	-8.91785e-08	-4.92883e-07	-8.08974e-08	1.41473e-08	-6.67501e-08	-5.17462e-08	1.53872e-07	1.02126e-07	3.18806e-08	5.37405e-08	8.56211e-08	-3.86915e-07	7.35056e-08	-3.13409e-07
24.330	3.50575e-07	-1.39575e-07	2.11000e-07	5.15828e-07	-4.52089e-08	4.70619e-07	-1.12764e-06	-4.52213e-07	-1.57985e-06	-4.05322e-07	-8.88472e-08	-4.94169e-07	-8.24680e-08	1.44220e-08	-6.80461e-08	-5.23130e-08	1.53998e-07	1.01685e-07	3.11157e-08	5.38575e-08	8.49731e-08	-3.87973e-07	7.37066e-08	-3.14266e-07
24.355	3.49104e-07	-1.38990e-07	2.10114e-07	5.14656e-07	-4.51212e-08	4.69535e-07	-1.12797e-06	-4.51780e-07	-1.57975e-06	-4.06901e-07	-8.85147e-08	-4.95416e-07	-8.40190e-08	1.46932e-08	-6.93258e-08	-5.28696e-08	1.54121e-07	1.01251e-07	3.03618e-08	5.39732e-08	8.43350e-08	-3.89014e-07	7.39044e-08	-3.15110e-07
24.379	3.47650e-07	-1.38411e-07	2.09239e-07	5.13498e-07	-4.50357e-08	4.68462e-07	-1.12829e-06	-4.51349e-07	-1.57964e-06	-4.08443e-07	-8.81811e-08	-4.96624e-07	-8.55501e-08	1.49610e-08	-7.05892e-08	-5.34158e-08	1.54241e-07	1.00825e-07	2.96190e-08	5.40876e-08	8.37066e-08	-3.90039e-07	7.40991e-08	-3.15940e-07
24.404	3.46214e-07	-1.37839e-07	2.08375e-07	5.12353e-07	-4.49525e-08	4.67400e-07	-1.12858e-06	-4.50919e-07	-1.57950e-06	-4.09947e-07	-8.78464e-08	-4.97793e-07	-8.70615e-08	1.52253e-08	-7.18362e-08	-5.39517e-08	1.54358e-07	1.00406e-07	2.88874e-08	5.42007e-08	8.30880e-08	-3.91046e-07	7.42905e-08	-3.16756e-07
24.429	3.44794e-07	-1.37274e-07	2.07520e-07	5.11221e-07	-4.48715e-08	4.66350e-07	-1.12885e-06	-4.50491e-07	-1.57934e-06	-4.11413e-07	-8.75106e-08	-4.98924e-07	-8.85530e-08	1.54861e-08	-7.30669e-08	-5.44773e-08	1.54472e-07	9.99944e-08	2.81668e-08	5.43124e-08	8.24792e-08	-3.92037e-07	7.44787e-08	-3.17559e-07
24.453	3.43391e-07	-1.36715e-07	2.06676e-07	5.10102e-07	-4.47928e-08	4.65310e-07	-1.12910e-06	-4.50064e-07	-1.57916e-06	-4.12842e-07	-8.71737e-08	-5.00016e-07	-9.00247e-08	1.57435e-08	-7.42812e-08	-5.49925e-08	1.54583e-07	9.95900e-08	2.74573e-08	5.44229e-08	8.18802e-08	-3.93011e-07	7.46638e-08	-3.18348e-07
24.478	3.42006e-07	-1.36164e-07	2.05842e-07	5.08997e-07	-4.47163e-08	4.64281e-07	-1.12933e-06	-4.49639e-07	-1.57897e-06	-4.14233e-07	-8.68358e-08	-5.01068e-07	-9.14765e-08	1.59973e-08	-7.54791e-08	-5.54975e-08	1.54690e-07	9.91928e-08	2.67590e-08	5.45320e-08	8.12910e-08	-3.93968e-07	7.48456e-08	-3.19123e-07
24.502	3.40638e-07	-1.35619e-07	2.05019e-07	5.07905e-07	-4.46421e-08	4.63263e-07	-1.12953e-06	-4.49215e-07	-1.57875e-06	-4.15586e-07	-8.64968e-08	-5.02083e-07	-9.29083e-08	1.62478e-08	-7.66606e-08	-5.59921e-08	1.54795e-07	9.88029e-08	2.60718e-08	5.46398e-08	8.07116e-08	-3.94909e-07	7.50242e-08	-3.19884e-07
24.527	3.39287e-07	-1.35081e-07	2.04206e-07	5.06826e-07	-4.45701e-08	4.62256e-07	-1.12972e-06	-4.48793e-07	-1.57851e-06	-4.16901e-07	-8.61568e-08	-5.03058e-07	-9.43202e-08	1.64947e-08	-7.78256e-08	-5.64764e-08	1.54897e-07	9.84202e-08	2.53957e-08	5.47463e-08	8.01421e-08	-3.95832e-07	7.51996e-08	-3.20632e-07
24.551	3.37953e-07	-1.34550e-07	2.03403e-07	5.05761e-07	-4.45003e-08	4.61260e-07	-1.12988e-06	-4.48372e-07	-1.57825e-06	-4.18179e-07	-8.58158e-08	-5.03995e-07	-9.57122e-08	1.67381e-08	-7.89741e-08	-5.69504e-08	1.54995e-07	9.80448e-08	2.47308e-08	5.48515e-08	7.95823e-08	-3.96738e-07	7.53718e-08	-3.21367e-07
24.576	3.36637e-07	-1.34026e-07	2.02611e-07	5.04709e-07	-4.44328e-08	4.60276e-07	-1.13002e-06	-4.47953e-07	-1.57797e-06	-4.19419e-07	-8.54739e-08	-5.04893e-07	-9.70841e-08	1.69780e-08	-8.01061e-08	-5.74140e-08	1.55091e-07	9.76767e-08	2.40770e-08	5.49553e-08	7.90324e-08	-3.97628e-07	7.55408e-08	-3.22087e-07
24.601	3.35338e-07	-1.33509e-07	2.01829e-07	5.03670e-07	-4.43675e-08	4.59302e-07	-1.13014e-06	-4.47536e-07	-1.57768e-06	-4.20621e-07	-8.51310e-08	-5.05752e-07	-9.84360e-08	1.72144e-08	-8.12216e-08	-5.78674e-08	1.55183e-07	9.73157e-08	2.34344e-08	5.50578e-08	7.84922e-08	-3.98500e-07	7.57066e-08	-3.22794e-07
24.625	3.34056e-07	-1.32998e-07	2.01057e-07	5.02644e-07	-4.43045e-08	4.58340e-07	-1.13024e-06	-4.47120e-07	-1.57736e-06	-4.21786e-07	-8.47871e-08	-5.06573e-07	-9.97679e-08	1.74473e-08	-8.23205e-08	-5.83105e-08	1.55273e-07	9.69621e-08	2.28030e-08	5.51589e-08	7.79620e-08	-3.99356e-07	7.58691e-08	-3.23487e-07
24.650	3.32791e-07	-1.32495e-07	2.00296e-07	5.01632e-07	-4.42438e-08	4.57389e-07	-1.13031e-06	-4.46706e-07	-1.57702e-06	-4.22913e-07	-8.44424e-08	-5.07355e-07	-1.01080e-07	1.76767e-08	-8.34029e-08	-5.87432e-08	1.55359e-07	9.66156e-08	2.21828e-08	5.52587e-08	7.74415e-08	-4.00194e-07	7.60284e-08	-3.24166e-07
24.674	3.31544e-07	-1.31999e-07	1.99546e-07	5.00634e-07	-4.41852e-08	4.56449e-07	-1.13037e-06	-4.46294e-07	-1.57666e-06	-4.24002e-07	-8.40968e-08	-5.08099e-07	-1.02371e-07	1.79026e-08	-8.44687e-08	-5.91656e-08	1.55442e-07	9.62764e-08	2.15737e-08	5.53572e-08	7.69309e-08	-4.01016e-07	7.61844e-08	-3.24831e-07
24.699	3.30315e-07	-1.31509e-07	1.98806e-07	4.99649e-07	-4.41289e-08	4.55520e-07	-1.13040e-06	-4.45883e-07	-1.57628e-06	-4.25054e-07	-8.37502e-08	-5.08804e-07	-1.03643e-07	1.81250e-08	-8.55178e-08	-5.95778e-08	1.55522e-07	9.59445e-08	2.09758e-08	5.54543e-08	7.64301e-08	-4.01820e-07	7.63372e-08	-3.25483e-07
24.723	3.29103e-07	-1.31026e-07	1.98076e-07	4.98677e-07	-4.40749e-08	4.54602e-07	-1.13041e-06	-4.45473e-07	-1.57588e-06	-4.26067e-07	-8.34029e-08	-5.09470e-07	-1.04894e-07	1.83438e-08	-8.65504e-08	-5.99796e-08	1.55599e-07	9.56197e-08	2.03891e-08	5.55500e-08	7.59392e-08	-4.02607e-07	7.64868e-08	-3.26121e-07
24.748	3.27908e-07	-1.30551e-07	1.97357e-07	4.97719e-07	-4.40231e-08	4.53695e-07	-1.13040e-06	-4.45066e-07	-1.57546e-06	-4.27044e-07	-8.30547e-08	-5.10098e-07	-1.06125e-07	1.85591e-08	-8.75662e-08	-6.03712e-08	1.55673e-07	9.53022e-08	1.98136e-08	5.56444e-08	7.54581e-08	-4.03378e-07	7.66331e-08	-3.26744e-07
24.773	3.26731e-07	-1.30082e-07	1.96649e-07	4.96774e-07	-4.39736e-08	4.52800e-07	-1.13037e-06	-4.44660e-07	-1.57503e-06	-4.27982e-07	-8.27057e-08	-5.10688e-07	-1.07336e-07	1.87709e-08	-8.85654e-08	-6.07524e-08	1.55744e-07	9.49919e-08	1.92494e-08	5.57374e-08	7.49868e-08	-4.04131e-07	7.67762e-08	-3.27355e-07
24.797	3.25571e-07	-1.29620e-07	1.95951e-07	4.95842e-07	-4.39263e-08	4.51916e-07	-1.13031e-06	-4.44256e-07	-1.57457e-06	-4.28884e-07	-8.23559e-08	-5.11239e-07	-1.08527e-07	1.89792e-08	-8.95480e-08	-6.11234e-08	1.55812e-07	9.46888e-08	1.86963e-08	5.58291e-08	7.45254e-08	-4.04867e-07	7.69161e-08	-3.27951e-07
24.822	3.24429e-07	-1.29166e-07	1.95264e-07	4.94925e-07	-4.38812e-08	4.51043e-07	-1.13024e-06	-4.43853e-07	-1.57409e-06	-4.29747e-07	-8.20053e-08	-5.11752e-07	-1.09698e-07	1.91839e-08	-9.05138e-08	-6.14841e-08	1.55877e-07	9.43930e-08	1.81545e-08	5.59194e-08	7.40739e-08	-4.05586e-07	7.70527e-08	-3.28533e-07
24.846	3.23305e-07	-1.28718e-07	1.94587e-07	4.94020e-07	-4.38384e-08	4.50182e-07	-1.13014e-06	-4.43452e-07	-1.57359e-06	-4.30573e-07	-8.16539e-08	-5.12227e-07	-1.10848e-07	1.93850e-08	-9.14629e-08	-6.18345e-08	1.55939e-07	9.41043e-08	1.76239e-08	5.60083e-08	7.36322e-08	-4.06288e-07	7.71860e-08	-3.29102e-07
24.871	3.22198e-07	-1.28277e-07	1.93921e-07	4.93129e-07	-4.37978e-08	4.49332e-07	-1.13002e-06	-4.43053e-07	-1.57307e-06	-4.31361e-07	-8.13018e-08	-5.12663e-07	-1.11978e-07	1.95826e-08	-9.23952e-08	-6.21746e-08	1.55997e-07	9.38229e-08	1.71045e-08	5.60959e-08	7.32004e-08	-4.06972e-07	7.73161e-08	-3.29656e-07
24.895	3.21109e-07	-1.27844e-07	1.93265e-07	4.92252e-07	-4.37594e-08	4.48493e-07	-1.12988e-06	-4.42656e-07	-1.57254e-06	-4.32112e-07	-8.09490e-08	-5.13061e-07	-1.13087e-07	1.97767e-08	-9.33108e-08	-6.25044e-08	1.56053e-07	9.35486e-08	1.65963e-08	5.61821e-08	7.27784e-08	-4.07640e-07	7.74429e-08	-3.30197e-07
24.920	3.20037e-07	-1.27417e-07	1.92620e-07	4.91389e-07	-4.37233e-08	4.47665e-07	-1.12972e-06	-4.42260e-07	-1.57198e-06	-4.32825e-07	-8.05955e-08	-5.13421e-07	-1.14177e-07	1.99672e-08	-9.42096e-08	-6.28240e-08	1.56106e-07	9.32816e-08	1.60994e-08	5.62669e-08	7.23663e-08	-4.08290e-07	7.75665e-08	-3.30724e-07
24.945	3.18983e-07	-1.26998e-07	1.91986e-07	4.90538e-07	-4.36895e-08	4.46849e-07	-1.12954e-06	-4.41866e-07	-1.57140e-06	-4.33501e-07	-8.02414e-08	-5.13742e-07	-1.15246e-07	2.01541e-08	-9.50916e-08	-6.31333e-08	1.56155e-07	9.30217e-08	1.56138e-08	5.63503e-08	7.19641e-08	-4.08924e-07	7.76868e-08	-3.31237e-07
24.969	3.17947e-07	-1.26585e-07	1.91362e-07	4.89702e-07	-4.36578e-08	4.46044e-07	-1.12933e-06	-4.41474e-07	-1.57080e-06	-4.34139e-07	-7.98865e-08	-5.14026e-07	-1.16294e-07	2.03375e-08	-9.59568e-08	-6.34323e-08	1.56201e-07	9.27690e-08	1.51394e-08	5.64323e-08	7.15717e-08	-4.09540e-07	7.78038e-08	-3.31736e-07
24.994	3.16928e-07	-1.26179e-07	1.90749e-07	4.88879e-07	-4.36284e-08	4.45250e-07	-1.12911e-06	-4.41084e-07	-1.57019e-06	-4.34740e-07	-7.95310e-08	-5.14271e-07	-1.17322e-07	2.05173e-08	-9.68052e-08	-6.37211e-08	1.56245e-07	9.25236e-08	1.46762e-08	5.65130e-08	7.11892e-08	-4.10138e-07	7.79176e-08	-3.32221e-07
25.018	3.15928e-07	-1.25781e-07	1.90147e-07	4.88069e-07	-4.36013e-08	4.44468e-07	-1.12886e-06	-4.40695e-07	-1.56955e-06	-4.35303e-07	-7.91749e-08	-5.14478e-07	-1.18330e-07	2.06935e-08	-9.76367e-08	-6.39996e-08	1.56285e-07	9.22853e-08	1.42243e-08	5.65923e-08	7.08166e-08	-4.10720e-07	7.80281e-08	-3.32692e-07
25.043	3.14945e-07	-1.25390e-07	1.89555e-07	4.87274e-07	-4.35763e-08	4.43697e-07	-1.12859e-06	-4.40308e-07	-1.56890e-06	-4.35829e-07	-7.88182e-08	-5.14648e-07	-1.19318e-07	2.08662e-08	-9.84514e-08	-6.42679e-08	1.56322e-07	9.20541e-08	1.37837e-08	5.66702e-08	7.04538e-08	-4.11284e-07	7.81353e-08	-3.33149e-07
25.068	3.13979e-07	-1.25005e-07	1.88974e-07	4.86492e-07	-4.35536e-08	4.42938e-07	-1.12830e-06	-4.39923e-07	-1.56822e-06	-4.36318e-07	-7.84609e-08	-5.14779e-07	-1.20284e-07	2.10353e-08	-9.92492e-08	-6.45259e-08	1.56356e-07	9.18302e-08	1.33543e-08	5.67466e-08	7.01009e-08	-4.11832e-07	7.82392e-08	-3.33592e-07
25.092	3.13032e-07	-1.24628e-07	1.88404e-07	4.85723e-07	-4.35331e-08	4.42190e-07	-1.12799e-06	-4.39539e-07	-1.56753e-06	-4.36769e-07	-7.81030e-08	-5.14872e-07	-1.21231e-07	2.12008e-08	-1.00030e-07	-6.47736e-08	1.56387e-07	9.16134e-08	1.29362e-08	5.68217e-08	6.97579e-08	-4.12362e-07	7.83399e-08	-3.34022e-07
25.117	3.12102e-07	-1.24258e-07	1.87844e-07	4.84968e-07	-4.35149e-08	4.41453e-07	-1.12766e-06	-4.39158e-07	-1.56681e-06	-4.37183e-07	-7.77446e-08	-5.14928e-07	-1.22157e-07	2.13627e-08	-1.00794e-07	-6.50112e-08	1.56415e-07	9.14038e-08	1.25293e-08	5.68954e-08	6.94247e-08	-4.12874e-07	7.84373e-08	-3.34437e-07
25.141	3.11190e-07	-1.23895e-07	1.87295e-07	4.84227e-07	-4.34989e-08	4.40728e-07	-1.12730e-06	-4.38778e-07	-1.56608e-06	-4.37559e-07	-7.73856e-08	-5.14945e-07	-1.23062e-07	2.15211e-08	-1.01541e-07	-6.52385e-08	1.56440e-07	9.12013e-08	1.21337e-08	5.69677e-08	6.91015e-08	-4.13370e-07	7.85315e-08	-3.34838e-07
25.166	3.10296e-07	-1.23539e-07	1.86757e-07	4.83499e-07	-4.34850e-08	4.40014e-07	-1.12693e-06	-4.38400e-07	-1.56533e-06	-4.37899e-07	-7.70262e-08	-5.14925e-07	-1.23947e-07	2.16758e-08	-1.02271e-07	-6.54555e-08	1.56462e-07	9.10060e-08	1.17494e-08	5.70386e-08	6.87881e-08	-4.13848e-07	7.86223e-08	-3.35226e-07
25.190	3.09420e-07	-1.23190e-07	1.86230e-07	4.82785e-07	-4.34735e-08	4.39312e-07	-1.12653e-06	-4.38024e-07	-1.56456e-06	-4.38201e-07	-7.66662e-08	-5.14867e-07	-1.24812e-07	2.18270e-08	-1.02985e-07	-6.56624e-08	1.56480e-07	9.08178e-08	1.13764e-08	5.71081e-08	6.84845e-08	-4.14309e-07	7.87099e-08	-3.35599e-07
25.215	3.08562e-07	-1.22848e-07	1.85713e-07	4.82085e-07	-4.34641e-08	4.38621e-07	-1.12612e-06	-4.37650e-07	-1.56377e-06	-4.38466e-07	-7.63057e-08	-5.14771e-07	-1.25656e-07	2.19746e-08	-1.03681e-07	-6.58590e-08	1.56496e-07	9.06368e-08	1.10147e-08	5.71762e-08	6.81909e-08	-4.14753e-07	7.87942e-08	-3.35959e-07
25.240	3.07721e-07	-1.22514e-07	1.85207e-07	4.81399e-07	-4.34569e-08	4.37942e-07	-1.12568e-06	-4.37278e-07	-1.56296e-06	-4.38693e-07	-7.59448e-08	-5.14638e-07	-1.26479e-07	2.21185e-08	-1.04360e-07	-6.60454e-08	1.56508e-07	9.04629e-08	1.06642e-08	5.72429e-08	6.79071e-08	-4.15179e-07	7.88752e-08	-3.36304e-07
25.264	3.06899e-07	-1.22186e-07	1.84712e-07	4.80726e-07	-4.34520e-08	4.37274e-07	-1.12522e-06	-4.36907e-07	-1.56213e-06	-4.38884e-07	-7.55835e-08	-5.14467e-07	-1.27282e-07	2.22589e-08	-1.05023e-07	-6.62216e-08	1.56518e-07	9.02961e-08	1.03250e-08	5.73082e-08	6.76332e-08	-4.15588e-07	7.89530e-08	-3.36636e-07
25.289	3.06094e-07	-1.21866e-07	1.84228e-07	4.80067e-07	-4.34492e-08	4.36617e-07	-1.12474e-06	-4.36538e-07	-1.56128e-06	-4.39037e-07	-7.52217e-08	-5.14259e-07	-1.28064e-07	2.23957e-08	-1.05668e-07	-6.63876e-08	1.56524e-07	9.01365e-08	9.99715e-09	5.73720e-08	6.73692e-08	-4.15980e-07	7.90274e-08	-3.36953e-07
25.313	3.05307e-07	-1.21553e-07	1.83754e-07	4.79421e-07	-4.34487e-08	4.35972e-07	-1.12424e-06	-4.36172e-07	-1.56041e-06	-4.39153e-07	-7.48595e-08	-5.14013e-07	-1.28825e-07	2.25289e-08	-1.06296e-07	-6.65434e-08	1.56527e-07	8.99840e-08	9.68054e-09	5.74345e-08	6.71150e-08	-4.16355e-07	7.90986e-08	-3.37256e-07
25.338	3.04538e-07	-1.21246e-07	1.83292e-07	4.78789e-07	-4.34504e-08	4.35339e-07	-1.12372e-06	-4.35807e-07	-1.55952e-06	-4.39232e-07	-7.44970e-08	-5.13729e-07	-1.29566e-07	2.26585e-08	-1.06908e-07	-6.66891e-08	1.56528e-07	8.98386e-08	9.37522e-09	5.74955e-08	6.68708e-08	-4.16712e-07	7.91665e-08	-3.37546e-07
25.362	3.03787e-07	-1.20948e-07	1.82840e-07	4.78171e-07	-4.34543e-08	4.34717e-07	-1.12318e-06	-4.35444e-07	-1.55862e-06	-4.39275e-07	-7.41340e-08	-5.13409e-07	-1.30287e-07	2.27845e-08	-1.07502e-07	-6.68245e-08	1.56525e-07	8.97003e-08	9.08118e-09	5.75552e-08	6.66363e-08	-4.17052e-07	7.92311e-08	-3.37821e-07
25.387	3.03054e-07	-1.20656e-07	1.82399e-07	4.77567e-07	-4.34603e-08	4.34106e-07	-1.12261e-06	-4.35082e-07	-1.55769e-06	-4.39280e-07	-7.37707e-08	-5.13050e-07	-1.30987e-07	2.29068e-08	-1.08080e-07	-6.69497e-08	1.56519e-07	8.95691e-08	8.79843e-09	5.76134e-08	6.64118e-08	-4.17375e-07	7.92924e-08	-3.38083e-07
25.412	3.02339e-07	-1.20371e-07	1.81968e-07	4.76976e-07	-4.34686e-08	4.33508e-07	-1.12203e-06	-4.34723e-07	-1.55675e-06	-4.39248e-07	-7.34071e-08	-5.12655e-07	-1.31666e-07	2.30256e-08	-1.08640e-07	-6.70648e-08	1.56510e-07	8.94451e-08	8.52696e-09	5.76702e-08	6.61971e-08	-4.17681e-07	7.93504e-08	-3.38330e-07
25.436	3.01642e-07	-1.20093e-07	1.81549e-07	4.76399e-07	-4.34791e-08	4.32920e-07	-1.12142e-06	-4.34366e-07	-1.55579e-06	-4.39179e-07	-7.30431e-08	-5.12222e-07	-1.32324e-07	2.31408e-08	-1.09183e-07	-6.71697e-08	1.56498e-07	8.93281e-08	8.26679e-09	5.77256e-08	6.59923e-08	-4.17969e-07	7.94052e-08	-3.38564e-07
25.461	3.00963e-07	-1.19823e-07	1.81140e-07	4.75836e-07	-4.34917e-08	4.32344e-07	-1.12080e-06	-4.34010e-07	-1.55481e-06	-4.39074e-07	-7.26789e-08	-5.11753e-07	-1.32962e-07	2.32523e-08	-1.09710e-07	-6.72645e-08	1.56483e-07	8.92182e-08	8.01789e-09	5.77795e-08	6.57974e-08	-4.18240e-07	7.94566e-08	-3.38783e-07
25.485	3.00302e-07	-1.19560e-07	1.80742e-07	4.75286e-07	-4.35066e-08	4.31780e-07	-1.12015e-06	-4.33657e-07	-1.55381e-06	-4.38931e-07	-7.23143e-08	-5.11246e-07	-1.33579e-07	2.33602e-08	-1.10219e-07	-6.73491e-08	1.56464e-07	8.91154e-08	7.78029e-09	5.78320e-08	6.56123e-08	-4.18493e-07	7.95048e-08	-3.38989e-07
25.510	2.99659e-07	-1.19304e-07	1.80355e-07	4.74751e-07	-4.35236e-08	4.31227e-07	-1.11948e-06	-4.33305e-07	-1.55279e-06	-4.38752e-07	-7.19495e-08	-5.10702e-07	-1.34176e-07	2.34645e-08	-1.10711e-07	-6.74235e-08	1.56443e-07	8.90197e-08	7.55397e-09	5.78832e-08	6.54371e-08	-4.18730e-07	7.95497e-08	-3.39180e-07
25.534	2.99033e-07	-1.19055e-07	1.79979e-07	4.74229e-07	-4.35428e-08	4.30686e-07	-1.11880e-06	-4.32956e-07	-1.55175e-06	-4.38537e-07	-7.15844e-08	-5.10121e-07	-1.34751e-07	2.35652e-08	-1.11186e-07	-6.74878e-08	1.56419e-07	8.89311e-08	7.33894e-09	5.79328e-08	6.52718e-08	-4.18949e-07	7.95913e-08	-3.39357e-07
25.559	2.98426e-07	-1.18813e-07	1.79613e-07	4.73720e-07	-4.35642e-08	4.30156e-07	-1.11809e-06	-4.32608e-07	-1.55070e-06	-4.38284e-07	-7.12191e-08	-5.09503e-07	-1.35307e-07	2.36623e-08	-1.11644e-07	-6.75420e-08	1.56391e-07	8.88495e-08	7.13520e-09	5.79811e-08	6.51163e-08	-4.19151e-07	7.96297e-08	-3.39521e-07
25.584	2.97837e-07	-1.18579e-07	1.79259e-07	4.73226e-07	-4.35877e-08	4.29638e-07	-1.11736e-06	-4.32262e-07	-1.54962e-06	-4.37995e-07	-7.08536e-08	-5.08848e-07	-1.35841e-07	2.37558e-08	-1.12085e-07	-6.75860e-08	1.56361e-07	8.87750e-08	6.94273e-09	5.80280e-08	6.49707e-08	-4.19335e-07	7.96647e-08	-3.39670e-07
25.608	2.97266e-07	-1.18351e-07	1.78915e-07	4.72745e-07	-4.36134e-08	4.29131e-07	-1.11661e-06	-4.31919e-07	-1.54853e-06	-4.37669e-07	-7.04878e-08	-5.08157e-07	-1.36355e-07	2.38456e-08	-1.12509e-07	-6.76200e-08	1.56328e-07	8.87075e-08	6.76155e-09	5.80734e-08	6.48349e-08	-4.19502e-07	7.96965e-08	-3.39806e-07
25.633	2.96713e-07	-1.18131e-07	1.78582e-07	4.72278e-07	-4.36413e-08	4.28636e-07	-1.11584e-06	-4.31577e-07	-1.54742e-06	-4.37307e-07	-7.01219e-08	-5.07429e-07	-1.36848e-07	2.39319e-08	-1.12916e-07	-6.76438e-08	1.56291e-07	8.86471e-08	6.59165e-09	5.81174e-08	6.47090e-08	-4.19652e-07	7.97250e-08	-3.39927e-07
25.657	2.96177e-07	-1.17918e-07	1.78260e-07	4.71824e-07	-4.36713e-08	4.28153e-07	-1.11505e-06	-4.31237e-07	-1.54628e-06	-4.36908e-07	-6.97558e-08	-5.06664e-07	-1.37320e-07	2.40145e-08	-1.13306e-07	-6.76575e-08	1.56251e-07	8.85938e-08	6.43302e-09	5.81599e-08	6.45929e-08	-4.19785e-07	7.97502e-08	-3.40035e-07
25.682	2.95660e-07	-1.17712e-07	1.77948e-07	4.71384e-07	-4.37035e-08	4.27681e-07	-1.11424e-06	-4.30899e-07	-1.54514e-06	-4.36472e-07	-6.93895e-08	-5.05862e-07	-1.37772e-07	2.40934e-08	-1.13678e-07	-6.76611e-08	1.56209e-07	8.85475e-08	6.28568e-09	5.82011e-08	6.44867e-08	-4.19900e-07	7.97721e-08	-3.40128e-07
25.706	2.95161e-07	-1.17513e-07	1.77648e-07	4.70958e-07	-4.37379e-08	4.27220e-07	-1.11341e-06	-4.30563e-07	-1.54397e-06	-4.36001e-07	-6.90231e-08	-5.05024e-07	-1.38203e-07	2.41688e-08	-1.14034e-07	-6.76546e-08	1.56163e-07	8.85082e-08	6.14961e-09	5.82408e-08	6.43904e-08	-4.19998e-07	7.97907e-08	-3.40208e-07
25.731	2.94680e-07	-1.17322e-07	1.77358e-07	4.70546e-07	-4.37744e-08	4.26772e-07	-1.11255e-06	-4.30230e-07	-1.54278e-06	-4.35493e-07	-6.86566e-08	-5.04149e-07	-1.38613e-07	2.42405e-08	-1.14372e-07	-6.76380e-08	1.56114e-07	8.84760e-08	6.02481e-09	5.82790e-08	6.43038e-08	-4.20079e-07	7.98061e-08	-3.40273e-07
25.756	2.94217e-07	-1.17137e-07	1.77080e-07	4.70148e-07	-4.38130e-08	4.26335e-07	-1.11168e-06	-4.29898e-07	-1.54158e-06	-4.34948e-07	-6.82900e-08	-5.03238e-07	-1.39002e-07	2.43086e-08	-1.14694e-07	-6.76113e-08	1.56062e-07	8.84508e-08	5.91127e-09	5.83159e-08	6.42272e-08	-4.20143e-07	7.98181e-08	-3.40324e-07
25.780	2.93772e-07	-1.16960e-07	1.76812e-07	4.69763e-07	-4.38538e-08	4.25909e-07	-1.11079e-06	-4.29568e-07	-1.54036e-06	-4.34367e-07	-6.79233e-08	-5.02291e-07	-1.39371e-07	2.43731e-08	-1.14998e-07	-6.75746e-08	1.56007e-07	8.84326e-08	5.80901e-09	5.83513e-08	6.41603e-08	-4.20189e-07	7.98269e-08	-3.40362e-07
25.805	2.93344e-07	-1.16790e-07	1.76555e-07	4.69392e-07	-4.38967e-08	4.25495e-07	-1.10988e-06	-4.29240e-07	-1.53912e-06	-4.33751e-07	-6.75565e-08	-5.01307e-07	-1.39719e-07	2.44340e-08	-1.15285e-07	-6.75278e-08	1.55949e-07	8.84214e-08	5.71801e-09	5.83853e-08	6.41033e-08	-4.20218e-07	7.98325e-08	-3.40386e-07
25.829	2.92935e-07	-1.16627e-07	1.76308e-07	4.69034e-07	-4.39418e-08	4.25092e-07	-1.10895e-06	-4.28914e-07	-1.53786e-06	-4.33098e-07	-6.71896e-08	-5.00287e-07	-1.40046e-07	2.44912e-08	-1.15555e-07	-6.74710e-08	1.55888e-07	8.84172e-08	5.63827e-09	5.84178e-08	6.40561e-08	-4.20230e-07	7.98347e-08	-3.40395e-07
25.854	2.92544e-07	-1.16471e-07	1.76073e-07	4.68690e-07	-4.39889e-08	4.24702e-07	-1.10799e-06	-4.28591e-07	-1.53658e-06	-4.32408e-07	-6.68227e-08	-4.99231e-07	-1.40353e-07	2.45448e-08	-1.15808e-07	-6.74041e-08	1.55824e-07	8.84200e-08	5.56978e-09	5.84490e-08	6.40188e-08	-4.20225e-07	7.98337e-08	-3.40391e-07
25.879	2.92171e-07	-1.16323e-07	1.75848e-07	4.68360e-07	-4.40382e-08	4.24322e-07	-1.10702e-06	-4.28269e-07	-1.53529e-06	-4.31683e-07	-6.64557e-08	-4.98139e-07	-1.40638e-07	2.45948e-08	-1.16044e-07	-6.73271e-08	1.55757e-07	8.84299e-08	5.51255e-09	5.84787e-08	6.39912e-08	-4.20202e-07	7.98294e-08	-3.40372e-07
25.903	2.91816e-07	-1.16181e-07	1.75635e-07	4.68044e-07	-4.40896e-08	4.23954e-07	-1.10603e-06	-4.27949e-07	-1.53398e-06	-4.30922e-07	-6.60888e-08	-4.97011e-07	-1.40903e-07	2.46411e-08	-1.16262e-07	-6.72401e-08	1.55687e-07	8.84467e-08	5.46657e-09	5.85069e-08	6.39735e-08	-4.20162e-07	7.98218e-08	-3.40340e-07
25.928	2.91479e-07	-1.16047e-07	1.75432e-07	4.67741e-07	-4.41431e-08	4.23598e-07	-1.10502e-06	-4.27632e-07	-1.53265e-06	-4.30125e-07	-6.57218e-08	-4.95847e-07	-1.41148e-07	2.46838e-08	-1.16464e-07	-6.71431e-08	1.55614e-07	8.84705e-08	5.43184e-09	5.85338e-08	6.39656e-08	-4.20105e-07	7.98110e-08	-3.40294e-07
25.952	2.91159e-07	-1.15920e-07	1.75239e-07	4.67453e-07	-4.41988e-08	4.23254e-07	-1.10398e-06	-4.27316e-07	-1.53130e-06	-4.29292e-07	-6.53548e-08	-4.94647e-07	-1.41371e-07	2.47229e-08	-1.16648e-07	-6.70361e-08	1.55537e-07	8.85012e-08	5.40834e-09	5.85592e-08	6.39675e-08	-4.20031e-07	7.97969e-08	-3.40234e-07
25.977	2.90858e-07	-1.15800e-07	1.75058e-07	4.67177e-07	-4.42565e-08	4.22921e-07	-1.10293e-06	-4.27003e-07	-1.52993e-06	-4.28423e-07	-6.49879e-08	-4.93411e-07	-1.41574e-07	2.47584e-08	-1.16816e-07	-6.69191e-08	1.55458e-07	8.85390e-08	5.39609e-09	5.85831e-08	6.39792e-08	-4.19939e-07	7.97795e-08	-3.40160e-07
26.001	2.90575e-07	-1.15687e-07	1.74888e-07	4.66916e-07	-4.43163e-08	4.22599e-07	-1.10186e-06	-4.26691e-07	-1.52855e-06	-4.27519e-07	-6.46210e-08	-4.92140e-07	-1.41756e-07	2.47903e-08	-1.16966e-07	-6.67921e-08	1.55376e-07	8.85837e-08	5.39506e-09	5.86057e-08	6.40007e-08	-4.19831e-07	7.97589e-08	-3.40072e-07
26.026	2.90310e-07	-1.15582e-07	1.74728e-07	4.66668e-07	-4.43782e-08	4.22290e-07	-1.10077e-06	-4.26382e-07	-1.52715e-06	-4.26578e-07	-6.42542e-08	-4.90833e-07	-1.41918e-07	2.48185e-08	-1.17099e-07	-6.66550e-08	1.55290e-07	8.86354e-08	5.40526e-09	5.86268e-08	6.40321e-08	-4.19705e-07	7.97350e-08	-3.39970e-07
26.051	2.90062e-07	-1.15483e-07	1.74579e-07	4.66433e-07	-4.44422e-08	4.21991e-07	-1.09966e-06	-4.26074e-07	-1.52573e-06	-4.25602e-07	-6.38874e-08	-4.89490e-07	-1.42058e-07	2.48431e-08	-1.17215e-07	-6.65080e-08	1.55202e-07	8.86940e-08	5.42669e-09	5.86465e-08	6.40732e-08	-4.19562e-07	7.97079e-08	-3.39854e-07
26.075	2.89833e-07	-1.15392e-07	1.74441e-07	4.66213e-07	-4.45083e-08	4.21705e-07	-1.09852e-06	-4.25769e-07	-1.52429e-06	-4.24591e-07	-6.35207e-08	-4.88112e-07	-1.42178e-07	2.48641e-08	-1.17314e-07	-6.63510e-08	1.55111e-07	8.87596e-08	5.45933e-09	5.86647e-08	6.41241e-08	-4.19402e-07	7.96775e-08	-3.39725e-07
26.100	2.89622e-07	-1.15308e-07	1.74314e-07	4.66006e-07	-4.45764e-08	4.21429e-07	-1.09737e-06	-4.25466e-07	-1.52284e-06	-4.23544e-07	-6.31541e-08	-4.86698e-07	-1.42278e-07	2.48814e-08	-1.17396e-07	-6.61841e-08	1.55016e-07	8.88321e-08	5.50318e-09	5.86816e-08	6.41847e-08	-4.19225e-07	7.96438e-08	-3.39581e-07
26.124	2.89428e-07	-1.15231e-07	1.74197e-07	4.65812e-07	-4.46466e-08	4.21166e-07	-1.09620e-06	-4.25165e-07	-1.52137e-06	-4.22462e-07	-6.27877e-08	-4.85249e-07	-1.42356e-07	2.48952e-08	-1.17461e-07	-6.60072e-08	1.54919e-07	8.89115e-08	5.55824e-09	5.86969e-08	6.42552e-08	-4.19031e-07	7.96069e-08	-3.39424e-07
26.149	2.89253e-07	-1.15161e-07	1.74092e-07	4.65633e-07	-4.47189e-08	4.20914e-07	-1.09501e-06	-4.24866e-07	-1.51988e-06	-4.21344e-07	-6.24213e-08	-4.83765e-07	-1.42414e-07	2.49053e-08	-1.17509e-07	-6.58203e-08	1.54818e-07	8.89979e-08	5.62450e-09	5.87109e-08	6.43354e-08	-4.18819e-07	7.95668e-08	-3.39253e-07
26.173	2.89095e-07	-1.15098e-07	1.73997e-07	4.65467e-07	-4.47932e-08	4.20673e-07	-1.09380e-06	-4.24569e-07	-1.51837e-06	-4.20191e-07	-6.20551e-08	-4.82246e-07	-1.42451e-07	2.49118e-08	-1.17539e-07	-6.56235e-08	1.54715e-07	8.90912e-08	5.70196e-09	5.87235e-08	6.44254e-08	-4.18591e-07	7.95233e-08	-3.39068e-07
26.198	2.88955e-07	-1.15042e-07	1.73913e-07	4.65314e-07	-4.48696e-08	4.20444e-07	-1.09258e-06	-4.24274e-07	-1.51685e-06	-4.19002e-07	-6.16890e-08	-4.80691e-07	-1.42467e-07	2.49146e-08	-1.17553e-07	-6.54168e-08	1.54608e-07	8.91914e-08	5.79060e-09	5.87346e-08	6.45252e-08	-4.18345e-07	7.94767e-08	-3.38869e-07
26.223	2.88833e-07	-1.14994e-07	1.73839e-07	4.65175e-07	-4.49480e-08	4.20227e-07	-1.09133e-06	-4.23982e-07	-1.51531e-06	-4.17779e-07	-6.13231e-08	-4.79102e-07	-1.42463e-07	2.49139e-08	-1.17549e-07	-6.52001e-08	1.54499e-07	8.92986e-08	5.89043e-09	5.87443e-08	6.46347e-08	-4.18083e-07	7.94268e-08	-3.38656e-07
26.247	2.88729e-07	-1.14952e-07	1.73777e-07	4.65050e-07	-4.50285e-08	4.20021e-07	-1.09006e-06	-4.23691e-07	-1.51375e-06	-4.16520e-07	-6.09574e-08	-4.77478e-07	-1.42438e-07	2.49095e-08	-1.17529e-07	-6.49735e-08	1.54386e-07	8.94126e-08	6.00143e-09	5.87525e-08	6.47540e-08	-4.17803e-07	7.93737e-08	-3.38429e-07
26.272	2.88643e-07	-1.14918e-07	1.73725e-07	4.64938e-07	-4.51109e-08	4.19827e-07	-1.08877e-06	-4.23403e-07	-1.51218e-06	-4.15227e-07	-6.05919e-08	-4.75818e-07	-1.42393e-07	2.49015e-08	-1.17491e-07	-6.47370e-08	1.54271e-07	8.95336e-08	6.12360e-09	5.87594e-08	6.48830e-08	-4.17506e-07	7.93173e-08	-3.38189e-07
26.296	2.88575e-07	-1.14891e-07	1.73684e-07	4.64840e-07	-4.51955e-08	4.19644e-07	-1.08747e-06	-4.23117e-07	-1.51058e-06	-4.13898e-07	-6.02266e-08	-4.74124e-07	-1.42326e-07	2.48899e-08	-1.17436e-07	-6.44907e-08	1.54152e-07	8.96614e-08	6.25694e-09	5.87648e-08	6.50217e-08	-4.17193e-07	7.92577e-08	-3.37935e-07
26.321	2.88524e-07	-1.14871e-07	1.73653e-07	4.64755e-07	-4.52820e-08	4.19473e-07	-1.08614e-06	-4.22832e-07	-1.50897e-06	-4.12534e-07	-5.98614e-08	-4.72396e-07	-1.42239e-07	2.48747e-08	-1.17364e-07	-6.42344e-08	1.54031e-07	8.97961e-08	6.40142e-09	5.87688e-08	6.51702e-08	-4.16862e-07	7.91949e-08	-3.37667e-07
26.345	2.88492e-07	-1.14858e-07	1.73634e-07	4.64684e-07	-4.53705e-08	4.19313e-07	-1.08480e-06	-4.22550e-07	-1.50735e-06	-4.11136e-07	-5.94966e-08	-4.70632e-07	-1.42132e-07	2.48559e-08	-1.17276e-07	-6.39682e-08	1.53906e-07	8.99377e-08	6.55706e-09	5.87714e-08	6.53284e-08	-4.16515e-07	7.91289e-08	-3.37386e-07
26.370	2.88477e-07	-1.14852e-07	1.73625e-07	4.64626e-07	-4.54611e-08	4.19165e-07	-1.08343e-06	-4.22270e-07	-1.50570e-06	-4.09703e-07	-5.91319e-08	-4.68835e-07	-1.42003e-07	2.48334e-08	-1.17170e-07	-6.36922e-08	1.53778e-07	9.00862e-08	6.72383e-09	5.87725e-08	6.54964e-08	-4.16150e-07	7.90596e-08	-3.37090e-07
26.395	2.88480e-07	-1.14853e-07	1.73626e-07	4.64582e-07	-4.55536e-08	4.19028e-07	-1.08205e-06	-4.21993e-07	-1.50404e-06	-4.08235e-07	-5.87675e-08	-4.67002e-07	-1.41854e-07	2.48074e-08	-1.17047e-07	-6.34063e-08	1.53648e-07	9.02416e-08	6.90174e-09	5.87723e-08	6.56740e-08	-4.15768e-07	7.89871e-08	-3.36781e-07
26.419	2.88500e-07	-1.14861e-07	1.73639e-07	4.64551e-07	-4.56481e-08	4.18903e-07	-1.08065e-06	-4.21717e-07	-1.50237e-06	-4.06732e-07	-5.84034e-08	-4.65136e-07	-1.41685e-07	2.47777e-08	-1.16907e-07	-6.31106e-08	1.53514e-07	9.04038e-08	7.09078e-09	5.87706e-08	6.58614e-08	-4.15370e-07	7.89114e-08	-3.36458e-07
26.444	2.88539e-07	-1.14877e-07	1.73662e-07	4.64534e-07	-4.57447e-08	4.18789e-07	-1.07923e-06	-4.21444e-07	-1.50067e-06	-4.05195e-07	-5.80396e-08	-4.63235e-07	-1.41495e-07	2.47445e-08	-1.16750e-07	-6.28050e-08	1.53378e-07	9.05729e-08	7.29093e-09	5.87675e-08	6.60584e-08	-4.14955e-07	7.88325e-08	-3.36122e-07
26.468	2.88595e-07	-1.14899e-07	1.73696e-07	4.64530e-07	-4.58431e-08	4.18687e-07	-1.07779e-06	-4.21172e-07	-1.49896e-06	-4.03624e-07	-5.76760e-08	-4.61300e-07	-1.41284e-07	2.47076e-08	-1.16576e-07	-6.24896e-08	1.53238e-07	9.07488e-08	7.50219e-09	5.87630e-08	6.62652e-08	-4.14522e-07	7.87504e-08	-3.35772e-07
26.493	2.88669e-07	-1.14928e-07	1.73740e-07	4.64540e-07	-4.59436e-08	4.18596e-07	-1.07633e-06	-4.20903e-07	-1.49724e-06	-4.02018e-07	-5.73128e-08	-4.59331e-07	-1.41052e-07	2.46671e-08	-1.16385e-07	-6.21643e-08	1.53096e-07	9.09316e-08	7.72455e-09	5.87571e-08	6.64816e-08	-4.14073e-07	7.86651e-08	-3.35408e-07
26.518	2.88760e-07	-1.14965e-07	1.73795e-07	4.64563e-07	-4.60460e-08	4.18517e-07	-1.07486e-06	-4.20636e-07	-1.49549e-06	-4.00378e-07	-5.69498e-08	-4.57328e-07	-1.40800e-07	2.46231e-08	-1.16177e-07	-6.18292e-08	1.52950e-07	9.11212e-08	7.95800e-09	5.87498e-08	6.67078e-08	-4.13607e-07	7.85766e-08	-3.35031e-07
26.542	2.88869e-07	-1.15008e-07	1.73861e-07	4.64600e-07	-4.61504e-08	4.18449e-07	-1.07336e-06	-4.20371e-07	-1.49373e-06	-3.98703e-07	-5.65872e-08	-4.55291e-07	-1.40528e-07	2.45754e-08	-1.15952e-07	-6.14844e-08	1.52802e-07	9.13177e-08	8.20254e-09	5.87410e-08	6.69436e-08	-4.13125e-07	7.84849e-08	-3.34640e-07
26.567	2.88996e-07	-1.15059e-07	1.73937e-07	4.64650e-07	-4.62567e-08	4.18393e-07	-1.07185e-06	-4.20109e-07	-1.49196e-06	-3.96995e-07	-5.62249e-08	-4.53220e-07	-1.40235e-07	2.45242e-08	-1.15711e-07	-6.11297e-08	1.52651e-07	9.15210e-08	8.45815e-09	5.87309e-08	6.71890e-08	-4.12625e-07	7.83899e-08	-3.34235e-07
26.591	2.89140e-07	-1.15116e-07	1.74024e-07	4.64713e-07	-4.63650e-08	4.18348e-07	-1.07032e-06	-4.19848e-07	-1.49017e-06	-3.95252e-07	-5.58630e-08	-4.51115e-07	-1.39921e-07	2.44693e-08	-1.15452e-07	-6.07652e-08	1.52496e-07	9.17311e-08	8.72482e-09	5.87193e-08	6.74442e-08	-4.12109e-07	7.82919e-08	-3.33817e-07
26.616	2.89303e-07	-1.15181e-07	1.74122e-07	4.64790e-07	-4.64752e-08	4.18314e-07	-1.06877e-06	-4.19590e-07	-1.48836e-06	-3.93476e-07	-5.55014e-08	-4.48977e-07	-1.39587e-07	2.44109e-08	-1.15176e-07	-6.03910e-08	1.52339e-07	9.19480e-08	9.00256e-09	5.87064e-08	6.77089e-08	-4.11576e-07	7.81906e-08	-3.33385e-07
26.640	2.89482e-07	-1.15252e-07	1.74230e-07	4.64880e-07	-4.65873e-08	4.18292e-07	-1.06720e-06	-4.19333e-07	-1.48653e-06	-3.91665e-07	-5.51402e-08	-4.46805e-07	-1.39232e-07	2.43488e-08	-1.14883e-07	-6.00070e-08	1.52179e-07	9.21717e-08	9.29134e-09	5.86920e-08	6.79834e-08	-4.11026e-07	7.80861e-08	-3.32940e-07
26.665	2.89679e-07	-1.15331e-07	1.74349e-07	4.64983e-07	-4.67014e-08	4.18282e-07	-1.06561e-06	-4.19079e-07	-1.48469e-06	-3.89821e-07	-5.47794e-08	-4.44600e-07	-1.38857e-07	2.42832e-08	-1.14574e-07	-5.96132e-08	1.52016e-07	9.24023e-08	9.59115e-09	5.86763e-08	6.82674e-08	-4.10459e-07	7.79785e-08	-3.32481e-07
26.690	2.89894e-07	-1.15416e-07	1.74478e-07	4.65100e-07	-4.68173e-08	4.18282e-07	-1.06401e-06	-4.18828e-07	-1.48283e-06	-3.87943e-07	-5.44190e-08	-4.42361e-07	-1.38461e-07	2.42140e-08	-1.14247e-07	-5.92097e-08	1.51849e-07	9.26396e-08	9.90200e-09	5.86591e-08	6.85611e-08	-4.09876e-07	7.78677e-08	-3.32008e-07
26.714	2.90126e-07	-1.15509e-07	1.74618e-07	4.65230e-07	-4.69352e-08	4.18294e-07	-1.06238e-06	-4.18578e-07	-1.48096e-06	-3.86031e-07	-5.40589e-08	-4.40090e-07	-1.38045e-07	2.41412e-08	-1.13904e-07	-5.87965e-08	1.51680e-07	9.28837e-08	1.02239e-08	5.86406e-08	6.88645e-08	-4.09276e-07	7.77537e-08	-3.31522e-07
26.739	2.90376e-07	-1.15608e-07	1.74768e-07	4.65373e-07	-4.70549e-08	4.18318e-07	-1.06074e-06	-4.18330e-07	-1.47907e-06	-3.84085e-07	-5.36993e-08	-4.37785e-07	-1.37608e-07	2.40648e-08	-1.13543e-07	-5.83735e-08	1.51508e-07	9.31347e-08	1.05567e-08	5.86207e-08	6.91774e-08	-4.08660e-07	7.76366e-08	-3.31023e-07
26.763	2.90643e-07	-1.15714e-07	1.74929e-07	4.65529e-07	-4.71766e-08	4.18353e-07	-1.05908e-06	-4.18085e-07	-1.47716e-06	-3.82106e-07	-5.33401e-08	-4.35447e-07	-1.37151e-07	2.39849e-08	-1.13166e-07	-5.79408e-08	1.51333e-07	9.33924e-08	1.09006e-08	5.85993e-08	6.94999e-08	-4.08026e-07	7.75163e-08	-3.30510e-07
26.788	2.90928e-07	-1.15828e-07	1.75100e-07	4.65699e-07	-4.73001e-08	4.18399e-07	-1.05740e-06	-4.17842e-07	-1.47524e-06	-3.80094e-07	-5.29813e-08	-4.33075e-07	-1.36674e-07	2.39014e-08	-1.12772e-07	-5.74984e-08	1.51155e-07	9.36568e-08	1.12555e-08	5.85766e-08	6.98321e-08	-4.07377e-07	7.73929e-08	-3.29984e-07
26.812	2.91230e-07	-1.15948e-07	1.75282e-07	4.65882e-07	-4.74255e-08	4.18456e-07	-1.05571e-06	-4.17601e-07	-1.47331e-06	-3.78048e-07	-5.26230e-08	-4.30671e-07	-1.36176e-07	2.38143e-08	-1.12361e-07	-5.70463e-08	1.50974e-07	9.39281e-08	1.16213e-08	5.85525e-08	7.01738e-08	-4.06711e-07	7.72663e-08	-3.29444e-07
26.837	2.91549e-07	-1.16075e-07	1.75474e-07	4.66078e-07	-4.75527e-08	4.18525e-07	-1.05399e-06	-4.17362e-07	-1.47135e-06	-3.75970e-07	-5.22651e-08	-4.28235e-07	-1.35657e-07	2.37237e-08	-1.11934e-07	-5.65845e-08	1.50791e-07	9.42061e-08	1.19981e-08	5.85270e-08	7.05251e-08	-4.06028e-07	7.71366e-08	-3.28891e-07
26.862	2.91886e-07	-1.16209e-07	1.75676e-07	4.66287e-07	-4.76818e-08	4.18605e-07	-1.05226e-06	-4.17126e-07	-1.46939e-06	-3.73857e-07	-5.19077e-08	-4.25765e-07	-1.35118e-07	2.36294e-08	-1.11489e-07	-5.61130e-08	1.50604e-07	9.44909e-08	1.23858e-08	5.85002e-08	7.08860e-08	-4.05329e-07	7.70038e-08	-3.28325e-07
26.886	2.92240e-07	-1.16350e-07	1.75890e-07	4.66510e-07	-4.78127e-08	4.18697e-07	-1.05051e-06	-4.16891e-07	-1.46740e-06	-3.71712e-07	-5.15508e-08	-4.23263e-07	-1.34559e-07	2.35317e-08	-1.11028e-07	-5.56318e-08	1.50414e-07	9.47824e-08	1.27845e-08	5.84719e-08	7.12565e-08	-4.04613e-07	7.68678e-08	-3.27745e-07
26.911	2.92611e-07	-1.16498e-07	1.76113e-07	4.66745e-07	-4.79455e-08	4.18800e-07	-1.04874e-06	-4.16659e-07	-1.46540e-06	-3.69534e-07	-5.11943e-08	-4.20729e-07	-1.33980e-07	2.34303e-08	-1.10550e-07	-5.51410e-08	1.50222e-07	9.50807e-08	1.31942e-08	5.84423e-08	7.16365e-08	-4.03881e-07	7.67287e-08	-3.27152e-07
26.935	2.92999e-07	-1.16652e-07	1.76347e-07	4.66994e-07	-4.80801e-08	4.18914e-07	-1.04696e-06	-4.16429e-07	-1.46339e-06	-3.67323e-07	-5.08383e-08	-4.18162e-07	-1.33380e-07	2.33254e-08	-1.10055e-07	-5.46405e-08	1.50026e-07	9.53857e-08	1.36147e-08	5.84113e-08	7.20260e-08	-4.03132e-07	7.65865e-08	-3.26545e-07
26.960	2.93405e-07	-1.16814e-07	1.76591e-07	4.67255e-07	-4.82165e-08	4.19039e-07	-1.04515e-06	-4.16202e-07	-1.46136e-06	-3.65079e-07	-5.04828e-08	-4.15562e-07	-1.32760e-07	2.32170e-08	-1.09543e-07	-5.41304e-08	1.49828e-07	9.56975e-08	1.40462e-08	5.83790e-08	7.24251e-08	-4.02367e-07	7.64411e-08	-3.25926e-07
26.984	2.93828e-07	-1.16982e-07	1.76846e-07	4.67530e-07	-4.83548e-08	4.19175e-07	-1.04333e-06	-4.15976e-07	-1.45931e-06	-3.62803e-07	-5.01279e-08	-4.12931e-07	-1.32120e-07	2.31050e-08	-1.09015e-07	-5.36107e-08	1.49627e-07	9.60159e-08	1.44886e-08	5.83452e-08	7.28338e-08	-4.01586e-07	7.62927e-08	-3.25293e-07
27.009	2.94268e-07	-1.17158e-07	1.77110e-07	4.67818e-07	-4.84948e-08	4.19323e-07	-1.04150e-06	-4.15753e-07	-1.45725e-06	-3.60494e-07	-4.97734e-08	-4.10267e-07	-1.31459e-07	2.29895e-08	-1.08470e-07	-5.30813e-08	1.49422e-07	9.63411e-08	1.49418e-08	5.83101e-08	7.32519e-08	-4.00788e-07	7.61412e-08	-3.24647e-07
27.034	2.94725e-07	-1.17340e-07	1.77386e-07	4.68119e-07	-4.86366e-08	4.19482e-07	-1.03964e-06	-4.15531e-07	-1.45517e-06	-3.58152e-07	-4.94195e-08	-4.07572e-07	-1.30778e-07	2.28704e-08	-1.07908e-07	-5.25423e-08	1.49215e-07	9.66731e-08	1.54059e-08	5.82737e-08	7.36796e-08	-3.99974e-07	7.59865e-08	-3.23987e-07
27.058	2.95200e-07	-1.17528e-07	1.77671e-07	4.68433e-07	-4.87802e-08	4.19652e-07	-1.03777e-06	-4.15312e-07	-1.45308e-06	-3.55778e-07	-4.90661e-08	-4.04844e-07	-1.30077e-07	2.27478e-08	-1.07329e-07	-5.19938e-08	1.49005e-07	9.70117e-08	1.58809e-08	5.82359e-08	7.41168e-08	-3.99144e-07	7.58288e-08	-3.23315e-07
27.083	2.95691e-07	-1.17724e-07	1.77967e-07	4.68759e-07	-4.89256e-08	4.19834e-07	-1.03588e-06	-4.15096e-07	-1.45098e-06	-3.53372e-07	-4.87132e-08	-4.02085e-07	-1.29356e-07	2.26217e-08	-1.06734e-07	-5.14356e-08	1.48793e-07	9.73571e-08	1.63668e-08	5.81967e-08	7.45635e-08	-3.98297e-07	7.56680e-08	-3.22629e-07
27.107	2.96199e-07	-1.17927e-07	1.78273e-07	4.69099e-07	-4.90727e-08	4.20026e-07	-1.03397e-06	-4.14881e-07	-1.44885e-06	-3.50933e-07	-4.83609e-08	-3.99294e-07	-1.28614e-07	2.24920e-08	-1.06122e-07	-5.08679e-08	1.48577e-07	9.77091e-08	1.68634e-08	5.81562e-08	7.50196e-08	-3.97434e-07	7.55041e-08	-3.21930e-07
27.132	2.96725e-07	-1.18136e-07	1.78589e-07	4.69452e-07	-4.92216e-08	4.20230e-07	-1.03205e-06	-4.14669e-07	-1.44672e-06	-3.48462e-07	-4.80091e-08	-3.96471e-07	-1.27853e-07	2.23588e-08	-1.05494e-07	-5.02905e-08	1.48358e-07	9.80679e-08	1.73709e-08	5.81143e-08	7.54853e-08	-3.96556e-07	7.53371e-08	-3.21218e-07
27.156	2.97267e-07	-1.18352e-07	1.78915e-07	4.69817e-07	-4.93722e-08	4.20445e-07	-1.03011e-06	-4.14459e-07	-1.44457e-06	-3.45959e-07	-4.76579e-08	-3.93617e-07	-1.27071e-07	2.22221e-08	-1.04849e-07	-4.97037e-08	1.48137e-07	9.84333e-08	1.78893e-08	5.80711e-08	7.59604e-08	-3.95661e-07	7.51671e-08	-3.20493e-07
27.181	2.97826e-07	-1.18574e-07	1.79252e-07	4.70195e-07	-4.95246e-08	4.20671e-07	-1.02815e-06	-4.14251e-07	-1.44240e-06	-3.43424e-07	-4.73073e-08	-3.90732e-07	-1.26269e-07	2.20818e-08	-1.04187e-07	-4.91072e-08	1.47913e-07	9.88054e-08	1.84184e-08	5.80265e-08	7.64449e-08	-3.94749e-07	7.49940e-08	-3.19755e-07
27.206	2.98402e-07	-1.18804e-07	1.79599e-07	4.70586e-07	-4.96787e-08	4.20908e-07	-1.02618e-06	-4.14045e-07	-1.44022e-06	-3.40858e-07	-4.69573e-08	-3.87815e-07	-1.25447e-07	2.19381e-08	-1.03509e-07	-4.85013e-08	1.47686e-07	9.91843e-08	1.89583e-08	5.79807e-08	7.69389e-08	-3.93822e-07	7.48178e-08	-3.19004e-07
27.230	2.98995e-07	-1.19040e-07	1.79956e-07	4.70990e-07	-4.98345e-08	4.21156e-07	-1.02418e-06	-4.13841e-07	-1.43802e-06	-3.38259e-07	-4.66078e-08	-3.84867e-07	-1.24605e-07	2.17908e-08	-1.02814e-07	-4.78858e-08	1.47456e-07	9.95697e-08	1.95090e-08	5.79334e-08	7.74424e-08	-3.92879e-07	7.46386e-08	-3.18240e-07
27.255	2.99605e-07	-1.19282e-07	1.80323e-07	4.71407e-07	-4.99920e-08	4.21415e-07	-1.02218e-06	-4.13640e-07	-1.43582e-06	-3.35629e-07	-4.62590e-08	-3.81888e-07	-1.23743e-07	2.16401e-08	-1.02103e-07	-4.72608e-08	1.47223e-07	9.99619e-08	2.00704e-08	5.78849e-08	7.79553e-08	-3.91920e-07	7.44564e-08	-3.17463e-07
27.279	3.00232e-07	-1.19532e-07	1.80700e-07	4.71837e-07	-5.01512e-08	4.21685e-07	-1.02015e-06	-4.13441e-07	-1.43359e-06	-3.32967e-07	-4.59107e-08	-3.78878e-07	-1.22861e-07	2.14858e-08	-1.01375e-07	-4.66263e-08	1.46987e-07	1.00361e-07	2.06426e-08	5.78350e-08	7.84776e-08	-3.90944e-07	7.42711e-08	-3.16673e-07
27.304	3.00875e-07	-1.19788e-07	1.81087e-07	4.72279e-07	-5.03121e-08	4.21967e-07	-1.01811e-06	-4.13244e-07	-1.43135e-06	-3.30274e-07	-4.55630e-08	-3.75837e-07	-1.21959e-07	2.13280e-08	-1.00631e-07	-4.59822e-08	1.46748e-07	1.00766e-07	2.12255e-08	5.77838e-08	7.90093e-08	-3.89953e-07	7.40828e-08	-3.15870e-07
27.329	3.01535e-07	-1.20051e-07	1.81484e-07	4.72734e-07	-5.04747e-08	4.22259e-07	-1.01605e-06	-4.13049e-07	-1.42910e-06	-3.27550e-07	-4.52160e-08	-3.72766e-07	-1.21037e-07	2.11668e-08	-9.98697e-08	-4.53287e-08	1.46507e-07	1.01178e-07	2.18191e-08	5.77312e-08	7.95504e-08	-3.88946e-07	7.38915e-08	-3.15055e-07
27.353	3.02211e-07	-1.20320e-07	1.81891e-07	4.73201e-07	-5.06389e-08	4.22562e-07	-1.01397e-06	-4.12857e-07	-1.42683e-06	-3.24794e-07	-4.48696e-08	-3.69663e-07	-1.20094e-07	2.10021e-08	-9.90924e-08	-4.46657e-08	1.46263e-07	1.01597e-07	2.24235e-08	5.76774e-08	8.01009e-08	-3.87923e-07	7.36971e-08	-3.14226e-07
27.378	3.02905e-07	-1.20596e-07	1.82309e-07	4.73681e-07	-5.08048e-08	4.22876e-07	-1.01188e-06	-4.12666e-07	-1.42455e-06	-3.22007e-07	-4.45238e-08	-3.66530e-07	-1.19133e-07	2.08338e-08	-9.82987e-08	-4.39933e-08	1.46016e-07	1.02023e-07	2.30385e-08	5.76222e-08	8.06607e-08	-3.86884e-07	7.34998e-08	-3.13385e-07
27.402	3.03614e-07	-1.20879e-07	1.82736e-07	4.74174e-07	-5.09724e-08	4.23202e-07	-1.00977e-06	-4.12478e-07	-1.42225e-06	-3.19189e-07	-4.41787e-08	-3.63367e-07	-1.18151e-07	2.06621e-08	-9.74886e-08	-4.33114e-08	1.45766e-07	1.02455e-07	2.36643e-08	5.75657e-08	8.12300e-08	-3.85830e-07	7.32995e-08	-3.12530e-07
27.427	3.04341e-07	-1.21168e-07	1.83173e-07	4.74679e-07	-5.11415e-08	4.23538e-07	-1.00765e-06	-4.12292e-07	-1.41994e-06	-3.16340e-07	-4.38341e-08	-3.60174e-07	-1.17149e-07	2.04869e-08	-9.66620e-08	-4.26200e-08	1.45513e-07	1.02893e-07	2.43006e-08	5.75080e-08	8.18086e-08	-3.84760e-07	7.30961e-08	-3.11663e-07
27.451	3.05084e-07	-1.21464e-07	1.83620e-07	4.75197e-07	-5.13123e-08	4.23885e-07	-1.00551e-06	-4.12109e-07	-1.41762e-06	-3.13460e-07	-4.34903e-08	-3.56950e-07	-1.16127e-07	2.03083e-08	-9.58191e-08	-4.19192e-08	1.45258e-07	1.03339e-07	2.49477e-08	5.74489e-08	8.23966e-08	-3.83674e-07	7.28898e-08	-3.10784e-07
27.476	3.05843e-07	-1.21766e-07	1.84077e-07	4.75728e-07	-5.14847e-08	4.24243e-07	-1.00335e-06	-4.11927e-07	-1.41528e-06	-3.10549e-07	-4.31471e-08	-3.53696e-07	-1.15086e-07	2.01262e-08	-9.49599e-08	-4.12090e-08	1.45000e-07	1.03791e-07	2.56054e-08	5.73885e-08	8.29938e-08	-3.82572e-07	7.26805e-08	-3.09891e-07
27.501	3.06618e-07	-1.22075e-07	1.84544e-07	4.76270e-07	-5.16588e-08	4.24612e-07	-1.00118e-06	-4.11748e-07	-1.41293e-06	-3.07608e-07	-4.28045e-08	-3.50412e-07	-1.14025e-07	1.99406e-08	-9.40843e-08	-4.04893e-08	1.44739e-07	1.04249e-07	2.62736e-08	5.73268e-08	8.36005e-08	-3.81454e-07	7.24682e-08	-3.08986e-07
27.525	3.07410e-07	-1.22390e-07	1.85020e-07	4.76826e-07	-5.18344e-08	4.24991e-07	-9.98992e-07	-4.11571e-07	-1.41056e-06	-3.04636e-07	-4.24626e-08	-3.47098e-07	-1.12944e-07	1.97516e-08	-9.31924e-08	-3.97603e-08	1.44475e-07	1.04714e-07	2.69525e-08	5.72639e-08	8.42164e-08	-3.80321e-07	7.22530e-08	-3.08068e-07
27.550	3.08219e-07	-1.22712e-07	1.85507e-07	4.77394e-07	-5.20116e-08	4.25382e-07	-9.96788e-07	-4.11396e-07	-1.40818e-06	-3.01633e-07	-4.21214e-08	-3.43755e-07	-1.11843e-07	1.95591e-08	-9.22843e-08	-3.90218e-08	1.44208e-07	1.05186e-07	2.76420e-08	5.71996e-08	8.48417e-08	-3.79173e-07	7.20348e-08	-3.07138e-07
27.574	3.09043e-07	-1.23040e-07	1.86003e-07	4.77974e-07	-5.21903e-08	4.25783e-07	-9.94567e-07	-4.11223e-07	-1.40579e-06	-2.98601e-07	-4.17809e-08	-3.40382e-07	-1.10723e-07	1.93632e-08	-9.13598e-08	-3.82740e-08	1.43939e-07	1.05665e-07	2.83421e-08	5.71341e-08	8.54762e-08	-3.78009e-07	7.18136e-08	-3.06195e-07
27.599	3.09884e-07	-1.23375e-07	1.86509e-07	4.78566e-07	-5.23707e-08	4.26196e-07	-9.92331e-07	-4.11052e-07	-1.40338e-06	-2.95538e-07	-4.14410e-08	-3.36979e-07	-1.09583e-07	1.91638e-08	-9.04192e-08	-3.75168e-08	1.43667e-07	1.06150e-07	2.90527e-08	5.70673e-08	8.61200e-08	-3.76829e-07	7.15895e-08	-3.05240e-07
27.623	3.10741e-07	-1.23716e-07	1.87025e-07	4.79171e-07	-5.25525e-08	4.26618e-07	-9.90079e-07	-4.10884e-07	-1.40096e-06	-2.92445e-07	-4.11018e-08	-3.33547e-07	-1.08423e-07	1.89610e-08	-8.94623e-08	-3.67502e-08	1.43392e-07	1.06641e-07	2.97739e-08	5.69992e-08	8.67731e-08	-3.75634e-07	7.13625e-08	-3.04272e-07
27.648	3.11614e-07	-1.24064e-07	1.87550e-07	4.79788e-07	-5.27360e-08	4.27052e-07	-9.87812e-07	-4.10718e-07	-1.39853e-06	-2.89322e-07	-4.07633e-08	-3.30085e-07	-1.07244e-07	1.87548e-08	-8.84893e-08	-3.59743e-08	1.43114e-07	1.07140e-07	3.05056e-08	5.69299e-08	8.74355e-08	-3.74424e-07	7.11325e-08	-3.03291e-07
27.673	3.12503e-07	-1.24418e-07	1.88086e-07	4.80417e-07	-5.29209e-08	4.27497e-07	-9.85529e-07	-4.10554e-07	-1.39608e-06	-2.86169e-07	-4.04255e-08	-3.26594e-07	-1.06045e-07	1.85451e-08	-8.75001e-08	-3.51891e-08	1.42833e-07	1.07644e-07	3.12479e-08	5.68593e-08	8.81071e-08	-3.73198e-07	7.08997e-08	-3.02298e-07
27.697	3.13408e-07	-1.24778e-07	1.88630e-07	4.81059e-07	-5.31074e-08	4.27952e-07	-9.83230e-07	-4.10392e-07	-1.39362e-06	-2.82986e-07	-4.00884e-08	-3.23074e-07	-1.04827e-07	1.83320e-08	-8.64948e-08	-3.43945e-08	1.42550e-07	1.08156e-07	3.20006e-08	5.67874e-08	8.87880e-08	-3.71957e-07	7.06639e-08	-3.01293e-07
27.722	3.14330e-07	-1.25145e-07	1.89185e-07	4.81713e-07	-5.32953e-08	4.28417e-07	-9.80916e-07	-4.10232e-07	-1.39115e-06	-2.79774e-07	-3.97520e-08	-3.19526e-07	-1.03589e-07	1.81156e-08	-8.54733e-08	-3.35905e-08	1.42264e-07	1.08674e-07	3.27638e-08	5.67143e-08	8.94781e-08	-3.70700e-07	7.04252e-08	-3.00275e-07
27.746	3.15267e-07	-1.25518e-07	1.89749e-07	4.82379e-07	-5.34848e-08	4.28894e-07	-9.78586e-07	-4.10075e-07	-1.38866e-06	-2.76531e-07	-3.94163e-08	-3.15948e-07	-1.02331e-07	1.78957e-08	-8.44358e-08	-3.27773e-08	1.41976e-07	1.09198e-07	3.35375e-08	5.66399e-08	9.01774e-08	-3.69429e-07	7.01836e-08	-2.99245e-07
27.771	3.16220e-07	-1.25897e-07	1.90322e-07	4.83057e-07	-5.36757e-08	4.29381e-07	-9.76242e-07	-4.09920e-07	-1.38616e-06	-2.73260e-07	-3.90814e-08	-3.12341e-07	-1.01055e-07	1.76724e-08	-8.33822e-08	-3.19548e-08	1.41684e-07	1.09729e-07	3.43216e-08	5.65643e-08	9.08860e-08	-3.68142e-07	6.99391e-08	-2.98203e-07
27.795	3.17189e-07	-1.26283e-07	1.90906e-07	4.83747e-07	-5.38682e-08	4.29879e-07	-9.73882e-07	-4.09767e-07	-1.38365e-06	-2.69959e-07	-3.87471e-08	-3.08706e-07	-9.97582e-08	1.74457e-08	-8.23126e-08	-3.11229e-08	1.41390e-07	1.10267e-07	3.51162e-08	5.64875e-08	9.16037e-08	-3.66840e-07	6.96918e-08	-2.97148e-07
27.820	3.18173e-07	-1.26675e-07	1.91498e-07	4.84449e-07	-5.40620e-08	4.30387e-07	-9.71507e-07	-4.09616e-07	-1.38112e-06	-2.66629e-07	-3.84136e-08	-3.05042e-07	-9.84425e-08	1.72156e-08	-8.12269e-08	-3.02818e-08	1.41093e-07	1.10811e-07	3.59212e-08	5.64094e-08	9.23306e-08	-3.65523e-07	6.94415e-08	-2.96081e-07
27.845	3.19174e-07	-1.27073e-07	1.92100e-07	4.85163e-07	-5.42574e-08	4.30906e-07	-9.69117e-07	-4.09467e-07	-1.37858e-06	-2.63270e-07	-3.80807e-08	-3.01350e-07	-9.71074e-08	1.69821e-08	-8.01253e-08	-2.94314e-08	1.40793e-07	1.11362e-07	3.67366e-08	5.63301e-08	9.30667e-08	-3.64191e-07	6.91884e-08	-2.95002e-07
27.869	3.20190e-07	-1.27478e-07	1.92712e-07	4.85890e-07	-5.44541e-08	4.31435e-07	-9.66712e-07	-4.09321e-07	-1.37603e-06	-2.59881e-07	-3.77487e-08	-2.97630e-07	-9.57530e-08	1.67452e-08	-7.90077e-08	-2.85718e-08	1.40491e-07	1.11919e-07	3.75624e-08	5.62496e-08	9.38120e-08	-3.62843e-07	6.89325e-08	-2.93911e-07
27.894	3.21222e-07	-1.27889e-07	1.93333e-07	4.86628e-07	-5.46523e-08	4.31975e-07	-9.64292e-07	-4.09176e-07	-1.37347e-06	-2.56464e-07	-3.74173e-08	-2.93881e-07	-9.43792e-08	1.65050e-08	-7.78742e-08	-2.77029e-08	1.40186e-07	1.12483e-07	3.83986e-08	5.61678e-08	9.45664e-08	-3.61481e-07	6.86737e-08	-2.92807e-07
27.918	3.22269e-07	-1.28306e-07	1.93963e-07	4.87378e-07	-5.48519e-08	4.32526e-07	-9.61857e-07	-4.09034e-07	-1.37089e-06	-2.53018e-07	-3.70867e-08	-2.90104e-07	-9.29862e-08	1.62614e-08	-7.67248e-08	-2.68248e-08	1.39878e-07	1.13054e-07	3.92451e-08	5.60849e-08	9.53300e-08	-3.60104e-07	6.84121e-08	-2.91692e-07
27.943	3.23332e-07	-1.28729e-07	1.94603e-07	4.88140e-07	-5.50529e-08	4.33087e-07	-9.59408e-07	-4.08894e-07	-1.36830e-06	-2.49543e-07	-3.67568e-08	-2.86300e-07	-9.15740e-08	1.60144e-08	-7.55596e-08	-2.59374e-08	1.39568e-07	1.13631e-07	4.01020e-08	5.60007e-08	9.61027e-08	-3.58712e-07	6.81476e-08	-2.90564e-07
27.967	3.24410e-07	-1.29158e-07	1.95252e-07	4.88913e-07	-5.52553e-08	4.33658e-07	-9.56944e-07	-4.08756e-07	-1.36570e-06	-2.46040e-07	-3.64276e-08	-2.82467e-07	-9.01425e-08	1.57641e-08	-7.43784e-08	-2.50408e-08	1.39255e-07	1.14214e-07	4.09692e-08	5.59153e-08	9.68845e-08	-3.57305e-07	6.78803e-08	-2.89425e-07
27.992	3.25504e-07	-1.29594e-07	1.95910e-07	4.89699e-07	-5.54591e-08	4.34240e-07	-9.54465e-07	-4.08620e-07	-1.36309e-06	-2.42508e-07	-3.60992e-08	-2.78607e-07	-8.86919e-08	1.55104e-08	-7.31815e-08	-2.41350e-08	1.38939e-07	1.14804e-07	4.18467e-08	5.58288e-08	9.76754e-08	-3.55883e-07	6.76102e-08	-2.88273e-07
28.017	3.26613e-07	-1.30035e-07	1.96578e-07	4.90496e-07	-5.56642e-08	4.34832e-07	-9.51972e-07	-4.08487e-07	-1.36046e-06	-2.38947e-07	-3.57715e-08	-2.74719e-07	-8.72221e-08	1.52534e-08	-7.19688e-08	-2.32200e-08	1.38621e-07	1.15401e-07	4.27344e-08	5.57410e-08	9.84755e-08	-3.54447e-07	6.73373e-08	-2.87109e-07
28.041	3.27737e-07	-1.30483e-07	1.97255e-07	4.91305e-07	-5.58707e-08	4.35435e-07	-9.49464e-07	-4.08355e-07	-1.35782e-06	-2.35359e-07	-3.54446e-08	-2.70804e-07	-8.57332e-08	1.49930e-08	-7.07403e-08	-2.22958e-08	1.38300e-07	1.16004e-07	4.36325e-08	5.56521e-08	9.92846e-08	-3.52995e-07	6.70616e-08	-2.85934e-07
28.066	3.28877e-07	-1.30937e-07	1.97941e-07	4.92126e-07	-5.60786e-08	4.36048e-07	-9.46943e-07	-4.08226e-07	-1.35517e-06	-2.31742e-07	-3.51185e-08	-2.66861e-07	-8.42253e-08	1.47293e-08	-6.94960e-08	-2.13625e-08	1.37976e-07	1.16613e-07	4.45408e-08	5.55619e-08	1.00103e-07	-3.51529e-07	6.67831e-08	-2.84746e-07
28.090	3.30032e-07	-1.31396e-07	1.98636e-07	4.92959e-07	-5.62877e-08	4.36671e-07	-9.44406e-07	-4.08099e-07	-1.35251e-06	-2.28098e-07	-3.47930e-08	-2.62891e-07	-8.26983e-08	1.44622e-08	-6.82361e-08	-2.04199e-08	1.37649e-07	1.17229e-07	4.54594e-08	5.54706e-08	1.00930e-07	-3.50049e-07	6.65018e-08	-2.83547e-07
28.115	3.31202e-07	-1.31862e-07	1.99340e-07	4.93803e-07	-5.64982e-08	4.37304e-07	-9.41856e-07	-4.07974e-07	-1.34983e-06	-2.24425e-07	-3.44684e-08	-2.58894e-07	-8.11523e-08	1.41919e-08	-6.69605e-08	-1.94682e-08	1.37320e-07	1.17852e-07	4.63882e-08	5.53781e-08	1.01766e-07	-3.48554e-07	6.62178e-08	-2.82336e-07
28.140	3.32387e-07	-1.32334e-07	2.00053e-07	4.94658e-07	-5.67100e-08	4.37948e-07	-9.39291e-07	-4.07851e-07	-1.34714e-06	-2.20725e-07	-3.41445e-08	-2.54869e-07	-7.95874e-08	1.39182e-08	-6.56692e-08	-1.85074e-08	1.36989e-07	1.18481e-07	4.73272e-08	5.52845e-08	1.02612e-07	-3.47044e-07	6.59310e-08	-2.81113e-07
28.164	3.33588e-07	-1.32812e-07	2.00776e-07	4.95525e-07	-5.69231e-08	4.38602e-07	-9.36713e-07	-4.07730e-07	-1.34444e-06	-2.16997e-07	-3.38213e-08	-2.50818e-07	-7.80035e-08	1.36412e-08	-6.43623e-08	-1.75374e-08	1.36654e-07	1.19117e-07	4.82763e-08	5.51897e-08	1.03466e-07	-3.45520e-07	6.56414e-08	-2.79879e-07
28.189	3.34803e-07	-1.33296e-07	2.01507e-07	4.96404e-07	-5.71375e-08	4.39267e-07	-9.34120e-07	-4.07612e-07	-1.34173e-06	-2.13241e-07	-3.34989e-08	-2.46740e-07	-7.64007e-08	1.33609e-08	-6.30398e-08	-1.65583e-08	1.36317e-07	1.19759e-07	4.92357e-08	5.50937e-08	1.04329e-07	-3.43981e-07	6.53492e-08	-2.78632e-07
28.213	3.36033e-07	-1.33786e-07	2.02248e-07	4.97294e-07	-5.73531e-08	4.39941e-07	-9.31514e-07	-4.07495e-07	-1.33901e-06	-2.09458e-07	-3.31773e-08	-2.42636e-07	-7.47791e-08	1.30773e-08	-6.17018e-08	-1.55701e-08	1.35978e-07	1.20408e-07	5.02052e-08	5.49966e-08	1.05202e-07	-3.42429e-07	6.50541e-08	-2.77374e-07
28.238	3.37278e-07	-1.34281e-07	2.02997e-07	4.98196e-07	-5.75700e-08	4.40626e-07	-9.28894e-07	-4.07381e-07	-1.33627e-06	-2.05648e-07	-3.28565e-08	-2.38505e-07	-7.31386e-08	1.27904e-08	-6.03482e-08	-1.45727e-08	1.35635e-07	1.21063e-07	5.11848e-08	5.48984e-08	1.06083e-07	-3.40861e-07	6.47564e-08	-2.76105e-07
28.262	3.38538e-07	-1.34783e-07	2.03755e-07	4.99109e-07	-5.77881e-08	4.41320e-07	-9.26260e-07	-4.07268e-07	-1.33353e-06	-2.01811e-07	-3.25364e-08	-2.34347e-07	-7.14794e-08	1.25003e-08	-5.89791e-08	-1.35663e-08	1.35291e-07	1.21724e-07	5.21746e-08	5.47990e-08	1.06974e-07	-3.39280e-07	6.44559e-08	-2.74824e-07
28.287	3.39813e-07	-1.35291e-07	2.04522e-07	5.00033e-07	-5.80075e-08	4.42025e-07	-9.23612e-07	-4.07158e-07	-1.33077e-06	-1.97946e-07	-3.22170e-08	-2.30163e-07	-6.98014e-08	1.22068e-08	-5.75945e-08	-1.25508e-08	1.34943e-07	1.22392e-07	5.31744e-08	5.46985e-08	1.07873e-07	-3.37684e-07	6.41527e-08	-2.73531e-07
28.312	3.41102e-07	-1.35804e-07	2.05299e-07	5.00968e-07	-5.82281e-08	4.42740e-07	-9.20951e-07	-4.07050e-07	-1.32800e-06	-1.94055e-07	-3.18985e-08	-2.25953e-07	-6.81046e-08	1.19101e-08	-5.61945e-08	-1.15262e-08	1.34593e-07	1.23067e-07	5.41844e-08	5.45969e-08	1.08781e-07	-3.36074e-07	6.38468e-08	-2.72227e-07
28.336	3.42407e-07	-1.36323e-07	2.06083e-07	5.01915e-07	-5.84499e-08	4.43465e-07	-9.18277e-07	-4.06944e-07	-1.32522e-06	-1.90136e-07	-3.15807e-08	-2.21717e-07	-6.63892e-08	1.16101e-08	-5.47791e-08	-1.04925e-08	1.34240e-07	1.23748e-07	5.52044e-08	5.44941e-08	1.09698e-07	-3.34450e-07	6.35383e-08	-2.70911e-07
28.361	3.43725e-07	-1.36848e-07	2.06877e-07	5.02873e-07	-5.86728e-08	4.44200e-07	-9.15589e-07	-4.06840e-07	-1.32243e-06	-1.86191e-07	-3.12637e-08	-2.17455e-07	-6.46552e-08	1.13069e-08	-5.33483e-08	-9.44978e-09	1.33885e-07	1.24435e-07	5.62345e-08	5.43902e-08	1.10625e-07	-3.32811e-07	6.32270e-08	-2.69584e-07
28.385	3.45058e-07	-1.37379e-07	2.07679e-07	5.03842e-07	-5.88970e-08	4.44945e-07	-9.12888e-07	-4.06739e-07	-1.31963e-06	-1.82219e-07	-3.09474e-08	-2.13167e-07	-6.29025e-08	1.10004e-08	-5.19021e-08	-8.39800e-09	1.33527e-07	1.25129e-07	5.72745e-08	5.42853e-08	1.11560e-07	-3.31159e-07	6.29131e-08	-2.68246e-07
28.410	3.46406e-07	-1.37915e-07	2.08491e-07	5.04823e-07	-5.91223e-08	4.45701e-07	-9.10173e-07	-4.06639e-07	-1.31681e-06	-1.78221e-07	-3.06319e-08	-2.08853e-07	-6.11313e-08	1.06906e-08	-5.04407e-08	-7.33719e-09	1.33167e-07	1.25830e-07	5.83246e-08	5.41792e-08	1.12504e-07	-3.29493e-07	6.25966e-08	-2.66896e-07
28.434	3.47768e-07	-1.38458e-07	2.09310e-07	5.05814e-07	-5.93488e-08	4.46465e-07	-9.07445e-07	-4.06542e-07	-1.31399e-06	-1.74196e-07	-3.03172e-08	-2.04514e-07	-5.93415e-08	1.03776e-08	-4.89639e-08	-6.26734e-09	1.32804e-07	1.26537e-07	5.93847e-08	5.40720e-08	1.13457e-07	-3.27812e-07	6.22773e-08	-2.65535e-07
28.459	3.49145e-07	-1.39006e-07	2.10139e-07	5.06817e-07	-5.95764e-08	4.47240e-07	-9.04705e-07	-4.06446e-07	-1.31115e-06	-1.70146e-07	-3.00032e-08	-2.00149e-07	-5.75332e-08	1.00614e-08	-4.74719e-08	-5.18848e-09	1.32439e-07	1.27250e-07	6.04548e-08	5.39637e-08	1.14419e-07	-3.26118e-07	6.19555e-08	-2.64163e-07
28.484	3.50535e-07	-1.39559e-07	2.10976e-07	5.07830e-07	-5.98052e-08	4.48025e-07	-9.01951e-07	-4.06353e-07	-1.30830e-06	-1.66069e-07	-2.96901e-08	-1.95759e-07	-5.57065e-08	9.74192e-09	-4.59646e-08	-4.10060e-09	1.32071e-07	1.27970e-07	6.15349e-08	5.38544e-08	1.15389e-07	-3.24410e-07	6.16310e-08	-2.62779e-07
28.508	3.51940e-07	-1.40119e-07	2.11822e-07	5.08855e-07	-6.00350e-08	4.48820e-07	-8.99184e-07	-4.06261e-07	-1.30545e-06	-1.61966e-07	-2.93777e-08	-1.91343e-07	-5.38614e-08	9.41924e-09	-4.44421e-08	-3.00373e-09	1.31700e-07	1.28696e-07	6.26248e-08	5.37440e-08	1.16369e-07	-3.22688e-07	6.13039e-08	-2.61384e-07
28.533	3.53360e-07	-1.40684e-07	2.12676e-07	5.09890e-07	-6.02660e-08	4.49624e-07	-8.96405e-07	-4.06172e-07	-1.30258e-06	-1.57837e-07	-2.90660e-08	-1.86903e-07	-5.19978e-08	9.09335e-09	-4.29045e-08	-1.89787e-09	1.31327e-07	1.29429e-07	6.37247e-08	5.36325e-08	1.17357e-07	-3.20952e-07	6.09741e-08	-2.59978e-07
28.557	3.54793e-07	-1.41254e-07	2.13538e-07	5.10937e-07	-6.04981e-08	4.50439e-07	-8.93613e-07	-4.06085e-07	-1.29970e-06	-1.53682e-07	-2.87552e-08	-1.82437e-07	-5.01160e-08	8.76425e-09	-4.13517e-08	-7.83024e-10	1.30951e-07	1.30168e-07	6.48345e-08	5.35200e-08	1.18354e-07	-3.19203e-07	6.06418e-08	-2.58561e-07
28.582	3.56240e-07	-1.41831e-07	2.14409e-07	5.11994e-07	-6.07312e-08	4.51263e-07	-8.90808e-07	-4.06000e-07	-1.29681e-06	-1.49502e-07	-2.84451e-08	-1.77947e-07	-4.82158e-08	8.43195e-09	-3.97838e-08	3.40790e-10	1.30573e-07	1.30914e-07	6.59542e-08	5.34064e-08	1.19361e-07	-3.17440e-07	6.03069e-08	-2.57133e-07
28.606	3.57702e-07	-1.42413e-07	2.15289e-07	5.13062e-07	-6.09654e-08	4.52096e-07	-8.87990e-07	-4.05917e-07	-1.29391e-06	-1.45296e-07	-2.81357e-08	-1.73432e-07	-4.62973e-08	8.09645e-09	-3.82009e-08	1.47356e-09	1.30193e-07	1.31666e-07	6.70838e-08	5.32917e-08	1.20375e-07	-3.15664e-07	5.99693e-08	-2.55694e-07
28.631	3.59177e-07	-1.43000e-07	2.16177e-07	5.14141e-07	-6.12006e-08	4.52940e-07	-8.85160e-07	-4.05836e-07	-1.29100e-06	-1.41065e-07	-2.78272e-08	-1.68892e-07	-4.43607e-08	7.75777e-09	-3.66029e-08	2.61529e-09	1.29809e-07	1.32425e-07	6.82232e-08	5.31760e-08	1.21399e-07	-3.13873e-07	5.96293e-08	-2.54244e-07
28.656	3.60666e-07	-1.43593e-07	2.17073e-07	5.15230e-07	-6.14369e-08	4.53793e-07	-8.82318e-07	-4.05757e-07	-1.28807e-06	-1.36808e-07	-2.75194e-08	-1.64327e-07	-4.24058e-08	7.41590e-09	-3.49899e-08	3.76596e-09	1.29424e-07	1.33190e-07	6.93724e-08	5.30593e-08	1.22432e-07	-3.12070e-07	5.92866e-08	-2.52783e-07
28.680	3.62169e-07	-1.44191e-07	2.17978e-07	5.16330e-07	-6.16742e-08	4.54656e-07	-8.79463e-07	-4.05680e-07	-1.28514e-06	-1.32526e-07	-2.72124e-08	-1.59739e-07	-4.04328e-08	7.07086e-09	-3.33619e-08	4.92556e-09	1.29036e-07	1.33961e-07	7.05315e-08	5.29415e-08	1.23473e-07	-3.10253e-07	5.89414e-08	-2.51311e-07
28.705	3.63686e-07	-1.44795e-07	2.18891e-07	5.17441e-07	-6.19125e-08	4.55529e-07	-8.76596e-07	-4.05605e-07	-1.28220e-06	-1.28220e-07	-2.69061e-08	-1.55126e-07	-3.84416e-08	6.72265e-09	-3.17190e-08	6.09408e-09	1.28645e-07	1.34739e-07	7.17003e-08	5.28227e-08	1.24523e-07	-3.08422e-07	5.85937e-08	-2.49829e-07
28.729	3.65216e-07	-1.45404e-07	2.19812e-07	5.18562e-07	-6.21518e-08	4.56411e-07	-8.73716e-07	-4.05532e-07	-1.27925e-06	-1.23888e-07	-2.66006e-08	-1.50489e-07	-3.64324e-08	6.37128e-09	-3.00611e-08	7.27152e-09	1.28252e-07	1.35523e-07	7.28790e-08	5.27029e-08	1.25582e-07	-3.06578e-07	5.82434e-08	-2.48335e-07
28.754	3.66760e-07	-1.46019e-07	2.20741e-07	5.19694e-07	-6.23921e-08	4.57302e-07	-8.70825e-07	-4.05461e-07	-1.27629e-06	-1.19531e-07	-2.62959e-08	-1.45827e-07	-3.44052e-08	6.01676e-09	-2.83884e-08	8.45786e-09	1.27856e-07	1.36314e-07	7.40673e-08	5.25821e-08	1.26649e-07	-3.04721e-07	5.78906e-08	-2.46831e-07
28.778	3.68317e-07	-1.46639e-07	2.21678e-07	5.20837e-07	-6.26334e-08	4.58203e-07	-8.67922e-07	-4.05392e-07	-1.27331e-06	-1.15150e-07	-2.59920e-08	-1.41142e-07	-3.23599e-08	5.65908e-09	-2.67008e-08	9.65309e-09	1.27458e-07	1.37111e-07	7.52655e-08	5.24603e-08	1.27726e-07	-3.02851e-07	5.75352e-08	-2.45316e-07
28.803	3.69889e-07	-1.47265e-07	2.22624e-07	5.21990e-07	-6.28756e-08	4.59114e-07	-8.65006e-07	-4.05326e-07	-1.27033e-06	-1.10744e-07	-2.56888e-08	-1.36433e-07	-3.02967e-08	5.29827e-09	-2.49984e-08	1.08572e-08	1.27057e-07	1.37915e-07	7.64733e-08	5.23375e-08	1.28811e-07	-3.00968e-07	5.71774e-08	-2.43790e-07
28.828	3.71473e-07	-1.47895e-07	2.23578e-07	5.23153e-07	-6.31187e-08	4.60034e-07	-8.62079e-07	-4.05261e-07	-1.26734e-06	-1.06314e-07	-2.53863e-08	-1.31701e-07	-2.82156e-08	4.93433e-09	-2.32813e-08	1.20702e-08	1.26654e-07	1.38725e-07	7.76909e-08	5.22137e-08	1.29905e-07	-2.99071e-07	5.68171e-08	-2.42254e-07
28.852	3.73071e-07	-1.48532e-07	2.24539e-07	5.24327e-07	-6.33628e-08	4.60964e-07	-8.59140e-07	-4.05198e-07	-1.26434e-06	-1.01860e-07	-2.50846e-08	-1.26944e-07	-2.61166e-08	4.56725e-09	-2.15493e-08	1.32921e-08	1.26249e-07	1.39541e-07	7.89181e-08	5.20889e-08	1.31007e-07	-2.97161e-07	5.64543e-08	-2.40707e-07
28.877	3.74682e-07	-1.49173e-07	2.25509e-07	5.25511e-07	-6.36078e-08	4.61903e-07	-8.56189e-07	-4.05137e-07	-1.26133e-06	-9.73811e-08	-2.47837e-08	-1.22165e-07	-2.39998e-08	4.19706e-09	-1.98027e-08	1.45228e-08	1.25841e-07	1.40364e-07	8.01550e-08	5.19631e-08	1.32118e-07	-2.95238e-07	5.60890e-08	-2.39149e-07
28.901	3.76306e-07	-1.49820e-07	2.26487e-07	5.26705e-07	-6.38537e-08	4.62852e-07	-8.53227e-07	-4.05078e-07	-1.25831e-06	-9.28783e-08	-2.44836e-08	-1.17362e-07	-2.18651e-08	3.82376e-09	-1.80414e-08	1.57624e-08	1.25431e-07	1.41193e-07	8.14016e-08	5.18364e-08	1.33238e-07	-2.93303e-07	5.57213e-08	-2.37581e-07
28.926	3.77944e-07	-1.50472e-07	2.27472e-07	5.27910e-07	-6.41005e-08	4.63809e-07	-8.50253e-07	-4.05021e-07	-1.25527e-06	-8.83516e-08	-2.41841e-08	-1.12536e-07	-1.97127e-08	3.44735e-09	-1.62654e-08	1.70108e-08	1.25018e-07	1.42029e-07	8.26577e-08	5.17087e-08	1.34366e-07	-2.91354e-07	5.53511e-08	-2.36003e-07
28.951	3.79595e-07	-1.51129e-07	2.28466e-07	5.29125e-07	-6.43482e-08	4.64777e-07	-8.47268e-07	-4.04967e-07	-1.25223e-06	-8.38010e-08	-2.38855e-08	-1.07686e-07	-1.75426e-08	3.06784e-09	-1.44747e-08	1.82680e-08	1.24603e-07	1.42871e-07	8.39235e-08	5.15801e-08	1.35504e-07	-2.89393e-07	5.49784e-08	-2.34414e-07
28.975	3.81258e-07	-1.51791e-07	2.29467e-07	5.30350e-07	-6.45967e-08	4.65753e-07	-8.44271e-07	-4.04914e-07	-1.24918e-06	-7.92267e-08	-2.35876e-08	-1.02814e-07	-1.53548e-08	2.68523e-09	-1.26695e-08	1.95341e-08	1.24185e-07	1.43719e-07	8.51989e-08	5.14505e-08	1.36649e-07	-2.87418e-07	5.46033e-08	-2.32815e-07
29.000	3.82935e-07	-1.52459e-07	2.30476e-07	5.31585e-07	-6.48460e-08	4.66739e-07	-8.41263e-07	-4.04863e-07	-1.24613e-06	-7.46289e-08	-2.32904e-08	-9.79193e-08	-1.31493e-08	2.29955e-09	-1.08498e-08	2.08090e-08	1.23765e-07	1.44574e-07	8.64839e-08	5.13199e-08	1.37804e-07	-2.85431e-07	5.42258e-08	-2.31205e-07
29.024	3.84624e-07	-1.53131e-07	2.31493e-07	5.32830e-07	-6.50962e-08	4.67734e-07	-8.38244e-07	-4.04814e-07	-1.24306e-06	-7.00075e-08	-2.29940e-08	-9.30015e-08	-1.09263e-08	1.91078e-09	-9.01549e-09	2.20926e-08	1.23343e-07	1.45435e-07	8.77784e-08	5.11884e-08	1.38967e-07	-2.83431e-07	5.38459e-08	-2.29585e-07
29.049	3.86327e-07	-1.53809e-07	2.32518e-07	5.34085e-07	-6.53473e-08	4.68738e-07	-8.35214e-07	-4.04767e-07	-1.23998e-06	-6.53629e-08	-2.26983e-08	-8.80612e-08	-8.68566e-09	1.51894e-09	-7.16672e-09	2.33851e-08	1.22918e-07	1.46303e-07	8.90824e-08	5.10560e-08	1.40138e-07	-2.81419e-07	5.34636e-08	-2.27955e-07
29.073	3.88042e-07	-1.54492e-07	2.33550e-07	5.35350e-07	-6.55991e-08	4.69751e-07	-8.32172e-07	-4.04722e-07	-1.23689e-06	-6.06950e-08	-2.24034e-08	-8.30983e-08	-6.42753e-09	1.12404e-09	-5.30349e-09	2.46864e-08	1.22491e-07	1.47177e-07	9.03960e-08	5.09227e-08	1.41319e-07	-2.79394e-07	5.30789e-08	-2.26315e-07
29.098	3.89770e-07	-1.55180e-07	2.34590e-07	5.36625e-07	-6.58517e-08	4.70774e-07	-8.29120e-07	-4.04678e-07	-1.23380e-06	-5.60040e-08	-2.21092e-08	-7.81131e-08	-4.15191e-09	7.26084e-10	-3.42583e-09	2.59964e-08	1.22061e-07	1.48057e-07	9.17191e-08	5.07885e-08	1.42508e-07	-2.77356e-07	5.26918e-08	-2.24664e-07
29.123	3.91511e-07	-1.55873e-07	2.35638e-07	5.37910e-07	-6.61051e-08	4.71805e-07	-8.26057e-07	-4.04637e-07	-1.23069e-06	-5.12900e-08	-2.18157e-08	-7.31057e-08	-1.85885e-09	3.25075e-10	-1.53378e-09	2.73152e-08	1.21629e-07	1.48944e-07	9.30516e-08	5.06533e-08	1.43705e-07	-2.75306e-07	5.23023e-08	-2.23004e-07
29.147	3.93264e-07	-1.56571e-07	2.36693e-07	5.39205e-07	-6.63592e-08	4.72846e-07	-8.22983e-07	-4.04598e-07	-1.22758e-06	-4.65532e-08	-2.15229e-08	-6.80761e-08	4.51612e-10	-7.89776e-11	3.72634e-10	2.86428e-08	1.21195e-07	1.49837e-07	9.43937e-08	5.05173e-08	1.44911e-07	-2.73244e-07	5.19105e-08	-2.21333e-07
29.172	3.95029e-07	-1.57274e-07	2.37755e-07	5.40510e-07	-6.66141e-08	4.73896e-07	-8.19898e-07	-4.04561e-07	-1.22446e-06	-4.17936e-08	-2.12309e-08	-6.30246e-08	2.77944e-09	-4.86066e-10	2.29337e-09	2.99791e-08	1.20758e-07	1.50737e-07	9.57451e-08	5.03803e-08	1.46125e-07	-2.71169e-07	5.15163e-08	-2.19652e-07
29.196	3.96808e-07	-1.57982e-07	2.38826e-07	5.41824e-07	-6.68698e-08	4.74955e-07	-8.16803e-07	-4.04525e-07	-1.22133e-06	-3.70114e-08	-2.09397e-08	-5.79511e-08	5.12458e-09	-8.96184e-10	4.22840e-09	3.13242e-08	1.20319e-07	1.51643e-07	9.71060e-08	5.02425e-08	1.47349e-07	-2.69081e-07	5.11197e-08	-2.17962e-07
29.221	3.98598e-07	-1.58695e-07	2.39903e-07	5.43148e-07	-6.71261e-08	4.76022e-07	-8.13697e-07	-4.04492e-07	-1.21819e-06	-3.22068e-08	-2.06491e-08	-5.28559e-08	7.48702e-09	-1.30932e-09	6.17769e-09	3.26780e-08	1.19877e-07	1.52556e-07	9.84763e-08	5.01038e-08	1.48580e-07	-2.66982e-07	5.07209e-08	-2.16261e-07
29.245	4.00401e-07	-1.59413e-07	2.40988e-07	5.44482e-07	-6.73832e-08	4.77099e-07	-8.10580e-07	-4.04460e-07	-1.21504e-06	-2.73797e-08	-2.03592e-08	-4.77390e-08	9.86669e-09	-1.72548e-09	8.14121e-09	3.40406e-08	1.19434e-07	1.53474e-07	9.98560e-08	4.99643e-08	1.49820e-07	-2.64870e-07	5.03197e-08	-2.14550e-07
29.270	4.02216e-07	-1.60135e-07	2.42081e-07	5.45826e-07	-6.76410e-08	4.78185e-07	-8.07453e-07	-4.04430e-07	-1.21188e-06	-2.25304e-08	-2.00701e-08	-4.26005e-08	1.22636e-08	-2.14464e-09	1.01189e-08	3.54118e-08	1.18988e-07	1.54400e-07	1.01245e-07	4.98238e-08	1.51069e-07	-2.62746e-07	4.99162e-08	-2.12830e-07
29.295	4.04043e-07	-1.60863e-07	2.43181e-07	5.47179e-07	-6.78994e-08	4.79279e-07	-8.04316e-07	-4.04402e-07	-1.20872e-06	-1.76590e-08	-1.97817e-08	-3.74407e-08	1.46776e-08	-2.56681e-09	1.21108e-08	3.67918e-08	1.18539e-07	1.55331e-07	1.02644e-07	4.96825e-08	1.52326e-07	-2.60610e-07	4.95104e-08	-2.11100e-07
29.319	4.05883e-07	-1.61595e-07	2.44288e-07	5.48541e-07	-6.81585e-08	4.80383e-07	-8.01169e-07	-4.04376e-07	-1.20555e-06	-1.27656e-08	-1.94940e-08	-3.22595e-08	1.71088e-08	-2.99197e-09	1.41168e-08	3.81804e-08	1.18089e-07	1.56269e-07	1.04051e-07	4.95404e-08	1.53592e-07	-2.58462e-07	4.91023e-08	-2.09360e-07
29.344	4.07734e-07	-1.62332e-07	2.45402e-07	5.49913e-07	-6.84183e-08	4.81495e-07	-7.98011e-07	-4.04352e-07	-1.20236e-06	-7.85022e-09	-1.92070e-08	-2.70572e-08	1.95570e-08	-3.42012e-09	1.61369e-08	3.95778e-08	1.17636e-07	1.57213e-07	1.05468e-07	4.93974e-08	1.54866e-07	-2.56302e-07	4.86919e-08	-2.07610e-07
29.368	4.09598e-07	-1.63074e-07	2.46524e-07	5.51295e-07	-6.86787e-08	4.82616e-07	-7.94843e-07	-4.04330e-07	-1.19917e-06	-2.91312e-09	-1.89207e-08	-2.18338e-08	2.20223e-08	-3.85125e-09	1.81711e-08	4.09839e-08	1.17180e-07	1.58164e-07	1.06895e-07	4.92536e-08	1.56148e-07	-2.54130e-07	4.82793e-08	-2.05851e-07
29.393	4.11473e-07	-1.63821e-07	2.47652e-07	5.52686e-07	-6.89397e-08	4.83746e-07	-7.91666e-07	-4.04310e-07	-1.19598e-06	2.04564e-09	-1.86351e-08	-1.65894e-08	2.45046e-08	-4.28535e-09	2.02192e-08	4.23986e-08	1.16723e-07	1.59121e-07	1.08330e-07	4.91090e-08	1.57439e-07	-2.51946e-07	4.78644e-08	-2.04082e-07
29.417	4.13360e-07	-1.64572e-07	2.48788e-07	5.54086e-07	-6.92014e-08	4.84885e-07	-7.88478e-07	-4.04291e-07	-1.19277e-06	7.02593e-09	-1.83502e-08	-1.13242e-08	2.70039e-08	-4.72242e-09	2.22814e-08	4.38220e-08	1.16263e-07	1.60085e-07	1.09775e-07	4.89635e-08	1.58739e-07	-2.49750e-07	4.74472e-08	-2.02303e-07
29.442	4.15259e-07	-1.65328e-07	2.49931e-07	5.55496e-07	-6.94636e-08	4.86032e-07	-7.85281e-07	-4.04275e-07	-1.18956e-06	1.20276e-08	-1.80659e-08	-6.03831e-09	2.95200e-08	-5.16245e-09	2.43576e-08	4.52541e-08	1.15801e-07	1.61055e-07	1.11229e-07	4.88172e-08	1.60047e-07	-2.47542e-07	4.70278e-08	-2.00515e-07
29.467	4.17170e-07	-1.66089e-07	2.51081e-07	5.56915e-07	-6.97264e-08	4.87188e-07	-7.82073e-07	-4.04260e-07	-1.18633e-06	1.70506e-08	-1.77824e-08	-7.31781e-10	3.20531e-08	-5.60543e-09	2.64477e-08	4.66948e-08	1.15336e-07	1.62031e-07	1.12693e-07	4.86701e-08	1.61363e-07	-2.45323e-07	4.66062e-08	-1.98717e-07
29.491	4.19092e-07	-1.66854e-07	2.52238e-07	5.58343e-07	-6.99898e-08	4.88353e-07	-7.78856e-07	-4.04247e-07	-1.18310e-06	2.20948e-08	-1.74996e-08	4.59524e-09	3.46030e-08	-6.05136e-09	2.85517e-08	4.81442e-08	1.14869e-07	1.63014e-07	1.14165e-07	4.85223e-08	1.62688e-07	-2.43092e-07	4.61823e-08	-1.96910e-07
29.516	4.21026e-07	-1.67624e-07	2.53402e-07	5.59780e-07	-7.02537e-08	4.89526e-07	-7.75630e-07	-4.04236e-07	-1.17987e-06	2.71600e-08	-1.72174e-08	9.94264e-09	3.71697e-08	-6.50022e-09	3.06695e-08	4.96022e-08	1.14400e-07	1.64003e-07	1.15647e-07	4.83736e-08	1.64021e-07	-2.40849e-07	4.57562e-08	-1.95093e-07
29.540	4.22972e-07	-1.68399e-07	2.54573e-07	5.61226e-07	-7.05182e-08	4.90708e-07	-7.72394e-07	-4.04227e-07	-1.17662e-06	3.22462e-08	-1.69359e-08	1.53103e-08	3.97532e-08	-6.95202e-09	3.28012e-08	5.10689e-08	1.13929e-07	1.64998e-07	1.17138e-07	4.82241e-08	1.65362e-07	-2.38595e-07	4.53280e-08	-1.93267e-07
29.565	4.24929e-07	-1.69178e-07	2.55751e-07	5.62682e-07	-7.07832e-08	4.91899e-07	-7.69148e-07	-4.04219e-07	-1.17337e-06	3.73532e-08	-1.66550e-08	2.06981e-08	4.23535e-08	-7.40675e-09	3.49467e-08	5.25442e-08	1.13456e-07	1.66000e-07	1.18638e-07	4.80739e-08	1.66712e-07	-2.36329e-07	4.48975e-08	-1.91432e-07
29.590	4.26897e-07	-1.69962e-07	2.56936e-07	5.64147e-07	-7.10488e-08	4.93098e-07	-7.65893e-07	-4.04213e-07	-1.17011e-06	4.24809e-08	-1.63749e-08	2.61060e-08	4.49704e-08	-7.86439e-09	3.71060e-08	5.40281e-08	1.12980e-07	1.67008e-07	1.20148e-07	4.79229e-08	1.68071e-07	-2.34052e-07	4.44649e-08	-1.89587e-07
29.614	4.28877e-07	-1.70750e-07	2.58127e-07	5.65620e-07	-7.13148e-08	4.94305e-07	-7.62629e-07	-4.04210e-07	-1.16684e-06	4.76291e-08	-1.60954e-08	3.15338e-08	4.76039e-08	-8.32495e-09	3.92790e-08	5.55206e-08	1.12502e-07	1.68022e-07	1.21666e-07	4.77711e-08	1.69437e-07	-2.31763e-07	4.40301e-08	-1.87733e-07
29.639	4.30868e-07	-1.71542e-07	2.59326e-07	5.67103e-07	-7.15813e-08	4.95521e-07	-7.59356e-07	-4.04207e-07	-1.16356e-06	5.27979e-08	-1.58165e-08	3.69814e-08	5.02541e-08	-8.78841e-09	4.14657e-08	5.70217e-08	1.12022e-07	1.69043e-07	1.23194e-07	4.76186e-08	1.70812e-07	-2.29463e-07	4.35931e-08	-1.85870e-07
29.663	4.32870e-07	-1.72340e-07	2.60531e-07	5.68594e-07	-7.18483e-08	4.96746e-07	-7.56073e-07	-4.04207e-07	-1.16028e-06	5.79870e-08	-1.55383e-08	4.24487e-08	5.29208e-08	-9.25476e-09	4.36661e-08	5.85314e-08	1.11539e-07	1.70070e-07	1.24730e-07	4.74654e-08	1.72196e-07	-2.27152e-07	4.31540e-08	-1.83998e-07
29.688	4.34883e-07	-1.73141e-07	2.61742e-07	5.70095e-07	-7.21157e-08	4.97979e-07	-7.52782e-07	-4.04209e-07	-1.15699e-06	6.31963e-08	-1.52607e-08	4.79355e-08	5.56041e-08	-9.72401e-09	4.58801e-08	6.00498e-08	1.11054e-07	1.71104e-07	1.26276e-07	4.73114e-08	1.73587e-07	-2.24829e-07	4.27128e-08	-1.82116e-07
29.712	4.36908e-07	-1.73947e-07	2.62961e-07	5.71604e-07	-7.23836e-08	4.99220e-07	-7.49481e-07	-4.04212e-07	-1.15369e-06	6.84257e-08	-1.49838e-08	5.34419e-08	5.83039e-08	-1.01961e-08	4.81077e-08	6.15767e-08	1.10567e-07	1.72144e-07	1.27831e-07	4.71566e-08	1.74987e-07	-2.22495e-07	4.22694e-08	-1.80226e-07
29.737	4.38943e-07	-1.74757e-07	2.64186e-07	5.73122e-07	-7.26519e-08	5.00470e-07	-7.46172e-07	-4.04217e-07	-1.15039e-06	7.36752e-08	-1.47076e-08	5.89676e-08	6.10201e-08	-1.06712e-08	5.03489e-08	6.31121e-08	1.10078e-07	1.73191e-07	1.29394e-07	4.70012e-08	1.76395e-07	-2.20150e-07	4.18239e-08	-1.78327e-07
29.762	4.40989e-07	-1.75572e-07	2.65417e-07	5.74648e-07	-7.29206e-08	5.01728e-07	-7.42853e-07	-4.04224e-07	-1.14708e-06	7.89446e-08	-1.44319e-08	6.45126e-08	6.37528e-08	-1.11490e-08	5.26037e-08	6.46562e-08	1.09587e-07	1.74243e-07	1.30967e-07	4.68450e-08	1.77812e-07	-2.17794e-07	4.13763e-08	-1.76418e-07
29.786	4.43047e-07	-1.76391e-07	2.66655e-07	5.76184e-07	-7.31898e-08	5.02994e-07	-7.39526e-07	-4.04232e-07	-1.14376e-06	8.42337e-08	-1.41569e-08	7.00768e-08	6.65018e-08	-1.16298e-08	5.48720e-08	6.62088e-08	1.09094e-07	1.75302e-07	1.32549e-07	4.66881e-08	1.79237e-07	-2.15427e-07	4.09266e-08	-1.74501e-07
29.811	4.45114e-07	-1.77214e-07	2.67900e-07	5.77728e-07	-7.34593e-08	5.04269e-07	-7.36190e-07	-4.04243e-07	-1.14043e-06	8.95425e-08	-1.38825e-08	7.56600e-08	6.92672e-08	-1.21134e-08	5.71538e-08	6.77700e-08	1.08598e-07	1.76368e-07	1.34140e-07	4.65305e-08	1.80670e-07	-2.13049e-07	4.04748e-08	-1.72574e-07
29.835	4.47193e-07	-1.78042e-07	2.69151e-07	5.79281e-07	-7.37292e-08	5.05551e-07	-7.32846e-07	-4.04255e-07	-1.13710e-06	9.48708e-08	-1.36087e-08	8.12621e-08	7.20488e-08	-1.25999e-08	5.94490e-08	6.93398e-08	1.08100e-07	1.77440e-07	1.35739e-07	4.63722e-08	1.82112e-07	-2.10660e-07	4.00209e-08	-1.70639e-07
29.860	4.49283e-07	-1.78874e-07	2.70409e-07	5.80842e-07	-7.39995e-08	5.06843e-07	-7.29493e-07	-4.04268e-07	-1.13376e-06	1.00219e-07	-1.33356e-08	8.68830e-08	7.48468e-08	-1.30892e-08	6.17576e-08	7.09181e-08	1.07600e-07	1.78518e-07	1.37348e-07	4.62132e-08	1.83561e-07	-2.08260e-07	3.95649e-08	-1.68695e-07
29.884	4.51382e-07	-1.79710e-07	2.71673e-07	5.82412e-07	-7.42701e-08	5.08142e-07	-7.26132e-07	-4.04284e-07	-1.13042e-06	1.05586e-07	-1.30630e-08	9.25227e-08	7.76610e-08	-1.35813e-08	6.40797e-08	7.25049e-08	1.07098e-07	1.79603e-07	1.38966e-07	4.60536e-08	1.85019e-07	-2.05849e-07	3.91069e-08	-1.66742e-07
29.909	4.53493e-07	-1.80550e-07	2.72943e-07	5.83990e-07	-7.45410e-08	5.09449e-07	-7.22762e-07	-4.04301e-07	-1.12706e-06	1.10972e-07	-1.27911e-08	9.81810e-08	8.04914e-08	-1.40763e-08	6.64151e-08	7.41003e-08	1.06594e-07	1.80694e-07	1.40592e-07	4.58933e-08	1.86485e-07	-2.03427e-07	3.86469e-08	-1.64781e-07
29.934	4.55614e-07	-1.81395e-07	2.74219e-07	5.85577e-07	-7.48123e-08	5.10765e-07	-7.19384e-07	-4.04320e-07	-1.12370e-06	1.16377e-07	-1.25197e-08	1.03858e-07	8.33379e-08	-1.45741e-08	6.87638e-08	7.57042e-08	1.06087e-07	1.81791e-07	1.42228e-07	4.57323e-08	1.87960e-07	-2.00995e-07	3.81848e-08	-1.62810e-07
29.958	4.57745e-07	-1.82243e-07	2.75502e-07	5.87172e-07	-7.50839e-08	5.12088e-07	-7.15997e-07	-4.04341e-07	-1.12034e-06	1.21802e-07	-1.22490e-08	1.09553e-07	8.62006e-08	-1.50747e-08	7.11259e-08	7.73166e-08	1.05578e-07	1.82895e-07	1.43872e-07	4.55706e-08	1.89443e-07	-1.98552e-07	3.77206e-08	-1.60831e-07
29.983	4.59887e-07	-1.83096e-07	2.76791e-07	5.88776e-07	-7.53558e-08	5.13420e-07	-7.12603e-07	-4.04363e-07	-1.11697e-06	1.27245e-07	-1.19788e-08	1.15266e-07	8.90793e-08	-1.55781e-08	7.35012e-08	7.89375e-08	1.05068e-07	1.84005e-07	1.45525e-07	4.54083e-08	1.90934e-07	-1.96098e-07	3.72545e-08	-1.58844e-07
30.007	4.62039e-07	-1.83953e-07	2.78086e-07	5.90387e-07	-7.56279e-08	5.14760e-07	-7.09200e-07	-4.04387e-07	-1.11359e-06	1.32707e-07	-1.17092e-08	1.20998e-07	9.19741e-08	-1.60844e-08	7.58897e-08	8.05670e-08	1.04555e-07	1.85122e-07	1.47187e-07	4.52453e-08	1.92433e-07	-1.93634e-07	3.67863e-08	-1.56848e-07
