# Supplementary material for: Effects of ischemic preconditioning on lower-limb anaerobic performance and neuromuscular adaptations
Source: PeerJ. 2026 Jun 8;14:e21296. doi: 10.7717/peerj.21296 (PMC13256049; doi:10.7717/peerj.21296)
Supplement: Supplemental Information 1 [file peerj-14-21296-s001.zip › Fnirs_hbo/41.csv]

	1	1	1	1	1	1	1	1	1	1	1	1	1	1	1	1	1	1	1	1	1	1	1	1
time	HRF HbO,1,1	HRF HbR,1,1	HRF HbT,1,1	HRF HbO,1,2	HRF HbR,1,2	HRF HbT,1,2	HRF HbO,1,3	HRF HbR,1,3	HRF HbT,1,3	HRF HbO,1,4	HRF HbR,1,4	HRF HbT,1,4	HRF HbO,2,5	HRF HbR,2,5	HRF HbT,2,5	HRF HbO,2,6	HRF HbR,2,6	HRF HbT,2,6	HRF HbO,2,7	HRF HbR,2,7	HRF HbT,2,7	HRF HbO,2,8	HRF HbR,2,8	HRF HbT,2,8
-1.991	-1.07156e-07	1.57581e-08	-9.13982e-08	-1.50457e-07	-2.13181e-08	-1.71776e-07	2.17374e-09	-5.28641e-10	1.64510e-09	-2.02073e-07	5.75999e-08	-1.44473e-07	-5.99859e-08	3.52096e-08	-2.47763e-08	-4.71396e-08	1.05296e-08	-3.66100e-08	-9.40310e-08	4.04122e-08	-5.36188e-08	-5.56907e-08	6.18555e-08	6.16481e-09
-1.966	-1.04691e-07	1.53956e-08	-8.92957e-08	-1.46825e-07	-2.03563e-08	-1.67182e-07	1.98796e-09	-4.83460e-10	1.50450e-09	-1.97471e-07	5.62882e-08	-1.41183e-07	-5.87648e-08	3.44928e-08	-2.42719e-08	-4.61062e-08	1.02988e-08	-3.58075e-08	-9.17327e-08	3.94245e-08	-5.23083e-08	-5.44600e-08	6.04886e-08	6.02858e-09
-1.942	-1.02218e-07	1.50318e-08	-8.71860e-08	-1.43186e-07	-1.94090e-08	-1.62595e-07	1.80714e-09	-4.39487e-10	1.36766e-09	-1.92851e-07	5.49711e-08	-1.37880e-07	-5.75323e-08	3.37694e-08	-2.37629e-08	-4.50665e-08	1.00665e-08	-3.50000e-08	-8.94314e-08	3.84354e-08	-5.09960e-08	-5.32225e-08	5.91141e-08	5.89159e-09
-1.917	-9.97359e-08	1.46668e-08	-8.50690e-08	-1.39540e-07	-1.84766e-08	-1.58017e-07	1.63130e-09	-3.96723e-10	1.23458e-09	-1.88212e-07	5.36488e-08	-1.34563e-07	-5.62886e-08	3.30394e-08	-2.32492e-08	-4.40205e-08	9.83290e-09	-3.41876e-08	-8.71270e-08	3.74450e-08	-4.96820e-08	-5.19781e-08	5.77320e-08	5.75384e-09
-1.892	-9.72455e-08	1.43006e-08	-8.29449e-08	-1.35887e-07	-1.75589e-08	-1.53446e-07	1.46043e-09	-3.55168e-10	1.10526e-09	-1.83554e-07	5.23211e-08	-1.31233e-07	-5.50337e-08	3.23028e-08	-2.27309e-08	-4.29682e-08	9.59785e-09	-3.33704e-08	-8.48197e-08	3.64534e-08	-4.83663e-08	-5.07270e-08	5.63424e-08	5.61535e-09
-1.868	-9.47467e-08	1.39331e-08	-8.08135e-08	-1.32227e-07	-1.66561e-08	-1.48883e-07	1.29454e-09	-3.14824e-10	9.79714e-10	-1.78878e-07	5.09882e-08	-1.27890e-07	-5.37676e-08	3.15597e-08	-2.22079e-08	-4.19097e-08	9.36141e-09	-3.25483e-08	-8.25094e-08	3.54605e-08	-4.70489e-08	-4.94692e-08	5.49453e-08	5.47611e-09
-1.843	-9.22395e-08	1.35644e-08	-7.86750e-08	-1.28561e-07	-1.57683e-08	-1.44329e-07	1.13363e-09	-2.75692e-10	8.57936e-10	-1.74184e-07	4.96501e-08	-1.24534e-07	-5.24904e-08	3.08100e-08	-2.16804e-08	-4.08450e-08	9.12358e-09	-3.17214e-08	-8.01962e-08	3.44663e-08	-4.57299e-08	-4.82046e-08	5.35408e-08	5.33613e-09
-1.819	-8.97238e-08	1.31945e-08	-7.65293e-08	-1.24888e-07	-1.48956e-08	-1.39783e-07	9.77701e-10	-2.37771e-10	7.39929e-10	-1.69471e-07	4.83068e-08	-1.21164e-07	-5.12020e-08	3.00537e-08	-2.11482e-08	-3.97742e-08	8.88438e-09	-3.08898e-08	-7.78802e-08	3.34710e-08	-4.44092e-08	-4.69334e-08	5.21288e-08	5.19541e-09
-1.794	-8.71998e-08	1.28233e-08	-7.43765e-08	-1.21208e-07	-1.40381e-08	-1.35246e-07	8.26762e-10	-2.01064e-10	6.25698e-10	-1.64740e-07	4.69583e-08	-1.17782e-07	-4.99025e-08	2.92910e-08	-2.06115e-08	-3.86972e-08	8.64382e-09	-3.00534e-08	-7.55614e-08	3.24744e-08	-4.30870e-08	-4.56555e-08	5.07095e-08	5.05395e-09
-1.769	-8.46674e-08	1.24509e-08	-7.22165e-08	-1.17522e-07	-1.31959e-08	-1.30718e-07	6.80813e-10	-1.65570e-10	5.15243e-10	-1.59991e-07	4.56046e-08	-1.14386e-07	-4.85920e-08	2.85218e-08	-2.00702e-08	-3.76141e-08	8.40190e-09	-2.92122e-08	-7.32399e-08	3.14767e-08	-4.17632e-08	-4.43711e-08	4.92828e-08	4.91176e-09
-1.745	-8.21266e-08	1.20773e-08	-7.00493e-08	-1.13830e-07	-1.23689e-08	-1.26199e-07	5.39859e-10	-1.31290e-10	4.08568e-10	-1.55224e-07	4.42457e-08	-1.10978e-07	-4.72704e-08	2.77460e-08	-1.95244e-08	-3.65251e-08	8.15863e-09	-2.83664e-08	-7.09157e-08	3.04778e-08	-4.04379e-08	-4.30800e-08	4.78488e-08	4.76884e-09
-1.720	-7.95775e-08	1.17024e-08	-6.78751e-08	-1.10132e-07	-1.15574e-08	-1.21690e-07	4.03900e-10	-9.82261e-11	3.05674e-10	-1.50439e-07	4.28817e-08	-1.07557e-07	-4.59378e-08	2.69639e-08	-1.89740e-08	-3.54300e-08	7.91402e-09	-2.75160e-08	-6.85889e-08	2.94778e-08	-3.91111e-08	-4.17824e-08	4.64076e-08	4.62520e-09
-1.696	-7.70200e-08	1.13263e-08	-6.56937e-08	-1.06428e-07	-1.07614e-08	-1.17189e-07	2.72940e-10	-6.63775e-11	2.06563e-10	-1.45636e-07	4.15127e-08	-1.04123e-07	-4.45943e-08	2.61753e-08	-1.84190e-08	-3.43290e-08	7.66808e-09	-2.66609e-08	-6.62596e-08	2.84767e-08	-3.77829e-08	-4.04783e-08	4.49591e-08	4.48084e-09
-1.671	-7.44543e-08	1.09490e-08	-6.35053e-08	-1.02718e-07	-9.98105e-09	-1.12699e-07	1.46981e-10	-3.57450e-11	1.11236e-10	-1.40815e-07	4.01385e-08	-1.00676e-07	-4.32399e-08	2.53803e-08	-1.78596e-08	-3.32220e-08	7.42083e-09	-2.58012e-08	-6.39277e-08	2.74746e-08	-3.64532e-08	-3.91677e-08	4.35035e-08	4.33576e-09
-1.647	-7.18802e-08	1.05705e-08	-6.13097e-08	-9.90018e-08	-9.21636e-09	-1.08218e-07	2.60255e-11	-6.32926e-12	1.96963e-11	-1.35976e-07	3.87593e-08	-9.72168e-08	-4.18746e-08	2.45789e-08	-1.72957e-08	-3.21092e-08	7.17226e-09	-2.49370e-08	-6.15935e-08	2.64713e-08	-3.51221e-08	-3.78507e-08	4.20407e-08	4.18997e-09
-1.622	-6.92978e-08	1.01907e-08	-5.91071e-08	-9.52802e-08	-8.46743e-09	-1.03748e-07	-8.99250e-11	2.18693e-11	-6.80558e-11	-1.31120e-07	3.73750e-08	-9.37448e-08	-4.04984e-08	2.37711e-08	-1.67273e-08	-3.09906e-08	6.92239e-09	-2.40682e-08	-5.92568e-08	2.54671e-08	-3.37897e-08	-3.65273e-08	4.05707e-08	4.04347e-09
-1.597	-6.67072e-08	9.80975e-09	-5.68975e-08	-9.15529e-08	-7.73437e-09	-9.92873e-08	-2.00869e-10	4.88501e-11	-1.52019e-10	-1.26246e-07	3.59857e-08	-9.02601e-08	-3.91114e-08	2.29570e-08	-1.61544e-08	-2.98662e-08	6.67123e-09	-2.31950e-08	-5.69178e-08	2.44619e-08	-3.24559e-08	-3.51975e-08	3.90937e-08	3.89627e-09
-1.573	-6.41083e-08	9.42757e-09	-5.46808e-08	-8.78203e-08	-7.01725e-09	-9.48375e-08	-3.06804e-10	7.46129e-11	-2.32191e-10	-1.21354e-07	3.45914e-08	-8.67630e-08	-3.77136e-08	2.21365e-08	-1.55771e-08	-2.87360e-08	6.41879e-09	-2.23172e-08	-5.45765e-08	2.34556e-08	-3.11209e-08	-3.38613e-08	3.76097e-08	3.74836e-09
-1.548	-6.15012e-08	9.04418e-09	-5.24570e-08	-8.40822e-08	-6.31616e-09	-9.03984e-08	-4.07729e-10	9.91574e-11	-3.08572e-10	-1.16445e-07	3.31922e-08	-8.32533e-08	-3.63051e-08	2.13098e-08	-1.49953e-08	-2.76002e-08	6.16507e-09	-2.14351e-08	-5.22330e-08	2.24485e-08	-2.97846e-08	-3.25189e-08	3.61187e-08	3.59976e-09
-1.524	-5.88859e-08	8.65958e-09	-5.02263e-08	-8.03389e-08	-5.63118e-09	-8.59701e-08	-5.03643e-10	1.22483e-10	-3.81160e-10	-1.11519e-07	3.17880e-08	-7.97313e-08	-3.48858e-08	2.04767e-08	-1.44091e-08	-2.64587e-08	5.91009e-09	-2.05486e-08	-4.98874e-08	2.14404e-08	-2.84470e-08	-3.11702e-08	3.46207e-08	3.45046e-09
-1.499	-5.62624e-08	8.27377e-09	-4.79886e-08	-7.65905e-08	-4.96241e-09	-8.15529e-08	-5.94545e-10	1.44590e-10	-4.49955e-10	-1.06576e-07	3.03788e-08	-7.61969e-08	-3.34559e-08	1.96374e-08	-1.38185e-08	-2.53116e-08	5.65386e-09	-1.96577e-08	-4.75396e-08	2.04313e-08	-2.71083e-08	-2.98153e-08	3.31158e-08	3.30048e-09
-1.475	-5.36307e-08	7.88676e-09	-4.57439e-08	-7.28371e-08	-4.30991e-09	-7.71470e-08	-6.80434e-10	1.65478e-10	-5.14956e-10	-1.01615e-07	2.89648e-08	-7.26501e-08	-3.20153e-08	1.87919e-08	-1.32235e-08	-2.41589e-08	5.39639e-09	-1.87625e-08	-4.51898e-08	1.94215e-08	-2.57684e-08	-2.84542e-08	3.16040e-08	3.14981e-09
-1.450	-5.09908e-08	7.49855e-09	-4.34923e-08	-6.90788e-08	-3.67379e-09	-7.27526e-08	-7.61309e-10	1.85146e-10	-5.76163e-10	-9.66371e-08	2.75459e-08	-6.90912e-08	-3.05642e-08	1.79401e-08	-1.26241e-08	-2.30007e-08	5.13767e-09	-1.78630e-08	-4.28380e-08	1.84107e-08	-2.44273e-08	-2.70870e-08	3.00854e-08	2.99845e-09
-1.425	-4.83428e-08	7.10915e-09	-4.12337e-08	-6.53157e-08	-3.05411e-09	-6.83698e-08	-8.37169e-10	2.03595e-10	-6.33574e-10	-9.16422e-08	2.61221e-08	-6.55201e-08	-2.91025e-08	1.70821e-08	-1.20203e-08	-2.18370e-08	4.87774e-09	-1.69592e-08	-4.04843e-08	1.73991e-08	-2.30851e-08	-2.57136e-08	2.85600e-08	2.84643e-09
-1.401	-4.56867e-08	6.71855e-09	-3.89682e-08	-6.15479e-08	-2.45097e-09	-6.39989e-08	-9.08015e-10	2.20824e-10	-6.87191e-10	-8.66303e-08	2.46935e-08	-6.19368e-08	-2.76302e-08	1.62180e-08	-1.14123e-08	-2.06678e-08	4.61659e-09	-1.60513e-08	-3.81287e-08	1.63868e-08	-2.17419e-08	-2.43342e-08	2.70279e-08	2.69373e-09
-1.376	-4.30225e-08	6.32676e-09	-3.66958e-08	-5.77756e-08	-1.86444e-09	-5.96400e-08	-9.73846e-10	2.36834e-10	-7.37012e-10	-8.16016e-08	2.32601e-08	-5.83415e-08	-2.61475e-08	1.53476e-08	-1.07998e-08	-1.94933e-08	4.35424e-09	-1.51391e-08	-3.57712e-08	1.53736e-08	-2.03977e-08	-2.29487e-08	2.54890e-08	2.54036e-09
-1.352	-4.03502e-08	5.93378e-09	-3.44165e-08	-5.39988e-08	-1.29461e-09	-5.52934e-08	-1.03466e-09	2.51624e-10	-7.83039e-10	-7.65561e-08	2.18219e-08	-5.47342e-08	-2.46543e-08	1.44712e-08	-1.01831e-08	-1.83135e-08	4.09069e-09	-1.42228e-08	-3.34121e-08	1.43597e-08	-1.90524e-08	-2.15572e-08	2.39435e-08	2.38633e-09
-1.327	-3.76699e-08	5.53962e-09	-3.21303e-08	-5.02177e-08	-7.41570e-10	-5.09593e-08	-1.09046e-09	2.65195e-10	-8.25270e-10	-7.14939e-08	2.03789e-08	-5.11149e-08	-2.31507e-08	1.35887e-08	-9.56208e-09	-1.71283e-08	3.82596e-09	-1.33023e-08	-3.10512e-08	1.33450e-08	-1.77061e-08	-2.01598e-08	2.23914e-08	2.23163e-09
-1.303	-3.49815e-08	5.14427e-09	-2.98372e-08	-4.64324e-08	-2.05391e-10	-4.66378e-08	-1.14125e-09	2.77546e-10	-8.63707e-10	-6.64151e-08	1.89313e-08	-4.74838e-08	-2.16368e-08	1.27000e-08	-8.93677e-09	-1.59379e-08	3.56006e-09	-1.23778e-08	-2.86886e-08	1.23297e-08	-1.63590e-08	-1.87564e-08	2.08327e-08	2.07629e-09
-1.278	-3.22851e-08	4.74775e-09	-2.75374e-08	-4.26430e-08	3.13842e-10	-4.23292e-08	-1.18703e-09	2.88678e-10	-8.98349e-10	-6.13197e-08	1.74789e-08	-4.38409e-08	-2.01125e-08	1.18053e-08	-8.30719e-09	-1.47423e-08	3.29299e-09	-1.14493e-08	-2.63245e-08	1.13136e-08	-1.50109e-08	-1.73472e-08	1.92675e-08	1.92029e-09
-1.253	-2.95807e-08	4.35005e-09	-2.52307e-08	-3.88497e-08	8.16048e-10	-3.80336e-08	-1.22779e-09	2.98591e-10	-9.29198e-10	-5.62079e-08	1.60218e-08	-4.01862e-08	-1.85780e-08	1.09046e-08	-7.67336e-09	-1.35415e-08	3.02477e-09	-1.05167e-08	-2.39589e-08	1.02969e-08	-1.36620e-08	-1.59321e-08	1.76957e-08	1.76364e-09
-1.229	-2.68684e-08	3.95118e-09	-2.29172e-08	-3.50524e-08	1.30114e-09	-3.37513e-08	-1.26354e-09	3.07285e-10	-9.56253e-10	-5.10798e-08	1.45600e-08	-3.65198e-08	-1.70332e-08	9.99787e-09	-7.03531e-09	-1.23356e-08	2.75541e-09	-9.58018e-09	-2.15918e-08	9.27962e-09	-1.23122e-08	-1.45112e-08	1.61176e-08	1.60635e-09
-1.204	-2.41481e-08	3.55114e-09	-2.05969e-08	-3.12515e-08	1.76905e-09	-2.94824e-08	-1.29428e-09	3.14761e-10	-9.79517e-10	-4.59354e-08	1.30936e-08	-3.28418e-08	-1.54782e-08	9.08514e-09	-6.39303e-09	-1.11246e-08	2.48492e-09	-8.63971e-09	-1.92233e-08	8.26169e-09	-1.09616e-08	-1.30846e-08	1.45330e-08	1.44843e-09
-1.180	-2.14198e-08	3.14993e-09	-1.82699e-08	-2.74469e-08	2.21969e-09	-2.52272e-08	-1.32001e-09	3.21019e-10	-9.98990e-10	-4.07749e-08	1.16227e-08	-2.91522e-08	-1.39130e-08	8.16644e-09	-5.74656e-09	-9.90864e-09	2.21330e-09	-7.69534e-09	-1.68534e-08	7.24319e-09	-9.61025e-09	-1.16522e-08	1.29420e-08	1.28987e-09
-1.155	-1.86837e-08	2.74757e-09	-1.59361e-08	-2.36388e-08	2.65297e-09	-2.09858e-08	-1.34073e-09	3.26058e-10	-1.01467e-09	-3.55982e-08	1.01471e-08	-2.54511e-08	-1.23377e-08	7.24180e-09	-5.09592e-09	-8.68768e-09	1.94057e-09	-6.74711e-09	-1.44823e-08	6.22413e-09	-8.25816e-09	-1.02141e-08	1.13448e-08	1.13068e-09
-1.130	-1.59397e-08	2.34404e-09	-1.35957e-08	-1.98273e-08	3.06883e-09	-1.67585e-08	-1.35645e-09	3.29880e-10	-1.02657e-09	-3.04056e-08	8.66695e-09	-2.17386e-08	-1.07524e-08	6.31125e-09	-4.44110e-09	-7.46179e-09	1.66675e-09	-5.79505e-09	-1.21099e-08	5.20455e-09	-6.90538e-09	-8.77042e-09	9.74128e-09	9.70862e-10
-1.106	-1.31878e-08	1.93936e-09	-1.12485e-08	-1.60126e-08	3.46718e-09	-1.25454e-08	-1.36716e-09	3.32486e-10	-1.03468e-09	-2.51971e-08	7.18229e-09	-1.80148e-08	-9.15695e-09	5.37481e-09	-3.78215e-09	-6.23103e-09	1.39183e-09	-4.83920e-09	-9.73640e-09	4.18446e-09	-5.55193e-09	-7.32111e-09	8.13154e-09	8.10428e-10
-1.081	-1.04282e-08	1.53353e-09	-8.89462e-09	-1.21947e-08	3.84794e-09	-8.34675e-09	-1.37287e-09	3.33875e-10	-1.03900e-09	-1.99727e-08	5.69312e-09	-1.42796e-08	-7.55156e-09	4.43250e-09	-3.11906e-09	-4.99544e-09	1.11584e-09	-3.87961e-09	-7.36176e-09	3.16390e-09	-4.19786e-09	-5.86625e-09	6.51563e-09	6.49378e-10
-1.057	-7.66067e-09	1.12655e-09	-6.53411e-09	-8.37377e-09	4.21103e-09	-4.16274e-09	-1.37358e-09	3.34048e-10	-1.03954e-09	-1.47327e-08	4.19947e-09	-1.05332e-08	-5.93622e-09	3.48435e-09	-2.45187e-09	-3.75507e-09	8.38774e-10	-2.91630e-09	-4.98607e-09	2.14289e-09	-2.84318e-09	-4.40586e-09	4.89358e-09	4.87717e-10
-1.032	-4.88540e-09	7.18432e-10	-4.16697e-09	-4.54994e-09	4.55637e-09	6.43636e-12	-1.36930e-09	3.33005e-10	-1.03629e-09	-9.47699e-09	2.70137e-09	-6.77563e-09	-4.31097e-09	2.53039e-09	-1.78059e-09	-2.50997e-09	5.60655e-10	-1.94932e-09	-2.60941e-09	1.12146e-09	-1.48795e-09	-2.94000e-09	3.26545e-09	3.25450e-10
-1.008	-2.10239e-09	3.09171e-10	-1.79322e-09	-7.23320e-10	4.88390e-09	4.16058e-09	-1.36002e-09	3.30749e-10	-1.02927e-09	-4.20578e-09	1.19884e-09	-3.00695e-09	-2.67587e-09	1.57064e-09	-1.10523e-09	-1.26019e-09	2.81490e-10	-9.78701e-10	-2.31814e-10	9.96278e-11	-1.32186e-10	-1.46870e-09	1.63128e-09	1.62581e-10
-0.983	6.88350e-10	-1.01227e-10	5.87123e-10	3.10597e-09	5.19352e-09	8.29949e-09	-1.34575e-09	3.27278e-10	-1.01847e-09	1.08086e-09	-3.08094e-10	7.72768e-10	-1.03094e-09	6.05125e-10	-4.25815e-10	-5.77549e-12	1.29007e-12	-4.48541e-12	2.14664e-09	-9.22573e-10	1.22407e-09	7.99283e-12	-8.87762e-12	-8.84786e-13
-0.958	3.48679e-09	-5.12756e-10	2.97403e-09	6.93780e-09	5.48516e-09	1.24230e-08	-1.32649e-09	3.22594e-10	-1.00389e-09	6.38285e-09	-1.81940e-09	4.56345e-09	6.23759e-10	-3.66124e-10	2.57634e-10	1.25322e-09	-2.79933e-10	9.73289e-10	4.52590e-09	-1.94512e-09	2.58078e-09	1.49004e-09	-1.65498e-09	-1.64943e-10
-0.934	6.29289e-09	-9.25413e-10	5.36748e-09	1.07721e-08	5.75875e-09	1.65308e-08	-1.30224e-09	3.16698e-10	-9.85545e-10	1.17001e-08	-3.33505e-09	8.36504e-09	2.28818e-09	-1.34308e-09	9.45102e-10	2.51675e-09	-5.62169e-10	1.95458e-09	6.90589e-09	-2.96798e-09	3.93791e-09	2.97739e-09	-3.30698e-09	-3.29589e-10
-0.909	9.10664e-09	-1.33919e-09	7.76745e-09	1.46086e-08	6.01421e-09	2.06229e-08	-1.27302e-09	3.09590e-10	-9.63427e-10	1.70325e-08	-4.85501e-09	1.21775e-08	3.96229e-09	-2.32573e-09	1.63657e-09	3.78477e-09	-8.45406e-10	2.93936e-09	9.28657e-09	-3.99114e-09	5.29543e-09	4.47001e-09	-4.96483e-09	-4.94818e-10
-0.885	1.19280e-08	-1.75409e-09	1.01739e-08	1.84474e-08	6.25147e-09	2.46989e-08	-1.23881e-09	3.01272e-10	-9.37541e-10	2.23799e-08	-6.37927e-09	1.60006e-08	5.64604e-09	-3.31402e-09	2.33201e-09	5.05721e-09	-1.12963e-09	3.92758e-09	1.16679e-08	-5.01456e-09	6.65330e-09	5.96785e-09	-6.62848e-09	-6.60625e-10
-0.860	1.47570e-08	-2.17011e-09	1.25868e-08	2.22882e-08	6.47044e-09	2.87587e-08	-1.19964e-09	2.91744e-10	-9.07891e-10	2.77423e-08	-7.90779e-09	1.98345e-08	7.33938e-09	-4.30795e-09	3.03142e-09	6.33404e-09	-1.41484e-09	4.91920e-09	1.40497e-08	-6.03821e-09	8.01149e-09	7.47087e-09	-8.29788e-09	-8.27006e-10
-0.836	1.75935e-08	-2.58724e-09	1.50062e-08	2.61310e-08	6.67105e-09	3.28020e-08	-1.15549e-09	2.81008e-10	-8.74479e-10	3.31195e-08	-9.44055e-09	2.36790e-08	9.04226e-09	-5.30748e-09	3.73477e-09	7.61519e-09	-1.70101e-09	5.91418e-09	1.64320e-08	-7.06208e-09	9.36996e-09	8.97903e-09	-9.97298e-09	-9.93955e-10
-0.811	2.04375e-08	-3.00547e-09	1.74320e-08	2.99756e-08	6.85324e-09	3.68288e-08	-1.10637e-09	2.69064e-10	-8.37310e-10	3.85116e-08	-1.09775e-08	2.75340e-08	1.07546e-08	-6.31259e-09	4.44205e-09	8.90063e-09	-1.98814e-09	6.91249e-09	1.88148e-08	-8.08614e-09	1.07287e-08	1.04923e-08	-1.16537e-08	-1.16147e-09
-0.786	2.32890e-08	-3.42481e-09	1.98642e-08	3.38219e-08	7.01691e-09	4.08388e-08	-1.05230e-09	2.55913e-10	-7.96385e-10	4.39182e-08	-1.25187e-08	3.13996e-08	1.24765e-08	-7.32324e-09	5.15322e-09	1.01903e-08	-2.27621e-09	7.91408e-09	2.11979e-08	-9.11035e-09	1.20876e-08	1.20106e-08	-1.33401e-08	-1.32954e-09
-0.762	2.61480e-08	-3.84525e-09	2.23028e-08	3.76697e-08	7.16201e-09	4.48317e-08	-9.93266e-10	2.41557e-10	-7.51709e-10	4.93395e-08	-1.40640e-08	3.52755e-08	1.42077e-08	-8.33941e-09	5.86828e-09	1.14841e-08	-2.56522e-09	8.91891e-09	2.35814e-08	-1.01347e-08	1.34467e-08	1.35339e-08	-1.50320e-08	-1.49816e-09
-0.737	2.90145e-08	-4.26678e-09	2.47477e-08	4.15190e-08	7.28846e-09	4.88075e-08	-9.29282e-10	2.25996e-10	-7.03286e-10	5.47752e-08	-1.56134e-08	3.91618e-08	1.59483e-08	-9.36108e-09	6.58721e-09	1.27821e-08	-2.85515e-09	9.92695e-09	2.59651e-08	-1.11591e-08	1.48059e-08	1.50621e-08	-1.67295e-08	-1.66734e-09
-0.713	3.18883e-08	-4.68940e-09	2.71989e-08	4.53697e-08	7.39618e-09	5.27658e-08	-8.60352e-10	2.09233e-10	-6.51119e-10	6.02252e-08	-1.71669e-08	4.30584e-08	1.76982e-08	-1.03882e-08	7.30998e-09	1.40841e-08	-3.14598e-09	1.09381e-08	2.83489e-08	-1.21837e-08	1.61653e-08	1.65953e-08	-1.84324e-08	-1.83706e-09
-0.688	3.47696e-08	-5.11310e-09	2.96565e-08	4.92215e-08	7.48510e-09	5.67066e-08	-7.86480e-10	1.91267e-10	-5.95212e-10	6.56896e-08	-1.87245e-08	4.69651e-08	1.94573e-08	-1.14208e-08	8.03658e-09	1.53902e-08	-3.43771e-09	1.19525e-08	3.07329e-08	-1.32082e-08	1.75247e-08	1.81333e-08	-2.01407e-08	-2.00731e-09
-0.664	3.76581e-08	-5.53789e-09	3.21203e-08	5.30744e-08	7.55515e-09	6.06296e-08	-7.07671e-10	1.72102e-10	-5.35570e-10	7.11680e-08	-2.02861e-08	5.08820e-08	2.12257e-08	-1.24587e-08	8.76697e-09	1.67002e-08	-3.73033e-09	1.29699e-08	3.31169e-08	-1.42328e-08	1.88841e-08	1.96762e-08	-2.18543e-08	-2.17810e-09
-0.639	4.05540e-08	-5.96375e-09	3.45903e-08	5.69283e-08	7.60627e-09	6.45346e-08	-6.23932e-10	1.51737e-10	-4.72195e-10	7.66606e-08	-2.18517e-08	5.48089e-08	2.30032e-08	-1.35021e-08	9.50116e-09	1.80141e-08	-4.02383e-09	1.39903e-08	3.55010e-08	-1.52574e-08	2.02435e-08	2.12238e-08	-2.35733e-08	-2.34942e-09
-0.614	4.34572e-08	-6.39068e-09	3.70665e-08	6.07831e-08	7.63837e-09	6.84214e-08	-5.35268e-10	1.30174e-10	-4.05094e-10	8.21671e-08	-2.34213e-08	5.87458e-08	2.47899e-08	-1.45508e-08	1.02391e-08	1.93319e-08	-4.31818e-09	1.50137e-08	3.78849e-08	-1.62820e-08	2.16029e-08	2.27762e-08	-2.52975e-08	-2.52127e-09
-0.590	4.63676e-08	-6.81867e-09	3.95489e-08	6.46385e-08	7.65139e-09	7.22899e-08	-4.41686e-10	1.07415e-10	-3.34270e-10	8.76874e-08	-2.49948e-08	6.26926e-08	2.65856e-08	-1.56048e-08	1.09808e-08	2.06535e-08	-4.61339e-09	1.60401e-08	4.02687e-08	-1.73065e-08	2.29622e-08	2.43333e-08	-2.70269e-08	-2.69363e-09
-0.565	4.92852e-08	-7.24773e-09	4.20375e-08	6.84945e-08	7.64526e-09	7.61398e-08	-3.43191e-10	8.34620e-11	-2.59729e-10	9.32215e-08	-2.65723e-08	6.66492e-08	2.83903e-08	-1.66641e-08	1.17262e-08	2.19789e-08	-4.90943e-09	1.70694e-08	4.26523e-08	-1.83309e-08	2.43214e-08	2.58950e-08	-2.87615e-08	-2.86650e-09
-0.541	5.22101e-08	-7.67785e-09	4.45322e-08	7.23510e-08	7.61990e-09	7.99709e-08	-2.39790e-10	5.83154e-11	-1.81474e-10	9.87692e-08	-2.81536e-08	7.06156e-08	3.02040e-08	-1.77287e-08	1.24753e-08	2.33079e-08	-5.20630e-09	1.81016e-08	4.50357e-08	-1.93552e-08	2.56805e-08	2.74613e-08	-3.05012e-08	-3.03989e-09
-0.516	5.51420e-08	-8.10901e-09	4.70330e-08	7.62078e-08	7.57526e-09	8.37831e-08	-1.31489e-10	3.19773e-11	-9.95114e-11	1.04331e-07	-2.97389e-08	7.45917e-08	3.20266e-08	-1.87985e-08	1.32281e-08	2.46406e-08	-5.50398e-09	1.91366e-08	4.74187e-08	-2.03794e-08	2.70393e-08	2.90321e-08	-3.22459e-08	-3.21378e-09
-0.492	5.80811e-08	-8.54122e-09	4.95399e-08	8.00649e-08	7.51126e-09	8.75761e-08	-1.82949e-11	4.44921e-12	-1.38457e-11	1.09905e-07	-3.13279e-08	7.85773e-08	3.38581e-08	-1.98735e-08	1.39846e-08	2.59769e-08	-5.80247e-09	2.01744e-08	4.98013e-08	-2.14034e-08	2.83979e-08	3.06074e-08	-3.39956e-08	-3.38816e-09
-0.467	6.10272e-08	-8.97447e-09	5.20527e-08	8.39220e-08	7.42783e-09	9.13498e-08	9.97847e-11	-2.42671e-11	7.55176e-11	1.15493e-07	-3.29207e-08	8.25725e-08	3.56984e-08	-2.09537e-08	1.47447e-08	2.73167e-08	-6.10174e-09	2.12149e-08	5.21835e-08	-2.24272e-08	2.97563e-08	3.21872e-08	-3.57503e-08	-3.56304e-09
-0.442	6.39804e-08	-9.40876e-09	5.45716e-08	8.77791e-08	7.32491e-09	9.51040e-08	2.22743e-10	-5.41698e-11	1.68573e-10	1.21094e-07	-3.45173e-08	8.65772e-08	3.75474e-08	-2.20390e-08	1.55084e-08	2.86600e-08	-6.40180e-09	2.22582e-08	5.45651e-08	-2.34507e-08	3.11144e-08	3.37714e-08	-3.75098e-08	-3.73841e-09
-0.418	6.69406e-08	-9.84407e-09	5.70965e-08	9.16360e-08	7.20242e-09	9.88385e-08	3.50573e-10	-8.52572e-11	2.65315e-10	1.26709e-07	-3.61177e-08	9.05912e-08	3.94051e-08	-2.31294e-08	1.62757e-08	3.00067e-08	-6.70261e-09	2.33041e-08	5.69462e-08	-2.44740e-08	3.24721e-08	3.53600e-08	-3.92742e-08	-3.91426e-09
-0.393	6.99078e-08	-1.02804e-08	5.96273e-08	9.54927e-08	7.06031e-09	1.02553e-07	4.83266e-10	-1.17527e-10	3.65738e-10	1.32336e-07	-3.77217e-08	9.46145e-08	4.12715e-08	-2.42249e-08	1.70466e-08	3.13568e-08	-7.00418e-09	2.43526e-08	5.93266e-08	-2.54971e-08	3.38295e-08	3.69528e-08	-4.10434e-08	-4.09058e-09
-0.369	7.28819e-08	-1.07178e-08	6.21641e-08	9.93489e-08	6.89851e-09	1.06247e-07	6.20815e-10	-1.50979e-10	4.69837e-10	1.37976e-07	-3.93295e-08	9.86470e-08	4.31465e-08	-2.53255e-08	1.78211e-08	3.27102e-08	-7.30649e-09	2.54037e-08	6.17062e-08	-2.65198e-08	3.51864e-08	3.85500e-08	-4.28174e-08	-4.26738e-09
-0.344	7.58628e-08	-1.11562e-08	6.47067e-08	1.03205e-07	6.71695e-09	1.09922e-07	7.63213e-10	-1.85609e-10	5.77604e-10	1.43630e-07	-4.09408e-08	1.02689e-07	4.50301e-08	-2.64311e-08	1.85990e-08	3.40668e-08	-7.60953e-09	2.64573e-08	6.40851e-08	-2.75422e-08	3.65429e-08	4.01513e-08	-4.45960e-08	-4.44464e-09
-0.319	7.88507e-08	-1.15955e-08	6.72552e-08	1.07060e-07	6.51557e-09	1.13575e-07	9.10450e-10	-2.21416e-10	6.89034e-10	1.49295e-07	-4.25558e-08	1.06739e-07	4.69222e-08	-2.75416e-08	1.93805e-08	3.54267e-08	-7.91328e-09	2.75134e-08	6.64632e-08	-2.85642e-08	3.78990e-08	4.17568e-08	-4.63792e-08	-4.62237e-09
-0.295	8.18454e-08	-1.20359e-08	6.98094e-08	1.10914e-07	6.29430e-09	1.17208e-07	1.06252e-09	-2.58398e-10	8.04120e-10	1.54974e-07	-4.41744e-08	1.10799e-07	4.88227e-08	-2.86572e-08	2.01655e-08	3.67897e-08	-8.21774e-09	2.85719e-08	6.88403e-08	-2.95859e-08	3.92545e-08	4.33664e-08	-4.81670e-08	-4.80055e-09
-0.270	8.48468e-08	-1.24773e-08	7.23695e-08	1.14767e-07	6.05308e-09	1.20820e-07	1.21941e-09	-2.96554e-10	9.22857e-10	1.60664e-07	-4.57965e-08	1.14868e-07	5.07316e-08	-2.97776e-08	2.09539e-08	3.81558e-08	-8.52288e-09	2.96329e-08	7.12165e-08	-3.06071e-08	4.06094e-08	4.49801e-08	-4.99593e-08	-4.97918e-09
-0.246	8.78550e-08	-1.29197e-08	7.49353e-08	1.18619e-07	5.79185e-09	1.24411e-07	1.38112e-09	-3.35880e-10	1.04524e-09	1.66367e-07	-4.74221e-08	1.18945e-07	5.26488e-08	-3.09030e-08	2.17458e-08	3.95249e-08	-8.82870e-09	3.06962e-08	7.35916e-08	-3.16278e-08	4.19638e-08	4.65978e-08	-5.17561e-08	-5.15826e-09
-0.221	9.08699e-08	-1.33630e-08	7.75069e-08	1.22471e-07	5.51054e-09	1.27981e-07	1.54763e-09	-3.76374e-10	1.17125e-09	1.72083e-07	-4.90513e-08	1.23031e-07	5.45743e-08	-3.20332e-08	2.25411e-08	4.08970e-08	-9.13519e-09	3.17618e-08	7.59656e-08	-3.26481e-08	4.33175e-08	4.82195e-08	-5.35573e-08	-5.33777e-09
-0.197	9.38915e-08	-1.38074e-08	8.00841e-08	1.26320e-07	5.20910e-09	1.31529e-07	1.71894e-09	-4.18035e-10	1.30090e-09	1.77810e-07	-5.06838e-08	1.27126e-07	5.65081e-08	-3.31682e-08	2.33398e-08	4.22720e-08	-9.44232e-09	3.28297e-08	7.83384e-08	-3.36679e-08	4.46705e-08	4.98451e-08	-5.53629e-08	-5.51772e-09
-0.172	9.69196e-08	-1.42527e-08	8.26669e-08	1.30169e-07	4.88746e-09	1.35056e-07	1.89503e-09	-4.60861e-10	1.43417e-09	1.83550e-07	-5.23198e-08	1.31230e-07	5.84500e-08	-3.43081e-08	2.41419e-08	4.36499e-08	-9.75010e-09	3.38998e-08	8.07100e-08	-3.46871e-08	4.60228e-08	5.14746e-08	-5.71727e-08	-5.69810e-09
-0.147	9.99544e-08	-1.46990e-08	8.52554e-08	1.34016e-07	4.54555e-09	1.38561e-07	2.07590e-09	-5.04848e-10	1.57106e-09	1.89301e-07	-5.39592e-08	1.35342e-07	6.04000e-08	-3.54527e-08	2.49474e-08	4.50305e-08	-1.00585e-08	3.49720e-08	8.30803e-08	-3.57058e-08	4.73744e-08	5.31079e-08	-5.89868e-08	-5.87890e-09
-0.123	1.02996e-07	-1.51462e-08	8.78495e-08	1.37861e-07	4.18333e-09	1.42044e-07	2.26154e-09	-5.49994e-10	1.71155e-09	1.95064e-07	-5.56020e-08	1.39462e-07	6.23582e-08	-3.66020e-08	2.57561e-08	4.64140e-08	-1.03675e-08	3.60464e-08	8.54492e-08	-3.67239e-08	4.87252e-08	5.47450e-08	-6.08051e-08	-6.06012e-09
-0.098	1.06044e-07	-1.55944e-08	9.04491e-08	1.41704e-07	3.80073e-09	1.45505e-07	2.45194e-09	-5.96298e-10	1.85564e-09	2.00839e-07	-5.72481e-08	1.43591e-07	6.43243e-08	-3.77561e-08	2.65682e-08	4.78001e-08	-1.06771e-08	3.71229e-08	8.78166e-08	-3.77414e-08	5.00752e-08	5.63858e-08	-6.26275e-08	-6.24175e-09
-0.074	1.09098e-07	-1.60436e-08	9.30542e-08	1.45545e-07	3.39770e-09	1.48943e-07	2.64709e-09	-6.43756e-10	2.00333e-09	2.06625e-07	-5.88974e-08	1.47728e-07	6.62984e-08	-3.89148e-08	2.73836e-08	4.91888e-08	-1.09873e-08	3.82015e-08	9.01826e-08	-3.87582e-08	5.14244e-08	5.80302e-08	-6.44540e-08	-6.42379e-09
-0.049	1.12158e-07	-1.64937e-08	9.56648e-08	1.49385e-07	2.97416e-09	1.52359e-07	2.84697e-09	-6.92367e-10	2.15460e-09	2.12423e-07	-6.05501e-08	1.51873e-07	6.82803e-08	-4.00781e-08	2.82022e-08	5.05801e-08	-1.12981e-08	3.92820e-08	9.25470e-08	-3.97744e-08	5.27726e-08	5.96783e-08	-6.62845e-08	-6.60623e-09
-0.025	1.15226e-07	-1.69447e-08	9.82808e-08	1.53222e-07	2.53007e-09	1.55752e-07	3.05158e-09	-7.42127e-10	2.30945e-09	2.18232e-07	-6.22059e-08	1.56026e-07	7.02702e-08	-4.12461e-08	2.90241e-08	5.19739e-08	-1.16095e-08	4.03645e-08	9.49097e-08	-4.07898e-08	5.41199e-08	6.13300e-08	-6.81190e-08	-6.78906e-09
0.000	1.18299e-07	-1.73967e-08	1.00902e-07	1.57057e-07	2.06538e-09	1.59122e-07	3.26091e-09	-7.93033e-10	2.46787e-09	2.24053e-07	-6.38650e-08	1.60188e-07	7.22678e-08	-4.24186e-08	2.98492e-08	5.33702e-08	-1.19213e-08	4.14489e-08	9.72707e-08	-4.18045e-08	5.54662e-08	6.29851e-08	-6.99574e-08	-6.97229e-09
0.025	1.21379e-07	-1.78496e-08	1.03529e-07	1.60889e-07	1.58001e-09	1.62469e-07	3.47494e-09	-8.45085e-10	2.62985e-09	2.29884e-07	-6.55272e-08	1.64357e-07	7.42731e-08	-4.35957e-08	3.06774e-08	5.47689e-08	-1.22338e-08	4.25351e-08	9.96300e-08	-4.28185e-08	5.68115e-08	6.46438e-08	-7.17997e-08	-7.15590e-09
0.049	1.24464e-07	-1.83034e-08	1.06161e-07	1.64719e-07	1.07392e-09	1.65793e-07	3.69366e-09	-8.98278e-10	2.79539e-09	2.35726e-07	-6.71925e-08	1.68534e-07	7.62861e-08	-4.47772e-08	3.15089e-08	5.61699e-08	-1.25467e-08	4.36232e-08	1.01987e-07	-4.38317e-08	5.81558e-08	6.63058e-08	-7.36457e-08	-7.33988e-09
0.074	1.27557e-07	-1.87581e-08	1.08799e-07	1.68546e-07	5.47059e-10	1.69093e-07	3.91707e-09	-9.52609e-10	2.96446e-09	2.41580e-07	-6.88610e-08	1.72719e-07	7.83068e-08	-4.59633e-08	3.23435e-08	5.75732e-08	-1.28602e-08	4.47130e-08	1.04343e-07	-4.48440e-08	5.94989e-08	6.79713e-08	-7.54955e-08	-7.52424e-09
0.098	1.30655e-07	-1.92137e-08	1.11441e-07	1.72370e-07	-6.38665e-13	1.72370e-07	4.14515e-09	-1.00808e-09	3.13708e-09	2.47444e-07	-7.05325e-08	1.76911e-07	8.03349e-08	-4.71538e-08	3.31812e-08	5.89786e-08	-1.31741e-08	4.58045e-08	1.06696e-07	-4.58555e-08	6.08410e-08	6.96400e-08	-7.73490e-08	-7.70897e-09
0.123	1.33759e-07	-1.96702e-08	1.14089e-07	1.76192e-07	-5.69223e-10	1.75622e-07	4.37789e-09	-1.06468e-09	3.31322e-09	2.53318e-07	-7.22070e-08	1.81111e-07	8.23706e-08	-4.83486e-08	3.40220e-08	6.03863e-08	-1.34885e-08	4.68978e-08	1.09048e-07	-4.68661e-08	6.21819e-08	7.13120e-08	-7.92061e-08	-7.89405e-09
0.147	1.36870e-07	-2.01276e-08	1.16742e-07	1.80010e-07	-1.15875e-09	1.78851e-07	4.61528e-09	-1.12241e-09	3.49287e-09	2.59203e-07	-7.38845e-08	1.85319e-07	8.44138e-08	-4.95479e-08	3.48659e-08	6.17960e-08	-1.38034e-08	4.79926e-08	1.11397e-07	-4.78758e-08	6.35215e-08	7.29872e-08	-8.10667e-08	-8.07949e-09
0.172	1.39986e-07	-2.05859e-08	1.19400e-07	1.83825e-07	-1.76926e-09	1.82056e-07	4.85731e-09	-1.18127e-09	3.67604e-09	2.65099e-07	-7.55650e-08	1.89534e-07	8.64643e-08	-5.07515e-08	3.57128e-08	6.32078e-08	-1.41188e-08	4.90891e-08	1.13745e-07	-4.88846e-08	6.48600e-08	7.46656e-08	-8.29309e-08	-8.26529e-09
0.197	1.43109e-07	-2.10451e-08	1.22063e-07	1.87637e-07	-2.40082e-09	1.85236e-07	5.10396e-09	-1.24125e-09	3.86271e-09	2.71005e-07	-7.72484e-08	1.93756e-07	8.85221e-08	-5.19593e-08	3.65628e-08	6.46216e-08	-1.44346e-08	5.01870e-08	1.16090e-07	-4.98924e-08	6.61971e-08	7.63471e-08	-8.47985e-08	-8.45142e-09
0.221	1.46237e-07	-2.15051e-08	1.24732e-07	1.91445e-07	-3.05348e-09	1.88391e-07	5.35522e-09	-1.30236e-09	4.05286e-09	2.76920e-07	-7.89347e-08	1.97986e-07	9.05872e-08	-5.31715e-08	3.74157e-08	6.60373e-08	-1.47508e-08	5.12865e-08	1.18432e-07	-5.08992e-08	6.75330e-08	7.80316e-08	-8.66695e-08	-8.63790e-09
0.246	1.49371e-07	-2.19660e-08	1.27405e-07	1.95250e-07	-3.72728e-09	1.91522e-07	5.61108e-09	-1.36458e-09	4.24650e-09	2.82846e-07	-8.06238e-08	2.02222e-07	9.26595e-08	-5.43879e-08	3.82717e-08	6.74548e-08	-1.50674e-08	5.23874e-08	1.20772e-07	-5.19050e-08	6.88675e-08	7.97192e-08	-8.85439e-08	-8.82470e-09
0.270	1.52511e-07	-2.24278e-08	1.30083e-07	1.99051e-07	-4.42228e-09	1.94628e-07	5.87153e-09	-1.42792e-09	4.44361e-09	2.88782e-07	-8.23158e-08	2.06466e-07	9.47390e-08	-5.56084e-08	3.91306e-08	6.88741e-08	-1.53845e-08	5.34897e-08	1.23110e-07	-5.29097e-08	7.02006e-08	8.14097e-08	-9.04215e-08	-9.01184e-09
0.295	1.55657e-07	-2.28904e-08	1.32767e-07	2.02848e-07	-5.13852e-09	1.97709e-07	6.13655e-09	-1.49237e-09	4.64417e-09	2.94728e-07	-8.40106e-08	2.10717e-07	9.68256e-08	-5.68332e-08	3.99924e-08	7.02952e-08	-1.57019e-08	5.45933e-08	1.25446e-07	-5.39134e-08	7.15322e-08	8.31031e-08	-9.23024e-08	-9.19929e-09
0.319	1.58809e-07	-2.33539e-08	1.35455e-07	2.06641e-07	-5.87606e-09	2.00765e-07	6.40613e-09	-1.55793e-09	4.84819e-09	3.00683e-07	-8.57081e-08	2.14975e-07	9.89191e-08	-5.80620e-08	4.08571e-08	7.17179e-08	-1.60197e-08	5.56983e-08	1.27778e-07	-5.49160e-08	7.28624e-08	8.47993e-08	-9.41864e-08	-9.38706e-09
0.344	1.61966e-07	-2.38182e-08	1.38148e-07	2.10430e-07	-6.63493e-09	2.03795e-07	6.68025e-09	-1.62460e-09	5.05565e-09	3.06648e-07	-8.74083e-08	2.19239e-07	1.01020e-07	-5.92950e-08	4.17247e-08	7.31423e-08	-1.63378e-08	5.68044e-08	1.30108e-07	-5.59174e-08	7.41911e-08	8.64983e-08	-9.60735e-08	-9.57514e-09
0.369	1.65129e-07	-2.42833e-08	1.40845e-07	2.14214e-07	-7.41520e-09	2.06799e-07	6.95891e-09	-1.69237e-09	5.26655e-09	3.12622e-07	-8.91112e-08	2.23511e-07	1.03127e-07	-6.05320e-08	4.25952e-08	7.45682e-08	-1.66564e-08	5.79118e-08	1.32436e-07	-5.69176e-08	7.55182e-08	8.82001e-08	-9.79636e-08	-9.76352e-09
0.393	1.68297e-07	-2.47492e-08	1.43548e-07	2.17995e-07	-8.21690e-09	2.09778e-07	7.24209e-09	-1.76124e-09	5.48086e-09	3.18605e-07	-9.08168e-08	2.27789e-07	1.05241e-07	-6.17730e-08	4.34685e-08	7.59956e-08	-1.69752e-08	5.90204e-08	1.34760e-07	-5.79167e-08	7.68437e-08	8.99045e-08	-9.98567e-08	-9.95219e-09
0.418	1.71471e-07	-2.52160e-08	1.46255e-07	2.21771e-07	-9.04008e-09	2.12731e-07	7.52978e-09	-1.83120e-09	5.69858e-09	3.24598e-07	-9.25249e-08	2.32073e-07	1.07363e-07	-6.30180e-08	4.43446e-08	7.74244e-08	-1.72943e-08	6.01301e-08	1.37082e-07	-5.89145e-08	7.81676e-08	9.16116e-08	-1.01753e-07	-1.01412e-08
0.442	1.74650e-07	-2.56835e-08	1.48967e-07	2.25542e-07	-9.88479e-09	2.15657e-07	7.82196e-09	-1.90225e-09	5.91970e-09	3.30600e-07	-9.42357e-08	2.36364e-07	1.09490e-07	-6.42670e-08	4.52234e-08	7.88546e-08	-1.76138e-08	6.12408e-08	1.39401e-07	-5.99110e-08	7.94899e-08	9.33213e-08	-1.03652e-07	-1.03304e-08
0.467	1.77835e-07	-2.61519e-08	1.51683e-07	2.29308e-07	-1.07511e-08	2.18557e-07	8.11861e-09	-1.97440e-09	6.14421e-09	3.36610e-07	-9.59490e-08	2.40661e-07	1.11625e-07	-6.55198e-08	4.61050e-08	8.02861e-08	-1.79336e-08	6.23525e-08	1.41717e-07	-6.09063e-08	8.08104e-08	9.50335e-08	-1.05553e-07	-1.05200e-08
0.492	1.81026e-07	-2.66211e-08	1.54405e-07	2.33070e-07	-1.16390e-08	2.21431e-07	8.41973e-09	-2.04763e-09	6.37210e-09	3.42630e-07	-9.76647e-08	2.44965e-07	1.13766e-07	-6.67766e-08	4.69894e-08	8.17188e-08	-1.82536e-08	6.34652e-08	1.44029e-07	-6.19003e-08	8.21292e-08	9.67481e-08	-1.07458e-07	-1.07098e-08
0.516	1.84221e-07	-2.70910e-08	1.57130e-07	2.36827e-07	-1.25485e-08	2.24278e-07	8.72529e-09	-2.12194e-09	6.60335e-09	3.48658e-07	-9.93830e-08	2.49275e-07	1.15914e-07	-6.80372e-08	4.78764e-08	8.31527e-08	-1.85739e-08	6.45788e-08	1.46339e-07	-6.28929e-08	8.34462e-08	9.84652e-08	-1.09365e-07	-1.08998e-08
0.541	1.87422e-07	-2.75617e-08	1.59860e-07	2.40578e-07	-1.34798e-08	2.27098e-07	9.03529e-09	-2.19733e-09	6.83796e-09	3.54694e-07	-1.01104e-07	2.53591e-07	1.18068e-07	-6.93016e-08	4.87662e-08	8.45878e-08	-1.88944e-08	6.56933e-08	1.48646e-07	-6.38842e-08	8.47614e-08	1.00185e-07	-1.11275e-07	-1.10902e-08
0.565	1.90628e-07	-2.80332e-08	1.62595e-07	2.44324e-07	-1.44328e-08	2.29892e-07	9.34971e-09	-2.27380e-09	7.07591e-09	3.60739e-07	-1.02827e-07	2.57912e-07	1.20228e-07	-7.05697e-08	4.96586e-08	8.60238e-08	-1.92152e-08	6.68086e-08	1.50949e-07	-6.48740e-08	8.60747e-08	1.01906e-07	-1.13187e-07	-1.12808e-08
0.590	1.93839e-07	-2.85054e-08	1.65334e-07	2.48065e-07	-1.54075e-08	2.32658e-07	9.66853e-09	-2.35133e-09	7.31720e-09	3.66792e-07	-1.04552e-07	2.62240e-07	1.22395e-07	-7.18416e-08	5.05536e-08	8.74609e-08	-1.95362e-08	6.79247e-08	1.53249e-07	-6.58624e-08	8.73861e-08	1.03630e-07	-1.15102e-07	-1.14716e-08
0.614	1.97056e-07	-2.89784e-08	1.68077e-07	2.51801e-07	-1.64041e-08	2.35396e-07	9.99174e-09	-2.42993e-09	7.56180e-09	3.72854e-07	-1.06280e-07	2.66574e-07	1.24568e-07	-7.31172e-08	5.14512e-08	8.88989e-08	-1.98574e-08	6.90415e-08	1.55545e-07	-6.68494e-08	8.86956e-08	1.05357e-07	-1.17019e-07	-1.16627e-08
0.639	2.00277e-07	-2.94521e-08	1.70825e-07	2.55530e-07	-1.74226e-08	2.38108e-07	1.03193e-08	-2.50960e-09	7.80972e-09	3.78923e-07	-1.08010e-07	2.70913e-07	1.26748e-07	-7.43965e-08	5.23513e-08	9.03378e-08	-2.01788e-08	7.01590e-08	1.57838e-07	-6.78348e-08	9.00031e-08	1.07085e-07	-1.18939e-07	-1.18540e-08
0.664	2.03503e-07	-2.99266e-08	1.73577e-07	2.59254e-07	-1.84629e-08	2.40791e-07	1.06513e-08	-2.59032e-09	8.06093e-09	3.85001e-07	-1.09742e-07	2.75258e-07	1.28933e-07	-7.56793e-08	5.32541e-08	9.17775e-08	-2.05004e-08	7.12771e-08	1.60127e-07	-6.88188e-08	9.13086e-08	1.08815e-07	-1.20861e-07	-1.20456e-08
0.688	2.06735e-07	-3.04017e-08	1.76333e-07	2.62972e-07	-1.95252e-08	2.43447e-07	1.09875e-08	-2.67210e-09	8.31543e-09	3.91086e-07	-1.11477e-07	2.79609e-07	1.31125e-07	-7.69658e-08	5.41593e-08	9.32179e-08	-2.08222e-08	7.23958e-08	1.62413e-07	-6.98012e-08	9.26121e-08	1.10548e-07	-1.22785e-07	-1.22373e-08
0.713	2.09971e-07	-3.08776e-08	1.79093e-07	2.66684e-07	-2.06095e-08	2.46075e-07	1.13281e-08	-2.75494e-09	8.57320e-09	3.97178e-07	-1.13214e-07	2.83965e-07	1.33323e-07	-7.82558e-08	5.50671e-08	9.46590e-08	-2.11441e-08	7.35150e-08	1.64695e-07	-7.07820e-08	9.39134e-08	1.12282e-07	-1.24712e-07	-1.24293e-08
0.737	2.13212e-07	-3.13543e-08	1.81858e-07	2.70390e-07	-2.17157e-08	2.48674e-07	1.16730e-08	-2.83882e-09	8.83423e-09	4.03279e-07	-1.14952e-07	2.88326e-07	1.35527e-07	-7.95493e-08	5.59773e-08	9.61008e-08	-2.14661e-08	7.46347e-08	1.66974e-07	-7.17612e-08	9.52126e-08	1.14019e-07	-1.26640e-07	-1.26216e-08
0.762	2.16458e-07	-3.18316e-08	1.84626e-07	2.74089e-07	-2.28441e-08	2.51245e-07	1.20222e-08	-2.92374e-09	9.09850e-09	4.09386e-07	-1.16693e-07	2.92693e-07	1.37736e-07	-8.08463e-08	5.68900e-08	9.75430e-08	-2.17883e-08	7.57548e-08	1.69248e-07	-7.27387e-08	9.65096e-08	1.15757e-07	-1.28571e-07	-1.28140e-08
0.786	2.19708e-07	-3.23096e-08	1.87399e-07	2.77783e-07	-2.39945e-08	2.53788e-07	1.23757e-08	-3.00970e-09	9.36602e-09	4.15501e-07	-1.18436e-07	2.97065e-07	1.39952e-07	-8.21467e-08	5.78050e-08	9.89858e-08	-2.21105e-08	7.68753e-08	1.71519e-07	-7.37146e-08	9.78045e-08	1.17497e-07	-1.30503e-07	-1.30066e-08
0.811	2.22963e-07	-3.27883e-08	1.90175e-07	2.81469e-07	-2.51670e-08	2.56302e-07	1.27335e-08	-3.09670e-09	9.63675e-09	4.21623e-07	-1.20181e-07	3.01442e-07	1.42173e-07	-8.34505e-08	5.87225e-08	1.00429e-07	-2.24329e-08	7.79961e-08	1.73786e-07	-7.46888e-08	9.90970e-08	1.19239e-07	-1.32438e-07	-1.31994e-08
0.836	2.26223e-07	-3.32677e-08	1.92955e-07	2.85149e-07	-2.63616e-08	2.58787e-07	1.30954e-08	-3.18473e-09	9.91070e-09	4.27752e-07	-1.21928e-07	3.05824e-07	1.44400e-07	-8.47577e-08	5.96423e-08	1.01873e-07	-2.27553e-08	7.91172e-08	1.76049e-07	-7.56613e-08	1.00387e-07	1.20982e-07	-1.34375e-07	-1.33924e-08
0.860	2.29487e-07	-3.37477e-08	1.95740e-07	2.88822e-07	-2.75785e-08	2.61244e-07	1.34616e-08	-3.27379e-09	1.01878e-08	4.33888e-07	-1.23677e-07	3.10211e-07	1.46633e-07	-8.60682e-08	6.05645e-08	1.03316e-07	-2.30779e-08	8.02385e-08	1.78307e-07	-7.66320e-08	1.01675e-07	1.22727e-07	-1.36313e-07	-1.35856e-08
0.885	2.32756e-07	-3.42284e-08	1.98528e-07	2.92488e-07	-2.88175e-08	2.63671e-07	1.38320e-08	-3.36387e-09	1.04682e-08	4.40031e-07	-1.25428e-07	3.14602e-07	1.48871e-07	-8.73819e-08	6.14890e-08	1.04760e-07	-2.34004e-08	8.13600e-08	1.80562e-07	-7.76010e-08	1.02961e-07	1.24474e-07	-1.38253e-07	-1.37790e-08
0.909	2.36029e-07	-3.47098e-08	2.01320e-07	2.96147e-07	-3.00788e-08	2.66069e-07	1.42066e-08	-3.45497e-09	1.07517e-08	4.46180e-07	-1.27181e-07	3.18999e-07	1.51115e-07	-8.86990e-08	6.24158e-08	1.06205e-07	-2.37230e-08	8.24817e-08	1.82812e-07	-7.85681e-08	1.04244e-07	1.26222e-07	-1.40195e-07	-1.39725e-08
0.934	2.39307e-07	-3.51917e-08	2.04115e-07	2.99799e-07	-3.13624e-08	2.68437e-07	1.45854e-08	-3.54709e-09	1.10383e-08	4.52335e-07	-1.28936e-07	3.23400e-07	1.53364e-07	-9.00192e-08	6.33448e-08	1.07649e-07	-2.40456e-08	8.36034e-08	1.85058e-07	-7.95333e-08	1.05525e-07	1.27972e-07	-1.42138e-07	-1.41662e-08
0.958	2.42589e-07	-3.56744e-08	2.06915e-07	3.03444e-07	-3.26682e-08	2.70776e-07	1.49683e-08	-3.64021e-09	1.13281e-08	4.58497e-07	-1.30692e-07	3.27805e-07	1.55619e-07	-9.13426e-08	6.42760e-08	1.09093e-07	-2.43683e-08	8.47252e-08	1.87300e-07	-8.04967e-08	1.06803e-07	1.29723e-07	-1.44083e-07	-1.43600e-08
0.983	2.45875e-07	-3.61576e-08	2.09718e-07	3.07081e-07	-3.39964e-08	2.73085e-07	1.53554e-08	-3.73434e-09	1.16210e-08	4.64666e-07	-1.32450e-07	3.32215e-07	1.57879e-07	-9.26691e-08	6.52095e-08	1.10538e-07	-2.46909e-08	8.58469e-08	1.89537e-07	-8.14582e-08	1.08079e-07	1.31476e-07	-1.46030e-07	-1.45540e-08
1.008	2.49165e-07	-3.66415e-08	2.12524e-07	3.10711e-07	-3.53470e-08	2.75364e-07	1.57466e-08	-3.82947e-09	1.19171e-08	4.70840e-07	-1.34210e-07	3.36629e-07	1.60144e-07	-9.39988e-08	6.61451e-08	1.11982e-07	-2.50135e-08	8.69686e-08	1.91770e-07	-8.24178e-08	1.09352e-07	1.33230e-07	-1.47978e-07	-1.47482e-08
1.032	2.52460e-07	-3.71260e-08	2.15334e-07	3.14333e-07	-3.67199e-08	2.77613e-07	1.61418e-08	-3.92560e-09	1.22162e-08	4.77020e-07	-1.35972e-07	3.41048e-07	1.62414e-07	-9.53315e-08	6.70829e-08	1.13426e-07	-2.53361e-08	8.80902e-08	1.93998e-07	-8.33754e-08	1.10622e-07	1.34985e-07	-1.49928e-07	-1.49425e-08
1.057	2.55758e-07	-3.76110e-08	2.18147e-07	3.17947e-07	-3.81153e-08	2.79832e-07	1.65412e-08	-4.02272e-09	1.25185e-08	4.83206e-07	-1.37735e-07	3.45471e-07	1.64690e-07	-9.66672e-08	6.80228e-08	1.14870e-07	-2.56586e-08	8.92115e-08	1.96221e-07	-8.43310e-08	1.11890e-07	1.36741e-07	-1.51878e-07	-1.51369e-08
1.081	2.59061e-07	-3.80967e-08	2.20964e-07	3.21553e-07	-3.95331e-08	2.82020e-07	1.69446e-08	-4.12083e-09	1.28238e-08	4.89398e-07	-1.39500e-07	3.49897e-07	1.66971e-07	-9.80058e-08	6.89648e-08	1.16314e-07	-2.59811e-08	9.03327e-08	1.98440e-07	-8.52846e-08	1.13155e-07	1.38499e-07	-1.53830e-07	-1.53315e-08
1.106	2.62367e-07	-3.85829e-08	2.23784e-07	3.25151e-07	-4.09733e-08	2.84178e-07	1.73521e-08	-4.21992e-09	1.31321e-08	4.95595e-07	-1.41267e-07	3.54328e-07	1.69256e-07	-9.93475e-08	6.99089e-08	1.17757e-07	-2.63035e-08	9.14536e-08	2.00654e-07	-8.62361e-08	1.14418e-07	1.40257e-07	-1.55784e-07	-1.55261e-08
1.130	2.65678e-07	-3.90697e-08	2.26608e-07	3.28741e-07	-4.24360e-08	2.86305e-07	1.77635e-08	-4.31999e-09	1.34435e-08	5.01797e-07	-1.43035e-07	3.58763e-07	1.71547e-07	-1.00692e-07	7.08550e-08	1.19200e-07	-2.66258e-08	9.25742e-08	2.02863e-07	-8.71855e-08	1.15678e-07	1.42017e-07	-1.57738e-07	-1.57209e-08
1.155	2.68992e-07	-3.95571e-08	2.29435e-07	3.32323e-07	-4.39212e-08	2.88402e-07	1.81790e-08	-4.42103e-09	1.37580e-08	5.08005e-07	-1.44804e-07	3.63201e-07	1.73842e-07	-1.02039e-07	7.18031e-08	1.20642e-07	-2.69480e-08	9.36945e-08	2.05067e-07	-8.81329e-08	1.16935e-07	1.43778e-07	-1.59693e-07	-1.59158e-08
1.180	2.72310e-07	-4.00450e-08	2.32265e-07	3.35896e-07	-4.54290e-08	2.90467e-07	1.85985e-08	-4.52305e-09	1.40754e-08	5.14218e-07	-1.46575e-07	3.67643e-07	1.76143e-07	-1.03390e-07	7.27532e-08	1.22084e-07	-2.72701e-08	9.48143e-08	2.07267e-07	-8.90781e-08	1.18189e-07	1.45539e-07	-1.61650e-07	-1.61108e-08
1.204	2.75631e-07	-4.05335e-08	2.35098e-07	3.39461e-07	-4.69593e-08	2.92502e-07	1.90219e-08	-4.62602e-09	1.43959e-08	5.20436e-07	-1.48347e-07	3.72088e-07	1.78448e-07	-1.04743e-07	7.37053e-08	1.23526e-07	-2.75920e-08	9.59336e-08	2.09461e-07	-9.00211e-08	1.19440e-07	1.47302e-07	-1.63607e-07	-1.63059e-08
1.229	2.78956e-07	-4.10224e-08	2.37934e-07	3.43017e-07	-4.85122e-08	2.94505e-07	1.94493e-08	-4.72996e-09	1.47193e-08	5.26659e-07	-1.50121e-07	3.76537e-07	1.80758e-07	-1.06098e-07	7.46593e-08	1.24966e-07	-2.79138e-08	9.70524e-08	2.11650e-07	-9.09619e-08	1.20688e-07	1.49065e-07	-1.65566e-07	-1.65011e-08
1.253	2.82285e-07	-4.15120e-08	2.40773e-07	3.46564e-07	-5.00876e-08	2.96477e-07	1.98806e-08	-4.83485e-09	1.50458e-08	5.32886e-07	-1.51896e-07	3.80990e-07	1.83072e-07	-1.07457e-07	7.56152e-08	1.26406e-07	-2.82354e-08	9.81707e-08	2.13834e-07	-9.19005e-08	1.21933e-07	1.50829e-07	-1.67525e-07	-1.66963e-08
1.278	2.85617e-07	-4.20020e-08	2.43615e-07	3.50102e-07	-5.16857e-08	2.98417e-07	2.03158e-08	-4.94069e-09	1.53751e-08	5.39118e-07	-1.53673e-07	3.85445e-07	1.85391e-07	-1.08818e-07	7.65730e-08	1.27845e-07	-2.85569e-08	9.92883e-08	2.16013e-07	-9.28368e-08	1.23176e-07	1.52593e-07	-1.69485e-07	-1.68917e-08
1.303	2.88953e-07	-4.24925e-08	2.46460e-07	3.53632e-07	-5.33063e-08	3.00325e-07	2.07549e-08	-5.04748e-09	1.57074e-08	5.45355e-07	-1.55450e-07	3.89904e-07	1.87714e-07	-1.10182e-07	7.75326e-08	1.29283e-07	-2.88781e-08	1.00405e-07	2.18186e-07	-9.37709e-08	1.24415e-07	1.54358e-07	-1.71446e-07	-1.70871e-08
1.327	2.92292e-07	-4.29835e-08	2.49308e-07	3.57152e-07	-5.49497e-08	3.02202e-07	2.11979e-08	-5.15521e-09	1.60427e-08	5.51595e-07	-1.57229e-07	3.94366e-07	1.90042e-07	-1.11548e-07	7.84941e-08	1.30721e-07	-2.91992e-08	1.01522e-07	2.20354e-07	-9.47026e-08	1.25651e-07	1.56124e-07	-1.73407e-07	-1.72825e-08
1.352	2.95634e-07	-4.34750e-08	2.52159e-07	3.60662e-07	-5.66156e-08	3.04047e-07	2.16447e-08	-5.26387e-09	1.63808e-08	5.57840e-07	-1.59009e-07	3.98831e-07	1.92374e-07	-1.12917e-07	7.94573e-08	1.32157e-07	-2.95200e-08	1.02637e-07	2.22516e-07	-9.56320e-08	1.26884e-07	1.57891e-07	-1.75369e-07	-1.74781e-08
1.376	2.98979e-07	-4.39670e-08	2.55012e-07	3.64163e-07	-5.83043e-08	3.05859e-07	2.20953e-08	-5.37346e-09	1.67219e-08	5.64089e-07	-1.60791e-07	4.03299e-07	1.94710e-07	-1.14288e-07	8.04223e-08	1.33592e-07	-2.98406e-08	1.03752e-07	2.24673e-07	-9.65590e-08	1.28114e-07	1.59657e-07	-1.77331e-07	-1.76737e-08
1.401	3.02328e-07	-4.44594e-08	2.57869e-07	3.67655e-07	-6.00156e-08	3.07640e-07	2.25498e-08	-5.48397e-09	1.70658e-08	5.70342e-07	-1.62573e-07	4.07769e-07	1.97051e-07	-1.15662e-07	8.13890e-08	1.35026e-07	-3.01609e-08	1.04865e-07	2.26825e-07	-9.74836e-08	1.29341e-07	1.61425e-07	-1.79294e-07	-1.78693e-08
1.425	3.05680e-07	-4.49523e-08	2.60727e-07	3.71137e-07	-6.17496e-08	3.09388e-07	2.30080e-08	-5.59541e-09	1.74126e-08	5.76599e-07	-1.64356e-07	4.12243e-07	1.99396e-07	-1.17038e-07	8.23575e-08	1.36459e-07	-3.04810e-08	1.05978e-07	2.28970e-07	-9.84058e-08	1.30565e-07	1.63192e-07	-1.81257e-07	-1.80650e-08
1.450	3.09034e-07	-4.54456e-08	2.63589e-07	3.74609e-07	-6.35064e-08	3.11103e-07	2.34700e-08	-5.70776e-09	1.77622e-08	5.82859e-07	-1.66141e-07	4.16718e-07	2.01744e-07	-1.18417e-07	8.33276e-08	1.37891e-07	-3.08008e-08	1.07090e-07	2.31110e-07	-9.93255e-08	1.31785e-07	1.64960e-07	-1.83221e-07	-1.82607e-08
1.475	3.12392e-07	-4.59394e-08	2.66453e-07	3.78072e-07	-6.52858e-08	3.12786e-07	2.39357e-08	-5.82102e-09	1.81147e-08	5.89123e-07	-1.67926e-07	4.21197e-07	2.04097e-07	-1.19798e-07	8.42994e-08	1.39321e-07	-3.11203e-08	1.08201e-07	2.33244e-07	-1.00243e-07	1.33002e-07	1.66728e-07	-1.85185e-07	-1.84564e-08
1.499	3.15753e-07	-4.64336e-08	2.69319e-07	3.81524e-07	-6.70880e-08	3.14436e-07	2.44051e-08	-5.93519e-09	1.84699e-08	5.95390e-07	-1.69713e-07	4.25677e-07	2.06454e-07	-1.21181e-07	8.52728e-08	1.40750e-07	-3.14395e-08	1.09311e-07	2.35373e-07	-1.01157e-07	1.34215e-07	1.68497e-07	-1.87149e-07	-1.86521e-08
1.524	3.19116e-07	-4.69282e-08	2.72188e-07	3.84966e-07	-6.89129e-08	3.16053e-07	2.48783e-08	-6.05025e-09	1.88280e-08	6.01660e-07	-1.71500e-07	4.30160e-07	2.08814e-07	-1.22567e-07	8.62478e-08	1.42178e-07	-3.17584e-08	1.10419e-07	2.37495e-07	-1.02069e-07	1.35426e-07	1.70265e-07	-1.89113e-07	-1.88479e-08
1.548	3.22482e-07	-4.74232e-08	2.75059e-07	3.88398e-07	-7.07606e-08	3.17637e-07	2.53551e-08	-6.16621e-09	1.91889e-08	6.07934e-07	-1.73288e-07	4.34645e-07	2.11179e-07	-1.23954e-07	8.72243e-08	1.43604e-07	-3.20769e-08	1.11527e-07	2.39611e-07	-1.02979e-07	1.36632e-07	1.72033e-07	-1.91077e-07	-1.90436e-08
1.573	3.25851e-07	-4.79186e-08	2.77932e-07	3.91819e-07	-7.26310e-08	3.19188e-07	2.58355e-08	-6.28306e-09	1.95525e-08	6.14210e-07	-1.75077e-07	4.39133e-07	2.13547e-07	-1.25344e-07	8.82024e-08	1.45028e-07	-3.23951e-08	1.12633e-07	2.41722e-07	-1.03886e-07	1.37836e-07	1.73802e-07	-1.93041e-07	-1.92394e-08
1.597	3.29222e-07	-4.84143e-08	2.80808e-07	3.95230e-07	-7.45242e-08	3.20706e-07	2.63196e-08	-6.40078e-09	1.99189e-08	6.20489e-07	-1.76867e-07	4.43622e-07	2.15919e-07	-1.26737e-07	8.91821e-08	1.46451e-07	-3.27129e-08	1.13738e-07	2.43826e-07	-1.04790e-07	1.39036e-07	1.75570e-07	-1.95006e-07	-1.94352e-08
1.622	3.32596e-07	-4.89105e-08	2.83685e-07	3.98630e-07	-7.64402e-08	3.22190e-07	2.68073e-08	-6.51939e-09	2.02879e-08	6.26771e-07	-1.78658e-07	4.48113e-07	2.18294e-07	-1.28131e-07	9.01632e-08	1.47872e-07	-3.30303e-08	1.14842e-07	2.45924e-07	-1.05692e-07	1.40232e-07	1.77339e-07	-1.96970e-07	-1.96309e-08
1.647	3.35972e-07	-4.94070e-08	2.86565e-07	4.02019e-07	-7.83789e-08	3.23640e-07	2.72986e-08	-6.63887e-09	2.06598e-08	6.33055e-07	-1.80449e-07	4.52606e-07	2.20673e-07	-1.29527e-07	9.11457e-08	1.49292e-07	-3.33474e-08	1.15944e-07	2.48015e-07	-1.06591e-07	1.41424e-07	1.79107e-07	-1.98933e-07	-1.98267e-08
1.671	3.39351e-07	-4.99038e-08	2.89447e-07	4.05398e-07	-8.03404e-08	3.25057e-07	2.77935e-08	-6.75922e-09	2.10343e-08	6.39341e-07	-1.82241e-07	4.57101e-07	2.23055e-07	-1.30925e-07	9.21297e-08	1.50709e-07	-3.36640e-08	1.17045e-07	2.50101e-07	-1.07487e-07	1.42614e-07	1.80875e-07	-2.00897e-07	-2.00224e-08
1.696	3.42732e-07	-5.04010e-08	2.92331e-07	4.08765e-07	-8.23247e-08	3.26441e-07	2.82919e-08	-6.88042e-09	2.14115e-08	6.45630e-07	-1.84033e-07	4.61597e-07	2.25441e-07	-1.32326e-07	9.31151e-08	1.52125e-07	-3.39802e-08	1.18144e-07	2.52179e-07	-1.08380e-07	1.43799e-07	1.82642e-07	-2.02860e-07	-2.02180e-08
1.720	3.46115e-07	-5.08986e-08	2.95216e-07	4.12122e-07	-8.43318e-08	3.27790e-07	2.87938e-08	-7.00249e-09	2.17913e-08	6.51921e-07	-1.85827e-07	4.66094e-07	2.27830e-07	-1.33728e-07	9.41018e-08	1.53538e-07	-3.42959e-08	1.19242e-07	2.54252e-07	-1.09271e-07	1.44981e-07	1.84410e-07	-2.04823e-07	-2.04137e-08
1.745	3.49500e-07	-5.13964e-08	2.98104e-07	4.15467e-07	-8.63617e-08	3.29105e-07	2.92992e-08	-7.12540e-09	2.21738e-08	6.58214e-07	-1.87620e-07	4.70593e-07	2.30222e-07	-1.35132e-07	9.50899e-08	1.54950e-07	-3.46113e-08	1.20339e-07	2.56318e-07	-1.10159e-07	1.46159e-07	1.86177e-07	-2.06786e-07	-2.06093e-08
1.769	3.52888e-07	-5.18945e-08	3.00993e-07	4.18800e-07	-8.84143e-08	3.30386e-07	2.98081e-08	-7.24916e-09	2.25589e-08	6.64508e-07	-1.89415e-07	4.75094e-07	2.32617e-07	-1.36538e-07	9.60793e-08	1.56359e-07	-3.49261e-08	1.21433e-07	2.58377e-07	-1.11044e-07	1.47333e-07	1.87943e-07	-2.08748e-07	-2.08048e-08
1.794	3.56277e-07	-5.23930e-08	3.03884e-07	4.22122e-07	-9.04898e-08	3.31633e-07	3.03204e-08	-7.37376e-09	2.29467e-08	6.70804e-07	-1.91209e-07	4.79595e-07	2.35016e-07	-1.37946e-07	9.70700e-08	1.57767e-07	-3.52405e-08	1.22526e-07	2.60429e-07	-1.11926e-07	1.48503e-07	1.89709e-07	-2.10710e-07	-2.10003e-08
1.819	3.59668e-07	-5.28917e-08	3.06777e-07	4.25433e-07	-9.25880e-08	3.32845e-07	3.08362e-08	-7.49919e-09	2.33370e-08	6.77102e-07	-1.93004e-07	4.84098e-07	2.37418e-07	-1.39356e-07	9.80619e-08	1.59172e-07	-3.55543e-08	1.23617e-07	2.62475e-07	-1.12805e-07	1.49670e-07	1.91475e-07	-2.12670e-07	-2.11957e-08
1.843	3.63062e-07	-5.33907e-08	3.09671e-07	4.28732e-07	-9.47090e-08	3.34023e-07	3.13554e-08	-7.62545e-09	2.37299e-08	6.83401e-07	-1.94800e-07	4.88601e-07	2.39822e-07	-1.40767e-07	9.90550e-08	1.60575e-07	-3.58677e-08	1.24707e-07	2.64514e-07	-1.13682e-07	1.50832e-07	1.93239e-07	-2.14631e-07	-2.13911e-08
1.868	3.66457e-07	-5.38899e-08	3.12567e-07	4.32019e-07	-9.68527e-08	3.35166e-07	3.18779e-08	-7.75253e-09	2.41254e-08	6.89702e-07	-1.96596e-07	4.93106e-07	2.42230e-07	-1.42180e-07	1.00049e-07	1.61975e-07	-3.61805e-08	1.25795e-07	2.66546e-07	-1.14555e-07	1.51991e-07	1.95004e-07	-2.16590e-07	-2.15864e-08
1.892	3.69853e-07	-5.43895e-08	3.15464e-07	4.35294e-07	-9.90193e-08	3.36274e-07	3.24038e-08	-7.88042e-09	2.45234e-08	6.96003e-07	-1.98392e-07	4.97611e-07	2.44640e-07	-1.43595e-07	1.01045e-07	1.63373e-07	-3.64928e-08	1.26880e-07	2.68571e-07	-1.15425e-07	1.53146e-07	1.96767e-07	-2.18549e-07	-2.17816e-08
1.917	3.73252e-07	-5.48892e-08	3.18362e-07	4.38557e-07	-1.01209e-07	3.37348e-07	3.29331e-08	-8.00913e-09	2.49239e-08	7.02305e-07	-2.00188e-07	5.02117e-07	2.47053e-07	-1.45011e-07	1.02042e-07	1.64769e-07	-3.68045e-08	1.27964e-07	2.70589e-07	-1.16293e-07	1.54297e-07	1.98530e-07	-2.20506e-07	-2.19767e-08
1.942	3.76652e-07	-5.53892e-08	3.21262e-07	4.41807e-07	-1.03421e-07	3.38387e-07	3.34656e-08	-8.13864e-09	2.53270e-08	7.08608e-07	-2.01985e-07	5.06623e-07	2.49469e-07	-1.46429e-07	1.03039e-07	1.66162e-07	-3.71156e-08	1.29046e-07	2.72600e-07	-1.17157e-07	1.55443e-07	2.00291e-07	-2.22463e-07	-2.21717e-08
1.966	3.80053e-07	-5.58894e-08	3.24164e-07	4.45046e-07	-1.05655e-07	3.39390e-07	3.40014e-08	-8.26895e-09	2.57325e-08	7.14912e-07	-2.03782e-07	5.11130e-07	2.51887e-07	-1.47849e-07	1.04038e-07	1.67552e-07	-3.74262e-08	1.30126e-07	2.74604e-07	-1.18018e-07	1.56586e-07	2.02052e-07	-2.24419e-07	-2.23666e-08
1.991	3.83456e-07	-5.63898e-08	3.27066e-07	4.48272e-07	-1.07913e-07	3.40359e-07	3.45405e-08	-8.40006e-09	2.61405e-08	7.21217e-07	-2.05579e-07	5.15638e-07	2.54308e-07	-1.49270e-07	1.05038e-07	1.68940e-07	-3.77362e-08	1.31203e-07	2.76601e-07	-1.18876e-07	1.57725e-07	2.03812e-07	-2.26374e-07	-2.25615e-08
2.015	3.86860e-07	-5.68904e-08	3.29969e-07	4.51485e-07	-1.10193e-07	3.41292e-07	3.50828e-08	-8.53195e-09	2.65509e-08	7.27521e-07	-2.07376e-07	5.20145e-07	2.56731e-07	-1.50692e-07	1.06039e-07	1.70325e-07	-3.80455e-08	1.32279e-07	2.78590e-07	-1.19731e-07	1.58859e-07	2.05571e-07	-2.28327e-07	-2.27562e-08
2.040	3.90265e-07	-5.73912e-08	3.32874e-07	4.54686e-07	-1.12496e-07	3.42189e-07	3.56284e-08	-8.66462e-09	2.69638e-08	7.33826e-07	-2.09173e-07	5.24653e-07	2.59157e-07	-1.52116e-07	1.07041e-07	1.71707e-07	-3.83543e-08	1.33352e-07	2.80572e-07	-1.20583e-07	1.59989e-07	2.07329e-07	-2.30280e-07	-2.29508e-08
2.064	3.93672e-07	-5.78921e-08	3.35780e-07	4.57874e-07	-1.14822e-07	3.43052e-07	3.61771e-08	-8.79806e-09	2.73790e-08	7.40131e-07	-2.10970e-07	5.29161e-07	2.61585e-07	-1.53541e-07	1.08044e-07	1.73086e-07	-3.86624e-08	1.34424e-07	2.82547e-07	-1.21431e-07	1.61115e-07	2.09086e-07	-2.32231e-07	-2.31452e-08
2.089	3.97079e-07	-5.83932e-08	3.38686e-07	4.61049e-07	-1.17171e-07	3.43878e-07	3.67290e-08	-8.93228e-09	2.77967e-08	7.46436e-07	-2.12768e-07	5.33669e-07	2.64015e-07	-1.54968e-07	1.09048e-07	1.74462e-07	-3.89698e-08	1.35493e-07	2.84514e-07	-1.22277e-07	1.62237e-07	2.10841e-07	-2.34181e-07	-2.33395e-08
2.114	4.00488e-07	-5.88945e-08	3.41593e-07	4.64211e-07	-1.19542e-07	3.44669e-07	3.72840e-08	-9.06726e-09	2.82168e-08	7.52741e-07	-2.14565e-07	5.38176e-07	2.66448e-07	-1.56395e-07	1.10052e-07	1.75836e-07	-3.92765e-08	1.36559e-07	2.86473e-07	-1.23119e-07	1.63354e-07	2.12595e-07	-2.36129e-07	-2.35337e-08
2.138	4.03898e-07	-5.93959e-08	3.44502e-07	4.67360e-07	-1.21935e-07	3.45424e-07	3.78422e-08	-9.20299e-09	2.86392e-08	7.59045e-07	-2.16362e-07	5.42684e-07	2.68883e-07	-1.57825e-07	1.11058e-07	1.77206e-07	-3.95826e-08	1.37623e-07	2.88425e-07	-1.23958e-07	1.64467e-07	2.14348e-07	-2.38076e-07	-2.37278e-08
2.163	4.07308e-07	-5.98974e-08	3.47411e-07	4.70495e-07	-1.24352e-07	3.46143e-07	3.84034e-08	-9.33948e-09	2.90639e-08	7.65349e-07	-2.18159e-07	5.47191e-07	2.71319e-07	-1.59255e-07	1.12065e-07	1.78573e-07	-3.98880e-08	1.38685e-07	2.90369e-07	-1.24793e-07	1.65576e-07	2.16100e-07	-2.40021e-07	-2.39217e-08
2.187	4.10719e-07	-6.03991e-08	3.50320e-07	4.73617e-07	-1.26791e-07	3.46826e-07	3.89677e-08	-9.47671e-09	2.94910e-08	7.71653e-07	-2.19955e-07	5.51697e-07	2.73758e-07	-1.60686e-07	1.13072e-07	1.79937e-07	-4.01927e-08	1.39744e-07	2.92306e-07	-1.25626e-07	1.66680e-07	2.17850e-07	-2.41965e-07	-2.41154e-08
2.212	4.14131e-07	-6.09008e-08	3.53230e-07	4.76726e-07	-1.29253e-07	3.47474e-07	3.95350e-08	-9.61468e-09	2.99203e-08	7.77955e-07	-2.21752e-07	5.56203e-07	2.76199e-07	-1.62119e-07	1.14080e-07	1.81298e-07	-4.04966e-08	1.40801e-07	2.94234e-07	-1.26455e-07	1.67780e-07	2.19599e-07	-2.43908e-07	-2.43090e-08
2.236	4.17544e-07	-6.14026e-08	3.56141e-07	4.79821e-07	-1.31737e-07	3.48084e-07	4.01053e-08	-9.75339e-09	3.03520e-08	7.84257e-07	-2.23548e-07	5.60709e-07	2.78641e-07	-1.63553e-07	1.15089e-07	1.82655e-07	-4.07998e-08	1.41855e-07	2.96155e-07	-1.27280e-07	1.68875e-07	2.21346e-07	-2.45848e-07	-2.45024e-08
2.261	4.20957e-07	-6.19045e-08	3.59052e-07	4.82903e-07	-1.34244e-07	3.48659e-07	4.06787e-08	-9.89282e-09	3.07858e-08	7.90557e-07	-2.25344e-07	5.65213e-07	2.81086e-07	-1.64987e-07	1.16098e-07	1.84009e-07	-4.11023e-08	1.42907e-07	2.98068e-07	-1.28102e-07	1.69966e-07	2.23091e-07	-2.47787e-07	-2.46956e-08
2.286	4.24370e-07	-6.24065e-08	3.61964e-07	4.85971e-07	-1.36774e-07	3.49197e-07	4.12550e-08	-1.00330e-08	3.12220e-08	7.96857e-07	-2.27140e-07	5.69717e-07	2.83532e-07	-1.66423e-07	1.17109e-07	1.85360e-07	-4.14039e-08	1.43956e-07	2.99973e-07	-1.28921e-07	1.71052e-07	2.24835e-07	-2.49724e-07	-2.48887e-08
2.310	4.27784e-07	-6.29086e-08	3.64875e-07	4.89025e-07	-1.39326e-07	3.49699e-07	4.18342e-08	-1.01738e-08	3.16604e-08	8.03155e-07	-2.28935e-07	5.74220e-07	2.85980e-07	-1.67860e-07	1.18120e-07	1.86707e-07	-4.17048e-08	1.45002e-07	3.01869e-07	-1.29736e-07	1.72133e-07	2.26578e-07	-2.51659e-07	-2.50815e-08
2.335	4.31198e-07	-6.34106e-08	3.67787e-07	4.92064e-07	-1.41900e-07	3.50164e-07	4.24163e-08	-1.03154e-08	3.21009e-08	8.09451e-07	-2.30730e-07	5.78721e-07	2.88429e-07	-1.69297e-07	1.19131e-07	1.88050e-07	-4.20049e-08	1.46045e-07	3.03758e-07	-1.30548e-07	1.73210e-07	2.28318e-07	-2.53592e-07	-2.52742e-08
2.359	4.34612e-07	-6.39127e-08	3.70700e-07	4.95090e-07	-1.44497e-07	3.50593e-07	4.30013e-08	-1.04577e-08	3.25437e-08	8.15746e-07	-2.32524e-07	5.83222e-07	2.90880e-07	-1.70736e-07	1.20144e-07	1.89390e-07	-4.23042e-08	1.47086e-07	3.05638e-07	-1.31356e-07	1.74282e-07	2.30057e-07	-2.55523e-07	-2.54667e-08
2.384	4.38027e-07	-6.44148e-08	3.73612e-07	4.98101e-07	-1.47117e-07	3.50985e-07	4.35892e-08	-1.06006e-08	3.29886e-08	8.22039e-07	-2.34318e-07	5.87721e-07	2.93332e-07	-1.72175e-07	1.21156e-07	1.90726e-07	-4.26027e-08	1.48124e-07	3.07510e-07	-1.32160e-07	1.75350e-07	2.31793e-07	-2.57452e-07	-2.56589e-08
2.408	4.41441e-07	-6.49170e-08	3.76524e-07	5.01099e-07	-1.49759e-07	3.51340e-07	4.41799e-08	-1.07443e-08	3.34356e-08	8.28330e-07	-2.36111e-07	5.92219e-07	2.95785e-07	-1.73616e-07	1.22170e-07	1.92059e-07	-4.29003e-08	1.49158e-07	3.09374e-07	-1.32961e-07	1.76413e-07	2.33528e-07	-2.59379e-07	-2.58510e-08
2.433	4.44856e-07	-6.54191e-08	3.79437e-07	5.04081e-07	-1.52423e-07	3.51658e-07	4.47735e-08	-1.08886e-08	3.38848e-08	8.34619e-07	-2.37904e-07	5.96716e-07	2.98240e-07	-1.75056e-07	1.23184e-07	1.93387e-07	-4.31970e-08	1.50190e-07	3.11229e-07	-1.33759e-07	1.77471e-07	2.35261e-07	-2.61304e-07	-2.60428e-08
2.458	4.48270e-07	-6.59212e-08	3.82349e-07	5.07049e-07	-1.55110e-07	3.51939e-07	4.53698e-08	-1.10337e-08	3.43361e-08	8.40906e-07	-2.39696e-07	6.01210e-07	3.00696e-07	-1.76498e-07	1.24198e-07	1.94712e-07	-4.34929e-08	1.51219e-07	3.13076e-07	-1.34552e-07	1.78524e-07	2.36992e-07	-2.63227e-07	-2.62344e-08
2.482	4.51684e-07	-6.64233e-08	3.85261e-07	5.10003e-07	-1.57819e-07	3.52183e-07	4.59688e-08	-1.11794e-08	3.47895e-08	8.47191e-07	-2.41487e-07	6.05704e-07	3.03154e-07	-1.77940e-07	1.25213e-07	1.96033e-07	-4.37879e-08	1.52245e-07	3.14915e-07	-1.35342e-07	1.79572e-07	2.38721e-07	-2.65147e-07	-2.64258e-08
2.507	4.55098e-07	-6.69253e-08	3.88173e-07	5.12941e-07	-1.60551e-07	3.52390e-07	4.65706e-08	-1.13257e-08	3.52449e-08	8.53473e-07	-2.43278e-07	6.10195e-07	3.05612e-07	-1.79383e-07	1.26229e-07	1.97349e-07	-4.40821e-08	1.53267e-07	3.16744e-07	-1.36129e-07	1.80616e-07	2.40448e-07	-2.67065e-07	-2.66169e-08
2.531	4.58511e-07	-6.74272e-08	3.91084e-07	5.15865e-07	-1.63305e-07	3.52560e-07	4.71751e-08	-1.14727e-08	3.57024e-08	8.59752e-07	-2.45068e-07	6.14685e-07	3.08071e-07	-1.80827e-07	1.27244e-07	1.98662e-07	-4.43753e-08	1.54287e-07	3.18565e-07	-1.36912e-07	1.81654e-07	2.42172e-07	-2.68980e-07	-2.68078e-08
2.556	4.61924e-07	-6.79291e-08	3.93995e-07	5.18774e-07	-1.66081e-07	3.52693e-07	4.77823e-08	-1.16204e-08	3.61619e-08	8.66029e-07	-2.46857e-07	6.19172e-07	3.10532e-07	-1.82271e-07	1.28261e-07	1.99970e-07	-4.46675e-08	1.55303e-07	3.20378e-07	-1.37690e-07	1.82687e-07	2.43894e-07	-2.70893e-07	-2.69985e-08
2.580	4.65337e-07	-6.84310e-08	3.96906e-07	5.21667e-07	-1.68879e-07	3.52788e-07	4.83921e-08	-1.17687e-08	3.66234e-08	8.72303e-07	-2.48645e-07	6.23657e-07	3.12993e-07	-1.83716e-07	1.29277e-07	2.01275e-07	-4.49589e-08	1.56316e-07	3.22181e-07	-1.38466e-07	1.83716e-07	2.45614e-07	-2.72803e-07	-2.71888e-08
2.605	4.68749e-07	-6.89327e-08	3.99816e-07	5.24546e-07	-1.71700e-07	3.52846e-07	4.90045e-08	-1.19176e-08	3.70869e-08	8.78573e-07	-2.50433e-07	6.28141e-07	3.15455e-07	-1.85161e-07	1.30294e-07	2.02575e-07	-4.52493e-08	1.57326e-07	3.23976e-07	-1.39237e-07	1.84739e-07	2.47332e-07	-2.74711e-07	-2.73790e-08
2.630	4.72160e-07	-6.94343e-08	4.02725e-07	5.27409e-07	-1.74542e-07	3.52866e-07	4.96196e-08	-1.20672e-08	3.75524e-08	8.84841e-07	-2.52219e-07	6.32622e-07	3.17917e-07	-1.86606e-07	1.31311e-07	2.03871e-07	-4.55387e-08	1.58332e-07	3.25762e-07	-1.40004e-07	1.85758e-07	2.49047e-07	-2.76616e-07	-2.75688e-08
2.654	4.75570e-07	-6.99358e-08	4.05634e-07	5.30256e-07	-1.77407e-07	3.52849e-07	5.02372e-08	-1.22174e-08	3.80198e-08	8.91105e-07	-2.54005e-07	6.37100e-07	3.20381e-07	-1.88052e-07	1.32329e-07	2.05162e-07	-4.58272e-08	1.59335e-07	3.27539e-07	-1.40768e-07	1.86771e-07	2.50759e-07	-2.78518e-07	-2.77584e-08
2.679	4.78979e-07	-7.04372e-08	4.08542e-07	5.33088e-07	-1.80294e-07	3.52794e-07	5.08573e-08	-1.23682e-08	3.84891e-08	8.97365e-07	-2.55789e-07	6.41576e-07	3.22845e-07	-1.89498e-07	1.33346e-07	2.06449e-07	-4.61146e-08	1.60334e-07	3.29307e-07	-1.41528e-07	1.87779e-07	2.52470e-07	-2.80417e-07	-2.79477e-08
2.703	4.82388e-07	-7.09384e-08	4.11449e-07	5.35905e-07	-1.83203e-07	3.52702e-07	5.14800e-08	-1.25196e-08	3.89603e-08	9.03622e-07	-2.57573e-07	6.46049e-07	3.25309e-07	-1.90945e-07	1.34364e-07	2.07731e-07	-4.64011e-08	1.61330e-07	3.31066e-07	-1.42284e-07	1.88782e-07	2.54177e-07	-2.82314e-07	-2.81367e-08
2.728	4.85795e-07	-7.14395e-08	4.14355e-07	5.38706e-07	-1.86134e-07	3.52571e-07	5.21051e-08	-1.26717e-08	3.94335e-08	9.09875e-07	-2.59355e-07	6.50520e-07	3.27774e-07	-1.92392e-07	1.35382e-07	2.09009e-07	-4.66865e-08	1.62323e-07	3.32815e-07	-1.43036e-07	1.89780e-07	2.55882e-07	-2.84207e-07	-2.83255e-08
2.753	4.89201e-07	-7.19404e-08	4.17261e-07	5.41491e-07	-1.89088e-07	3.52403e-07	5.27327e-08	-1.28243e-08	3.99084e-08	9.16124e-07	-2.61136e-07	6.54988e-07	3.30240e-07	-1.93839e-07	1.36401e-07	2.10282e-07	-4.69709e-08	1.63312e-07	3.34556e-07	-1.43784e-07	1.90772e-07	2.57584e-07	-2.86098e-07	-2.85139e-08
2.777	4.92606e-07	-7.24411e-08	4.20165e-07	5.44260e-07	-1.92063e-07	3.52197e-07	5.33628e-08	-1.29775e-08	4.03853e-08	9.22369e-07	-2.62916e-07	6.59453e-07	3.32705e-07	-1.95286e-07	1.37419e-07	2.11551e-07	-4.72543e-08	1.64297e-07	3.36287e-07	-1.44528e-07	1.91759e-07	2.59284e-07	-2.87986e-07	-2.87020e-08
2.802	4.96009e-07	-7.29416e-08	4.23068e-07	5.47013e-07	-1.95060e-07	3.51953e-07	5.39952e-08	-1.31313e-08	4.08639e-08	9.28610e-07	-2.64695e-07	6.63915e-07	3.35171e-07	-1.96734e-07	1.38438e-07	2.12815e-07	-4.75366e-08	1.65278e-07	3.38008e-07	-1.45268e-07	1.92741e-07	2.60980e-07	-2.89870e-07	-2.88898e-08
2.826	4.99412e-07	-7.34419e-08	4.25970e-07	5.49750e-07	-1.98078e-07	3.51671e-07	5.46301e-08	-1.32857e-08	4.13444e-08	9.34847e-07	-2.66473e-07	6.68374e-07	3.37637e-07	-1.98181e-07	1.39456e-07	2.14074e-07	-4.78178e-08	1.66256e-07	3.39721e-07	-1.46004e-07	1.93717e-07	2.62674e-07	-2.91751e-07	-2.90773e-08
2.851	5.02812e-07	-7.39420e-08	4.28870e-07	5.52470e-07	-2.01119e-07	3.51351e-07	5.52673e-08	-1.34407e-08	4.18266e-08	9.41079e-07	-2.68249e-07	6.72829e-07	3.40104e-07	-1.99629e-07	1.40475e-07	2.15328e-07	-4.80980e-08	1.67230e-07	3.41424e-07	-1.46735e-07	1.94688e-07	2.64365e-07	-2.93630e-07	-2.92645e-08
2.875	5.06211e-07	-7.44418e-08	4.31769e-07	5.55175e-07	-2.04181e-07	3.50993e-07	5.59068e-08	-1.35962e-08	4.23106e-08	9.47306e-07	-2.70024e-07	6.77281e-07	3.42570e-07	-2.01076e-07	1.41494e-07	2.16577e-07	-4.83770e-08	1.68200e-07	3.43117e-07	-1.47463e-07	1.95654e-07	2.66053e-07	-2.95504e-07	-2.94514e-08
2.900	5.09609e-07	-7.49414e-08	4.34667e-07	5.57863e-07	-2.07266e-07	3.50597e-07	5.65486e-08	-1.37523e-08	4.27963e-08	9.53528e-07	-2.71798e-07	6.81730e-07	3.45036e-07	-2.02524e-07	1.42512e-07	2.17822e-07	-4.86550e-08	1.69167e-07	3.44801e-07	-1.48187e-07	1.96614e-07	2.67738e-07	-2.97376e-07	-2.96379e-08
2.925	5.13004e-07	-7.54408e-08	4.37563e-07	5.60534e-07	-2.10371e-07	3.50163e-07	5.71927e-08	-1.39089e-08	4.32838e-08	9.59746e-07	-2.73570e-07	6.86175e-07	3.47502e-07	-2.03971e-07	1.43531e-07	2.19061e-07	-4.89318e-08	1.70129e-07	3.46475e-07	-1.48906e-07	1.97569e-07	2.69420e-07	-2.99244e-07	-2.98241e-08
2.949	5.16398e-07	-7.59399e-08	4.40458e-07	5.63189e-07	-2.13499e-07	3.49690e-07	5.78390e-08	-1.40661e-08	4.37729e-08	9.65958e-07	-2.75341e-07	6.90617e-07	3.49968e-07	-2.05419e-07	1.44549e-07	2.20295e-07	-4.92075e-08	1.71088e-07	3.48139e-07	-1.49622e-07	1.98518e-07	2.71099e-07	-3.01108e-07	-3.00099e-08
2.974	5.19790e-07	-7.64386e-08	4.43351e-07	5.65827e-07	-2.16648e-07	3.49179e-07	5.84876e-08	-1.42238e-08	4.42637e-08	9.72166e-07	-2.77111e-07	6.95055e-07	3.52434e-07	-2.06866e-07	1.45568e-07	2.21524e-07	-4.94820e-08	1.72042e-07	3.49794e-07	-1.50333e-07	1.99461e-07	2.72774e-07	-3.02969e-07	-3.01954e-08
2.998	5.23179e-07	-7.69371e-08	4.46242e-07	5.68448e-07	-2.19819e-07	3.48630e-07	5.91383e-08	-1.43821e-08	4.47562e-08	9.78368e-07	-2.78878e-07	6.99489e-07	3.54899e-07	-2.08313e-07	1.46586e-07	2.22748e-07	-4.97553e-08	1.72993e-07	3.51439e-07	-1.51040e-07	2.00399e-07	2.74446e-07	-3.04827e-07	-3.03805e-08
3.023	5.26567e-07	-7.74353e-08	4.49132e-07	5.71053e-07	-2.23011e-07	3.48042e-07	5.97912e-08	-1.45409e-08	4.52503e-08	9.84564e-07	-2.80645e-07	7.03919e-07	3.57365e-07	-2.09760e-07	1.47604e-07	2.23966e-07	-5.00275e-08	1.73939e-07	3.53074e-07	-1.51742e-07	2.01331e-07	2.76116e-07	-3.06681e-07	-3.05653e-08
3.047	5.29952e-07	-7.79331e-08	4.52019e-07	5.73640e-07	-2.26224e-07	3.47416e-07	6.04463e-08	-1.47002e-08	4.57461e-08	9.90755e-07	-2.82409e-07	7.08345e-07	3.59829e-07	-2.11207e-07	1.48622e-07	2.25180e-07	-5.02985e-08	1.74881e-07	3.54699e-07	-1.52441e-07	2.02258e-07	2.77781e-07	-3.08531e-07	-3.07496e-08
3.072	5.33335e-07	-7.84306e-08	4.54905e-07	5.76210e-07	-2.29459e-07	3.46751e-07	6.11034e-08	-1.48600e-08	4.62434e-08	9.96939e-07	-2.84172e-07	7.12767e-07	3.62293e-07	-2.12653e-07	1.49640e-07	2.26387e-07	-5.05683e-08	1.75819e-07	3.56314e-07	-1.53135e-07	2.03179e-07	2.79444e-07	-3.10377e-07	-3.09337e-08
3.097	5.36716e-07	-7.89278e-08	4.57788e-07	5.78763e-07	-2.32715e-07	3.46048e-07	6.17626e-08	-1.50203e-08	4.67423e-08	1.00312e-06	-2.85934e-07	7.17185e-07	3.64757e-07	-2.14099e-07	1.50658e-07	2.27590e-07	-5.08369e-08	1.76753e-07	3.57919e-07	-1.53825e-07	2.04094e-07	2.81103e-07	-3.12220e-07	-3.11173e-08
3.121	5.40094e-07	-7.94246e-08	4.60670e-07	5.81299e-07	-2.35993e-07	3.45306e-07	6.24239e-08	-1.51811e-08	4.72428e-08	1.00929e-06	-2.87693e-07	7.21598e-07	3.67220e-07	-2.15545e-07	1.51675e-07	2.28787e-07	-5.11042e-08	1.77682e-07	3.59514e-07	-1.54510e-07	2.05004e-07	2.82758e-07	-3.14059e-07	-3.13006e-08
3.146	5.43470e-07	-7.99210e-08	4.63549e-07	5.83817e-07	-2.39292e-07	3.44526e-07	6.30872e-08	-1.53424e-08	4.77448e-08	1.01546e-06	-2.89451e-07	7.26007e-07	3.69682e-07	-2.16990e-07	1.52692e-07	2.29978e-07	-5.13704e-08	1.78608e-07	3.61098e-07	-1.55191e-07	2.05907e-07	2.84410e-07	-3.15893e-07	-3.14834e-08
3.170	5.46843e-07	-8.04170e-08	4.66426e-07	5.86318e-07	-2.42611e-07	3.43707e-07	6.37525e-08	-1.55042e-08	4.82483e-08	1.02162e-06	-2.91207e-07	7.30411e-07	3.72144e-07	-2.18435e-07	1.53709e-07	2.31164e-07	-5.16352e-08	1.79529e-07	3.62673e-07	-1.55868e-07	2.06805e-07	2.86058e-07	-3.17724e-07	-3.16659e-08
3.195	5.50213e-07	-8.09126e-08	4.69300e-07	5.88802e-07	-2.45952e-07	3.42849e-07	6.44198e-08	-1.56665e-08	4.87533e-08	1.02777e-06	-2.92961e-07	7.34811e-07	3.74604e-07	-2.19879e-07	1.54725e-07	2.32344e-07	-5.18988e-08	1.80445e-07	3.64237e-07	-1.56540e-07	2.07697e-07	2.87703e-07	-3.19551e-07	-3.18479e-08
3.219	5.53580e-07	-8.14077e-08	4.72172e-07	5.91268e-07	-2.49314e-07	3.41953e-07	6.50890e-08	-1.58293e-08	4.92597e-08	1.03392e-06	-2.94713e-07	7.39206e-07	3.77064e-07	-2.21323e-07	1.55741e-07	2.33518e-07	-5.21611e-08	1.81357e-07	3.65791e-07	-1.57208e-07	2.08583e-07	2.89344e-07	-3.21373e-07	-3.20296e-08
3.244	5.56944e-07	-8.19025e-08	4.75042e-07	5.93716e-07	-2.52697e-07	3.41018e-07	6.57601e-08	-1.59925e-08	4.97676e-08	1.04006e-06	-2.96463e-07	7.43596e-07	3.79523e-07	-2.22766e-07	1.56756e-07	2.34687e-07	-5.24221e-08	1.82265e-07	3.67334e-07	-1.57871e-07	2.09463e-07	2.90981e-07	-3.23192e-07	-3.22108e-08
3.269	5.60306e-07	-8.23968e-08	4.77909e-07	5.96146e-07	-2.56101e-07	3.40045e-07	6.64331e-08	-1.61562e-08	5.02770e-08	1.04619e-06	-2.98212e-07	7.47981e-07	3.81980e-07	-2.24209e-07	1.57772e-07	2.35849e-07	-5.26819e-08	1.83168e-07	3.68867e-07	-1.58530e-07	2.10337e-07	2.92614e-07	-3.25006e-07	-3.23916e-08
3.293	5.63664e-07	-8.28906e-08	4.80773e-07	5.98558e-07	-2.59526e-07	3.39032e-07	6.71080e-08	-1.63203e-08	5.07877e-08	1.05232e-06	-2.99958e-07	7.52361e-07	3.84437e-07	-2.25651e-07	1.58786e-07	2.37006e-07	-5.29403e-08	1.84066e-07	3.70389e-07	-1.59184e-07	2.11205e-07	2.94244e-07	-3.26816e-07	-3.25720e-08
3.318	5.67019e-07	-8.33840e-08	4.83635e-07	6.00952e-07	-2.62972e-07	3.37981e-07	6.77847e-08	-1.64848e-08	5.12998e-08	1.05844e-06	-3.01702e-07	7.56736e-07	3.86892e-07	-2.27092e-07	1.59800e-07	2.38157e-07	-5.31973e-08	1.84960e-07	3.71901e-07	-1.59834e-07	2.12067e-07	2.95870e-07	-3.28622e-07	-3.27520e-08
3.342	5.70370e-07	-8.38768e-08	4.86493e-07	6.03329e-07	-2.66438e-07	3.36891e-07	6.84632e-08	-1.66499e-08	5.18133e-08	1.06455e-06	-3.03444e-07	7.61106e-07	3.89347e-07	-2.28533e-07	1.60814e-07	2.39302e-07	-5.34531e-08	1.85849e-07	3.73402e-07	-1.60479e-07	2.12923e-07	2.97491e-07	-3.30423e-07	-3.29315e-08
3.367	5.73718e-07	-8.43692e-08	4.89349e-07	6.05687e-07	-2.69925e-07	3.35762e-07	6.91435e-08	-1.68153e-08	5.23282e-08	1.07065e-06	-3.05184e-07	7.65470e-07	3.91800e-07	-2.29972e-07	1.61827e-07	2.40441e-07	-5.37075e-08	1.86733e-07	3.74893e-07	-1.61120e-07	2.13773e-07	2.99109e-07	-3.32220e-07	-3.31106e-08
3.391	5.77063e-07	-8.48610e-08	4.92202e-07	6.08027e-07	-2.73432e-07	3.34594e-07	6.98255e-08	-1.69812e-08	5.28443e-08	1.07675e-06	-3.06922e-07	7.69829e-07	3.94251e-07	-2.31411e-07	1.62840e-07	2.41574e-07	-5.39605e-08	1.87613e-07	3.76372e-07	-1.61755e-07	2.14617e-07	3.00723e-07	-3.34012e-07	-3.32892e-08
3.416	5.80404e-07	-8.53524e-08	4.95051e-07	6.10348e-07	-2.76960e-07	3.33388e-07	7.05092e-08	-1.71474e-08	5.33618e-08	1.08284e-06	-3.08658e-07	7.74182e-07	3.96701e-07	-2.32849e-07	1.63852e-07	2.42700e-07	-5.42121e-08	1.88488e-07	3.77841e-07	-1.62387e-07	2.15454e-07	3.02332e-07	-3.35800e-07	-3.34674e-08
3.441	5.83741e-07	-8.58431e-08	4.97898e-07	6.12651e-07	-2.80509e-07	3.32142e-07	7.11947e-08	-1.73141e-08	5.38805e-08	1.08892e-06	-3.10391e-07	7.78529e-07	3.99150e-07	-2.34287e-07	1.64863e-07	2.43821e-07	-5.44624e-08	1.89358e-07	3.79299e-07	-1.63013e-07	2.16286e-07	3.03938e-07	-3.37583e-07	-3.36451e-08
3.465	5.87075e-07	-8.63334e-08	5.00741e-07	6.14936e-07	-2.84077e-07	3.30858e-07	7.18818e-08	-1.74812e-08	5.44005e-08	1.09499e-06	-3.12122e-07	7.82871e-07	4.01597e-07	-2.35723e-07	1.65874e-07	2.44935e-07	-5.47113e-08	1.90224e-07	3.80746e-07	-1.63635e-07	2.17111e-07	3.05539e-07	-3.39362e-07	-3.38224e-08
3.490	5.90404e-07	-8.68230e-08	5.03581e-07	6.17202e-07	-2.87667e-07	3.29535e-07	7.25705e-08	-1.76487e-08	5.49218e-08	1.10106e-06	-3.13851e-07	7.87207e-07	4.04042e-07	-2.37158e-07	1.66884e-07	2.46043e-07	-5.49587e-08	1.91084e-07	3.82183e-07	-1.64253e-07	2.17930e-07	3.07136e-07	-3.41135e-07	-3.39992e-08
3.514	5.93730e-07	-8.73121e-08	5.06418e-07	6.19449e-07	-2.91276e-07	3.28173e-07	7.32609e-08	-1.78166e-08	5.54442e-08	1.10711e-06	-3.15577e-07	7.91537e-07	4.06485e-07	-2.38592e-07	1.67893e-07	2.47144e-07	-5.52047e-08	1.91939e-07	3.83608e-07	-1.64865e-07	2.18743e-07	3.08729e-07	-3.42904e-07	-3.41755e-08
3.539	5.97052e-07	-8.78005e-08	5.09251e-07	6.21677e-07	-2.94906e-07	3.26772e-07	7.39528e-08	-1.79849e-08	5.59679e-08	1.11316e-06	-3.17301e-07	7.95861e-07	4.08927e-07	-2.40026e-07	1.68901e-07	2.48239e-07	-5.54493e-08	1.92790e-07	3.85022e-07	-1.65473e-07	2.19549e-07	3.10317e-07	-3.44669e-07	-3.43513e-08
3.564	6.00369e-07	-8.82884e-08	5.12081e-07	6.23887e-07	-2.98555e-07	3.25332e-07	7.46463e-08	-1.81535e-08	5.64927e-08	1.11920e-06	-3.19022e-07	8.00179e-07	4.11367e-07	-2.41458e-07	1.69909e-07	2.49328e-07	-5.56925e-08	1.93635e-07	3.86425e-07	-1.66076e-07	2.20349e-07	3.11901e-07	-3.46428e-07	-3.45267e-08
3.588	6.03682e-07	-8.87756e-08	5.14907e-07	6.26078e-07	-3.02225e-07	3.23853e-07	7.53413e-08	-1.83226e-08	5.70187e-08	1.12523e-06	-3.20741e-07	8.04490e-07	4.13805e-07	-2.42889e-07	1.70916e-07	2.50410e-07	-5.59342e-08	1.94475e-07	3.87817e-07	-1.66674e-07	2.21143e-07	3.13481e-07	-3.48182e-07	-3.47015e-08
3.613	6.06991e-07	-8.92622e-08	5.17729e-07	6.28250e-07	-3.05914e-07	3.22335e-07	7.60378e-08	-1.84920e-08	5.75458e-08	1.13125e-06	-3.22458e-07	8.08795e-07	4.16241e-07	-2.44319e-07	1.71923e-07	2.51485e-07	-5.61744e-08	1.95311e-07	3.89197e-07	-1.67267e-07	2.21930e-07	3.15056e-07	-3.49932e-07	-3.48759e-08
3.637	6.10295e-07	-8.97481e-08	5.20547e-07	6.30402e-07	-3.09624e-07	3.20779e-07	7.67358e-08	-1.86617e-08	5.80741e-08	1.13727e-06	-3.24171e-07	8.13094e-07	4.18676e-07	-2.45748e-07	1.72928e-07	2.52554e-07	-5.64132e-08	1.96141e-07	3.90567e-07	-1.67856e-07	2.22711e-07	3.16627e-07	-3.51676e-07	-3.50497e-08
3.662	6.13595e-07	-9.02334e-08	5.23362e-07	6.32536e-07	-3.13353e-07	3.19183e-07	7.74352e-08	-1.88318e-08	5.86034e-08	1.14327e-06	-3.25883e-07	8.17386e-07	4.21107e-07	-2.47175e-07	1.73932e-07	2.53616e-07	-5.66504e-08	1.96966e-07	3.91925e-07	-1.68439e-07	2.23485e-07	3.18193e-07	-3.53416e-07	-3.52231e-08
3.686	6.16890e-07	-9.07179e-08	5.26172e-07	6.34650e-07	-3.17102e-07	3.17548e-07	7.81360e-08	-1.90022e-08	5.91338e-08	1.14926e-06	-3.27591e-07	8.21671e-07	4.23537e-07	-2.48601e-07	1.74936e-07	2.54672e-07	-5.68862e-08	1.97785e-07	3.93271e-07	-1.69018e-07	2.24253e-07	3.19754e-07	-3.55150e-07	-3.53959e-08
3.711	6.20181e-07	-9.12018e-08	5.28979e-07	6.36745e-07	-3.20870e-07	3.15875e-07	7.88383e-08	-1.91730e-08	5.96653e-08	1.15525e-06	-3.29297e-07	8.25950e-07	4.25965e-07	-2.50026e-07	1.75939e-07	2.55720e-07	-5.71204e-08	1.98600e-07	3.94606e-07	-1.69592e-07	2.25014e-07	3.21311e-07	-3.56879e-07	-3.55682e-08
3.736	6.23466e-07	-9.16850e-08	5.31781e-07	6.38821e-07	-3.24659e-07	3.14163e-07	7.95419e-08	-1.93441e-08	6.01977e-08	1.16122e-06	-3.31000e-07	8.30222e-07	4.28390e-07	-2.51450e-07	1.76940e-07	2.56762e-07	-5.73531e-08	1.99409e-07	3.95930e-07	-1.70161e-07	2.25769e-07	3.22863e-07	-3.58603e-07	-3.57400e-08
3.760	6.26747e-07	-9.21674e-08	5.34579e-07	6.40877e-07	-3.28466e-07	3.12411e-07	8.02468e-08	-1.95156e-08	6.07312e-08	1.16719e-06	-3.32701e-07	8.34487e-07	4.30813e-07	-2.52872e-07	1.77941e-07	2.57797e-07	-5.75843e-08	2.00213e-07	3.97242e-07	-1.70725e-07	2.26517e-07	3.24410e-07	-3.60321e-07	-3.59113e-08
3.785	6.30023e-07	-9.26491e-08	5.37373e-07	6.42914e-07	-3.32293e-07	3.10621e-07	8.09530e-08	-1.96873e-08	6.12657e-08	1.17314e-06	-3.34398e-07	8.38745e-07	4.33234e-07	-2.54293e-07	1.78941e-07	2.58825e-07	-5.78140e-08	2.01011e-07	3.98542e-07	-1.71284e-07	2.27259e-07	3.25952e-07	-3.62034e-07	-3.60820e-08
3.809	6.33293e-07	-9.31301e-08	5.40163e-07	6.44931e-07	-3.36139e-07	3.08792e-07	8.16605e-08	-1.98594e-08	6.18012e-08	1.17909e-06	-3.36093e-07	8.42995e-07	4.35652e-07	-2.55712e-07	1.79940e-07	2.59846e-07	-5.80420e-08	2.01804e-07	3.99831e-07	-1.71838e-07	2.27994e-07	3.27490e-07	-3.63742e-07	-3.62522e-08
3.834	6.36558e-07	-9.36103e-08	5.42948e-07	6.46929e-07	-3.40004e-07	3.06924e-07	8.23693e-08	-2.00317e-08	6.23376e-08	1.18502e-06	-3.37785e-07	8.47239e-07	4.38067e-07	-2.57130e-07	1.80937e-07	2.60860e-07	-5.82686e-08	2.02592e-07	4.01108e-07	-1.72386e-07	2.28722e-07	3.29022e-07	-3.65444e-07	-3.64219e-08
3.858	6.39818e-07	-9.40897e-08	5.45729e-07	6.48906e-07	-3.43889e-07	3.05018e-07	8.30793e-08	-2.02044e-08	6.28749e-08	1.19095e-06	-3.39474e-07	8.51475e-07	4.40480e-07	-2.58546e-07	1.81934e-07	2.61867e-07	-5.84935e-08	2.03374e-07	4.02374e-07	-1.72930e-07	2.29444e-07	3.30550e-07	-3.67141e-07	-3.65910e-08
3.883	6.43073e-07	-9.45683e-08	5.48505e-07	6.50864e-07	-3.47792e-07	3.03072e-07	8.37905e-08	-2.03774e-08	6.34131e-08	1.19686e-06	-3.41159e-07	8.55704e-07	4.42890e-07	-2.59961e-07	1.82929e-07	2.62867e-07	-5.87168e-08	2.04150e-07	4.03627e-07	-1.73469e-07	2.30158e-07	3.32073e-07	-3.68832e-07	-3.67596e-08
3.908	6.46322e-07	-9.50461e-08	5.51276e-07	6.52802e-07	-3.51715e-07	3.01088e-07	8.45028e-08	-2.05506e-08	6.39522e-08	1.20277e-06	-3.42842e-07	8.59925e-07	4.45298e-07	-2.61374e-07	1.83924e-07	2.63860e-07	-5.89386e-08	2.04921e-07	4.04869e-07	-1.74003e-07	2.30867e-07	3.33590e-07	-3.70518e-07	-3.69276e-08
3.932	6.49565e-07	-9.55230e-08	5.54042e-07	6.54721e-07	-3.55656e-07	2.99065e-07	8.52163e-08	-2.07241e-08	6.44922e-08	1.20866e-06	-3.44522e-07	8.64138e-07	4.47702e-07	-2.62785e-07	1.84917e-07	2.64846e-07	-5.91587e-08	2.05687e-07	4.06099e-07	-1.74531e-07	2.31568e-07	3.35103e-07	-3.72198e-07	-3.70950e-08
3.957	6.52803e-07	-9.59992e-08	5.56804e-07	6.56619e-07	-3.59616e-07	2.97003e-07	8.59309e-08	-2.08979e-08	6.50330e-08	1.21454e-06	-3.46199e-07	8.68344e-07	4.50104e-07	-2.64195e-07	1.85909e-07	2.65824e-07	-5.93773e-08	2.06447e-07	4.07317e-07	-1.75055e-07	2.32262e-07	3.36610e-07	-3.73872e-07	-3.72619e-08
3.981	6.56035e-07	-9.64744e-08	5.59560e-07	6.58497e-07	-3.63594e-07	2.94902e-07	8.66467e-08	-2.10720e-08	6.55747e-08	1.22041e-06	-3.47873e-07	8.72542e-07	4.52503e-07	-2.65603e-07	1.86900e-07	2.66795e-07	-5.95942e-08	2.07201e-07	4.08523e-07	-1.75573e-07	2.32950e-07	3.38112e-07	-3.75541e-07	-3.74282e-08
4.006	6.59261e-07	-9.69488e-08	5.62312e-07	6.60355e-07	-3.67592e-07	2.92763e-07	8.73634e-08	-2.12463e-08	6.61171e-08	1.22628e-06	-3.49543e-07	8.76732e-07	4.54899e-07	-2.67010e-07	1.87889e-07	2.67759e-07	-5.98094e-08	2.07949e-07	4.09717e-07	-1.76086e-07	2.33631e-07	3.39609e-07	-3.77203e-07	-3.75939e-08
4.030	6.62481e-07	-9.74224e-08	5.65059e-07	6.62192e-07	-3.71607e-07	2.90585e-07	8.80812e-08	-2.14209e-08	6.66604e-08	1.23212e-06	-3.51211e-07	8.80914e-07	4.57292e-07	-2.68414e-07	1.88878e-07	2.68715e-07	-6.00230e-08	2.08692e-07	4.10899e-07	-1.76594e-07	2.34305e-07	3.41101e-07	-3.78860e-07	-3.77590e-08
4.055	6.65695e-07	-9.78950e-08	5.67800e-07	6.64010e-07	-3.75641e-07	2.88369e-07	8.88000e-08	-2.15957e-08	6.72044e-08	1.23796e-06	-3.52875e-07	8.85088e-07	4.59682e-07	-2.69817e-07	1.89865e-07	2.69664e-07	-6.02350e-08	2.09429e-07	4.12069e-07	-1.77097e-07	2.34972e-07	3.42588e-07	-3.80511e-07	-3.79236e-08
4.080	6.68903e-07	-9.83667e-08	5.70536e-07	6.65807e-07	-3.79693e-07	2.86113e-07	8.95198e-08	-2.17707e-08	6.77491e-08	1.24379e-06	-3.54535e-07	8.89254e-07	4.62068e-07	-2.71218e-07	1.90851e-07	2.70605e-07	-6.04452e-08	2.10160e-07	4.13226e-07	-1.77594e-07	2.35632e-07	3.44069e-07	-3.82156e-07	-3.80875e-08
4.104	6.72104e-07	-9.88375e-08	5.73267e-07	6.67584e-07	-3.83764e-07	2.83820e-07	9.02406e-08	-2.19460e-08	6.82946e-08	1.24960e-06	-3.56193e-07	8.93411e-07	4.64452e-07	-2.72617e-07	1.91835e-07	2.71539e-07	-6.06538e-08	2.10885e-07	4.14372e-07	-1.78087e-07	2.36285e-07	3.45545e-07	-3.83795e-07	-3.82509e-08
4.129	6.75299e-07	-9.93074e-08	5.75992e-07	6.69340e-07	-3.87852e-07	2.81487e-07	9.09623e-08	-2.21215e-08	6.88408e-08	1.25541e-06	-3.57847e-07	8.97560e-07	4.66832e-07	-2.74014e-07	1.92818e-07	2.72465e-07	-6.08608e-08	2.11604e-07	4.15505e-07	-1.78574e-07	2.36931e-07	3.47015e-07	-3.85428e-07	-3.84136e-08
4.153	6.78488e-07	-9.97763e-08	5.78712e-07	6.71075e-07	-3.91959e-07	2.79117e-07	9.16849e-08	-2.22972e-08	6.93876e-08	1.26120e-06	-3.59498e-07	9.01701e-07	4.69208e-07	-2.75409e-07	1.93800e-07	2.73384e-07	-6.10660e-08	2.12318e-07	4.16625e-07	-1.79055e-07	2.37570e-07	3.48480e-07	-3.87055e-07	-3.85758e-08
4.178	6.81670e-07	-1.00244e-07	5.81426e-07	6.72791e-07	-3.96083e-07	2.76707e-07	9.24083e-08	-2.24732e-08	6.99352e-08	1.26698e-06	-3.61145e-07	9.05833e-07	4.71582e-07	-2.76802e-07	1.94780e-07	2.74295e-07	-6.12695e-08	2.13026e-07	4.17734e-07	-1.79532e-07	2.38202e-07	3.49939e-07	-3.88676e-07	-3.87373e-08
4.202	6.84845e-07	-1.00711e-07	5.84134e-07	6.74485e-07	-4.00225e-07	2.74260e-07	9.31326e-08	-2.26493e-08	7.04833e-08	1.27275e-06	-3.62789e-07	9.09956e-07	4.73952e-07	-2.78193e-07	1.95759e-07	2.75198e-07	-6.14713e-08	2.13727e-07	4.18830e-07	-1.80003e-07	2.38827e-07	3.51393e-07	-3.90291e-07	-3.88982e-08
4.227	6.88014e-07	-1.01177e-07	5.86837e-07	6.76159e-07	-4.04385e-07	2.71774e-07	9.38578e-08	-2.28257e-08	7.10321e-08	1.27850e-06	-3.64430e-07	9.14070e-07	4.76318e-07	-2.79582e-07	1.96736e-07	2.76094e-07	-6.16713e-08	2.14423e-07	4.19914e-07	-1.80468e-07	2.39445e-07	3.52841e-07	-3.91899e-07	-3.90586e-08
4.252	6.91176e-07	-1.01642e-07	5.89534e-07	6.77812e-07	-4.08562e-07	2.69249e-07	9.45837e-08	-2.30022e-08	7.15815e-08	1.28424e-06	-3.66066e-07	9.18176e-07	4.78681e-07	-2.80968e-07	1.97712e-07	2.76982e-07	-6.18696e-08	2.15112e-07	4.20985e-07	-1.80929e-07	2.40056e-07	3.54283e-07	-3.93502e-07	-3.92182e-08
4.276	6.94330e-07	-1.02106e-07	5.92224e-07	6.79444e-07	-4.12757e-07	2.66687e-07	9.53104e-08	-2.31789e-08	7.21315e-08	1.28997e-06	-3.67700e-07	9.22273e-07	4.81040e-07	-2.82353e-07	1.98686e-07	2.77862e-07	-6.20662e-08	2.15796e-07	4.22043e-07	-1.81384e-07	2.40660e-07	3.55720e-07	-3.95097e-07	-3.93773e-08
4.301	6.97478e-07	-1.02569e-07	5.94909e-07	6.81055e-07	-4.16969e-07	2.64086e-07	9.60379e-08	-2.33559e-08	7.26820e-08	1.29569e-06	-3.69329e-07	9.26360e-07	4.83395e-07	-2.83736e-07	1.99659e-07	2.78734e-07	-6.22610e-08	2.16473e-07	4.23089e-07	-1.81833e-07	2.41256e-07	3.57151e-07	-3.96687e-07	-3.95357e-08
4.325	7.00619e-07	-1.03031e-07	5.97588e-07	6.82646e-07	-4.21199e-07	2.61447e-07	9.67660e-08	-2.35329e-08	7.32331e-08	1.30139e-06	-3.70956e-07	9.30439e-07	4.85747e-07	-2.85116e-07	2.00631e-07	2.79598e-07	-6.24541e-08	2.17144e-07	4.24123e-07	-1.82277e-07	2.41845e-07	3.58577e-07	-3.98270e-07	-3.96935e-08
4.350	7.03752e-07	-1.03492e-07	6.00260e-07	6.84215e-07	-4.25445e-07	2.58770e-07	9.74949e-08	-2.37102e-08	7.37847e-08	1.30709e-06	-3.72578e-07	9.34508e-07	4.88094e-07	-2.86494e-07	2.01600e-07	2.80455e-07	-6.26454e-08	2.17809e-07	4.25143e-07	-1.82716e-07	2.42427e-07	3.59996e-07	-3.99847e-07	-3.98506e-08
4.375	7.06878e-07	-1.03951e-07	6.02927e-07	6.85763e-07	-4.29708e-07	2.56055e-07	9.82244e-08	-2.38876e-08	7.43368e-08	1.31276e-06	-3.74197e-07	9.38568e-07	4.90438e-07	-2.87870e-07	2.02568e-07	2.81303e-07	-6.28349e-08	2.18468e-07	4.26151e-07	-1.83149e-07	2.43002e-07	3.61410e-07	-4.01417e-07	-4.00071e-08
4.399	7.09996e-07	-1.04410e-07	6.05586e-07	6.87291e-07	-4.33989e-07	2.53302e-07	9.89546e-08	-2.40652e-08	7.48894e-08	1.31843e-06	-3.75811e-07	9.42619e-07	4.92778e-07	-2.89243e-07	2.03535e-07	2.82144e-07	-6.30226e-08	2.19121e-07	4.27147e-07	-1.83577e-07	2.43570e-07	3.62818e-07	-4.02981e-07	-4.01630e-08
4.424	7.13107e-07	-1.04867e-07	6.08240e-07	6.88797e-07	-4.38286e-07	2.50511e-07	9.96854e-08	-2.42429e-08	7.54425e-08	1.32408e-06	-3.77423e-07	9.46660e-07	4.95114e-07	-2.90614e-07	2.04500e-07	2.82976e-07	-6.32086e-08	2.19767e-07	4.28129e-07	-1.83999e-07	2.44130e-07	3.64220e-07	-4.04538e-07	-4.03181e-08
4.448	7.16210e-07	-1.05324e-07	6.10887e-07	6.90282e-07	-4.42600e-07	2.47682e-07	1.00417e-07	-2.44208e-08	7.59960e-08	1.32972e-06	-3.79030e-07	9.50691e-07	4.97446e-07	-2.91983e-07	2.05463e-07	2.83800e-07	-6.33927e-08	2.20408e-07	4.29099e-07	-1.84416e-07	2.44683e-07	3.65616e-07	-4.06088e-07	-4.04727e-08
4.473	7.19306e-07	-1.05779e-07	6.13527e-07	6.91746e-07	-4.46930e-07	2.44815e-07	1.01149e-07	-2.45988e-08	7.65500e-08	1.33535e-06	-3.80633e-07	9.54713e-07	4.99774e-07	-2.93349e-07	2.06424e-07	2.84616e-07	-6.35750e-08	2.21041e-07	4.30056e-07	-1.84827e-07	2.45228e-07	3.67006e-07	-4.07632e-07	-4.06265e-08
4.497	7.22393e-07	-1.06233e-07	6.16161e-07	6.93188e-07	-4.51277e-07	2.41911e-07	1.01881e-07	-2.47769e-08	7.71043e-08	1.34096e-06	-3.82233e-07	9.58725e-07	5.02097e-07	-2.94713e-07	2.07384e-07	2.85424e-07	-6.37555e-08	2.21669e-07	4.31000e-07	-1.85233e-07	2.45767e-07	3.68389e-07	-4.09169e-07	-4.07797e-08
4.522	7.25473e-07	-1.06686e-07	6.18787e-07	6.94609e-07	-4.55640e-07	2.38969e-07	1.02614e-07	-2.49552e-08	7.76591e-08	1.34656e-06	-3.83828e-07	9.62727e-07	5.04416e-07	-2.96075e-07	2.08342e-07	2.86224e-07	-6.39341e-08	2.22290e-07	4.31931e-07	-1.85633e-07	2.46298e-07	3.69767e-07	-4.10700e-07	-4.09323e-08
4.547	7.28545e-07	-1.07137e-07	6.21407e-07	6.96009e-07	-4.60020e-07	2.35989e-07	1.03348e-07	-2.51336e-08	7.82142e-08	1.35214e-06	-3.85420e-07	9.66719e-07	5.06731e-07	-2.97433e-07	2.09298e-07	2.87016e-07	-6.41109e-08	2.22905e-07	4.32849e-07	-1.86028e-07	2.46821e-07	3.71139e-07	-4.12223e-07	-4.10841e-08
4.571	7.31608e-07	-1.07588e-07	6.24020e-07	6.97387e-07	-4.64415e-07	2.32972e-07	1.04082e-07	-2.53121e-08	7.87696e-08	1.35771e-06	-3.87008e-07	9.70701e-07	5.09042e-07	-2.98790e-07	2.10252e-07	2.87799e-07	-6.42859e-08	2.23513e-07	4.33754e-07	-1.86416e-07	2.47337e-07	3.72505e-07	-4.13740e-07	-4.12353e-08
4.596	7.34663e-07	-1.08037e-07	6.26626e-07	6.98744e-07	-4.68827e-07	2.29917e-07	1.04816e-07	-2.54907e-08	7.93254e-08	1.36326e-06	-3.88591e-07	9.74673e-07	5.11348e-07	-3.00143e-07	2.11205e-07	2.88574e-07	-6.44590e-08	2.24115e-07	4.34645e-07	-1.86800e-07	2.47846e-07	3.73864e-07	-4.15250e-07	-4.13857e-08
4.620	7.37710e-07	-1.08485e-07	6.29225e-07	7.00079e-07	-4.73254e-07	2.26825e-07	1.05551e-07	-2.56694e-08	7.98816e-08	1.36881e-06	-3.90171e-07	9.78635e-07	5.13650e-07	-3.01494e-07	2.12156e-07	2.89341e-07	-6.46302e-08	2.24710e-07	4.35524e-07	-1.87178e-07	2.48347e-07	3.75217e-07	-4.16753e-07	-4.15355e-08
4.645	7.40749e-07	-1.08932e-07	6.31817e-07	7.01393e-07	-4.77697e-07	2.23695e-07	1.06286e-07	-2.58482e-08	8.04380e-08	1.37433e-06	-3.91746e-07	9.82586e-07	5.15948e-07	-3.02843e-07	2.13105e-07	2.90099e-07	-6.47996e-08	2.25299e-07	4.36390e-07	-1.87550e-07	2.48840e-07	3.76564e-07	-4.18249e-07	-4.16846e-08
4.669	7.43779e-07	-1.09378e-07	6.34401e-07	7.02685e-07	-4.82156e-07	2.20529e-07	1.07022e-07	-2.60271e-08	8.09947e-08	1.37984e-06	-3.93317e-07	9.86527e-07	5.18240e-07	-3.04189e-07	2.14052e-07	2.90849e-07	-6.49671e-08	2.25882e-07	4.37243e-07	-1.87916e-07	2.49327e-07	3.77905e-07	-4.19738e-07	-4.18330e-08
4.694	7.46800e-07	-1.09822e-07	6.36978e-07	7.03955e-07	-4.86630e-07	2.17325e-07	1.07758e-07	-2.62061e-08	8.15516e-08	1.38534e-06	-3.94884e-07	9.90457e-07	5.20528e-07	-3.05532e-07	2.14997e-07	2.91590e-07	-6.51327e-08	2.26457e-07	4.38082e-07	-1.88277e-07	2.49805e-07	3.79239e-07	-4.21220e-07	-4.19807e-08
4.719	7.49812e-07	-1.10265e-07	6.39547e-07	7.05204e-07	-4.91120e-07	2.14084e-07	1.08494e-07	-2.63851e-08	8.21088e-08	1.39082e-06	-3.96447e-07	9.94377e-07	5.22812e-07	-3.06872e-07	2.15940e-07	2.92323e-07	-6.52964e-08	2.27027e-07	4.38908e-07	-1.88632e-07	2.50276e-07	3.80567e-07	-4.22695e-07	-4.21277e-08
4.743	7.52816e-07	-1.10707e-07	6.42109e-07	7.06431e-07	-4.95625e-07	2.10806e-07	1.09230e-07	-2.65642e-08	8.26663e-08	1.39629e-06	-3.98006e-07	9.98287e-07	5.25091e-07	-3.08210e-07	2.16881e-07	2.93047e-07	-6.54582e-08	2.27589e-07	4.39721e-07	-1.88981e-07	2.50740e-07	3.81888e-07	-4.24162e-07	-4.22740e-08
4.768	7.55811e-07	-1.11147e-07	6.44664e-07	7.07636e-07	-5.00145e-07	2.07491e-07	1.09967e-07	-2.67434e-08	8.32239e-08	1.40174e-06	-3.99560e-07	1.00218e-06	5.27365e-07	-3.09544e-07	2.17820e-07	2.93763e-07	-6.56181e-08	2.28145e-07	4.40520e-07	-1.89325e-07	2.51196e-07	3.83203e-07	-4.25623e-07	-4.24196e-08
4.792	7.58797e-07	-1.11586e-07	6.47210e-07	7.08819e-07	-5.04680e-07	2.04140e-07	1.10704e-07	-2.69227e-08	8.37817e-08	1.40718e-06	-4.01110e-07	1.00607e-06	5.29634e-07	-3.10876e-07	2.18758e-07	2.94471e-07	-6.57761e-08	2.28694e-07	4.41306e-07	-1.89663e-07	2.51644e-07	3.84512e-07	-4.27077e-07	-4.25645e-08
4.817	7.61773e-07	-1.12024e-07	6.49749e-07	7.09981e-07	-5.09229e-07	2.00751e-07	1.11442e-07	-2.71020e-08	8.43397e-08	1.41260e-06	-4.02655e-07	1.00995e-06	5.31898e-07	-3.12205e-07	2.19693e-07	2.95169e-07	-6.59322e-08	2.29237e-07	4.42079e-07	-1.89995e-07	2.52085e-07	3.85814e-07	-4.28523e-07	-4.27086e-08
4.841	7.64741e-07	-1.12460e-07	6.52280e-07	7.11121e-07	-5.13794e-07	1.97327e-07	1.12179e-07	-2.72813e-08	8.48978e-08	1.41801e-06	-4.04197e-07	1.01382e-06	5.34157e-07	-3.13531e-07	2.20626e-07	2.95859e-07	-6.60863e-08	2.29773e-07	4.42839e-07	-1.90321e-07	2.52518e-07	3.87110e-07	-4.29962e-07	-4.28520e-08
4.866	7.67699e-07	-1.12895e-07	6.54803e-07	7.12238e-07	-5.18373e-07	1.93865e-07	1.12917e-07	-2.74607e-08	8.54561e-08	1.42340e-06	-4.05733e-07	1.01767e-06	5.36411e-07	-3.14854e-07	2.21557e-07	2.96541e-07	-6.62385e-08	2.30302e-07	4.43585e-07	-1.90642e-07	2.52943e-07	3.88399e-07	-4.31394e-07	-4.29947e-08
4.891	7.70647e-07	-1.13329e-07	6.57318e-07	7.13334e-07	-5.22967e-07	1.90367e-07	1.13655e-07	-2.76402e-08	8.60145e-08	1.42878e-06	-4.07266e-07	1.02151e-06	5.38661e-07	-3.16175e-07	2.22486e-07	2.97213e-07	-6.63888e-08	2.30825e-07	4.44317e-07	-1.90956e-07	2.53361e-07	3.89681e-07	-4.32818e-07	-4.31367e-08
4.915	7.73586e-07	-1.13761e-07	6.59825e-07	7.14408e-07	-5.27575e-07	1.86833e-07	1.14393e-07	-2.78196e-08	8.65730e-08	1.43414e-06	-4.08794e-07	1.02535e-06	5.40905e-07	-3.17492e-07	2.23413e-07	2.97877e-07	-6.65371e-08	2.31340e-07	4.45036e-07	-1.91265e-07	2.53771e-07	3.90957e-07	-4.34235e-07	-4.32779e-08
4.940	7.76516e-07	-1.14192e-07	6.62324e-07	7.15460e-07	-5.32197e-07	1.83263e-07	1.15131e-07	-2.79991e-08	8.71316e-08	1.43948e-06	-4.10317e-07	1.02917e-06	5.43144e-07	-3.18806e-07	2.24338e-07	2.98533e-07	-6.66834e-08	2.31849e-07	4.45741e-07	-1.91569e-07	2.54173e-07	3.92226e-07	-4.35645e-07	-4.34184e-08
4.964	7.79435e-07	-1.14621e-07	6.64814e-07	7.16489e-07	-5.36833e-07	1.79656e-07	1.15869e-07	-2.81786e-08	8.76902e-08	1.44481e-06	-4.11836e-07	1.03298e-06	5.45377e-07	-3.20117e-07	2.25260e-07	2.99179e-07	-6.68278e-08	2.32351e-07	4.46433e-07	-1.91866e-07	2.54567e-07	3.93489e-07	-4.37047e-07	-4.35581e-08
4.989	7.82345e-07	-1.15049e-07	6.67296e-07	7.17497e-07	-5.41483e-07	1.76014e-07	1.16607e-07	-2.83582e-08	8.82489e-08	1.45012e-06	-4.13350e-07	1.03677e-06	5.47606e-07	-3.21425e-07	2.26181e-07	2.99817e-07	-6.69702e-08	2.32846e-07	4.47111e-07	-1.92157e-07	2.54954e-07	3.94744e-07	-4.38441e-07	-4.36971e-08
5.014	7.85245e-07	-1.15476e-07	6.69770e-07	7.18482e-07	-5.46147e-07	1.72335e-07	1.17345e-07	-2.85377e-08	8.88076e-08	1.45542e-06	-4.14859e-07	1.04056e-06	5.49829e-07	-3.22730e-07	2.27099e-07	3.00445e-07	-6.71107e-08	2.33335e-07	4.47776e-07	-1.92443e-07	2.55333e-07	3.95993e-07	-4.39829e-07	-4.38354e-08
5.038	7.88135e-07	-1.15901e-07	6.72234e-07	7.19446e-07	-5.50825e-07	1.68621e-07	1.18084e-07	-2.87172e-08	8.93663e-08	1.46070e-06	-4.16364e-07	1.04433e-06	5.52047e-07	-3.24032e-07	2.28015e-07	3.01065e-07	-6.72492e-08	2.33816e-07	4.48427e-07	-1.92723e-07	2.55704e-07	3.97235e-07	-4.41208e-07	-4.39729e-08
5.063	7.91015e-07	-1.16324e-07	6.74691e-07	7.20387e-07	-5.55516e-07	1.64871e-07	1.18822e-07	-2.88968e-08	8.99250e-08	1.46596e-06	-4.17864e-07	1.04810e-06	5.54259e-07	-3.25330e-07	2.28929e-07	3.01676e-07	-6.73856e-08	2.34291e-07	4.49064e-07	-1.92996e-07	2.56067e-07	3.98471e-07	-4.42580e-07	-4.41096e-08
5.087	7.93885e-07	-1.16746e-07	6.77138e-07	7.21306e-07	-5.60221e-07	1.61085e-07	1.19560e-07	-2.90763e-08	9.04837e-08	1.47121e-06	-4.19360e-07	1.05185e-06	5.56466e-07	-3.26626e-07	2.29840e-07	3.02278e-07	-6.75201e-08	2.34758e-07	4.49687e-07	-1.93264e-07	2.56423e-07	3.99699e-07	-4.43945e-07	-4.42456e-08
5.112	7.96744e-07	-1.17167e-07	6.79577e-07	7.22203e-07	-5.64938e-07	1.57264e-07	1.20298e-07	-2.92558e-08	9.10424e-08	1.47644e-06	-4.20850e-07	1.05559e-06	5.58667e-07	-3.27918e-07	2.30749e-07	3.02871e-07	-6.76526e-08	2.35219e-07	4.50297e-07	-1.93526e-07	2.56771e-07	4.00921e-07	-4.45301e-07	-4.43809e-08
5.136	7.99593e-07	-1.17586e-07	6.82007e-07	7.23077e-07	-5.69669e-07	1.53408e-07	1.21036e-07	-2.94354e-08	9.16010e-08	1.48165e-06	-4.22336e-07	1.05931e-06	5.60863e-07	-3.29207e-07	2.31656e-07	3.03456e-07	-6.77831e-08	2.35672e-07	4.50893e-07	-1.93783e-07	2.57110e-07	4.02135e-07	-4.46651e-07	-4.45153e-08
5.161	8.02431e-07	-1.18003e-07	6.84428e-07	7.23929e-07	-5.74413e-07	1.49516e-07	1.21774e-07	-2.96148e-08	9.21596e-08	1.48685e-06	-4.23817e-07	1.06303e-06	5.63053e-07	-3.30492e-07	2.32561e-07	3.04031e-07	-6.79115e-08	2.36119e-07	4.51475e-07	-1.94033e-07	2.57442e-07	4.03343e-07	-4.47992e-07	-4.46490e-08
5.186	8.05259e-07	-1.18419e-07	6.86840e-07	7.24759e-07	-5.79170e-07	1.45589e-07	1.22512e-07	-2.97943e-08	9.27180e-08	1.49202e-06	-4.25294e-07	1.06673e-06	5.65238e-07	-3.31774e-07	2.33463e-07	3.04597e-07	-6.80380e-08	2.36559e-07	4.52043e-07	-1.94277e-07	2.57766e-07	4.04544e-07	-4.49326e-07	-4.47819e-08
5.210	8.08076e-07	-1.18833e-07	6.89243e-07	7.25567e-07	-5.83939e-07	1.41627e-07	1.23250e-07	-2.99737e-08	9.32764e-08	1.49719e-06	-4.26765e-07	1.07042e-06	5.67417e-07	-3.33053e-07	2.34363e-07	3.05154e-07	-6.81624e-08	2.36991e-07	4.52598e-07	-1.94515e-07	2.58083e-07	4.05737e-07	-4.50652e-07	-4.49141e-08
5.235	8.10882e-07	-1.19246e-07	6.91636e-07	7.26352e-07	-5.88721e-07	1.37631e-07	1.23988e-07	-3.01531e-08	9.38346e-08	1.50233e-06	-4.28231e-07	1.07410e-06	5.69590e-07	-3.34329e-07	2.35261e-07	3.05702e-07	-6.82848e-08	2.37417e-07	4.53138e-07	-1.94748e-07	2.58391e-07	4.06924e-07	-4.51970e-07	-4.50454e-08
5.259	8.13678e-07	-1.19657e-07	6.94021e-07	7.27115e-07	-5.93515e-07	1.33599e-07	1.24725e-07	-3.03324e-08	9.43927e-08	1.50746e-06	-4.29693e-07	1.07776e-06	5.71757e-07	-3.35601e-07	2.36156e-07	3.06241e-07	-6.84052e-08	2.37836e-07	4.53665e-07	-1.94974e-07	2.58691e-07	4.08104e-07	-4.53280e-07	-4.51760e-08
5.284	8.16462e-07	-1.20066e-07	6.96396e-07	7.27855e-07	-5.98322e-07	1.29533e-07	1.25462e-07	-3.05117e-08	9.49507e-08	1.51257e-06	-4.31149e-07	1.08142e-06	5.73918e-07	-3.36870e-07	2.37049e-07	3.06771e-07	-6.85236e-08	2.38247e-07	4.54178e-07	-1.95194e-07	2.58983e-07	4.09276e-07	-4.54582e-07	-4.53058e-08
5.308	8.19235e-07	-1.20474e-07	6.98761e-07	7.28573e-07	-6.03141e-07	1.25433e-07	1.26199e-07	-3.06910e-08	9.55085e-08	1.51766e-06	-4.32601e-07	1.08506e-06	5.76074e-07	-3.38135e-07	2.37939e-07	3.07291e-07	-6.86398e-08	2.38651e-07	4.54676e-07	-1.95409e-07	2.59268e-07	4.10442e-07	-4.55877e-07	-4.54348e-08
5.333	8.21997e-07	-1.20880e-07	7.01117e-07	7.29269e-07	-6.07971e-07	1.21298e-07	1.26936e-07	-3.08702e-08	9.60661e-08	1.52273e-06	-4.34047e-07	1.08869e-06	5.78223e-07	-3.39397e-07	2.38827e-07	3.07803e-07	-6.87541e-08	2.39049e-07	4.55161e-07	-1.95617e-07	2.59544e-07	4.11600e-07	-4.57163e-07	-4.55630e-08
5.358	8.24748e-07	-1.21285e-07	7.03463e-07	7.29942e-07	-6.12814e-07	1.17128e-07	1.27673e-07	-3.10493e-08	9.66235e-08	1.52779e-06	-4.35488e-07	1.09230e-06	5.80367e-07	-3.40655e-07	2.39712e-07	3.08305e-07	-6.88663e-08	2.39439e-07	4.55632e-07	-1.95819e-07	2.59812e-07	4.12751e-07	-4.58442e-07	-4.56905e-08
5.382	8.27487e-07	-1.21688e-07	7.05800e-07	7.30593e-07	-6.17668e-07	1.12925e-07	1.28409e-07	-3.12283e-08	9.71807e-08	1.53283e-06	-4.36925e-07	1.09590e-06	5.82504e-07	-3.41909e-07	2.40595e-07	3.08798e-07	-6.89764e-08	2.39822e-07	4.56088e-07	-1.96015e-07	2.60073e-07	4.13895e-07	-4.59712e-07	-4.58171e-08
5.407	8.30215e-07	-1.22089e-07	7.08126e-07	7.31221e-07	-6.22533e-07	1.08688e-07	1.29145e-07	-3.14073e-08	9.77377e-08	1.53785e-06	-4.38356e-07	1.09949e-06	5.84636e-07	-3.43160e-07	2.41475e-07	3.09282e-07	-6.90845e-08	2.40197e-07	4.56531e-07	-1.96206e-07	2.60325e-07	4.15032e-07	-4.60975e-07	-4.59429e-08
5.431	8.32931e-07	-1.22488e-07	7.10443e-07	7.31827e-07	-6.27410e-07	1.04416e-07	1.29881e-07	-3.15862e-08	9.82944e-08	1.54285e-06	-4.39782e-07	1.10307e-06	5.86761e-07	-3.44408e-07	2.42353e-07	3.09757e-07	-6.91905e-08	2.40566e-07	4.56959e-07	-1.96390e-07	2.60569e-07	4.16161e-07	-4.62229e-07	-4.60680e-08
5.456	8.35636e-07	-1.22886e-07	7.12750e-07	7.32410e-07	-6.32298e-07	1.00112e-07	1.30616e-07	-3.17651e-08	9.88509e-08	1.54784e-06	-4.41202e-07	1.10663e-06	5.88880e-07	-3.45652e-07	2.43228e-07	3.10222e-07	-6.92945e-08	2.40927e-07	4.57374e-07	-1.96568e-07	2.60806e-07	4.17284e-07	-4.63476e-07	-4.61922e-08
5.480	8.38329e-07	-1.23282e-07	7.15047e-07	7.32971e-07	-6.37197e-07	9.57732e-08	1.31351e-07	-3.19438e-08	9.94071e-08	1.55280e-06	-4.42618e-07	1.11018e-06	5.90993e-07	-3.46892e-07	2.44101e-07	3.10678e-07	-6.93964e-08	2.41282e-07	4.57774e-07	-1.96740e-07	2.61034e-07	4.18399e-07	-4.64714e-07	-4.63156e-08
5.505	8.41010e-07	-1.23676e-07	7.17334e-07	7.33509e-07	-6.42107e-07	9.14014e-08	1.32085e-07	-3.21224e-08	9.99631e-08	1.55775e-06	-4.44028e-07	1.11372e-06	5.93099e-07	-3.48128e-07	2.44971e-07	3.11125e-07	-6.94962e-08	2.41629e-07	4.58160e-07	-1.96906e-07	2.61254e-07	4.19506e-07	-4.65944e-07	-4.64382e-08
5.530	8.43679e-07	-1.24069e-07	7.19610e-07	7.34024e-07	-6.47028e-07	8.69963e-08	1.32820e-07	-3.23010e-08	1.00519e-07	1.56268e-06	-4.45433e-07	1.11724e-06	5.95200e-07	-3.49361e-07	2.45839e-07	3.11562e-07	-6.95939e-08	2.41968e-07	4.58532e-07	-1.97066e-07	2.61466e-07	4.20606e-07	-4.67166e-07	-4.65600e-08
5.554	8.46336e-07	-1.24459e-07	7.21876e-07	7.34517e-07	-6.51959e-07	8.25581e-08	1.33553e-07	-3.24794e-08	1.01074e-07	1.56759e-06	-4.46832e-07	1.12075e-06	5.97293e-07	-3.50590e-07	2.46703e-07	3.11990e-07	-6.96895e-08	2.42301e-07	4.58889e-07	-1.97219e-07	2.61670e-07	4.21699e-07	-4.68380e-07	-4.66810e-08
5.579	8.48980e-07	-1.24848e-07	7.24132e-07	7.34988e-07	-6.56901e-07	7.80869e-08	1.34287e-07	-3.26578e-08	1.01629e-07	1.57248e-06	-4.48227e-07	1.12425e-06	5.99381e-07	-3.51815e-07	2.47566e-07	3.12409e-07	-6.97830e-08	2.42626e-07	4.59233e-07	-1.97367e-07	2.61866e-07	4.22785e-07	-4.69586e-07	-4.68012e-08
5.603	8.51613e-07	-1.25235e-07	7.26377e-07	7.35436e-07	-6.61853e-07	7.35828e-08	1.35020e-07	-3.28360e-08	1.02184e-07	1.57735e-06	-4.49615e-07	1.12774e-06	6.01462e-07	-3.53037e-07	2.48425e-07	3.12818e-07	-6.98745e-08	2.42944e-07	4.59562e-07	-1.97508e-07	2.62054e-07	4.23863e-07	-4.70783e-07	-4.69205e-08
5.628	8.54233e-07	-1.25621e-07	7.28612e-07	7.35861e-07	-6.66815e-07	6.90461e-08	1.35752e-07	-3.30141e-08	1.02738e-07	1.58220e-06	-4.50999e-07	1.13121e-06	6.03536e-07	-3.54254e-07	2.49282e-07	3.13218e-07	-6.99638e-08	2.43255e-07	4.59877e-07	-1.97644e-07	2.62233e-07	4.24934e-07	-4.71973e-07	-4.70390e-08
5.652	8.56840e-07	-1.26004e-07	7.30836e-07	7.36264e-07	-6.71787e-07	6.44769e-08	1.36484e-07	-3.31921e-08	1.03292e-07	1.58704e-06	-4.52377e-07	1.13466e-06	6.05604e-07	-3.55468e-07	2.50136e-07	3.13609e-07	-7.00511e-08	2.43558e-07	4.60178e-07	-1.97773e-07	2.62405e-07	4.25997e-07	-4.73154e-07	-4.71567e-08
5.677	8.59435e-07	-1.26386e-07	7.33050e-07	7.36644e-07	-6.76769e-07	5.98753e-08	1.37215e-07	-3.33700e-08	1.03845e-07	1.59185e-06	-4.53749e-07	1.13810e-06	6.07666e-07	-3.56678e-07	2.50988e-07	3.13990e-07	-7.01362e-08	2.43854e-07	4.60464e-07	-1.97896e-07	2.62568e-07	4.27053e-07	-4.74326e-07	-4.72736e-08
5.702	8.62018e-07	-1.26766e-07	7.35252e-07	7.37002e-07	-6.81761e-07	5.52414e-08	1.37946e-07	-3.35477e-08	1.04399e-07	1.59665e-06	-4.55116e-07	1.14153e-06	6.09720e-07	-3.57884e-07	2.51836e-07	3.14362e-07	-7.02193e-08	2.44143e-07	4.60737e-07	-1.98013e-07	2.62723e-07	4.28101e-07	-4.75490e-07	-4.73896e-08
5.726	8.64588e-07	-1.27144e-07	7.37444e-07	7.37337e-07	-6.86762e-07	5.05756e-08	1.38677e-07	-3.37254e-08	1.04951e-07	1.60143e-06	-4.56478e-07	1.14495e-06	6.11769e-07	-3.59086e-07	2.52682e-07	3.14724e-07	-7.03002e-08	2.44424e-07	4.60994e-07	-1.98124e-07	2.62870e-07	4.29141e-07	-4.76646e-07	-4.75048e-08
5.751	8.67144e-07	-1.27520e-07	7.39625e-07	7.37650e-07	-6.91772e-07	4.58778e-08	1.39406e-07	-3.39028e-08	1.05504e-07	1.60618e-06	-4.57834e-07	1.14835e-06	6.13810e-07	-3.60285e-07	2.53525e-07	3.15077e-07	-7.03790e-08	2.44698e-07	4.61238e-07	-1.98229e-07	2.63009e-07	4.30175e-07	-4.77794e-07	-4.76192e-08
5.775	8.69688e-07	-1.27894e-07	7.41795e-07	7.37940e-07	-6.96791e-07	4.11483e-08	1.40136e-07	-3.40802e-08	1.06055e-07	1.61092e-06	-4.59184e-07	1.15174e-06	6.15844e-07	-3.61479e-07	2.54366e-07	3.15421e-07	-7.04557e-08	2.44965e-07	4.61467e-07	-1.98327e-07	2.63140e-07	4.31200e-07	-4.78933e-07	-4.77327e-08
5.800	8.72219e-07	-1.28266e-07	7.43953e-07	7.38207e-07	-7.01820e-07	3.63872e-08	1.40864e-07	-3.42574e-08	1.06607e-07	1.61564e-06	-4.60529e-07	1.15511e-06	6.17872e-07	-3.62669e-07	2.55203e-07	3.15754e-07	-7.05303e-08	2.45224e-07	4.61682e-07	-1.98419e-07	2.63262e-07	4.32218e-07	-4.80064e-07	-4.78454e-08
5.825	8.74737e-07	-1.28636e-07	7.46101e-07	7.38452e-07	-7.06857e-07	3.15948e-08	1.41592e-07	-3.44344e-08	1.07158e-07	1.62033e-06	-4.61868e-07	1.15847e-06	6.19893e-07	-3.63855e-07	2.56038e-07	3.16079e-07	-7.06028e-08	2.45476e-07	4.61882e-07	-1.98505e-07	2.63377e-07	4.33229e-07	-4.81186e-07	-4.79572e-08
5.849	8.77241e-07	-1.29004e-07	7.48237e-07	7.38674e-07	-7.11903e-07	2.67711e-08	1.42320e-07	-3.46113e-08	1.07708e-07	1.62501e-06	-4.63201e-07	1.16181e-06	6.21907e-07	-3.65037e-07	2.56870e-07	3.16394e-07	-7.06731e-08	2.45721e-07	4.62068e-07	-1.98585e-07	2.63483e-07	4.34231e-07	-4.82300e-07	-4.80683e-08
5.874	8.79732e-07	-1.29371e-07	7.50362e-07	7.38873e-07	-7.16957e-07	2.19163e-08	1.43046e-07	-3.47880e-08	1.08258e-07	1.62967e-06	-4.64529e-07	1.16514e-06	6.23915e-07	-3.66216e-07	2.57699e-07	3.16699e-07	-7.07413e-08	2.45958e-07	4.62240e-07	-1.98659e-07	2.63581e-07	4.35226e-07	-4.83405e-07	-4.81784e-08
5.898	8.82210e-07	-1.29735e-07	7.52475e-07	7.39050e-07	-7.22020e-07	1.70306e-08	1.43772e-07	-3.49646e-08	1.08808e-07	1.63431e-06	-4.65851e-07	1.16846e-06	6.25915e-07	-3.67390e-07	2.58525e-07	3.16995e-07	-7.08074e-08	2.46188e-07	4.62397e-07	-1.98727e-07	2.63670e-07	4.36214e-07	-4.84502e-07	-4.82877e-08
5.923	8.84674e-07	-1.30097e-07	7.54577e-07	7.39205e-07	-7.27090e-07	1.21142e-08	1.44498e-07	-3.51410e-08	1.09357e-07	1.63893e-06	-4.67167e-07	1.17176e-06	6.27908e-07	-3.68560e-07	2.59348e-07	3.17281e-07	-7.08713e-08	2.46410e-07	4.62540e-07	-1.98788e-07	2.63752e-07	4.37194e-07	-4.85590e-07	-4.83962e-08
5.947	8.87125e-07	-1.30458e-07	7.56667e-07	7.39336e-07	-7.32169e-07	7.16728e-09	1.45223e-07	-3.53173e-08	1.09905e-07	1.64352e-06	-4.68478e-07	1.17505e-06	6.29894e-07	-3.69725e-07	2.60169e-07	3.17558e-07	-7.09332e-08	2.46625e-07	4.62668e-07	-1.98843e-07	2.63825e-07	4.38166e-07	-4.86669e-07	-4.85038e-08
5.972	8.89562e-07	-1.30816e-07	7.58746e-07	7.39446e-07	-7.37256e-07	2.18996e-09	1.45947e-07	-3.54934e-08	1.10453e-07	1.64810e-06	-4.69782e-07	1.17832e-06	6.31873e-07	-3.70887e-07	2.60986e-07	3.17825e-07	-7.09928e-08	2.46832e-07	4.62782e-07	-1.98892e-07	2.63890e-07	4.39130e-07	-4.87741e-07	-4.86105e-08
5.997	8.91985e-07	-1.31172e-07	7.60812e-07	7.39532e-07	-7.42350e-07	-2.81755e-09	1.46670e-07	-3.56693e-08	1.11001e-07	1.65266e-06	-4.71081e-07	1.18158e-06	6.33845e-07	-3.72045e-07	2.61801e-07	3.18083e-07	-7.10504e-08	2.47032e-07	4.62881e-07	-1.98935e-07	2.63946e-07	4.40087e-07	-4.88803e-07	-4.87164e-08
6.021	8.94394e-07	-1.31527e-07	7.62867e-07	7.39596e-07	-7.47451e-07	-7.85509e-09	1.47392e-07	-3.58450e-08	1.11547e-07	1.65719e-06	-4.72374e-07	1.18482e-06	6.35810e-07	-3.73198e-07	2.62612e-07	3.18331e-07	-7.11058e-08	2.47225e-07	4.62966e-07	-1.98971e-07	2.63995e-07	4.41035e-07	-4.89857e-07	-4.88215e-08
6.046	8.96789e-07	-1.31879e-07	7.64910e-07	7.39638e-07	-7.52560e-07	-1.29225e-08	1.48114e-07	-3.60205e-08	1.12094e-07	1.66171e-06	-4.73661e-07	1.18805e-06	6.37768e-07	-3.74347e-07	2.63421e-07	3.18569e-07	-7.11591e-08	2.47410e-07	4.63036e-07	-1.99002e-07	2.64035e-07	4.41977e-07	-4.90902e-07	-4.89256e-08
6.070	8.99170e-07	-1.32229e-07	7.66941e-07	7.39657e-07	-7.57676e-07	-1.80195e-08	1.48835e-07	-3.61959e-08	1.12639e-07	1.66620e-06	-4.74942e-07	1.19126e-06	6.39718e-07	-3.75492e-07	2.64226e-07	3.18798e-07	-7.12102e-08	2.47588e-07	4.63092e-07	-1.99026e-07	2.64067e-07	4.42910e-07	-4.91939e-07	-4.90289e-08
6.095	9.01537e-07	-1.32577e-07	7.68960e-07	7.39654e-07	-7.62800e-07	-2.31460e-08	1.49555e-07	-3.63710e-08	1.13184e-07	1.67068e-06	-4.76217e-07	1.19446e-06	6.41661e-07	-3.76632e-07	2.65029e-07	3.19017e-07	-7.12592e-08	2.47758e-07	4.63134e-07	-1.99043e-07	2.64090e-07	4.43835e-07	-4.92967e-07	-4.91314e-08
6.119	9.03890e-07	-1.32923e-07	7.70967e-07	7.39628e-07	-7.67929e-07	-2.83018e-08	1.50275e-07	-3.65460e-08	1.13729e-07	1.67513e-06	-4.77486e-07	1.19764e-06	6.43597e-07	-3.77769e-07	2.65828e-07	3.19227e-07	-7.13060e-08	2.47921e-07	4.63160e-07	-1.99055e-07	2.64106e-07	4.44753e-07	-4.93986e-07	-4.92330e-08
6.144	9.06228e-07	-1.33267e-07	7.72961e-07	7.39579e-07	-7.73066e-07	-3.34867e-08	1.50993e-07	-3.67207e-08	1.14273e-07	1.67956e-06	-4.78750e-07	1.20081e-06	6.45526e-07	-3.78901e-07	2.66625e-07	3.19427e-07	-7.13507e-08	2.48077e-07	4.63173e-07	-1.99060e-07	2.64113e-07	4.45663e-07	-4.94997e-07	-4.93337e-08
6.169	9.08552e-07	-1.33609e-07	7.74943e-07	7.39508e-07	-7.78209e-07	-3.87005e-08	1.51711e-07	-3.68953e-08	1.14816e-07	1.68397e-06	-4.80007e-07	1.20396e-06	6.47447e-07	-3.80028e-07	2.67418e-07	3.19618e-07	-7.13932e-08	2.48224e-07	4.63171e-07	-1.99059e-07	2.64111e-07	4.46565e-07	-4.95998e-07	-4.94335e-08
6.193	9.10862e-07	-1.33948e-07	7.76913e-07	7.39415e-07	-7.83358e-07	-4.39430e-08	1.52428e-07	-3.70697e-08	1.15359e-07	1.68836e-06	-4.81258e-07	1.20710e-06	6.49360e-07	-3.81151e-07	2.68209e-07	3.19799e-07	-7.14336e-08	2.48365e-07	4.63154e-07	-1.99052e-07	2.64102e-07	4.47459e-07	-4.96991e-07	-4.95325e-08
6.218	9.13156e-07	-1.34286e-07	7.78870e-07	7.39299e-07	-7.88513e-07	-4.92141e-08	1.53144e-07	-3.72438e-08	1.15901e-07	1.69273e-06	-4.82503e-07	1.21022e-06	6.51267e-07	-3.82270e-07	2.68996e-07	3.19970e-07	-7.14719e-08	2.48498e-07	4.63123e-07	-1.99039e-07	2.64084e-07	4.48345e-07	-4.97976e-07	-4.96306e-08
6.242	9.15436e-07	-1.34621e-07	7.80815e-07	7.39161e-07	-7.93674e-07	-5.45135e-08	1.53860e-07	-3.74178e-08	1.16442e-07	1.69707e-06	-4.83742e-07	1.21333e-06	6.53165e-07	-3.83385e-07	2.69780e-07	3.20131e-07	-7.15080e-08	2.48623e-07	4.63077e-07	-1.99019e-07	2.64058e-07	4.49224e-07	-4.98951e-07	-4.97279e-08
6.267	9.17701e-07	-1.34954e-07	7.82747e-07	7.39000e-07	-7.98841e-07	-5.98410e-08	1.54574e-07	-3.75915e-08	1.16982e-07	1.70140e-06	-4.84975e-07	1.21642e-06	6.55057e-07	-3.84495e-07	2.70562e-07	3.20283e-07	-7.15419e-08	2.48741e-07	4.63016e-07	-1.98993e-07	2.64023e-07	4.50094e-07	-4.99918e-07	-4.98242e-08
6.291	9.19952e-07	-1.35285e-07	7.84666e-07	7.38817e-07	-8.04013e-07	-6.51965e-08	1.55287e-07	-3.77650e-08	1.17522e-07	1.70570e-06	-4.86201e-07	1.21950e-06	6.56940e-07	-3.85601e-07	2.71340e-07	3.20426e-07	-7.15737e-08	2.48852e-07	4.62941e-07	-1.98961e-07	2.63981e-07	4.50957e-07	-5.00876e-07	-4.99197e-08
6.316	9.22187e-07	-1.35614e-07	7.86573e-07	7.38611e-07	-8.09191e-07	-7.05797e-08	1.56000e-07	-3.79383e-08	1.18062e-07	1.70998e-06	-4.87422e-07	1.22256e-06	6.58816e-07	-3.86702e-07	2.72115e-07	3.20558e-07	-7.16033e-08	2.48955e-07	4.62852e-07	-1.98922e-07	2.63930e-07	4.51811e-07	-5.01825e-07	-5.00143e-08
6.341	9.24407e-07	-1.35940e-07	7.88466e-07	7.38384e-07	-8.14374e-07	-7.59905e-08	1.56712e-07	-3.81114e-08	1.18600e-07	1.71424e-06	-4.88636e-07	1.22561e-06	6.60685e-07	-3.87798e-07	2.72886e-07	3.20681e-07	-7.16308e-08	2.49051e-07	4.62748e-07	-1.98877e-07	2.63870e-07	4.52658e-07	-5.02766e-07	-5.01080e-08
6.365	9.26612e-07	-1.36265e-07	7.90347e-07	7.38133e-07	-8.19562e-07	-8.14286e-08	1.57422e-07	-3.82842e-08	1.19138e-07	1.71848e-06	-4.89844e-07	1.22864e-06	6.62546e-07	-3.88891e-07	2.73655e-07	3.20795e-07	-7.16562e-08	2.49139e-07	4.62629e-07	-1.98827e-07	2.63803e-07	4.53496e-07	-5.03697e-07	-5.02009e-08
6.390	9.28801e-07	-1.36587e-07	7.92215e-07	7.37861e-07	-8.24755e-07	-8.68939e-08	1.58132e-07	-3.84568e-08	1.19675e-07	1.72270e-06	-4.91046e-07	1.23165e-06	6.64399e-07	-3.89978e-07	2.74420e-07	3.20899e-07	-7.16793e-08	2.49219e-07	4.62496e-07	-1.98769e-07	2.63727e-07	4.54327e-07	-5.04620e-07	-5.02928e-08
6.414	9.30976e-07	-1.36906e-07	7.94069e-07	7.37566e-07	-8.29952e-07	-9.23861e-08	1.58841e-07	-3.86292e-08	1.20212e-07	1.72689e-06	-4.92242e-07	1.23465e-06	6.66244e-07	-3.91062e-07	2.75182e-07	3.20993e-07	-7.17004e-08	2.49292e-07	4.62348e-07	-1.98706e-07	2.63642e-07	4.55150e-07	-5.05534e-07	-5.03839e-08
6.439	9.33134e-07	-1.37224e-07	7.95910e-07	7.37249e-07	-8.35154e-07	-9.79050e-08	1.59549e-07	-3.88014e-08	1.20747e-07	1.73107e-06	-4.93431e-07	1.23763e-06	6.68082e-07	-3.92140e-07	2.75941e-07	3.21077e-07	-7.17193e-08	2.49358e-07	4.62186e-07	-1.98636e-07	2.63550e-07	4.55965e-07	-5.06439e-07	-5.04741e-08
6.463	9.35277e-07	-1.37539e-07	7.97739e-07	7.36910e-07	-8.40361e-07	-1.03450e-07	1.60256e-07	-3.89733e-08	1.21282e-07	1.73522e-06	-4.94614e-07	1.24060e-06	6.69911e-07	-3.93214e-07	2.76697e-07	3.21152e-07	-7.17360e-08	2.49416e-07	4.62009e-07	-1.98560e-07	2.63449e-07	4.56771e-07	-5.07335e-07	-5.05634e-08
6.488	9.37405e-07	-1.37852e-07	7.99553e-07	7.36549e-07	-8.45571e-07	-1.09022e-07	1.60962e-07	-3.91449e-08	1.21817e-07	1.73934e-06	-4.95791e-07	1.24355e-06	6.71733e-07	-3.94284e-07	2.77450e-07	3.21217e-07	-7.17506e-08	2.49467e-07	4.61817e-07	-1.98478e-07	2.63340e-07	4.57570e-07	-5.08222e-07	-5.06518e-08
6.513	9.39517e-07	-1.38162e-07	8.01354e-07	7.36165e-07	-8.50785e-07	-1.14620e-07	1.61667e-07	-3.93164e-08	1.22350e-07	1.74345e-06	-4.96961e-07	1.24649e-06	6.73548e-07	-3.95348e-07	2.78199e-07	3.21273e-07	-7.17630e-08	2.49510e-07	4.61611e-07	-1.98389e-07	2.63222e-07	4.58361e-07	-5.09100e-07	-5.07393e-08
6.537	9.41613e-07	-1.38471e-07	8.03142e-07	7.35759e-07	-8.56003e-07	-1.20244e-07	1.62370e-07	-3.94876e-08	1.22883e-07	1.74753e-06	-4.98125e-07	1.24941e-06	6.75354e-07	-3.96409e-07	2.78945e-07	3.21319e-07	-7.17732e-08	2.49546e-07	4.61390e-07	-1.98294e-07	2.63096e-07	4.59143e-07	-5.09969e-07	-5.08260e-08
6.562	9.43693e-07	-1.38776e-07	8.04916e-07	7.35332e-07	-8.61225e-07	-1.25893e-07	1.63073e-07	-3.96585e-08	1.23415e-07	1.75159e-06	-4.99282e-07	1.25231e-06	6.77152e-07	-3.97464e-07	2.79688e-07	3.21355e-07	-7.17814e-08	2.49574e-07	4.61155e-07	-1.98193e-07	2.62962e-07	4.59918e-07	-5.10830e-07	-5.09117e-08
6.586	9.45757e-07	-1.39080e-07	8.06677e-07	7.34882e-07	-8.66450e-07	-1.31568e-07	1.63775e-07	-3.98292e-08	1.23946e-07	1.75563e-06	-5.00433e-07	1.25520e-06	6.78942e-07	-3.98515e-07	2.80427e-07	3.21382e-07	-7.17873e-08	2.49595e-07	4.60905e-07	-1.98086e-07	2.62820e-07	4.60685e-07	-5.11681e-07	-5.09966e-08
6.611	9.47805e-07	-1.39381e-07	8.08424e-07	7.34410e-07	-8.71678e-07	-1.37269e-07	1.64476e-07	-3.99996e-08	1.24476e-07	1.75965e-06	-5.01578e-07	1.25807e-06	6.80725e-07	-3.99561e-07	2.81164e-07	3.21399e-07	-7.17912e-08	2.49608e-07	4.60641e-07	-1.97972e-07	2.62669e-07	4.61443e-07	-5.12524e-07	-5.10805e-08
6.636	9.49836e-07	-1.39680e-07	8.10157e-07	7.33916e-07	-8.76909e-07	-1.42994e-07	1.65176e-07	-4.01698e-08	1.25006e-07	1.76364e-06	-5.02716e-07	1.26092e-06	6.82499e-07	-4.00603e-07	2.81896e-07	3.21407e-07	-7.17928e-08	2.49614e-07	4.60362e-07	-1.97852e-07	2.62510e-07	4.62194e-07	-5.13357e-07	-5.11636e-08
6.660	9.51852e-07	-1.39976e-07	8.11876e-07	7.33400e-07	-8.82144e-07	-1.48744e-07	1.65874e-07	-4.03397e-08	1.25535e-07	1.76761e-06	-5.03847e-07	1.26376e-06	6.84266e-07	-4.01640e-07	2.82626e-07	3.21404e-07	-7.17923e-08	2.49612e-07	4.60069e-07	-1.97726e-07	2.62343e-07	4.62936e-07	-5.14182e-07	-5.12458e-08
6.685	9.53851e-07	-1.40270e-07	8.13581e-07	7.32862e-07	-8.87380e-07	-1.54519e-07	1.66572e-07	-4.05093e-08	1.26063e-07	1.77156e-06	-5.04972e-07	1.26658e-06	6.86024e-07	-4.02672e-07	2.83352e-07	3.21393e-07	-7.17897e-08	2.49603e-07	4.59760e-07	-1.97594e-07	2.62167e-07	4.63670e-07	-5.14997e-07	-5.13271e-08
6.709	9.55834e-07	-1.40562e-07	8.15272e-07	7.32302e-07	-8.92619e-07	-1.60318e-07	1.67268e-07	-4.06787e-08	1.26590e-07	1.77548e-06	-5.06091e-07	1.26939e-06	6.87774e-07	-4.03699e-07	2.84075e-07	3.21371e-07	-7.17850e-08	2.49586e-07	4.59438e-07	-1.97455e-07	2.61983e-07	4.64396e-07	-5.15804e-07	-5.14074e-08
6.734	9.57800e-07	-1.40851e-07	8.16949e-07	7.31720e-07	-8.97861e-07	-1.66141e-07	1.67964e-07	-4.08478e-08	1.27116e-07	1.77938e-06	-5.07203e-07	1.27218e-06	6.89516e-07	-4.04721e-07	2.84795e-07	3.21340e-07	-7.17781e-08	2.49562e-07	4.59101e-07	-1.97310e-07	2.61791e-07	4.65114e-07	-5.16601e-07	-5.14869e-08
6.758	9.59749e-07	-1.41138e-07	8.18612e-07	7.31116e-07	-9.03104e-07	-1.71988e-07	1.68658e-07	-4.10167e-08	1.27641e-07	1.78326e-06	-5.08308e-07	1.27495e-06	6.91250e-07	-4.05739e-07	2.85511e-07	3.21300e-07	-7.17690e-08	2.49531e-07	4.58749e-07	-1.97159e-07	2.61590e-07	4.65824e-07	-5.17390e-07	-5.15655e-08
6.783	9.61682e-07	-1.41422e-07	8.20260e-07	7.30491e-07	-9.08350e-07	-1.77859e-07	1.69351e-07	-4.11853e-08	1.28166e-07	1.78711e-06	-5.09407e-07	1.27771e-06	6.92976e-07	-4.06752e-07	2.86224e-07	3.21250e-07	-7.17578e-08	2.49492e-07	4.58383e-07	-1.97001e-07	2.61381e-07	4.66526e-07	-5.18169e-07	-5.16432e-08
6.808	9.63598e-07	-1.41704e-07	8.21894e-07	7.29844e-07	-9.13597e-07	-1.83753e-07	1.70043e-07	-4.13536e-08	1.28690e-07	1.79094e-06	-5.10499e-07	1.28044e-06	6.94693e-07	-4.07760e-07	2.86933e-07	3.21190e-07	-7.17445e-08	2.49446e-07	4.58002e-07	-1.96838e-07	2.61164e-07	4.67220e-07	-5.18940e-07	-5.17200e-08
6.832	9.65497e-07	-1.41983e-07	8.23514e-07	7.29175e-07	-9.18845e-07	-1.89671e-07	1.70734e-07	-4.15216e-08	1.29213e-07	1.79475e-06	-5.11584e-07	1.28317e-06	6.96402e-07	-4.08763e-07	2.87639e-07	3.21121e-07	-7.17290e-08	2.49392e-07	4.57606e-07	-1.96668e-07	2.60939e-07	4.67905e-07	-5.19701e-07	-5.17959e-08
6.857	9.67379e-07	-1.42260e-07	8.25119e-07	7.28484e-07	-9.24095e-07	-1.95611e-07	1.71424e-07	-4.16894e-08	1.29735e-07	1.79854e-06	-5.12663e-07	1.28587e-06	6.98103e-07	-4.09762e-07	2.88341e-07	3.21042e-07	-7.17114e-08	2.49331e-07	4.57197e-07	-1.96492e-07	2.60705e-07	4.68583e-07	-5.20454e-07	-5.18709e-08
6.881	9.69244e-07	-1.42534e-07	8.26710e-07	7.27772e-07	-9.29346e-07	-2.01574e-07	1.72113e-07	-4.18569e-08	1.30256e-07	1.80230e-06	-5.13735e-07	1.28856e-06	6.99796e-07	-4.10755e-07	2.89040e-07	3.20954e-07	-7.16917e-08	2.49262e-07	4.56772e-07	-1.96309e-07	2.60463e-07	4.69252e-07	-5.21197e-07	-5.19450e-08
6.906	9.71092e-07	-1.42806e-07	8.28286e-07	7.27038e-07	-9.34598e-07	-2.07560e-07	1.72801e-07	-4.20241e-08	1.30776e-07	1.80603e-06	-5.14801e-07	1.29123e-06	7.01480e-07	-4.11744e-07	2.89736e-07	3.20856e-07	-7.16698e-08	2.49186e-07	4.56333e-07	-1.96121e-07	2.60213e-07	4.69913e-07	-5.21931e-07	-5.20182e-08
6.930	9.72922e-07	-1.43075e-07	8.29848e-07	7.26283e-07	-9.39851e-07	-2.13569e-07	1.73487e-07	-4.21910e-08	1.31296e-07	1.80975e-06	-5.15859e-07	1.29389e-06	7.03156e-07	-4.12728e-07	2.90428e-07	3.20748e-07	-7.16458e-08	2.49103e-07	4.55880e-07	-1.95926e-07	2.59954e-07	4.70566e-07	-5.22657e-07	-5.20904e-08
6.955	9.74736e-07	-1.43342e-07	8.31394e-07	7.25506e-07	-9.45104e-07	-2.19599e-07	1.74172e-07	-4.23577e-08	1.31814e-07	1.81344e-06	-5.16911e-07	1.29653e-06	7.04823e-07	-4.13706e-07	2.91117e-07	3.20632e-07	-7.16197e-08	2.49012e-07	4.55412e-07	-1.95725e-07	2.59687e-07	4.71211e-07	-5.23373e-07	-5.21618e-08
6.980	9.76532e-07	-1.43606e-07	8.32926e-07	7.24707e-07	-9.50358e-07	-2.25651e-07	1.74856e-07	-4.25240e-08	1.32332e-07	1.81711e-06	-5.17956e-07	1.29915e-06	7.06483e-07	-4.14680e-07	2.91802e-07	3.20505e-07	-7.15915e-08	2.48914e-07	4.54930e-07	-1.95518e-07	2.59412e-07	4.71848e-07	-5.24080e-07	-5.22323e-08
7.004	9.78310e-07	-1.43867e-07	8.34443e-07	7.23887e-07	-9.55612e-07	-2.31725e-07	1.75539e-07	-4.26901e-08	1.32849e-07	1.82075e-06	-5.18994e-07	1.30175e-06	7.08133e-07	-4.15649e-07	2.92484e-07	3.20369e-07	-7.15611e-08	2.48808e-07	4.54433e-07	-1.95304e-07	2.59129e-07	4.72476e-07	-5.24778e-07	-5.23019e-08
7.029	9.80071e-07	-1.44126e-07	8.35945e-07	7.23046e-07	-9.60866e-07	-2.37820e-07	1.76221e-07	-4.28559e-08	1.33365e-07	1.82437e-06	-5.20026e-07	1.30434e-06	7.09776e-07	-4.16613e-07	2.93163e-07	3.20224e-07	-7.15286e-08	2.48695e-07	4.53922e-07	-1.95084e-07	2.58838e-07	4.73097e-07	-5.25467e-07	-5.23706e-08
7.053	9.81814e-07	-1.44382e-07	8.37431e-07	7.22184e-07	-9.66120e-07	-2.43936e-07	1.76901e-07	-4.30214e-08	1.33880e-07	1.82796e-06	-5.21051e-07	1.30691e-06	7.11409e-07	-4.17572e-07	2.93837e-07	3.20069e-07	-7.14940e-08	2.48575e-07	4.53396e-07	-1.94858e-07	2.58538e-07	4.73709e-07	-5.26147e-07	-5.24383e-08
7.078	9.83539e-07	-1.44636e-07	8.38903e-07	7.21300e-07	-9.71373e-07	-2.50073e-07	1.77581e-07	-4.31866e-08	1.34394e-07	1.83153e-06	-5.22068e-07	1.30946e-06	7.13035e-07	-4.18526e-07	2.94509e-07	3.19904e-07	-7.14573e-08	2.48447e-07	4.52856e-07	-1.94626e-07	2.58230e-07	4.74313e-07	-5.26818e-07	-5.25052e-08
7.102	9.85247e-07	-1.44887e-07	8.40359e-07	7.20395e-07	-9.76626e-07	-2.56231e-07	1.78259e-07	-4.33515e-08	1.34907e-07	1.83508e-06	-5.23079e-07	1.31200e-06	7.14651e-07	-4.19475e-07	2.95176e-07	3.19731e-07	-7.14185e-08	2.48312e-07	4.52302e-07	-1.94388e-07	2.57914e-07	4.74909e-07	-5.27480e-07	-5.25711e-08
7.127	9.86936e-07	-1.45136e-07	8.41801e-07	7.19468e-07	-9.81878e-07	-2.62409e-07	1.78936e-07	-4.35161e-08	1.35419e-07	1.83860e-06	-5.24083e-07	1.31452e-06	7.16260e-07	-4.20419e-07	2.95841e-07	3.19547e-07	-7.13775e-08	2.48170e-07	4.51733e-07	-1.94144e-07	2.57589e-07	4.75496e-07	-5.28133e-07	-5.26362e-08
7.152	9.88608e-07	-1.45382e-07	8.43226e-07	7.18521e-07	-9.87129e-07	-2.68608e-07	1.79611e-07	-4.36804e-08	1.35931e-07	1.84210e-06	-5.25080e-07	1.31702e-06	7.17859e-07	-4.21358e-07	2.96501e-07	3.19355e-07	-7.13345e-08	2.48020e-07	4.51150e-07	-1.93893e-07	2.57257e-07	4.76076e-07	-5.28776e-07	-5.27004e-08
7.176	9.90262e-07	-1.45625e-07	8.44637e-07	7.17552e-07	-9.92379e-07	-2.74826e-07	1.80286e-07	-4.38444e-08	1.36441e-07	1.84557e-06	-5.26071e-07	1.31950e-06	7.19450e-07	-4.22292e-07	2.97158e-07	3.19153e-07	-7.12894e-08	2.47863e-07	4.50552e-07	-1.93636e-07	2.56916e-07	4.76647e-07	-5.29411e-07	-5.27636e-08
7.201	9.91897e-07	-1.45865e-07	8.46032e-07	7.16563e-07	-9.97627e-07	-2.81064e-07	1.80959e-07	-4.40082e-08	1.36951e-07	1.84902e-06	-5.27054e-07	1.32197e-06	7.21033e-07	-4.23220e-07	2.97812e-07	3.18941e-07	-7.12421e-08	2.47699e-07	4.49940e-07	-1.93373e-07	2.56567e-07	4.77210e-07	-5.30036e-07	-5.28259e-08
7.225	9.93514e-07	-1.46103e-07	8.47411e-07	7.15552e-07	-1.00287e-06	-2.87322e-07	1.81631e-07	-4.41716e-08	1.37459e-07	1.85245e-06	-5.28030e-07	1.32442e-06	7.22606e-07	-4.24144e-07	2.98462e-07	3.18720e-07	-7.11928e-08	2.47528e-07	4.49314e-07	-1.93104e-07	2.56210e-07	4.77765e-07	-5.30653e-07	-5.28874e-08
7.250	9.95113e-07	-1.46338e-07	8.48775e-07	7.14521e-07	-1.00812e-06	-2.93598e-07	1.82302e-07	-4.43347e-08	1.37967e-07	1.85585e-06	-5.28999e-07	1.32685e-06	7.24171e-07	-4.25063e-07	2.99108e-07	3.18490e-07	-7.11414e-08	2.47349e-07	4.48673e-07	-1.92829e-07	2.55845e-07	4.78312e-07	-5.31260e-07	-5.29479e-08
7.274	9.96693e-07	-1.46571e-07	8.50123e-07	7.13469e-07	-1.01336e-06	-2.99894e-07	1.82971e-07	-4.44975e-08	1.38474e-07	1.85922e-06	-5.29962e-07	1.32926e-06	7.25728e-07	-4.25976e-07	2.99751e-07	3.18251e-07	-7.10879e-08	2.47163e-07	4.48018e-07	-1.92547e-07	2.55471e-07	4.78851e-07	-5.31858e-07	-5.30075e-08
7.299	9.98255e-07	-1.46800e-07	8.51455e-07	7.12396e-07	-1.01860e-06	-3.06208e-07	1.83639e-07	-4.46601e-08	1.38979e-07	1.86257e-06	-5.30917e-07	1.33166e-06	7.27275e-07	-4.26885e-07	3.00391e-07	3.18002e-07	-7.10323e-08	2.46970e-07	4.47349e-07	-1.92260e-07	2.55090e-07	4.79381e-07	-5.32448e-07	-5.30662e-08
7.324	9.99799e-07	-1.47027e-07	8.52772e-07	7.11302e-07	-1.02384e-06	-3.12541e-07	1.84307e-07	-4.48223e-08	1.39484e-07	1.86590e-06	-5.31865e-07	1.33404e-06	7.28814e-07	-4.27788e-07	3.01026e-07	3.17744e-07	-7.09747e-08	2.46769e-07	4.46666e-07	-1.91966e-07	2.54700e-07	4.79904e-07	-5.33028e-07	-5.31240e-08
7.348	1.00132e-06	-1.47251e-07	8.54072e-07	7.10188e-07	-1.02908e-06	-3.18891e-07	1.84972e-07	-4.49842e-08	1.39988e-07	1.86920e-06	-5.32806e-07	1.33640e-06	7.30344e-07	-4.28686e-07	3.01658e-07	3.17476e-07	-7.09149e-08	2.46561e-07	4.45968e-07	-1.91666e-07	2.54302e-07	4.80418e-07	-5.33599e-07	-5.31810e-08
7.373	1.00283e-06	-1.47473e-07	8.55357e-07	7.09052e-07	-1.03431e-06	-3.25260e-07	1.85637e-07	-4.51458e-08	1.40491e-07	1.87248e-06	-5.33740e-07	1.33874e-06	7.31866e-07	-4.29579e-07	3.02287e-07	3.17200e-07	-7.08531e-08	2.46347e-07	4.45256e-07	-1.91360e-07	2.53896e-07	4.80923e-07	-5.34160e-07	-5.32370e-08
7.397	1.00432e-06	-1.47692e-07	8.56625e-07	7.07897e-07	-1.03954e-06	-3.31646e-07	1.86300e-07	-4.53071e-08	1.40993e-07	1.87573e-06	-5.34667e-07	1.34106e-06	7.33378e-07	-4.30467e-07	3.02911e-07	3.16914e-07	-7.07893e-08	2.46125e-07	4.44530e-07	-1.91048e-07	2.53482e-07	4.81421e-07	-5.34713e-07	-5.32921e-08
7.422	1.00579e-06	-1.47908e-07	8.57877e-07	7.06721e-07	-1.04477e-06	-3.38050e-07	1.86962e-07	-4.54681e-08	1.41494e-07	1.87896e-06	-5.35587e-07	1.34337e-06	7.34882e-07	-4.31350e-07	3.03532e-07	3.16619e-07	-7.07233e-08	2.45895e-07	4.43790e-07	-1.90730e-07	2.53060e-07	4.81911e-07	-5.35257e-07	-5.33462e-08
7.447	1.00723e-06	-1.48121e-07	8.59114e-07	7.05524e-07	-1.05000e-06	-3.44471e-07	1.87623e-07	-4.56288e-08	1.41994e-07	1.88216e-06	-5.36500e-07	1.34566e-06	7.36377e-07	-4.32227e-07	3.04150e-07	3.16314e-07	-7.06553e-08	2.45659e-07	4.43035e-07	-1.90406e-07	2.52630e-07	4.82392e-07	-5.35792e-07	-5.33995e-08
7.471	1.00866e-06	-1.48331e-07	8.60334e-07	7.04307e-07	-1.05522e-06	-3.50909e-07	1.88282e-07	-4.57892e-08	1.42493e-07	1.88534e-06	-5.37406e-07	1.34793e-06	7.37863e-07	-4.33099e-07	3.04764e-07	3.16001e-07	-7.05853e-08	2.45415e-07	4.42267e-07	-1.90075e-07	2.52191e-07	4.82865e-07	-5.36317e-07	-5.34519e-08
7.496	1.01008e-06	-1.48539e-07	8.61537e-07	7.03070e-07	-1.06043e-06	-3.57363e-07	1.88940e-07	-4.59492e-08	1.42991e-07	1.88849e-06	-5.38304e-07	1.35019e-06	7.39340e-07	-4.33966e-07	3.05374e-07	3.15678e-07	-7.05132e-08	2.45165e-07	4.41484e-07	-1.89739e-07	2.51745e-07	4.83330e-07	-5.36834e-07	-5.35034e-08
7.520	1.01147e-06	-1.48743e-07	8.62725e-07	7.01812e-07	-1.06565e-06	-3.63834e-07	1.89597e-07	-4.61090e-08	1.43488e-07	1.89162e-06	-5.39196e-07	1.35242e-06	7.40808e-07	-4.34828e-07	3.05980e-07	3.15346e-07	-7.04391e-08	2.44907e-07	4.40687e-07	-1.89396e-07	2.51291e-07	4.83787e-07	-5.37341e-07	-5.35540e-08
7.545	1.01284e-06	-1.48945e-07	8.63895e-07	7.00534e-07	-1.07086e-06	-3.70321e-07	1.90253e-07	-4.62685e-08	1.43985e-07	1.89472e-06	-5.40080e-07	1.35464e-06	7.42268e-07	-4.35685e-07	3.06583e-07	3.15005e-07	-7.03629e-08	2.44642e-07	4.39876e-07	-1.89048e-07	2.50828e-07	4.84236e-07	-5.37840e-07	-5.36036e-08
7.569	1.01419e-06	-1.49144e-07	8.65050e-07	6.99237e-07	-1.07606e-06	-3.76823e-07	1.90907e-07	-4.64276e-08	1.44480e-07	1.89780e-06	-5.40957e-07	1.35684e-06	7.43718e-07	-4.36536e-07	3.07182e-07	3.14655e-07	-7.02847e-08	2.44370e-07	4.39051e-07	-1.88693e-07	2.50358e-07	4.84676e-07	-5.38329e-07	-5.36524e-08
7.594	1.01553e-06	-1.49340e-07	8.66188e-07	6.97919e-07	-1.08126e-06	-3.83342e-07	1.91561e-07	-4.65864e-08	1.44974e-07	1.90085e-06	-5.41827e-07	1.35902e-06	7.45159e-07	-4.37382e-07	3.07777e-07	3.14296e-07	-7.02045e-08	2.44091e-07	4.38212e-07	-1.88333e-07	2.49879e-07	4.85109e-07	-5.38809e-07	-5.37003e-08
7.619	1.01684e-06	-1.49534e-07	8.67309e-07	6.96581e-07	-1.08646e-06	-3.89875e-07	1.92212e-07	-4.67449e-08	1.45467e-07	1.90387e-06	-5.42689e-07	1.36118e-06	7.46592e-07	-4.38223e-07	3.08369e-07	3.13927e-07	-7.01222e-08	2.43805e-07	4.37359e-07	-1.87966e-07	2.49393e-07	4.85533e-07	-5.39280e-07	-5.37472e-08
7.643	1.01814e-06	-1.49724e-07	8.68413e-07	6.95223e-07	-1.09165e-06	-3.96424e-07	1.92863e-07	-4.69031e-08	1.45960e-07	1.90687e-06	-5.43544e-07	1.36333e-06	7.48015e-07	-4.39058e-07	3.08957e-07	3.13550e-07	-7.00379e-08	2.43512e-07	4.36492e-07	-1.87593e-07	2.48899e-07	4.85949e-07	-5.39742e-07	-5.37933e-08
7.668	1.01941e-06	-1.49912e-07	8.69501e-07	6.93845e-07	-1.09683e-06	-4.02987e-07	1.93512e-07	-4.70610e-08	1.46451e-07	1.90985e-06	-5.44392e-07	1.36546e-06	7.49430e-07	-4.39889e-07	3.09541e-07	3.13164e-07	-6.99516e-08	2.43212e-07	4.35611e-07	-1.87215e-07	2.48396e-07	4.86357e-07	-5.40196e-07	-5.38384e-08
7.692	1.02067e-06	-1.50096e-07	8.70572e-07	6.92448e-07	-1.10201e-06	-4.09565e-07	1.94160e-07	-4.72186e-08	1.46941e-07	1.91280e-06	-5.45233e-07	1.36757e-06	7.50835e-07	-4.40714e-07	3.10122e-07	3.12768e-07	-6.98633e-08	2.42905e-07	4.34716e-07	-1.86830e-07	2.47886e-07	4.86757e-07	-5.40640e-07	-5.38827e-08
7.717	1.02190e-06	-1.50278e-07	8.71626e-07	6.91031e-07	-1.10719e-06	-4.16157e-07	1.94807e-07	-4.73759e-08	1.47431e-07	1.91572e-06	-5.46067e-07	1.36966e-06	7.52232e-07	-4.41533e-07	3.10698e-07	3.12364e-07	-6.97730e-08	2.42591e-07	4.33807e-07	-1.86440e-07	2.47368e-07	4.87149e-07	-5.41075e-07	-5.39261e-08
7.741	1.02312e-06	-1.50457e-07	8.72663e-07	6.89594e-07	-1.11236e-06	-4.22764e-07	1.95452e-07	-4.75328e-08	1.47919e-07	1.91862e-06	-5.46893e-07	1.37173e-06	7.53619e-07	-4.42348e-07	3.11271e-07	3.11951e-07	-6.96807e-08	2.42270e-07	4.32885e-07	-1.86043e-07	2.46842e-07	4.87532e-07	-5.41501e-07	-5.39685e-08
7.766	1.02432e-06	-1.50633e-07	8.73683e-07	6.88138e-07	-1.11752e-06	-4.29383e-07	1.96096e-07	-4.76895e-08	1.48407e-07	1.92149e-06	-5.47712e-07	1.37378e-06	7.54997e-07	-4.43157e-07	3.11841e-07	3.11529e-07	-6.95864e-08	2.41942e-07	4.31948e-07	-1.85641e-07	2.46308e-07	4.87908e-07	-5.41918e-07	-5.40101e-08
7.791	1.02549e-06	-1.50805e-07	8.74686e-07	6.86662e-07	-1.12268e-06	-4.36017e-07	1.96739e-07	-4.78458e-08	1.48893e-07	1.92434e-06	-5.48523e-07	1.37582e-06	7.56366e-07	-4.43960e-07	3.12406e-07	3.11098e-07	-6.94901e-08	2.41608e-07	4.30998e-07	-1.85232e-07	2.45766e-07	4.88275e-07	-5.42326e-07	-5.40507e-08
7.815	1.02665e-06	-1.50975e-07	8.75671e-07	6.85167e-07	-1.12783e-06	-4.42663e-07	1.97381e-07	-4.80018e-08	1.49379e-07	1.92716e-06	-5.49327e-07	1.37784e-06	7.57726e-07	-4.44758e-07	3.12968e-07	3.10658e-07	-6.93919e-08	2.41266e-07	4.30034e-07	-1.84818e-07	2.45216e-07	4.88634e-07	-5.42725e-07	-5.40905e-08
7.840	1.02778e-06	-1.51142e-07	8.76640e-07	6.83652e-07	-1.13298e-06	-4.49323e-07	1.98021e-07	-4.81575e-08	1.49863e-07	1.92996e-06	-5.50124e-07	1.37983e-06	7.59077e-07	-4.45551e-07	3.13526e-07	3.10209e-07	-6.92917e-08	2.40918e-07	4.29056e-07	-1.84397e-07	2.44658e-07	4.88985e-07	-5.43115e-07	-5.41294e-08
7.864	1.02890e-06	-1.51306e-07	8.77591e-07	6.82119e-07	-1.13811e-06	-4.55994e-07	1.98660e-07	-4.83129e-08	1.50347e-07	1.93273e-06	-5.50914e-07	1.38181e-06	7.60419e-07	-4.46339e-07	3.14080e-07	3.09752e-07	-6.91895e-08	2.40562e-07	4.28064e-07	-1.83971e-07	2.44093e-07	4.89328e-07	-5.43496e-07	-5.41673e-08
7.889	1.02999e-06	-1.51467e-07	8.78525e-07	6.80566e-07	-1.14324e-06	-4.62679e-07	1.99297e-07	-4.84680e-08	1.50829e-07	1.93547e-06	-5.51696e-07	1.38378e-06	7.61752e-07	-4.47121e-07	3.14631e-07	3.09285e-07	-6.90853e-08	2.40200e-07	4.27059e-07	-1.83539e-07	2.43519e-07	4.89663e-07	-5.43868e-07	-5.42044e-08
7.913	1.03107e-06	-1.51626e-07	8.79442e-07	6.78994e-07	-1.14837e-06	-4.69375e-07	1.99934e-07	-4.86228e-08	1.51311e-07	1.93819e-06	-5.52471e-07	1.38572e-06	7.63075e-07	-4.47898e-07	3.15177e-07	3.08810e-07	-6.89792e-08	2.39831e-07	4.26040e-07	-1.83101e-07	2.42938e-07	4.89990e-07	-5.44231e-07	-5.42406e-08
7.938	1.03212e-06	-1.51781e-07	8.80341e-07	6.77403e-07	-1.15349e-06	-4.76083e-07	2.00569e-07	-4.87772e-08	1.51792e-07	1.94088e-06	-5.53238e-07	1.38764e-06	7.64390e-07	-4.48670e-07	3.15720e-07	3.08327e-07	-6.88711e-08	2.39455e-07	4.25007e-07	-1.82657e-07	2.42350e-07	4.90309e-07	-5.44585e-07	-5.42759e-08
7.963	1.03316e-06	-1.51933e-07	8.81223e-07	6.75793e-07	-1.15860e-06	-4.82803e-07	2.01203e-07	-4.89313e-08	1.52271e-07	1.94355e-06	-5.53998e-07	1.38955e-06	7.65695e-07	-4.49436e-07	3.16259e-07	3.07834e-07	-6.87611e-08	2.39073e-07	4.23961e-07	-1.82208e-07	2.41753e-07	4.90620e-07	-5.44930e-07	-5.43103e-08
7.987	1.03417e-06	-1.52082e-07	8.82087e-07	6.74164e-07	-1.16370e-06	-4.89534e-07	2.01835e-07	-4.90852e-08	1.52750e-07	1.94619e-06	-5.54750e-07	1.39144e-06	7.66991e-07	-4.50196e-07	3.16794e-07	3.07333e-07	-6.86492e-08	2.38684e-07	4.22901e-07	-1.81752e-07	2.41149e-07	4.90922e-07	-5.45266e-07	-5.43438e-08
8.012	1.03516e-06	-1.52227e-07	8.82933e-07	6.72516e-07	-1.16879e-06	-4.96276e-07	2.02466e-07	-4.92387e-08	1.53228e-07	1.94880e-06	-5.55495e-07	1.39331e-06	7.68277e-07	-4.50951e-07	3.17326e-07	3.06823e-07	-6.85353e-08	2.38288e-07	4.21827e-07	-1.81291e-07	2.40536e-07	4.91217e-07	-5.45593e-07	-5.43764e-08
8.036	1.03613e-06	-1.52370e-07	8.83762e-07	6.70850e-07	-1.17388e-06	-5.03028e-07	2.03096e-07	-4.93919e-08	1.53705e-07	1.95139e-06	-5.56233e-07	1.39516e-06	7.69555e-07	-4.51701e-07	3.17853e-07	3.06305e-07	-6.84195e-08	2.37885e-07	4.20740e-07	-1.80824e-07	2.39917e-07	4.91503e-07	-5.45912e-07	-5.44081e-08
8.061	1.03708e-06	-1.52510e-07	8.84573e-07	6.69165e-07	-1.17896e-06	-5.09791e-07	2.03725e-07	-4.95448e-08	1.54180e-07	1.95395e-06	-5.56963e-07	1.39699e-06	7.70823e-07	-4.52446e-07	3.18377e-07	3.05778e-07	-6.83018e-08	2.37476e-07	4.19640e-07	-1.80351e-07	2.39289e-07	4.91782e-07	-5.46221e-07	-5.44390e-08
8.086	1.03801e-06	-1.52647e-07	8.85367e-07	6.67461e-07	-1.18403e-06	-5.16565e-07	2.04353e-07	-4.96974e-08	1.54655e-07	1.95649e-06	-5.57686e-07	1.39880e-06	7.72082e-07	-4.53185e-07	3.18897e-07	3.05242e-07	-6.81822e-08	2.37060e-07	4.18526e-07	-1.79872e-07	2.38654e-07	4.92053e-07	-5.46521e-07	-5.44689e-08
8.110	1.03892e-06	-1.52781e-07	8.86142e-07	6.65739e-07	-1.18909e-06	-5.23348e-07	2.04979e-07	-4.98496e-08	1.55129e-07	1.95899e-06	-5.58401e-07	1.40059e-06	7.73332e-07	-4.53918e-07	3.19413e-07	3.04698e-07	-6.80606e-08	2.36637e-07	4.17399e-07	-1.79388e-07	2.38011e-07	4.92315e-07	-5.46813e-07	-5.44980e-08
8.135	1.03981e-06	-1.52911e-07	8.86900e-07	6.63999e-07	-1.19414e-06	-5.30140e-07	2.05604e-07	-5.00016e-08	1.55602e-07	1.96148e-06	-5.59109e-07	1.40237e-06	7.74572e-07	-4.54646e-07	3.19926e-07	3.04146e-07	-6.79372e-08	2.36208e-07	4.16258e-07	-1.78897e-07	2.37361e-07	4.92570e-07	-5.47096e-07	-5.45261e-08
8.159	1.04068e-06	-1.53039e-07	8.87639e-07	6.62240e-07	-1.19918e-06	-5.36942e-07	2.06227e-07	-5.01533e-08	1.56074e-07	1.96393e-06	-5.59809e-07	1.40413e-06	7.75803e-07	-4.55369e-07	3.20434e-07	3.03585e-07	-6.78119e-08	2.35773e-07	4.15104e-07	-1.78401e-07	2.36703e-07	4.92816e-07	-5.47370e-07	-5.45534e-08
8.184	1.04152e-06	-1.53163e-07	8.88361e-07	6.60464e-07	-1.20422e-06	-5.43753e-07	2.06850e-07	-5.03046e-08	1.56545e-07	1.96636e-06	-5.60502e-07	1.40586e-06	7.77025e-07	-4.56086e-07	3.20939e-07	3.03015e-07	-6.76847e-08	2.35330e-07	4.13937e-07	-1.77900e-07	2.36037e-07	4.93055e-07	-5.47635e-07	-5.45798e-08
8.208	1.04235e-06	-1.53285e-07	8.89064e-07	6.58669e-07	-1.20924e-06	-5.50572e-07	2.07471e-07	-5.04557e-08	1.57015e-07	1.96877e-06	-5.61187e-07	1.40758e-06	7.78237e-07	-4.56798e-07	3.21440e-07	3.02437e-07	-6.75556e-08	2.34882e-07	4.12756e-07	-1.77392e-07	2.35364e-07	4.93285e-07	-5.47891e-07	-5.46054e-08
8.233	1.04315e-06	-1.53403e-07	8.89750e-07	6.56856e-07	-1.21426e-06	-5.57400e-07	2.08090e-07	-5.06064e-08	1.57484e-07	1.97114e-06	-5.61864e-07	1.40928e-06	7.79441e-07	-4.57504e-07	3.21937e-07	3.01851e-07	-6.74247e-08	2.34426e-07	4.11562e-07	-1.76879e-07	2.34683e-07	4.93508e-07	-5.48138e-07	-5.46300e-08
8.258	1.04393e-06	-1.53518e-07	8.90417e-07	6.55025e-07	-1.21926e-06	-5.64237e-07	2.08709e-07	-5.07568e-08	1.57952e-07	1.97350e-06	-5.62534e-07	1.41096e-06	7.80634e-07	-4.58205e-07	3.22430e-07	3.01257e-07	-6.72919e-08	2.33965e-07	4.10355e-07	-1.76360e-07	2.33995e-07	4.93723e-07	-5.48376e-07	-5.46538e-08
8.282	1.04470e-06	-1.53630e-07	8.91066e-07	6.53176e-07	-1.22426e-06	-5.71081e-07	2.09326e-07	-5.09070e-08	1.58419e-07	1.97582e-06	-5.63197e-07	1.41262e-06	7.81819e-07	-4.58900e-07	3.22919e-07	3.00654e-07	-6.71573e-08	2.33497e-07	4.09135e-07	-1.75836e-07	2.33299e-07	4.93929e-07	-5.48606e-07	-5.46767e-08
8.307	1.04543e-06	-1.53738e-07	8.91696e-07	6.51310e-07	-1.22924e-06	-5.77932e-07	2.09942e-07	-5.10568e-08	1.58886e-07	1.97812e-06	-5.63852e-07	1.41427e-06	7.82994e-07	-4.59590e-07	3.23404e-07	3.00043e-07	-6.70208e-08	2.33022e-07	4.07902e-07	-1.75306e-07	2.32596e-07	4.94128e-07	-5.48827e-07	-5.46987e-08
8.331	1.04615e-06	-1.53844e-07	8.92309e-07	6.49425e-07	-1.23422e-06	-5.84791e-07	2.10557e-07	-5.12063e-08	1.59351e-07	1.98039e-06	-5.64499e-07	1.41589e-06	7.84160e-07	-4.60274e-07	3.23886e-07	2.99424e-07	-6.68825e-08	2.32541e-07	4.06655e-07	-1.74770e-07	2.31885e-07	4.94319e-07	-5.49039e-07	-5.47198e-08
8.356	1.04685e-06	-1.53946e-07	8.92903e-07	6.47524e-07	-1.23918e-06	-5.91657e-07	2.11171e-07	-5.13555e-08	1.59815e-07	1.98263e-06	-5.65139e-07	1.41749e-06	7.85316e-07	-4.60953e-07	3.24363e-07	2.98796e-07	-6.67423e-08	2.32054e-07	4.05396e-07	-1.74229e-07	2.31167e-07	4.94502e-07	-5.49242e-07	-5.47401e-08
8.380	1.04752e-06	-1.54046e-07	8.93478e-07	6.45605e-07	-1.24413e-06	-5.98530e-07	2.11783e-07	-5.15044e-08	1.60279e-07	1.98485e-06	-5.65771e-07	1.41908e-06	7.86463e-07	-4.61626e-07	3.24837e-07	2.98161e-07	-6.66003e-08	2.31560e-07	4.04123e-07	-1.73682e-07	2.30441e-07	4.94677e-07	-5.49437e-07	-5.47594e-08
8.405	1.04818e-06	-1.54142e-07	8.94035e-07	6.43668e-07	-1.24908e-06	-6.05409e-07	2.12394e-07	-5.16530e-08	1.60741e-07	1.98704e-06	-5.66396e-07	1.42065e-06	7.87601e-07	-4.62294e-07	3.25307e-07	2.97517e-07	-6.64565e-08	2.31060e-07	4.02838e-07	-1.73130e-07	2.29708e-07	4.94844e-07	-5.49622e-07	-5.47780e-08
8.430	1.04881e-06	-1.54234e-07	8.94574e-07	6.41714e-07	-1.25401e-06	-6.12295e-07	2.13004e-07	-5.18014e-08	1.61203e-07	1.98921e-06	-5.67013e-07	1.42219e-06	7.88729e-07	-4.62956e-07	3.25773e-07	2.96865e-07	-6.63110e-08	2.30554e-07	4.01539e-07	-1.72572e-07	2.28968e-07	4.95004e-07	-5.49799e-07	-5.47956e-08
8.454	1.04942e-06	-1.54324e-07	8.95094e-07	6.39743e-07	-1.25893e-06	-6.19186e-07	2.13613e-07	-5.19494e-08	1.61663e-07	1.99134e-06	-5.67622e-07	1.42372e-06	7.89848e-07	-4.63612e-07	3.26235e-07	2.96205e-07	-6.61636e-08	2.30042e-07	4.00228e-07	-1.72008e-07	2.28220e-07	4.95155e-07	-5.49968e-07	-5.48124e-08
8.479	1.05001e-06	-1.54410e-07	8.95595e-07	6.37755e-07	-1.26384e-06	-6.26083e-07	2.14220e-07	-5.20971e-08	1.62123e-07	1.99346e-06	-5.68224e-07	1.42523e-06	7.90957e-07	-4.64264e-07	3.26693e-07	2.95537e-07	-6.60144e-08	2.29523e-07	3.98904e-07	-1.71439e-07	2.27465e-07	4.95299e-07	-5.50127e-07	-5.48283e-08
8.503	1.05057e-06	-1.54494e-07	8.96077e-07	6.35750e-07	-1.26873e-06	-6.32985e-07	2.14826e-07	-5.22445e-08	1.62582e-07	1.99554e-06	-5.68818e-07	1.42672e-06	7.92057e-07	-4.64909e-07	3.27148e-07	2.94862e-07	-6.58634e-08	2.28998e-07	3.97567e-07	-1.70864e-07	2.26703e-07	4.95435e-07	-5.50278e-07	-5.48433e-08
8.528	1.05111e-06	-1.54574e-07	8.96541e-07	6.33727e-07	-1.27362e-06	-6.39892e-07	2.15431e-07	-5.23916e-08	1.63040e-07	1.99760e-06	-5.69405e-07	1.42819e-06	7.93147e-07	-4.65549e-07	3.27598e-07	2.94178e-07	-6.57107e-08	2.28467e-07	3.96217e-07	-1.70284e-07	2.25933e-07	4.95563e-07	-5.50420e-07	-5.48575e-08
8.552	1.05164e-06	-1.54650e-07	8.96986e-07	6.31689e-07	-1.27849e-06	-6.46804e-07	2.16035e-07	-5.25385e-08	1.63497e-07	1.99963e-06	-5.69983e-07	1.42965e-06	7.94228e-07	-4.66184e-07	3.28045e-07	2.93486e-07	-6.55562e-08	2.27930e-07	3.94855e-07	-1.69699e-07	2.25156e-07	4.95683e-07	-5.50554e-07	-5.48708e-08
8.577	1.05214e-06	-1.54724e-07	8.97412e-07	6.29633e-07	-1.28335e-06	-6.53720e-07	2.16638e-07	-5.26850e-08	1.63953e-07	2.00163e-06	-5.70555e-07	1.43108e-06	7.95300e-07	-4.66813e-07	3.28487e-07	2.92787e-07	-6.53999e-08	2.27387e-07	3.93480e-07	-1.69108e-07	2.24372e-07	4.95795e-07	-5.50679e-07	-5.48832e-08
8.602	1.05261e-06	-1.54794e-07	8.97819e-07	6.27561e-07	-1.28820e-06	-6.60641e-07	2.17239e-07	-5.28313e-08	1.64408e-07	2.00361e-06	-5.71118e-07	1.43249e-06	7.96362e-07	-4.67436e-07	3.28926e-07	2.92079e-07	-6.52419e-08	2.26837e-07	3.92092e-07	-1.68511e-07	2.23581e-07	4.95900e-07	-5.50795e-07	-5.48948e-08
8.626	1.05307e-06	-1.54861e-07	8.98208e-07	6.25472e-07	-1.29304e-06	-6.67565e-07	2.17839e-07	-5.29772e-08	1.64862e-07	2.00556e-06	-5.71674e-07	1.43389e-06	7.97415e-07	-4.68054e-07	3.29361e-07	2.91364e-07	-6.50822e-08	2.26282e-07	3.90692e-07	-1.67910e-07	2.22782e-07	4.95997e-07	-5.50903e-07	-5.49056e-08
8.651	1.05350e-06	-1.54925e-07	8.98577e-07	6.23366e-07	-1.29786e-06	-6.74493e-07	2.18438e-07	-5.31229e-08	1.65315e-07	2.00748e-06	-5.72222e-07	1.43526e-06	7.98458e-07	-4.68666e-07	3.29792e-07	2.90641e-07	-6.49207e-08	2.25720e-07	3.89279e-07	-1.67302e-07	2.21976e-07	4.96086e-07	-5.51002e-07	-5.49154e-08
8.675	1.05391e-06	-1.54985e-07	8.98927e-07	6.21245e-07	-1.30267e-06	-6.81424e-07	2.19036e-07	-5.32683e-08	1.65768e-07	2.00938e-06	-5.72763e-07	1.43662e-06	7.99492e-07	-4.69273e-07	3.30218e-07	2.89911e-07	-6.47576e-08	2.25153e-07	3.87853e-07	-1.66690e-07	2.21164e-07	4.96168e-07	-5.51092e-07	-5.49244e-08
8.700	1.05430e-06	-1.55042e-07	8.99258e-07	6.19107e-07	-1.30747e-06	-6.88358e-07	2.19633e-07	-5.34134e-08	1.66219e-07	2.01125e-06	-5.73296e-07	1.43795e-06	8.00516e-07	-4.69874e-07	3.30642e-07	2.89172e-07	-6.45926e-08	2.24580e-07	3.86415e-07	-1.66072e-07	2.20344e-07	4.96241e-07	-5.51174e-07	-5.49326e-08
8.724	1.05467e-06	-1.55096e-07	8.99570e-07	6.16953e-07	-1.31225e-06	-6.95295e-07	2.20228e-07	-5.35582e-08	1.66670e-07	2.01309e-06	-5.73821e-07	1.43927e-06	8.01531e-07	-4.70470e-07	3.31061e-07	2.88427e-07	-6.44260e-08	2.24000e-07	3.84965e-07	-1.65448e-07	2.19517e-07	4.96307e-07	-5.51247e-07	-5.49399e-08
8.749	1.05501e-06	-1.55146e-07	8.99863e-07	6.14783e-07	-1.31702e-06	-7.02234e-07	2.20823e-07	-5.37028e-08	1.67120e-07	2.01491e-06	-5.74338e-07	1.44057e-06	8.02536e-07	-4.71060e-07	3.31476e-07	2.87673e-07	-6.42577e-08	2.23415e-07	3.83502e-07	-1.64820e-07	2.18683e-07	4.96366e-07	-5.51312e-07	-5.49464e-08
8.774	1.05533e-06	-1.55194e-07	9.00137e-07	6.12597e-07	-1.32177e-06	-7.09176e-07	2.21416e-07	-5.38470e-08	1.67569e-07	2.01669e-06	-5.74848e-07	1.44185e-06	8.03532e-07	-4.71645e-07	3.31887e-07	2.86912e-07	-6.40878e-08	2.22824e-07	3.82028e-07	-1.64186e-07	2.17842e-07	4.96416e-07	-5.51368e-07	-5.49520e-08
8.798	1.05563e-06	-1.55237e-07	9.00391e-07	6.10396e-07	-1.32651e-06	-7.16119e-07	2.22008e-07	-5.39910e-08	1.68017e-07	2.01846e-06	-5.75350e-07	1.44311e-06	8.04518e-07	-4.72224e-07	3.32295e-07	2.86144e-07	-6.39161e-08	2.22227e-07	3.80540e-07	-1.63547e-07	2.16994e-07	4.96459e-07	-5.51416e-07	-5.49568e-08
8.823	1.05590e-06	-1.55278e-07	9.00627e-07	6.08178e-07	-1.33124e-06	-7.23064e-07	2.22599e-07	-5.41347e-08	1.68464e-07	2.02019e-06	-5.75844e-07	1.44435e-06	8.05495e-07	-4.72797e-07	3.32698e-07	2.85368e-07	-6.37428e-08	2.21625e-07	3.79041e-07	-1.62902e-07	2.16138e-07	4.96495e-07	-5.51456e-07	-5.49607e-08
8.847	1.05616e-06	-1.55315e-07	9.00842e-07	6.05945e-07	-1.33596e-06	-7.30010e-07	2.23188e-07	-5.42782e-08	1.68910e-07	2.02190e-06	-5.76331e-07	1.44557e-06	8.06462e-07	-4.73365e-07	3.33098e-07	2.84584e-07	-6.35678e-08	2.21016e-07	3.77529e-07	-1.62253e-07	2.15276e-07	4.96523e-07	-5.51486e-07	-5.49637e-08
8.872	1.05639e-06	-1.55349e-07	9.01039e-07	6.03697e-07	-1.34065e-06	-7.36957e-07	2.23777e-07	-5.44213e-08	1.69356e-07	2.02358e-06	-5.76810e-07	1.44677e-06	8.07420e-07	-4.73927e-07	3.33493e-07	2.83793e-07	-6.33911e-08	2.20402e-07	3.76005e-07	-1.61598e-07	2.14408e-07	4.96543e-07	-5.51509e-07	-5.49660e-08
8.897	1.05660e-06	-1.55380e-07	9.01216e-07	6.01433e-07	-1.34534e-06	-7.43905e-07	2.24365e-07	-5.45642e-08	1.69800e-07	2.02523e-06	-5.77281e-07	1.44795e-06	8.08368e-07	-4.74483e-07	3.33885e-07	2.82995e-07	-6.32128e-08	2.19782e-07	3.74469e-07	-1.60938e-07	2.13532e-07	4.96555e-07	-5.51523e-07	-5.49674e-08
8.921	1.05678e-06	-1.55407e-07	9.01373e-07	5.99153e-07	-1.35001e-06	-7.50853e-07	2.24951e-07	-5.47068e-08	1.70244e-07	2.02685e-06	-5.77744e-07	1.44911e-06	8.09307e-07	-4.75034e-07	3.34272e-07	2.82190e-07	-6.30329e-08	2.19157e-07	3.72921e-07	-1.60272e-07	2.12649e-07	4.96560e-07	-5.51528e-07	-5.49679e-08
8.946	1.05694e-06	-1.55430e-07	9.01511e-07	5.96859e-07	-1.35466e-06	-7.57801e-07	2.25536e-07	-5.48491e-08	1.70687e-07	2.02845e-06	-5.78200e-07	1.45025e-06	8.10236e-07	-4.75580e-07	3.34656e-07	2.81377e-07	-6.28514e-08	2.18526e-07	3.71361e-07	-1.59602e-07	2.11760e-07	4.96558e-07	-5.51526e-07	-5.49677e-08
8.970	1.05708e-06	-1.55451e-07	9.01629e-07	5.94549e-07	-1.35930e-06	-7.64749e-07	2.26120e-07	-5.49912e-08	1.71129e-07	2.03002e-06	-5.78648e-07	1.45138e-06	8.11156e-07	-4.76120e-07	3.35036e-07	2.80557e-07	-6.26683e-08	2.17889e-07	3.69790e-07	-1.58926e-07	2.10863e-07	4.96548e-07	-5.51514e-07	-5.49665e-08
8.995	1.05720e-06	-1.55468e-07	9.01728e-07	5.92225e-07	-1.36392e-06	-7.71696e-07	2.26704e-07	-5.51330e-08	1.71571e-07	2.03157e-06	-5.79088e-07	1.45248e-06	8.12066e-07	-4.76654e-07	3.35412e-07	2.79730e-07	-6.24835e-08	2.17247e-07	3.68206e-07	-1.58246e-07	2.09960e-07	4.96530e-07	-5.51495e-07	-5.49646e-08
9.019	1.05729e-06	-1.55482e-07	9.01807e-07	5.89885e-07	-1.36853e-06	-7.78643e-07	2.27286e-07	-5.52746e-08	1.72011e-07	2.03309e-06	-5.79520e-07	1.45357e-06	8.12966e-07	-4.77182e-07	3.35784e-07	2.78896e-07	-6.22972e-08	2.16599e-07	3.66610e-07	-1.57560e-07	2.09050e-07	4.96505e-07	-5.51467e-07	-5.49618e-08
9.044	1.05736e-06	-1.55492e-07	9.01867e-07	5.87531e-07	-1.37312e-06	-7.85589e-07	2.27867e-07	-5.54158e-08	1.72451e-07	2.03458e-06	-5.79945e-07	1.45463e-06	8.13857e-07	-4.77705e-07	3.36152e-07	2.78055e-07	-6.21093e-08	2.15945e-07	3.65003e-07	-1.56869e-07	2.08134e-07	4.96473e-07	-5.51431e-07	-5.49582e-08
9.069	1.05741e-06	-1.55499e-07	9.01907e-07	5.85162e-07	-1.37770e-06	-7.92533e-07	2.28446e-07	-5.55569e-08	1.72890e-07	2.03604e-06	-5.80362e-07	1.45568e-06	8.14739e-07	-4.78223e-07	3.36516e-07	2.77206e-07	-6.19198e-08	2.15287e-07	3.63383e-07	-1.56173e-07	2.07210e-07	4.96433e-07	-5.51386e-07	-5.49538e-08
9.093	1.05743e-06	-1.55502e-07	9.01927e-07	5.82779e-07	-1.38225e-06	-7.99476e-07	2.29025e-07	-5.56976e-08	1.73328e-07	2.03747e-06	-5.80771e-07	1.45670e-06	8.15611e-07	-4.78735e-07	3.36876e-07	2.76351e-07	-6.17287e-08	2.14622e-07	3.61753e-07	-1.55472e-07	2.06280e-07	4.96385e-07	-5.51334e-07	-5.49485e-08
9.118	1.05743e-06	-1.55502e-07	9.01927e-07	5.80381e-07	-1.38680e-06	-8.06416e-07	2.29603e-07	-5.58381e-08	1.73765e-07	2.03888e-06	-5.81173e-07	1.45771e-06	8.16473e-07	-4.79241e-07	3.37233e-07	2.75489e-07	-6.15361e-08	2.13953e-07	3.60110e-07	-1.54766e-07	2.05344e-07	4.96330e-07	-5.51273e-07	-5.49424e-08
9.142	1.05741e-06	-1.55499e-07	9.01907e-07	5.77969e-07	-1.39132e-06	-8.13355e-07	2.30180e-07	-5.59784e-08	1.74201e-07	2.04026e-06	-5.81566e-07	1.45870e-06	8.17326e-07	-4.79742e-07	3.37585e-07	2.74619e-07	-6.13419e-08	2.13277e-07	3.58456e-07	-1.54055e-07	2.04400e-07	4.96268e-07	-5.51203e-07	-5.49355e-08
9.167	1.05736e-06	-1.55492e-07	9.01868e-07	5.75543e-07	-1.39583e-06	-8.20290e-07	2.30755e-07	-5.61184e-08	1.74637e-07	2.04162e-06	-5.81952e-07	1.45966e-06	8.18170e-07	-4.80237e-07	3.37933e-07	2.73743e-07	-6.11462e-08	2.12597e-07	3.56790e-07	-1.53340e-07	2.03451e-07	4.96198e-07	-5.51126e-07	-5.49278e-08
9.191	1.05729e-06	-1.55482e-07	9.01808e-07	5.73102e-07	-1.40033e-06	-8.27223e-07	2.31330e-07	-5.62581e-08	1.75072e-07	2.04294e-06	-5.82330e-07	1.46061e-06	8.19004e-07	-4.80726e-07	3.38278e-07	2.72860e-07	-6.09490e-08	2.11911e-07	3.55113e-07	-1.52619e-07	2.02494e-07	4.96121e-07	-5.51040e-07	-5.49193e-08
9.216	1.05720e-06	-1.55468e-07	9.01729e-07	5.70648e-07	-1.40480e-06	-8.34153e-07	2.31904e-07	-5.63976e-08	1.75506e-07	2.04424e-06	-5.82700e-07	1.46154e-06	8.19828e-07	-4.81210e-07	3.38618e-07	2.71971e-07	-6.07503e-08	2.11220e-07	3.53425e-07	-1.51893e-07	2.01531e-07	4.96036e-07	-5.50946e-07	-5.49099e-08
9.241	1.05708e-06	-1.55451e-07	9.01630e-07	5.68180e-07	-1.40926e-06	-8.41080e-07	2.32476e-07	-5.65369e-08	1.75939e-07	2.04551e-06	-5.83063e-07	1.46245e-06	8.20643e-07	-4.81688e-07	3.38955e-07	2.71074e-07	-6.05501e-08	2.10524e-07	3.51725e-07	-1.51162e-07	2.00562e-07	4.95945e-07	-5.50844e-07	-5.48998e-08
9.265	1.05694e-06	-1.55430e-07	9.01511e-07	5.65697e-07	-1.41370e-06	-8.48003e-07	2.33048e-07	-5.66759e-08	1.76372e-07	2.04676e-06	-5.83418e-07	1.46334e-06	8.21448e-07	-4.82161e-07	3.39287e-07	2.70171e-07	-6.03484e-08	2.09823e-07	3.50013e-07	-1.50427e-07	1.99586e-07	4.95846e-07	-5.50734e-07	-5.48888e-08
9.290	1.05678e-06	-1.55406e-07	9.01371e-07	5.63202e-07	-1.41812e-06	-8.54922e-07	2.33618e-07	-5.68147e-08	1.76804e-07	2.04798e-06	-5.83765e-07	1.46421e-06	8.22243e-07	-4.82628e-07	3.39616e-07	2.69262e-07	-6.01451e-08	2.09116e-07	3.48291e-07	-1.49687e-07	1.98604e-07	4.95739e-07	-5.50616e-07	-5.48770e-08
9.314	1.05659e-06	-1.55379e-07	9.01212e-07	5.60692e-07	-1.42253e-06	-8.61836e-07	2.34188e-07	-5.69532e-08	1.77235e-07	2.04917e-06	-5.84104e-07	1.46506e-06	8.23029e-07	-4.83089e-07	3.39940e-07	2.68345e-07	-5.99405e-08	2.08405e-07	3.46557e-07	-1.48941e-07	1.97615e-07	4.95625e-07	-5.50490e-07	-5.48644e-08
9.339	1.05638e-06	-1.55348e-07	9.01033e-07	5.58170e-07	-1.42692e-06	-8.68746e-07	2.34757e-07	-5.70915e-08	1.77665e-07	2.05033e-06	-5.84435e-07	1.46589e-06	8.23806e-07	-4.83545e-07	3.40261e-07	2.67422e-07	-5.97343e-08	2.07688e-07	3.44812e-07	-1.48192e-07	1.96620e-07	4.95504e-07	-5.50355e-07	-5.48510e-08
9.363	1.05615e-06	-1.55314e-07	9.00833e-07	5.55634e-07	-1.43129e-06	-8.75651e-07	2.35324e-07	-5.72295e-08	1.78095e-07	2.05146e-06	-5.84759e-07	1.46671e-06	8.24573e-07	-4.83995e-07	3.40578e-07	2.66493e-07	-5.95267e-08	2.06966e-07	3.43056e-07	-1.47437e-07	1.95619e-07	4.95376e-07	-5.50213e-07	-5.48368e-08
9.388	1.05589e-06	-1.55276e-07	9.00613e-07	5.53084e-07	-1.43564e-06	-8.82551e-07	2.35891e-07	-5.73674e-08	1.78524e-07	2.05257e-06	-5.85075e-07	1.46750e-06	8.25330e-07	-4.84440e-07	3.40891e-07	2.65557e-07	-5.93177e-08	2.06239e-07	3.41289e-07	-1.46677e-07	1.94611e-07	4.95241e-07	-5.50062e-07	-5.48218e-08
9.413	1.05561e-06	-1.55234e-07	9.00373e-07	5.50522e-07	-1.43997e-06	-8.89446e-07	2.36457e-07	-5.75049e-08	1.78952e-07	2.05365e-06	-5.85383e-07	1.46827e-06	8.26078e-07	-4.84879e-07	3.41200e-07	2.64615e-07	-5.91072e-08	2.05508e-07	3.39510e-07	-1.45913e-07	1.93597e-07	4.95098e-07	-5.49904e-07	-5.48060e-08
9.437	1.05530e-06	-1.55189e-07	9.00113e-07	5.47947e-07	-1.44428e-06	-8.96335e-07	2.37022e-07	-5.76423e-08	1.79379e-07	2.05471e-06	-5.85683e-07	1.46902e-06	8.26817e-07	-4.85312e-07	3.41505e-07	2.63666e-07	-5.88953e-08	2.04771e-07	3.37721e-07	-1.45144e-07	1.92577e-07	4.94948e-07	-5.49737e-07	-5.47894e-08
9.462	1.05497e-06	-1.55141e-07	8.99833e-07	5.45359e-07	-1.44858e-06	-9.03218e-07	2.37586e-07	-5.77794e-08	1.79806e-07	2.05573e-06	-5.85976e-07	1.46976e-06	8.27545e-07	-4.85740e-07	3.41806e-07	2.62711e-07	-5.86820e-08	2.04029e-07	3.35921e-07	-1.44371e-07	1.91551e-07	4.94791e-07	-5.49563e-07	-5.47721e-08
9.486	1.05462e-06	-1.55089e-07	8.99532e-07	5.42758e-07	-1.45285e-06	-9.10094e-07	2.38148e-07	-5.79163e-08	1.80232e-07	2.05673e-06	-5.86261e-07	1.47047e-06	8.28265e-07	-4.86162e-07	3.42103e-07	2.61750e-07	-5.84673e-08	2.03283e-07	3.34110e-07	-1.43592e-07	1.90518e-07	4.94627e-07	-5.49381e-07	-5.47539e-08
9.511	1.05424e-06	-1.55034e-07	8.99211e-07	5.40144e-07	-1.45711e-06	-9.16964e-07	2.38711e-07	-5.80530e-08	1.80657e-07	2.05770e-06	-5.86538e-07	1.47117e-06	8.28974e-07	-4.86579e-07	3.42396e-07	2.60783e-07	-5.82512e-08	2.02532e-07	3.32289e-07	-1.42809e-07	1.89479e-07	4.94455e-07	-5.49190e-07	-5.47349e-08
9.535	1.05384e-06	-1.54975e-07	8.98870e-07	5.37518e-07	-1.46135e-06	-9.23827e-07	2.39272e-07	-5.81895e-08	1.81082e-07	2.05865e-06	-5.86807e-07	1.47184e-06	8.29675e-07	-4.86990e-07	3.42685e-07	2.59809e-07	-5.80338e-08	2.01775e-07	3.30456e-07	-1.42022e-07	1.88434e-07	4.94277e-07	-5.48992e-07	-5.47152e-08
9.560	1.05342e-06	-1.54913e-07	8.98508e-07	5.34880e-07	-1.46556e-06	-9.30683e-07	2.39832e-07	-5.83257e-08	1.81506e-07	2.05957e-06	-5.87068e-07	1.47250e-06	8.30365e-07	-4.87395e-07	3.42970e-07	2.58830e-07	-5.78149e-08	2.01015e-07	3.28613e-07	-1.41230e-07	1.87383e-07	4.94091e-07	-5.48786e-07	-5.46946e-08
9.585	1.05297e-06	-1.54847e-07	8.98126e-07	5.32229e-07	-1.46976e-06	-9.37532e-07	2.40391e-07	-5.84618e-08	1.81929e-07	2.06045e-06	-5.87322e-07	1.47313e-06	8.31046e-07	-4.87795e-07	3.43252e-07	2.57844e-07	-5.75947e-08	2.00249e-07	3.26759e-07	-1.40433e-07	1.86326e-07	4.93899e-07	-5.48572e-07	-5.46733e-08
9.609	1.05250e-06	-1.54777e-07	8.97723e-07	5.29567e-07	-1.47394e-06	-9.44373e-07	2.40950e-07	-5.85976e-08	1.82352e-07	2.06132e-06	-5.87568e-07	1.47375e-06	8.31718e-07	-4.88189e-07	3.43529e-07	2.56852e-07	-5.73732e-08	1.99479e-07	3.24895e-07	-1.39632e-07	1.85263e-07	4.93699e-07	-5.48350e-07	-5.46512e-08
9.634	1.05200e-06	-1.54704e-07	8.97300e-07	5.26892e-07	-1.47810e-06	-9.51205e-07	2.41507e-07	-5.87332e-08	1.82774e-07	2.06215e-06	-5.87806e-07	1.47435e-06	8.32380e-07	-4.88578e-07	3.43803e-07	2.55854e-07	-5.71503e-08	1.98704e-07	3.23020e-07	-1.38826e-07	1.84194e-07	4.93493e-07	-5.48121e-07	-5.46283e-08
9.658	1.05148e-06	-1.54628e-07	8.96857e-07	5.24205e-07	-1.48223e-06	-9.58030e-07	2.42064e-07	-5.88686e-08	1.83195e-07	2.06296e-06	-5.88036e-07	1.47492e-06	8.33033e-07	-4.88961e-07	3.44072e-07	2.54851e-07	-5.69261e-08	1.97924e-07	3.21135e-07	-1.38016e-07	1.83119e-07	4.93279e-07	-5.47884e-07	-5.46047e-08
9.683	1.05094e-06	-1.54548e-07	8.96393e-07	5.21507e-07	-1.48635e-06	-9.64846e-07	2.42620e-07	-5.90038e-08	1.83616e-07	2.06374e-06	-5.88258e-07	1.47548e-06	8.33676e-07	-4.89338e-07	3.44338e-07	2.53841e-07	-5.67006e-08	1.97140e-07	3.19240e-07	-1.37201e-07	1.82038e-07	4.93058e-07	-5.47638e-07	-5.45802e-08
9.708	1.05037e-06	-1.54464e-07	8.95908e-07	5.18797e-07	-1.49045e-06	-9.71653e-07	2.43175e-07	-5.91387e-08	1.84036e-07	2.06449e-06	-5.88473e-07	1.47602e-06	8.34309e-07	-4.89710e-07	3.44599e-07	2.52826e-07	-5.64738e-08	1.96352e-07	3.17334e-07	-1.36382e-07	1.80951e-07	4.92831e-07	-5.47386e-07	-5.45550e-08
9.732	1.04978e-06	-1.54377e-07	8.95403e-07	5.16075e-07	-1.49453e-06	-9.78450e-07	2.43729e-07	-5.92735e-08	1.84456e-07	2.06522e-06	-5.88680e-07	1.47654e-06	8.34933e-07	-4.90076e-07	3.44857e-07	2.51804e-07	-5.62457e-08	1.95559e-07	3.15417e-07	-1.35559e-07	1.79859e-07	4.92596e-07	-5.47125e-07	-5.45291e-08
9.757	1.04916e-06	-1.54287e-07	8.94877e-07	5.13342e-07	-1.49858e-06	-9.85239e-07	2.44283e-07	-5.94081e-08	1.84874e-07	2.06592e-06	-5.88879e-07	1.47704e-06	8.35548e-07	-4.90437e-07	3.45111e-07	2.50777e-07	-5.60163e-08	1.94761e-07	3.13491e-07	-1.34731e-07	1.78760e-07	4.92354e-07	-5.46857e-07	-5.45023e-08
9.781	1.04852e-06	-1.54193e-07	8.94331e-07	5.10597e-07	-1.50261e-06	-9.92017e-07	2.44835e-07	-5.95425e-08	1.85293e-07	2.06659e-06	-5.89071e-07	1.47752e-06	8.36153e-07	-4.90792e-07	3.45361e-07	2.49745e-07	-5.57857e-08	1.93959e-07	3.11554e-07	-1.33898e-07	1.77656e-07	4.92106e-07	-5.46581e-07	-5.44748e-08
9.806	1.04786e-06	-1.54095e-07	8.93764e-07	5.07842e-07	-1.50663e-06	-9.98786e-07	2.45387e-07	-5.96767e-08	1.85710e-07	2.06723e-06	-5.89254e-07	1.47798e-06	8.36748e-07	-4.91141e-07	3.45607e-07	2.48707e-07	-5.55538e-08	1.93153e-07	3.09608e-07	-1.33062e-07	1.76546e-07	4.91851e-07	-5.46297e-07	-5.44466e-08
9.830	1.04717e-06	-1.53994e-07	8.93177e-07	5.05075e-07	-1.51062e-06	-1.00554e-06	2.45938e-07	-5.98107e-08	1.86127e-07	2.06785e-06	-5.89430e-07	1.47842e-06	8.37334e-07	-4.91485e-07	3.45849e-07	2.47663e-07	-5.53206e-08	1.92342e-07	3.07651e-07	-1.32221e-07	1.75430e-07	4.91588e-07	-5.46006e-07	-5.44175e-08
9.855	1.04646e-06	-1.53889e-07	8.92569e-07	5.02298e-07	-1.51459e-06	-1.01229e-06	2.46488e-07	-5.99445e-08	1.86544e-07	2.06844e-06	-5.89598e-07	1.47884e-06	8.37910e-07	-4.91824e-07	3.46087e-07	2.46613e-07	-5.50862e-08	1.91527e-07	3.05684e-07	-1.31375e-07	1.74309e-07	4.91319e-07	-5.45707e-07	-5.43878e-08
9.880	1.04572e-06	-1.53780e-07	8.91940e-07	4.99509e-07	-1.51854e-06	-1.01903e-06	2.47037e-07	-6.00781e-08	1.86959e-07	2.06900e-06	-5.89759e-07	1.47925e-06	8.38477e-07	-4.92156e-07	3.46321e-07	2.45559e-07	-5.48506e-08	1.90708e-07	3.03707e-07	-1.30526e-07	1.73182e-07	4.91044e-07	-5.45401e-07	-5.43572e-08
9.904	1.04496e-06	-1.53668e-07	8.91290e-07	4.96710e-07	-1.52246e-06	-1.02575e-06	2.47586e-07	-6.02115e-08	1.87375e-07	2.06954e-06	-5.89911e-07	1.47963e-06	8.39035e-07	-4.92484e-07	3.46551e-07	2.44498e-07	-5.46137e-08	1.89884e-07	3.01721e-07	-1.29672e-07	1.72049e-07	4.90761e-07	-5.45087e-07	-5.43259e-08
9.929	1.04417e-06	-1.53553e-07	8.90620e-07	4.93901e-07	-1.52637e-06	-1.03247e-06	2.48134e-07	-6.03448e-08	1.87789e-07	2.07005e-06	-5.90056e-07	1.47999e-06	8.39583e-07	-4.92805e-07	3.46778e-07	2.43433e-07	-5.43757e-08	1.89057e-07	2.99725e-07	-1.28814e-07	1.70910e-07	4.90472e-07	-5.44765e-07	-5.42939e-08
9.953	1.04336e-06	-1.53434e-07	8.89929e-07	4.91080e-07	-1.53025e-06	-1.03917e-06	2.48681e-07	-6.04778e-08	1.88203e-07	2.07053e-06	-5.90193e-07	1.48034e-06	8.40122e-07	-4.93121e-07	3.47000e-07	2.42362e-07	-5.41365e-08	1.88225e-07	2.97719e-07	-1.27952e-07	1.69767e-07	4.90175e-07	-5.44436e-07	-5.42611e-08
9.978	1.04253e-06	-1.53311e-07	8.89217e-07	4.88250e-07	-1.53411e-06	-1.04586e-06	2.49228e-07	-6.06107e-08	1.88617e-07	2.07098e-06	-5.90322e-07	1.48066e-06	8.40651e-07	-4.93432e-07	3.47219e-07	2.41285e-07	-5.38961e-08	1.87389e-07	2.95703e-07	-1.27086e-07	1.68617e-07	4.89872e-07	-5.44100e-07	-5.42276e-08
10.002	1.04167e-06	-1.53185e-07	8.88485e-07	4.85409e-07	-1.53795e-06	-1.05254e-06	2.49773e-07	-6.07434e-08	1.89030e-07	2.07141e-06	-5.90444e-07	1.48096e-06	8.41170e-07	-4.93737e-07	3.47433e-07	2.40204e-07	-5.36545e-08	1.86549e-07	2.93677e-07	-1.26215e-07	1.67462e-07	4.89563e-07	-5.43756e-07	-5.41933e-08
10.027	1.04079e-06	-1.53055e-07	8.87732e-07	4.82559e-07	-1.54176e-06	-1.05921e-06	2.50318e-07	-6.08760e-08	1.89442e-07	2.07181e-06	-5.90558e-07	1.48125e-06	8.41680e-07	-4.94036e-07	3.47644e-07	2.39117e-07	-5.34118e-08	1.85705e-07	2.91643e-07	-1.25341e-07	1.66302e-07	4.89246e-07	-5.43405e-07	-5.41583e-08
10.052	1.03988e-06	-1.52921e-07	8.86958e-07	4.79698e-07	-1.54556e-06	-1.06586e-06	2.50863e-07	-6.10083e-08	1.89854e-07	2.07218e-06	-5.90664e-07	1.48152e-06	8.42181e-07	-4.94330e-07	3.47851e-07	2.38025e-07	-5.31679e-08	1.84857e-07	2.89598e-07	-1.24462e-07	1.65136e-07	4.88923e-07	-5.43046e-07	-5.41225e-08
10.076	1.03895e-06	-1.52784e-07	8.86163e-07	4.76828e-07	-1.54933e-06	-1.07250e-06	2.51406e-07	-6.11405e-08	1.90266e-07	2.07253e-06	-5.90762e-07	1.48176e-06	8.42672e-07	-4.94619e-07	3.48054e-07	2.36929e-07	-5.29229e-08	1.84006e-07	2.87544e-07	-1.23579e-07	1.63965e-07	4.88594e-07	-5.42680e-07	-5.40860e-08
10.101	1.03799e-06	-1.52644e-07	8.85347e-07	4.73948e-07	-1.55307e-06	-1.07913e-06	2.51949e-07	-6.12726e-08	1.90676e-07	2.07284e-06	-5.90853e-07	1.48199e-06	8.43154e-07	-4.94902e-07	3.48253e-07	2.35827e-07	-5.26768e-08	1.83150e-07	2.85481e-07	-1.22693e-07	1.62788e-07	4.88257e-07	-5.42306e-07	-5.40488e-08
10.125	1.03701e-06	-1.52499e-07	8.84510e-07	4.71058e-07	-1.55680e-06	-1.08574e-06	2.52491e-07	-6.14044e-08	1.91087e-07	2.07314e-06	-5.90936e-07	1.48220e-06	8.43627e-07	-4.95179e-07	3.48448e-07	2.34720e-07	-5.24295e-08	1.82290e-07	2.83408e-07	-1.21802e-07	1.61607e-07	4.87915e-07	-5.41925e-07	-5.40109e-08
10.150	1.03600e-06	-1.52352e-07	8.83653e-07	4.68159e-07	-1.56050e-06	-1.09234e-06	2.53033e-07	-6.15361e-08	1.91497e-07	2.07340e-06	-5.91011e-07	1.48239e-06	8.44089e-07	-4.95451e-07	3.48639e-07	2.33608e-07	-5.21812e-08	1.81427e-07	2.81327e-07	-1.20907e-07	1.60419e-07	4.87565e-07	-5.41537e-07	-5.39722e-08
10.174	1.03497e-06	-1.52200e-07	8.82775e-07	4.65250e-07	-1.56417e-06	-1.09892e-06	2.53574e-07	-6.16677e-08	1.91906e-07	2.07364e-06	-5.91079e-07	1.48256e-06	8.44543e-07	-4.95717e-07	3.48826e-07	2.32491e-07	-5.19317e-08	1.80560e-07	2.79236e-07	-1.20008e-07	1.59227e-07	4.87209e-07	-5.41142e-07	-5.39328e-08
10.199	1.03392e-06	-1.52045e-07	8.81875e-07	4.62333e-07	-1.56783e-06	-1.10549e-06	2.54114e-07	-6.17990e-08	1.92315e-07	2.07385e-06	-5.91139e-07	1.48271e-06	8.44987e-07	-4.95977e-07	3.49010e-07	2.31370e-07	-5.16812e-08	1.79689e-07	2.77135e-07	-1.19106e-07	1.58030e-07	4.86846e-07	-5.40739e-07	-5.38926e-08
10.224	1.03284e-06	-1.51886e-07	8.80955e-07	4.59406e-07	-1.57145e-06	-1.11205e-06	2.54653e-07	-6.19303e-08	1.92723e-07	2.07403e-06	-5.91191e-07	1.48284e-06	8.45422e-07	-4.96233e-07	3.49189e-07	2.30244e-07	-5.14297e-08	1.78814e-07	2.75026e-07	-1.18199e-07	1.56827e-07	4.86477e-07	-5.40329e-07	-5.38518e-08
10.248	1.03174e-06	-1.51724e-07	8.80014e-07	4.56470e-07	-1.57506e-06	-1.11859e-06	2.55192e-07	-6.20613e-08	1.93131e-07	2.07419e-06	-5.91235e-07	1.48295e-06	8.45847e-07	-4.96482e-07	3.49365e-07	2.29113e-07	-5.11770e-08	1.77936e-07	2.72908e-07	-1.17289e-07	1.55619e-07	4.86102e-07	-5.39912e-07	-5.38102e-08
10.273	1.03061e-06	-1.51558e-07	8.79052e-07	4.53526e-07	-1.57864e-06	-1.12511e-06	2.55731e-07	-6.21923e-08	1.93539e-07	2.07431e-06	-5.91272e-07	1.48304e-06	8.46263e-07	-4.96726e-07	3.49537e-07	2.27977e-07	-5.09234e-08	1.77054e-07	2.70781e-07	-1.16375e-07	1.54406e-07	4.85720e-07	-5.39487e-07	-5.37679e-08
10.297	1.02946e-06	-1.51389e-07	8.78070e-07	4.50573e-07	-1.58220e-06	-1.13162e-06	2.56269e-07	-6.23230e-08	1.93946e-07	2.07442e-06	-5.91301e-07	1.48311e-06	8.46670e-07	-4.96965e-07	3.49705e-07	2.26837e-07	-5.06687e-08	1.76168e-07	2.68645e-07	-1.15457e-07	1.53188e-07	4.85331e-07	-5.39056e-07	-5.37249e-08
10.322	1.02828e-06	-1.51216e-07	8.77066e-07	4.47611e-07	-1.58573e-06	-1.13812e-06	2.56806e-07	-6.24537e-08	1.94352e-07	2.07449e-06	-5.91323e-07	1.48317e-06	8.47067e-07	-4.97198e-07	3.49869e-07	2.25692e-07	-5.04130e-08	1.75279e-07	2.66500e-07	-1.14535e-07	1.51965e-07	4.84936e-07	-5.38617e-07	-5.36811e-08
10.346	1.02708e-06	-1.51039e-07	8.76041e-07	4.44641e-07	-1.58924e-06	-1.14460e-06	2.57342e-07	-6.25842e-08	1.94758e-07	2.07454e-06	-5.91336e-07	1.48320e-06	8.47455e-07	-4.97426e-07	3.50029e-07	2.24543e-07	-5.01563e-08	1.74386e-07	2.64346e-07	-1.13609e-07	1.50737e-07	4.84535e-07	-5.38171e-07	-5.36367e-08
10.371	1.02585e-06	-1.50859e-07	8.74995e-07	4.41663e-07	-1.59272e-06	-1.15106e-06	2.57878e-07	-6.27145e-08	1.95164e-07	2.07456e-06	-5.91342e-07	1.48322e-06	8.47833e-07	-4.97648e-07	3.50185e-07	2.23389e-07	-4.98985e-08	1.73490e-07	2.62184e-07	-1.12680e-07	1.49504e-07	4.84127e-07	-5.37718e-07	-5.35916e-08
10.396	1.02460e-06	-1.50675e-07	8.73929e-07	4.38676e-07	-1.59618e-06	-1.15750e-06	2.58414e-07	-6.28447e-08	1.95569e-07	2.07456e-06	-5.91341e-07	1.48321e-06	8.48202e-07	-4.97865e-07	3.50338e-07	2.22231e-07	-4.96398e-08	1.72591e-07	2.60013e-07	-1.11747e-07	1.48266e-07	4.83713e-07	-5.37258e-07	-5.35457e-08
10.420	1.02333e-06	-1.50487e-07	8.72841e-07	4.35681e-07	-1.59961e-06	-1.16393e-06	2.58949e-07	-6.29748e-08	1.95974e-07	2.07452e-06	-5.91332e-07	1.48319e-06	8.48562e-07	-4.98076e-07	3.50486e-07	2.21068e-07	-4.93802e-08	1.71688e-07	2.57833e-07	-1.10810e-07	1.47023e-07	4.83292e-07	-5.36791e-07	-5.34992e-08
10.445	1.02203e-06	-1.50296e-07	8.71732e-07	4.32679e-07	-1.60302e-06	-1.17034e-06	2.59483e-07	-6.31047e-08	1.96378e-07	2.07446e-06	-5.91315e-07	1.48315e-06	8.48912e-07	-4.98281e-07	3.50631e-07	2.19901e-07	-4.91195e-08	1.70782e-07	2.55645e-07	-1.09870e-07	1.45775e-07	4.82865e-07	-5.36317e-07	-5.34519e-08
10.469	1.02070e-06	-1.50102e-07	8.70603e-07	4.29669e-07	-1.60640e-06	-1.17673e-06	2.60017e-07	-6.32345e-08	1.96782e-07	2.07438e-06	-5.91290e-07	1.48309e-06	8.49253e-07	-4.98482e-07	3.50772e-07	2.18730e-07	-4.88580e-08	1.69872e-07	2.53448e-07	-1.08926e-07	1.44523e-07	4.82432e-07	-5.35836e-07	-5.34040e-08
10.494	1.01936e-06	-1.49903e-07	8.69452e-07	4.26651e-07	-1.60976e-06	-1.18311e-06	2.60550e-07	-6.33642e-08	1.97186e-07	2.07426e-06	-5.91258e-07	1.48301e-06	8.49585e-07	-4.98676e-07	3.50909e-07	2.17555e-07	-4.85955e-08	1.68960e-07	2.51244e-07	-1.07978e-07	1.43265e-07	4.81993e-07	-5.35348e-07	-5.33553e-08
10.519	1.01798e-06	-1.49701e-07	8.68281e-07	4.23625e-07	-1.61309e-06	-1.18947e-06	2.61082e-07	-6.34938e-08	1.97589e-07	2.07413e-06	-5.91218e-07	1.48291e-06	8.49908e-07	-4.98866e-07	3.51042e-07	2.16376e-07	-4.83320e-08	1.68044e-07	2.49030e-07	-1.07027e-07	1.42003e-07	4.81547e-07	-5.34853e-07	-5.33060e-08
10.543	1.01658e-06	-1.49496e-07	8.67088e-07	4.20592e-07	-1.61640e-06	-1.19581e-06	2.61615e-07	-6.36232e-08	1.97991e-07	2.07396e-06	-5.91171e-07	1.48279e-06	8.50221e-07	-4.99049e-07	3.51171e-07	2.15192e-07	-4.80677e-08	1.67125e-07	2.46809e-07	-1.06072e-07	1.40737e-07	4.81095e-07	-5.34351e-07	-5.32560e-08
10.568	1.01516e-06	-1.49286e-07	8.65875e-07	4.17552e-07	-1.61968e-06	-1.20213e-06	2.62146e-07	-6.37525e-08	1.98394e-07	2.07377e-06	-5.91116e-07	1.48265e-06	8.50525e-07	-4.99228e-07	3.51297e-07	2.14005e-07	-4.78024e-08	1.66202e-07	2.44579e-07	-1.05114e-07	1.39465e-07	4.80637e-07	-5.33842e-07	-5.32053e-08
10.592	1.01371e-06	-1.49074e-07	8.64640e-07	4.14505e-07	-1.62293e-06	-1.20843e-06	2.62678e-07	-6.38817e-08	1.98796e-07	2.07355e-06	-5.91054e-07	1.48249e-06	8.50819e-07	-4.99401e-07	3.51419e-07	2.12813e-07	-4.75363e-08	1.65277e-07	2.42341e-07	-1.04152e-07	1.38189e-07	4.80173e-07	-5.33327e-07	-5.31539e-08
10.617	1.01224e-06	-1.48857e-07	8.63385e-07	4.11450e-07	-1.62616e-06	-1.21471e-06	2.63208e-07	-6.40107e-08	1.99198e-07	2.07330e-06	-5.90983e-07	1.48232e-06	8.51105e-07	-4.99568e-07	3.51536e-07	2.11618e-07	-4.72693e-08	1.64349e-07	2.40095e-07	-1.03187e-07	1.36908e-07	4.79702e-07	-5.32804e-07	-5.31018e-08
10.641	1.01074e-06	-1.48637e-07	8.62108e-07	4.08389e-07	-1.62937e-06	-1.22098e-06	2.63738e-07	-6.41397e-08	1.99599e-07	2.07303e-06	-5.90906e-07	1.48212e-06	8.51381e-07	-4.99730e-07	3.51650e-07	2.10419e-07	-4.70014e-08	1.63417e-07	2.37842e-07	-1.02218e-07	1.35623e-07	4.79226e-07	-5.32275e-07	-5.30490e-08
10.666	1.00922e-06	-1.48413e-07	8.60810e-07	4.05321e-07	-1.63254e-06	-1.22722e-06	2.64268e-07	-6.42685e-08	2.00000e-07	2.07273e-06	-5.90820e-07	1.48191e-06	8.51647e-07	-4.99887e-07	3.51761e-07	2.09216e-07	-4.67327e-08	1.62483e-07	2.35580e-07	-1.01246e-07	1.34333e-07	4.78743e-07	-5.31739e-07	-5.29956e-08
10.691	1.00768e-06	-1.48186e-07	8.59492e-07	4.02246e-07	-1.63569e-06	-1.23345e-06	2.64798e-07	-6.43972e-08	2.00400e-07	2.07240e-06	-5.90728e-07	1.48168e-06	8.51905e-07	-5.00038e-07	3.51867e-07	2.08009e-07	-4.64631e-08	1.61546e-07	2.33310e-07	-1.00271e-07	1.33039e-07	4.78254e-07	-5.31196e-07	-5.29415e-08
10.715	1.00611e-06	-1.47955e-07	8.58152e-07	3.99165e-07	-1.63882e-06	-1.23965e-06	2.65326e-07	-6.45259e-08	2.00801e-07	2.07205e-06	-5.90627e-07	1.48142e-06	8.52153e-07	-5.00184e-07	3.51970e-07	2.06798e-07	-4.61927e-08	1.60606e-07	2.31032e-07	-9.92920e-08	1.31740e-07	4.77759e-07	-5.30646e-07	-5.28867e-08
10.740	1.00451e-06	-1.47720e-07	8.56792e-07	3.96078e-07	-1.64191e-06	-1.24584e-06	2.65855e-07	-6.46544e-08	2.01200e-07	2.07167e-06	-5.90519e-07	1.48115e-06	8.52392e-07	-5.00324e-07	3.52068e-07	2.05584e-07	-4.59215e-08	1.59663e-07	2.28747e-07	-9.83099e-08	1.30437e-07	4.77258e-07	-5.30090e-07	-5.28312e-08
10.764	1.00289e-06	-1.47482e-07	8.55410e-07	3.92984e-07	-1.64498e-06	-1.25200e-06	2.66383e-07	-6.47828e-08	2.01600e-07	2.07127e-06	-5.90404e-07	1.48086e-06	8.52622e-07	-5.00459e-07	3.52163e-07	2.04366e-07	-4.56495e-08	1.58717e-07	2.26454e-07	-9.73244e-08	1.29130e-07	4.76751e-07	-5.29526e-07	-5.27751e-08
10.789	1.00125e-06	-1.47240e-07	8.54008e-07	3.89884e-07	-1.64803e-06	-1.25814e-06	2.66910e-07	-6.49111e-08	2.01999e-07	2.07084e-06	-5.90281e-07	1.48056e-06	8.52843e-07	-5.00589e-07	3.52255e-07	2.03145e-07	-4.53766e-08	1.57768e-07	2.24154e-07	-9.63357e-08	1.27818e-07	4.76238e-07	-5.28957e-07	-5.27183e-08
10.813	9.99579e-07	-1.46995e-07	8.52584e-07	3.86778e-07	-1.65104e-06	-1.26427e-06	2.67437e-07	-6.50393e-08	2.02398e-07	2.07038e-06	-5.90150e-07	1.48023e-06	8.53055e-07	-5.00713e-07	3.52342e-07	2.01920e-07	-4.51030e-08	1.56817e-07	2.21846e-07	-9.53437e-08	1.26502e-07	4.75719e-07	-5.28380e-07	-5.26609e-08
10.838	9.97886e-07	-1.46746e-07	8.51140e-07	3.83667e-07	-1.65403e-06	-1.27037e-06	2.67964e-07	-6.51674e-08	2.02797e-07	2.06989e-06	-5.90012e-07	1.47988e-06	8.53257e-07	-5.00832e-07	3.52425e-07	2.00692e-07	-4.48287e-08	1.55863e-07	2.19530e-07	-9.43485e-08	1.25181e-07	4.75194e-07	-5.27797e-07	-5.26027e-08
10.863	9.96168e-07	-1.46493e-07	8.49674e-07	3.80549e-07	-1.65700e-06	-1.27645e-06	2.68491e-07	-6.52954e-08	2.03195e-07	2.06938e-06	-5.89867e-07	1.47952e-06	8.53450e-07	-5.00945e-07	3.52505e-07	1.99460e-07	-4.45535e-08	1.54906e-07	2.17207e-07	-9.33502e-08	1.23857e-07	4.74663e-07	-5.27207e-07	-5.25440e-08
10.887	9.94425e-07	-1.46237e-07	8.48188e-07	3.77427e-07	-1.65993e-06	-1.28250e-06	2.69017e-07	-6.54233e-08	2.03593e-07	2.06885e-06	-5.89714e-07	1.47913e-06	8.53634e-07	-5.01053e-07	3.52581e-07	1.98225e-07	-4.42777e-08	1.53947e-07	2.14877e-07	-9.23486e-08	1.22528e-07	4.74126e-07	-5.26611e-07	-5.24845e-08
10.912	9.92658e-07	-1.45977e-07	8.46680e-07	3.74298e-07	-1.66284e-06	-1.28854e-06	2.69542e-07	-6.55511e-08	2.03991e-07	2.06828e-06	-5.89553e-07	1.47873e-06	8.53809e-07	-5.01156e-07	3.52653e-07	1.96987e-07	-4.40010e-08	1.52986e-07	2.12539e-07	-9.13440e-08	1.21195e-07	4.73584e-07	-5.26008e-07	-5.24245e-08
10.936	9.90866e-07	-1.45714e-07	8.45152e-07	3.71164e-07	-1.66572e-06	-1.29455e-06	2.70067e-07	-6.56788e-08	2.04389e-07	2.06769e-06	-5.89385e-07	1.47831e-06	8.53975e-07	-5.01253e-07	3.52722e-07	1.95745e-07	-4.37237e-08	1.52021e-07	2.10194e-07	-9.03362e-08	1.19858e-07	4.73035e-07	-5.25399e-07	-5.23637e-08
10.961	9.89049e-07	-1.45446e-07	8.43603e-07	3.68025e-07	-1.66857e-06	-1.30054e-06	2.70592e-07	-6.58065e-08	2.04786e-07	2.06708e-06	-5.89210e-07	1.47787e-06	8.54131e-07	-5.01345e-07	3.52787e-07	1.94500e-07	-4.34457e-08	1.51055e-07	2.07842e-07	-8.93253e-08	1.18517e-07	4.72481e-07	-5.24783e-07	-5.23024e-08
10.985	9.87208e-07	-1.45176e-07	8.42033e-07	3.64882e-07	-1.67139e-06	-1.30651e-06	2.71117e-07	-6.59340e-08	2.05183e-07	2.06644e-06	-5.89027e-07	1.47741e-06	8.54279e-07	-5.01431e-07	3.52848e-07	1.93252e-07	-4.31669e-08	1.50085e-07	2.05483e-07	-8.83114e-08	1.17171e-07	4.71920e-07	-5.24161e-07	-5.22403e-08
11.010	9.85343e-07	-1.44901e-07	8.40441e-07	3.61733e-07	-1.67419e-06	-1.31246e-06	2.71641e-07	-6.60615e-08	2.05579e-07	2.06577e-06	-5.88837e-07	1.47693e-06	8.54417e-07	-5.01513e-07	3.52905e-07	1.92001e-07	-4.28875e-08	1.49114e-07	2.03117e-07	-8.72945e-08	1.15822e-07	4.71354e-07	-5.23532e-07	-5.21777e-08
11.035	9.83453e-07	-1.44623e-07	8.38829e-07	3.58579e-07	-1.67696e-06	-1.31838e-06	2.72165e-07	-6.61889e-08	2.05976e-07	2.06508e-06	-5.88639e-07	1.47644e-06	8.54547e-07	-5.01589e-07	3.52958e-07	1.90747e-07	-4.26074e-08	1.48140e-07	2.00743e-07	-8.62746e-08	1.14469e-07	4.70782e-07	-5.22897e-07	-5.21143e-08
11.059	9.81538e-07	-1.44342e-07	8.37196e-07	3.55420e-07	-1.67970e-06	-1.32428e-06	2.72688e-07	-6.63162e-08	2.06372e-07	2.06436e-06	-5.88434e-07	1.47592e-06	8.54667e-07	-5.01659e-07	3.53008e-07	1.89490e-07	-4.23266e-08	1.47164e-07	1.98363e-07	-8.52517e-08	1.13112e-07	4.70204e-07	-5.22255e-07	-5.20504e-08
11.084	9.79599e-07	-1.44057e-07	8.35542e-07	3.52258e-07	-1.68241e-06	-1.33015e-06	2.73211e-07	-6.64434e-08	2.06768e-07	2.06361e-06	-5.88222e-07	1.47539e-06	8.54778e-07	-5.01724e-07	3.53054e-07	1.88230e-07	-4.20452e-08	1.46185e-07	1.95977e-07	-8.42258e-08	1.11751e-07	4.69621e-07	-5.21607e-07	-5.19858e-08
11.108	9.77635e-07	-1.43768e-07	8.33867e-07	3.49090e-07	-1.68509e-06	-1.33600e-06	2.73734e-07	-6.65706e-08	2.07164e-07	2.06284e-06	-5.88002e-07	1.47484e-06	8.54880e-07	-5.01784e-07	3.53096e-07	1.86968e-07	-4.17631e-08	1.45205e-07	1.93583e-07	-8.31971e-08	1.10386e-07	4.69032e-07	-5.20952e-07	-5.19206e-08
11.133	9.75647e-07	-1.43476e-07	8.32172e-07	3.45919e-07	-1.68775e-06	-1.34183e-06	2.74257e-07	-6.66976e-08	2.07559e-07	2.06204e-06	-5.87775e-07	1.47427e-06	8.54974e-07	-5.01839e-07	3.53134e-07	1.85702e-07	-4.14804e-08	1.44222e-07	1.91182e-07	-8.21655e-08	1.09017e-07	4.68437e-07	-5.20292e-07	-5.18547e-08
11.158	9.73635e-07	-1.43180e-07	8.30455e-07	3.42743e-07	-1.69037e-06	-1.34763e-06	2.74779e-07	-6.68246e-08	2.07954e-07	2.06122e-06	-5.87540e-07	1.47368e-06	8.55058e-07	-5.01888e-07	3.53169e-07	1.84434e-07	-4.11971e-08	1.43237e-07	1.88775e-07	-8.11310e-08	1.07644e-07	4.67836e-07	-5.19625e-07	-5.17883e-08
11.182	9.71598e-07	-1.42880e-07	8.28718e-07	3.39563e-07	-1.69297e-06	-1.35341e-06	2.75301e-07	-6.69516e-08	2.08349e-07	2.06037e-06	-5.87298e-07	1.47307e-06	8.55133e-07	-5.01933e-07	3.53200e-07	1.83163e-07	-4.09132e-08	1.42250e-07	1.86362e-07	-8.00937e-08	1.06268e-07	4.67230e-07	-5.18951e-07	-5.17212e-08
11.207	9.69536e-07	-1.42577e-07	8.26959e-07	3.36379e-07	-1.69554e-06	-1.35916e-06	2.75822e-07	-6.70784e-08	2.08744e-07	2.05950e-06	-5.87049e-07	1.47245e-06	8.55199e-07	-5.01971e-07	3.53228e-07	1.81889e-07	-4.06287e-08	1.41260e-07	1.83942e-07	-7.90536e-08	1.04888e-07	4.66618e-07	-5.18272e-07	-5.16534e-08
11.231	9.67451e-07	-1.42270e-07	8.25180e-07	3.33192e-07	-1.69808e-06	-1.36489e-06	2.76344e-07	-6.72052e-08	2.09139e-07	2.05860e-06	-5.86792e-07	1.47181e-06	8.55256e-07	-5.02005e-07	3.53251e-07	1.80613e-07	-4.03436e-08	1.40269e-07	1.81515e-07	-7.80107e-08	1.03504e-07	4.66001e-07	-5.17586e-07	-5.15851e-08
11.256	9.65340e-07	-1.41960e-07	8.23380e-07	3.30001e-07	-1.70059e-06	-1.37059e-06	2.76865e-07	-6.73320e-08	2.09533e-07	2.05767e-06	-5.86528e-07	1.47114e-06	8.55304e-07	-5.02033e-07	3.53271e-07	1.79334e-07	-4.00580e-08	1.39276e-07	1.79082e-07	-7.69651e-08	1.02117e-07	4.65378e-07	-5.16894e-07	-5.15161e-08
11.280	9.63206e-07	-1.41646e-07	8.21560e-07	3.26806e-07	-1.70307e-06	-1.37627e-06	2.77386e-07	-6.74586e-08	2.09927e-07	2.05672e-06	-5.86257e-07	1.47046e-06	8.55343e-07	-5.02056e-07	3.53287e-07	1.78053e-07	-3.97717e-08	1.38281e-07	1.76643e-07	-7.59167e-08	1.00726e-07	4.64749e-07	-5.16196e-07	-5.14465e-08
11.305	9.61047e-07	-1.41329e-07	8.19718e-07	3.23608e-07	-1.70553e-06	-1.38192e-06	2.77906e-07	-6.75853e-08	2.10321e-07	2.05574e-06	-5.85979e-07	1.46976e-06	8.55374e-07	-5.02074e-07	3.53300e-07	1.76769e-07	-3.94850e-08	1.37284e-07	1.74197e-07	-7.48657e-08	9.93317e-08	4.64115e-07	-5.15492e-07	-5.13763e-08
11.330	9.58864e-07	-1.41007e-07	8.17856e-07	3.20407e-07	-1.70795e-06	-1.38754e-06	2.78427e-07	-6.77118e-08	2.10715e-07	2.05474e-06	-5.85693e-07	1.46905e-06	8.55395e-07	-5.02086e-07	3.53308e-07	1.75483e-07	-3.91977e-08	1.36285e-07	1.71746e-07	-7.38120e-08	9.79337e-08	4.63476e-07	-5.14781e-07	-5.13055e-08
11.354	9.56656e-07	-1.40683e-07	8.15973e-07	3.17203e-07	-1.71035e-06	-1.39314e-06	2.78947e-07	-6.78383e-08	2.11109e-07	2.05371e-06	-5.85400e-07	1.46831e-06	8.55407e-07	-5.02094e-07	3.53314e-07	1.74194e-07	-3.89099e-08	1.35284e-07	1.69288e-07	-7.27557e-08	9.65321e-08	4.62830e-07	-5.14064e-07	-5.12341e-08
11.379	9.54424e-07	-1.40355e-07	8.14070e-07	3.13996e-07	-1.71271e-06	-1.39872e-06	2.79467e-07	-6.79647e-08	2.11502e-07	2.05266e-06	-5.85100e-07	1.46756e-06	8.55411e-07	-5.02096e-07	3.53315e-07	1.72903e-07	-3.86215e-08	1.34282e-07	1.66824e-07	-7.16968e-08	9.51272e-08	4.62180e-07	-5.13342e-07	-5.11621e-08
11.403	9.52168e-07	-1.40023e-07	8.12145e-07	3.10785e-07	-1.71505e-06	-1.40426e-06	2.79986e-07	-6.80911e-08	2.11895e-07	2.05158e-06	-5.84792e-07	1.46679e-06	8.55405e-07	-5.02093e-07	3.53313e-07	1.71610e-07	-3.83327e-08	1.33278e-07	1.64354e-07	-7.06353e-08	9.37188e-08	4.61524e-07	-5.12613e-07	-5.10894e-08
11.428	9.49888e-07	-1.39688e-07	8.10200e-07	3.07573e-07	-1.71735e-06	-1.40978e-06	2.80506e-07	-6.82174e-08	2.12288e-07	2.05048e-06	-5.84478e-07	1.46600e-06	8.55391e-07	-5.02084e-07	3.53307e-07	1.70315e-07	-3.80434e-08	1.32272e-07	1.61878e-07	-6.95713e-08	9.23070e-08	4.60862e-07	-5.11878e-07	-5.10162e-08
11.452	9.47583e-07	-1.39349e-07	8.08235e-07	3.04357e-07	-1.71963e-06	-1.41527e-06	2.81025e-07	-6.83437e-08	2.12681e-07	2.04935e-06	-5.84156e-07	1.46519e-06	8.55368e-07	-5.02071e-07	3.53297e-07	1.69018e-07	-3.77536e-08	1.31264e-07	1.59397e-07	-6.85047e-08	9.08919e-08	4.60195e-07	-5.11137e-07	-5.09424e-08
11.477	9.45254e-07	-1.39006e-07	8.06248e-07	3.01139e-07	-1.72187e-06	-1.42074e-06	2.81544e-07	-6.84699e-08	2.13074e-07	2.04819e-06	-5.83827e-07	1.46437e-06	8.55336e-07	-5.02052e-07	3.53284e-07	1.67718e-07	-3.74634e-08	1.30255e-07	1.56909e-07	-6.74357e-08	8.94735e-08	4.59523e-07	-5.10391e-07	-5.08679e-08
11.502	9.42901e-07	-1.38660e-07	8.04241e-07	2.97919e-07	-1.72409e-06	-1.42617e-06	2.82063e-07	-6.85961e-08	2.13467e-07	2.04701e-06	-5.83490e-07	1.46352e-06	8.55295e-07	-5.02028e-07	3.53267e-07	1.66417e-07	-3.71727e-08	1.29244e-07	1.54416e-07	-6.63642e-08	8.80519e-08	4.58845e-07	-5.09638e-07	-5.07929e-08
11.526	9.40524e-07	-1.38311e-07	8.02214e-07	2.94697e-07	-1.72628e-06	-1.43158e-06	2.82582e-07	-6.87222e-08	2.13859e-07	2.04581e-06	-5.83147e-07	1.46266e-06	8.55246e-07	-5.01999e-07	3.53247e-07	1.65113e-07	-3.68815e-08	1.28232e-07	1.51917e-07	-6.52902e-08	8.66270e-08	4.58162e-07	-5.08879e-07	-5.07173e-08
11.551	9.38123e-07	-1.37957e-07	8.00166e-07	2.91472e-07	-1.72843e-06	-1.43696e-06	2.83100e-07	-6.88483e-08	2.14252e-07	2.04458e-06	-5.82796e-07	1.46178e-06	8.55187e-07	-5.01965e-07	3.53223e-07	1.63808e-07	-3.65899e-08	1.27218e-07	1.49413e-07	-6.42139e-08	8.51989e-08	4.57473e-07	-5.08115e-07	-5.06411e-08
11.575	9.35698e-07	-1.37601e-07	7.98097e-07	2.88246e-07	-1.73056e-06	-1.44232e-06	2.83618e-07	-6.89744e-08	2.14644e-07	2.04332e-06	-5.82439e-07	1.46089e-06	8.55120e-07	-5.01925e-07	3.53195e-07	1.62501e-07	-3.62979e-08	1.26203e-07	1.46903e-07	-6.31352e-08	8.37676e-08	4.56780e-07	-5.07344e-07	-5.05643e-08
11.600	9.33249e-07	-1.37241e-07	7.96008e-07	2.85018e-07	-1.73266e-06	-1.44764e-06	2.84136e-07	-6.91003e-08	2.15036e-07	2.04204e-06	-5.82074e-07	1.45997e-06	8.55044e-07	-5.01881e-07	3.53164e-07	1.61192e-07	-3.60055e-08	1.25186e-07	1.44387e-07	-6.20541e-08	8.23333e-08	4.56081e-07	-5.06568e-07	-5.04869e-08
11.624	9.30776e-07	-1.36877e-07	7.93899e-07	2.81788e-07	-1.73472e-06	-1.45294e-06	2.84654e-07	-6.92263e-08	2.15428e-07	2.04074e-06	-5.81702e-07	1.45904e-06	8.54960e-07	-5.01831e-07	3.53129e-07	1.59881e-07	-3.57127e-08	1.24168e-07	1.41867e-07	-6.09707e-08	8.08958e-08	4.55377e-07	-5.05786e-07	-5.04090e-08
11.649	9.28278e-07	-1.36510e-07	7.91769e-07	2.78556e-07	-1.73676e-06	-1.45820e-06	2.85172e-07	-6.93522e-08	2.15820e-07	2.03941e-06	-5.81323e-07	1.45809e-06	8.54866e-07	-5.01776e-07	3.53090e-07	1.58568e-07	-3.54196e-08	1.23149e-07	1.39340e-07	-5.98850e-08	7.94554e-08	4.54667e-07	-5.04998e-07	-5.03304e-08
11.674	9.25757e-07	-1.36139e-07	7.89618e-07	2.75323e-07	-1.73876e-06	-1.46344e-06	2.85690e-07	-6.94781e-08	2.16212e-07	2.03806e-06	-5.80937e-07	1.45712e-06	8.54764e-07	-5.01716e-07	3.53048e-07	1.57254e-07	-3.51260e-08	1.22128e-07	1.36809e-07	-5.87971e-08	7.80119e-08	4.53952e-07	-5.04204e-07	-5.02513e-08
11.698	9.23212e-07	-1.35765e-07	7.87447e-07	2.72089e-07	-1.74074e-06	-1.46865e-06	2.86207e-07	-6.96039e-08	2.16603e-07	2.03668e-06	-5.80544e-07	1.45613e-06	8.54653e-07	-5.01651e-07	3.53002e-07	1.55939e-07	-3.48321e-08	1.21106e-07	1.34272e-07	-5.77069e-08	7.65654e-08	4.53232e-07	-5.03404e-07	-5.01716e-08
11.723	9.20643e-07	-1.35387e-07	7.85256e-07	2.68854e-07	-1.74268e-06	-1.47383e-06	2.86724e-07	-6.97297e-08	2.16995e-07	2.03527e-06	-5.80144e-07	1.45513e-06	8.54533e-07	-5.01581e-07	3.52953e-07	1.54621e-07	-3.45378e-08	1.20083e-07	1.31731e-07	-5.66145e-08	7.51160e-08	4.52507e-07	-5.02599e-07	-5.00914e-08
11.747	9.18050e-07	-1.35006e-07	7.83045e-07	2.65617e-07	-1.74460e-06	-1.47898e-06	2.87242e-07	-6.98555e-08	2.17386e-07	2.03384e-06	-5.79737e-07	1.45411e-06	8.54405e-07	-5.01505e-07	3.52900e-07	1.53302e-07	-3.42432e-08	1.19059e-07	1.29184e-07	-5.55200e-08	7.36638e-08	4.51777e-07	-5.01788e-07	-5.00105e-08
11.772	9.15434e-07	-1.34621e-07	7.80813e-07	2.62380e-07	-1.74648e-06	-1.48410e-06	2.87759e-07	-6.99812e-08	2.17777e-07	2.03239e-06	-5.79323e-07	1.45307e-06	8.54268e-07	-5.01425e-07	3.52843e-07	1.51982e-07	-3.39483e-08	1.18034e-07	1.26632e-07	-5.44232e-08	7.22086e-08	4.51042e-07	-5.00971e-07	-4.99291e-08
11.796	9.12793e-07	-1.34233e-07	7.78561e-07	2.59142e-07	-1.74833e-06	-1.48919e-06	2.88275e-07	-7.01069e-08	2.18169e-07	2.03091e-06	-5.78901e-07	1.45201e-06	8.54123e-07	-5.01340e-07	3.52783e-07	1.50660e-07	-3.36531e-08	1.17007e-07	1.24075e-07	-5.33244e-08	7.07507e-08	4.50301e-07	-5.00149e-07	-4.98472e-08
11.821	9.10129e-07	-1.33841e-07	7.76288e-07	2.55903e-07	-1.75015e-06	-1.49425e-06	2.88792e-07	-7.02326e-08	2.18560e-07	2.02941e-06	-5.78473e-07	1.45094e-06	8.53969e-07	-5.01249e-07	3.52719e-07	1.49337e-07	-3.33575e-08	1.15980e-07	1.21513e-07	-5.22234e-08	6.92900e-08	4.49556e-07	-4.99321e-07	-4.97646e-08
11.846	9.07441e-07	-1.33445e-07	7.73996e-07	2.52664e-07	-1.75194e-06	-1.49928e-06	2.89309e-07	-7.03583e-08	2.18951e-07	2.02789e-06	-5.78038e-07	1.44985e-06	8.53806e-07	-5.01154e-07	3.52652e-07	1.48013e-07	-3.30617e-08	1.14951e-07	1.18947e-07	-5.11204e-08	6.78265e-08	4.48805e-07	-4.98487e-07	-4.96816e-08
11.870	9.04730e-07	-1.33047e-07	7.71683e-07	2.49424e-07	-1.75370e-06	-1.50428e-06	2.89825e-07	-7.04839e-08	2.19342e-07	2.02634e-06	-5.77596e-07	1.44874e-06	8.53634e-07	-5.01053e-07	3.52581e-07	1.46687e-07	-3.27656e-08	1.13921e-07	1.16376e-07	-5.00154e-08	6.63603e-08	4.48050e-07	-4.97648e-07	-4.95979e-08
11.895	9.01995e-07	-1.32645e-07	7.69350e-07	2.46184e-07	-1.75543e-06	-1.50924e-06	2.90342e-07	-7.06095e-08	2.19732e-07	2.02476e-06	-5.77147e-07	1.44761e-06	8.53454e-07	-5.00947e-07	3.52507e-07	1.45360e-07	-3.24692e-08	1.12891e-07	1.13800e-07	-4.89083e-08	6.48915e-08	4.47289e-07	-4.96803e-07	-4.95137e-08
11.919	8.99236e-07	-1.32239e-07	7.66997e-07	2.42944e-07	-1.75713e-06	-1.51418e-06	2.90858e-07	-7.07350e-08	2.20123e-07	2.02316e-06	-5.76692e-07	1.44647e-06	8.53266e-07	-5.00837e-07	3.52429e-07	1.44032e-07	-3.21725e-08	1.11860e-07	1.11219e-07	-4.77993e-08	6.34200e-08	4.46523e-07	-4.95952e-07	-4.94290e-08
11.944	8.96454e-07	-1.31830e-07	7.64624e-07	2.39704e-07	-1.75879e-06	-1.51909e-06	2.91374e-07	-7.08606e-08	2.20514e-07	2.02154e-06	-5.76229e-07	1.44531e-06	8.53069e-07	-5.00721e-07	3.52348e-07	1.42703e-07	-3.18757e-08	1.10827e-07	1.08634e-07	-4.66883e-08	6.19459e-08	4.45753e-07	-4.95096e-07	-4.93436e-08
11.969	8.93648e-07	-1.31417e-07	7.62231e-07	2.36464e-07	-1.76043e-06	-1.52396e-06	2.91890e-07	-7.09861e-08	2.20904e-07	2.01989e-06	-5.75759e-07	1.44413e-06	8.52863e-07	-5.00600e-07	3.52263e-07	1.41373e-07	-3.15785e-08	1.09794e-07	1.06045e-07	-4.55753e-08	6.04693e-08	4.44977e-07	-4.94235e-07	-4.92578e-08
11.993	8.90819e-07	-1.31001e-07	7.59818e-07	2.33225e-07	-1.76203e-06	-1.52881e-06	2.92406e-07	-7.11115e-08	2.21295e-07	2.01822e-06	-5.75283e-07	1.44294e-06	8.52649e-07	-5.00475e-07	3.52174e-07	1.40042e-07	-3.12812e-08	1.08760e-07	1.03451e-07	-4.44605e-08	5.89901e-08	4.44197e-07	-4.93368e-07	-4.91714e-08
12.018	8.87967e-07	-1.30582e-07	7.57385e-07	2.29985e-07	-1.76360e-06	-1.53362e-06	2.92922e-07	-7.12370e-08	2.21685e-07	2.01652e-06	-5.74800e-07	1.44173e-06	8.52426e-07	-5.00344e-07	3.52082e-07	1.38709e-07	-3.09836e-08	1.07726e-07	1.00852e-07	-4.33438e-08	5.75085e-08	4.43411e-07	-4.92496e-07	-4.90844e-08
12.042	8.85091e-07	-1.30159e-07	7.54932e-07	2.26746e-07	-1.76514e-06	-1.53840e-06	2.93438e-07	-7.13625e-08	2.22076e-07	2.01481e-06	-5.74310e-07	1.44050e-06	8.52195e-07	-5.00208e-07	3.51987e-07	1.37376e-07	-3.06858e-08	1.06690e-07	9.82496e-08	-4.22252e-08	5.60244e-08	4.42621e-07	-4.91618e-07	-4.89970e-08
12.067	8.82192e-07	-1.29732e-07	7.52460e-07	2.23508e-07	-1.76665e-06	-1.54314e-06	2.93954e-07	-7.14879e-08	2.22466e-07	2.01306e-06	-5.73813e-07	1.43925e-06	8.51956e-07	-5.00068e-07	3.51888e-07	1.36042e-07	-3.03879e-08	1.05654e-07	9.56428e-08	-4.11049e-08	5.45379e-08	4.41826e-07	-4.90735e-07	-4.89089e-08
12.091	8.79270e-07	-1.29303e-07	7.49967e-07	2.20270e-07	-1.76813e-06	-1.54786e-06	2.94469e-07	-7.16133e-08	2.22856e-07	2.01130e-06	-5.73309e-07	1.43799e-06	8.51708e-07	-4.99922e-07	3.51786e-07	1.34708e-07	-3.00897e-08	1.04618e-07	9.30317e-08	-3.99827e-08	5.30490e-08	4.41026e-07	-4.89846e-07	-4.88204e-08
12.116	8.76324e-07	-1.28869e-07	7.47455e-07	2.17034e-07	-1.76958e-06	-1.55254e-06	2.94985e-07	-7.17387e-08	2.23246e-07	2.00951e-06	-5.72799e-07	1.43671e-06	8.51451e-07	-4.99772e-07	3.51680e-07	1.33372e-07	-2.97914e-08	1.03581e-07	9.04166e-08	-3.88588e-08	5.15578e-08	4.40221e-07	-4.88952e-07	-4.87313e-08
12.141	8.73356e-07	-1.28433e-07	7.44923e-07	2.13798e-07	-1.77099e-06	-1.55719e-06	2.95501e-07	-7.18640e-08	2.23637e-07	2.00769e-06	-5.72282e-07	1.43541e-06	8.51187e-07	-4.99616e-07	3.51570e-07	1.32036e-07	-2.94930e-08	1.02543e-07	8.77975e-08	-3.77332e-08	5.00643e-08	4.39411e-07	-4.88053e-07	-4.86416e-08
12.165	8.70364e-07	-1.27993e-07	7.42371e-07	2.10564e-07	-1.77237e-06	-1.56181e-06	2.96016e-07	-7.19894e-08	2.24027e-07	2.00585e-06	-5.71758e-07	1.43410e-06	8.50913e-07	-4.99456e-07	3.51457e-07	1.30699e-07	-2.91943e-08	1.01505e-07	8.51744e-08	-3.66058e-08	4.85685e-08	4.38597e-07	-4.87148e-07	-4.85515e-08
12.190	8.67349e-07	-1.27550e-07	7.39799e-07	2.07330e-07	-1.77372e-06	-1.56639e-06	2.96531e-07	-7.21147e-08	2.24417e-07	2.00399e-06	-5.71227e-07	1.43276e-06	8.50632e-07	-4.99291e-07	3.51341e-07	1.29362e-07	-2.88956e-08	1.00466e-07	8.25473e-08	-3.54768e-08	4.70705e-08	4.37777e-07	-4.86238e-07	-4.84608e-08
12.214	8.64311e-07	-1.27103e-07	7.37208e-07	2.04098e-07	-1.77504e-06	-1.57094e-06	2.97047e-07	-7.22400e-08	2.24807e-07	2.00211e-06	-5.70690e-07	1.43142e-06	8.50342e-07	-4.99120e-07	3.51221e-07	1.28023e-07	-2.85967e-08	9.94268e-08	7.99165e-08	-3.43461e-08	4.55704e-08	4.36953e-07	-4.85323e-07	-4.83696e-08
12.239	8.61250e-07	-1.26653e-07	7.34598e-07	2.00868e-07	-1.77633e-06	-1.57546e-06	2.97562e-07	-7.23654e-08	2.25197e-07	2.00020e-06	-5.70146e-07	1.43005e-06	8.50044e-07	-4.98945e-07	3.51098e-07	1.26685e-07	-2.82977e-08	9.83872e-08	7.72818e-08	-3.32138e-08	4.40680e-08	4.36125e-07	-4.84403e-07	-4.82779e-08
12.263	8.58167e-07	-1.26199e-07	7.31967e-07	1.97639e-07	-1.77759e-06	-1.57995e-06	2.98077e-07	-7.24906e-08	2.25586e-07	1.99827e-06	-5.69596e-07	1.42867e-06	8.49737e-07	-4.98765e-07	3.50972e-07	1.25346e-07	-2.79986e-08	9.73473e-08	7.46435e-08	-3.20799e-08	4.25636e-08	4.35291e-07	-4.83477e-07	-4.81856e-08
12.288	8.55060e-07	-1.25742e-07	7.29318e-07	1.94412e-07	-1.77881e-06	-1.58440e-06	2.98592e-07	-7.26159e-08	2.25976e-07	1.99631e-06	-5.69038e-07	1.42727e-06	8.49422e-07	-4.98581e-07	3.50841e-07	1.24006e-07	-2.76994e-08	9.63070e-08	7.20015e-08	-3.09445e-08	4.10571e-08	4.34453e-07	-4.82546e-07	-4.80928e-08
12.313	8.51931e-07	-1.25282e-07	7.26649e-07	1.91187e-07	-1.78000e-06	-1.58881e-06	2.99107e-07	-7.27412e-08	2.26366e-07	1.99434e-06	-5.68475e-07	1.42586e-06	8.49099e-07	-4.98391e-07	3.50708e-07	1.22667e-07	-2.74001e-08	9.52665e-08	6.93559e-08	-2.98075e-08	3.95485e-08	4.33611e-07	-4.81610e-07	-4.79996e-08
12.337	8.48779e-07	-1.24819e-07	7.23960e-07	1.87963e-07	-1.78116e-06	-1.59320e-06	2.99622e-07	-7.28664e-08	2.26756e-07	1.99233e-06	-5.67904e-07	1.42443e-06	8.48767e-07	-4.98196e-07	3.50571e-07	1.21326e-07	-2.71008e-08	9.42257e-08	6.67069e-08	-2.86690e-08	3.80379e-08	4.32763e-07	-4.80669e-07	-4.79058e-08
12.362	8.45604e-07	-1.24352e-07	7.21253e-07	1.84742e-07	-1.78229e-06	-1.59755e-06	3.00137e-07	-7.29917e-08	2.27146e-07	1.99031e-06	-5.67327e-07	1.42298e-06	8.48428e-07	-4.97997e-07	3.50431e-07	1.19986e-07	-2.68014e-08	9.31847e-08	6.40543e-08	-2.75290e-08	3.65254e-08	4.31911e-07	-4.79723e-07	-4.78115e-08
12.386	8.42407e-07	-1.23882e-07	7.18525e-07	1.81523e-07	-1.78339e-06	-1.60186e-06	3.00652e-07	-7.31169e-08	2.27535e-07	1.98826e-06	-5.66744e-07	1.42152e-06	8.48080e-07	-4.97793e-07	3.50287e-07	1.18645e-07	-2.65019e-08	9.21435e-08	6.13984e-08	-2.63875e-08	3.50109e-08	4.31055e-07	-4.78772e-07	-4.77166e-08
12.411	8.39187e-07	-1.23408e-07	7.15779e-07	1.78306e-07	-1.78445e-06	-1.60614e-06	3.01167e-07	-7.32421e-08	2.27925e-07	1.98619e-06	-5.66154e-07	1.42004e-06	8.47724e-07	-4.97584e-07	3.50140e-07	1.17305e-07	-2.62024e-08	9.11022e-08	5.87392e-08	-2.52446e-08	3.34945e-08	4.30194e-07	-4.77815e-07	-4.76213e-08
12.435	8.35945e-07	-1.22931e-07	7.13014e-07	1.75092e-07	-1.78548e-06	-1.61039e-06	3.01682e-07	-7.33673e-08	2.28315e-07	1.98410e-06	-5.65558e-07	1.41854e-06	8.47359e-07	-4.97370e-07	3.49990e-07	1.15964e-07	-2.59029e-08	9.00607e-08	5.60767e-08	-2.41004e-08	3.19763e-08	4.29328e-07	-4.76854e-07	-4.75255e-08
12.460	8.32681e-07	-1.22451e-07	7.10229e-07	1.71881e-07	-1.78648e-06	-1.61460e-06	3.02197e-07	-7.34925e-08	2.28704e-07	1.98199e-06	-5.64955e-07	1.41703e-06	8.46987e-07	-4.97151e-07	3.49836e-07	1.14623e-07	-2.56033e-08	8.90192e-08	5.34110e-08	-2.29547e-08	3.04563e-08	4.28458e-07	-4.75887e-07	-4.74292e-08
12.485	8.29394e-07	-1.21968e-07	7.07426e-07	1.68672e-07	-1.78745e-06	-1.61878e-06	3.02712e-07	-7.36177e-08	2.29094e-07	1.97985e-06	-5.64345e-07	1.41550e-06	8.46606e-07	-4.96928e-07	3.49679e-07	1.13281e-07	-2.53038e-08	8.79777e-08	5.07421e-08	-2.18077e-08	2.89344e-08	4.27583e-07	-4.74916e-07	-4.73324e-08
12.509	8.26084e-07	-1.21481e-07	7.04603e-07	1.65466e-07	-1.78838e-06	-1.62292e-06	3.03226e-07	-7.37429e-08	2.29483e-07	1.97769e-06	-5.63729e-07	1.41396e-06	8.46218e-07	-4.96700e-07	3.49518e-07	1.11940e-07	-2.50042e-08	8.69362e-08	4.80702e-08	-2.06594e-08	2.74108e-08	4.26704e-07	-4.73939e-07	-4.72350e-08
12.534	8.22753e-07	-1.20991e-07	7.01761e-07	1.62263e-07	-1.78929e-06	-1.62702e-06	3.03741e-07	-7.38681e-08	2.29873e-07	1.97550e-06	-5.63107e-07	1.41240e-06	8.45821e-07	-4.96467e-07	3.49354e-07	1.10599e-07	-2.47047e-08	8.58947e-08	4.53953e-08	-1.95098e-08	2.58855e-08	4.25821e-07	-4.72958e-07	-4.71372e-08
12.558	8.19399e-07	-1.20498e-07	6.98901e-07	1.59063e-07	-1.79016e-06	-1.63109e-06	3.04256e-07	-7.39933e-08	2.30263e-07	1.97330e-06	-5.62478e-07	1.41082e-06	8.45416e-07	-4.96229e-07	3.49187e-07	1.09258e-07	-2.44051e-08	8.48533e-08	4.27175e-08	-1.83589e-08	2.43586e-08	4.24933e-07	-4.71972e-07	-4.70389e-08
12.583	8.16023e-07	-1.20002e-07	6.96021e-07	1.55866e-07	-1.79100e-06	-1.63513e-06	3.04770e-07	-7.41184e-08	2.30652e-07	1.97107e-06	-5.61843e-07	1.40923e-06	8.45003e-07	-4.95987e-07	3.49016e-07	1.07918e-07	-2.41057e-08	8.38120e-08	4.00368e-08	-1.72068e-08	2.28300e-08	4.24040e-07	-4.70980e-07	-4.69401e-08
12.607	8.12625e-07	-1.19502e-07	6.93123e-07	1.52673e-07	-1.79180e-06	-1.63913e-06	3.05285e-07	-7.42436e-08	2.31041e-07	1.96882e-06	-5.61202e-07	1.40762e-06	8.44582e-07	-4.95740e-07	3.48842e-07	1.06577e-07	-2.38062e-08	8.27709e-08	3.73532e-08	-1.60535e-08	2.12997e-08	4.23143e-07	-4.69984e-07	-4.68408e-08
12.632	8.09206e-07	-1.18999e-07	6.90206e-07	1.49482e-07	-1.79258e-06	-1.64309e-06	3.05800e-07	-7.43687e-08	2.31431e-07	1.96655e-06	-5.60554e-07	1.40599e-06	8.44153e-07	-4.95488e-07	3.48665e-07	1.05237e-07	-2.35068e-08	8.17300e-08	3.46669e-08	-1.48990e-08	1.97680e-08	4.22242e-07	-4.68983e-07	-4.67411e-08
12.657	8.05764e-07	-1.18493e-07	6.87271e-07	1.46296e-07	-1.79332e-06	-1.64702e-06	3.06314e-07	-7.44939e-08	2.31820e-07	1.96425e-06	-5.59900e-07	1.40435e-06	8.43716e-07	-4.95231e-07	3.48485e-07	1.03897e-07	-2.32075e-08	8.06892e-08	3.19780e-08	-1.37433e-08	1.82346e-08	4.21336e-07	-4.67977e-07	-4.66408e-08
12.681	8.02300e-07	-1.17984e-07	6.84317e-07	1.43113e-07	-1.79403e-06	-1.65091e-06	3.06829e-07	-7.46190e-08	2.32210e-07	1.96194e-06	-5.59240e-07	1.40270e-06	8.43271e-07	-4.94970e-07	3.48301e-07	1.02557e-07	-2.29082e-08	7.96488e-08	2.92864e-08	-1.25866e-08	1.66998e-08	4.20426e-07	-4.66967e-07	-4.65401e-08
12.706	7.98815e-07	-1.17471e-07	6.81344e-07	1.39934e-07	-1.79470e-06	-1.65477e-06	3.07343e-07	-7.47441e-08	2.32599e-07	1.95960e-06	-5.58573e-07	1.40103e-06	8.42818e-07	-4.94704e-07	3.48114e-07	1.01218e-07	-2.26091e-08	7.86086e-08	2.65922e-08	-1.14287e-08	1.51635e-08	4.19512e-07	-4.65951e-07	-4.64389e-08
12.730	7.95308e-07	-1.16956e-07	6.78353e-07	1.36759e-07	-1.79535e-06	-1.65859e-06	3.07858e-07	-7.48692e-08	2.32988e-07	1.95724e-06	-5.57900e-07	1.39934e-06	8.42357e-07	-4.94433e-07	3.47923e-07	9.98787e-08	-2.23100e-08	7.75687e-08	2.38956e-08	-1.02697e-08	1.36258e-08	4.18594e-07	-4.64931e-07	-4.63372e-08
12.755	7.91780e-07	-1.16437e-07	6.75343e-07	1.33588e-07	-1.79596e-06	-1.66237e-06	3.08372e-07	-7.49943e-08	2.33378e-07	1.95486e-06	-5.57221e-07	1.39763e-06	8.41888e-07	-4.94158e-07	3.47730e-07	9.85402e-08	-2.20110e-08	7.65292e-08	2.11965e-08	-9.10972e-09	1.20868e-08	4.17671e-07	-4.63906e-07	-4.62351e-08
12.780	7.88230e-07	-1.15915e-07	6.72315e-07	1.30421e-07	-1.79654e-06	-1.66612e-06	3.08887e-07	-7.51194e-08	2.33767e-07	1.95245e-06	-5.56536e-07	1.39592e-06	8.41411e-07	-4.93878e-07	3.47533e-07	9.72023e-08	-2.17121e-08	7.54902e-08	1.84950e-08	-7.94870e-09	1.05463e-08	4.16744e-07	-4.62876e-07	-4.61324e-08
12.804	7.84658e-07	-1.15389e-07	6.69269e-07	1.27258e-07	-1.79709e-06	-1.66983e-06	3.09401e-07	-7.52445e-08	2.34156e-07	1.95003e-06	-5.55844e-07	1.39418e-06	8.40926e-07	-4.93594e-07	3.47332e-07	9.58649e-08	-2.14134e-08	7.44515e-08	1.57913e-08	-6.78669e-09	9.00457e-09	4.15813e-07	-4.61842e-07	-4.60294e-08
12.829	7.81065e-07	-1.14861e-07	6.66204e-07	1.24099e-07	-1.79760e-06	-1.67350e-06	3.09915e-07	-7.53696e-08	2.34546e-07	1.94758e-06	-5.55147e-07	1.39243e-06	8.40434e-07	-4.93305e-07	3.47129e-07	9.45281e-08	-2.11148e-08	7.34133e-08	1.30852e-08	-5.62371e-09	7.46153e-09	4.14877e-07	-4.60803e-07	-4.59258e-08
12.853	7.77451e-07	-1.14330e-07	6.63122e-07	1.20946e-07	-1.79809e-06	-1.67714e-06	3.10430e-07	-7.54947e-08	2.34935e-07	1.94511e-06	-5.54443e-07	1.39067e-06	8.39933e-07	-4.93011e-07	3.46922e-07	9.31920e-08	-2.08164e-08	7.23756e-08	1.03771e-08	-4.45980e-09	5.91725e-09	4.13937e-07	-4.59759e-07	-4.58218e-08
12.878	7.73816e-07	-1.13795e-07	6.60021e-07	1.17796e-07	-1.79854e-06	-1.68074e-06	3.10944e-07	-7.56198e-08	2.35324e-07	1.94262e-06	-5.53733e-07	1.38889e-06	8.39425e-07	-4.92713e-07	3.46712e-07	9.18565e-08	-2.05181e-08	7.13385e-08	7.66673e-09	-3.29497e-09	4.37176e-09	4.12994e-07	-4.58711e-07	-4.57173e-08
12.902	7.70159e-07	-1.13257e-07	6.56902e-07	1.14652e-07	-1.79895e-06	-1.68430e-06	3.11458e-07	-7.57449e-08	2.35713e-07	1.94011e-06	-5.53017e-07	1.38709e-06	8.38909e-07	-4.92410e-07	3.46499e-07	9.05218e-08	-2.02199e-08	7.03019e-08	4.95436e-09	-2.12926e-09	2.82510e-09	4.12046e-07	-4.57658e-07	-4.56124e-08
12.927	7.66481e-07	-1.12716e-07	6.53765e-07	1.11512e-07	-1.79934e-06	-1.68783e-06	3.11973e-07	-7.58699e-08	2.36103e-07	1.93757e-06	-5.52295e-07	1.38528e-06	8.38385e-07	-4.92102e-07	3.46283e-07	8.91879e-08	-1.99220e-08	6.92659e-08	2.23999e-09	-9.62691e-10	1.27730e-09	4.11093e-07	-4.56600e-07	-4.55070e-08
12.952	7.62783e-07	-1.12172e-07	6.50610e-07	1.08377e-07	-1.79969e-06	-1.69131e-06	3.12487e-07	-7.59950e-08	2.36492e-07	1.93502e-06	-5.51567e-07	1.38345e-06	8.37854e-07	-4.91790e-07	3.46063e-07	8.78547e-08	-1.96242e-08	6.82306e-08	-4.76319e-10	2.04710e-10	-2.71609e-10	4.10137e-07	-4.55538e-07	-4.54011e-08
12.976	7.59063e-07	-1.11625e-07	6.47438e-07	1.05247e-07	-1.80001e-06	-1.69477e-06	3.13001e-07	-7.61201e-08	2.36881e-07	1.93245e-06	-5.50833e-07	1.38161e-06	8.37315e-07	-4.91474e-07	3.45841e-07	8.65225e-08	-1.93266e-08	6.71959e-08	-3.19450e-09	1.37292e-09	-1.82158e-09	4.09177e-07	-4.54472e-07	-4.52948e-08
13.001	7.55323e-07	-1.11075e-07	6.44247e-07	1.02122e-07	-1.80030e-06	-1.69818e-06	3.13515e-07	-7.62451e-08	2.37270e-07	1.92985e-06	-5.50093e-07	1.37976e-06	8.36768e-07	-4.91153e-07	3.45615e-07	8.51911e-08	-1.90292e-08	6.61619e-08	-5.91448e-09	2.54190e-09	-3.37259e-09	4.08213e-07	-4.53401e-07	-4.51881e-08
13.025	7.51562e-07	-1.10522e-07	6.41039e-07	9.90029e-08	-1.80056e-06	-1.70155e-06	3.14029e-07	-7.63701e-08	2.37659e-07	1.92723e-06	-5.49347e-07	1.37788e-06	8.36213e-07	-4.90827e-07	3.45386e-07	8.38607e-08	-1.87320e-08	6.51287e-08	-8.63622e-09	3.71163e-09	-4.92459e-09	4.07244e-07	-4.52325e-07	-4.50809e-08
13.050	7.47780e-07	-1.09966e-07	6.37814e-07	9.58888e-08	-1.80078e-06	-1.70489e-06	3.14543e-07	-7.64952e-08	2.38048e-07	1.92459e-06	-5.48595e-07	1.37600e-06	8.35651e-07	-4.90497e-07	3.45153e-07	8.25313e-08	-1.84351e-08	6.40962e-08	-1.13596e-08	4.88209e-09	-6.47755e-09	4.06272e-07	-4.51245e-07	-4.49732e-08
13.074	7.43977e-07	-1.09407e-07	6.34570e-07	9.27803e-08	-1.80097e-06	-1.70819e-06	3.15058e-07	-7.66202e-08	2.38437e-07	1.92193e-06	-5.47837e-07	1.37410e-06	8.35081e-07	-4.90163e-07	3.44918e-07	8.12029e-08	-1.81384e-08	6.30646e-08	-1.40847e-08	6.05325e-09	-8.03144e-09	4.05295e-07	-4.50161e-07	-4.48651e-08
13.099	7.40155e-07	-1.08845e-07	6.31310e-07	8.96773e-08	-1.80113e-06	-1.71145e-06	3.15572e-07	-7.67452e-08	2.38826e-07	1.91926e-06	-5.47074e-07	1.37218e-06	8.34503e-07	-4.89824e-07	3.44679e-07	7.98757e-08	-1.78419e-08	6.20338e-08	-1.68113e-08	7.22508e-09	-9.58622e-09	4.04315e-07	-4.49072e-07	-4.47566e-08
13.124	7.36311e-07	-1.08280e-07	6.28032e-07	8.65801e-08	-1.80125e-06	-1.71467e-06	3.16086e-07	-7.68702e-08	2.39215e-07	1.91656e-06	-5.46304e-07	1.37025e-06	8.33918e-07	-4.89480e-07	3.44438e-07	7.85495e-08	-1.75457e-08	6.10038e-08	-1.95394e-08	8.39755e-09	-1.11419e-08	4.03331e-07	-4.47978e-07	-4.46476e-08
13.148	7.32448e-07	-1.07711e-07	6.24736e-07	8.34887e-08	-1.80135e-06	-1.71786e-06	3.16600e-07	-7.69952e-08	2.39604e-07	1.91383e-06	-5.45528e-07	1.36831e-06	8.33325e-07	-4.89132e-07	3.44193e-07	7.72245e-08	-1.72497e-08	5.99748e-08	-2.22690e-08	9.57065e-09	-1.26983e-08	4.02342e-07	-4.46881e-07	-4.45382e-08
13.173	7.28564e-07	-1.07140e-07	6.21423e-07	8.04032e-08	-1.80141e-06	-1.72100e-06	3.17114e-07	-7.71202e-08	2.39993e-07	1.91109e-06	-5.44747e-07	1.36635e-06	8.32725e-07	-4.88780e-07	3.43945e-07	7.59007e-08	-1.69540e-08	5.89467e-08	-2.49999e-08	1.07443e-08	-1.42556e-08	4.01350e-07	-4.45779e-07	-4.44284e-08
13.197	7.24660e-07	-1.06566e-07	6.18094e-07	7.73238e-08	-1.80144e-06	-1.72411e-06	3.17627e-07	-7.72452e-08	2.40382e-07	1.90833e-06	-5.43960e-07	1.36437e-06	8.32117e-07	-4.88423e-07	3.43694e-07	7.45781e-08	-1.66586e-08	5.79195e-08	-2.77321e-08	1.19186e-08	-1.58136e-08	4.00354e-07	-4.44672e-07	-4.43181e-08
13.222	7.20736e-07	-1.05989e-07	6.14747e-07	7.42505e-08	-1.80143e-06	-1.72718e-06	3.18141e-07	-7.73702e-08	2.40771e-07	1.90555e-06	-5.43167e-07	1.36238e-06	8.31502e-07	-4.88062e-07	3.43440e-07	7.32568e-08	-1.63634e-08	5.68934e-08	-3.04656e-08	1.30934e-08	-1.73723e-08	3.99354e-07	-4.43562e-07	-4.42075e-08
13.246	7.16792e-07	-1.05409e-07	6.11383e-07	7.11835e-08	-1.80140e-06	-1.73021e-06	3.18655e-07	-7.74951e-08	2.41160e-07	1.90275e-06	-5.42369e-07	1.36038e-06	8.30879e-07	-4.87696e-07	3.43183e-07	7.19369e-08	-1.60686e-08	5.58683e-08	-3.32003e-08	1.42687e-08	-1.89317e-08	3.98350e-07	-4.42447e-07	-4.40963e-08
13.271	7.12828e-07	-1.04826e-07	6.08002e-07	6.81228e-08	-1.80133e-06	-1.73320e-06	3.19169e-07	-7.76201e-08	2.41549e-07	1.89993e-06	-5.41564e-07	1.35836e-06	8.30249e-07	-4.87326e-07	3.42922e-07	7.06183e-08	-1.57741e-08	5.48443e-08	-3.59362e-08	1.54445e-08	-2.04917e-08	3.97343e-07	-4.41328e-07	-4.39848e-08
13.296	7.08844e-07	-1.04240e-07	6.04604e-07	6.50686e-08	-1.80123e-06	-1.73616e-06	3.19683e-07	-7.77450e-08	2.41938e-07	1.89709e-06	-5.40754e-07	1.35633e-06	8.29611e-07	-4.86952e-07	3.42659e-07	6.93012e-08	-1.54798e-08	5.38213e-08	-3.86731e-08	1.66207e-08	-2.20524e-08	3.96331e-07	-4.40204e-07	-4.38728e-08
13.320	7.04841e-07	-1.03652e-07	6.01189e-07	6.20209e-08	-1.80109e-06	-1.73907e-06	3.20196e-07	-7.78699e-08	2.42326e-07	1.89422e-06	-5.39939e-07	1.35429e-06	8.28966e-07	-4.86573e-07	3.42392e-07	6.79854e-08	-1.51860e-08	5.27995e-08	-4.14110e-08	1.77974e-08	-2.36136e-08	3.95316e-07	-4.39077e-07	-4.37605e-08
13.345	7.00818e-07	-1.03060e-07	5.97758e-07	5.89799e-08	-1.80093e-06	-1.74195e-06	3.20710e-07	-7.79948e-08	2.42715e-07	1.89134e-06	-5.39117e-07	1.35223e-06	8.28313e-07	-4.86190e-07	3.42123e-07	6.66712e-08	-1.48924e-08	5.17788e-08	-4.41499e-08	1.89745e-08	-2.51754e-08	3.94297e-07	-4.37945e-07	-4.36477e-08
13.369	6.96776e-07	-1.02466e-07	5.94310e-07	5.59458e-08	-1.80073e-06	-1.74478e-06	3.21223e-07	-7.81197e-08	2.43104e-07	1.88844e-06	-5.38290e-07	1.35015e-06	8.27653e-07	-4.85803e-07	3.41850e-07	6.53585e-08	-1.45992e-08	5.07594e-08	-4.68897e-08	2.01520e-08	-2.67377e-08	3.93274e-07	-4.36809e-07	-4.35344e-08
13.394	6.92714e-07	-1.01868e-07	5.90845e-07	5.29185e-08	-1.80050e-06	-1.74758e-06	3.21737e-07	-7.82446e-08	2.43492e-07	1.88552e-06	-5.37458e-07	1.34806e-06	8.26986e-07	-4.85412e-07	3.41575e-07	6.40474e-08	-1.43063e-08	4.97411e-08	-4.96303e-08	2.13299e-08	-2.83004e-08	3.92248e-07	-4.35669e-07	-4.34208e-08
13.418	6.88633e-07	-1.01268e-07	5.87364e-07	4.98981e-08	-1.80024e-06	-1.75034e-06	3.22250e-07	-7.83695e-08	2.43881e-07	1.88258e-06	-5.36620e-07	1.34596e-06	8.26312e-07	-4.85016e-07	3.41296e-07	6.27379e-08	-1.40138e-08	4.87241e-08	-5.23716e-08	2.25080e-08	-2.98636e-08	3.91218e-07	-4.34525e-07	-4.33068e-08
13.443	6.84532e-07	-1.00665e-07	5.83867e-07	4.68849e-08	-1.79994e-06	-1.75306e-06	3.22764e-07	-7.84943e-08	2.44269e-07	1.87962e-06	-5.35776e-07	1.34385e-06	8.25630e-07	-4.84615e-07	3.41014e-07	6.14301e-08	-1.37217e-08	4.77084e-08	-5.51137e-08	2.36865e-08	-3.14272e-08	3.90184e-07	-4.33376e-07	-4.31923e-08
13.468	6.80413e-07	-1.00059e-07	5.80353e-07	4.38789e-08	-1.79961e-06	-1.75574e-06	3.23277e-07	-7.86191e-08	2.44658e-07	1.87664e-06	-5.34927e-07	1.34172e-06	8.24941e-07	-4.84211e-07	3.40730e-07	6.01239e-08	-1.34299e-08	4.66940e-08	-5.78565e-08	2.48653e-08	-3.29912e-08	3.89147e-07	-4.32224e-07	-4.30775e-08
13.492	6.76274e-07	-9.94508e-08	5.76824e-07	4.08802e-08	-1.79926e-06	-1.75838e-06	3.23790e-07	-7.87440e-08	2.45046e-07	1.87364e-06	-5.34072e-07	1.33957e-06	8.24244e-07	-4.83802e-07	3.40442e-07	5.88195e-08	-1.31385e-08	4.56809e-08	-6.05998e-08	2.60443e-08	-3.45555e-08	3.88105e-07	-4.31068e-07	-4.29622e-08
13.517	6.72117e-07	-9.88394e-08	5.73278e-07	3.78888e-08	-1.79886e-06	-1.76098e-06	3.24303e-07	-7.88688e-08	2.45435e-07	1.87063e-06	-5.33212e-07	1.33742e-06	8.23541e-07	-4.83389e-07	3.40152e-07	5.75168e-08	-1.28476e-08	4.46692e-08	-6.33437e-08	2.72235e-08	-3.61201e-08	3.87061e-07	-4.29907e-07	-4.28466e-08
13.541	6.67941e-07	-9.82253e-08	5.69716e-07	3.49050e-08	-1.79844e-06	-1.76354e-06	3.24817e-07	-7.89935e-08	2.45823e-07	1.86759e-06	-5.32347e-07	1.33524e-06	8.22830e-07	-4.82972e-07	3.39858e-07	5.62160e-08	-1.25570e-08	4.36590e-08	-6.60880e-08	2.84030e-08	-3.76850e-08	3.86012e-07	-4.28743e-07	-4.27305e-08
13.566	6.63746e-07	-9.76084e-08	5.66138e-07	3.19287e-08	-1.79799e-06	-1.76606e-06	3.25330e-07	-7.91183e-08	2.46211e-07	1.86454e-06	-5.31476e-07	1.33306e-06	8.22112e-07	-4.82551e-07	3.39561e-07	5.49169e-08	-1.22668e-08	4.26501e-08	-6.88328e-08	2.95826e-08	-3.92501e-08	3.84960e-07	-4.27575e-07	-4.26141e-08
13.591	6.59533e-07	-9.69888e-08	5.62544e-07	2.89602e-08	-1.79750e-06	-1.76854e-06	3.25842e-07	-7.92430e-08	2.46599e-07	1.86146e-06	-5.30600e-07	1.33086e-06	8.21387e-07	-4.82125e-07	3.39262e-07	5.36198e-08	-1.19771e-08	4.16427e-08	-7.15779e-08	3.07624e-08	-4.08155e-08	3.83905e-07	-4.26402e-07	-4.24973e-08
13.615	6.55301e-07	-9.63665e-08	5.58934e-07	2.59994e-08	-1.79698e-06	-1.77098e-06	3.26355e-07	-7.93677e-08	2.46988e-07	1.85837e-06	-5.29718e-07	1.32865e-06	8.20655e-07	-4.81695e-07	3.38960e-07	5.23246e-08	-1.16878e-08	4.06368e-08	-7.43233e-08	3.19423e-08	-4.23810e-08	3.82846e-07	-4.25226e-07	-4.23800e-08
13.640	6.51050e-07	-9.57414e-08	5.55309e-07	2.30466e-08	-1.79643e-06	-1.77338e-06	3.26868e-07	-7.94924e-08	2.47376e-07	1.85526e-06	-5.28831e-07	1.32643e-06	8.19915e-07	-4.81261e-07	3.38654e-07	5.10314e-08	-1.13989e-08	3.96325e-08	-7.70689e-08	3.31223e-08	-4.39466e-08	3.81783e-07	-4.24046e-07	-4.22624e-08
13.664	6.46782e-07	-9.51137e-08	5.51668e-07	2.01017e-08	-1.79585e-06	-1.77574e-06	3.27381e-07	-7.96171e-08	2.47764e-07	1.85213e-06	-5.27939e-07	1.32419e-06	8.19169e-07	-4.80823e-07	3.38346e-07	4.97401e-08	-1.11105e-08	3.86296e-08	-7.98147e-08	3.43024e-08	-4.55123e-08	3.80717e-07	-4.22862e-07	-4.21444e-08
13.689	6.42495e-07	-9.44833e-08	5.48012e-07	1.71649e-08	-1.79523e-06	-1.77807e-06	3.27893e-07	-7.97417e-08	2.48151e-07	1.84898e-06	-5.27042e-07	1.32194e-06	8.18416e-07	-4.80381e-07	3.38035e-07	4.84509e-08	-1.08225e-08	3.76284e-08	-8.25607e-08	3.54825e-08	-4.70781e-08	3.79648e-07	-4.21674e-07	-4.20260e-08
13.713	6.38190e-07	-9.38503e-08	5.44340e-07	1.42363e-08	-1.79458e-06	-1.78035e-06	3.28406e-07	-7.98664e-08	2.48539e-07	1.84581e-06	-5.26139e-07	1.31967e-06	8.17655e-07	-4.79934e-07	3.37721e-07	4.71638e-08	-1.05350e-08	3.66288e-08	-8.53067e-08	3.66627e-08	-4.86440e-08	3.78575e-07	-4.20482e-07	-4.19072e-08
13.738	6.33868e-07	-9.32146e-08	5.40653e-07	1.13160e-08	-1.79391e-06	-1.78259e-06	3.28918e-07	-7.99910e-08	2.48927e-07	1.84263e-06	-5.25231e-07	1.31740e-06	8.16888e-07	-4.79484e-07	3.37404e-07	4.58787e-08	-1.02480e-08	3.56308e-08	-8.80527e-08	3.78428e-08	-5.02098e-08	3.77499e-07	-4.19287e-07	-4.17881e-08
13.763	6.29527e-07	-9.25762e-08	5.36951e-07	8.40402e-09	-1.79319e-06	-1.78479e-06	3.29430e-07	-8.01155e-08	2.49315e-07	1.83942e-06	-5.24318e-07	1.31511e-06	8.16113e-07	-4.79029e-07	3.37084e-07	4.45958e-08	-9.96140e-09	3.46344e-08	-9.07986e-08	3.90230e-08	-5.17756e-08	3.76419e-07	-4.18087e-07	-4.16686e-08
13.787	6.25169e-07	-9.19353e-08	5.33233e-07	5.50053e-09	-1.79245e-06	-1.78695e-06	3.29942e-07	-8.02400e-08	2.49702e-07	1.83620e-06	-5.23400e-07	1.31280e-06	8.15332e-07	-4.78571e-07	3.36761e-07	4.33151e-08	-9.67533e-09	3.36398e-08	-9.35444e-08	4.02031e-08	-5.33414e-08	3.75336e-07	-4.16884e-07	-4.15487e-08
13.812	6.20793e-07	-9.12918e-08	5.29501e-07	2.60560e-09	-1.79168e-06	-1.78907e-06	3.30454e-07	-8.03645e-08	2.50090e-07	1.83296e-06	-5.22476e-07	1.31049e-06	8.14544e-07	-4.78108e-07	3.36435e-07	4.20366e-08	-9.38975e-09	3.26469e-08	-9.62901e-08	4.13831e-08	-5.49070e-08	3.74249e-07	-4.15678e-07	-4.14284e-08
13.836	6.16399e-07	-9.06457e-08	5.25753e-07	-2.80666e-10	-1.79087e-06	-1.79115e-06	3.30966e-07	-8.04890e-08	2.50477e-07	1.82971e-06	-5.21548e-07	1.30816e-06	8.13748e-07	-4.77641e-07	3.36107e-07	4.07604e-08	-9.10468e-09	3.16557e-08	-9.90355e-08	4.25630e-08	-5.64725e-08	3.73159e-07	-4.14467e-07	-4.13077e-08
13.861	6.11988e-07	-8.99970e-08	5.21991e-07	-3.15819e-09	-1.79004e-06	-1.79319e-06	3.31478e-07	-8.06135e-08	2.50864e-07	1.82643e-06	-5.20614e-07	1.30582e-06	8.12946e-07	-4.77171e-07	3.35776e-07	3.94865e-08	-8.82012e-09	3.06663e-08	-1.01781e-07	4.37428e-08	-5.80379e-08	3.72066e-07	-4.13253e-07	-4.11867e-08
13.885	6.07560e-07	-8.93458e-08	5.18214e-07	-6.02688e-09	-1.78917e-06	-1.79519e-06	3.31989e-07	-8.07379e-08	2.51251e-07	1.82314e-06	-5.19676e-07	1.30346e-06	8.12138e-07	-4.76696e-07	3.35442e-07	3.82148e-08	-8.53607e-09	2.96788e-08	-1.04525e-07	4.49224e-08	-5.96030e-08	3.70970e-07	-4.12035e-07	-4.10653e-08
13.910	6.03115e-07	-8.86921e-08	5.14422e-07	-8.88663e-09	-1.78827e-06	-1.79715e-06	3.32501e-07	-8.08622e-08	2.51638e-07	1.81983e-06	-5.18732e-07	1.30110e-06	8.11322e-07	-4.76217e-07	3.35105e-07	3.69456e-08	-8.25256e-09	2.86930e-08	-1.07270e-07	4.61019e-08	-6.11679e-08	3.69870e-07	-4.10813e-07	-4.09436e-08
13.935	5.98652e-07	-8.80359e-08	5.10616e-07	-1.17374e-08	-1.78734e-06	-1.79907e-06	3.33012e-07	-8.09866e-08	2.52025e-07	1.81650e-06	-5.17784e-07	1.29872e-06	8.10499e-07	-4.75734e-07	3.34765e-07	3.56787e-08	-7.96958e-09	2.77091e-08	-1.10014e-07	4.72812e-08	-6.27326e-08	3.68767e-07	-4.09588e-07	-4.08215e-08
13.959	5.94173e-07	-8.73772e-08	5.06796e-07	-1.45790e-08	-1.78637e-06	-1.80095e-06	3.33523e-07	-8.11109e-08	2.52412e-07	1.81315e-06	-5.16830e-07	1.29632e-06	8.09670e-07	-4.75248e-07	3.34423e-07	3.44143e-08	-7.68714e-09	2.67271e-08	-1.12757e-07	4.84602e-08	-6.42969e-08	3.67660e-07	-4.08359e-07	-4.06990e-08
13.984	5.89677e-07	-8.67160e-08	5.02961e-07	-1.74114e-08	-1.78538e-06	-1.80279e-06	3.34034e-07	-8.12351e-08	2.52799e-07	1.80979e-06	-5.15872e-07	1.29392e-06	8.08834e-07	-4.74757e-07	3.34077e-07	3.31523e-08	-7.40525e-09	2.57471e-08	-1.15500e-07	4.96390e-08	-6.58610e-08	3.66551e-07	-4.07127e-07	-4.05762e-08
14.008	5.85164e-07	-8.60523e-08	4.99111e-07	-2.02346e-08	-1.78435e-06	-1.80459e-06	3.34545e-07	-8.13593e-08	2.53185e-07	1.80641e-06	-5.14908e-07	1.29150e-06	8.07991e-07	-4.74262e-07	3.33729e-07	3.18928e-08	-7.12393e-09	2.47689e-08	-1.18242e-07	5.08175e-08	-6.74246e-08	3.65438e-07	-4.05891e-07	-4.04530e-08
14.033	5.80634e-07	-8.53862e-08	4.95248e-07	-2.30483e-08	-1.78330e-06	-1.80635e-06	3.35055e-07	-8.14835e-08	2.53572e-07	1.80302e-06	-5.13940e-07	1.28908e-06	8.07142e-07	-4.73764e-07	3.33378e-07	3.06359e-08	-6.84316e-09	2.37927e-08	-1.20984e-07	5.19958e-08	-6.89879e-08	3.64322e-07	-4.04652e-07	-4.03295e-08
14.057	5.76088e-07	-8.47177e-08	4.91371e-07	-2.58526e-08	-1.78221e-06	-1.80806e-06	3.35566e-07	-8.16076e-08	2.53958e-07	1.79960e-06	-5.12967e-07	1.28664e-06	8.06286e-07	-4.73261e-07	3.33025e-07	2.93815e-08	-6.56297e-09	2.28186e-08	-1.23724e-07	5.31737e-08	-7.05507e-08	3.63203e-07	-4.03409e-07	-4.02056e-08
14.082	5.71526e-07	-8.40468e-08	4.87479e-07	-2.86474e-08	-1.78109e-06	-1.80974e-06	3.36076e-07	-8.17317e-08	2.54344e-07	1.79617e-06	-5.11989e-07	1.28418e-06	8.05423e-07	-4.72755e-07	3.32669e-07	2.81298e-08	-6.28337e-09	2.18464e-08	-1.26464e-07	5.43512e-08	-7.21131e-08	3.62081e-07	-4.02163e-07	-4.00814e-08
14.107	5.66947e-07	-8.33735e-08	4.83574e-07	-3.14325e-08	-1.77994e-06	-1.81137e-06	3.36586e-07	-8.18557e-08	2.54730e-07	1.79273e-06	-5.11007e-07	1.28172e-06	8.04554e-07	-4.72245e-07	3.32310e-07	2.68806e-08	-6.00435e-09	2.08763e-08	-1.29203e-07	5.55284e-08	-7.36750e-08	3.60956e-07	-4.00913e-07	-3.99569e-08
14.131	5.62353e-07	-8.26978e-08	4.79655e-07	-3.42079e-08	-1.77876e-06	-1.81297e-06	3.37096e-07	-8.19797e-08	2.55116e-07	1.78926e-06	-5.10019e-07	1.27924e-06	8.03678e-07	-4.71731e-07	3.31948e-07	2.56342e-08	-5.72592e-09	1.99082e-08	-1.31942e-07	5.67052e-08	-7.52364e-08	3.59828e-07	-3.99659e-07	-3.98320e-08
14.156	5.57742e-07	-8.20198e-08	4.75722e-07	-3.69735e-08	-1.77755e-06	-1.81452e-06	3.37605e-07	-8.21037e-08	2.55502e-07	1.78578e-06	-5.09027e-07	1.27675e-06	8.02796e-07	-4.71213e-07	3.31583e-07	2.43904e-08	-5.44810e-09	1.89423e-08	-1.34679e-07	5.78816e-08	-7.67972e-08	3.58696e-07	-3.98403e-07	-3.97067e-08
14.180	5.53116e-07	-8.13395e-08	4.71776e-07	-3.97292e-08	-1.77631e-06	-1.81604e-06	3.38115e-07	-8.22276e-08	2.55887e-07	1.78228e-06	-5.08031e-07	1.27425e-06	8.01907e-07	-4.70691e-07	3.31216e-07	2.31494e-08	-5.17089e-09	1.79785e-08	-1.37415e-07	5.90575e-08	-7.83574e-08	3.57562e-07	-3.97143e-07	-3.95811e-08
14.205	5.48474e-07	-8.06568e-08	4.67817e-07	-4.24749e-08	-1.77503e-06	-1.81751e-06	3.38624e-07	-8.23514e-08	2.56272e-07	1.77877e-06	-5.07029e-07	1.27174e-06	8.01012e-07	-4.70166e-07	3.30846e-07	2.19111e-08	-4.89430e-09	1.70168e-08	-1.40150e-07	6.02330e-08	-7.99171e-08	3.56424e-07	-3.95879e-07	-3.94552e-08
14.230	5.43816e-07	-7.99718e-08	4.63844e-07	-4.52106e-08	-1.77373e-06	-1.81894e-06	3.39133e-07	-8.24752e-08	2.56658e-07	1.77524e-06	-5.06023e-07	1.26922e-06	8.00110e-07	-4.69636e-07	3.30474e-07	2.06757e-08	-4.61834e-09	1.60573e-08	-1.42884e-07	6.14080e-08	-8.14760e-08	3.55284e-07	-3.94613e-07	-3.93290e-08
14.254	5.39143e-07	-7.92846e-08	4.59858e-07	-4.79361e-08	-1.77240e-06	-1.82033e-06	3.39642e-07	-8.25989e-08	2.57043e-07	1.77170e-06	-5.05013e-07	1.26668e-06	7.99202e-07	-4.69103e-07	3.30099e-07	1.94430e-08	-4.34300e-09	1.51000e-08	-1.45617e-07	6.25825e-08	-8.30343e-08	3.54140e-07	-3.93342e-07	-3.92024e-08
14.279	5.34454e-07	-7.85951e-08	4.55859e-07	-5.06515e-08	-1.77103e-06	-1.82168e-06	3.40150e-07	-8.27225e-08	2.57428e-07	1.76814e-06	-5.03998e-07	1.26414e-06	7.98287e-07	-4.68566e-07	3.29721e-07	1.82132e-08	-4.06831e-09	1.41449e-08	-1.48348e-07	6.37564e-08	-8.45919e-08	3.52994e-07	-3.92069e-07	-3.90755e-08
14.303	5.29750e-07	-7.79034e-08	4.51847e-07	-5.33565e-08	-1.76964e-06	-1.82299e-06	3.40658e-07	-8.28462e-08	2.57812e-07	1.76456e-06	-5.02978e-07	1.26158e-06	7.97366e-07	-4.68026e-07	3.29341e-07	1.69864e-08	-3.79426e-09	1.31921e-08	-1.51078e-07	6.49298e-08	-8.61487e-08	3.51844e-07	-3.90792e-07	-3.89482e-08
14.328	5.25031e-07	-7.72094e-08	4.47822e-07	-5.60511e-08	-1.76821e-06	-1.82426e-06	3.41166e-07	-8.29697e-08	2.58197e-07	1.76097e-06	-5.01954e-07	1.25901e-06	7.96439e-07	-4.67481e-07	3.28958e-07	1.57624e-08	-3.52086e-09	1.22416e-08	-1.53807e-07	6.61025e-08	-8.77047e-08	3.50692e-07	-3.89513e-07	-3.88207e-08
14.352	5.20297e-07	-7.65133e-08	4.43784e-07	-5.87353e-08	-1.76675e-06	-1.82549e-06	3.41674e-07	-8.30932e-08	2.58581e-07	1.75736e-06	-5.00925e-07	1.25643e-06	7.95505e-07	-4.66933e-07	3.28572e-07	1.45414e-08	-3.24813e-09	1.12933e-08	-1.56535e-07	6.72747e-08	-8.92600e-08	3.49537e-07	-3.88229e-07	-3.86928e-08
14.377	5.15548e-07	-7.58149e-08	4.39734e-07	-6.14090e-08	-1.76527e-06	-1.82668e-06	3.42182e-07	-8.32166e-08	2.58965e-07	1.75373e-06	-4.99892e-07	1.25384e-06	7.94565e-07	-4.66382e-07	3.28184e-07	1.33234e-08	-2.97606e-09	1.03473e-08	-1.59261e-07	6.84462e-08	-9.08143e-08	3.48379e-07	-3.86943e-07	-3.85646e-08
14.402	5.10785e-07	-7.51144e-08	4.35671e-07	-6.40720e-08	-1.76375e-06	-1.82782e-06	3.42689e-07	-8.33399e-08	2.59349e-07	1.75009e-06	-4.98855e-07	1.25124e-06	7.93619e-07	-4.65826e-07	3.27793e-07	1.21084e-08	-2.70467e-09	9.40375e-09	-1.61985e-07	6.96171e-08	-9.23679e-08	3.47218e-07	-3.85654e-07	-3.84361e-08
14.426	5.06007e-07	-7.44118e-08	4.31595e-07	-6.67244e-08	-1.76220e-06	-1.82893e-06	3.43196e-07	-8.34632e-08	2.59732e-07	1.74644e-06	-4.97813e-07	1.24863e-06	7.92667e-07	-4.65267e-07	3.27400e-07	1.08965e-08	-2.43395e-09	8.46252e-09	-1.64708e-07	7.07873e-08	-9.39205e-08	3.46054e-07	-3.84361e-07	-3.83072e-08
14.451	5.01215e-07	-7.37070e-08	4.27507e-07	-6.93660e-08	-1.76063e-06	-1.82999e-06	3.43702e-07	-8.35864e-08	2.60116e-07	1.74277e-06	-4.96767e-07	1.24600e-06	7.91708e-07	-4.64704e-07	3.27004e-07	9.68760e-09	-2.16393e-09	7.52368e-09	-1.67429e-07	7.19568e-08	-9.54721e-08	3.44887e-07	-3.83065e-07	-3.81781e-08
14.475	4.96408e-07	-7.30002e-08	4.23408e-07	-7.19968e-08	-1.75902e-06	-1.83102e-06	3.44209e-07	-8.37095e-08	2.60499e-07	1.73908e-06	-4.95716e-07	1.24337e-06	7.90743e-07	-4.64138e-07	3.26605e-07	8.48185e-09	-1.89460e-09	6.58725e-09	-1.70148e-07	7.31256e-08	-9.70229e-08	3.43718e-07	-3.81766e-07	-3.80486e-08
14.500	4.91587e-07	-7.22912e-08	4.19296e-07	-7.46166e-08	-1.75738e-06	-1.83200e-06	3.44715e-07	-8.38326e-08	2.60882e-07	1.73538e-06	-4.94662e-07	1.24072e-06	7.89772e-07	-4.63568e-07	3.26204e-07	7.27922e-09	-1.62597e-09	5.65326e-09	-1.72866e-07	7.42936e-08	-9.85726e-08	3.42546e-07	-3.80464e-07	-3.79189e-08
14.524	4.86752e-07	-7.15802e-08	4.15172e-07	-7.72255e-08	-1.75572e-06	-1.83294e-06	3.45220e-07	-8.39556e-08	2.61265e-07	1.73167e-06	-4.93603e-07	1.23806e-06	7.88795e-07	-4.62995e-07	3.25800e-07	6.07977e-09	-1.35804e-09	4.72173e-09	-1.75582e-07	7.54608e-08	-1.00121e-07	3.41371e-07	-3.79159e-07	-3.77888e-08
14.549	4.81903e-07	-7.08671e-08	4.11036e-07	-7.98233e-08	-1.75402e-06	-1.83385e-06	3.45726e-07	-8.40785e-08	2.61647e-07	1.72794e-06	-4.92539e-07	1.23540e-06	7.87812e-07	-4.62418e-07	3.25394e-07	4.88351e-09	-1.09083e-09	3.79268e-09	-1.78296e-07	7.66272e-08	-1.01669e-07	3.40193e-07	-3.77851e-07	-3.76585e-08
14.574	4.77040e-07	-7.01520e-08	4.06888e-07	-8.24099e-08	-1.75230e-06	-1.83471e-06	3.46231e-07	-8.42013e-08	2.62029e-07	1.72419e-06	-4.91472e-07	1.23272e-06	7.86823e-07	-4.61837e-07	3.24986e-07	3.69048e-09	-8.24345e-10	2.86613e-09	-1.81008e-07	7.77929e-08	-1.03215e-07	3.39013e-07	-3.76540e-07	-3.75278e-08
14.598	4.72164e-07	-6.94349e-08	4.02729e-07	-8.49854e-08	-1.75054e-06	-1.83553e-06	3.46735e-07	-8.43240e-08	2.62411e-07	1.72043e-06	-4.90400e-07	1.23003e-06	7.85828e-07	-4.61253e-07	3.24575e-07	2.50070e-09	-5.58582e-10	1.94211e-09	-1.83718e-07	7.89576e-08	-1.04761e-07	3.37830e-07	-3.75226e-07	-3.73968e-08
14.623	4.67274e-07	-6.87159e-08	3.98558e-07	-8.75496e-08	-1.74876e-06	-1.83631e-06	3.47240e-07	-8.44467e-08	2.62793e-07	1.71666e-06	-4.89325e-07	1.22734e-06	7.84826e-07	-4.60665e-07	3.24161e-07	1.31420e-09	-2.93553e-10	1.02064e-09	-1.86427e-07	8.01215e-08	-1.06305e-07	3.36644e-07	-3.73909e-07	-3.72656e-08
14.647	4.62371e-07	-6.79948e-08	3.94376e-07	-9.01024e-08	-1.74694e-06	-1.83705e-06	3.47744e-07	-8.45692e-08	2.63174e-07	1.71287e-06	-4.88245e-07	1.22463e-06	7.83819e-07	-4.60074e-07	3.23745e-07	1.31007e-10	-2.92632e-11	1.01744e-10	-1.89133e-07	8.12846e-08	-1.07848e-07	3.35455e-07	-3.72589e-07	-3.71340e-08
14.672	4.57455e-07	-6.72718e-08	3.90183e-07	-9.26438e-08	-1.74510e-06	-1.83774e-06	3.48247e-07	-8.46917e-08	2.63555e-07	1.70907e-06	-4.87161e-07	1.22191e-06	7.82806e-07	-4.59479e-07	3.23327e-07	-1.04884e-09	2.34281e-10	-8.14563e-10	-1.91837e-07	8.24467e-08	-1.09390e-07	3.34264e-07	-3.71267e-07	-3.70022e-08
14.696	4.52525e-07	-6.65469e-08	3.85978e-07	-9.51738e-08	-1.74323e-06	-1.83840e-06	3.48750e-07	-8.48141e-08	2.63936e-07	1.70525e-06	-4.86073e-07	1.21918e-06	7.81787e-07	-4.58881e-07	3.22906e-07	-2.22533e-09	4.97074e-10	-1.72826e-09	-1.94539e-07	8.36078e-08	-1.10931e-07	3.33071e-07	-3.69941e-07	-3.68701e-08
14.721	4.47583e-07	-6.58201e-08	3.81763e-07	-9.76921e-08	-1.74133e-06	-1.83902e-06	3.49253e-07	-8.49364e-08	2.64317e-07	1.70142e-06	-4.84982e-07	1.21644e-06	7.80762e-07	-4.58280e-07	3.22482e-07	-3.39843e-09	7.59109e-10	-2.63932e-09	-1.97238e-07	8.47680e-08	-1.12470e-07	3.31875e-07	-3.68612e-07	-3.67377e-08
14.746	4.42628e-07	-6.50914e-08	3.77536e-07	-1.00199e-07	-1.73940e-06	-1.83960e-06	3.49756e-07	-8.50586e-08	2.64697e-07	1.69758e-06	-4.83886e-07	1.21369e-06	7.79731e-07	-4.57675e-07	3.22057e-07	-4.56810e-09	1.02038e-09	-3.54772e-09	-1.99935e-07	8.59273e-08	-1.14008e-07	3.30676e-07	-3.67281e-07	-3.66050e-08
14.770	4.37660e-07	-6.43609e-08	3.73299e-07	-1.02694e-07	-1.73744e-06	-1.84013e-06	3.50258e-07	-8.51807e-08	2.65077e-07	1.69372e-06	-4.82786e-07	1.21093e-06	7.78695e-07	-4.57066e-07	3.21629e-07	-5.73433e-09	1.28088e-09	-4.45345e-09	-2.02630e-07	8.70855e-08	-1.15545e-07	3.29475e-07	-3.65947e-07	-3.64720e-08
14.795	4.32679e-07	-6.36285e-08	3.69051e-07	-1.05177e-07	-1.73545e-06	-1.84063e-06	3.50759e-07	-8.53027e-08	2.65457e-07	1.68985e-06	-4.81682e-07	1.20817e-06	7.77652e-07	-4.56454e-07	3.21198e-07	-6.89708e-09	1.54061e-09	-5.35648e-09	-2.05323e-07	8.82427e-08	-1.17080e-07	3.28271e-07	-3.64610e-07	-3.63387e-08
14.819	4.27687e-07	-6.28943e-08	3.64792e-07	-1.07649e-07	-1.73344e-06	-1.84108e-06	3.51261e-07	-8.54246e-08	2.65836e-07	1.68596e-06	-4.80575e-07	1.20539e-06	7.76604e-07	-4.55839e-07	3.20765e-07	-8.05634e-09	1.79955e-09	-6.25679e-09	-2.08013e-07	8.93988e-08	-1.18614e-07	3.27065e-07	-3.63270e-07	-3.62052e-08
14.844	4.22682e-07	-6.21583e-08	3.60524e-07	-1.10108e-07	-1.73139e-06	-1.84150e-06	3.51761e-07	-8.55463e-08	2.66215e-07	1.68207e-06	-4.79464e-07	1.20260e-06	7.75550e-07	-4.55220e-07	3.20330e-07	-9.21207e-09	2.05771e-09	-7.15436e-09	-2.10701e-07	9.05539e-08	-1.20147e-07	3.25856e-07	-3.61927e-07	-3.60714e-08
14.868	4.17665e-07	-6.14205e-08	3.56244e-07	-1.12556e-07	-1.72932e-06	-1.84187e-06	3.52262e-07	-8.56680e-08	2.66594e-07	1.67815e-06	-4.78349e-07	1.19980e-06	7.74491e-07	-4.54599e-07	3.19892e-07	-1.03642e-08	2.31507e-09	-8.04918e-09	-2.13386e-07	9.17079e-08	-1.21678e-07	3.24645e-07	-3.60582e-07	-3.59373e-08
14.893	4.12636e-07	-6.06809e-08	3.51955e-07	-1.14992e-07	-1.72722e-06	-1.84221e-06	3.52762e-07	-8.57896e-08	2.66972e-07	1.67423e-06	-4.77230e-07	1.19700e-06	7.73426e-07	-4.53973e-07	3.19452e-07	-1.15128e-08	2.57163e-09	-8.94122e-09	-2.16068e-07	9.28607e-08	-1.23207e-07	3.23431e-07	-3.59234e-07	-3.58030e-08
14.918	4.07595e-07	-5.99396e-08	3.47655e-07	-1.17415e-07	-1.72509e-06	-1.84250e-06	3.53261e-07	-8.59110e-08	2.67350e-07	1.67029e-06	-4.76107e-07	1.19418e-06	7.72355e-07	-4.53345e-07	3.19010e-07	-1.26578e-08	2.82739e-09	-9.83046e-09	-2.18748e-07	9.40125e-08	-1.24736e-07	3.22215e-07	-3.57884e-07	-3.56684e-08
14.942	4.02543e-07	-5.91967e-08	3.43346e-07	-1.19827e-07	-1.72293e-06	-1.84275e-06	3.53760e-07	-8.60324e-08	2.67727e-07	1.66634e-06	-4.74981e-07	1.19136e-06	7.71278e-07	-4.52713e-07	3.18565e-07	-1.37992e-08	3.08234e-09	-1.07169e-08	-2.21425e-07	9.51630e-08	-1.26262e-07	3.20997e-07	-3.56530e-07	-3.55335e-08
14.967	3.97479e-07	-5.84520e-08	3.39027e-07	-1.22226e-07	-1.72074e-06	-1.84297e-06	3.54258e-07	-8.61536e-08	2.68105e-07	1.66238e-06	-4.73851e-07	1.18852e-06	7.70196e-07	-4.52078e-07	3.18118e-07	-1.49369e-08	3.33648e-09	-1.16005e-08	-2.24099e-07	9.63124e-08	-1.27787e-07	3.19776e-07	-3.55175e-07	-3.53984e-08
14.991	3.92404e-07	-5.77056e-08	3.34698e-07	-1.24613e-07	-1.71853e-06	-1.84314e-06	3.54756e-07	-8.62747e-08	2.68482e-07	1.65840e-06	-4.72718e-07	1.18568e-06	7.69109e-07	-4.51440e-07	3.17669e-07	-1.60710e-08	3.58979e-09	-1.24812e-08	-2.26771e-07	9.74605e-08	-1.29310e-07	3.18553e-07	-3.53816e-07	-3.52630e-08
15.016	3.87317e-07	-5.69576e-08	3.30359e-07	-1.26988e-07	-1.71629e-06	-1.84327e-06	3.55254e-07	-8.63957e-08	2.68858e-07	1.65441e-06	-4.71581e-07	1.18283e-06	7.68016e-07	-4.50798e-07	3.17218e-07	-1.72013e-08	3.84227e-09	-1.33591e-08	-2.29440e-07	9.86075e-08	-1.30832e-07	3.17328e-07	-3.52455e-07	-3.51273e-08
15.041	3.82220e-07	-5.62080e-08	3.26012e-07	-1.29350e-07	-1.71402e-06	-1.84337e-06	3.55751e-07	-8.65165e-08	2.69234e-07	1.65041e-06	-4.70440e-07	1.17997e-06	7.66917e-07	-4.50153e-07	3.16764e-07	-1.83279e-08	4.09393e-09	-1.42340e-08	-2.32106e-07	9.97532e-08	-1.32352e-07	3.16100e-07	-3.51091e-07	-3.49914e-08
15.065	3.77111e-07	-5.54568e-08	3.21654e-07	-1.31700e-07	-1.71172e-06	-1.84342e-06	3.56247e-07	-8.66372e-08	2.69610e-07	1.64639e-06	-4.69296e-07	1.17710e-06	7.65813e-07	-4.49505e-07	3.16308e-07	-1.94508e-08	4.34474e-09	-1.51061e-08	-2.34768e-07	1.00898e-07	-1.33871e-07	3.14870e-07	-3.49725e-07	-3.48553e-08
15.090	3.71992e-07	-5.47040e-08	3.17288e-07	-1.34038e-07	-1.70940e-06	-1.84343e-06	3.56743e-07	-8.67578e-08	2.69985e-07	1.64237e-06	-4.68148e-07	1.17422e-06	7.64704e-07	-4.48854e-07	3.15850e-07	-2.05699e-08	4.59472e-09	-1.59752e-08	-2.37428e-07	1.02041e-07	-1.35387e-07	3.13638e-07	-3.48357e-07	-3.47189e-08
15.114	3.66862e-07	-5.39496e-08	3.12913e-07	-1.36362e-07	-1.70704e-06	-1.84341e-06	3.57238e-07	-8.68783e-08	2.70360e-07	1.63833e-06	-4.66997e-07	1.17133e-06	7.63589e-07	-4.48200e-07	3.15389e-07	-2.16852e-08	4.84384e-09	-1.68414e-08	-2.40085e-07	1.03183e-07	-1.36902e-07	3.12403e-07	-3.46986e-07	-3.45822e-08
15.139	3.61722e-07	-5.31937e-08	3.08529e-07	-1.38675e-07	-1.70466e-06	-1.84334e-06	3.57733e-07	-8.69986e-08	2.70734e-07	1.63428e-06	-4.65843e-07	1.16844e-06	7.62469e-07	-4.47542e-07	3.14927e-07	-2.27967e-08	5.09211e-09	-1.77046e-08	-2.42739e-07	1.04323e-07	-1.38416e-07	3.11167e-07	-3.45612e-07	-3.44453e-08
15.163	3.56572e-07	-5.24363e-08	3.04135e-07	-1.40974e-07	-1.70226e-06	-1.84323e-06	3.58227e-07	-8.71188e-08	2.71108e-07	1.63022e-06	-4.64685e-07	1.16553e-06	7.61344e-07	-4.46882e-07	3.14462e-07	-2.39043e-08	5.33953e-09	-1.85648e-08	-2.45389e-07	1.05462e-07	-1.39927e-07	3.09928e-07	-3.44236e-07	-3.43082e-08
15.188	3.51411e-07	-5.16774e-08	2.99734e-07	-1.43261e-07	-1.69983e-06	-1.84309e-06	3.58721e-07	-8.72388e-08	2.71482e-07	1.62614e-06	-4.63523e-07	1.16262e-06	7.60213e-07	-4.46218e-07	3.13995e-07	-2.50081e-08	5.58608e-09	-1.94220e-08	-2.48036e-07	1.06600e-07	-1.41436e-07	3.08687e-07	-3.42858e-07	-3.41708e-08
15.213	3.46241e-07	-5.09170e-08	2.95323e-07	-1.45535e-07	-1.69737e-06	-1.84290e-06	3.59214e-07	-8.73587e-08	2.71855e-07	1.62206e-06	-4.62359e-07	1.15970e-06	7.59077e-07	-4.45551e-07	3.13526e-07	-2.61080e-08	5.83176e-09	-2.02762e-08	-2.50680e-07	1.07736e-07	-1.42944e-07	3.07444e-07	-3.41477e-07	-3.40332e-08
15.237	3.41060e-07	-5.01552e-08	2.90905e-07	-1.47797e-07	-1.69488e-06	-1.84268e-06	3.59706e-07	-8.74785e-08	2.72228e-07	1.61796e-06	-4.61191e-07	1.15677e-06	7.57936e-07	-4.44881e-07	3.13054e-07	-2.72040e-08	6.07657e-09	-2.11274e-08	-2.53321e-07	1.08871e-07	-1.44450e-07	3.06199e-07	-3.40094e-07	-3.38954e-08
15.262	3.35870e-07	-4.93920e-08	2.86478e-07	-1.50045e-07	-1.69236e-06	-1.84241e-06	3.60198e-07	-8.75981e-08	2.72600e-07	1.61385e-06	-4.60020e-07	1.15383e-06	7.56790e-07	-4.44209e-07	3.12581e-07	-2.82960e-08	6.32050e-09	-2.19755e-08	-2.55958e-07	1.10004e-07	-1.45954e-07	3.04951e-07	-3.38709e-07	-3.37573e-08
15.286	3.30670e-07	-4.86273e-08	2.82043e-07	-1.52281e-07	-1.68982e-06	-1.84211e-06	3.60689e-07	-8.77175e-08	2.72972e-07	1.60973e-06	-4.58845e-07	1.15089e-06	7.55638e-07	-4.43533e-07	3.12105e-07	-2.93841e-08	6.56355e-09	-2.28206e-08	-2.58592e-07	1.11136e-07	-1.47456e-07	3.03702e-07	-3.37321e-07	-3.36190e-08
15.311	3.25461e-07	-4.78613e-08	2.77600e-07	-1.54504e-07	-1.68726e-06	-1.84176e-06	3.61180e-07	-8.78368e-08	2.73343e-07	1.60560e-06	-4.57668e-07	1.14793e-06	7.54481e-07	-4.42854e-07	3.11628e-07	-3.04683e-08	6.80572e-09	-2.36625e-08	-2.61222e-07	1.12267e-07	-1.48956e-07	3.02450e-07	-3.35931e-07	-3.34805e-08
15.335	3.20243e-07	-4.70939e-08	2.73149e-07	-1.56713e-07	-1.68467e-06	-1.84138e-06	3.61670e-07	-8.79560e-08	2.73714e-07	1.60146e-06	-4.56487e-07	1.14497e-06	7.53320e-07	-4.42172e-07	3.11148e-07	-3.15484e-08	7.04699e-09	-2.45014e-08	-2.63849e-07	1.13396e-07	-1.50453e-07	3.01197e-07	-3.34539e-07	-3.33417e-08
15.360	3.15016e-07	-4.63252e-08	2.68690e-07	-1.58910e-07	-1.68205e-06	-1.84096e-06	3.62159e-07	-8.80749e-08	2.74084e-07	1.59731e-06	-4.55303e-07	1.14200e-06	7.52153e-07	-4.41487e-07	3.10666e-07	-3.26245e-08	7.28736e-09	-2.53371e-08	-2.66473e-07	1.14523e-07	-1.51949e-07	2.99941e-07	-3.33144e-07	-3.32027e-08
15.385	3.09779e-07	-4.55552e-08	2.64224e-07	-1.61093e-07	-1.67940e-06	-1.84050e-06	3.62647e-07	-8.81937e-08	2.74454e-07	1.59314e-06	-4.54117e-07	1.13903e-06	7.50981e-07	-4.40799e-07	3.10182e-07	-3.36966e-08	7.52683e-09	-2.61698e-08	-2.69092e-07	1.15649e-07	-1.53443e-07	2.98684e-07	-3.31748e-07	-3.30635e-08
15.409	3.04535e-07	-4.47839e-08	2.59751e-07	-1.63264e-07	-1.67673e-06	-1.83999e-06	3.63135e-07	-8.83124e-08	2.74823e-07	1.58897e-06	-4.52927e-07	1.13604e-06	7.49804e-07	-4.40109e-07	3.09696e-07	-3.47646e-08	7.76540e-09	-2.69992e-08	-2.71708e-07	1.16774e-07	-1.54935e-07	2.97425e-07	-3.30349e-07	-3.29241e-08
15.434	2.99281e-07	-4.40113e-08	2.55270e-07	-1.65421e-07	-1.67403e-06	-1.83946e-06	3.63622e-07	-8.84309e-08	2.75191e-07	1.58478e-06	-4.51734e-07	1.13305e-06	7.48623e-07	-4.39415e-07	3.09208e-07	-3.58286e-08	8.00305e-09	-2.78255e-08	-2.74321e-07	1.17896e-07	-1.56425e-07	2.96163e-07	-3.28948e-07	-3.27845e-08
15.458	2.94019e-07	-4.32375e-08	2.50781e-07	-1.67565e-07	-1.67131e-06	-1.83888e-06	3.64109e-07	-8.85492e-08	2.75560e-07	1.58059e-06	-4.50538e-07	1.13005e-06	7.47436e-07	-4.38718e-07	3.08718e-07	-3.68884e-08	8.23980e-09	-2.86486e-08	-2.76929e-07	1.19017e-07	-1.57912e-07	2.94900e-07	-3.27545e-07	-3.26446e-08
15.483	2.88749e-07	-4.24625e-08	2.46286e-07	-1.69695e-07	-1.66857e-06	-1.83826e-06	3.64594e-07	-8.86673e-08	2.75927e-07	1.57638e-06	-4.49339e-07	1.12704e-06	7.46244e-07	-4.38019e-07	3.08225e-07	-3.79442e-08	8.47562e-09	-2.94686e-08	-2.79534e-07	1.20137e-07	-1.59397e-07	2.93635e-07	-3.26139e-07	-3.25046e-08
15.507	2.83470e-07	-4.16863e-08	2.41784e-07	-1.71813e-07	-1.66579e-06	-1.83760e-06	3.65079e-07	-8.87852e-08	2.76294e-07	1.57217e-06	-4.48138e-07	1.12403e-06	7.45048e-07	-4.37317e-07	3.07731e-07	-3.89958e-08	8.71052e-09	-3.02853e-08	-2.82135e-07	1.21255e-07	-1.60880e-07	2.92368e-07	-3.24732e-07	-3.23643e-08
15.532	2.78184e-07	-4.09089e-08	2.37275e-07	-1.73916e-07	-1.66299e-06	-1.83691e-06	3.65564e-07	-8.89030e-08	2.76661e-07	1.56794e-06	-4.46933e-07	1.12101e-06	7.43847e-07	-4.36612e-07	3.07235e-07	-4.00432e-08	8.94449e-09	-3.10988e-08	-2.84732e-07	1.22371e-07	-1.62361e-07	2.91099e-07	-3.23323e-07	-3.22239e-08
15.557	2.72890e-07	-4.01303e-08	2.32760e-07	-1.76007e-07	-1.66017e-06	-1.83618e-06	3.66047e-07	-8.90206e-08	2.77027e-07	1.56370e-06	-4.45726e-07	1.11798e-06	7.42641e-07	-4.35904e-07	3.06737e-07	-4.10865e-08	9.17753e-09	-3.19090e-08	-2.87325e-07	1.23485e-07	-1.63840e-07	2.89828e-07	-3.21911e-07	-3.20832e-08
15.581	2.67588e-07	-3.93507e-08	2.28238e-07	-1.78084e-07	-1.65732e-06	-1.83541e-06	3.66530e-07	-8.91379e-08	2.77392e-07	1.55946e-06	-4.44515e-07	1.11494e-06	7.41430e-07	-4.35193e-07	3.06237e-07	-4.21256e-08	9.40963e-09	-3.27160e-08	-2.89914e-07	1.24598e-07	-1.65316e-07	2.88556e-07	-3.20498e-07	-3.19423e-08
15.606	2.62279e-07	-3.85699e-08	2.23709e-07	-1.80147e-07	-1.65445e-06	-1.83460e-06	3.67012e-07	-8.92551e-08	2.77757e-07	1.55520e-06	-4.43303e-07	1.11190e-06	7.40215e-07	-4.34480e-07	3.05735e-07	-4.31605e-08	9.64080e-09	-3.35197e-08	-2.92499e-07	1.25709e-07	-1.66790e-07	2.87281e-07	-3.19083e-07	-3.18013e-08
15.630	2.56962e-07	-3.77881e-08	2.19174e-07	-1.82197e-07	-1.65155e-06	-1.83375e-06	3.67493e-07	-8.93721e-08	2.78121e-07	1.55094e-06	-4.42087e-07	1.10885e-06	7.38994e-07	-4.33763e-07	3.05231e-07	-4.41912e-08	9.87102e-09	-3.43202e-08	-2.95080e-07	1.26818e-07	-1.68262e-07	2.86005e-07	-3.17665e-07	-3.16600e-08
15.655	2.51639e-07	-3.70052e-08	2.14634e-07	-1.84234e-07	-1.64863e-06	-1.83286e-06	3.67973e-07	-8.94889e-08	2.78484e-07	1.54666e-06	-4.40869e-07	1.10580e-06	7.37770e-07	-4.33045e-07	3.04725e-07	-4.52176e-08	1.01003e-08	-3.51173e-08	-2.97657e-07	1.27925e-07	-1.69731e-07	2.84727e-07	-3.16246e-07	-3.15186e-08
15.679	2.46308e-07	-3.62213e-08	2.10087e-07	-1.86256e-07	-1.64568e-06	-1.83194e-06	3.68452e-07	-8.96055e-08	2.78847e-07	1.54238e-06	-4.39648e-07	1.10273e-06	7.36540e-07	-4.32323e-07	3.04217e-07	-4.62398e-08	1.03286e-08	-3.59112e-08	-3.00229e-07	1.29031e-07	-1.71198e-07	2.83448e-07	-3.14825e-07	-3.13769e-08
15.704	2.40971e-07	-3.54364e-08	2.05534e-07	-1.88266e-07	-1.64271e-06	-1.83098e-06	3.68931e-07	-8.97219e-08	2.79209e-07	1.53809e-06	-4.38424e-07	1.09966e-06	7.35306e-07	-4.31599e-07	3.03708e-07	-4.72577e-08	1.05560e-08	-3.67017e-08	-3.02797e-07	1.30135e-07	-1.72663e-07	2.82167e-07	-3.13402e-07	-3.12351e-08
15.729	2.35627e-07	-3.46505e-08	2.00976e-07	-1.90261e-07	-1.63972e-06	-1.82998e-06	3.69409e-07	-8.98381e-08	2.79571e-07	1.53379e-06	-4.37198e-07	1.09659e-06	7.34068e-07	-4.30872e-07	3.03196e-07	-4.82713e-08	1.07824e-08	-3.74889e-08	-3.05361e-07	1.31237e-07	-1.74125e-07	2.80884e-07	-3.11977e-07	-3.10931e-08
15.753	2.30276e-07	-3.38636e-08	1.96412e-07	-1.92243e-07	-1.63670e-06	-1.82894e-06	3.69886e-07	-8.99541e-08	2.79932e-07	1.52948e-06	-4.35969e-07	1.09351e-06	7.32824e-07	-4.30142e-07	3.02683e-07	-4.92805e-08	1.10078e-08	-3.82727e-08	-3.07921e-07	1.32337e-07	-1.75584e-07	2.79599e-07	-3.10550e-07	-3.09509e-08
15.778	2.24919e-07	-3.30759e-08	1.91843e-07	-1.94211e-07	-1.63365e-06	-1.82786e-06	3.70362e-07	-9.00699e-08	2.80292e-07	1.52516e-06	-4.34738e-07	1.09042e-06	7.31577e-07	-4.29410e-07	3.02167e-07	-5.02855e-08	1.12323e-08	-3.90532e-08	-3.10476e-07	1.33435e-07	-1.77041e-07	2.78313e-07	-3.09122e-07	-3.08085e-08
15.802	2.19556e-07	-3.22872e-08	1.87269e-07	-1.96165e-07	-1.63059e-06	-1.82675e-06	3.70837e-07	-9.01854e-08	2.80651e-07	1.52083e-06	-4.33504e-07	1.08732e-06	7.30325e-07	-4.28675e-07	3.01650e-07	-5.12861e-08	1.14558e-08	-3.98303e-08	-3.13027e-07	1.34531e-07	-1.78496e-07	2.77026e-07	-3.07691e-07	-3.06660e-08
15.827	2.14187e-07	-3.14976e-08	1.82689e-07	-1.98105e-07	-1.62750e-06	-1.82560e-06	3.71311e-07	-9.03007e-08	2.81010e-07	1.51649e-06	-4.32268e-07	1.08422e-06	7.29068e-07	-4.27937e-07	3.01131e-07	-5.22824e-08	1.16783e-08	-4.06040e-08	-3.15574e-07	1.35626e-07	-1.79948e-07	2.75736e-07	-3.06259e-07	-3.05233e-08
15.852	2.08812e-07	-3.07072e-08	1.78105e-07	-2.00031e-07	-1.62438e-06	-1.82441e-06	3.71784e-07	-9.04158e-08	2.81369e-07	1.51215e-06	-4.31029e-07	1.08112e-06	7.27808e-07	-4.27197e-07	3.00610e-07	-5.32742e-08	1.18999e-08	-4.13743e-08	-3.18115e-07	1.36718e-07	-1.81397e-07	2.74445e-07	-3.04826e-07	-3.03804e-08
15.876	2.03431e-07	-2.99159e-08	1.73515e-07	-2.01944e-07	-1.62125e-06	-1.82319e-06	3.72257e-07	-9.05307e-08	2.81726e-07	1.50779e-06	-4.29789e-07	1.07801e-06	7.26542e-07	-4.26455e-07	3.00088e-07	-5.42617e-08	1.21205e-08	-4.21412e-08	-3.20653e-07	1.37808e-07	-1.82844e-07	2.73153e-07	-3.03390e-07	-3.02373e-08
15.901	1.98045e-07	-2.91239e-08	1.68921e-07	-2.03843e-07	-1.61809e-06	-1.82193e-06	3.72728e-07	-9.06453e-08	2.82083e-07	1.50343e-06	-4.28545e-07	1.07489e-06	7.25273e-07	-4.25709e-07	2.99563e-07	-5.52448e-08	1.23401e-08	-4.29047e-08	-3.23185e-07	1.38897e-07	-1.84288e-07	2.71859e-07	-3.01953e-07	-3.00941e-08
15.925	1.92653e-07	-2.83310e-08	1.64322e-07	-2.05727e-07	-1.61490e-06	-1.82063e-06	3.73199e-07	-9.07597e-08	2.82439e-07	1.49906e-06	-4.27300e-07	1.07176e-06	7.23999e-07	-4.24962e-07	2.99037e-07	-5.62235e-08	1.25587e-08	-4.36648e-08	-3.25713e-07	1.39983e-07	-1.85730e-07	2.70564e-07	-3.00514e-07	-2.99507e-08
15.950	1.87257e-07	-2.75374e-08	1.59719e-07	-2.07598e-07	-1.61170e-06	-1.81930e-06	3.73668e-07	-9.08739e-08	2.82794e-07	1.49469e-06	-4.26052e-07	1.06863e-06	7.22721e-07	-4.24212e-07	2.98510e-07	-5.71977e-08	1.27763e-08	-4.44214e-08	-3.28236e-07	1.41068e-07	-1.87169e-07	2.69267e-07	-2.99074e-07	-2.98071e-08
15.974	1.81855e-07	-2.67430e-08	1.55112e-07	-2.09455e-07	-1.60847e-06	-1.81792e-06	3.74136e-07	-9.09878e-08	2.83149e-07	1.49030e-06	-4.24802e-07	1.06550e-06	7.21439e-07	-4.23459e-07	2.97980e-07	-5.81675e-08	1.29929e-08	-4.51746e-08	-3.30755e-07	1.42150e-07	-1.88605e-07	2.67969e-07	-2.97632e-07	-2.96634e-08
15.999	1.76449e-07	-2.59480e-08	1.50501e-07	-2.11297e-07	-1.60522e-06	-1.81652e-06	3.74604e-07	-9.11015e-08	2.83502e-07	1.48591e-06	-4.23550e-07	1.06236e-06	7.20153e-07	-4.22704e-07	2.97449e-07	-5.91328e-08	1.32085e-08	-4.59242e-08	-3.33268e-07	1.43231e-07	-1.90038e-07	2.66669e-07	-2.96189e-07	-2.95196e-08
16.024	1.71038e-07	-2.51522e-08	1.45885e-07	-2.13126e-07	-1.60194e-06	-1.81507e-06	3.75070e-07	-9.12149e-08	2.83855e-07	1.48151e-06	-4.22296e-07	1.05921e-06	7.18862e-07	-4.21947e-07	2.96916e-07	-6.00936e-08	1.34232e-08	-4.66705e-08	-3.35777e-07	1.44309e-07	-1.91469e-07	2.65368e-07	-2.94744e-07	-2.93755e-08
16.048	1.65622e-07	-2.43558e-08	1.41266e-07	-2.14940e-07	-1.59865e-06	-1.81359e-06	3.75536e-07	-9.13281e-08	2.84208e-07	1.47710e-06	-4.21039e-07	1.05606e-06	7.17568e-07	-4.21187e-07	2.96381e-07	-6.10500e-08	1.36368e-08	-4.74132e-08	-3.38281e-07	1.45385e-07	-1.92896e-07	2.64066e-07	-2.93297e-07	-2.92314e-08
16.073	1.60202e-07	-2.35588e-08	1.36643e-07	-2.16740e-07	-1.59533e-06	-1.81207e-06	3.76000e-07	-9.14410e-08	2.84559e-07	1.47268e-06	-4.19781e-07	1.05290e-06	7.16269e-07	-4.20424e-07	2.95845e-07	-6.20018e-08	1.38494e-08	-4.81524e-08	-3.40780e-07	1.46459e-07	-1.94321e-07	2.62762e-07	-2.91849e-07	-2.90870e-08
16.097	1.54778e-07	-2.27611e-08	1.32017e-07	-2.18526e-07	-1.59199e-06	-1.81052e-06	3.76463e-07	-9.15537e-08	2.84910e-07	1.46826e-06	-4.18520e-07	1.04974e-06	7.14966e-07	-4.19660e-07	2.95306e-07	-6.29491e-08	1.40610e-08	-4.88881e-08	-3.43274e-07	1.47531e-07	-1.95743e-07	2.61457e-07	-2.90399e-07	-2.89426e-08
16.122	1.49350e-07	-2.19629e-08	1.27387e-07	-2.20298e-07	-1.58863e-06	-1.80893e-06	3.76925e-07	-9.16661e-08	2.85259e-07	1.46383e-06	-4.17258e-07	1.04657e-06	7.13660e-07	-4.18893e-07	2.94767e-07	-6.38919e-08	1.42716e-08	-4.96204e-08	-3.45763e-07	1.48600e-07	-1.97163e-07	2.60150e-07	-2.88948e-07	-2.87980e-08
16.146	1.43918e-07	-2.11641e-08	1.22753e-07	-2.22056e-07	-1.58525e-06	-1.80731e-06	3.77387e-07	-9.17782e-08	2.85608e-07	1.45940e-06	-4.15993e-07	1.04340e-06	7.12349e-07	-4.18124e-07	2.94225e-07	-6.48302e-08	1.44812e-08	-5.03490e-08	-3.48247e-07	1.49668e-07	-1.98579e-07	2.58843e-07	-2.87496e-07	-2.86532e-08
16.171	1.38482e-07	-2.03647e-08	1.18117e-07	-2.23800e-07	-1.58185e-06	-1.80564e-06	3.77847e-07	-9.18901e-08	2.85956e-07	1.45495e-06	-4.14727e-07	1.04023e-06	7.11034e-07	-4.17352e-07	2.93682e-07	-6.57639e-08	1.46897e-08	-5.10742e-08	-3.50726e-07	1.50733e-07	-1.99992e-07	2.57534e-07	-2.86042e-07	-2.85083e-08
16.196	1.33043e-07	-1.95649e-08	1.13478e-07	-2.25529e-07	-1.57842e-06	-1.80395e-06	3.78305e-07	-9.20017e-08	2.86304e-07	1.45050e-06	-4.13458e-07	1.03705e-06	7.09716e-07	-4.16578e-07	2.93138e-07	-6.66930e-08	1.48973e-08	-5.17958e-08	-3.53199e-07	1.51796e-07	-2.01403e-07	2.56224e-07	-2.84587e-07	-2.83633e-08
16.220	1.27600e-07	-1.87645e-08	1.08836e-07	-2.27244e-07	-1.57497e-06	-1.80222e-06	3.78763e-07	-9.21130e-08	2.86650e-07	1.44605e-06	-4.12188e-07	1.03386e-06	7.08394e-07	-4.15802e-07	2.92592e-07	-6.76176e-08	1.51038e-08	-5.25138e-08	-3.55668e-07	1.52857e-07	-2.02810e-07	2.54912e-07	-2.83131e-07	-2.82181e-08
16.245	1.22155e-07	-1.79637e-08	1.04191e-07	-2.28944e-07	-1.57151e-06	-1.80045e-06	3.79220e-07	-9.22241e-08	2.86996e-07	1.44159e-06	-4.10916e-07	1.03067e-06	7.07068e-07	-4.15024e-07	2.92044e-07	-6.85376e-08	1.53093e-08	-5.32283e-08	-3.58131e-07	1.53916e-07	-2.04215e-07	2.53600e-07	-2.81673e-07	-2.80728e-08
16.269	1.16706e-07	-1.71624e-08	9.95437e-08	-2.30631e-07	-1.56802e-06	-1.79865e-06	3.79675e-07	-9.23348e-08	2.87340e-07	1.43712e-06	-4.09642e-07	1.02747e-06	7.05738e-07	-4.14243e-07	2.91495e-07	-6.94529e-08	1.55138e-08	-5.39392e-08	-3.60588e-07	1.54972e-07	-2.05616e-07	2.52286e-07	-2.80214e-07	-2.79274e-08
16.294	1.11255e-07	-1.63608e-08	9.48940e-08	-2.32303e-07	-1.56451e-06	-1.79681e-06	3.80129e-07	-9.24453e-08	2.87684e-07	1.43264e-06	-4.08367e-07	1.02427e-06	7.04404e-07	-4.13460e-07	2.90944e-07	-7.03637e-08	1.57172e-08	-5.46465e-08	-3.63041e-07	1.56026e-07	-2.07015e-07	2.50972e-07	-2.78753e-07	-2.77819e-08
16.318	1.05801e-07	-1.55587e-08	9.02420e-08	-2.33961e-07	-1.56098e-06	-1.79494e-06	3.80582e-07	-9.25554e-08	2.88027e-07	1.42816e-06	-4.07090e-07	1.02107e-06	7.03067e-07	-4.12675e-07	2.90392e-07	-7.12698e-08	1.59196e-08	-5.53502e-08	-3.65488e-07	1.57078e-07	-2.08410e-07	2.49656e-07	-2.77292e-07	-2.76362e-08
16.343	1.00344e-07	-1.47563e-08	8.55879e-08	-2.35604e-07	-1.55743e-06	-1.79304e-06	3.81034e-07	-9.26653e-08	2.88369e-07	1.42367e-06	-4.05811e-07	1.01786e-06	7.01726e-07	-4.11888e-07	2.89838e-07	-7.21713e-08	1.61210e-08	-5.60504e-08	-3.67929e-07	1.58127e-07	-2.09803e-07	2.48339e-07	-2.75829e-07	-2.74904e-08
16.368	9.48854e-08	-1.39536e-08	8.09319e-08	-2.37233e-07	-1.55386e-06	-1.79110e-06	3.81485e-07	-9.27749e-08	2.88710e-07	1.41918e-06	-4.04530e-07	1.01465e-06	7.00381e-07	-4.11099e-07	2.89282e-07	-7.30682e-08	1.63213e-08	-5.67469e-08	-3.70366e-07	1.59174e-07	-2.11192e-07	2.47021e-07	-2.74365e-07	-2.73445e-08
16.392	8.94245e-08	-1.31505e-08	7.62740e-08	-2.38847e-07	-1.55027e-06	-1.78912e-06	3.81934e-07	-9.28841e-08	2.89050e-07	1.41468e-06	-4.03248e-07	1.01144e-06	6.99033e-07	-4.10308e-07	2.88725e-07	-7.39604e-08	1.65206e-08	-5.74398e-08	-3.72796e-07	1.60219e-07	-2.12578e-07	2.45702e-07	-2.72900e-07	-2.71985e-08
16.417	8.39616e-08	-1.23471e-08	7.16145e-08	-2.40447e-07	-1.54667e-06	-1.78711e-06	3.82382e-07	-9.29931e-08	2.89389e-07	1.41018e-06	-4.01964e-07	1.00822e-06	6.97681e-07	-4.09514e-07	2.88167e-07	-7.48479e-08	1.67188e-08	-5.81291e-08	-3.75221e-07	1.61261e-07	-2.13960e-07	2.44382e-07	-2.71434e-07	-2.70524e-08
16.441	7.84970e-08	-1.15435e-08	6.69535e-08	-2.42033e-07	-1.54304e-06	-1.78507e-06	3.82829e-07	-9.31018e-08	2.89727e-07	1.40567e-06	-4.00679e-07	1.00499e-06	6.96326e-07	-4.08719e-07	2.87607e-07	-7.57308e-08	1.69160e-08	-5.88147e-08	-3.77641e-07	1.62301e-07	-2.15340e-07	2.43061e-07	-2.69967e-07	-2.69062e-08
16.466	7.30307e-08	-1.07397e-08	6.22910e-08	-2.43604e-07	-1.53939e-06	-1.78299e-06	3.83274e-07	-9.32101e-08	2.90064e-07	1.40116e-06	-3.99393e-07	1.00177e-06	6.94967e-07	-4.07921e-07	2.87046e-07	-7.66090e-08	1.71122e-08	-5.94968e-08	-3.80054e-07	1.63338e-07	-2.16716e-07	2.41739e-07	-2.68498e-07	-2.67598e-08
16.490	6.75630e-08	-9.93560e-09	5.76274e-08	-2.45161e-07	-1.53572e-06	-1.78088e-06	3.83718e-07	-9.33181e-08	2.90400e-07	1.39664e-06	-3.98104e-07	9.98534e-07	6.93605e-07	-4.07122e-07	2.86484e-07	-7.74824e-08	1.73073e-08	-6.01751e-08	-3.82462e-07	1.64373e-07	-2.18090e-07	2.40416e-07	-2.67029e-07	-2.66134e-08
16.515	6.20940e-08	-9.13135e-09	5.29627e-08	-2.46703e-07	-1.53204e-06	-1.77874e-06	3.84161e-07	-9.34258e-08	2.90735e-07	1.39211e-06	-3.96815e-07	9.95300e-07	6.92239e-07	-4.06320e-07	2.85919e-07	-7.83512e-08	1.75014e-08	-6.08499e-08	-3.84865e-07	1.65405e-07	-2.19459e-07	2.39092e-07	-2.65559e-07	-2.64668e-08
16.540	5.66240e-08	-8.32694e-09	4.82970e-08	-2.48231e-07	-1.52833e-06	-1.77656e-06	3.84603e-07	-9.35332e-08	2.91070e-07	1.38759e-06	-3.95524e-07	9.92062e-07	6.90870e-07	-4.05516e-07	2.85354e-07	-7.92153e-08	1.76944e-08	-6.15209e-08	-3.87261e-07	1.66435e-07	-2.20826e-07	2.37767e-07	-2.64087e-07	-2.63202e-08
16.564	5.11530e-08	-7.52240e-09	4.36306e-08	-2.49744e-07	-1.52461e-06	-1.77435e-06	3.85043e-07	-9.36402e-08	2.91403e-07	1.38305e-06	-3.94232e-07	9.88821e-07	6.89498e-07	-4.04711e-07	2.84787e-07	-8.00747e-08	1.78863e-08	-6.21883e-08	-3.89652e-07	1.67463e-07	-2.22189e-07	2.36442e-07	-2.62615e-07	-2.61735e-08
16.589	4.56813e-08	-6.71774e-09	3.89635e-08	-2.51243e-07	-1.52087e-06	-1.77211e-06	3.85482e-07	-9.37469e-08	2.91735e-07	1.37851e-06	-3.92938e-07	9.85576e-07	6.88122e-07	-4.03903e-07	2.84219e-07	-8.09293e-08	1.80772e-08	-6.28521e-08	-3.92037e-07	1.68488e-07	-2.23549e-07	2.35115e-07	-2.61142e-07	-2.60266e-08
16.613	4.02089e-08	-5.91300e-09	3.42959e-08	-2.52727e-07	-1.51710e-06	-1.76983e-06	3.85919e-07	-9.38533e-08	2.92066e-07	1.37397e-06	-3.91643e-07	9.82328e-07	6.86744e-07	-4.03094e-07	2.83650e-07	-8.17792e-08	1.82671e-08	-6.35121e-08	-3.94415e-07	1.69510e-07	-2.24905e-07	2.33788e-07	-2.59668e-07	-2.58797e-08
16.638	3.47362e-08	-5.10820e-09	2.96280e-08	-2.54197e-07	-1.51333e-06	-1.76752e-06	3.86355e-07	-9.39593e-08	2.92396e-07	1.36942e-06	-3.90347e-07	9.79077e-07	6.85361e-07	-4.02283e-07	2.83079e-07	-8.26243e-08	1.84559e-08	-6.41685e-08	-3.96788e-07	1.70530e-07	-2.26259e-07	2.32460e-07	-2.58193e-07	-2.57327e-08
16.663	2.92633e-08	-4.30337e-09	2.49599e-08	-2.55652e-07	-1.50953e-06	-1.76518e-06	3.86789e-07	-9.40650e-08	2.92724e-07	1.36487e-06	-3.89050e-07	9.75824e-07	6.83976e-07	-4.01470e-07	2.82506e-07	-8.34647e-08	1.86436e-08	-6.48212e-08	-3.99155e-07	1.71547e-07	-2.27608e-07	2.31131e-07	-2.56717e-07	-2.55856e-08
16.687	2.37903e-08	-3.49852e-09	2.02918e-08	-2.57093e-07	-1.50571e-06	-1.76281e-06	3.87222e-07	-9.41703e-08	2.93052e-07	1.36032e-06	-3.87752e-07	9.72567e-07	6.82588e-07	-4.00655e-07	2.81933e-07	-8.43004e-08	1.88302e-08	-6.54702e-08	-4.01516e-07	1.72562e-07	-2.28954e-07	2.29802e-07	-2.55240e-07	-2.54384e-08
16.712	1.83174e-08	-2.69370e-09	1.56237e-08	-2.58519e-07	-1.50188e-06	-1.76040e-06	3.87654e-07	-9.42753e-08	2.93379e-07	1.35576e-06	-3.86452e-07	9.69307e-07	6.81196e-07	-3.99838e-07	2.81358e-07	-8.51313e-08	1.90158e-08	-6.61154e-08	-4.03871e-07	1.73574e-07	-2.30297e-07	2.28471e-07	-2.53763e-07	-2.52912e-08
16.736	1.28448e-08	-1.88891e-09	1.09559e-08	-2.59931e-07	-1.49803e-06	-1.75796e-06	3.88084e-07	-9.43799e-08	2.93704e-07	1.35120e-06	-3.85151e-07	9.66045e-07	6.79802e-07	-3.99019e-07	2.80782e-07	-8.59574e-08	1.92004e-08	-6.67570e-08	-4.06219e-07	1.74583e-07	-2.31636e-07	2.27140e-07	-2.52284e-07	-2.51438e-08
16.761	7.37263e-09	-1.08420e-09	6.28844e-09	-2.61328e-07	-1.49417e-06	-1.75549e-06	3.88513e-07	-9.44841e-08	2.94029e-07	1.34663e-06	-3.83850e-07	9.62780e-07	6.78404e-07	-3.98199e-07	2.80205e-07	-8.67787e-08	1.93838e-08	-6.73949e-08	-4.08562e-07	1.75590e-07	-2.32972e-07	2.25809e-07	-2.50805e-07	-2.49964e-08
16.785	1.90112e-09	-2.79573e-10	1.62155e-09	-2.62710e-07	-1.49028e-06	-1.75299e-06	3.88940e-07	-9.45880e-08	2.94352e-07	1.34206e-06	-3.82547e-07	9.59513e-07	6.77003e-07	-3.97377e-07	2.79626e-07	-8.75953e-08	1.95662e-08	-6.80291e-08	-4.10898e-07	1.76594e-07	-2.34304e-07	2.24477e-07	-2.49326e-07	-2.48490e-08
16.810	-3.56958e-09	5.24932e-10	-3.04465e-09	-2.64078e-07	-1.48638e-06	-1.75046e-06	3.89366e-07	-9.46915e-08	2.94674e-07	1.33749e-06	-3.81243e-07	9.56243e-07	6.75600e-07	-3.96553e-07	2.79047e-07	-8.84070e-08	1.97475e-08	-6.86595e-08	-4.13228e-07	1.77595e-07	-2.35633e-07	2.23144e-07	-2.47845e-07	-2.47014e-08
16.835	-9.03931e-09	1.32929e-09	-7.71002e-09	-2.65431e-07	-1.48246e-06	-1.74789e-06	3.89790e-07	-9.47947e-08	2.94995e-07	1.33291e-06	-3.79939e-07	9.52971e-07	6.74193e-07	-3.95727e-07	2.78466e-07	-8.92140e-08	1.99278e-08	-6.92862e-08	-4.15552e-07	1.78594e-07	-2.36958e-07	2.21810e-07	-2.46364e-07	-2.45538e-08
16.859	-1.45079e-08	2.13348e-09	-1.23744e-08	-2.66770e-07	-1.47853e-06	-1.74530e-06	3.90212e-07	-9.48974e-08	2.95315e-07	1.32833e-06	-3.78633e-07	9.49697e-07	6.72784e-07	-3.94900e-07	2.77883e-07	-9.00162e-08	2.01070e-08	-6.99092e-08	-4.17869e-07	1.79590e-07	-2.38279e-07	2.20476e-07	-2.44883e-07	-2.44062e-08
16.884	-1.99751e-08	2.93748e-09	-1.70377e-08	-2.68094e-07	-1.47458e-06	-1.74267e-06	3.90633e-07	-9.49998e-08	2.95634e-07	1.32375e-06	-3.77327e-07	9.46420e-07	6.71371e-07	-3.94071e-07	2.77300e-07	-9.08135e-08	2.02851e-08	-7.05284e-08	-4.20180e-07	1.80583e-07	-2.39597e-07	2.19142e-07	-2.43400e-07	-2.42584e-08
16.908	-2.54409e-08	3.74126e-09	-2.16996e-08	-2.69403e-07	-1.47061e-06	-1.74001e-06	3.91053e-07	-9.51018e-08	2.95951e-07	1.31916e-06	-3.76020e-07	9.43142e-07	6.69956e-07	-3.93240e-07	2.76716e-07	-9.16060e-08	2.04621e-08	-7.11439e-08	-4.22485e-07	1.81573e-07	-2.40911e-07	2.17807e-07	-2.41917e-07	-2.41106e-08
16.933	-3.09050e-08	4.54479e-09	-2.63602e-08	-2.70698e-07	-1.46663e-06	-1.73733e-06	3.91471e-07	-9.52034e-08	2.96267e-07	1.31457e-06	-3.74712e-07	9.39861e-07	6.68538e-07	-3.92408e-07	2.76130e-07	-9.23938e-08	2.06381e-08	-7.17557e-08	-4.24783e-07	1.82561e-07	-2.42222e-07	2.16471e-07	-2.40434e-07	-2.39628e-08
16.957	-3.63672e-08	5.34804e-09	-3.10191e-08	-2.71978e-07	-1.46263e-06	-1.73461e-06	3.91887e-07	-9.53046e-08	2.96582e-07	1.30998e-06	-3.73403e-07	9.36579e-07	6.67118e-07	-3.91574e-07	2.75543e-07	-9.31767e-08	2.08129e-08	-7.23637e-08	-4.27074e-07	1.83546e-07	-2.43528e-07	2.15135e-07	-2.38950e-07	-2.38149e-08
16.982	-4.18274e-08	6.15101e-09	-3.56764e-08	-2.73244e-07	-1.45861e-06	-1.73186e-06	3.92301e-07	-9.54054e-08	2.96896e-07	1.30539e-06	-3.72094e-07	9.33295e-07	6.65694e-07	-3.90739e-07	2.74955e-07	-9.39547e-08	2.09867e-08	-7.29680e-08	-4.29360e-07	1.84528e-07	-2.44831e-07	2.13799e-07	-2.37466e-07	-2.36670e-08
17.007	-4.72854e-08	6.95364e-09	-4.03318e-08	-2.74495e-07	-1.45458e-06	-1.72908e-06	3.92714e-07	-9.55058e-08	2.97208e-07	1.30079e-06	-3.70784e-07	9.30009e-07	6.64268e-07	-3.89902e-07	2.74366e-07	-9.47280e-08	2.11595e-08	-7.35685e-08	-4.31638e-07	1.85507e-07	-2.46131e-07	2.12462e-07	-2.35981e-07	-2.35190e-08
17.031	-5.27411e-08	7.75594e-09	-4.49851e-08	-2.75732e-07	-1.45054e-06	-1.72627e-06	3.93125e-07	-9.56058e-08	2.97519e-07	1.29619e-06	-3.69473e-07	9.26721e-07	6.62840e-07	-3.89063e-07	2.73776e-07	-9.54964e-08	2.13311e-08	-7.41653e-08	-4.33910e-07	1.86484e-07	-2.47426e-07	2.11125e-07	-2.34496e-07	-2.33709e-08
17.056	-5.81942e-08	8.55785e-09	-4.96363e-08	-2.76954e-07	-1.44648e-06	-1.72343e-06	3.93535e-07	-9.57054e-08	2.97829e-07	1.29159e-06	-3.68162e-07	9.23432e-07	6.61409e-07	-3.88223e-07	2.73185e-07	-9.62599e-08	2.15016e-08	-7.47583e-08	-4.36175e-07	1.87457e-07	-2.48718e-07	2.09787e-07	-2.33010e-07	-2.32229e-08
17.080	-6.36446e-08	9.35937e-09	-5.42852e-08	-2.78161e-07	-1.44240e-06	-1.72056e-06	3.93942e-07	-9.58046e-08	2.98138e-07	1.28699e-06	-3.66850e-07	9.20142e-07	6.59975e-07	-3.87382e-07	2.72593e-07	-9.70186e-08	2.16711e-08	-7.53475e-08	-4.38433e-07	1.88428e-07	-2.50006e-07	2.08449e-07	-2.31524e-07	-2.30748e-08
17.105	-6.90921e-08	1.01605e-08	-5.89316e-08	-2.79354e-07	-1.43831e-06	-1.71767e-06	3.94349e-07	-9.59033e-08	2.98445e-07	1.28239e-06	-3.65538e-07	9.16850e-07	6.58539e-07	-3.86539e-07	2.72000e-07	-9.77725e-08	2.18395e-08	-7.59330e-08	-4.40685e-07	1.89395e-07	-2.51290e-07	2.07111e-07	-2.30038e-07	-2.29266e-08
17.129	-7.45366e-08	1.09611e-08	-6.35755e-08	-2.80533e-07	-1.43421e-06	-1.71474e-06	3.94753e-07	-9.60016e-08	2.98751e-07	1.27778e-06	-3.64225e-07	9.13557e-07	6.57100e-07	-3.85694e-07	2.71406e-07	-9.85215e-08	2.20068e-08	-7.65147e-08	-4.42930e-07	1.90360e-07	-2.52570e-07	2.05772e-07	-2.28551e-07	-2.27785e-08
17.154	-7.99778e-08	1.17613e-08	-6.82165e-08	-2.81696e-07	-1.43009e-06	-1.71179e-06	3.95155e-07	-9.60995e-08	2.99056e-07	1.27317e-06	-3.62912e-07	9.10263e-07	6.55659e-07	-3.84848e-07	2.70810e-07	-9.92657e-08	2.21730e-08	-7.70926e-08	-4.45168e-07	1.91322e-07	-2.53846e-07	2.04434e-07	-2.27064e-07	-2.26303e-08
17.179	-8.54157e-08	1.25610e-08	-7.28547e-08	-2.82846e-07	-1.42596e-06	-1.70880e-06	3.95556e-07	-9.61970e-08	2.99359e-07	1.26857e-06	-3.61598e-07	9.06968e-07	6.54215e-07	-3.84001e-07	2.70214e-07	-1.00005e-07	2.23382e-08	-7.76668e-08	-4.47399e-07	1.92281e-07	-2.55118e-07	2.03095e-07	-2.25577e-07	-2.24820e-08
17.203	-9.08499e-08	1.33601e-08	-7.74898e-08	-2.83980e-07	-1.42181e-06	-1.70579e-06	3.95955e-07	-9.62940e-08	2.99661e-07	1.26396e-06	-3.60284e-07	9.03672e-07	6.52770e-07	-3.83153e-07	2.69617e-07	-1.00739e-07	2.25022e-08	-7.82372e-08	-4.49624e-07	1.93237e-07	-2.56387e-07	2.01755e-07	-2.24089e-07	-2.23338e-08
17.228	-9.62804e-08	1.41587e-08	-8.21217e-08	-2.85100e-07	-1.41765e-06	-1.70275e-06	3.96352e-07	-9.63906e-08	2.99962e-07	1.25934e-06	-3.58969e-07	9.00375e-07	6.51322e-07	-3.82303e-07	2.69019e-07	-1.01469e-07	2.26652e-08	-7.88038e-08	-4.51841e-07	1.94190e-07	-2.57651e-07	2.00416e-07	-2.22601e-07	-2.21855e-08
17.252	-1.01707e-07	1.49567e-08	-8.67503e-08	-2.86206e-07	-1.41347e-06	-1.69968e-06	3.96748e-07	-9.64867e-08	3.00261e-07	1.25473e-06	-3.57655e-07	8.97077e-07	6.49871e-07	-3.81451e-07	2.68420e-07	-1.02194e-07	2.28271e-08	-7.93667e-08	-4.54051e-07	1.95140e-07	-2.58911e-07	1.99076e-07	-2.21114e-07	-2.20372e-08
17.277	-1.07130e-07	1.57541e-08	-9.13754e-08	-2.87297e-07	-1.40929e-06	-1.69658e-06	3.97141e-07	-9.65824e-08	3.00559e-07	1.25012e-06	-3.56340e-07	8.93779e-07	6.48418e-07	-3.80599e-07	2.67820e-07	-1.02914e-07	2.29879e-08	-7.99257e-08	-4.56255e-07	1.96087e-07	-2.60168e-07	1.97737e-07	-2.19626e-07	-2.18889e-08
17.302	-1.12548e-07	1.65509e-08	-9.59968e-08	-2.88374e-07	-1.40509e-06	-1.69346e-06	3.97533e-07	-9.66777e-08	3.00855e-07	1.24550e-06	-3.55024e-07	8.90480e-07	6.46964e-07	-3.79745e-07	2.67219e-07	-1.03629e-07	2.31476e-08	-8.04810e-08	-4.58451e-07	1.97031e-07	-2.61420e-07	1.96397e-07	-2.18138e-07	-2.17406e-08
17.326	-1.17962e-07	1.73471e-08	-1.00614e-07	-2.89436e-07	-1.40087e-06	-1.69031e-06	3.97922e-07	-9.67724e-08	3.01150e-07	1.24089e-06	-3.53709e-07	8.87180e-07	6.45507e-07	-3.78889e-07	2.66617e-07	-1.04339e-07	2.33062e-08	-8.10325e-08	-4.60640e-07	1.97972e-07	-2.62668e-07	1.95057e-07	-2.16649e-07	-2.15923e-08
17.351	-1.23371e-07	1.81425e-08	-1.05228e-07	-2.90483e-07	-1.39664e-06	-1.68713e-06	3.98310e-07	-9.68668e-08	3.01443e-07	1.23627e-06	-3.52393e-07	8.83881e-07	6.44048e-07	-3.78033e-07	2.66015e-07	-1.05044e-07	2.34637e-08	-8.15802e-08	-4.62822e-07	1.98909e-07	-2.63913e-07	1.93717e-07	-2.15161e-07	-2.14440e-08
17.375	-1.28775e-07	1.89373e-08	-1.09838e-07	-2.91516e-07	-1.39240e-06	-1.68392e-06	3.98696e-07	-9.69606e-08	3.01736e-07	1.23166e-06	-3.51078e-07	8.80580e-07	6.42586e-07	-3.77175e-07	2.65411e-07	-1.05744e-07	2.36202e-08	-8.21241e-08	-4.64997e-07	1.99844e-07	-2.65153e-07	1.92377e-07	-2.13673e-07	-2.12956e-08
17.400	-1.34175e-07	1.97313e-08	-1.14443e-07	-2.92535e-07	-1.38815e-06	-1.68069e-06	3.99080e-07	-9.70540e-08	3.02026e-07	1.22704e-06	-3.49762e-07	8.77280e-07	6.41123e-07	-3.76317e-07	2.64807e-07	-1.06440e-07	2.37755e-08	-8.26642e-08	-4.67164e-07	2.00776e-07	-2.66389e-07	1.91037e-07	-2.12185e-07	-2.11473e-08
17.424	-1.39569e-07	2.05246e-08	-1.19044e-07	-2.93539e-07	-1.38389e-06	-1.67743e-06	3.99462e-07	-9.71469e-08	3.02315e-07	1.22243e-06	-3.48446e-07	8.73980e-07	6.39658e-07	-3.75457e-07	2.64202e-07	-1.07130e-07	2.39298e-08	-8.32006e-08	-4.69325e-07	2.01704e-07	-2.67621e-07	1.89697e-07	-2.10696e-07	-2.09990e-08
17.449	-1.44958e-07	2.13171e-08	-1.23641e-07	-2.94529e-07	-1.37961e-06	-1.67414e-06	3.99842e-07	-9.72393e-08	3.02603e-07	1.21781e-06	-3.47130e-07	8.70679e-07	6.38191e-07	-3.74595e-07	2.63596e-07	-1.07816e-07	2.40830e-08	-8.37331e-08	-4.71478e-07	2.02629e-07	-2.68848e-07	1.88357e-07	-2.09208e-07	-2.08507e-08
17.474	-1.50342e-07	2.21088e-08	-1.28233e-07	-2.95504e-07	-1.37532e-06	-1.67083e-06	4.00220e-07	-9.73313e-08	3.02889e-07	1.21319e-06	-3.45814e-07	8.67379e-07	6.36722e-07	-3.73733e-07	2.62989e-07	-1.08497e-07	2.42350e-08	-8.42619e-08	-4.73624e-07	2.03552e-07	-2.70072e-07	1.87018e-07	-2.07720e-07	-2.07024e-08
17.498	-1.55719e-07	2.28996e-08	-1.32820e-07	-2.96465e-07	-1.37102e-06	-1.66749e-06	4.00596e-07	-9.74227e-08	3.03174e-07	1.20858e-06	-3.44498e-07	8.64078e-07	6.35251e-07	-3.72870e-07	2.62381e-07	-1.09173e-07	2.43860e-08	-8.47869e-08	-4.75762e-07	2.04471e-07	-2.71291e-07	1.85678e-07	-2.06232e-07	-2.05541e-08
17.523	-1.61092e-07	2.36896e-08	-1.37402e-07	-2.97412e-07	-1.36671e-06	-1.66412e-06	4.00970e-07	-9.75137e-08	3.03457e-07	1.20396e-06	-3.43183e-07	8.60778e-07	6.33778e-07	-3.72005e-07	2.61773e-07	-1.09844e-07	2.45359e-08	-8.53081e-08	-4.77893e-07	2.05386e-07	-2.72506e-07	1.84338e-07	-2.04744e-07	-2.04058e-08
17.547	-1.66458e-07	2.44788e-08	-1.41979e-07	-2.98344e-07	-1.36239e-06	-1.66073e-06	4.01342e-07	-9.76041e-08	3.03738e-07	1.19935e-06	-3.41867e-07	8.57479e-07	6.32304e-07	-3.71140e-07	2.61164e-07	-1.10510e-07	2.46847e-08	-8.58255e-08	-4.80016e-07	2.06299e-07	-2.73717e-07	1.82999e-07	-2.03257e-07	-2.02575e-08
17.572	-1.71818e-07	2.52670e-08	-1.46551e-07	-2.99262e-07	-1.35806e-06	-1.65732e-06	4.01712e-07	-9.76941e-08	3.04018e-07	1.19473e-06	-3.40552e-07	8.54179e-07	6.30827e-07	-3.70273e-07	2.60554e-07	-1.11172e-07	2.48325e-08	-8.63391e-08	-4.82132e-07	2.07208e-07	-2.74924e-07	1.81660e-07	-2.01769e-07	-2.01093e-08
17.596	-1.77171e-07	2.60543e-08	-1.51117e-07	-3.00166e-07	-1.35371e-06	-1.65388e-06	4.02080e-07	-9.77836e-08	3.04296e-07	1.19012e-06	-3.39237e-07	8.50881e-07	6.29349e-07	-3.69406e-07	2.59944e-07	-1.11828e-07	2.49791e-08	-8.68489e-08	-4.84241e-07	2.08115e-07	-2.76126e-07	1.80321e-07	-2.00282e-07	-1.99611e-08
17.621	-1.82519e-07	2.68406e-08	-1.55678e-07	-3.01055e-07	-1.34936e-06	-1.65041e-06	4.02446e-07	-9.78725e-08	3.04573e-07	1.18550e-06	-3.37922e-07	8.47582e-07	6.27870e-07	-3.68537e-07	2.59332e-07	-1.12480e-07	2.51246e-08	-8.73549e-08	-4.86341e-07	2.09017e-07	-2.77324e-07	1.78982e-07	-1.98795e-07	-1.98129e-08
17.646	-1.87859e-07	2.76260e-08	-1.60233e-07	-3.01930e-07	-1.34499e-06	-1.64692e-06	4.02809e-07	-9.79609e-08	3.04848e-07	1.18089e-06	-3.36607e-07	8.44285e-07	6.26388e-07	-3.67668e-07	2.58721e-07	-1.13126e-07	2.52691e-08	-8.78572e-08	-4.88435e-07	2.09917e-07	-2.78518e-07	1.77644e-07	-1.97309e-07	-1.96647e-08
17.670	-1.93193e-07	2.84103e-08	-1.64783e-07	-3.02791e-07	-1.34061e-06	-1.64340e-06	4.03171e-07	-9.80489e-08	3.05122e-07	1.17628e-06	-3.35293e-07	8.40988e-07	6.24905e-07	-3.66797e-07	2.58108e-07	-1.13768e-07	2.54125e-08	-8.83556e-08	-4.90520e-07	2.10813e-07	-2.79707e-07	1.76306e-07	-1.95822e-07	-1.95166e-08
17.695	-1.98520e-07	2.91937e-08	-1.69326e-07	-3.03637e-07	-1.33623e-06	-1.63986e-06	4.03530e-07	-9.81362e-08	3.05394e-07	1.17167e-06	-3.33979e-07	8.37692e-07	6.23421e-07	-3.65926e-07	2.57495e-07	-1.14405e-07	2.55547e-08	-8.88503e-08	-4.92598e-07	2.11706e-07	-2.80892e-07	1.74968e-07	-1.94336e-07	-1.93685e-08
17.719	-2.03839e-07	2.99759e-08	-1.73863e-07	-3.04469e-07	-1.33183e-06	-1.63630e-06	4.03887e-07	-9.82231e-08	3.05664e-07	1.16706e-06	-3.32665e-07	8.34398e-07	6.21935e-07	-3.65054e-07	2.56881e-07	-1.15037e-07	2.56959e-08	-8.93412e-08	-4.94668e-07	2.12596e-07	-2.82072e-07	1.73630e-07	-1.92851e-07	-1.92204e-08
17.744	-2.09151e-07	3.07571e-08	-1.78394e-07	-3.05287e-07	-1.32742e-06	-1.63271e-06	4.04242e-07	-9.83094e-08	3.05933e-07	1.16246e-06	-3.31352e-07	8.31104e-07	6.20447e-07	-3.64180e-07	2.56267e-07	-1.15664e-07	2.58360e-08	-8.98283e-08	-4.96731e-07	2.13483e-07	-2.83248e-07	1.72293e-07	-1.91366e-07	-1.90724e-08
17.768	-2.14456e-07	3.15372e-08	-1.82919e-07	-3.06091e-07	-1.32301e-06	-1.62910e-06	4.04595e-07	-9.83952e-08	3.06200e-07	1.15785e-06	-3.30039e-07	8.27811e-07	6.18958e-07	-3.63307e-07	2.55652e-07	-1.16287e-07	2.59750e-08	-9.03116e-08	-4.98785e-07	2.14366e-07	-2.84420e-07	1.70957e-07	-1.89881e-07	-1.89244e-08
17.793	-2.19753e-07	3.23162e-08	-1.87437e-07	-3.06881e-07	-1.31858e-06	-1.62546e-06	4.04946e-07	-9.84805e-08	3.06465e-07	1.15325e-06	-3.28727e-07	8.24520e-07	6.17468e-07	-3.62432e-07	2.55036e-07	-1.16904e-07	2.61129e-08	-9.07911e-08	-5.00832e-07	2.15245e-07	-2.85587e-07	1.69620e-07	-1.88397e-07	-1.87765e-08
17.818	-2.25042e-07	3.30940e-08	-1.91948e-07	-3.07656e-07	-1.31415e-06	-1.62180e-06	4.05294e-07	-9.85652e-08	3.06729e-07	1.14865e-06	-3.27415e-07	8.21230e-07	6.15976e-07	-3.61556e-07	2.54420e-07	-1.17517e-07	2.62498e-08	-9.12669e-08	-5.02871e-07	2.16122e-07	-2.86750e-07	1.68285e-07	-1.86913e-07	-1.86287e-08
17.842	-2.30323e-07	3.38706e-08	-1.96453e-07	-3.08418e-07	-1.30971e-06	-1.61812e-06	4.05640e-07	-9.86494e-08	3.06991e-07	1.14405e-06	-3.26104e-07	8.17941e-07	6.14483e-07	-3.60680e-07	2.53803e-07	-1.18124e-07	2.63855e-08	-9.17388e-08	-5.04902e-07	2.16994e-07	-2.87908e-07	1.66949e-07	-1.85430e-07	-1.84808e-08
17.867	-2.35596e-07	3.46461e-08	-2.00950e-07	-3.09165e-07	-1.30525e-06	-1.61442e-06	4.05984e-07	-9.87330e-08	3.07251e-07	1.13945e-06	-3.24793e-07	8.14654e-07	6.12989e-07	-3.59803e-07	2.53186e-07	-1.18727e-07	2.65202e-08	-9.22070e-08	-5.06925e-07	2.17864e-07	-2.89061e-07	1.65615e-07	-1.83948e-07	-1.83331e-08
17.891	-2.40861e-07	3.54203e-08	-2.05441e-07	-3.09898e-07	-1.30079e-06	-1.61069e-06	4.06326e-07	-9.88160e-08	3.07510e-07	1.13485e-06	-3.23484e-07	8.11369e-07	6.11494e-07	-3.58925e-07	2.52569e-07	-1.19325e-07	2.66538e-08	-9.26714e-08	-5.08940e-07	2.18730e-07	-2.90211e-07	1.64280e-07	-1.82466e-07	-1.81854e-08
17.916	-2.46117e-07	3.61932e-08	-2.09924e-07	-3.10617e-07	-1.29632e-06	-1.60694e-06	4.06665e-07	-9.88985e-08	3.07766e-07	1.13026e-06	-3.22174e-07	8.08085e-07	6.09997e-07	-3.58047e-07	2.51950e-07	-1.19918e-07	2.67862e-08	-9.31321e-08	-5.10948e-07	2.19593e-07	-2.91355e-07	1.62947e-07	-1.80984e-07	-1.80378e-08
17.940	-2.51365e-07	3.69649e-08	-2.14400e-07	-3.11323e-07	-1.29185e-06	-1.60317e-06	4.07002e-07	-9.89805e-08	3.08021e-07	1.12567e-06	-3.20866e-07	8.04803e-07	6.08499e-07	-3.57167e-07	2.51332e-07	-1.20507e-07	2.69176e-08	-9.35889e-08	-5.12947e-07	2.20452e-07	-2.92495e-07	1.61614e-07	-1.79504e-07	-1.78902e-08
17.965	-2.56603e-07	3.77353e-08	-2.18868e-07	-3.12014e-07	-1.28736e-06	-1.59938e-06	4.07336e-07	-9.90618e-08	3.08274e-07	1.12108e-06	-3.19558e-07	8.01523e-07	6.07000e-07	-3.56288e-07	2.50713e-07	-1.21090e-07	2.70480e-08	-9.40420e-08	-5.14938e-07	2.21307e-07	-2.93630e-07	1.60281e-07	-1.78024e-07	-1.77427e-08
17.990	-2.61833e-07	3.85044e-08	-2.23329e-07	-3.12691e-07	-1.28287e-06	-1.59556e-06	4.07668e-07	-9.91426e-08	3.08526e-07	1.11650e-06	-3.18251e-07	7.98245e-07	6.05500e-07	-3.55407e-07	2.50093e-07	-1.21669e-07	2.71772e-08	-9.44914e-08	-5.16921e-07	2.22160e-07	-2.94761e-07	1.58949e-07	-1.76545e-07	-1.75953e-08
18.014	-2.67054e-07	3.92721e-08	-2.27782e-07	-3.13355e-07	-1.27837e-06	-1.59172e-06	4.07998e-07	-9.92228e-08	3.08775e-07	1.11191e-06	-3.16945e-07	7.94969e-07	6.03999e-07	-3.54526e-07	2.49473e-07	-1.22242e-07	2.73053e-08	-9.49369e-08	-5.18895e-07	2.23008e-07	-2.95887e-07	1.57618e-07	-1.75066e-07	-1.74479e-08
18.039	-2.72265e-07	4.00384e-08	-2.32226e-07	-3.14004e-07	-1.27386e-06	-1.58786e-06	4.08326e-07	-9.93024e-08	3.09023e-07	1.10733e-06	-3.15640e-07	7.91695e-07	6.02497e-07	-3.53644e-07	2.48853e-07	-1.22811e-07	2.74324e-08	-9.53787e-08	-5.20862e-07	2.23853e-07	-2.97008e-07	1.56288e-07	-1.73589e-07	-1.73007e-08
18.063	-2.77466e-07	4.08033e-08	-2.36663e-07	-3.14640e-07	-1.26934e-06	-1.58398e-06	4.08651e-07	-9.93815e-08	3.09269e-07	1.10276e-06	-3.14335e-07	7.88423e-07	6.00994e-07	-3.52762e-07	2.48232e-07	-1.23375e-07	2.75584e-08	-9.58167e-08	-5.22820e-07	2.24695e-07	-2.98125e-07	1.54958e-07	-1.72112e-07	-1.71535e-08
18.088	-2.82658e-07	4.15668e-08	-2.41092e-07	-3.15262e-07	-1.26482e-06	-1.58008e-06	4.08973e-07	-9.94599e-08	3.09513e-07	1.09819e-06	-3.13032e-07	7.85153e-07	5.99490e-07	-3.51879e-07	2.47611e-07	-1.23934e-07	2.76833e-08	-9.62510e-08	-5.24770e-07	2.25533e-07	-2.99237e-07	1.53629e-07	-1.70636e-07	-1.70064e-08
18.113	-2.87840e-07	4.23289e-08	-2.45512e-07	-3.15870e-07	-1.26029e-06	-1.57616e-06	4.09293e-07	-9.95378e-08	3.09755e-07	1.09362e-06	-3.11729e-07	7.81886e-07	5.97985e-07	-3.50996e-07	2.46989e-07	-1.24489e-07	2.78071e-08	-9.66815e-08	-5.26712e-07	2.26368e-07	-3.00344e-07	1.52301e-07	-1.69161e-07	-1.68594e-08
18.137	-2.93013e-07	4.30895e-08	-2.49923e-07	-3.16464e-07	-1.25576e-06	-1.57222e-06	4.09611e-07	-9.96150e-08	3.09996e-07	1.08905e-06	-3.10428e-07	7.78622e-07	5.96480e-07	-3.50112e-07	2.46367e-07	-1.25038e-07	2.79299e-08	-9.71083e-08	-5.28645e-07	2.27199e-07	-3.01447e-07	1.50974e-07	-1.67687e-07	-1.67124e-08
18.162	-2.98175e-07	4.38486e-08	-2.54326e-07	-3.17045e-07	-1.25121e-06	-1.56826e-06	4.09926e-07	-9.96917e-08	3.10234e-07	1.08449e-06	-3.09127e-07	7.75360e-07	5.94973e-07	-3.49228e-07	2.45745e-07	-1.25583e-07	2.80515e-08	-9.75313e-08	-5.30570e-07	2.28026e-07	-3.02544e-07	1.49648e-07	-1.66213e-07	-1.65656e-08
18.186	-3.03326e-07	4.46062e-08	-2.58720e-07	-3.17612e-07	-1.24667e-06	-1.56428e-06	4.10239e-07	-9.97677e-08	3.10471e-07	1.07993e-06	-3.07828e-07	7.72101e-07	5.93466e-07	-3.48344e-07	2.45123e-07	-1.26123e-07	2.81721e-08	-9.79506e-08	-5.32487e-07	2.28850e-07	-3.03637e-07	1.48322e-07	-1.64741e-07	-1.64189e-08
18.211	-3.08467e-07	4.53623e-08	-2.63105e-07	-3.18165e-07	-1.24211e-06	-1.56028e-06	4.10549e-07	-9.98431e-08	3.10706e-07	1.07537e-06	-3.06529e-07	7.68844e-07	5.91959e-07	-3.47459e-07	2.44500e-07	-1.26658e-07	2.82916e-08	-9.83661e-08	-5.34395e-07	2.29670e-07	-3.04725e-07	1.46998e-07	-1.63270e-07	-1.62723e-08
18.235	-3.13598e-07	4.61167e-08	-2.67481e-07	-3.18705e-07	-1.23755e-06	-1.55626e-06	4.10856e-07	-9.99179e-08	3.10938e-07	1.07082e-06	-3.05232e-07	7.65590e-07	5.90450e-07	-3.46573e-07	2.43877e-07	-1.27188e-07	2.84101e-08	-9.87779e-08	-5.36295e-07	2.30486e-07	-3.05809e-07	1.45674e-07	-1.61800e-07	-1.61257e-08
18.260	-3.18718e-07	4.68696e-08	-2.71848e-07	-3.19231e-07	-1.23299e-06	-1.55222e-06	4.11161e-07	-9.99921e-08	3.11169e-07	1.06628e-06	-3.03936e-07	7.62340e-07	5.88941e-07	-3.45687e-07	2.43254e-07	-1.27713e-07	2.85274e-08	-9.91860e-08	-5.38186e-07	2.31299e-07	-3.06887e-07	1.44351e-07	-1.60331e-07	-1.59793e-08
18.285	-3.23826e-07	4.76209e-08	-2.76206e-07	-3.19743e-07	-1.22841e-06	-1.54816e-06	4.11464e-07	-1.00066e-07	3.11398e-07	1.06173e-06	-3.02641e-07	7.59092e-07	5.87431e-07	-3.44801e-07	2.42630e-07	-1.28234e-07	2.86437e-08	-9.95903e-08	-5.40069e-07	2.32108e-07	-3.07961e-07	1.43030e-07	-1.58863e-07	-1.58330e-08
18.309	-3.28924e-07	4.83705e-08	-2.80554e-07	-3.20242e-07	-1.22384e-06	-1.54408e-06	4.11764e-07	-1.00139e-07	3.11625e-07	1.05719e-06	-3.01348e-07	7.55847e-07	5.85921e-07	-3.43915e-07	2.42006e-07	-1.28750e-07	2.87589e-08	-9.99909e-08	-5.41943e-07	2.32914e-07	-3.09029e-07	1.41709e-07	-1.57396e-07	-1.56868e-08
18.334	-3.34010e-07	4.91185e-08	-2.84892e-07	-3.20728e-07	-1.21926e-06	-1.53998e-06	4.12061e-07	-1.00211e-07	3.11850e-07	1.05266e-06	-3.00055e-07	7.52606e-07	5.84410e-07	-3.43028e-07	2.41382e-07	-1.29261e-07	2.88731e-08	-1.00388e-07	-5.43808e-07	2.33715e-07	-3.10093e-07	1.40389e-07	-1.55930e-07	-1.55407e-08
18.358	-3.39085e-07	4.98648e-08	-2.89220e-07	-3.21200e-07	-1.21467e-06	-1.53587e-06	4.12356e-07	-1.00283e-07	3.12073e-07	1.04813e-06	-2.98764e-07	7.49368e-07	5.82899e-07	-3.42141e-07	2.40758e-07	-1.29767e-07	2.89862e-08	-1.00781e-07	-5.45665e-07	2.34513e-07	-3.11152e-07	1.39071e-07	-1.54466e-07	-1.53948e-08
18.383	-3.44149e-07	5.06094e-08	-2.93539e-07	-3.21659e-07	-1.21008e-06	-1.53174e-06	4.12648e-07	-1.00354e-07	3.12294e-07	1.04361e-06	-2.97475e-07	7.46133e-07	5.81388e-07	-3.41254e-07	2.40134e-07	-1.30269e-07	2.90982e-08	-1.01170e-07	-5.47514e-07	2.35308e-07	-3.12206e-07	1.37754e-07	-1.53003e-07	-1.52490e-08
18.407	-3.49200e-07	5.13523e-08	-2.97848e-07	-3.22104e-07	-1.20548e-06	-1.52759e-06	4.12937e-07	-1.00424e-07	3.12513e-07	1.03909e-06	-2.96186e-07	7.42901e-07	5.79876e-07	-3.40366e-07	2.39509e-07	-1.30765e-07	2.92091e-08	-1.01556e-07	-5.49353e-07	2.36098e-07	-3.13255e-07	1.36437e-07	-1.51541e-07	-1.51032e-08
18.432	-3.54240e-07	5.20934e-08	-3.02146e-07	-3.22536e-07	-1.20088e-06	-1.52342e-06	4.13224e-07	-1.00494e-07	3.12730e-07	1.03457e-06	-2.94900e-07	7.39674e-07	5.78363e-07	-3.39479e-07	2.38885e-07	-1.31257e-07	2.93190e-08	-1.01938e-07	-5.51184e-07	2.36885e-07	-3.14299e-07	1.35122e-07	-1.50080e-07	-1.49577e-08
18.457	-3.59267e-07	5.28327e-08	-3.06434e-07	-3.22955e-07	-1.19628e-06	-1.51923e-06	4.13508e-07	-1.00563e-07	3.12945e-07	1.03006e-06	-2.93614e-07	7.36449e-07	5.76851e-07	-3.38591e-07	2.38260e-07	-1.31744e-07	2.94278e-08	-1.02316e-07	-5.53006e-07	2.37668e-07	-3.15338e-07	1.33808e-07	-1.48621e-07	-1.48122e-08
18.481	-3.64282e-07	5.35702e-08	-3.10712e-07	-3.23361e-07	-1.19167e-06	-1.51503e-06	4.13789e-07	-1.00631e-07	3.13158e-07	1.02556e-06	-2.92330e-07	7.33229e-07	5.75338e-07	-3.37703e-07	2.37635e-07	-1.32227e-07	2.95355e-08	-1.02691e-07	-5.54819e-07	2.38447e-07	-3.16372e-07	1.32496e-07	-1.47163e-07	-1.46669e-08
18.506	-3.69285e-07	5.43059e-08	-3.14979e-07	-3.23753e-07	-1.18706e-06	-1.51081e-06	4.14068e-07	-1.00699e-07	3.13369e-07	1.02106e-06	-2.91048e-07	7.30012e-07	5.73825e-07	-3.36815e-07	2.37010e-07	-1.32704e-07	2.96422e-08	-1.03062e-07	-5.56623e-07	2.39223e-07	-3.17400e-07	1.31184e-07	-1.45706e-07	-1.45218e-08
18.530	-3.74275e-07	5.50398e-08	-3.19236e-07	-3.24132e-07	-1.18244e-06	-1.50657e-06	4.14344e-07	-1.00766e-07	3.13578e-07	1.01657e-06	-2.89767e-07	7.26799e-07	5.72312e-07	-3.35927e-07	2.36385e-07	-1.33177e-07	2.97478e-08	-1.03429e-07	-5.58419e-07	2.39994e-07	-3.18424e-07	1.29874e-07	-1.44251e-07	-1.43767e-08
18.555	-3.79253e-07	5.57717e-08	-3.23481e-07	-3.24498e-07	-1.17782e-06	-1.50232e-06	4.14617e-07	-1.00832e-07	3.13784e-07	1.01208e-06	-2.88487e-07	7.23591e-07	5.70799e-07	-3.35039e-07	2.35760e-07	-1.33645e-07	2.98524e-08	-1.03793e-07	-5.60205e-07	2.40762e-07	-3.19443e-07	1.28565e-07	-1.42797e-07	-1.42319e-08
18.579	-3.84218e-07	5.65018e-08	-3.27716e-07	-3.24851e-07	-1.17320e-06	-1.49805e-06	4.14887e-07	-1.00898e-07	3.13989e-07	1.00760e-06	-2.87210e-07	7.20386e-07	5.69285e-07	-3.34150e-07	2.35135e-07	-1.34108e-07	2.99559e-08	-1.04153e-07	-5.61983e-07	2.41526e-07	-3.20457e-07	1.27258e-07	-1.41345e-07	-1.40871e-08
18.604	-3.89169e-07	5.72300e-08	-3.31939e-07	-3.25191e-07	-1.16857e-06	-1.49377e-06	4.15155e-07	-1.00963e-07	3.14192e-07	1.00312e-06	-2.85934e-07	7.17185e-07	5.67772e-07	-3.33262e-07	2.34510e-07	-1.34567e-07	3.00584e-08	-1.04509e-07	-5.63752e-07	2.42286e-07	-3.21465e-07	1.25952e-07	-1.39894e-07	-1.39425e-08
18.629	-3.94108e-07	5.79562e-08	-3.36151e-07	-3.25519e-07	-1.16395e-06	-1.48947e-06	4.15420e-07	-1.01028e-07	3.14392e-07	9.98648e-07	-2.84659e-07	7.13989e-07	5.66258e-07	-3.32374e-07	2.33885e-07	-1.35021e-07	3.01597e-08	-1.04861e-07	-5.65511e-07	2.43043e-07	-3.22469e-07	1.24647e-07	-1.38445e-07	-1.37981e-08
18.653	-3.99033e-07	5.86805e-08	-3.40352e-07	-3.25833e-07	-1.15932e-06	-1.48515e-06	4.15682e-07	-1.01091e-07	3.14590e-07	9.94183e-07	-2.83387e-07	7.10797e-07	5.64745e-07	-3.31485e-07	2.33260e-07	-1.35470e-07	3.02601e-08	-1.05210e-07	-5.67262e-07	2.43795e-07	-3.23467e-07	1.23344e-07	-1.36998e-07	-1.36539e-08
18.678	-4.03944e-07	5.94028e-08	-3.44542e-07	-3.26134e-07	-1.15468e-06	-1.48082e-06	4.15941e-07	-1.01154e-07	3.14786e-07	9.89725e-07	-2.82116e-07	7.07609e-07	5.63232e-07	-3.30597e-07	2.32635e-07	-1.35915e-07	3.03594e-08	-1.05555e-07	-5.69003e-07	2.44544e-07	-3.24460e-07	1.22042e-07	-1.35552e-07	-1.35098e-08
18.702	-4.08842e-07	6.01231e-08	-3.48719e-07	-3.26422e-07	-1.15005e-06	-1.47647e-06	4.16197e-07	-1.01217e-07	3.14980e-07	9.85272e-07	-2.80847e-07	7.04426e-07	5.61719e-07	-3.29709e-07	2.32010e-07	-1.36354e-07	3.04576e-08	-1.05897e-07	-5.70736e-07	2.45288e-07	-3.25448e-07	1.20742e-07	-1.34108e-07	-1.33658e-08
18.727	-4.13726e-07	6.08413e-08	-3.52885e-07	-3.26698e-07	-1.14541e-06	-1.47211e-06	4.16451e-07	-1.01278e-07	3.15172e-07	9.80826e-07	-2.79579e-07	7.01247e-07	5.60206e-07	-3.28821e-07	2.31385e-07	-1.36790e-07	3.05548e-08	-1.06235e-07	-5.72459e-07	2.46029e-07	-3.26431e-07	1.19443e-07	-1.32665e-07	-1.32221e-08
18.751	-4.18597e-07	6.15575e-08	-3.57039e-07	-3.26961e-07	-1.14077e-06	-1.46773e-06	4.16701e-07	-1.01339e-07	3.15362e-07	9.76387e-07	-2.78314e-07	6.98073e-07	5.58693e-07	-3.27933e-07	2.30760e-07	-1.37220e-07	3.06509e-08	-1.06569e-07	-5.74173e-07	2.46765e-07	-3.27408e-07	1.18146e-07	-1.31225e-07	-1.30785e-08
18.776	-4.23453e-07	6.22716e-08	-3.61181e-07	-3.27211e-07	-1.13613e-06	-1.46334e-06	4.16949e-07	-1.01400e-07	3.15549e-07	9.71954e-07	-2.77050e-07	6.94904e-07	5.57180e-07	-3.27045e-07	2.30135e-07	-1.37646e-07	3.07460e-08	-1.06900e-07	-5.75878e-07	2.47498e-07	-3.28380e-07	1.16851e-07	-1.29786e-07	-1.29350e-08
18.801	-4.28294e-07	6.29836e-08	-3.65311e-07	-3.27449e-07	-1.13149e-06	-1.45894e-06	4.17194e-07	-1.01459e-07	3.15734e-07	9.67528e-07	-2.75789e-07	6.91739e-07	5.55668e-07	-3.26157e-07	2.29511e-07	-1.38067e-07	3.08400e-08	-1.07227e-07	-5.77574e-07	2.48227e-07	-3.29347e-07	1.15557e-07	-1.28348e-07	-1.27918e-08
18.825	-4.33122e-07	6.36935e-08	-3.69428e-07	-3.27674e-07	-1.12685e-06	-1.45452e-06	4.17435e-07	-1.01518e-07	3.15917e-07	9.63109e-07	-2.74529e-07	6.88580e-07	5.54156e-07	-3.25270e-07	2.28886e-07	-1.38483e-07	3.09330e-08	-1.07550e-07	-5.79261e-07	2.48952e-07	-3.30309e-07	1.14264e-07	-1.26913e-07	-1.26488e-08
18.850	-4.37935e-07	6.44013e-08	-3.73533e-07	-3.27886e-07	-1.12220e-06	-1.45009e-06	4.17674e-07	-1.01576e-07	3.16098e-07	9.58696e-07	-2.73271e-07	6.85425e-07	5.52645e-07	-3.24383e-07	2.28262e-07	-1.38895e-07	3.10250e-08	-1.07870e-07	-5.80938e-07	2.49673e-07	-3.31265e-07	1.12974e-07	-1.25479e-07	-1.25059e-08
18.874	-4.42733e-07	6.51069e-08	-3.77626e-07	-3.28086e-07	-1.11756e-06	-1.44564e-06	4.17910e-07	-1.01633e-07	3.16277e-07	9.54291e-07	-2.72016e-07	6.82275e-07	5.51133e-07	-3.23496e-07	2.27638e-07	-1.39302e-07	3.11159e-08	-1.08186e-07	-5.82606e-07	2.50390e-07	-3.32216e-07	1.11685e-07	-1.24048e-07	-1.23632e-08
18.899	-4.47516e-07	6.58103e-08	-3.81706e-07	-3.28273e-07	-1.11291e-06	-1.44118e-06	4.18143e-07	-1.01690e-07	3.16453e-07	9.49893e-07	-2.70762e-07	6.79131e-07	5.49623e-07	-3.22609e-07	2.27014e-07	-1.39704e-07	3.12058e-08	-1.08498e-07	-5.84264e-07	2.51102e-07	-3.33162e-07	1.10397e-07	-1.22618e-07	-1.22207e-08
18.924	-4.52284e-07	6.65115e-08	-3.85773e-07	-3.28448e-07	-1.10827e-06	-1.43671e-06	4.18373e-07	-1.01746e-07	3.16627e-07	9.45502e-07	-2.69510e-07	6.75992e-07	5.48113e-07	-3.21723e-07	2.26390e-07	-1.40102e-07	3.12947e-08	-1.08807e-07	-5.85914e-07	2.51811e-07	-3.34103e-07	1.09112e-07	-1.21190e-07	-1.20784e-08
18.948	-4.57037e-07	6.72105e-08	-3.89827e-07	-3.28611e-07	-1.10362e-06	-1.43223e-06	4.18600e-07	-1.01801e-07	3.16799e-07	9.41119e-07	-2.68261e-07	6.72858e-07	5.46603e-07	-3.20837e-07	2.25766e-07	-1.40495e-07	3.13825e-08	-1.09113e-07	-5.87554e-07	2.52516e-07	-3.35038e-07	1.07828e-07	-1.19765e-07	-1.19363e-08
18.973	-4.61775e-07	6.79072e-08	-3.93868e-07	-3.28762e-07	-1.09897e-06	-1.42773e-06	4.18824e-07	-1.01856e-07	3.16969e-07	9.36743e-07	-2.67014e-07	6.69729e-07	5.45094e-07	-3.19951e-07	2.25143e-07	-1.40883e-07	3.14692e-08	-1.09414e-07	-5.89184e-07	2.53217e-07	-3.35967e-07	1.06547e-07	-1.18341e-07	-1.17944e-08
18.997	-4.66497e-07	6.86016e-08	-3.97896e-07	-3.28900e-07	-1.09432e-06	-1.42322e-06	4.19045e-07	-1.01909e-07	3.17136e-07	9.32375e-07	-2.65768e-07	6.66606e-07	5.43586e-07	-3.19065e-07	2.24520e-07	-1.41267e-07	3.15550e-08	-1.09712e-07	-5.90805e-07	2.53913e-07	-3.36892e-07	1.05267e-07	-1.16919e-07	-1.16527e-08
19.022	-4.71204e-07	6.92938e-08	-4.01910e-07	-3.29026e-07	-1.08968e-06	-1.41870e-06	4.19263e-07	-1.01962e-07	3.17301e-07	9.28014e-07	-2.64525e-07	6.63489e-07	5.42078e-07	-3.18180e-07	2.23897e-07	-1.41647e-07	3.16397e-08	-1.10007e-07	-5.92416e-07	2.54606e-07	-3.37810e-07	1.03988e-07	-1.15500e-07	-1.15112e-08
19.046	-4.75895e-07	6.99836e-08	-4.05911e-07	-3.29140e-07	-1.08503e-06	-1.41417e-06	4.19478e-07	-1.02015e-07	3.17464e-07	9.23662e-07	-2.63285e-07	6.60377e-07	5.40571e-07	-3.17296e-07	2.23275e-07	-1.42021e-07	3.17234e-08	-1.10298e-07	-5.94018e-07	2.55294e-07	-3.38724e-07	1.02712e-07	-1.14082e-07	-1.13700e-08
19.071	-4.80570e-07	7.06711e-08	-4.09899e-07	-3.29241e-07	-1.08039e-06	-1.40963e-06	4.19690e-07	-1.02066e-07	3.17624e-07	9.19317e-07	-2.62046e-07	6.57271e-07	5.39065e-07	-3.16412e-07	2.22653e-07	-1.42391e-07	3.18061e-08	-1.10585e-07	-5.95610e-07	2.55979e-07	-3.39632e-07	1.01438e-07	-1.12667e-07	-1.12289e-08
19.096	-4.85229e-07	7.13562e-08	-4.13873e-07	-3.29331e-07	-1.07574e-06	-1.40507e-06	4.19899e-07	-1.02117e-07	3.17782e-07	9.14981e-07	-2.60810e-07	6.54170e-07	5.37559e-07	-3.15528e-07	2.22031e-07	-1.42757e-07	3.18877e-08	-1.10869e-07	-5.97193e-07	2.56659e-07	-3.40534e-07	1.00166e-07	-1.11254e-07	-1.10881e-08
19.120	-4.89872e-07	7.20390e-08	-4.17833e-07	-3.29409e-07	-1.07110e-06	-1.40051e-06	4.20105e-07	-1.02167e-07	3.17938e-07	9.10652e-07	-2.59577e-07	6.51076e-07	5.36055e-07	-3.14645e-07	2.21410e-07	-1.43118e-07	3.19684e-08	-1.11150e-07	-5.98766e-07	2.57335e-07	-3.41432e-07	9.88956e-08	-1.09843e-07	-1.09475e-08
19.145	-4.94498e-07	7.27193e-08	-4.21779e-07	-3.29475e-07	-1.06646e-06	-1.39593e-06	4.20307e-07	-1.02216e-07	3.18091e-07	9.06332e-07	-2.58345e-07	6.47987e-07	5.34551e-07	-3.13762e-07	2.20788e-07	-1.43474e-07	3.20480e-08	-1.11426e-07	-6.00330e-07	2.58007e-07	-3.42323e-07	9.76274e-08	-1.08435e-07	-1.08071e-08
19.169	-4.99108e-07	7.33972e-08	-4.25711e-07	-3.29529e-07	-1.06181e-06	-1.39134e-06	4.20507e-07	-1.02265e-07	3.18242e-07	9.02021e-07	-2.57116e-07	6.44905e-07	5.33048e-07	-3.12880e-07	2.20168e-07	-1.43826e-07	3.21265e-08	-1.11700e-07	-6.01884e-07	2.58675e-07	-3.43209e-07	9.63613e-08	-1.07028e-07	-1.06669e-08
19.194	-5.03701e-07	7.40727e-08	-4.29628e-07	-3.29571e-07	-1.05717e-06	-1.38674e-06	4.20703e-07	-1.02313e-07	3.18391e-07	8.97718e-07	-2.55890e-07	6.41828e-07	5.31546e-07	-3.11999e-07	2.19547e-07	-1.44173e-07	3.22041e-08	-1.11969e-07	-6.03428e-07	2.59338e-07	-3.44090e-07	9.50973e-08	-1.05624e-07	-1.05270e-08
19.218	-5.08278e-07	7.47457e-08	-4.33532e-07	-3.29601e-07	-1.05254e-06	-1.38214e-06	4.20896e-07	-1.02360e-07	3.18537e-07	8.93423e-07	-2.54666e-07	6.38758e-07	5.30045e-07	-3.11118e-07	2.18928e-07	-1.44516e-07	3.22807e-08	-1.12236e-07	-6.04962e-07	2.59998e-07	-3.44965e-07	9.38354e-08	-1.04223e-07	-1.03873e-08
19.243	-5.12837e-07	7.54162e-08	-4.37421e-07	-3.29620e-07	-1.04790e-06	-1.37752e-06	4.21086e-07	-1.02406e-07	3.18681e-07	8.89138e-07	-2.53444e-07	6.35694e-07	5.28545e-07	-3.10237e-07	2.18308e-07	-1.44854e-07	3.23562e-08	-1.12498e-07	-6.06487e-07	2.60653e-07	-3.45834e-07	9.25757e-08	-1.02824e-07	-1.02479e-08
19.268	-5.17380e-07	7.60843e-08	-4.41296e-07	-3.29627e-07	-1.04327e-06	-1.37289e-06	4.21273e-07	-1.02451e-07	3.18822e-07	8.84861e-07	-2.52225e-07	6.32636e-07	5.27047e-07	-3.09358e-07	2.17689e-07	-1.45188e-07	3.24308e-08	-1.12757e-07	-6.08002e-07	2.61304e-07	-3.46698e-07	9.13181e-08	-1.01427e-07	-1.01087e-08
19.292	-5.21905e-07	7.67497e-08	-4.45155e-07	-3.29622e-07	-1.03863e-06	-1.36826e-06	4.21457e-07	-1.02496e-07	3.18961e-07	8.80593e-07	-2.51008e-07	6.29585e-07	5.25549e-07	-3.08479e-07	2.17070e-07	-1.45517e-07	3.25043e-08	-1.13013e-07	-6.09507e-07	2.61951e-07	-3.47556e-07	9.00628e-08	-1.00033e-07	-9.96972e-09
19.317	-5.26413e-07	7.74127e-08	-4.49001e-07	-3.29606e-07	-1.03400e-06	-1.36361e-06	4.21638e-07	-1.02540e-07	3.19098e-07	8.76335e-07	-2.49795e-07	6.26540e-07	5.24053e-07	-3.07600e-07	2.16452e-07	-1.45842e-07	3.25768e-08	-1.13265e-07	-6.11003e-07	2.62594e-07	-3.48409e-07	8.88098e-08	-9.86408e-08	-9.83101e-09
19.341	-5.30904e-07	7.80730e-08	-4.52831e-07	-3.29579e-07	-1.02938e-06	-1.35896e-06	4.21815e-07	-1.02583e-07	3.19232e-07	8.72085e-07	-2.48583e-07	6.23502e-07	5.22558e-07	-3.06723e-07	2.15835e-07	-1.46162e-07	3.26484e-08	-1.13514e-07	-6.12488e-07	2.63232e-07	-3.49256e-07	8.75590e-08	-9.72515e-08	-9.69255e-09
19.366	-5.35377e-07	7.87308e-08	-4.56646e-07	-3.29540e-07	-1.02475e-06	-1.35429e-06	4.21989e-07	-1.02625e-07	3.19364e-07	8.67845e-07	-2.47375e-07	6.20471e-07	5.21064e-07	-3.05846e-07	2.15218e-07	-1.46478e-07	3.27189e-08	-1.13759e-07	-6.13964e-07	2.63866e-07	-3.50097e-07	8.63105e-08	-9.58649e-08	-9.55435e-09
19.390	-5.39832e-07	7.93860e-08	-4.60446e-07	-3.29489e-07	-1.02013e-06	-1.34962e-06	4.22160e-07	-1.02667e-07	3.19493e-07	8.63615e-07	-2.46169e-07	6.17446e-07	5.19571e-07	-3.04970e-07	2.14601e-07	-1.46789e-07	3.27884e-08	-1.14001e-07	-6.15429e-07	2.64496e-07	-3.50933e-07	8.50644e-08	-9.44808e-08	-9.41641e-09
19.415	-5.44269e-07	8.00385e-08	-4.64231e-07	-3.29428e-07	-1.01551e-06	-1.34494e-06	4.22328e-07	-1.02708e-07	3.19620e-07	8.59393e-07	-2.44966e-07	6.14428e-07	5.18080e-07	-3.04094e-07	2.13985e-07	-1.47096e-07	3.28570e-08	-1.14239e-07	-6.16885e-07	2.65122e-07	-3.51763e-07	8.38207e-08	-9.30994e-08	-9.27873e-09
19.440	-5.48688e-07	8.06884e-08	-4.68000e-07	-3.29355e-07	-1.01090e-06	-1.34025e-06	4.22492e-07	-1.02748e-07	3.19744e-07	8.55182e-07	-2.43765e-07	6.11417e-07	5.16590e-07	-3.03220e-07	2.13370e-07	-1.47398e-07	3.29245e-08	-1.14474e-07	-6.18331e-07	2.65743e-07	-3.52588e-07	8.25794e-08	-9.17207e-08	-9.14132e-09
19.464	-5.53090e-07	8.13356e-08	-4.71754e-07	-3.29271e-07	-1.00629e-06	-1.33556e-06	4.22653e-07	-1.02787e-07	3.19866e-07	8.50980e-07	-2.42567e-07	6.08413e-07	5.15101e-07	-3.02346e-07	2.12755e-07	-1.47696e-07	3.29910e-08	-1.14705e-07	-6.19766e-07	2.66360e-07	-3.53406e-07	8.13405e-08	-9.03447e-08	-9.00418e-09
19.489	-5.57472e-07	8.19801e-08	-4.75492e-07	-3.29175e-07	-1.00168e-06	-1.33086e-06	4.22811e-07	-1.02825e-07	3.19986e-07	8.46788e-07	-2.41372e-07	6.05416e-07	5.13614e-07	-3.01473e-07	2.12141e-07	-1.47990e-07	3.30566e-08	-1.14933e-07	-6.21192e-07	2.66973e-07	-3.54219e-07	8.01041e-08	-8.89714e-08	-8.86731e-09
19.513	-5.61837e-07	8.26219e-08	-4.79215e-07	-3.29069e-07	-9.97078e-07	-1.32615e-06	4.22966e-07	-1.02863e-07	3.20103e-07	8.42606e-07	-2.40180e-07	6.02426e-07	5.12129e-07	-3.00601e-07	2.11527e-07	-1.48279e-07	3.31212e-08	-1.15158e-07	-6.22608e-07	2.67581e-07	-3.55026e-07	7.88702e-08	-8.76009e-08	-8.73072e-09
19.538	-5.66182e-07	8.32610e-08	-4.82921e-07	-3.28952e-07	-9.92478e-07	-1.32143e-06	4.23117e-07	-1.02900e-07	3.20218e-07	8.38434e-07	-2.38991e-07	5.99443e-07	5.10645e-07	-2.99730e-07	2.10914e-07	-1.48564e-07	3.31848e-08	-1.15379e-07	-6.24013e-07	2.68185e-07	-3.55828e-07	7.76388e-08	-8.62333e-08	-8.59441e-09
19.562	-5.70510e-07	8.38973e-08	-4.86612e-07	-3.28824e-07	-9.87883e-07	-1.31671e-06	4.23265e-07	-1.02936e-07	3.20330e-07	8.34272e-07	-2.37805e-07	5.96468e-07	5.09162e-07	-2.98860e-07	2.10302e-07	-1.48844e-07	3.32474e-08	-1.15597e-07	-6.25409e-07	2.68785e-07	-3.56624e-07	7.64100e-08	-8.48684e-08	-8.45839e-09
19.587	-5.74818e-07	8.45309e-08	-4.90287e-07	-3.28684e-07	-9.83292e-07	-1.31198e-06	4.23410e-07	-1.02971e-07	3.20439e-07	8.30121e-07	-2.36622e-07	5.93499e-07	5.07681e-07	-2.97991e-07	2.09690e-07	-1.49120e-07	3.33090e-08	-1.15811e-07	-6.26794e-07	2.69381e-07	-3.57414e-07	7.51838e-08	-8.35065e-08	-8.32265e-09
19.612	-5.79107e-07	8.51617e-08	-4.93945e-07	-3.28535e-07	-9.78706e-07	-1.30724e-06	4.23552e-07	-1.03005e-07	3.20546e-07	8.25980e-07	-2.35441e-07	5.90539e-07	5.06202e-07	-2.97123e-07	2.09080e-07	-1.49391e-07	3.33696e-08	-1.16022e-07	-6.28170e-07	2.69972e-07	-3.58198e-07	7.39603e-08	-8.21475e-08	-8.18721e-09
19.636	-5.83377e-07	8.57896e-08	-4.97588e-07	-3.28374e-07	-9.74124e-07	-1.30250e-06	4.23690e-07	-1.03039e-07	3.20651e-07	8.21849e-07	-2.34264e-07	5.87586e-07	5.04725e-07	-2.96256e-07	2.08469e-07	-1.49658e-07	3.34293e-08	-1.16229e-07	-6.29535e-07	2.70558e-07	-3.58976e-07	7.27393e-08	-8.07914e-08	-8.05205e-09
19.661	-5.87628e-07	8.64147e-08	-5.01213e-07	-3.28202e-07	-9.69547e-07	-1.29775e-06	4.23824e-07	-1.03072e-07	3.20753e-07	8.17729e-07	-2.33089e-07	5.84640e-07	5.03249e-07	-2.95390e-07	2.07860e-07	-1.49921e-07	3.34880e-08	-1.16433e-07	-6.30890e-07	2.71141e-07	-3.59749e-07	7.15211e-08	-7.94383e-08	-7.91720e-09
19.685	-5.91860e-07	8.70370e-08	-5.04823e-07	-3.28020e-07	-9.64975e-07	-1.29300e-06	4.23956e-07	-1.03104e-07	3.20852e-07	8.13620e-07	-2.31918e-07	5.81702e-07	5.01776e-07	-2.94524e-07	2.07251e-07	-1.50180e-07	3.35457e-08	-1.16634e-07	-6.32234e-07	2.71719e-07	-3.60516e-07	7.03056e-08	-7.80883e-08	-7.78264e-09
19.710	-5.96072e-07	8.76564e-08	-5.08415e-07	-3.27828e-07	-9.60409e-07	-1.28824e-06	4.24084e-07	-1.03135e-07	3.20949e-07	8.09521e-07	-2.30750e-07	5.78772e-07	5.00304e-07	-2.93660e-07	2.06643e-07	-1.50434e-07	3.36025e-08	-1.16831e-07	-6.33569e-07	2.72292e-07	-3.61277e-07	6.90929e-08	-7.67412e-08	-7.64840e-09
19.735	-6.00264e-07	8.82729e-08	-5.11991e-07	-3.27625e-07	-9.55848e-07	-1.28347e-06	4.24209e-07	-1.03165e-07	3.21044e-07	8.05434e-07	-2.29585e-07	5.75849e-07	4.98834e-07	-2.92798e-07	2.06036e-07	-1.50683e-07	3.36583e-08	-1.17025e-07	-6.34893e-07	2.72861e-07	-3.62032e-07	6.78829e-08	-7.53973e-08	-7.51446e-09
19.759	-6.04437e-07	8.88866e-08	-5.15550e-07	-3.27411e-07	-9.51292e-07	-1.27870e-06	4.24330e-07	-1.03195e-07	3.21135e-07	8.01357e-07	-2.28423e-07	5.72934e-07	4.97365e-07	-2.91936e-07	2.05430e-07	-1.50929e-07	3.37131e-08	-1.17216e-07	-6.36207e-07	2.73426e-07	-3.62781e-07	6.66757e-08	-7.40566e-08	-7.38083e-09
19.784	-6.08589e-07	8.94973e-08	-5.19092e-07	-3.27187e-07	-9.46743e-07	-1.27393e-06	4.24448e-07	-1.03223e-07	3.21225e-07	7.97291e-07	-2.27264e-07	5.70028e-07	4.95899e-07	-2.91075e-07	2.04824e-07	-1.51170e-07	3.37670e-08	-1.17403e-07	-6.37510e-07	2.73986e-07	-3.63524e-07	6.54714e-08	-7.27189e-08	-7.24751e-09
19.808	-6.12722e-07	9.01050e-08	-5.22617e-07	-3.26953e-07	-9.42199e-07	-1.26915e-06	4.24563e-07	-1.03251e-07	3.21311e-07	7.93237e-07	-2.26108e-07	5.67129e-07	4.94435e-07	-2.90216e-07	2.04219e-07	-1.51407e-07	3.38199e-08	-1.17587e-07	-6.38803e-07	2.74542e-07	-3.64262e-07	6.42700e-08	-7.13845e-08	-7.11452e-09
19.833	-6.16835e-07	9.07098e-08	-5.26125e-07	-3.26708e-07	-9.37661e-07	-1.26437e-06	4.24674e-07	-1.03278e-07	3.21395e-07	7.89194e-07	-2.24955e-07	5.64238e-07	4.92973e-07	-2.89358e-07	2.03615e-07	-1.51639e-07	3.38718e-08	-1.17768e-07	-6.40086e-07	2.75093e-07	-3.64993e-07	6.30715e-08	-7.00533e-08	-6.98184e-09
19.857	-6.20927e-07	9.13116e-08	-5.29616e-07	-3.26453e-07	-9.33130e-07	-1.25958e-06	4.24781e-07	-1.03304e-07	3.21477e-07	7.85162e-07	-2.23806e-07	5.61356e-07	4.91513e-07	-2.88501e-07	2.03012e-07	-1.51868e-07	3.39228e-08	-1.17945e-07	-6.41359e-07	2.75640e-07	-3.65719e-07	6.18759e-08	-6.87254e-08	-6.84950e-09
19.882	-6.24999e-07	9.19104e-08	-5.33089e-07	-3.26189e-07	-9.28605e-07	-1.25479e-06	4.24886e-07	-1.03330e-07	3.21556e-07	7.81142e-07	-2.22660e-07	5.58482e-07	4.90055e-07	-2.87645e-07	2.02410e-07	-1.52092e-07	3.39729e-08	-1.18119e-07	-6.42621e-07	2.76182e-07	-3.66438e-07	6.06833e-08	-6.74008e-08	-6.71748e-09
19.907	-6.29051e-07	9.25062e-08	-5.36544e-07	-3.25914e-07	-9.24087e-07	-1.25000e-06	4.24987e-07	-1.03354e-07	3.21632e-07	7.77133e-07	-2.21518e-07	5.55616e-07	4.88599e-07	-2.86790e-07	2.01809e-07	-1.52312e-07	3.40220e-08	-1.18290e-07	-6.43872e-07	2.76720e-07	-3.67152e-07	5.94937e-08	-6.60795e-08	-6.58579e-09
19.931	-6.33081e-07	9.30990e-08	-5.39982e-07	-3.25629e-07	-9.19575e-07	-1.24520e-06	4.25084e-07	-1.03378e-07	3.21706e-07	7.73137e-07	-2.20378e-07	5.52758e-07	4.87146e-07	-2.85937e-07	2.01208e-07	-1.52527e-07	3.40701e-08	-1.18457e-07	-6.45114e-07	2.77254e-07	-3.67860e-07	5.83071e-08	-6.47616e-08	-6.45444e-09
19.956	-6.37091e-07	9.36887e-08	-5.43403e-07	-3.25334e-07	-9.15070e-07	-1.24040e-06	4.25178e-07	-1.03401e-07	3.21777e-07	7.69152e-07	-2.19243e-07	5.49909e-07	4.85694e-07	-2.85085e-07	2.00609e-07	-1.52739e-07	3.41173e-08	-1.18621e-07	-6.46344e-07	2.77783e-07	-3.68562e-07	5.71236e-08	-6.34470e-08	-6.32343e-09
19.980	-6.41081e-07	9.42753e-08	-5.46805e-07	-3.25029e-07	-9.10573e-07	-1.23560e-06	4.25269e-07	-1.03423e-07	3.21846e-07	7.65178e-07	-2.18110e-07	5.47068e-07	4.84245e-07	-2.84235e-07	2.00011e-07	-1.52946e-07	3.41636e-08	-1.18782e-07	-6.47565e-07	2.78307e-07	-3.69257e-07	5.59432e-08	-6.21360e-08	-6.19277e-09
20.005	-6.45049e-07	9.48588e-08	-5.50190e-07	-3.24714e-07	-9.06082e-07	-1.23080e-06	4.25356e-07	-1.03444e-07	3.21912e-07	7.61217e-07	-2.16981e-07	5.44236e-07	4.82799e-07	-2.83386e-07	1.99413e-07	-1.53149e-07	3.42089e-08	-1.18940e-07	-6.48774e-07	2.78827e-07	-3.69947e-07	5.47659e-08	-6.08284e-08	-6.06244e-09
20.029	-6.48996e-07	9.54393e-08	-5.53556e-07	-3.24390e-07	-9.01600e-07	-1.22599e-06	4.25440e-07	-1.03465e-07	3.21975e-07	7.57268e-07	-2.15855e-07	5.41413e-07	4.81354e-07	-2.82538e-07	1.98817e-07	-1.53347e-07	3.42533e-08	-1.19094e-07	-6.49973e-07	2.79342e-07	-3.70631e-07	5.35918e-08	-5.95243e-08	-5.93247e-09
20.054	-6.52921e-07	9.60166e-08	-5.56905e-07	-3.24056e-07	-8.97124e-07	-1.22118e-06	4.25520e-07	-1.03484e-07	3.22036e-07	7.53331e-07	-2.14733e-07	5.38598e-07	4.79913e-07	-2.81692e-07	1.98221e-07	-1.53542e-07	3.42968e-08	-1.19245e-07	-6.51162e-07	2.79853e-07	-3.71309e-07	5.24209e-08	-5.82238e-08	-5.80286e-09
20.079	-6.56826e-07	9.65907e-08	-5.60235e-07	-3.23712e-07	-8.92657e-07	-1.21637e-06	4.25597e-07	-1.03503e-07	3.22094e-07	7.49407e-07	-2.13614e-07	5.35792e-07	4.78473e-07	-2.80847e-07	1.97626e-07	-1.53732e-07	3.43393e-08	-1.19393e-07	-6.52340e-07	2.80359e-07	-3.71980e-07	5.12532e-08	-5.69268e-08	-5.67360e-09
20.103	-6.60709e-07	9.71618e-08	-5.63547e-07	-3.23359e-07	-8.88197e-07	-1.21156e-06	4.25670e-07	-1.03521e-07	3.22150e-07	7.45495e-07	-2.12499e-07	5.32995e-07	4.77036e-07	-2.80003e-07	1.97033e-07	-1.53918e-07	3.43809e-08	-1.19538e-07	-6.53507e-07	2.80861e-07	-3.72646e-07	5.00888e-08	-5.56335e-08	-5.54469e-09
20.128	-6.64570e-07	9.77296e-08	-5.66840e-07	-3.22996e-07	-8.83746e-07	-1.20674e-06	4.25740e-07	-1.03538e-07	3.22203e-07	7.41595e-07	-2.11388e-07	5.30207e-07	4.75602e-07	-2.79162e-07	1.96441e-07	-1.54101e-07	3.44215e-08	-1.19679e-07	-6.54664e-07	2.81358e-07	-3.73306e-07	4.89276e-08	-5.43438e-08	-5.41616e-09
20.152	-6.68410e-07	9.82942e-08	-5.70115e-07	-3.22624e-07	-8.79303e-07	-1.20193e-06	4.25807e-07	-1.03554e-07	3.22253e-07	7.37708e-07	-2.10280e-07	5.27428e-07	4.74170e-07	-2.78321e-07	1.95849e-07	-1.54278e-07	3.44613e-08	-1.19817e-07	-6.55810e-07	2.81851e-07	-3.73959e-07	4.77698e-08	-5.30578e-08	-5.28799e-09
20.177	-6.72227e-07	9.88556e-08	-5.73372e-07	-3.22243e-07	-8.74868e-07	-1.19711e-06	4.25870e-07	-1.03569e-07	3.22301e-07	7.33833e-07	-2.09175e-07	5.24658e-07	4.72741e-07	-2.77482e-07	1.95259e-07	-1.54452e-07	3.45001e-08	-1.19952e-07	-6.56946e-07	2.82339e-07	-3.74607e-07	4.66153e-08	-5.17755e-08	-5.16019e-09
20.201	-6.76023e-07	9.94138e-08	-5.76609e-07	-3.21852e-07	-8.70442e-07	-1.19229e-06	4.25929e-07	-1.03583e-07	3.22346e-07	7.29972e-07	-2.08074e-07	5.21897e-07	4.71315e-07	-2.76645e-07	1.94670e-07	-1.54622e-07	3.45380e-08	-1.20084e-07	-6.58070e-07	2.82822e-07	-3.75248e-07	4.54642e-08	-5.04970e-08	-5.03277e-09
20.226	-6.79797e-07	9.99688e-08	-5.79828e-07	-3.21452e-07	-8.66024e-07	-1.18748e-06	4.25985e-07	-1.03597e-07	3.22388e-07	7.26123e-07	-2.06977e-07	5.19145e-07	4.69891e-07	-2.75809e-07	1.94082e-07	-1.54788e-07	3.45750e-08	-1.20213e-07	-6.59184e-07	2.83301e-07	-3.75883e-07	4.43165e-08	-4.92222e-08	-4.90572e-09
20.251	-6.83548e-07	1.00520e-07	-5.83028e-07	-3.21043e-07	-8.61615e-07	-1.18266e-06	4.26037e-07	-1.03610e-07	3.22427e-07	7.22287e-07	-2.05884e-07	5.16403e-07	4.68470e-07	-2.74975e-07	1.93495e-07	-1.54949e-07	3.46111e-08	-1.20338e-07	-6.60288e-07	2.83775e-07	-3.76513e-07	4.31723e-08	-4.79513e-08	-4.77906e-09
20.275	-6.87278e-07	1.01069e-07	-5.86209e-07	-3.20624e-07	-8.57216e-07	-1.17784e-06	4.26086e-07	-1.03622e-07	3.22465e-07	7.18464e-07	-2.04794e-07	5.13670e-07	4.67052e-07	-2.74143e-07	1.92909e-07	-1.55107e-07	3.46463e-08	-1.20460e-07	-6.61380e-07	2.84245e-07	-3.77136e-07	4.20315e-08	-4.66843e-08	-4.65278e-09
20.300	-6.90984e-07	1.01614e-07	-5.89370e-07	-3.20197e-07	-8.52825e-07	-1.17302e-06	4.26132e-07	-1.03633e-07	3.22499e-07	7.14654e-07	-2.03708e-07	5.10946e-07	4.65636e-07	-2.73312e-07	1.92324e-07	-1.55260e-07	3.46805e-08	-1.20579e-07	-6.62462e-07	2.84710e-07	-3.77752e-07	4.08942e-08	-4.54211e-08	-4.52688e-09
20.324	-6.94669e-07	1.02156e-07	-5.92513e-07	-3.19761e-07	-8.48444e-07	-1.16821e-06	4.26174e-07	-1.03643e-07	3.22531e-07	7.10858e-07	-2.02626e-07	5.08232e-07	4.64224e-07	-2.72483e-07	1.91741e-07	-1.55409e-07	3.47139e-08	-1.20695e-07	-6.63533e-07	2.85170e-07	-3.78363e-07	3.97605e-08	-4.41619e-08	-4.40138e-09
20.349	-6.98330e-07	1.02694e-07	-5.95636e-07	-3.19316e-07	-8.44073e-07	-1.16339e-06	4.26212e-07	-1.03652e-07	3.22560e-07	7.07075e-07	-2.01548e-07	5.05527e-07	4.62814e-07	-2.71656e-07	1.91159e-07	-1.55555e-07	3.47463e-08	-1.20808e-07	-6.64593e-07	2.85626e-07	-3.78968e-07	3.86304e-08	-4.29066e-08	-4.27628e-09
20.374	-7.01969e-07	1.03229e-07	-5.98740e-07	-3.18862e-07	-8.39711e-07	-1.15857e-06	4.26247e-07	-1.03661e-07	3.22586e-07	7.03305e-07	-2.00473e-07	5.02832e-07	4.61408e-07	-2.70830e-07	1.90578e-07	-1.55696e-07	3.47779e-08	-1.20918e-07	-6.65643e-07	2.86077e-07	-3.79566e-07	3.75038e-08	-4.16554e-08	-4.15157e-09
20.398	-7.05585e-07	1.03761e-07	-6.01824e-07	-3.18399e-07	-8.35359e-07	-1.15376e-06	4.26278e-07	-1.03668e-07	3.22610e-07	6.99549e-07	-1.99403e-07	5.00146e-07	4.60004e-07	-2.70006e-07	1.89998e-07	-1.55833e-07	3.48086e-08	-1.21025e-07	-6.66681e-07	2.86523e-07	-3.80158e-07	3.63809e-08	-4.04082e-08	-4.02727e-09
20.423	-7.09178e-07	1.04290e-07	-6.04889e-07	-3.17928e-07	-8.31017e-07	-1.14894e-06	4.26306e-07	-1.03675e-07	3.22631e-07	6.95807e-07	-1.98336e-07	4.97471e-07	4.58603e-07	-2.69184e-07	1.89420e-07	-1.55966e-07	3.48383e-08	-1.21128e-07	-6.67709e-07	2.86965e-07	-3.80744e-07	3.52616e-08	-3.91650e-08	-3.90337e-09
20.447	-7.12748e-07	1.04815e-07	-6.07934e-07	-3.17448e-07	-8.26685e-07	-1.14413e-06	4.26330e-07	-1.03681e-07	3.22649e-07	6.92078e-07	-1.97273e-07	4.94805e-07	4.57206e-07	-2.68364e-07	1.88842e-07	-1.56096e-07	3.48672e-08	-1.21228e-07	-6.68726e-07	2.87402e-07	-3.81324e-07	3.41461e-08	-3.79260e-08	-3.77988e-09
20.472	-7.16295e-07	1.05336e-07	-6.10959e-07	-3.16959e-07	-8.22364e-07	-1.13932e-06	4.26351e-07	-1.03686e-07	3.22665e-07	6.88363e-07	-1.96214e-07	4.92149e-07	4.55812e-07	-2.67545e-07	1.88266e-07	-1.56221e-07	3.48952e-08	-1.21326e-07	-6.69732e-07	2.87834e-07	-3.81898e-07	3.30343e-08	-3.66911e-08	-3.65680e-09
20.496	-7.19819e-07	1.05854e-07	-6.13965e-07	-3.16462e-07	-8.18053e-07	-1.13451e-06	4.26368e-07	-1.03690e-07	3.22678e-07	6.84662e-07	-1.95159e-07	4.89502e-07	4.54420e-07	-2.66729e-07	1.87692e-07	-1.56342e-07	3.49223e-08	-1.21420e-07	-6.70727e-07	2.88262e-07	-3.82465e-07	3.19262e-08	-3.54603e-08	-3.53414e-09
20.521	-7.23319e-07	1.06369e-07	-6.16950e-07	-3.15957e-07	-8.13752e-07	-1.12971e-06	4.26382e-07	-1.03694e-07	3.22688e-07	6.80974e-07	-1.94108e-07	4.86866e-07	4.53032e-07	-2.65914e-07	1.87118e-07	-1.56460e-07	3.49485e-08	-1.21511e-07	-6.71711e-07	2.88685e-07	-3.83026e-07	3.08219e-08	-3.42338e-08	-3.41190e-09
20.546	-7.26796e-07	1.06880e-07	-6.19915e-07	-3.15443e-07	-8.09462e-07	-1.12491e-06	4.26392e-07	-1.03696e-07	3.22696e-07	6.77301e-07	-1.93061e-07	4.84240e-07	4.51647e-07	-2.65101e-07	1.86546e-07	-1.56573e-07	3.49738e-08	-1.21599e-07	-6.72684e-07	2.89103e-07	-3.83581e-07	2.97214e-08	-3.30115e-08	-3.29008e-09
20.570	-7.30249e-07	1.07388e-07	-6.22861e-07	-3.14921e-07	-8.05183e-07	-1.12010e-06	4.26398e-07	-1.03698e-07	3.22701e-07	6.73642e-07	-1.92018e-07	4.81624e-07	4.50266e-07	-2.64290e-07	1.85976e-07	-1.56683e-07	3.49983e-08	-1.21684e-07	-6.73646e-07	2.89516e-07	-3.84130e-07	2.86248e-08	-3.17935e-08	-3.16869e-09
20.595	-7.33678e-07	1.07892e-07	-6.25786e-07	-3.14391e-07	-8.00915e-07	-1.11531e-06	4.26401e-07	-1.03698e-07	3.22703e-07	6.69997e-07	-1.90979e-07	4.79018e-07	4.48887e-07	-2.63481e-07	1.85406e-07	-1.56788e-07	3.50219e-08	-1.21766e-07	-6.74598e-07	2.89925e-07	-3.84672e-07	2.75321e-08	-3.05798e-08	-3.04773e-09
20.619	-7.37084e-07	1.08393e-07	-6.28691e-07	-3.13852e-07	-7.96659e-07	-1.11051e-06	4.26401e-07	-1.03698e-07	3.22702e-07	6.66367e-07	-1.89944e-07	4.76423e-07	4.47513e-07	-2.62674e-07	1.84839e-07	-1.56890e-07	3.50446e-08	-1.21845e-07	-6.75538e-07	2.90329e-07	-3.85208e-07	2.64433e-08	-2.93705e-08	-2.92720e-09
20.644	-7.40466e-07	1.08891e-07	-6.31575e-07	-3.13306e-07	-7.92413e-07	-1.10572e-06	4.26397e-07	-1.03697e-07	3.22699e-07	6.62751e-07	-1.88914e-07	4.73837e-07	4.46141e-07	-2.61869e-07	1.84272e-07	-1.56988e-07	3.50664e-08	-1.21921e-07	-6.76467e-07	2.90729e-07	-3.85738e-07	2.53584e-08	-2.81655e-08	-2.80711e-09
20.668	-7.43823e-07	1.09384e-07	-6.34439e-07	-3.12752e-07	-7.88180e-07	-1.10093e-06	4.26389e-07	-1.03695e-07	3.22694e-07	6.59149e-07	-1.87887e-07	4.71262e-07	4.44773e-07	-2.61066e-07	1.83707e-07	-1.57081e-07	3.50874e-08	-1.21994e-07	-6.77385e-07	2.91123e-07	-3.86262e-07	2.42775e-08	-2.69650e-08	-2.68746e-09
20.693	-7.47157e-07	1.09875e-07	-6.37282e-07	-3.12189e-07	-7.83957e-07	-1.09615e-06	4.26378e-07	-1.03693e-07	3.22685e-07	6.55562e-07	-1.86864e-07	4.68698e-07	4.43408e-07	-2.60265e-07	1.83143e-07	-1.57171e-07	3.51075e-08	-1.22064e-07	-6.78292e-07	2.91513e-07	-3.86779e-07	2.32006e-08	-2.57689e-08	-2.56825e-09
20.718	-7.50466e-07	1.10361e-07	-6.40105e-07	-3.11619e-07	-7.79747e-07	-1.09137e-06	4.26363e-07	-1.03689e-07	3.22674e-07	6.51990e-07	-1.85846e-07	4.66144e-07	4.42047e-07	-2.59466e-07	1.82581e-07	-1.57258e-07	3.51268e-08	-1.22131e-07	-6.79188e-07	2.91898e-07	-3.87290e-07	2.21278e-08	-2.45773e-08	-2.44949e-09
20.742	-7.53751e-07	1.10844e-07	-6.42907e-07	-3.11041e-07	-7.75549e-07	-1.08659e-06	4.26345e-07	-1.03685e-07	3.22660e-07	6.48432e-07	-1.84832e-07	4.63600e-07	4.40690e-07	-2.58669e-07	1.82021e-07	-1.57340e-07	3.51451e-08	-1.22195e-07	-6.80073e-07	2.92279e-07	-3.87795e-07	2.10590e-08	-2.33902e-08	-2.33118e-09
20.767	-7.57012e-07	1.11324e-07	-6.45688e-07	-3.10455e-07	-7.71362e-07	-1.08182e-06	4.26323e-07	-1.03679e-07	3.22644e-07	6.44889e-07	-1.83822e-07	4.61067e-07	4.39336e-07	-2.57874e-07	1.81461e-07	-1.57418e-07	3.51627e-08	-1.22256e-07	-6.80947e-07	2.92654e-07	-3.88293e-07	1.99943e-08	-2.22077e-08	-2.21332e-09
20.791	-7.60248e-07	1.11800e-07	-6.48448e-07	-3.09862e-07	-7.67188e-07	-1.07705e-06	4.26298e-07	-1.03673e-07	3.22624e-07	6.41361e-07	-1.82817e-07	4.58545e-07	4.37985e-07	-2.57082e-07	1.80904e-07	-1.57493e-07	3.51794e-08	-1.22314e-07	-6.81810e-07	2.93025e-07	-3.88785e-07	1.89338e-08	-2.10297e-08	-2.09592e-09
20.816	-7.63460e-07	1.12272e-07	-6.51188e-07	-3.09260e-07	-7.63026e-07	-1.07229e-06	4.26269e-07	-1.03666e-07	3.22603e-07	6.37849e-07	-1.81815e-07	4.56033e-07	4.36639e-07	-2.56291e-07	1.80347e-07	-1.57564e-07	3.51952e-08	-1.22369e-07	-6.82662e-07	2.93391e-07	-3.89271e-07	1.78774e-08	-1.98564e-08	-1.97898e-09
20.840	-7.66647e-07	1.12741e-07	-6.53906e-07	-3.08652e-07	-7.58877e-07	-1.06753e-06	4.26236e-07	-1.03658e-07	3.22578e-07	6.34351e-07	-1.80818e-07	4.53532e-07	4.35296e-07	-2.55503e-07	1.79793e-07	-1.57631e-07	3.52102e-08	-1.22421e-07	-6.83502e-07	2.93752e-07	-3.89750e-07	1.68252e-08	-1.86877e-08	-1.86251e-09
20.865	-7.69809e-07	1.13206e-07	-6.56603e-07	-3.08036e-07	-7.54740e-07	-1.06278e-06	4.26200e-07	-1.03649e-07	3.22551e-07	6.30868e-07	-1.79826e-07	4.51042e-07	4.33957e-07	-2.54717e-07	1.79239e-07	-1.57694e-07	3.52243e-08	-1.22470e-07	-6.84332e-07	2.94109e-07	-3.90223e-07	1.57773e-08	-1.75238e-08	-1.74650e-09
20.890	-7.72946e-07	1.13667e-07	-6.59279e-07	-3.07413e-07	-7.50616e-07	-1.05803e-06	4.26161e-07	-1.03640e-07	3.22521e-07	6.27401e-07	-1.78837e-07	4.48563e-07	4.32621e-07	-2.53933e-07	1.78688e-07	-1.57754e-07	3.52376e-08	-1.22516e-07	-6.85150e-07	2.94460e-07	-3.90690e-07	1.47335e-08	-1.63645e-08	-1.63096e-09
20.914	-7.76059e-07	1.14125e-07	-6.61934e-07	-3.06782e-07	-7.46505e-07	-1.05329e-06	4.26118e-07	-1.03629e-07	3.22488e-07	6.23949e-07	-1.77853e-07	4.46095e-07	4.31290e-07	-2.53152e-07	1.78138e-07	-1.57810e-07	3.52501e-08	-1.22560e-07	-6.85957e-07	2.94807e-07	-3.91150e-07	1.36941e-08	-1.52100e-08	-1.51590e-09
20.939	-7.79146e-07	1.14579e-07	-6.64567e-07	-3.06144e-07	-7.42408e-07	-1.04855e-06	4.26071e-07	-1.03618e-07	3.22453e-07	6.20512e-07	-1.76874e-07	4.43638e-07	4.29962e-07	-2.52372e-07	1.77590e-07	-1.57862e-07	3.52617e-08	-1.22600e-07	-6.86753e-07	2.95149e-07	-3.91604e-07	1.26590e-08	-1.40603e-08	-1.40132e-09
20.963	-7.82208e-07	1.15029e-07	-6.67179e-07	-3.05499e-07	-7.38323e-07	-1.04382e-06	4.26021e-07	-1.03606e-07	3.22415e-07	6.17091e-07	-1.75898e-07	4.41192e-07	4.28638e-07	-2.51595e-07	1.77043e-07	-1.57910e-07	3.52725e-08	-1.22638e-07	-6.87538e-07	2.95487e-07	-3.92051e-07	1.16282e-08	-1.29154e-08	-1.28721e-09
20.988	-7.85245e-07	1.15476e-07	-6.69769e-07	-3.04846e-07	-7.34251e-07	-1.03910e-06	4.25967e-07	-1.03593e-07	3.22374e-07	6.13685e-07	-1.74928e-07	4.38757e-07	4.27318e-07	-2.50821e-07	1.76498e-07	-1.57955e-07	3.52824e-08	-1.22672e-07	-6.88311e-07	2.95819e-07	-3.92492e-07	1.06018e-08	-1.17754e-08	-1.17360e-09
21.012	-7.88257e-07	1.15919e-07	-6.72338e-07	-3.04187e-07	-7.30194e-07	-1.03438e-06	4.25910e-07	-1.03579e-07	3.22331e-07	6.10295e-07	-1.73961e-07	4.36334e-07	4.26002e-07	-2.50048e-07	1.75954e-07	-1.57996e-07	3.52916e-08	-1.22704e-07	-6.89074e-07	2.96147e-07	-3.92927e-07	9.57986e-09	-1.06403e-08	-1.06047e-09
21.037	-7.91243e-07	1.16358e-07	-6.74885e-07	-3.03521e-07	-7.26149e-07	-1.02967e-06	4.25849e-07	-1.03564e-07	3.22285e-07	6.06921e-07	-1.72999e-07	4.33921e-07	4.24690e-07	-2.49278e-07	1.75412e-07	-1.58033e-07	3.52999e-08	-1.22733e-07	-6.89825e-07	2.96469e-07	-3.93355e-07	8.56232e-09	-9.51014e-09	-9.47826e-10
21.062	-7.94204e-07	1.16793e-07	-6.77411e-07	-3.02848e-07	-7.22119e-07	-1.02497e-06	4.25785e-07	-1.03548e-07	3.22236e-07	6.03562e-07	-1.72042e-07	4.31520e-07	4.23382e-07	-2.48510e-07	1.74872e-07	-1.58066e-07	3.53074e-08	-1.22759e-07	-6.90564e-07	2.96787e-07	-3.93777e-07	7.54924e-09	-8.38492e-09	-8.35681e-10
21.086	-7.97139e-07	1.17225e-07	-6.79914e-07	-3.02168e-07	-7.18102e-07	-1.02027e-06	4.25717e-07	-1.03532e-07	3.22185e-07	6.00220e-07	-1.71089e-07	4.29130e-07	4.22079e-07	-2.47745e-07	1.74333e-07	-1.58096e-07	3.53140e-08	-1.22782e-07	-6.91293e-07	2.97101e-07	-3.94192e-07	6.54066e-09	-7.26469e-09	-7.24034e-10
21.111	-8.00048e-07	1.17653e-07	-6.82396e-07	-3.01481e-07	-7.14100e-07	-1.01558e-06	4.25645e-07	-1.03514e-07	3.22131e-07	5.96893e-07	-1.70141e-07	4.26752e-07	4.20779e-07	-2.46982e-07	1.73797e-07	-1.58122e-07	3.53199e-08	-1.22802e-07	-6.92010e-07	2.97409e-07	-3.94601e-07	5.53661e-09	-6.14949e-09	-6.12888e-10
21.135	-8.02932e-07	1.18077e-07	-6.84855e-07	-3.00788e-07	-7.10111e-07	-1.01090e-06	4.25570e-07	-1.03496e-07	3.22074e-07	5.93582e-07	-1.69197e-07	4.24385e-07	4.19483e-07	-2.46222e-07	1.73262e-07	-1.58145e-07	3.53249e-08	-1.22820e-07	-6.92716e-07	2.97712e-07	-3.95004e-07	4.53711e-09	-5.03936e-09	-5.02246e-10
21.160	-8.05790e-07	1.18497e-07	-6.87293e-07	-3.00088e-07	-7.06137e-07	-1.00622e-06	4.25492e-07	-1.03477e-07	3.22015e-07	5.90288e-07	-1.68258e-07	4.22029e-07	4.18192e-07	-2.45464e-07	1.72728e-07	-1.58164e-07	3.53292e-08	-1.22835e-07	-6.93411e-07	2.98011e-07	-3.95400e-07	3.54221e-09	-3.93432e-09	-3.92113e-10
21.185	-8.08622e-07	1.18913e-07	-6.89709e-07	-2.99381e-07	-7.02177e-07	-1.00156e-06	4.25410e-07	-1.03457e-07	3.21953e-07	5.87009e-07	-1.67324e-07	4.19686e-07	4.16905e-07	-2.44709e-07	1.72197e-07	-1.58179e-07	3.53326e-08	-1.22847e-07	-6.94094e-07	2.98305e-07	-3.95790e-07	2.55192e-09	-2.83441e-09	-2.82491e-10
21.209	-8.11428e-07	1.19326e-07	-6.92102e-07	-2.98668e-07	-6.98232e-07	-9.96900e-07	4.25325e-07	-1.03436e-07	3.21888e-07	5.83747e-07	-1.66394e-07	4.17353e-07	4.15622e-07	-2.43956e-07	1.71667e-07	-1.58191e-07	3.53352e-08	-1.22856e-07	-6.94767e-07	2.98593e-07	-3.96173e-07	1.56628e-09	-1.73966e-09	-1.73383e-10
21.234	-8.14208e-07	1.19735e-07	-6.94473e-07	-2.97949e-07	-6.94301e-07	-9.92250e-07	4.25236e-07	-1.03415e-07	3.21821e-07	5.80502e-07	-1.65469e-07	4.15033e-07	4.14344e-07	-2.43205e-07	1.71139e-07	-1.58199e-07	3.53370e-08	-1.22862e-07	-6.95427e-07	2.98877e-07	-3.96550e-07	5.85319e-10	-6.50112e-10	-6.47933e-11
21.258	-8.16962e-07	1.20140e-07	-6.96822e-07	-2.97223e-07	-6.90386e-07	-9.87609e-07	4.25143e-07	-1.03392e-07	3.21751e-07	5.77272e-07	-1.64548e-07	4.12724e-07	4.13070e-07	-2.42457e-07	1.70613e-07	-1.58203e-07	3.53380e-08	-1.22865e-07	-6.96077e-07	2.99156e-07	-3.96920e-07	-3.90935e-10	4.34210e-10	4.32754e-11
21.283	-8.19690e-07	1.20541e-07	-6.99149e-07	-2.96491e-07	-6.86485e-07	-9.82976e-07	4.25047e-07	-1.03369e-07	3.21678e-07	5.74059e-07	-1.63633e-07	4.10427e-07	4.11800e-07	-2.41712e-07	1.70088e-07	-1.58204e-07	3.53382e-08	-1.22866e-07	-6.96715e-07	2.99431e-07	-3.97284e-07	-1.36245e-09	1.51327e-09	1.50820e-10
21.307	-8.22391e-07	1.20938e-07	-7.01453e-07	-2.95753e-07	-6.82599e-07	-9.78352e-07	4.24948e-07	-1.03345e-07	3.21603e-07	5.70863e-07	-1.62721e-07	4.08142e-07	4.10535e-07	-2.40969e-07	1.69566e-07	-1.58202e-07	3.53377e-08	-1.22864e-07	-6.97342e-07	2.99700e-07	-3.97642e-07	-2.32920e-09	2.58704e-09	2.57836e-10
21.332	-8.25066e-07	1.21332e-07	-7.03735e-07	-2.95008e-07	-6.78729e-07	-9.73737e-07	4.24845e-07	-1.03320e-07	3.21525e-07	5.67683e-07	-1.61815e-07	4.05868e-07	4.09274e-07	-2.40229e-07	1.69045e-07	-1.58196e-07	3.53363e-08	-1.22859e-07	-6.97957e-07	2.99965e-07	-3.97993e-07	-3.29115e-09	3.65548e-09	3.64322e-10
21.357	-8.27715e-07	1.21721e-07	-7.05994e-07	-2.94258e-07	-6.74873e-07	-9.69131e-07	4.24738e-07	-1.03294e-07	3.21444e-07	5.64520e-07	-1.60914e-07	4.03607e-07	4.08018e-07	-2.39492e-07	1.68526e-07	-1.58186e-07	3.53341e-08	-1.22852e-07	-6.98561e-07	3.00224e-07	-3.98337e-07	-4.24828e-09	4.71856e-09	4.70274e-10
21.381	-8.30337e-07	1.22107e-07	-7.08230e-07	-2.93501e-07	-6.71034e-07	-9.64535e-07	4.24628e-07	-1.03267e-07	3.21361e-07	5.61374e-07	-1.60017e-07	4.01357e-07	4.06766e-07	-2.38757e-07	1.68009e-07	-1.58173e-07	3.53312e-08	-1.22842e-07	-6.99154e-07	3.00479e-07	-3.98675e-07	-5.20055e-09	5.77624e-09	5.75688e-10
21.406	-8.32933e-07	1.22488e-07	-7.10444e-07	-2.92739e-07	-6.67209e-07	-9.59948e-07	4.24515e-07	-1.03240e-07	3.21275e-07	5.58245e-07	-1.59125e-07	3.99120e-07	4.05519e-07	-2.38025e-07	1.67494e-07	-1.58156e-07	3.53275e-08	-1.22829e-07	-6.99735e-07	3.00729e-07	-3.99006e-07	-6.14794e-09	6.82850e-09	6.80561e-10
21.430	-8.35501e-07	1.22866e-07	-7.12635e-07	-2.91971e-07	-6.63401e-07	-9.55371e-07	4.24398e-07	-1.03211e-07	3.21187e-07	5.55132e-07	-1.58237e-07	3.96895e-07	4.04277e-07	-2.37296e-07	1.66981e-07	-1.58136e-07	3.53230e-08	-1.22813e-07	-7.00305e-07	3.00974e-07	-3.99331e-07	-7.09042e-09	7.87531e-09	7.84890e-10
21.455	-8.38043e-07	1.23240e-07	-7.14803e-07	-2.91197e-07	-6.59608e-07	-9.50805e-07	4.24278e-07	-1.03182e-07	3.21096e-07	5.52037e-07	-1.57355e-07	3.94682e-07	4.03039e-07	-2.36569e-07	1.66469e-07	-1.58112e-07	3.53177e-08	-1.22795e-07	-7.00864e-07	3.01214e-07	-3.99650e-07	-8.02795e-09	8.91662e-09	8.88673e-10
21.479	-8.40559e-07	1.23610e-07	-7.16949e-07	-2.90417e-07	-6.55831e-07	-9.46248e-07	4.24154e-07	-1.03152e-07	3.21002e-07	5.48958e-07	-1.56478e-07	3.92481e-07	4.01805e-07	-2.35846e-07	1.65960e-07	-1.58085e-07	3.53116e-08	-1.22774e-07	-7.01411e-07	3.01449e-07	-3.99962e-07	-8.96051e-09	9.95241e-09	9.91905e-10
21.504	-8.43047e-07	1.23976e-07	-7.19071e-07	-2.89631e-07	-6.52070e-07	-9.41702e-07	4.24027e-07	-1.03121e-07	3.20906e-07	5.45897e-07	-1.55605e-07	3.90292e-07	4.00577e-07	-2.35124e-07	1.65453e-07	-1.58055e-07	3.53048e-08	-1.22750e-07	-7.01946e-07	3.01679e-07	-4.00267e-07	-9.88807e-09	1.09827e-08	1.09458e-09
21.529	-8.45509e-07	1.24338e-07	-7.21171e-07	-2.88841e-07	-6.48326e-07	-9.37166e-07	4.23896e-07	-1.03089e-07	3.20807e-07	5.42853e-07	-1.54737e-07	3.88115e-07	3.99353e-07	-2.34406e-07	1.64947e-07	-1.58021e-07	3.52972e-08	-1.22724e-07	-7.02471e-07	3.01904e-07	-4.00566e-07	-1.08106e-08	1.20073e-08	1.19670e-09
21.553	-8.47943e-07	1.24696e-07	-7.23247e-07	-2.88044e-07	-6.44597e-07	-9.32642e-07	4.23762e-07	-1.03056e-07	3.20705e-07	5.39826e-07	-1.53874e-07	3.85951e-07	3.98134e-07	-2.33691e-07	1.64444e-07	-1.57983e-07	3.52889e-08	-1.22695e-07	-7.02984e-07	3.02125e-07	-4.00859e-07	-1.17281e-08	1.30263e-08	1.29827e-09
21.578	-8.50351e-07	1.25050e-07	-7.25301e-07	-2.87242e-07	-6.40886e-07	-9.28128e-07	4.23624e-07	-1.03023e-07	3.20601e-07	5.36816e-07	-1.53017e-07	3.83800e-07	3.96920e-07	-2.32978e-07	1.63942e-07	-1.57943e-07	3.52798e-08	-1.22663e-07	-7.03485e-07	3.02340e-07	-4.01145e-07	-1.26405e-08	1.40397e-08	1.39927e-09
21.602	-8.52731e-07	1.25400e-07	-7.27331e-07	-2.86435e-07	-6.37190e-07	-9.23625e-07	4.23483e-07	-1.02989e-07	3.20495e-07	5.33824e-07	-1.52164e-07	3.81660e-07	3.95711e-07	-2.32268e-07	1.63443e-07	-1.57898e-07	3.52699e-08	-1.22629e-07	-7.03975e-07	3.02551e-07	-4.01424e-07	-1.35477e-08	1.50474e-08	1.49970e-09
21.627	-8.55084e-07	1.25746e-07	-7.29338e-07	-2.85622e-07	-6.33511e-07	-9.19134e-07	4.23339e-07	-1.02954e-07	3.20385e-07	5.30849e-07	-1.51316e-07	3.79534e-07	3.94506e-07	-2.31561e-07	1.62945e-07	-1.57851e-07	3.52593e-08	-1.22592e-07	-7.04454e-07	3.02757e-07	-4.01697e-07	-1.44499e-08	1.60494e-08	1.59956e-09
21.651	-8.57410e-07	1.26088e-07	-7.31322e-07	-2.84805e-07	-6.29850e-07	-9.14654e-07	4.23191e-07	-1.02918e-07	3.20273e-07	5.27892e-07	-1.50473e-07	3.77419e-07	3.93307e-07	-2.30857e-07	1.62450e-07	-1.57800e-07	3.52479e-08	-1.22552e-07	-7.04921e-07	3.02957e-07	-4.01963e-07	-1.53468e-08	1.70457e-08	1.69885e-09
21.676	-8.59709e-07	1.26426e-07	-7.33283e-07	-2.83982e-07	-6.26204e-07	-9.10186e-07	4.23040e-07	-1.02881e-07	3.20159e-07	5.24952e-07	-1.49635e-07	3.75318e-07	3.92113e-07	-2.30156e-07	1.61956e-07	-1.57746e-07	3.52357e-08	-1.22510e-07	-7.05376e-07	3.03153e-07	-4.02223e-07	-1.62386e-08	1.80361e-08	1.79757e-09
21.701	-8.61980e-07	1.26760e-07	-7.35220e-07	-2.83154e-07	-6.22576e-07	-9.05730e-07	4.22885e-07	-1.02843e-07	3.20042e-07	5.22030e-07	-1.48802e-07	3.73228e-07	3.90923e-07	-2.29458e-07	1.61465e-07	-1.57688e-07	3.52229e-08	-1.22465e-07	-7.05821e-07	3.03344e-07	-4.02476e-07	-1.71251e-08	1.90208e-08	1.89570e-09
21.725	-8.64224e-07	1.27090e-07	-7.37134e-07	-2.82320e-07	-6.18965e-07	-9.01286e-07	4.22727e-07	-1.02805e-07	3.19922e-07	5.19126e-07	-1.47974e-07	3.71152e-07	3.89739e-07	-2.28763e-07	1.60976e-07	-1.57627e-07	3.52092e-08	-1.22418e-07	-7.06253e-07	3.03530e-07	-4.02723e-07	-1.80064e-08	1.99996e-08	1.99326e-09
21.750	-8.66440e-07	1.27416e-07	-7.39024e-07	-2.81482e-07	-6.15372e-07	-8.96854e-07	4.22566e-07	-1.02766e-07	3.19800e-07	5.16240e-07	-1.47151e-07	3.69088e-07	3.88559e-07	-2.28071e-07	1.60489e-07	-1.57563e-07	3.51949e-08	-1.22368e-07	-7.06675e-07	3.03711e-07	-4.02963e-07	-1.88824e-08	2.09726e-08	2.09023e-09
21.774	-8.68628e-07	1.27738e-07	-7.40891e-07	-2.80640e-07	-6.11795e-07	-8.92435e-07	4.22401e-07	-1.02726e-07	3.19676e-07	5.13371e-07	-1.46334e-07	3.67037e-07	3.87385e-07	-2.27381e-07	1.60004e-07	-1.57495e-07	3.51797e-08	-1.22315e-07	-7.07084e-07	3.03887e-07	-4.03197e-07	-1.97530e-08	2.19396e-08	2.18661e-09
21.799	-8.70790e-07	1.28056e-07	-7.42734e-07	-2.79792e-07	-6.08236e-07	-8.88028e-07	4.22233e-07	-1.02685e-07	3.19548e-07	5.10520e-07	-1.45521e-07	3.64999e-07	3.86216e-07	-2.26695e-07	1.59521e-07	-1.57424e-07	3.51639e-08	-1.22260e-07	-7.07483e-07	3.04058e-07	-4.03424e-07	-2.06184e-08	2.29008e-08	2.28240e-09
21.823	-8.72923e-07	1.28369e-07	-7.44554e-07	-2.78939e-07	-6.04695e-07	-8.83634e-07	4.22062e-07	-1.02643e-07	3.19419e-07	5.07687e-07	-1.44714e-07	3.62974e-07	3.85052e-07	-2.26012e-07	1.59040e-07	-1.57350e-07	3.51473e-08	-1.22202e-07	-7.07870e-07	3.04225e-07	-4.03645e-07	-2.14783e-08	2.38559e-08	2.37759e-09
21.848	-8.75029e-07	1.28679e-07	-7.46350e-07	-2.78082e-07	-6.01171e-07	-8.79253e-07	4.21887e-07	-1.02600e-07	3.19286e-07	5.04872e-07	-1.43911e-07	3.60961e-07	3.83893e-07	-2.25332e-07	1.58562e-07	-1.57272e-07	3.51300e-08	-1.22142e-07	-7.08245e-07	3.04386e-07	-4.03859e-07	-2.23329e-08	2.48051e-08	2.47219e-09
21.873	-8.77107e-07	1.28985e-07	-7.48122e-07	-2.77220e-07	-5.97665e-07	-8.74885e-07	4.21709e-07	-1.02557e-07	3.19152e-07	5.02076e-07	-1.43114e-07	3.58962e-07	3.82740e-07	-2.24655e-07	1.58085e-07	-1.57191e-07	3.51120e-08	-1.22079e-07	-7.08609e-07	3.04543e-07	-4.04066e-07	-2.31821e-08	2.57483e-08	2.56619e-09
21.897	-8.79157e-07	1.29286e-07	-7.49871e-07	-2.76354e-07	-5.94177e-07	-8.70531e-07	4.21527e-07	-1.02513e-07	3.19014e-07	4.99297e-07	-1.42322e-07	3.56975e-07	3.81592e-07	-2.23981e-07	1.57611e-07	-1.57107e-07	3.50932e-08	-1.22014e-07	-7.08961e-07	3.04694e-07	-4.04267e-07	-2.40258e-08	2.66854e-08	2.65959e-09
21.922	-8.81179e-07	1.29583e-07	-7.51596e-07	-2.75483e-07	-5.90706e-07	-8.66190e-07	4.21343e-07	-1.02468e-07	3.18875e-07	4.96537e-07	-1.41535e-07	3.55001e-07	3.80449e-07	-2.23310e-07	1.57139e-07	-1.57020e-07	3.50737e-08	-1.21946e-07	-7.09302e-07	3.04841e-07	-4.04462e-07	-2.48640e-08	2.76164e-08	2.75238e-09
21.946	-8.83174e-07	1.29877e-07	-7.53297e-07	-2.74608e-07	-5.87254e-07	-8.61862e-07	4.21155e-07	-1.02422e-07	3.18732e-07	4.93794e-07	-1.40753e-07	3.53041e-07	3.79311e-07	-2.22642e-07	1.56669e-07	-1.56930e-07	3.50535e-08	-1.21876e-07	-7.09632e-07	3.04982e-07	-4.04650e-07	-2.56967e-08	2.85413e-08	2.84456e-09
21.971	-8.85140e-07	1.30166e-07	-7.54974e-07	-2.73729e-07	-5.83820e-07	-8.57549e-07	4.20963e-07	-1.02376e-07	3.18587e-07	4.91071e-07	-1.39977e-07	3.51093e-07	3.78179e-07	-2.21978e-07	1.56201e-07	-1.56836e-07	3.50326e-08	-1.21803e-07	-7.09950e-07	3.05119e-07	-4.04831e-07	-2.65239e-08	2.94600e-08	2.93613e-09
21.996	-8.87078e-07	1.30451e-07	-7.56627e-07	-2.72845e-07	-5.80405e-07	-8.53249e-07	4.20769e-07	-1.02329e-07	3.18440e-07	4.88365e-07	-1.39206e-07	3.49159e-07	3.77052e-07	-2.21316e-07	1.55736e-07	-1.56739e-07	3.50109e-08	-1.21728e-07	-7.10256e-07	3.05251e-07	-4.05006e-07	-2.73456e-08	3.03726e-08	3.02708e-09
22.020	-8.88989e-07	1.30732e-07	-7.58257e-07	-2.71957e-07	-5.77007e-07	-8.48964e-07	4.20571e-07	-1.02280e-07	3.18290e-07	4.85678e-07	-1.38440e-07	3.47238e-07	3.75931e-07	-2.20658e-07	1.55273e-07	-1.56639e-07	3.49886e-08	-1.21650e-07	-7.10551e-07	3.05377e-07	-4.05174e-07	-2.81616e-08	3.12790e-08	3.11742e-09
22.045	-8.90871e-07	1.31009e-07	-7.59862e-07	-2.71065e-07	-5.73629e-07	-8.44693e-07	4.20370e-07	-1.02232e-07	3.18138e-07	4.83009e-07	-1.37679e-07	3.45330e-07	3.74815e-07	-2.20003e-07	1.54812e-07	-1.56536e-07	3.49655e-08	-1.21570e-07	-7.10835e-07	3.05499e-07	-4.05336e-07	-2.89721e-08	3.21792e-08	3.20713e-09
22.069	-8.92725e-07	1.31281e-07	-7.61444e-07	-2.70168e-07	-5.70269e-07	-8.40437e-07	4.20165e-07	-1.02182e-07	3.17984e-07	4.80359e-07	-1.36924e-07	3.43435e-07	3.73705e-07	-2.19351e-07	1.54353e-07	-1.56429e-07	3.49418e-08	-1.21488e-07	-7.11107e-07	3.05616e-07	-4.05491e-07	-2.97769e-08	3.30731e-08	3.29622e-09
22.094	-8.94551e-07	1.31550e-07	-7.63001e-07	-2.69268e-07	-5.66927e-07	-8.36195e-07	4.19958e-07	-1.02131e-07	3.17826e-07	4.77728e-07	-1.36174e-07	3.41554e-07	3.72600e-07	-2.18703e-07	1.53897e-07	-1.56320e-07	3.49173e-08	-1.21403e-07	-7.11368e-07	3.05728e-07	-4.05640e-07	-3.05760e-08	3.39607e-08	3.38469e-09
22.118	-8.96349e-07	1.31814e-07	-7.64534e-07	-2.68364e-07	-5.63604e-07	-8.31969e-07	4.19747e-07	-1.02080e-07	3.17667e-07	4.75115e-07	-1.35429e-07	3.39686e-07	3.71501e-07	-2.18058e-07	1.53443e-07	-1.56207e-07	3.48921e-08	-1.21315e-07	-7.11617e-07	3.05835e-07	-4.05782e-07	-3.13695e-08	3.48420e-08	3.47252e-09
22.143	-8.98118e-07	1.32074e-07	-7.66044e-07	-2.67456e-07	-5.60301e-07	-8.27757e-07	4.19533e-07	-1.02028e-07	3.17505e-07	4.72521e-07	-1.34690e-07	3.37831e-07	3.70407e-07	-2.17416e-07	1.52991e-07	-1.56091e-07	3.48663e-08	-1.21225e-07	-7.11854e-07	3.05937e-07	-4.05917e-07	-3.21573e-08	3.57170e-08	3.55972e-09
22.168	-8.99859e-07	1.32330e-07	-7.67529e-07	-2.66544e-07	-5.57016e-07	-8.23560e-07	4.19316e-07	-1.01975e-07	3.17341e-07	4.69946e-07	-1.33956e-07	3.35990e-07	3.69319e-07	-2.16777e-07	1.52542e-07	-1.55973e-07	3.48397e-08	-1.21133e-07	-7.12081e-07	3.06035e-07	-4.06046e-07	-3.29393e-08	3.65856e-08	3.64629e-09
22.192	-9.01572e-07	1.32582e-07	-7.68989e-07	-2.65629e-07	-5.53750e-07	-8.19379e-07	4.19095e-07	-1.01922e-07	3.17174e-07	4.67389e-07	-1.33227e-07	3.34162e-07	3.68237e-07	-2.16142e-07	1.52095e-07	-1.55851e-07	3.48124e-08	-1.21038e-07	-7.12295e-07	3.06127e-07	-4.06168e-07	-3.37155e-08	3.74477e-08	3.73222e-09
22.217	-9.03256e-07	1.32830e-07	-7.70426e-07	-2.64710e-07	-5.50504e-07	-8.15213e-07	4.18872e-07	-1.01867e-07	3.17005e-07	4.64852e-07	-1.32503e-07	3.32348e-07	3.67160e-07	-2.15510e-07	1.51650e-07	-1.55725e-07	3.47845e-08	-1.20941e-07	-7.12498e-07	3.06214e-07	-4.06284e-07	-3.44860e-08	3.83035e-08	3.81751e-09
22.241	-9.04912e-07	1.33073e-07	-7.71838e-07	-2.63787e-07	-5.47277e-07	-8.11063e-07	4.18645e-07	-1.01812e-07	3.16833e-07	4.62333e-07	-1.31785e-07	3.30547e-07	3.66089e-07	-2.14881e-07	1.51208e-07	-1.55597e-07	3.47559e-08	-1.20841e-07	-7.12690e-07	3.06296e-07	-4.06394e-07	-3.52506e-08	3.91528e-08	3.90215e-09
22.266	-9.06539e-07	1.33313e-07	-7.73226e-07	-2.62860e-07	-5.44069e-07	-8.06929e-07	4.18415e-07	-1.01756e-07	3.16659e-07	4.59833e-07	-1.31073e-07	3.28760e-07	3.65024e-07	-2.14256e-07	1.50768e-07	-1.55466e-07	3.47266e-08	-1.20739e-07	-7.12870e-07	3.06374e-07	-4.06496e-07	-3.60094e-08	3.99956e-08	3.98615e-09
22.290	-9.08138e-07	1.33548e-07	-7.74590e-07	-2.61931e-07	-5.40880e-07	-8.02811e-07	4.18182e-07	-1.01699e-07	3.16483e-07	4.57352e-07	-1.30366e-07	3.26986e-07	3.63965e-07	-2.13634e-07	1.50330e-07	-1.55332e-07	3.46966e-08	-1.20635e-07	-7.13039e-07	3.06446e-07	-4.06593e-07	-3.67624e-08	4.08319e-08	4.06950e-09
22.315	-9.09709e-07	1.33779e-07	-7.75930e-07	-2.60998e-07	-5.37712e-07	-7.98709e-07	4.17946e-07	-1.01642e-07	3.16304e-07	4.54890e-07	-1.29664e-07	3.25226e-07	3.62911e-07	-2.13016e-07	1.49895e-07	-1.55194e-07	3.46659e-08	-1.20529e-07	-7.13196e-07	3.06514e-07	-4.06682e-07	-3.75094e-08	4.16616e-08	4.15219e-09
22.340	-9.11250e-07	1.34006e-07	-7.77245e-07	-2.60061e-07	-5.34563e-07	-7.94624e-07	4.17707e-07	-1.01584e-07	3.16123e-07	4.52448e-07	-1.28968e-07	3.23480e-07	3.61864e-07	-2.12401e-07	1.49463e-07	-1.55054e-07	3.46346e-08	-1.20420e-07	-7.13342e-07	3.06577e-07	-4.06765e-07	-3.82505e-08	4.24848e-08	4.23423e-09
22.364	-9.12764e-07	1.34228e-07	-7.78536e-07	-2.59121e-07	-5.31433e-07	-7.90554e-07	4.17464e-07	-1.01525e-07	3.15939e-07	4.50024e-07	-1.28277e-07	3.21747e-07	3.60822e-07	-2.11790e-07	1.49032e-07	-1.54911e-07	3.46025e-08	-1.20308e-07	-7.13477e-07	3.06634e-07	-4.06842e-07	-3.89857e-08	4.33014e-08	4.31562e-09
22.389	-9.14248e-07	1.34446e-07	-7.79802e-07	-2.58178e-07	-5.28324e-07	-7.86502e-07	4.17219e-07	-1.01465e-07	3.15754e-07	4.47620e-07	-1.27592e-07	3.20028e-07	3.59786e-07	-2.11182e-07	1.48604e-07	-1.54765e-07	3.45699e-08	-1.20195e-07	-7.13599e-07	3.06687e-07	-4.06912e-07	-3.97150e-08	4.41113e-08	4.39634e-09
22.413	-9.15704e-07	1.34661e-07	-7.81044e-07	-2.57232e-07	-5.25234e-07	-7.82466e-07	4.16970e-07	-1.01405e-07	3.15565e-07	4.45235e-07	-1.26912e-07	3.18323e-07	3.58756e-07	-2.10577e-07	1.48179e-07	-1.54615e-07	3.45365e-08	-1.20079e-07	-7.13711e-07	3.06735e-07	-4.06976e-07	-4.04382e-08	4.49146e-08	4.47640e-09
22.438	-9.17132e-07	1.34870e-07	-7.82261e-07	-2.56283e-07	-5.22164e-07	-7.78447e-07	4.16719e-07	-1.01344e-07	3.15375e-07	4.42870e-07	-1.26238e-07	3.16632e-07	3.57732e-07	-2.09976e-07	1.47756e-07	-1.54463e-07	3.45025e-08	-1.19960e-07	-7.13811e-07	3.06778e-07	-4.07033e-07	-4.11554e-08	4.57112e-08	4.55580e-09
22.462	-9.18530e-07	1.35076e-07	-7.83454e-07	-2.55331e-07	-5.19115e-07	-7.74446e-07	4.16464e-07	-1.01282e-07	3.15182e-07	4.40523e-07	-1.25569e-07	3.14954e-07	3.56714e-07	-2.09379e-07	1.47336e-07	-1.54308e-07	3.44678e-08	-1.19840e-07	-7.13900e-07	3.06816e-07	-4.07083e-07	-4.18666e-08	4.65012e-08	4.63453e-09
22.487	-9.19900e-07	1.35278e-07	-7.84622e-07	-2.54376e-07	-5.16086e-07	-7.70461e-07	4.16206e-07	-1.01219e-07	3.14987e-07	4.38196e-07	-1.24906e-07	3.13291e-07	3.55702e-07	-2.08785e-07	1.46918e-07	-1.54149e-07	3.44325e-08	-1.19717e-07	-7.13977e-07	3.06849e-07	-4.07127e-07	-4.25718e-08	4.72844e-08	4.71258e-09
22.512	-9.21241e-07	1.35475e-07	-7.85766e-07	-2.53418e-07	-5.13077e-07	-7.66494e-07	4.15946e-07	-1.01156e-07	3.14790e-07	4.35889e-07	-1.24248e-07	3.11641e-07	3.54696e-07	-2.08194e-07	1.46502e-07	-1.53988e-07	3.43965e-08	-1.19592e-07	-7.14042e-07	3.06878e-07	-4.07165e-07	-4.32708e-08	4.80608e-08	4.78997e-09
22.536	-9.22554e-07	1.35668e-07	-7.86886e-07	-2.52457e-07	-5.10088e-07	-7.62545e-07	4.15682e-07	-1.01091e-07	3.14590e-07	4.33601e-07	-1.23596e-07	3.10005e-07	3.53697e-07	-2.07607e-07	1.46089e-07	-1.53824e-07	3.43598e-08	-1.19464e-07	-7.14097e-07	3.06901e-07	-4.07196e-07	-4.39638e-08	4.88304e-08	4.86667e-09
22.561	-9.23837e-07	1.35857e-07	-7.87981e-07	-2.51493e-07	-5.07120e-07	-7.58613e-07	4.15415e-07	-1.01027e-07	3.14389e-07	4.31332e-07	-1.22949e-07	3.08383e-07	3.52703e-07	-2.07024e-07	1.45679e-07	-1.53657e-07	3.43225e-08	-1.19335e-07	-7.14140e-07	3.06919e-07	-4.07220e-07	-4.46506e-08	4.95933e-08	4.94270e-09
22.585	-9.25092e-07	1.36041e-07	-7.89051e-07	-2.50527e-07	-5.04172e-07	-7.54699e-07	4.15146e-07	-1.00961e-07	3.14185e-07	4.29083e-07	-1.22308e-07	3.06775e-07	3.51716e-07	-2.06445e-07	1.45271e-07	-1.53487e-07	3.42846e-08	-1.19203e-07	-7.14171e-07	3.06933e-07	-4.07238e-07	-4.53313e-08	5.03493e-08	5.01805e-09
22.610	-9.26318e-07	1.36221e-07	-7.90096e-07	-2.49558e-07	-5.01245e-07	-7.50803e-07	4.14873e-07	-1.00895e-07	3.13978e-07	4.26854e-07	-1.21672e-07	3.05182e-07	3.50734e-07	-2.05869e-07	1.44866e-07	-1.53315e-07	3.42460e-08	-1.19069e-07	-7.14191e-07	3.06942e-07	-4.07250e-07	-4.60057e-08	5.10985e-08	5.09271e-09
22.634	-9.27515e-07	1.36397e-07	-7.91117e-07	-2.48587e-07	-4.98338e-07	-7.46925e-07	4.14597e-07	-1.00828e-07	3.13770e-07	4.24644e-07	-1.21043e-07	3.03602e-07	3.49759e-07	-2.05296e-07	1.44463e-07	-1.53139e-07	3.42068e-08	-1.18932e-07	-7.14200e-07	3.06945e-07	-4.07254e-07	-4.66740e-08	5.18407e-08	5.16669e-09
22.659	-9.28683e-07	1.36569e-07	-7.92114e-07	-2.47613e-07	-4.95453e-07	-7.43066e-07	4.14319e-07	-1.00760e-07	3.13559e-07	4.22454e-07	-1.20418e-07	3.02036e-07	3.48790e-07	-2.04727e-07	1.44063e-07	-1.52961e-07	3.41669e-08	-1.18794e-07	-7.14197e-07	3.06944e-07	-4.07253e-07	-4.73361e-08	5.25761e-08	5.23998e-09
22.684	-9.29822e-07	1.36737e-07	-7.93085e-07	-2.46637e-07	-4.92588e-07	-7.39225e-07	4.14038e-07	-1.00692e-07	3.13346e-07	4.20284e-07	-1.19800e-07	3.00484e-07	3.47828e-07	-2.04162e-07	1.43665e-07	-1.52779e-07	3.41264e-08	-1.18653e-07	-7.14183e-07	3.06938e-07	-4.07245e-07	-4.79919e-08	5.33045e-08	5.31258e-09
22.708	-9.30933e-07	1.36900e-07	-7.94033e-07	-2.45658e-07	-4.89744e-07	-7.35402e-07	4.13753e-07	-1.00622e-07	3.13131e-07	4.18134e-07	-1.19187e-07	2.98947e-07	3.46871e-07	-2.03601e-07	1.43270e-07	-1.52595e-07	3.40853e-08	-1.18510e-07	-7.14158e-07	3.06927e-07	-4.07230e-07	-4.86415e-08	5.40260e-08	5.38449e-09
22.733	-9.32014e-07	1.37059e-07	-7.94955e-07	-2.44677e-07	-4.86921e-07	-7.31598e-07	4.13466e-07	-1.00553e-07	3.12914e-07	4.16003e-07	-1.18579e-07	2.97424e-07	3.45921e-07	-2.03044e-07	1.42878e-07	-1.52408e-07	3.40435e-08	-1.18365e-07	-7.14121e-07	3.06911e-07	-4.07209e-07	-4.92848e-08	5.47405e-08	5.45569e-09
22.757	-9.33067e-07	1.37214e-07	-7.95853e-07	-2.43694e-07	-4.84119e-07	-7.27813e-07	4.13176e-07	-1.00482e-07	3.12694e-07	4.13892e-07	-1.17978e-07	2.95915e-07	3.44978e-07	-2.02490e-07	1.42488e-07	-1.52218e-07	3.40011e-08	-1.18217e-07	-7.14073e-07	3.06891e-07	-4.07182e-07	-4.99217e-08	5.54479e-08	5.52620e-09
22.782	-9.34090e-07	1.37364e-07	-7.96726e-07	-2.42709e-07	-4.81338e-07	-7.24047e-07	4.12883e-07	-1.00411e-07	3.12473e-07	4.11801e-07	-1.17382e-07	2.94420e-07	3.44040e-07	-2.01939e-07	1.42101e-07	-1.52026e-07	3.39581e-08	-1.18068e-07	-7.14013e-07	3.06865e-07	-4.07148e-07	-5.05524e-08	5.61484e-08	5.59601e-09
22.807	-9.35085e-07	1.37511e-07	-7.97574e-07	-2.41721e-07	-4.78579e-07	-7.20300e-07	4.12588e-07	-1.00339e-07	3.12249e-07	4.09730e-07	-1.16791e-07	2.92939e-07	3.43109e-07	-2.01393e-07	1.41716e-07	-1.51830e-07	3.39144e-08	-1.17916e-07	-7.13942e-07	3.06835e-07	-4.07108e-07	-5.11767e-08	5.68418e-08	5.66512e-09
22.831	-9.36051e-07	1.37653e-07	-7.98398e-07	-2.40732e-07	-4.75841e-07	-7.16573e-07	4.12289e-07	-1.00266e-07	3.12023e-07	4.07679e-07	-1.16207e-07	2.91473e-07	3.42185e-07	-2.00850e-07	1.41335e-07	-1.51632e-07	3.38702e-08	-1.17762e-07	-7.13860e-07	3.06799e-07	-4.07061e-07	-5.17946e-08	5.75281e-08	5.73352e-09
22.856	-9.36987e-07	1.37790e-07	-7.99197e-07	-2.39741e-07	-4.73124e-07	-7.12864e-07	4.11988e-07	-1.00193e-07	3.11795e-07	4.05648e-07	-1.15628e-07	2.90021e-07	3.41267e-07	-2.00312e-07	1.40955e-07	-1.51431e-07	3.38253e-08	-1.17606e-07	-7.13767e-07	3.06759e-07	-4.07007e-07	-5.24061e-08	5.82073e-08	5.80122e-09
22.880	-9.37895e-07	1.37924e-07	-7.99971e-07	-2.38747e-07	-4.70428e-07	-7.09176e-07	4.11684e-07	-1.00119e-07	3.11565e-07	4.03638e-07	-1.15055e-07	2.88583e-07	3.40355e-07	-1.99777e-07	1.40579e-07	-1.51227e-07	3.37798e-08	-1.17448e-07	-7.13662e-07	3.06714e-07	-4.06948e-07	-5.30112e-08	5.88794e-08	5.86820e-09
22.905	-9.38774e-07	1.38053e-07	-8.00721e-07	-2.37752e-07	-4.67754e-07	-7.05506e-07	4.11377e-07	-1.00045e-07	3.11333e-07	4.01647e-07	-1.14487e-07	2.87159e-07	3.39450e-07	-1.99245e-07	1.40205e-07	-1.51021e-07	3.37337e-08	-1.17287e-07	-7.13546e-07	3.06664e-07	-4.06882e-07	-5.36099e-08	5.95443e-08	5.93447e-09
22.929	-9.39624e-07	1.38178e-07	-8.01445e-07	-2.36755e-07	-4.65102e-07	-7.01857e-07	4.11067e-07	-9.99693e-08	3.11098e-07	3.99676e-07	-1.13925e-07	2.85750e-07	3.38552e-07	-1.98718e-07	1.39834e-07	-1.50812e-07	3.36869e-08	-1.17125e-07	-7.13418e-07	3.06609e-07	-4.06809e-07	-5.42021e-08	6.02021e-08	6.00003e-09
22.954	-9.40444e-07	1.38299e-07	-8.02146e-07	-2.35756e-07	-4.62471e-07	-6.98228e-07	4.10755e-07	-9.98933e-08	3.10862e-07	3.97725e-07	-1.13369e-07	2.84356e-07	3.37660e-07	-1.98194e-07	1.39466e-07	-1.50600e-07	3.36396e-08	-1.16960e-07	-7.13280e-07	3.06550e-07	-4.06730e-07	-5.47878e-08	6.08527e-08	6.06487e-09
22.979	-9.41236e-07	1.38415e-07	-8.02821e-07	-2.34756e-07	-4.59862e-07	-6.94618e-07	4.10440e-07	-9.98167e-08	3.10623e-07	3.95795e-07	-1.12819e-07	2.82976e-07	3.36774e-07	-1.97675e-07	1.39100e-07	-1.50385e-07	3.35917e-08	-1.16794e-07	-7.13130e-07	3.06486e-07	-4.06644e-07	-5.53671e-08	6.14961e-08	6.12899e-09
23.003	-9.41999e-07	1.38527e-07	-8.03472e-07	-2.33754e-07	-4.57275e-07	-6.91029e-07	4.10122e-07	-9.97394e-08	3.10383e-07	3.93884e-07	-1.12275e-07	2.81610e-07	3.35896e-07	-1.97159e-07	1.38737e-07	-1.50168e-07	3.35431e-08	-1.16625e-07	-7.12969e-07	3.06416e-07	-4.06553e-07	-5.59398e-08	6.21322e-08	6.19239e-09
23.028	-9.42733e-07	1.38635e-07	-8.04098e-07	-2.32751e-07	-4.54710e-07	-6.87460e-07	4.09802e-07	-9.96615e-08	3.10141e-07	3.91994e-07	-1.11736e-07	2.80259e-07	3.35024e-07	-1.96647e-07	1.38377e-07	-1.49948e-07	3.34940e-08	-1.16454e-07	-7.12797e-07	3.06342e-07	-4.06454e-07	-5.65060e-08	6.27611e-08	6.25506e-09
23.052	-9.43438e-07	1.38739e-07	-8.04699e-07	-2.31746e-07	-4.52166e-07	-6.83912e-07	4.09479e-07	-9.95830e-08	3.09896e-07	3.90125e-07	-1.11203e-07	2.78922e-07	3.34158e-07	-1.96139e-07	1.38019e-07	-1.49725e-07	3.34442e-08	-1.16281e-07	-7.12613e-07	3.06263e-07	-4.06350e-07	-5.70656e-08	6.33827e-08	6.31701e-09
23.077	-9.44114e-07	1.38838e-07	-8.05275e-07	-2.30739e-07	-4.49645e-07	-6.80384e-07	4.09153e-07	-9.95038e-08	3.09650e-07	3.88275e-07	-1.10676e-07	2.77599e-07	3.33299e-07	-1.95635e-07	1.37664e-07	-1.49500e-07	3.33939e-08	-1.16106e-07	-7.12418e-07	3.06180e-07	-4.06239e-07	-5.76187e-08	6.39969e-08	6.37824e-09
23.101	-9.44761e-07	1.38934e-07	-8.05827e-07	-2.29732e-07	-4.47145e-07	-6.76877e-07	4.08825e-07	-9.94239e-08	3.09401e-07	3.86446e-07	-1.10154e-07	2.76292e-07	3.32447e-07	-1.95135e-07	1.37312e-07	-1.49272e-07	3.33430e-08	-1.15929e-07	-7.12212e-07	3.06091e-07	-4.06121e-07	-5.81652e-08	6.46039e-08	6.43873e-09
23.126	-9.45378e-07	1.39024e-07	-8.06354e-07	-2.28723e-07	-4.44668e-07	-6.73390e-07	4.08494e-07	-9.93435e-08	3.09151e-07	3.84637e-07	-1.09639e-07	2.74998e-07	3.31602e-07	-1.94638e-07	1.36963e-07	-1.49041e-07	3.32915e-08	-1.15750e-07	-7.11995e-07	3.05998e-07	-4.05997e-07	-5.87050e-08	6.52035e-08	6.49849e-09
23.151	-9.45967e-07	1.39111e-07	-8.06856e-07	-2.27712e-07	-4.42213e-07	-6.69925e-07	4.08161e-07	-9.92624e-08	3.08898e-07	3.82849e-07	-1.09129e-07	2.73720e-07	3.30763e-07	-1.94146e-07	1.36617e-07	-1.48808e-07	3.32394e-08	-1.15569e-07	-7.11767e-07	3.05900e-07	-4.05867e-07	-5.92383e-08	6.57958e-08	6.55752e-09
23.175	-9.46527e-07	1.39193e-07	-8.07334e-07	-2.26701e-07	-4.39780e-07	-6.66481e-07	4.07825e-07	-9.91806e-08	3.08644e-07	3.81081e-07	-1.08625e-07	2.72456e-07	3.29931e-07	-1.93658e-07	1.36273e-07	-1.48572e-07	3.31867e-08	-1.15386e-07	-7.11528e-07	3.05797e-07	-4.05731e-07	-5.97649e-08	6.63807e-08	6.61581e-09
23.200	-9.47059e-07	1.39271e-07	-8.07787e-07	-2.25688e-07	-4.37369e-07	-6.63057e-07	4.07486e-07	-9.90983e-08	3.08388e-07	3.79333e-07	-1.08127e-07	2.71206e-07	3.29106e-07	-1.93174e-07	1.35933e-07	-1.48334e-07	3.31335e-08	-1.15200e-07	-7.11277e-07	3.05689e-07	-4.05588e-07	-6.02848e-08	6.69581e-08	6.67336e-09
23.224	-9.47561e-07	1.39345e-07	-8.08215e-07	-2.24675e-07	-4.34980e-07	-6.59655e-07	4.07145e-07	-9.90153e-08	3.08130e-07	3.77606e-07	-1.07635e-07	2.69972e-07	3.28288e-07	-1.92693e-07	1.35595e-07	-1.48093e-07	3.30796e-08	-1.15013e-07	-7.11016e-07	3.05577e-07	-4.05439e-07	-6.07980e-08	6.75282e-08	6.73018e-09
23.249	-9.48034e-07	1.39415e-07	-8.08619e-07	-2.23660e-07	-4.32614e-07	-6.56275e-07	4.06801e-07	-9.89318e-08	3.07870e-07	3.75900e-07	-1.07148e-07	2.68752e-07	3.27476e-07	-1.92217e-07	1.35259e-07	-1.47849e-07	3.30252e-08	-1.14824e-07	-7.10743e-07	3.05460e-07	-4.05283e-07	-6.13045e-08	6.80908e-08	6.78625e-09
23.273	-9.48478e-07	1.39480e-07	-8.08998e-07	-2.22645e-07	-4.30271e-07	-6.52916e-07	4.06455e-07	-9.88476e-08	3.07608e-07	3.74214e-07	-1.06668e-07	2.67546e-07	3.26672e-07	-1.91745e-07	1.34927e-07	-1.47603e-07	3.29702e-08	-1.14633e-07	-7.10459e-07	3.05338e-07	-4.05122e-07	-6.18044e-08	6.86459e-08	6.84158e-09
23.298	-9.48894e-07	1.39541e-07	-8.09352e-07	-2.21628e-07	-4.27950e-07	-6.49578e-07	4.06107e-07	-9.87628e-08	3.07344e-07	3.72548e-07	-1.06193e-07	2.66355e-07	3.25874e-07	-1.91277e-07	1.34598e-07	-1.47354e-07	3.29147e-08	-1.14440e-07	-7.10165e-07	3.05211e-07	-4.04954e-07	-6.22974e-08	6.91936e-08	6.89616e-09
23.323	-9.49280e-07	1.39598e-07	-8.09682e-07	-2.20611e-07	-4.25651e-07	-6.46262e-07	4.05756e-07	-9.86775e-08	3.07078e-07	3.70903e-07	-1.05724e-07	2.65179e-07	3.25083e-07	-1.90812e-07	1.34271e-07	-1.47103e-07	3.28586e-08	-1.14245e-07	-7.09859e-07	3.05080e-07	-4.04779e-07	-6.27838e-08	6.97337e-08	6.95000e-09
23.347	-9.49638e-07	1.39651e-07	-8.09987e-07	-2.19593e-07	-4.23375e-07	-6.42968e-07	4.05402e-07	-9.85915e-08	3.06811e-07	3.69279e-07	-1.05261e-07	2.64018e-07	3.24300e-07	-1.90352e-07	1.33947e-07	-1.46849e-07	3.28019e-08	-1.14048e-07	-7.09542e-07	3.04944e-07	-4.04599e-07	-6.32633e-08	7.02664e-08	7.00308e-09
23.372	-9.49967e-07	1.39699e-07	-8.10267e-07	-2.18574e-07	-4.21122e-07	-6.39697e-07	4.05046e-07	-9.85050e-08	3.06541e-07	3.67675e-07	-1.04804e-07	2.62871e-07	3.23523e-07	-1.89896e-07	1.33626e-07	-1.46593e-07	3.27446e-08	-1.13849e-07	-7.09214e-07	3.04803e-07	-4.04412e-07	-6.37361e-08	7.07915e-08	7.05541e-09
23.396	-9.50266e-07	1.39743e-07	-8.10523e-07	-2.17555e-07	-4.18891e-07	-6.36447e-07	4.04688e-07	-9.84179e-08	3.06270e-07	3.66092e-07	-1.04353e-07	2.61739e-07	3.22753e-07	-1.89444e-07	1.33308e-07	-1.46334e-07	3.26868e-08	-1.13648e-07	-7.08875e-07	3.04657e-07	-4.04218e-07	-6.42020e-08	7.13090e-08	7.10700e-09
23.421	-9.50538e-07	1.39783e-07	-8.10755e-07	-2.16535e-07	-4.16684e-07	-6.33219e-07	4.04328e-07	-9.83302e-08	3.05997e-07	3.64530e-07	-1.03907e-07	2.60622e-07	3.21990e-07	-1.88997e-07	1.32993e-07	-1.46073e-07	3.26284e-08	-1.13445e-07	-7.08526e-07	3.04507e-07	-4.04019e-07	-6.46612e-08	7.18190e-08	7.15782e-09
23.446	-9.50780e-07	1.39819e-07	-8.10961e-07	-2.15515e-07	-4.14499e-07	-6.30014e-07	4.03965e-07	-9.82419e-08	3.05723e-07	3.62988e-07	-1.03468e-07	2.59520e-07	3.21234e-07	-1.88553e-07	1.32681e-07	-1.45809e-07	3.25695e-08	-1.13240e-07	-7.08165e-07	3.04352e-07	-4.03813e-07	-6.51135e-08	7.23214e-08	7.20789e-09
23.470	-9.50994e-07	1.39850e-07	-8.11143e-07	-2.14494e-07	-4.12337e-07	-6.26831e-07	4.03599e-07	-9.81531e-08	3.05446e-07	3.61467e-07	-1.03034e-07	2.58432e-07	3.20485e-07	-1.88113e-07	1.32372e-07	-1.45543e-07	3.25100e-08	-1.13033e-07	-7.07793e-07	3.04192e-07	-4.03601e-07	-6.55590e-08	7.28162e-08	7.25720e-09
23.495	-9.51178e-07	1.39877e-07	-8.11301e-07	-2.13473e-07	-4.10197e-07	-6.23670e-07	4.03232e-07	-9.80637e-08	3.05168e-07	3.59966e-07	-1.02606e-07	2.57360e-07	3.19743e-07	-1.87678e-07	1.32065e-07	-1.45274e-07	3.24500e-08	-1.12824e-07	-7.07411e-07	3.04028e-07	-4.03383e-07	-6.59976e-08	7.33033e-08	7.30575e-09
23.519	-9.51335e-07	1.39900e-07	-8.11434e-07	-2.12451e-07	-4.08081e-07	-6.20532e-07	4.02862e-07	-9.79737e-08	3.04888e-07	3.58487e-07	-1.02185e-07	2.56302e-07	3.19009e-07	-1.87247e-07	1.31762e-07	-1.45003e-07	3.23895e-08	-1.12614e-07	-7.07017e-07	3.03858e-07	-4.03159e-07	-6.64293e-08	7.37828e-08	7.35354e-09
23.544	-9.51462e-07	1.39919e-07	-8.11543e-07	-2.11429e-07	-4.05988e-07	-6.17417e-07	4.02490e-07	-9.78832e-08	3.04607e-07	3.57028e-07	-1.01769e-07	2.55259e-07	3.18281e-07	-1.86820e-07	1.31461e-07	-1.44730e-07	3.23283e-08	-1.12401e-07	-7.06613e-07	3.03685e-07	-4.02928e-07	-6.68541e-08	7.42547e-08	7.40057e-09
23.568	-9.51561e-07	1.39934e-07	-8.11627e-07	-2.10407e-07	-4.03917e-07	-6.14324e-07	4.02115e-07	-9.77922e-08	3.04323e-07	3.55590e-07	-1.01359e-07	2.54231e-07	3.17560e-07	-1.86397e-07	1.31164e-07	-1.44453e-07	3.22667e-08	-1.12187e-07	-7.06198e-07	3.03506e-07	-4.02692e-07	-6.72720e-08	7.47188e-08	7.44683e-09
23.593	-9.51631e-07	1.39944e-07	-8.11687e-07	-2.09385e-07	-4.01870e-07	-6.11255e-07	4.01739e-07	-9.77006e-08	3.04038e-07	3.54172e-07	-1.00955e-07	2.53217e-07	3.16847e-07	-1.85978e-07	1.30869e-07	-1.44175e-07	3.22045e-08	-1.11971e-07	-7.05772e-07	3.03323e-07	-4.02449e-07	-6.76830e-08	7.51753e-08	7.49233e-09
23.618	-9.51672e-07	1.39950e-07	-8.11722e-07	-2.08362e-07	-3.99846e-07	-6.08208e-07	4.01360e-07	-9.76085e-08	3.03752e-07	3.52776e-07	-1.00557e-07	2.52219e-07	3.16141e-07	-1.85563e-07	1.30577e-07	-1.43894e-07	3.21418e-08	-1.11752e-07	-7.05335e-07	3.03136e-07	-4.02200e-07	-6.80870e-08	7.56241e-08	7.53705e-09
23.642	-9.51685e-07	1.39952e-07	-8.11733e-07	-2.07340e-07	-3.97845e-07	-6.05185e-07	4.00979e-07	-9.75158e-08	3.03463e-07	3.51400e-07	-1.00165e-07	2.51235e-07	3.15442e-07	-1.85153e-07	1.30289e-07	-1.43611e-07	3.20785e-08	-1.11532e-07	-7.04888e-07	3.02943e-07	-4.01945e-07	-6.84841e-08	7.60651e-08	7.58101e-09
23.667	-9.51670e-07	1.39950e-07	-8.11720e-07	-2.06317e-07	-3.95868e-07	-6.02185e-07	4.00596e-07	-9.74226e-08	3.03173e-07	3.50045e-07	-9.97785e-08	2.50267e-07	3.14750e-07	-1.84747e-07	1.30003e-07	-1.43325e-07	3.20147e-08	-1.11311e-07	-7.04430e-07	3.02746e-07	-4.01683e-07	-6.88742e-08	7.64984e-08	7.62420e-09
23.691	-9.51626e-07	1.39943e-07	-8.11683e-07	-2.05295e-07	-3.93913e-07	-5.99208e-07	4.00211e-07	-9.73289e-08	3.02882e-07	3.48711e-07	-9.93983e-08	2.49313e-07	3.14065e-07	-1.84345e-07	1.29720e-07	-1.43037e-07	3.19504e-08	-1.11087e-07	-7.03961e-07	3.02545e-07	-4.01416e-07	-6.92574e-08	7.69240e-08	7.66661e-09
23.716	-9.51553e-07	1.39932e-07	-8.11621e-07	-2.04272e-07	-3.91982e-07	-5.96254e-07	3.99823e-07	-9.72347e-08	3.02588e-07	3.47398e-07	-9.90240e-08	2.48374e-07	3.13388e-07	-1.83947e-07	1.29440e-07	-1.42747e-07	3.18855e-08	-1.10862e-07	-7.03481e-07	3.02339e-07	-4.01142e-07	-6.96335e-08	7.73418e-08	7.70825e-09
23.740	-9.51452e-07	1.39918e-07	-8.11534e-07	-2.03250e-07	-3.90074e-07	-5.93324e-07	3.99434e-07	-9.71400e-08	3.02294e-07	3.46106e-07	-9.86556e-08	2.47450e-07	3.12718e-07	-1.83554e-07	1.29163e-07	-1.42454e-07	3.18201e-08	-1.10634e-07	-7.02991e-07	3.02128e-07	-4.00863e-07	-7.00027e-08	7.77518e-08	7.74911e-09
23.765	-9.51322e-07	1.39898e-07	-8.11424e-07	-2.02228e-07	-3.88189e-07	-5.90417e-07	3.99042e-07	-9.70448e-08	3.01997e-07	3.44834e-07	-9.82932e-08	2.46541e-07	3.12055e-07	-1.83165e-07	1.28890e-07	-1.42159e-07	3.17542e-08	-1.10405e-07	-7.02490e-07	3.01913e-07	-4.00577e-07	-7.03648e-08	7.81540e-08	7.78920e-09
23.790	-9.51165e-07	1.39875e-07	-8.11289e-07	-2.01206e-07	-3.86328e-07	-5.87535e-07	3.98649e-07	-9.69490e-08	3.01699e-07	3.43584e-07	-9.79367e-08	2.45647e-07	3.11399e-07	-1.82780e-07	1.28619e-07	-1.41862e-07	3.16878e-08	-1.10174e-07	-7.01978e-07	3.01693e-07	-4.00285e-07	-7.07199e-08	7.85484e-08	7.82851e-09
23.814	-9.50979e-07	1.39848e-07	-8.11131e-07	-2.00185e-07	-3.84491e-07	-5.84675e-07	3.98253e-07	-9.68528e-08	3.01400e-07	3.42354e-07	-9.75863e-08	2.44768e-07	3.10751e-07	-1.82400e-07	1.28351e-07	-1.41562e-07	3.16209e-08	-1.09941e-07	-7.01456e-07	3.01468e-07	-3.99988e-07	-7.10680e-08	7.89350e-08	7.86704e-09
23.839	-9.50764e-07	1.39816e-07	-8.10948e-07	-1.99164e-07	-3.82676e-07	-5.81840e-07	3.97855e-07	-9.67561e-08	3.01099e-07	3.41146e-07	-9.72417e-08	2.43904e-07	3.10110e-07	-1.82023e-07	1.28086e-07	-1.41260e-07	3.15534e-08	-1.09707e-07	-7.00923e-07	3.01239e-07	-3.99684e-07	-7.14090e-08	7.93138e-08	7.90478e-09
23.863	-9.50521e-07	1.39781e-07	-8.10741e-07	-1.98143e-07	-3.80886e-07	-5.79029e-07	3.97456e-07	-9.66589e-08	3.00797e-07	3.39958e-07	-9.69032e-08	2.43055e-07	3.09476e-07	-1.81651e-07	1.27825e-07	-1.40956e-07	3.14855e-08	-1.09471e-07	-7.00380e-07	3.01006e-07	-3.99374e-07	-7.17429e-08	7.96847e-08	7.94175e-09
23.888	-9.50251e-07	1.39741e-07	-8.10510e-07	-1.97123e-07	-3.79118e-07	-5.76241e-07	3.97054e-07	-9.65613e-08	3.00493e-07	3.38791e-07	-9.65706e-08	2.42220e-07	3.08849e-07	-1.81284e-07	1.27566e-07	-1.40650e-07	3.14170e-08	-1.09233e-07	-6.99826e-07	3.00768e-07	-3.99058e-07	-7.20698e-08	8.00477e-08	7.97793e-09
23.912	-9.49951e-07	1.39697e-07	-8.10255e-07	-1.96103e-07	-3.77375e-07	-5.73478e-07	3.96651e-07	-9.64631e-08	3.00187e-07	3.37645e-07	-9.62439e-08	2.41401e-07	3.08230e-07	-1.80920e-07	1.27310e-07	-1.40341e-07	3.13480e-08	-1.08993e-07	-6.99261e-07	3.00525e-07	-3.98736e-07	-7.23895e-08	8.04029e-08	8.01333e-09
23.937	-9.49624e-07	1.39649e-07	-8.09976e-07	-1.95084e-07	-3.75655e-07	-5.70739e-07	3.96245e-07	-9.63645e-08	2.99881e-07	3.36520e-07	-9.59233e-08	2.40597e-07	3.07619e-07	-1.80561e-07	1.27058e-07	-1.40030e-07	3.12786e-08	-1.08751e-07	-6.98687e-07	3.00278e-07	-3.98409e-07	-7.27022e-08	8.07501e-08	8.04794e-09
23.962	-9.49269e-07	1.39597e-07	-8.09673e-07	-1.94066e-07	-3.73958e-07	-5.68024e-07	3.95838e-07	-9.62655e-08	2.99572e-07	3.35416e-07	-9.56086e-08	2.39808e-07	3.07015e-07	-1.80207e-07	1.26808e-07	-1.39717e-07	3.12086e-08	-1.08508e-07	-6.98101e-07	3.00027e-07	-3.98075e-07	-7.30078e-08	8.10895e-08	8.08177e-09
23.986	-9.48886e-07	1.39540e-07	-8.09346e-07	-1.93048e-07	-3.72285e-07	-5.65333e-07	3.95429e-07	-9.61660e-08	2.99263e-07	3.34333e-07	-9.52999e-08	2.39033e-07	3.06418e-07	-1.79856e-07	1.26561e-07	-1.39401e-07	3.11381e-08	-1.08263e-07	-6.97506e-07	2.99771e-07	-3.97735e-07	-7.33062e-08	8.14210e-08	8.11480e-09
24.011	-9.48475e-07	1.39480e-07	-8.08995e-07	-1.92031e-07	-3.70636e-07	-5.62667e-07	3.95018e-07	-9.60660e-08	2.98952e-07	3.33271e-07	-9.49972e-08	2.38274e-07	3.05828e-07	-1.79510e-07	1.26318e-07	-1.39083e-07	3.10671e-08	-1.08016e-07	-6.96900e-07	2.99510e-07	-3.97390e-07	-7.35975e-08	8.17446e-08	8.14705e-09
24.035	-9.48035e-07	1.39415e-07	-8.08620e-07	-1.91015e-07	-3.69010e-07	-5.60026e-07	3.94605e-07	-9.59656e-08	2.98639e-07	3.32230e-07	-9.47005e-08	2.37530e-07	3.05246e-07	-1.79169e-07	1.26078e-07	-1.38763e-07	3.09957e-08	-1.07768e-07	-6.96283e-07	2.99245e-07	-3.97038e-07	-7.38817e-08	8.20602e-08	8.17851e-09
24.060	-9.47568e-07	1.39346e-07	-8.08222e-07	-1.90000e-07	-3.67409e-07	-5.57408e-07	3.94190e-07	-9.58648e-08	2.98325e-07	3.31210e-07	-9.44097e-08	2.36800e-07	3.04672e-07	-1.78832e-07	1.25840e-07	-1.38441e-07	3.09237e-08	-1.07517e-07	-6.95657e-07	2.98976e-07	-3.96681e-07	-7.41587e-08	8.23679e-08	8.20917e-09
24.084	-9.47074e-07	1.39274e-07	-8.07800e-07	-1.88985e-07	-3.65830e-07	-5.54816e-07	3.93774e-07	-9.57635e-08	2.98010e-07	3.30211e-07	-9.41249e-08	2.36086e-07	3.04105e-07	-1.78499e-07	1.25606e-07	-1.38117e-07	3.08512e-08	-1.07266e-07	-6.95020e-07	2.98702e-07	-3.96317e-07	-7.44286e-08	8.26676e-08	8.23904e-09
24.109	-9.46551e-07	1.39197e-07	-8.07354e-07	-1.87972e-07	-3.64276e-07	-5.52248e-07	3.93355e-07	-9.56618e-08	2.97694e-07	3.29233e-07	-9.38461e-08	2.35387e-07	3.03545e-07	-1.78170e-07	1.25375e-07	-1.37790e-07	3.07783e-08	-1.07012e-07	-6.94372e-07	2.98424e-07	-3.95948e-07	-7.46913e-08	8.29594e-08	8.26812e-09
24.134	-9.46001e-07	1.39116e-07	-8.06885e-07	-1.86960e-07	-3.62746e-07	-5.49705e-07	3.92936e-07	-9.55597e-08	2.97376e-07	3.28276e-07	-9.35733e-08	2.34703e-07	3.02993e-07	-1.77846e-07	1.25147e-07	-1.37462e-07	3.07049e-08	-1.06757e-07	-6.93715e-07	2.98141e-07	-3.95573e-07	-7.49468e-08	8.32432e-08	8.29641e-09
24.158	-9.45423e-07	1.39031e-07	-8.06392e-07	-1.85948e-07	-3.61239e-07	-5.47187e-07	3.92514e-07	-9.54571e-08	2.97057e-07	3.27340e-07	-9.33065e-08	2.34033e-07	3.02449e-07	-1.77527e-07	1.24922e-07	-1.37131e-07	3.06310e-08	-1.06500e-07	-6.93047e-07	2.97854e-07	-3.95193e-07	-7.51951e-08	8.35190e-08	8.32390e-09
24.183	-9.44817e-07	1.38942e-07	-8.05875e-07	-1.84938e-07	-3.59756e-07	-5.44694e-07	3.92091e-07	-9.53542e-08	2.96736e-07	3.26425e-07	-9.30456e-08	2.33379e-07	3.01912e-07	-1.77211e-07	1.24700e-07	-1.36798e-07	3.05566e-08	-1.06241e-07	-6.92369e-07	2.97563e-07	-3.94806e-07	-7.54362e-08	8.37868e-08	8.35059e-09
24.207	-9.44184e-07	1.38849e-07	-8.05335e-07	-1.83929e-07	-3.58297e-07	-5.42226e-07	3.91666e-07	-9.52509e-08	2.96415e-07	3.25531e-07	-9.27908e-08	2.32740e-07	3.01382e-07	-1.76901e-07	1.24481e-07	-1.36463e-07	3.04818e-08	-1.05981e-07	-6.91681e-07	2.97267e-07	-3.94414e-07	-7.56702e-08	8.40467e-08	8.37649e-09
24.232	-9.43523e-07	1.38752e-07	-8.04772e-07	-1.82921e-07	-3.56861e-07	-5.39782e-07	3.91239e-07	-9.51471e-08	2.96092e-07	3.24657e-07	-9.25419e-08	2.32116e-07	3.00860e-07	-1.76594e-07	1.24266e-07	-1.36125e-07	3.04064e-08	-1.05719e-07	-6.90983e-07	2.96967e-07	-3.94016e-07	-7.58969e-08	8.42985e-08	8.40159e-09
24.257	-9.42835e-07	1.38650e-07	-8.04185e-07	-1.81914e-07	-3.55450e-07	-5.37364e-07	3.90811e-07	-9.50430e-08	2.95768e-07	3.23805e-07	-9.22990e-08	2.31506e-07	3.00346e-07	-1.76292e-07	1.24053e-07	-1.35786e-07	3.03306e-08	-1.05455e-07	-6.90275e-07	2.96663e-07	-3.93612e-07	-7.61164e-08	8.45423e-08	8.42589e-09
24.281	-9.42120e-07	1.38545e-07	-8.03575e-07	-1.80909e-07	-3.54062e-07	-5.34971e-07	3.90381e-07	-9.49385e-08	2.95443e-07	3.22974e-07	-9.20621e-08	2.30912e-07	2.99839e-07	-1.75995e-07	1.23844e-07	-1.35445e-07	3.02544e-08	-1.05190e-07	-6.89556e-07	2.96354e-07	-3.93202e-07	-7.63287e-08	8.47781e-08	8.44939e-09
24.306	-9.41378e-07	1.38436e-07	-8.02942e-07	-1.79905e-07	-3.52699e-07	-5.32604e-07	3.89950e-07	-9.48336e-08	2.95116e-07	3.22164e-07	-9.18311e-08	2.30333e-07	2.99339e-07	-1.75702e-07	1.23638e-07	-1.35101e-07	3.01776e-08	-1.04923e-07	-6.88828e-07	2.96041e-07	-3.92787e-07	-7.65338e-08	8.50059e-08	8.47209e-09
24.330	-9.40608e-07	1.38323e-07	-8.02285e-07	-1.78903e-07	-3.51359e-07	-5.30262e-07	3.89517e-07	-9.47283e-08	2.94789e-07	3.21375e-07	-9.16062e-08	2.29769e-07	2.98848e-07	-1.75413e-07	1.23435e-07	-1.34755e-07	3.01004e-08	-1.04655e-07	-6.88090e-07	2.95724e-07	-3.92366e-07	-7.67316e-08	8.52256e-08	8.49399e-09
24.355	-9.39811e-07	1.38206e-07	-8.01605e-07	-1.77902e-07	-3.50043e-07	-5.27945e-07	3.89083e-07	-9.46227e-08	2.94460e-07	3.20607e-07	-9.13872e-08	2.29219e-07	2.98364e-07	-1.75129e-07	1.23235e-07	-1.34408e-07	3.00228e-08	-1.04385e-07	-6.87342e-07	2.95402e-07	-3.91939e-07	-7.69222e-08	8.54373e-08	8.51509e-09
24.379	-9.38987e-07	1.38084e-07	-8.00902e-07	-1.76902e-07	-3.48751e-07	-5.25653e-07	3.88647e-07	-9.45167e-08	2.94130e-07	3.19859e-07	-9.11742e-08	2.28685e-07	2.97887e-07	-1.74849e-07	1.23038e-07	-1.34058e-07	2.99447e-08	-1.04113e-07	-6.86583e-07	2.95076e-07	-3.91507e-07	-7.71056e-08	8.56409e-08	8.53538e-09
24.404	-9.38135e-07	1.37959e-07	-8.00176e-07	-1.75904e-07	-3.47483e-07	-5.23387e-07	3.88210e-07	-9.44104e-08	2.93799e-07	3.19133e-07	-9.09672e-08	2.28166e-07	2.97418e-07	-1.74574e-07	1.22844e-07	-1.33706e-07	2.98661e-08	-1.03840e-07	-6.85815e-07	2.94746e-07	-3.91069e-07	-7.72817e-08	8.58365e-08	8.55487e-09
24.429	-9.37257e-07	1.37830e-07	-7.99427e-07	-1.74908e-07	-3.46239e-07	-5.21147e-07	3.87771e-07	-9.43037e-08	2.93467e-07	3.18428e-07	-9.07661e-08	2.27662e-07	2.96957e-07	-1.74303e-07	1.22654e-07	-1.33352e-07	2.97870e-08	-1.03565e-07	-6.85038e-07	2.94412e-07	-3.90625e-07	-7.74505e-08	8.60240e-08	8.57356e-09
24.453	-9.36352e-07	1.37697e-07	-7.98655e-07	-1.73913e-07	-3.45019e-07	-5.18932e-07	3.87331e-07	-9.41966e-08	2.93134e-07	3.17743e-07	-9.05711e-08	2.27172e-07	2.96504e-07	-1.74037e-07	1.22466e-07	-1.32997e-07	2.97076e-08	-1.03289e-07	-6.84250e-07	2.94074e-07	-3.90176e-07	-7.76121e-08	8.62035e-08	8.59145e-09
24.478	-9.35420e-07	1.37560e-07	-7.97860e-07	-1.72920e-07	-3.43823e-07	-5.16743e-07	3.86889e-07	-9.40893e-08	2.92800e-07	3.17080e-07	-9.03820e-08	2.26698e-07	2.96058e-07	-1.73775e-07	1.22282e-07	-1.32639e-07	2.96276e-08	-1.03011e-07	-6.83453e-07	2.93731e-07	-3.89722e-07	-7.77664e-08	8.63749e-08	8.60853e-09
24.502	-9.34462e-07	1.37419e-07	-7.97043e-07	-1.71928e-07	-3.42651e-07	-5.14579e-07	3.86446e-07	-9.39816e-08	2.92465e-07	3.16438e-07	-9.01989e-08	2.26239e-07	2.95619e-07	-1.73518e-07	1.22101e-07	-1.32279e-07	2.95473e-08	-1.02732e-07	-6.82645e-07	2.93384e-07	-3.89261e-07	-7.79134e-08	8.65382e-08	8.62481e-09
24.527	-9.33477e-07	1.37274e-07	-7.96203e-07	-1.70939e-07	-3.41503e-07	-5.12442e-07	3.86002e-07	-9.38735e-08	2.92129e-07	3.15816e-07	-9.00217e-08	2.25794e-07	2.95189e-07	-1.73265e-07	1.21923e-07	-1.31917e-07	2.94664e-08	-1.02451e-07	-6.81829e-07	2.93033e-07	-3.88796e-07	-7.80532e-08	8.66934e-08	8.64028e-09
24.551	-9.32465e-07	1.37125e-07	-7.95340e-07	-1.69951e-07	-3.40379e-07	-5.10330e-07	3.85557e-07	-9.37652e-08	2.91792e-07	3.15216e-07	-8.98505e-08	2.25365e-07	2.94766e-07	-1.73017e-07	1.21749e-07	-1.31553e-07	2.93852e-08	-1.02168e-07	-6.81002e-07	2.92678e-07	-3.88324e-07	-7.81856e-08	8.68406e-08	8.65494e-09
24.576	-9.31427e-07	1.36973e-07	-7.94454e-07	-1.68966e-07	-3.39278e-07	-5.08244e-07	3.85110e-07	-9.36565e-08	2.91453e-07	3.14636e-07	-8.96853e-08	2.24951e-07	2.94351e-07	-1.72773e-07	1.21577e-07	-1.31188e-07	2.93035e-08	-1.01884e-07	-6.80166e-07	2.92318e-07	-3.87848e-07	-7.83108e-08	8.69796e-08	8.66880e-09
24.601	-9.30362e-07	1.36816e-07	-7.93546e-07	-1.67982e-07	-3.38202e-07	-5.06184e-07	3.84662e-07	-9.35476e-08	2.91114e-07	3.14077e-07	-8.95260e-08	2.24551e-07	2.93943e-07	-1.72534e-07	1.21409e-07	-1.30820e-07	2.92213e-08	-1.01599e-07	-6.79320e-07	2.91955e-07	-3.87365e-07	-7.84287e-08	8.71106e-08	8.68185e-09
24.625	-9.29271e-07	1.36656e-07	-7.92615e-07	-1.67000e-07	-3.37150e-07	-5.04150e-07	3.84213e-07	-9.34383e-08	2.90774e-07	3.13539e-07	-8.93727e-08	2.24167e-07	2.93543e-07	-1.72299e-07	1.21244e-07	-1.30450e-07	2.91387e-08	-1.01311e-07	-6.78465e-07	2.91587e-07	-3.86878e-07	-7.85394e-08	8.72335e-08	8.69410e-09
24.650	-9.28153e-07	1.36491e-07	-7.91662e-07	-1.66020e-07	-3.36122e-07	-5.02142e-07	3.83762e-07	-9.33288e-08	2.90433e-07	3.13022e-07	-8.92253e-08	2.23797e-07	2.93151e-07	-1.72069e-07	1.21082e-07	-1.30079e-07	2.90557e-08	-1.01023e-07	-6.77600e-07	2.91216e-07	-3.86385e-07	-7.86427e-08	8.73482e-08	8.70554e-09
24.674	-9.27010e-07	1.36323e-07	-7.90686e-07	-1.65042e-07	-3.35118e-07	-5.00160e-07	3.83310e-07	-9.32189e-08	2.90092e-07	3.12526e-07	-8.90839e-08	2.23442e-07	2.92767e-07	-1.71844e-07	1.20923e-07	-1.29705e-07	2.89723e-08	-1.00733e-07	-6.76726e-07	2.90840e-07	-3.85886e-07	-7.87387e-08	8.74549e-08	8.71617e-09
24.699	-9.25840e-07	1.36151e-07	-7.89689e-07	-1.64067e-07	-3.34137e-07	-4.98204e-07	3.82858e-07	-9.31088e-08	2.89749e-07	3.12051e-07	-8.89484e-08	2.23102e-07	2.92390e-07	-1.71622e-07	1.20767e-07	-1.29330e-07	2.88884e-08	-1.00441e-07	-6.75843e-07	2.90460e-07	-3.85382e-07	-7.88275e-08	8.75535e-08	8.72599e-09
24.723	-9.24644e-07	1.35975e-07	-7.88669e-07	-1.63093e-07	-3.33181e-07	-4.96274e-07	3.82404e-07	-9.29984e-08	2.89405e-07	3.11596e-07	-8.88189e-08	2.22778e-07	2.92021e-07	-1.71406e-07	1.20615e-07	-1.28952e-07	2.88041e-08	-1.00148e-07	-6.74950e-07	2.90077e-07	-3.84873e-07	-7.89089e-08	8.76439e-08	8.73501e-09
24.748	-9.23422e-07	1.35796e-07	-7.87627e-07	-1.62122e-07	-3.32249e-07	-4.94371e-07	3.81949e-07	-9.28877e-08	2.89061e-07	3.11163e-07	-8.86953e-08	2.22468e-07	2.91660e-07	-1.71194e-07	1.20466e-07	-1.28573e-07	2.87194e-08	-9.98535e-08	-6.74047e-07	2.89689e-07	-3.84358e-07	-7.89831e-08	8.77263e-08	8.74322e-09
24.773	-9.22175e-07	1.35612e-07	-7.86563e-07	-1.61153e-07	-3.31340e-07	-4.92493e-07	3.81493e-07	-9.27768e-08	2.88716e-07	3.10750e-07	-8.85777e-08	2.22172e-07	2.91306e-07	-1.70986e-07	1.20320e-07	-1.28192e-07	2.86343e-08	-9.95575e-08	-6.73136e-07	2.89297e-07	-3.83839e-07	-7.90499e-08	8.78005e-08	8.75062e-09
24.797	-9.20901e-07	1.35425e-07	-7.85476e-07	-1.60186e-07	-3.30456e-07	-4.90642e-07	3.81035e-07	-9.26656e-08	2.88370e-07	3.10358e-07	-8.84660e-08	2.21892e-07	2.90960e-07	-1.70783e-07	1.20177e-07	-1.27809e-07	2.85487e-08	-9.92601e-08	-6.72215e-07	2.88901e-07	-3.83313e-07	-7.91094e-08	8.78667e-08	8.75721e-09
24.822	-9.19602e-07	1.35234e-07	-7.84368e-07	-1.59222e-07	-3.29596e-07	-4.88817e-07	3.80577e-07	-9.25542e-08	2.88023e-07	3.09987e-07	-8.83602e-08	2.21627e-07	2.90622e-07	-1.70585e-07	1.20037e-07	-1.27424e-07	2.84628e-08	-9.89612e-08	-6.71284e-07	2.88501e-07	-3.82783e-07	-7.91617e-08	8.79247e-08	8.76299e-09
24.846	-9.18278e-07	1.35039e-07	-7.83239e-07	-1.58260e-07	-3.28759e-07	-4.87019e-07	3.80118e-07	-9.24426e-08	2.87676e-07	3.09637e-07	-8.82603e-08	2.21376e-07	2.90292e-07	-1.70391e-07	1.19901e-07	-1.27037e-07	2.83764e-08	-9.86609e-08	-6.70345e-07	2.88098e-07	-3.82247e-07	-7.92066e-08	8.79746e-08	8.76797e-09
24.871	-9.16927e-07	1.34840e-07	-7.82087e-07	-1.57300e-07	-3.27947e-07	-4.85247e-07	3.79658e-07	-9.23307e-08	2.87327e-07	3.09307e-07	-8.81663e-08	2.21141e-07	2.89970e-07	-1.70202e-07	1.19768e-07	-1.26649e-07	2.82896e-08	-9.83591e-08	-6.69397e-07	2.87690e-07	-3.81707e-07	-7.92443e-08	8.80164e-08	8.77213e-09
24.895	-9.15552e-07	1.34638e-07	-7.80914e-07	-1.56343e-07	-3.27158e-07	-4.83501e-07	3.79197e-07	-9.22185e-08	2.86978e-07	3.08998e-07	-8.80783e-08	2.20920e-07	2.89655e-07	-1.70017e-07	1.19638e-07	-1.26258e-07	2.82024e-08	-9.80560e-08	-6.68439e-07	2.87279e-07	-3.81161e-07	-7.92746e-08	8.80501e-08	8.77549e-09
24.920	-9.14151e-07	1.34432e-07	-7.79719e-07	-1.55388e-07	-3.26394e-07	-4.81782e-07	3.78735e-07	-9.21062e-08	2.86629e-07	3.08710e-07	-8.79961e-08	2.20714e-07	2.89348e-07	-1.69837e-07	1.19511e-07	-1.25866e-07	2.81148e-08	-9.77514e-08	-6.67473e-07	2.86863e-07	-3.80609e-07	-7.92977e-08	8.80757e-08	8.77804e-09
24.945	-9.12725e-07	1.34222e-07	-7.78502e-07	-1.54436e-07	-3.25653e-07	-4.80089e-07	3.78272e-07	-9.19936e-08	2.86278e-07	3.08442e-07	-8.79199e-08	2.20523e-07	2.89049e-07	-1.69661e-07	1.19387e-07	-1.25472e-07	2.80268e-08	-9.74454e-08	-6.66497e-07	2.86444e-07	-3.80053e-07	-7.93134e-08	8.80932e-08	8.77979e-09
24.969	-9.11273e-07	1.34009e-07	-7.77264e-07	-1.53487e-07	-3.24936e-07	-4.78423e-07	3.77808e-07	-9.18808e-08	2.85928e-07	3.08196e-07	-8.78495e-08	2.20346e-07	2.88758e-07	-1.69490e-07	1.19267e-07	-1.25076e-07	2.79384e-08	-9.71381e-08	-6.65512e-07	2.86021e-07	-3.79492e-07	-7.93219e-08	8.81026e-08	8.78072e-09
24.994	-9.09797e-07	1.33792e-07	-7.76005e-07	-1.52540e-07	-3.24243e-07	-4.76783e-07	3.77344e-07	-9.17678e-08	2.85576e-07	3.07969e-07	-8.77850e-08	2.20184e-07	2.88474e-07	-1.69324e-07	1.19150e-07	-1.24679e-07	2.78496e-08	-9.68293e-08	-6.64519e-07	2.85594e-07	-3.78925e-07	-7.93230e-08	8.81039e-08	8.78085e-09
25.018	-9.08296e-07	1.33571e-07	-7.74725e-07	-1.51596e-07	-3.23574e-07	-4.75170e-07	3.76878e-07	-9.16547e-08	2.85224e-07	3.07764e-07	-8.77265e-08	2.20037e-07	2.88198e-07	-1.69162e-07	1.19036e-07	-1.24280e-07	2.77604e-08	-9.65192e-08	-6.63517e-07	2.85163e-07	-3.78354e-07	-7.93169e-08	8.80971e-08	8.78017e-09
25.043	-9.06769e-07	1.33347e-07	-7.73423e-07	-1.50654e-07	-3.22929e-07	-4.73583e-07	3.76412e-07	-9.15413e-08	2.84871e-07	3.07579e-07	-8.76738e-08	2.19905e-07	2.87930e-07	-1.69005e-07	1.18925e-07	-1.23879e-07	2.76708e-08	-9.62077e-08	-6.62505e-07	2.84728e-07	-3.77777e-07	-7.93035e-08	8.80822e-08	8.77868e-09
25.068	-9.05219e-07	1.33119e-07	-7.72100e-07	-1.49716e-07	-3.22308e-07	-4.72023e-07	3.75945e-07	-9.14277e-08	2.84518e-07	3.07415e-07	-8.76269e-08	2.19788e-07	2.87670e-07	-1.68852e-07	1.18818e-07	-1.23476e-07	2.75809e-08	-9.58948e-08	-6.61485e-07	2.84290e-07	-3.77195e-07	-7.92828e-08	8.80591e-08	8.77639e-09
25.092	-9.03643e-07	1.32887e-07	-7.70756e-07	-1.48780e-07	-3.21710e-07	-4.70490e-07	3.75478e-07	-9.13140e-08	2.84164e-07	3.07271e-07	-8.75860e-08	2.19685e-07	2.87417e-07	-1.68704e-07	1.18714e-07	-1.23071e-07	2.74905e-08	-9.55807e-08	-6.60457e-07	2.83848e-07	-3.76609e-07	-7.92547e-08	8.80280e-08	8.77329e-09
25.117	-9.02043e-07	1.32652e-07	-7.69391e-07	-1.47847e-07	-3.21137e-07	-4.68983e-07	3.75009e-07	-9.12001e-08	2.83809e-07	3.07148e-07	-8.75508e-08	2.19597e-07	2.87173e-07	-1.68560e-07	1.18613e-07	-1.22665e-07	2.73997e-08	-9.52651e-08	-6.59419e-07	2.83402e-07	-3.76017e-07	-7.92195e-08	8.79889e-08	8.76939e-09
25.141	-9.00418e-07	1.32413e-07	-7.68006e-07	-1.46917e-07	-3.20587e-07	-4.67503e-07	3.74540e-07	-9.10861e-08	2.83454e-07	3.07045e-07	-8.75216e-08	2.19524e-07	2.86936e-07	-1.68421e-07	1.18515e-07	-1.22257e-07	2.73086e-08	-9.49482e-08	-6.58373e-07	2.82952e-07	-3.75421e-07	-7.91769e-08	8.79416e-08	8.76467e-09
25.166	-8.98769e-07	1.32170e-07	-7.66599e-07	-1.45989e-07	-3.20061e-07	-4.66050e-07	3.74071e-07	-9.09718e-08	2.83099e-07	3.06963e-07	-8.74981e-08	2.19465e-07	2.86707e-07	-1.68287e-07	1.18420e-07	-1.21847e-07	2.72171e-08	-9.46301e-08	-6.57319e-07	2.82499e-07	-3.74819e-07	-7.91271e-08	8.78862e-08	8.75916e-09
25.190	-8.97096e-07	1.31924e-07	-7.65172e-07	-1.45065e-07	-3.19558e-07	-4.64623e-07	3.73600e-07	-9.08575e-08	2.82743e-07	3.06901e-07	-8.74806e-08	2.19421e-07	2.86486e-07	-1.68157e-07	1.18329e-07	-1.21436e-07	2.71252e-08	-9.43105e-08	-6.56255e-07	2.82042e-07	-3.74213e-07	-7.90700e-08	8.78228e-08	8.75284e-09
25.215	-8.95399e-07	1.31675e-07	-7.63724e-07	-1.44144e-07	-3.19080e-07	-4.63223e-07	3.73130e-07	-9.07430e-08	2.82387e-07	3.06860e-07	-8.74688e-08	2.19391e-07	2.86272e-07	-1.68032e-07	1.18241e-07	-1.21023e-07	2.70329e-08	-9.39897e-08	-6.55184e-07	2.81582e-07	-3.73602e-07	-7.90056e-08	8.77513e-08	8.74571e-09
25.240	-8.93678e-07	1.31421e-07	-7.62256e-07	-1.43225e-07	-3.18625e-07	-4.61850e-07	3.72658e-07	-9.06283e-08	2.82030e-07	3.06839e-07	-8.74629e-08	2.19376e-07	2.86067e-07	-1.67911e-07	1.18156e-07	-1.20608e-07	2.69403e-08	-9.36676e-08	-6.54104e-07	2.81117e-07	-3.72986e-07	-7.89340e-08	8.76717e-08	8.73778e-09
25.264	-8.91932e-07	1.31165e-07	-7.60768e-07	-1.42310e-07	-3.18194e-07	-4.60504e-07	3.72186e-07	-9.05135e-08	2.81673e-07	3.06839e-07	-8.74627e-08	2.19376e-07	2.85869e-07	-1.67795e-07	1.18074e-07	-1.20191e-07	2.68473e-08	-9.33442e-08	-6.53015e-07	2.80650e-07	-3.72365e-07	-7.88551e-08	8.75841e-08	8.72905e-09
25.289	-8.90163e-07	1.30905e-07	-7.59259e-07	-1.41398e-07	-3.17786e-07	-4.59184e-07	3.71714e-07	-9.03986e-08	2.81315e-07	3.06859e-07	-8.74684e-08	2.19390e-07	2.85679e-07	-1.67683e-07	1.17995e-07	-1.19773e-07	2.67539e-08	-9.30195e-08	-6.51918e-07	2.80178e-07	-3.71740e-07	-7.87689e-08	8.74884e-08	8.71951e-09
25.313	-8.88371e-07	1.30641e-07	-7.57730e-07	-1.40489e-07	-3.17402e-07	-4.57891e-07	3.71241e-07	-9.02836e-08	2.80957e-07	3.06899e-07	-8.74799e-08	2.19419e-07	2.85496e-07	-1.67576e-07	1.17920e-07	-1.19354e-07	2.66601e-08	-9.26936e-08	-6.50813e-07	2.79703e-07	-3.71110e-07	-7.86755e-08	8.73847e-08	8.70917e-09
25.338	-8.86554e-07	1.30374e-07	-7.56180e-07	-1.39583e-07	-3.17042e-07	-4.56625e-07	3.70767e-07	-9.01685e-08	2.80599e-07	3.06960e-07	-8.74972e-08	2.19462e-07	2.85322e-07	-1.67474e-07	1.17848e-07	-1.18932e-07	2.65660e-08	-9.23664e-08	-6.49700e-07	2.79225e-07	-3.70475e-07	-7.85749e-08	8.72729e-08	8.69803e-09
25.362	-8.84714e-07	1.30103e-07	-7.54611e-07	-1.38681e-07	-3.16705e-07	-4.55386e-07	3.70293e-07	-9.00532e-08	2.80240e-07	3.07040e-07	-8.75202e-08	2.19520e-07	2.85155e-07	-1.67376e-07	1.17779e-07	-1.18509e-07	2.64715e-08	-9.20379e-08	-6.48578e-07	2.78743e-07	-3.69835e-07	-7.84670e-08	8.71531e-08	8.68609e-09
25.387	-8.82851e-07	1.29829e-07	-7.53022e-07	-1.37782e-07	-3.16392e-07	-4.54174e-07	3.69819e-07	-8.99379e-08	2.79881e-07	3.07142e-07	-8.75491e-08	2.19592e-07	2.84996e-07	-1.67283e-07	1.17714e-07	-1.18085e-07	2.63767e-08	-9.17082e-08	-6.47448e-07	2.78257e-07	-3.69191e-07	-7.83520e-08	8.70253e-08	8.67336e-09
25.412	-8.80965e-07	1.29552e-07	-7.51413e-07	-1.36886e-07	-3.16102e-07	-4.52988e-07	3.69345e-07	-8.98225e-08	2.79522e-07	3.07263e-07	-8.75836e-08	2.19679e-07	2.84845e-07	-1.67194e-07	1.17651e-07	-1.17659e-07	2.62815e-08	-9.13772e-08	-6.46310e-07	2.77768e-07	-3.68542e-07	-7.82297e-08	8.68895e-08	8.65982e-09
25.436	-8.79055e-07	1.29271e-07	-7.49784e-07	-1.35993e-07	-3.15836e-07	-4.51829e-07	3.68870e-07	-8.97070e-08	2.79163e-07	3.07404e-07	-8.76240e-08	2.19780e-07	2.84702e-07	-1.67110e-07	1.17592e-07	-1.17231e-07	2.61860e-08	-9.10450e-08	-6.45164e-07	2.77276e-07	-3.67889e-07	-7.81001e-08	8.67456e-08	8.64548e-09
25.461	-8.77123e-07	1.28987e-07	-7.48136e-07	-1.35103e-07	-3.15594e-07	-4.50697e-07	3.68394e-07	-8.95914e-08	2.78803e-07	3.07566e-07	-8.76701e-08	2.19896e-07	2.84567e-07	-1.67031e-07	1.17536e-07	-1.16802e-07	2.60901e-08	-9.07116e-08	-6.44010e-07	2.76780e-07	-3.67231e-07	-7.79634e-08	8.65938e-08	8.63034e-09
25.485	-8.75167e-07	1.28699e-07	-7.46468e-07	-1.34218e-07	-3.15375e-07	-4.49592e-07	3.67919e-07	-8.94757e-08	2.78443e-07	3.07748e-07	-8.77219e-08	2.20026e-07	2.84439e-07	-1.66956e-07	1.17483e-07	-1.16371e-07	2.59938e-08	-9.03770e-08	-6.42848e-07	2.76280e-07	-3.66568e-07	-7.78195e-08	8.64339e-08	8.61441e-09
25.510	-8.73189e-07	1.28408e-07	-7.44781e-07	-1.33335e-07	-3.15179e-07	-4.48514e-07	3.67443e-07	-8.93600e-08	2.78083e-07	3.07950e-07	-8.77794e-08	2.20170e-07	2.84319e-07	-1.66885e-07	1.17434e-07	-1.15938e-07	2.58973e-08	-9.00412e-08	-6.41679e-07	2.75778e-07	-3.65901e-07	-7.76684e-08	8.62661e-08	8.59769e-09
25.534	-8.71188e-07	1.28114e-07	-7.43074e-07	-1.32456e-07	-3.15006e-07	-4.47462e-07	3.66967e-07	-8.92442e-08	2.77723e-07	3.08172e-07	-8.78427e-08	2.20329e-07	2.84207e-07	-1.66819e-07	1.17388e-07	-1.15504e-07	2.58003e-08	-8.97042e-08	-6.40501e-07	2.75271e-07	-3.65230e-07	-7.75101e-08	8.60903e-08	8.58016e-09
25.559	-8.69165e-07	1.27817e-07	-7.41348e-07	-1.31580e-07	-3.14857e-07	-4.46438e-07	3.66490e-07	-8.91284e-08	2.77362e-07	3.08414e-07	-8.79117e-08	2.20502e-07	2.84103e-07	-1.66758e-07	1.17344e-07	-1.15069e-07	2.57031e-08	-8.93660e-08	-6.39316e-07	2.74762e-07	-3.64554e-07	-7.73447e-08	8.59065e-08	8.56185e-09
25.584	-8.67119e-07	1.27516e-07	-7.39603e-07	-1.30708e-07	-3.14732e-07	-4.45440e-07	3.66014e-07	-8.90125e-08	2.77002e-07	3.08676e-07	-8.79864e-08	2.20689e-07	2.84006e-07	-1.66701e-07	1.17305e-07	-1.14632e-07	2.56054e-08	-8.90266e-08	-6.38122e-07	2.74249e-07	-3.63873e-07	-7.71720e-08	8.57148e-08	8.54274e-09
25.608	-8.65051e-07	1.27212e-07	-7.37839e-07	-1.29840e-07	-3.14629e-07	-4.44469e-07	3.65537e-07	-8.88966e-08	2.76641e-07	3.08958e-07	-8.80667e-08	2.20891e-07	2.83917e-07	-1.66649e-07	1.17268e-07	-1.14194e-07	2.55075e-08	-8.86861e-08	-6.36922e-07	2.73733e-07	-3.63189e-07	-7.69923e-08	8.55151e-08	8.52284e-09
25.633	-8.62960e-07	1.26904e-07	-7.36056e-07	-1.28975e-07	-3.14550e-07	-4.43525e-07	3.65061e-07	-8.87807e-08	2.76280e-07	3.09260e-07	-8.81528e-08	2.21107e-07	2.83836e-07	-1.66602e-07	1.17234e-07	-1.13754e-07	2.54092e-08	-8.83444e-08	-6.35713e-07	2.73214e-07	-3.62499e-07	-7.68053e-08	8.53075e-08	8.50215e-09
25.657	-8.60848e-07	1.26594e-07	-7.34254e-07	-1.28114e-07	-3.14494e-07	-4.42607e-07	3.64584e-07	-8.86647e-08	2.75919e-07	3.09581e-07	-8.82445e-08	2.21337e-07	2.83763e-07	-1.66559e-07	1.17204e-07	-1.13312e-07	2.53106e-08	-8.80015e-08	-6.34497e-07	2.72691e-07	-3.61806e-07	-7.66113e-08	8.50920e-08	8.48067e-09
25.682	-8.58714e-07	1.26280e-07	-7.32434e-07	-1.27256e-07	-3.14461e-07	-4.41717e-07	3.64107e-07	-8.85487e-08	2.75558e-07	3.09923e-07	-8.83419e-08	2.21581e-07	2.83697e-07	-1.66520e-07	1.17177e-07	-1.12869e-07	2.52117e-08	-8.76575e-08	-6.33274e-07	2.72165e-07	-3.61108e-07	-7.64101e-08	8.48685e-08	8.45840e-09
25.706	-8.56558e-07	1.25963e-07	-7.30595e-07	-1.26402e-07	-3.14451e-07	-4.40853e-07	3.63630e-07	-8.84327e-08	2.75197e-07	3.10284e-07	-8.84449e-08	2.21839e-07	2.83640e-07	-1.66486e-07	1.17153e-07	-1.12425e-07	2.51124e-08	-8.73124e-08	-6.32042e-07	2.71636e-07	-3.60406e-07	-7.62018e-08	8.46372e-08	8.43534e-09
25.731	-8.54380e-07	1.25642e-07	-7.28738e-07	-1.25552e-07	-3.14464e-07	-4.40016e-07	3.63153e-07	-8.83167e-08	2.74836e-07	3.10665e-07	-8.85535e-08	2.22112e-07	2.83589e-07	-1.66457e-07	1.17133e-07	-1.11979e-07	2.50128e-08	-8.69662e-08	-6.30804e-07	2.71104e-07	-3.59700e-07	-7.59864e-08	8.43979e-08	8.41150e-09
25.756	-8.52181e-07	1.25319e-07	-7.26862e-07	-1.24706e-07	-3.14501e-07	-4.39206e-07	3.62676e-07	-8.82007e-08	2.74475e-07	3.11066e-07	-8.86678e-08	2.22399e-07	2.83547e-07	-1.66432e-07	1.17115e-07	-1.11532e-07	2.49129e-08	-8.66188e-08	-6.29558e-07	2.70569e-07	-3.58990e-07	-7.57640e-08	8.41508e-08	8.38687e-09
25.780	-8.49960e-07	1.24992e-07	-7.24968e-07	-1.23863e-07	-3.14560e-07	-4.38423e-07	3.62199e-07	-8.80848e-08	2.74114e-07	3.11487e-07	-8.87877e-08	2.22699e-07	2.83513e-07	-1.66412e-07	1.17101e-07	-1.11083e-07	2.48127e-08	-8.62703e-08	-6.28305e-07	2.70030e-07	-3.58275e-07	-7.55344e-08	8.38959e-08	8.36146e-09
25.805	-8.47718e-07	1.24663e-07	-7.23056e-07	-1.23024e-07	-3.14642e-07	-4.37666e-07	3.61722e-07	-8.79688e-08	2.73754e-07	3.11927e-07	-8.89132e-08	2.23014e-07	2.83486e-07	-1.66396e-07	1.17090e-07	-1.10633e-07	2.47122e-08	-8.59208e-08	-6.27045e-07	2.69488e-07	-3.57557e-07	-7.52978e-08	8.36330e-08	8.33527e-09
25.829	-8.45455e-07	1.24330e-07	-7.21125e-07	-1.22189e-07	-3.14748e-07	-4.36937e-07	3.61246e-07	-8.78529e-08	2.73393e-07	3.12387e-07	-8.90443e-08	2.23343e-07	2.83467e-07	-1.66385e-07	1.17082e-07	-1.10181e-07	2.46113e-08	-8.55701e-08	-6.25778e-07	2.68944e-07	-3.56834e-07	-7.50541e-08	8.33624e-08	8.30829e-09
25.854	-8.43171e-07	1.23994e-07	-7.19177e-07	-1.21358e-07	-3.14876e-07	-4.36234e-07	3.60769e-07	-8.77370e-08	2.73032e-07	3.12867e-07	-8.91810e-08	2.23686e-07	2.83455e-07	-1.66378e-07	1.17077e-07	-1.09729e-07	2.45101e-08	-8.52184e-08	-6.24503e-07	2.68396e-07	-3.56107e-07	-7.48034e-08	8.30839e-08	8.28054e-09
25.879	-8.40867e-07	1.23655e-07	-7.17211e-07	-1.20530e-07	-3.15027e-07	-4.35557e-07	3.60293e-07	-8.76211e-08	2.72671e-07	3.13366e-07	-8.93232e-08	2.24042e-07	2.83452e-07	-1.66376e-07	1.17076e-07	-1.09274e-07	2.44087e-08	-8.48656e-08	-6.23221e-07	2.67845e-07	-3.55376e-07	-7.45456e-08	8.27976e-08	8.25200e-09
25.903	-8.38541e-07	1.23313e-07	-7.15228e-07	-1.19707e-07	-3.15201e-07	-4.34908e-07	3.59816e-07	-8.75053e-08	2.72311e-07	3.13884e-07	-8.94710e-08	2.24413e-07	2.83456e-07	-1.66378e-07	1.17077e-07	-1.08819e-07	2.43069e-08	-8.45118e-08	-6.21933e-07	2.67291e-07	-3.54642e-07	-7.42809e-08	8.25035e-08	8.22269e-09
25.928	-8.36195e-07	1.22968e-07	-7.13227e-07	-1.18888e-07	-3.15397e-07	-4.34285e-07	3.59340e-07	-8.73895e-08	2.71951e-07	3.14422e-07	-8.96243e-08	2.24798e-07	2.83467e-07	-1.66385e-07	1.17082e-07	-1.08362e-07	2.42048e-08	-8.41569e-08	-6.20637e-07	2.66734e-07	-3.53903e-07	-7.40091e-08	8.22017e-08	8.19261e-09
25.952	-8.33828e-07	1.22620e-07	-7.11208e-07	-1.18072e-07	-3.15616e-07	-4.33688e-07	3.58864e-07	-8.72737e-08	2.71591e-07	3.14979e-07	-8.97832e-08	2.25196e-07	2.83487e-07	-1.66397e-07	1.17090e-07	-1.07903e-07	2.41025e-08	-8.38009e-08	-6.19335e-07	2.66175e-07	-3.53160e-07	-7.37303e-08	8.18921e-08	8.16175e-09
25.977	-8.31441e-07	1.22269e-07	-7.09172e-07	-1.17261e-07	-3.15858e-07	-4.33119e-07	3.58389e-07	-8.71581e-08	2.71231e-07	3.15556e-07	-8.99476e-08	2.25609e-07	2.83514e-07	-1.66413e-07	1.17101e-07	-1.07444e-07	2.39998e-08	-8.34440e-08	-6.18026e-07	2.65612e-07	-3.52414e-07	-7.34446e-08	8.15747e-08	8.13012e-09
26.001	-8.29034e-07	1.21915e-07	-7.07119e-07	-1.16453e-07	-3.16122e-07	-4.32576e-07	3.57913e-07	-8.70425e-08	2.70871e-07	3.16152e-07	-9.01175e-08	2.26035e-07	2.83549e-07	-1.66433e-07	1.17116e-07	-1.06983e-07	2.38968e-08	-8.30860e-08	-6.16710e-07	2.65046e-07	-3.51663e-07	-7.31519e-08	8.12496e-08	8.09772e-09
26.026	-8.26607e-07	1.21558e-07	-7.05049e-07	-1.15650e-07	-3.16409e-07	-4.32059e-07	3.57438e-07	-8.69270e-08	2.70512e-07	3.16767e-07	-9.02929e-08	2.26475e-07	2.83591e-07	-1.66458e-07	1.17133e-07	-1.06521e-07	2.37936e-08	-8.27270e-08	-6.15387e-07	2.64478e-07	-3.50909e-07	-7.28522e-08	8.09168e-08	8.06455e-09
26.051	-8.24160e-07	1.21198e-07	-7.02962e-07	-1.14851e-07	-3.16719e-07	-4.31569e-07	3.56964e-07	-8.68116e-08	2.70152e-07	3.17402e-07	-9.04737e-08	2.26928e-07	2.83641e-07	-1.66487e-07	1.17154e-07	-1.06057e-07	2.36900e-08	-8.23670e-08	-6.14057e-07	2.63907e-07	-3.50151e-07	-7.25456e-08	8.05762e-08	8.03061e-09
26.075	-8.21693e-07	1.20836e-07	-7.00858e-07	-1.14056e-07	-3.17051e-07	-4.31106e-07	3.56490e-07	-8.66962e-08	2.69793e-07	3.18056e-07	-9.06601e-08	2.27396e-07	2.83699e-07	-1.66521e-07	1.17178e-07	-1.05592e-07	2.35862e-08	-8.20060e-08	-6.12722e-07	2.63332e-07	-3.49389e-07	-7.22321e-08	8.02280e-08	7.99591e-09
26.100	-8.19207e-07	1.20470e-07	-6.98737e-07	-1.13264e-07	-3.17405e-07	-4.30669e-07	3.56016e-07	-8.65810e-08	2.69435e-07	3.18729e-07	-9.08519e-08	2.27877e-07	2.83764e-07	-1.66559e-07	1.17205e-07	-1.05126e-07	2.34821e-08	-8.16440e-08	-6.11379e-07	2.62756e-07	-3.48624e-07	-7.19117e-08	7.98722e-08	7.96044e-09
26.124	-8.16701e-07	1.20102e-07	-6.96600e-07	-1.12478e-07	-3.17781e-07	-4.30259e-07	3.55542e-07	-8.64659e-08	2.69076e-07	3.19420e-07	-9.10491e-08	2.28371e-07	2.83837e-07	-1.66602e-07	1.17235e-07	-1.04659e-07	2.33777e-08	-8.12811e-08	-6.10030e-07	2.62176e-07	-3.47854e-07	-7.15844e-08	7.95086e-08	7.92421e-09
26.149	-8.14176e-07	1.19730e-07	-6.94446e-07	-1.11695e-07	-3.18180e-07	-4.29875e-07	3.55069e-07	-8.63508e-08	2.68719e-07	3.20131e-07	-9.12518e-08	2.28880e-07	2.83918e-07	-1.66649e-07	1.17268e-07	-1.04190e-07	2.32730e-08	-8.09171e-08	-6.08675e-07	2.61593e-07	-3.47082e-07	-7.12503e-08	7.91375e-08	7.88722e-09
26.173	-8.11632e-07	1.19356e-07	-6.92276e-07	-1.10916e-07	-3.18602e-07	-4.29518e-07	3.54597e-07	-8.62359e-08	2.68361e-07	3.20861e-07	-9.14598e-08	2.29402e-07	2.84006e-07	-1.66701e-07	1.17304e-07	-1.03720e-07	2.31681e-08	-8.05523e-08	-6.07313e-07	2.61008e-07	-3.46305e-07	-7.09092e-08	7.87587e-08	7.84947e-09
26.198	-8.09069e-07	1.18979e-07	-6.90090e-07	-1.10142e-07	-3.19045e-07	-4.29187e-07	3.54125e-07	-8.61211e-08	2.68004e-07	3.21610e-07	-9.16733e-08	2.29937e-07	2.84101e-07	-1.66757e-07	1.17344e-07	-1.03249e-07	2.30629e-08	-8.01865e-08	-6.05945e-07	2.60420e-07	-3.45525e-07	-7.05614e-08	7.83723e-08	7.81096e-09
26.223	-8.06487e-07	1.18599e-07	-6.87887e-07	-1.09372e-07	-3.19510e-07	-4.28882e-07	3.53653e-07	-8.60065e-08	2.67647e-07	3.22378e-07	-9.18922e-08	2.30486e-07	2.84205e-07	-1.66818e-07	1.17387e-07	-1.02777e-07	2.29574e-08	-7.98197e-08	-6.04571e-07	2.59830e-07	-3.44742e-07	-7.02067e-08	7.79784e-08	7.77170e-09
26.247	-8.03886e-07	1.18217e-07	-6.85669e-07	-1.08606e-07	-3.19998e-07	-4.28604e-07	3.53183e-07	-8.58920e-08	2.67291e-07	3.23165e-07	-9.21165e-08	2.31049e-07	2.84316e-07	-1.66883e-07	1.17432e-07	-1.02304e-07	2.28516e-08	-7.94520e-08	-6.03191e-07	2.59237e-07	-3.43955e-07	-6.98452e-08	7.75769e-08	7.73168e-09
26.272	-8.01267e-07	1.17832e-07	-6.83435e-07	-1.07844e-07	-3.20507e-07	-4.28352e-07	3.52712e-07	-8.57776e-08	2.66935e-07	3.23970e-07	-9.23461e-08	2.31624e-07	2.84434e-07	-1.66953e-07	1.17481e-07	-1.01829e-07	2.27456e-08	-7.90834e-08	-6.01805e-07	2.58641e-07	-3.43164e-07	-6.94769e-08	7.71679e-08	7.69091e-09
26.296	-7.98629e-07	1.17444e-07	-6.81185e-07	-1.07087e-07	-3.21039e-07	-4.28126e-07	3.52243e-07	-8.56634e-08	2.66579e-07	3.24795e-07	-9.25810e-08	2.32214e-07	2.84560e-07	-1.67027e-07	1.17533e-07	-1.01353e-07	2.26394e-08	-7.87139e-08	-6.00413e-07	2.58042e-07	-3.42370e-07	-6.91019e-08	7.67513e-08	7.64940e-09
26.321	-7.95973e-07	1.17053e-07	-6.78920e-07	-1.06334e-07	-3.21592e-07	-4.27926e-07	3.51774e-07	-8.55493e-08	2.66224e-07	3.25638e-07	-9.28213e-08	2.32816e-07	2.84694e-07	-1.67105e-07	1.17589e-07	-1.00876e-07	2.25328e-08	-7.83435e-08	-5.99014e-07	2.57441e-07	-3.41573e-07	-6.87201e-08	7.63272e-08	7.60713e-09
26.345	-7.93299e-07	1.16660e-07	-6.76639e-07	-1.05586e-07	-3.22167e-07	-4.27753e-07	3.51305e-07	-8.54354e-08	2.65870e-07	3.26499e-07	-9.30669e-08	2.33432e-07	2.84835e-07	-1.67188e-07	1.17647e-07	-1.00398e-07	2.24260e-08	-7.79723e-08	-5.97610e-07	2.56838e-07	-3.40772e-07	-6.83316e-08	7.58957e-08	7.56413e-09
26.370	-7.90607e-07	1.16264e-07	-6.74343e-07	-1.04841e-07	-3.22764e-07	-4.27606e-07	3.50838e-07	-8.53217e-08	2.65516e-07	3.27380e-07	-9.33178e-08	2.34062e-07	2.84983e-07	-1.67275e-07	1.17708e-07	-9.99191e-08	2.23190e-08	-7.76001e-08	-5.96200e-07	2.56232e-07	-3.39968e-07	-6.79363e-08	7.54567e-08	7.52037e-09
26.395	-7.87897e-07	1.15866e-07	-6.72032e-07	-1.04102e-07	-3.23383e-07	-4.27485e-07	3.50371e-07	-8.52081e-08	2.65162e-07	3.28278e-07	-9.35740e-08	2.34704e-07	2.85139e-07	-1.67367e-07	1.17773e-07	-9.94388e-08	2.22117e-08	-7.72271e-08	-5.94785e-07	2.55624e-07	-3.39161e-07	-6.75344e-08	7.50103e-08	7.47588e-09
26.419	-7.85170e-07	1.15465e-07	-6.69705e-07	-1.03366e-07	-3.24023e-07	-4.27389e-07	3.49904e-07	-8.50947e-08	2.64810e-07	3.29196e-07	-9.38354e-08	2.35360e-07	2.85303e-07	-1.67463e-07	1.17840e-07	-9.89574e-08	2.21042e-08	-7.68532e-08	-5.93363e-07	2.55013e-07	-3.38350e-07	-6.71258e-08	7.45564e-08	7.43065e-09
26.444	-7.82425e-07	1.15061e-07	-6.67364e-07	-1.02635e-07	-3.24685e-07	-4.27320e-07	3.49439e-07	-8.49816e-08	2.64457e-07	3.30131e-07	-9.41022e-08	2.36029e-07	2.85474e-07	-1.67563e-07	1.17911e-07	-9.84750e-08	2.19964e-08	-7.64785e-08	-5.91936e-07	2.54399e-07	-3.37537e-07	-6.67105e-08	7.40952e-08	7.38467e-09
26.468	-7.79663e-07	1.14655e-07	-6.65008e-07	-1.01908e-07	-3.25369e-07	-4.27277e-07	3.48974e-07	-8.48686e-08	2.64106e-07	3.31085e-07	-9.43741e-08	2.36711e-07	2.85652e-07	-1.67668e-07	1.17985e-07	-9.79914e-08	2.18884e-08	-7.61030e-08	-5.90504e-07	2.53784e-07	-3.36720e-07	-6.62886e-08	7.36265e-08	7.33797e-09
26.493	-7.76884e-07	1.14246e-07	-6.62637e-07	-1.01186e-07	-3.26074e-07	-4.27260e-07	3.48511e-07	-8.47558e-08	2.63755e-07	3.32058e-07	-9.46513e-08	2.37407e-07	2.85838e-07	-1.67777e-07	1.18061e-07	-9.75068e-08	2.17802e-08	-7.57266e-08	-5.89066e-07	2.53166e-07	-3.35900e-07	-6.58600e-08	7.31506e-08	7.29053e-09
26.518	-7.74087e-07	1.13835e-07	-6.60252e-07	-1.00469e-07	-3.26800e-07	-4.27268e-07	3.48048e-07	-8.46432e-08	2.63405e-07	3.33049e-07	-9.49337e-08	2.38115e-07	2.86031e-07	-1.67890e-07	1.18141e-07	-9.70211e-08	2.16717e-08	-7.53494e-08	-5.87622e-07	2.52545e-07	-3.35077e-07	-6.54249e-08	7.26673e-08	7.24236e-09
26.542	-7.71274e-07	1.13421e-07	-6.57853e-07	-9.97554e-08	-3.27547e-07	-4.27303e-07	3.47586e-07	-8.45309e-08	2.63055e-07	3.34058e-07	-9.52213e-08	2.38836e-07	2.86232e-07	-1.68008e-07	1.18224e-07	-9.65344e-08	2.15630e-08	-7.49715e-08	-5.86174e-07	2.51923e-07	-3.34251e-07	-6.49832e-08	7.21766e-08	7.19347e-09
26.567	-7.68444e-07	1.13005e-07	-6.55439e-07	-9.90466e-08	-3.28316e-07	-4.27363e-07	3.47125e-07	-8.44187e-08	2.62706e-07	3.35085e-07	-9.55141e-08	2.39571e-07	2.86440e-07	-1.68130e-07	1.18310e-07	-9.60467e-08	2.14540e-08	-7.45927e-08	-5.84720e-07	2.51298e-07	-3.33422e-07	-6.45349e-08	7.16787e-08	7.14384e-09
26.591	-7.65598e-07	1.12586e-07	-6.53012e-07	-9.83424e-08	-3.29106e-07	-4.27449e-07	3.46664e-07	-8.43068e-08	2.62358e-07	3.36130e-07	-9.58120e-08	2.40318e-07	2.86656e-07	-1.68257e-07	1.18399e-07	-9.55580e-08	2.13449e-08	-7.42131e-08	-5.83260e-07	2.50671e-07	-3.32590e-07	-6.40801e-08	7.11736e-08	7.09350e-09
26.616	-7.62736e-07	1.12166e-07	-6.50570e-07	-9.76427e-08	-3.29918e-07	-4.27560e-07	3.46205e-07	-8.41951e-08	2.62010e-07	3.37193e-07	-9.61151e-08	2.41078e-07	2.86879e-07	-1.68388e-07	1.18491e-07	-9.50683e-08	2.12355e-08	-7.38328e-08	-5.81796e-07	2.50041e-07	-3.31755e-07	-6.36188e-08	7.06612e-08	7.04243e-09
26.640	-7.59857e-07	1.11742e-07	-6.48115e-07	-9.69475e-08	-3.30750e-07	-4.27698e-07	3.45747e-07	-8.40837e-08	2.61663e-07	3.38275e-07	-9.64234e-08	2.41851e-07	2.87109e-07	-1.68523e-07	1.18586e-07	-9.45776e-08	2.11259e-08	-7.34517e-08	-5.80327e-07	2.49410e-07	-3.30917e-07	-6.31509e-08	7.01416e-08	6.99064e-09
26.665	-7.56962e-07	1.11317e-07	-6.45646e-07	-9.62569e-08	-3.31603e-07	-4.27860e-07	3.45290e-07	-8.39725e-08	2.61317e-07	3.39374e-07	-9.67367e-08	2.42637e-07	2.87346e-07	-1.68662e-07	1.18684e-07	-9.40860e-08	2.10161e-08	-7.30699e-08	-5.78852e-07	2.48776e-07	-3.30076e-07	-6.26766e-08	6.96148e-08	6.93814e-09
26.690	-7.54052e-07	1.10889e-07	-6.43163e-07	-9.55708e-08	-3.32478e-07	-4.28048e-07	3.44834e-07	-8.38616e-08	2.60972e-07	3.40491e-07	-9.70551e-08	2.43436e-07	2.87591e-07	-1.68806e-07	1.18785e-07	-9.35934e-08	2.09060e-08	-7.26874e-08	-5.77373e-07	2.48141e-07	-3.29232e-07	-6.21959e-08	6.90808e-08	6.88492e-09
26.714	-7.51126e-07	1.10458e-07	-6.40668e-07	-9.48893e-08	-3.33373e-07	-4.28262e-07	3.44379e-07	-8.37509e-08	2.60628e-07	3.41626e-07	-9.73787e-08	2.44247e-07	2.87844e-07	-1.68954e-07	1.18890e-07	-9.30998e-08	2.07958e-08	-7.23041e-08	-5.75889e-07	2.47503e-07	-3.28386e-07	-6.17087e-08	6.85397e-08	6.83099e-09
26.739	-7.48184e-07	1.10026e-07	-6.38159e-07	-9.42124e-08	-3.34289e-07	-4.28501e-07	3.43925e-07	-8.36405e-08	2.60284e-07	3.42779e-07	-9.77072e-08	2.45071e-07	2.88103e-07	-1.69106e-07	1.18997e-07	-9.26054e-08	2.06853e-08	-7.19201e-08	-5.74400e-07	2.46863e-07	-3.27537e-07	-6.12151e-08	6.79915e-08	6.77635e-09
26.763	-7.45227e-07	1.09591e-07	-6.35637e-07	-9.35400e-08	-3.35225e-07	-4.28765e-07	3.43472e-07	-8.35303e-08	2.59941e-07	3.43949e-07	-9.80409e-08	2.45908e-07	2.88370e-07	-1.69263e-07	1.19107e-07	-9.21101e-08	2.05747e-08	-7.15354e-08	-5.72906e-07	2.46221e-07	-3.26685e-07	-6.07152e-08	6.74362e-08	6.72101e-09
26.788	-7.42255e-07	1.09154e-07	-6.33102e-07	-9.28723e-08	-3.36183e-07	-4.29055e-07	3.43020e-07	-8.34205e-08	2.59599e-07	3.45137e-07	-9.83796e-08	2.46758e-07	2.88644e-07	-1.69424e-07	1.19220e-07	-9.16138e-08	2.04638e-08	-7.11500e-08	-5.71408e-07	2.45577e-07	-3.25831e-07	-6.02088e-08	6.68738e-08	6.66496e-09
26.812	-7.39268e-07	1.08714e-07	-6.30554e-07	-9.22092e-08	-3.37160e-07	-4.29370e-07	3.42569e-07	-8.33109e-08	2.59258e-07	3.46343e-07	-9.87232e-08	2.47620e-07	2.88925e-07	-1.69589e-07	1.19336e-07	-9.11167e-08	2.03528e-08	-7.07639e-08	-5.69905e-07	2.44931e-07	-3.24974e-07	-5.96962e-08	6.63044e-08	6.60821e-09
26.837	-7.36267e-07	1.08273e-07	-6.27993e-07	-9.15507e-08	-3.38159e-07	-4.29709e-07	3.42120e-07	-8.32016e-08	2.58918e-07	3.47566e-07	-9.90719e-08	2.48494e-07	2.89214e-07	-1.69758e-07	1.19455e-07	-9.06187e-08	2.02416e-08	-7.03772e-08	-5.68397e-07	2.44283e-07	-3.24114e-07	-5.91772e-08	6.57279e-08	6.55076e-09
26.862	-7.33250e-07	1.07829e-07	-6.25421e-07	-9.08968e-08	-3.39178e-07	-4.30074e-07	3.41672e-07	-8.30926e-08	2.58579e-07	3.48807e-07	-9.94256e-08	2.49381e-07	2.89509e-07	-1.69932e-07	1.19578e-07	-9.01199e-08	2.01301e-08	-6.99898e-08	-5.66885e-07	2.43633e-07	-3.23252e-07	-5.86519e-08	6.51445e-08	6.49261e-09
26.886	-7.30219e-07	1.07384e-07	-6.22836e-07	-9.02476e-08	-3.40217e-07	-4.30464e-07	3.41225e-07	-8.29840e-08	2.58241e-07	3.50065e-07	-9.97842e-08	2.50281e-07	2.89812e-07	-1.70109e-07	1.19703e-07	-8.96203e-08	2.00185e-08	-6.96017e-08	-5.65369e-07	2.42982e-07	-3.22388e-07	-5.81204e-08	6.45541e-08	6.43377e-09
26.911	-7.27174e-07	1.06936e-07	-6.20238e-07	-8.96030e-08	-3.41276e-07	-4.30879e-07	3.40779e-07	-8.28756e-08	2.57904e-07	3.51341e-07	-1.00148e-07	2.51193e-07	2.90122e-07	-1.70291e-07	1.19831e-07	-8.91198e-08	1.99068e-08	-6.92130e-08	-5.63849e-07	2.42328e-07	-3.21521e-07	-5.75826e-08	6.39568e-08	6.37424e-09
26.935	-7.24115e-07	1.06486e-07	-6.17629e-07	-8.89631e-08	-3.42356e-07	-4.31319e-07	3.40335e-07	-8.27675e-08	2.57568e-07	3.52634e-07	-1.00516e-07	2.52117e-07	2.90439e-07	-1.70478e-07	1.19962e-07	-8.86185e-08	1.97948e-08	-6.88237e-08	-5.62324e-07	2.41673e-07	-3.20651e-07	-5.70386e-08	6.33526e-08	6.31402e-09
26.960	-7.21042e-07	1.06034e-07	-6.15008e-07	-8.83278e-08	-3.43455e-07	-4.31783e-07	3.39892e-07	-8.26598e-08	2.57232e-07	3.53944e-07	-1.00890e-07	2.53054e-07	2.90764e-07	-1.70668e-07	1.20096e-07	-8.81165e-08	1.96826e-08	-6.84338e-08	-5.60795e-07	2.41016e-07	-3.19779e-07	-5.64884e-08	6.27415e-08	6.25311e-09
26.984	-7.17955e-07	1.05580e-07	-6.12375e-07	-8.76972e-08	-3.44575e-07	-4.32272e-07	3.39450e-07	-8.25524e-08	2.56898e-07	3.55271e-07	-1.01268e-07	2.54003e-07	2.91095e-07	-1.70862e-07	1.20233e-07	-8.76136e-08	1.95703e-08	-6.80433e-08	-5.59262e-07	2.40357e-07	-3.18905e-07	-5.59320e-08	6.21235e-08	6.19153e-09
27.009	-7.14855e-07	1.05124e-07	-6.09731e-07	-8.70712e-08	-3.45715e-07	-4.32786e-07	3.39010e-07	-8.24453e-08	2.56565e-07	3.56615e-07	-1.01651e-07	2.54964e-07	2.91434e-07	-1.71061e-07	1.20372e-07	-8.71101e-08	1.94578e-08	-6.76522e-08	-5.57725e-07	2.39696e-07	-3.18029e-07	-5.53695e-08	6.14988e-08	6.12926e-09
27.034	-7.11741e-07	1.04666e-07	-6.07075e-07	-8.64500e-08	-3.46875e-07	-4.33325e-07	3.38571e-07	-8.23386e-08	2.56233e-07	3.57976e-07	-1.02039e-07	2.55937e-07	2.91779e-07	-1.71264e-07	1.20515e-07	-8.66058e-08	1.93452e-08	-6.72606e-08	-5.56184e-07	2.39034e-07	-3.17150e-07	-5.48009e-08	6.08672e-08	6.06631e-09
27.058	-7.08615e-07	1.04207e-07	-6.04408e-07	-8.58334e-08	-3.48054e-07	-4.33888e-07	3.38134e-07	-8.22322e-08	2.55902e-07	3.59355e-07	-1.02432e-07	2.56923e-07	2.92132e-07	-1.71471e-07	1.20661e-07	-8.61007e-08	1.92324e-08	-6.68684e-08	-5.54640e-07	2.38370e-07	-3.16269e-07	-5.42261e-08	6.02288e-08	6.00269e-09
27.083	-7.05475e-07	1.03745e-07	-6.01730e-07	-8.52214e-08	-3.49254e-07	-4.34475e-07	3.37698e-07	-8.21262e-08	2.55572e-07	3.60750e-07	-1.02830e-07	2.57920e-07	2.92492e-07	-1.71682e-07	1.20809e-07	-8.55950e-08	1.91194e-08	-6.64756e-08	-5.53091e-07	2.37705e-07	-3.15386e-07	-5.36454e-08	5.95838e-08	5.93840e-09
27.107	-7.02322e-07	1.03281e-07	-5.99041e-07	-8.46142e-08	-3.50472e-07	-4.35087e-07	3.37263e-07	-8.20205e-08	2.55243e-07	3.62162e-07	-1.03232e-07	2.58930e-07	2.92858e-07	-1.71897e-07	1.20961e-07	-8.50886e-08	1.90063e-08	-6.60823e-08	-5.51539e-07	2.37038e-07	-3.14501e-07	-5.30585e-08	5.89320e-08	5.87344e-09
27.132	-6.99157e-07	1.02816e-07	-5.96341e-07	-8.40116e-08	-3.51711e-07	-4.35723e-07	3.36830e-07	-8.19152e-08	2.54915e-07	3.63591e-07	-1.03640e-07	2.59951e-07	2.93232e-07	-1.72117e-07	1.21115e-07	-8.45815e-08	1.88930e-08	-6.56884e-08	-5.49983e-07	2.36369e-07	-3.13614e-07	-5.24657e-08	5.82735e-08	5.80781e-09
27.156	-6.95979e-07	1.02349e-07	-5.93631e-07	-8.34138e-08	-3.52969e-07	-4.36383e-07	3.36399e-07	-8.18102e-08	2.54588e-07	3.65037e-07	-1.04052e-07	2.60985e-07	2.93613e-07	-1.72340e-07	1.21273e-07	-8.40737e-08	1.87796e-08	-6.52941e-08	-5.48424e-07	2.35699e-07	-3.12725e-07	-5.18668e-08	5.76084e-08	5.74152e-09
27.181	-6.92789e-07	1.01879e-07	-5.90910e-07	-8.28206e-08	-3.54246e-07	-4.37067e-07	3.35969e-07	-8.17056e-08	2.54263e-07	3.66499e-07	-1.04469e-07	2.62030e-07	2.94000e-07	-1.72568e-07	1.21433e-07	-8.35653e-08	1.86660e-08	-6.48993e-08	-5.46861e-07	2.35027e-07	-3.11834e-07	-5.12620e-08	5.69366e-08	5.67457e-09
27.206	-6.89587e-07	1.01409e-07	-5.88179e-07	-8.22321e-08	-3.55543e-07	-4.37775e-07	3.35540e-07	-8.16014e-08	2.53939e-07	3.67978e-07	-1.04890e-07	2.63088e-07	2.94395e-07	-1.72799e-07	1.21596e-07	-8.30563e-08	1.85523e-08	-6.45040e-08	-5.45295e-07	2.34354e-07	-3.10941e-07	-5.06513e-08	5.62583e-08	5.60697e-09
27.230	-6.86373e-07	1.00936e-07	-5.85438e-07	-8.16483e-08	-3.56859e-07	-4.38507e-07	3.35113e-07	-8.14976e-08	2.53616e-07	3.69473e-07	-1.05316e-07	2.64157e-07	2.94797e-07	-1.73035e-07	1.21761e-07	-8.25467e-08	1.84385e-08	-6.41082e-08	-5.43726e-07	2.33680e-07	-3.10046e-07	-5.00347e-08	5.55734e-08	5.53871e-09
27.255	-6.83148e-07	1.00462e-07	-5.82686e-07	-8.10692e-08	-3.58194e-07	-4.39263e-07	3.34688e-07	-8.13942e-08	2.53294e-07	3.70985e-07	-1.05747e-07	2.65238e-07	2.95205e-07	-1.73275e-07	1.21930e-07	-8.20364e-08	1.83245e-08	-6.37119e-08	-5.42153e-07	2.33004e-07	-3.09149e-07	-4.94121e-08	5.48819e-08	5.46979e-09
27.279	-6.79911e-07	9.99856e-08	-5.79925e-07	-8.04948e-08	-3.59549e-07	-4.40043e-07	3.34264e-07	-8.12912e-08	2.52973e-07	3.72513e-07	-1.06183e-07	2.66330e-07	2.95620e-07	-1.73519e-07	1.22102e-07	-8.15257e-08	1.82104e-08	-6.33152e-08	-5.40577e-07	2.32327e-07	-3.08251e-07	-4.87838e-08	5.41840e-08	5.40023e-09
27.304	-6.76663e-07	9.95079e-08	-5.77155e-07	-7.99250e-08	-3.60922e-07	-4.40847e-07	3.33843e-07	-8.11886e-08	2.52654e-07	3.74058e-07	-1.06623e-07	2.67435e-07	2.96042e-07	-1.73766e-07	1.22276e-07	-8.10143e-08	1.80962e-08	-6.29181e-08	-5.38998e-07	2.31648e-07	-3.07350e-07	-4.81496e-08	5.34796e-08	5.33003e-09
27.329	-6.73403e-07	9.90285e-08	-5.74375e-07	-7.93599e-08	-3.62314e-07	-4.41674e-07	3.33422e-07	-8.10864e-08	2.52336e-07	3.75619e-07	-1.07068e-07	2.68551e-07	2.96471e-07	-1.74018e-07	1.22453e-07	-8.05024e-08	1.79819e-08	-6.25205e-08	-5.37416e-07	2.30968e-07	-3.06448e-07	-4.75096e-08	5.27688e-08	5.25918e-09
27.353	-6.70133e-07	9.85476e-08	-5.71585e-07	-7.87996e-08	-3.63725e-07	-4.42525e-07	3.33004e-07	-8.09846e-08	2.52019e-07	3.77196e-07	-1.07518e-07	2.69678e-07	2.96907e-07	-1.74274e-07	1.22633e-07	-7.99900e-08	1.78674e-08	-6.21226e-08	-5.35831e-07	2.30287e-07	-3.05544e-07	-4.68638e-08	5.20515e-08	5.18770e-09
27.378	-6.66852e-07	9.80651e-08	-5.68786e-07	-7.82438e-08	-3.65155e-07	-4.43399e-07	3.32587e-07	-8.08832e-08	2.51704e-07	3.78789e-07	-1.07972e-07	2.70817e-07	2.97350e-07	-1.74534e-07	1.22816e-07	-7.94771e-08	1.77529e-08	-6.17242e-08	-5.34244e-07	2.29605e-07	-3.04639e-07	-4.62123e-08	5.13279e-08	5.11558e-09
27.402	-6.63560e-07	9.75810e-08	-5.65979e-07	-7.76928e-08	-3.66603e-07	-4.44296e-07	3.32172e-07	-8.07823e-08	2.51390e-07	3.80398e-07	-1.08430e-07	2.71968e-07	2.97799e-07	-1.74798e-07	1.23002e-07	-7.89637e-08	1.76382e-08	-6.13255e-08	-5.32653e-07	2.28921e-07	-3.03732e-07	-4.55551e-08	5.05979e-08	5.04283e-09
27.427	-6.60258e-07	9.70955e-08	-5.63163e-07	-7.71464e-08	-3.68070e-07	-4.45217e-07	3.31759e-07	-8.06818e-08	2.51077e-07	3.82023e-07	-1.08894e-07	2.73130e-07	2.98255e-07	-1.75065e-07	1.23190e-07	-7.84498e-08	1.75234e-08	-6.09264e-08	-5.31060e-07	2.28236e-07	-3.02824e-07	-4.48922e-08	4.98616e-08	4.96944e-09
27.451	-6.56946e-07	9.66084e-08	-5.60337e-07	-7.66047e-08	-3.69556e-07	-4.46161e-07	3.31347e-07	-8.05817e-08	2.50765e-07	3.83664e-07	-1.09361e-07	2.74303e-07	2.98718e-07	-1.75337e-07	1.23381e-07	-7.79355e-08	1.74085e-08	-6.05270e-08	-5.29464e-07	2.27550e-07	-3.01914e-07	-4.42236e-08	4.91190e-08	4.89544e-09
27.476	-6.53624e-07	9.61199e-08	-5.57504e-07	-7.60677e-08	-3.71060e-07	-4.47128e-07	3.30937e-07	-8.04821e-08	2.50455e-07	3.85321e-07	-1.09834e-07	2.75487e-07	2.99188e-07	-1.75613e-07	1.23575e-07	-7.74207e-08	1.72935e-08	-6.01272e-08	-5.27866e-07	2.26864e-07	-3.01002e-07	-4.35494e-08	4.83702e-08	4.82080e-09
27.501	-6.50292e-07	9.56299e-08	-5.54662e-07	-7.55352e-08	-3.72582e-07	-4.48117e-07	3.30529e-07	-8.03829e-08	2.50147e-07	3.86994e-07	-1.10311e-07	2.76683e-07	2.99664e-07	-1.75892e-07	1.23772e-07	-7.69055e-08	1.71784e-08	-5.97271e-08	-5.26265e-07	2.26176e-07	-3.00089e-07	-4.28696e-08	4.76152e-08	4.74555e-09
27.525	-6.46951e-07	9.51385e-08	-5.51812e-07	-7.50075e-08	-3.74123e-07	-4.49130e-07	3.30123e-07	-8.02841e-08	2.49839e-07	3.88682e-07	-1.10792e-07	2.77891e-07	3.00147e-07	-1.76175e-07	1.23971e-07	-7.63900e-08	1.70633e-08	-5.93267e-08	-5.24662e-07	2.25486e-07	-2.99175e-07	-4.21843e-08	4.68540e-08	4.66969e-09
27.550	-6.43600e-07	9.46458e-08	-5.48954e-07	-7.44843e-08	-3.75681e-07	-4.50166e-07	3.29719e-07	-8.01859e-08	2.49533e-07	3.90386e-07	-1.11278e-07	2.79109e-07	3.00636e-07	-1.76463e-07	1.24173e-07	-7.58740e-08	1.69480e-08	-5.89260e-08	-5.23056e-07	2.24796e-07	-2.98260e-07	-4.14934e-08	4.60866e-08	4.59321e-09
27.574	-6.40240e-07	9.41517e-08	-5.46088e-07	-7.39658e-08	-3.77258e-07	-4.51224e-07	3.29317e-07	-8.00880e-08	2.49229e-07	3.92106e-07	-1.11768e-07	2.80338e-07	3.01132e-07	-1.76754e-07	1.24378e-07	-7.53577e-08	1.68327e-08	-5.85250e-08	-5.21448e-07	2.24106e-07	-2.97343e-07	-4.07970e-08	4.53131e-08	4.51612e-09
27.599	-6.36871e-07	9.36563e-08	-5.43215e-07	-7.34519e-08	-3.78852e-07	-4.52304e-07	3.28917e-07	-7.99907e-08	2.48926e-07	3.93841e-07	-1.12262e-07	2.81579e-07	3.01635e-07	-1.77049e-07	1.24586e-07	-7.48411e-08	1.67173e-08	-5.81238e-08	-5.19838e-07	2.23414e-07	-2.96425e-07	-4.00951e-08	4.45335e-08	4.43842e-09
27.623	-6.33494e-07	9.31596e-08	-5.40334e-07	-7.29427e-08	-3.80465e-07	-4.53408e-07	3.28518e-07	-7.98938e-08	2.48625e-07	3.95592e-07	-1.12761e-07	2.82830e-07	3.02144e-07	-1.77348e-07	1.24796e-07	-7.43241e-08	1.66018e-08	-5.77223e-08	-5.18226e-07	2.22721e-07	-2.95506e-07	-3.93878e-08	4.37479e-08	4.36012e-09
27.648	-6.30107e-07	9.26616e-08	-5.37446e-07	-7.24380e-08	-3.82095e-07	-4.54533e-07	3.28122e-07	-7.97974e-08	2.48325e-07	3.97358e-07	-1.13265e-07	2.84093e-07	3.02660e-07	-1.77651e-07	1.25009e-07	-7.38068e-08	1.64863e-08	-5.73205e-08	-5.16612e-07	2.22027e-07	-2.94585e-07	-3.86750e-08	4.29562e-08	4.28122e-09
27.673	-6.26713e-07	9.21624e-08	-5.34551e-07	-7.19379e-08	-3.83743e-07	-4.55681e-07	3.27728e-07	-7.97015e-08	2.48026e-07	3.99139e-07	-1.13772e-07	2.85366e-07	3.03182e-07	-1.77957e-07	1.25225e-07	-7.32892e-08	1.63707e-08	-5.69186e-08	-5.14997e-07	2.21333e-07	-2.93664e-07	-3.79569e-08	4.21586e-08	4.20173e-09
27.697	-6.23310e-07	9.16621e-08	-5.31648e-07	-7.14424e-08	-3.85409e-07	-4.56851e-07	3.27335e-07	-7.96061e-08	2.47729e-07	4.00935e-07	-1.14284e-07	2.86651e-07	3.03711e-07	-1.78268e-07	1.25443e-07	-7.27714e-08	1.62550e-08	-5.65164e-08	-5.13379e-07	2.20637e-07	-2.92741e-07	-3.72334e-08	4.13550e-08	4.12164e-09
27.722	-6.19900e-07	9.11605e-08	-5.28739e-07	-7.09514e-08	-3.87092e-07	-4.58043e-07	3.26945e-07	-7.95112e-08	2.47434e-07	4.02747e-07	-1.14801e-07	2.87946e-07	3.04246e-07	-1.78582e-07	1.25665e-07	-7.22533e-08	1.61393e-08	-5.61140e-08	-5.11759e-07	2.19941e-07	-2.91818e-07	-3.65046e-08	4.05455e-08	4.04096e-09
27.746	-6.16481e-07	9.06578e-08	-5.25824e-07	-7.04650e-08	-3.88792e-07	-4.59257e-07	3.26557e-07	-7.94167e-08	2.47140e-07	4.04573e-07	-1.15321e-07	2.89252e-07	3.04788e-07	-1.78900e-07	1.25888e-07	-7.17350e-08	1.60235e-08	-5.57115e-08	-5.10138e-07	2.19245e-07	-2.90894e-07	-3.57705e-08	3.97302e-08	3.95969e-09
27.771	-6.13055e-07	9.01540e-08	-5.22901e-07	-6.99831e-08	-3.90510e-07	-4.60493e-07	3.26170e-07	-7.93228e-08	2.46848e-07	4.06415e-07	-1.15846e-07	2.90568e-07	3.05336e-07	-1.79222e-07	1.26115e-07	-7.12165e-08	1.59077e-08	-5.53088e-08	-5.08516e-07	2.18547e-07	-2.89968e-07	-3.50311e-08	3.89089e-08	3.87785e-09
27.795	-6.09622e-07	8.96491e-08	-5.19973e-07	-6.95058e-08	-3.92245e-07	-4.61751e-07	3.25786e-07	-7.92294e-08	2.46557e-07	4.08271e-07	-1.16376e-07	2.91896e-07	3.05891e-07	-1.79547e-07	1.26344e-07	-7.06978e-08	1.57918e-08	-5.49060e-08	-5.06891e-07	2.17849e-07	-2.89042e-07	-3.42865e-08	3.80819e-08	3.79542e-09
27.820	-6.06182e-07	8.91432e-08	-5.17039e-07	-6.90330e-08	-3.93997e-07	-4.63030e-07	3.25404e-07	-7.91365e-08	2.46268e-07	4.10143e-07	-1.16909e-07	2.93234e-07	3.06452e-07	-1.79876e-07	1.26575e-07	-7.01789e-08	1.56759e-08	-5.45030e-08	-5.05266e-07	2.17151e-07	-2.88115e-07	-3.35367e-08	3.72491e-08	3.71242e-09
27.845	-6.02735e-07	8.86362e-08	-5.14098e-07	-6.85647e-08	-3.95766e-07	-4.64331e-07	3.25024e-07	-7.90441e-08	2.45980e-07	4.12029e-07	-1.17447e-07	2.94582e-07	3.07019e-07	-1.80209e-07	1.26810e-07	-6.96599e-08	1.55600e-08	-5.40999e-08	-5.03639e-07	2.16451e-07	-2.87187e-07	-3.27817e-08	3.64105e-08	3.62884e-09
27.869	-5.99281e-07	8.81283e-08	-5.11152e-07	-6.81008e-08	-3.97552e-07	-4.65653e-07	3.24647e-07	-7.89522e-08	2.45694e-07	4.13930e-07	-1.17988e-07	2.95941e-07	3.07593e-07	-1.80546e-07	1.27047e-07	-6.91407e-08	1.54440e-08	-5.36967e-08	-5.02011e-07	2.15752e-07	-2.86259e-07	-3.20215e-08	3.55662e-08	3.54470e-09
27.894	-5.95820e-07	8.76194e-08	-5.08201e-07	-6.76415e-08	-3.99355e-07	-4.66997e-07	3.24271e-07	-7.88609e-08	2.45410e-07	4.15845e-07	-1.18534e-07	2.97311e-07	3.08172e-07	-1.80886e-07	1.27286e-07	-6.86214e-08	1.53280e-08	-5.32934e-08	-5.00381e-07	2.15051e-07	-2.85330e-07	-3.12563e-08	3.47163e-08	3.45999e-09
27.918	-5.92353e-07	8.71096e-08	-5.05244e-07	-6.71866e-08	-4.01175e-07	-4.68361e-07	3.23898e-07	-7.87701e-08	2.45128e-07	4.17775e-07	-1.19085e-07	2.98691e-07	3.08759e-07	-1.81230e-07	1.27528e-07	-6.81021e-08	1.52120e-08	-5.28901e-08	-4.98751e-07	2.14351e-07	-2.84400e-07	-3.04860e-08	3.38607e-08	3.37472e-09
27.943	-5.88880e-07	8.65989e-08	-5.02281e-07	-6.67361e-08	-4.03011e-07	-4.69747e-07	3.23526e-07	-7.86798e-08	2.44847e-07	4.19720e-07	-1.19639e-07	3.00081e-07	3.09351e-07	-1.81578e-07	1.27773e-07	-6.75827e-08	1.50960e-08	-5.24867e-08	-4.97119e-07	2.13649e-07	-2.83470e-07	-2.97107e-08	3.29995e-08	3.28889e-09
27.967	-5.85401e-07	8.60873e-08	-4.99314e-07	-6.62900e-08	-4.04864e-07	-4.71154e-07	3.23157e-07	-7.85900e-08	2.44567e-07	4.21679e-07	-1.20197e-07	3.01481e-07	3.09949e-07	-1.81929e-07	1.28020e-07	-6.70632e-08	1.49800e-08	-5.20832e-08	-4.95487e-07	2.12948e-07	-2.82539e-07	-2.89303e-08	3.21328e-08	3.20251e-09
27.992	-5.81917e-07	8.55749e-08	-4.96342e-07	-6.58484e-08	-4.06733e-07	-4.72582e-07	3.22791e-07	-7.85009e-08	2.44290e-07	4.23652e-07	-1.20760e-07	3.02892e-07	3.10554e-07	-1.82284e-07	1.28270e-07	-6.65437e-08	1.48639e-08	-5.16798e-08	-4.93853e-07	2.12246e-07	-2.81608e-07	-2.81449e-08	3.12605e-08	3.11557e-09
28.017	-5.78427e-07	8.50616e-08	-4.93365e-07	-6.54111e-08	-4.08619e-07	-4.74030e-07	3.22426e-07	-7.84122e-08	2.44014e-07	4.25639e-07	-1.21326e-07	3.04313e-07	3.11165e-07	-1.82643e-07	1.28522e-07	-6.60242e-08	1.47479e-08	-5.12763e-08	-4.92219e-07	2.11544e-07	-2.80676e-07	-2.73547e-08	3.03827e-08	3.02809e-09
28.041	-5.74932e-07	8.45476e-08	-4.90384e-07	-6.49782e-08	-4.10521e-07	-4.75499e-07	3.22064e-07	-7.83241e-08	2.43740e-07	4.27641e-07	-1.21897e-07	3.05744e-07	3.11782e-07	-1.83005e-07	1.28777e-07	-6.55047e-08	1.46318e-08	-5.08729e-08	-4.90585e-07	2.10841e-07	-2.79744e-07	-2.65595e-08	2.94995e-08	2.94006e-09
28.066	-5.71431e-07	8.40329e-08	-4.87398e-07	-6.45497e-08	-4.12439e-07	-4.76989e-07	3.21704e-07	-7.82366e-08	2.43468e-07	4.29657e-07	-1.22471e-07	3.07185e-07	3.12406e-07	-1.83371e-07	1.29035e-07	-6.49853e-08	1.45158e-08	-5.04694e-08	-4.88949e-07	2.10138e-07	-2.78811e-07	-2.57594e-08	2.86109e-08	2.85149e-09
28.090	-5.67926e-07	8.35174e-08	-4.84409e-07	-6.41255e-08	-4.14373e-07	-4.78499e-07	3.21347e-07	-7.81497e-08	2.43197e-07	4.31687e-07	-1.23050e-07	3.08637e-07	3.13035e-07	-1.83740e-07	1.29295e-07	-6.44659e-08	1.43998e-08	-5.00661e-08	-4.87313e-07	2.09435e-07	-2.77878e-07	-2.49544e-08	2.77168e-08	2.76239e-09
28.115	-5.64416e-07	8.30013e-08	-4.81415e-07	-6.37055e-08	-4.16323e-07	-4.80029e-07	3.20991e-07	-7.80633e-08	2.42928e-07	4.33730e-07	-1.23633e-07	3.10098e-07	3.13670e-07	-1.84113e-07	1.29557e-07	-6.39465e-08	1.42838e-08	-4.96628e-08	-4.85677e-07	2.08732e-07	-2.76945e-07	-2.41447e-08	2.68174e-08	2.67275e-09
28.140	-5.60902e-07	8.24845e-08	-4.78418e-07	-6.32899e-08	-4.18289e-07	-4.81579e-07	3.20639e-07	-7.79775e-08	2.42661e-07	4.35788e-07	-1.24219e-07	3.11569e-07	3.14312e-07	-1.84490e-07	1.29822e-07	-6.34273e-08	1.41678e-08	-4.92595e-08	-4.84040e-07	2.08028e-07	-2.76012e-07	-2.33301e-08	2.59127e-08	2.58259e-09
28.164	-5.57384e-07	8.19671e-08	-4.75417e-07	-6.28786e-08	-4.20271e-07	-4.83150e-07	3.20288e-07	-7.78922e-08	2.42396e-07	4.37860e-07	-1.24810e-07	3.13050e-07	3.14959e-07	-1.84870e-07	1.30089e-07	-6.29082e-08	1.40519e-08	-4.88564e-08	-4.82403e-07	2.07325e-07	-2.75078e-07	-2.25109e-08	2.50028e-08	2.49189e-09
28.189	-5.53861e-07	8.14491e-08	-4.72412e-07	-6.24715e-08	-4.22269e-07	-4.84740e-07	3.19940e-07	-7.78075e-08	2.42132e-07	4.39945e-07	-1.25404e-07	3.14541e-07	3.15613e-07	-1.85253e-07	1.30359e-07	-6.23893e-08	1.39359e-08	-4.84533e-08	-4.80766e-07	2.06621e-07	-2.74145e-07	-2.16869e-08	2.40875e-08	2.40068e-09
28.213	-5.50335e-07	8.09306e-08	-4.69405e-07	-6.20686e-08	-4.24282e-07	-4.86350e-07	3.19594e-07	-7.77235e-08	2.41871e-07	4.42044e-07	-1.26002e-07	3.16041e-07	3.16272e-07	-1.85640e-07	1.30632e-07	-6.18705e-08	1.38201e-08	-4.80504e-08	-4.79129e-07	2.05918e-07	-2.73211e-07	-2.08582e-08	2.31671e-08	2.30894e-09
28.238	-5.46805e-07	8.04115e-08	-4.66394e-07	-6.16699e-08	-4.26310e-07	-4.87980e-07	3.19251e-07	-7.76400e-08	2.41611e-07	4.44156e-07	-1.26604e-07	3.17552e-07	3.16937e-07	-1.86031e-07	1.30906e-07	-6.13519e-08	1.37042e-08	-4.76477e-08	-4.77491e-07	2.05214e-07	-2.72278e-07	-2.00248e-08	2.22415e-08	2.21669e-09
28.262	-5.43272e-07	7.98919e-08	-4.63380e-07	-6.12754e-08	-4.28354e-07	-4.89629e-07	3.18910e-07	-7.75571e-08	2.41353e-07	4.46282e-07	-1.27210e-07	3.19072e-07	3.17608e-07	-1.86425e-07	1.31184e-07	-6.08335e-08	1.35884e-08	-4.72451e-08	-4.75854e-07	2.04510e-07	-2.71344e-07	-1.91869e-08	2.13108e-08	2.12393e-09
28.287	-5.39736e-07	7.93719e-08	-4.60364e-07	-6.08851e-08	-4.30413e-07	-4.91298e-07	3.18572e-07	-7.74748e-08	2.41097e-07	4.48421e-07	-1.27820e-07	3.20601e-07	3.18286e-07	-1.86822e-07	1.31463e-07	-6.03153e-08	1.34727e-08	-4.68427e-08	-4.74217e-07	2.03807e-07	-2.70410e-07	-1.83443e-08	2.03750e-08	2.03067e-09
28.312	-5.36197e-07	7.88514e-08	-4.57345e-07	-6.04989e-08	-4.32487e-07	-4.92986e-07	3.18236e-07	-7.73931e-08	2.40843e-07	4.50574e-07	-1.28434e-07	3.22140e-07	3.18969e-07	-1.87223e-07	1.31745e-07	-5.97974e-08	1.33570e-08	-4.64404e-08	-4.72580e-07	2.03103e-07	-2.69477e-07	-1.74972e-08	1.94341e-08	1.93690e-09
28.336	-5.32655e-07	7.83306e-08	-4.54324e-07	-6.01168e-08	-4.34576e-07	-4.94693e-07	3.17902e-07	-7.73120e-08	2.40590e-07	4.52740e-07	-1.29051e-07	3.23689e-07	3.19657e-07	-1.87628e-07	1.32030e-07	-5.92798e-08	1.32414e-08	-4.60384e-08	-4.70943e-07	2.02400e-07	-2.68544e-07	-1.66456e-08	1.84882e-08	1.84262e-09
28.361	-5.29111e-07	7.78093e-08	-4.51301e-07	-5.97388e-08	-4.36680e-07	-4.96419e-07	3.17571e-07	-7.72315e-08	2.40340e-07	4.54920e-07	-1.29672e-07	3.25247e-07	3.20352e-07	-1.88035e-07	1.32317e-07	-5.87625e-08	1.31258e-08	-4.56367e-08	-4.69307e-07	2.01697e-07	-2.67611e-07	-1.57895e-08	1.75374e-08	1.74786e-09
28.385	-5.25564e-07	7.72878e-08	-4.48276e-07	-5.93648e-08	-4.38800e-07	-4.98164e-07	3.17243e-07	-7.71516e-08	2.40091e-07	4.57112e-07	-1.30297e-07	3.26815e-07	3.21052e-07	-1.88446e-07	1.32606e-07	-5.82455e-08	1.30103e-08	-4.52351e-08	-4.67671e-07	2.00994e-07	-2.66678e-07	-1.49289e-08	1.65815e-08	1.65259e-09
28.410	-5.22015e-07	7.67659e-08	-4.45249e-07	-5.89949e-08	-4.40933e-07	-4.99928e-07	3.16917e-07	-7.70724e-08	2.39844e-07	4.59317e-07	-1.30926e-07	3.28391e-07	3.21758e-07	-1.88861e-07	1.32898e-07	-5.77288e-08	1.28949e-08	-4.48339e-08	-4.66036e-07	2.00291e-07	-2.65745e-07	-1.40640e-08	1.56208e-08	1.55684e-09
28.434	-5.18464e-07	7.62437e-08	-4.42221e-07	-5.86290e-08	-4.43082e-07	-5.01711e-07	3.16593e-07	-7.69937e-08	2.39600e-07	4.61536e-07	-1.31558e-07	3.29977e-07	3.22470e-07	-1.89279e-07	1.33192e-07	-5.72125e-08	1.27796e-08	-4.44329e-08	-4.64402e-07	1.99588e-07	-2.64813e-07	-1.31946e-08	1.46552e-08	1.46061e-09
28.459	-5.14912e-07	7.57214e-08	-4.39191e-07	-5.82671e-08	-4.45245e-07	-5.03512e-07	3.16273e-07	-7.69157e-08	2.39357e-07	4.63767e-07	-1.32194e-07	3.31573e-07	3.23188e-07	-1.89700e-07	1.33488e-07	-5.66966e-08	1.26644e-08	-4.40322e-08	-4.62768e-07	1.98886e-07	-2.63882e-07	-1.23209e-08	1.36848e-08	1.36389e-09
28.484	-5.11358e-07	7.51988e-08	-4.36160e-07	-5.79092e-08	-4.47422e-07	-5.05331e-07	3.15954e-07	-7.68383e-08	2.39116e-07	4.66011e-07	-1.32834e-07	3.33177e-07	3.23911e-07	-1.90124e-07	1.33787e-07	-5.61811e-08	1.25492e-08	-4.36319e-08	-4.61135e-07	1.98184e-07	-2.62950e-07	-1.14429e-08	1.27096e-08	1.26670e-09
28.508	-5.07803e-07	7.46760e-08	-4.33127e-07	-5.75552e-08	-4.49614e-07	-5.07169e-07	3.15639e-07	-7.67615e-08	2.38877e-07	4.68268e-07	-1.33477e-07	3.34791e-07	3.24640e-07	-1.90552e-07	1.34088e-07	-5.56661e-08	1.24342e-08	-4.32319e-08	-4.59502e-07	1.97483e-07	-2.62020e-07	-1.05606e-08	1.17296e-08	1.16903e-09
28.533	-5.04247e-07	7.41530e-08	-4.30094e-07	-5.72051e-08	-4.51820e-07	-5.09025e-07	3.15326e-07	-7.66854e-08	2.38640e-07	4.70538e-07	-1.34124e-07	3.36413e-07	3.25374e-07	-1.90983e-07	1.34391e-07	-5.51515e-08	1.23192e-08	-4.28323e-08	-4.57871e-07	1.96782e-07	-2.61089e-07	-9.67402e-09	1.07449e-08	1.07089e-09
28.557	-5.00691e-07	7.36300e-08	-4.27061e-07	-5.68589e-08	-4.54040e-07	-5.10899e-07	3.15015e-07	-7.66099e-08	2.38405e-07	4.72820e-07	-1.34775e-07	3.38045e-07	3.26114e-07	-1.91418e-07	1.34697e-07	-5.46374e-08	1.22044e-08	-4.24330e-08	-4.56241e-07	1.96081e-07	-2.60160e-07	-8.78324e-09	9.75552e-09	9.72282e-10
28.582	-4.97133e-07	7.31069e-08	-4.24027e-07	-5.65165e-08	-4.56274e-07	-5.12790e-07	3.14708e-07	-7.65351e-08	2.38172e-07	4.75115e-07	-1.35429e-07	3.39686e-07	3.26860e-07	-1.91855e-07	1.35005e-07	-5.41238e-08	1.20897e-08	-4.20341e-08	-4.54612e-07	1.95381e-07	-2.59231e-07	-7.88829e-09	8.76150e-09	8.73212e-10
28.606	-4.93576e-07	7.25837e-08	-4.20992e-07	-5.61779e-08	-4.58522e-07	-5.14700e-07	3.14402e-07	-7.64609e-08	2.37942e-07	4.77422e-07	-1.36087e-07	3.41335e-07	3.27611e-07	-1.92296e-07	1.35315e-07	-5.36107e-08	1.19751e-08	-4.16356e-08	-4.52984e-07	1.94681e-07	-2.58303e-07	-6.98918e-09	7.76286e-09	7.73684e-10
28.631	-4.90018e-07	7.20605e-08	-4.17958e-07	-5.58432e-08	-4.60784e-07	-5.16627e-07	3.14100e-07	-7.63873e-08	2.37713e-07	4.79741e-07	-1.36748e-07	3.42994e-07	3.28368e-07	-1.92740e-07	1.35628e-07	-5.30982e-08	1.18606e-08	-4.12376e-08	-4.51357e-07	1.93982e-07	-2.57375e-07	-6.08596e-09	6.75966e-09	6.73700e-10
28.656	-4.86460e-07	7.15373e-08	-4.14923e-07	-5.55122e-08	-4.63059e-07	-5.18571e-07	3.13800e-07	-7.63144e-08	2.37486e-07	4.82073e-07	-1.37412e-07	3.44661e-07	3.29130e-07	-1.93187e-07	1.35942e-07	-5.25863e-08	1.17462e-08	-4.08400e-08	-4.49732e-07	1.93284e-07	-2.56448e-07	-5.17866e-09	5.75192e-09	5.73264e-10
28.680	-4.82903e-07	7.10142e-08	-4.11889e-07	-5.51850e-08	-4.65348e-07	-5.20533e-07	3.13503e-07	-7.62421e-08	2.37261e-07	4.84417e-07	-1.38081e-07	3.46337e-07	3.29897e-07	-1.93638e-07	1.36259e-07	-5.20750e-08	1.16320e-08	-4.04429e-08	-4.48108e-07	1.92586e-07	-2.55522e-07	-4.26731e-09	4.73969e-09	4.72380e-10
28.705	-4.79346e-07	7.04911e-08	-4.08855e-07	-5.48615e-08	-4.67651e-07	-5.22512e-07	3.13209e-07	-7.61706e-08	2.37038e-07	4.86773e-07	-1.38752e-07	3.48021e-07	3.30670e-07	-1.94092e-07	1.36579e-07	-5.15643e-08	1.15179e-08	-4.00463e-08	-4.46486e-07	1.91889e-07	-2.54597e-07	-3.35195e-09	3.72300e-09	3.71052e-10
28.729	-4.75790e-07	6.99681e-08	-4.05822e-07	-5.45416e-08	-4.69967e-07	-5.24508e-07	3.12917e-07	-7.60996e-08	2.36817e-07	4.89142e-07	-1.39427e-07	3.49714e-07	3.31449e-07	-1.94549e-07	1.36900e-07	-5.10542e-08	1.14040e-08	-3.96502e-08	-4.44865e-07	1.91192e-07	-2.53673e-07	-2.43260e-09	2.70189e-09	2.69283e-10
28.754	-4.72234e-07	6.94453e-08	-4.02789e-07	-5.42255e-08	-4.72296e-07	-5.26521e-07	3.12628e-07	-7.60293e-08	2.36599e-07	4.91522e-07	-1.40106e-07	3.51416e-07	3.32232e-07	-1.95009e-07	1.37224e-07	-5.05449e-08	1.12902e-08	-3.92546e-08	-4.43246e-07	1.90496e-07	-2.52750e-07	-1.50931e-09	1.67639e-09	1.67077e-10
28.778	-4.68680e-07	6.89227e-08	-3.99758e-07	-5.39129e-08	-4.74638e-07	-5.28551e-07	3.12342e-07	-7.59597e-08	2.36382e-07	4.93914e-07	-1.40788e-07	3.53127e-07	3.33022e-07	-1.95472e-07	1.37550e-07	-5.00362e-08	1.11766e-08	-3.88596e-08	-4.41629e-07	1.89801e-07	-2.51828e-07	-5.82113e-10	6.46551e-10	6.44384e-11
28.803	-4.65128e-07	6.84002e-08	-3.96727e-07	-5.36040e-08	-4.76993e-07	-5.30597e-07	3.12058e-07	-7.58908e-08	2.36168e-07	4.96318e-07	-1.41473e-07	3.54845e-07	3.33816e-07	-1.95938e-07	1.37878e-07	-4.95283e-08	1.10632e-08	-3.84651e-08	-4.40014e-07	1.89107e-07	-2.50907e-07	3.48967e-10	-3.87597e-10	-3.86297e-11
28.828	-4.61576e-07	6.78780e-08	-3.93699e-07	-5.32986e-08	-4.79361e-07	-5.32660e-07	3.11778e-07	-7.58225e-08	2.35955e-07	4.98734e-07	-1.42161e-07	3.56572e-07	3.34616e-07	-1.96407e-07	1.38208e-07	-4.90211e-08	1.09499e-08	-3.80712e-08	-4.38400e-07	1.88414e-07	-2.49987e-07	1.28389e-09	-1.42602e-09	-1.42123e-10
28.852	-4.58027e-07	6.73560e-08	-3.90671e-07	-5.29967e-08	-4.81742e-07	-5.34739e-07	3.11500e-07	-7.57549e-08	2.35745e-07	5.01161e-07	-1.42853e-07	3.58308e-07	3.35421e-07	-1.96880e-07	1.38541e-07	-4.85147e-08	1.08368e-08	-3.76779e-08	-4.36789e-07	1.87721e-07	-2.49068e-07	2.22263e-09	-2.46867e-09	-2.46039e-10
28.877	-4.54480e-07	6.68344e-08	-3.87645e-07	-5.26984e-08	-4.84136e-07	-5.36835e-07	3.11224e-07	-7.56880e-08	2.35536e-07	5.03600e-07	-1.43549e-07	3.60052e-07	3.36231e-07	-1.97355e-07	1.38875e-07	-4.80091e-08	1.07238e-08	-3.72852e-08	-4.35180e-07	1.87030e-07	-2.48150e-07	3.16514e-09	-3.51552e-09	-3.50373e-10
28.901	-4.50935e-07	6.63130e-08	-3.84622e-07	-5.24035e-08	-4.86543e-07	-5.38946e-07	3.10952e-07	-7.56218e-08	2.35330e-07	5.06051e-07	-1.44247e-07	3.61804e-07	3.37046e-07	-1.97834e-07	1.39212e-07	-4.75043e-08	1.06111e-08	-3.68932e-08	-4.33573e-07	1.86339e-07	-2.47234e-07	4.11140e-09	-4.56652e-09	-4.55121e-10
28.926	-4.47392e-07	6.57921e-08	-3.81600e-07	-5.21121e-08	-4.88961e-07	-5.41074e-07	3.10683e-07	-7.55562e-08	2.35126e-07	5.08513e-07	-1.44949e-07	3.63564e-07	3.37867e-07	-1.98316e-07	1.39551e-07	-4.70004e-08	1.04985e-08	-3.65019e-08	-4.31968e-07	1.85649e-07	-2.46319e-07	5.06137e-09	-5.62165e-09	-5.60280e-10
28.951	-4.43852e-07	6.52715e-08	-3.78580e-07	-5.18241e-08	-4.91393e-07	-5.43217e-07	3.10416e-07	-7.54914e-08	2.34925e-07	5.10987e-07	-1.45654e-07	3.65333e-07	3.38692e-07	-1.98800e-07	1.39892e-07	-4.64973e-08	1.03861e-08	-3.61112e-08	-4.30366e-07	1.84960e-07	-2.45405e-07	6.01502e-09	-6.68086e-09	-6.65847e-10
28.975	-4.40315e-07	6.47513e-08	-3.75563e-07	-5.15395e-08	-4.93836e-07	-5.45376e-07	3.10152e-07	-7.54272e-08	2.34725e-07	5.13472e-07	-1.46362e-07	3.67109e-07	3.39523e-07	-1.99288e-07	1.40235e-07	-4.59952e-08	1.02740e-08	-3.57212e-08	-4.28766e-07	1.84273e-07	-2.44493e-07	6.97231e-09	-7.74412e-09	-7.71816e-10
29.000	-4.36781e-07	6.42316e-08	-3.72549e-07	-5.12582e-08	-4.96292e-07	-5.47550e-07	3.09891e-07	-7.53637e-08	2.34527e-07	5.15968e-07	-1.47074e-07	3.68894e-07	3.40359e-07	-1.99779e-07	1.40580e-07	-4.54940e-08	1.01620e-08	-3.53319e-08	-4.27168e-07	1.83586e-07	-2.43582e-07	7.93321e-09	-8.81140e-09	-8.78185e-10
29.024	-4.33250e-07	6.37124e-08	-3.69537e-07	-5.09802e-08	-4.98760e-07	-5.49740e-07	3.09633e-07	-7.53009e-08	2.34332e-07	5.18475e-07	-1.47789e-07	3.70687e-07	3.41200e-07	-2.00272e-07	1.40928e-07	-4.49937e-08	1.00503e-08	-3.49434e-08	-4.25573e-07	1.82901e-07	-2.42672e-07	8.89769e-09	-9.88264e-09	-9.84951e-10
29.049	-4.29723e-07	6.31936e-08	-3.66529e-07	-5.07056e-08	-5.01239e-07	-5.51945e-07	3.09377e-07	-7.52388e-08	2.34139e-07	5.20993e-07	-1.48506e-07	3.72487e-07	3.42046e-07	-2.00769e-07	1.41277e-07	-4.44944e-08	9.93875e-09	-3.45557e-08	-4.23981e-07	1.82217e-07	-2.41765e-07	9.86571e-09	-1.09578e-08	-1.09211e-09
29.073	-4.26199e-07	6.26755e-08	-3.63523e-07	-5.04342e-08	-5.03731e-07	-5.54165e-07	3.09125e-07	-7.51774e-08	2.33948e-07	5.23523e-07	-1.49227e-07	3.74295e-07	3.42897e-07	-2.01268e-07	1.41629e-07	-4.39961e-08	9.82745e-09	-3.41687e-08	-4.22392e-07	1.81533e-07	-2.40858e-07	1.08372e-08	-1.20369e-08	-1.19965e-09
29.098	-4.22679e-07	6.21579e-08	-3.60521e-07	-5.01660e-08	-5.06234e-07	-5.56400e-07	3.08875e-07	-7.51167e-08	2.33759e-07	5.26063e-07	-1.49952e-07	3.76112e-07	3.43753e-07	-2.01771e-07	1.41982e-07	-4.34989e-08	9.71638e-09	-3.37825e-08	-4.20805e-07	1.80852e-07	-2.39953e-07	1.18123e-08	-1.31198e-08	-1.30759e-09
29.123	-4.19164e-07	6.16409e-08	-3.57523e-07	-4.99011e-08	-5.08749e-07	-5.58650e-07	3.08629e-07	-7.50567e-08	2.33572e-07	5.28615e-07	-1.50679e-07	3.77936e-07	3.44614e-07	-2.02276e-07	1.42338e-07	-4.30027e-08	9.60555e-09	-3.33972e-08	-4.19221e-07	1.80171e-07	-2.39050e-07	1.27907e-08	-1.42066e-08	-1.41590e-09
29.147	-4.15653e-07	6.11246e-08	-3.54528e-07	-4.96393e-08	-5.11275e-07	-5.60915e-07	3.08385e-07	-7.49974e-08	2.33387e-07	5.31177e-07	-1.51409e-07	3.79768e-07	3.45480e-07	-2.02785e-07	1.42696e-07	-4.25076e-08	9.49495e-09	-3.30126e-08	-4.17641e-07	1.79492e-07	-2.38149e-07	1.37726e-08	-1.52972e-08	-1.52459e-09
29.172	-4.12146e-07	6.06089e-08	-3.51537e-07	-4.93806e-08	-5.13813e-07	-5.63194e-07	3.08144e-07	-7.49389e-08	2.33205e-07	5.33749e-07	-1.52142e-07	3.81607e-07	3.46351e-07	-2.03296e-07	1.43055e-07	-4.20136e-08	9.38461e-09	-3.26290e-08	-4.16063e-07	1.78813e-07	-2.37249e-07	1.47578e-08	-1.63915e-08	-1.63365e-09
29.196	-4.08644e-07	6.00939e-08	-3.48550e-07	-4.91250e-08	-5.16362e-07	-5.65487e-07	3.07906e-07	-7.48810e-08	2.33025e-07	5.36333e-07	-1.52879e-07	3.83454e-07	3.47227e-07	-2.03810e-07	1.43417e-07	-4.15207e-08	9.27452e-09	-3.22462e-08	-4.14488e-07	1.78137e-07	-2.36352e-07	1.57464e-08	-1.74895e-08	-1.74309e-09
29.221	-4.05147e-07	5.95797e-08	-3.45568e-07	-4.88725e-08	-5.18922e-07	-5.67795e-07	3.07671e-07	-7.48238e-08	2.32847e-07	5.38927e-07	-1.53618e-07	3.85309e-07	3.48107e-07	-2.04327e-07	1.43781e-07	-4.10290e-08	9.16469e-09	-3.18644e-08	-4.12917e-07	1.77461e-07	-2.35456e-07	1.67384e-08	-1.85912e-08	-1.85289e-09
29.245	-4.01655e-07	5.90662e-08	-3.42589e-07	-4.86231e-08	-5.21494e-07	-5.70117e-07	3.07439e-07	-7.47674e-08	2.32672e-07	5.41532e-07	-1.54361e-07	3.87171e-07	3.48993e-07	-2.04846e-07	1.44146e-07	-4.05385e-08	9.05512e-09	-3.14834e-08	-4.11349e-07	1.76788e-07	-2.34561e-07	1.77335e-08	-1.96966e-08	-1.96306e-09
29.270	-3.98169e-07	5.85535e-08	-3.39616e-07	-4.83766e-08	-5.24076e-07	-5.72453e-07	3.07210e-07	-7.47117e-08	2.32498e-07	5.44147e-07	-1.55106e-07	3.89041e-07	3.49883e-07	-2.05369e-07	1.44514e-07	-4.00492e-08	8.94582e-09	-3.11034e-08	-4.09784e-07	1.76115e-07	-2.33669e-07	1.87320e-08	-2.08056e-08	-2.07358e-09
29.295	-3.94688e-07	5.80416e-08	-3.36647e-07	-4.81332e-08	-5.26669e-07	-5.74802e-07	3.06984e-07	-7.46566e-08	2.32327e-07	5.46772e-07	-1.55854e-07	3.90918e-07	3.50778e-07	-2.05894e-07	1.44884e-07	-3.95612e-08	8.83680e-09	-3.07244e-08	-4.08223e-07	1.75444e-07	-2.32779e-07	1.97337e-08	-2.19181e-08	-2.18446e-09
29.319	-3.91214e-07	5.75306e-08	-3.33683e-07	-4.78926e-08	-5.29273e-07	-5.77165e-07	3.06760e-07	-7.46024e-08	2.32158e-07	5.49408e-07	-1.56606e-07	3.92802e-07	3.51678e-07	-2.06422e-07	1.45255e-07	-3.90744e-08	8.72807e-09	-3.03463e-08	-4.06666e-07	1.74775e-07	-2.31891e-07	2.07385e-08	-2.30342e-08	-2.29570e-09
29.344	-3.87745e-07	5.70205e-08	-3.30724e-07	-4.76550e-08	-5.31887e-07	-5.79542e-07	3.06540e-07	-7.45488e-08	2.31991e-07	5.52054e-07	-1.57360e-07	3.94694e-07	3.52582e-07	-2.06953e-07	1.45629e-07	-3.85889e-08	8.61962e-09	-2.99692e-08	-4.05112e-07	1.74107e-07	-2.31005e-07	2.17465e-08	-2.41538e-08	-2.40728e-09
29.368	-3.84282e-07	5.65113e-08	-3.27771e-07	-4.74203e-08	-5.34512e-07	-5.81932e-07	3.06323e-07	-7.44959e-08	2.31827e-07	5.54710e-07	-1.58117e-07	3.96593e-07	3.53491e-07	-2.07487e-07	1.46004e-07	-3.81047e-08	8.51147e-09	-2.95932e-08	-4.03561e-07	1.73441e-07	-2.30121e-07	2.27576e-08	-2.52768e-08	-2.51921e-09
29.393	-3.80826e-07	5.60030e-08	-3.24823e-07	-4.71884e-08	-5.37148e-07	-5.84336e-07	3.06108e-07	-7.44438e-08	2.31665e-07	5.57377e-07	-1.58877e-07	3.98499e-07	3.54405e-07	-2.08023e-07	1.46382e-07	-3.76218e-08	8.40361e-09	-2.92182e-08	-4.02015e-07	1.72776e-07	-2.29239e-07	2.37719e-08	-2.64033e-08	-2.63148e-09
29.417	-3.77376e-07	5.54957e-08	-3.21880e-07	-4.69593e-08	-5.39793e-07	-5.86752e-07	3.05897e-07	-7.43924e-08	2.31505e-07	5.60053e-07	-1.59640e-07	4.00413e-07	3.55323e-07	-2.08562e-07	1.46761e-07	-3.71404e-08	8.29607e-09	-2.88443e-08	-4.00472e-07	1.72113e-07	-2.28359e-07	2.47891e-08	-2.75332e-08	-2.74409e-09
29.442	-3.73933e-07	5.49895e-08	-3.18944e-07	-4.67330e-08	-5.42449e-07	-5.89182e-07	3.05689e-07	-7.43418e-08	2.31347e-07	5.62739e-07	-1.60406e-07	4.02333e-07	3.56247e-07	-2.09104e-07	1.47142e-07	-3.66603e-08	8.18883e-09	-2.84714e-08	-3.98933e-07	1.71452e-07	-2.27482e-07	2.58094e-08	-2.86665e-08	-2.85704e-09
29.467	-3.70498e-07	5.44842e-08	-3.16013e-07	-4.65095e-08	-5.45115e-07	-5.91624e-07	3.05484e-07	-7.42919e-08	2.31192e-07	5.65436e-07	-1.61174e-07	4.04261e-07	3.57174e-07	-2.09649e-07	1.47526e-07	-3.61816e-08	8.08192e-09	-2.80997e-08	-3.97398e-07	1.70792e-07	-2.26606e-07	2.68327e-08	-2.98030e-08	-2.97031e-09
29.491	-3.67069e-07	5.39800e-08	-3.13089e-07	-4.62887e-08	-5.47791e-07	-5.94079e-07	3.05281e-07	-7.42427e-08	2.31039e-07	5.68142e-07	-1.61946e-07	4.06196e-07	3.58107e-07	-2.10196e-07	1.47911e-07	-3.57044e-08	7.97532e-09	-2.77291e-08	-3.95867e-07	1.70134e-07	-2.25733e-07	2.78590e-08	-3.09429e-08	-3.08392e-09
29.516	-3.63648e-07	5.34769e-08	-3.10171e-07	-4.60706e-08	-5.50476e-07	-5.96547e-07	3.05082e-07	-7.41942e-08	2.30888e-07	5.70858e-07	-1.62720e-07	4.08138e-07	3.59043e-07	-2.10746e-07	1.48298e-07	-3.52287e-08	7.86906e-09	-2.73596e-08	-3.94341e-07	1.69478e-07	-2.24863e-07	2.88882e-08	-3.20861e-08	-3.19785e-09
29.540	-3.60234e-07	5.29749e-08	-3.07259e-07	-4.58551e-08	-5.53172e-07	-5.99027e-07	3.04886e-07	-7.41465e-08	2.30739e-07	5.73583e-07	-1.63497e-07	4.10086e-07	3.59985e-07	-2.11298e-07	1.48686e-07	-3.47545e-08	7.76314e-09	-2.69914e-08	-3.92818e-07	1.68824e-07	-2.23995e-07	2.99203e-08	-3.32324e-08	-3.31210e-09
29.565	-3.56829e-07	5.24741e-08	-3.04355e-07	-4.56423e-08	-5.55877e-07	-6.01519e-07	3.04693e-07	-7.40995e-08	2.30593e-07	5.76318e-07	-1.64276e-07	4.12042e-07	3.60931e-07	-2.11853e-07	1.49077e-07	-3.42818e-08	7.65755e-09	-2.66243e-08	-3.91300e-07	1.68171e-07	-2.23129e-07	3.09553e-08	-3.43820e-08	-3.42667e-09
29.590	-3.53431e-07	5.19744e-08	-3.01457e-07	-4.54320e-08	-5.58592e-07	-6.04024e-07	3.04502e-07	-7.40532e-08	2.30449e-07	5.79063e-07	-1.65059e-07	4.14004e-07	3.61881e-07	-2.12411e-07	1.49470e-07	-3.38107e-08	7.55232e-09	-2.62584e-08	-3.89787e-07	1.67521e-07	-2.22266e-07	3.19931e-08	-3.55347e-08	-3.54156e-09
29.614	-3.50042e-07	5.14760e-08	-2.98566e-07	-4.52243e-08	-5.61316e-07	-6.06540e-07	3.04315e-07	-7.40077e-08	2.30308e-07	5.81818e-07	-1.65844e-07	4.15974e-07	3.62836e-07	-2.12972e-07	1.49864e-07	-3.33411e-08	7.44743e-09	-2.58937e-08	-3.88277e-07	1.66872e-07	-2.21405e-07	3.30338e-08	-3.66905e-08	-3.65675e-09
29.639	-3.46661e-07	5.09788e-08	-2.95682e-07	-4.50192e-08	-5.64049e-07	-6.09068e-07	3.04131e-07	-7.39630e-08	2.30168e-07	5.84581e-07	-1.66632e-07	4.17950e-07	3.63795e-07	-2.13535e-07	1.50260e-07	-3.28732e-08	7.34291e-09	-2.55303e-08	-3.86772e-07	1.66225e-07	-2.20547e-07	3.40772e-08	-3.78495e-08	-3.77226e-09
29.663	-3.43288e-07	5.04829e-08	-2.92805e-07	-4.48165e-08	-5.66792e-07	-6.11608e-07	3.03950e-07	-7.39190e-08	2.30031e-07	5.87355e-07	-1.67422e-07	4.19932e-07	3.64758e-07	-2.14100e-07	1.50658e-07	-3.24069e-08	7.23875e-09	-2.51681e-08	-3.85272e-07	1.65580e-07	-2.19692e-07	3.51234e-08	-3.90115e-08	-3.88807e-09
29.688	-3.39924e-07	4.99882e-08	-2.89936e-07	-4.46164e-08	-5.69543e-07	-6.14160e-07	3.03772e-07	-7.38757e-08	2.29897e-07	5.90137e-07	-1.68215e-07	4.21922e-07	3.65726e-07	-2.14668e-07	1.51058e-07	-3.19423e-08	7.13496e-09	-2.48073e-08	-3.83777e-07	1.64938e-07	-2.18839e-07	3.61723e-08	-4.01765e-08	-4.00418e-09
29.712	-3.36570e-07	4.94949e-08	-2.87075e-07	-4.44186e-08	-5.72304e-07	-6.16723e-07	3.03597e-07	-7.38332e-08	2.29764e-07	5.92929e-07	-1.69011e-07	4.23918e-07	3.66699e-07	-2.15239e-07	1.51460e-07	-3.14793e-08	7.03156e-09	-2.44478e-08	-3.82286e-07	1.64297e-07	-2.17989e-07	3.72239e-08	-4.13445e-08	-4.12059e-09
[truncated: 12 more rows]
