# Supplementary material for: Effects of ischemic preconditioning on lower-limb anaerobic performance and neuromuscular adaptations
Source: PeerJ. 2026 Jun 8;14:e21296. doi: 10.7717/peerj.21296 (PMC13256049; doi:10.7717/peerj.21296)
Supplement: Supplemental Information 1 [file peerj-14-21296-s001.zip › Fnirs_hbo/42.csv]

	1	1	1	1	1	1	1	1	1	1	1	1	1	1	1	1	1	1	1	1	1	1	1	1
time	HRF HbO,1,1	HRF HbR,1,1	HRF HbT,1,1	HRF HbO,1,2	HRF HbR,1,2	HRF HbT,1,2	HRF HbO,1,3	HRF HbR,1,3	HRF HbT,1,3	HRF HbO,1,4	HRF HbR,1,4	HRF HbT,1,4	HRF HbO,2,5	HRF HbR,2,5	HRF HbT,2,5	HRF HbO,2,6	HRF HbR,2,6	HRF HbT,2,6	HRF HbO,2,7	HRF HbR,2,7	HRF HbT,2,7	HRF HbO,2,8	HRF HbR,2,8	HRF HbT,2,8
-1.991	9.71402e-09	-2.18218e-09	7.53184e-09	-9.02977e-08	4.30859e-08	-4.72118e-08	1.58183e-07	1.55596e-07	3.13779e-07	1.89080e-08	-5.58416e-09	1.33238e-08	3.94377e-09	-8.24177e-10	3.11959e-09	1.18828e-10	-6.37625e-11	5.50651e-11	-1.70540e-07	-4.95326e-08	-2.20073e-07	4.76571e-09	-9.72928e-10	3.79278e-09
-1.966	9.24063e-09	-2.07584e-09	7.16480e-09	-8.82928e-08	4.19686e-08	-4.63243e-08	1.54301e-07	1.52037e-07	3.06339e-07	1.83134e-08	-5.40855e-09	1.29048e-08	3.65420e-09	-7.63662e-10	2.89054e-09	1.49233e-10	-8.00781e-11	6.91551e-11	-1.66441e-07	-4.84400e-08	-2.14881e-07	4.57180e-09	-9.33342e-10	3.63846e-09
-1.942	8.77529e-09	-1.97130e-09	6.80399e-09	-8.62777e-08	4.08526e-08	-4.54251e-08	1.50415e-07	1.48465e-07	2.98880e-07	1.77227e-08	-5.23411e-09	1.24886e-08	3.37132e-09	-7.04545e-10	2.66677e-09	1.78391e-10	-9.57240e-11	8.26669e-11	-1.62334e-07	-4.73412e-08	-2.09675e-07	4.38037e-09	-8.94261e-10	3.48611e-09
-1.917	8.31801e-09	-1.86858e-09	6.44944e-09	-8.42522e-08	3.97379e-08	-4.45143e-08	1.46525e-07	1.44878e-07	2.91403e-07	1.71361e-08	-5.06085e-09	1.20752e-08	3.09515e-09	-6.46831e-10	2.44832e-09	2.06299e-10	-1.10699e-10	9.55993e-11	-1.58219e-07	-4.62361e-08	-2.04455e-07	4.19144e-09	-8.55691e-10	3.33575e-09
-1.892	7.86885e-09	-1.76768e-09	6.10118e-09	-8.22166e-08	3.86246e-08	-4.35919e-08	1.42632e-07	1.41278e-07	2.83909e-07	1.65535e-08	-4.88879e-09	1.16647e-08	2.82574e-09	-5.90528e-10	2.23521e-09	2.32954e-10	-1.25002e-10	1.07952e-10	-1.54096e-07	-4.51249e-08	-1.99221e-07	4.00504e-09	-8.17636e-10	3.18740e-09
-1.868	7.42785e-09	-1.66861e-09	5.75924e-09	-8.01707e-08	3.75127e-08	-4.26580e-08	1.38734e-07	1.37663e-07	2.76397e-07	1.59750e-08	-4.71794e-09	1.12570e-08	2.56310e-09	-5.35642e-10	2.02746e-09	2.58355e-10	-1.38633e-10	1.19723e-10	-1.49966e-07	-4.40075e-08	-1.93973e-07	3.82117e-09	-7.80099e-10	3.04107e-09
-1.843	6.99503e-09	-1.57138e-09	5.42365e-09	-7.81147e-08	3.64022e-08	-4.17125e-08	1.34832e-07	1.34035e-07	2.68867e-07	1.54006e-08	-4.54831e-09	1.08523e-08	2.30728e-09	-4.82180e-10	1.82510e-09	2.82501e-10	-1.51589e-10	1.30912e-10	-1.45829e-07	-4.28840e-08	-1.88713e-07	3.63986e-09	-7.43085e-10	2.89678e-09
-1.819	6.57044e-09	-1.47600e-09	5.09445e-09	-7.60485e-08	3.52931e-08	-4.07554e-08	1.30927e-07	1.30394e-07	2.61320e-07	1.48304e-08	-4.37990e-09	1.04505e-08	2.05830e-09	-4.30148e-10	1.62815e-09	3.05388e-10	-1.63870e-10	1.41518e-10	-1.41684e-07	-4.17545e-08	-1.83438e-07	3.46114e-09	-7.06598e-10	2.75454e-09
-1.794	6.15413e-09	-1.38248e-09	4.77165e-09	-7.39722e-08	3.41854e-08	-3.97869e-08	1.27018e-07	1.26739e-07	2.53756e-07	1.42643e-08	-4.21273e-09	1.00516e-08	1.81620e-09	-3.79553e-10	1.43665e-09	3.27016e-10	-1.75476e-10	1.51540e-10	-1.37532e-07	-4.06189e-08	-1.78150e-07	3.28501e-09	-6.70641e-10	2.61437e-09
-1.769	5.74612e-09	-1.29082e-09	4.45530e-09	-7.18859e-08	3.30790e-08	-3.88068e-08	1.23105e-07	1.23070e-07	2.46175e-07	1.37025e-08	-4.04681e-09	9.65570e-09	1.58100e-09	-3.30400e-10	1.25060e-09	3.47382e-10	-1.86404e-10	1.60978e-10	-1.33372e-07	-3.94773e-08	-1.72850e-07	3.11150e-09	-6.35218e-10	2.47628e-09
-1.745	5.34645e-09	-1.20104e-09	4.14541e-09	-6.97895e-08	3.19742e-08	-3.78153e-08	1.19189e-07	1.19388e-07	2.38576e-07	1.31450e-08	-3.88214e-09	9.26281e-09	1.35274e-09	-2.82697e-10	1.07004e-09	3.66485e-10	-1.96655e-10	1.69830e-10	-1.29206e-07	-3.83297e-08	-1.67536e-07	2.94062e-09	-6.00334e-10	2.34029e-09
-1.720	4.95517e-09	-1.11314e-09	3.84203e-09	-6.76831e-08	3.08707e-08	-3.68124e-08	1.15269e-07	1.15692e-07	2.30961e-07	1.25917e-08	-3.71875e-09	8.87294e-09	1.13144e-09	-2.36450e-10	8.94989e-10	3.84323e-10	-2.06226e-10	1.78096e-10	-1.25032e-07	-3.71762e-08	-1.62208e-07	2.77241e-09	-5.65993e-10	2.20642e-09
-1.696	4.57231e-09	-1.02713e-09	3.54518e-09	-6.55668e-08	2.97687e-08	-3.57980e-08	1.11346e-07	1.11983e-07	2.23329e-07	1.20428e-08	-3.55663e-09	8.48612e-09	9.17139e-10	-1.91666e-10	7.25474e-10	4.00895e-10	-2.15119e-10	1.85776e-10	-1.20852e-07	-3.60167e-08	-1.56869e-07	2.60687e-09	-5.32198e-10	2.07467e-09
-1.671	4.19792e-09	-9.43029e-10	3.25489e-09	-6.34404e-08	2.86682e-08	-3.47723e-08	1.07419e-07	1.08261e-07	2.15680e-07	1.14982e-08	-3.39580e-09	8.10238e-09	7.09866e-10	-1.48349e-10	5.61517e-10	4.16199e-10	-2.23331e-10	1.92868e-10	-1.16664e-07	-3.48514e-08	-1.51516e-07	2.44402e-09	-4.98953e-10	1.94507e-09
-1.647	3.83202e-09	-8.60832e-10	2.97118e-09	-6.13042e-08	2.75691e-08	-3.37351e-08	1.03489e-07	1.04525e-07	2.08015e-07	1.09580e-08	-3.23626e-09	7.72173e-09	5.09650e-10	-1.06508e-10	4.03143e-10	4.30234e-10	-2.30862e-10	1.99372e-10	-1.12470e-07	-3.36803e-08	-1.46150e-07	2.28389e-09	-4.66262e-10	1.81763e-09
-1.622	3.47465e-09	-7.80553e-10	2.69410e-09	-5.91581e-08	2.64715e-08	-3.26866e-08	9.95563e-08	1.00777e-07	2.00333e-07	1.04222e-08	-3.07803e-09	7.34420e-09	3.16521e-10	-6.61473e-11	2.50374e-10	4.42999e-10	-2.37712e-10	2.05287e-10	-1.08269e-07	-3.25034e-08	-1.40773e-07	2.12650e-09	-4.34128e-10	1.69237e-09
-1.597	3.12586e-09	-7.02200e-10	2.42366e-09	-5.70022e-08	2.53754e-08	-3.16268e-08	9.56201e-08	9.70153e-08	1.92635e-07	9.89094e-09	-2.92113e-09	6.96981e-09	1.30509e-10	-2.72740e-11	1.03235e-10	4.54492e-10	-2.43879e-10	2.10613e-10	-1.04061e-07	-3.13207e-08	-1.35382e-07	1.97185e-09	-4.02557e-10	1.56929e-09
-1.573	2.78568e-09	-6.25781e-10	2.15990e-09	-5.48364e-08	2.42808e-08	-3.05557e-08	9.16807e-08	9.32408e-08	1.84921e-07	9.36414e-09	-2.76554e-09	6.59860e-09	-4.83576e-11	1.01059e-11	-3.82517e-11	4.64713e-10	-2.49364e-10	2.15349e-10	-9.98472e-08	-3.01323e-08	-1.29979e-07	1.81997e-09	-3.71551e-10	1.44842e-09
-1.548	2.45415e-09	-5.51305e-10	1.90284e-09	-5.26609e-08	2.31876e-08	-2.94733e-08	8.77384e-08	8.94534e-08	1.77192e-07	8.84187e-09	-2.61130e-09	6.23057e-09	-2.20049e-10	4.59862e-11	-1.74062e-10	4.73660e-10	-2.54164e-10	2.19495e-10	-9.56264e-08	-2.89382e-08	-1.24565e-07	1.67089e-09	-3.41115e-10	1.32977e-09
-1.524	2.13130e-09	-4.78780e-10	1.65252e-09	-5.04757e-08	2.20960e-08	-2.83796e-08	8.37931e-08	8.56531e-08	1.69446e-07	8.32416e-09	-2.45840e-09	5.86576e-09	-3.84535e-10	8.03609e-11	-3.04174e-10	4.81332e-10	-2.58281e-10	2.23051e-10	-9.13991e-08	-2.77384e-08	-1.19138e-07	1.52461e-09	-3.11252e-10	1.21336e-09
-1.499	1.81717e-09	-4.08214e-10	1.40896e-09	-4.82807e-08	2.10060e-08	-2.72748e-08	7.98448e-08	8.18401e-08	1.61685e-07	7.81105e-09	-2.30687e-09	5.50419e-09	-5.41787e-10	1.13224e-10	-4.28564e-10	4.87728e-10	-2.61714e-10	2.26015e-10	-8.71655e-08	-2.65330e-08	-1.13699e-07	1.38115e-09	-2.81965e-10	1.09919e-09
-1.475	1.51181e-09	-3.39615e-10	1.17219e-09	-4.60761e-08	1.99174e-08	-2.61587e-08	7.58938e-08	7.80145e-08	1.53908e-07	7.30257e-09	-2.15669e-09	5.14588e-09	-6.91778e-10	1.44569e-10	-5.47209e-10	4.92848e-10	-2.64461e-10	2.28387e-10	-8.29255e-08	-2.53221e-08	-1.08248e-07	1.24054e-09	-2.53259e-10	9.87283e-10
-1.450	1.21523e-09	-2.72992e-10	9.42240e-10	-4.38619e-08	1.88304e-08	-2.50315e-08	7.19400e-08	7.41762e-08	1.46116e-07	6.79875e-09	-2.00790e-09	4.79085e-09	-8.34477e-10	1.74391e-10	-6.60086e-10	4.96691e-10	-2.66523e-10	2.30168e-10	-7.86794e-08	-2.41056e-08	-1.02785e-07	1.10279e-09	-2.25138e-10	8.77656e-10
-1.425	9.27491e-10	-2.08353e-10	7.19138e-10	-4.16380e-08	1.77449e-08	-2.38931e-08	6.79835e-08	7.03254e-08	1.38309e-07	6.29963e-09	-1.86049e-09	4.43914e-09	-9.69856e-10	2.02682e-10	-7.67174e-10	4.99256e-10	-2.67899e-10	2.31357e-10	-7.44271e-08	-2.28836e-08	-9.73106e-08	9.67925e-10	-1.97604e-10	7.70321e-10
-1.401	6.48617e-10	-1.45707e-10	5.02910e-10	-3.94046e-08	1.66610e-08	-2.27436e-08	6.40244e-08	6.64622e-08	1.30487e-07	5.80523e-09	-1.71448e-09	4.09075e-09	-1.09789e-09	2.29439e-10	-8.68449e-10	5.00543e-10	-2.68590e-10	2.31953e-10	-7.01687e-08	-2.16561e-08	-9.18248e-08	8.35955e-10	-1.70662e-10	6.65293e-10
-1.376	3.78647e-10	-8.50600e-11	2.93587e-10	-3.71618e-08	1.55787e-08	-2.15831e-08	6.00628e-08	6.25866e-08	1.22649e-07	5.31559e-09	-1.56987e-09	3.74572e-09	-1.21854e-09	2.54654e-10	-9.63890e-10	5.00550e-10	-2.68594e-10	2.31956e-10	-6.59044e-08	-2.04232e-08	-8.63276e-08	7.06901e-10	-1.44315e-10	5.62586e-10
-1.352	1.17616e-10	-2.64215e-11	9.11946e-11	-3.49094e-08	1.44979e-08	-2.04115e-08	5.60987e-08	5.86987e-08	1.14797e-07	4.83075e-09	-1.42668e-09	3.40407e-09	-1.33180e-09	2.78321e-10	-1.05347e-09	4.99278e-10	-2.67911e-10	2.31367e-10	-6.16342e-08	-1.91849e-08	-8.08190e-08	5.80780e-10	-1.18568e-10	4.62213e-10
-1.327	-1.34439e-10	3.02007e-11	-1.04239e-10	-3.26476e-08	1.34188e-08	-1.92288e-08	5.21321e-08	5.47985e-08	1.06931e-07	4.35074e-09	-1.28492e-09	3.06582e-09	-1.43762e-09	3.00436e-10	-1.13718e-09	4.96727e-10	-2.66542e-10	2.30185e-10	-5.73581e-08	-1.79412e-08	-7.52993e-08	4.57611e-10	-9.34222e-11	3.64189e-10
-1.303	-3.77484e-10	8.47989e-11	-2.92686e-10	-3.03764e-08	1.23412e-08	-1.80352e-08	4.81633e-08	5.08863e-08	9.90495e-08	3.87558e-09	-1.14459e-09	2.73099e-09	-1.53598e-09	3.20992e-10	-1.21499e-09	4.92895e-10	-2.64486e-10	2.28409e-10	-5.30763e-08	-1.66922e-08	-6.97685e-08	3.37411e-10	-6.88830e-11	2.68528e-10
-1.278	-6.11484e-10	1.37365e-10	-4.74119e-10	-2.80959e-08	1.12652e-08	-1.68307e-08	4.41921e-08	4.69619e-08	9.11541e-08	3.40532e-09	-1.00570e-09	2.39961e-09	-1.62685e-09	3.39983e-10	-1.28687e-09	4.87783e-10	-2.61743e-10	2.26040e-10	-4.87888e-08	-1.54380e-08	-6.42268e-08	2.20196e-10	-4.49535e-11	1.75243e-10
-1.253	-8.36402e-10	1.87891e-10	-6.48511e-10	-2.58060e-08	1.01908e-08	-1.56152e-08	4.02188e-08	4.30256e-08	8.32444e-08	2.93997e-09	-8.68272e-10	2.07170e-09	-1.71022e-09	3.57405e-10	-1.35281e-09	4.81390e-10	-2.58313e-10	2.23078e-10	-4.44957e-08	-1.41785e-08	-5.86742e-08	1.05985e-10	-2.16370e-11	8.43479e-11
-1.229	-1.05220e-09	2.36369e-10	-8.15835e-10	-2.35069e-08	9.11809e-09	-1.43888e-08	3.62433e-08	3.90774e-08	7.53207e-08	2.47959e-09	-7.32305e-10	1.74728e-09	-1.78604e-09	3.73250e-10	-1.41279e-09	4.73718e-10	-2.54195e-10	2.19522e-10	-4.01972e-08	-1.29138e-08	-5.31110e-08	-5.20571e-12	1.06276e-12	-4.14295e-12
-1.204	-1.25886e-09	2.82792e-10	-9.76064e-10	-2.11986e-08	8.04696e-09	-1.31516e-08	3.22658e-08	3.51174e-08	6.73831e-08	2.02419e-09	-5.97810e-10	1.42638e-09	-1.85430e-09	3.87515e-10	-1.46678e-09	4.64764e-10	-2.49391e-10	2.15373e-10	-3.58932e-08	-1.16440e-08	-4.75372e-08	-1.13359e-10	2.31424e-11	-9.02164e-11
-1.180	-1.45632e-09	3.27151e-10	-1.12917e-09	-1.88810e-08	6.97748e-09	-1.19035e-08	2.82862e-08	3.11456e-08	5.94318e-08	1.57381e-09	-4.64798e-10	1.10901e-09	-1.91496e-09	4.00192e-10	-1.51477e-09	4.54531e-10	-2.43900e-10	2.10631e-10	-3.15839e-08	-1.03690e-08	-4.19529e-08	-2.18458e-10	4.45986e-11	-1.73859e-10
-1.155	-1.64457e-09	3.69440e-10	-1.27513e-09	-1.65544e-08	5.90964e-09	-1.06447e-08	2.43048e-08	2.71621e-08	5.14669e-08	1.12848e-09	-3.33277e-10	7.95200e-10	-1.96801e-09	4.11278e-10	-1.55673e-09	4.43018e-10	-2.37722e-10	2.05296e-10	-2.72693e-08	-9.08899e-09	-3.63583e-08	-3.20485e-10	6.54277e-11	-2.55058e-10
-1.130	-1.82356e-09	4.09649e-10	-1.41391e-09	-1.42186e-08	4.84345e-09	-9.37512e-09	2.03215e-08	2.31671e-08	4.34886e-08	6.88229e-10	-2.03257e-10	4.84972e-10	-2.01341e-09	4.20765e-10	-1.59264e-09	4.30224e-10	-2.30857e-10	1.99367e-10	-2.29495e-08	-7.80392e-09	-3.07534e-08	-4.19425e-10	8.56265e-11	-3.33799e-10
-1.106	-1.99327e-09	4.47773e-10	-1.54550e-09	-1.18737e-08	3.77892e-09	-8.09482e-09	1.63365e-08	1.91605e-08	3.54970e-08	2.53095e-10	-7.47473e-11	1.78347e-10	-2.05114e-09	4.28650e-10	-1.62248e-09	4.16152e-10	-2.23306e-10	1.92846e-10	-1.86246e-08	-6.51385e-09	-2.51385e-08	-5.15261e-10	1.05192e-10	-4.10069e-10
-1.081	-2.15366e-09	4.83802e-10	-1.66986e-09	-9.51989e-09	2.71606e-09	-6.80383e-09	1.23497e-08	1.51426e-08	2.74923e-08	-1.76895e-10	5.22432e-11	-1.24652e-10	-2.08117e-09	4.34927e-10	-1.64624e-09	4.00800e-10	-2.15068e-10	1.85732e-10	-1.42947e-08	-5.21883e-09	-1.95136e-08	-6.07976e-10	1.24120e-10	-4.83857e-10
-1.057	-2.30469e-09	5.17730e-10	-1.78696e-09	-7.15707e-09	1.65487e-09	-5.50220e-09	8.36135e-09	1.11133e-08	1.94746e-08	-6.01710e-10	1.77705e-10	-4.24005e-10	-2.10348e-09	4.39590e-10	-1.66389e-09	3.84170e-10	-2.06144e-10	1.78025e-10	-9.95992e-09	-3.91890e-09	-1.38788e-08	-6.97555e-10	1.42407e-10	-5.55147e-10
-1.032	-2.44633e-09	5.49550e-10	-1.89678e-09	-4.78533e-09	5.95369e-10	-4.18996e-09	4.37142e-09	7.07269e-09	1.14441e-08	-1.02132e-09	3.01630e-10	-7.19689e-10	-2.11805e-09	4.42634e-10	-1.67542e-09	3.66262e-10	-1.96535e-10	1.69727e-10	-5.62024e-09	-2.61409e-09	-8.23434e-09	-7.83980e-10	1.60051e-10	-6.23929e-10
-1.008	-2.57856e-09	5.79253e-10	-1.99931e-09	-2.40471e-09	-4.62443e-10	-2.86715e-09	3.80008e-10	3.02096e-09	3.40097e-09	-1.43569e-09	4.24007e-10	-1.01168e-09	-2.12485e-09	4.44055e-10	-1.68079e-09	3.47077e-10	-1.86240e-10	1.60836e-10	-1.27580e-09	-1.30446e-09	-2.58026e-09	-8.67237e-10	1.77048e-10	-6.90189e-10
-0.983	-2.70133e-09	6.06832e-10	-2.09450e-09	-1.52580e-11	-1.51856e-09	-1.53381e-09	-3.61281e-09	-1.04186e-09	-4.65467e-09	-1.84479e-09	5.44830e-10	-1.29997e-09	-2.12385e-09	4.43846e-10	-1.68000e-09	3.26615e-10	-1.75261e-10	1.51354e-10	3.07333e-09	9.96772e-12	3.08330e-09	-9.47309e-10	1.93395e-10	-7.53914e-10
-0.958	-2.81462e-09	6.32281e-10	-2.18234e-09	2.38298e-09	-2.57296e-09	-1.89982e-10	-7.60697e-09	-5.11569e-09	-1.27227e-08	-2.24860e-09	6.64087e-10	-1.58451e-09	-2.11503e-09	4.42003e-10	-1.67303e-09	3.04878e-10	-1.63597e-10	1.41281e-10	7.42707e-09	1.32914e-09	8.75621e-09	-1.02418e-09	2.09089e-10	-8.15092e-10
-0.934	-2.91838e-09	6.55592e-10	-2.26279e-09	4.78996e-09	-3.62566e-09	1.16430e-09	-1.16024e-08	-9.20043e-09	-2.08028e-08	-2.64708e-09	7.81772e-10	-1.86531e-09	-2.09837e-09	4.38521e-10	-1.65985e-09	2.81866e-10	-1.51249e-10	1.30618e-10	1.17853e-08	2.65302e-09	1.44383e-08	-1.09784e-09	2.24126e-10	-8.73711e-10
-0.909	-3.01260e-09	6.76757e-10	-2.33585e-09	7.20564e-09	-4.67663e-09	2.52901e-09	-1.55990e-08	-1.32960e-08	-2.88950e-08	-3.04020e-09	8.97874e-10	-2.14233e-09	-2.07384e-09	4.33396e-10	-1.64045e-09	2.57581e-10	-1.38217e-10	1.19364e-10	1.61480e-08	3.98156e-09	2.01296e-08	-1.16826e-09	2.38503e-10	-9.29759e-10
-0.885	-3.09724e-09	6.95771e-10	-2.40147e-09	9.62996e-09	-5.72588e-09	3.90408e-09	-1.95967e-08	-1.74023e-08	-3.69991e-08	-3.42794e-09	1.01238e-09	-2.41555e-09	-2.04142e-09	4.26621e-10	-1.61480e-09	2.32023e-10	-1.24503e-10	1.07520e-10	2.05151e-08	5.31472e-09	2.58298e-08	-1.23544e-09	2.52218e-10	-9.83223e-10
-0.860	-3.17226e-09	7.12624e-10	-2.45964e-09	1.20629e-08	-6.77339e-09	5.28949e-09	-2.35955e-08	-2.15193e-08	-4.51148e-08	-3.81026e-09	1.12530e-09	-2.68496e-09	-2.00109e-09	4.18193e-10	-1.58290e-09	2.05194e-10	-1.10106e-10	9.50875e-11	2.48864e-08	6.65246e-09	3.15388e-08	-1.29936e-09	2.65267e-10	-1.03409e-09
-0.836	-3.23765e-09	7.27311e-10	-2.51033e-09	1.45043e-08	-7.81915e-09	6.68519e-09	-2.75952e-08	-2.56469e-08	-5.32421e-08	-4.18713e-09	1.23660e-09	-2.95053e-09	-1.95283e-09	4.08106e-10	-1.54472e-09	1.77095e-10	-9.50284e-11	8.20662e-11	2.92619e-08	7.99473e-09	3.72566e-08	-1.36000e-09	2.77647e-10	-1.08235e-09
-0.811	-3.29335e-09	7.39825e-10	-2.55353e-09	1.69543e-08	-8.86317e-09	8.09114e-09	-3.15958e-08	-2.97850e-08	-6.13808e-08	-4.55853e-09	1.34629e-09	-3.21224e-09	-1.89660e-09	3.96356e-10	-1.50025e-09	1.47727e-10	-7.92696e-11	6.84569e-11	3.36415e-08	9.34149e-09	4.29830e-08	-1.41735e-09	2.89355e-10	-1.12799e-09
-0.786	-3.33935e-09	7.50158e-10	-2.58919e-09	1.94127e-08	-9.90543e-09	9.50730e-09	-3.55972e-08	-3.39334e-08	-6.95307e-08	-4.92442e-09	1.45435e-09	-3.47007e-09	-1.83240e-09	3.82938e-10	-1.44946e-09	1.17091e-10	-6.28307e-11	5.42603e-11	3.80251e-08	1.06927e-08	4.87178e-08	-1.47139e-09	3.00388e-10	-1.17101e-09
-0.762	-3.37561e-09	7.58304e-10	-2.61731e-09	2.18796e-08	-1.09459e-08	1.09336e-08	-3.95994e-08	-3.80922e-08	-7.76916e-08	-5.28478e-09	1.56077e-09	-3.72401e-09	-1.76019e-09	3.67848e-10	-1.39234e-09	8.51897e-11	-4.57125e-11	3.94771e-11	4.24126e-08	1.20483e-08	5.44610e-08	-1.52212e-09	3.10743e-10	-1.21137e-09
-0.737	-3.40211e-09	7.64256e-10	-2.63785e-09	2.43547e-08	-1.19847e-08	1.23701e-08	-4.36023e-08	-4.22612e-08	-8.58635e-08	-5.63958e-09	1.66556e-09	-3.97402e-09	-1.67996e-09	3.51081e-10	-1.32888e-09	5.20240e-11	-2.79159e-11	2.41081e-11	4.68040e-08	1.34083e-08	6.02123e-08	-1.56951e-09	3.20418e-10	-1.24909e-09
-0.713	-3.41881e-09	7.68008e-10	-2.65080e-09	2.68382e-08	-1.30216e-08	1.38166e-08	-4.76057e-08	-4.64403e-08	-9.40460e-08	-5.98879e-09	1.76869e-09	-4.22010e-09	-1.59168e-09	3.32632e-10	-1.25905e-09	1.75957e-11	-9.44181e-12	8.15391e-12	5.11992e-08	1.47726e-08	6.59718e-08	-1.61355e-09	3.29409e-10	-1.28414e-09
-0.688	-3.42568e-09	7.69552e-10	-2.65613e-09	2.93299e-08	-1.40568e-08	1.52732e-08	-5.16096e-08	-5.06295e-08	-1.02239e-07	-6.33238e-09	1.87016e-09	-4.46222e-09	-1.49533e-09	3.12498e-10	-1.18284e-09	-1.80935e-11	9.70890e-12	-8.38457e-12	5.55980e-08	1.61412e-08	7.17392e-08	-1.65423e-09	3.37714e-10	-1.31651e-09
-0.664	-3.42270e-09	7.68882e-10	-2.65382e-09	3.18299e-08	-1.50902e-08	1.67397e-08	-5.56140e-08	-5.48287e-08	-1.10443e-07	-6.67033e-09	1.96997e-09	-4.70036e-09	-1.39090e-09	2.90673e-10	-1.10023e-09	-5.50417e-11	2.95352e-11	-2.55065e-11	6.00004e-08	1.75140e-08	7.75144e-08	-1.69153e-09	3.45330e-10	-1.34620e-09
-0.639	-3.40983e-09	7.65991e-10	-2.64384e-09	3.43380e-08	-1.61218e-08	1.82162e-08	-5.96188e-08	-5.90377e-08	-1.18656e-07	-7.00260e-09	2.06810e-09	-4.93450e-09	-1.27836e-09	2.67154e-10	-1.01121e-09	-9.32472e-11	5.00361e-11	-4.32110e-11	6.44063e-08	1.88909e-08	8.32973e-08	-1.72544e-09	3.52253e-10	-1.37319e-09
-0.614	-3.38705e-09	7.60874e-10	-2.62618e-09	3.68541e-08	-1.71515e-08	1.97026e-08	-6.36238e-08	-6.32565e-08	-1.26880e-07	-7.32918e-09	2.16455e-09	-5.16462e-09	-1.15769e-09	2.41937e-10	-9.15756e-10	-1.32708e-10	7.12106e-11	-6.14972e-11	6.88157e-08	2.02721e-08	8.90877e-08	-1.75595e-09	3.58482e-10	-1.39747e-09
-0.590	-3.35433e-09	7.53523e-10	-2.60080e-09	3.93784e-08	-1.81795e-08	2.11988e-08	-6.76290e-08	-6.74850e-08	-1.35114e-07	-7.65002e-09	2.25931e-09	-5.39071e-09	-1.02888e-09	2.15017e-10	-8.13859e-10	-1.73422e-10	9.30575e-11	-8.03641e-11	7.32283e-08	2.16573e-08	9.48856e-08	-1.78305e-09	3.64013e-10	-1.41904e-09
-0.565	-3.31163e-09	7.43932e-10	-2.56770e-09	4.19106e-08	-1.92057e-08	2.27049e-08	-7.16344e-08	-7.17231e-08	-1.43358e-07	-7.96511e-09	2.35236e-09	-5.61275e-09	-8.91892e-10	1.86389e-10	-7.05502e-10	-2.15386e-10	1.15576e-10	-9.98106e-11	7.76443e-08	2.30465e-08	1.00691e-07	-1.80671e-09	3.68844e-10	-1.43787e-09
-0.541	-3.25894e-09	7.32095e-10	-2.52685e-09	4.44507e-08	-2.02300e-08	2.42207e-08	-7.56399e-08	-7.59707e-08	-1.51611e-07	-8.27442e-09	2.44371e-09	-5.83071e-09	-7.46721e-10	1.56051e-10	-5.90670e-10	-2.58600e-10	1.38764e-10	-1.19836e-10	8.20633e-08	2.44398e-08	1.06503e-07	-1.82693e-09	3.72972e-10	-1.45396e-09
-0.516	-3.19622e-09	7.18006e-10	-2.47822e-09	4.69988e-08	-2.12525e-08	2.57462e-08	-7.96453e-08	-8.02277e-08	-1.59873e-07	-8.57793e-09	2.53335e-09	-6.04458e-09	-5.93344e-10	1.23998e-10	-4.69346e-10	-3.03060e-10	1.62621e-10	-1.40439e-10	8.64855e-08	2.58370e-08	1.12323e-07	-1.84370e-09	3.76395e-10	-1.46731e-09
-0.492	-3.12345e-09	7.01658e-10	-2.42179e-09	4.95546e-08	-2.22732e-08	2.72814e-08	-8.36506e-08	-8.44941e-08	-1.68145e-07	-8.87560e-09	2.62126e-09	-6.25434e-09	-4.31743e-10	9.02266e-11	-3.41517e-10	-3.48764e-10	1.87145e-10	-1.61618e-10	9.09106e-08	2.72382e-08	1.18149e-07	-1.85700e-09	3.79110e-10	-1.47789e-09
-0.467	-3.04060e-09	6.83046e-10	-2.35755e-09	5.21183e-08	-2.32920e-08	2.88262e-08	-8.76557e-08	-8.87696e-08	-1.76425e-07	-9.16741e-09	2.70744e-09	-6.45997e-09	-2.61900e-10	5.47324e-11	-2.07168e-10	-3.95709e-10	2.12336e-10	-1.83373e-10	9.53386e-08	2.86432e-08	1.23982e-07	-1.86682e-09	3.81115e-10	-1.48570e-09
-0.442	-2.94764e-09	6.62163e-10	-2.28547e-09	5.46896e-08	-2.43090e-08	3.03806e-08	-9.16606e-08	-9.30544e-08	-1.84715e-07	-9.45333e-09	2.79189e-09	-6.66145e-09	-8.37968e-11	1.75120e-11	-6.62848e-11	-4.43894e-10	2.38192e-10	-2.05702e-10	9.97694e-08	3.00521e-08	1.29821e-07	-1.87314e-09	3.82406e-10	-1.49074e-09
-0.418	-2.84454e-09	6.39004e-10	-2.20554e-09	5.72687e-08	-2.53242e-08	3.19445e-08	-9.56652e-08	-9.73481e-08	-1.93013e-07	-9.73335e-09	2.87458e-09	-6.85877e-09	1.02584e-10	-2.14383e-11	8.11462e-11	-4.93315e-10	2.64711e-10	-2.28604e-10	1.04203e-07	3.14647e-08	1.35668e-07	-1.87597e-09	3.82982e-10	-1.49298e-09
-0.393	-2.73129e-09	6.13562e-10	-2.11773e-09	5.98553e-08	-2.63375e-08	3.35179e-08	-9.96693e-08	-1.01651e-07	-2.01320e-07	-1.00074e-08	2.95553e-09	-7.05190e-09	2.97261e-10	-6.21222e-11	2.35139e-10	-5.43969e-10	2.91892e-10	-2.52077e-10	1.08639e-07	3.28810e-08	1.41520e-07	-1.87527e-09	3.82841e-10	-1.49243e-09
-0.369	-2.60785e-09	5.85832e-10	-2.02202e-09	6.24495e-08	-2.73489e-08	3.51006e-08	-1.03673e-07	-1.05962e-07	-2.09635e-07	-1.02755e-08	3.03471e-09	-7.24084e-09	5.00249e-10	-1.04543e-10	3.95706e-10	-5.95855e-10	3.19734e-10	-2.76121e-10	1.13078e-07	3.43011e-08	1.47379e-07	-1.87105e-09	3.81979e-10	-1.48907e-09
-0.344	-2.47420e-09	5.55808e-10	-1.91839e-09	6.50512e-08	-2.83584e-08	3.66928e-08	-1.07676e-07	-1.10283e-07	-2.17959e-07	-1.05377e-08	3.11213e-09	-7.42555e-09	7.11566e-10	-1.48704e-10	5.62861e-10	-6.48968e-10	3.48234e-10	-3.00734e-10	1.17519e-07	3.57248e-08	1.53244e-07	-1.86329e-09	3.80394e-10	-1.48290e-09
-0.319	-2.33031e-09	5.23485e-10	-1.80682e-09	6.76604e-08	-2.93661e-08	3.82942e-08	-1.11679e-07	-1.14612e-07	-2.26290e-07	-1.07938e-08	3.18777e-09	-7.60603e-09	9.31227e-10	-1.94610e-10	7.36617e-10	-7.03307e-10	3.77392e-10	-3.25915e-10	1.21963e-07	3.71520e-08	1.59115e-07	-1.85198e-09	3.78085e-10	-1.47389e-09
-0.295	-2.17616e-09	4.88856e-10	-1.68730e-09	7.02769e-08	-3.03719e-08	3.99049e-08	-1.15680e-07	-1.18949e-07	-2.34630e-07	-1.10439e-08	3.26163e-09	-7.78227e-09	1.15925e-09	-2.42262e-10	9.16986e-10	-7.58868e-10	4.07206e-10	-3.51662e-10	1.26408e-07	3.85829e-08	1.64991e-07	-1.83711e-09	3.75049e-10	-1.46206e-09
-0.270	-2.01172e-09	4.51917e-10	-1.55980e-09	7.29007e-08	-3.13759e-08	4.15249e-08	-1.19681e-07	-1.23295e-07	-2.42977e-07	-1.12879e-08	3.33370e-09	-7.95423e-09	1.39565e-09	-2.91665e-10	1.10398e-09	-8.15647e-10	4.37674e-10	-3.77973e-10	1.30856e-07	4.00172e-08	1.70874e-07	-1.81866e-09	3.71283e-10	-1.44738e-09
-0.246	-1.83697e-09	4.12661e-10	-1.42431e-09	7.55319e-08	-3.23779e-08	4.31539e-08	-1.23681e-07	-1.27650e-07	-2.51331e-07	-1.15259e-08	3.40398e-09	-8.12190e-09	1.64043e-09	-3.42821e-10	1.29761e-09	-8.73642e-10	4.68794e-10	-4.04848e-10	1.35307e-07	4.14550e-08	1.76762e-07	-1.79663e-09	3.66786e-10	-1.42985e-09
-0.221	-1.65189e-09	3.71084e-10	-1.28080e-09	7.81702e-08	-3.33781e-08	4.47921e-08	-1.27680e-07	-1.32013e-07	-2.59693e-07	-1.17577e-08	3.47245e-09	-8.28528e-09	1.89363e-09	-3.95734e-10	1.49789e-09	-9.32850e-10	5.00564e-10	-4.32285e-10	1.39759e-07	4.28962e-08	1.82655e-07	-1.77101e-09	3.61555e-10	-1.40945e-09
-0.197	-1.45645e-09	3.27179e-10	-1.12927e-09	8.08157e-08	-3.43763e-08	4.64394e-08	-1.31679e-07	-1.36384e-07	-2.68062e-07	-1.19835e-08	3.53911e-09	-8.44434e-09	2.15524e-09	-4.50406e-10	1.70483e-09	-9.93267e-10	5.32984e-10	-4.60283e-10	1.44213e-07	4.43407e-08	1.88554e-07	-1.74178e-09	3.55589e-10	-1.38620e-09
-0.172	-1.25062e-09	2.80943e-10	-9.69682e-10	8.34683e-08	-3.53726e-08	4.80956e-08	-1.35676e-07	-1.40763e-07	-2.76438e-07	-1.22030e-08	3.60396e-09	-8.59906e-09	2.42529e-09	-5.06841e-10	1.91845e-09	-1.05489e-09	5.66050e-10	-4.88839e-10	1.48669e-07	4.57886e-08	1.94457e-07	-1.70894e-09	3.48885e-10	-1.36006e-09
-0.147	-1.03440e-09	2.32369e-10	-8.02029e-10	8.61279e-08	-3.63671e-08	4.97608e-08	-1.39671e-07	-1.45150e-07	-2.84821e-07	-1.24164e-08	3.66699e-09	-8.74944e-09	2.70378e-09	-5.65042e-10	2.13874e-09	-1.11771e-09	5.99762e-10	-5.17952e-10	1.53126e-07	4.72398e-08	2.00366e-07	-1.67248e-09	3.41441e-10	-1.33104e-09
-0.123	-8.07744e-10	1.81453e-10	-6.26291e-10	8.87945e-08	-3.73596e-08	5.14349e-08	-1.43666e-07	-1.49545e-07	-2.93210e-07	-1.26236e-08	3.72818e-09	-8.89545e-09	2.99074e-09	-6.25010e-10	2.36573e-09	-1.18174e-09	6.34116e-10	-5.47620e-10	1.57586e-07	4.86941e-08	2.06280e-07	-1.63239e-09	3.33255e-10	-1.29913e-09
-0.098	-5.70641e-10	1.28190e-10	-4.42451e-10	9.14680e-08	-3.83502e-08	5.31178e-08	-1.47659e-07	-1.53947e-07	-3.01606e-07	-1.28246e-08	3.78754e-09	-9.03708e-09	3.28616e-09	-6.86749e-10	2.59942e-09	-1.24695e-09	6.69112e-10	-5.77842e-10	1.62047e-07	5.01517e-08	2.12198e-07	-1.58865e-09	3.24325e-10	-1.26432e-09
-0.074	-3.23066e-10	7.25742e-11	-2.50492e-10	9.41483e-08	-3.93389e-08	5.48094e-08	-1.51651e-07	-1.58358e-07	-3.10008e-07	-1.30194e-08	3.84506e-09	-9.17432e-09	3.59008e-09	-7.50262e-10	2.83982e-09	-1.31336e-09	7.04746e-10	-6.08616e-10	1.66509e-07	5.16123e-08	2.18121e-07	-1.54125e-09	3.14650e-10	-1.22660e-09
-0.049	-6.49988e-11	1.46015e-11	-5.03974e-11	9.68355e-08	-4.03256e-08	5.65098e-08	-1.55641e-07	-1.62776e-07	-3.18417e-07	-1.32079e-08	3.90073e-09	-9.30715e-09	3.90249e-09	-8.15550e-10	3.08694e-09	-1.38096e-09	7.41018e-10	-6.39940e-10	1.70973e-07	5.30761e-08	2.24049e-07	-1.49020e-09	3.04228e-10	-1.18597e-09
-0.025	2.03583e-10	-4.57332e-11	1.57849e-10	9.95294e-08	-4.13105e-08	5.82189e-08	-1.59629e-07	-1.67201e-07	-3.26831e-07	-1.33901e-08	3.95454e-09	-9.43555e-09	4.22341e-09	-8.82617e-10	3.34079e-09	-1.44974e-09	7.77925e-10	-6.71813e-10	1.75438e-07	5.45429e-08	2.29981e-07	-1.43548e-09	2.93056e-10	-1.14242e-09
0.000	4.82699e-10	-1.08434e-10	3.74264e-10	1.02230e-07	-4.22934e-08	5.99366e-08	-1.63616e-07	-1.71634e-07	-3.35251e-07	-1.35660e-08	4.00650e-09	-9.55951e-09	4.55285e-09	-9.51464e-10	3.60139e-09	-1.51970e-09	8.15464e-10	-7.04232e-10	1.79904e-07	5.60126e-08	2.35917e-07	-1.37708e-09	2.81133e-10	-1.09595e-09
0.025	7.72370e-10	-1.73507e-10	5.98863e-10	1.04937e-07	-4.32743e-08	6.16628e-08	-1.67602e-07	-1.76075e-07	-3.43676e-07	-1.37356e-08	4.05658e-09	-9.67902e-09	4.89082e-09	-1.02209e-09	3.86873e-09	-1.59083e-09	8.53635e-10	-7.37196e-10	1.84371e-07	5.74853e-08	2.41857e-07	-1.31499e-09	2.68458e-10	-1.04653e-09
0.049	1.07262e-09	-2.40955e-10	8.31662e-10	1.07651e-07	-4.42533e-08	6.33975e-08	-1.71585e-07	-1.80522e-07	-3.52107e-07	-1.38989e-08	4.10480e-09	-9.79406e-09	5.23734e-09	-1.09451e-09	4.14283e-09	-1.66314e-09	8.92433e-10	-7.70702e-10	1.88840e-07	5.89609e-08	2.47801e-07	-1.24921e-09	2.55028e-10	-9.94180e-10
0.074	1.38346e-09	-3.10783e-10	1.07268e-09	1.10371e-07	-4.52304e-08	6.51406e-08	-1.75566e-07	-1.84977e-07	-3.60543e-07	-1.40558e-08	4.15114e-09	-9.90463e-09	5.59240e-09	-1.16871e-09	4.42369e-09	-1.73661e-09	9.31858e-10	-8.04749e-10	1.93309e-07	6.04394e-08	2.53748e-07	-1.17972e-09	2.40843e-10	-9.38880e-10
0.098	1.70492e-09	-3.82996e-10	1.32192e-09	1.13098e-07	-4.62055e-08	6.68922e-08	-1.79546e-07	-1.89438e-07	-3.68984e-07	-1.42063e-08	4.19559e-09	-1.00107e-08	5.95603e-09	-1.24470e-09	4.71133e-09	-1.81124e-09	9.71907e-10	-8.39335e-10	1.97779e-07	6.19206e-08	2.59700e-07	-1.10653e-09	2.25900e-10	-8.80627e-10
0.123	2.03701e-09	-4.57597e-10	1.57941e-09	1.15831e-07	-4.71786e-08	6.86520e-08	-1.83523e-07	-1.93907e-07	-3.77430e-07	-1.43504e-08	4.23816e-09	-1.01123e-08	6.32823e-09	-1.32249e-09	5.00574e-09	-1.88703e-09	1.01258e-09	-8.74457e-10	2.02250e-07	6.34046e-08	2.65655e-07	-1.02961e-09	2.10197e-10	-8.19414e-10
0.147	2.37975e-09	-5.34592e-10	1.84516e-09	1.18570e-07	-4.81498e-08	7.04201e-08	-1.87498e-07	-1.98382e-07	-3.85881e-07	-1.44881e-08	4.27882e-09	-1.02093e-08	6.70900e-09	-1.40206e-09	5.30694e-09	-1.96398e-09	1.05387e-09	-9.10114e-10	2.06722e-07	6.48912e-08	2.71613e-07	-9.48971e-10	1.93734e-10	-7.55237e-10
0.172	2.73316e-09	-6.13983e-10	2.11918e-09	1.21315e-07	-4.91190e-08	7.21964e-08	-1.91471e-07	-2.02864e-07	-3.94336e-07	-1.46194e-08	4.31759e-09	-1.03018e-08	7.09837e-09	-1.48343e-09	5.61494e-09	-2.04208e-09	1.09577e-09	-9.46304e-10	2.11194e-07	6.63806e-08	2.77574e-07	-8.64599e-10	1.76510e-10	-6.88089e-10
0.197	3.09726e-09	-6.95776e-10	2.40149e-09	1.24067e-07	-5.00863e-08	7.39808e-08	-1.95442e-07	-2.07353e-07	-4.02795e-07	-1.47442e-08	4.35446e-09	-1.03898e-08	7.49633e-09	-1.56660e-09	5.92973e-09	-2.12131e-09	1.13829e-09	-9.83024e-10	2.15666e-07	6.78725e-08	2.83539e-07	-7.76486e-10	1.58521e-10	-6.17965e-10
0.221	3.47207e-09	-7.79973e-10	2.69210e-09	1.26825e-07	-5.10515e-08	7.57733e-08	-1.99410e-07	-2.11848e-07	-4.11258e-07	-1.48626e-08	4.38941e-09	-1.04732e-08	7.90289e-09	-1.65156e-09	6.25133e-09	-2.20169e-09	1.18142e-09	-1.02027e-09	2.20139e-07	6.93670e-08	2.89506e-07	-6.84628e-10	1.39768e-10	-5.44860e-10
0.246	3.85760e-09	-8.66579e-10	2.99102e-09	1.29589e-07	-5.20148e-08	7.75739e-08	-2.03376e-07	-2.16350e-07	-4.19726e-07	-1.49744e-08	4.42245e-09	-1.05520e-08	8.31806e-09	-1.73832e-09	6.57973e-09	-2.28321e-09	1.22516e-09	-1.05805e-09	2.24613e-07	7.08639e-08	2.95477e-07	-5.89017e-10	1.20249e-10	-4.68768e-10
0.270	4.25387e-09	-9.55598e-10	3.29827e-09	1.32358e-07	-5.29762e-08	7.93823e-08	-2.07339e-07	-2.20857e-07	-4.28197e-07	-1.50798e-08	4.45357e-09	-1.06262e-08	8.74184e-09	-1.82689e-09	6.91495e-09	-2.36585e-09	1.26951e-09	-1.09634e-09	2.29086e-07	7.23634e-08	3.01450e-07	-4.89648e-10	9.99625e-11	-3.89685e-10
0.295	4.66090e-09	-1.04703e-09	3.61386e-09	1.35134e-07	-5.39355e-08	8.11987e-08	-2.11300e-07	-2.25371e-07	-4.36671e-07	-1.51786e-08	4.48276e-09	-1.06959e-08	9.17425e-09	-1.91725e-09	7.25700e-09	-2.44962e-09	1.31446e-09	-1.13516e-09	2.33560e-07	7.38652e-08	3.07425e-07	-3.86514e-10	7.89075e-11	-3.07606e-10
0.319	5.07870e-09	-1.14089e-09	3.93781e-09	1.37916e-07	-5.48928e-08	8.30229e-08	-2.15258e-07	-2.29892e-07	-4.45150e-07	-1.52709e-08	4.51002e-09	-1.07609e-08	9.61529e-09	-2.00942e-09	7.60587e-09	-2.53451e-09	1.36001e-09	-1.17450e-09	2.38034e-07	7.53695e-08	3.13403e-07	-2.79609e-10	5.70828e-11	-2.22527e-10
0.344	5.50728e-09	-1.23717e-09	4.27011e-09	1.40703e-07	-5.58482e-08	8.48549e-08	-2.19213e-07	-2.34418e-07	-4.53631e-07	-1.53567e-08	4.53534e-09	-1.08213e-08	1.00650e-08	-2.10339e-09	7.96156e-09	-2.62052e-09	1.40616e-09	-1.21436e-09	2.42507e-07	7.68760e-08	3.19383e-07	-1.68930e-10	3.44873e-11	-1.34442e-10
0.369	5.94667e-09	-1.33587e-09	4.61080e-09	1.43496e-07	-5.68015e-08	8.66946e-08	-2.23165e-07	-2.38950e-07	-4.62115e-07	-1.54359e-08	4.55873e-09	-1.08771e-08	1.05233e-08	-2.19917e-09	8.32409e-09	-2.70764e-09	1.45291e-09	-1.25473e-09	2.46981e-07	7.83848e-08	3.25365e-07	-5.44691e-11	1.11200e-11	-4.33491e-11
0.393	6.39688e-09	-1.43701e-09	4.95987e-09	1.46295e-07	-5.77529e-08	8.85419e-08	-2.27114e-07	-2.43488e-07	-4.70602e-07	-1.55085e-08	4.58017e-09	-1.09283e-08	1.09902e-08	-2.29676e-09	8.69346e-09	-2.79586e-09	1.50025e-09	-1.29561e-09	2.51454e-07	7.98958e-08	3.31350e-07	6.37774e-11	-1.30203e-11	5.07571e-11
0.418	6.85791e-09	-1.54058e-09	5.31734e-09	1.49099e-07	-5.87023e-08	9.03968e-08	-2.31060e-07	-2.48031e-07	-4.79092e-07	-1.55745e-08	4.59966e-09	-1.09748e-08	1.14658e-08	-2.39615e-09	9.06966e-09	-2.88518e-09	1.54818e-09	-1.33700e-09	2.55927e-07	8.14090e-08	3.37336e-07	1.85814e-10	-3.79344e-11	1.47880e-10
0.442	7.32980e-09	-1.64658e-09	5.68322e-09	1.51909e-07	-5.96496e-08	9.22592e-08	-2.35003e-07	-2.52580e-07	-4.87584e-07	-1.56339e-08	4.61721e-09	-1.10167e-08	1.19501e-08	-2.49735e-09	9.45270e-09	-2.97559e-09	1.59669e-09	-1.37890e-09	2.60399e-07	8.29242e-08	3.43323e-07	3.11647e-10	-6.36233e-11	2.48023e-10
0.467	7.81254e-09	-1.75503e-09	6.05752e-09	1.54724e-07	-6.05950e-08	9.41291e-08	-2.38943e-07	-2.57135e-07	-4.96078e-07	-1.56866e-08	4.63279e-09	-1.10538e-08	1.24429e-08	-2.60035e-09	9.84259e-09	-3.06709e-09	1.64579e-09	-1.42130e-09	2.64871e-07	8.44416e-08	3.49313e-07	4.41278e-10	-9.00878e-11	3.51190e-10
0.492	8.30616e-09	-1.86591e-09	6.44025e-09	1.57545e-07	-6.15383e-08	9.60063e-08	-2.42880e-07	-2.61695e-07	-5.04575e-07	-1.57328e-08	4.64641e-09	-1.10864e-08	1.29445e-08	-2.70517e-09	1.02393e-08	-3.15968e-09	1.69548e-09	-1.46421e-09	2.69342e-07	8.59610e-08	3.55303e-07	5.74713e-10	-1.17329e-10	4.57384e-10
0.516	8.81066e-09	-1.97924e-09	6.83141e-09	1.60371e-07	-6.24796e-08	9.78909e-08	-2.46813e-07	-2.66260e-07	-5.13073e-07	-1.57722e-08	4.65807e-09	-1.11142e-08	1.34547e-08	-2.81179e-09	1.06429e-08	-3.25334e-09	1.74573e-09	-1.50761e-09	2.73813e-07	8.74823e-08	3.61295e-07	7.11955e-10	-1.45347e-10	5.66608e-10
0.541	9.32606e-09	-2.09502e-09	7.23103e-09	1.63202e-07	-6.34189e-08	9.97827e-08	-2.50743e-07	-2.70831e-07	-5.21573e-07	-1.58050e-08	4.66776e-09	-1.11373e-08	1.39736e-08	-2.92022e-09	1.10533e-08	-3.34808e-09	1.79657e-09	-1.55151e-09	2.78283e-07	8.90056e-08	3.67288e-07	8.53007e-10	-1.74143e-10	6.78864e-10
0.565	9.85237e-09	-2.21326e-09	7.63911e-09	1.66038e-07	-6.43562e-08	1.01682e-07	-2.54669e-07	-2.75406e-07	-5.30075e-07	-1.58312e-08	4.67547e-09	-1.11557e-08	1.45011e-08	-3.03047e-09	1.14706e-08	-3.44388e-09	1.84798e-09	-1.59591e-09	2.82751e-07	9.05308e-08	3.73282e-07	9.97874e-10	-2.03718e-10	7.94156e-10
0.590	1.03896e-08	-2.33394e-09	8.05566e-09	1.68879e-07	-6.52915e-08	1.03588e-07	-2.58591e-07	-2.79987e-07	-5.38578e-07	-1.58506e-08	4.68121e-09	-1.11694e-08	1.50373e-08	-3.14252e-09	1.18948e-08	-3.54075e-09	1.89995e-09	-1.64079e-09	2.87219e-07	9.20578e-08	3.79277e-07	1.14656e-09	-2.34072e-10	9.12486e-10
0.614	1.09378e-08	-2.45708e-09	8.48068e-09	1.71726e-07	-6.62247e-08	1.05501e-07	-2.62510e-07	-2.84572e-07	-5.47082e-07	-1.58633e-08	4.68497e-09	-1.11784e-08	1.55821e-08	-3.25638e-09	1.23257e-08	-3.63866e-09	1.95250e-09	-1.68617e-09	2.91686e-07	9.35865e-08	3.85273e-07	1.29906e-09	-2.65206e-10	1.03385e-09
0.639	1.14969e-08	-2.58268e-09	8.91418e-09	1.74577e-07	-6.71559e-08	1.07421e-07	-2.66425e-07	-2.89162e-07	-5.55587e-07	-1.58694e-08	4.68675e-09	-1.11826e-08	1.61356e-08	-3.37205e-09	1.27636e-08	-3.73763e-09	2.00560e-09	-1.73203e-09	2.96152e-07	9.51170e-08	3.91269e-07	1.45539e-09	-2.97120e-10	1.15827e-09
0.664	1.20669e-08	-2.71074e-09	9.35618e-09	1.77434e-07	-6.80851e-08	1.09348e-07	-2.70336e-07	-2.93757e-07	-5.64093e-07	-1.58686e-08	4.68654e-09	-1.11821e-08	1.66978e-08	-3.48953e-09	1.32082e-08	-3.83764e-09	2.05926e-09	-1.77837e-09	3.00616e-07	9.66492e-08	3.97265e-07	1.61554e-09	-3.29815e-10	1.28572e-09
0.688	1.26479e-08	-2.84126e-09	9.80668e-09	1.80295e-07	-6.90122e-08	1.11282e-07	-2.74244e-07	-2.98356e-07	-5.72600e-07	-1.58612e-08	4.68434e-09	-1.11769e-08	1.72686e-08	-3.60882e-09	1.36598e-08	-3.93868e-09	2.11348e-09	-1.82520e-09	3.05079e-07	9.81830e-08	4.03262e-07	1.77951e-09	-3.63291e-10	1.41622e-09
0.713	1.32399e-08	-2.97424e-09	1.02657e-08	1.83161e-07	-6.99373e-08	1.13223e-07	-2.78147e-07	-3.02960e-07	-5.81106e-07	-1.58470e-08	4.68015e-09	-1.11669e-08	1.78481e-08	-3.72992e-09	1.41181e-08	-4.04076e-09	2.16826e-09	-1.87250e-09	3.09541e-07	9.97183e-08	4.09259e-07	1.94732e-09	-3.97549e-10	1.54977e-09
0.737	1.38429e-08	-3.10970e-09	1.07332e-08	1.86031e-07	-7.08603e-08	1.15171e-07	-2.82046e-07	-3.07568e-07	-5.89613e-07	-1.58261e-08	4.67396e-09	-1.11521e-08	1.84362e-08	-3.85283e-09	1.45834e-08	-4.14386e-09	2.22358e-09	-1.92028e-09	3.14001e-07	1.01255e-07	4.15256e-07	2.11895e-09	-4.32589e-10	1.68637e-09
0.762	1.44569e-08	-3.24762e-09	1.12092e-08	1.88906e-07	-7.17813e-08	1.17125e-07	-2.85941e-07	-3.12180e-07	-5.98121e-07	-1.57983e-08	4.66578e-09	-1.11326e-08	1.90330e-08	-3.97754e-09	1.50554e-08	-4.24797e-09	2.27945e-09	-1.96852e-09	3.18459e-07	1.02794e-07	4.21253e-07	2.29442e-09	-4.68411e-10	1.82601e-09
0.786	1.50818e-08	-3.38801e-09	1.16938e-08	1.91786e-07	-7.27003e-08	1.19086e-07	-2.89831e-07	-3.16796e-07	-6.06627e-07	-1.57638e-08	4.65559e-09	-1.11082e-08	1.96384e-08	-4.10407e-09	1.55343e-08	-4.35310e-09	2.33586e-09	-2.01724e-09	3.22916e-07	1.04333e-07	4.27249e-07	2.47372e-09	-5.05015e-10	1.96871e-09
0.811	1.57178e-08	-3.53088e-09	1.21869e-08	1.94670e-07	-7.36172e-08	1.21053e-07	-2.93717e-07	-3.21416e-07	-6.15134e-07	-1.57226e-08	4.64340e-09	-1.10792e-08	2.02524e-08	-4.23239e-09	1.60200e-08	-4.45924e-09	2.39281e-09	-2.06642e-09	3.27370e-07	1.05875e-07	4.33245e-07	2.65685e-09	-5.42402e-10	2.11445e-09
0.836	1.63648e-08	-3.67621e-09	1.26886e-08	1.97559e-07	-7.45321e-08	1.23027e-07	-2.97599e-07	-3.26041e-07	-6.23640e-07	-1.56745e-08	4.62920e-09	-1.10453e-08	2.08751e-08	-4.36253e-09	1.65126e-08	-4.56637e-09	2.45030e-09	-2.11607e-09	3.31823e-07	1.07417e-07	4.39241e-07	2.84382e-09	-5.80571e-10	2.26325e-09
0.860	1.70228e-08	-3.82403e-09	1.31987e-08	2.00452e-07	-7.54449e-08	1.25007e-07	-3.01476e-07	-3.30669e-07	-6.32145e-07	-1.56196e-08	4.61299e-09	-1.10066e-08	2.15065e-08	-4.49446e-09	1.70120e-08	-4.67449e-09	2.50832e-09	-2.16617e-09	3.36274e-07	1.08961e-07	4.45235e-07	3.03462e-09	-6.19523e-10	2.41509e-09
0.885	1.76918e-08	-3.97432e-09	1.37175e-08	2.03349e-07	-7.63556e-08	1.26993e-07	-3.05349e-07	-3.35300e-07	-6.40649e-07	-1.55579e-08	4.59477e-09	-1.09631e-08	2.21464e-08	-4.62820e-09	1.75182e-08	-4.78360e-09	2.56687e-09	-2.21674e-09	3.40723e-07	1.10506e-07	4.51229e-07	3.22925e-09	-6.59258e-10	2.56999e-09
0.909	1.83718e-08	-4.12709e-09	1.42447e-08	2.06250e-07	-7.72643e-08	1.28986e-07	-3.09217e-07	-3.39936e-07	-6.49153e-07	-1.54894e-08	4.57454e-09	-1.09149e-08	2.27950e-08	-4.76374e-09	1.80312e-08	-4.89369e-09	2.62594e-09	-2.26775e-09	3.45170e-07	1.12052e-07	4.57222e-07	3.42772e-09	-6.99775e-10	2.72794e-09
0.934	1.90629e-08	-4.28233e-09	1.47806e-08	2.09156e-07	-7.81709e-08	1.30985e-07	-3.13080e-07	-3.44574e-07	-6.57655e-07	-1.54141e-08	4.55229e-09	-1.08618e-08	2.34522e-08	-4.90108e-09	1.85511e-08	-5.00475e-09	2.68554e-09	-2.31922e-09	3.49614e-07	1.13600e-07	4.63214e-07	3.63002e-09	-7.41075e-10	2.88894e-09
0.958	1.97651e-08	-4.44006e-09	1.53250e-08	2.12065e-07	-7.90755e-08	1.32990e-07	-3.16939e-07	-3.49216e-07	-6.66155e-07	-1.53319e-08	4.52803e-09	-1.08039e-08	2.41180e-08	-5.04022e-09	1.90778e-08	-5.11678e-09	2.74565e-09	-2.37113e-09	3.54056e-07	1.15148e-07	4.69204e-07	3.83615e-09	-7.83158e-10	3.05299e-09
0.983	2.04782e-08	-4.60027e-09	1.58780e-08	2.14979e-07	-7.99780e-08	1.35001e-07	-3.20792e-07	-3.53862e-07	-6.74654e-07	-1.52429e-08	4.50175e-09	-1.07412e-08	2.47924e-08	-5.18116e-09	1.96112e-08	-5.22976e-09	2.80628e-09	-2.42349e-09	3.58495e-07	1.16698e-07	4.75193e-07	4.04611e-09	-8.26022e-10	3.22009e-09
1.008	2.12025e-08	-4.76296e-09	1.64395e-08	2.17896e-07	-8.08784e-08	1.37018e-07	-3.24640e-07	-3.58510e-07	-6.83150e-07	-1.51471e-08	4.47344e-09	-1.06736e-08	2.54754e-08	-5.32389e-09	2.01515e-08	-5.34370e-09	2.86741e-09	-2.47629e-09	3.62932e-07	1.18249e-07	4.81181e-07	4.25991e-09	-8.69669e-10	3.39024e-09
1.032	2.19377e-08	-4.92814e-09	1.70096e-08	2.20818e-07	-8.17767e-08	1.39041e-07	-3.28483e-07	-3.63162e-07	-6.91645e-07	-1.50444e-08	4.44311e-09	-1.06013e-08	2.61669e-08	-5.46842e-09	2.06985e-08	-5.45858e-09	2.92906e-09	-2.52952e-09	3.67367e-07	1.19800e-07	4.87167e-07	4.47753e-09	-9.14097e-10	3.56343e-09
1.057	2.26841e-08	-5.09580e-09	1.75883e-08	2.23743e-07	-8.26730e-08	1.41070e-07	-3.32321e-07	-3.67816e-07	-7.00138e-07	-1.49348e-08	4.41076e-09	-1.05241e-08	2.68671e-08	-5.61474e-09	2.12524e-08	-5.57440e-09	2.99121e-09	-2.58319e-09	3.71798e-07	1.21352e-07	4.93151e-07	4.69898e-09	-9.59306e-10	3.73967e-09
1.081	2.34415e-08	-5.26594e-09	1.81755e-08	2.26671e-07	-8.35672e-08	1.43104e-07	-3.36154e-07	-3.72473e-07	-7.08628e-07	-1.48184e-08	4.37638e-09	-1.04421e-08	2.75758e-08	-5.76285e-09	2.18130e-08	-5.69115e-09	3.05385e-09	-2.63730e-09	3.76227e-07	1.22906e-07	4.99132e-07	4.92425e-09	-1.00530e-09	3.91896e-09
1.106	2.42099e-08	-5.43857e-09	1.87714e-08	2.29603e-07	-8.44593e-08	1.45144e-07	-3.39982e-07	-3.77133e-07	-7.17115e-07	-1.46952e-08	4.33998e-09	-1.03552e-08	2.82931e-08	-5.91274e-09	2.23803e-08	-5.80882e-09	3.11700e-09	-2.69183e-09	3.80652e-07	1.24460e-07	5.05112e-07	5.15335e-09	-1.05207e-09	4.10128e-09
1.130	2.49895e-08	-5.61369e-09	1.93758e-08	2.32539e-07	-8.53493e-08	1.47190e-07	-3.43804e-07	-3.81796e-07	-7.25600e-07	-1.45650e-08	4.30154e-09	-1.02635e-08	2.90189e-08	-6.06443e-09	2.29545e-08	-5.92741e-09	3.18063e-09	-2.74678e-09	3.85075e-07	1.26015e-07	5.11090e-07	5.38626e-09	-1.09962e-09	4.28665e-09
1.155	2.57801e-08	-5.79129e-09	1.99888e-08	2.35479e-07	-8.62373e-08	1.49241e-07	-3.47620e-07	-3.86461e-07	-7.34081e-07	-1.44280e-08	4.26108e-09	-1.01669e-08	2.97532e-08	-6.21789e-09	2.35353e-08	-6.04691e-09	3.24475e-09	-2.80215e-09	3.89495e-07	1.27570e-07	5.17065e-07	5.62300e-09	-1.14795e-09	4.47505e-09
1.180	2.65817e-08	-5.97137e-09	2.06103e-08	2.38421e-07	-8.71231e-08	1.51298e-07	-3.51431e-07	-3.91129e-07	-7.42559e-07	-1.42841e-08	4.21859e-09	-1.00656e-08	3.04961e-08	-6.37314e-09	2.41230e-08	-6.16731e-09	3.30936e-09	-2.85795e-09	3.93911e-07	1.29126e-07	5.23038e-07	5.86354e-09	-1.19705e-09	4.66649e-09
1.204	2.73944e-08	-6.15394e-09	2.12405e-08	2.41367e-07	-8.80069e-08	1.53360e-07	-3.55236e-07	-3.95798e-07	-7.51034e-07	-1.41334e-08	4.17406e-09	-9.95932e-09	3.12475e-08	-6.53016e-09	2.47173e-08	-6.28860e-09	3.37444e-09	-2.91416e-09	3.98324e-07	1.30683e-07	5.29007e-07	6.10790e-09	-1.24694e-09	4.86096e-09
1.229	2.82182e-08	-6.33900e-09	2.18792e-08	2.44316e-07	-8.88885e-08	1.55428e-07	-3.59036e-07	-4.00470e-07	-7.59506e-07	-1.39757e-08	4.12751e-09	-9.84824e-09	3.20074e-08	-6.68896e-09	2.53184e-08	-6.41078e-09	3.44000e-09	-2.97077e-09	4.02734e-07	1.32240e-07	5.34974e-07	6.35606e-09	-1.29760e-09	5.05846e-09
1.253	2.90531e-08	-6.52654e-09	2.25265e-08	2.47269e-07	-8.97681e-08	1.57500e-07	-3.62829e-07	-4.05144e-07	-7.67973e-07	-1.38112e-08	4.07892e-09	-9.73231e-09	3.27757e-08	-6.84953e-09	2.59262e-08	-6.53383e-09	3.50604e-09	-3.02780e-09	4.07140e-07	1.33798e-07	5.40939e-07	6.60803e-09	-1.34904e-09	5.25898e-09
1.278	2.98990e-08	-6.71657e-09	2.31824e-08	2.50224e-07	-9.06456e-08	1.59578e-07	-3.66617e-07	-4.09820e-07	-7.76437e-07	-1.36398e-08	4.02830e-09	-9.61153e-09	3.35525e-08	-7.01188e-09	2.65407e-08	-6.65776e-09	3.57254e-09	-3.08523e-09	4.11543e-07	1.35357e-07	5.46900e-07	6.86379e-09	-1.40126e-09	5.46253e-09
1.303	3.07560e-08	-6.90909e-09	2.38469e-08	2.53182e-07	-9.15210e-08	1.61661e-07	-3.70398e-07	-4.14498e-07	-7.84896e-07	-1.34615e-08	3.97564e-09	-9.48589e-09	3.43378e-08	-7.17598e-09	2.71618e-08	-6.78256e-09	3.63950e-09	-3.14306e-09	4.15942e-07	1.36915e-07	5.52857e-07	7.12335e-09	-1.45425e-09	5.66910e-09
1.327	3.16240e-08	-7.10409e-09	2.45200e-08	2.56144e-07	-9.23943e-08	1.63750e-07	-3.74174e-07	-4.19177e-07	-7.93351e-07	-1.32764e-08	3.92095e-09	-9.35540e-09	3.51315e-08	-7.34186e-09	2.77897e-08	-6.90821e-09	3.70692e-09	-3.20128e-09	4.20337e-07	1.38474e-07	5.58812e-07	7.38670e-09	-1.50801e-09	5.87869e-09
1.352	3.25032e-08	-7.30157e-09	2.52016e-08	2.59108e-07	-9.32655e-08	1.65843e-07	-3.77943e-07	-4.23858e-07	-8.01801e-07	-1.30843e-08	3.86423e-09	-9.22006e-09	3.59337e-08	-7.50949e-09	2.84242e-08	-7.03471e-09	3.77480e-09	-3.25990e-09	4.24728e-07	1.40034e-07	5.64762e-07	7.65383e-09	-1.56254e-09	6.09129e-09
1.376	3.33933e-08	-7.50154e-09	2.58918e-08	2.62075e-07	-9.41345e-08	1.67941e-07	-3.81706e-07	-4.28541e-07	-8.10247e-07	-1.28853e-08	3.80547e-09	-9.07987e-09	3.67442e-08	-7.67888e-09	2.90653e-08	-7.16205e-09	3.84313e-09	-3.31891e-09	4.29116e-07	1.41594e-07	5.70709e-07	7.92474e-09	-1.61785e-09	6.30689e-09
1.401	3.42945e-08	-7.70399e-09	2.65905e-08	2.65045e-07	-9.50015e-08	1.70043e-07	-3.85463e-07	-4.33225e-07	-8.18688e-07	-1.26795e-08	3.74468e-09	-8.93482e-09	3.75632e-08	-7.85002e-09	2.97131e-08	-7.29022e-09	3.91191e-09	-3.37831e-09	4.33499e-07	1.43153e-07	5.76653e-07	8.19943e-09	-1.67393e-09	6.52550e-09
1.425	3.52068e-08	-7.90893e-09	2.72979e-08	2.68017e-07	-9.58663e-08	1.72151e-07	-3.89213e-07	-4.37910e-07	-8.27123e-07	-1.24668e-08	3.68186e-09	-8.78493e-09	3.83905e-08	-8.02292e-09	3.03676e-08	-7.41922e-09	3.98113e-09	-3.43809e-09	4.37878e-07	1.44714e-07	5.82592e-07	8.47788e-09	-1.73078e-09	6.74710e-09
1.450	3.61301e-08	-8.11634e-09	2.80138e-08	2.70992e-07	-9.67291e-08	1.74263e-07	-3.92957e-07	-4.42596e-07	-8.35553e-07	-1.22472e-08	3.61700e-09	-8.63018e-09	3.92261e-08	-8.19756e-09	3.10286e-08	-7.54903e-09	4.05079e-09	-3.49825e-09	4.42253e-07	1.46274e-07	5.88527e-07	8.76010e-09	-1.78839e-09	6.97171e-09
1.475	3.70645e-08	-8.32624e-09	2.87382e-08	2.73969e-07	-9.75897e-08	1.76380e-07	-3.96694e-07	-4.47284e-07	-8.43978e-07	-1.20207e-08	3.55011e-09	-8.47058e-09	4.00702e-08	-8.37394e-09	3.16962e-08	-7.67966e-09	4.12088e-09	-3.55878e-09	4.46624e-07	1.47834e-07	5.94458e-07	9.04607e-09	-1.84677e-09	7.19930e-09
1.499	3.80099e-08	-8.53861e-09	2.94713e-08	2.76949e-07	-9.84482e-08	1.78501e-07	-4.00425e-07	-4.51972e-07	-8.52397e-07	-1.17873e-08	3.48119e-09	-8.30613e-09	4.09225e-08	-8.55206e-09	3.23704e-08	-7.81109e-09	4.19141e-09	-3.61968e-09	4.50990e-07	1.49394e-07	6.00385e-07	9.33579e-09	-1.90592e-09	7.42987e-09
1.524	3.89663e-08	-8.75347e-09	3.02128e-08	2.79931e-07	-9.93046e-08	1.80627e-07	-4.04148e-07	-4.56662e-07	-8.60810e-07	-1.15471e-08	3.41023e-09	-8.13683e-09	4.17831e-08	-8.73192e-09	3.30512e-08	-7.94331e-09	4.26235e-09	-3.68095e-09	4.55352e-07	1.50955e-07	6.06307e-07	9.62925e-09	-1.96583e-09	7.66342e-09
1.548	3.99337e-08	-8.97080e-09	3.09629e-08	2.82916e-07	-1.00159e-07	1.82757e-07	-4.07865e-07	-4.61352e-07	-8.69217e-07	-1.12999e-08	3.33725e-09	-7.96269e-09	4.26520e-08	-8.91350e-09	3.37385e-08	-8.07631e-09	4.33372e-09	-3.74259e-09	4.59709e-07	1.52515e-07	6.12224e-07	9.92645e-09	-2.02650e-09	7.89994e-09
1.573	4.09122e-08	-9.19060e-09	3.17216e-08	2.85902e-07	-1.01011e-07	1.84891e-07	-4.11575e-07	-4.66042e-07	-8.77618e-07	-1.10459e-08	3.26223e-09	-7.78370e-09	4.35292e-08	-9.09682e-09	3.44324e-08	-8.21009e-09	4.40551e-09	-3.80458e-09	4.64062e-07	1.54075e-07	6.18137e-07	1.02274e-08	-2.08794e-09	8.13944e-09
1.597	4.19017e-08	-9.41288e-09	3.24888e-08	2.88891e-07	-1.01861e-07	1.87030e-07	-4.15278e-07	-4.70734e-07	-8.86012e-07	-1.07851e-08	3.18519e-09	-7.59987e-09	4.44146e-08	-9.28185e-09	3.51327e-08	-8.34465e-09	4.47771e-09	-3.86693e-09	4.68410e-07	1.55635e-07	6.24045e-07	1.05320e-08	-2.15013e-09	8.38189e-09
1.622	4.29022e-08	-9.63763e-09	3.32645e-08	2.91882e-07	-1.02709e-07	1.89173e-07	-4.18974e-07	-4.75425e-07	-8.94399e-07	-1.05173e-08	3.10612e-09	-7.41120e-09	4.53082e-08	-9.46860e-09	3.58396e-08	-8.47996e-09	4.55032e-09	-3.92964e-09	4.72753e-07	1.57195e-07	6.29947e-07	1.08404e-08	-2.21309e-09	8.62729e-09
1.647	4.39136e-08	-9.86485e-09	3.40488e-08	2.94874e-07	-1.03555e-07	1.91319e-07	-4.22663e-07	-4.80117e-07	-9.02780e-07	-1.02427e-08	3.02502e-09	-7.21770e-09	4.62100e-08	-9.65707e-09	3.65530e-08	-8.61602e-09	4.62333e-09	-3.99269e-09	4.77090e-07	1.58754e-07	6.35845e-07	1.11524e-08	-2.27679e-09	8.87565e-09
1.671	4.49361e-08	-1.00945e-08	3.48416e-08	2.97869e-07	-1.04398e-07	1.93470e-07	-4.26344e-07	-4.84809e-07	-9.11153e-07	-9.96125e-09	2.94189e-09	-7.01936e-09	4.71200e-08	-9.84724e-09	3.72728e-08	-8.75283e-09	4.69674e-09	-4.05609e-09	4.81423e-07	1.60313e-07	6.41737e-07	1.14682e-08	-2.34126e-09	9.12695e-09
1.696	4.59696e-08	-1.03267e-08	3.56429e-08	3.00865e-07	-1.05240e-07	1.95625e-07	-4.30019e-07	-4.89501e-07	-9.19520e-07	-9.67294e-09	2.85674e-09	-6.81619e-09	4.80382e-08	-1.00391e-08	3.79991e-08	-8.89038e-09	4.77055e-09	-4.11983e-09	4.85751e-07	1.61872e-07	6.47623e-07	1.17876e-08	-2.40647e-09	9.38118e-09
1.720	4.70140e-08	-1.05613e-08	3.64527e-08	3.03863e-07	-1.06079e-07	1.97784e-07	-4.33685e-07	-4.94193e-07	-9.27879e-07	-9.37777e-09	2.76957e-09	-6.60820e-09	4.89645e-08	-1.02327e-08	3.87318e-08	-9.02865e-09	4.84475e-09	-4.18390e-09	4.90074e-07	1.63431e-07	6.53504e-07	1.21108e-08	-2.47244e-09	9.63833e-09
1.745	4.80693e-08	-1.07984e-08	3.72709e-08	3.06863e-07	-1.06916e-07	1.99946e-07	-4.37345e-07	-4.98885e-07	-9.36230e-07	-9.07576e-09	2.68038e-09	-6.39539e-09	4.98988e-08	-1.04280e-08	3.94709e-08	-9.16764e-09	4.91933e-09	-4.24831e-09	4.94391e-07	1.64989e-07	6.59379e-07	1.24376e-08	-2.53915e-09	9.89841e-09
1.769	4.91357e-08	-1.10379e-08	3.80977e-08	3.09864e-07	-1.07752e-07	2.02112e-07	-4.40996e-07	-5.03577e-07	-9.44573e-07	-8.76692e-09	2.58916e-09	-6.17775e-09	5.08413e-08	-1.06249e-08	4.02164e-08	-9.30735e-09	4.99429e-09	-4.31305e-09	4.98703e-07	1.66546e-07	6.65249e-07	1.27680e-08	-2.60662e-09	1.01614e-08
1.794	5.02129e-08	-1.12799e-08	3.89330e-08	3.12867e-07	-1.08585e-07	2.04282e-07	-4.44640e-07	-5.08268e-07	-9.52908e-07	-8.45124e-09	2.49593e-09	-5.95531e-09	5.17918e-08	-1.08235e-08	4.09682e-08	-9.44775e-09	5.06964e-09	-4.37812e-09	5.03009e-07	1.68103e-07	6.71112e-07	1.31021e-08	-2.67482e-09	1.04273e-08
1.819	5.13011e-08	-1.15244e-08	3.97767e-08	3.15871e-07	-1.09415e-07	2.06455e-07	-4.48277e-07	-5.12959e-07	-9.61235e-07	-8.12874e-09	2.40069e-09	-5.72805e-09	5.27503e-08	-1.10239e-08	4.17264e-08	-9.58885e-09	5.14535e-09	-4.44350e-09	5.07310e-07	1.69659e-07	6.76969e-07	1.34399e-08	-2.74378e-09	1.06961e-08
1.843	5.24002e-08	-1.17713e-08	4.06289e-08	3.18876e-07	-1.10244e-07	2.08632e-07	-4.51905e-07	-5.17649e-07	-9.69554e-07	-7.79943e-09	2.30343e-09	-5.49600e-09	5.37168e-08	-1.12259e-08	4.24910e-08	-9.73064e-09	5.22143e-09	-4.50921e-09	5.11605e-07	1.71215e-07	6.82820e-07	1.37812e-08	-2.81347e-09	1.09678e-08
1.868	5.35102e-08	-1.20206e-08	4.14896e-08	3.21883e-07	-1.11071e-07	2.10812e-07	-4.55526e-07	-5.22339e-07	-9.77864e-07	-7.46330e-09	2.20416e-09	-5.25914e-09	5.46913e-08	-1.14295e-08	4.32618e-08	-9.87310e-09	5.29787e-09	-4.57522e-09	5.15894e-07	1.72770e-07	6.88664e-07	1.41262e-08	-2.88390e-09	1.12423e-08
1.892	5.46311e-08	-1.22724e-08	4.23587e-08	3.24891e-07	-1.11895e-07	2.12996e-07	-4.59138e-07	-5.27027e-07	-9.86165e-07	-7.12038e-09	2.10289e-09	-5.01749e-09	5.56738e-08	-1.16348e-08	4.40390e-08	-1.00162e-08	5.37468e-09	-4.64155e-09	5.20177e-07	1.74325e-07	6.94502e-07	1.44748e-08	-2.95507e-09	1.15198e-08
1.917	5.57629e-08	-1.25267e-08	4.32362e-08	3.27900e-07	-1.12717e-07	2.15183e-07	-4.62743e-07	-5.31715e-07	-9.94458e-07	-6.77066e-09	1.99960e-09	-4.77106e-09	5.66641e-08	-1.18418e-08	4.48223e-08	-1.01600e-08	5.45183e-09	-4.70818e-09	5.24455e-07	1.75878e-07	7.00333e-07	1.48270e-08	-3.02697e-09	1.18001e-08
1.942	5.69055e-08	-1.27834e-08	4.41222e-08	3.30910e-07	-1.13537e-07	2.17373e-07	-4.66339e-07	-5.36402e-07	-1.00274e-06	-6.41415e-09	1.89431e-09	-4.51984e-09	5.76624e-08	-1.20504e-08	4.56120e-08	-1.03045e-08	5.52934e-09	-4.77512e-09	5.28726e-07	1.77431e-07	7.06157e-07	1.51828e-08	-3.09960e-09	1.20832e-08
1.966	5.80590e-08	-1.30425e-08	4.50165e-08	3.33921e-07	-1.14355e-07	2.19566e-07	-4.69927e-07	-5.41087e-07	-1.01101e-06	-6.05087e-09	1.78703e-09	-4.26385e-09	5.86685e-08	-1.22607e-08	4.64078e-08	-1.04495e-08	5.60719e-09	-4.84235e-09	5.32991e-07	1.78983e-07	7.11974e-07	1.55422e-08	-3.17296e-09	1.23692e-08
1.991	5.92234e-08	-1.33041e-08	4.59193e-08	3.36932e-07	-1.15171e-07	2.21762e-07	-4.73507e-07	-5.45771e-07	-1.01928e-06	-5.68083e-09	1.67774e-09	-4.00309e-09	5.96824e-08	-1.24725e-08	4.72099e-08	-1.05953e-08	5.68538e-09	-4.90987e-09	5.37250e-07	1.80534e-07	7.17784e-07	1.59051e-08	-3.24706e-09	1.26580e-08
2.015	6.03985e-08	-1.35680e-08	4.68305e-08	3.39945e-07	-1.15984e-07	2.23961e-07	-4.77078e-07	-5.50454e-07	-1.02753e-06	-5.30403e-09	1.56646e-09	-3.73757e-09	6.07041e-08	-1.26861e-08	4.80181e-08	-1.07416e-08	5.76391e-09	-4.97769e-09	5.41503e-07	1.82084e-07	7.23587e-07	1.62716e-08	-3.32187e-09	1.29497e-08
2.040	6.15845e-08	-1.38345e-08	4.77500e-08	3.42958e-07	-1.16796e-07	2.26163e-07	-4.80641e-07	-5.55136e-07	-1.03578e-06	-4.92048e-09	1.45318e-09	-3.46730e-09	6.17336e-08	-1.29012e-08	4.88324e-08	-1.08885e-08	5.84276e-09	-5.04579e-09	5.45749e-07	1.83633e-07	7.29382e-07	1.66416e-08	-3.39741e-09	1.32442e-08
2.064	6.27812e-08	-1.41033e-08	4.86779e-08	3.45972e-07	-1.17605e-07	2.28367e-07	-4.84196e-07	-5.59815e-07	-1.04401e-06	-4.53020e-09	1.33792e-09	-3.19228e-09	6.27709e-08	-1.31180e-08	4.96529e-08	-1.10361e-08	5.92194e-09	-5.11417e-09	5.49989e-07	1.85181e-07	7.35170e-07	1.70151e-08	-3.47367e-09	1.35414e-08
2.089	6.39887e-08	-1.43746e-08	4.96142e-08	3.48987e-07	-1.18412e-07	2.30575e-07	-4.87742e-07	-5.64494e-07	-1.05224e-06	-4.13319e-09	1.22067e-09	-2.91252e-09	6.38158e-08	-1.33364e-08	5.04795e-08	-1.11843e-08	6.00145e-09	-5.18282e-09	5.54222e-07	1.86728e-07	7.40950e-07	1.73921e-08	-3.55064e-09	1.38415e-08
2.114	6.52070e-08	-1.46482e-08	5.05588e-08	3.52002e-07	-1.19217e-07	2.32785e-07	-4.91279e-07	-5.69170e-07	-1.06045e-06	-3.72947e-09	1.10144e-09	-2.62803e-09	6.48684e-08	-1.35563e-08	5.13121e-08	-1.13330e-08	6.08126e-09	-5.25176e-09	5.58449e-07	1.88273e-07	7.46722e-07	1.77727e-08	-3.62833e-09	1.41444e-08
2.138	6.64360e-08	-1.49243e-08	5.15117e-08	3.55017e-07	-1.20020e-07	2.34997e-07	-4.94807e-07	-5.73844e-07	-1.06865e-06	-3.31905e-09	9.80226e-10	-2.33882e-09	6.59287e-08	-1.37779e-08	5.21508e-08	-1.14824e-08	6.16140e-09	-5.32096e-09	5.62669e-07	1.89818e-07	7.52486e-07	1.81567e-08	-3.70673e-09	1.44500e-08
2.163	6.76757e-08	-1.52028e-08	5.24729e-08	3.58033e-07	-1.20820e-07	2.37212e-07	-4.98326e-07	-5.78516e-07	-1.07684e-06	-2.90194e-09	8.57039e-10	-2.04490e-09	6.69965e-08	-1.40011e-08	5.29955e-08	-1.16323e-08	6.24183e-09	-5.39042e-09	5.66881e-07	1.91361e-07	7.58243e-07	1.85442e-08	-3.78584e-09	1.47584e-08
2.187	6.89262e-08	-1.54837e-08	5.34425e-08	3.61048e-07	-1.21619e-07	2.39430e-07	-5.01837e-07	-5.83186e-07	-1.08502e-06	-2.47815e-09	7.31880e-10	-1.74627e-09	6.80719e-08	-1.42258e-08	5.38461e-08	-1.17827e-08	6.32257e-09	-5.46015e-09	5.71087e-07	1.92903e-07	7.63991e-07	1.89352e-08	-3.86566e-09	1.50695e-08
2.212	7.01873e-08	-1.57670e-08	5.44203e-08	3.64064e-07	-1.22415e-07	2.41650e-07	-5.05338e-07	-5.87854e-07	-1.09319e-06	-2.04769e-09	6.04752e-10	-1.44294e-09	6.91549e-08	-1.44521e-08	5.47028e-08	-1.19337e-08	6.40361e-09	-5.53013e-09	5.75286e-07	1.94444e-07	7.69730e-07	1.93296e-08	-3.94618e-09	1.53834e-08
2.236	7.14591e-08	-1.60527e-08	5.54064e-08	3.67081e-07	-1.23209e-07	2.43872e-07	-5.08830e-07	-5.92520e-07	-1.10135e-06	-1.61059e-09	4.75661e-10	-1.13493e-09	7.02454e-08	-1.46800e-08	5.55653e-08	-1.20853e-08	6.48494e-09	-5.60036e-09	5.79478e-07	1.95983e-07	7.75461e-07	1.97274e-08	-4.02740e-09	1.57000e-08
2.261	7.27415e-08	-1.63408e-08	5.64007e-08	3.70097e-07	-1.24001e-07	2.46096e-07	-5.12314e-07	-5.97183e-07	-1.10950e-06	-1.16685e-09	3.44609e-10	-8.22237e-10	7.13433e-08	-1.49095e-08	5.64338e-08	-1.22374e-08	6.56655e-09	-5.67085e-09	5.83663e-07	1.97521e-07	7.81184e-07	2.01287e-08	-4.10931e-09	1.60194e-08
2.286	7.40346e-08	-1.66313e-08	5.74033e-08	3.73113e-07	-1.24790e-07	2.48323e-07	-5.15787e-07	-6.01843e-07	-1.11763e-06	-7.16479e-10	2.11600e-10	-5.04879e-10	7.24486e-08	-1.51405e-08	5.73082e-08	-1.23900e-08	6.64845e-09	-5.74157e-09	5.87840e-07	1.99057e-07	7.86898e-07	2.05334e-08	-4.19193e-09	1.63414e-08
2.310	7.53382e-08	-1.69241e-08	5.84141e-08	3.76129e-07	-1.25578e-07	2.50551e-07	-5.19252e-07	-6.06501e-07	-1.12575e-06	-2.59503e-10	7.66400e-11	-1.82863e-10	7.35614e-08	-1.53730e-08	5.81884e-08	-1.25432e-08	6.73063e-09	-5.81254e-09	5.92010e-07	2.00592e-07	7.92603e-07	2.09414e-08	-4.27523e-09	1.66662e-08
2.335	7.66525e-08	-1.72194e-08	5.94331e-08	3.79145e-07	-1.26363e-07	2.52782e-07	-5.22707e-07	-6.11156e-07	-1.13386e-06	2.04068e-10	-6.02682e-11	1.43800e-10	7.46815e-08	-1.56071e-08	5.90744e-08	-1.26968e-08	6.81307e-09	-5.88374e-09	5.96173e-07	2.02126e-07	7.98299e-07	2.13528e-08	-4.35922e-09	1.69936e-08
2.359	7.79773e-08	-1.75170e-08	6.04603e-08	3.82160e-07	-1.27146e-07	2.55014e-07	-5.26152e-07	-6.15808e-07	-1.14196e-06	6.74220e-10	-1.99120e-10	4.75100e-10	7.58089e-08	-1.58427e-08	5.99662e-08	-1.28510e-08	6.89579e-09	-5.95518e-09	6.00328e-07	2.03658e-07	8.03986e-07	2.17676e-08	-4.44389e-09	1.73237e-08
2.384	7.93127e-08	-1.78170e-08	6.14957e-08	3.85175e-07	-1.27927e-07	2.57248e-07	-5.29588e-07	-6.20456e-07	-1.15004e-06	1.15094e-09	-3.39910e-10	8.11026e-10	7.69436e-08	-1.60798e-08	6.08638e-08	-1.30056e-08	6.97877e-09	-6.02684e-09	6.04475e-07	2.05188e-07	8.09663e-07	2.21857e-08	-4.52925e-09	1.76564e-08
2.408	8.06585e-08	-1.81193e-08	6.25392e-08	3.88189e-07	-1.28705e-07	2.59484e-07	-5.33015e-07	-6.25102e-07	-1.15812e-06	1.63420e-09	-4.82634e-10	1.15157e-09	7.80855e-08	-1.63185e-08	6.17671e-08	-1.31607e-08	7.06201e-09	-6.09872e-09	6.08615e-07	2.06716e-07	8.15331e-07	2.26071e-08	-4.61529e-09	1.79918e-08
2.433	8.20149e-08	-1.84240e-08	6.35909e-08	3.91203e-07	-1.29482e-07	2.61722e-07	-5.36431e-07	-6.29744e-07	-1.16618e-06	2.12400e-09	-6.27288e-10	1.49671e-09	7.92347e-08	-1.65586e-08	6.26760e-08	-1.33163e-08	7.14550e-09	-6.17083e-09	6.12747e-07	2.08243e-07	8.20990e-07	2.30318e-08	-4.70200e-09	1.83298e-08
2.458	8.33817e-08	-1.87310e-08	6.46507e-08	3.94217e-07	-1.30256e-07	2.63961e-07	-5.39838e-07	-6.34384e-07	-1.17422e-06	2.62032e-09	-7.73867e-10	1.84645e-09	8.03909e-08	-1.68003e-08	6.35907e-08	-1.34724e-08	7.22924e-09	-6.24315e-09	6.16871e-07	2.09768e-07	8.26639e-07	2.34599e-08	-4.78938e-09	1.86705e-08
2.482	8.47590e-08	-1.90404e-08	6.57186e-08	3.97230e-07	-1.31028e-07	2.66201e-07	-5.43235e-07	-6.39019e-07	-1.18225e-06	3.12313e-09	-9.22365e-10	2.20077e-09	8.15543e-08	-1.70434e-08	6.45110e-08	-1.36289e-08	7.31323e-09	-6.31568e-09	6.20987e-07	2.11291e-07	8.32278e-07	2.38912e-08	-4.87743e-09	1.90137e-08
2.507	8.61467e-08	-1.93522e-08	6.67946e-08	4.00242e-07	-1.31798e-07	2.68443e-07	-5.46622e-07	-6.43651e-07	-1.19027e-06	3.63243e-09	-1.07278e-09	2.55965e-09	8.27248e-08	-1.72880e-08	6.54368e-08	-1.37859e-08	7.39745e-09	-6.38841e-09	6.25095e-07	2.12812e-07	8.37907e-07	2.43257e-08	-4.96614e-09	1.93596e-08
2.531	8.75449e-08	-1.96663e-08	6.78786e-08	4.03253e-07	-1.32566e-07	2.70687e-07	-5.49998e-07	-6.48279e-07	-1.19828e-06	4.14820e-09	-1.22510e-09	2.92309e-09	8.39023e-08	-1.75341e-08	6.63683e-08	-1.39433e-08	7.48191e-09	-6.46135e-09	6.29195e-07	2.14332e-07	8.43526e-07	2.47635e-08	-5.05552e-09	1.97080e-08
2.556	8.89534e-08	-1.99827e-08	6.89707e-08	4.06263e-07	-1.33331e-07	2.72932e-07	-5.53365e-07	-6.52904e-07	-1.20627e-06	4.67041e-09	-1.37933e-09	3.29108e-09	8.50869e-08	-1.77816e-08	6.73052e-08	-1.41011e-08	7.56660e-09	-6.53448e-09	6.33286e-07	2.15849e-07	8.49135e-07	2.52045e-08	-5.14555e-09	2.00589e-08
2.580	9.03722e-08	-2.03014e-08	7.00708e-08	4.09272e-07	-1.34094e-07	2.75178e-07	-5.56721e-07	-6.57524e-07	-1.21425e-06	5.19905e-09	-1.53545e-09	3.66360e-09	8.62783e-08	-1.80306e-08	6.82477e-08	-1.42593e-08	7.65151e-09	-6.60781e-09	6.37369e-07	2.17365e-07	8.54734e-07	2.56487e-08	-5.23624e-09	2.04125e-08
2.605	9.18014e-08	-2.06224e-08	7.11789e-08	4.12280e-07	-1.34855e-07	2.77425e-07	-5.60067e-07	-6.62141e-07	-1.22221e-06	5.73410e-09	-1.69347e-09	4.04063e-09	8.74767e-08	-1.82811e-08	6.91956e-08	-1.44180e-08	7.73664e-09	-6.68133e-09	6.41444e-07	2.18878e-07	8.60322e-07	2.60961e-08	-5.32757e-09	2.07685e-08
2.630	9.32408e-08	-2.09458e-08	7.22950e-08	4.15287e-07	-1.35614e-07	2.79673e-07	-5.63403e-07	-6.66753e-07	-1.23016e-06	6.27555e-09	-1.85338e-09	4.42217e-09	8.86819e-08	-1.85329e-08	7.01490e-08	-1.45770e-08	7.82198e-09	-6.75503e-09	6.45510e-07	2.20390e-07	8.65900e-07	2.65467e-08	-5.41955e-09	2.11271e-08
2.654	9.46905e-08	-2.12715e-08	7.34191e-08	4.18292e-07	-1.36371e-07	2.81922e-07	-5.66728e-07	-6.71361e-07	-1.23809e-06	6.82336e-09	-2.01517e-09	4.80820e-09	8.98940e-08	-1.87862e-08	7.11077e-08	-1.47365e-08	7.90754e-09	-6.82892e-09	6.49568e-07	2.21899e-07	8.71467e-07	2.70004e-08	-5.51218e-09	2.14882e-08
2.679	9.61505e-08	-2.15995e-08	7.45511e-08	4.21297e-07	-1.37125e-07	2.84172e-07	-5.70043e-07	-6.75964e-07	-1.24601e-06	7.37754e-09	-2.17883e-09	5.19870e-09	9.11128e-08	-1.90409e-08	7.20719e-08	-1.48963e-08	7.99330e-09	-6.90298e-09	6.53617e-07	2.23406e-07	8.77023e-07	2.74572e-08	-5.60544e-09	2.18518e-08
2.703	9.76207e-08	-2.19297e-08	7.56910e-08	4.24300e-07	-1.37877e-07	2.86423e-07	-5.73347e-07	-6.80564e-07	-1.25391e-06	7.93804e-09	-2.34437e-09	5.59367e-09	9.23383e-08	-1.92970e-08	7.30413e-08	-1.50565e-08	8.07925e-09	-6.97721e-09	6.57657e-07	2.24911e-07	8.82568e-07	2.79171e-08	-5.69934e-09	2.22178e-08
2.728	9.91011e-08	-2.22623e-08	7.68388e-08	4.27301e-07	-1.38627e-07	2.88674e-07	-5.76641e-07	-6.85158e-07	-1.26180e-06	8.50486e-09	-2.51177e-09	5.99309e-09	9.35706e-08	-1.95546e-08	7.40160e-08	-1.52170e-08	8.16541e-09	-7.05161e-09	6.61689e-07	2.26413e-07	8.88102e-07	2.83802e-08	-5.79387e-09	2.25863e-08
2.753	1.00592e-07	-2.25971e-08	7.79945e-08	4.30301e-07	-1.39374e-07	2.90927e-07	-5.79924e-07	-6.89748e-07	-1.26967e-06	9.07797e-09	-2.68103e-09	6.39694e-09	9.48094e-08	-1.98135e-08	7.49960e-08	-1.53779e-08	8.25175e-09	-7.12618e-09	6.65711e-07	2.27914e-07	8.93625e-07	2.88463e-08	-5.88903e-09	2.29573e-08
2.777	1.02092e-07	-2.29342e-08	7.91581e-08	4.33299e-07	-1.40120e-07	2.93180e-07	-5.83195e-07	-6.94333e-07	-1.27753e-06	9.65736e-09	-2.85214e-09	6.80522e-09	9.60549e-08	-2.00737e-08	7.59811e-08	-1.55392e-08	8.33828e-09	-7.20090e-09	6.69725e-07	2.29412e-07	8.99137e-07	2.93154e-08	-5.98481e-09	2.33306e-08
2.802	1.03603e-07	-2.32736e-08	8.03294e-08	4.36296e-07	-1.40863e-07	2.95433e-07	-5.86456e-07	-6.98913e-07	-1.28537e-06	1.02430e-08	-3.02510e-09	7.21789e-09	9.73069e-08	-2.03354e-08	7.69715e-08	-1.57008e-08	8.42499e-09	-7.27578e-09	6.73729e-07	2.30908e-07	9.04637e-07	2.97876e-08	-6.08120e-09	2.37064e-08
2.826	1.05124e-07	-2.36152e-08	8.15086e-08	4.39291e-07	-1.41604e-07	2.97687e-07	-5.89706e-07	-7.03488e-07	-1.29319e-06	1.08349e-08	-3.19989e-09	7.63496e-09	9.85654e-08	-2.05984e-08	7.79670e-08	-1.58627e-08	8.51187e-09	-7.35082e-09	6.77725e-07	2.32401e-07	9.10125e-07	3.02628e-08	-6.17822e-09	2.40846e-08
2.851	1.06655e-07	-2.39591e-08	8.26956e-08	4.42284e-07	-1.42342e-07	2.99941e-07	-5.92945e-07	-7.08058e-07	-1.30100e-06	1.14329e-08	-3.37652e-09	8.05640e-09	9.98303e-08	-2.08627e-08	7.89676e-08	-1.60249e-08	8.59892e-09	-7.42600e-09	6.81711e-07	2.33892e-07	9.15602e-07	3.07410e-08	-6.27584e-09	2.44652e-08
2.875	1.08196e-07	-2.43053e-08	8.38903e-08	4.45275e-07	-1.43079e-07	3.02196e-07	-5.96173e-07	-7.12623e-07	-1.30880e-06	1.20372e-08	-3.55498e-09	8.48220e-09	1.01102e-07	-2.11284e-08	7.99732e-08	-1.61875e-08	8.68614e-09	-7.50132e-09	6.85687e-07	2.35380e-07	9.21067e-07	3.12222e-08	-6.37407e-09	2.48481e-08
2.900	1.09747e-07	-2.46537e-08	8.50928e-08	4.48264e-07	-1.43813e-07	3.04451e-07	-5.99389e-07	-7.17182e-07	-1.31657e-06	1.26476e-08	-3.73526e-09	8.91234e-09	1.02379e-07	-2.13954e-08	8.09839e-08	-1.63503e-08	8.77352e-09	-7.57678e-09	6.89655e-07	2.36866e-07	9.26520e-07	3.17063e-08	-6.47290e-09	2.52334e-08
2.925	1.11307e-07	-2.50043e-08	8.63030e-08	4.51250e-07	-1.44544e-07	3.06706e-07	-6.02595e-07	-7.21736e-07	-1.32433e-06	1.32642e-08	-3.91735e-09	9.34681e-09	1.03663e-07	-2.16638e-08	8.19995e-08	-1.65134e-08	8.86106e-09	-7.65237e-09	6.93613e-07	2.38349e-07	9.31961e-07	3.21933e-08	-6.57233e-09	2.56210e-08
2.949	1.12878e-07	-2.53572e-08	8.75209e-08	4.54235e-07	-1.45274e-07	3.08961e-07	-6.05789e-07	-7.26284e-07	-1.33207e-06	1.38868e-08	-4.10125e-09	9.78559e-09	1.04954e-07	-2.19334e-08	8.30201e-08	-1.66768e-08	8.94874e-09	-7.72810e-09	6.97561e-07	2.39829e-07	9.37390e-07	3.26832e-08	-6.67235e-09	2.60109e-08
2.974	1.14459e-07	-2.57122e-08	8.87464e-08	4.57218e-07	-1.46001e-07	3.11216e-07	-6.08971e-07	-7.30827e-07	-1.33980e-06	1.45156e-08	-4.28694e-09	1.02287e-08	1.06250e-07	-2.22043e-08	8.40456e-08	-1.68405e-08	9.03658e-09	-7.80395e-09	7.01499e-07	2.41307e-07	9.42807e-07	3.31761e-08	-6.77296e-09	2.64031e-08
2.998	1.16049e-07	-2.60695e-08	8.99796e-08	4.60198e-07	-1.46726e-07	3.13471e-07	-6.12142e-07	-7.35363e-07	-1.34751e-06	1.51504e-08	-4.47443e-09	1.06760e-08	1.07552e-07	-2.24765e-08	8.50759e-08	-1.70045e-08	9.12455e-09	-7.87993e-09	7.05428e-07	2.42782e-07	9.48211e-07	3.36717e-08	-6.87415e-09	2.67976e-08
3.023	1.17649e-07	-2.64290e-08	9.12204e-08	4.63175e-07	-1.47449e-07	3.15726e-07	-6.15301e-07	-7.39894e-07	-1.35520e-06	1.57913e-08	-4.66370e-09	1.11276e-08	1.08861e-07	-2.27500e-08	8.61111e-08	-1.71687e-08	9.21266e-09	-7.95602e-09	7.09347e-07	2.44255e-07	9.53602e-07	3.41703e-08	-6.97593e-09	2.71943e-08
3.047	1.19259e-07	-2.67907e-08	9.24687e-08	4.66151e-07	-1.48170e-07	3.17981e-07	-6.18449e-07	-7.44419e-07	-1.36287e-06	1.64382e-08	-4.85476e-09	1.15835e-08	1.10176e-07	-2.30248e-08	8.71510e-08	-1.73331e-08	9.30090e-09	-8.03222e-09	7.13256e-07	2.45724e-07	9.58981e-07	3.46716e-08	-7.07827e-09	2.75933e-08
3.072	1.20879e-07	-2.71545e-08	9.37246e-08	4.69123e-07	-1.48888e-07	3.20236e-07	-6.21585e-07	-7.48938e-07	-1.37052e-06	1.70911e-08	-5.04758e-09	1.20435e-08	1.11496e-07	-2.33008e-08	8.81957e-08	-1.74978e-08	9.38927e-09	-8.10853e-09	7.17156e-07	2.47191e-07	9.64347e-07	3.51757e-08	-7.18119e-09	2.79945e-08
3.097	1.22509e-07	-2.75206e-08	9.49881e-08	4.72094e-07	-1.49604e-07	3.22490e-07	-6.24709e-07	-7.53450e-07	-1.37816e-06	1.77500e-08	-5.24216e-09	1.25078e-08	1.12823e-07	-2.35780e-08	8.92451e-08	-1.76627e-08	9.47776e-09	-8.18495e-09	7.21045e-07	2.48655e-07	9.69700e-07	3.56826e-08	-7.28468e-09	2.83979e-08
3.121	1.24148e-07	-2.78888e-08	9.62590e-08	4.75061e-07	-1.50317e-07	3.24743e-07	-6.27821e-07	-7.57956e-07	-1.38578e-06	1.84148e-08	-5.43851e-09	1.29763e-08	1.14156e-07	-2.38565e-08	9.02991e-08	-1.78278e-08	9.56636e-09	-8.26147e-09	7.24924e-07	2.50116e-07	9.75040e-07	3.61923e-08	-7.38873e-09	2.88035e-08
3.146	1.25797e-07	-2.82592e-08	9.75375e-08	4.78026e-07	-1.51029e-07	3.26997e-07	-6.30921e-07	-7.62456e-07	-1.39338e-06	1.90855e-08	-5.63660e-09	1.34489e-08	1.15494e-07	-2.41361e-08	9.13577e-08	-1.79932e-08	9.65508e-09	-8.33809e-09	7.28792e-07	2.51574e-07	9.80367e-07	3.67047e-08	-7.49333e-09	2.92113e-08
3.170	1.27455e-07	-2.86318e-08	9.88233e-08	4.80987e-07	-1.51738e-07	3.29249e-07	-6.34009e-07	-7.66949e-07	-1.40096e-06	1.97622e-08	-5.83643e-09	1.39257e-08	1.16838e-07	-2.44170e-08	9.24209e-08	-1.81587e-08	9.74391e-09	-8.41480e-09	7.32651e-07	2.53030e-07	9.85680e-07	3.72197e-08	-7.59848e-09	2.96212e-08
3.195	1.29123e-07	-2.90065e-08	1.00117e-07	4.83946e-07	-1.52445e-07	3.31501e-07	-6.37085e-07	-7.71436e-07	-1.40852e-06	2.04446e-08	-6.03799e-09	1.44067e-08	1.18188e-07	-2.46991e-08	9.34886e-08	-1.83244e-08	9.83284e-09	-8.49160e-09	7.36499e-07	2.54482e-07	9.90981e-07	3.77375e-08	-7.70418e-09	3.00333e-08
3.219	1.30801e-07	-2.93833e-08	1.01417e-07	4.86902e-07	-1.53149e-07	3.33753e-07	-6.40149e-07	-7.75915e-07	-1.41606e-06	2.11330e-08	-6.24128e-09	1.48917e-08	1.19543e-07	-2.49824e-08	9.45608e-08	-1.84903e-08	9.92186e-09	-8.56848e-09	7.40337e-07	2.55931e-07	9.96267e-07	3.82579e-08	-7.81043e-09	3.04475e-08
3.244	1.32488e-07	-2.97623e-08	1.02725e-07	4.89855e-07	-1.53851e-07	3.36003e-07	-6.43201e-07	-7.80388e-07	-1.42359e-06	2.18271e-08	-6.44628e-09	1.53808e-08	1.20904e-07	-2.52668e-08	9.56374e-08	-1.86564e-08	1.00110e-08	-8.64545e-09	7.44164e-07	2.57377e-07	1.00154e-06	3.87809e-08	-7.91721e-09	3.08637e-08
3.269	1.34184e-07	-3.01434e-08	1.04041e-07	4.92804e-07	-1.54551e-07	3.38253e-07	-6.46240e-07	-7.84854e-07	-1.43109e-06	2.25271e-08	-6.65299e-09	1.58741e-08	1.22271e-07	-2.55524e-08	9.67184e-08	-1.88227e-08	1.01002e-08	-8.72248e-09	7.47980e-07	2.58820e-07	1.00680e-06	3.93066e-08	-8.02452e-09	3.12821e-08
3.293	1.35890e-07	-3.05266e-08	1.05363e-07	4.95751e-07	-1.55249e-07	3.40502e-07	-6.49267e-07	-7.89313e-07	-1.43858e-06	2.32327e-08	-6.86141e-09	1.63713e-08	1.23643e-07	-2.58391e-08	9.78038e-08	-1.89891e-08	1.01895e-08	-8.79960e-09	7.51786e-07	2.60259e-07	1.01205e-06	3.98348e-08	-8.13236e-09	3.17025e-08
3.318	1.37605e-07	-3.09119e-08	1.06693e-07	4.98694e-07	-1.55944e-07	3.42750e-07	-6.52281e-07	-7.93764e-07	-1.44605e-06	2.39442e-08	-7.07151e-09	1.68727e-08	1.25020e-07	-2.61270e-08	9.88934e-08	-1.91556e-08	1.02789e-08	-8.87678e-09	7.55581e-07	2.61696e-07	1.01728e-06	4.03656e-08	-8.24072e-09	3.21249e-08
3.342	1.39330e-07	-3.12994e-08	1.08031e-07	5.01633e-07	-1.56637e-07	3.44996e-07	-6.55283e-07	-7.98208e-07	-1.45349e-06	2.46613e-08	-7.28330e-09	1.73780e-08	1.26403e-07	-2.64160e-08	9.99873e-08	-1.93223e-08	1.03683e-08	-8.95402e-09	7.59365e-07	2.63129e-07	1.02249e-06	4.08989e-08	-8.34959e-09	3.25493e-08
3.367	1.41064e-07	-3.16889e-08	1.09375e-07	5.04569e-07	-1.57328e-07	3.47242e-07	-6.58273e-07	-8.02645e-07	-1.46092e-06	2.53841e-08	-7.49677e-09	1.78873e-08	1.27791e-07	-2.67061e-08	1.01085e-07	-1.94891e-08	1.04578e-08	-9.03132e-09	7.63138e-07	2.64559e-07	1.02770e-06	4.14347e-08	-8.45898e-09	3.29757e-08
3.391	1.42807e-07	-3.20805e-08	1.10727e-07	5.07502e-07	-1.58016e-07	3.49486e-07	-6.61249e-07	-8.07074e-07	-1.46832e-06	2.61125e-08	-7.71190e-09	1.84006e-08	1.29185e-07	-2.69973e-08	1.02188e-07	-1.96561e-08	1.05474e-08	-9.10868e-09	7.66900e-07	2.65985e-07	1.03289e-06	4.19730e-08	-8.56888e-09	3.34042e-08
3.416	1.44560e-07	-3.24742e-08	1.12085e-07	5.10431e-07	-1.58702e-07	3.51729e-07	-6.64213e-07	-8.11496e-07	-1.47571e-06	2.68466e-08	-7.92869e-09	1.89179e-08	1.30584e-07	-2.72896e-08	1.03294e-07	-1.98231e-08	1.06370e-08	-9.18609e-09	7.70652e-07	2.67408e-07	1.03806e-06	4.25138e-08	-8.67928e-09	3.38345e-08
3.441	1.46321e-07	-3.28699e-08	1.13451e-07	5.13356e-07	-1.59385e-07	3.53971e-07	-6.67164e-07	-8.15910e-07	-1.48307e-06	2.75862e-08	-8.14714e-09	1.94391e-08	1.31987e-07	-2.75830e-08	1.04404e-07	-1.99903e-08	1.07267e-08	-9.26355e-09	7.74392e-07	2.68828e-07	1.04322e-06	4.30570e-08	-8.79017e-09	3.42668e-08
3.465	1.48092e-07	-3.32677e-08	1.14824e-07	5.16278e-07	-1.60067e-07	3.56211e-07	-6.70102e-07	-8.20316e-07	-1.49042e-06	2.83314e-08	-8.36722e-09	1.99642e-08	1.33396e-07	-2.78774e-08	1.05519e-07	-2.01575e-08	1.08165e-08	-9.34105e-09	7.78120e-07	2.70245e-07	1.04837e-06	4.36026e-08	-8.90155e-09	3.47010e-08
3.490	1.49872e-07	-3.36675e-08	1.16204e-07	5.19196e-07	-1.60746e-07	3.58450e-07	-6.73027e-07	-8.24714e-07	-1.49774e-06	2.90822e-08	-8.58893e-09	2.04932e-08	1.34810e-07	-2.81729e-08	1.06637e-07	-2.03248e-08	1.09063e-08	-9.41860e-09	7.81838e-07	2.71657e-07	1.05350e-06	4.41505e-08	-9.01342e-09	3.51371e-08
3.514	1.51661e-07	-3.40694e-08	1.17591e-07	5.22110e-07	-1.61422e-07	3.60687e-07	-6.75939e-07	-8.29104e-07	-1.50504e-06	2.98384e-08	-8.81227e-09	2.10261e-08	1.36229e-07	-2.84694e-08	1.07759e-07	-2.04923e-08	1.09961e-08	-9.49617e-09	7.85544e-07	2.73067e-07	1.05861e-06	4.47008e-08	-9.12577e-09	3.55751e-08
3.539	1.53459e-07	-3.44733e-08	1.18985e-07	5.25020e-07	-1.62097e-07	3.62923e-07	-6.78838e-07	-8.33486e-07	-1.51232e-06	3.06001e-08	-9.03723e-09	2.15628e-08	1.37653e-07	-2.87669e-08	1.08886e-07	-2.06597e-08	1.10860e-08	-9.57378e-09	7.89239e-07	2.74473e-07	1.06371e-06	4.52535e-08	-9.23859e-09	3.60149e-08
3.564	1.55266e-07	-3.48792e-08	1.20386e-07	5.27926e-07	-1.62769e-07	3.65157e-07	-6.81724e-07	-8.37860e-07	-1.51958e-06	3.13672e-08	-9.26378e-09	2.21034e-08	1.39081e-07	-2.90654e-08	1.10016e-07	-2.08273e-08	1.11759e-08	-9.65142e-09	7.92922e-07	2.75875e-07	1.06880e-06	4.58084e-08	-9.35188e-09	3.64565e-08
3.588	1.57081e-07	-3.52871e-08	1.21794e-07	5.30827e-07	-1.63438e-07	3.67389e-07	-6.84596e-07	-8.42225e-07	-1.52682e-06	3.21397e-08	-9.49194e-09	2.26478e-08	1.40514e-07	-2.93650e-08	1.11149e-07	-2.09949e-08	1.12658e-08	-9.72908e-09	7.96594e-07	2.77273e-07	1.07387e-06	4.63656e-08	-9.46564e-09	3.69000e-08
3.613	1.58906e-07	-3.56970e-08	1.23209e-07	5.33725e-07	-1.64105e-07	3.69619e-07	-6.87455e-07	-8.46582e-07	-1.53404e-06	3.29176e-08	-9.72168e-09	2.31960e-08	1.41952e-07	-2.96655e-08	1.12287e-07	-2.11625e-08	1.13557e-08	-9.80676e-09	8.00254e-07	2.78668e-07	1.07892e-06	4.69251e-08	-9.57985e-09	3.73452e-08
3.637	1.60740e-07	-3.61089e-08	1.24631e-07	5.36618e-07	-1.64770e-07	3.71848e-07	-6.90301e-07	-8.50931e-07	-1.54123e-06	3.37009e-08	-9.95300e-09	2.37479e-08	1.43395e-07	-2.99670e-08	1.13428e-07	-2.13302e-08	1.14457e-08	-9.88446e-09	8.03902e-07	2.80060e-07	1.08396e-06	4.74867e-08	-9.69451e-09	3.77922e-08
3.662	1.62582e-07	-3.65228e-08	1.26059e-07	5.39507e-07	-1.65433e-07	3.74074e-07	-6.93133e-07	-8.55270e-07	-1.54840e-06	3.44895e-08	-1.01859e-08	2.43036e-08	1.44842e-07	-3.02694e-08	1.14573e-07	-2.14979e-08	1.15357e-08	-9.96217e-09	8.07538e-07	2.81447e-07	1.08899e-06	4.80506e-08	-9.80963e-09	3.82410e-08
3.686	1.64433e-07	-3.69386e-08	1.27495e-07	5.42391e-07	-1.66093e-07	3.76299e-07	-6.95952e-07	-8.59601e-07	-1.55555e-06	3.52833e-08	-1.04203e-08	2.48630e-08	1.46294e-07	-3.05728e-08	1.15721e-07	-2.16656e-08	1.16257e-08	-1.00399e-08	8.11163e-07	2.82831e-07	1.09399e-06	4.86166e-08	-9.92518e-09	3.86914e-08
3.711	1.66293e-07	-3.73564e-08	1.28937e-07	5.45271e-07	-1.66750e-07	3.78521e-07	-6.98757e-07	-8.63923e-07	-1.56268e-06	3.60824e-08	-1.06563e-08	2.54260e-08	1.47750e-07	-3.08771e-08	1.16873e-07	-2.18333e-08	1.17157e-08	-1.01176e-08	8.14775e-07	2.84211e-07	1.09899e-06	4.91847e-08	-1.00412e-08	3.91436e-08
3.736	1.68162e-07	-3.77762e-08	1.30385e-07	5.48147e-07	-1.67406e-07	3.80741e-07	-7.01549e-07	-8.68236e-07	-1.56979e-06	3.68867e-08	-1.08939e-08	2.59928e-08	1.49211e-07	-3.11823e-08	1.18028e-07	-2.20010e-08	1.18057e-08	-1.01953e-08	8.18376e-07	2.85587e-07	1.10396e-06	4.97550e-08	-1.01576e-08	3.95974e-08
3.760	1.70039e-07	-3.81979e-08	1.31841e-07	5.51018e-07	-1.68059e-07	3.82959e-07	-7.04327e-07	-8.72540e-07	-1.57687e-06	3.76961e-08	-1.11329e-08	2.65632e-08	1.50675e-07	-3.14884e-08	1.19187e-07	-2.21687e-08	1.18957e-08	-1.02731e-08	8.21964e-07	2.86959e-07	1.10892e-06	5.03273e-08	-1.02744e-08	4.00529e-08
3.785	1.71925e-07	-3.86215e-08	1.33303e-07	5.53884e-07	-1.68709e-07	3.85175e-07	-7.07091e-07	-8.76835e-07	-1.58393e-06	3.85108e-08	-1.13735e-08	2.71373e-08	1.52145e-07	-3.17955e-08	1.20349e-07	-2.23364e-08	1.19857e-08	-1.03508e-08	8.25540e-07	2.88327e-07	1.11387e-06	5.09017e-08	-1.03917e-08	4.05100e-08
3.809	1.73819e-07	-3.90470e-08	1.34772e-07	5.56745e-07	-1.69358e-07	3.87388e-07	-7.09841e-07	-8.81121e-07	-1.59096e-06	3.93305e-08	-1.16156e-08	2.77149e-08	1.53618e-07	-3.21034e-08	1.21514e-07	-2.25041e-08	1.20756e-08	-1.04285e-08	8.29104e-07	2.89692e-07	1.11880e-06	5.14781e-08	-1.05093e-08	4.09687e-08
3.834	1.75722e-07	-3.94745e-08	1.36247e-07	5.59602e-07	-1.70003e-07	3.89598e-07	-7.12577e-07	-8.85397e-07	-1.59797e-06	4.01553e-08	-1.18592e-08	2.82961e-08	1.55095e-07	-3.24121e-08	1.22683e-07	-2.26717e-08	1.21656e-08	-1.05062e-08	8.32656e-07	2.91052e-07	1.12371e-06	5.20564e-08	-1.06274e-08	4.14290e-08
3.858	1.77633e-07	-3.99038e-08	1.37729e-07	5.62453e-07	-1.70647e-07	3.91807e-07	-7.15299e-07	-8.89663e-07	-1.60496e-06	4.09852e-08	-1.21043e-08	2.88809e-08	1.56577e-07	-3.27217e-08	1.23855e-07	-2.28393e-08	1.22555e-08	-1.05838e-08	8.36195e-07	2.92408e-07	1.12860e-06	5.26368e-08	-1.07459e-08	4.18909e-08
3.883	1.79552e-07	-4.03350e-08	1.39217e-07	5.65300e-07	-1.71288e-07	3.94012e-07	-7.18007e-07	-8.93920e-07	-1.61193e-06	4.18201e-08	-1.23509e-08	2.94692e-08	1.58062e-07	-3.30321e-08	1.25030e-07	-2.30069e-08	1.23454e-08	-1.06615e-08	8.39722e-07	2.93761e-07	1.13348e-06	5.32190e-08	-1.08648e-08	4.23542e-08
3.908	1.81480e-07	-4.07681e-08	1.40712e-07	5.68142e-07	-1.71926e-07	3.96215e-07	-7.20701e-07	-8.98168e-07	-1.61887e-06	4.26599e-08	-1.25989e-08	3.00610e-08	1.59551e-07	-3.33434e-08	1.26208e-07	-2.31744e-08	1.24353e-08	-1.07391e-08	8.43236e-07	2.95109e-07	1.13835e-06	5.38032e-08	-1.09840e-08	4.28191e-08
3.932	1.83417e-07	-4.12031e-08	1.42214e-07	5.70978e-07	-1.72562e-07	3.98416e-07	-7.23381e-07	-9.02405e-07	-1.62579e-06	4.35047e-08	-1.28484e-08	3.06563e-08	1.61045e-07	-3.36554e-08	1.27389e-07	-2.33418e-08	1.25252e-08	-1.08167e-08	8.46738e-07	2.96453e-07	1.14319e-06	5.43892e-08	-1.11037e-08	4.32855e-08
3.957	1.85361e-07	-4.16399e-08	1.43721e-07	5.73809e-07	-1.73196e-07	4.00613e-07	-7.26047e-07	-9.06633e-07	-1.63268e-06	4.43545e-08	-1.30994e-08	3.12551e-08	1.62542e-07	-3.39683e-08	1.28573e-07	-2.35092e-08	1.26150e-08	-1.08942e-08	8.50227e-07	2.97793e-07	1.14802e-06	5.49771e-08	-1.12237e-08	4.37534e-08
3.981	1.87314e-07	-4.20786e-08	1.45235e-07	5.76635e-07	-1.73828e-07	4.02808e-07	-7.28698e-07	-9.10851e-07	-1.63955e-06	4.52090e-08	-1.33517e-08	3.18573e-08	1.64042e-07	-3.42819e-08	1.29760e-07	-2.36765e-08	1.27047e-08	-1.09717e-08	8.53704e-07	2.99129e-07	1.15283e-06	5.55667e-08	-1.13441e-08	4.42227e-08
4.006	1.89275e-07	-4.25191e-08	1.46756e-07	5.79456e-07	-1.74456e-07	4.04999e-07	-7.31335e-07	-9.15058e-07	-1.64639e-06	4.60685e-08	-1.36056e-08	3.24629e-08	1.65547e-07	-3.45962e-08	1.30950e-07	-2.38437e-08	1.27944e-08	-1.10492e-08	8.57167e-07	3.00461e-07	1.15763e-06	5.61582e-08	-1.14648e-08	4.46934e-08
4.030	1.91244e-07	-4.29614e-08	1.48282e-07	5.82271e-07	-1.75083e-07	4.07188e-07	-7.33957e-07	-9.19256e-07	-1.65321e-06	4.69327e-08	-1.38608e-08	3.30719e-08	1.67054e-07	-3.49114e-08	1.32143e-07	-2.40108e-08	1.28841e-08	-1.11267e-08	8.60618e-07	3.01788e-07	1.16241e-06	5.67514e-08	-1.15859e-08	4.51655e-08
4.055	1.93221e-07	-4.34055e-08	1.49815e-07	5.85081e-07	-1.75707e-07	4.09374e-07	-7.36565e-07	-9.23443e-07	-1.66001e-06	4.78017e-08	-1.41174e-08	3.36843e-08	1.68566e-07	-3.52272e-08	1.33339e-07	-2.41778e-08	1.29737e-08	-1.12040e-08	8.64056e-07	3.03111e-07	1.16717e-06	5.73463e-08	-1.17074e-08	4.56390e-08
4.080	1.95206e-07	-4.38514e-08	1.51354e-07	5.87885e-07	-1.76328e-07	4.11557e-07	-7.39158e-07	-9.27620e-07	-1.66678e-06	4.86754e-08	-1.43755e-08	3.42999e-08	1.70081e-07	-3.55438e-08	1.34537e-07	-2.43446e-08	1.30633e-08	-1.12814e-08	8.67481e-07	3.04430e-07	1.17191e-06	5.79430e-08	-1.18292e-08	4.61138e-08
4.104	1.97199e-07	-4.42991e-08	1.52900e-07	5.90684e-07	-1.76948e-07	4.13736e-07	-7.41737e-07	-9.31786e-07	-1.67352e-06	4.95539e-08	-1.46349e-08	3.49189e-08	1.71599e-07	-3.58610e-08	1.35738e-07	-2.45114e-08	1.31527e-08	-1.13587e-08	8.70892e-07	3.05744e-07	1.17664e-06	5.85412e-08	-1.19513e-08	4.65899e-08
4.129	1.99200e-07	-4.47486e-08	1.54451e-07	5.93476e-07	-1.77564e-07	4.15912e-07	-7.44301e-07	-9.35941e-07	-1.68024e-06	5.04369e-08	-1.48957e-08	3.55412e-08	1.73120e-07	-3.61790e-08	1.36941e-07	-2.46780e-08	1.32422e-08	-1.14359e-08	8.74291e-07	3.07054e-07	1.18135e-06	5.91411e-08	-1.20738e-08	4.70674e-08
4.153	2.01208e-07	-4.51999e-08	1.56009e-07	5.96264e-07	-1.78178e-07	4.18085e-07	-7.46850e-07	-9.40086e-07	-1.68694e-06	5.13246e-08	-1.51579e-08	3.61668e-08	1.74645e-07	-3.64976e-08	1.38147e-07	-2.48445e-08	1.33315e-08	-1.15130e-08	8.77677e-07	3.08360e-07	1.18604e-06	5.97426e-08	-1.21966e-08	4.75461e-08
4.178	2.03225e-07	-4.56529e-08	1.57572e-07	5.99045e-07	-1.78790e-07	4.20255e-07	-7.49384e-07	-9.44221e-07	-1.69360e-06	5.22169e-08	-1.54214e-08	3.67955e-08	1.76173e-07	-3.68169e-08	1.39356e-07	-2.50109e-08	1.34208e-08	-1.15901e-08	8.81049e-07	3.09661e-07	1.19071e-06	6.03457e-08	-1.23197e-08	4.80260e-08
4.202	2.05249e-07	-4.61076e-08	1.59142e-07	6.01820e-07	-1.79400e-07	4.22421e-07	-7.51903e-07	-9.48344e-07	-1.70025e-06	5.31138e-08	-1.56863e-08	3.74275e-08	1.77703e-07	-3.71368e-08	1.40567e-07	-2.51771e-08	1.35100e-08	-1.16671e-08	8.84408e-07	3.10958e-07	1.19537e-06	6.09503e-08	-1.24431e-08	4.85072e-08
4.227	2.07281e-07	-4.65641e-08	1.60717e-07	6.04590e-07	-1.80006e-07	4.24584e-07	-7.54408e-07	-9.52456e-07	-1.70686e-06	5.40151e-08	-1.59525e-08	3.80627e-08	1.79237e-07	-3.74574e-08	1.41780e-07	-2.53432e-08	1.35991e-08	-1.17441e-08	8.87753e-07	3.12251e-07	1.20000e-06	6.15564e-08	-1.25669e-08	4.89895e-08
4.252	2.09321e-07	-4.70223e-08	1.62299e-07	6.07353e-07	-1.80611e-07	4.26743e-07	-7.56897e-07	-9.56558e-07	-1.71345e-06	5.49210e-08	-1.62200e-08	3.87010e-08	1.80774e-07	-3.77785e-08	1.42996e-07	-2.55090e-08	1.36881e-08	-1.18210e-08	8.91085e-07	3.13538e-07	1.20462e-06	6.21639e-08	-1.26909e-08	4.94730e-08
4.276	2.11368e-07	-4.74822e-08	1.63886e-07	6.10111e-07	-1.81213e-07	4.28898e-07	-7.59372e-07	-9.60648e-07	-1.72002e-06	5.58312e-08	-1.64888e-08	3.93424e-08	1.82314e-07	-3.81003e-08	1.44213e-07	-2.56748e-08	1.37770e-08	-1.18978e-08	8.94404e-07	3.14822e-07	1.20923e-06	6.27729e-08	-1.28152e-08	4.99577e-08
4.301	2.13423e-07	-4.79438e-08	1.65479e-07	6.12862e-07	-1.81812e-07	4.31050e-07	-7.61831e-07	-9.64726e-07	-1.72656e-06	5.67459e-08	-1.67590e-08	3.99869e-08	1.83856e-07	-3.84226e-08	1.45434e-07	-2.58403e-08	1.38658e-08	-1.19745e-08	8.97709e-07	3.16100e-07	1.21381e-06	6.33833e-08	-1.29398e-08	5.04435e-08
4.325	2.15485e-07	-4.84070e-08	1.67078e-07	6.15607e-07	-1.82409e-07	4.33198e-07	-7.64275e-07	-9.68794e-07	-1.73307e-06	5.76649e-08	-1.70304e-08	4.06345e-08	1.85401e-07	-3.87455e-08	1.46656e-07	-2.60056e-08	1.39545e-08	-1.20511e-08	9.01001e-07	3.17374e-07	1.21837e-06	6.39951e-08	-1.30647e-08	5.09304e-08
4.350	2.17555e-07	-4.88720e-08	1.68683e-07	6.18346e-07	-1.83003e-07	4.35343e-07	-7.66704e-07	-9.72850e-07	-1.73955e-06	5.85883e-08	-1.73031e-08	4.12852e-08	1.86949e-07	-3.90690e-08	1.47880e-07	-2.61708e-08	1.40432e-08	-1.21276e-08	9.04278e-07	3.18644e-07	1.22292e-06	6.46082e-08	-1.31899e-08	5.14183e-08
4.375	2.19632e-07	-4.93386e-08	1.70293e-07	6.21078e-07	-1.83595e-07	4.37483e-07	-7.69117e-07	-9.76894e-07	-1.74601e-06	5.95159e-08	-1.75770e-08	4.19389e-08	1.88499e-07	-3.93930e-08	1.49106e-07	-2.63357e-08	1.41317e-08	-1.22041e-08	9.07542e-07	3.19908e-07	1.22745e-06	6.52226e-08	-1.33153e-08	5.19073e-08
4.399	2.21716e-07	-4.98068e-08	1.71910e-07	6.23804e-07	-1.84184e-07	4.39620e-07	-7.71515e-07	-9.80927e-07	-1.75244e-06	6.04478e-08	-1.78523e-08	4.25955e-08	1.90052e-07	-3.97175e-08	1.50335e-07	-2.65005e-08	1.42201e-08	-1.22804e-08	9.10793e-07	3.21168e-07	1.23196e-06	6.58383e-08	-1.34410e-08	5.23973e-08
4.424	2.23808e-07	-5.02767e-08	1.73531e-07	6.26523e-07	-1.84771e-07	4.41752e-07	-7.73898e-07	-9.84948e-07	-1.75885e-06	6.13839e-08	-1.81287e-08	4.32552e-08	1.91607e-07	-4.00425e-08	1.51565e-07	-2.66650e-08	1.43084e-08	-1.23566e-08	9.14029e-07	3.22424e-07	1.23645e-06	6.64552e-08	-1.35670e-08	5.28883e-08
4.448	2.25907e-07	-5.07482e-08	1.75159e-07	6.29236e-07	-1.85356e-07	4.43881e-07	-7.76265e-07	-9.88958e-07	-1.76522e-06	6.23242e-08	-1.84064e-08	4.39177e-08	1.93165e-07	-4.03680e-08	1.52797e-07	-2.68293e-08	1.43965e-08	-1.24328e-08	9.17251e-07	3.23674e-07	1.24093e-06	6.70734e-08	-1.36932e-08	5.33802e-08
4.473	2.28013e-07	-5.12214e-08	1.76792e-07	6.31943e-07	-1.85937e-07	4.46005e-07	-7.78616e-07	-9.92955e-07	-1.77157e-06	6.32685e-08	-1.86853e-08	4.45832e-08	1.94725e-07	-4.06940e-08	1.54031e-07	-2.69934e-08	1.44846e-08	-1.25088e-08	9.20460e-07	3.24920e-07	1.24538e-06	6.76927e-08	-1.38196e-08	5.38731e-08
4.497	2.30126e-07	-5.16961e-08	1.78430e-07	6.34642e-07	-1.86517e-07	4.48126e-07	-7.80952e-07	-9.96940e-07	-1.77789e-06	6.42170e-08	-1.89654e-08	4.52516e-08	1.96287e-07	-4.10204e-08	1.55266e-07	-2.71572e-08	1.45725e-08	-1.25847e-08	9.23654e-07	3.26161e-07	1.24982e-06	6.83131e-08	-1.39463e-08	5.43669e-08
4.522	2.32247e-07	-5.21724e-08	1.80074e-07	6.37335e-07	-1.87093e-07	4.50242e-07	-7.83272e-07	-1.00091e-06	-1.78419e-06	6.51695e-08	-1.92467e-08	4.59228e-08	1.97851e-07	-4.13472e-08	1.56503e-07	-2.73208e-08	1.46603e-08	-1.26606e-08	9.26834e-07	3.27397e-07	1.25423e-06	6.89347e-08	-1.40732e-08	5.48615e-08
4.547	2.34374e-07	-5.26502e-08	1.81724e-07	6.40021e-07	-1.87668e-07	4.52354e-07	-7.85577e-07	-1.00487e-06	-1.79045e-06	6.61261e-08	-1.95292e-08	4.65968e-08	1.99417e-07	-4.16745e-08	1.57742e-07	-2.74842e-08	1.47479e-08	-1.27362e-08	9.30001e-07	3.28628e-07	1.25863e-06	6.95573e-08	-1.42003e-08	5.53571e-08
4.571	2.36508e-07	-5.31297e-08	1.83379e-07	6.42700e-07	-1.88239e-07	4.54461e-07	-7.87866e-07	-1.00882e-06	-1.79669e-06	6.70866e-08	-1.98129e-08	4.72737e-08	2.00985e-07	-4.20022e-08	1.58983e-07	-2.76472e-08	1.48354e-08	-1.28118e-08	9.33153e-07	3.29855e-07	1.26301e-06	7.01810e-08	-1.43276e-08	5.58534e-08
4.596	2.38649e-07	-5.36107e-08	1.85039e-07	6.45373e-07	-1.88808e-07	4.56564e-07	-7.90138e-07	-1.01276e-06	-1.80290e-06	6.80510e-08	-2.00977e-08	4.79533e-08	2.02555e-07	-4.23303e-08	1.60224e-07	-2.78101e-08	1.49228e-08	-1.28873e-08	9.36290e-07	3.31076e-07	1.26737e-06	7.08057e-08	-1.44551e-08	5.63506e-08
4.620	2.40797e-07	-5.40932e-08	1.86704e-07	6.48038e-07	-1.89375e-07	4.58663e-07	-7.92395e-07	-1.01668e-06	-1.80908e-06	6.90194e-08	-2.03837e-08	4.86356e-08	2.04126e-07	-4.26588e-08	1.61468e-07	-2.79726e-08	1.50100e-08	-1.29626e-08	9.39414e-07	3.32293e-07	1.27171e-06	7.14313e-08	-1.45828e-08	5.68485e-08
4.645	2.42952e-07	-5.45772e-08	1.88375e-07	6.50696e-07	-1.89939e-07	4.60757e-07	-7.94637e-07	-1.02059e-06	-1.81523e-06	6.99916e-08	-2.06708e-08	4.93207e-08	2.05700e-07	-4.29876e-08	1.62712e-07	-2.81349e-08	1.50971e-08	-1.30378e-08	9.42522e-07	3.33504e-07	1.27603e-06	7.20579e-08	-1.47108e-08	5.73471e-08
4.669	2.45113e-07	-5.50628e-08	1.90051e-07	6.53347e-07	-1.90500e-07	4.62847e-07	-7.96862e-07	-1.02449e-06	-1.82135e-06	7.09676e-08	-2.09591e-08	5.00085e-08	2.07275e-07	-4.33167e-08	1.63958e-07	-2.82969e-08	1.51840e-08	-1.31129e-08	9.45617e-07	3.34711e-07	1.28033e-06	7.26854e-08	-1.48389e-08	5.78465e-08
4.694	2.47281e-07	-5.55498e-08	1.91732e-07	6.55991e-07	-1.91059e-07	4.64932e-07	-7.99070e-07	-1.02838e-06	-1.82745e-06	7.19473e-08	-2.12484e-08	5.06989e-08	2.08852e-07	-4.36462e-08	1.65205e-07	-2.84586e-08	1.52708e-08	-1.31878e-08	9.48697e-07	3.35912e-07	1.28461e-06	7.33137e-08	-1.49671e-08	5.83466e-08
4.719	2.49456e-07	-5.60383e-08	1.93418e-07	6.58628e-07	-1.91616e-07	4.67012e-07	-8.01263e-07	-1.03225e-06	-1.83351e-06	7.29308e-08	-2.15389e-08	5.13919e-08	2.10430e-07	-4.39760e-08	1.66454e-07	-2.86200e-08	1.53574e-08	-1.32626e-08	9.51762e-07	3.37109e-07	1.28887e-06	7.39429e-08	-1.50956e-08	5.88473e-08
4.743	2.51637e-07	-5.65283e-08	1.95109e-07	6.61257e-07	-1.92169e-07	4.69088e-07	-8.03440e-07	-1.03611e-06	-1.83955e-06	7.39180e-08	-2.18305e-08	5.20875e-08	2.12009e-07	-4.43061e-08	1.67703e-07	-2.87811e-08	1.54438e-08	-1.33372e-08	9.54813e-07	3.38300e-07	1.29311e-06	7.45729e-08	-1.52242e-08	5.93487e-08
4.768	2.53825e-07	-5.70198e-08	1.96805e-07	6.63879e-07	-1.92720e-07	4.71159e-07	-8.05600e-07	-1.03996e-06	-1.84556e-06	7.49088e-08	-2.21231e-08	5.27857e-08	2.13590e-07	-4.46365e-08	1.68954e-07	-2.89418e-08	1.55301e-08	-1.34117e-08	9.57850e-07	3.39486e-07	1.29734e-06	7.52037e-08	-1.53530e-08	5.98507e-08
4.792	2.56019e-07	-5.75127e-08	1.98507e-07	6.66494e-07	-1.93269e-07	4.73225e-07	-8.07745e-07	-1.04379e-06	-1.85154e-06	7.59032e-08	-2.24168e-08	5.34865e-08	2.15172e-07	-4.49671e-08	1.70205e-07	-2.91023e-08	1.56162e-08	-1.34861e-08	9.60871e-07	3.40667e-07	1.30154e-06	7.58352e-08	-1.54819e-08	6.03533e-08
4.817	2.58220e-07	-5.80070e-08	2.00213e-07	6.69101e-07	-1.93815e-07	4.75286e-07	-8.09872e-07	-1.04761e-06	-1.85749e-06	7.69012e-08	-2.27115e-08	5.41897e-08	2.16755e-07	-4.52980e-08	1.71457e-07	-2.92624e-08	1.57021e-08	-1.35603e-08	9.63878e-07	3.41843e-07	1.30572e-06	7.64673e-08	-1.56110e-08	6.08564e-08
4.841	2.60427e-07	-5.85028e-08	2.01924e-07	6.71700e-07	-1.94358e-07	4.77342e-07	-8.11984e-07	-1.05142e-06	-1.86340e-06	7.79028e-08	-2.30073e-08	5.48955e-08	2.18340e-07	-4.56291e-08	1.72711e-07	-2.94223e-08	1.57879e-08	-1.36344e-08	9.66870e-07	3.43014e-07	1.30988e-06	7.71002e-08	-1.57402e-08	6.13600e-08
4.866	2.62640e-07	-5.89999e-08	2.03640e-07	6.74292e-07	-1.94899e-07	4.79393e-07	-8.14079e-07	-1.05521e-06	-1.86929e-06	7.89078e-08	-2.33041e-08	5.56037e-08	2.19925e-07	-4.59604e-08	1.73965e-07	-2.95817e-08	1.58735e-08	-1.37083e-08	9.69847e-07	3.44179e-07	1.31403e-06	7.77336e-08	-1.58695e-08	6.18642e-08
4.891	2.64859e-07	-5.94985e-08	2.05361e-07	6.76876e-07	-1.95437e-07	4.81439e-07	-8.16157e-07	-1.05899e-06	-1.87515e-06	7.99162e-08	-2.36019e-08	5.63143e-08	2.21511e-07	-4.62919e-08	1.75220e-07	-2.97409e-08	1.59589e-08	-1.37820e-08	9.72809e-07	3.45340e-07	1.31815e-06	7.83677e-08	-1.59989e-08	6.23688e-08
4.915	2.67085e-07	-5.99984e-08	2.07086e-07	6.79453e-07	-1.95972e-07	4.83480e-07	-8.18219e-07	-1.06276e-06	-1.88098e-06	8.09280e-08	-2.39008e-08	5.70273e-08	2.23099e-07	-4.66236e-08	1.76475e-07	-2.98997e-08	1.60441e-08	-1.38556e-08	9.75756e-07	3.46495e-07	1.32225e-06	7.90023e-08	-1.61285e-08	6.28738e-08
4.940	2.69316e-07	-6.04997e-08	2.08816e-07	6.82021e-07	-1.96505e-07	4.85516e-07	-8.20265e-07	-1.06652e-06	-1.88678e-06	8.19432e-08	-2.42006e-08	5.77426e-08	2.24686e-07	-4.69554e-08	1.77731e-07	-3.00581e-08	1.61291e-08	-1.39290e-08	9.78688e-07	3.47645e-07	1.32633e-06	7.96374e-08	-1.62581e-08	6.33793e-08
4.964	2.71554e-07	-6.10023e-08	2.10551e-07	6.84582e-07	-1.97035e-07	4.87547e-07	-8.22293e-07	-1.07025e-06	-1.89255e-06	8.29617e-08	-2.45014e-08	5.84603e-08	2.26275e-07	-4.72874e-08	1.78988e-07	-3.02162e-08	1.62139e-08	-1.40023e-08	9.81605e-07	3.48789e-07	1.33039e-06	8.02730e-08	-1.63879e-08	6.38851e-08
4.989	2.73797e-07	-6.15063e-08	2.12291e-07	6.87135e-07	-1.97563e-07	4.89572e-07	-8.24305e-07	-1.07398e-06	-1.89829e-06	8.39835e-08	-2.48031e-08	5.91803e-08	2.27864e-07	-4.76195e-08	1.80245e-07	-3.03739e-08	1.62985e-08	-1.40753e-08	9.84507e-07	3.49928e-07	1.33444e-06	8.09090e-08	-1.65177e-08	6.43913e-08
5.014	2.76046e-07	-6.20116e-08	2.14035e-07	6.89680e-07	-1.98088e-07	4.91592e-07	-8.26301e-07	-1.07769e-06	-1.90399e-06	8.50085e-08	-2.51058e-08	5.99026e-08	2.29454e-07	-4.79518e-08	1.81502e-07	-3.05312e-08	1.63830e-08	-1.41483e-08	9.87394e-07	3.51062e-07	1.33846e-06	8.15455e-08	-1.66477e-08	6.48978e-08
5.038	2.78302e-07	-6.25182e-08	2.15783e-07	6.92217e-07	-1.98610e-07	4.93607e-07	-8.28279e-07	-1.08139e-06	-1.90967e-06	8.60367e-08	-2.54095e-08	6.06272e-08	2.31044e-07	-4.82841e-08	1.82760e-07	-3.06882e-08	1.64672e-08	-1.42210e-08	9.90265e-07	3.52191e-07	1.34246e-06	8.21823e-08	-1.67777e-08	6.54046e-08
5.063	2.80563e-07	-6.30262e-08	2.17536e-07	6.94746e-07	-1.99130e-07	4.95616e-07	-8.30241e-07	-1.08507e-06	-1.91531e-06	8.70680e-08	-2.57141e-08	6.13539e-08	2.32635e-07	-4.86165e-08	1.84018e-07	-3.08448e-08	1.65512e-08	-1.42936e-08	9.93122e-07	3.53314e-07	1.34644e-06	8.28194e-08	-1.69078e-08	6.59117e-08
5.087	2.82829e-07	-6.35353e-08	2.19294e-07	6.97267e-07	-1.99647e-07	4.97620e-07	-8.32186e-07	-1.08874e-06	-1.92093e-06	8.81024e-08	-2.60196e-08	6.20828e-08	2.34226e-07	-4.89489e-08	1.85277e-07	-3.10010e-08	1.66350e-08	-1.43659e-08	9.95963e-07	3.54431e-07	1.35039e-06	8.34569e-08	-1.70379e-08	6.64190e-08
5.112	2.85102e-07	-6.40458e-08	2.21056e-07	6.99779e-07	-2.00161e-07	4.99618e-07	-8.34113e-07	-1.09240e-06	-1.92651e-06	8.91399e-08	-2.63260e-08	6.28139e-08	2.35817e-07	-4.92814e-08	1.86535e-07	-3.11568e-08	1.67186e-08	-1.44381e-08	9.98788e-07	3.55544e-07	1.35433e-06	8.40946e-08	-1.71681e-08	6.69265e-08
5.136	2.87380e-07	-6.45575e-08	2.22822e-07	7.02283e-07	-2.00672e-07	5.01611e-07	-8.36024e-07	-1.09604e-06	-1.93206e-06	9.01804e-08	-2.66333e-08	6.35471e-08	2.37408e-07	-4.96139e-08	1.87794e-07	-3.13122e-08	1.68020e-08	-1.45101e-08	1.00160e-06	3.56650e-07	1.35825e-06	8.47325e-08	-1.72983e-08	6.74342e-08
5.161	2.89663e-07	-6.50705e-08	2.24592e-07	7.04779e-07	-2.01181e-07	5.03598e-07	-8.37918e-07	-1.09967e-06	-1.93758e-06	9.12238e-08	-2.69414e-08	6.42824e-08	2.38999e-07	-4.99465e-08	1.89052e-07	-3.14672e-08	1.68852e-08	-1.45820e-08	1.00439e-06	3.57752e-07	1.36215e-06	8.53707e-08	-1.74286e-08	6.79421e-08
5.186	2.91952e-07	-6.55847e-08	2.26367e-07	7.07267e-07	-2.01688e-07	5.05580e-07	-8.39795e-07	-1.10328e-06	-1.94307e-06	9.22702e-08	-2.72505e-08	6.50197e-08	2.40590e-07	-5.02790e-08	1.90311e-07	-3.16217e-08	1.69681e-08	-1.46536e-08	1.00717e-06	3.58847e-07	1.36602e-06	8.60090e-08	-1.75589e-08	6.84501e-08
5.210	2.94246e-07	-6.61001e-08	2.28146e-07	7.09746e-07	-2.02191e-07	5.07555e-07	-8.41654e-07	-1.10688e-06	-1.94853e-06	9.33195e-08	-2.75604e-08	6.57591e-08	2.42181e-07	-5.06115e-08	1.91570e-07	-3.17759e-08	1.70509e-08	-1.47251e-08	1.00994e-06	3.59938e-07	1.36987e-06	8.66474e-08	-1.76892e-08	6.89581e-08
5.235	2.96546e-07	-6.66167e-08	2.29929e-07	7.12217e-07	-2.02692e-07	5.09525e-07	-8.43497e-07	-1.11046e-06	-1.95396e-06	9.43716e-08	-2.78711e-08	6.65005e-08	2.43772e-07	-5.09439e-08	1.92828e-07	-3.19297e-08	1.71334e-08	-1.47963e-08	1.01268e-06	3.61022e-07	1.37371e-06	8.72858e-08	-1.78196e-08	6.94663e-08
5.259	2.98851e-07	-6.71344e-08	2.31716e-07	7.14679e-07	-2.03190e-07	5.11489e-07	-8.45322e-07	-1.11403e-06	-1.95935e-06	9.54265e-08	-2.81826e-08	6.72438e-08	2.45362e-07	-5.12763e-08	1.94086e-07	-3.20830e-08	1.72156e-08	-1.48674e-08	1.01542e-06	3.62102e-07	1.37752e-06	8.79244e-08	-1.79499e-08	6.99744e-08
5.284	3.01161e-07	-6.76534e-08	2.33507e-07	7.17133e-07	-2.03685e-07	5.13448e-07	-8.47130e-07	-1.11758e-06	-1.96471e-06	9.64841e-08	-2.84950e-08	6.79891e-08	2.46952e-07	-5.16086e-08	1.95344e-07	-3.22359e-08	1.72977e-08	-1.49382e-08	1.01813e-06	3.63175e-07	1.38131e-06	8.85629e-08	-1.80803e-08	7.04826e-08
5.308	3.03476e-07	-6.81735e-08	2.35303e-07	7.19578e-07	-2.04178e-07	5.15400e-07	-8.48921e-07	-1.12112e-06	-1.97004e-06	9.75445e-08	-2.88081e-08	6.87363e-08	2.48542e-07	-5.19408e-08	1.96601e-07	-3.23883e-08	1.73795e-08	-1.50089e-08	1.02084e-06	3.64243e-07	1.38508e-06	8.92014e-08	-1.82106e-08	7.09907e-08
5.333	3.05797e-07	-6.86948e-08	2.37102e-07	7.22014e-07	-2.04668e-07	5.17346e-07	-8.50694e-07	-1.12464e-06	-1.97534e-06	9.86075e-08	-2.91221e-08	6.94854e-08	2.50131e-07	-5.22729e-08	1.97858e-07	-3.25404e-08	1.74611e-08	-1.50793e-08	1.02352e-06	3.65305e-07	1.38883e-06	8.98398e-08	-1.83410e-08	7.14988e-08
5.358	3.08122e-07	-6.92171e-08	2.38905e-07	7.24442e-07	-2.05155e-07	5.19287e-07	-8.52450e-07	-1.12815e-06	-1.98060e-06	9.96731e-08	-2.94368e-08	7.02363e-08	2.51720e-07	-5.26049e-08	1.99115e-07	-3.26919e-08	1.75424e-08	-1.51495e-08	1.02619e-06	3.66362e-07	1.39255e-06	9.04781e-08	-1.84713e-08	7.20068e-08
5.382	3.10452e-07	-6.97406e-08	2.40712e-07	7.26860e-07	-2.05639e-07	5.21221e-07	-8.54188e-07	-1.13165e-06	-1.98583e-06	1.00741e-07	-2.97523e-08	7.09891e-08	2.53308e-07	-5.29367e-08	2.00371e-07	-3.28431e-08	1.76235e-08	-1.52196e-08	1.02884e-06	3.67413e-07	1.39626e-06	9.11163e-08	-1.86016e-08	7.25147e-08
5.407	3.12788e-07	-7.02652e-08	2.42522e-07	7.29270e-07	-2.06121e-07	5.23149e-07	-8.55909e-07	-1.13512e-06	-1.99103e-06	1.01812e-07	-3.00685e-08	7.17436e-08	2.54895e-07	-5.32684e-08	2.01626e-07	-3.29937e-08	1.77043e-08	-1.52894e-08	1.03148e-06	3.68459e-07	1.39994e-06	9.17543e-08	-1.87318e-08	7.30225e-08
5.431	3.15128e-07	-7.07909e-08	2.44337e-07	7.31671e-07	-2.06600e-07	5.25071e-07	-8.57613e-07	-1.13859e-06	-1.99620e-06	1.02885e-07	-3.03855e-08	7.24999e-08	2.56481e-07	-5.35999e-08	2.02881e-07	-3.31440e-08	1.77849e-08	-1.53590e-08	1.03410e-06	3.69498e-07	1.40360e-06	9.23920e-08	-1.88620e-08	7.35300e-08
5.456	3.17472e-07	-7.13177e-08	2.46155e-07	7.34063e-07	-2.07076e-07	5.26987e-07	-8.59299e-07	-1.14203e-06	-2.00133e-06	1.03961e-07	-3.07032e-08	7.32578e-08	2.58066e-07	-5.39311e-08	2.04135e-07	-3.32937e-08	1.78653e-08	-1.54284e-08	1.03671e-06	3.70532e-07	1.40724e-06	9.30295e-08	-1.89922e-08	7.40374e-08
5.480	3.19822e-07	-7.18455e-08	2.47977e-07	7.36446e-07	-2.07550e-07	5.28897e-07	-8.60967e-07	-1.14547e-06	-2.00643e-06	1.05039e-07	-3.10216e-08	7.40175e-08	2.59650e-07	-5.42622e-08	2.05388e-07	-3.34430e-08	1.79454e-08	-1.54976e-08	1.03930e-06	3.71561e-07	1.41086e-06	9.36668e-08	-1.91223e-08	7.45445e-08
5.505	3.22176e-07	-7.23743e-08	2.49802e-07	7.38820e-07	-2.08020e-07	5.30800e-07	-8.62618e-07	-1.14888e-06	-2.01150e-06	1.06119e-07	-3.13406e-08	7.47789e-08	2.61233e-07	-5.45930e-08	2.06640e-07	-3.35918e-08	1.80253e-08	-1.55665e-08	1.04187e-06	3.72583e-07	1.41446e-06	9.43036e-08	-1.92523e-08	7.50514e-08
5.530	3.24535e-07	-7.29042e-08	2.51631e-07	7.41185e-07	-2.08488e-07	5.32697e-07	-8.64251e-07	-1.15228e-06	-2.01653e-06	1.07202e-07	-3.16604e-08	7.55418e-08	2.62815e-07	-5.49236e-08	2.07891e-07	-3.37401e-08	1.81049e-08	-1.56353e-08	1.04443e-06	3.73600e-07	1.41803e-06	9.49401e-08	-1.93822e-08	7.55579e-08
5.554	3.26898e-07	-7.34351e-08	2.53463e-07	7.43541e-07	-2.08953e-07	5.34588e-07	-8.65866e-07	-1.15567e-06	-2.02154e-06	1.08287e-07	-3.19808e-08	7.63064e-08	2.64396e-07	-5.52539e-08	2.09142e-07	-3.38880e-08	1.81842e-08	-1.57038e-08	1.04697e-06	3.74611e-07	1.42158e-06	9.55762e-08	-1.95121e-08	7.60641e-08
5.579	3.29266e-07	-7.39670e-08	2.55299e-07	7.45888e-07	-2.09416e-07	5.36472e-07	-8.67463e-07	-1.15904e-06	-2.02650e-06	1.09374e-07	-3.23019e-08	7.70725e-08	2.65975e-07	-5.55839e-08	2.10391e-07	-3.40354e-08	1.82633e-08	-1.57721e-08	1.04950e-06	3.75616e-07	1.42512e-06	9.62119e-08	-1.96418e-08	7.65700e-08
5.603	3.31638e-07	-7.44998e-08	2.57138e-07	7.48225e-07	-2.09875e-07	5.38350e-07	-8.69043e-07	-1.16239e-06	-2.03144e-06	1.10464e-07	-3.26237e-08	7.78401e-08	2.67552e-07	-5.59136e-08	2.11639e-07	-3.41822e-08	1.83421e-08	-1.58402e-08	1.05201e-06	3.76615e-07	1.42862e-06	9.68470e-08	-1.97715e-08	7.70755e-08
5.628	3.34014e-07	-7.50337e-08	2.58981e-07	7.50553e-07	-2.10332e-07	5.40221e-07	-8.70605e-07	-1.16573e-06	-2.03634e-06	1.11555e-07	-3.29460e-08	7.86093e-08	2.69128e-07	-5.62430e-08	2.12885e-07	-3.43286e-08	1.84206e-08	-1.59080e-08	1.05450e-06	3.77609e-07	1.43211e-06	9.74816e-08	-1.99011e-08	7.75806e-08
5.652	3.36395e-07	-7.55685e-08	2.60827e-07	7.52872e-07	-2.10786e-07	5.42086e-07	-8.72149e-07	-1.16905e-06	-2.04120e-06	1.12649e-07	-3.32690e-08	7.93799e-08	2.70703e-07	-5.65721e-08	2.14131e-07	-3.44745e-08	1.84989e-08	-1.59756e-08	1.05698e-06	3.78596e-07	1.43558e-06	9.81157e-08	-2.00305e-08	7.80852e-08
5.677	3.38780e-07	-7.61042e-08	2.62676e-07	7.55181e-07	-2.11237e-07	5.43944e-07	-8.73675e-07	-1.17236e-06	-2.04603e-06	1.13745e-07	-3.35926e-08	8.01520e-08	2.72276e-07	-5.69007e-08	2.15375e-07	-3.46199e-08	1.85769e-08	-1.60430e-08	1.05944e-06	3.79578e-07	1.43902e-06	9.87492e-08	-2.01598e-08	7.85893e-08
5.702	3.41169e-07	-7.66409e-08	2.64528e-07	7.57481e-07	-2.11685e-07	5.45796e-07	-8.75183e-07	-1.17565e-06	-2.05083e-06	1.14842e-07	-3.39167e-08	8.09254e-08	2.73847e-07	-5.72290e-08	2.16618e-07	-3.47648e-08	1.86547e-08	-1.61101e-08	1.06188e-06	3.80554e-07	1.44244e-06	9.93820e-08	-2.02890e-08	7.90929e-08
5.726	3.43562e-07	-7.71784e-08	2.66383e-07	7.59771e-07	-2.12130e-07	5.47641e-07	-8.76673e-07	-1.17892e-06	-2.05559e-06	1.15942e-07	-3.42415e-08	8.17002e-08	2.75416e-07	-5.75570e-08	2.17859e-07	-3.49092e-08	1.87321e-08	-1.61770e-08	1.06431e-06	3.81524e-07	1.44584e-06	1.00014e-07	-2.04181e-08	7.95960e-08
5.751	3.45959e-07	-7.77169e-08	2.68242e-07	7.62052e-07	-2.12573e-07	5.49479e-07	-8.78145e-07	-1.18218e-06	-2.06032e-06	1.17043e-07	-3.45668e-08	8.24764e-08	2.76983e-07	-5.78845e-08	2.19099e-07	-3.50530e-08	1.88093e-08	-1.62437e-08	1.06672e-06	3.82488e-07	1.44921e-06	1.00646e-07	-2.05470e-08	8.00985e-08
5.775	3.48360e-07	-7.82562e-08	2.70103e-07	7.64323e-07	-2.13012e-07	5.51310e-07	-8.79599e-07	-1.18542e-06	-2.06502e-06	1.18146e-07	-3.48926e-08	8.32539e-08	2.78548e-07	-5.82115e-08	2.20337e-07	-3.51964e-08	1.88863e-08	-1.63101e-08	1.06912e-06	3.83446e-07	1.45257e-06	1.01276e-07	-2.06757e-08	8.06005e-08
5.800	3.50764e-07	-7.87964e-08	2.71968e-07	7.66584e-07	-2.13449e-07	5.53135e-07	-8.81035e-07	-1.18864e-06	-2.06968e-06	1.19252e-07	-3.52190e-08	8.40326e-08	2.80111e-07	-5.85382e-08	2.21573e-07	-3.53392e-08	1.89629e-08	-1.63763e-08	1.07150e-06	3.84399e-07	1.45590e-06	1.01906e-07	-2.08043e-08	8.11017e-08
5.825	3.53173e-07	-7.93375e-08	2.73835e-07	7.68836e-07	-2.13883e-07	5.54953e-07	-8.82453e-07	-1.19185e-06	-2.07431e-06	1.20358e-07	-3.55459e-08	8.48126e-08	2.81672e-07	-5.88643e-08	2.22807e-07	-3.54815e-08	1.90393e-08	-1.64422e-08	1.07386e-06	3.85345e-07	1.45921e-06	1.02535e-07	-2.09327e-08	8.16023e-08
5.849	3.55585e-07	-7.98794e-08	2.75706e-07	7.71078e-07	-2.14314e-07	5.56764e-07	-8.83852e-07	-1.19504e-06	-2.07890e-06	1.21467e-07	-3.58733e-08	8.55938e-08	2.83230e-07	-5.91900e-08	2.24040e-07	-3.56233e-08	1.91154e-08	-1.65079e-08	1.07621e-06	3.86285e-07	1.46249e-06	1.03163e-07	-2.10610e-08	8.21022e-08
5.874	3.58001e-07	-8.04221e-08	2.77579e-07	7.73311e-07	-2.14743e-07	5.58568e-07	-8.85234e-07	-1.19822e-06	-2.08345e-06	1.22577e-07	-3.62012e-08	8.63762e-08	2.84786e-07	-5.95152e-08	2.25271e-07	-3.57645e-08	1.91911e-08	-1.65734e-08	1.07853e-06	3.87220e-07	1.46575e-06	1.03790e-07	-2.11890e-08	8.26014e-08
5.898	3.60420e-07	-8.09656e-08	2.79455e-07	7.75533e-07	-2.15168e-07	5.60365e-07	-8.86597e-07	-1.20138e-06	-2.08798e-06	1.23689e-07	-3.65296e-08	8.71597e-08	2.86340e-07	-5.98399e-08	2.26500e-07	-3.59053e-08	1.92667e-08	-1.66386e-08	1.08085e-06	3.88148e-07	1.46900e-06	1.04417e-07	-2.13169e-08	8.30999e-08
5.923	3.62843e-07	-8.15099e-08	2.81333e-07	7.77746e-07	-2.15591e-07	5.62155e-07	-8.87942e-07	-1.20452e-06	-2.09246e-06	1.24803e-07	-3.68584e-08	8.79443e-08	2.87891e-07	-6.01640e-08	2.27727e-07	-3.60455e-08	1.93419e-08	-1.67036e-08	1.08314e-06	3.89070e-07	1.47221e-06	1.05042e-07	-2.14445e-08	8.35975e-08
5.947	3.65270e-07	-8.20550e-08	2.83215e-07	7.79949e-07	-2.16010e-07	5.63939e-07	-8.89269e-07	-1.20765e-06	-2.09691e-06	1.25918e-07	-3.71877e-08	8.87301e-08	2.89439e-07	-6.04876e-08	2.28952e-07	-3.61851e-08	1.94168e-08	-1.67683e-08	1.08542e-06	3.89987e-07	1.47541e-06	1.05666e-07	-2.15720e-08	8.40943e-08
5.972	3.67700e-07	-8.26008e-08	2.85099e-07	7.82142e-07	-2.16427e-07	5.65715e-07	-8.90577e-07	-1.21075e-06	-2.10133e-06	1.27034e-07	-3.75175e-08	8.95168e-08	2.90985e-07	-6.08106e-08	2.30174e-07	-3.63242e-08	1.94915e-08	-1.68327e-08	1.08769e-06	3.90897e-07	1.47858e-06	1.06289e-07	-2.16992e-08	8.45903e-08
5.997	3.70133e-07	-8.31474e-08	2.86985e-07	7.84325e-07	-2.16841e-07	5.67484e-07	-8.91867e-07	-1.21384e-06	-2.10571e-06	1.28152e-07	-3.78476e-08	9.03046e-08	2.92528e-07	-6.11330e-08	2.31395e-07	-3.64628e-08	1.95658e-08	-1.68970e-08	1.08993e-06	3.91801e-07	1.48173e-06	1.06912e-07	-2.18262e-08	8.50853e-08
6.021	3.72569e-07	-8.36947e-08	2.88874e-07	7.86497e-07	-2.17252e-07	5.69246e-07	-8.93138e-07	-1.21692e-06	-2.11006e-06	1.29272e-07	-3.81782e-08	9.10934e-08	2.94068e-07	-6.14548e-08	2.32613e-07	-3.66008e-08	1.96399e-08	-1.69609e-08	1.09216e-06	3.92699e-07	1.48486e-06	1.07532e-07	-2.19530e-08	8.55795e-08
6.046	3.75008e-07	-8.42427e-08	2.90766e-07	7.88660e-07	-2.17660e-07	5.71001e-07	-8.94391e-07	-1.21998e-06	-2.11437e-06	1.30392e-07	-3.85092e-08	9.18831e-08	2.95604e-07	-6.17760e-08	2.33828e-07	-3.67383e-08	1.97136e-08	-1.70246e-08	1.09437e-06	3.93591e-07	1.48796e-06	1.08152e-07	-2.20795e-08	8.60727e-08
6.070	3.77451e-07	-8.47914e-08	2.92660e-07	7.90813e-07	-2.18065e-07	5.72748e-07	-8.95626e-07	-1.22302e-06	-2.11864e-06	1.31514e-07	-3.88406e-08	9.26737e-08	2.97138e-07	-6.20965e-08	2.35042e-07	-3.68752e-08	1.97871e-08	-1.70881e-08	1.09657e-06	3.94477e-07	1.49105e-06	1.08771e-07	-2.22058e-08	8.65650e-08
6.095	3.79897e-07	-8.53408e-08	2.94556e-07	7.92955e-07	-2.18467e-07	5.74489e-07	-8.96842e-07	-1.22604e-06	-2.12288e-06	1.32638e-07	-3.91723e-08	9.34653e-08	2.98669e-07	-6.24164e-08	2.36253e-07	-3.70115e-08	1.98603e-08	-1.71513e-08	1.09875e-06	3.95357e-07	1.49411e-06	1.09388e-07	-2.23318e-08	8.70562e-08
6.119	3.82345e-07	-8.58908e-08	2.96455e-07	7.95087e-07	-2.18866e-07	5.76222e-07	-8.98040e-07	-1.22904e-06	-2.12708e-06	1.33762e-07	-3.95044e-08	9.42577e-08	3.00196e-07	-6.27356e-08	2.37461e-07	-3.71474e-08	1.99332e-08	-1.72142e-08	1.10091e-06	3.96231e-07	1.49714e-06	1.10004e-07	-2.24575e-08	8.75464e-08
6.144	3.84797e-07	-8.64416e-08	2.98355e-07	7.97209e-07	-2.19262e-07	5.77947e-07	-8.99219e-07	-1.23203e-06	-2.13125e-06	1.34888e-07	-3.98369e-08	9.50509e-08	3.01721e-07	-6.30542e-08	2.38666e-07	-3.72826e-08	2.00057e-08	-1.72769e-08	1.10306e-06	3.97099e-07	1.50015e-06	1.10618e-07	-2.25830e-08	8.80355e-08
6.169	3.87251e-07	-8.69929e-08	3.00258e-07	7.99321e-07	-2.19655e-07	5.79666e-07	-9.00380e-07	-1.23500e-06	-2.13538e-06	1.36014e-07	-4.01696e-08	9.58449e-08	3.03241e-07	-6.33720e-08	2.39869e-07	-3.74173e-08	2.00780e-08	-1.73393e-08	1.10518e-06	3.97960e-07	1.50314e-06	1.11232e-07	-2.27082e-08	8.85235e-08
6.193	3.89708e-07	-8.75449e-08	3.02163e-07	8.01423e-07	-2.20046e-07	5.81377e-07	-9.01522e-07	-1.23796e-06	-2.13948e-06	1.37142e-07	-4.05027e-08	9.66396e-08	3.04758e-07	-6.36890e-08	2.41069e-07	-3.75514e-08	2.01500e-08	-1.74014e-08	1.10730e-06	3.98816e-07	1.50611e-06	1.11843e-07	-2.28331e-08	8.90104e-08
6.218	3.92168e-07	-8.80975e-08	3.04071e-07	8.03514e-07	-2.20433e-07	5.83081e-07	-9.02645e-07	-1.24089e-06	-2.14354e-06	1.38271e-07	-4.08361e-08	9.74351e-08	3.06272e-07	-6.40054e-08	2.42267e-07	-3.76850e-08	2.02216e-08	-1.74633e-08	1.10939e-06	3.99665e-07	1.50905e-06	1.12454e-07	-2.29577e-08	8.94961e-08
6.242	3.94631e-07	-8.86506e-08	3.05980e-07	8.05594e-07	-2.20817e-07	5.84777e-07	-9.03750e-07	-1.24381e-06	-2.14756e-06	1.39401e-07	-4.11698e-08	9.82313e-08	3.07782e-07	-6.43209e-08	2.43461e-07	-3.78180e-08	2.02930e-08	-1.75250e-08	1.11147e-06	4.00508e-07	1.51198e-06	1.13063e-07	-2.30819e-08	8.99806e-08
6.267	3.97096e-07	-8.92044e-08	3.07891e-07	8.07665e-07	-2.21199e-07	5.86466e-07	-9.04836e-07	-1.24671e-06	-2.15155e-06	1.40532e-07	-4.15038e-08	9.90281e-08	3.09288e-07	-6.46357e-08	2.44653e-07	-3.79504e-08	2.03641e-08	-1.75863e-08	1.11353e-06	4.01345e-07	1.51487e-06	1.13670e-07	-2.32059e-08	9.04639e-08
6.291	3.99563e-07	-8.97587e-08	3.09804e-07	8.09724e-07	-2.21577e-07	5.88147e-07	-9.05903e-07	-1.24959e-06	-2.15550e-06	1.41664e-07	-4.18380e-08	9.98256e-08	3.10791e-07	-6.49497e-08	2.45841e-07	-3.80822e-08	2.04348e-08	-1.76474e-08	1.11557e-06	4.02176e-07	1.51775e-06	1.14275e-07	-2.33296e-08	9.09459e-08
6.316	4.02033e-07	-9.03135e-08	3.11719e-07	8.11774e-07	-2.21953e-07	5.89821e-07	-9.06952e-07	-1.25246e-06	-2.15941e-06	1.42796e-07	-4.21725e-08	1.00624e-07	3.12289e-07	-6.52628e-08	2.47026e-07	-3.82135e-08	2.05053e-08	-1.77083e-08	1.11760e-06	4.03001e-07	1.52060e-06	1.14880e-07	-2.34529e-08	9.14266e-08
6.341	4.04505e-07	-9.08689e-08	3.13636e-07	8.13812e-07	-2.22325e-07	5.91487e-07	-9.07982e-07	-1.25531e-06	-2.16329e-06	1.43929e-07	-4.25072e-08	1.01422e-07	3.13784e-07	-6.55751e-08	2.48209e-07	-3.83442e-08	2.05754e-08	-1.77688e-08	1.11961e-06	4.03819e-07	1.52343e-06	1.15482e-07	-2.35759e-08	9.19060e-08
6.365	4.06980e-07	-9.14248e-08	3.15555e-07	8.15840e-07	-2.22694e-07	5.93146e-07	-9.08993e-07	-1.25814e-06	-2.16713e-06	1.45063e-07	-4.28421e-08	1.02221e-07	3.15274e-07	-6.58866e-08	2.49387e-07	-3.84743e-08	2.06452e-08	-1.78291e-08	1.12160e-06	4.04632e-07	1.52623e-06	1.16083e-07	-2.36985e-08	9.23841e-08
6.390	4.09456e-07	-9.19811e-08	3.17475e-07	8.17858e-07	-2.23061e-07	5.94797e-07	-9.09986e-07	-1.26095e-06	-2.17093e-06	1.46198e-07	-4.31772e-08	1.03021e-07	3.16760e-07	-6.61972e-08	2.50563e-07	-3.86039e-08	2.07147e-08	-1.78892e-08	1.12358e-06	4.05438e-07	1.52901e-06	1.16681e-07	-2.38208e-08	9.28607e-08
6.414	4.11935e-07	-9.25380e-08	3.19397e-07	8.19865e-07	-2.23424e-07	5.96441e-07	-9.10959e-07	-1.26374e-06	-2.17470e-06	1.47334e-07	-4.35126e-08	1.03821e-07	3.18242e-07	-6.65069e-08	2.51735e-07	-3.87329e-08	2.07839e-08	-1.79489e-08	1.12553e-06	4.06238e-07	1.53177e-06	1.17279e-07	-2.39427e-08	9.33360e-08
6.439	4.14416e-07	-9.30953e-08	3.21321e-07	8.21861e-07	-2.23785e-07	5.98076e-07	-9.11914e-07	-1.26652e-06	-2.17843e-06	1.48470e-07	-4.38481e-08	1.04622e-07	3.19720e-07	-6.68157e-08	2.52904e-07	-3.88613e-08	2.08528e-08	-1.80084e-08	1.12748e-06	4.07031e-07	1.53451e-06	1.17874e-07	-2.40642e-08	9.38097e-08
6.463	4.16899e-07	-9.36531e-08	3.23246e-07	8.23846e-07	-2.24142e-07	5.99704e-07	-9.12850e-07	-1.26928e-06	-2.18213e-06	1.49606e-07	-4.41837e-08	1.05423e-07	3.21193e-07	-6.71236e-08	2.54069e-07	-3.89891e-08	2.09214e-08	-1.80676e-08	1.12940e-06	4.07819e-07	1.53722e-06	1.18467e-07	-2.41854e-08	9.42820e-08
6.488	4.19384e-07	-9.42113e-08	3.25173e-07	8.25821e-07	-2.24496e-07	6.01325e-07	-9.13767e-07	-1.27202e-06	-2.18578e-06	1.50743e-07	-4.45196e-08	1.06224e-07	3.22662e-07	-6.74305e-08	2.55231e-07	-3.91163e-08	2.09897e-08	-1.81266e-08	1.13131e-06	4.08600e-07	1.53991e-06	1.19059e-07	-2.43061e-08	9.47528e-08
6.513	4.21871e-07	-9.47699e-08	3.27101e-07	8.27785e-07	-2.24847e-07	6.02937e-07	-9.14665e-07	-1.27474e-06	-2.18940e-06	1.51881e-07	-4.48556e-08	1.07025e-07	3.24126e-07	-6.77365e-08	2.56389e-07	-3.92429e-08	2.10576e-08	-1.81853e-08	1.13320e-06	4.09375e-07	1.54257e-06	1.19649e-07	-2.44265e-08	9.52220e-08
6.537	4.24359e-07	-9.53290e-08	3.29030e-07	8.29738e-07	-2.25196e-07	6.04542e-07	-9.15544e-07	-1.27744e-06	-2.19298e-06	1.53019e-07	-4.51917e-08	1.07827e-07	3.25585e-07	-6.80415e-08	2.57544e-07	-3.93690e-08	2.11253e-08	-1.82437e-08	1.13507e-06	4.10143e-07	1.54521e-06	1.20236e-07	-2.45464e-08	9.56897e-08
6.562	4.26850e-07	-9.58884e-08	3.30961e-07	8.31680e-07	-2.25541e-07	6.06139e-07	-9.16405e-07	-1.28012e-06	-2.19653e-06	1.54157e-07	-4.55279e-08	1.08630e-07	3.27040e-07	-6.83455e-08	2.58694e-07	-3.94944e-08	2.11926e-08	-1.83018e-08	1.13692e-06	4.10906e-07	1.54783e-06	1.20822e-07	-2.46660e-08	9.61557e-08
6.586	4.29342e-07	-9.64482e-08	3.32893e-07	8.33611e-07	-2.25883e-07	6.07728e-07	-9.17246e-07	-1.28279e-06	-2.20004e-06	1.55296e-07	-4.58642e-08	1.09432e-07	3.28490e-07	-6.86484e-08	2.59841e-07	-3.96193e-08	2.12596e-08	-1.83597e-08	1.13876e-06	4.11662e-07	1.55043e-06	1.21405e-07	-2.47851e-08	9.66201e-08
6.611	4.31835e-07	-9.70083e-08	3.34827e-07	8.35531e-07	-2.26222e-07	6.09310e-07	-9.18069e-07	-1.28544e-06	-2.20351e-06	1.56435e-07	-4.62006e-08	1.10235e-07	3.29935e-07	-6.89504e-08	2.60984e-07	-3.97436e-08	2.13263e-08	-1.84173e-08	1.14058e-06	4.12412e-07	1.55300e-06	1.21987e-07	-2.49038e-08	9.70828e-08
6.636	4.34330e-07	-9.75688e-08	3.36761e-07	8.37441e-07	-2.26558e-07	6.10883e-07	-9.18872e-07	-1.28807e-06	-2.20694e-06	1.57575e-07	-4.65370e-08	1.11038e-07	3.31375e-07	-6.92513e-08	2.62123e-07	-3.98673e-08	2.13927e-08	-1.84746e-08	1.14239e-06	4.13156e-07	1.55554e-06	1.22566e-07	-2.50221e-08	9.75438e-08
6.660	4.36827e-07	-9.81296e-08	3.38697e-07	8.39339e-07	-2.26891e-07	6.12448e-07	-9.19657e-07	-1.29068e-06	-2.21034e-06	1.58714e-07	-4.68736e-08	1.11840e-07	3.32809e-07	-6.95512e-08	2.63258e-07	-3.99904e-08	2.14587e-08	-1.85317e-08	1.14417e-06	4.13893e-07	1.55807e-06	1.23143e-07	-2.51399e-08	9.80031e-08
6.685	4.39325e-07	-9.86908e-08	3.40634e-07	8.41226e-07	-2.27220e-07	6.14006e-07	-9.20422e-07	-1.29327e-06	-2.21370e-06	1.59854e-07	-4.72101e-08	1.12644e-07	3.34239e-07	-6.98499e-08	2.64389e-07	-4.01129e-08	2.15245e-08	-1.85885e-08	1.14594e-06	4.14624e-07	1.56057e-06	1.23718e-07	-2.52572e-08	9.84606e-08
6.709	4.41824e-07	-9.92522e-08	3.42571e-07	8.43102e-07	-2.27547e-07	6.15556e-07	-9.21169e-07	-1.29585e-06	-2.21702e-06	1.60993e-07	-4.75467e-08	1.13447e-07	3.35663e-07	-7.01476e-08	2.65516e-07	-4.02349e-08	2.15899e-08	-1.86450e-08	1.14770e-06	4.15349e-07	1.56305e-06	1.24290e-07	-2.53741e-08	9.89163e-08
6.734	4.44324e-07	-9.98139e-08	3.44510e-07	8.44968e-07	-2.27870e-07	6.17097e-07	-9.21896e-07	-1.29840e-06	-2.22030e-06	1.62133e-07	-4.78833e-08	1.14250e-07	3.37082e-07	-7.04441e-08	2.66638e-07	-4.03562e-08	2.16550e-08	-1.87012e-08	1.14943e-06	4.16067e-07	1.56550e-06	1.24861e-07	-2.54906e-08	9.93701e-08
6.758	4.46826e-07	-1.00376e-07	3.46450e-07	8.46822e-07	-2.28191e-07	6.18631e-07	-9.22604e-07	-1.30094e-06	-2.22354e-06	1.63273e-07	-4.82200e-08	1.15053e-07	3.38496e-07	-7.07395e-08	2.67756e-07	-4.04770e-08	2.17198e-08	-1.87571e-08	1.15115e-06	4.16780e-07	1.56793e-06	1.25429e-07	-2.56065e-08	9.98221e-08
6.783	4.49328e-07	-1.00938e-07	3.48390e-07	8.48664e-07	-2.28508e-07	6.20156e-07	-9.23294e-07	-1.30346e-06	-2.22675e-06	1.64413e-07	-4.85566e-08	1.15856e-07	3.39904e-07	-7.10338e-08	2.68870e-07	-4.05971e-08	2.17843e-08	-1.88128e-08	1.15285e-06	4.17486e-07	1.57033e-06	1.25994e-07	-2.57220e-08	1.00272e-07
6.808	4.51832e-07	-1.01500e-07	3.50331e-07	8.50496e-07	-2.28822e-07	6.21674e-07	-9.23964e-07	-1.30596e-06	-2.22992e-06	1.65552e-07	-4.88932e-08	1.16659e-07	3.41306e-07	-7.13269e-08	2.69980e-07	-4.07167e-08	2.18485e-08	-1.88682e-08	1.15453e-06	4.18185e-07	1.57272e-06	1.26557e-07	-2.58369e-08	1.00720e-07
6.832	4.54337e-07	-1.02063e-07	3.52273e-07	8.52317e-07	-2.29133e-07	6.23183e-07	-9.24615e-07	-1.30844e-06	-2.23305e-06	1.66692e-07	-4.92297e-08	1.17462e-07	3.42703e-07	-7.16188e-08	2.71084e-07	-4.08357e-08	2.19123e-08	-1.89234e-08	1.15620e-06	4.18878e-07	1.57508e-06	1.27118e-07	-2.59514e-08	1.01167e-07
6.857	4.56842e-07	-1.02626e-07	3.54216e-07	8.54126e-07	-2.29441e-07	6.24685e-07	-9.25247e-07	-1.31090e-06	-2.23615e-06	1.67831e-07	-4.95662e-08	1.18265e-07	3.44094e-07	-7.19095e-08	2.72185e-07	-4.09540e-08	2.19758e-08	-1.89782e-08	1.15785e-06	4.19565e-07	1.57741e-06	1.27676e-07	-2.60653e-08	1.01611e-07
6.881	4.59348e-07	-1.03189e-07	3.56159e-07	8.55924e-07	-2.29746e-07	6.26178e-07	-9.25860e-07	-1.31334e-06	-2.23920e-06	1.68970e-07	-4.99026e-08	1.19068e-07	3.45480e-07	-7.21990e-08	2.73281e-07	-4.10718e-08	2.20390e-08	-1.90328e-08	1.15948e-06	4.20246e-07	1.57972e-06	1.28232e-07	-2.61788e-08	1.02053e-07
6.906	4.61855e-07	-1.03752e-07	3.58103e-07	8.57710e-07	-2.30047e-07	6.27663e-07	-9.26454e-07	-1.31577e-06	-2.24222e-06	1.70109e-07	-5.02390e-08	1.19870e-07	3.46859e-07	-7.24873e-08	2.74372e-07	-4.11890e-08	2.21019e-08	-1.90871e-08	1.16109e-06	4.20921e-07	1.58201e-06	1.28785e-07	-2.62917e-08	1.02493e-07
6.930	4.64363e-07	-1.04315e-07	3.60048e-07	8.59486e-07	-2.30346e-07	6.29140e-07	-9.27029e-07	-1.31817e-06	-2.24520e-06	1.71248e-07	-5.05752e-08	1.20673e-07	3.48232e-07	-7.27743e-08	2.75458e-07	-4.13056e-08	2.21645e-08	-1.91412e-08	1.16269e-06	4.21589e-07	1.58428e-06	1.29335e-07	-2.64040e-08	1.02931e-07
6.955	4.66872e-07	-1.04879e-07	3.61993e-07	8.61250e-07	-2.30641e-07	6.30609e-07	-9.27584e-07	-1.32056e-06	-2.24814e-06	1.72386e-07	-5.09114e-08	1.21475e-07	3.49599e-07	-7.30600e-08	2.76539e-07	-4.14216e-08	2.22267e-08	-1.91949e-08	1.16427e-06	4.22250e-07	1.58652e-06	1.29883e-07	-2.65159e-08	1.03367e-07
6.980	4.69380e-07	-1.05443e-07	3.63938e-07	8.63002e-07	-2.30933e-07	6.32069e-07	-9.28121e-07	-1.32292e-06	-2.25104e-06	1.73524e-07	-5.12474e-08	1.22277e-07	3.50960e-07	-7.33444e-08	2.77616e-07	-4.15371e-08	2.22887e-08	-1.92484e-08	1.16583e-06	4.22906e-07	1.58873e-06	1.30428e-07	-2.66271e-08	1.03801e-07
7.004	4.71890e-07	-1.06006e-07	3.65883e-07	8.64744e-07	-2.31222e-07	6.33521e-07	-9.28638e-07	-1.32527e-06	-2.25391e-06	1.74661e-07	-5.15833e-08	1.23078e-07	3.52315e-07	-7.36276e-08	2.78688e-07	-4.16519e-08	2.23503e-08	-1.93016e-08	1.16737e-06	4.23555e-07	1.59093e-06	1.30970e-07	-2.67378e-08	1.04232e-07
7.029	4.74399e-07	-1.06570e-07	3.67829e-07	8.66473e-07	-2.31508e-07	6.34965e-07	-9.29136e-07	-1.32760e-06	-2.25673e-06	1.75798e-07	-5.19191e-08	1.23879e-07	3.53664e-07	-7.39094e-08	2.79754e-07	-4.17661e-08	2.24116e-08	-1.93546e-08	1.16890e-06	4.24198e-07	1.59310e-06	1.31510e-07	-2.68480e-08	1.04662e-07
7.053	4.76909e-07	-1.07134e-07	3.69776e-07	8.68192e-07	-2.31791e-07	6.36401e-07	-9.29615e-07	-1.32991e-06	-2.25952e-06	1.76935e-07	-5.22547e-08	1.24680e-07	3.55006e-07	-7.41898e-08	2.80816e-07	-4.18798e-08	2.24726e-08	-1.94072e-08	1.17041e-06	4.24834e-07	1.59524e-06	1.32046e-07	-2.69575e-08	1.05089e-07
7.078	4.79420e-07	-1.07698e-07	3.71722e-07	8.69898e-07	-2.32070e-07	6.37829e-07	-9.30075e-07	-1.33220e-06	-2.26227e-06	1.78070e-07	-5.25901e-08	1.25480e-07	3.56341e-07	-7.44690e-08	2.81873e-07	-4.19929e-08	2.25332e-08	-1.94596e-08	1.17190e-06	4.25465e-07	1.59736e-06	1.32580e-07	-2.70665e-08	1.05514e-07
7.102	4.81930e-07	-1.08262e-07	3.73668e-07	8.71594e-07	-2.32346e-07	6.39248e-07	-9.30516e-07	-1.33447e-06	-2.26498e-06	1.79205e-07	-5.29254e-08	1.26280e-07	3.57671e-07	-7.47467e-08	2.82924e-07	-4.21053e-08	2.25936e-08	-1.95117e-08	1.17337e-06	4.26089e-07	1.59946e-06	1.33111e-07	-2.71749e-08	1.05936e-07
7.127	4.84441e-07	-1.08826e-07	3.75615e-07	8.73278e-07	-2.32619e-07	6.40659e-07	-9.30937e-07	-1.33672e-06	-2.26765e-06	1.80340e-07	-5.32604e-08	1.27080e-07	3.58993e-07	-7.50231e-08	2.83970e-07	-4.22172e-08	2.26536e-08	-1.95636e-08	1.17483e-06	4.26706e-07	1.60154e-06	1.33639e-07	-2.72827e-08	1.06356e-07
7.152	4.86951e-07	-1.09390e-07	3.77562e-07	8.74950e-07	-2.32889e-07	6.42061e-07	-9.31339e-07	-1.33895e-06	-2.27029e-06	1.81474e-07	-5.35952e-08	1.27878e-07	3.60309e-07	-7.52980e-08	2.85011e-07	-4.23285e-08	2.27134e-08	-1.96152e-08	1.17627e-06	4.27317e-07	1.60359e-06	1.34164e-07	-2.73898e-08	1.06774e-07
7.176	4.89462e-07	-1.09954e-07	3.79508e-07	8.76611e-07	-2.33155e-07	6.43455e-07	-9.31722e-07	-1.34116e-06	-2.27288e-06	1.82607e-07	-5.39298e-08	1.28677e-07	3.61617e-07	-7.55715e-08	2.86046e-07	-4.24393e-08	2.27728e-08	-1.96665e-08	1.17769e-06	4.27922e-07	1.60562e-06	1.34686e-07	-2.74964e-08	1.07189e-07
7.201	4.91973e-07	-1.10518e-07	3.81455e-07	8.78260e-07	-2.33419e-07	6.44841e-07	-9.32086e-07	-1.34336e-06	-2.27544e-06	1.83739e-07	-5.42642e-08	1.29475e-07	3.62919e-07	-7.58436e-08	2.87076e-07	-4.25494e-08	2.28319e-08	-1.97175e-08	1.17910e-06	4.28521e-07	1.60762e-06	1.35205e-07	-2.76023e-08	1.07602e-07
7.225	4.94483e-07	-1.11082e-07	3.83401e-07	8.79897e-07	-2.33679e-07	6.46219e-07	-9.32431e-07	-1.34553e-06	-2.27796e-06	1.84870e-07	-5.45983e-08	1.30272e-07	3.64214e-07	-7.61143e-08	2.88100e-07	-4.26589e-08	2.28907e-08	-1.97683e-08	1.18049e-06	4.29113e-07	1.60960e-06	1.35721e-07	-2.77076e-08	1.08013e-07
7.250	4.96993e-07	-1.11646e-07	3.85347e-07	8.81523e-07	-2.33935e-07	6.47588e-07	-9.32756e-07	-1.34768e-06	-2.28044e-06	1.86000e-07	-5.49322e-08	1.31068e-07	3.65502e-07	-7.63834e-08	2.89119e-07	-4.27679e-08	2.29491e-08	-1.98188e-08	1.18186e-06	4.29699e-07	1.61156e-06	1.36233e-07	-2.78123e-08	1.08421e-07
7.274	4.99503e-07	-1.12209e-07	3.87293e-07	8.83137e-07	-2.34189e-07	6.48948e-07	-9.33062e-07	-1.34982e-06	-2.28288e-06	1.87130e-07	-5.52657e-08	1.31864e-07	3.66783e-07	-7.66511e-08	2.90132e-07	-4.28763e-08	2.30073e-08	-1.98690e-08	1.18321e-06	4.30279e-07	1.61349e-06	1.36743e-07	-2.79163e-08	1.08826e-07
7.299	5.02012e-07	-1.12773e-07	3.89239e-07	8.84740e-07	-2.34439e-07	6.50300e-07	-9.33349e-07	-1.35193e-06	-2.28528e-06	1.88258e-07	-5.55990e-08	1.32659e-07	3.68057e-07	-7.69173e-08	2.91140e-07	-4.29841e-08	2.30651e-08	-1.99190e-08	1.18455e-06	4.30852e-07	1.61540e-06	1.37249e-07	-2.80196e-08	1.09229e-07
7.324	5.04521e-07	-1.13337e-07	3.91184e-07	8.86330e-07	-2.34686e-07	6.51644e-07	-9.33617e-07	-1.35403e-06	-2.28764e-06	1.89386e-07	-5.59319e-08	1.33454e-07	3.69323e-07	-7.71819e-08	2.92141e-07	-4.30914e-08	2.31227e-08	-1.99687e-08	1.18586e-06	4.31419e-07	1.61728e-06	1.37752e-07	-2.81223e-08	1.09629e-07
7.348	5.07030e-07	-1.13900e-07	3.93129e-07	8.87909e-07	-2.34930e-07	6.52979e-07	-9.33866e-07	-1.35610e-06	-2.28997e-06	1.90512e-07	-5.62646e-08	1.34247e-07	3.70582e-07	-7.74450e-08	2.93137e-07	-4.31980e-08	2.31799e-08	-2.00181e-08	1.18717e-06	4.31980e-07	1.61914e-06	1.38251e-07	-2.82243e-08	1.10027e-07
7.373	5.09537e-07	-1.14464e-07	3.95074e-07	8.89477e-07	-2.35171e-07	6.54306e-07	-9.34095e-07	-1.35816e-06	-2.29225e-06	1.91637e-07	-5.65969e-08	1.35040e-07	3.71834e-07	-7.77066e-08	2.94127e-07	-4.33041e-08	2.32369e-08	-2.00673e-08	1.18845e-06	4.32534e-07	1.62098e-06	1.38748e-07	-2.83256e-08	1.10422e-07
7.397	5.12045e-07	-1.15027e-07	3.97018e-07	8.91032e-07	-2.35408e-07	6.55624e-07	-9.34305e-07	-1.36019e-06	-2.29450e-06	1.92761e-07	-5.69289e-08	1.35832e-07	3.73078e-07	-7.79666e-08	2.95111e-07	-4.34096e-08	2.32935e-08	-2.01162e-08	1.18971e-06	4.33082e-07	1.62280e-06	1.39241e-07	-2.84263e-08	1.10814e-07
7.422	5.14551e-07	-1.15590e-07	3.98961e-07	8.92576e-07	-2.35642e-07	6.56934e-07	-9.34496e-07	-1.36221e-06	-2.29671e-06	1.93884e-07	-5.72605e-08	1.36624e-07	3.74315e-07	-7.82250e-08	2.96090e-07	-4.35146e-08	2.33498e-08	-2.01648e-08	1.19096e-06	4.33624e-07	1.62459e-06	1.39730e-07	-2.85262e-08	1.11204e-07
7.447	5.17057e-07	-1.16153e-07	4.00904e-07	8.94108e-07	-2.35873e-07	6.58235e-07	-9.34668e-07	-1.36421e-06	-2.29888e-06	1.95006e-07	-5.75917e-08	1.37414e-07	3.75543e-07	-7.84818e-08	2.97062e-07	-4.36189e-08	2.34058e-08	-2.02132e-08	1.19219e-06	4.34160e-07	1.62635e-06	1.40216e-07	-2.86254e-08	1.11591e-07
7.471	5.19561e-07	-1.16715e-07	4.02846e-07	8.95628e-07	-2.36100e-07	6.59528e-07	-9.34820e-07	-1.36618e-06	-2.30100e-06	1.96126e-07	-5.79225e-08	1.38203e-07	3.76764e-07	-7.87370e-08	2.98027e-07	-4.37228e-08	2.34615e-08	-2.02613e-08	1.19341e-06	4.34689e-07	1.62810e-06	1.40699e-07	-2.87240e-08	1.11975e-07
7.496	5.22065e-07	-1.17278e-07	4.04787e-07	8.97137e-07	-2.36324e-07	6.60812e-07	-9.34954e-07	-1.36814e-06	-2.30309e-06	1.97245e-07	-5.82530e-08	1.38992e-07	3.77978e-07	-7.89905e-08	2.98987e-07	-4.38260e-08	2.35169e-08	-2.03091e-08	1.19461e-06	4.35212e-07	1.62982e-06	1.41178e-07	-2.88218e-08	1.12356e-07
7.520	5.24568e-07	-1.17840e-07	4.06728e-07	8.98633e-07	-2.36545e-07	6.62088e-07	-9.35068e-07	-1.37008e-06	-2.30515e-06	1.98362e-07	-5.85830e-08	1.39779e-07	3.79183e-07	-7.92424e-08	2.99941e-07	-4.39287e-08	2.35720e-08	-2.03567e-08	1.19578e-06	4.35728e-07	1.63151e-06	1.41653e-07	-2.89188e-08	1.12735e-07
7.545	5.27070e-07	-1.18402e-07	4.08668e-07	9.00118e-07	-2.36762e-07	6.63355e-07	-9.35163e-07	-1.37200e-06	-2.30716e-06	1.99478e-07	-5.89126e-08	1.40566e-07	3.80381e-07	-7.94927e-08	3.00888e-07	-4.40308e-08	2.36268e-08	-2.04040e-08	1.19695e-06	4.36239e-07	1.63319e-06	1.42125e-07	-2.90152e-08	1.13110e-07
7.569	5.29570e-07	-1.18964e-07	4.10607e-07	9.01590e-07	-2.36977e-07	6.64614e-07	-9.35239e-07	-1.37389e-06	-2.30913e-06	2.00593e-07	-5.92418e-08	1.41351e-07	3.81570e-07	-7.97412e-08	3.01829e-07	-4.41324e-08	2.36813e-08	-2.04511e-08	1.19809e-06	4.36743e-07	1.63483e-06	1.42593e-07	-2.91107e-08	1.13483e-07
7.594	5.32070e-07	-1.19525e-07	4.12545e-07	9.03051e-07	-2.37187e-07	6.65864e-07	-9.35296e-07	-1.37577e-06	-2.31107e-06	2.01706e-07	-5.95705e-08	1.42135e-07	3.82751e-07	-7.99881e-08	3.02763e-07	-4.42334e-08	2.37355e-08	-2.04979e-08	1.19922e-06	4.37240e-07	1.63646e-06	1.43058e-07	-2.92056e-08	1.13852e-07
7.619	5.34568e-07	-1.20086e-07	4.14481e-07	9.04500e-07	-2.37395e-07	6.67105e-07	-9.35333e-07	-1.37763e-06	-2.31296e-06	2.02817e-07	-5.98987e-08	1.42919e-07	3.83924e-07	-8.02332e-08	3.03691e-07	-4.43338e-08	2.37894e-08	-2.05444e-08	1.20033e-06	4.37732e-07	1.63806e-06	1.43519e-07	-2.92996e-08	1.14219e-07
7.643	5.37065e-07	-1.20647e-07	4.16417e-07	9.05937e-07	-2.37599e-07	6.68338e-07	-9.35351e-07	-1.37946e-06	-2.31482e-06	2.03927e-07	-6.02265e-08	1.43701e-07	3.85089e-07	-8.04767e-08	3.04612e-07	-4.44338e-08	2.38430e-08	-2.05907e-08	1.20142e-06	4.38217e-07	1.63964e-06	1.43976e-07	-2.93929e-08	1.14583e-07
7.668	5.39560e-07	-1.21208e-07	4.18352e-07	9.07362e-07	-2.37800e-07	6.69562e-07	-9.35351e-07	-1.38128e-06	-2.31663e-06	2.05035e-07	-6.05538e-08	1.44482e-07	3.86245e-07	-8.07183e-08	3.05527e-07	-4.45331e-08	2.38963e-08	-2.06368e-08	1.20250e-06	4.38696e-07	1.64119e-06	1.44429e-07	-2.94855e-08	1.14943e-07
7.692	5.42054e-07	-1.21768e-07	4.20286e-07	9.08775e-07	-2.37997e-07	6.70778e-07	-9.35331e-07	-1.38308e-06	-2.31841e-06	2.06142e-07	-6.08806e-08	1.45261e-07	3.87393e-07	-8.09583e-08	3.06435e-07	-4.46319e-08	2.39494e-08	-2.06826e-08	1.20355e-06	4.39169e-07	1.64272e-06	1.44878e-07	-2.95772e-08	1.15301e-07
7.717	5.44546e-07	-1.22328e-07	4.22218e-07	9.10176e-07	-2.38192e-07	6.71984e-07	-9.35292e-07	-1.38486e-06	-2.32015e-06	2.07246e-07	-6.12068e-08	1.46040e-07	3.88533e-07	-8.11964e-08	3.07337e-07	-4.47302e-08	2.40021e-08	-2.07281e-08	1.20460e-06	4.39635e-07	1.64423e-06	1.45324e-07	-2.96681e-08	1.15656e-07
7.741	5.47036e-07	-1.22887e-07	4.24149e-07	9.11565e-07	-2.38382e-07	6.73183e-07	-9.35233e-07	-1.38661e-06	-2.32185e-06	2.08349e-07	-6.15326e-08	1.46817e-07	3.89664e-07	-8.14327e-08	3.08231e-07	-4.48279e-08	2.40545e-08	-2.07734e-08	1.20562e-06	4.40096e-07	1.64572e-06	1.45765e-07	-2.97583e-08	1.16007e-07
7.766	5.49525e-07	-1.23447e-07	4.26079e-07	9.12942e-07	-2.38570e-07	6.74372e-07	-9.35156e-07	-1.38835e-06	-2.32351e-06	2.09451e-07	-6.18577e-08	1.47593e-07	3.90786e-07	-8.16673e-08	3.09119e-07	-4.49251e-08	2.41067e-08	-2.08184e-08	1.20663e-06	4.40550e-07	1.64718e-06	1.46203e-07	-2.98476e-08	1.16355e-07
7.791	5.52012e-07	-1.24005e-07	4.28007e-07	9.14307e-07	-2.38754e-07	6.75553e-07	-9.35060e-07	-1.39007e-06	-2.32513e-06	2.10550e-07	-6.21824e-08	1.48367e-07	3.91900e-07	-8.19000e-08	3.10000e-07	-4.50218e-08	2.41585e-08	-2.08632e-08	1.20761e-06	4.40997e-07	1.64861e-06	1.46636e-07	-2.99361e-08	1.16700e-07
7.815	5.54498e-07	-1.24564e-07	4.29934e-07	9.15660e-07	-2.38935e-07	6.76726e-07	-9.34944e-07	-1.39176e-06	-2.32671e-06	2.11647e-07	-6.25064e-08	1.49141e-07	3.93005e-07	-8.21309e-08	3.10874e-07	-4.51179e-08	2.42101e-08	-2.09078e-08	1.20859e-06	4.41439e-07	1.65003e-06	1.47066e-07	-3.00238e-08	1.17042e-07
7.840	5.56981e-07	-1.25121e-07	4.31860e-07	9.17001e-07	-2.39112e-07	6.77889e-07	-9.34810e-07	-1.39344e-06	-2.32825e-06	2.12742e-07	-6.28299e-08	1.49912e-07	3.94101e-07	-8.23600e-08	3.11741e-07	-4.52135e-08	2.42614e-08	-2.09521e-08	1.20954e-06	4.41874e-07	1.65142e-06	1.47492e-07	-3.01107e-08	1.17381e-07
7.864	5.59462e-07	-1.25679e-07	4.33784e-07	9.18330e-07	-2.39286e-07	6.79044e-07	-9.34656e-07	-1.39510e-06	-2.32975e-06	2.13836e-07	-6.31528e-08	1.50683e-07	3.95188e-07	-8.25871e-08	3.12601e-07	-4.53086e-08	2.43124e-08	-2.09961e-08	1.21048e-06	4.42303e-07	1.65278e-06	1.47913e-07	-3.01967e-08	1.17716e-07
7.889	5.61942e-07	-1.26236e-07	4.35706e-07	9.19647e-07	-2.39457e-07	6.80191e-07	-9.34483e-07	-1.39673e-06	-2.33122e-06	2.14927e-07	-6.34751e-08	1.51452e-07	3.96266e-07	-8.28125e-08	3.13454e-07	-4.54031e-08	2.43632e-08	-2.10399e-08	1.21140e-06	4.42726e-07	1.65413e-06	1.48330e-07	-3.02819e-08	1.18048e-07
7.913	5.64419e-07	-1.26792e-07	4.37627e-07	9.20952e-07	-2.39624e-07	6.81328e-07	-9.34292e-07	-1.39835e-06	-2.33264e-06	2.16016e-07	-6.37968e-08	1.52219e-07	3.97335e-07	-8.30359e-08	3.14299e-07	-4.54972e-08	2.44136e-08	-2.10835e-08	1.21230e-06	4.43143e-07	1.65545e-06	1.48743e-07	-3.03662e-08	1.18377e-07
7.938	5.66894e-07	-1.27348e-07	4.39546e-07	9.22245e-07	-2.39788e-07	6.82457e-07	-9.34081e-07	-1.39994e-06	-2.33402e-06	2.17103e-07	-6.41178e-08	1.52985e-07	3.98395e-07	-8.32574e-08	3.15138e-07	-4.55907e-08	2.44638e-08	-2.11269e-08	1.21319e-06	4.43554e-07	1.65674e-06	1.49152e-07	-3.04497e-08	1.18702e-07
7.963	5.69367e-07	-1.27904e-07	4.41463e-07	9.23526e-07	-2.39948e-07	6.83577e-07	-9.33851e-07	-1.40152e-06	-2.33537e-06	2.18188e-07	-6.44382e-08	1.53750e-07	3.99446e-07	-8.34769e-08	3.15969e-07	-4.56837e-08	2.45137e-08	-2.11700e-08	1.21406e-06	4.43958e-07	1.65801e-06	1.49557e-07	-3.05323e-08	1.19024e-07
7.987	5.71837e-07	-1.28459e-07	4.43379e-07	9.24794e-07	-2.40105e-07	6.84689e-07	-9.33602e-07	-1.40307e-06	-2.33668e-06	2.19271e-07	-6.47579e-08	1.54513e-07	4.00487e-07	-8.36946e-08	3.16792e-07	-4.57762e-08	2.45634e-08	-2.12128e-08	1.21491e-06	4.44356e-07	1.65926e-06	1.49957e-07	-3.06140e-08	1.19343e-07
8.012	5.74305e-07	-1.29013e-07	4.45292e-07	9.26051e-07	-2.40259e-07	6.85792e-07	-9.33335e-07	-1.40461e-06	-2.33794e-06	2.20351e-07	-6.50770e-08	1.55274e-07	4.01519e-07	-8.39102e-08	3.17609e-07	-4.58682e-08	2.46127e-08	-2.12554e-08	1.21574e-06	4.44748e-07	1.66049e-06	1.50353e-07	-3.06948e-08	1.19658e-07
8.036	5.76771e-07	-1.29567e-07	4.47204e-07	9.27295e-07	-2.40409e-07	6.86886e-07	-9.33048e-07	-1.40612e-06	-2.33917e-06	2.21429e-07	-6.53954e-08	1.56034e-07	4.02542e-07	-8.41240e-08	3.18418e-07	-4.59596e-08	2.46618e-08	-2.12978e-08	1.21656e-06	4.45134e-07	1.66169e-06	1.50744e-07	-3.07747e-08	1.19969e-07
8.061	5.79234e-07	-1.30120e-07	4.49114e-07	9.28527e-07	-2.40556e-07	6.87971e-07	-9.32742e-07	-1.40762e-06	-2.34036e-06	2.22505e-07	-6.57131e-08	1.56792e-07	4.03555e-07	-8.43357e-08	3.19219e-07	-4.60506e-08	2.47106e-08	-2.13400e-08	1.21736e-06	4.45514e-07	1.66288e-06	1.51131e-07	-3.08538e-08	1.20278e-07
8.086	5.81694e-07	-1.30673e-07	4.51021e-07	9.29747e-07	-2.40699e-07	6.89048e-07	-9.32418e-07	-1.40909e-06	-2.34151e-06	2.23578e-07	-6.60301e-08	1.57548e-07	4.04558e-07	-8.45454e-08	3.20013e-07	-4.61411e-08	2.47592e-08	-2.13819e-08	1.21814e-06	4.45888e-07	1.66403e-06	1.51514e-07	-3.09319e-08	1.20582e-07
8.110	5.84152e-07	-1.31225e-07	4.52927e-07	9.30955e-07	-2.40839e-07	6.90116e-07	-9.32074e-07	-1.41054e-06	-2.34262e-06	2.24649e-07	-6.63463e-08	1.58303e-07	4.05552e-07	-8.47532e-08	3.20799e-07	-4.62311e-08	2.48075e-08	-2.14236e-08	1.21891e-06	4.46255e-07	1.66517e-06	1.51892e-07	-3.10091e-08	1.20883e-07
8.135	5.86607e-07	-1.31777e-07	4.54831e-07	9.32151e-07	-2.40976e-07	6.91175e-07	-9.31712e-07	-1.41198e-06	-2.34369e-06	2.25717e-07	-6.66618e-08	1.59055e-07	4.06537e-07	-8.49589e-08	3.21578e-07	-4.63206e-08	2.48555e-08	-2.14651e-08	1.21966e-06	4.46616e-07	1.66628e-06	1.52266e-07	-3.10854e-08	1.21181e-07
8.159	5.89060e-07	-1.32328e-07	4.56732e-07	9.33334e-07	-2.41109e-07	6.92226e-07	-9.31331e-07	-1.41339e-06	-2.34472e-06	2.26783e-07	-6.69766e-08	1.59806e-07	4.07511e-07	-8.51625e-08	3.22349e-07	-4.64097e-08	2.49033e-08	-2.15064e-08	1.22039e-06	4.46972e-07	1.66736e-06	1.52635e-07	-3.11608e-08	1.21474e-07
8.184	5.91509e-07	-1.32878e-07	4.58631e-07	9.34506e-07	-2.41238e-07	6.93267e-07	-9.30931e-07	-1.41478e-06	-2.34571e-06	2.27846e-07	-6.72907e-08	1.60556e-07	4.08476e-07	-8.53642e-08	3.23112e-07	-4.64982e-08	2.49508e-08	-2.15474e-08	1.22111e-06	4.47321e-07	1.66843e-06	1.53000e-07	-3.12352e-08	1.21764e-07
8.208	5.93956e-07	-1.33427e-07	4.60528e-07	9.35665e-07	-2.41365e-07	6.94301e-07	-9.30512e-07	-1.41615e-06	-2.34667e-06	2.28907e-07	-6.76039e-08	1.61303e-07	4.09431e-07	-8.55637e-08	3.23867e-07	-4.65863e-08	2.49981e-08	-2.15882e-08	1.22181e-06	4.47664e-07	1.66947e-06	1.53360e-07	-3.13087e-08	1.22051e-07
8.233	5.96399e-07	-1.33976e-07	4.62423e-07	9.36812e-07	-2.41487e-07	6.95325e-07	-9.30074e-07	-1.41751e-06	-2.34758e-06	2.29965e-07	-6.79164e-08	1.62049e-07	4.10376e-07	-8.57612e-08	3.24615e-07	-4.66739e-08	2.50451e-08	-2.16288e-08	1.22249e-06	4.48001e-07	1.67049e-06	1.53715e-07	-3.13812e-08	1.22334e-07
8.258	5.98840e-07	-1.34525e-07	4.64315e-07	9.37947e-07	-2.41607e-07	6.96341e-07	-9.29618e-07	-1.41884e-06	-2.34845e-06	2.31021e-07	-6.82281e-08	1.62792e-07	4.11311e-07	-8.59566e-08	3.25354e-07	-4.67610e-08	2.50918e-08	-2.16692e-08	1.22315e-06	4.48332e-07	1.67148e-06	1.54065e-07	-3.14527e-08	1.22613e-07
8.282	6.01277e-07	-1.35072e-07	4.66205e-07	9.39070e-07	-2.41723e-07	6.97347e-07	-9.29142e-07	-1.42015e-06	-2.34929e-06	2.32073e-07	-6.85390e-08	1.63534e-07	4.12236e-07	-8.61498e-08	3.26086e-07	-4.68477e-08	2.51383e-08	-2.17094e-08	1.22380e-06	4.48657e-07	1.67246e-06	1.54411e-07	-3.15233e-08	1.22888e-07
8.307	6.03711e-07	-1.35619e-07	4.68092e-07	9.40181e-07	-2.41835e-07	6.98346e-07	-9.28649e-07	-1.42144e-06	-2.35009e-06	2.33123e-07	-6.88491e-08	1.64274e-07	4.13150e-07	-8.63410e-08	3.26809e-07	-4.69339e-08	2.51846e-08	-2.17493e-08	1.22443e-06	4.48976e-07	1.67341e-06	1.54752e-07	-3.15930e-08	1.23159e-07
8.331	6.06142e-07	-1.36165e-07	4.69977e-07	9.41279e-07	-2.41944e-07	6.99335e-07	-9.28136e-07	-1.42271e-06	-2.35084e-06	2.34170e-07	-6.91583e-08	1.65012e-07	4.14055e-07	-8.65300e-08	3.27525e-07	-4.70197e-08	2.52306e-08	-2.17891e-08	1.22505e-06	4.49289e-07	1.67433e-06	1.55088e-07	-3.16616e-08	1.23427e-07
8.356	6.08569e-07	-1.36710e-07	4.71859e-07	9.42365e-07	-2.42050e-07	7.00316e-07	-9.27605e-07	-1.42396e-06	-2.35156e-06	2.35214e-07	-6.94667e-08	1.65748e-07	4.14949e-07	-8.67169e-08	3.28232e-07	-4.71050e-08	2.52764e-08	-2.18286e-08	1.22564e-06	4.49595e-07	1.67524e-06	1.55420e-07	-3.17293e-08	1.23691e-07
8.380	6.10993e-07	-1.37255e-07	4.73739e-07	9.43439e-07	-2.42152e-07	7.01288e-07	-9.27055e-07	-1.42518e-06	-2.35224e-06	2.36256e-07	-6.97742e-08	1.66482e-07	4.15833e-07	-8.69016e-08	3.28931e-07	-4.71898e-08	2.53219e-08	-2.18679e-08	1.22622e-06	4.49896e-07	1.67612e-06	1.55746e-07	-3.17959e-08	1.23950e-07
8.405	6.13414e-07	-1.37799e-07	4.75615e-07	9.44501e-07	-2.42250e-07	7.02251e-07	-9.26486e-07	-1.42639e-06	-2.35288e-06	2.37294e-07	-7.00809e-08	1.67213e-07	4.16707e-07	-8.70842e-08	3.29622e-07	-4.72743e-08	2.53672e-08	-2.19070e-08	1.22679e-06	4.50191e-07	1.67698e-06	1.56068e-07	-3.18616e-08	1.24206e-07
8.430	6.15831e-07	-1.38342e-07	4.77490e-07	9.45551e-07	-2.42345e-07	7.03206e-07	-9.25899e-07	-1.42758e-06	-2.35348e-06	2.38330e-07	-7.03867e-08	1.67943e-07	4.17570e-07	-8.72645e-08	3.30305e-07	-4.73582e-08	2.54123e-08	-2.19459e-08	1.22733e-06	4.50480e-07	1.67781e-06	1.56385e-07	-3.19262e-08	1.24458e-07
8.454	6.18245e-07	-1.38884e-07	4.79361e-07	9.46588e-07	-2.42437e-07	7.04151e-07	-9.25293e-07	-1.42875e-06	-2.35404e-06	2.39362e-07	-7.06916e-08	1.68670e-07	4.18422e-07	-8.74427e-08	3.30979e-07	-4.74418e-08	2.54571e-08	-2.19847e-08	1.22786e-06	4.50763e-07	1.67863e-06	1.56696e-07	-3.19899e-08	1.24706e-07
8.479	6.20655e-07	-1.39425e-07	4.81229e-07	9.47613e-07	-2.42525e-07	7.05089e-07	-9.24668e-07	-1.42989e-06	-2.35456e-06	2.40391e-07	-7.09956e-08	1.69396e-07	4.19264e-07	-8.76186e-08	3.31645e-07	-4.75249e-08	2.55017e-08	-2.20232e-08	1.22838e-06	4.51039e-07	1.67942e-06	1.57003e-07	-3.20525e-08	1.24950e-07
8.503	6.23061e-07	-1.39966e-07	4.83095e-07	9.48626e-07	-2.42609e-07	7.06017e-07	-9.24026e-07	-1.43102e-06	-2.35504e-06	2.41418e-07	-7.12987e-08	1.70119e-07	4.20095e-07	-8.77924e-08	3.32303e-07	-4.76076e-08	2.55461e-08	-2.20615e-08	1.22887e-06	4.51310e-07	1.68018e-06	1.57304e-07	-3.21140e-08	1.25190e-07
8.528	6.25463e-07	-1.40505e-07	4.84958e-07	9.49627e-07	-2.42691e-07	7.06937e-07	-9.23364e-07	-1.43213e-06	-2.35549e-06	2.42441e-07	-7.16009e-08	1.70840e-07	4.20916e-07	-8.79639e-08	3.32952e-07	-4.76898e-08	2.55902e-08	-2.20996e-08	1.22935e-06	4.51575e-07	1.68093e-06	1.57601e-07	-3.21746e-08	1.25426e-07
8.552	6.27862e-07	-1.41044e-07	4.86817e-07	9.50616e-07	-2.42768e-07	7.07848e-07	-9.22684e-07	-1.43321e-06	-2.35589e-06	2.43461e-07	-7.19021e-08	1.71559e-07	4.21726e-07	-8.81331e-08	3.33593e-07	-4.77717e-08	2.56342e-08	-2.21376e-08	1.22982e-06	4.51834e-07	1.68165e-06	1.57892e-07	-3.22341e-08	1.25658e-07
8.577	6.30256e-07	-1.41582e-07	4.88674e-07	9.51592e-07	-2.42842e-07	7.08750e-07	-9.21986e-07	-1.43427e-06	-2.35626e-06	2.44478e-07	-7.22024e-08	1.72275e-07	4.22525e-07	-8.83001e-08	3.34225e-07	-4.78531e-08	2.56779e-08	-2.21753e-08	1.23027e-06	4.52088e-07	1.68235e-06	1.58179e-07	-3.22925e-08	1.25886e-07
8.602	6.32647e-07	-1.42119e-07	4.90528e-07	9.52556e-07	-2.42913e-07	7.09643e-07	-9.21269e-07	-1.43532e-06	-2.35659e-06	2.45491e-07	-7.25018e-08	1.72989e-07	4.23313e-07	-8.84648e-08	3.34848e-07	-4.79342e-08	2.57213e-08	-2.22128e-08	1.23070e-06	4.52335e-07	1.68303e-06	1.58460e-07	-3.23499e-08	1.26110e-07
8.626	6.35033e-07	-1.42655e-07	4.92378e-07	9.53508e-07	-2.42980e-07	7.10528e-07	-9.20534e-07	-1.43634e-06	-2.35688e-06	2.46501e-07	-7.28001e-08	1.73701e-07	4.24090e-07	-8.86272e-08	3.35463e-07	-4.80148e-08	2.57646e-08	-2.22502e-08	1.23111e-06	4.52576e-07	1.68369e-06	1.58736e-07	-3.24062e-08	1.26329e-07
8.651	6.37416e-07	-1.43190e-07	4.94225e-07	9.54448e-07	-2.43044e-07	7.11404e-07	-9.19781e-07	-1.43735e-06	-2.35713e-06	2.47508e-07	-7.30975e-08	1.74411e-07	4.24856e-07	-8.87873e-08	3.36069e-07	-4.80951e-08	2.58077e-08	-2.22874e-08	1.23151e-06	4.52812e-07	1.68432e-06	1.59006e-07	-3.24614e-08	1.26545e-07
8.675	6.39794e-07	-1.43725e-07	4.96069e-07	9.55376e-07	-2.43104e-07	7.12272e-07	-9.19009e-07	-1.43833e-06	-2.35734e-06	2.48512e-07	-7.33939e-08	1.75118e-07	4.25612e-07	-8.89452e-08	3.36666e-07	-4.81749e-08	2.58505e-08	-2.23244e-08	1.23189e-06	4.53042e-07	1.68493e-06	1.59271e-07	-3.25156e-08	1.26756e-07
8.700	6.42168e-07	-1.44258e-07	4.97910e-07	9.56291e-07	-2.43161e-07	7.13130e-07	-9.18219e-07	-1.43929e-06	-2.35751e-06	2.49512e-07	-7.36893e-08	1.75823e-07	4.26356e-07	-8.91007e-08	3.37255e-07	-4.82544e-08	2.58931e-08	-2.23612e-08	1.23225e-06	4.53265e-07	1.68552e-06	1.59531e-07	-3.25687e-08	1.26963e-07
8.724	6.44538e-07	-1.44790e-07	4.99747e-07	9.57194e-07	-2.43214e-07	7.13980e-07	-9.17411e-07	-1.44023e-06	-2.35764e-06	2.50509e-07	-7.39836e-08	1.76525e-07	4.27089e-07	-8.92538e-08	3.37835e-07	-4.83335e-08	2.59356e-08	-2.23979e-08	1.23260e-06	4.53483e-07	1.68608e-06	1.59786e-07	-3.26206e-08	1.27165e-07
8.749	6.46903e-07	-1.45322e-07	5.01581e-07	9.58085e-07	-2.43263e-07	7.14822e-07	-9.16584e-07	-1.44115e-06	-2.35774e-06	2.51502e-07	-7.42770e-08	1.77225e-07	4.27810e-07	-8.94046e-08	3.38406e-07	-4.84122e-08	2.59778e-08	-2.24343e-08	1.23293e-06	4.53696e-07	1.68663e-06	1.60035e-07	-3.26715e-08	1.27364e-07
8.774	6.49264e-07	-1.45852e-07	5.03412e-07	9.58964e-07	-2.43309e-07	7.15655e-07	-9.15740e-07	-1.44205e-06	-2.35779e-06	2.52492e-07	-7.45692e-08	1.77922e-07	4.28521e-07	-8.95531e-08	3.38968e-07	-4.84905e-08	2.60198e-08	-2.24706e-08	1.23325e-06	4.53902e-07	1.68715e-06	1.60279e-07	-3.27213e-08	1.27558e-07
8.798	6.51620e-07	-1.46381e-07	5.05239e-07	9.59831e-07	-2.43352e-07	7.16479e-07	-9.14877e-07	-1.44293e-06	-2.35781e-06	2.53478e-07	-7.48605e-08	1.78617e-07	4.29220e-07	-8.96992e-08	3.39521e-07	-4.85685e-08	2.60617e-08	-2.25068e-08	1.23355e-06	4.54103e-07	1.68765e-06	1.60518e-07	-3.27700e-08	1.27748e-07
8.823	6.53972e-07	-1.46910e-07	5.07062e-07	9.60685e-07	-2.43391e-07	7.17294e-07	-9.13996e-07	-1.44379e-06	-2.35779e-06	2.54460e-07	-7.51507e-08	1.79310e-07	4.29907e-07	-8.98429e-08	3.40065e-07	-4.86461e-08	2.61033e-08	-2.25427e-08	1.23383e-06	4.54297e-07	1.68813e-06	1.60750e-07	-3.28175e-08	1.27933e-07
8.847	6.56319e-07	-1.47437e-07	5.08882e-07	9.61527e-07	-2.43427e-07	7.18101e-07	-9.13097e-07	-1.44463e-06	-2.35773e-06	2.55439e-07	-7.54398e-08	1.80000e-07	4.30584e-07	-8.99842e-08	3.40599e-07	-4.87233e-08	2.61448e-08	-2.25785e-08	1.23410e-06	4.54487e-07	1.68859e-06	1.60978e-07	-3.28639e-08	1.28114e-07
8.872	6.58662e-07	-1.47963e-07	5.10699e-07	9.62357e-07	-2.43459e-07	7.18899e-07	-9.12180e-07	-1.44545e-06	-2.35763e-06	2.56415e-07	-7.57278e-08	1.80687e-07	4.31248e-07	-9.01232e-08	3.41125e-07	-4.88002e-08	2.61860e-08	-2.26142e-08	1.23435e-06	4.54670e-07	1.68902e-06	1.61200e-07	-3.29092e-08	1.28290e-07
8.897	6.61000e-07	-1.48488e-07	5.12511e-07	9.63175e-07	-2.43487e-07	7.19688e-07	-9.11245e-07	-1.44625e-06	-2.35749e-06	2.57386e-07	-7.60147e-08	1.81371e-07	4.31902e-07	-9.02597e-08	3.41642e-07	-4.88767e-08	2.62271e-08	-2.26496e-08	1.23458e-06	4.54848e-07	1.68943e-06	1.61416e-07	-3.29534e-08	1.28462e-07
8.921	6.63333e-07	-1.49012e-07	5.14320e-07	9.63981e-07	-2.43512e-07	7.20469e-07	-9.10292e-07	-1.44703e-06	-2.35732e-06	2.58354e-07	-7.63006e-08	1.82053e-07	4.32543e-07	-9.03938e-08	3.42150e-07	-4.89530e-08	2.62680e-08	-2.26849e-08	1.23480e-06	4.55020e-07	1.68982e-06	1.61626e-07	-3.29964e-08	1.28630e-07
8.946	6.65661e-07	-1.49535e-07	5.16125e-07	9.64775e-07	-2.43533e-07	7.21241e-07	-9.09321e-07	-1.44778e-06	-2.35710e-06	2.59318e-07	-7.65853e-08	1.82733e-07	4.33173e-07	-9.05254e-08	3.42648e-07	-4.90288e-08	2.63087e-08	-2.27201e-08	1.23500e-06	4.55186e-07	1.69019e-06	1.61831e-07	-3.30382e-08	1.28793e-07
8.970	6.67984e-07	-1.50057e-07	5.17927e-07	9.65556e-07	-2.43551e-07	7.22005e-07	-9.08332e-07	-1.44852e-06	-2.35685e-06	2.60278e-07	-7.68688e-08	1.83409e-07	4.33792e-07	-9.06546e-08	3.43137e-07	-4.91044e-08	2.63493e-08	-2.27551e-08	1.23519e-06	4.55346e-07	1.69054e-06	1.62031e-07	-3.30789e-08	1.28952e-07
8.995	6.70302e-07	-1.50578e-07	5.19724e-07	9.66325e-07	-2.43566e-07	7.22760e-07	-9.07325e-07	-1.44924e-06	-2.35656e-06	2.61234e-07	-7.71513e-08	1.84083e-07	4.34398e-07	-9.07814e-08	3.43617e-07	-4.91796e-08	2.63896e-08	-2.27900e-08	1.23536e-06	4.55501e-07	1.69086e-06	1.62224e-07	-3.31184e-08	1.29106e-07
9.019	6.72615e-07	-1.51098e-07	5.21517e-07	9.67083e-07	-2.43576e-07	7.23506e-07	-9.06301e-07	-1.44993e-06	-2.35623e-06	2.62187e-07	-7.74326e-08	1.84754e-07	4.34993e-07	-9.09057e-08	3.44087e-07	-4.92545e-08	2.64298e-08	-2.28247e-08	1.23552e-06	4.55651e-07	1.69117e-06	1.62412e-07	-3.31568e-08	1.29256e-07
9.044	6.74923e-07	-1.51616e-07	5.23307e-07	9.67828e-07	-2.43584e-07	7.24244e-07	-9.05259e-07	-1.45061e-06	-2.35587e-06	2.63135e-07	-7.77127e-08	1.85423e-07	4.35576e-07	-9.10275e-08	3.44548e-07	-4.93291e-08	2.64698e-08	-2.28592e-08	1.23565e-06	4.55794e-07	1.69145e-06	1.62594e-07	-3.31940e-08	1.29400e-07
9.069	6.77226e-07	-1.52133e-07	5.25093e-07	9.68560e-07	-2.43587e-07	7.24973e-07	-9.04199e-07	-1.45126e-06	-2.35546e-06	2.64080e-07	-7.79916e-08	1.86088e-07	4.36147e-07	-9.11468e-08	3.45000e-07	-4.94033e-08	2.65097e-08	-2.28937e-08	1.23578e-06	4.55933e-07	1.69171e-06	1.62771e-07	-3.32300e-08	1.29541e-07
9.093	6.79524e-07	-1.52650e-07	5.26874e-07	9.69281e-07	-2.43588e-07	7.25694e-07	-9.03121e-07	-1.45190e-06	-2.35502e-06	2.65021e-07	-7.82694e-08	1.86751e-07	4.36706e-07	-9.12636e-08	3.45442e-07	-4.94773e-08	2.65494e-08	-2.29279e-08	1.23588e-06	4.56065e-07	1.69195e-06	1.62941e-07	-3.32648e-08	1.29677e-07
9.118	6.81816e-07	-1.53165e-07	5.28651e-07	9.69990e-07	-2.43584e-07	7.26406e-07	-9.02026e-07	-1.45251e-06	-2.35454e-06	2.65957e-07	-7.85460e-08	1.87411e-07	4.37253e-07	-9.13780e-08	3.45875e-07	-4.95510e-08	2.65889e-08	-2.29621e-08	1.23597e-06	4.56192e-07	1.69217e-06	1.63106e-07	-3.32984e-08	1.29808e-07
9.142	6.84103e-07	-1.53678e-07	5.30425e-07	9.70686e-07	-2.43577e-07	7.27109e-07	-9.00913e-07	-1.45311e-06	-2.35402e-06	2.66889e-07	-7.88214e-08	1.88068e-07	4.37788e-07	-9.14898e-08	3.46298e-07	-4.96244e-08	2.66283e-08	-2.29961e-08	1.23605e-06	4.56313e-07	1.69236e-06	1.63265e-07	-3.33308e-08	1.29934e-07
9.167	6.86384e-07	-1.54191e-07	5.32193e-07	9.71371e-07	-2.43567e-07	7.27804e-07	-8.99783e-07	-1.45368e-06	-2.35346e-06	2.67818e-07	-7.90956e-08	1.88722e-07	4.38311e-07	-9.15991e-08	3.46712e-07	-4.96975e-08	2.66675e-08	-2.30300e-08	1.23611e-06	4.56429e-07	1.69254e-06	1.63418e-07	-3.33620e-08	1.30056e-07
9.191	6.88660e-07	-1.54702e-07	5.33958e-07	9.72043e-07	-2.43553e-07	7.28490e-07	-8.98635e-07	-1.45423e-06	-2.35287e-06	2.68742e-07	-7.93685e-08	1.89373e-07	4.38822e-07	-9.17058e-08	3.47116e-07	-4.97703e-08	2.67066e-08	-2.30637e-08	1.23615e-06	4.56539e-07	1.69269e-06	1.63565e-07	-3.33920e-08	1.30173e-07
9.216	6.90931e-07	-1.55212e-07	5.35719e-07	9.72703e-07	-2.43535e-07	7.29168e-07	-8.97469e-07	-1.45476e-06	-2.35223e-06	2.69662e-07	-7.96402e-08	1.90022e-07	4.39320e-07	-9.18100e-08	3.47510e-07	-4.98428e-08	2.67455e-08	-2.30973e-08	1.23618e-06	4.56644e-07	1.69282e-06	1.63705e-07	-3.34208e-08	1.30285e-07
9.241	6.93196e-07	-1.55721e-07	5.37475e-07	9.73352e-07	-2.43514e-07	7.29837e-07	-8.96286e-07	-1.45528e-06	-2.35156e-06	2.70578e-07	-7.99107e-08	1.90667e-07	4.39807e-07	-9.19117e-08	3.47895e-07	-4.99151e-08	2.67843e-08	-2.31308e-08	1.23619e-06	4.56744e-07	1.69294e-06	1.63840e-07	-3.34484e-08	1.30392e-07
9.265	6.95455e-07	-1.56228e-07	5.39226e-07	9.73988e-07	-2.43490e-07	7.30498e-07	-8.95086e-07	-1.45577e-06	-2.35086e-06	2.71489e-07	-8.01799e-08	1.91309e-07	4.40281e-07	-9.20108e-08	3.48270e-07	-4.99871e-08	2.68229e-08	-2.31642e-08	1.23619e-06	4.56837e-07	1.69303e-06	1.63969e-07	-3.34747e-08	1.30495e-07
9.290	6.97708e-07	-1.56735e-07	5.40974e-07	9.74612e-07	-2.43461e-07	7.31151e-07	-8.93869e-07	-1.45624e-06	-2.35011e-06	2.72397e-07	-8.04478e-08	1.91949e-07	4.40743e-07	-9.21073e-08	3.48635e-07	-5.00588e-08	2.68614e-08	-2.31974e-08	1.23617e-06	4.56926e-07	1.69310e-06	1.64092e-07	-3.34998e-08	1.30592e-07
9.314	6.99956e-07	-1.57240e-07	5.42717e-07	9.75224e-07	-2.43430e-07	7.31794e-07	-8.92634e-07	-1.45669e-06	-2.34933e-06	2.73300e-07	-8.07145e-08	1.92585e-07	4.41192e-07	-9.22012e-08	3.48991e-07	-5.01303e-08	2.68998e-08	-2.32305e-08	1.23614e-06	4.57009e-07	1.69314e-06	1.64209e-07	-3.35236e-08	1.30685e-07
9.339	7.02198e-07	-1.57743e-07	5.44455e-07	9.75824e-07	-2.43394e-07	7.32430e-07	-8.91382e-07	-1.45712e-06	-2.34851e-06	2.74198e-07	-8.09799e-08	1.93218e-07	4.41629e-07	-9.22925e-08	3.49337e-07	-5.02016e-08	2.69380e-08	-2.32636e-08	1.23609e-06	4.57087e-07	1.69317e-06	1.64320e-07	-3.35462e-08	1.30773e-07
9.363	7.04434e-07	-1.58246e-07	5.46189e-07	9.76412e-07	-2.43356e-07	7.33057e-07	-8.90113e-07	-1.45753e-06	-2.34765e-06	2.75092e-07	-8.12440e-08	1.93848e-07	4.42054e-07	-9.23813e-08	3.49673e-07	-5.02726e-08	2.69761e-08	-2.32965e-08	1.23602e-06	4.57159e-07	1.69318e-06	1.64424e-07	-3.35675e-08	1.30857e-07
9.388	7.06664e-07	-1.58747e-07	5.47918e-07	9.76988e-07	-2.43313e-07	7.33675e-07	-8.88826e-07	-1.45792e-06	-2.34675e-06	2.75982e-07	-8.15067e-08	1.94475e-07	4.42466e-07	-9.24674e-08	3.49999e-07	-5.03433e-08	2.70141e-08	-2.33292e-08	1.23594e-06	4.57226e-07	1.69317e-06	1.64523e-07	-3.35876e-08	1.30935e-07
9.413	7.08888e-07	-1.59246e-07	5.49642e-07	9.77552e-07	-2.43267e-07	7.34285e-07	-8.87523e-07	-1.45830e-06	-2.34582e-06	2.76867e-07	-8.17682e-08	1.95099e-07	4.42866e-07	-9.25509e-08	3.50315e-07	-5.04138e-08	2.70519e-08	-2.33619e-08	1.23584e-06	4.57287e-07	1.69313e-06	1.64615e-07	-3.36064e-08	1.31008e-07
9.437	7.11106e-07	-1.59744e-07	5.51362e-07	9.78105e-07	-2.43218e-07	7.34887e-07	-8.86202e-07	-1.45865e-06	-2.34485e-06	2.77748e-07	-8.20283e-08	1.95720e-07	4.43253e-07	-9.26318e-08	3.50621e-07	-5.04842e-08	2.70896e-08	-2.33945e-08	1.23573e-06	4.57343e-07	1.69308e-06	1.64701e-07	-3.36240e-08	1.31077e-07
9.462	7.13318e-07	-1.60241e-07	5.53077e-07	9.78645e-07	-2.43165e-07	7.35480e-07	-8.84865e-07	-1.45898e-06	-2.34384e-06	2.78625e-07	-8.22872e-08	1.96337e-07	4.43627e-07	-9.27101e-08	3.50917e-07	-5.05542e-08	2.71273e-08	-2.34270e-08	1.23561e-06	4.57394e-07	1.69300e-06	1.64780e-07	-3.36403e-08	1.31140e-07
9.486	7.15524e-07	-1.60737e-07	5.54787e-07	9.79173e-07	-2.43108e-07	7.36065e-07	-8.83510e-07	-1.45929e-06	-2.34280e-06	2.79496e-07	-8.25446e-08	1.96952e-07	4.43989e-07	-9.27857e-08	3.51203e-07	-5.06241e-08	2.71647e-08	-2.34594e-08	1.23546e-06	4.57439e-07	1.69290e-06	1.64854e-07	-3.36552e-08	1.31199e-07
9.511	7.17723e-07	-1.61231e-07	5.56493e-07	9.79689e-07	-2.43048e-07	7.36641e-07	-8.82139e-07	-1.45958e-06	-2.34171e-06	2.80364e-07	-8.28007e-08	1.97563e-07	4.44338e-07	-9.28587e-08	3.51479e-07	-5.06938e-08	2.72021e-08	-2.34917e-08	1.23531e-06	4.57480e-07	1.69279e-06	1.64921e-07	-3.36689e-08	1.31252e-07
9.535	7.19917e-07	-1.61724e-07	5.58193e-07	9.80193e-07	-2.42984e-07	7.37209e-07	-8.80750e-07	-1.45984e-06	-2.34060e-06	2.81226e-07	-8.30555e-08	1.98171e-07	4.44675e-07	-9.29290e-08	3.51746e-07	-5.07632e-08	2.72394e-08	-2.35238e-08	1.23514e-06	4.57515e-07	1.69265e-06	1.64982e-07	-3.36814e-08	1.31300e-07
9.560	7.22104e-07	-1.62215e-07	5.59889e-07	9.80686e-07	-2.42917e-07	7.37769e-07	-8.79345e-07	-1.46009e-06	-2.33944e-06	2.82084e-07	-8.33088e-08	1.98775e-07	4.44998e-07	-9.29966e-08	3.52002e-07	-5.08325e-08	2.72766e-08	-2.35559e-08	1.23495e-06	4.57544e-07	1.69249e-06	1.65036e-07	-3.36925e-08	1.31344e-07
9.585	7.24284e-07	-1.62705e-07	5.61579e-07	9.81166e-07	-2.42846e-07	7.38320e-07	-8.77924e-07	-1.46032e-06	-2.33825e-06	2.82937e-07	-8.35608e-08	1.99376e-07	4.45309e-07	-9.30616e-08	3.52248e-07	-5.09016e-08	2.73136e-08	-2.35879e-08	1.23475e-06	4.57569e-07	1.69232e-06	1.65084e-07	-3.37023e-08	1.31382e-07
9.609	7.26458e-07	-1.63193e-07	5.63265e-07	9.81635e-07	-2.42772e-07	7.38863e-07	-8.76485e-07	-1.46053e-06	-2.33702e-06	2.83786e-07	-8.38114e-08	1.99974e-07	4.45607e-07	-9.31239e-08	3.52483e-07	-5.09705e-08	2.73506e-08	-2.36199e-08	1.23453e-06	4.57588e-07	1.69212e-06	1.65126e-07	-3.37108e-08	1.31415e-07
9.634	7.28625e-07	-1.63680e-07	5.64946e-07	9.82092e-07	-2.42694e-07	7.39398e-07	-8.75030e-07	-1.46072e-06	-2.33575e-06	2.84629e-07	-8.40606e-08	2.00569e-07	4.45893e-07	-9.31835e-08	3.52709e-07	-5.10392e-08	2.73875e-08	-2.36517e-08	1.23430e-06	4.57603e-07	1.69190e-06	1.65161e-07	-3.37180e-08	1.31443e-07
9.658	7.30786e-07	-1.64165e-07	5.66621e-07	9.82537e-07	-2.42613e-07	7.39924e-07	-8.73558e-07	-1.46089e-06	-2.33445e-06	2.85468e-07	-8.43084e-08	2.01160e-07	4.46165e-07	-9.32404e-08	3.52924e-07	-5.11077e-08	2.74243e-08	-2.36835e-08	1.23405e-06	4.57612e-07	1.69166e-06	1.65190e-07	-3.37239e-08	1.31466e-07
9.683	7.32941e-07	-1.64649e-07	5.68291e-07	9.82970e-07	-2.42528e-07	7.40442e-07	-8.72070e-07	-1.46104e-06	-2.33311e-06	2.86303e-07	-8.45547e-08	2.01748e-07	4.46424e-07	-9.32946e-08	3.53130e-07	-5.11761e-08	2.74609e-08	-2.37152e-08	1.23379e-06	4.57615e-07	1.69141e-06	1.65212e-07	-3.37284e-08	1.31484e-07
9.708	7.35088e-07	-1.65132e-07	5.69957e-07	9.83391e-07	-2.42439e-07	7.40952e-07	-8.70565e-07	-1.46117e-06	-2.33174e-06	2.87132e-07	-8.47997e-08	2.02332e-07	4.46671e-07	-9.33461e-08	3.53325e-07	-5.12443e-08	2.74975e-08	-2.37468e-08	1.23351e-06	4.57614e-07	1.69113e-06	1.65228e-07	-3.37317e-08	1.31496e-07
9.732	7.37229e-07	-1.65613e-07	5.71617e-07	9.83801e-07	-2.42347e-07	7.41454e-07	-8.69044e-07	-1.46128e-06	-2.33032e-06	2.87956e-07	-8.50432e-08	2.02913e-07	4.46904e-07	-9.33949e-08	3.53509e-07	-5.13124e-08	2.75341e-08	-2.37783e-08	1.23322e-06	4.57608e-07	1.69083e-06	1.65237e-07	-3.37336e-08	1.31504e-07
9.757	7.39363e-07	-1.66092e-07	5.73271e-07	9.84198e-07	-2.42251e-07	7.41947e-07	-8.67507e-07	-1.46137e-06	-2.32888e-06	2.88776e-07	-8.52852e-08	2.03491e-07	4.47125e-07	-9.34410e-08	3.53684e-07	-5.13803e-08	2.75705e-08	-2.38098e-08	1.23292e-06	4.57596e-07	1.69051e-06	1.65240e-07	-3.37341e-08	1.31506e-07
9.781	7.41491e-07	-1.66570e-07	5.74921e-07	9.84584e-07	-2.42152e-07	7.42432e-07	-8.65953e-07	-1.46144e-06	-2.32739e-06	2.89591e-07	-8.55258e-08	2.04065e-07	4.47332e-07	-9.34843e-08	3.53848e-07	-5.14480e-08	2.76069e-08	-2.38412e-08	1.23260e-06	4.57580e-07	1.69018e-06	1.65236e-07	-3.37333e-08	1.31503e-07
9.806	7.43611e-07	-1.67046e-07	5.76565e-07	9.84958e-07	-2.42049e-07	7.42909e-07	-8.64383e-07	-1.46149e-06	-2.32587e-06	2.90400e-07	-8.57649e-08	2.04635e-07	4.47526e-07	-9.35249e-08	3.54001e-07	-5.15157e-08	2.76431e-08	-2.38725e-08	1.23226e-06	4.57558e-07	1.68982e-06	1.65226e-07	-3.37312e-08	1.31495e-07
9.830	7.45725e-07	-1.67521e-07	5.78203e-07	9.85321e-07	-2.41943e-07	7.43378e-07	-8.62797e-07	-1.46152e-06	-2.32431e-06	2.91205e-07	-8.60025e-08	2.05202e-07	4.47707e-07	-9.35628e-08	3.54145e-07	-5.15831e-08	2.76794e-08	-2.39038e-08	1.23191e-06	4.57532e-07	1.68945e-06	1.65209e-07	-3.37277e-08	1.31481e-07
9.855	7.47831e-07	-1.67994e-07	5.79837e-07	9.85671e-07	-2.41833e-07	7.43838e-07	-8.61194e-07	-1.46153e-06	-2.32272e-06	2.92005e-07	-8.62387e-08	2.05766e-07	4.47875e-07	-9.35979e-08	3.54277e-07	-5.16505e-08	2.77155e-08	-2.39350e-08	1.23155e-06	4.57500e-07	1.68905e-06	1.65185e-07	-3.37229e-08	1.31462e-07
9.880	7.49930e-07	-1.68466e-07	5.81465e-07	9.86010e-07	-2.41720e-07	7.44291e-07	-8.59576e-07	-1.46152e-06	-2.32109e-06	2.92799e-07	-8.64734e-08	2.06326e-07	4.48030e-07	-9.36302e-08	3.54400e-07	-5.17178e-08	2.77516e-08	-2.39662e-08	1.23117e-06	4.57464e-07	1.68864e-06	1.65155e-07	-3.37167e-08	1.31438e-07
9.904	7.52023e-07	-1.68936e-07	5.83087e-07	9.86338e-07	-2.41603e-07	7.44735e-07	-8.57941e-07	-1.46149e-06	-2.31943e-06	2.93589e-07	-8.67065e-08	2.06882e-07	4.48172e-07	-9.36598e-08	3.54512e-07	-5.17849e-08	2.77876e-08	-2.39973e-08	1.23078e-06	4.57423e-07	1.68820e-06	1.65118e-07	-3.37091e-08	1.31409e-07
9.929	7.54108e-07	-1.69404e-07	5.84704e-07	9.86653e-07	-2.41483e-07	7.45171e-07	-8.56291e-07	-1.46144e-06	-2.31773e-06	2.94373e-07	-8.69382e-08	2.07435e-07	4.48300e-07	-9.36866e-08	3.54613e-07	-5.18519e-08	2.78236e-08	-2.40283e-08	1.23037e-06	4.57376e-07	1.68775e-06	1.65074e-07	-3.37002e-08	1.31374e-07
9.953	7.56186e-07	-1.69871e-07	5.86315e-07	9.86957e-07	-2.41359e-07	7.45599e-07	-8.54624e-07	-1.46137e-06	-2.31599e-06	2.95152e-07	-8.71683e-08	2.07984e-07	4.48415e-07	-9.37107e-08	3.54704e-07	-5.19188e-08	2.78595e-08	-2.40593e-08	1.22995e-06	4.57325e-07	1.68728e-06	1.65024e-07	-3.36899e-08	1.31334e-07
9.978	7.58257e-07	-1.70336e-07	5.87920e-07	9.87250e-07	-2.41231e-07	7.46019e-07	-8.52942e-07	-1.46128e-06	-2.31422e-06	2.95926e-07	-8.73969e-08	2.08529e-07	4.48517e-07	-9.37320e-08	3.54785e-07	-5.19856e-08	2.78953e-08	-2.40903e-08	1.22952e-06	4.57269e-07	1.68678e-06	1.64966e-07	-3.36782e-08	1.31288e-07
10.002	7.60320e-07	-1.70800e-07	5.89520e-07	9.87531e-07	-2.41100e-07	7.46430e-07	-8.51244e-07	-1.46117e-06	-2.31242e-06	2.96695e-07	-8.76240e-08	2.09071e-07	4.48605e-07	-9.37505e-08	3.54855e-07	-5.20524e-08	2.79311e-08	-2.41212e-08	1.22907e-06	4.57208e-07	1.68627e-06	1.64902e-07	-3.36651e-08	1.31237e-07
10.027	7.62376e-07	-1.71262e-07	5.91115e-07	9.87800e-07	-2.40966e-07	7.46834e-07	-8.49530e-07	-1.46104e-06	-2.31057e-06	2.97459e-07	-8.78496e-08	2.09609e-07	4.48681e-07	-9.37662e-08	3.54914e-07	-5.21190e-08	2.79669e-08	-2.41521e-08	1.22860e-06	4.57142e-07	1.68575e-06	1.64832e-07	-3.36507e-08	1.31181e-07
10.052	7.64425e-07	-1.71722e-07	5.92703e-07	9.88057e-07	-2.40828e-07	7.47230e-07	-8.47801e-07	-1.46090e-06	-2.30870e-06	2.98217e-07	-8.80735e-08	2.10144e-07	4.48742e-07	-9.37791e-08	3.54963e-07	-5.21856e-08	2.80026e-08	-2.41830e-08	1.22813e-06	4.57071e-07	1.68520e-06	1.64754e-07	-3.36349e-08	1.31119e-07
10.076	7.66466e-07	-1.72181e-07	5.94286e-07	9.88303e-07	-2.40686e-07	7.47617e-07	-8.46056e-07	-1.46073e-06	-2.30679e-06	2.98970e-07	-8.82959e-08	2.10674e-07	4.48791e-07	-9.37892e-08	3.55002e-07	-5.22521e-08	2.80383e-08	-2.42138e-08	1.22763e-06	4.56996e-07	1.68463e-06	1.64670e-07	-3.36176e-08	1.31052e-07
10.101	7.68500e-07	-1.72637e-07	5.95863e-07	9.88538e-07	-2.40541e-07	7.47997e-07	-8.44295e-07	-1.46054e-06	-2.30484e-06	2.99718e-07	-8.85168e-08	2.11201e-07	4.48826e-07	-9.37965e-08	3.55029e-07	-5.23185e-08	2.80740e-08	-2.42446e-08	1.22713e-06	4.56916e-07	1.68404e-06	1.64578e-07	-3.35990e-08	1.30979e-07
10.125	7.70526e-07	-1.73093e-07	5.97434e-07	9.88761e-07	-2.40392e-07	7.48369e-07	-8.42519e-07	-1.46034e-06	-2.30286e-06	3.00461e-07	-8.87361e-08	2.11725e-07	4.48847e-07	-9.38010e-08	3.55046e-07	-5.23849e-08	2.81096e-08	-2.42753e-08	1.22661e-06	4.56831e-07	1.68344e-06	1.64480e-07	-3.35789e-08	1.30901e-07
10.150	7.72545e-07	-1.73546e-07	5.98999e-07	9.88973e-07	-2.40240e-07	7.48732e-07	-8.40728e-07	-1.46011e-06	-2.30084e-06	3.01198e-07	-8.89538e-08	2.12244e-07	4.48855e-07	-9.38027e-08	3.55053e-07	-5.24512e-08	2.81451e-08	-2.43060e-08	1.22607e-06	4.56741e-07	1.68282e-06	1.64375e-07	-3.35575e-08	1.30818e-07
10.174	7.74556e-07	-1.73998e-07	6.00558e-07	9.89173e-07	-2.40085e-07	7.49088e-07	-8.38921e-07	-1.45987e-06	-2.29879e-06	3.01929e-07	-8.91699e-08	2.12760e-07	4.48850e-07	-9.38016e-08	3.55049e-07	-5.25174e-08	2.81807e-08	-2.43367e-08	1.22553e-06	4.56647e-07	1.68217e-06	1.64263e-07	-3.35346e-08	1.30728e-07
10.199	7.76559e-07	-1.74448e-07	6.02111e-07	9.89361e-07	-2.39925e-07	7.49436e-07	-8.37099e-07	-1.45960e-06	-2.29670e-06	3.02656e-07	-8.93844e-08	2.13271e-07	4.48831e-07	-9.37976e-08	3.55034e-07	-5.25837e-08	2.82162e-08	-2.43674e-08	1.22497e-06	4.56548e-07	1.68151e-06	1.64144e-07	-3.35104e-08	1.30634e-07
10.224	7.78554e-07	-1.74896e-07	6.03658e-07	9.89539e-07	-2.39763e-07	7.49776e-07	-8.35261e-07	-1.45932e-06	-2.29458e-06	3.03377e-07	-8.95973e-08	2.13779e-07	4.48799e-07	-9.37909e-08	3.55008e-07	-5.26498e-08	2.82517e-08	-2.43981e-08	1.22439e-06	4.56444e-07	1.68084e-06	1.64018e-07	-3.34847e-08	1.30534e-07
10.248	7.80542e-07	-1.75343e-07	6.05200e-07	9.89704e-07	-2.39597e-07	7.50108e-07	-8.33409e-07	-1.45901e-06	-2.29242e-06	3.04092e-07	-8.98085e-08	2.14283e-07	4.48753e-07	-9.37813e-08	3.54972e-07	-5.27160e-08	2.82872e-08	-2.44287e-08	1.22380e-06	4.56336e-07	1.68014e-06	1.63886e-07	-3.34576e-08	1.30428e-07
10.273	7.82522e-07	-1.75787e-07	6.06735e-07	9.89859e-07	-2.39427e-07	7.50432e-07	-8.31541e-07	-1.45869e-06	-2.29023e-06	3.04802e-07	-9.00182e-08	2.14784e-07	4.48693e-07	-9.37688e-08	3.54925e-07	-5.27821e-08	2.83227e-08	-2.44594e-08	1.22320e-06	4.56223e-07	1.67942e-06	1.63746e-07	-3.34290e-08	1.30317e-07
10.297	7.84494e-07	-1.76230e-07	6.08264e-07	9.90002e-07	-2.39254e-07	7.50748e-07	-8.29658e-07	-1.45835e-06	-2.28801e-06	3.05506e-07	-9.02262e-08	2.15280e-07	4.48620e-07	-9.37536e-08	3.54867e-07	-5.28482e-08	2.83582e-08	-2.44900e-08	1.22259e-06	4.56105e-07	1.67869e-06	1.63599e-07	-3.33991e-08	1.30200e-07
10.322	7.86458e-07	-1.76672e-07	6.09787e-07	9.90134e-07	-2.39077e-07	7.51056e-07	-8.27761e-07	-1.45799e-06	-2.28575e-06	3.06205e-07	-9.04326e-08	2.15772e-07	4.48534e-07	-9.37355e-08	3.54798e-07	-5.29143e-08	2.83936e-08	-2.45206e-08	1.22196e-06	4.55983e-07	1.67794e-06	1.63445e-07	-3.33676e-08	1.30077e-07
10.346	7.88414e-07	-1.77111e-07	6.11303e-07	9.90254e-07	-2.38897e-07	7.51357e-07	-8.25848e-07	-1.45761e-06	-2.28346e-06	3.06898e-07	-9.06373e-08	2.16261e-07	4.48433e-07	-9.37145e-08	3.54719e-07	-5.29804e-08	2.84291e-08	-2.45513e-08	1.22132e-06	4.55856e-07	1.67717e-06	1.63284e-07	-3.33348e-08	1.29949e-07
10.371	7.90362e-07	-1.77549e-07	6.12814e-07	9.90363e-07	-2.38714e-07	7.51650e-07	-8.23921e-07	-1.45721e-06	-2.28113e-06	3.07586e-07	-9.08404e-08	2.16745e-07	4.48319e-07	-9.36907e-08	3.54629e-07	-5.30464e-08	2.84646e-08	-2.45819e-08	1.22066e-06	4.55725e-07	1.67639e-06	1.63116e-07	-3.33005e-08	1.29816e-07
10.396	7.92302e-07	-1.77984e-07	6.14318e-07	9.90461e-07	-2.38526e-07	7.51935e-07	-8.21979e-07	-1.45679e-06	-2.27877e-06	3.08268e-07	-9.10418e-08	2.17226e-07	4.48192e-07	-9.36640e-08	3.54528e-07	-5.31125e-08	2.85000e-08	-2.46125e-08	1.21999e-06	4.55590e-07	1.67558e-06	1.62941e-07	-3.32648e-08	1.29677e-07
10.420	7.94234e-07	-1.78418e-07	6.15816e-07	9.90548e-07	-2.38336e-07	7.52212e-07	-8.20022e-07	-1.45635e-06	-2.27638e-06	3.08944e-07	-9.12416e-08	2.17703e-07	4.48051e-07	-9.36345e-08	3.54416e-07	-5.31786e-08	2.85355e-08	-2.46431e-08	1.21931e-06	4.55450e-07	1.67476e-06	1.62759e-07	-3.32276e-08	1.29532e-07
10.445	7.96158e-07	-1.78851e-07	6.17307e-07	9.90623e-07	-2.38142e-07	7.52481e-07	-8.18050e-07	-1.45590e-06	-2.27395e-06	3.09615e-07	-9.14397e-08	2.18175e-07	4.47896e-07	-9.36022e-08	3.54294e-07	-5.32447e-08	2.85710e-08	-2.46738e-08	1.21861e-06	4.55305e-07	1.67392e-06	1.62570e-07	-3.31890e-08	1.29381e-07
10.469	7.98074e-07	-1.79281e-07	6.18793e-07	9.90687e-07	-2.37944e-07	7.52743e-07	-8.16064e-07	-1.45542e-06	-2.27149e-06	3.10280e-07	-9.16361e-08	2.18644e-07	4.47727e-07	-9.35669e-08	3.54160e-07	-5.33108e-08	2.86064e-08	-2.47044e-08	1.21791e-06	4.55156e-07	1.67306e-06	1.62374e-07	-3.31489e-08	1.29225e-07
10.494	7.99981e-07	-1.79709e-07	6.20272e-07	9.90740e-07	-2.37743e-07	7.52997e-07	-8.14063e-07	-1.45493e-06	-2.26899e-06	3.10939e-07	-9.18308e-08	2.19108e-07	4.47545e-07	-9.35289e-08	3.54016e-07	-5.33770e-08	2.86419e-08	-2.47351e-08	1.21718e-06	4.55003e-07	1.67219e-06	1.62170e-07	-3.31074e-08	1.29063e-07
10.519	8.01880e-07	-1.80136e-07	6.21744e-07	9.90782e-07	-2.37539e-07	7.53243e-07	-8.12048e-07	-1.45441e-06	-2.26646e-06	3.11593e-07	-9.20238e-08	2.19569e-07	4.47349e-07	-9.34879e-08	3.53861e-07	-5.34432e-08	2.86774e-08	-2.47657e-08	1.21645e-06	4.54845e-07	1.67129e-06	1.61960e-07	-3.30644e-08	1.28895e-07
10.543	8.03771e-07	-1.80561e-07	6.23210e-07	9.90813e-07	-2.37331e-07	7.53482e-07	-8.10019e-07	-1.45388e-06	-2.26390e-06	3.12241e-07	-9.22151e-08	2.20025e-07	4.47139e-07	-9.34441e-08	3.53695e-07	-5.35094e-08	2.87130e-08	-2.47964e-08	1.21570e-06	4.54683e-07	1.67039e-06	1.61742e-07	-3.30200e-08	1.28722e-07
10.568	8.05653e-07	-1.80984e-07	6.24669e-07	9.90833e-07	-2.37120e-07	7.53713e-07	-8.07975e-07	-1.45333e-06	-2.26131e-06	3.12883e-07	-9.24047e-08	2.20478e-07	4.46916e-07	-9.33974e-08	3.53519e-07	-5.35756e-08	2.87485e-08	-2.48271e-08	1.21494e-06	4.54516e-07	1.66946e-06	1.61517e-07	-3.29740e-08	1.28543e-07
10.592	8.07527e-07	-1.81404e-07	6.26122e-07	9.90842e-07	-2.36905e-07	7.53936e-07	-8.05917e-07	-1.45276e-06	-2.25868e-06	3.13519e-07	-9.25926e-08	2.20926e-07	4.46679e-07	-9.33478e-08	3.53331e-07	-5.36420e-08	2.87841e-08	-2.48578e-08	1.21417e-06	4.54345e-07	1.66851e-06	1.61285e-07	-3.29266e-08	1.28358e-07
10.617	8.09392e-07	-1.81824e-07	6.27569e-07	9.90839e-07	-2.36687e-07	7.54152e-07	-8.03845e-07	-1.45217e-06	-2.25602e-06	3.14149e-07	-9.27787e-08	2.21370e-07	4.46428e-07	-9.32954e-08	3.53133e-07	-5.37083e-08	2.88197e-08	-2.48886e-08	1.21338e-06	4.54170e-07	1.66755e-06	1.61046e-07	-3.28778e-08	1.28168e-07
10.641	8.11249e-07	-1.82241e-07	6.29008e-07	9.90826e-07	-2.36465e-07	7.54360e-07	-8.01759e-07	-1.45157e-06	-2.25332e-06	3.14774e-07	-9.29632e-08	2.21810e-07	4.46163e-07	-9.32401e-08	3.52923e-07	-5.37748e-08	2.88554e-08	-2.49194e-08	1.21258e-06	4.53991e-07	1.66658e-06	1.60799e-07	-3.28275e-08	1.27972e-07
10.666	8.13097e-07	-1.82656e-07	6.30442e-07	9.90801e-07	-2.36240e-07	7.54561e-07	-7.99659e-07	-1.45094e-06	-2.25060e-06	3.15392e-07	-9.31459e-08	2.22246e-07	4.45885e-07	-9.31819e-08	3.52703e-07	-5.38413e-08	2.88911e-08	-2.49502e-08	1.21177e-06	4.53808e-07	1.66558e-06	1.60545e-07	-3.27756e-08	1.27770e-07
10.691	8.14937e-07	-1.83069e-07	6.31868e-07	9.90766e-07	-2.36012e-07	7.54754e-07	-7.97544e-07	-1.45030e-06	-2.24784e-06	3.16005e-07	-9.33268e-08	2.22678e-07	4.45593e-07	-9.31208e-08	3.52472e-07	-5.39078e-08	2.89268e-08	-2.49811e-08	1.21095e-06	4.53620e-07	1.66457e-06	1.60284e-07	-3.27223e-08	1.27562e-07
10.715	8.16768e-07	-1.83481e-07	6.33288e-07	9.90720e-07	-2.35780e-07	7.54940e-07	-7.95416e-07	-1.44963e-06	-2.24505e-06	3.16612e-07	-9.35060e-08	2.23106e-07	4.45287e-07	-9.30569e-08	3.52230e-07	-5.39745e-08	2.89625e-08	-2.50119e-08	1.21011e-06	4.53428e-07	1.66354e-06	1.60016e-07	-3.26676e-08	1.27348e-07
10.740	8.18591e-07	-1.83890e-07	6.34701e-07	9.90662e-07	-2.35544e-07	7.55118e-07	-7.93274e-07	-1.44895e-06	-2.24223e-06	3.17213e-07	-9.36835e-08	2.23529e-07	4.44967e-07	-9.29901e-08	3.51977e-07	-5.40412e-08	2.89984e-08	-2.50429e-08	1.20926e-06	4.53232e-07	1.66250e-06	1.59740e-07	-3.26113e-08	1.27129e-07
10.764	8.20405e-07	-1.84297e-07	6.36107e-07	9.90594e-07	-2.35306e-07	7.55288e-07	-7.91119e-07	-1.44825e-06	-2.23937e-06	3.17807e-07	-9.38592e-08	2.23948e-07	4.44633e-07	-9.29204e-08	3.51713e-07	-5.41080e-08	2.90342e-08	-2.50738e-08	1.20840e-06	4.53032e-07	1.66144e-06	1.59457e-07	-3.25536e-08	1.26904e-07
10.789	8.22210e-07	-1.84703e-07	6.37507e-07	9.90515e-07	-2.35064e-07	7.55452e-07	-7.88950e-07	-1.44753e-06	-2.23648e-06	3.18396e-07	-9.40331e-08	2.24363e-07	4.44286e-07	-9.28478e-08	3.51438e-07	-5.41750e-08	2.90701e-08	-2.51048e-08	1.20753e-06	4.52827e-07	1.66036e-06	1.59167e-07	-3.24943e-08	1.26673e-07
10.813	8.24006e-07	-1.85106e-07	6.38900e-07	9.90425e-07	-2.34818e-07	7.55607e-07	-7.86767e-07	-1.44679e-06	-2.23356e-06	3.18979e-07	-9.42052e-08	2.24774e-07	4.43925e-07	-9.27723e-08	3.51152e-07	-5.42420e-08	2.91061e-08	-2.51359e-08	1.20664e-06	4.52619e-07	1.65926e-06	1.58870e-07	-3.24336e-08	1.26436e-07
10.838	8.25793e-07	-1.85508e-07	6.40285e-07	9.90325e-07	-2.34569e-07	7.55756e-07	-7.84570e-07	-1.44604e-06	-2.23061e-06	3.19556e-07	-9.43756e-08	2.25181e-07	4.43550e-07	-9.26939e-08	3.50856e-07	-5.43091e-08	2.91421e-08	-2.51670e-08	1.20575e-06	4.52406e-07	1.65815e-06	1.58565e-07	-3.23714e-08	1.26194e-07
10.863	8.27572e-07	-1.85907e-07	6.41664e-07	9.90213e-07	-2.34317e-07	7.55897e-07	-7.82361e-07	-1.44527e-06	-2.22763e-06	3.20127e-07	-9.45442e-08	2.25583e-07	4.43161e-07	-9.26127e-08	3.50548e-07	-5.43764e-08	2.91782e-08	-2.51982e-08	1.20484e-06	4.52190e-07	1.65703e-06	1.58253e-07	-3.23076e-08	1.25945e-07
10.887	8.29342e-07	-1.86305e-07	6.43037e-07	9.90091e-07	-2.34061e-07	7.56030e-07	-7.80137e-07	-1.44447e-06	-2.22461e-06	3.20692e-07	-9.47110e-08	2.25981e-07	4.42758e-07	-9.25285e-08	3.50230e-07	-5.44437e-08	2.92143e-08	-2.52294e-08	1.20391e-06	4.51969e-07	1.65588e-06	1.57933e-07	-3.22424e-08	1.25691e-07
10.912	8.31102e-07	-1.86701e-07	6.44402e-07	9.89958e-07	-2.33802e-07	7.56156e-07	-7.77901e-07	-1.44366e-06	-2.22156e-06	3.21250e-07	-9.48760e-08	2.26374e-07	4.42342e-07	-9.24415e-08	3.49900e-07	-5.45112e-08	2.92506e-08	-2.52607e-08	1.20298e-06	4.51745e-07	1.65472e-06	1.57607e-07	-3.21757e-08	1.25431e-07
10.936	8.32854e-07	-1.87094e-07	6.45760e-07	9.89815e-07	-2.33540e-07	7.56275e-07	-7.75651e-07	-1.44284e-06	-2.21849e-06	3.21803e-07	-9.50392e-08	2.26764e-07	4.41912e-07	-9.23516e-08	3.49560e-07	-5.45788e-08	2.92868e-08	-2.52920e-08	1.20203e-06	4.51517e-07	1.65355e-06	1.57272e-07	-3.21075e-08	1.25165e-07
10.961	8.34597e-07	-1.87485e-07	6.47111e-07	9.89661e-07	-2.33274e-07	7.56387e-07	-7.73388e-07	-1.44199e-06	-2.21538e-06	3.22350e-07	-9.52006e-08	2.27149e-07	4.41468e-07	-9.22588e-08	3.49209e-07	-5.46466e-08	2.93232e-08	-2.53234e-08	1.20108e-06	4.51284e-07	1.65236e-06	1.56931e-07	-3.20377e-08	1.24893e-07
10.985	8.36330e-07	-1.87875e-07	6.48455e-07	9.89496e-07	-2.33005e-07	7.56491e-07	-7.71113e-07	-1.44112e-06	-2.21224e-06	3.22890e-07	-9.53602e-08	2.27530e-07	4.41010e-07	-9.21631e-08	3.48847e-07	-5.47145e-08	2.93596e-08	-2.53549e-08	1.20011e-06	4.51048e-07	1.65115e-06	1.56582e-07	-3.19665e-08	1.24615e-07
11.010	8.38055e-07	-1.88262e-07	6.49792e-07	9.89320e-07	-2.32732e-07	7.56588e-07	-7.68824e-07	-1.44024e-06	-2.20907e-06	3.23424e-07	-9.55179e-08	2.27906e-07	4.40538e-07	-9.20645e-08	3.48474e-07	-5.47825e-08	2.93961e-08	-2.53864e-08	1.19912e-06	4.50808e-07	1.64993e-06	1.56225e-07	-3.18937e-08	1.24332e-07
11.035	8.39770e-07	-1.88648e-07	6.51122e-07	9.89134e-07	-2.32456e-07	7.56678e-07	-7.66522e-07	-1.43934e-06	-2.20586e-06	3.23952e-07	-9.56739e-08	2.28278e-07	4.40053e-07	-9.19631e-08	3.48089e-07	-5.48507e-08	2.94327e-08	-2.54180e-08	1.19813e-06	4.50564e-07	1.64869e-06	1.55862e-07	-3.18195e-08	1.24042e-07
11.059	8.41476e-07	-1.89031e-07	6.52445e-07	9.88938e-07	-2.32177e-07	7.56760e-07	-7.64207e-07	-1.43842e-06	-2.20263e-06	3.24474e-07	-9.58280e-08	2.28646e-07	4.39553e-07	-9.18587e-08	3.47695e-07	-5.49191e-08	2.94694e-08	-2.54497e-08	1.19712e-06	4.50316e-07	1.64744e-06	1.55491e-07	-3.17437e-08	1.23747e-07
11.084	8.43173e-07	-1.89412e-07	6.53761e-07	9.88731e-07	-2.31895e-07	7.56836e-07	-7.61880e-07	-1.43749e-06	-2.19937e-06	3.24989e-07	-9.59803e-08	2.29009e-07	4.39040e-07	-9.17515e-08	3.47289e-07	-5.49876e-08	2.95062e-08	-2.54814e-08	1.19611e-06	4.50064e-07	1.64617e-06	1.55112e-07	-3.16664e-08	1.23446e-07
11.108	8.44861e-07	-1.89791e-07	6.55070e-07	9.88513e-07	-2.31609e-07	7.56904e-07	-7.59540e-07	-1.43653e-06	-2.19607e-06	3.25499e-07	-9.61307e-08	2.29368e-07	4.38513e-07	-9.16414e-08	3.46872e-07	-5.50563e-08	2.95430e-08	-2.55132e-08	1.19508e-06	4.49809e-07	1.64489e-06	1.54726e-07	-3.15876e-08	1.23138e-07
11.133	8.46540e-07	-1.90168e-07	6.56371e-07	9.88285e-07	-2.31320e-07	7.56965e-07	-7.57187e-07	-1.43556e-06	-2.19275e-06	3.26002e-07	-9.62793e-08	2.29723e-07	4.37972e-07	-9.15284e-08	3.46444e-07	-5.51251e-08	2.95800e-08	-2.55452e-08	1.19404e-06	4.49550e-07	1.64359e-06	1.54332e-07	-3.15073e-08	1.22825e-07
11.158	8.48209e-07	-1.90543e-07	6.57666e-07	9.88046e-07	-2.31028e-07	7.57019e-07	-7.54822e-07	-1.43457e-06	-2.18939e-06	3.26499e-07	-9.64260e-08	2.30073e-07	4.37418e-07	-9.14125e-08	3.46005e-07	-5.51942e-08	2.96170e-08	-2.55772e-08	1.19299e-06	4.49287e-07	1.64227e-06	1.53932e-07	-3.14254e-08	1.22506e-07
11.182	8.49869e-07	-1.90916e-07	6.58953e-07	9.87797e-07	-2.30732e-07	7.57066e-07	-7.52444e-07	-1.43356e-06	-2.18601e-06	3.26989e-07	-9.65709e-08	2.30419e-07	4.36850e-07	-9.12937e-08	3.45556e-07	-5.52634e-08	2.96542e-08	-2.56092e-08	1.19193e-06	4.49020e-07	1.64095e-06	1.53523e-07	-3.13421e-08	1.22181e-07
11.207	8.51519e-07	-1.91287e-07	6.60232e-07	9.87538e-07	-2.30433e-07	7.57105e-07	-7.50054e-07	-1.43254e-06	-2.18259e-06	3.27474e-07	-9.67139e-08	2.30760e-07	4.36268e-07	-9.11721e-08	3.45096e-07	-5.53328e-08	2.96914e-08	-2.56414e-08	1.19085e-06	4.48750e-07	1.63960e-06	1.53107e-07	-3.12572e-08	1.21850e-07
11.231	8.53160e-07	-1.91656e-07	6.61505e-07	9.87269e-07	-2.30130e-07	7.57138e-07	-7.47652e-07	-1.43150e-06	-2.17915e-06	3.27952e-07	-9.68551e-08	2.31097e-07	4.35672e-07	-9.10475e-08	3.44624e-07	-5.54024e-08	2.97288e-08	-2.56737e-08	1.18977e-06	4.48476e-07	1.63824e-06	1.52684e-07	-3.11708e-08	1.21513e-07
11.256	8.54792e-07	-1.92022e-07	6.62770e-07	9.86989e-07	-2.29825e-07	7.57164e-07	-7.45237e-07	-1.43044e-06	-2.17567e-06	3.28423e-07	-9.69944e-08	2.31429e-07	4.35062e-07	-9.09201e-08	3.44142e-07	-5.54723e-08	2.97662e-08	-2.57060e-08	1.18867e-06	4.48198e-07	1.63687e-06	1.52253e-07	-3.10828e-08	1.21171e-07
11.280	8.56414e-07	-1.92387e-07	6.64028e-07	9.86698e-07	-2.29516e-07	7.57182e-07	-7.42811e-07	-1.42936e-06	-2.17217e-06	3.28889e-07	-9.71318e-08	2.31757e-07	4.34439e-07	-9.07899e-08	3.43649e-07	-5.55423e-08	2.98038e-08	-2.57385e-08	1.18756e-06	4.47917e-07	1.63548e-06	1.51815e-07	-3.09934e-08	1.20822e-07
11.305	8.58027e-07	-1.92749e-07	6.65278e-07	9.86398e-07	-2.29204e-07	7.57194e-07	-7.40372e-07	-1.42827e-06	-2.16864e-06	3.29348e-07	-9.72674e-08	2.32080e-07	4.33802e-07	-9.06567e-08	3.43145e-07	-5.56125e-08	2.98415e-08	-2.57710e-08	1.18644e-06	4.47632e-07	1.63408e-06	1.51370e-07	-3.09024e-08	1.20467e-07
11.330	8.59630e-07	-1.93109e-07	6.66521e-07	9.86087e-07	-2.28889e-07	7.57199e-07	-7.37921e-07	-1.42715e-06	-2.16507e-06	3.29800e-07	-9.74010e-08	2.32399e-07	4.33151e-07	-9.05207e-08	3.42630e-07	-5.56830e-08	2.98793e-08	-2.58037e-08	1.18531e-06	4.47344e-07	1.63266e-06	1.50916e-07	-3.08099e-08	1.20106e-07
11.354	8.61223e-07	-1.93467e-07	6.67756e-07	9.85767e-07	-2.28570e-07	7.57196e-07	-7.35458e-07	-1.42602e-06	-2.16148e-06	3.30246e-07	-9.75328e-08	2.32714e-07	4.32486e-07	-9.03818e-08	3.42104e-07	-5.57537e-08	2.99173e-08	-2.58364e-08	1.18417e-06	4.47052e-07	1.63123e-06	1.50456e-07	-3.07158e-08	1.19740e-07
11.379	8.62807e-07	-1.93823e-07	6.68984e-07	9.85436e-07	-2.28248e-07	7.57187e-07	-7.32984e-07	-1.42488e-06	-2.15786e-06	3.30686e-07	-9.76627e-08	2.33024e-07	4.31808e-07	-9.02400e-08	3.41568e-07	-5.58246e-08	2.99553e-08	-2.58693e-08	1.18302e-06	4.46757e-07	1.62978e-06	1.49988e-07	-3.06203e-08	1.19367e-07
11.403	8.64382e-07	-1.94176e-07	6.70205e-07	9.85094e-07	-2.27923e-07	7.57171e-07	-7.30498e-07	-1.42371e-06	-2.15421e-06	3.31120e-07	-9.77907e-08	2.33329e-07	4.31116e-07	-9.00954e-08	3.41020e-07	-5.58957e-08	2.99935e-08	-2.59023e-08	1.18186e-06	4.46458e-07	1.62832e-06	1.49512e-07	-3.05232e-08	1.18989e-07
11.428	8.65946e-07	-1.94528e-07	6.71418e-07	9.84743e-07	-2.27595e-07	7.57148e-07	-7.28000e-07	-1.42253e-06	-2.15053e-06	3.31547e-07	-9.79168e-08	2.33630e-07	4.30410e-07	-8.99479e-08	3.40462e-07	-5.59671e-08	3.00318e-08	-2.59353e-08	1.18069e-06	4.46155e-07	1.62684e-06	1.49029e-07	-3.04245e-08	1.18604e-07
11.452	8.67501e-07	-1.94877e-07	6.72624e-07	9.84382e-07	-2.27263e-07	7.57119e-07	-7.25490e-07	-1.42133e-06	-2.14682e-06	3.31967e-07	-9.80410e-08	2.33926e-07	4.29691e-07	-8.97976e-08	3.39893e-07	-5.60388e-08	3.00702e-08	-2.59685e-08	1.17951e-06	4.45850e-07	1.62536e-06	1.48538e-07	-3.03243e-08	1.18214e-07
11.477	8.69046e-07	-1.95224e-07	6.73822e-07	9.84011e-07	-2.26929e-07	7.57082e-07	-7.22969e-07	-1.42012e-06	-2.14309e-06	3.32381e-07	-9.81633e-08	2.34218e-07	4.28957e-07	-8.96444e-08	3.39313e-07	-5.61106e-08	3.01088e-08	-2.60018e-08	1.17831e-06	4.45541e-07	1.62385e-06	1.48040e-07	-3.02226e-08	1.17817e-07
11.502	8.70582e-07	-1.95569e-07	6.75012e-07	9.83629e-07	-2.26591e-07	7.57039e-07	-7.20437e-07	-1.41889e-06	-2.13932e-06	3.32789e-07	-9.82837e-08	2.34505e-07	4.28211e-07	-8.94883e-08	3.38722e-07	-5.61828e-08	3.01475e-08	-2.60353e-08	1.17711e-06	4.45228e-07	1.62234e-06	1.47534e-07	-3.01194e-08	1.17415e-07
11.526	8.72107e-07	-1.95912e-07	6.76195e-07	9.83238e-07	-2.26250e-07	7.56988e-07	-7.17893e-07	-1.41764e-06	-2.13553e-06	3.33190e-07	-9.84022e-08	2.34788e-07	4.27450e-07	-8.93294e-08	3.38121e-07	-5.62552e-08	3.01864e-08	-2.60688e-08	1.17589e-06	4.44912e-07	1.62081e-06	1.47021e-07	-3.00146e-08	1.17006e-07
11.551	8.73623e-07	-1.96252e-07	6.77371e-07	9.82837e-07	-2.25906e-07	7.56931e-07	-7.15338e-07	-1.41637e-06	-2.13171e-06	3.33585e-07	-9.85187e-08	2.35066e-07	4.26676e-07	-8.91676e-08	3.37509e-07	-5.63279e-08	3.02254e-08	-2.61025e-08	1.17467e-06	4.44593e-07	1.61926e-06	1.46500e-07	-2.99083e-08	1.16592e-07
11.575	8.75129e-07	-1.96591e-07	6.78538e-07	9.82426e-07	-2.25558e-07	7.56868e-07	-7.12772e-07	-1.41509e-06	-2.12786e-06	3.33973e-07	-9.86334e-08	2.35340e-07	4.25889e-07	-8.90030e-08	3.36886e-07	-5.64008e-08	3.02645e-08	-2.61363e-08	1.17343e-06	4.44271e-07	1.61770e-06	1.45972e-07	-2.98005e-08	1.16171e-07
11.600	8.76625e-07	-1.96927e-07	6.79698e-07	9.82005e-07	-2.25208e-07	7.56797e-07	-7.10195e-07	-1.41379e-06	-2.12398e-06	3.34355e-07	-9.87461e-08	2.35608e-07	4.25087e-07	-8.88356e-08	3.36252e-07	-5.64740e-08	3.03038e-08	-2.61702e-08	1.17219e-06	4.43945e-07	1.61613e-06	1.45436e-07	-2.96911e-08	1.15745e-07
11.624	8.78111e-07	-1.97261e-07	6.80851e-07	9.81574e-07	-2.24854e-07	7.56720e-07	-7.07607e-07	-1.41247e-06	-2.12008e-06	3.34730e-07	-9.88569e-08	2.35873e-07	4.24273e-07	-8.86653e-08	3.35607e-07	-5.65475e-08	3.03432e-08	-2.62043e-08	1.17093e-06	4.43616e-07	1.61455e-06	1.44893e-07	-2.95802e-08	1.15313e-07
11.649	8.79587e-07	-1.97592e-07	6.81995e-07	9.81134e-07	-2.24497e-07	7.56637e-07	-7.05007e-07	-1.41114e-06	-2.11615e-06	3.35098e-07	-9.89657e-08	2.36133e-07	4.23444e-07	-8.84922e-08	3.34952e-07	-5.66213e-08	3.03828e-08	-2.62385e-08	1.16967e-06	4.43284e-07	1.61295e-06	1.44342e-07	-2.94677e-08	1.14874e-07
11.674	8.81054e-07	-1.97922e-07	6.83132e-07	9.80683e-07	-2.24137e-07	7.56546e-07	-7.02397e-07	-1.40979e-06	-2.11219e-06	3.35460e-07	-9.90726e-08	2.36388e-07	4.22602e-07	-8.83163e-08	3.34286e-07	-5.66954e-08	3.04226e-08	-2.62728e-08	1.16839e-06	4.42948e-07	1.61134e-06	1.43784e-07	-2.93537e-08	1.14430e-07
11.698	8.82510e-07	-1.98249e-07	6.84261e-07	9.80223e-07	-2.23774e-07	7.56449e-07	-6.99777e-07	-1.40843e-06	-2.10820e-06	3.35816e-07	-9.91776e-08	2.36638e-07	4.21747e-07	-8.81375e-08	3.33609e-07	-5.67698e-08	3.04625e-08	-2.63073e-08	1.16710e-06	4.42610e-07	1.60971e-06	1.43218e-07	-2.92382e-08	1.13980e-07
11.723	8.83956e-07	-1.98574e-07	6.85383e-07	9.79754e-07	-2.23408e-07	7.56346e-07	-6.97145e-07	-1.40704e-06	-2.10419e-06	3.36165e-07	-9.92807e-08	2.36884e-07	4.20878e-07	-8.79559e-08	3.32922e-07	-5.68445e-08	3.05026e-08	-2.63419e-08	1.16581e-06	4.42268e-07	1.60808e-06	1.42644e-07	-2.91211e-08	1.13523e-07
11.747	8.85393e-07	-1.98896e-07	6.86496e-07	9.79274e-07	-2.23039e-07	7.56236e-07	-6.94503e-07	-1.40564e-06	-2.10015e-06	3.36507e-07	-9.93818e-08	2.37125e-07	4.19995e-07	-8.77715e-08	3.32224e-07	-5.69194e-08	3.05428e-08	-2.63766e-08	1.16450e-06	4.41923e-07	1.60642e-06	1.42063e-07	-2.90025e-08	1.13061e-07
11.772	8.86819e-07	-1.99217e-07	6.87602e-07	9.78785e-07	-2.22666e-07	7.56119e-07	-6.91850e-07	-1.40423e-06	-2.09608e-06	3.36843e-07	-9.94809e-08	2.37362e-07	4.19099e-07	-8.75842e-08	3.31515e-07	-5.69948e-08	3.05832e-08	-2.64115e-08	1.16319e-06	4.41575e-07	1.60476e-06	1.41475e-07	-2.88824e-08	1.12593e-07
11.796	8.88235e-07	-1.99535e-07	6.88700e-07	9.78287e-07	-2.22291e-07	7.55996e-07	-6.89187e-07	-1.40280e-06	-2.09199e-06	3.37172e-07	-9.95781e-08	2.37594e-07	4.18190e-07	-8.73942e-08	3.30796e-07	-5.70704e-08	3.06238e-08	-2.64466e-08	1.16186e-06	4.41224e-07	1.60309e-06	1.40879e-07	-2.87607e-08	1.12118e-07
11.821	8.89641e-07	-1.99851e-07	6.89790e-07	9.77778e-07	-2.21912e-07	7.55866e-07	-6.86514e-07	-1.40135e-06	-2.08787e-06	3.37494e-07	-9.96734e-08	2.37821e-07	4.17267e-07	-8.72014e-08	3.30066e-07	-5.71463e-08	3.06645e-08	-2.64818e-08	1.16053e-06	4.40870e-07	1.60140e-06	1.40276e-07	-2.86375e-08	1.11638e-07
11.846	8.91037e-07	-2.00164e-07	6.90872e-07	9.77261e-07	-2.21531e-07	7.55730e-07	-6.83831e-07	-1.39989e-06	-2.08372e-06	3.37810e-07	-9.97667e-08	2.38044e-07	4.16331e-07	-8.70057e-08	3.29326e-07	-5.72226e-08	3.07055e-08	-2.65171e-08	1.15918e-06	4.40513e-07	1.59969e-06	1.39664e-07	-2.85128e-08	1.11152e-07
11.870	8.92422e-07	-2.00476e-07	6.91947e-07	9.76734e-07	-2.21146e-07	7.55588e-07	-6.81137e-07	-1.39841e-06	-2.07955e-06	3.38120e-07	-9.98580e-08	2.38262e-07	4.15382e-07	-8.68073e-08	3.28574e-07	-5.72992e-08	3.07466e-08	-2.65526e-08	1.15783e-06	4.40153e-07	1.59798e-06	1.39046e-07	-2.83865e-08	1.10659e-07
11.895	8.93798e-07	-2.00785e-07	6.93013e-07	9.76197e-07	-2.20758e-07	7.55439e-07	-6.78433e-07	-1.39691e-06	-2.07535e-06	3.38422e-07	-9.99474e-08	2.38475e-07	4.14419e-07	-8.66061e-08	3.27813e-07	-5.73762e-08	3.07879e-08	-2.65883e-08	1.15646e-06	4.39790e-07	1.59625e-06	1.38420e-07	-2.82587e-08	1.10161e-07
11.919	8.95163e-07	-2.01091e-07	6.94072e-07	9.75651e-07	-2.20368e-07	7.55283e-07	-6.75719e-07	-1.39540e-06	-2.07112e-06	3.38718e-07	-1.00035e-07	2.38683e-07	4.13443e-07	-8.64021e-08	3.27041e-07	-5.74534e-08	3.08293e-08	-2.66241e-08	1.15509e-06	4.39424e-07	1.59452e-06	1.37786e-07	-2.81293e-08	1.09657e-07
11.944	8.96518e-07	-2.01396e-07	6.95122e-07	9.75095e-07	-2.19974e-07	7.55121e-07	-6.72995e-07	-1.39387e-06	-2.06687e-06	3.39008e-07	-1.00120e-07	2.38887e-07	4.12453e-07	-8.61953e-08	3.26258e-07	-5.75311e-08	3.08710e-08	-2.66601e-08	1.15371e-06	4.39056e-07	1.59276e-06	1.37145e-07	-2.79985e-08	1.09147e-07
11.969	8.97863e-07	-2.01698e-07	6.96165e-07	9.74531e-07	-2.19577e-07	7.54953e-07	-6.70262e-07	-1.39233e-06	-2.06259e-06	3.39290e-07	-1.00204e-07	2.39087e-07	4.11450e-07	-8.59857e-08	3.25465e-07	-5.76091e-08	3.09129e-08	-2.66962e-08	1.15232e-06	4.38684e-07	1.59100e-06	1.36497e-07	-2.78660e-08	1.08630e-07
11.993	8.99197e-07	-2.01997e-07	6.97200e-07	9.73957e-07	-2.19178e-07	7.54779e-07	-6.67518e-07	-1.39077e-06	-2.05829e-06	3.39566e-07	-1.00285e-07	2.39281e-07	4.10434e-07	-8.57734e-08	3.24661e-07	-5.76874e-08	3.09549e-08	-2.67325e-08	1.15092e-06	4.38309e-07	1.58923e-06	1.35840e-07	-2.77321e-08	1.08108e-07
12.018	9.00521e-07	-2.02295e-07	6.98226e-07	9.73373e-07	-2.18775e-07	7.54598e-07	-6.64765e-07	-1.38920e-06	-2.05396e-06	3.39836e-07	-1.00365e-07	2.39471e-07	4.09405e-07	-8.55583e-08	3.23847e-07	-5.77661e-08	3.09971e-08	-2.67690e-08	1.14951e-06	4.37932e-07	1.58744e-06	1.35177e-07	-2.75966e-08	1.07580e-07
12.042	9.01835e-07	-2.02590e-07	6.99245e-07	9.72781e-07	-2.18369e-07	7.54411e-07	-6.62003e-07	-1.38761e-06	-2.04961e-06	3.40098e-07	-1.00442e-07	2.39656e-07	4.08363e-07	-8.53405e-08	3.23022e-07	-5.78452e-08	3.10396e-08	-2.68056e-08	1.14809e-06	4.37552e-07	1.58564e-06	1.34506e-07	-2.74596e-08	1.07046e-07
12.067	9.03139e-07	-2.02883e-07	7.00256e-07	9.72179e-07	-2.17961e-07	7.54218e-07	-6.59231e-07	-1.38600e-06	-2.04523e-06	3.40354e-07	-1.00518e-07	2.39836e-07	4.07307e-07	-8.51199e-08	3.22187e-07	-5.79247e-08	3.10822e-08	-2.68425e-08	1.14666e-06	4.37169e-07	1.58383e-06	1.33827e-07	-2.73211e-08	1.06506e-07
12.091	9.04432e-07	-2.03173e-07	7.01258e-07	9.71568e-07	-2.17549e-07	7.54019e-07	-6.56449e-07	-1.38438e-06	-2.04083e-06	3.40604e-07	-1.00592e-07	2.40012e-07	4.06238e-07	-8.48965e-08	3.21342e-07	-5.80045e-08	3.11250e-08	-2.68795e-08	1.14522e-06	4.36783e-07	1.58201e-06	1.33141e-07	-2.71810e-08	1.05960e-07
12.116	9.05715e-07	-2.03462e-07	7.02253e-07	9.70948e-07	-2.17135e-07	7.53813e-07	-6.53658e-07	-1.38274e-06	-2.03640e-06	3.40846e-07	-1.00663e-07	2.40183e-07	4.05157e-07	-8.46704e-08	3.20486e-07	-5.80847e-08	3.11681e-08	-2.69166e-08	1.14378e-06	4.36395e-07	1.58017e-06	1.32447e-07	-2.70394e-08	1.05408e-07
12.141	9.06987e-07	-2.03747e-07	7.03239e-07	9.70318e-07	-2.16717e-07	7.53601e-07	-6.50858e-07	-1.38109e-06	-2.03195e-06	3.41082e-07	-1.00733e-07	2.40349e-07	4.04062e-07	-8.44416e-08	3.19620e-07	-5.81653e-08	3.12113e-08	-2.69540e-08	1.14232e-06	4.36003e-07	1.57833e-06	1.31746e-07	-2.68963e-08	1.04850e-07
12.165	9.08249e-07	-2.04031e-07	7.04218e-07	9.69680e-07	-2.16297e-07	7.53383e-07	-6.48049e-07	-1.37942e-06	-2.02747e-06	3.41312e-07	-1.00801e-07	2.40511e-07	4.02954e-07	-8.42101e-08	3.18744e-07	-5.82463e-08	3.12548e-08	-2.69915e-08	1.14086e-06	4.35610e-07	1.57647e-06	1.31038e-07	-2.67516e-08	1.04286e-07
12.190	9.09500e-07	-2.04312e-07	7.05188e-07	9.69033e-07	-2.15874e-07	7.53159e-07	-6.45231e-07	-1.37774e-06	-2.02297e-06	3.41534e-07	-1.00866e-07	2.40668e-07	4.01833e-07	-8.39758e-08	3.17857e-07	-5.83277e-08	3.12985e-08	-2.70292e-08	1.13939e-06	4.35213e-07	1.57460e-06	1.30322e-07	-2.66054e-08	1.03716e-07
12.214	9.10741e-07	-2.04591e-07	7.06150e-07	9.68376e-07	-2.15448e-07	7.52929e-07	-6.42404e-07	-1.37604e-06	-2.01845e-06	3.41750e-07	-1.00930e-07	2.40820e-07	4.00699e-07	-8.37388e-08	3.16960e-07	-5.84095e-08	3.13423e-08	-2.70671e-08	1.13791e-06	4.34814e-07	1.57272e-06	1.29598e-07	-2.64577e-08	1.03140e-07
12.239	9.11972e-07	-2.04867e-07	7.07104e-07	9.67711e-07	-2.15019e-07	7.52693e-07	-6.39568e-07	-1.37433e-06	-2.01390e-06	3.41959e-07	-1.00992e-07	2.40967e-07	3.99552e-07	-8.34991e-08	3.16053e-07	-5.84916e-08	3.13864e-08	-2.71052e-08	1.13642e-06	4.34412e-07	1.57083e-06	1.28867e-07	-2.63085e-08	1.02559e-07
12.263	9.13192e-07	-2.05141e-07	7.08050e-07	9.67037e-07	-2.14587e-07	7.52450e-07	-6.36723e-07	-1.37260e-06	-2.00933e-06	3.42161e-07	-1.01052e-07	2.41110e-07	3.98392e-07	-8.32568e-08	3.15135e-07	-5.85742e-08	3.14308e-08	-2.71435e-08	1.13492e-06	4.34008e-07	1.56893e-06	1.28129e-07	-2.61578e-08	1.01971e-07
12.288	9.14401e-07	-2.05413e-07	7.08988e-07	9.66354e-07	-2.14152e-07	7.52202e-07	-6.33869e-07	-1.37086e-06	-2.00473e-06	3.42357e-07	-1.01109e-07	2.41248e-07	3.97219e-07	-8.30117e-08	3.14208e-07	-5.86573e-08	3.14753e-08	-2.71820e-08	1.13342e-06	4.33601e-07	1.56702e-06	1.27383e-07	-2.60055e-08	1.01377e-07
12.313	9.15600e-07	-2.05682e-07	7.09918e-07	9.65662e-07	-2.13714e-07	7.51947e-07	-6.31007e-07	-1.36910e-06	-2.00011e-06	3.42546e-07	-1.01165e-07	2.41381e-07	3.96034e-07	-8.27639e-08	3.13270e-07	-5.87407e-08	3.15201e-08	-2.72206e-08	1.13191e-06	4.33192e-07	1.56510e-06	1.26630e-07	-2.58517e-08	1.00778e-07
12.337	9.16788e-07	-2.05949e-07	7.10839e-07	9.64961e-07	-2.13274e-07	7.51687e-07	-6.28137e-07	-1.36733e-06	-1.99547e-06	3.42728e-07	-1.01219e-07	2.41509e-07	3.94835e-07	-8.25135e-08	3.12322e-07	-5.88245e-08	3.15651e-08	-2.72595e-08	1.13038e-06	4.32780e-07	1.56316e-06	1.25869e-07	-2.56964e-08	1.00173e-07
12.362	9.17966e-07	-2.06214e-07	7.11752e-07	9.64252e-07	-2.12831e-07	7.51421e-07	-6.25257e-07	-1.36554e-06	-1.99080e-06	3.42904e-07	-1.01271e-07	2.41633e-07	3.93624e-07	-8.22604e-08	3.11364e-07	-5.89088e-08	3.16103e-08	-2.72985e-08	1.12885e-06	4.32365e-07	1.56122e-06	1.25101e-07	-2.55396e-08	9.95613e-08
12.386	9.19133e-07	-2.06476e-07	7.12657e-07	9.63533e-07	-2.12385e-07	7.51149e-07	-6.22370e-07	-1.36374e-06	-1.98611e-06	3.43072e-07	-1.01321e-07	2.41752e-07	3.92400e-07	-8.20046e-08	3.10396e-07	-5.89935e-08	3.16558e-08	-2.73378e-08	1.12732e-06	4.31948e-07	1.55926e-06	1.24325e-07	-2.53813e-08	9.89441e-08
12.411	9.20290e-07	-2.06736e-07	7.13554e-07	9.62806e-07	-2.11936e-07	7.50870e-07	-6.19474e-07	-1.36192e-06	-1.98140e-06	3.43234e-07	-1.01369e-07	2.41866e-07	3.91164e-07	-8.17462e-08	3.09418e-07	-5.90787e-08	3.17015e-08	-2.73772e-08	1.12577e-06	4.31529e-07	1.55730e-06	1.23542e-07	-2.52214e-08	9.83210e-08
12.435	9.21436e-07	-2.06993e-07	7.14442e-07	9.62071e-07	-2.11484e-07	7.50586e-07	-6.16570e-07	-1.36009e-06	-1.97666e-06	3.43389e-07	-1.01414e-07	2.41975e-07	3.89914e-07	-8.14851e-08	3.08429e-07	-5.91643e-08	3.17474e-08	-2.74169e-08	1.12421e-06	4.31108e-07	1.55532e-06	1.22752e-07	-2.50601e-08	9.76920e-08
12.460	9.22571e-07	-2.07248e-07	7.15323e-07	9.61326e-07	-2.11030e-07	7.50297e-07	-6.13658e-07	-1.35825e-06	-1.97190e-06	3.43538e-07	-1.01458e-07	2.42080e-07	3.88652e-07	-8.12214e-08	3.07431e-07	-5.92503e-08	3.17935e-08	-2.74568e-08	1.12265e-06	4.30683e-07	1.55334e-06	1.21954e-07	-2.48972e-08	9.70572e-08
12.485	9.23695e-07	-2.07501e-07	7.16195e-07	9.60574e-07	-2.10573e-07	7.50001e-07	-6.10738e-07	-1.35639e-06	-1.96712e-06	3.43680e-07	-1.01500e-07	2.42179e-07	3.87378e-07	-8.09550e-08	3.06423e-07	-5.93368e-08	3.18400e-08	-2.74969e-08	1.12108e-06	4.30257e-07	1.55134e-06	1.21149e-07	-2.47329e-08	9.64165e-08
12.509	9.24809e-07	-2.07751e-07	7.17058e-07	9.59812e-07	-2.10113e-07	7.49699e-07	-6.07810e-07	-1.35451e-06	-1.96232e-06	3.43815e-07	-1.01540e-07	2.42275e-07	3.86091e-07	-8.06861e-08	3.05405e-07	-5.94238e-08	3.18866e-08	-2.75371e-08	1.11950e-06	4.29828e-07	1.54933e-06	1.20337e-07	-2.45670e-08	9.57699e-08
12.534	9.25913e-07	-2.07999e-07	7.17914e-07	9.59042e-07	-2.09650e-07	7.49392e-07	-6.04874e-07	-1.35262e-06	-1.95750e-06	3.43943e-07	-1.01578e-07	2.42365e-07	3.84791e-07	-8.04145e-08	3.04377e-07	-5.95112e-08	3.19335e-08	-2.75777e-08	1.11792e-06	4.29397e-07	1.54732e-06	1.19517e-07	-2.43997e-08	9.51175e-08
12.558	9.27005e-07	-2.08244e-07	7.18761e-07	9.58264e-07	-2.09185e-07	7.49079e-07	-6.01931e-07	-1.35072e-06	-1.95265e-06	3.44064e-07	-1.01614e-07	2.42451e-07	3.83479e-07	-8.01403e-08	3.03339e-07	-5.95990e-08	3.19807e-08	-2.76184e-08	1.11633e-06	4.28964e-07	1.54529e-06	1.18690e-07	-2.42308e-08	9.44592e-08
12.583	9.28087e-07	-2.08487e-07	7.19600e-07	9.57477e-07	-2.08717e-07	7.48760e-07	-5.98980e-07	-1.34880e-06	-1.94778e-06	3.44179e-07	-1.01648e-07	2.42531e-07	3.82155e-07	-7.98635e-08	3.02291e-07	-5.96873e-08	3.20280e-08	-2.76593e-08	1.11473e-06	4.28528e-07	1.54325e-06	1.17856e-07	-2.40604e-08	9.37951e-08
12.607	9.29158e-07	-2.08728e-07	7.20430e-07	9.56682e-07	-2.08246e-07	7.48436e-07	-5.96021e-07	-1.34687e-06	-1.94289e-06	3.44287e-07	-1.01679e-07	2.42608e-07	3.80818e-07	-7.95841e-08	3.01234e-07	-5.97761e-08	3.20757e-08	-2.77004e-08	1.11312e-06	4.28091e-07	1.54121e-06	1.17014e-07	-2.38886e-08	9.31252e-08
12.632	9.30218e-07	-2.08966e-07	7.21252e-07	9.55878e-07	-2.07773e-07	7.48105e-07	-5.93055e-07	-1.34492e-06	-1.93798e-06	3.44388e-07	-1.01709e-07	2.42679e-07	3.79469e-07	-7.93021e-08	3.00167e-07	-5.98654e-08	3.21236e-08	-2.77418e-08	1.11150e-06	4.27651e-07	1.53915e-06	1.16165e-07	-2.37153e-08	9.24494e-08
12.657	9.31268e-07	-2.09202e-07	7.22066e-07	9.55066e-07	-2.07297e-07	7.47769e-07	-5.90081e-07	-1.34297e-06	-1.93305e-06	3.44483e-07	-1.01737e-07	2.42745e-07	3.78107e-07	-7.90176e-08	2.99089e-07	-5.99552e-08	3.21718e-08	-2.77834e-08	1.10988e-06	4.27208e-07	1.53709e-06	1.15308e-07	-2.35404e-08	9.17679e-08
12.681	9.32307e-07	-2.09435e-07	7.22871e-07	9.54246e-07	-2.06818e-07	7.47428e-07	-5.87100e-07	-1.34099e-06	-1.92809e-06	3.44570e-07	-1.01763e-07	2.42807e-07	3.76733e-07	-7.87305e-08	2.98003e-07	-6.00454e-08	3.22202e-08	-2.78252e-08	1.10825e-06	4.26764e-07	1.53501e-06	1.14445e-07	-2.33641e-08	9.10805e-08
12.706	9.33335e-07	-2.09666e-07	7.23668e-07	9.53418e-07	-2.06337e-07	7.47081e-07	-5.84112e-07	-1.33901e-06	-1.92312e-06	3.44651e-07	-1.01787e-07	2.42864e-07	3.75347e-07	-7.84408e-08	2.96906e-07	-6.01361e-08	3.22689e-08	-2.78673e-08	1.10661e-06	4.26318e-07	1.53293e-06	1.13574e-07	-2.31863e-08	9.03874e-08
12.730	9.34352e-07	-2.09895e-07	7.24457e-07	9.52581e-07	-2.05853e-07	7.46728e-07	-5.81117e-07	-1.33701e-06	-1.91812e-06	3.44726e-07	-1.01809e-07	2.42917e-07	3.73949e-07	-7.81486e-08	2.95800e-07	-6.02273e-08	3.23178e-08	-2.79095e-08	1.10497e-06	4.25869e-07	1.53084e-06	1.12696e-07	-2.30070e-08	8.96885e-08
12.755	9.35358e-07	-2.10121e-07	7.25237e-07	9.51736e-07	-2.05366e-07	7.46370e-07	-5.78115e-07	-1.33499e-06	-1.91311e-06	3.44793e-07	-1.01829e-07	2.42964e-07	3.72538e-07	-7.78538e-08	2.94685e-07	-6.03190e-08	3.23670e-08	-2.79520e-08	1.10332e-06	4.25418e-07	1.52873e-06	1.11810e-07	-2.28263e-08	8.89839e-08
12.780	9.36354e-07	-2.10344e-07	7.26009e-07	9.50883e-07	-2.04877e-07	7.46006e-07	-5.75106e-07	-1.33296e-06	-1.90807e-06	3.44854e-07	-1.01847e-07	2.43007e-07	3.71116e-07	-7.75566e-08	2.93559e-07	-6.04112e-08	3.24165e-08	-2.79947e-08	1.10166e-06	4.24966e-07	1.52662e-06	1.10917e-07	-2.26440e-08	8.82734e-08
12.804	9.37338e-07	-2.10566e-07	7.26773e-07	9.50022e-07	-2.04386e-07	7.45637e-07	-5.72090e-07	-1.33092e-06	-1.90301e-06	3.44908e-07	-1.01863e-07	2.43045e-07	3.69681e-07	-7.72568e-08	2.92425e-07	-6.05039e-08	3.24662e-08	-2.80377e-08	1.09999e-06	4.24511e-07	1.52450e-06	1.10018e-07	-2.24603e-08	8.75573e-08
12.829	9.38312e-07	-2.10784e-07	7.27528e-07	9.49153e-07	-2.03891e-07	7.45262e-07	-5.69067e-07	-1.32887e-06	-1.89793e-06	3.44955e-07	-1.01877e-07	2.43079e-07	3.68235e-07	-7.69545e-08	2.91280e-07	-6.05971e-08	3.25162e-08	-2.80809e-08	1.09832e-06	4.24054e-07	1.52237e-06	1.09111e-07	-2.22751e-08	8.68354e-08
12.853	9.39275e-07	-2.11001e-07	7.28275e-07	9.48276e-07	-2.03394e-07	7.44881e-07	-5.66038e-07	-1.32680e-06	-1.89284e-06	3.44996e-07	-1.01889e-07	2.43107e-07	3.66776e-07	-7.66497e-08	2.90127e-07	-6.06908e-08	3.25665e-08	-2.81243e-08	1.09664e-06	4.23595e-07	1.52024e-06	1.08196e-07	-2.20885e-08	8.61078e-08
12.878	9.40228e-07	-2.11215e-07	7.29013e-07	9.47391e-07	-2.02895e-07	7.44496e-07	-5.63002e-07	-1.32472e-06	-1.88772e-06	3.45030e-07	-1.01899e-07	2.43131e-07	3.65306e-07	-7.63424e-08	2.88964e-07	-6.07851e-08	3.26171e-08	-2.81680e-08	1.09495e-06	4.23135e-07	1.51809e-06	1.07275e-07	-2.19004e-08	8.53745e-08
12.902	9.41169e-07	-2.11426e-07	7.29743e-07	9.46498e-07	-2.02393e-07	7.44104e-07	-5.59959e-07	-1.32262e-06	-1.88258e-06	3.45057e-07	-1.01907e-07	2.43150e-07	3.63824e-07	-7.60326e-08	2.87791e-07	-6.08798e-08	3.26679e-08	-2.82119e-08	1.09326e-06	4.22672e-07	1.51593e-06	1.06346e-07	-2.17108e-08	8.46355e-08
12.927	9.42099e-07	-2.11635e-07	7.30464e-07	9.45597e-07	-2.01889e-07	7.43708e-07	-5.56910e-07	-1.32052e-06	-1.87743e-06	3.45077e-07	-1.01913e-07	2.43165e-07	3.62330e-07	-7.57204e-08	2.86609e-07	-6.09751e-08	3.27190e-08	-2.82560e-08	1.09156e-06	4.22208e-07	1.51377e-06	1.05411e-07	-2.15198e-08	8.38908e-08
12.952	9.43019e-07	-2.11842e-07	7.31177e-07	9.44688e-07	-2.01382e-07	7.43306e-07	-5.53855e-07	-1.31840e-06	-1.87225e-06	3.45091e-07	-1.01917e-07	2.43174e-07	3.60824e-07	-7.54057e-08	2.85418e-07	-6.10709e-08	3.27704e-08	-2.83004e-08	1.08986e-06	4.21741e-07	1.51160e-06	1.04468e-07	-2.13273e-08	8.31405e-08
12.976	9.43927e-07	-2.12046e-07	7.31882e-07	9.43771e-07	-2.00872e-07	7.42899e-07	-5.50794e-07	-1.31626e-06	-1.86706e-06	3.45098e-07	-1.01919e-07	2.43179e-07	3.59306e-07	-7.50885e-08	2.84218e-07	-6.11672e-08	3.28221e-08	-2.83451e-08	1.08814e-06	4.21273e-07	1.50942e-06	1.03518e-07	-2.11334e-08	8.23844e-08
13.001	9.44825e-07	-2.12247e-07	7.32578e-07	9.42847e-07	-2.00361e-07	7.42486e-07	-5.47726e-07	-1.31412e-06	-1.86184e-06	3.45098e-07	-1.01919e-07	2.43179e-07	3.57777e-07	-7.47689e-08	2.83008e-07	-6.12640e-08	3.28741e-08	-2.83899e-08	1.08642e-06	4.20803e-07	1.50723e-06	1.02561e-07	-2.09380e-08	8.16228e-08
13.025	9.45712e-07	-2.12447e-07	7.33265e-07	9.41914e-07	-1.99846e-07	7.42068e-07	-5.44653e-07	-1.31196e-06	-1.85661e-06	3.45092e-07	-1.01917e-07	2.43175e-07	3.56236e-07	-7.44469e-08	2.81789e-07	-6.13614e-08	3.29264e-08	-2.84351e-08	1.08470e-06	4.20331e-07	1.50503e-06	1.01597e-07	-2.07412e-08	8.08555e-08
13.050	9.46588e-07	-2.12643e-07	7.33944e-07	9.40974e-07	-1.99330e-07	7.41645e-07	-5.41574e-07	-1.30978e-06	-1.85136e-06	3.45079e-07	-1.01913e-07	2.43166e-07	3.54684e-07	-7.41225e-08	2.80561e-07	-6.14593e-08	3.29789e-08	-2.84804e-08	1.08297e-06	4.19857e-07	1.50283e-06	1.00626e-07	-2.05429e-08	8.00826e-08
13.074	9.47453e-07	-2.12838e-07	7.34615e-07	9.40027e-07	-1.98810e-07	7.41216e-07	-5.38488e-07	-1.30760e-06	-1.84609e-06	3.45059e-07	-1.01908e-07	2.43152e-07	3.53120e-07	-7.37956e-08	2.79324e-07	-6.15578e-08	3.30317e-08	-2.85261e-08	1.08123e-06	4.19381e-07	1.50061e-06	9.96473e-08	-2.03432e-08	7.93041e-08
13.099	9.48307e-07	-2.13030e-07	7.35277e-07	9.39071e-07	-1.98289e-07	7.40783e-07	-5.35397e-07	-1.30540e-06	-1.84080e-06	3.45033e-07	-1.01900e-07	2.43133e-07	3.51544e-07	-7.34664e-08	2.78078e-07	-6.16568e-08	3.30848e-08	-2.85719e-08	1.07949e-06	4.18904e-07	1.49839e-06	9.86621e-08	-2.01421e-08	7.85200e-08
13.124	9.49150e-07	-2.13219e-07	7.35931e-07	9.38109e-07	-1.97765e-07	7.40344e-07	-5.32300e-07	-1.30319e-06	-1.83549e-06	3.45000e-07	-1.01890e-07	2.43110e-07	3.49957e-07	-7.31348e-08	2.76823e-07	-6.17563e-08	3.31383e-08	-2.86181e-08	1.07774e-06	4.18425e-07	1.49616e-06	9.76699e-08	-1.99395e-08	7.77304e-08
13.148	9.49982e-07	-2.13406e-07	7.36576e-07	9.37138e-07	-1.97239e-07	7.39900e-07	-5.29198e-07	-1.30097e-06	-1.83017e-06	3.44960e-07	-1.01878e-07	2.43082e-07	3.48359e-07	-7.28008e-08	2.75558e-07	-6.18564e-08	3.31920e-08	-2.86645e-08	1.07598e-06	4.17944e-07	1.49393e-06	9.66707e-08	-1.97355e-08	7.69352e-08
13.173	9.50803e-07	-2.13590e-07	7.37213e-07	9.36160e-07	-1.96710e-07	7.39450e-07	-5.26090e-07	-1.29873e-06	-1.82482e-06	3.44913e-07	-1.01864e-07	2.43049e-07	3.46750e-07	-7.24644e-08	2.74285e-07	-6.19571e-08	3.32460e-08	-2.87111e-08	1.07422e-06	4.17462e-07	1.49168e-06	9.56645e-08	-1.95301e-08	7.61344e-08
13.197	9.51613e-07	-2.13772e-07	7.37841e-07	9.35175e-07	-1.96179e-07	7.38996e-07	-5.22977e-07	-1.29649e-06	-1.81946e-06	3.44860e-07	-1.01849e-07	2.43011e-07	3.45129e-07	-7.21257e-08	2.73003e-07	-6.20583e-08	3.33003e-08	-2.87580e-08	1.07245e-06	4.16977e-07	1.48943e-06	9.46514e-08	-1.93233e-08	7.53282e-08
13.222	9.52412e-07	-2.13952e-07	7.38461e-07	9.34182e-07	-1.95646e-07	7.38536e-07	-5.19859e-07	-1.29423e-06	-1.81409e-06	3.44800e-07	-1.01831e-07	2.42969e-07	3.43497e-07	-7.17846e-08	2.71712e-07	-6.21601e-08	3.33549e-08	-2.88052e-08	1.07068e-06	4.16492e-07	1.48717e-06	9.36314e-08	-1.91150e-08	7.45164e-08
13.246	9.53201e-07	-2.14129e-07	7.39072e-07	9.33182e-07	-1.95110e-07	7.38072e-07	-5.16735e-07	-1.29196e-06	-1.80869e-06	3.44734e-07	-1.01811e-07	2.42923e-07	3.41854e-07	-7.14412e-08	2.70412e-07	-6.22624e-08	3.34098e-08	-2.88526e-08	1.06890e-06	4.16004e-07	1.48490e-06	9.26045e-08	-1.89054e-08	7.36991e-08
13.271	9.53978e-07	-2.14304e-07	7.39674e-07	9.32174e-07	-1.94572e-07	7.37602e-07	-5.13606e-07	-1.28967e-06	-1.80328e-06	3.44661e-07	-1.01790e-07	2.42871e-07	3.40199e-07	-7.10955e-08	2.69104e-07	-6.23653e-08	3.34650e-08	-2.89003e-08	1.06711e-06	4.15515e-07	1.48263e-06	9.15707e-08	-1.86943e-08	7.28763e-08
13.296	9.54744e-07	-2.14476e-07	7.40269e-07	9.31159e-07	-1.94032e-07	7.37127e-07	-5.10472e-07	-1.28738e-06	-1.79785e-06	3.44581e-07	-1.01766e-07	2.42815e-07	3.38534e-07	-7.07475e-08	2.67787e-07	-6.24688e-08	3.35205e-08	-2.89482e-08	1.06532e-06	4.15025e-07	1.48035e-06	9.05300e-08	-1.84819e-08	7.20481e-08
13.320	9.55500e-07	-2.14645e-07	7.40854e-07	9.30137e-07	-1.93489e-07	7.36648e-07	-5.07333e-07	-1.28507e-06	-1.79240e-06	3.44495e-07	-1.01741e-07	2.42754e-07	3.36858e-07	-7.03972e-08	2.66461e-07	-6.25728e-08	3.35764e-08	-2.89964e-08	1.06353e-06	4.14533e-07	1.47806e-06	8.94824e-08	-1.82680e-08	7.12144e-08
13.345	9.56244e-07	-2.14813e-07	7.41431e-07	9.29107e-07	-1.92944e-07	7.36163e-07	-5.04189e-07	-1.28275e-06	-1.78694e-06	3.44402e-07	-1.01714e-07	2.42689e-07	3.35171e-07	-7.00446e-08	2.65126e-07	-6.26774e-08	3.36325e-08	-2.90449e-08	1.06173e-06	4.14039e-07	1.47576e-06	8.84281e-08	-1.80528e-08	7.03753e-08
13.369	9.56977e-07	-2.14977e-07	7.42000e-07	9.28071e-07	-1.92397e-07	7.35673e-07	-5.01041e-07	-1.28042e-06	-1.78146e-06	3.44303e-07	-1.01684e-07	2.42619e-07	3.33472e-07	-6.96897e-08	2.63783e-07	-6.27826e-08	3.36890e-08	-2.90936e-08	1.05992e-06	4.13544e-07	1.47346e-06	8.73670e-08	-1.78361e-08	6.95308e-08
13.394	9.57699e-07	-2.15140e-07	7.42560e-07	9.27027e-07	-1.91848e-07	7.35178e-07	-4.97888e-07	-1.27808e-06	-1.77596e-06	3.44197e-07	-1.01653e-07	2.42544e-07	3.31764e-07	-6.93326e-08	2.62431e-07	-6.28884e-08	3.37457e-08	-2.91427e-08	1.05811e-06	4.13047e-07	1.47115e-06	8.62990e-08	-1.76181e-08	6.86809e-08
13.418	9.58411e-07	-2.15299e-07	7.43111e-07	9.25976e-07	-1.91297e-07	7.34679e-07	-4.94730e-07	-1.27572e-06	-1.77045e-06	3.44084e-07	-1.01620e-07	2.42465e-07	3.30044e-07	-6.89732e-08	2.61071e-07	-6.29947e-08	3.38028e-08	-2.91919e-08	1.05629e-06	4.12549e-07	1.46884e-06	8.52244e-08	-1.73987e-08	6.78256e-08
13.443	9.59111e-07	-2.15457e-07	7.43654e-07	9.24917e-07	-1.90743e-07	7.34174e-07	-4.91568e-07	-1.27335e-06	-1.76492e-06	3.43965e-07	-1.01584e-07	2.42381e-07	3.28314e-07	-6.86116e-08	2.59702e-07	-6.31016e-08	3.38602e-08	-2.92415e-08	1.05447e-06	4.12050e-07	1.46652e-06	8.41429e-08	-1.71780e-08	6.69650e-08
13.468	9.59800e-07	-2.15612e-07	7.44189e-07	9.23852e-07	-1.90188e-07	7.33665e-07	-4.88401e-07	-1.27098e-06	-1.75938e-06	3.43839e-07	-1.01547e-07	2.42292e-07	3.26573e-07	-6.82478e-08	2.58325e-07	-6.32092e-08	3.39178e-08	-2.92913e-08	1.05264e-06	4.11549e-07	1.46419e-06	8.30548e-08	-1.69558e-08	6.60990e-08
13.492	9.60479e-07	-2.15764e-07	7.44715e-07	9.22780e-07	-1.89630e-07	7.33151e-07	-4.85230e-07	-1.26859e-06	-1.75382e-06	3.43707e-07	-1.01508e-07	2.42199e-07	3.24821e-07	-6.78817e-08	2.56939e-07	-6.33173e-08	3.39759e-08	-2.93414e-08	1.05080e-06	4.11046e-07	1.46185e-06	8.19600e-08	-1.67323e-08	6.52277e-08
13.517	9.61146e-07	-2.15914e-07	7.45232e-07	9.21701e-07	-1.89070e-07	7.32631e-07	-4.82055e-07	-1.26619e-06	-1.74824e-06	3.43568e-07	-1.01467e-07	2.42101e-07	3.23059e-07	-6.75135e-08	2.55545e-07	-6.34260e-08	3.40342e-08	-2.93918e-08	1.04897e-06	4.10543e-07	1.45951e-06	8.08585e-08	-1.65074e-08	6.43511e-08
13.541	9.61802e-07	-2.16061e-07	7.45741e-07	9.20615e-07	-1.88507e-07	7.32108e-07	-4.78875e-07	-1.26378e-06	-1.74265e-06	3.43423e-07	-1.01424e-07	2.41999e-07	3.21286e-07	-6.71430e-08	2.54143e-07	-6.35353e-08	3.40928e-08	-2.94424e-08	1.04712e-06	4.10038e-07	1.45716e-06	7.97504e-08	-1.62812e-08	6.34692e-08
13.566	9.62447e-07	-2.16206e-07	7.46241e-07	9.19522e-07	-1.87943e-07	7.31579e-07	-4.75692e-07	-1.26135e-06	-1.73705e-06	3.43271e-07	-1.01379e-07	2.41892e-07	3.19503e-07	-6.67704e-08	2.52733e-07	-6.36452e-08	3.41518e-08	-2.94934e-08	1.04528e-06	4.09531e-07	1.45481e-06	7.86357e-08	-1.60536e-08	6.25821e-08
13.591	9.63082e-07	-2.16349e-07	7.46733e-07	9.18422e-07	-1.87377e-07	7.31045e-07	-4.72505e-07	-1.25892e-06	-1.73142e-06	3.43113e-07	-1.01333e-07	2.41780e-07	3.17710e-07	-6.63957e-08	2.51314e-07	-6.37557e-08	3.42111e-08	-2.95446e-08	1.04342e-06	4.09024e-07	1.45245e-06	7.75144e-08	-1.58247e-08	6.16897e-08
13.615	9.63705e-07	-2.16489e-07	7.47216e-07	9.17315e-07	-1.86808e-07	7.30507e-07	-4.69313e-07	-1.25647e-06	-1.72579e-06	3.42948e-07	-1.01284e-07	2.41664e-07	3.15906e-07	-6.60187e-08	2.49888e-07	-6.38668e-08	3.42707e-08	-2.95961e-08	1.04156e-06	4.08515e-07	1.45008e-06	7.63865e-08	-1.55945e-08	6.07920e-08
13.640	9.64317e-07	-2.16626e-07	7.47691e-07	9.16202e-07	-1.86238e-07	7.29964e-07	-4.66118e-07	-1.25402e-06	-1.72014e-06	3.42777e-07	-1.01233e-07	2.41543e-07	3.14092e-07	-6.56397e-08	2.48453e-07	-6.39785e-08	3.43307e-08	-2.96478e-08	1.03970e-06	4.08004e-07	1.44771e-06	7.52520e-08	-1.53629e-08	5.98892e-08
13.664	9.64918e-07	-2.16761e-07	7.48157e-07	9.15082e-07	-1.85665e-07	7.29417e-07	-4.62920e-07	-1.25155e-06	-1.71447e-06	3.42599e-07	-1.01181e-07	2.41418e-07	3.12268e-07	-6.52585e-08	2.47010e-07	-6.40908e-08	3.43909e-08	-2.96999e-08	1.03784e-06	4.07493e-07	1.44533e-06	7.41111e-08	-1.51299e-08	5.89812e-08
13.689	9.65509e-07	-2.16894e-07	7.48615e-07	9.13955e-07	-1.85091e-07	7.28864e-07	-4.59717e-07	-1.24907e-06	-1.70879e-06	3.42415e-07	-1.01126e-07	2.41288e-07	3.10434e-07	-6.48752e-08	2.45559e-07	-6.42037e-08	3.44515e-08	-2.97522e-08	1.03596e-06	4.06980e-07	1.44294e-06	7.29637e-08	-1.48957e-08	5.80680e-08
13.713	9.66088e-07	-2.17024e-07	7.49064e-07	9.12821e-07	-1.84514e-07	7.28307e-07	-4.56511e-07	-1.24659e-06	-1.70310e-06	3.42224e-07	-1.01070e-07	2.41154e-07	3.08590e-07	-6.44898e-08	2.44100e-07	-6.43172e-08	3.45124e-08	-2.98048e-08	1.03409e-06	4.06466e-07	1.44055e-06	7.18098e-08	-1.46601e-08	5.71496e-08
13.738	9.66656e-07	-2.17152e-07	7.49504e-07	9.11681e-07	-1.83936e-07	7.27746e-07	-4.53302e-07	-1.24409e-06	-1.69739e-06	3.42027e-07	-1.01012e-07	2.41015e-07	3.06736e-07	-6.41023e-08	2.42634e-07	-6.44313e-08	3.45737e-08	-2.98577e-08	1.03221e-06	4.05951e-07	1.43816e-06	7.06494e-08	-1.44232e-08	5.62262e-08
13.763	9.67213e-07	-2.17277e-07	7.49936e-07	9.10534e-07	-1.83355e-07	7.27179e-07	-4.50089e-07	-1.24158e-06	-1.69167e-06	3.41824e-07	-1.00952e-07	2.40872e-07	3.04872e-07	-6.37128e-08	2.41159e-07	-6.45461e-08	3.46352e-08	-2.99109e-08	1.03032e-06	4.05435e-07	1.43576e-06	6.94827e-08	-1.41850e-08	5.52976e-08
13.787	9.67759e-07	-2.17399e-07	7.50360e-07	9.09381e-07	-1.82773e-07	7.26609e-07	-4.46874e-07	-1.23906e-06	-1.68593e-06	3.41614e-07	-1.00890e-07	2.40724e-07	3.02998e-07	-6.33212e-08	2.39677e-07	-6.46615e-08	3.46971e-08	-2.99643e-08	1.02843e-06	4.04917e-07	1.43335e-06	6.83095e-08	-1.39455e-08	5.43640e-08
13.812	9.68294e-07	-2.17520e-07	7.50775e-07	9.08221e-07	-1.82188e-07	7.26033e-07	-4.43655e-07	-1.23653e-06	-1.68018e-06	3.41397e-07	-1.00826e-07	2.40571e-07	3.01115e-07	-6.29275e-08	2.38187e-07	-6.47774e-08	3.47594e-08	-3.00181e-08	1.02654e-06	4.04399e-07	1.43094e-06	6.71300e-08	-1.37047e-08	5.34253e-08
13.836	9.68819e-07	-2.17637e-07	7.51181e-07	9.07055e-07	-1.81602e-07	7.25453e-07	-4.40432e-07	-1.23399e-06	-1.67442e-06	3.41175e-07	-1.00760e-07	2.40415e-07	2.99221e-07	-6.25319e-08	2.36689e-07	-6.48941e-08	3.48220e-08	-3.00721e-08	1.02464e-06	4.03879e-07	1.42852e-06	6.59442e-08	-1.34626e-08	5.24815e-08
13.861	9.69332e-07	-2.17753e-07	7.51579e-07	9.05882e-07	-1.81014e-07	7.24869e-07	-4.37207e-07	-1.23144e-06	-1.66864e-06	3.40946e-07	-1.00693e-07	2.40253e-07	2.97318e-07	-6.21342e-08	2.35184e-07	-6.50113e-08	3.48849e-08	-3.01264e-08	1.02274e-06	4.03359e-07	1.42610e-06	6.47520e-08	-1.32193e-08	5.15328e-08
13.885	9.69834e-07	-2.17866e-07	7.51969e-07	9.04703e-07	-1.80423e-07	7.24280e-07	-4.33979e-07	-1.22888e-06	-1.66286e-06	3.40711e-07	-1.00623e-07	2.40087e-07	2.95406e-07	-6.17345e-08	2.33671e-07	-6.51291e-08	3.49481e-08	-3.01810e-08	1.02083e-06	4.02837e-07	1.42367e-06	6.35536e-08	-1.29746e-08	5.05790e-08
13.910	9.70325e-07	-2.17976e-07	7.52349e-07	9.03518e-07	-1.79831e-07	7.23686e-07	-4.30749e-07	-1.22631e-06	-1.65705e-06	3.40469e-07	-1.00552e-07	2.39917e-07	2.93484e-07	-6.13328e-08	2.32151e-07	-6.52476e-08	3.50117e-08	-3.02359e-08	1.01892e-06	4.02314e-07	1.42124e-06	6.23490e-08	-1.27287e-08	4.96203e-08
13.935	9.70805e-07	-2.18084e-07	7.52722e-07	9.02326e-07	-1.79238e-07	7.23089e-07	-4.27515e-07	-1.22372e-06	-1.65124e-06	3.40221e-07	-1.00479e-07	2.39743e-07	2.91552e-07	-6.09291e-08	2.30623e-07	-6.53667e-08	3.50756e-08	-3.02911e-08	1.01701e-06	4.01790e-07	1.41880e-06	6.11381e-08	-1.24815e-08	4.86566e-08
13.959	9.71275e-07	-2.18189e-07	7.53086e-07	9.01128e-07	-1.78642e-07	7.22486e-07	-4.24279e-07	-1.22113e-06	-1.64541e-06	3.39967e-07	-1.00404e-07	2.39563e-07	2.89611e-07	-6.05235e-08	2.29087e-07	-6.54864e-08	3.51398e-08	-3.03466e-08	1.01509e-06	4.01265e-07	1.41636e-06	5.99210e-08	-1.22330e-08	4.76880e-08
13.984	9.71733e-07	-2.18292e-07	7.53441e-07	8.99924e-07	-1.78044e-07	7.21880e-07	-4.21041e-07	-1.21853e-06	-1.63957e-06	3.39707e-07	-1.00327e-07	2.39380e-07	2.87661e-07	-6.01159e-08	2.27545e-07	-6.56068e-08	3.52044e-08	-3.04024e-08	1.01317e-06	4.00739e-07	1.41391e-06	5.86978e-08	-1.19833e-08	4.67145e-08
14.008	9.72180e-07	-2.18393e-07	7.53788e-07	8.98714e-07	-1.77445e-07	7.21268e-07	-4.17799e-07	-1.21592e-06	-1.63372e-06	3.39440e-07	-1.00248e-07	2.39192e-07	2.85701e-07	-5.97064e-08	2.25995e-07	-6.57278e-08	3.52693e-08	-3.04584e-08	1.01124e-06	4.00212e-07	1.41146e-06	5.74684e-08	-1.17323e-08	4.57361e-08
14.033	9.72617e-07	-2.18491e-07	7.54126e-07	8.97497e-07	-1.76844e-07	7.20653e-07	-4.14556e-07	-1.21330e-06	-1.62786e-06	3.39167e-07	-1.00167e-07	2.39000e-07	2.83732e-07	-5.92950e-08	2.24437e-07	-6.58494e-08	3.53346e-08	-3.05148e-08	1.00932e-06	3.99685e-07	1.40900e-06	5.62330e-08	-1.14801e-08	4.47529e-08
14.057	9.73042e-07	-2.18586e-07	7.54456e-07	8.96274e-07	-1.76241e-07	7.20033e-07	-4.11310e-07	-1.21067e-06	-1.62198e-06	3.38888e-07	-1.00085e-07	2.38803e-07	2.81755e-07	-5.88816e-08	2.22873e-07	-6.59716e-08	3.54002e-08	-3.05715e-08	1.00738e-06	3.99156e-07	1.40654e-06	5.49914e-08	-1.12266e-08	4.37648e-08
14.082	9.73456e-07	-2.18679e-07	7.54777e-07	8.95046e-07	-1.75637e-07	7.19409e-07	-4.08062e-07	-1.20803e-06	-1.61610e-06	3.38602e-07	-1.00001e-07	2.38602e-07	2.79768e-07	-5.84664e-08	2.21301e-07	-6.60945e-08	3.54661e-08	-3.06284e-08	1.00545e-06	3.98626e-07	1.40407e-06	5.37439e-08	-1.09719e-08	4.27720e-08
14.107	9.73860e-07	-2.18770e-07	7.55090e-07	8.93811e-07	-1.75030e-07	7.18780e-07	-4.04812e-07	-1.20538e-06	-1.61020e-06	3.38311e-07	-9.99145e-08	2.38396e-07	2.77772e-07	-5.80493e-08	2.19722e-07	-6.62180e-08	3.55324e-08	-3.06856e-08	1.00351e-06	3.98096e-07	1.40160e-06	5.24903e-08	-1.07160e-08	4.17743e-08
14.131	9.74252e-07	-2.18858e-07	7.55394e-07	8.92570e-07	-1.74422e-07	7.18148e-07	-4.01560e-07	-1.20273e-06	-1.60429e-06	3.38013e-07	-9.98266e-08	2.38187e-07	2.75767e-07	-5.76303e-08	2.18137e-07	-6.63422e-08	3.55990e-08	-3.07432e-08	1.00156e-06	3.97565e-07	1.39913e-06	5.12307e-08	-1.04589e-08	4.07719e-08
14.156	9.74634e-07	-2.18944e-07	7.55690e-07	8.91323e-07	-1.73813e-07	7.17511e-07	-3.98307e-07	-1.20006e-06	-1.59837e-06	3.37709e-07	-9.97369e-08	2.37972e-07	2.73753e-07	-5.72095e-08	2.16544e-07	-6.64670e-08	3.56660e-08	-3.08010e-08	9.99616e-07	3.97032e-07	1.39665e-06	4.99652e-08	-1.02005e-08	3.97647e-08
14.180	9.75004e-07	-2.19027e-07	7.55977e-07	8.90071e-07	-1.73201e-07	7.16870e-07	-3.95051e-07	-1.19738e-06	-1.59243e-06	3.37399e-07	-9.96453e-08	2.37754e-07	2.71731e-07	-5.67868e-08	2.14944e-07	-6.65924e-08	3.57333e-08	-3.08591e-08	9.97666e-07	3.96499e-07	1.39417e-06	4.86938e-08	-9.94093e-09	3.87529e-08
14.205	9.75364e-07	-2.19108e-07	7.56256e-07	8.88812e-07	-1.72588e-07	7.16224e-07	-3.91793e-07	-1.19470e-06	-1.58649e-06	3.37083e-07	-9.95519e-08	2.37531e-07	2.69700e-07	-5.63624e-08	2.13337e-07	-6.67185e-08	3.58009e-08	-3.09176e-08	9.95713e-07	3.95966e-07	1.39168e-06	4.74165e-08	-9.68017e-09	3.77363e-08
14.230	9.75713e-07	-2.19186e-07	7.56527e-07	8.87548e-07	-1.71973e-07	7.15574e-07	-3.88534e-07	-1.19200e-06	-1.58054e-06	3.36761e-07	-9.94568e-08	2.37304e-07	2.67660e-07	-5.59361e-08	2.11724e-07	-6.68452e-08	3.58689e-08	-3.09763e-08	9.93757e-07	3.95431e-07	1.38919e-06	4.61333e-08	-9.41821e-09	3.67151e-08
14.254	9.76051e-07	-2.19262e-07	7.56789e-07	8.86278e-07	-1.71357e-07	7.14921e-07	-3.85274e-07	-1.18930e-06	-1.57457e-06	3.36433e-07	-9.93598e-08	2.37073e-07	2.65612e-07	-5.55080e-08	2.10104e-07	-6.69726e-08	3.59373e-08	-3.10353e-08	9.91797e-07	3.94896e-07	1.38669e-06	4.48443e-08	-9.15506e-09	3.56893e-08
14.279	9.76378e-07	-2.19336e-07	7.57042e-07	8.85002e-07	-1.70739e-07	7.14263e-07	-3.82011e-07	-1.18658e-06	-1.56860e-06	3.36098e-07	-9.92611e-08	2.36837e-07	2.63555e-07	-5.50782e-08	2.08477e-07	-6.71006e-08	3.60060e-08	-3.10946e-08	9.89834e-07	3.94359e-07	1.38419e-06	4.35495e-08	-8.89073e-09	3.46588e-08
14.303	9.76694e-07	-2.19407e-07	7.57287e-07	8.83720e-07	-1.70120e-07	7.13601e-07	-3.78748e-07	-1.18386e-06	-1.56261e-06	3.35758e-07	-9.91606e-08	2.36597e-07	2.61490e-07	-5.46466e-08	2.06843e-07	-6.72292e-08	3.60750e-08	-3.11542e-08	9.87868e-07	3.93823e-07	1.38169e-06	4.22490e-08	-8.62522e-09	3.36238e-08
14.328	9.76999e-07	-2.19475e-07	7.57524e-07	8.82433e-07	-1.69499e-07	7.12934e-07	-3.75483e-07	-1.18113e-06	-1.55662e-06	3.35412e-07	-9.90583e-08	2.36353e-07	2.59416e-07	-5.42133e-08	2.05203e-07	-6.73585e-08	3.61444e-08	-3.12141e-08	9.85900e-07	3.93285e-07	1.37918e-06	4.09428e-08	-8.35855e-09	3.25842e-08
14.352	9.77293e-07	-2.19541e-07	7.57752e-07	8.81140e-07	-1.68876e-07	7.12264e-07	-3.72217e-07	-1.17839e-06	-1.55061e-06	3.35059e-07	-9.89542e-08	2.36105e-07	2.57334e-07	-5.37782e-08	2.03556e-07	-6.74884e-08	3.62141e-08	-3.12743e-08	9.83928e-07	3.92747e-07	1.37667e-06	3.96308e-08	-8.09071e-09	3.15401e-08
14.377	9.77577e-07	-2.19605e-07	7.57972e-07	8.79841e-07	-1.68252e-07	7.11590e-07	-3.68950e-07	-1.17565e-06	-1.54460e-06	3.34701e-07	-9.88484e-08	2.35853e-07	2.55244e-07	-5.33414e-08	2.01903e-07	-6.76190e-08	3.62842e-08	-3.13349e-08	9.81954e-07	3.92208e-07	1.37416e-06	3.83132e-08	-7.82172e-09	3.04915e-08
14.402	9.77849e-07	-2.19666e-07	7.58183e-07	8.78537e-07	-1.67626e-07	7.10911e-07	-3.65681e-07	-1.17289e-06	-1.53857e-06	3.34337e-07	-9.87408e-08	2.35596e-07	2.53146e-07	-5.29029e-08	2.00243e-07	-6.77502e-08	3.63546e-08	-3.13957e-08	9.79976e-07	3.91668e-07	1.37164e-06	3.69900e-08	-7.55158e-09	2.94384e-08
14.426	9.78111e-07	-2.19725e-07	7.58386e-07	8.77228e-07	-1.66999e-07	7.10229e-07	-3.62412e-07	-1.17013e-06	-1.53254e-06	3.33966e-07	-9.86314e-08	2.35335e-07	2.51039e-07	-5.24627e-08	1.98577e-07	-6.78821e-08	3.64253e-08	-3.14568e-08	9.77996e-07	3.91128e-07	1.36912e-06	3.56612e-08	-7.28030e-09	2.83809e-08
14.451	9.78362e-07	-2.19781e-07	7.58581e-07	8.75913e-07	-1.66370e-07	7.09542e-07	-3.59142e-07	-1.16735e-06	-1.52650e-06	3.33590e-07	-9.85203e-08	2.35070e-07	2.48925e-07	-5.20209e-08	1.96904e-07	-6.80146e-08	3.64964e-08	-3.15182e-08	9.76013e-07	3.90587e-07	1.36660e-06	3.43268e-08	-7.00789e-09	2.73189e-08
14.475	9.78602e-07	-2.19835e-07	7.58767e-07	8.74592e-07	-1.65740e-07	7.08852e-07	-3.55871e-07	-1.16457e-06	-1.52044e-06	3.33208e-07	-9.84075e-08	2.34801e-07	2.46803e-07	-5.15774e-08	1.95226e-07	-6.81478e-08	3.65679e-08	-3.15799e-08	9.74028e-07	3.90045e-07	1.36407e-06	3.29869e-08	-6.73435e-09	2.62526e-08
14.500	9.78832e-07	-2.19887e-07	7.58945e-07	8.73266e-07	-1.65109e-07	7.08157e-07	-3.52599e-07	-1.16178e-06	-1.51438e-06	3.32820e-07	-9.82929e-08	2.34527e-07	2.44673e-07	-5.11322e-08	1.93541e-07	-6.82816e-08	3.66397e-08	-3.16419e-08	9.72040e-07	3.89503e-07	1.36154e-06	3.16416e-08	-6.45969e-09	2.51819e-08
14.524	9.79050e-07	-2.19936e-07	7.59114e-07	8.71935e-07	-1.64476e-07	7.07459e-07	-3.49327e-07	-1.15899e-06	-1.50831e-06	3.32426e-07	-9.81766e-08	2.34250e-07	2.42535e-07	-5.06855e-08	1.91850e-07	-6.84161e-08	3.67119e-08	-3.17042e-08	9.70050e-07	3.88960e-07	1.35901e-06	3.02908e-08	-6.18392e-09	2.41068e-08
14.549	9.79258e-07	-2.19982e-07	7.59275e-07	8.70598e-07	-1.63841e-07	7.06757e-07	-3.46054e-07	-1.15618e-06	-1.50223e-06	3.32027e-07	-9.80586e-08	2.33968e-07	2.40390e-07	-5.02371e-08	1.90153e-07	-6.85512e-08	3.67844e-08	-3.17668e-08	9.68057e-07	3.88417e-07	1.35647e-06	2.89345e-08	-5.90705e-09	2.30275e-08
14.574	9.79455e-07	-2.20027e-07	7.59428e-07	8.69256e-07	-1.63206e-07	7.06051e-07	-3.42781e-07	-1.15337e-06	-1.49615e-06	3.31621e-07	-9.79388e-08	2.33682e-07	2.38237e-07	-4.97872e-08	1.88449e-07	-6.86869e-08	3.68572e-08	-3.18297e-08	9.66062e-07	3.87873e-07	1.35394e-06	2.75729e-08	-5.62907e-09	2.19439e-08
14.598	9.79641e-07	-2.20069e-07	7.59572e-07	8.67909e-07	-1.62568e-07	7.05341e-07	-3.39507e-07	-1.15055e-06	-1.49005e-06	3.31210e-07	-9.78174e-08	2.33393e-07	2.36076e-07	-4.93356e-08	1.86740e-07	-6.88233e-08	3.69304e-08	-3.18929e-08	9.64064e-07	3.87329e-07	1.35139e-06	2.62060e-08	-5.35001e-09	2.08560e-08
14.623	9.79816e-07	-2.20108e-07	7.59708e-07	8.66557e-07	-1.61930e-07	7.04627e-07	-3.36234e-07	-1.14772e-06	-1.48395e-06	3.30793e-07	-9.76942e-08	2.33099e-07	2.33908e-07	-4.88825e-08	1.85025e-07	-6.89604e-08	3.70039e-08	-3.19565e-08	9.62064e-07	3.86784e-07	1.34885e-06	2.48337e-08	-5.06986e-09	1.97639e-08
14.647	9.79981e-07	-2.20145e-07	7.59836e-07	8.65199e-07	-1.61290e-07	7.03909e-07	-3.32960e-07	-1.14488e-06	-1.47784e-06	3.30370e-07	-9.75693e-08	2.32801e-07	2.31732e-07	-4.84279e-08	1.83304e-07	-6.90981e-08	3.70778e-08	-3.20203e-08	9.60062e-07	3.86239e-07	1.34630e-06	2.34562e-08	-4.78864e-09	1.86676e-08
14.672	9.80135e-07	-2.20179e-07	7.59955e-07	8.63837e-07	-1.60649e-07	7.03188e-07	-3.29685e-07	-1.14204e-06	-1.47172e-06	3.29942e-07	-9.74428e-08	2.32499e-07	2.29549e-07	-4.79717e-08	1.81578e-07	-6.92364e-08	3.71521e-08	-3.20844e-08	9.58058e-07	3.85693e-07	1.34375e-06	2.20735e-08	-4.50634e-09	1.75671e-08
14.696	9.80278e-07	-2.20212e-07	7.60066e-07	8.62469e-07	-1.60007e-07	7.02462e-07	-3.26411e-07	-1.13918e-06	-1.46560e-06	3.29507e-07	-9.73146e-08	2.32193e-07	2.27359e-07	-4.75140e-08	1.79845e-07	-6.93754e-08	3.72267e-08	-3.21488e-08	9.56052e-07	3.85147e-07	1.34120e-06	2.06855e-08	-4.22299e-09	1.64625e-08
14.721	9.80410e-07	-2.20241e-07	7.60169e-07	8.61096e-07	-1.59363e-07	7.01733e-07	-3.23137e-07	-1.13632e-06	-1.45946e-06	3.29068e-07	-9.71847e-08	2.31883e-07	2.25162e-07	-4.70548e-08	1.78107e-07	-6.95151e-08	3.73016e-08	-3.22135e-08	9.54044e-07	3.84600e-07	1.33864e-06	1.92924e-08	-3.93859e-09	1.53538e-08
14.746	9.80532e-07	-2.20269e-07	7.60263e-07	8.59718e-07	-1.58718e-07	7.01000e-07	-3.19863e-07	-1.13346e-06	-1.45332e-06	3.28622e-07	-9.70531e-08	2.31569e-07	2.22958e-07	-4.65942e-08	1.76364e-07	-6.96554e-08	3.73769e-08	-3.22785e-08	9.52033e-07	3.84053e-07	1.33609e-06	1.78942e-08	-3.65314e-09	1.42411e-08
14.770	9.80643e-07	-2.20294e-07	7.60350e-07	8.58335e-07	-1.58072e-07	7.00264e-07	-3.16589e-07	-1.13058e-06	-1.44717e-06	3.28171e-07	-9.69199e-08	2.31251e-07	2.20747e-07	-4.61320e-08	1.74614e-07	-6.97963e-08	3.74525e-08	-3.23438e-08	9.50021e-07	3.83505e-07	1.33353e-06	1.64909e-08	-3.36665e-09	1.31242e-08
14.795	9.80744e-07	-2.20316e-07	7.60427e-07	8.56948e-07	-1.57424e-07	6.99523e-07	-3.13316e-07	-1.12770e-06	-1.44102e-06	3.27714e-07	-9.67850e-08	2.30929e-07	2.18528e-07	-4.56685e-08	1.72860e-07	-6.99379e-08	3.75285e-08	-3.24095e-08	9.48007e-07	3.82957e-07	1.33096e-06	1.50825e-08	-3.07913e-09	1.20034e-08
14.819	9.80833e-07	-2.20336e-07	7.60497e-07	8.55555e-07	-1.56776e-07	6.98779e-07	-3.10043e-07	-1.12481e-06	-1.43486e-06	3.27252e-07	-9.66485e-08	2.30604e-07	2.16303e-07	-4.52035e-08	1.71100e-07	-7.00802e-08	3.76048e-08	-3.24754e-08	9.45991e-07	3.82409e-07	1.32840e-06	1.36692e-08	-2.79059e-09	1.08786e-08
14.844	9.80913e-07	-2.20354e-07	7.60558e-07	8.54158e-07	-1.56126e-07	6.98032e-07	-3.06770e-07	-1.12192e-06	-1.42869e-06	3.26784e-07	-9.65103e-08	2.30274e-07	2.14071e-07	-4.47370e-08	1.69334e-07	-7.02231e-08	3.76815e-08	-3.25416e-08	9.43974e-07	3.81860e-07	1.32583e-06	1.22508e-08	-2.50103e-09	9.74980e-09
14.868	9.80981e-07	-2.20370e-07	7.60612e-07	8.52755e-07	-1.55475e-07	6.97280e-07	-3.03498e-07	-1.11902e-06	-1.42251e-06	3.26311e-07	-9.63705e-08	2.29940e-07	2.11833e-07	-4.42692e-08	1.67563e-07	-7.03666e-08	3.77585e-08	-3.26081e-08	9.41954e-07	3.81311e-07	1.32327e-06	1.08276e-08	-2.21047e-09	8.61710e-09
14.893	9.81039e-07	-2.20383e-07	7.60656e-07	8.51348e-07	-1.54823e-07	6.96525e-07	-3.00226e-07	-1.11611e-06	-1.41633e-06	3.25832e-07	-9.62291e-08	2.29603e-07	2.09587e-07	-4.38000e-08	1.65787e-07	-7.05108e-08	3.78359e-08	-3.26749e-08	9.39933e-07	3.80762e-07	1.32070e-06	9.39941e-09	-1.91891e-09	7.48050e-09
14.918	9.81086e-07	-2.20393e-07	7.60693e-07	8.49936e-07	-1.54170e-07	6.95767e-07	-2.96956e-07	-1.11319e-06	-1.41015e-06	3.25348e-07	-9.60860e-08	2.29262e-07	2.07336e-07	-4.33294e-08	1.64006e-07	-7.06556e-08	3.79136e-08	-3.27420e-08	9.37911e-07	3.80212e-07	1.31812e-06	7.96640e-09	-1.62636e-09	6.34005e-09
14.942	9.81123e-07	-2.20402e-07	7.60722e-07	8.48520e-07	-1.53515e-07	6.95004e-07	-2.93686e-07	-1.11027e-06	-1.40395e-06	3.24858e-07	-9.59413e-08	2.28916e-07	2.05077e-07	-4.28575e-08	1.62220e-07	-7.08011e-08	3.79917e-08	-3.28094e-08	9.35887e-07	3.79662e-07	1.31555e-06	6.52858e-09	-1.33282e-09	5.19576e-09
14.967	9.81149e-07	-2.20407e-07	7.60742e-07	8.47099e-07	-1.52860e-07	6.94239e-07	-2.90417e-07	-1.10734e-06	-1.39776e-06	3.24362e-07	-9.57951e-08	2.28567e-07	2.02813e-07	-4.23842e-08	1.60428e-07	-7.09472e-08	3.80701e-08	-3.28772e-08	9.33861e-07	3.79112e-07	1.31297e-06	5.08598e-09	-1.03831e-09	4.04767e-09
14.991	9.81165e-07	-2.20411e-07	7.60754e-07	8.45673e-07	-1.52204e-07	6.93469e-07	-2.87149e-07	-1.10440e-06	-1.39155e-06	3.23862e-07	-9.56472e-08	2.28215e-07	2.00542e-07	-4.19096e-08	1.58632e-07	-7.10940e-08	3.81488e-08	-3.29452e-08	9.31834e-07	3.78561e-07	1.31040e-06	3.63865e-09	-7.42838e-10	2.89581e-09
15.016	9.81170e-07	-2.20412e-07	7.60758e-07	8.44242e-07	-1.51546e-07	6.92696e-07	-2.83882e-07	-1.10146e-06	-1.38534e-06	3.23356e-07	-9.54978e-08	2.27858e-07	1.98264e-07	-4.14337e-08	1.56831e-07	-7.12414e-08	3.82279e-08	-3.30135e-08	9.29805e-07	3.78010e-07	1.30782e-06	2.18662e-09	-4.46403e-10	1.74022e-09
15.041	9.81165e-07	-2.20411e-07	7.60754e-07	8.42808e-07	-1.50887e-07	6.91920e-07	-2.80616e-07	-1.09851e-06	-1.37913e-06	3.22844e-07	-9.53467e-08	2.27498e-07	1.95981e-07	-4.09565e-08	1.55025e-07	-7.13895e-08	3.83074e-08	-3.30821e-08	9.27776e-07	3.77459e-07	1.30524e-06	7.29940e-10	-1.49019e-10	5.80921e-10
15.065	9.81149e-07	-2.20407e-07	7.60742e-07	8.41368e-07	-1.50228e-07	6.91140e-07	-2.77351e-07	-1.09556e-06	-1.37291e-06	3.22328e-07	-9.51941e-08	2.27133e-07	1.93692e-07	-4.04781e-08	1.53214e-07	-7.15381e-08	3.83872e-08	-3.31510e-08	9.25745e-07	3.76908e-07	1.30265e-06	-7.31358e-10	1.49308e-10	-5.82050e-10
15.090	9.81122e-07	-2.20401e-07	7.60721e-07	8.39924e-07	-1.49567e-07	6.90357e-07	-2.74088e-07	-1.09259e-06	-1.36668e-06	3.21806e-07	-9.50399e-08	2.26766e-07	1.91396e-07	-3.99984e-08	1.51398e-07	-7.16875e-08	3.84673e-08	-3.32202e-08	9.23713e-07	3.76357e-07	1.30007e-06	-2.19723e-09	4.48569e-10	-1.74866e-09
15.114	9.81086e-07	-2.20393e-07	7.60693e-07	8.38476e-07	-1.48906e-07	6.89570e-07	-2.70826e-07	-1.08963e-06	-1.36045e-06	3.21278e-07	-9.48842e-08	2.26394e-07	1.89095e-07	-3.95174e-08	1.49577e-07	-7.18375e-08	3.85478e-08	-3.32897e-08	9.21679e-07	3.75805e-07	1.29748e-06	-3.66764e-09	7.48755e-10	-2.91888e-09
15.139	9.81038e-07	-2.20382e-07	7.60656e-07	8.37023e-07	-1.48243e-07	6.88780e-07	-2.67565e-07	-1.08665e-06	-1.35422e-06	3.20746e-07	-9.47269e-08	2.26019e-07	1.86788e-07	-3.90353e-08	1.47752e-07	-7.19881e-08	3.86286e-08	-3.33595e-08	9.19645e-07	3.75253e-07	1.29490e-06	-5.14253e-09	1.04986e-09	-4.09267e-09
15.163	9.80981e-07	-2.20370e-07	7.60611e-07	8.35566e-07	-1.47580e-07	6.87986e-07	-2.64306e-07	-1.08367e-06	-1.34798e-06	3.20208e-07	-9.45681e-08	2.25640e-07	1.84475e-07	-3.85519e-08	1.45923e-07	-7.21393e-08	3.87097e-08	-3.34296e-08	9.17609e-07	3.74701e-07	1.29231e-06	-6.62188e-09	1.35187e-09	-5.27001e-09
15.188	9.80913e-07	-2.20354e-07	7.60558e-07	8.34105e-07	-1.46915e-07	6.87189e-07	-2.61049e-07	-1.08069e-06	-1.34174e-06	3.19665e-07	-9.44078e-08	2.25257e-07	1.82156e-07	-3.80674e-08	1.44089e-07	-7.22912e-08	3.87912e-08	-3.35000e-08	9.15573e-07	3.74149e-07	1.28972e-06	-8.10564e-09	1.65478e-09	-6.45086e-09
15.213	9.80834e-07	-2.20337e-07	7.60498e-07	8.32639e-07	-1.46250e-07	6.86389e-07	-2.57793e-07	-1.07769e-06	-1.33549e-06	3.19117e-07	-9.42459e-08	2.24871e-07	1.79832e-07	-3.75816e-08	1.42250e-07	-7.24437e-08	3.88731e-08	-3.35707e-08	9.13535e-07	3.73597e-07	1.28713e-06	-9.59377e-09	1.95859e-09	-7.63518e-09
15.237	9.80745e-07	-2.20317e-07	7.60429e-07	8.31169e-07	-1.45584e-07	6.85585e-07	-2.54539e-07	-1.07470e-06	-1.32924e-06	3.18564e-07	-9.40825e-08	2.24481e-07	1.77502e-07	-3.70948e-08	1.40407e-07	-7.25969e-08	3.89553e-08	-3.36416e-08	9.11497e-07	3.73044e-07	1.28454e-06	-1.10862e-08	2.26328e-09	-8.82295e-09
15.262	9.80646e-07	-2.20294e-07	7.60352e-07	8.29695e-07	-1.44917e-07	6.84778e-07	-2.51287e-07	-1.07169e-06	-1.32298e-06	3.18005e-07	-9.39176e-08	2.24088e-07	1.75167e-07	-3.66068e-08	1.38560e-07	-7.27507e-08	3.90378e-08	-3.37129e-08	9.09457e-07	3.72492e-07	1.28195e-06	-1.25830e-08	2.56884e-09	-1.00141e-08
15.286	9.80537e-07	-2.20270e-07	7.60267e-07	8.28217e-07	-1.44249e-07	6.83967e-07	-2.48037e-07	-1.06868e-06	-1.31672e-06	3.17442e-07	-9.37512e-08	2.23691e-07	1.72827e-07	-3.61176e-08	1.36709e-07	-7.29051e-08	3.91207e-08	-3.37845e-08	9.07417e-07	3.71939e-07	1.27936e-06	-1.40840e-08	2.87527e-09	-1.12087e-08
15.311	9.80417e-07	-2.20243e-07	7.60174e-07	8.26734e-07	-1.43581e-07	6.83154e-07	-2.44789e-07	-1.06567e-06	-1.31046e-06	3.16873e-07	-9.35833e-08	2.23290e-07	1.70481e-07	-3.56274e-08	1.34853e-07	-7.30602e-08	3.92039e-08	-3.38563e-08	9.05377e-07	3.71386e-07	1.27676e-06	-1.55891e-08	3.18255e-09	-1.24066e-08
15.335	9.80287e-07	-2.20214e-07	7.60073e-07	8.25248e-07	-1.42911e-07	6.82337e-07	-2.41543e-07	-1.06265e-06	-1.30419e-06	3.16300e-07	-9.34139e-08	2.22886e-07	1.68130e-07	-3.51361e-08	1.32994e-07	-7.32159e-08	3.92874e-08	-3.39285e-08	9.03335e-07	3.70834e-07	1.27417e-06	-1.70985e-08	3.49069e-09	-1.36078e-08
15.360	9.80147e-07	-2.20182e-07	7.59964e-07	8.23757e-07	-1.42241e-07	6.81516e-07	-2.38299e-07	-1.05963e-06	-1.29792e-06	3.15721e-07	-9.32430e-08	2.22478e-07	1.65774e-07	-3.46437e-08	1.31130e-07	-7.33722e-08	3.93713e-08	-3.40009e-08	9.01293e-07	3.70281e-07	1.27157e-06	-1.86119e-08	3.79966e-09	-1.48123e-08
15.385	9.79996e-07	-2.20148e-07	7.59848e-07	8.22263e-07	-1.41570e-07	6.80693e-07	-2.35057e-07	-1.05659e-06	-1.29165e-06	3.15138e-07	-9.30707e-08	2.22067e-07	1.63413e-07	-3.41503e-08	1.29262e-07	-7.35292e-08	3.94555e-08	-3.40736e-08	8.99251e-07	3.69728e-07	1.26898e-06	-2.01295e-08	4.10947e-09	-1.60200e-08
15.409	9.79835e-07	-2.20112e-07	7.59723e-07	8.20764e-07	-1.40898e-07	6.79866e-07	-2.31818e-07	-1.05356e-06	-1.28538e-06	3.14549e-07	-9.28969e-08	2.21652e-07	1.61047e-07	-3.36558e-08	1.27391e-07	-7.36867e-08	3.95401e-08	-3.41467e-08	8.97207e-07	3.69175e-07	1.26638e-06	-2.16510e-08	4.42010e-09	-1.72309e-08
15.434	9.79664e-07	-2.20074e-07	7.59590e-07	8.19262e-07	-1.40226e-07	6.79036e-07	-2.28581e-07	-1.05052e-06	-1.27910e-06	3.13956e-07	-9.27216e-08	2.21234e-07	1.58676e-07	-3.31604e-08	1.25515e-07	-7.38449e-08	3.96250e-08	-3.42200e-08	8.95164e-07	3.68622e-07	1.26379e-06	-2.31766e-08	4.73154e-09	-1.84450e-08
15.458	9.79483e-07	-2.20033e-07	7.59450e-07	8.17756e-07	-1.39552e-07	6.78203e-07	-2.25347e-07	-1.04747e-06	-1.27282e-06	3.13358e-07	-9.25450e-08	2.20813e-07	1.56300e-07	-3.26639e-08	1.23636e-07	-7.40037e-08	3.97102e-08	-3.42936e-08	8.93119e-07	3.68069e-07	1.26119e-06	-2.47061e-08	5.04379e-09	-1.96623e-08
15.483	9.79291e-07	-2.19990e-07	7.59301e-07	8.16245e-07	-1.38879e-07	6.77367e-07	-2.22115e-07	-1.04442e-06	-1.26654e-06	3.12754e-07	-9.23668e-08	2.20388e-07	1.53920e-07	-3.21664e-08	1.21753e-07	-7.41632e-08	3.97957e-08	-3.43674e-08	8.91075e-07	3.67516e-07	1.25859e-06	-2.62395e-08	5.35684e-09	-2.08826e-08
15.507	9.79090e-07	-2.19945e-07	7.59145e-07	8.14731e-07	-1.38204e-07	6.76527e-07	-2.18885e-07	-1.04136e-06	-1.26025e-06	3.12146e-07	-9.21873e-08	2.19959e-07	1.51535e-07	-3.16680e-08	1.19867e-07	-7.43232e-08	3.98816e-08	-3.44416e-08	8.89030e-07	3.66964e-07	1.25599e-06	-2.77767e-08	5.67067e-09	-2.21060e-08
15.532	9.78878e-07	-2.19897e-07	7.58981e-07	8.13214e-07	-1.37529e-07	6.75685e-07	-2.15659e-07	-1.03830e-06	-1.25396e-06	3.11534e-07	-9.20063e-08	2.19527e-07	1.49145e-07	-3.11686e-08	1.17976e-07	-7.44839e-08	3.99678e-08	-3.45161e-08	8.86985e-07	3.66411e-07	1.25340e-06	-2.93178e-08	5.98528e-09	-2.33325e-08
15.557	9.78657e-07	-2.19847e-07	7.58809e-07	8.11692e-07	-1.36853e-07	6.74839e-07	-2.12435e-07	-1.03524e-06	-1.24767e-06	3.10916e-07	-9.18240e-08	2.19092e-07	1.46751e-07	-3.06683e-08	1.16083e-07	-7.46452e-08	4.00544e-08	-3.45908e-08	8.84940e-07	3.65858e-07	1.25080e-06	-3.08626e-08	6.30066e-09	-2.45619e-08
15.581	9.78425e-07	-2.19795e-07	7.58629e-07	8.10167e-07	-1.36176e-07	6.73991e-07	-2.09214e-07	-1.03217e-06	-1.24138e-06	3.10294e-07	-9.16402e-08	2.18654e-07	1.44353e-07	-3.01671e-08	1.14186e-07	-7.48071e-08	4.01413e-08	-3.46658e-08	8.82894e-07	3.65305e-07	1.24820e-06	-3.24111e-08	6.61680e-09	-2.57943e-08
15.606	9.78183e-07	-2.19741e-07	7.58442e-07	8.08638e-07	-1.35499e-07	6.73139e-07	-2.05996e-07	-1.02909e-06	-1.23509e-06	3.09667e-07	-9.14550e-08	2.18212e-07	1.41950e-07	-2.96650e-08	1.12285e-07	-7.49696e-08	4.02285e-08	-3.47412e-08	8.80848e-07	3.64753e-07	1.24560e-06	-3.39633e-08	6.93369e-09	-2.70297e-08
15.630	9.77931e-07	-2.19684e-07	7.58247e-07	8.07106e-07	-1.34822e-07	6.72284e-07	-2.02781e-07	-1.02601e-06	-1.22880e-06	3.09035e-07	-9.12685e-08	2.17767e-07	1.39543e-07	-2.91620e-08	1.10381e-07	-7.51328e-08	4.03160e-08	-3.48167e-08	8.78803e-07	3.64200e-07	1.24300e-06	-3.55192e-08	7.25132e-09	-2.82679e-08
15.655	9.77669e-07	-2.19626e-07	7.58044e-07	8.05570e-07	-1.34144e-07	6.71426e-07	-1.99569e-07	-1.02293e-06	-1.22250e-06	3.08399e-07	-9.10806e-08	2.17319e-07	1.37132e-07	-2.86582e-08	1.08474e-07	-7.52965e-08	4.04039e-08	-3.48926e-08	8.76757e-07	3.63648e-07	1.24040e-06	-3.70786e-08	7.56968e-09	-2.95090e-08
15.679	9.77397e-07	-2.19565e-07	7.57833e-07	8.04030e-07	-1.33465e-07	6.70565e-07	-1.96361e-07	-1.01984e-06	-1.21620e-06	3.07758e-07	-9.08913e-08	2.16867e-07	1.34717e-07	-2.81535e-08	1.06564e-07	-7.54608e-08	4.04921e-08	-3.49688e-08	8.74711e-07	3.63095e-07	1.23781e-06	-3.86416e-08	7.88877e-09	-3.07529e-08
15.704	9.77116e-07	-2.19501e-07	7.57614e-07	8.02487e-07	-1.32786e-07	6.69701e-07	-1.93155e-07	-1.01675e-06	-1.20991e-06	3.07113e-07	-9.07007e-08	2.16412e-07	1.32298e-07	-2.76479e-08	1.04650e-07	-7.56258e-08	4.05806e-08	-3.50452e-08	8.72665e-07	3.62543e-07	1.23521e-06	-4.02081e-08	8.20857e-09	-3.19996e-08
15.729	9.76824e-07	-2.19436e-07	7.57388e-07	8.00940e-07	-1.32106e-07	6.68834e-07	-1.89953e-07	-1.01365e-06	-1.20361e-06	3.06463e-07	-9.05087e-08	2.15954e-07	1.29875e-07	-2.71416e-08	1.02734e-07	-7.57913e-08	4.06694e-08	-3.51219e-08	8.70619e-07	3.61991e-07	1.23261e-06	-4.17781e-08	8.52908e-09	-3.32490e-08
15.753	9.76522e-07	-2.19368e-07	7.57154e-07	7.99390e-07	-1.31426e-07	6.67965e-07	-1.86754e-07	-1.01055e-06	-1.19731e-06	3.05808e-07	-9.03154e-08	2.15493e-07	1.27449e-07	-2.66345e-08	1.00814e-07	-7.59575e-08	4.07586e-08	-3.51989e-08	8.68574e-07	3.61439e-07	1.23001e-06	-4.33514e-08	8.85028e-09	-3.45011e-08
15.778	9.76211e-07	-2.19298e-07	7.56913e-07	7.97837e-07	-1.30745e-07	6.67092e-07	-1.83559e-07	-1.00745e-06	-1.19101e-06	3.05149e-07	-9.01208e-08	2.15028e-07	1.25018e-07	-2.61266e-08	9.88918e-08	-7.61242e-08	4.08480e-08	-3.52762e-08	8.66528e-07	3.60887e-07	1.22742e-06	-4.49281e-08	9.17217e-09	-3.57560e-08
15.802	9.75889e-07	-2.19226e-07	7.56664e-07	7.96280e-07	-1.30064e-07	6.66216e-07	-1.80367e-07	-1.00434e-06	-1.18471e-06	3.04486e-07	-8.99248e-08	2.14561e-07	1.22584e-07	-2.56179e-08	9.69665e-08	-7.62916e-08	4.09378e-08	-3.53537e-08	8.64483e-07	3.60336e-07	1.22482e-06	-4.65082e-08	9.49473e-09	-3.70134e-08
15.827	9.75558e-07	-2.19151e-07	7.56407e-07	7.94720e-07	-1.29382e-07	6.65338e-07	-1.77179e-07	-1.00123e-06	-1.17841e-06	3.03818e-07	-8.97276e-08	2.14090e-07	1.20147e-07	-2.51085e-08	9.50384e-08	-7.64595e-08	4.10279e-08	-3.54316e-08	8.62439e-07	3.59784e-07	1.22222e-06	-4.80914e-08	9.81797e-09	-3.82735e-08
15.852	9.75217e-07	-2.19075e-07	7.56142e-07	7.93157e-07	-1.28700e-07	6.64456e-07	-1.73994e-07	-9.98110e-07	-1.17210e-06	3.03146e-07	-8.95290e-08	2.13617e-07	1.17706e-07	-2.45984e-08	9.31075e-08	-7.66280e-08	4.11184e-08	-3.55097e-08	8.60394e-07	3.59233e-07	1.21963e-06	-4.96780e-08	1.01419e-08	-3.95361e-08
15.876	9.74866e-07	-2.18996e-07	7.55870e-07	7.91590e-07	-1.28018e-07	6.63572e-07	-1.70813e-07	-9.94990e-07	-1.16580e-06	3.02469e-07	-8.93292e-08	2.13140e-07	1.15262e-07	-2.40876e-08	9.11740e-08	-7.67971e-08	4.12091e-08	-3.55880e-08	8.58350e-07	3.58682e-07	1.21703e-06	-5.12677e-08	1.04664e-08	-4.08013e-08
15.901	9.74506e-07	-2.18915e-07	7.55591e-07	7.90020e-07	-1.27335e-07	6.62685e-07	-1.67636e-07	-9.91867e-07	-1.15950e-06	3.01788e-07	-8.91281e-08	2.12660e-07	1.12814e-07	-2.35761e-08	8.92380e-08	-7.69668e-08	4.13002e-08	-3.56667e-08	8.56306e-07	3.58131e-07	1.21444e-06	-5.28605e-08	1.07916e-08	-4.20689e-08
15.925	9.74136e-07	-2.18832e-07	7.55304e-07	7.88447e-07	-1.26652e-07	6.61795e-07	-1.64463e-07	-9.88739e-07	-1.15320e-06	3.01103e-07	-8.89257e-08	2.12177e-07	1.10363e-07	-2.30639e-08	8.72993e-08	-7.71371e-08	4.13915e-08	-3.57456e-08	8.54263e-07	3.57581e-07	1.21184e-06	-5.44564e-08	1.11174e-08	-4.33390e-08
15.950	9.73756e-07	-2.18746e-07	7.55009e-07	7.86871e-07	-1.25969e-07	6.60902e-07	-1.61294e-07	-9.85609e-07	-1.14690e-06	3.00413e-07	-8.87220e-08	2.11691e-07	1.07909e-07	-2.25511e-08	8.53582e-08	-7.73080e-08	4.14832e-08	-3.58247e-08	8.52220e-07	3.57031e-07	1.20925e-06	-5.60554e-08	1.14438e-08	-4.46115e-08
15.974	9.73366e-07	-2.18659e-07	7.54707e-07	7.85292e-07	-1.25285e-07	6.60007e-07	-1.58129e-07	-9.82474e-07	-1.14060e-06	2.99719e-07	-8.85171e-08	2.11202e-07	1.05452e-07	-2.20377e-08	8.34147e-08	-7.74794e-08	4.15752e-08	-3.59042e-08	8.50178e-07	3.56481e-07	1.20666e-06	-5.76573e-08	1.17709e-08	-4.58865e-08
15.999	9.72967e-07	-2.18569e-07	7.54398e-07	7.83709e-07	-1.24601e-07	6.59109e-07	-1.54968e-07	-9.79337e-07	-1.13431e-06	2.99021e-07	-8.83109e-08	2.10710e-07	1.02993e-07	-2.15236e-08	8.14689e-08	-7.76514e-08	4.16675e-08	-3.59839e-08	8.48137e-07	3.55931e-07	1.20407e-06	-5.92622e-08	1.20985e-08	-4.71637e-08
16.024	9.72558e-07	-2.18477e-07	7.54081e-07	7.82124e-07	-1.23917e-07	6.58207e-07	-1.51811e-07	-9.76196e-07	-1.12801e-06	2.98319e-07	-8.81036e-08	2.10215e-07	1.00530e-07	-2.10089e-08	7.95208e-08	-7.78240e-08	4.17601e-08	-3.60639e-08	8.46096e-07	3.55381e-07	1.20148e-06	-6.08700e-08	1.24267e-08	-4.84433e-08
16.048	9.72139e-07	-2.18383e-07	7.53756e-07	7.80536e-07	-1.23232e-07	6.57304e-07	-1.48659e-07	-9.73052e-07	-1.12171e-06	2.97613e-07	-8.78950e-08	2.09718e-07	9.80642e-08	-2.04937e-08	7.75706e-08	-7.79972e-08	4.18530e-08	-3.61441e-08	8.44056e-07	3.54832e-07	1.19889e-06	-6.24806e-08	1.27555e-08	-4.97251e-08
16.073	9.71711e-07	-2.18287e-07	7.53424e-07	7.78945e-07	-1.22547e-07	6.56397e-07	-1.45511e-07	-9.69905e-07	-1.11542e-06	2.96902e-07	-8.76851e-08	2.09217e-07	9.55960e-08	-1.99778e-08	7.56181e-08	-7.81709e-08	4.19463e-08	-3.62246e-08	8.42016e-07	3.54283e-07	1.19630e-06	-6.40940e-08	1.30849e-08	-5.10091e-08
16.097	9.71274e-07	-2.18189e-07	7.53085e-07	7.77350e-07	-1.21862e-07	6.55488e-07	-1.42367e-07	-9.66755e-07	-1.10912e-06	2.96188e-07	-8.74741e-08	2.08714e-07	9.31251e-08	-1.94615e-08	7.36637e-08	-7.83452e-08	4.20398e-08	-3.63054e-08	8.39977e-07	3.53734e-07	1.19371e-06	-6.57102e-08	1.34149e-08	-5.22954e-08
16.122	9.70827e-07	-2.18088e-07	7.52738e-07	7.75753e-07	-1.21177e-07	6.54576e-07	-1.39228e-07	-9.63602e-07	-1.10283e-06	2.95469e-07	-8.72619e-08	2.08207e-07	9.06518e-08	-1.89446e-08	7.17072e-08	-7.85200e-08	4.21336e-08	-3.63864e-08	8.37940e-07	3.53186e-07	1.19113e-06	-6.73291e-08	1.37454e-08	-5.35838e-08
16.146	9.70370e-07	-2.17986e-07	7.52384e-07	7.74154e-07	-1.20492e-07	6.53662e-07	-1.36093e-07	-9.60446e-07	-1.09654e-06	2.94747e-07	-8.70485e-08	2.07698e-07	8.81759e-08	-1.84272e-08	6.97488e-08	-7.86954e-08	4.22277e-08	-3.64677e-08	8.35903e-07	3.52638e-07	1.18854e-06	-6.89507e-08	1.40764e-08	-5.48743e-08
16.171	9.69904e-07	-2.17881e-07	7.52023e-07	7.72551e-07	-1.19806e-07	6.52745e-07	-1.32962e-07	-9.57288e-07	-1.09025e-06	2.94020e-07	-8.68339e-08	2.07186e-07	8.56978e-08	-1.79093e-08	6.77885e-08	-7.88714e-08	4.23222e-08	-3.65492e-08	8.33867e-07	3.52090e-07	1.18596e-06	-7.05749e-08	1.44080e-08	-5.61669e-08
16.196	9.69429e-07	-2.17774e-07	7.51654e-07	7.70946e-07	-1.19120e-07	6.51825e-07	-1.29837e-07	-9.54126e-07	-1.08396e-06	2.93290e-07	-8.66182e-08	2.06671e-07	8.32173e-08	-1.73909e-08	6.58264e-08	-7.90479e-08	4.24169e-08	-3.66310e-08	8.31831e-07	3.51543e-07	1.18337e-06	-7.22016e-08	1.47401e-08	-5.74615e-08
16.220	9.68944e-07	-2.17666e-07	7.51278e-07	7.69337e-07	-1.18435e-07	6.50903e-07	-1.26716e-07	-9.50962e-07	-1.07768e-06	2.92555e-07	-8.64013e-08	2.06154e-07	8.07347e-08	-1.68721e-08	6.38626e-08	-7.92250e-08	4.25119e-08	-3.67131e-08	8.29797e-07	3.50996e-07	1.18079e-06	-7.38308e-08	1.50727e-08	-5.87581e-08
16.245	9.68450e-07	-2.17555e-07	7.50895e-07	7.67727e-07	-1.17749e-07	6.49978e-07	-1.23600e-07	-9.47796e-07	-1.07140e-06	2.91817e-07	-8.61833e-08	2.05634e-07	7.82500e-08	-1.63528e-08	6.18971e-08	-7.94026e-08	4.26072e-08	-3.67954e-08	8.27764e-07	3.50449e-07	1.17821e-06	-7.54625e-08	1.54058e-08	-6.00567e-08
16.269	9.67946e-07	-2.17441e-07	7.50505e-07	7.66113e-07	-1.17063e-07	6.49050e-07	-1.20489e-07	-9.44627e-07	-1.06512e-06	2.91075e-07	-8.59641e-08	2.05111e-07	7.57632e-08	-1.58332e-08	5.99301e-08	-7.95807e-08	4.27028e-08	-3.68780e-08	8.25732e-07	3.49903e-07	1.17564e-06	-7.70967e-08	1.57394e-08	-6.13572e-08
16.294	9.67433e-07	-2.17326e-07	7.50107e-07	7.64497e-07	-1.16377e-07	6.48120e-07	-1.17383e-07	-9.41455e-07	-1.05884e-06	2.90329e-07	-8.57438e-08	2.04585e-07	7.32746e-08	-1.53131e-08	5.79615e-08	-7.97594e-08	4.27987e-08	-3.69608e-08	8.23701e-07	3.49357e-07	1.17306e-06	-7.87332e-08	1.60735e-08	-6.26596e-08
16.318	9.66911e-07	-2.17209e-07	7.49702e-07	7.62878e-07	-1.15691e-07	6.47188e-07	-1.14282e-07	-9.38282e-07	-1.05256e-06	2.89579e-07	-8.55224e-08	2.04057e-07	7.07840e-08	-1.47926e-08	5.59914e-08	-7.99387e-08	4.28948e-08	-3.70438e-08	8.21672e-07	3.48812e-07	1.17048e-06	-8.03720e-08	1.64081e-08	-6.39639e-08
16.343	9.66380e-07	-2.17090e-07	7.49290e-07	7.61257e-07	-1.15004e-07	6.46253e-07	-1.11185e-07	-9.35106e-07	-1.04629e-06	2.88826e-07	-8.52999e-08	2.03526e-07	6.82917e-08	-1.42717e-08	5.40200e-08	-8.01184e-08	4.29913e-08	-3.71271e-08	8.19643e-07	3.48267e-07	1.16791e-06	-8.20131e-08	1.67431e-08	-6.52699e-08
16.368	9.65839e-07	-2.16968e-07	7.48871e-07	7.59634e-07	-1.14318e-07	6.45316e-07	-1.08094e-07	-9.31928e-07	-1.04002e-06	2.88069e-07	-8.50763e-08	2.02992e-07	6.57978e-08	-1.37505e-08	5.20472e-08	-8.02987e-08	4.30881e-08	-3.72107e-08	8.17616e-07	3.47722e-07	1.16534e-06	-8.36564e-08	1.70786e-08	-6.65777e-08
16.392	9.65290e-07	-2.16845e-07	7.48445e-07	7.58008e-07	-1.13632e-07	6.44376e-07	-1.05009e-07	-9.28747e-07	-1.03376e-06	2.87308e-07	-8.48516e-08	2.02456e-07	6.33022e-08	-1.32290e-08	5.00732e-08	-8.04795e-08	4.31851e-08	-3.72945e-08	8.15590e-07	3.47178e-07	1.16277e-06	-8.53018e-08	1.74145e-08	-6.78873e-08
16.417	9.64731e-07	-2.16719e-07	7.48012e-07	7.56379e-07	-1.12946e-07	6.43433e-07	-1.01928e-07	-9.25565e-07	-1.02749e-06	2.86544e-07	-8.46259e-08	2.01918e-07	6.08051e-08	-1.27072e-08	4.80979e-08	-8.06609e-08	4.32824e-08	-3.73785e-08	8.13565e-07	3.46634e-07	1.16020e-06	-8.69494e-08	1.77509e-08	-6.91985e-08
16.441	9.64163e-07	-2.16591e-07	7.47571e-07	7.54748e-07	-1.12260e-07	6.42488e-07	-9.88531e-08	-9.22381e-07	-1.02123e-06	2.85776e-07	-8.43991e-08	2.01376e-07	5.83066e-08	-1.21850e-08	4.61216e-08	-8.08427e-08	4.33800e-08	-3.74628e-08	8.11542e-07	3.46091e-07	1.15763e-06	-8.85991e-08	1.80877e-08	-7.05114e-08
16.466	9.63586e-07	-2.16462e-07	7.47124e-07	7.53115e-07	-1.11574e-07	6.41541e-07	-9.57834e-08	-9.19195e-07	-1.01498e-06	2.85004e-07	-8.41712e-08	2.00833e-07	5.58068e-08	-1.16626e-08	4.41442e-08	-8.10251e-08	4.34778e-08	-3.75473e-08	8.09520e-07	3.45548e-07	1.15507e-06	-9.02508e-08	1.84249e-08	-7.18259e-08
16.490	9.62999e-07	-2.16330e-07	7.46669e-07	7.51479e-07	-1.10888e-07	6.40592e-07	-9.27191e-08	-9.16007e-07	-1.00873e-06	2.84229e-07	-8.39423e-08	2.00287e-07	5.33057e-08	-1.11399e-08	4.21657e-08	-8.12080e-08	4.35760e-08	-3.76320e-08	8.07500e-07	3.45005e-07	1.15251e-06	-9.19045e-08	1.87625e-08	-7.31420e-08
16.515	9.62404e-07	-2.16196e-07	7.46208e-07	7.49841e-07	-1.10202e-07	6.39640e-07	-8.96604e-08	-9.12818e-07	-1.00248e-06	2.83450e-07	-8.37123e-08	1.99738e-07	5.08034e-08	-1.06170e-08	4.01864e-08	-8.13914e-08	4.36744e-08	-3.77170e-08	8.05481e-07	3.44463e-07	1.14994e-06	-9.35601e-08	1.91005e-08	-7.44596e-08
16.540	9.61800e-07	-2.16061e-07	7.45739e-07	7.48201e-07	-1.09516e-07	6.38685e-07	-8.66073e-08	-9.09627e-07	-9.96234e-07	2.82668e-07	-8.34814e-08	1.99187e-07	4.83000e-08	-1.00938e-08	3.82062e-08	-8.15753e-08	4.37731e-08	-3.78023e-08	8.03463e-07	3.43922e-07	1.14739e-06	-9.52176e-08	1.94389e-08	-7.57787e-08
16.564	9.61187e-07	-2.15923e-07	7.45264e-07	7.46559e-07	-1.08830e-07	6.37729e-07	-8.35598e-08	-9.06434e-07	-9.89994e-07	2.81883e-07	-8.32494e-08	1.98633e-07	4.57957e-08	-9.57047e-09	3.62252e-08	-8.17597e-08	4.38720e-08	-3.78877e-08	8.01447e-07	3.43381e-07	1.14483e-06	-9.68769e-08	1.97776e-08	-7.70993e-08
16.589	9.60565e-07	-2.15783e-07	7.44782e-07	7.44915e-07	-1.08145e-07	6.36770e-07	-8.05181e-08	-9.03240e-07	-9.83758e-07	2.81094e-07	-8.30164e-08	1.98077e-07	4.32904e-08	-9.04692e-09	3.42435e-08	-8.19446e-08	4.39712e-08	-3.79734e-08	7.99433e-07	3.42840e-07	1.14227e-06	-9.85380e-08	2.01167e-08	-7.84213e-08
16.613	9.59934e-07	-2.15642e-07	7.44293e-07	7.43268e-07	-1.07460e-07	6.35808e-07	-7.74822e-08	-9.00044e-07	-9.77527e-07	2.80301e-07	-8.27824e-08	1.97519e-07	4.07843e-08	-8.52319e-09	3.22611e-08	-8.21300e-08	4.40707e-08	-3.80593e-08	7.97421e-07	3.42300e-07	1.13972e-06	-1.00201e-07	2.04562e-08	-7.97446e-08
16.638	9.59294e-07	-2.15498e-07	7.43796e-07	7.41619e-07	-1.06775e-07	6.34845e-07	-7.44522e-08	-8.96847e-07	-9.71300e-07	2.79506e-07	-8.25474e-08	1.96958e-07	3.82775e-08	-7.99930e-09	3.02782e-08	-8.23159e-08	4.41705e-08	-3.81454e-08	7.95410e-07	3.41761e-07	1.13717e-06	-1.01865e-07	2.07960e-08	-8.10693e-08
16.663	9.58646e-07	-2.15352e-07	7.43294e-07	7.39969e-07	-1.06090e-07	6.33879e-07	-7.14280e-08	-8.93649e-07	-9.65077e-07	2.78707e-07	-8.23115e-08	1.96396e-07	3.57699e-08	-7.47528e-09	2.82947e-08	-8.25023e-08	4.42705e-08	-3.82318e-08	7.93400e-07	3.41222e-07	1.13462e-06	-1.03531e-07	2.11361e-08	-8.23953e-08
16.687	9.57988e-07	-2.15204e-07	7.42784e-07	7.38316e-07	-1.05405e-07	6.32911e-07	-6.84099e-08	-8.90450e-07	-9.58860e-07	2.77905e-07	-8.20746e-08	1.95830e-07	3.32619e-08	-6.95113e-09	2.63107e-08	-8.26891e-08	4.43707e-08	-3.83184e-08	7.91393e-07	3.40683e-07	1.13208e-06	-1.05199e-07	2.14766e-08	-8.37225e-08
16.712	9.57322e-07	-2.15055e-07	7.42267e-07	7.36661e-07	-1.04721e-07	6.31941e-07	-6.53978e-08	-8.87250e-07	-9.52648e-07	2.77100e-07	-8.18368e-08	1.95263e-07	3.07533e-08	-6.42688e-09	2.43264e-08	-8.28765e-08	4.44713e-08	-3.84052e-08	7.89387e-07	3.40145e-07	1.12953e-06	-1.06868e-07	2.18174e-08	-8.50509e-08
16.736	9.56647e-07	-2.14903e-07	7.41744e-07	7.35005e-07	-1.04036e-07	6.30968e-07	-6.23918e-08	-8.84048e-07	-9.46440e-07	2.76291e-07	-8.15980e-08	1.94693e-07	2.82443e-08	-5.90254e-09	2.23417e-08	-8.30643e-08	4.45720e-08	-3.84922e-08	7.87383e-07	3.39608e-07	1.12699e-06	-1.08539e-07	2.21585e-08	-8.63806e-08
16.761	9.55964e-07	-2.14750e-07	7.41214e-07	7.33346e-07	-1.03352e-07	6.29994e-07	-5.93920e-08	-8.80846e-07	-9.40238e-07	2.75479e-07	-8.13583e-08	1.94121e-07	2.57350e-08	-5.37814e-09	2.03568e-08	-8.32526e-08	4.46731e-08	-3.85795e-08	7.85382e-07	3.39071e-07	1.12445e-06	-1.10211e-07	2.24998e-08	-8.77113e-08
16.785	9.55272e-07	-2.14594e-07	7.40677e-07	7.31686e-07	-1.02669e-07	6.29017e-07	-5.63984e-08	-8.77643e-07	-9.34041e-07	2.74665e-07	-8.11177e-08	1.93547e-07	2.32254e-08	-4.85369e-09	1.83717e-08	-8.34413e-08	4.47744e-08	-3.86670e-08	7.83381e-07	3.38534e-07	1.12192e-06	-1.11885e-07	2.28415e-08	-8.90432e-08
16.810	9.54571e-07	-2.14437e-07	7.40134e-07	7.30023e-07	-1.01985e-07	6.28038e-07	-5.34111e-08	-8.74439e-07	-9.27850e-07	2.73847e-07	-8.08761e-08	1.92971e-07	2.07157e-08	-4.32920e-09	1.63865e-08	-8.36305e-08	4.48759e-08	-3.87546e-08	7.81383e-07	3.37999e-07	1.11938e-06	-1.13559e-07	2.31834e-08	-9.03760e-08
16.835	9.53861e-07	-2.14277e-07	7.39584e-07	7.28359e-07	-1.01302e-07	6.27057e-07	-5.04302e-08	-8.71234e-07	-9.21665e-07	2.73026e-07	-8.06337e-08	1.92392e-07	1.82059e-08	-3.80470e-09	1.44012e-08	-8.38202e-08	4.49777e-08	-3.88425e-08	7.79387e-07	3.37463e-07	1.11685e-06	-1.15236e-07	2.35256e-08	-9.17100e-08
16.859	9.53143e-07	-2.14116e-07	7.39027e-07	7.26694e-07	-1.00620e-07	6.26074e-07	-4.74557e-08	-8.68029e-07	-9.15485e-07	2.72202e-07	-8.03904e-08	1.91812e-07	1.56961e-08	-3.28020e-09	1.24159e-08	-8.40103e-08	4.50797e-08	-3.89306e-08	7.77393e-07	3.36929e-07	1.11432e-06	-1.16913e-07	2.38680e-08	-9.30448e-08
16.884	9.52417e-07	-2.13953e-07	7.38464e-07	7.25026e-07	-9.99375e-08	6.25088e-07	-4.44877e-08	-8.64823e-07	-9.09311e-07	2.71375e-07	-8.01462e-08	1.91229e-07	1.31864e-08	-2.75572e-09	1.04307e-08	-8.42009e-08	4.51819e-08	-3.90189e-08	7.75401e-07	3.36394e-07	1.11180e-06	-1.18591e-07	2.42107e-08	-9.43806e-08
16.908	9.51682e-07	-2.13788e-07	7.37894e-07	7.23357e-07	-9.92556e-08	6.24101e-07	-4.15262e-08	-8.61617e-07	-9.03143e-07	2.70546e-07	-7.99012e-08	1.90644e-07	1.06769e-08	-2.23128e-09	8.44564e-09	-8.43919e-08	4.52844e-08	-3.91074e-08	7.73411e-07	3.35861e-07	1.10927e-06	-1.20271e-07	2.45535e-08	-9.57174e-08
16.933	9.50939e-07	-2.13621e-07	7.37318e-07	7.21686e-07	-9.85741e-08	6.23112e-07	-3.85713e-08	-8.58410e-07	-8.96981e-07	2.69713e-07	-7.96552e-08	1.90058e-07	8.16768e-09	-1.70690e-09	6.46078e-09	-8.45833e-08	4.53872e-08	-3.91962e-08	7.71423e-07	3.35328e-07	1.10675e-06	-1.21952e-07	2.48967e-08	-9.70549e-08
16.957	9.50187e-07	-2.13452e-07	7.36735e-07	7.20013e-07	-9.78931e-08	6.22120e-07	-3.56231e-08	-8.55203e-07	-8.90826e-07	2.68877e-07	-7.94085e-08	1.89469e-07	5.65879e-09	-1.18259e-09	4.47621e-09	-8.47752e-08	4.54901e-08	-3.92851e-08	7.69437e-07	3.34796e-07	1.10423e-06	-1.23633e-07	2.52400e-08	-9.83933e-08
16.982	9.49427e-07	-2.13281e-07	7.36145e-07	7.18339e-07	-9.72124e-08	6.21127e-07	-3.26816e-08	-8.51996e-07	-8.84677e-07	2.68039e-07	-7.91609e-08	1.88878e-07	3.15033e-09	-6.58363e-10	2.49197e-09	-8.49675e-08	4.55933e-08	-3.93742e-08	7.67454e-07	3.34264e-07	1.10172e-06	-1.25316e-07	2.55835e-08	-9.97324e-08
17.007	9.48658e-07	-2.13109e-07	7.35550e-07	7.16664e-07	-9.65322e-08	6.20132e-07	-2.97469e-08	-8.48788e-07	-8.78535e-07	2.67198e-07	-7.89125e-08	1.88285e-07	6.42391e-10	-1.34248e-10	5.08143e-10	-8.51603e-08	4.56967e-08	-3.94635e-08	7.65472e-07	3.33733e-07	1.09920e-06	-1.26999e-07	2.59272e-08	-1.01072e-07
17.031	9.47881e-07	-2.12934e-07	7.34947e-07	7.14987e-07	-9.58525e-08	6.19134e-07	-2.68190e-08	-8.45580e-07	-8.72399e-07	2.66354e-07	-7.86632e-08	1.87691e-07	-1.86495e-09	3.89741e-10	-1.47521e-09	-8.53534e-08	4.58004e-08	-3.95530e-08	7.63493e-07	3.33202e-07	1.09670e-06	-1.28684e-07	2.62711e-08	-1.02413e-07
17.056	9.47096e-07	-2.12758e-07	7.34339e-07	7.13308e-07	-9.51733e-08	6.18135e-07	-2.38980e-08	-8.42373e-07	-8.66271e-07	2.65507e-07	-7.84132e-08	1.87094e-07	-4.37161e-09	9.13588e-10	-3.45802e-09	-8.55470e-08	4.59043e-08	-3.96427e-08	7.61516e-07	3.32672e-07	1.09419e-06	-1.30369e-07	2.66151e-08	-1.03754e-07
17.080	9.46303e-07	-2.12579e-07	7.33724e-07	7.11628e-07	-9.44945e-08	6.17134e-07	-2.09839e-08	-8.39165e-07	-8.60149e-07	2.64658e-07	-7.81624e-08	1.86496e-07	-6.87751e-09	1.43728e-09	-5.44023e-09	-8.57410e-08	4.60084e-08	-3.97326e-08	7.59542e-07	3.32143e-07	1.09168e-06	-1.32055e-07	2.69593e-08	-1.05096e-07
17.105	9.45502e-07	-2.12399e-07	7.33102e-07	7.09947e-07	-9.38163e-08	6.16131e-07	-1.80769e-08	-8.35957e-07	-8.54034e-07	2.63806e-07	-7.79108e-08	1.85895e-07	-9.38255e-09	1.96078e-09	-7.42177e-09	-8.59354e-08	4.61127e-08	-3.98227e-08	7.57570e-07	3.31615e-07	1.08918e-06	-1.33742e-07	2.73037e-08	-1.06438e-07
17.129	9.44692e-07	-2.12218e-07	7.32474e-07	7.08264e-07	-9.31386e-08	6.15126e-07	-1.51769e-08	-8.32750e-07	-8.47927e-07	2.62952e-07	-7.76584e-08	1.85293e-07	-1.18867e-08	2.48410e-09	-9.40256e-09	-8.61302e-08	4.62172e-08	-3.99130e-08	7.55600e-07	3.31087e-07	1.08669e-06	-1.35429e-07	2.76481e-08	-1.07781e-07
17.154	9.43874e-07	-2.12034e-07	7.31840e-07	7.06580e-07	-9.24615e-08	6.14119e-07	-1.22841e-08	-8.29543e-07	-8.41827e-07	2.62095e-07	-7.74053e-08	1.84689e-07	-1.43898e-08	3.00720e-09	-1.13826e-08	-8.63254e-08	4.63220e-08	-4.00035e-08	7.53632e-07	3.30559e-07	1.08419e-06	-1.37117e-07	2.79927e-08	-1.09124e-07
17.179	9.43049e-07	-2.11848e-07	7.31200e-07	7.04895e-07	-9.17849e-08	6.13110e-07	-9.39841e-09	-8.26336e-07	-8.35735e-07	2.61235e-07	-7.71514e-08	1.84084e-07	-1.68918e-08	3.53007e-09	-1.33617e-08	-8.65210e-08	4.64269e-08	-4.00941e-08	7.51667e-07	3.30033e-07	1.08170e-06	-1.38806e-07	2.83375e-08	-1.10468e-07
17.203	9.42215e-07	-2.11661e-07	7.30554e-07	7.03208e-07	-9.11090e-08	6.12099e-07	-6.51999e-09	-8.23130e-07	-8.29650e-07	2.60373e-07	-7.68968e-08	1.83476e-07	-1.93926e-08	4.05270e-09	-1.53399e-08	-8.67170e-08	4.65321e-08	-4.01849e-08	7.49705e-07	3.29507e-07	1.07921e-06	-1.40495e-07	2.86823e-08	-1.11812e-07
17.228	9.41373e-07	-2.11472e-07	7.29901e-07	7.01520e-07	-9.04336e-08	6.11087e-07	-3.64885e-09	-8.19924e-07	-8.23573e-07	2.59508e-07	-7.66415e-08	1.82867e-07	-2.18921e-08	4.57506e-09	-1.73171e-08	-8.69134e-08	4.66375e-08	-4.02759e-08	7.47745e-07	3.28981e-07	1.07673e-06	-1.42184e-07	2.90272e-08	-1.13157e-07
17.252	9.40523e-07	-2.11281e-07	7.29242e-07	6.99831e-07	-8.97589e-08	6.10073e-07	-7.85070e-10	-8.16719e-07	-8.17504e-07	2.58641e-07	-7.63854e-08	1.82256e-07	-2.43903e-08	5.09714e-09	-1.92932e-08	-8.71102e-08	4.67430e-08	-4.03671e-08	7.45788e-07	3.28457e-07	1.07424e-06	-1.43874e-07	2.93722e-08	-1.14502e-07
17.277	9.39666e-07	-2.11088e-07	7.28577e-07	6.98141e-07	-8.90848e-08	6.09057e-07	2.07131e-09	-8.13514e-07	-8.11443e-07	2.57772e-07	-7.61287e-08	1.81643e-07	-2.68871e-08	5.61892e-09	-2.12682e-08	-8.73073e-08	4.68488e-08	-4.04585e-08	7.43833e-07	3.27933e-07	1.07177e-06	-1.45564e-07	2.97172e-08	-1.15847e-07
17.302	9.38800e-07	-2.10894e-07	7.27906e-07	6.96450e-07	-8.84113e-08	6.08039e-07	4.92023e-09	-8.10310e-07	-8.05390e-07	2.56900e-07	-7.58712e-08	1.81029e-07	-2.93824e-08	6.14038e-09	-2.32420e-08	-8.75048e-08	4.69548e-08	-4.05500e-08	7.41881e-07	3.27410e-07	1.06929e-06	-1.47255e-07	3.00624e-08	-1.17192e-07
17.326	9.37927e-07	-2.10698e-07	7.27229e-07	6.94758e-07	-8.77386e-08	6.07019e-07	7.76164e-09	-8.07107e-07	-7.99345e-07	2.56026e-07	-7.56131e-08	1.80413e-07	-3.18760e-08	6.66151e-09	-2.52145e-08	-8.77026e-08	4.70610e-08	-4.06417e-08	7.39931e-07	3.26887e-07	1.06682e-06	-1.48945e-07	3.04075e-08	-1.18538e-07
17.351	9.37046e-07	-2.10500e-07	7.26546e-07	6.93065e-07	-8.70665e-08	6.05998e-07	1.05955e-08	-8.03904e-07	-7.93309e-07	2.55150e-07	-7.53543e-08	1.79796e-07	-3.43680e-08	7.18229e-09	-2.71857e-08	-8.79009e-08	4.71673e-08	-4.07335e-08	7.37984e-07	3.26365e-07	1.06435e-06	-1.50636e-07	3.07527e-08	-1.19884e-07
17.375	9.36157e-07	-2.10300e-07	7.25856e-07	6.91370e-07	-8.63951e-08	6.04975e-07	1.34217e-08	-8.00703e-07	-7.87281e-07	2.54271e-07	-7.50948e-08	1.79176e-07	-3.68582e-08	7.70271e-09	-2.91555e-08	-8.80994e-08	4.72739e-08	-4.08255e-08	7.36040e-07	3.25844e-07	1.06188e-06	-1.52328e-07	3.10980e-08	-1.21230e-07
17.400	9.35260e-07	-2.10099e-07	7.25161e-07	6.89675e-07	-8.57245e-08	6.03950e-07	1.62402e-08	-7.97502e-07	-7.81262e-07	2.53390e-07	-7.48347e-08	1.78556e-07	-3.93466e-08	8.22273e-09	-3.11239e-08	-8.82984e-08	4.73806e-08	-4.09177e-08	7.34099e-07	3.25323e-07	1.05942e-06	-1.54019e-07	3.14432e-08	-1.22575e-07
17.424	9.34356e-07	-2.09896e-07	7.24460e-07	6.87979e-07	-8.50546e-08	6.02924e-07	1.90510e-08	-7.94303e-07	-7.75252e-07	2.52508e-07	-7.45739e-08	1.77934e-07	-4.18331e-08	8.74236e-09	-3.30907e-08	-8.84976e-08	4.74876e-08	-4.10101e-08	7.32160e-07	3.24803e-07	1.05696e-06	-1.55710e-07	3.17885e-08	-1.23921e-07
17.449	9.33444e-07	-2.09691e-07	7.23753e-07	6.86282e-07	-8.43854e-08	6.01896e-07	2.18541e-08	-7.91104e-07	-7.69250e-07	2.51622e-07	-7.43125e-08	1.77310e-07	-4.43175e-08	9.26157e-09	-3.50560e-08	-8.86972e-08	4.75947e-08	-4.11026e-08	7.30224e-07	3.24284e-07	1.05451e-06	-1.57401e-07	3.21337e-08	-1.25267e-07
17.474	9.32524e-07	-2.09484e-07	7.23040e-07	6.84584e-07	-8.37170e-08	6.00867e-07	2.46492e-08	-7.87907e-07	-7.63258e-07	2.50735e-07	-7.40505e-08	1.76685e-07	-4.67999e-08	9.78034e-09	-3.70196e-08	-8.88972e-08	4.77020e-08	-4.11952e-08	7.28291e-07	3.23766e-07	1.05206e-06	-1.59092e-07	3.24790e-08	-1.26613e-07
17.498	9.31597e-07	-2.09276e-07	7.22321e-07	6.82885e-07	-8.30494e-08	5.99836e-07	2.74365e-08	-7.84712e-07	-7.57275e-07	2.49846e-07	-7.37879e-08	1.76058e-07	-4.92801e-08	1.02987e-08	-3.89814e-08	-8.90974e-08	4.78094e-08	-4.12880e-08	7.26361e-07	3.23248e-07	1.04961e-06	-1.60783e-07	3.28242e-08	-1.27959e-07
17.523	9.30663e-07	-2.09066e-07	7.21597e-07	6.81186e-07	-8.23826e-08	5.98803e-07	3.02159e-08	-7.81517e-07	-7.51301e-07	2.48955e-07	-7.35247e-08	1.75430e-07	-5.17580e-08	1.08165e-08	-4.09415e-08	-8.92980e-08	4.79171e-08	-4.13810e-08	7.24433e-07	3.22731e-07	1.04716e-06	-1.62474e-07	3.31694e-08	-1.29305e-07
17.547	9.29720e-07	-2.08854e-07	7.20866e-07	6.79485e-07	-8.17167e-08	5.97769e-07	3.29873e-08	-7.78324e-07	-7.45337e-07	2.48062e-07	-7.32609e-08	1.74801e-07	-5.42337e-08	1.13339e-08	-4.28998e-08	-8.94989e-08	4.80249e-08	-4.14741e-08	7.22509e-07	3.22215e-07	1.04472e-06	-1.64165e-07	3.35145e-08	-1.30650e-07
17.572	9.28771e-07	-2.08641e-07	7.20130e-07	6.77784e-07	-8.10515e-08	5.96733e-07	3.57506e-08	-7.75133e-07	-7.39382e-07	2.47166e-07	-7.29965e-08	1.74170e-07	-5.67069e-08	1.18507e-08	-4.48562e-08	-8.97002e-08	4.81328e-08	-4.15673e-08	7.20587e-07	3.21700e-07	1.04229e-06	-1.65855e-07	3.38596e-08	-1.31995e-07
17.596	9.27814e-07	-2.08426e-07	7.19388e-07	6.76083e-07	-8.03872e-08	5.95695e-07	3.85058e-08	-7.71943e-07	-7.33437e-07	2.46269e-07	-7.27316e-08	1.73538e-07	-5.91776e-08	1.23671e-08	-4.68105e-08	-8.99017e-08	4.82410e-08	-4.16607e-08	7.18669e-07	3.21185e-07	1.03985e-06	-1.67545e-07	3.42046e-08	-1.33340e-07
17.621	9.26850e-07	-2.08209e-07	7.18640e-07	6.74380e-07	-7.97238e-08	5.94657e-07	4.12529e-08	-7.68754e-07	-7.27501e-07	2.45370e-07	-7.24661e-08	1.72904e-07	-6.16457e-08	1.28828e-08	-4.87629e-08	-9.01035e-08	4.83493e-08	-4.17542e-08	7.16753e-07	3.20671e-07	1.03742e-06	-1.69234e-07	3.45495e-08	-1.34685e-07
17.646	9.25878e-07	-2.07991e-07	7.17887e-07	6.72678e-07	-7.90613e-08	5.93616e-07	4.39918e-08	-7.65568e-07	-7.21576e-07	2.44470e-07	-7.22001e-08	1.72270e-07	-6.41112e-08	1.33981e-08	-5.07131e-08	-9.03056e-08	4.84577e-08	-4.18479e-08	7.14840e-07	3.20158e-07	1.03500e-06	-1.70923e-07	3.48944e-08	-1.36029e-07
17.670	9.24899e-07	-2.07771e-07	7.17128e-07	6.70974e-07	-7.83997e-08	5.92575e-07	4.67224e-08	-7.62383e-07	-7.15660e-07	2.43567e-07	-7.19335e-08	1.71634e-07	-6.65740e-08	1.39128e-08	-5.26612e-08	-9.05080e-08	4.85663e-08	-4.19417e-08	7.12931e-07	3.19645e-07	1.03258e-06	-1.72612e-07	3.52391e-08	-1.37373e-07
17.695	9.23913e-07	-2.07550e-07	7.16364e-07	6.69270e-07	-7.77389e-08	5.91531e-07	4.94448e-08	-7.59200e-07	-7.09755e-07	2.42663e-07	-7.16664e-08	1.70996e-07	-6.90339e-08	1.44268e-08	-5.46071e-08	-9.07107e-08	4.86751e-08	-4.20356e-08	7.11024e-07	3.19134e-07	1.03016e-06	-1.74300e-07	3.55837e-08	-1.38716e-07
17.719	9.22920e-07	-2.07327e-07	7.15594e-07	6.67566e-07	-7.70792e-08	5.90487e-07	5.21588e-08	-7.56019e-07	-7.03860e-07	2.41757e-07	-7.13988e-08	1.70358e-07	-7.14910e-08	1.49403e-08	-5.65506e-08	-9.09137e-08	4.87840e-08	-4.21297e-08	7.09121e-07	3.18623e-07	1.02774e-06	-1.75988e-07	3.59283e-08	-1.40059e-07
17.744	9.21920e-07	-2.07102e-07	7.14818e-07	6.65861e-07	-7.64203e-08	5.89441e-07	5.48644e-08	-7.52840e-07	-6.97975e-07	2.40849e-07	-7.11307e-08	1.69718e-07	-7.39450e-08	1.54532e-08	-5.84918e-08	-9.11169e-08	4.88931e-08	-4.22239e-08	7.07221e-07	3.18113e-07	1.02533e-06	-1.77675e-07	3.62726e-08	-1.41402e-07
17.768	9.20912e-07	-2.06876e-07	7.14037e-07	6.64156e-07	-7.57624e-08	5.88393e-07	5.75616e-08	-7.49663e-07	-6.92101e-07	2.39940e-07	-7.08622e-08	1.69077e-07	-7.63960e-08	1.59654e-08	-6.04306e-08	-9.13204e-08	4.90023e-08	-4.23182e-08	7.05324e-07	3.17603e-07	1.02293e-06	-1.79361e-07	3.66169e-08	-1.42744e-07
17.793	9.19898e-07	-2.06648e-07	7.13250e-07	6.62450e-07	-7.51056e-08	5.87344e-07	6.02502e-08	-7.46488e-07	-6.86238e-07	2.39029e-07	-7.05931e-08	1.68435e-07	-7.88439e-08	1.64770e-08	-6.23670e-08	-9.15242e-08	4.91116e-08	-4.24126e-08	7.03430e-07	3.17095e-07	1.02052e-06	-1.81046e-07	3.69609e-08	-1.44085e-07
17.818	9.18876e-07	-2.06418e-07	7.12458e-07	6.60744e-07	-7.44497e-08	5.86294e-07	6.29304e-08	-7.43315e-07	-6.80385e-07	2.38116e-07	-7.03236e-08	1.67792e-07	-8.12886e-08	1.69878e-08	-6.43007e-08	-9.17282e-08	4.92211e-08	-4.25071e-08	7.01539e-07	3.16587e-07	1.01813e-06	-1.82731e-07	3.73049e-08	-1.45426e-07
17.842	9.17848e-07	-2.06187e-07	7.11661e-07	6.59038e-07	-7.37948e-08	5.85243e-07	6.56019e-08	-7.40145e-07	-6.74543e-07	2.37202e-07	-7.00536e-08	1.67148e-07	-8.37300e-08	1.74981e-08	-6.62319e-08	-9.19325e-08	4.93307e-08	-4.26018e-08	6.99651e-07	3.16080e-07	1.01573e-06	-1.84414e-07	3.76486e-08	-1.46766e-07
17.867	9.16813e-07	-2.05955e-07	7.10858e-07	6.57331e-07	-7.31409e-08	5.84190e-07	6.82648e-08	-7.36977e-07	-6.68712e-07	2.36286e-07	-6.97832e-08	1.66503e-07	-8.61680e-08	1.80076e-08	-6.81604e-08	-9.21370e-08	4.94404e-08	-4.26966e-08	6.97767e-07	3.15573e-07	1.01334e-06	-1.86097e-07	3.79921e-08	-1.48105e-07
17.891	9.15770e-07	-2.05721e-07	7.10050e-07	6.55624e-07	-7.24881e-08	5.83136e-07	7.09191e-08	-7.33811e-07	-6.62892e-07	2.35369e-07	-6.95124e-08	1.65857e-07	-8.86025e-08	1.85163e-08	-7.00862e-08	-9.23417e-08	4.95503e-08	-4.27914e-08	6.95886e-07	3.15068e-07	1.01095e-06	-1.87779e-07	3.83355e-08	-1.49444e-07
17.916	9.14721e-07	-2.05485e-07	7.09236e-07	6.53917e-07	-7.18363e-08	5.82081e-07	7.35646e-08	-7.30648e-07	-6.57084e-07	2.34451e-07	-6.92411e-08	1.65209e-07	-9.10335e-08	1.90244e-08	-7.20092e-08	-9.25467e-08	4.96603e-08	-4.28864e-08	6.94008e-07	3.14563e-07	1.00857e-06	-1.89460e-07	3.86786e-08	-1.50781e-07
17.940	9.13665e-07	-2.05248e-07	7.08418e-07	6.52210e-07	-7.11856e-08	5.81024e-07	7.62013e-08	-7.27488e-07	-6.51286e-07	2.33531e-07	-6.89694e-08	1.64561e-07	-9.34609e-08	1.95317e-08	-7.39293e-08	-9.27519e-08	4.97704e-08	-4.29815e-08	6.92134e-07	3.14059e-07	1.00619e-06	-1.91140e-07	3.90216e-08	-1.52118e-07
17.965	9.12603e-07	-2.05009e-07	7.07594e-07	6.50502e-07	-7.05360e-08	5.79966e-07	7.88292e-08	-7.24330e-07	-6.45501e-07	2.32609e-07	-6.86973e-08	1.63912e-07	-9.58847e-08	2.00382e-08	-7.58465e-08	-9.29574e-08	4.98806e-08	-4.30767e-08	6.90263e-07	3.13556e-07	1.00382e-06	-1.92818e-07	3.93643e-08	-1.53454e-07
17.990	9.11534e-07	-2.04769e-07	7.06765e-07	6.48795e-07	-6.98874e-08	5.78907e-07	8.14483e-08	-7.21174e-07	-6.39726e-07	2.31687e-07	-6.84248e-08	1.63262e-07	-9.83046e-08	2.05439e-08	-7.77607e-08	-9.31630e-08	4.99910e-08	-4.31720e-08	6.88395e-07	3.13054e-07	1.00145e-06	-1.94496e-07	3.97067e-08	-1.54789e-07
18.014	9.10458e-07	-2.04527e-07	7.05931e-07	6.47087e-07	-6.92400e-08	5.77847e-07	8.40584e-08	-7.18022e-07	-6.33964e-07	2.30763e-07	-6.81520e-08	1.62611e-07	-1.00721e-07	2.10488e-08	-7.96719e-08	-9.33688e-08	5.01014e-08	-4.32674e-08	6.86531e-07	3.12552e-07	9.99083e-07	-1.96172e-07	4.00489e-08	-1.56123e-07
18.039	9.09375e-07	-2.04284e-07	7.05091e-07	6.45380e-07	-6.85938e-08	5.76786e-07	8.66596e-08	-7.14872e-07	-6.28213e-07	2.29838e-07	-6.78788e-08	1.61959e-07	-1.03133e-07	2.15529e-08	-8.15800e-08	-9.35749e-08	5.02120e-08	-4.33629e-08	6.84670e-07	3.12051e-07	9.96721e-07	-1.97847e-07	4.03909e-08	-1.57456e-07
18.063	9.08286e-07	-2.04039e-07	7.04247e-07	6.43672e-07	-6.79486e-08	5.75724e-07	8.92517e-08	-7.11726e-07	-6.22474e-07	2.28911e-07	-6.76052e-08	1.61306e-07	-1.05541e-07	2.20562e-08	-8.34849e-08	-9.37811e-08	5.03227e-08	-4.34585e-08	6.82813e-07	3.11551e-07	9.94364e-07	-1.99521e-07	4.07326e-08	-1.58788e-07
18.088	9.07190e-07	-2.03793e-07	7.03397e-07	6.41965e-07	-6.73047e-08	5.74660e-07	9.18349e-08	-7.08582e-07	-6.16747e-07	2.27984e-07	-6.73313e-08	1.60653e-07	-1.07945e-07	2.25586e-08	-8.53867e-08	-9.39875e-08	5.04334e-08	-4.35541e-08	6.80959e-07	3.11052e-07	9.92011e-07	-2.01193e-07	4.10740e-08	-1.60119e-07
18.113	9.06088e-07	-2.03546e-07	7.02543e-07	6.40257e-07	-6.66619e-08	5.73595e-07	9.44089e-08	-7.05441e-07	-6.11032e-07	2.27055e-07	-6.70570e-08	1.59998e-07	-1.10345e-07	2.30602e-08	-8.72851e-08	-9.41941e-08	5.05443e-08	-4.36499e-08	6.79108e-07	3.10554e-07	9.89662e-07	-2.02864e-07	4.14151e-08	-1.61449e-07
18.137	9.04980e-07	-2.03296e-07	7.01683e-07	6.38550e-07	-6.60203e-08	5.72530e-07	9.69738e-08	-7.02304e-07	-6.05330e-07	2.26126e-07	-6.67825e-08	1.59343e-07	-1.12741e-07	2.35608e-08	-8.91802e-08	-9.44009e-08	5.06553e-08	-4.37457e-08	6.77261e-07	3.10056e-07	9.87318e-07	-2.04533e-07	4.17559e-08	-1.62777e-07
18.162	9.03865e-07	-2.03046e-07	7.00819e-07	6.36843e-07	-6.53799e-08	5.71463e-07	9.95296e-08	-6.99169e-07	-5.99639e-07	2.25195e-07	-6.65076e-08	1.58687e-07	-1.15132e-07	2.40606e-08	-9.10718e-08	-9.46079e-08	5.07663e-08	-4.38416e-08	6.75418e-07	3.09560e-07	9.84977e-07	-2.06201e-07	4.20963e-08	-1.64105e-07
18.186	9.02743e-07	-2.02794e-07	6.99949e-07	6.35136e-07	-6.47407e-08	5.70395e-07	1.02076e-07	-6.96038e-07	-5.93962e-07	2.24263e-07	-6.62324e-08	1.58031e-07	-1.17519e-07	2.45595e-08	-9.29600e-08	-9.48150e-08	5.08774e-08	-4.39376e-08	6.73578e-07	3.09064e-07	9.82642e-07	-2.07867e-07	4.24365e-08	-1.65431e-07
18.211	9.01616e-07	-2.02541e-07	6.99075e-07	6.33429e-07	-6.41027e-08	5.69326e-07	1.04613e-07	-6.92910e-07	-5.88297e-07	2.23330e-07	-6.59569e-08	1.57373e-07	-1.19902e-07	2.50574e-08	-9.48447e-08	-9.50223e-08	5.09887e-08	-4.40336e-08	6.71742e-07	3.08569e-07	9.80310e-07	-2.09532e-07	4.27763e-08	-1.66755e-07
18.235	9.00482e-07	-2.02286e-07	6.98196e-07	6.31722e-07	-6.34660e-08	5.68256e-07	1.07141e-07	-6.89785e-07	-5.82644e-07	2.22397e-07	-6.56811e-08	1.56715e-07	-1.22280e-07	2.55543e-08	-9.67258e-08	-9.52297e-08	5.11000e-08	-4.41297e-08	6.69909e-07	3.08074e-07	9.77983e-07	-2.11195e-07	4.31158e-08	-1.68079e-07
18.260	8.99342e-07	-2.02030e-07	6.97312e-07	6.30016e-07	-6.28306e-08	5.67186e-07	1.09660e-07	-6.86664e-07	-5.77004e-07	2.21462e-07	-6.54051e-08	1.56057e-07	-1.24654e-07	2.60504e-08	-9.86032e-08	-9.54373e-08	5.12113e-08	-4.42259e-08	6.68080e-07	3.07581e-07	9.75661e-07	-2.12856e-07	4.34549e-08	-1.69401e-07
18.285	8.98196e-07	-2.01773e-07	6.96423e-07	6.28310e-07	-6.21964e-08	5.66114e-07	1.12169e-07	-6.83547e-07	-5.71378e-07	2.20526e-07	-6.51288e-08	1.55398e-07	-1.27022e-07	2.65454e-08	-1.00477e-07	-9.56450e-08	5.13228e-08	-4.43222e-08	6.66254e-07	3.07088e-07	9.73343e-07	-2.14515e-07	4.37936e-08	-1.70721e-07
18.309	8.97044e-07	-2.01514e-07	6.95530e-07	6.26605e-07	-6.15635e-08	5.65041e-07	1.14669e-07	-6.80433e-07	-5.65764e-07	2.19590e-07	-6.48523e-08	1.54738e-07	-1.29386e-07	2.70394e-08	-1.02347e-07	-9.58528e-08	5.14343e-08	-4.44185e-08	6.64433e-07	3.06597e-07	9.71029e-07	-2.16172e-07	4.41320e-08	-1.72040e-07
18.334	8.95885e-07	-2.01254e-07	6.94632e-07	6.24899e-07	-6.09319e-08	5.63968e-07	1.17159e-07	-6.77322e-07	-5.60163e-07	2.18653e-07	-6.45755e-08	1.54077e-07	-1.31746e-07	2.75324e-08	-1.04213e-07	-9.60607e-08	5.15459e-08	-4.45148e-08	6.62615e-07	3.06106e-07	9.68720e-07	-2.17828e-07	4.44700e-08	-1.73358e-07
18.358	8.94721e-07	-2.00992e-07	6.93729e-07	6.23195e-07	-6.03016e-08	5.62893e-07	1.19640e-07	-6.74216e-07	-5.54576e-07	2.17715e-07	-6.42985e-08	1.53416e-07	-1.34100e-07	2.80244e-08	-1.06075e-07	-9.62688e-08	5.16576e-08	-4.46113e-08	6.60800e-07	3.05615e-07	9.66416e-07	-2.19481e-07	4.48076e-08	-1.74674e-07
18.383	8.93551e-07	-2.00729e-07	6.92822e-07	6.21490e-07	-5.96727e-08	5.61818e-07	1.22111e-07	-6.71113e-07	-5.49001e-07	2.16776e-07	-6.40213e-08	1.52755e-07	-1.36449e-07	2.85154e-08	-1.07934e-07	-9.64770e-08	5.17693e-08	-4.47077e-08	6.58989e-07	3.05126e-07	9.64116e-07	-2.21133e-07	4.51447e-08	-1.75988e-07
18.407	8.92375e-07	-2.00465e-07	6.91910e-07	6.19787e-07	-5.90451e-08	5.60742e-07	1.24573e-07	-6.68014e-07	-5.43441e-07	2.15837e-07	-6.37439e-08	1.52093e-07	-1.38793e-07	2.90053e-08	-1.09788e-07	-9.66853e-08	5.18810e-08	-4.48042e-08	6.57182e-07	3.04638e-07	9.61820e-07	-2.22782e-07	4.54815e-08	-1.77301e-07
18.432	8.91193e-07	-2.00199e-07	6.90993e-07	6.18083e-07	-5.84189e-08	5.59665e-07	1.27025e-07	-6.64919e-07	-5.37893e-07	2.14897e-07	-6.34663e-08	1.51431e-07	-1.41132e-07	2.94941e-08	-1.11638e-07	-9.68937e-08	5.19928e-08	-4.49008e-08	6.55379e-07	3.04150e-07	9.59529e-07	-2.24430e-07	4.58178e-08	-1.78612e-07
18.457	8.90005e-07	-1.99932e-07	6.90072e-07	6.16381e-07	-5.77940e-08	5.58587e-07	1.29468e-07	-6.61828e-07	-5.32360e-07	2.13956e-07	-6.31885e-08	1.50768e-07	-1.43466e-07	2.99819e-08	-1.13484e-07	-9.71021e-08	5.21047e-08	-4.49974e-08	6.53580e-07	3.03663e-07	9.57243e-07	-2.26075e-07	4.61536e-08	-1.79921e-07
18.481	8.88811e-07	-1.99664e-07	6.89147e-07	6.14679e-07	-5.71705e-08	5.57508e-07	1.31900e-07	-6.58741e-07	-5.26840e-07	2.13015e-07	-6.29105e-08	1.50105e-07	-1.45795e-07	3.04685e-08	-1.15326e-07	-9.73107e-08	5.22166e-08	-4.50941e-08	6.51784e-07	3.03177e-07	9.54962e-07	-2.27718e-07	4.64890e-08	-1.81229e-07
18.506	8.87612e-07	-1.99395e-07	6.88217e-07	6.12977e-07	-5.65484e-08	5.56429e-07	1.34323e-07	-6.55658e-07	-5.21334e-07	2.12074e-07	-6.26324e-08	1.49441e-07	-1.48118e-07	3.09540e-08	-1.17164e-07	-9.75193e-08	5.23286e-08	-4.51907e-08	6.49992e-07	3.02692e-07	9.52685e-07	-2.29358e-07	4.68240e-08	-1.82534e-07
18.530	8.86407e-07	-1.99124e-07	6.87282e-07	6.11276e-07	-5.59278e-08	5.55349e-07	1.36737e-07	-6.52579e-07	-5.15842e-07	2.11131e-07	-6.23542e-08	1.48777e-07	-1.50436e-07	3.14384e-08	-1.18997e-07	-9.77280e-08	5.24406e-08	-4.52875e-08	6.48204e-07	3.02208e-07	9.50413e-07	-2.30997e-07	4.71584e-08	-1.83838e-07
18.555	8.85196e-07	-1.98852e-07	6.86344e-07	6.09576e-07	-5.53085e-08	5.54268e-07	1.39140e-07	-6.49504e-07	-5.10364e-07	2.10189e-07	-6.20757e-08	1.48113e-07	-1.52748e-07	3.19216e-08	-1.20826e-07	-9.79368e-08	5.25526e-08	-4.53842e-08	6.46420e-07	3.01725e-07	9.48145e-07	-2.32633e-07	4.74924e-08	-1.85140e-07
18.579	8.83980e-07	-1.98579e-07	6.85401e-07	6.07877e-07	-5.46907e-08	5.53186e-07	1.41534e-07	-6.46434e-07	-5.04900e-07	2.09246e-07	-6.17972e-08	1.47448e-07	-1.55055e-07	3.24037e-08	-1.22651e-07	-9.81456e-08	5.26646e-08	-4.54810e-08	6.44640e-07	3.01242e-07	9.45882e-07	-2.34266e-07	4.78259e-08	-1.86440e-07
18.604	8.82758e-07	-1.98305e-07	6.84453e-07	6.06178e-07	-5.40743e-08	5.52104e-07	1.43917e-07	-6.43368e-07	-4.99451e-07	2.08302e-07	-6.15186e-08	1.46784e-07	-1.57356e-07	3.28845e-08	-1.24471e-07	-9.83545e-08	5.27767e-08	-4.55778e-08	6.42864e-07	3.00760e-07	9.43624e-07	-2.35897e-07	4.81589e-08	-1.87738e-07
18.629	8.81531e-07	-1.98029e-07	6.83502e-07	6.04481e-07	-5.34594e-08	5.51021e-07	1.46291e-07	-6.40306e-07	-4.94015e-07	2.07358e-07	-6.12398e-08	1.46118e-07	-1.59651e-07	3.33642e-08	-1.26287e-07	-9.85634e-08	5.28888e-08	-4.56746e-08	6.41091e-07	3.00279e-07	9.41371e-07	-2.37525e-07	4.84913e-08	-1.89034e-07
18.653	8.80298e-07	-1.97752e-07	6.82546e-07	6.02784e-07	-5.28460e-08	5.49938e-07	1.48655e-07	-6.37249e-07	-4.88595e-07	2.06414e-07	-6.09610e-08	1.45453e-07	-1.61941e-07	3.38427e-08	-1.28098e-07	-9.87724e-08	5.30009e-08	-4.57714e-08	6.39323e-07	2.99799e-07	9.39122e-07	-2.39151e-07	4.88232e-08	-1.90328e-07
18.678	8.79060e-07	-1.97474e-07	6.81586e-07	6.01088e-07	-5.22341e-08	5.48854e-07	1.51008e-07	-6.34197e-07	-4.83188e-07	2.05470e-07	-6.06820e-08	1.44788e-07	-1.64224e-07	3.43199e-08	-1.29904e-07	-9.89813e-08	5.31131e-08	-4.58682e-08	6.37558e-07	2.99320e-07	9.36878e-07	-2.40775e-07	4.91546e-08	-1.91620e-07
18.702	8.77816e-07	-1.97194e-07	6.80622e-07	5.99393e-07	-5.16237e-08	5.47769e-07	1.53352e-07	-6.31149e-07	-4.77797e-07	2.04525e-07	-6.04030e-08	1.44122e-07	-1.66502e-07	3.47959e-08	-1.31706e-07	-9.91903e-08	5.32252e-08	-4.59651e-08	6.35798e-07	2.98842e-07	9.34639e-07	-2.42395e-07	4.94854e-08	-1.92910e-07
18.727	8.76568e-07	-1.96914e-07	6.79654e-07	5.97698e-07	-5.10148e-08	5.46684e-07	1.55686e-07	-6.28106e-07	-4.72420e-07	2.03580e-07	-6.01240e-08	1.43456e-07	-1.68774e-07	3.52707e-08	-1.33503e-07	-9.93993e-08	5.33374e-08	-4.60620e-08	6.34041e-07	2.98364e-07	9.32405e-07	-2.44013e-07	4.98157e-08	-1.94197e-07
18.751	8.75314e-07	-1.96632e-07	6.78681e-07	5.96005e-07	-5.04074e-08	5.45598e-07	1.58009e-07	-6.25068e-07	-4.67058e-07	2.02635e-07	-5.98448e-08	1.42790e-07	-1.71040e-07	3.57442e-08	-1.35295e-07	-9.96084e-08	5.34495e-08	-4.61588e-08	6.32288e-07	2.97888e-07	9.30176e-07	-2.45628e-07	5.01454e-08	-1.95482e-07
18.776	8.74054e-07	-1.96349e-07	6.77705e-07	5.94313e-07	-4.98015e-08	5.44512e-07	1.60323e-07	-6.22034e-07	-4.61711e-07	2.01690e-07	-5.95657e-08	1.42124e-07	-1.73299e-07	3.62164e-08	-1.37083e-07	-9.98174e-08	5.35617e-08	-4.62557e-08	6.30540e-07	2.97412e-07	9.27952e-07	-2.47240e-07	5.04745e-08	-1.96765e-07
18.801	8.72790e-07	-1.96065e-07	6.76725e-07	5.92622e-07	-4.91972e-08	5.43425e-07	1.62626e-07	-6.19005e-07	-4.56379e-07	2.00744e-07	-5.92865e-08	1.41458e-07	-1.75552e-07	3.66873e-08	-1.38865e-07	-1.00026e-07	5.36739e-08	-4.63525e-08	6.28795e-07	2.96937e-07	9.25732e-07	-2.48849e-07	5.08031e-08	-1.98046e-07
18.825	8.71521e-07	-1.95780e-07	6.75740e-07	5.90932e-07	-4.85945e-08	5.42337e-07	1.64919e-07	-6.15981e-07	-4.51062e-07	1.99799e-07	-5.90073e-08	1.40792e-07	-1.77799e-07	3.71568e-08	-1.40642e-07	-1.00235e-07	5.37860e-08	-4.64494e-08	6.27055e-07	2.96463e-07	9.23517e-07	-2.50455e-07	5.11310e-08	-1.99324e-07
18.850	8.70246e-07	-1.95494e-07	6.74752e-07	5.89243e-07	-4.79934e-08	5.41250e-07	1.67202e-07	-6.12963e-07	-4.45760e-07	1.98853e-07	-5.87281e-08	1.40125e-07	-1.80040e-07	3.76251e-08	-1.42415e-07	-1.00444e-07	5.38982e-08	-4.65462e-08	6.25318e-07	2.95989e-07	9.21307e-07	-2.52059e-07	5.14583e-08	-2.00600e-07
18.874	8.68967e-07	-1.95206e-07	6.73760e-07	5.87555e-07	-4.73938e-08	5.40161e-07	1.69475e-07	-6.09949e-07	-4.40474e-07	1.97908e-07	-5.84489e-08	1.39459e-07	-1.82274e-07	3.80920e-08	-1.44182e-07	-1.00653e-07	5.40103e-08	-4.66431e-08	6.23586e-07	2.95517e-07	9.19103e-07	-2.53659e-07	5.17850e-08	-2.01874e-07
18.899	8.67682e-07	-1.94918e-07	6.72764e-07	5.85868e-07	-4.67959e-08	5.39073e-07	1.71737e-07	-6.06940e-07	-4.35203e-07	1.96963e-07	-5.81697e-08	1.38793e-07	-1.84502e-07	3.85575e-08	-1.45944e-07	-1.00862e-07	5.41224e-08	-4.67399e-08	6.21857e-07	2.95045e-07	9.16903e-07	-2.55256e-07	5.21110e-08	-2.03145e-07
18.924	8.66393e-07	-1.94628e-07	6.71765e-07	5.84183e-07	-4.61995e-08	5.37984e-07	1.73989e-07	-6.03937e-07	-4.29948e-07	1.96017e-07	-5.78905e-08	1.38127e-07	-1.86723e-07	3.90217e-08	-1.47701e-07	-1.01071e-07	5.42345e-08	-4.68367e-08	6.20133e-07	2.94575e-07	9.14708e-07	-2.56850e-07	5.24364e-08	-2.04413e-07
18.948	8.65099e-07	-1.94338e-07	6.70761e-07	5.82499e-07	-4.56048e-08	5.36894e-07	1.76231e-07	-6.00939e-07	-4.24708e-07	1.95072e-07	-5.76114e-08	1.37461e-07	-1.88937e-07	3.94845e-08	-1.49453e-07	-1.01280e-07	5.43465e-08	-4.69334e-08	6.18413e-07	2.94105e-07	9.12518e-07	-2.58441e-07	5.27612e-08	-2.05679e-07
18.973	8.63800e-07	-1.94046e-07	6.69754e-07	5.80816e-07	-4.50118e-08	5.35804e-07	1.78462e-07	-5.97946e-07	-4.19484e-07	1.94127e-07	-5.73323e-08	1.36795e-07	-1.91145e-07	3.99459e-08	-1.51199e-07	-1.01489e-07	5.44585e-08	-4.70302e-08	6.16697e-07	2.93636e-07	9.10333e-07	-2.60028e-07	5.30852e-08	-2.06943e-07
18.997	8.62497e-07	-1.93753e-07	6.68744e-07	5.79134e-07	-4.44203e-08	5.34714e-07	1.80683e-07	-5.94958e-07	-4.14276e-07	1.93182e-07	-5.70532e-08	1.36129e-07	-1.93346e-07	4.04058e-08	-1.52940e-07	-1.01697e-07	5.45705e-08	-4.71269e-08	6.14985e-07	2.93168e-07	9.08153e-07	-2.61612e-07	5.34086e-08	-2.08203e-07
19.022	8.61188e-07	-1.93459e-07	6.67729e-07	5.77454e-07	-4.38306e-08	5.33624e-07	1.82893e-07	-5.91976e-07	-4.09083e-07	1.92238e-07	-5.67743e-08	1.35464e-07	-1.95540e-07	4.08644e-08	-1.54676e-07	-1.01906e-07	5.46825e-08	-4.72236e-08	6.13277e-07	2.92700e-07	9.05978e-07	-2.63193e-07	5.37313e-08	-2.09461e-07
19.046	8.59875e-07	-1.93164e-07	6.66711e-07	5.75775e-07	-4.32425e-08	5.32533e-07	1.85093e-07	-5.88999e-07	-4.03907e-07	1.91294e-07	-5.64954e-08	1.34798e-07	-1.97727e-07	4.13215e-08	-1.56406e-07	-1.02115e-07	5.47944e-08	-4.73202e-08	6.11574e-07	2.92234e-07	9.03808e-07	-2.64770e-07	5.40534e-08	-2.10717e-07
19.071	8.58558e-07	-1.92868e-07	6.65690e-07	5.74098e-07	-4.26561e-08	5.31442e-07	1.87282e-07	-5.86028e-07	-3.98746e-07	1.90350e-07	-5.62166e-08	1.34133e-07	-1.99908e-07	4.17771e-08	-1.58131e-07	-1.02323e-07	5.49062e-08	-4.74168e-08	6.09874e-07	2.91768e-07	9.01643e-07	-2.66344e-07	5.43747e-08	-2.11969e-07
19.096	8.57236e-07	-1.92571e-07	6.64664e-07	5.72422e-07	-4.20714e-08	5.30351e-07	1.89461e-07	-5.83063e-07	-3.93602e-07	1.89406e-07	-5.59379e-08	1.33468e-07	-2.02081e-07	4.22313e-08	-1.59850e-07	-1.02531e-07	5.50180e-08	-4.75134e-08	6.08179e-07	2.91303e-07	8.99483e-07	-2.67914e-07	5.46952e-08	-2.13219e-07
19.120	8.55909e-07	-1.92273e-07	6.63636e-07	5.70748e-07	-4.14884e-08	5.29259e-07	1.91629e-07	-5.80103e-07	-3.88474e-07	1.88463e-07	-5.56593e-08	1.32803e-07	-2.04247e-07	4.26839e-08	-1.61563e-07	-1.02740e-07	5.51298e-08	-4.76099e-08	6.06488e-07	2.90840e-07	8.97328e-07	-2.69481e-07	5.50151e-08	-2.14466e-07
19.145	8.54578e-07	-1.91974e-07	6.62604e-07	5.69075e-07	-4.09071e-08	5.28168e-07	1.93787e-07	-5.77149e-07	-3.83362e-07	1.87520e-07	-5.53808e-08	1.32139e-07	-2.06406e-07	4.31351e-08	-1.63271e-07	-1.02948e-07	5.52415e-08	-4.77063e-08	6.04802e-07	2.90376e-07	8.95178e-07	-2.71044e-07	5.53342e-08	-2.15710e-07
19.169	8.53243e-07	-1.91674e-07	6.61568e-07	5.67403e-07	-4.03276e-08	5.27076e-07	1.95934e-07	-5.74201e-07	-3.78267e-07	1.86577e-07	-5.51025e-08	1.31475e-07	-2.08557e-07	4.35848e-08	-1.64973e-07	-1.03156e-07	5.53531e-08	-4.78027e-08	6.03119e-07	2.89914e-07	8.93033e-07	-2.72604e-07	5.56526e-08	-2.16951e-07
19.194	8.51903e-07	-1.91373e-07	6.60530e-07	5.65733e-07	-3.97498e-08	5.25984e-07	1.98070e-07	-5.71258e-07	-3.73188e-07	1.85635e-07	-5.48243e-08	1.30811e-07	-2.10702e-07	4.40329e-08	-1.66669e-07	-1.03364e-07	5.54647e-08	-4.78991e-08	6.01441e-07	2.89453e-07	8.90894e-07	-2.74159e-07	5.59702e-08	-2.18189e-07
19.218	8.50559e-07	-1.91071e-07	6.59488e-07	5.64065e-07	-3.91737e-08	5.24891e-07	2.00196e-07	-5.68321e-07	-3.68126e-07	1.84694e-07	-5.45462e-08	1.30148e-07	-2.12839e-07	4.44795e-08	-1.68359e-07	-1.03572e-07	5.55762e-08	-4.79954e-08	5.99767e-07	2.88992e-07	8.88759e-07	-2.75711e-07	5.62870e-08	-2.19424e-07
19.243	8.49211e-07	-1.90768e-07	6.58442e-07	5.62399e-07	-3.85994e-08	5.23799e-07	2.02311e-07	-5.65391e-07	-3.63080e-07	1.83753e-07	-5.42684e-08	1.29484e-07	-2.14968e-07	4.49245e-08	-1.70044e-07	-1.03779e-07	5.56876e-08	-4.80916e-08	5.98098e-07	2.88533e-07	8.86630e-07	-2.77259e-07	5.66031e-08	-2.20656e-07
19.268	8.47858e-07	-1.90465e-07	6.57393e-07	5.60734e-07	-3.80269e-08	5.22707e-07	2.04415e-07	-5.62466e-07	-3.58051e-07	1.82813e-07	-5.39907e-08	1.28822e-07	-2.17090e-07	4.53680e-08	-1.71722e-07	-1.03987e-07	5.57989e-08	-4.81877e-08	5.96432e-07	2.88074e-07	8.84506e-07	-2.78804e-07	5.69183e-08	-2.21885e-07
19.292	8.46501e-07	-1.90160e-07	6.56342e-07	5.59070e-07	-3.74562e-08	5.21614e-07	2.06509e-07	-5.59548e-07	-3.53039e-07	1.81873e-07	-5.37131e-08	1.28160e-07	-2.19205e-07	4.58098e-08	-1.73395e-07	-1.04194e-07	5.59102e-08	-4.82838e-08	5.94771e-07	2.87616e-07	8.82387e-07	-2.80344e-07	5.72328e-08	-2.23111e-07
19.317	8.45141e-07	-1.89854e-07	6.55287e-07	5.57409e-07	-3.68873e-08	5.20522e-07	2.08591e-07	-5.56635e-07	-3.48044e-07	1.80934e-07	-5.34358e-08	1.27498e-07	-2.21311e-07	4.62501e-08	-1.75061e-07	-1.04401e-07	5.60214e-08	-4.83798e-08	5.93114e-07	2.87159e-07	8.80273e-07	-2.81880e-07	5.75464e-08	-2.24334e-07
19.341	8.43776e-07	-1.89548e-07	6.54229e-07	5.55749e-07	-3.63202e-08	5.19429e-07	2.10663e-07	-5.53729e-07	-3.43066e-07	1.79996e-07	-5.31587e-08	1.26837e-07	-2.23411e-07	4.66888e-08	-1.76722e-07	-1.04608e-07	5.61324e-08	-4.84758e-08	5.91462e-07	2.86702e-07	8.78164e-07	-2.83412e-07	5.78592e-08	-2.25553e-07
19.366	8.42407e-07	-1.89240e-07	6.53167e-07	5.54091e-07	-3.57549e-08	5.18337e-07	2.12724e-07	-5.50829e-07	-3.38105e-07	1.79058e-07	-5.28818e-08	1.26176e-07	-2.25502e-07	4.71258e-08	-1.78376e-07	-1.04815e-07	5.62434e-08	-4.85716e-08	5.89814e-07	2.86247e-07	8.76061e-07	-2.84941e-07	5.81712e-08	-2.26769e-07
19.390	8.41035e-07	-1.88932e-07	6.52103e-07	5.52435e-07	-3.51914e-08	5.17244e-07	2.14775e-07	-5.47936e-07	-3.33161e-07	1.78121e-07	-5.26051e-08	1.25516e-07	-2.27585e-07	4.75612e-08	-1.80024e-07	-1.05022e-07	5.63543e-08	-4.86674e-08	5.88170e-07	2.85792e-07	8.73963e-07	-2.86465e-07	5.84824e-08	-2.27982e-07
19.415	8.39658e-07	-1.88623e-07	6.51036e-07	5.50781e-07	-3.46298e-08	5.16152e-07	2.16814e-07	-5.45048e-07	-3.28234e-07	1.77185e-07	-5.23287e-08	1.24856e-07	-2.29661e-07	4.79950e-08	-1.81666e-07	-1.05228e-07	5.64651e-08	-4.87630e-08	5.86531e-07	2.85338e-07	8.71869e-07	-2.87985e-07	5.87927e-08	-2.29192e-07
19.440	8.38278e-07	-1.88313e-07	6.49966e-07	5.49129e-07	-3.40700e-08	5.15059e-07	2.18842e-07	-5.42167e-07	-3.23325e-07	1.76250e-07	-5.20525e-08	1.24197e-07	-2.31728e-07	4.84271e-08	-1.83301e-07	-1.05434e-07	5.65758e-08	-4.88586e-08	5.84896e-07	2.84886e-07	8.69782e-07	-2.89500e-07	5.91021e-08	-2.30398e-07
19.464	8.36894e-07	-1.88002e-07	6.48893e-07	5.47479e-07	-3.35121e-08	5.13967e-07	2.20860e-07	-5.39293e-07	-3.18433e-07	1.75316e-07	-5.17766e-08	1.23539e-07	-2.33788e-07	4.88575e-08	-1.84930e-07	-1.05640e-07	5.66863e-08	-4.89541e-08	5.83266e-07	2.84433e-07	8.67699e-07	-2.91012e-07	5.94106e-08	-2.31601e-07
19.489	8.35506e-07	-1.87690e-07	6.47817e-07	5.45830e-07	-3.29560e-08	5.12874e-07	2.22866e-07	-5.36425e-07	-3.13559e-07	1.74382e-07	-5.15009e-08	1.22881e-07	-2.35839e-07	4.92862e-08	-1.86553e-07	-1.05846e-07	5.67968e-08	-4.90495e-08	5.81639e-07	2.83982e-07	8.65621e-07	-2.92519e-07	5.97183e-08	-2.32801e-07
19.513	8.34115e-07	-1.87377e-07	6.46738e-07	5.44184e-07	-3.24019e-08	5.11782e-07	2.24862e-07	-5.33564e-07	-3.08702e-07	1.73450e-07	-5.12255e-08	1.22224e-07	-2.37883e-07	4.97132e-08	-1.88170e-07	-1.06052e-07	5.69071e-08	-4.91447e-08	5.80018e-07	2.83532e-07	8.63549e-07	-2.94021e-07	6.00251e-08	-2.33996e-07
19.538	8.32720e-07	-1.87064e-07	6.45656e-07	5.42540e-07	-3.18496e-08	5.10690e-07	2.26847e-07	-5.30709e-07	-3.03863e-07	1.72518e-07	-5.09504e-08	1.21568e-07	-2.39918e-07	5.01385e-08	-1.89779e-07	-1.06257e-07	5.70173e-08	-4.92399e-08	5.78400e-07	2.83082e-07	8.61482e-07	-2.95520e-07	6.03310e-08	-2.35189e-07
19.562	8.31321e-07	-1.86750e-07	6.44572e-07	5.40898e-07	-3.12992e-08	5.09598e-07	2.28820e-07	-5.27861e-07	-2.99041e-07	1.71588e-07	-5.06756e-08	1.20912e-07	-2.41945e-07	5.05621e-08	-1.91383e-07	-1.06462e-07	5.71274e-08	-4.93350e-08	5.76787e-07	2.82633e-07	8.59421e-07	-2.97014e-07	6.06359e-08	-2.36378e-07
19.587	8.29919e-07	-1.86435e-07	6.43485e-07	5.39257e-07	-3.07508e-08	5.08507e-07	2.30783e-07	-5.25020e-07	-2.94238e-07	1.70659e-07	-5.04012e-08	1.20257e-07	-2.43963e-07	5.09839e-08	-1.92979e-07	-1.06667e-07	5.72373e-08	-4.94299e-08	5.75179e-07	2.82185e-07	8.57364e-07	-2.98503e-07	6.09399e-08	-2.37563e-07
19.612	8.28514e-07	-1.86119e-07	6.42395e-07	5.37619e-07	-3.02042e-08	5.07415e-07	2.32734e-07	-5.22186e-07	-2.89452e-07	1.69730e-07	-5.01270e-08	1.19603e-07	-2.45973e-07	5.14040e-08	-1.94569e-07	-1.06872e-07	5.73471e-08	-4.95247e-08	5.73575e-07	2.81738e-07	8.55313e-07	-2.99987e-07	6.12430e-08	-2.38744e-07
19.636	8.27105e-07	-1.85803e-07	6.41302e-07	5.35984e-07	-2.96596e-08	5.06324e-07	2.34674e-07	-5.19358e-07	-2.84684e-07	1.68803e-07	-4.98532e-08	1.18950e-07	-2.47975e-07	5.18223e-08	-1.96153e-07	-1.07076e-07	5.74568e-08	-4.96194e-08	5.71975e-07	2.81292e-07	8.53267e-07	-3.01467e-07	6.15452e-08	-2.39922e-07
19.661	8.25692e-07	-1.85485e-07	6.40207e-07	5.34350e-07	-2.91170e-08	5.05233e-07	2.36604e-07	-5.16538e-07	-2.79934e-07	1.67877e-07	-4.95797e-08	1.18297e-07	-2.49968e-07	5.22389e-08	-1.97729e-07	-1.07280e-07	5.75663e-08	-4.97140e-08	5.70380e-07	2.80847e-07	8.51227e-07	-3.02943e-07	6.18464e-08	-2.41096e-07
19.685	8.24277e-07	-1.85167e-07	6.39110e-07	5.32718e-07	-2.85762e-08	5.04142e-07	2.38522e-07	-5.13724e-07	-2.75202e-07	1.66952e-07	-4.93066e-08	1.17646e-07	-2.51953e-07	5.26536e-08	-1.99299e-07	-1.07484e-07	5.76756e-08	-4.98085e-08	5.68790e-07	2.80402e-07	8.49192e-07	-3.04413e-07	6.21466e-08	-2.42267e-07
19.710	8.22858e-07	-1.84849e-07	6.38010e-07	5.31089e-07	-2.80375e-08	5.03052e-07	2.40429e-07	-5.10917e-07	-2.70489e-07	1.66029e-07	-4.90338e-08	1.16995e-07	-2.53929e-07	5.30665e-08	-2.00862e-07	-1.07688e-07	5.77849e-08	-4.99028e-08	5.67203e-07	2.79958e-07	8.47162e-07	-3.05879e-07	6.24459e-08	-2.43433e-07
19.735	8.21436e-07	-1.84529e-07	6.36907e-07	5.29462e-07	-2.75007e-08	5.01962e-07	2.42325e-07	-5.08118e-07	-2.65793e-07	1.65106e-07	-4.87614e-08	1.16345e-07	-2.55896e-07	5.34776e-08	-2.02418e-07	-1.07891e-07	5.78939e-08	-4.99970e-08	5.65622e-07	2.79515e-07	8.45137e-07	-3.07340e-07	6.27442e-08	-2.44596e-07
19.759	8.20011e-07	-1.84209e-07	6.35802e-07	5.27838e-07	-2.69659e-08	5.00872e-07	2.44209e-07	-5.05326e-07	-2.61116e-07	1.64185e-07	-4.84894e-08	1.15696e-07	-2.57854e-07	5.38869e-08	-2.03968e-07	-1.08094e-07	5.80028e-08	-5.00910e-08	5.64045e-07	2.79073e-07	8.43118e-07	-3.08797e-07	6.30414e-08	-2.45755e-07
19.784	8.18583e-07	-1.83888e-07	6.34695e-07	5.26216e-07	-2.64331e-08	4.99783e-07	2.46083e-07	-5.02540e-07	-2.56458e-07	1.63266e-07	-4.82178e-08	1.15048e-07	-2.59804e-07	5.42944e-08	-2.05510e-07	-1.08296e-07	5.81115e-08	-5.01849e-08	5.62472e-07	2.78632e-07	8.41104e-07	-3.10248e-07	6.33377e-08	-2.46910e-07
19.808	8.17151e-07	-1.83567e-07	6.33585e-07	5.24596e-07	-2.59023e-08	4.98694e-07	2.47945e-07	-4.99762e-07	-2.51818e-07	1.62347e-07	-4.79466e-08	1.14401e-07	-2.61745e-07	5.47000e-08	-2.07045e-07	-1.08499e-07	5.82201e-08	-5.02786e-08	5.60904e-07	2.78192e-07	8.39096e-07	-3.11694e-07	6.36330e-08	-2.48061e-07
19.833	8.15717e-07	-1.83244e-07	6.32473e-07	5.22978e-07	-2.53734e-08	4.97605e-07	2.49796e-07	-4.96992e-07	-2.47196e-07	1.61430e-07	-4.76758e-08	1.13755e-07	-2.63677e-07	5.51037e-08	-2.08573e-07	-1.08701e-07	5.83285e-08	-5.03722e-08	5.59340e-07	2.77752e-07	8.37092e-07	-3.13135e-07	6.39272e-08	-2.49208e-07
19.857	8.14280e-07	-1.82921e-07	6.31358e-07	5.21363e-07	-2.48466e-08	4.96517e-07	2.51636e-07	-4.94228e-07	-2.42593e-07	1.60515e-07	-4.74054e-08	1.13109e-07	-2.65600e-07	5.55056e-08	-2.10094e-07	-1.08902e-07	5.84367e-08	-5.04657e-08	5.57781e-07	2.77313e-07	8.35095e-07	-3.14572e-07	6.42204e-08	-2.50351e-07
19.882	8.12840e-07	-1.82598e-07	6.30242e-07	5.19751e-07	-2.43219e-08	4.95429e-07	2.53464e-07	-4.91472e-07	-2.38008e-07	1.59601e-07	-4.71354e-08	1.12465e-07	-2.67514e-07	5.59055e-08	-2.11608e-07	-1.09104e-07	5.85447e-08	-5.05589e-08	5.56227e-07	2.76875e-07	8.33102e-07	-3.16003e-07	6.45126e-08	-2.51490e-07
19.907	8.11397e-07	-1.82274e-07	6.29123e-07	5.18141e-07	-2.37991e-08	4.94342e-07	2.55281e-07	-4.88724e-07	-2.33443e-07	1.58688e-07	-4.68659e-08	1.11822e-07	-2.69418e-07	5.63036e-08	-2.13115e-07	-1.09305e-07	5.86525e-08	-5.06521e-08	5.54677e-07	2.76438e-07	8.31115e-07	-3.17429e-07	6.48037e-08	-2.52625e-07
19.931	8.09951e-07	-1.81949e-07	6.28002e-07	5.16533e-07	-2.32784e-08	4.93255e-07	2.57087e-07	-4.85983e-07	-2.28896e-07	1.57777e-07	-4.65969e-08	1.11180e-07	-2.71314e-07	5.66997e-08	-2.14614e-07	-1.09505e-07	5.87601e-08	-5.07450e-08	5.53132e-07	2.76002e-07	8.29133e-07	-3.18849e-07	6.50938e-08	-2.53756e-07
19.956	8.08503e-07	-1.81624e-07	6.26879e-07	5.14928e-07	-2.27598e-08	4.92169e-07	2.58881e-07	-4.83249e-07	-2.24368e-07	1.56868e-07	-4.63283e-08	1.10540e-07	-2.73200e-07	5.70939e-08	-2.16106e-07	-1.09705e-07	5.88676e-08	-5.08378e-08	5.51591e-07	2.75566e-07	8.27157e-07	-3.20265e-07	6.53827e-08	-2.54882e-07
19.980	8.07052e-07	-1.81298e-07	6.25754e-07	5.13326e-07	-2.22432e-08	4.91083e-07	2.60665e-07	-4.80524e-07	-2.19859e-07	1.55960e-07	-4.60602e-08	1.09900e-07	-2.75077e-07	5.74862e-08	-2.17591e-07	-1.09905e-07	5.89748e-08	-5.09304e-08	5.50055e-07	2.75131e-07	8.25186e-07	-3.21675e-07	6.56706e-08	-2.56005e-07
20.005	8.05598e-07	-1.80971e-07	6.24627e-07	5.11726e-07	-2.17286e-08	4.89998e-07	2.62437e-07	-4.77805e-07	-2.15369e-07	1.55054e-07	-4.57926e-08	1.09261e-07	-2.76945e-07	5.78766e-08	-2.19069e-07	-1.10105e-07	5.90818e-08	-5.10228e-08	5.48523e-07	2.74697e-07	8.23220e-07	-3.23080e-07	6.59574e-08	-2.57123e-07
20.029	8.04142e-07	-1.80644e-07	6.23498e-07	5.10129e-07	-2.12162e-08	4.88913e-07	2.64197e-07	-4.75095e-07	-2.10898e-07	1.54149e-07	-4.55255e-08	1.08624e-07	-2.78804e-07	5.82649e-08	-2.20539e-07	-1.10304e-07	5.91886e-08	-5.11151e-08	5.46996e-07	2.74264e-07	8.21260e-07	-3.24479e-07	6.62431e-08	-2.58236e-07
20.054	8.02683e-07	-1.80316e-07	6.22367e-07	5.08535e-07	-2.07058e-08	4.87829e-07	2.65946e-07	-4.72392e-07	-2.06446e-07	1.53247e-07	-4.52589e-08	1.07988e-07	-2.80653e-07	5.86513e-08	-2.22001e-07	-1.10502e-07	5.92952e-08	-5.12071e-08	5.45473e-07	2.73832e-07	8.19306e-07	-3.25874e-07	6.65277e-08	-2.59346e-07
20.079	8.01222e-07	-1.79988e-07	6.21234e-07	5.06944e-07	-2.01976e-08	4.86746e-07	2.67684e-07	-4.69697e-07	-2.02014e-07	1.52346e-07	-4.49928e-08	1.07353e-07	-2.82492e-07	5.90357e-08	-2.23456e-07	-1.10701e-07	5.94016e-08	-5.12990e-08	5.43956e-07	2.73401e-07	8.17356e-07	-3.27262e-07	6.68112e-08	-2.60451e-07
20.103	7.99759e-07	-1.79659e-07	6.20099e-07	5.05355e-07	-1.96914e-08	4.85663e-07	2.69410e-07	-4.67010e-07	-1.97600e-07	1.51446e-07	-4.47272e-08	1.06719e-07	-2.84322e-07	5.94182e-08	-2.24904e-07	-1.10898e-07	5.95078e-08	-5.13907e-08	5.42442e-07	2.72970e-07	8.15412e-07	-3.28645e-07	6.70936e-08	-2.61552e-07
20.128	7.98293e-07	-1.79330e-07	6.18963e-07	5.03769e-07	-1.91873e-08	4.84581e-07	2.71125e-07	-4.64331e-07	-1.93206e-07	1.50549e-07	-4.44621e-08	1.06087e-07	-2.86142e-07	5.97986e-08	-2.26344e-07	-1.11096e-07	5.96137e-08	-5.14822e-08	5.40934e-07	2.72540e-07	8.13474e-07	-3.30022e-07	6.73748e-08	-2.62648e-07
20.152	7.96825e-07	-1.79000e-07	6.17824e-07	5.02185e-07	-1.86854e-08	4.83500e-07	2.72828e-07	-4.61660e-07	-1.88832e-07	1.49653e-07	-4.41976e-08	1.05456e-07	-2.87953e-07	6.01770e-08	-2.27776e-07	-1.11293e-07	5.97194e-08	-5.15735e-08	5.39430e-07	2.72111e-07	8.11541e-07	-3.31394e-07	6.76548e-08	-2.63739e-07
20.177	7.95354e-07	-1.78670e-07	6.16684e-07	5.00605e-07	-1.81856e-08	4.82419e-07	2.74520e-07	-4.58997e-07	-1.84476e-07	1.48760e-07	-4.39337e-08	1.04826e-07	-2.89754e-07	6.05534e-08	-2.29201e-07	-1.11489e-07	5.98249e-08	-5.16646e-08	5.37930e-07	2.71683e-07	8.09613e-07	-3.32760e-07	6.79337e-08	-2.64827e-07
20.201	7.93882e-07	-1.78339e-07	6.15542e-07	4.99027e-07	-1.76879e-08	4.81339e-07	2.76201e-07	-4.56341e-07	-1.80141e-07	1.47868e-07	-4.36703e-08	1.04198e-07	-2.91545e-07	6.09277e-08	-2.30618e-07	-1.11686e-07	5.99301e-08	-5.17554e-08	5.36436e-07	2.71255e-07	8.07691e-07	-3.34121e-07	6.82114e-08	-2.65909e-07
20.226	7.92407e-07	-1.78008e-07	6.14399e-07	4.97453e-07	-1.71923e-08	4.80260e-07	2.77870e-07	-4.53694e-07	-1.75825e-07	1.46978e-07	-4.34075e-08	1.03570e-07	-2.93327e-07	6.13000e-08	-2.32027e-07	-1.11881e-07	6.00351e-08	-5.18461e-08	5.34946e-07	2.70829e-07	8.05774e-07	-3.35475e-07	6.84880e-08	-2.66987e-07
20.251	7.90930e-07	-1.77676e-07	6.13254e-07	4.95881e-07	-1.66989e-08	4.79182e-07	2.79527e-07	-4.51055e-07	-1.71528e-07	1.46090e-07	-4.31453e-08	1.02945e-07	-2.95098e-07	6.16702e-08	-2.33428e-07	-1.12076e-07	6.01399e-08	-5.19365e-08	5.33460e-07	2.70403e-07	8.03863e-07	-3.36824e-07	6.87634e-08	-2.68061e-07
20.275	7.89451e-07	-1.77344e-07	6.12107e-07	4.94312e-07	-1.62077e-08	4.78104e-07	2.81173e-07	-4.48425e-07	-1.67251e-07	1.45204e-07	-4.28837e-08	1.02321e-07	-2.96860e-07	6.20384e-08	-2.34822e-07	-1.12271e-07	6.02443e-08	-5.20268e-08	5.31980e-07	2.69978e-07	8.01957e-07	-3.38167e-07	6.90375e-08	-2.69130e-07
20.300	7.87971e-07	-1.77011e-07	6.10959e-07	4.92746e-07	-1.57186e-08	4.77028e-07	2.82808e-07	-4.45802e-07	-1.62994e-07	1.44320e-07	-4.26226e-08	1.01698e-07	-2.98612e-07	6.24044e-08	-2.36207e-07	-1.12465e-07	6.03486e-08	-5.21168e-08	5.30503e-07	2.69553e-07	8.00057e-07	-3.39504e-07	6.93105e-08	-2.70194e-07
20.324	7.86488e-07	-1.76678e-07	6.09810e-07	4.91183e-07	-1.52317e-08	4.75952e-07	2.84431e-07	-4.43188e-07	-1.58757e-07	1.43439e-07	-4.23622e-08	1.01076e-07	-3.00353e-07	6.27684e-08	-2.37585e-07	-1.12659e-07	6.04525e-08	-5.22066e-08	5.29032e-07	2.69130e-07	7.98162e-07	-3.40836e-07	6.95823e-08	-2.71253e-07
20.349	7.85003e-07	-1.76345e-07	6.08659e-07	4.89624e-07	-1.47470e-08	4.74877e-07	2.86042e-07	-4.40582e-07	-1.54540e-07	1.42559e-07	-4.21024e-08	1.00457e-07	-3.02085e-07	6.31303e-08	-2.38955e-07	-1.12852e-07	6.05562e-08	-5.22961e-08	5.27565e-07	2.68707e-07	7.96272e-07	-3.42161e-07	6.98528e-08	-2.72308e-07
20.374	7.83517e-07	-1.76011e-07	6.07506e-07	4.88067e-07	-1.42645e-08	4.73803e-07	2.87642e-07	-4.37985e-07	-1.50342e-07	1.41681e-07	-4.18433e-08	9.98382e-08	-3.03806e-07	6.34901e-08	-2.40316e-07	-1.13045e-07	6.06596e-08	-5.23854e-08	5.26103e-07	2.68285e-07	7.94388e-07	-3.43480e-07	7.01221e-08	-2.73358e-07
20.398	7.82029e-07	-1.75677e-07	6.06352e-07	4.86514e-07	-1.37841e-08	4.72729e-07	2.89231e-07	-4.35396e-07	-1.46165e-07	1.40806e-07	-4.15848e-08	9.92214e-08	-3.05518e-07	6.38477e-08	-2.41670e-07	-1.13237e-07	6.07628e-08	-5.24745e-08	5.24646e-07	2.67864e-07	7.92510e-07	-3.44793e-07	7.03902e-08	-2.74403e-07
20.423	7.80539e-07	-1.75342e-07	6.05197e-07	4.84963e-07	-1.33060e-08	4.71657e-07	2.90807e-07	-4.32815e-07	-1.42008e-07	1.39933e-07	-4.13269e-08	9.86061e-08	-3.07219e-07	6.42032e-08	-2.43016e-07	-1.13429e-07	6.08657e-08	-5.25633e-08	5.23193e-07	2.67444e-07	7.90637e-07	-3.46100e-07	7.06570e-08	-2.75443e-07
20.447	7.79048e-07	-1.75007e-07	6.04041e-07	4.83416e-07	-1.28300e-08	4.70586e-07	2.92373e-07	-4.30243e-07	-1.37870e-07	1.39062e-07	-4.10697e-08	9.79924e-08	-3.08910e-07	6.45566e-08	-2.44353e-07	-1.13620e-07	6.09682e-08	-5.26519e-08	5.21745e-07	2.67024e-07	7.88769e-07	-3.47401e-07	7.09225e-08	-2.76478e-07
20.472	7.77554e-07	-1.74671e-07	6.02883e-07	4.81872e-07	-1.23563e-08	4.69515e-07	2.93926e-07	-4.27679e-07	-1.33753e-07	1.38194e-07	-4.08132e-08	9.73804e-08	-3.10590e-07	6.49078e-08	-2.45683e-07	-1.13811e-07	6.10705e-08	-5.27403e-08	5.20302e-07	2.66605e-07	7.86907e-07	-3.48695e-07	7.11868e-08	-2.77508e-07
20.496	7.76060e-07	-1.74336e-07	6.01724e-07	4.80331e-07	-1.18848e-08	4.68446e-07	2.95468e-07	-4.25125e-07	-1.29656e-07	1.37327e-07	-4.05573e-08	9.67699e-08	-3.12261e-07	6.52568e-08	-2.47004e-07	-1.14001e-07	6.11725e-08	-5.28284e-08	5.18863e-07	2.66187e-07	7.85051e-07	-3.49983e-07	7.14498e-08	-2.78534e-07
20.521	7.74564e-07	-1.74000e-07	6.00564e-07	4.78793e-07	-1.14155e-08	4.67378e-07	2.96999e-07	-4.22578e-07	-1.25580e-07	1.36463e-07	-4.03022e-08	9.61611e-08	-3.13920e-07	6.56037e-08	-2.48317e-07	-1.14190e-07	6.12742e-08	-5.29162e-08	5.17429e-07	2.65770e-07	7.83200e-07	-3.51266e-07	7.17116e-08	-2.79554e-07
20.546	7.73066e-07	-1.73663e-07	5.99403e-07	4.77259e-07	-1.09485e-08	4.66311e-07	2.98518e-07	-4.20041e-07	-1.21523e-07	1.35602e-07	-4.00477e-08	9.55539e-08	-3.15570e-07	6.59484e-08	-2.49621e-07	-1.14379e-07	6.13756e-08	-5.30038e-08	5.16000e-07	2.65354e-07	7.81354e-07	-3.52541e-07	7.19720e-08	-2.80569e-07
20.570	7.71567e-07	-1.73326e-07	5.98241e-07	4.75728e-07	-1.04837e-08	4.65244e-07	3.00025e-07	-4.17512e-07	-1.17487e-07	1.34742e-07	-3.97939e-08	9.49485e-08	-3.17209e-07	6.62909e-08	-2.50918e-07	-1.14568e-07	6.14767e-08	-5.30911e-08	5.14576e-07	2.64938e-07	7.79514e-07	-3.53810e-07	7.22311e-08	-2.81579e-07
20.595	7.70067e-07	-1.72989e-07	5.97078e-07	4.74200e-07	-1.00212e-08	4.64179e-07	3.01520e-07	-4.14992e-07	-1.13472e-07	1.33886e-07	-3.95409e-08	9.43447e-08	-3.18837e-07	6.66312e-08	-2.52206e-07	-1.14756e-07	6.15775e-08	-5.31781e-08	5.13156e-07	2.64523e-07	7.77679e-07	-3.55073e-07	7.24889e-08	-2.82584e-07
20.619	7.68566e-07	-1.72652e-07	5.95914e-07	4.72676e-07	-9.56086e-09	4.63115e-07	3.03004e-07	-4.12481e-07	-1.09476e-07	1.33031e-07	-3.92886e-08	9.37427e-08	-3.20455e-07	6.69693e-08	-2.53485e-07	-1.14943e-07	6.16780e-08	-5.32649e-08	5.11741e-07	2.64109e-07	7.75850e-07	-3.56330e-07	7.27454e-08	-2.83584e-07
20.644	7.67063e-07	-1.72315e-07	5.94748e-07	4.71155e-07	-9.10283e-09	4.62052e-07	3.04477e-07	-4.09979e-07	-1.05502e-07	1.32179e-07	-3.90370e-08	9.31424e-08	-3.22062e-07	6.73051e-08	-2.54757e-07	-1.15129e-07	6.17781e-08	-5.33514e-08	5.10331e-07	2.63696e-07	7.74027e-07	-3.57580e-07	7.30006e-08	-2.84579e-07
20.668	7.65559e-07	-1.71977e-07	5.93582e-07	4.69638e-07	-8.64707e-09	4.60991e-07	3.05938e-07	-4.07485e-07	-1.01548e-07	1.31330e-07	-3.87862e-08	9.25440e-08	-3.23658e-07	6.76388e-08	-2.56020e-07	-1.15316e-07	6.18780e-08	-5.34376e-08	5.08925e-07	2.63283e-07	7.72209e-07	-3.58823e-07	7.32544e-08	-2.85569e-07
20.693	7.64054e-07	-1.71639e-07	5.92415e-07	4.68124e-07	-8.19358e-09	4.59930e-07	3.07387e-07	-4.05001e-07	-9.76144e-08	1.30483e-07	-3.85361e-08	9.19473e-08	-3.25244e-07	6.79701e-08	-2.57274e-07	-1.15501e-07	6.19775e-08	-5.35235e-08	5.07525e-07	2.62871e-07	7.70396e-07	-3.60060e-07	7.35069e-08	-2.86553e-07
20.718	7.62548e-07	-1.71300e-07	5.91248e-07	4.66613e-07	-7.74236e-09	4.58871e-07	3.08824e-07	-4.02526e-07	-9.37016e-08	1.29639e-07	-3.82868e-08	9.13524e-08	-3.26819e-07	6.82993e-08	-2.58520e-07	-1.15686e-07	6.20766e-08	-5.36091e-08	5.06129e-07	2.62460e-07	7.68589e-07	-3.61290e-07	7.37580e-08	-2.87532e-07
20.742	7.61041e-07	-1.70962e-07	5.90079e-07	4.65106e-07	-7.29344e-09	4.57813e-07	3.10250e-07	-4.00059e-07	-8.98095e-08	1.28798e-07	-3.80383e-08	9.07594e-08	-3.28383e-07	6.86261e-08	-2.59757e-07	-1.15870e-07	6.21755e-08	-5.36945e-08	5.04737e-07	2.62050e-07	7.66787e-07	-3.62513e-07	7.40078e-08	-2.88505e-07
20.767	7.59533e-07	-1.70623e-07	5.88910e-07	4.63603e-07	-6.84681e-09	4.56756e-07	3.11664e-07	-3.97602e-07	-8.59382e-08	1.27959e-07	-3.77905e-08	9.01683e-08	-3.29936e-07	6.89508e-08	-2.60986e-07	-1.16053e-07	6.22739e-08	-5.37795e-08	5.03351e-07	2.61641e-07	7.64991e-07	-3.63730e-07	7.42562e-08	-2.89474e-07
20.791	7.58024e-07	-1.70284e-07	5.87740e-07	4.62103e-07	-6.40247e-09	4.55700e-07	3.13067e-07	-3.95154e-07	-8.20877e-08	1.27123e-07	-3.75435e-08	8.95790e-08	-3.31479e-07	6.92731e-08	-2.62206e-07	-1.16236e-07	6.23721e-08	-5.38643e-08	5.01969e-07	2.61232e-07	7.63201e-07	-3.64940e-07	7.45032e-08	-2.90437e-07
20.816	7.56514e-07	-1.69945e-07	5.86569e-07	4.60607e-07	-5.96044e-09	4.54646e-07	3.14457e-07	-3.92715e-07	-7.82581e-08	1.26289e-07	-3.72974e-08	8.89917e-08	-3.33010e-07	6.95931e-08	-2.63417e-07	-1.16419e-07	6.24699e-08	-5.39487e-08	5.00592e-07	2.60824e-07	7.61416e-07	-3.66143e-07	7.47488e-08	-2.91394e-07
20.840	7.55004e-07	-1.69606e-07	5.85398e-07	4.59114e-07	-5.52072e-09	4.53593e-07	3.15836e-07	-3.90286e-07	-7.44494e-08	1.25458e-07	-3.70520e-08	8.84062e-08	-3.34531e-07	6.99109e-08	-2.64620e-07	-1.16600e-07	6.25673e-08	-5.40329e-08	4.99220e-07	2.60417e-07	7.59636e-07	-3.67339e-07	7.49931e-08	-2.92346e-07
20.865	7.53493e-07	-1.69266e-07	5.84226e-07	4.57625e-07	-5.08331e-09	4.52541e-07	3.17204e-07	-3.87865e-07	-7.06616e-08	1.24630e-07	-3.68075e-08	8.78228e-08	-3.36040e-07	7.02263e-08	-2.65814e-07	-1.16781e-07	6.26644e-08	-5.41167e-08	4.97852e-07	2.60010e-07	7.57862e-07	-3.68529e-07	7.52359e-08	-2.93293e-07
20.890	7.51981e-07	-1.68926e-07	5.83054e-07	4.56139e-07	-4.64822e-09	4.51491e-07	3.18560e-07	-3.85454e-07	-6.68948e-08	1.23805e-07	-3.65638e-08	8.72413e-08	-3.37538e-07	7.05394e-08	-2.66999e-07	-1.16961e-07	6.27611e-08	-5.42002e-08	4.96489e-07	2.59604e-07	7.56094e-07	-3.69711e-07	7.54773e-08	-2.94234e-07
20.914	7.50468e-07	-1.68587e-07	5.81881e-07	4.54658e-07	-4.21547e-09	4.50442e-07	3.19904e-07	-3.83053e-07	-6.31490e-08	1.22983e-07	-3.63209e-08	8.66618e-08	-3.39026e-07	7.08503e-08	-2.68175e-07	-1.17141e-07	6.28574e-08	-5.42834e-08	4.95132e-07	2.59199e-07	7.54331e-07	-3.70887e-07	7.57173e-08	-2.95170e-07
20.939	7.48955e-07	-1.68247e-07	5.80708e-07	4.53180e-07	-3.78504e-09	4.49395e-07	3.21236e-07	-3.80660e-07	-5.94243e-08	1.22163e-07	-3.60789e-08	8.60843e-08	-3.40502e-07	7.11587e-08	-2.69343e-07	-1.17320e-07	6.29534e-08	-5.43663e-08	4.93778e-07	2.58795e-07	7.52574e-07	-3.72055e-07	7.59559e-08	-2.96100e-07
20.963	7.47441e-07	-1.67907e-07	5.79535e-07	4.51706e-07	-3.35695e-09	4.48349e-07	3.22557e-07	-3.78278e-07	-5.57207e-08	1.21346e-07	-3.58377e-08	8.55088e-08	-3.41967e-07	7.14649e-08	-2.70502e-07	-1.17498e-07	6.30490e-08	-5.44489e-08	4.92430e-07	2.58392e-07	7.50822e-07	-3.73217e-07	7.61930e-08	-2.97024e-07
20.988	7.45927e-07	-1.67567e-07	5.78360e-07	4.50235e-07	-2.93120e-09	4.47304e-07	3.23866e-07	-3.75904e-07	-5.20383e-08	1.20533e-07	-3.55974e-08	8.49354e-08	-3.43420e-07	7.17687e-08	-2.71652e-07	-1.17675e-07	6.31442e-08	-5.45311e-08	4.91086e-07	2.57989e-07	7.49075e-07	-3.74371e-07	7.64287e-08	-2.97943e-07
21.012	7.44413e-07	-1.67226e-07	5.77186e-07	4.48769e-07	-2.50780e-09	4.46261e-07	3.25163e-07	-3.73540e-07	-4.83771e-08	1.19722e-07	-3.53579e-08	8.43641e-08	-3.44863e-07	7.20701e-08	-2.72793e-07	-1.17852e-07	6.32390e-08	-5.46130e-08	4.89748e-07	2.57587e-07	7.47335e-07	-3.75519e-07	7.66629e-08	-2.98856e-07
21.037	7.42898e-07	-1.66886e-07	5.76012e-07	4.47306e-07	-2.08675e-09	4.45219e-07	3.26449e-07	-3.71186e-07	-4.47372e-08	1.18914e-07	-3.51193e-08	8.37948e-08	-3.46294e-07	7.23692e-08	-2.73925e-07	-1.18028e-07	6.33335e-08	-5.46945e-08	4.88413e-07	2.57186e-07	7.45599e-07	-3.76659e-07	7.68957e-08	-2.99763e-07
21.062	7.41382e-07	-1.66546e-07	5.74837e-07	4.45847e-07	-1.66806e-09	4.44179e-07	3.27723e-07	-3.68841e-07	-4.11185e-08	1.18109e-07	-3.48817e-08	8.32277e-08	-3.47714e-07	7.26659e-08	-2.75048e-07	-1.18203e-07	6.34275e-08	-5.47757e-08	4.87084e-07	2.56785e-07	7.43870e-07	-3.77792e-07	7.71269e-08	-3.00665e-07
21.086	7.39867e-07	-1.66205e-07	5.73662e-07	4.44392e-07	-1.25173e-09	4.43140e-07	3.28985e-07	-3.66506e-07	-3.75211e-08	1.17308e-07	-3.46449e-08	8.26628e-08	-3.49122e-07	7.29603e-08	-2.76162e-07	-1.18378e-07	6.35211e-08	-5.48566e-08	4.85760e-07	2.56386e-07	7.42145e-07	-3.78917e-07	7.73568e-08	-3.01561e-07
21.111	7.38351e-07	-1.65865e-07	5.72486e-07	4.42941e-07	-8.37773e-10	4.42103e-07	3.30236e-07	-3.64181e-07	-3.39451e-08	1.16509e-07	-3.44090e-08	8.20999e-08	-3.50519e-07	7.32522e-08	-2.77267e-07	-1.18552e-07	6.36144e-08	-5.49371e-08	4.84440e-07	2.55987e-07	7.40427e-07	-3.80036e-07	7.75851e-08	-3.02451e-07
21.135	7.36835e-07	-1.65524e-07	5.71311e-07	4.41494e-07	-4.26186e-10	4.41068e-07	3.31475e-07	-3.61865e-07	-3.03905e-08	1.15713e-07	-3.41740e-08	8.15393e-08	-3.51905e-07	7.35418e-08	-2.78363e-07	-1.18725e-07	6.37072e-08	-5.50173e-08	4.83125e-07	2.55588e-07	7.38714e-07	-3.81147e-07	7.78119e-08	-3.03335e-07
21.160	7.35319e-07	-1.65184e-07	5.70136e-07	4.40051e-07	-1.69763e-11	4.40034e-07	3.32702e-07	-3.59559e-07	-2.68574e-08	1.14921e-07	-3.39400e-08	8.09809e-08	-3.53279e-07	7.38289e-08	-2.79450e-07	-1.18897e-07	6.37996e-08	-5.50971e-08	4.81815e-07	2.55191e-07	7.37006e-07	-3.82251e-07	7.80373e-08	-3.04214e-07
21.185	7.33803e-07	-1.64843e-07	5.68960e-07	4.38612e-07	3.89852e-10	4.39002e-07	3.33917e-07	-3.57263e-07	-2.33457e-08	1.14132e-07	-3.37069e-08	8.04247e-08	-3.54641e-07	7.41137e-08	-2.80528e-07	-1.19068e-07	6.38916e-08	-5.51766e-08	4.80510e-07	2.54794e-07	7.35304e-07	-3.83347e-07	7.82611e-08	-3.05086e-07
21.209	7.32287e-07	-1.64503e-07	5.67785e-07	4.37177e-07	7.94294e-10	4.37971e-07	3.35121e-07	-3.54977e-07	-1.98556e-08	1.13345e-07	-3.34747e-08	7.98707e-08	-3.55992e-07	7.43960e-08	-2.81596e-07	-1.19239e-07	6.39832e-08	-5.52556e-08	4.79210e-07	2.54398e-07	7.33608e-07	-3.84436e-07	7.84834e-08	-3.05953e-07
21.234	7.30771e-07	-1.64162e-07	5.66609e-07	4.35746e-07	1.19634e-09	4.36942e-07	3.36313e-07	-3.52700e-07	-1.63870e-08	1.12562e-07	-3.32434e-08	7.93190e-08	-3.57332e-07	7.46759e-08	-2.82656e-07	-1.19409e-07	6.40744e-08	-5.53344e-08	4.77914e-07	2.54003e-07	7.31917e-07	-3.85518e-07	7.87042e-08	-3.06813e-07
21.258	7.29255e-07	-1.63821e-07	5.65434e-07	4.34319e-07	1.59600e-09	4.35915e-07	3.37494e-07	-3.50434e-07	-1.29400e-08	1.11783e-07	-3.30132e-08	7.87695e-08	-3.58659e-07	7.49534e-08	-2.83706e-07	-1.19578e-07	6.41651e-08	-5.54127e-08	4.76623e-07	2.53608e-07	7.30231e-07	-3.86592e-07	7.89235e-08	-3.07668e-07
21.283	7.27740e-07	-1.63481e-07	5.64259e-07	4.32896e-07	1.99326e-09	4.34890e-07	3.38662e-07	-3.48177e-07	-9.51464e-09	1.11006e-07	-3.27838e-08	7.82224e-08	-3.59975e-07	7.52284e-08	-2.84747e-07	-1.19746e-07	6.42554e-08	-5.54907e-08	4.75337e-07	2.53214e-07	7.28551e-07	-3.87658e-07	7.91412e-08	-3.08517e-07
21.307	7.26224e-07	-1.63141e-07	5.63084e-07	4.31478e-07	2.38811e-09	4.33866e-07	3.39819e-07	-3.45930e-07	-6.11093e-09	1.10233e-07	-3.25555e-08	7.76775e-08	-3.61280e-07	7.55010e-08	-2.85779e-07	-1.19914e-07	6.43452e-08	-5.55683e-08	4.74056e-07	2.52821e-07	7.26877e-07	-3.88717e-07	7.93574e-08	-3.09360e-07
21.332	7.24709e-07	-1.62800e-07	5.61909e-07	4.30063e-07	2.78055e-09	4.32844e-07	3.40965e-07	-3.43694e-07	-2.72892e-09	1.09463e-07	-3.23281e-08	7.71350e-08	-3.62573e-07	7.57711e-08	-2.86801e-07	-1.20080e-07	6.44346e-08	-5.56455e-08	4.72780e-07	2.52429e-07	7.25208e-07	-3.89768e-07	7.95720e-08	-3.10196e-07
21.357	7.23194e-07	-1.62460e-07	5.60734e-07	4.28653e-07	3.17059e-09	4.31824e-07	3.42099e-07	-3.41467e-07	6.31371e-10	1.08697e-07	-3.21018e-08	7.65949e-08	-3.63853e-07	7.60388e-08	-2.87815e-07	-1.20246e-07	6.45236e-08	-5.57223e-08	4.71508e-07	2.52037e-07	7.23545e-07	-3.90812e-07	7.97850e-08	-3.11027e-07
21.381	7.21680e-07	-1.62120e-07	5.59560e-07	4.27247e-07	3.55820e-09	4.30805e-07	3.43221e-07	-3.39251e-07	3.96989e-09	1.07933e-07	-3.18764e-08	7.60571e-08	-3.65122e-07	7.63040e-08	-2.88818e-07	-1.20411e-07	6.46121e-08	-5.57988e-08	4.70241e-07	2.51646e-07	7.21887e-07	-3.91848e-07	7.99965e-08	-3.11851e-07
21.406	7.20166e-07	-1.61780e-07	5.58386e-07	4.25845e-07	3.94340e-09	4.29789e-07	3.44331e-07	-3.37044e-07	7.28662e-09	1.07174e-07	-3.16520e-08	7.55218e-08	-3.66380e-07	7.65668e-08	-2.89813e-07	-1.20575e-07	6.47002e-08	-5.58748e-08	4.68979e-07	2.51256e-07	7.20235e-07	-3.92876e-07	8.02065e-08	-3.12670e-07
21.430	7.18652e-07	-1.61439e-07	5.57213e-07	4.24448e-07	4.32617e-09	4.28774e-07	3.45430e-07	-3.34848e-07	1.05815e-08	1.06417e-07	-3.14286e-08	7.49888e-08	-3.67625e-07	7.68270e-08	-2.90798e-07	-1.20738e-07	6.47878e-08	-5.59505e-08	4.67722e-07	2.50866e-07	7.18589e-07	-3.93897e-07	8.04148e-08	-3.13482e-07
21.455	7.17139e-07	-1.61100e-07	5.56040e-07	4.23055e-07	4.70652e-09	4.27761e-07	3.46517e-07	-3.32662e-07	1.38546e-08	1.05665e-07	-3.12063e-08	7.44583e-08	-3.68859e-07	7.70848e-08	-2.91774e-07	-1.20901e-07	6.48749e-08	-5.60257e-08	4.66470e-07	2.50478e-07	7.16948e-07	-3.94909e-07	8.06216e-08	-3.14288e-07
21.479	7.15627e-07	-1.60760e-07	5.54867e-07	4.21666e-07	5.08443e-09	4.26750e-07	3.47592e-07	-3.30486e-07	1.71057e-08	1.04915e-07	-3.09849e-08	7.39302e-08	-3.70080e-07	7.73401e-08	-2.92740e-07	-1.21062e-07	6.49616e-08	-5.61005e-08	4.65223e-07	2.50090e-07	7.15312e-07	-3.95914e-07	8.08267e-08	-3.15088e-07
21.504	7.14115e-07	-1.60420e-07	5.53695e-07	4.20281e-07	5.45991e-09	4.25741e-07	3.48656e-07	-3.28321e-07	2.03349e-08	1.04169e-07	-3.07646e-08	7.34046e-08	-3.71290e-07	7.75929e-08	-2.93697e-07	-1.21223e-07	6.50477e-08	-5.61750e-08	4.63980e-07	2.49702e-07	7.13682e-07	-3.96911e-07	8.10303e-08	-3.15881e-07
21.529	7.12604e-07	-1.60081e-07	5.52523e-07	4.18901e-07	5.83295e-09	4.24734e-07	3.49708e-07	-3.26166e-07	2.35422e-08	1.03427e-07	-3.05454e-08	7.28814e-08	-3.72488e-07	7.78432e-08	-2.94644e-07	-1.21382e-07	6.51335e-08	-5.62490e-08	4.62742e-07	2.49316e-07	7.12058e-07	-3.97901e-07	8.12322e-08	-3.16668e-07
21.553	7.11093e-07	-1.59741e-07	5.51352e-07	4.17525e-07	6.20355e-09	4.23729e-07	3.50748e-07	-3.24021e-07	2.67275e-08	1.02688e-07	-3.03272e-08	7.23608e-08	-3.73673e-07	7.80910e-08	-2.95582e-07	-1.21541e-07	6.52187e-08	-5.63226e-08	4.61509e-07	2.48930e-07	7.10439e-07	-3.98882e-07	8.14325e-08	-3.17449e-07
21.578	7.09584e-07	-1.59402e-07	5.50181e-07	4.16154e-07	6.57170e-09	4.22726e-07	3.51777e-07	-3.21886e-07	2.98908e-08	1.01953e-07	-3.01101e-08	7.18427e-08	-3.74847e-07	7.83362e-08	-2.96511e-07	-1.21699e-07	6.53034e-08	-5.63958e-08	4.60281e-07	2.48545e-07	7.08826e-07	-3.99855e-07	8.16313e-08	-3.18224e-07
21.602	7.08075e-07	-1.59063e-07	5.49011e-07	4.14787e-07	6.93741e-09	4.21725e-07	3.52794e-07	-3.19762e-07	3.30320e-08	1.01221e-07	-2.98940e-08	7.13271e-08	-3.76008e-07	7.85790e-08	-2.97429e-07	-1.21856e-07	6.53877e-08	-5.64686e-08	4.59058e-07	2.48160e-07	7.07218e-07	-4.00821e-07	8.18283e-08	-3.18992e-07
21.627	7.06567e-07	-1.58725e-07	5.47842e-07	4.13425e-07	7.30066e-09	4.20726e-07	3.53800e-07	-3.17648e-07	3.61512e-08	1.00493e-07	-2.96790e-08	7.08141e-08	-3.77158e-07	7.88192e-08	-2.98339e-07	-1.22012e-07	6.54715e-08	-5.65409e-08	4.57840e-07	2.47777e-07	7.05616e-07	-4.01778e-07	8.20238e-08	-3.19754e-07
21.651	7.05060e-07	-1.58386e-07	5.46674e-07	4.12067e-07	7.66146e-09	4.19729e-07	3.54793e-07	-3.15545e-07	3.92483e-08	9.97687e-08	-2.94650e-08	7.03037e-08	-3.78295e-07	7.90569e-08	-2.99238e-07	-1.22168e-07	6.55547e-08	-5.66128e-08	4.56626e-07	2.47394e-07	7.04020e-07	-4.02727e-07	8.22176e-08	-3.20510e-07
21.676	7.03554e-07	-1.58048e-07	5.45506e-07	4.10714e-07	8.01980e-09	4.18734e-07	3.55776e-07	-3.13453e-07	4.23232e-08	9.90480e-08	-2.92522e-08	6.97958e-08	-3.79420e-07	7.92920e-08	-3.00128e-07	-1.22322e-07	6.56375e-08	-5.66843e-08	4.55417e-07	2.47011e-07	7.02429e-07	-4.03668e-07	8.24097e-08	-3.21259e-07
21.701	7.02049e-07	-1.57710e-07	5.44339e-07	4.09365e-07	8.37568e-09	4.17741e-07	3.56746e-07	-3.11370e-07	4.53760e-08	9.83311e-08	-2.90404e-08	6.92906e-08	-3.80533e-07	7.95246e-08	-3.01009e-07	-1.22475e-07	6.57197e-08	-5.67553e-08	4.54214e-07	2.46630e-07	7.00843e-07	-4.04602e-07	8.26002e-08	-3.22001e-07
21.725	7.00546e-07	-1.57372e-07	5.43174e-07	4.08021e-07	8.72909e-09	4.16750e-07	3.57705e-07	-3.09299e-07	4.84067e-08	9.76178e-08	-2.88298e-08	6.87880e-08	-3.81634e-07	7.97547e-08	-3.01879e-07	-1.22627e-07	6.58015e-08	-5.68259e-08	4.53015e-07	2.46249e-07	6.99264e-07	-4.05527e-07	8.27891e-08	-3.22737e-07
21.750	6.99043e-07	-1.57034e-07	5.42008e-07	4.06682e-07	9.08004e-09	4.15762e-07	3.58653e-07	-3.07238e-07	5.14151e-08	9.69083e-08	-2.86203e-08	6.82880e-08	-3.82723e-07	7.99821e-08	-3.02741e-07	-1.22779e-07	6.58827e-08	-5.68960e-08	4.51820e-07	2.45869e-07	6.97689e-07	-4.06443e-07	8.29762e-08	-3.23467e-07
21.774	6.97541e-07	-1.56697e-07	5.40844e-07	4.05347e-07	9.42852e-09	4.14775e-07	3.59589e-07	-3.05187e-07	5.44013e-08	9.62026e-08	-2.84118e-08	6.77907e-08	-3.83799e-07	8.02071e-08	-3.03592e-07	-1.22929e-07	6.59634e-08	-5.69657e-08	4.50631e-07	2.45489e-07	6.96121e-07	-4.07352e-07	8.31617e-08	-3.24190e-07
21.799	6.96041e-07	-1.56360e-07	5.39681e-07	4.04016e-07	9.77453e-09	4.13791e-07	3.60513e-07	-3.03148e-07	5.73652e-08	9.55006e-08	-2.82045e-08	6.72961e-08	-3.84863e-07	8.04295e-08	-3.04434e-07	-1.23079e-07	6.60436e-08	-5.70350e-08	4.49447e-07	2.45111e-07	6.94557e-07	-4.08252e-07	8.33455e-08	-3.24907e-07
21.823	6.94542e-07	-1.56023e-07	5.38519e-07	4.02691e-07	1.01181e-08	4.12809e-07	3.61426e-07	-3.01119e-07	6.03069e-08	9.48025e-08	-2.79984e-08	6.68042e-08	-3.85915e-07	8.06493e-08	-3.05266e-07	-1.23227e-07	6.61232e-08	-5.71038e-08	4.48267e-07	2.44733e-07	6.93000e-07	-4.09144e-07	8.35276e-08	-3.25617e-07
21.848	6.93045e-07	-1.55687e-07	5.37358e-07	4.01370e-07	1.04591e-08	4.11829e-07	3.62327e-07	-2.99101e-07	6.32263e-08	9.41083e-08	-2.77933e-08	6.63150e-08	-3.86954e-07	8.08665e-08	-3.06088e-07	-1.23374e-07	6.62024e-08	-5.71721e-08	4.47092e-07	2.44355e-07	6.91448e-07	-4.10028e-07	8.37081e-08	-3.26320e-07
21.873	6.91549e-07	-1.55351e-07	5.36198e-07	4.00054e-07	1.07977e-08	4.10852e-07	3.63216e-07	-2.97093e-07	6.61233e-08	9.34179e-08	-2.75894e-08	6.58285e-08	-3.87981e-07	8.10811e-08	-3.06900e-07	-1.23521e-07	6.62810e-08	-5.72400e-08	4.45922e-07	2.43979e-07	6.89901e-07	-4.10904e-07	8.38868e-08	-3.27017e-07
21.897	6.90054e-07	-1.55015e-07	5.35039e-07	3.98743e-07	1.11338e-08	4.09877e-07	3.64094e-07	-2.95096e-07	6.89980e-08	9.27314e-08	-2.73867e-08	6.53447e-08	-3.88996e-07	8.12932e-08	-3.07703e-07	-1.23666e-07	6.63590e-08	-5.73074e-08	4.44757e-07	2.43603e-07	6.88360e-07	-4.11771e-07	8.40638e-08	-3.27707e-07
21.922	6.88561e-07	-1.54680e-07	5.33881e-07	3.97436e-07	1.14674e-08	4.08904e-07	3.64961e-07	-2.93111e-07	7.18504e-08	9.20488e-08	-2.71851e-08	6.48637e-08	-3.89998e-07	8.15027e-08	-3.08496e-07	-1.23811e-07	6.64365e-08	-5.73743e-08	4.43597e-07	2.43228e-07	6.86825e-07	-4.12630e-07	8.42391e-08	-3.28390e-07
21.946	6.87070e-07	-1.54345e-07	5.32725e-07	3.96135e-07	1.17985e-08	4.07933e-07	3.65816e-07	-2.91135e-07	7.46803e-08	9.13702e-08	-2.69847e-08	6.43855e-08	-3.90988e-07	8.17095e-08	-3.09279e-07	-1.23954e-07	6.65135e-08	-5.74408e-08	4.42442e-07	2.42853e-07	6.85295e-07	-4.13480e-07	8.44127e-08	-3.29067e-07
21.971	6.85580e-07	-1.54010e-07	5.31570e-07	3.94838e-07	1.21271e-08	4.06965e-07	3.66659e-07	-2.89171e-07	7.74879e-08	9.06955e-08	-2.67854e-08	6.39101e-08	-3.91966e-07	8.19138e-08	-3.10052e-07	-1.24097e-07	6.65899e-08	-5.75067e-08	4.41291e-07	2.42480e-07	6.83771e-07	-4.14322e-07	8.45846e-08	-3.29737e-07
21.996	6.84091e-07	-1.53676e-07	5.30416e-07	3.93546e-07	1.24533e-08	4.05999e-07	3.67491e-07	-2.87218e-07	8.02730e-08	9.00248e-08	-2.65873e-08	6.34375e-08	-3.92931e-07	8.21155e-08	-3.10816e-07	-1.24238e-07	6.66657e-08	-5.75722e-08	4.40146e-07	2.42107e-07	6.82253e-07	-4.15155e-07	8.47548e-08	-3.30400e-07
22.020	6.82605e-07	-1.53342e-07	5.29263e-07	3.92259e-07	1.27769e-08	4.05036e-07	3.68312e-07	-2.85276e-07	8.30356e-08	8.93582e-08	-2.63905e-08	6.29677e-08	-3.93884e-07	8.23146e-08	-3.11569e-07	-1.24378e-07	6.67410e-08	-5.76373e-08	4.39005e-07	2.41735e-07	6.80740e-07	-4.15980e-07	8.49232e-08	-3.31057e-07
22.045	6.81120e-07	-1.53008e-07	5.28112e-07	3.90977e-07	1.30981e-08	4.04075e-07	3.69120e-07	-2.83345e-07	8.57758e-08	8.86955e-08	-2.61947e-08	6.25008e-08	-3.94824e-07	8.25111e-08	-3.12313e-07	-1.24518e-07	6.68157e-08	-5.77018e-08	4.37869e-07	2.41363e-07	6.79232e-07	-4.16797e-07	8.50899e-08	-3.31707e-07
22.069	6.79637e-07	-1.52675e-07	5.26962e-07	3.89700e-07	1.34167e-08	4.03116e-07	3.69918e-07	-2.81424e-07	8.84935e-08	8.80369e-08	-2.60002e-08	6.20367e-08	-3.95751e-07	8.27049e-08	-3.13046e-07	-1.24656e-07	6.68899e-08	-5.77658e-08	4.36738e-07	2.40992e-07	6.77730e-07	-4.17604e-07	8.52548e-08	-3.32350e-07
22.094	6.78156e-07	-1.52342e-07	5.25814e-07	3.88428e-07	1.37329e-08	4.02160e-07	3.70704e-07	-2.79515e-07	9.11887e-08	8.73824e-08	-2.58069e-08	6.15754e-08	-3.96666e-07	8.28961e-08	-3.13770e-07	-1.24793e-07	6.69635e-08	-5.78294e-08	4.35612e-07	2.40622e-07	6.76234e-07	-4.18404e-07	8.54180e-08	-3.32986e-07
22.118	6.76677e-07	-1.52010e-07	5.24667e-07	3.87160e-07	1.40465e-08	4.01207e-07	3.71478e-07	-2.77617e-07	9.38613e-08	8.67319e-08	-2.56148e-08	6.11171e-08	-3.97569e-07	8.30848e-08	-3.14484e-07	-1.24929e-07	6.70365e-08	-5.78924e-08	4.34491e-07	2.40253e-07	6.74743e-07	-4.19195e-07	8.55794e-08	-3.33615e-07
22.143	6.75199e-07	-1.51678e-07	5.23521e-07	3.85898e-07	1.43577e-08	4.00256e-07	3.72241e-07	-2.75730e-07	9.65115e-08	8.60856e-08	-2.54239e-08	6.06616e-08	-3.98459e-07	8.32708e-08	-3.15188e-07	-1.25064e-07	6.71089e-08	-5.79550e-08	4.33374e-07	2.39884e-07	6.73258e-07	-4.19977e-07	8.57391e-08	-3.34238e-07
22.168	6.73724e-07	-1.51347e-07	5.22377e-07	3.84641e-07	1.46663e-08	3.99307e-07	3.72993e-07	-2.73854e-07	9.91390e-08	8.54434e-08	-2.52343e-08	6.02091e-08	-3.99336e-07	8.34541e-08	-3.15882e-07	-1.25198e-07	6.71807e-08	-5.80170e-08	4.32263e-07	2.39516e-07	6.71779e-07	-4.20750e-07	8.58970e-08	-3.34853e-07
22.192	6.72251e-07	-1.51016e-07	5.21235e-07	3.83389e-07	1.49724e-08	3.98361e-07	3.73733e-07	-2.71989e-07	1.01744e-07	8.48053e-08	-2.50458e-08	5.97595e-08	-4.00201e-07	8.36348e-08	-3.16566e-07	-1.25331e-07	6.72520e-08	-5.80786e-08	4.31156e-07	2.39148e-07	6.70305e-07	-4.21515e-07	8.60531e-08	-3.35462e-07
22.217	6.70780e-07	-1.50685e-07	5.20095e-07	3.82142e-07	1.52761e-08	3.97418e-07	3.74462e-07	-2.70136e-07	1.04326e-07	8.41714e-08	-2.48586e-08	5.93128e-08	-4.01053e-07	8.38129e-08	-3.17240e-07	-1.25462e-07	6.73227e-08	-5.81396e-08	4.30055e-07	2.38782e-07	6.68836e-07	-4.22271e-07	8.62075e-08	-3.36063e-07
22.241	6.69311e-07	-1.50355e-07	5.18956e-07	3.80900e-07	1.55772e-08	3.96477e-07	3.75179e-07	-2.68293e-07	1.06886e-07	8.35418e-08	-2.46727e-08	5.88691e-08	-4.01893e-07	8.39884e-08	-3.17905e-07	-1.25593e-07	6.73927e-08	-5.82001e-08	4.28958e-07	2.38416e-07	6.67374e-07	-4.23018e-07	8.63600e-08	-3.36658e-07
22.266	6.67844e-07	-1.50026e-07	5.17818e-07	3.79663e-07	1.58758e-08	3.95539e-07	3.75885e-07	-2.66462e-07	1.09423e-07	8.29163e-08	-2.44880e-08	5.84283e-08	-4.02720e-07	8.41612e-08	-3.18559e-07	-1.25722e-07	6.74622e-08	-5.82601e-08	4.27866e-07	2.38051e-07	6.65917e-07	-4.23757e-07	8.65108e-08	-3.37246e-07
22.290	6.66380e-07	-1.49697e-07	5.16683e-07	3.78432e-07	1.61719e-08	3.94604e-07	3.76580e-07	-2.64642e-07	1.11938e-07	8.22951e-08	-2.43045e-08	5.79906e-08	-4.03534e-07	8.43314e-08	-3.19203e-07	-1.25851e-07	6.75311e-08	-5.83196e-08	4.26779e-07	2.37686e-07	6.64465e-07	-4.24487e-07	8.66598e-08	-3.37827e-07
22.315	6.64918e-07	-1.49368e-07	5.15549e-07	3.77206e-07	1.64655e-08	3.93671e-07	3.77263e-07	-2.62834e-07	1.14430e-07	8.16781e-08	-2.41223e-08	5.75558e-08	-4.04336e-07	8.44989e-08	-3.19837e-07	-1.25978e-07	6.75993e-08	-5.83785e-08	4.25696e-07	2.37323e-07	6.63019e-07	-4.25208e-07	8.68070e-08	-3.38401e-07
22.340	6.63458e-07	-1.49041e-07	5.14417e-07	3.75984e-07	1.67566e-08	3.92741e-07	3.77935e-07	-2.61036e-07	1.16899e-07	8.10654e-08	-2.39413e-08	5.71241e-08	-4.05125e-07	8.46638e-08	-3.20461e-07	-1.26104e-07	6.76670e-08	-5.84369e-08	4.24619e-07	2.36960e-07	6.61579e-07	-4.25920e-07	8.69524e-08	-3.38968e-07
22.364	6.62001e-07	-1.48713e-07	5.13287e-07	3.74769e-07	1.70451e-08	3.91814e-07	3.78596e-07	-2.59250e-07	1.19345e-07	8.04570e-08	-2.37616e-08	5.66953e-08	-4.05901e-07	8.48260e-08	-3.21075e-07	-1.26229e-07	6.77340e-08	-5.84948e-08	4.23547e-07	2.36597e-07	6.60144e-07	-4.26623e-07	8.70960e-08	-3.39527e-07
22.389	6.60546e-07	-1.48386e-07	5.12159e-07	3.73558e-07	1.73312e-08	3.90889e-07	3.79245e-07	-2.57476e-07	1.21769e-07	7.98528e-08	-2.35832e-08	5.62696e-08	-4.06665e-07	8.49856e-08	-3.21679e-07	-1.26353e-07	6.78004e-08	-5.85522e-08	4.22479e-07	2.36236e-07	6.58715e-07	-4.27318e-07	8.72378e-08	-3.40080e-07
22.413	6.59093e-07	-1.48060e-07	5.11033e-07	3.72353e-07	1.76147e-08	3.89967e-07	3.79883e-07	-2.55713e-07	1.24170e-07	7.92531e-08	-2.34061e-08	5.58470e-08	-4.07416e-07	8.51425e-08	-3.22273e-07	-1.26475e-07	6.78662e-08	-5.86090e-08	4.21416e-07	2.35875e-07	6.57291e-07	-4.28004e-07	8.73778e-08	-3.40626e-07
22.438	6.57643e-07	-1.47734e-07	5.09909e-07	3.71153e-07	1.78957e-08	3.89048e-07	3.80509e-07	-2.53961e-07	1.26548e-07	7.86576e-08	-2.32302e-08	5.54274e-08	-4.08154e-07	8.52968e-08	-3.22857e-07	-1.26597e-07	6.79314e-08	-5.86653e-08	4.20358e-07	2.35515e-07	6.55873e-07	-4.28680e-07	8.75160e-08	-3.41164e-07
22.462	6.56196e-07	-1.47409e-07	5.08787e-07	3.69958e-07	1.81742e-08	3.88132e-07	3.81125e-07	-2.52221e-07	1.28904e-07	7.80666e-08	-2.30557e-08	5.50109e-08	-4.08879e-07	8.54484e-08	-3.23431e-07	-1.26717e-07	6.79959e-08	-5.87210e-08	4.19306e-07	2.35156e-07	6.54461e-07	-4.29348e-07	8.76523e-08	-3.41696e-07
22.487	6.54751e-07	-1.47085e-07	5.07667e-07	3.68769e-07	1.84502e-08	3.87219e-07	3.81729e-07	-2.50492e-07	1.31237e-07	7.74799e-08	-2.28824e-08	5.45975e-08	-4.09592e-07	8.55973e-08	-3.23994e-07	-1.26836e-07	6.80598e-08	-5.87762e-08	4.18258e-07	2.34797e-07	6.53055e-07	-4.30007e-07	8.77868e-08	-3.42220e-07
22.512	6.53309e-07	-1.46761e-07	5.06549e-07	3.67585e-07	1.87236e-08	3.86308e-07	3.82321e-07	-2.48775e-07	1.33547e-07	7.68976e-08	-2.27104e-08	5.41872e-08	-4.10292e-07	8.57436e-08	-3.24548e-07	-1.26954e-07	6.81231e-08	-5.88308e-08	4.17215e-07	2.34439e-07	6.51653e-07	-4.30657e-07	8.79195e-08	-3.42737e-07
22.536	6.51870e-07	-1.46437e-07	5.05433e-07	3.66406e-07	1.89946e-08	3.85401e-07	3.82903e-07	-2.47069e-07	1.35834e-07	7.63197e-08	-2.25398e-08	5.37800e-08	-4.10979e-07	8.58872e-08	-3.25092e-07	-1.27071e-07	6.81857e-08	-5.88849e-08	4.16176e-07	2.34082e-07	6.50258e-07	-4.31298e-07	8.80503e-08	-3.43247e-07
22.561	6.50434e-07	-1.46115e-07	5.04319e-07	3.65233e-07	1.92630e-08	3.84496e-07	3.83473e-07	-2.45375e-07	1.38099e-07	7.57463e-08	-2.23704e-08	5.33759e-08	-4.11653e-07	8.60281e-08	-3.25625e-07	-1.27186e-07	6.82477e-08	-5.89384e-08	4.15143e-07	2.33725e-07	6.48868e-07	-4.31930e-07	8.81793e-08	-3.43750e-07
22.585	6.49000e-07	-1.45793e-07	5.03208e-07	3.64065e-07	1.95289e-08	3.83594e-07	3.84032e-07	-2.43692e-07	1.40340e-07	7.51773e-08	-2.22024e-08	5.29749e-08	-4.12315e-07	8.61664e-08	-3.26148e-07	-1.27300e-07	6.83090e-08	-5.89914e-08	4.14115e-07	2.33369e-07	6.47484e-07	-4.32553e-07	8.83065e-08	-3.44246e-07
22.610	6.47570e-07	-1.45471e-07	5.02098e-07	3.62903e-07	1.97922e-08	3.82695e-07	3.84580e-07	-2.42021e-07	1.42559e-07	7.46128e-08	-2.20357e-08	5.25771e-08	-4.12964e-07	8.63020e-08	-3.26662e-07	-1.27414e-07	6.83697e-08	-5.90438e-08	4.13091e-07	2.33014e-07	6.46106e-07	-4.33166e-07	8.84318e-08	-3.44735e-07
22.634	6.46142e-07	-1.45151e-07	5.00991e-07	3.61747e-07	2.00531e-08	3.81800e-07	3.85117e-07	-2.40361e-07	1.44755e-07	7.40528e-08	-2.18703e-08	5.21825e-08	-4.13600e-07	8.64349e-08	-3.27165e-07	-1.27525e-07	6.84297e-08	-5.90956e-08	4.12073e-07	2.32660e-07	6.44733e-07	-4.33771e-07	8.85552e-08	-3.45216e-07
22.659	6.44717e-07	-1.44831e-07	4.99887e-07	3.60595e-07	2.03114e-08	3.80907e-07	3.85642e-07	-2.38714e-07	1.46929e-07	7.34972e-08	-2.17062e-08	5.17910e-08	-4.14223e-07	8.65651e-08	-3.27658e-07	-1.27636e-07	6.84891e-08	-5.91469e-08	4.11059e-07	2.32307e-07	6.43365e-07	-4.34367e-07	8.86769e-08	-3.45690e-07
22.684	6.43295e-07	-1.44511e-07	4.98784e-07	3.59450e-07	2.05672e-08	3.80017e-07	3.86157e-07	-2.37078e-07	1.49079e-07	7.29462e-08	-2.15435e-08	5.14028e-08	-4.14833e-07	8.66927e-08	-3.28141e-07	-1.27745e-07	6.85478e-08	-5.91976e-08	4.10050e-07	2.31954e-07	6.42004e-07	-4.34953e-07	8.87966e-08	-3.46157e-07
22.708	6.41877e-07	-1.44193e-07	4.97684e-07	3.58310e-07	2.08205e-08	3.79130e-07	3.86660e-07	-2.35453e-07	1.51207e-07	7.23997e-08	-2.13821e-08	5.10177e-08	-4.15431e-07	8.68176e-08	-3.28613e-07	-1.27854e-07	6.86059e-08	-5.92477e-08	4.09046e-07	2.31602e-07	6.40648e-07	-4.35531e-07	8.89145e-08	-3.46616e-07
22.733	6.40461e-07	-1.43875e-07	4.96587e-07	3.57176e-07	2.10712e-08	3.78247e-07	3.87152e-07	-2.33841e-07	1.53312e-07	7.18578e-08	-2.12220e-08	5.06358e-08	-4.16016e-07	8.69398e-08	-3.29076e-07	-1.27961e-07	6.86632e-08	-5.92973e-08	4.08047e-07	2.31250e-07	6.39298e-07	-4.36099e-07	8.90305e-08	-3.47069e-07
22.757	6.39049e-07	-1.43557e-07	4.95492e-07	3.56047e-07	2.13194e-08	3.77366e-07	3.87633e-07	-2.32240e-07	1.55393e-07	7.13204e-08	-2.10633e-08	5.02571e-08	-4.16588e-07	8.70593e-08	-3.29528e-07	-1.28066e-07	6.87199e-08	-5.93463e-08	4.07053e-07	2.30900e-07	6.37953e-07	-4.36658e-07	8.91447e-08	-3.47514e-07
22.782	6.37640e-07	-1.43241e-07	4.94399e-07	3.54924e-07	2.15651e-08	3.76489e-07	3.88103e-07	-2.30651e-07	1.57453e-07	7.07876e-08	-2.09060e-08	4.98817e-08	-4.17147e-07	8.71762e-08	-3.29971e-07	-1.28171e-07	6.87760e-08	-5.93947e-08	4.06064e-07	2.30550e-07	6.36614e-07	-4.37208e-07	8.92569e-08	-3.47951e-07
22.807	6.36234e-07	-1.42925e-07	4.93309e-07	3.53806e-07	2.18083e-08	3.75615e-07	3.88562e-07	-2.29073e-07	1.59489e-07	7.02594e-08	-2.07500e-08	4.95095e-08	-4.17693e-07	8.72904e-08	-3.30403e-07	-1.28274e-07	6.88313e-08	-5.94425e-08	4.05080e-07	2.30201e-07	6.35281e-07	-4.37749e-07	8.93673e-08	-3.48382e-07
22.831	6.34831e-07	-1.42610e-07	4.92221e-07	3.52694e-07	2.20490e-08	3.74743e-07	3.89010e-07	-2.27508e-07	1.61502e-07	6.97358e-08	-2.05953e-08	4.91405e-08	-4.18227e-07	8.74018e-08	-3.30825e-07	-1.28376e-07	6.88860e-08	-5.94897e-08	4.04101e-07	2.29852e-07	6.33953e-07	-4.38281e-07	8.94759e-08	-3.48805e-07
22.856	6.33432e-07	-1.42295e-07	4.91136e-07	3.51588e-07	2.22871e-08	3.73876e-07	3.89446e-07	-2.25954e-07	1.63493e-07	6.92169e-08	-2.04421e-08	4.87748e-08	-4.18747e-07	8.75107e-08	-3.31237e-07	-1.28476e-07	6.89400e-08	-5.95363e-08	4.03127e-07	2.29504e-07	6.32631e-07	-4.38803e-07	8.95825e-08	-3.49220e-07
22.880	6.32036e-07	-1.41982e-07	4.90054e-07	3.50488e-07	2.25227e-08	3.73011e-07	3.89872e-07	-2.24412e-07	1.65460e-07	6.87025e-08	-2.02901e-08	4.84124e-08	-4.19255e-07	8.76168e-08	-3.31638e-07	-1.28576e-07	6.89933e-08	-5.95823e-08	4.02157e-07	2.29158e-07	6.31315e-07	-4.39316e-07	8.96873e-08	-3.49629e-07
22.905	6.30644e-07	-1.41669e-07	4.88975e-07	3.49394e-07	2.27558e-08	3.72149e-07	3.90287e-07	-2.22882e-07	1.67405e-07	6.81928e-08	-2.01396e-08	4.80532e-08	-4.19750e-07	8.77202e-08	-3.32030e-07	-1.28674e-07	6.90459e-08	-5.96277e-08	4.01193e-07	2.28811e-07	6.30004e-07	-4.39820e-07	8.97902e-08	-3.50030e-07
22.929	6.29255e-07	-1.41357e-07	4.87898e-07	3.48305e-07	2.29864e-08	3.71291e-07	3.90691e-07	-2.21364e-07	1.69327e-07	6.76878e-08	-1.99905e-08	4.76973e-08	-4.20232e-07	8.78210e-08	-3.32411e-07	-1.28770e-07	6.90978e-08	-5.96726e-08	4.00234e-07	2.28466e-07	6.28700e-07	-4.40315e-07	8.98911e-08	-3.50424e-07
22.954	6.27869e-07	-1.41046e-07	4.86823e-07	3.47222e-07	2.32144e-08	3.70436e-07	3.91084e-07	-2.19858e-07	1.71225e-07	6.71874e-08	-1.98427e-08	4.73447e-08	-4.20702e-07	8.79191e-08	-3.32783e-07	-1.28866e-07	6.91490e-08	-5.97168e-08	3.99279e-07	2.28121e-07	6.27400e-07	-4.40800e-07	8.99902e-08	-3.50810e-07
22.979	6.26488e-07	-1.40735e-07	4.85752e-07	3.46145e-07	2.34400e-08	3.69585e-07	3.91465e-07	-2.18364e-07	1.73101e-07	6.66918e-08	-1.96963e-08	4.69955e-08	-4.21158e-07	8.80145e-08	-3.33144e-07	-1.28960e-07	6.91995e-08	-5.97604e-08	3.98329e-07	2.27777e-07	6.26107e-07	-4.41276e-07	9.00874e-08	-3.51189e-07
23.003	6.25109e-07	-1.40426e-07	4.84683e-07	3.45073e-07	2.36630e-08	3.68736e-07	3.91836e-07	-2.16882e-07	1.74955e-07	6.62008e-08	-1.95513e-08	4.66495e-08	-4.21602e-07	8.81072e-08	-3.33495e-07	-1.29053e-07	6.92493e-08	-5.98034e-08	3.97385e-07	2.27434e-07	6.24819e-07	-4.41743e-07	9.01827e-08	-3.51560e-07
23.028	6.23735e-07	-1.40117e-07	4.83618e-07	3.44008e-07	2.38835e-08	3.67891e-07	3.92196e-07	-2.15411e-07	1.76785e-07	6.57146e-08	-1.94077e-08	4.63069e-08	-4.22033e-07	8.81973e-08	-3.33836e-07	-1.29144e-07	6.92984e-08	-5.98458e-08	3.96445e-07	2.27092e-07	6.23537e-07	-4.42200e-07	9.02761e-08	-3.51924e-07
23.052	6.22364e-07	-1.39809e-07	4.82555e-07	3.42948e-07	2.41014e-08	3.67050e-07	3.92545e-07	-2.13953e-07	1.78592e-07	6.52330e-08	-1.92655e-08	4.59675e-08	-4.22451e-07	8.82846e-08	-3.34166e-07	-1.29234e-07	6.93468e-08	-5.98876e-08	3.95510e-07	2.26750e-07	6.22261e-07	-4.42648e-07	9.03676e-08	-3.52281e-07
23.077	6.20997e-07	-1.39502e-07	4.81495e-07	3.41895e-07	2.43169e-08	3.66212e-07	3.92884e-07	-2.12507e-07	1.80376e-07	6.47563e-08	-1.91247e-08	4.56316e-08	-4.22856e-07	8.83693e-08	-3.34487e-07	-1.29323e-07	6.93945e-08	-5.99288e-08	3.94581e-07	2.26410e-07	6.20990e-07	-4.43087e-07	9.04572e-08	-3.52630e-07
23.101	6.19634e-07	-1.39196e-07	4.80438e-07	3.40847e-07	2.45298e-08	3.65377e-07	3.93211e-07	-2.11073e-07	1.82138e-07	6.42842e-08	-1.89853e-08	4.52990e-08	-4.23249e-07	8.84513e-08	-3.34797e-07	-1.29411e-07	6.94414e-08	-5.99694e-08	3.93656e-07	2.26069e-07	6.19725e-07	-4.43517e-07	9.05448e-08	-3.52972e-07
23.126	6.18274e-07	-1.38890e-07	4.79384e-07	3.39806e-07	2.47403e-08	3.64546e-07	3.93528e-07	-2.09651e-07	1.83877e-07	6.38170e-08	-1.88473e-08	4.49697e-08	-4.23628e-07	8.85307e-08	-3.35098e-07	-1.29497e-07	6.94877e-08	-6.00093e-08	3.92736e-07	2.25730e-07	6.18466e-07	-4.43937e-07	9.06306e-08	-3.53306e-07
23.151	6.16919e-07	-1.38586e-07	4.78333e-07	3.38770e-07	2.49482e-08	3.63718e-07	3.93833e-07	-2.08241e-07	1.85592e-07	6.33545e-08	-1.87107e-08	4.46438e-08	-4.23995e-07	8.86073e-08	-3.35388e-07	-1.29582e-07	6.95332e-08	-6.00486e-08	3.91821e-07	2.25392e-07	6.17213e-07	-4.44348e-07	9.07144e-08	-3.53633e-07
23.175	6.15567e-07	-1.38282e-07	4.77285e-07	3.37740e-07	2.51536e-08	3.62894e-07	3.94128e-07	-2.06843e-07	1.87285e-07	6.28968e-08	-1.85755e-08	4.43212e-08	-4.24349e-07	8.86813e-08	-3.35668e-07	-1.29665e-07	6.95780e-08	-6.00873e-08	3.90911e-07	2.25054e-07	6.15965e-07	-4.44749e-07	9.07964e-08	-3.53952e-07
23.200	6.14220e-07	-1.37980e-07	4.76240e-07	3.36717e-07	2.53564e-08	3.62073e-07	3.94412e-07	-2.05457e-07	1.88955e-07	6.24438e-08	-1.84418e-08	4.40021e-08	-4.24690e-07	8.87526e-08	-3.35938e-07	-1.29747e-07	6.96221e-08	-6.01253e-08	3.90006e-07	2.24717e-07	6.14723e-07	-4.45141e-07	9.08764e-08	-3.54264e-07
23.224	6.12876e-07	-1.37678e-07	4.75198e-07	3.35699e-07	2.55568e-08	3.61256e-07	3.94686e-07	-2.04084e-07	1.90602e-07	6.19957e-08	-1.83094e-08	4.36863e-08	-4.25019e-07	8.88212e-08	-3.36197e-07	-1.29828e-07	6.96654e-08	-6.01628e-08	3.89106e-07	2.24381e-07	6.13487e-07	-4.45523e-07	9.09545e-08	-3.54569e-07
23.249	6.11537e-07	-1.37377e-07	4.74160e-07	3.34687e-07	2.57547e-08	3.60442e-07	3.94948e-07	-2.02723e-07	1.92226e-07	6.15524e-08	-1.81785e-08	4.33739e-08	-4.25334e-07	8.88872e-08	-3.36447e-07	-1.29908e-07	6.97080e-08	-6.01996e-08	3.88211e-07	2.24046e-07	6.12257e-07	-4.45896e-07	9.10307e-08	-3.54866e-07
23.273	6.10201e-07	-1.37077e-07	4.73124e-07	3.33682e-07	2.59500e-08	3.59632e-07	3.95200e-07	-2.01373e-07	1.93827e-07	6.11140e-08	-1.80490e-08	4.30650e-08	-4.25637e-07	8.89505e-08	-3.36686e-07	-1.29986e-07	6.97499e-08	-6.02357e-08	3.87321e-07	2.23711e-07	6.11032e-07	-4.46260e-07	9.11049e-08	-3.55155e-07
23.298	6.08870e-07	-1.36778e-07	4.72092e-07	3.32683e-07	2.61429e-08	3.58825e-07	3.95441e-07	-2.00036e-07	1.95405e-07	6.06803e-08	-1.79209e-08	4.27594e-08	-4.25927e-07	8.90111e-08	-3.36916e-07	-1.30062e-07	6.97910e-08	-6.02712e-08	3.86436e-07	2.23377e-07	6.09814e-07	-4.46615e-07	9.11773e-08	-3.55437e-07
23.323	6.07543e-07	-1.36480e-07	4.71063e-07	3.31689e-07	2.63332e-08	3.58023e-07	3.95672e-07	-1.98712e-07	1.96960e-07	6.02516e-08	-1.77943e-08	4.24573e-08	-4.26204e-07	8.90690e-08	-3.37135e-07	-1.30138e-07	6.98314e-08	-6.03061e-08	3.85556e-07	2.23044e-07	6.08601e-07	-4.46959e-07	9.12477e-08	-3.55712e-07
23.347	6.06220e-07	-1.36183e-07	4.70038e-07	3.30702e-07	2.65210e-08	3.57223e-07	3.95892e-07	-1.97399e-07	1.98493e-07	5.98276e-08	-1.76691e-08	4.21585e-08	-4.26469e-07	8.91243e-08	-3.37345e-07	-1.30211e-07	6.98710e-08	-6.03403e-08	3.84681e-07	2.22712e-07	6.07393e-07	-4.47295e-07	9.13161e-08	-3.55979e-07
23.372	6.04902e-07	-1.35886e-07	4.69015e-07	3.29722e-07	2.67063e-08	3.56428e-07	3.96101e-07	-1.96099e-07	2.00002e-07	5.94086e-08	-1.75453e-08	4.18632e-08	-4.26721e-07	8.91769e-08	-3.37544e-07	-1.30284e-07	6.99099e-08	-6.03739e-08	3.83811e-07	2.22381e-07	6.06192e-07	-4.47621e-07	9.13827e-08	-3.56238e-07
23.396	6.03587e-07	-1.35591e-07	4.67996e-07	3.28747e-07	2.68892e-08	3.55636e-07	3.96300e-07	-1.94811e-07	2.01489e-07	5.89944e-08	-1.74230e-08	4.15714e-08	-4.26960e-07	8.92269e-08	-3.37733e-07	-1.30355e-07	6.99481e-08	-6.04069e-08	3.82946e-07	2.22050e-07	6.04996e-07	-4.47937e-07	9.14473e-08	-3.56490e-07
23.421	6.02277e-07	-1.35297e-07	4.66981e-07	3.27779e-07	2.70695e-08	3.54848e-07	3.96488e-07	-1.93535e-07	2.02952e-07	5.85851e-08	-1.73021e-08	4.12829e-08	-4.27186e-07	8.92742e-08	-3.37912e-07	-1.30425e-07	6.99855e-08	-6.04392e-08	3.82086e-07	2.21721e-07	6.03807e-07	-4.48244e-07	9.15100e-08	-3.56734e-07
23.446	6.00972e-07	-1.35004e-07	4.65968e-07	3.26816e-07	2.72473e-08	3.54064e-07	3.96665e-07	-1.92272e-07	2.04393e-07	5.81807e-08	-1.71827e-08	4.09980e-08	-4.27400e-07	8.93188e-08	-3.38081e-07	-1.30493e-07	7.00221e-08	-6.04708e-08	3.81231e-07	2.21392e-07	6.02623e-07	-4.48542e-07	9.15707e-08	-3.56971e-07
23.470	5.99671e-07	-1.34711e-07	4.64960e-07	3.25860e-07	2.74227e-08	3.53283e-07	3.96832e-07	-1.91021e-07	2.05811e-07	5.77811e-08	-1.70647e-08	4.07164e-08	-4.27601e-07	8.93608e-08	-3.38240e-07	-1.30560e-07	7.00580e-08	-6.05018e-08	3.80381e-07	2.21064e-07	6.01445e-07	-4.48830e-07	9.16295e-08	-3.57200e-07
23.495	5.98375e-07	-1.34420e-07	4.63954e-07	3.24911e-07	2.75955e-08	3.52506e-07	3.96988e-07	-1.89782e-07	2.07206e-07	5.73865e-08	-1.69482e-08	4.04384e-08	-4.27789e-07	8.94002e-08	-3.38389e-07	-1.30625e-07	7.00931e-08	-6.05321e-08	3.79536e-07	2.20736e-07	6.00273e-07	-4.49109e-07	9.16864e-08	-3.57422e-07
23.519	5.97083e-07	-1.34130e-07	4.62953e-07	3.23968e-07	2.77658e-08	3.51733e-07	3.97134e-07	-1.88556e-07	2.08578e-07	5.69968e-08	-1.68331e-08	4.01638e-08	-4.27964e-07	8.94368e-08	-3.38528e-07	-1.30689e-07	7.01275e-08	-6.05618e-08	3.78696e-07	2.20410e-07	5.99106e-07	-4.49378e-07	9.17414e-08	-3.57636e-07
23.544	5.95795e-07	-1.33841e-07	4.61955e-07	3.23031e-07	2.79337e-08	3.50964e-07	3.97270e-07	-1.87342e-07	2.09928e-07	5.66120e-08	-1.67194e-08	3.98926e-08	-4.28127e-07	8.94709e-08	-3.38656e-07	-1.30752e-07	7.01611e-08	-6.05908e-08	3.77862e-07	2.20084e-07	5.97946e-07	-4.49637e-07	9.17944e-08	-3.57843e-07
23.568	5.94512e-07	-1.33552e-07	4.60960e-07	3.22100e-07	2.80990e-08	3.50199e-07	3.97394e-07	-1.86141e-07	2.11254e-07	5.62322e-08	-1.66072e-08	3.96249e-08	-4.28277e-07	8.95023e-08	-3.38775e-07	-1.30813e-07	7.01939e-08	-6.06192e-08	3.77032e-07	2.19760e-07	5.96791e-07	-4.49888e-07	9.18455e-08	-3.58042e-07
23.593	5.93234e-07	-1.33265e-07	4.59969e-07	3.21176e-07	2.82619e-08	3.49438e-07	3.97509e-07	-1.84951e-07	2.12557e-07	5.58573e-08	-1.64965e-08	3.93608e-08	-4.28415e-07	8.95310e-08	-3.38884e-07	-1.30873e-07	7.02260e-08	-6.06469e-08	3.76207e-07	2.19436e-07	5.95643e-07	-4.50128e-07	9.18946e-08	-3.58234e-07
23.618	5.91961e-07	-1.32979e-07	4.58982e-07	3.20258e-07	2.84223e-08	3.48680e-07	3.97613e-07	-1.83775e-07	2.13838e-07	5.54873e-08	-1.63873e-08	3.91001e-08	-4.28540e-07	8.95572e-08	-3.38983e-07	-1.30931e-07	7.02573e-08	-6.06739e-08	3.75387e-07	2.19113e-07	5.94500e-07	-4.50359e-07	9.19418e-08	-3.58418e-07
23.642	5.90692e-07	-1.32694e-07	4.57998e-07	3.19347e-07	2.85802e-08	3.47927e-07	3.97707e-07	-1.82611e-07	2.15096e-07	5.51223e-08	-1.62795e-08	3.88428e-08	-4.28652e-07	8.95806e-08	-3.39072e-07	-1.30988e-07	7.02878e-08	-6.07002e-08	3.74573e-07	2.18791e-07	5.93363e-07	-4.50581e-07	9.19870e-08	-3.58594e-07
23.667	5.89428e-07	-1.32410e-07	4.57018e-07	3.18442e-07	2.87356e-08	3.47177e-07	3.97790e-07	-1.81459e-07	2.16331e-07	5.47622e-08	-1.61731e-08	3.85891e-08	-4.28752e-07	8.96015e-08	-3.39151e-07	-1.31043e-07	7.03175e-08	-6.07259e-08	3.73763e-07	2.18469e-07	5.92232e-07	-4.50793e-07	9.20304e-08	-3.58763e-07
23.691	5.88169e-07	-1.32128e-07	4.56042e-07	3.17543e-07	2.88886e-08	3.46432e-07	3.97863e-07	-1.80320e-07	2.17543e-07	5.44071e-08	-1.60682e-08	3.83389e-08	-4.28839e-07	8.96197e-08	-3.39220e-07	-1.31097e-07	7.03465e-08	-6.07509e-08	3.72958e-07	2.18149e-07	5.91107e-07	-4.50996e-07	9.20717e-08	-3.58924e-07
23.716	5.86915e-07	-1.31846e-07	4.55069e-07	3.16651e-07	2.90391e-08	3.45690e-07	3.97925e-07	-1.79193e-07	2.18732e-07	5.40570e-08	-1.59648e-08	3.80921e-08	-4.28914e-07	8.96353e-08	-3.39279e-07	-1.31150e-07	7.03747e-08	-6.07753e-08	3.72159e-07	2.17829e-07	5.89988e-07	-4.51189e-07	9.21112e-08	-3.59078e-07
23.740	5.85665e-07	-1.31565e-07	4.54100e-07	3.15765e-07	2.91871e-08	3.44952e-07	3.97977e-07	-1.78079e-07	2.19899e-07	5.37118e-08	-1.58629e-08	3.78489e-08	-4.28976e-07	8.96483e-08	-3.39328e-07	-1.31201e-07	7.04021e-08	-6.07990e-08	3.71365e-07	2.17511e-07	5.88875e-07	-4.51373e-07	9.21487e-08	-3.59224e-07
23.765	5.84421e-07	-1.31286e-07	4.53136e-07	3.14886e-07	2.93326e-08	3.44219e-07	3.98019e-07	-1.76977e-07	2.21043e-07	5.33716e-08	-1.57624e-08	3.76092e-08	-4.29026e-07	8.96587e-08	-3.39367e-07	-1.31251e-07	7.04287e-08	-6.08219e-08	3.70575e-07	2.17193e-07	5.87768e-07	-4.51547e-07	9.21842e-08	-3.59363e-07
23.790	5.83182e-07	-1.31007e-07	4.52175e-07	3.14014e-07	2.94757e-08	3.43490e-07	3.98051e-07	-1.75888e-07	2.22163e-07	5.30364e-08	-1.56634e-08	3.73730e-08	-4.29063e-07	8.96664e-08	-3.39396e-07	-1.31299e-07	7.04545e-08	-6.08443e-08	3.69791e-07	2.16876e-07	5.86667e-07	-4.51712e-07	9.22178e-08	-3.59494e-07
23.814	5.81947e-07	-1.30730e-07	4.51217e-07	3.13148e-07	2.96163e-08	3.42764e-07	3.98073e-07	-1.74811e-07	2.23262e-07	5.27062e-08	-1.55659e-08	3.71403e-08	-4.29087e-07	8.96715e-08	-3.39416e-07	-1.31345e-07	7.04796e-08	-6.08659e-08	3.69012e-07	2.16560e-07	5.85572e-07	-4.51867e-07	9.22495e-08	-3.59617e-07
23.839	5.80718e-07	-1.30454e-07	4.50264e-07	3.12289e-07	2.97544e-08	3.42043e-07	3.98084e-07	-1.73747e-07	2.24337e-07	5.23809e-08	-1.54698e-08	3.69111e-08	-4.29100e-07	8.96741e-08	-3.39425e-07	-1.31391e-07	7.05038e-08	-6.08868e-08	3.68238e-07	2.16245e-07	5.84483e-07	-4.52012e-07	9.22792e-08	-3.59733e-07
23.863	5.79494e-07	-1.30179e-07	4.49315e-07	3.11436e-07	2.98901e-08	3.41326e-07	3.98085e-07	-1.72695e-07	2.25389e-07	5.20607e-08	-1.53753e-08	3.66854e-08	-4.29099e-07	8.96740e-08	-3.39425e-07	-1.31434e-07	7.05273e-08	-6.09071e-08	3.67469e-07	2.15930e-07	5.83399e-07	-4.52148e-07	9.23070e-08	-3.59841e-07
23.888	5.78274e-07	-1.29905e-07	4.48370e-07	3.10590e-07	3.00233e-08	3.40613e-07	3.98076e-07	-1.71657e-07	2.26419e-07	5.17454e-08	-1.52822e-08	3.64633e-08	-4.29086e-07	8.96713e-08	-3.39415e-07	-1.31477e-07	7.05500e-08	-6.09267e-08	3.66705e-07	2.15617e-07	5.82322e-07	-4.52275e-07	9.23329e-08	-3.59942e-07
23.912	5.77060e-07	-1.29632e-07	4.47428e-07	3.09750e-07	3.01540e-08	3.39904e-07	3.98056e-07	-1.70630e-07	2.27426e-07	5.14352e-08	-1.51905e-08	3.62447e-08	-4.29061e-07	8.96661e-08	-3.39395e-07	-1.31517e-07	7.05719e-08	-6.09456e-08	3.65946e-07	2.15305e-07	5.81251e-07	-4.52392e-07	9.23568e-08	-3.60035e-07
23.937	5.75852e-07	-1.29360e-07	4.46491e-07	3.08917e-07	3.02823e-08	3.39200e-07	3.98027e-07	-1.69617e-07	2.28410e-07	5.11299e-08	-1.51004e-08	3.60296e-08	-4.29024e-07	8.96582e-08	-3.39366e-07	-1.31557e-07	7.05929e-08	-6.09638e-08	3.65193e-07	2.14993e-07	5.80186e-07	-4.52500e-07	9.23787e-08	-3.60121e-07
23.962	5.74648e-07	-1.29090e-07	4.45558e-07	3.08091e-07	3.04082e-08	3.38499e-07	3.97988e-07	-1.68616e-07	2.29372e-07	5.08297e-08	-1.50117e-08	3.58180e-08	-4.28974e-07	8.96478e-08	-3.39326e-07	-1.31595e-07	7.06132e-08	-6.09813e-08	3.64444e-07	2.14683e-07	5.79127e-07	-4.52598e-07	9.23988e-08	-3.60199e-07
23.986	5.73450e-07	-1.28821e-07	4.44629e-07	3.07272e-07	3.05316e-08	3.37803e-07	3.97938e-07	-1.67627e-07	2.30311e-07	5.05345e-08	-1.49245e-08	3.56100e-08	-4.28912e-07	8.96348e-08	-3.39277e-07	-1.31631e-07	7.06327e-08	-6.09981e-08	3.63701e-07	2.14373e-07	5.78074e-07	-4.52686e-07	9.24169e-08	-3.60270e-07
24.011	5.72257e-07	-1.28553e-07	4.43704e-07	3.06459e-07	3.06525e-08	3.37111e-07	3.97878e-07	-1.66652e-07	2.31227e-07	5.02443e-08	-1.48388e-08	3.54055e-08	-4.28837e-07	8.96192e-08	-3.39218e-07	-1.31666e-07	7.06514e-08	-6.10143e-08	3.62963e-07	2.14064e-07	5.77027e-07	-4.52766e-07	9.24330e-08	-3.60333e-07
24.035	5.71069e-07	-1.28286e-07	4.42783e-07	3.05653e-07	3.07711e-08	3.36424e-07	3.97809e-07	-1.65689e-07	2.32120e-07	4.99591e-08	-1.47546e-08	3.52045e-08	-4.28750e-07	8.96011e-08	-3.39149e-07	-1.31699e-07	7.06693e-08	-6.10297e-08	3.62230e-07	2.13757e-07	5.75987e-07	-4.52835e-07	9.24472e-08	-3.60388e-07
24.060	5.69887e-07	-1.28021e-07	4.41867e-07	3.04854e-07	3.08871e-08	3.35741e-07	3.97729e-07	-1.64738e-07	2.32991e-07	4.96789e-08	-1.46719e-08	3.50071e-08	-4.28651e-07	8.95804e-08	-3.39071e-07	-1.31731e-07	7.06863e-08	-6.10444e-08	3.61502e-07	2.13450e-07	5.74952e-07	-4.52895e-07	9.24595e-08	-3.60436e-07
24.084	5.68711e-07	-1.27756e-07	4.40954e-07	3.04061e-07	3.10008e-08	3.35062e-07	3.97639e-07	-1.63801e-07	2.33839e-07	4.94038e-08	-1.45906e-08	3.48132e-08	-4.28540e-07	8.95571e-08	-3.38983e-07	-1.31761e-07	7.07026e-08	-6.10585e-08	3.60780e-07	2.13144e-07	5.73923e-07	-4.52946e-07	9.24699e-08	-3.60476e-07
24.109	5.67539e-07	-1.27493e-07	4.40046e-07	3.03276e-07	3.11120e-08	3.34388e-07	3.97540e-07	-1.62876e-07	2.34664e-07	4.91337e-08	-1.45108e-08	3.46228e-08	-4.28416e-07	8.95313e-08	-3.38885e-07	-1.31790e-07	7.07181e-08	-6.10718e-08	3.60062e-07	2.12839e-07	5.72901e-07	-4.52987e-07	9.24783e-08	-3.60509e-07
24.134	5.66374e-07	-1.27231e-07	4.39142e-07	3.02497e-07	3.12208e-08	3.33717e-07	3.97430e-07	-1.61963e-07	2.35467e-07	4.88686e-08	-1.44325e-08	3.44360e-08	-4.28280e-07	8.95029e-08	-3.38777e-07	-1.31817e-07	7.07327e-08	-6.10845e-08	3.59350e-07	2.12535e-07	5.71885e-07	-4.53019e-07	9.24848e-08	-3.60534e-07
24.158	5.65213e-07	-1.26971e-07	4.38243e-07	3.01725e-07	3.13271e-08	3.33052e-07	3.97311e-07	-1.61064e-07	2.36247e-07	4.86085e-08	-1.43557e-08	3.42528e-08	-4.28132e-07	8.94720e-08	-3.38660e-07	-1.31843e-07	7.07466e-08	-6.10964e-08	3.58643e-07	2.12232e-07	5.70875e-07	-4.53041e-07	9.24893e-08	-3.60552e-07
24.183	5.64059e-07	-1.26711e-07	4.37347e-07	3.00959e-07	3.14311e-08	3.32391e-07	3.97182e-07	-1.60177e-07	2.37005e-07	4.83534e-08	-1.42804e-08	3.40730e-08	-4.27972e-07	8.94385e-08	-3.38534e-07	-1.31867e-07	7.07596e-08	-6.11077e-08	3.57941e-07	2.11930e-07	5.69871e-07	-4.53054e-07	9.24919e-08	-3.60562e-07
24.207	5.62910e-07	-1.26453e-07	4.36456e-07	3.00201e-07	3.15326e-08	3.31734e-07	3.97043e-07	-1.59303e-07	2.37739e-07	4.81034e-08	-1.42065e-08	3.38969e-08	-4.27800e-07	8.94025e-08	-3.38398e-07	-1.31890e-07	7.07718e-08	-6.11182e-08	3.57244e-07	2.11629e-07	5.68873e-07	-4.53058e-07	9.24926e-08	-3.60565e-07
24.232	5.61766e-07	-1.26196e-07	4.35570e-07	2.99450e-07	3.16317e-08	3.31081e-07	3.96894e-07	-1.58442e-07	2.38452e-07	4.78584e-08	-1.41342e-08	3.37242e-08	-4.27616e-07	8.93640e-08	-3.38252e-07	-1.31911e-07	7.07832e-08	-6.11281e-08	3.56553e-07	2.11329e-07	5.67882e-07	-4.53051e-07	9.24914e-08	-3.60560e-07
24.257	5.60629e-07	-1.25941e-07	4.34688e-07	2.98705e-07	3.17284e-08	3.30434e-07	3.96735e-07	-1.57594e-07	2.39141e-07	4.76184e-08	-1.40633e-08	3.35551e-08	-4.27419e-07	8.93230e-08	-3.38097e-07	-1.31931e-07	7.07938e-08	-6.11372e-08	3.55867e-07	2.11030e-07	5.66897e-07	-4.53036e-07	9.24882e-08	-3.60548e-07
24.281	5.59497e-07	-1.25686e-07	4.33810e-07	2.97968e-07	3.18227e-08	3.29790e-07	3.96567e-07	-1.56758e-07	2.39808e-07	4.73835e-08	-1.39939e-08	3.33895e-08	-4.27211e-07	8.92794e-08	-3.37932e-07	-1.31949e-07	7.08036e-08	-6.11457e-08	3.55186e-07	2.10732e-07	5.65918e-07	-4.53011e-07	9.24831e-08	-3.60528e-07
24.306	5.58371e-07	-1.25433e-07	4.32937e-07	2.97237e-07	3.19145e-08	3.29152e-07	3.96388e-07	-1.55935e-07	2.40453e-07	4.71535e-08	-1.39260e-08	3.32275e-08	-4.26991e-07	8.92334e-08	-3.37757e-07	-1.31966e-07	7.08125e-08	-6.11534e-08	3.54510e-07	2.10435e-07	5.64945e-07	-4.52977e-07	9.24761e-08	-3.60501e-07
24.330	5.57250e-07	-1.25182e-07	4.32068e-07	2.96513e-07	3.20040e-08	3.28517e-07	3.96200e-07	-1.55125e-07	2.41075e-07	4.69287e-08	-1.38596e-08	3.30691e-08	-4.26758e-07	8.91848e-08	-3.37574e-07	-1.31981e-07	7.08206e-08	-6.11604e-08	3.53839e-07	2.10139e-07	5.63979e-07	-4.52933e-07	9.24672e-08	-3.60466e-07
24.355	5.56136e-07	-1.24931e-07	4.31204e-07	2.95797e-07	3.20911e-08	3.27888e-07	3.96003e-07	-1.54328e-07	2.41675e-07	4.67088e-08	-1.37947e-08	3.29141e-08	-4.26514e-07	8.91338e-08	-3.37380e-07	-1.31995e-07	7.08280e-08	-6.11667e-08	3.53174e-07	2.09844e-07	5.63018e-07	-4.52880e-07	9.24563e-08	-3.60424e-07
24.379	5.55027e-07	-1.24682e-07	4.30344e-07	2.95087e-07	3.21758e-08	3.27263e-07	3.95796e-07	-1.53544e-07	2.42252e-07	4.64939e-08	-1.37312e-08	3.27627e-08	-4.26258e-07	8.90802e-08	-3.37178e-07	-1.32007e-07	7.08345e-08	-6.11724e-08	3.52514e-07	2.09550e-07	5.62064e-07	-4.52817e-07	9.24436e-08	-3.60374e-07
24.404	5.53924e-07	-1.24435e-07	4.29489e-07	2.94384e-07	3.22580e-08	3.26642e-07	3.95579e-07	-1.52772e-07	2.42806e-07	4.62841e-08	-1.36692e-08	3.26149e-08	-4.25990e-07	8.90242e-08	-3.36966e-07	-1.32017e-07	7.08401e-08	-6.11773e-08	3.51859e-07	2.09258e-07	5.61117e-07	-4.52745e-07	9.24289e-08	-3.60317e-07
24.429	5.52827e-07	-1.24188e-07	4.28639e-07	2.93689e-07	3.23379e-08	3.26027e-07	3.95352e-07	-1.52014e-07	2.43338e-07	4.60793e-08	-1.36088e-08	3.24705e-08	-4.25710e-07	8.89657e-08	-3.36744e-07	-1.32026e-07	7.08450e-08	-6.11814e-08	3.51210e-07	2.08966e-07	5.60176e-07	-4.52664e-07	9.24123e-08	-3.60252e-07
24.453	5.51736e-07	-1.23943e-07	4.27793e-07	2.93000e-07	3.24155e-08	3.25416e-07	3.95116e-07	-1.51268e-07	2.43848e-07	4.58795e-08	-1.35498e-08	3.23298e-08	-4.25418e-07	8.89047e-08	-3.36513e-07	-1.32034e-07	7.08490e-08	-6.11849e-08	3.50566e-07	2.08675e-07	5.59241e-07	-4.52573e-07	9.23938e-08	-3.60180e-07
24.478	5.50651e-07	-1.23699e-07	4.26952e-07	2.92319e-07	3.24906e-08	3.24809e-07	3.94870e-07	-1.50535e-07	2.44335e-07	4.56847e-08	-1.34922e-08	3.21925e-08	-4.25114e-07	8.88413e-08	-3.36273e-07	-1.32040e-07	7.08522e-08	-6.11877e-08	3.49927e-07	2.08385e-07	5.58312e-07	-4.52473e-07	9.23734e-08	-3.60100e-07
24.502	5.49572e-07	-1.23457e-07	4.26115e-07	2.91644e-07	3.25633e-08	3.24208e-07	3.94615e-07	-1.49815e-07	2.44800e-07	4.54950e-08	-1.34362e-08	3.20588e-08	-4.24799e-07	8.87754e-08	-3.36024e-07	-1.32044e-07	7.08546e-08	-6.11897e-08	3.49293e-07	2.08097e-07	5.57390e-07	-4.52364e-07	9.23511e-08	-3.60013e-07
24.527	5.48500e-07	-1.23216e-07	4.25284e-07	2.90977e-07	3.26337e-08	3.23611e-07	3.94350e-07	-1.49108e-07	2.45242e-07	4.53102e-08	-1.33816e-08	3.19286e-08	-4.24472e-07	8.87070e-08	-3.35765e-07	-1.32047e-07	7.08561e-08	-6.11911e-08	3.48665e-07	2.07809e-07	5.56475e-07	-4.52246e-07	9.23268e-08	-3.59919e-07
24.551	5.47433e-07	-1.22976e-07	4.24456e-07	2.90317e-07	3.27017e-08	3.23019e-07	3.94076e-07	-1.48414e-07	2.45662e-07	4.51305e-08	-1.33285e-08	3.18020e-08	-4.24133e-07	8.86363e-08	-3.35497e-07	-1.32049e-07	7.08569e-08	-6.11917e-08	3.48042e-07	2.07523e-07	5.55565e-07	-4.52118e-07	9.23007e-08	-3.59817e-07
24.576	5.46372e-07	-1.22738e-07	4.23634e-07	2.89664e-07	3.27674e-08	3.22431e-07	3.93792e-07	-1.47733e-07	2.46060e-07	4.49558e-08	-1.32769e-08	3.16788e-08	-4.23783e-07	8.85630e-08	-3.35220e-07	-1.32048e-07	7.08568e-08	-6.11916e-08	3.47425e-07	2.07238e-07	5.54663e-07	-4.51980e-07	9.22727e-08	-3.59708e-07
24.601	5.45318e-07	-1.22501e-07	4.22817e-07	2.89018e-07	3.28307e-08	3.21849e-07	3.93499e-07	-1.47064e-07	2.46435e-07	4.47860e-08	-1.32268e-08	3.15592e-08	-4.23421e-07	8.84874e-08	-3.34934e-07	-1.32047e-07	7.08559e-08	-6.11908e-08	3.46813e-07	2.06954e-07	5.53766e-07	-4.51834e-07	9.22428e-08	-3.59591e-07
24.625	5.44270e-07	-1.22266e-07	4.22004e-07	2.88379e-07	3.28916e-08	3.21271e-07	3.93197e-07	-1.46409e-07	2.46788e-07	4.46213e-08	-1.31782e-08	3.14431e-08	-4.23048e-07	8.84093e-08	-3.34638e-07	-1.32043e-07	7.08541e-08	-6.11893e-08	3.46206e-07	2.06670e-07	5.52876e-07	-4.51678e-07	9.22110e-08	-3.59467e-07
24.650	5.43228e-07	-1.22032e-07	4.21196e-07	2.87748e-07	3.29502e-08	3.20698e-07	3.92885e-07	-1.45766e-07	2.47119e-07	4.44616e-08	-1.31310e-08	3.13306e-08	-4.22662e-07	8.83288e-08	-3.34334e-07	-1.32039e-07	7.08515e-08	-6.11871e-08	3.45605e-07	2.06388e-07	5.51993e-07	-4.51513e-07	9.21773e-08	-3.59336e-07
24.674	5.42192e-07	-1.21799e-07	4.20393e-07	2.87124e-07	3.30064e-08	3.20130e-07	3.92564e-07	-1.45137e-07	2.47427e-07	4.43068e-08	-1.30853e-08	3.12215e-08	-4.22266e-07	8.82460e-08	-3.34020e-07	-1.32032e-07	7.08481e-08	-6.11842e-08	3.45009e-07	2.06108e-07	5.51116e-07	-4.51339e-07	9.21417e-08	-3.59197e-07
24.699	5.41163e-07	-1.21568e-07	4.19595e-07	2.86507e-07	3.30603e-08	3.19567e-07	3.92233e-07	-1.44520e-07	2.47713e-07	4.41571e-08	-1.30411e-08	3.11160e-08	-4.21858e-07	8.81607e-08	-3.33697e-07	-1.32024e-07	7.08439e-08	-6.11805e-08	3.44418e-07	2.05828e-07	5.50246e-07	-4.51155e-07	9.21042e-08	-3.59051e-07
24.723	5.40139e-07	-1.21338e-07	4.18801e-07	2.85897e-07	3.31118e-08	3.19009e-07	3.91894e-07	-1.43917e-07	2.47977e-07	4.40123e-08	-1.29983e-08	3.10140e-08	-4.21438e-07	8.80730e-08	-3.33365e-07	-1.32015e-07	7.08388e-08	-6.11761e-08	3.43833e-07	2.05549e-07	5.49382e-07	-4.50962e-07	9.20649e-08	-3.58897e-07
24.748	5.39123e-07	-1.21110e-07	4.18013e-07	2.85294e-07	3.31611e-08	3.18455e-07	3.91544e-07	-1.43326e-07	2.48219e-07	4.38725e-08	-1.29570e-08	3.09155e-08	-4.21007e-07	8.79830e-08	-3.33024e-07	-1.32004e-07	7.08329e-08	-6.11710e-08	3.43253e-07	2.05272e-07	5.48525e-07	-4.50760e-07	9.20236e-08	-3.58737e-07
24.773	5.38112e-07	-1.20883e-07	4.17230e-07	2.84699e-07	3.32079e-08	3.17907e-07	3.91186e-07	-1.42748e-07	2.48438e-07	4.37377e-08	-1.29172e-08	3.08205e-08	-4.20565e-07	8.78905e-08	-3.32675e-07	-1.31991e-07	7.08262e-08	-6.11652e-08	3.42679e-07	2.04996e-07	5.47675e-07	-4.50549e-07	9.19805e-08	-3.58569e-07
24.797	5.37108e-07	-1.20657e-07	4.16451e-07	2.84111e-07	3.32525e-08	3.17364e-07	3.90819e-07	-1.42183e-07	2.48635e-07	4.36078e-08	-1.28789e-08	3.07290e-08	-4.20111e-07	8.77957e-08	-3.32316e-07	-1.31977e-07	7.08187e-08	-6.11587e-08	3.42110e-07	2.04721e-07	5.46831e-07	-4.50329e-07	9.19356e-08	-3.58393e-07
24.822	5.36111e-07	-1.20433e-07	4.15678e-07	2.83531e-07	3.32947e-08	3.16825e-07	3.90442e-07	-1.41632e-07	2.48810e-07	4.34829e-08	-1.28420e-08	3.06410e-08	-4.19647e-07	8.76986e-08	-3.31948e-07	-1.31962e-07	7.08103e-08	-6.11515e-08	3.41546e-07	2.04447e-07	5.45993e-07	-4.50099e-07	9.18887e-08	-3.58211e-07
24.846	5.35120e-07	-1.20210e-07	4.14909e-07	2.82957e-07	3.33346e-08	3.16292e-07	3.90056e-07	-1.41093e-07	2.48963e-07	4.33630e-08	-1.28065e-08	3.05565e-08	-4.19170e-07	8.75991e-08	-3.31571e-07	-1.31945e-07	7.08011e-08	-6.11435e-08	3.40988e-07	2.04174e-07	5.45163e-07	-4.49861e-07	9.18400e-08	-3.58021e-07
24.871	5.34135e-07	-1.19989e-07	4.14146e-07	2.82391e-07	3.33722e-08	3.15764e-07	3.89662e-07	-1.40567e-07	2.49094e-07	4.32480e-08	-1.27726e-08	3.04754e-08	-4.18683e-07	8.74972e-08	-3.31186e-07	-1.31926e-07	7.07910e-08	-6.11348e-08	3.40436e-07	2.03903e-07	5.44339e-07	-4.49613e-07	9.17894e-08	-3.57824e-07
24.895	5.33157e-07	-1.19770e-07	4.13388e-07	2.81833e-07	3.34075e-08	3.15240e-07	3.89258e-07	-1.40054e-07	2.49203e-07	4.31380e-08	-1.27401e-08	3.03979e-08	-4.18185e-07	8.73931e-08	-3.30792e-07	-1.31906e-07	7.07801e-08	-6.11255e-08	3.39889e-07	2.03633e-07	5.43522e-07	-4.49356e-07	9.17370e-08	-3.57619e-07
24.920	5.32186e-07	-1.19551e-07	4.12635e-07	2.81282e-07	3.34404e-08	3.14722e-07	3.88845e-07	-1.39555e-07	2.49290e-07	4.30329e-08	-1.27091e-08	3.03238e-08	-4.17675e-07	8.72866e-08	-3.30389e-07	-1.31884e-07	7.07684e-08	-6.11153e-08	3.39347e-07	2.03364e-07	5.42711e-07	-4.49091e-07	9.16827e-08	-3.57408e-07
24.945	5.31221e-07	-1.19335e-07	4.11886e-07	2.80738e-07	3.34711e-08	3.14209e-07	3.88423e-07	-1.39068e-07	2.49355e-07	4.29327e-08	-1.26795e-08	3.02532e-08	-4.17154e-07	8.71778e-08	-3.29977e-07	-1.31860e-07	7.07559e-08	-6.11045e-08	3.38811e-07	2.03096e-07	5.41907e-07	-4.48816e-07	9.16266e-08	-3.57189e-07
24.969	5.30263e-07	-1.19119e-07	4.11144e-07	2.80202e-07	3.34995e-08	3.13701e-07	3.87991e-07	-1.38594e-07	2.49397e-07	4.28375e-08	-1.26513e-08	3.01861e-08	-4.16623e-07	8.70666e-08	-3.29556e-07	-1.31836e-07	7.07426e-08	-6.10930e-08	3.38281e-07	2.02830e-07	5.41110e-07	-4.48532e-07	9.15686e-08	-3.56963e-07
24.994	5.29311e-07	-1.18906e-07	4.10406e-07	2.79673e-07	3.35255e-08	3.13198e-07	3.87551e-07	-1.38134e-07	2.49418e-07	4.27471e-08	-1.26247e-08	3.01225e-08	-4.16080e-07	8.69532e-08	-3.29127e-07	-1.31809e-07	7.07284e-08	-6.10807e-08	3.37756e-07	2.02564e-07	5.40320e-07	-4.48239e-07	9.15088e-08	-3.56730e-07
25.018	5.28366e-07	-1.18693e-07	4.09673e-07	2.79151e-07	3.35493e-08	3.12700e-07	3.87103e-07	-1.37686e-07	2.49416e-07	4.26617e-08	-1.25994e-08	3.00623e-08	-4.15526e-07	8.68375e-08	-3.28689e-07	-1.31781e-07	7.07134e-08	-6.10678e-08	3.37236e-07	2.02300e-07	5.39537e-07	-4.47937e-07	9.14472e-08	-3.56490e-07
25.043	5.27428e-07	-1.18483e-07	4.08946e-07	2.78637e-07	3.35708e-08	3.12208e-07	3.86645e-07	-1.37251e-07	2.49393e-07	4.25812e-08	-1.25757e-08	3.00056e-08	-4.14962e-07	8.67195e-08	-3.28242e-07	-1.31752e-07	7.06975e-08	-6.10541e-08	3.36722e-07	2.02038e-07	5.38760e-07	-4.47626e-07	9.13837e-08	-3.56242e-07
25.068	5.26497e-07	-1.18273e-07	4.08224e-07	2.78131e-07	3.35900e-08	3.11721e-07	3.86178e-07	-1.36830e-07	2.49348e-07	4.25056e-08	-1.25533e-08	2.99523e-08	-4.14386e-07	8.65993e-08	-3.27787e-07	-1.31721e-07	7.06808e-08	-6.10397e-08	3.36214e-07	2.01776e-07	5.37990e-07	-4.47306e-07	9.13184e-08	-3.55987e-07
25.092	5.25572e-07	-1.18066e-07	4.07507e-07	2.77631e-07	3.36070e-08	3.11238e-07	3.85702e-07	-1.36421e-07	2.49281e-07	4.24349e-08	-1.25324e-08	2.99024e-08	-4.13800e-07	8.64768e-08	-3.27323e-07	-1.31688e-07	7.06633e-08	-6.10246e-08	3.35712e-07	2.01516e-07	5.37228e-07	-4.46977e-07	9.12513e-08	-3.55726e-07
25.117	5.24655e-07	-1.17859e-07	4.06795e-07	2.77140e-07	3.36216e-08	3.10762e-07	3.85218e-07	-1.36026e-07	2.49192e-07	4.23690e-08	-1.25130e-08	2.98560e-08	-4.13203e-07	8.63520e-08	-3.26851e-07	-1.31654e-07	7.06450e-08	-6.10088e-08	3.35214e-07	2.01257e-07	5.36472e-07	-4.46639e-07	9.11823e-08	-3.55457e-07
25.141	5.23744e-07	-1.17655e-07	4.06089e-07	2.76656e-07	3.36340e-08	3.10290e-07	3.84725e-07	-1.35644e-07	2.49081e-07	4.23080e-08	-1.24950e-08	2.98131e-08	-4.12595e-07	8.62250e-08	-3.26370e-07	-1.31618e-07	7.06259e-08	-6.09922e-08	3.34723e-07	2.01000e-07	5.35723e-07	-4.46293e-07	9.11115e-08	-3.55181e-07
25.166	5.22839e-07	-1.17452e-07	4.05388e-07	2.76179e-07	3.36442e-08	3.09824e-07	3.84223e-07	-1.35274e-07	2.48948e-07	4.22519e-08	-1.24784e-08	2.97735e-08	-4.11977e-07	8.60957e-08	-3.25881e-07	-1.31581e-07	7.06059e-08	-6.09750e-08	3.34237e-07	2.00744e-07	5.34981e-07	-4.45937e-07	9.10390e-08	-3.54898e-07
25.190	5.21942e-07	-1.17250e-07	4.04692e-07	2.75710e-07	3.36521e-08	3.09363e-07	3.83712e-07	-1.34918e-07	2.48794e-07	4.22006e-08	-1.24633e-08	2.97374e-08	-4.11348e-07	8.59642e-08	-3.25383e-07	-1.31542e-07	7.05851e-08	-6.09570e-08	3.33757e-07	2.00489e-07	5.34246e-07	-4.45573e-07	9.09646e-08	-3.54608e-07
25.215	5.21052e-07	-1.17050e-07	4.04002e-07	2.75249e-07	3.36577e-08	3.08907e-07	3.83193e-07	-1.34575e-07	2.48618e-07	4.21542e-08	-1.24495e-08	2.97047e-08	-4.10708e-07	8.58306e-08	-3.24877e-07	-1.31502e-07	7.05634e-08	-6.09383e-08	3.33282e-07	2.00235e-07	5.33518e-07	-4.45200e-07	9.08884e-08	-3.54311e-07
25.240	5.20168e-07	-1.16852e-07	4.03317e-07	2.74795e-07	3.36611e-08	3.08456e-07	3.82665e-07	-1.34245e-07	2.48420e-07	4.21126e-08	-1.24373e-08	2.96754e-08	-4.10058e-07	8.56947e-08	-3.24363e-07	-1.31460e-07	7.05410e-08	-6.09189e-08	3.32814e-07	1.99983e-07	5.32797e-07	-4.44818e-07	9.08104e-08	-3.54007e-07
25.264	5.19292e-07	-1.16655e-07	4.02637e-07	2.74349e-07	3.36622e-08	3.08011e-07	3.82128e-07	-1.33928e-07	2.48200e-07	4.20759e-08	-1.24264e-08	2.96495e-08	-4.09397e-07	8.55566e-08	-3.23840e-07	-1.31417e-07	7.05177e-08	-6.08988e-08	3.32350e-07	1.99732e-07	5.32083e-07	-4.44427e-07	9.07306e-08	-3.53696e-07
25.289	5.18422e-07	-1.16459e-07	4.01963e-07	2.73911e-07	3.36611e-08	3.07572e-07	3.81583e-07	-1.33624e-07	2.47958e-07	4.20439e-08	-1.24170e-08	2.96269e-08	-4.08726e-07	8.54163e-08	-3.23309e-07	-1.31372e-07	7.04936e-08	-6.08780e-08	3.31893e-07	1.99483e-07	5.31376e-07	-4.44027e-07	9.06491e-08	-3.53378e-07
25.313	5.17560e-07	-1.16266e-07	4.01294e-07	2.73480e-07	3.36578e-08	3.07137e-07	3.81029e-07	-1.33333e-07	2.47695e-07	4.20168e-08	-1.24090e-08	2.96078e-08	-4.08044e-07	8.52739e-08	-3.22770e-07	-1.31325e-07	7.04687e-08	-6.08565e-08	3.31441e-07	1.99235e-07	5.30676e-07	-4.43619e-07	9.05657e-08	-3.53053e-07
25.338	5.16704e-07	-1.16074e-07	4.00631e-07	2.73056e-07	3.36522e-08	3.06709e-07	3.80466e-07	-1.33056e-07	2.47411e-07	4.19944e-08	-1.24024e-08	2.95921e-08	-4.07352e-07	8.51292e-08	-3.22223e-07	-1.31277e-07	7.04429e-08	-6.08342e-08	3.30995e-07	1.98988e-07	5.29983e-07	-4.43202e-07	9.04806e-08	-3.52721e-07
25.362	5.15856e-07	-1.15883e-07	3.99973e-07	2.72641e-07	3.36444e-08	3.06285e-07	3.79895e-07	-1.32791e-07	2.47104e-07	4.19768e-08	-1.23972e-08	2.95797e-08	-4.06650e-07	8.49825e-08	-3.21667e-07	-1.31228e-07	7.04164e-08	-6.08113e-08	3.30555e-07	1.98743e-07	5.29298e-07	-4.42776e-07	9.03937e-08	-3.52383e-07
25.387	5.15015e-07	-1.15694e-07	3.99321e-07	2.72233e-07	3.36344e-08	3.05867e-07	3.79316e-07	-1.32539e-07	2.46776e-07	4.19641e-08	-1.23934e-08	2.95707e-08	-4.05937e-07	8.48336e-08	-3.21104e-07	-1.31177e-07	7.03890e-08	-6.07877e-08	3.30120e-07	1.98499e-07	5.28620e-07	-4.42342e-07	9.03050e-08	-3.52037e-07
25.412	5.14181e-07	-1.15507e-07	3.98674e-07	2.71832e-07	3.36222e-08	3.05455e-07	3.78728e-07	-1.32301e-07	2.46427e-07	4.19560e-08	-1.23910e-08	2.95650e-08	-4.05214e-07	8.46825e-08	-3.20532e-07	-1.31124e-07	7.03608e-08	-6.07633e-08	3.29692e-07	1.98257e-07	5.27949e-07	-4.41899e-07	9.02146e-08	-3.51685e-07
25.436	5.13354e-07	-1.15321e-07	3.98033e-07	2.71440e-07	3.36078e-08	3.05048e-07	3.78132e-07	-1.32076e-07	2.46056e-07	4.19528e-08	-1.23901e-08	2.95627e-08	-4.04481e-07	8.45293e-08	-3.19952e-07	-1.31070e-07	7.03318e-08	-6.07383e-08	3.29269e-07	1.98016e-07	5.27285e-07	-4.41448e-07	9.01225e-08	-3.51325e-07
25.461	5.12534e-07	-1.15137e-07	3.97397e-07	2.71055e-07	3.35911e-08	3.04646e-07	3.77527e-07	-1.31864e-07	2.45663e-07	4.19542e-08	-1.23905e-08	2.95637e-08	-4.03738e-07	8.43741e-08	-3.19364e-07	-1.31014e-07	7.03020e-08	-6.07125e-08	3.28852e-07	1.97777e-07	5.26628e-07	-4.40988e-07	9.00285e-08	-3.50959e-07
25.485	5.11721e-07	-1.14954e-07	3.96767e-07	2.70678e-07	3.35723e-08	3.04250e-07	3.76914e-07	-1.31665e-07	2.45249e-07	4.19604e-08	-1.23923e-08	2.95681e-08	-4.02985e-07	8.42167e-08	-3.18769e-07	-1.30957e-07	7.02713e-08	-6.06860e-08	3.28440e-07	1.97539e-07	5.25979e-07	-4.40519e-07	8.99329e-08	-3.50586e-07
25.510	5.10916e-07	-1.14773e-07	3.96143e-07	2.70308e-07	3.35513e-08	3.03860e-07	3.76292e-07	-1.31479e-07	2.44814e-07	4.19713e-08	-1.23955e-08	2.95758e-08	-4.02222e-07	8.40572e-08	-3.18165e-07	-1.30899e-07	7.02399e-08	-6.06589e-08	3.28035e-07	1.97302e-07	5.25337e-07	-4.40042e-07	8.98355e-08	-3.50207e-07
25.534	5.10117e-07	-1.14594e-07	3.95524e-07	2.69947e-07	3.35280e-08	3.03475e-07	3.75663e-07	-1.31306e-07	2.44357e-07	4.19869e-08	-1.24001e-08	2.95868e-08	-4.01449e-07	8.38956e-08	-3.17553e-07	-1.30839e-07	7.02076e-08	-6.06310e-08	3.27635e-07	1.97067e-07	5.24703e-07	-4.39556e-07	8.97363e-08	-3.49820e-07
25.559	5.09326e-07	-1.14416e-07	3.94910e-07	2.69593e-07	3.35026e-08	3.03095e-07	3.75025e-07	-1.31146e-07	2.43879e-07	4.20072e-08	-1.24061e-08	2.96011e-08	-4.00666e-07	8.37320e-08	-3.16934e-07	-1.30777e-07	7.01745e-08	-6.06024e-08	3.27241e-07	1.96834e-07	5.24075e-07	-4.39062e-07	8.96355e-08	-3.49427e-07
25.584	5.08543e-07	-1.14240e-07	3.94303e-07	2.69247e-07	3.34750e-08	3.02722e-07	3.74378e-07	-1.30999e-07	2.43379e-07	4.20322e-08	-1.24135e-08	2.96187e-08	-3.99873e-07	8.35663e-08	-3.16307e-07	-1.30714e-07	7.01406e-08	-6.05732e-08	3.26854e-07	1.96602e-07	5.23456e-07	-4.38560e-07	8.95329e-08	-3.49027e-07
25.608	5.07766e-07	-1.14066e-07	3.93701e-07	2.68908e-07	3.34452e-08	3.02354e-07	3.73724e-07	-1.30866e-07	2.42858e-07	4.20619e-08	-1.24223e-08	2.96396e-08	-3.99071e-07	8.33986e-08	-3.15672e-07	-1.30649e-07	7.01059e-08	-6.05432e-08	3.26472e-07	1.96372e-07	5.22843e-07	-4.38049e-07	8.94286e-08	-3.48620e-07
25.633	5.06997e-07	-1.13893e-07	3.93104e-07	2.68578e-07	3.34133e-08	3.01991e-07	3.73061e-07	-1.30746e-07	2.42316e-07	4.20962e-08	-1.24324e-08	2.96638e-08	-3.98258e-07	8.32288e-08	-3.15029e-07	-1.30583e-07	7.00704e-08	-6.05125e-08	3.26096e-07	1.96143e-07	5.22239e-07	-4.37530e-07	8.93226e-08	-3.48207e-07
25.657	5.06236e-07	-1.13722e-07	3.92514e-07	2.68255e-07	3.33792e-08	3.01634e-07	3.72390e-07	-1.30638e-07	2.41752e-07	4.21351e-08	-1.24439e-08	2.96912e-08	-3.97436e-07	8.30570e-08	-3.14379e-07	-1.30515e-07	7.00341e-08	-6.04812e-08	3.25726e-07	1.95916e-07	5.21641e-07	-4.37002e-07	8.92149e-08	-3.47787e-07
25.682	5.05481e-07	-1.13552e-07	3.91929e-07	2.67940e-07	3.33429e-08	3.01283e-07	3.71712e-07	-1.30544e-07	2.41167e-07	4.21787e-08	-1.24568e-08	2.97219e-08	-3.96604e-07	8.28832e-08	-3.13721e-07	-1.30446e-07	6.99970e-08	-6.04491e-08	3.25361e-07	1.95690e-07	5.21051e-07	-4.36466e-07	8.91054e-08	-3.47361e-07
25.706	5.04734e-07	-1.13385e-07	3.91350e-07	2.67633e-07	3.33045e-08	3.00938e-07	3.71025e-07	-1.30463e-07	2.40561e-07	4.22269e-08	-1.24710e-08	2.97559e-08	-3.95763e-07	8.27073e-08	-3.13056e-07	-1.30375e-07	6.99591e-08	-6.04164e-08	3.25003e-07	1.95466e-07	5.20469e-07	-4.35922e-07	8.89943e-08	-3.46928e-07
25.731	5.03995e-07	-1.13218e-07	3.90776e-07	2.67334e-07	3.32639e-08	3.00598e-07	3.70330e-07	-1.30395e-07	2.39934e-07	4.22797e-08	-1.24866e-08	2.97931e-08	-3.94912e-07	8.25295e-08	-3.12383e-07	-1.30303e-07	6.99204e-08	-6.03829e-08	3.24651e-07	1.95243e-07	5.19894e-07	-4.35370e-07	8.88816e-08	-3.46488e-07
25.756	5.03263e-07	-1.13054e-07	3.90209e-07	2.67043e-07	3.32212e-08	3.00264e-07	3.69627e-07	-1.30341e-07	2.39286e-07	4.23371e-08	-1.25036e-08	2.98335e-08	-3.94052e-07	8.23497e-08	-3.11702e-07	-1.30230e-07	6.98808e-08	-6.03488e-08	3.24305e-07	1.95022e-07	5.19327e-07	-4.34809e-07	8.87671e-08	-3.46042e-07
25.780	5.02538e-07	-1.12891e-07	3.89647e-07	2.66759e-07	3.31763e-08	2.99936e-07	3.68915e-07	-1.30299e-07	2.38616e-07	4.23991e-08	-1.25219e-08	2.98772e-08	-3.93182e-07	8.21679e-08	-3.11014e-07	-1.30155e-07	6.98405e-08	-6.03140e-08	3.23965e-07	1.94803e-07	5.18768e-07	-4.34240e-07	8.86510e-08	-3.45589e-07
25.805	5.01821e-07	-1.12730e-07	3.89091e-07	2.66484e-07	3.31293e-08	2.99613e-07	3.68196e-07	-1.30271e-07	2.37926e-07	4.24656e-08	-1.25415e-08	2.99241e-08	-3.92303e-07	8.19842e-08	-3.10319e-07	-1.30078e-07	6.97994e-08	-6.02785e-08	3.23631e-07	1.94586e-07	5.18216e-07	-4.33663e-07	8.85332e-08	-3.45130e-07
25.829	5.01111e-07	-1.12571e-07	3.88541e-07	2.66216e-07	3.30802e-08	2.99296e-07	3.67470e-07	-1.30255e-07	2.37214e-07	4.25367e-08	-1.25625e-08	2.99742e-08	-3.91414e-07	8.17985e-08	-3.09616e-07	-1.30000e-07	6.97575e-08	-6.02423e-08	3.23303e-07	1.94370e-07	5.17672e-07	-4.33078e-07	8.84137e-08	-3.44664e-07
25.854	5.00409e-07	-1.12413e-07	3.87996e-07	2.65956e-07	3.30289e-08	2.98985e-07	3.66735e-07	-1.30253e-07	2.36482e-07	4.26123e-08	-1.25848e-08	3.00274e-08	-3.90517e-07	8.16109e-08	-3.08906e-07	-1.29920e-07	6.97148e-08	-6.02055e-08	3.22981e-07	1.94155e-07	5.17136e-07	-4.32485e-07	8.82926e-08	-3.44192e-07
25.879	4.99715e-07	-1.12257e-07	3.87458e-07	2.65705e-07	3.29755e-08	2.98680e-07	3.65992e-07	-1.30264e-07	2.35728e-07	4.26924e-08	-1.26085e-08	3.00839e-08	-3.89610e-07	8.14214e-08	-3.08188e-07	-1.29839e-07	6.96714e-08	-6.01679e-08	3.22665e-07	1.93943e-07	5.16608e-07	-4.31883e-07	8.81699e-08	-3.43714e-07
25.903	4.99028e-07	-1.12103e-07	3.86925e-07	2.65461e-07	3.29200e-08	2.98381e-07	3.65242e-07	-1.30288e-07	2.34954e-07	4.27770e-08	-1.26335e-08	3.01435e-08	-3.88693e-07	8.12299e-08	-3.07464e-07	-1.29757e-07	6.96271e-08	-6.01297e-08	3.22355e-07	1.93732e-07	5.16087e-07	-4.31274e-07	8.80455e-08	-3.43229e-07
25.928	4.98348e-07	-1.11950e-07	3.86398e-07	2.65225e-07	3.28624e-08	2.98087e-07	3.64483e-07	-1.30325e-07	2.34158e-07	4.28661e-08	-1.26598e-08	3.02063e-08	-3.87768e-07	8.10366e-08	-3.06732e-07	-1.29673e-07	6.95821e-08	-6.00908e-08	3.22052e-07	1.93523e-07	5.15574e-07	-4.30657e-07	8.79195e-08	-3.42737e-07
25.952	4.97676e-07	-1.11799e-07	3.85877e-07	2.64997e-07	3.28026e-08	2.97800e-07	3.63717e-07	-1.30376e-07	2.33342e-07	4.29596e-08	-1.26874e-08	3.02722e-08	-3.86834e-07	8.08414e-08	-3.05993e-07	-1.29587e-07	6.95362e-08	-6.00512e-08	3.21754e-07	1.93315e-07	5.15069e-07	-4.30032e-07	8.77919e-08	-3.42240e-07
25.977	4.97012e-07	-1.11650e-07	3.85362e-07	2.64777e-07	3.27408e-08	2.97518e-07	3.62943e-07	-1.30439e-07	2.32504e-07	4.30577e-08	-1.27164e-08	3.03413e-08	-3.85891e-07	8.06443e-08	-3.05247e-07	-1.29501e-07	6.94896e-08	-6.00110e-08	3.21463e-07	1.93109e-07	5.14572e-07	-4.29399e-07	8.76626e-08	-3.41736e-07
26.001	4.96356e-07	-1.11502e-07	3.84853e-07	2.64565e-07	3.26769e-08	2.97242e-07	3.62162e-07	-1.30516e-07	2.31646e-07	4.31601e-08	-1.27466e-08	3.04135e-08	-3.84939e-07	8.04453e-08	-3.04494e-07	-1.29412e-07	6.94422e-08	-5.99700e-08	3.21178e-07	1.92905e-07	5.14083e-07	-4.28758e-07	8.75317e-08	-3.41226e-07
26.026	4.95707e-07	-1.11357e-07	3.84350e-07	2.64361e-07	3.26109e-08	2.96972e-07	3.61373e-07	-1.30605e-07	2.30767e-07	4.32670e-08	-1.27782e-08	3.04888e-08	-3.83978e-07	8.02445e-08	-3.03733e-07	-1.29322e-07	6.93941e-08	-5.99284e-08	3.20899e-07	1.92703e-07	5.13602e-07	-4.28109e-07	8.73993e-08	-3.40710e-07
26.051	4.95065e-07	-1.11213e-07	3.83853e-07	2.64165e-07	3.25427e-08	2.96708e-07	3.60576e-07	-1.30708e-07	2.29868e-07	4.33783e-08	-1.28111e-08	3.05672e-08	-3.83008e-07	8.00418e-08	-3.02966e-07	-1.29231e-07	6.93451e-08	-5.98862e-08	3.20626e-07	1.92503e-07	5.13129e-07	-4.27452e-07	8.72652e-08	-3.40187e-07
26.075	4.94432e-07	-1.11070e-07	3.83362e-07	2.63977e-07	3.24726e-08	2.96450e-07	3.59772e-07	-1.30824e-07	2.28947e-07	4.34940e-08	-1.28452e-08	3.06488e-08	-3.82030e-07	7.98373e-08	-3.02192e-07	-1.29139e-07	6.92954e-08	-5.98432e-08	3.20360e-07	1.92304e-07	5.12664e-07	-4.26788e-07	8.71296e-08	-3.39658e-07
26.100	4.93806e-07	-1.10930e-07	3.82877e-07	2.63797e-07	3.24003e-08	2.96198e-07	3.58960e-07	-1.30953e-07	2.28006e-07	4.36141e-08	-1.28807e-08	3.07334e-08	-3.81042e-07	7.96310e-08	-3.01411e-07	-1.29045e-07	6.92449e-08	-5.97996e-08	3.20100e-07	1.92107e-07	5.12207e-07	-4.26116e-07	8.69924e-08	-3.39123e-07
26.124	4.93188e-07	-1.10791e-07	3.82397e-07	2.63625e-07	3.23259e-08	2.95951e-07	3.58140e-07	-1.31096e-07	2.27045e-07	4.37385e-08	-1.29174e-08	3.08210e-08	-3.80047e-07	7.94229e-08	-3.00624e-07	-1.28949e-07	6.91937e-08	-5.97554e-08	3.19846e-07	1.91912e-07	5.11758e-07	-4.25436e-07	8.68536e-08	-3.38582e-07
26.149	4.92578e-07	-1.10654e-07	3.81924e-07	2.63462e-07	3.22495e-08	2.95711e-07	3.57313e-07	-1.31251e-07	2.26062e-07	4.38672e-08	-1.29555e-08	3.09118e-08	-3.79042e-07	7.92130e-08	-2.99829e-07	-1.28852e-07	6.91417e-08	-5.97105e-08	3.19599e-07	1.91719e-07	5.11318e-07	-4.24748e-07	8.67132e-08	-3.38035e-07
26.173	4.91975e-07	-1.10518e-07	3.81457e-07	2.63306e-07	3.21711e-08	2.95477e-07	3.56479e-07	-1.31420e-07	2.25059e-07	4.40003e-08	-1.29948e-08	3.10055e-08	-3.78029e-07	7.90013e-08	-2.99028e-07	-1.28754e-07	6.90889e-08	-5.96649e-08	3.19357e-07	1.91528e-07	5.10885e-07	-4.24053e-07	8.65713e-08	-3.37482e-07
26.198	4.91380e-07	-1.10385e-07	3.80996e-07	2.63158e-07	3.20905e-08	2.95249e-07	3.55637e-07	-1.31601e-07	2.24036e-07	4.41377e-08	-1.30353e-08	3.11024e-08	-3.77008e-07	7.87879e-08	-2.98220e-07	-1.28654e-07	6.90354e-08	-5.96187e-08	3.19123e-07	1.91338e-07	5.10461e-07	-4.23351e-07	8.64279e-08	-3.36923e-07
26.223	4.90793e-07	-1.10253e-07	3.80541e-07	2.63019e-07	3.20079e-08	2.95027e-07	3.54787e-07	-1.31796e-07	2.22992e-07	4.42794e-08	-1.30772e-08	3.12022e-08	-3.75978e-07	7.85727e-08	-2.97406e-07	-1.28553e-07	6.89811e-08	-5.95718e-08	3.18894e-07	1.91151e-07	5.10045e-07	-4.22640e-07	8.62829e-08	-3.36357e-07
26.247	4.90214e-07	-1.10123e-07	3.80092e-07	2.62887e-07	3.19233e-08	2.94810e-07	3.53931e-07	-1.32004e-07	2.21927e-07	4.44253e-08	-1.31203e-08	3.13050e-08	-3.74940e-07	7.83558e-08	-2.96585e-07	-1.28450e-07	6.89260e-08	-5.95242e-08	3.18672e-07	1.90965e-07	5.09637e-07	-4.21923e-07	8.61363e-08	-3.35786e-07
26.272	4.89643e-07	-1.09994e-07	3.79649e-07	2.62764e-07	3.18366e-08	2.94600e-07	3.53067e-07	-1.32225e-07	2.20842e-07	4.45755e-08	-1.31646e-08	3.14109e-08	-3.73894e-07	7.81371e-08	-2.95757e-07	-1.28346e-07	6.88702e-08	-5.94761e-08	3.18457e-07	1.90781e-07	5.09238e-07	-4.21197e-07	8.59883e-08	-3.35209e-07
26.296	4.89080e-07	-1.09868e-07	3.79212e-07	2.62648e-07	3.17479e-08	2.94396e-07	3.52195e-07	-1.32459e-07	2.19737e-07	4.47299e-08	-1.32102e-08	3.15197e-08	-3.72840e-07	7.79168e-08	-2.94923e-07	-1.28241e-07	6.88137e-08	-5.94272e-08	3.18247e-07	1.90600e-07	5.08847e-07	-4.20465e-07	8.58387e-08	-3.34626e-07
26.321	4.88524e-07	-1.09743e-07	3.78781e-07	2.62541e-07	3.16572e-08	2.94198e-07	3.51317e-07	-1.32706e-07	2.18611e-07	4.48886e-08	-1.32571e-08	3.16315e-08	-3.71777e-07	7.76947e-08	-2.94082e-07	-1.28134e-07	6.87564e-08	-5.93777e-08	3.18045e-07	1.90420e-07	5.08465e-07	-4.19725e-07	8.56876e-08	-3.34037e-07
26.345	4.87976e-07	-1.09620e-07	3.78356e-07	2.62442e-07	3.15644e-08	2.94007e-07	3.50431e-07	-1.32966e-07	2.17465e-07	4.50514e-08	-1.33052e-08	3.17462e-08	-3.70706e-07	7.74710e-08	-2.93235e-07	-1.28026e-07	6.86984e-08	-5.93276e-08	3.17849e-07	1.90242e-07	5.08091e-07	-4.18977e-07	8.55351e-08	-3.33442e-07
26.370	4.87437e-07	-1.09499e-07	3.77938e-07	2.62351e-07	3.14696e-08	2.93821e-07	3.49538e-07	-1.33240e-07	2.16298e-07	4.52185e-08	-1.33545e-08	3.18639e-08	-3.69628e-07	7.72455e-08	-2.92382e-07	-1.27916e-07	6.86396e-08	-5.92769e-08	3.17659e-07	1.90066e-07	5.07725e-07	-4.18223e-07	8.53810e-08	-3.32842e-07
26.395	4.86905e-07	-1.09379e-07	3.77525e-07	2.62268e-07	3.13728e-08	2.93641e-07	3.48638e-07	-1.33526e-07	2.15111e-07	4.53897e-08	-1.34051e-08	3.19846e-08	-3.68541e-07	7.70185e-08	-2.91523e-07	-1.27806e-07	6.85801e-08	-5.92255e-08	3.17476e-07	1.89892e-07	5.07368e-07	-4.17461e-07	8.52255e-08	-3.32235e-07
26.419	4.86381e-07	-1.09262e-07	3.77119e-07	2.62194e-07	3.12740e-08	2.93468e-07	3.47730e-07	-1.33826e-07	2.13904e-07	4.55650e-08	-1.34569e-08	3.21081e-08	-3.67447e-07	7.67897e-08	-2.90657e-07	-1.27693e-07	6.85198e-08	-5.91734e-08	3.17299e-07	1.89720e-07	5.07019e-07	-4.16692e-07	8.50684e-08	-3.31623e-07
26.444	4.85865e-07	-1.09146e-07	3.76719e-07	2.62127e-07	3.11731e-08	2.93300e-07	3.46816e-07	-1.34139e-07	2.12677e-07	4.57445e-08	-1.35099e-08	3.22346e-08	-3.66344e-07	7.65594e-08	-2.89785e-07	-1.27580e-07	6.84588e-08	-5.91208e-08	3.17129e-07	1.89550e-07	5.06680e-07	-4.15915e-07	8.49099e-08	-3.31005e-07
26.468	4.85357e-07	-1.09032e-07	3.76325e-07	2.62069e-07	3.10703e-08	2.93139e-07	3.45894e-07	-1.34465e-07	2.11430e-07	4.59280e-08	-1.35641e-08	3.23640e-08	-3.65234e-07	7.63274e-08	-2.88907e-07	-1.27465e-07	6.83971e-08	-5.90675e-08	3.16966e-07	1.89383e-07	5.06348e-07	-4.15132e-07	8.47500e-08	-3.30382e-07
26.493	4.84857e-07	-1.08919e-07	3.75937e-07	2.62019e-07	3.09654e-08	2.92984e-07	3.44966e-07	-1.34804e-07	2.10162e-07	4.61157e-08	-1.36195e-08	3.24962e-08	-3.64117e-07	7.60938e-08	-2.88023e-07	-1.27348e-07	6.83347e-08	-5.90136e-08	3.16809e-07	1.89217e-07	5.06026e-07	-4.14341e-07	8.45886e-08	-3.29753e-07
26.518	4.84364e-07	-1.08809e-07	3.75556e-07	2.61977e-07	3.08586e-08	2.92836e-07	3.44030e-07	-1.35156e-07	2.08875e-07	4.63074e-08	-1.36761e-08	3.26313e-08	-3.62991e-07	7.58586e-08	-2.87133e-07	-1.27231e-07	6.82716e-08	-5.89590e-08	3.16659e-07	1.89053e-07	5.05712e-07	-4.13544e-07	8.44258e-08	-3.29118e-07
26.542	4.83880e-07	-1.08700e-07	3.75181e-07	2.61943e-07	3.07498e-08	2.92693e-07	3.43088e-07	-1.35521e-07	2.07567e-07	4.65032e-08	-1.37339e-08	3.27692e-08	-3.61858e-07	7.56218e-08	-2.86236e-07	-1.27112e-07	6.82077e-08	-5.89039e-08	3.16515e-07	1.88892e-07	5.05407e-07	-4.12739e-07	8.42615e-08	-3.28477e-07
26.567	4.83404e-07	-1.08593e-07	3.74811e-07	2.61918e-07	3.06390e-08	2.92557e-07	3.42138e-07	-1.35899e-07	2.06239e-07	4.67030e-08	-1.37930e-08	3.29100e-08	-3.60718e-07	7.53835e-08	-2.85334e-07	-1.26991e-07	6.81431e-08	-5.88481e-08	3.16378e-07	1.88732e-07	5.05111e-07	-4.11927e-07	8.40958e-08	-3.27832e-07
26.591	4.82936e-07	-1.08488e-07	3.74449e-07	2.61901e-07	3.05262e-08	2.92427e-07	3.41182e-07	-1.36290e-07	2.04891e-07	4.69068e-08	-1.38531e-08	3.30537e-08	-3.59570e-07	7.51436e-08	-2.84426e-07	-1.26870e-07	6.80778e-08	-5.87917e-08	3.16248e-07	1.88575e-07	5.04823e-07	-4.11109e-07	8.39287e-08	-3.27180e-07
26.616	4.82476e-07	-1.08384e-07	3.74092e-07	2.61891e-07	3.04114e-08	2.92303e-07	3.40218e-07	-1.36695e-07	2.03524e-07	4.71146e-08	-1.39145e-08	3.32001e-08	-3.58415e-07	7.49022e-08	-2.83512e-07	-1.26747e-07	6.80118e-08	-5.87347e-08	3.16125e-07	1.88420e-07	5.04545e-07	-4.10283e-07	8.37602e-08	-3.26523e-07
26.640	4.82024e-07	-1.08283e-07	3.73741e-07	2.61891e-07	3.02947e-08	2.92185e-07	3.39248e-07	-1.37112e-07	2.02136e-07	4.73264e-08	-1.39771e-08	3.33493e-08	-3.57252e-07	7.46593e-08	-2.82593e-07	-1.26622e-07	6.79451e-08	-5.86771e-08	3.16008e-07	1.88267e-07	5.04275e-07	-4.09451e-07	8.35903e-08	-3.25861e-07
26.665	4.81581e-07	-1.08183e-07	3.73397e-07	2.61898e-07	3.01760e-08	2.92074e-07	3.38271e-07	-1.37543e-07	2.00729e-07	4.75421e-08	-1.40408e-08	3.35013e-08	-3.56082e-07	7.44148e-08	-2.81668e-07	-1.26497e-07	6.78777e-08	-5.86189e-08	3.15899e-07	1.88116e-07	5.04015e-07	-4.08612e-07	8.34190e-08	-3.25193e-07
26.690	4.81145e-07	-1.08085e-07	3.73059e-07	2.61914e-07	3.00554e-08	2.91969e-07	3.37288e-07	-1.37986e-07	1.99301e-07	4.77617e-08	-1.41056e-08	3.36561e-08	-3.54905e-07	7.41689e-08	-2.80737e-07	-1.26370e-07	6.78095e-08	-5.85601e-08	3.15796e-07	1.87968e-07	5.03763e-07	-4.07766e-07	8.32463e-08	-3.24520e-07
26.714	4.80717e-07	-1.07989e-07	3.72728e-07	2.61938e-07	2.99327e-08	2.91870e-07	3.36297e-07	-1.38443e-07	1.97854e-07	4.79853e-08	-1.41717e-08	3.38136e-08	-3.53721e-07	7.39214e-08	-2.79800e-07	-1.26241e-07	6.77407e-08	-5.85006e-08	3.15699e-07	1.87821e-07	5.03521e-07	-4.06914e-07	8.30723e-08	-3.23842e-07
26.739	4.80298e-07	-1.07895e-07	3.72403e-07	2.61970e-07	2.98082e-08	2.91778e-07	3.35300e-07	-1.38913e-07	1.96388e-07	4.82127e-08	-1.42388e-08	3.39739e-08	-3.52530e-07	7.36725e-08	-2.78858e-07	-1.26112e-07	6.76712e-08	-5.84406e-08	3.15610e-07	1.87677e-07	5.03287e-07	-4.06055e-07	8.28969e-08	-3.23158e-07
26.763	4.79886e-07	-1.07803e-07	3.72084e-07	2.62010e-07	2.96817e-08	2.91692e-07	3.34296e-07	-1.39395e-07	1.94901e-07	4.84440e-08	-1.43071e-08	3.41369e-08	-3.51332e-07	7.34221e-08	-2.77910e-07	-1.25981e-07	6.76010e-08	-5.83800e-08	3.15528e-07	1.87535e-07	5.03063e-07	-4.05189e-07	8.27202e-08	-3.22469e-07
26.788	4.79483e-07	-1.07712e-07	3.71771e-07	2.62059e-07	2.95532e-08	2.91612e-07	3.33286e-07	-1.39891e-07	1.93395e-07	4.86792e-08	-1.43766e-08	3.43026e-08	-3.50127e-07	7.31703e-08	-2.76957e-07	-1.25849e-07	6.75302e-08	-5.83188e-08	3.15452e-07	1.87396e-07	5.02848e-07	-4.04317e-07	8.25421e-08	-3.21775e-07
26.812	4.79088e-07	-1.07623e-07	3.71464e-07	2.62116e-07	2.94229e-08	2.91539e-07	3.32269e-07	-1.40400e-07	1.91869e-07	4.89182e-08	-1.44472e-08	3.44710e-08	-3.48916e-07	7.29171e-08	-2.75999e-07	-1.25716e-07	6.74586e-08	-5.82570e-08	3.15384e-07	1.87258e-07	5.02642e-07	-4.03438e-07	8.23627e-08	-3.21075e-07
26.837	4.78701e-07	-1.07536e-07	3.71164e-07	2.62181e-07	2.92906e-08	2.91472e-07	3.31245e-07	-1.40922e-07	1.90323e-07	4.91610e-08	-1.45189e-08	3.46421e-08	-3.47697e-07	7.26624e-08	-2.75035e-07	-1.25581e-07	6.73864e-08	-5.81946e-08	3.15322e-07	1.87123e-07	5.02445e-07	-4.02553e-07	8.21820e-08	-3.20371e-07
26.862	4.78322e-07	-1.07451e-07	3.70871e-07	2.62255e-07	2.91563e-08	2.91411e-07	3.30215e-07	-1.41457e-07	1.88758e-07	4.94075e-08	-1.45917e-08	3.48158e-08	-3.46472e-07	7.24064e-08	-2.74065e-07	-1.25445e-07	6.73135e-08	-5.81316e-08	3.15267e-07	1.86991e-07	5.02258e-07	-4.01661e-07	8.19999e-08	-3.19661e-07
26.886	4.77951e-07	-1.07368e-07	3.70583e-07	2.62336e-07	2.90202e-08	2.91357e-07	3.29178e-07	-1.42005e-07	1.87174e-07	4.96579e-08	-1.46656e-08	3.49923e-08	-3.45240e-07	7.21489e-08	-2.73091e-07	-1.25308e-07	6.72399e-08	-5.80681e-08	3.15220e-07	1.86860e-07	5.02080e-07	-4.00763e-07	8.18166e-08	-3.18947e-07
26.911	4.77589e-07	-1.07286e-07	3.70302e-07	2.62427e-07	2.88821e-08	2.91309e-07	3.28135e-07	-1.42566e-07	1.85570e-07	4.99120e-08	-1.47407e-08	3.51713e-08	-3.44002e-07	7.18901e-08	-2.72111e-07	-1.25170e-07	6.71656e-08	-5.80040e-08	3.15179e-07	1.86732e-07	5.01912e-07	-3.99859e-07	8.16320e-08	-3.18227e-07
26.935	4.77234e-07	-1.07207e-07	3.70027e-07	2.62525e-07	2.87421e-08	2.91267e-07	3.27085e-07	-1.43139e-07	1.83946e-07	5.01698e-08	-1.48168e-08	3.53530e-08	-3.42757e-07	7.16300e-08	-2.71127e-07	-1.25030e-07	6.70907e-08	-5.79393e-08	3.15146e-07	1.86607e-07	5.01752e-07	-3.98948e-07	8.14461e-08	-3.17502e-07
26.960	4.76888e-07	-1.07129e-07	3.69759e-07	2.62632e-07	2.86003e-08	2.91232e-07	3.26029e-07	-1.43726e-07	1.82303e-07	5.04313e-08	-1.48940e-08	3.55372e-08	-3.41505e-07	7.13685e-08	-2.70137e-07	-1.24889e-07	6.70152e-08	-5.78740e-08	3.15119e-07	1.86484e-07	5.01603e-07	-3.98031e-07	8.12589e-08	-3.16772e-07
26.984	4.76550e-07	-1.07053e-07	3.69497e-07	2.62747e-07	2.84565e-08	2.91203e-07	3.24967e-07	-1.44326e-07	1.80641e-07	5.06964e-08	-1.49724e-08	3.57241e-08	-3.40248e-07	7.11056e-08	-2.69142e-07	-1.24747e-07	6.69389e-08	-5.78082e-08	3.15100e-07	1.86363e-07	5.01463e-07	-3.97108e-07	8.10704e-08	-3.16038e-07
27.009	4.76221e-07	-1.06979e-07	3.69242e-07	2.62870e-07	2.83108e-08	2.91181e-07	3.23898e-07	-1.44939e-07	1.78959e-07	5.09653e-08	-1.50517e-08	3.59135e-08	-3.38984e-07	7.08415e-08	-2.68142e-07	-1.24604e-07	6.68621e-08	-5.77418e-08	3.15088e-07	1.86245e-07	5.01332e-07	-3.96179e-07	8.08807e-08	-3.15298e-07
27.034	4.75899e-07	-1.06907e-07	3.68992e-07	2.63002e-07	2.81632e-08	2.91165e-07	3.22823e-07	-1.45565e-07	1.77258e-07	5.12377e-08	-1.51322e-08	3.61055e-08	-3.37713e-07	7.05760e-08	-2.67137e-07	-1.24459e-07	6.67846e-08	-5.76749e-08	3.15083e-07	1.86129e-07	5.01212e-07	-3.95244e-07	8.06898e-08	-3.14554e-07
27.058	4.75586e-07	-1.06837e-07	3.68750e-07	2.63142e-07	2.80137e-08	2.91156e-07	3.21742e-07	-1.46204e-07	1.75538e-07	5.15138e-08	-1.52137e-08	3.63000e-08	-3.36437e-07	7.03093e-08	-2.66128e-07	-1.24314e-07	6.67064e-08	-5.76074e-08	3.15085e-07	1.86015e-07	5.01100e-07	-3.94302e-07	8.04976e-08	-3.13805e-07
27.083	4.75281e-07	-1.06768e-07	3.68513e-07	2.63291e-07	2.78624e-08	2.91153e-07	3.20655e-07	-1.46856e-07	1.73798e-07	5.17935e-08	-1.52963e-08	3.64971e-08	-3.35155e-07	7.00413e-08	-2.65113e-07	-1.24167e-07	6.66276e-08	-5.75393e-08	3.15094e-07	1.85905e-07	5.00999e-07	-3.93355e-07	8.03042e-08	-3.13051e-07
27.107	4.74985e-07	-1.06702e-07	3.68283e-07	2.63447e-07	2.77092e-08	2.91157e-07	3.19561e-07	-1.47521e-07	1.72040e-07	5.20767e-08	-1.53800e-08	3.66967e-08	-3.33866e-07	6.97720e-08	-2.64094e-07	-1.24019e-07	6.65482e-08	-5.74707e-08	3.15111e-07	1.85796e-07	5.00907e-07	-3.92402e-07	8.01096e-08	-3.12292e-07
27.132	4.74696e-07	-1.06637e-07	3.68060e-07	2.63613e-07	2.75541e-08	2.91167e-07	3.18461e-07	-1.48199e-07	1.70262e-07	5.23635e-08	-1.54647e-08	3.68988e-08	-3.32572e-07	6.95015e-08	-2.63070e-07	-1.23870e-07	6.64681e-08	-5.74016e-08	3.15135e-07	1.85690e-07	5.00825e-07	-3.91443e-07	7.99139e-08	-3.11529e-07
27.156	4.74416e-07	-1.06574e-07	3.67842e-07	2.63786e-07	2.73971e-08	2.91183e-07	3.17355e-07	-1.48890e-07	1.68465e-07	5.26538e-08	-1.55504e-08	3.71034e-08	-3.31271e-07	6.92298e-08	-2.62042e-07	-1.23719e-07	6.63874e-08	-5.73319e-08	3.15166e-07	1.85587e-07	5.00753e-07	-3.90478e-07	7.97169e-08	-3.10761e-07
27.181	4.74144e-07	-1.06513e-07	3.67632e-07	2.63968e-07	2.72383e-08	2.91206e-07	3.16243e-07	-1.49593e-07	1.66650e-07	5.29476e-08	-1.56372e-08	3.73104e-08	-3.29965e-07	6.89568e-08	-2.61009e-07	-1.23568e-07	6.63061e-08	-5.72617e-08	3.15205e-07	1.85487e-07	5.00691e-07	-3.89507e-07	7.95187e-08	-3.09989e-07
27.206	4.73881e-07	-1.06454e-07	3.67427e-07	2.64158e-07	2.70776e-08	2.91236e-07	3.15125e-07	-1.50310e-07	1.64815e-07	5.32449e-08	-1.57250e-08	3.75199e-08	-3.28654e-07	6.86827e-08	-2.59971e-07	-1.23415e-07	6.62242e-08	-5.71909e-08	3.15251e-07	1.85389e-07	5.00639e-07	-3.88531e-07	7.93194e-08	-3.09212e-07
27.230	4.73626e-07	-1.06396e-07	3.67230e-07	2.64357e-07	2.69151e-08	2.91272e-07	3.14001e-07	-1.51040e-07	1.62961e-07	5.35456e-08	-1.58138e-08	3.77318e-08	-3.27336e-07	6.84074e-08	-2.58929e-07	-1.23261e-07	6.61416e-08	-5.71196e-08	3.15304e-07	1.85293e-07	5.00597e-07	-3.87549e-07	7.91189e-08	-3.08430e-07
27.255	4.73379e-07	-1.06341e-07	3.67038e-07	2.64564e-07	2.67507e-08	2.91314e-07	3.12870e-07	-1.51782e-07	1.61088e-07	5.38498e-08	-1.59036e-08	3.79461e-08	-3.26013e-07	6.81309e-08	-2.57882e-07	-1.23106e-07	6.60585e-08	-5.70478e-08	3.15365e-07	1.85200e-07	5.00565e-07	-3.86561e-07	7.89172e-08	-3.07644e-07
27.279	4.73140e-07	-1.06287e-07	3.66853e-07	2.64779e-07	2.65844e-08	2.91363e-07	3.11734e-07	-1.52538e-07	1.59196e-07	5.41573e-08	-1.59945e-08	3.81629e-08	-3.24684e-07	6.78532e-08	-2.56831e-07	-1.22950e-07	6.59747e-08	-5.69755e-08	3.15433e-07	1.85110e-07	5.00543e-07	-3.85568e-07	7.87144e-08	-3.06853e-07
27.304	4.72910e-07	-1.06236e-07	3.66675e-07	2.65003e-07	2.64164e-08	2.91419e-07	3.10592e-07	-1.53306e-07	1.57286e-07	5.44683e-08	-1.60863e-08	3.83820e-08	-3.23350e-07	6.75744e-08	-2.55776e-07	-1.22793e-07	6.58904e-08	-5.69027e-08	3.15508e-07	1.85023e-07	5.00531e-07	-3.84569e-07	7.85105e-08	-3.06058e-07
27.329	4.72688e-07	-1.06186e-07	3.66503e-07	2.65235e-07	2.62465e-08	2.91481e-07	3.09444e-07	-1.54087e-07	1.55357e-07	5.47826e-08	-1.61791e-08	3.86035e-08	-3.22011e-07	6.72945e-08	-2.54717e-07	-1.22635e-07	6.58054e-08	-5.68293e-08	3.15591e-07	1.84938e-07	5.00529e-07	-3.83565e-07	7.83055e-08	-3.05259e-07
27.353	4.72475e-07	-1.06138e-07	3.66337e-07	2.65475e-07	2.60747e-08	2.91550e-07	3.08290e-07	-1.54882e-07	1.53409e-07	5.51003e-08	-1.62730e-08	3.88274e-08	-3.20666e-07	6.70135e-08	-2.53653e-07	-1.22475e-07	6.57199e-08	-5.67554e-08	3.15682e-07	1.84856e-07	5.00538e-07	-3.82555e-07	7.80994e-08	-3.04456e-07
27.378	4.72270e-07	-1.06092e-07	3.66178e-07	2.65724e-07	2.59012e-08	2.91625e-07	3.07130e-07	-1.55689e-07	1.51442e-07	5.54213e-08	-1.63678e-08	3.90536e-08	-3.19316e-07	6.67314e-08	-2.52585e-07	-1.22315e-07	6.56337e-08	-5.66810e-08	3.15780e-07	1.84777e-07	5.00557e-07	-3.81540e-07	7.78922e-08	-3.03648e-07
27.402	4.72073e-07	-1.06047e-07	3.66025e-07	2.65982e-07	2.57258e-08	2.91707e-07	3.05965e-07	-1.56508e-07	1.49456e-07	5.57456e-08	-1.64635e-08	3.92821e-08	-3.17961e-07	6.64482e-08	-2.51513e-07	-1.22153e-07	6.55470e-08	-5.66061e-08	3.15886e-07	1.84700e-07	5.00586e-07	-3.80520e-07	7.76839e-08	-3.02836e-07
27.427	4.71884e-07	-1.06005e-07	3.65879e-07	2.66247e-07	2.55486e-08	2.91796e-07	3.04794e-07	-1.57341e-07	1.47452e-07	5.60732e-08	-1.65603e-08	3.95129e-08	-3.16601e-07	6.61639e-08	-2.50437e-07	-1.21990e-07	6.54597e-08	-5.65308e-08	3.16000e-07	1.84626e-07	5.00626e-07	-3.79494e-07	7.74745e-08	-3.02020e-07
27.451	4.71704e-07	-1.05965e-07	3.65740e-07	2.66521e-07	2.53696e-08	2.91891e-07	3.03617e-07	-1.58187e-07	1.45430e-07	5.64040e-08	-1.66580e-08	3.97460e-08	-3.15236e-07	6.58786e-08	-2.49357e-07	-1.21827e-07	6.53719e-08	-5.64549e-08	3.16121e-07	1.84555e-07	5.00676e-07	-3.78463e-07	7.72641e-08	-3.01199e-07
27.476	4.71533e-07	-1.05926e-07	3.65607e-07	2.66804e-07	2.51887e-08	2.91992e-07	3.02434e-07	-1.59045e-07	1.43389e-07	5.67381e-08	-1.67566e-08	3.99814e-08	-3.13866e-07	6.55922e-08	-2.48273e-07	-1.21662e-07	6.52834e-08	-5.63785e-08	3.16249e-07	1.84487e-07	5.00736e-07	-3.77428e-07	7.70526e-08	-3.00375e-07
27.501	4.71369e-07	-1.05889e-07	3.65480e-07	2.67095e-07	2.50061e-08	2.92101e-07	3.01246e-07	-1.59917e-07	1.41329e-07	5.70753e-08	-1.68562e-08	4.02191e-08	-3.12490e-07	6.53049e-08	-2.47186e-07	-1.21496e-07	6.51944e-08	-5.63016e-08	3.16386e-07	1.84422e-07	5.00807e-07	-3.76387e-07	7.68401e-08	-2.99546e-07
27.525	4.71214e-07	-1.05855e-07	3.65360e-07	2.67394e-07	2.48217e-08	2.92216e-07	3.00051e-07	-1.60801e-07	1.39251e-07	5.74158e-08	-1.69568e-08	4.04590e-08	-3.11111e-07	6.50165e-08	-2.46094e-07	-1.21329e-07	6.51049e-08	-5.62243e-08	3.16530e-07	1.84359e-07	5.00889e-07	-3.75340e-07	7.66265e-08	-2.98714e-07
27.550	4.71068e-07	-1.05822e-07	3.65246e-07	2.67702e-07	2.46355e-08	2.92337e-07	2.98852e-07	-1.61698e-07	1.37154e-07	5.77594e-08	-1.70583e-08	4.07011e-08	-3.09726e-07	6.47271e-08	-2.44999e-07	-1.21161e-07	6.50148e-08	-5.61465e-08	3.16682e-07	1.84300e-07	5.00982e-07	-3.74289e-07	7.64120e-08	-2.97878e-07
27.574	4.70930e-07	-1.05791e-07	3.65139e-07	2.68018e-07	2.44475e-08	2.92465e-07	2.97647e-07	-1.62607e-07	1.35039e-07	5.81061e-08	-1.71607e-08	4.09454e-08	-3.08337e-07	6.44368e-08	-2.43900e-07	-1.20992e-07	6.49241e-08	-5.60682e-08	3.16841e-07	1.84243e-07	5.01085e-07	-3.73234e-07	7.61964e-08	-2.97037e-07
27.599	4.70800e-07	-1.05761e-07	3.65038e-07	2.68342e-07	2.42577e-08	2.92600e-07	2.96436e-07	-1.63530e-07	1.32906e-07	5.84559e-08	-1.72640e-08	4.11919e-08	-3.06943e-07	6.41455e-08	-2.42797e-07	-1.20822e-07	6.48329e-08	-5.59894e-08	3.17009e-07	1.84190e-07	5.01198e-07	-3.72173e-07	7.59798e-08	-2.96193e-07
27.623	4.70678e-07	-1.05734e-07	3.64944e-07	2.68675e-07	2.40661e-08	2.92741e-07	2.95220e-07	-1.64465e-07	1.30754e-07	5.88089e-08	-1.73682e-08	4.14406e-08	-3.05544e-07	6.38533e-08	-2.41691e-07	-1.20651e-07	6.47411e-08	-5.59102e-08	3.17184e-07	1.84139e-07	5.01323e-07	-3.71107e-07	7.57623e-08	-2.95345e-07
27.648	4.70566e-07	-1.05709e-07	3.64857e-07	2.69016e-07	2.38728e-08	2.92889e-07	2.93998e-07	-1.65413e-07	1.28584e-07	5.91649e-08	-1.74734e-08	4.16915e-08	-3.04142e-07	6.35601e-08	-2.40581e-07	-1.20479e-07	6.46488e-08	-5.58305e-08	3.17367e-07	1.84091e-07	5.01458e-07	-3.70037e-07	7.55438e-08	-2.94493e-07
27.673	4.70461e-07	-1.05685e-07	3.64776e-07	2.69366e-07	2.36776e-08	2.93044e-07	2.92771e-07	-1.66374e-07	1.26396e-07	5.95239e-08	-1.75794e-08	4.19445e-08	-3.02734e-07	6.32660e-08	-2.39468e-07	-1.20306e-07	6.45560e-08	-5.57503e-08	3.17559e-07	1.84046e-07	5.01605e-07	-3.68962e-07	7.53243e-08	-2.93637e-07
27.697	4.70365e-07	-1.05664e-07	3.64701e-07	2.69724e-07	2.34808e-08	2.93205e-07	2.91538e-07	-1.67348e-07	1.24190e-07	5.98860e-08	-1.76863e-08	4.21996e-08	-3.01323e-07	6.29710e-08	-2.38352e-07	-1.20132e-07	6.44627e-08	-5.56697e-08	3.17758e-07	1.84004e-07	5.01762e-07	-3.67882e-07	7.51038e-08	-2.92778e-07
27.722	4.70277e-07	-1.05644e-07	3.64633e-07	2.70091e-07	2.32821e-08	2.93373e-07	2.90300e-07	-1.68334e-07	1.21966e-07	6.02510e-08	-1.77941e-08	4.24569e-08	-2.99907e-07	6.26752e-08	-2.37232e-07	-1.19957e-07	6.43688e-08	-5.55887e-08	3.17965e-07	1.83966e-07	5.01930e-07	-3.66798e-07	7.48825e-08	-2.91915e-07
27.746	4.70198e-07	-1.05626e-07	3.64572e-07	2.70466e-07	2.30817e-08	2.93548e-07	2.89057e-07	-1.69333e-07	1.19724e-07	6.06191e-08	-1.79028e-08	4.27162e-08	-2.98487e-07	6.23784e-08	-2.36109e-07	-1.19782e-07	6.42744e-08	-5.55071e-08	3.18180e-07	1.83930e-07	5.02110e-07	-3.65709e-07	7.46602e-08	-2.91049e-07
27.771	4.70127e-07	-1.05610e-07	3.64517e-07	2.70849e-07	2.28796e-08	2.93729e-07	2.87808e-07	-1.70345e-07	1.17463e-07	6.09901e-08	-1.80124e-08	4.29776e-08	-2.97063e-07	6.20808e-08	-2.34982e-07	-1.19605e-07	6.41795e-08	-5.54252e-08	3.18403e-07	1.83897e-07	5.02300e-07	-3.64616e-07	7.44370e-08	-2.90179e-07
27.795	4.70065e-07	-1.05596e-07	3.64469e-07	2.71241e-07	2.26756e-08	2.93917e-07	2.86554e-07	-1.71370e-07	1.15185e-07	6.13640e-08	-1.81228e-08	4.32411e-08	-2.95635e-07	6.17824e-08	-2.33853e-07	-1.19427e-07	6.40841e-08	-5.53428e-08	3.18634e-07	1.83868e-07	5.02502e-07	-3.63518e-07	7.42129e-08	-2.89305e-07
27.820	4.70011e-07	-1.05584e-07	3.64427e-07	2.71641e-07	2.24700e-08	2.94111e-07	2.85295e-07	-1.72407e-07	1.12888e-07	6.17408e-08	-1.82341e-08	4.35067e-08	-2.94203e-07	6.14831e-08	-2.32720e-07	-1.19248e-07	6.39882e-08	-5.52600e-08	3.18873e-07	1.83842e-07	5.02715e-07	-3.62416e-07	7.39879e-08	-2.88428e-07
27.845	4.69966e-07	-1.05574e-07	3.64392e-07	2.72050e-07	2.22626e-08	2.94313e-07	2.84031e-07	-1.73457e-07	1.10574e-07	6.21205e-08	-1.83463e-08	4.37742e-08	-2.92767e-07	6.11831e-08	-2.31584e-07	-1.19069e-07	6.38918e-08	-5.51767e-08	3.19121e-07	1.83818e-07	5.02939e-07	-3.61309e-07	7.37620e-08	-2.87547e-07
27.869	4.69929e-07	-1.05566e-07	3.64363e-07	2.72467e-07	2.20535e-08	2.94521e-07	2.82761e-07	-1.74519e-07	1.08242e-07	6.25030e-08	-1.84592e-08	4.40438e-08	-2.91328e-07	6.08822e-08	-2.30445e-07	-1.18888e-07	6.37949e-08	-5.50931e-08	3.19376e-07	1.83798e-07	5.03174e-07	-3.60199e-07	7.35353e-08	-2.86663e-07
27.894	4.69900e-07	-1.05559e-07	3.64341e-07	2.72893e-07	2.18426e-08	2.94735e-07	2.81487e-07	-1.75594e-07	1.05892e-07	6.28884e-08	-1.85730e-08	4.43153e-08	-2.89884e-07	6.05806e-08	-2.29304e-07	-1.18707e-07	6.36976e-08	-5.50090e-08	3.19640e-07	1.83781e-07	5.03421e-07	-3.59084e-07	7.33077e-08	-2.85776e-07
27.918	4.69880e-07	-1.05555e-07	3.64325e-07	2.73327e-07	2.16301e-08	2.94957e-07	2.80207e-07	-1.76682e-07	1.03524e-07	6.32766e-08	-1.86877e-08	4.45889e-08	-2.88437e-07	6.02782e-08	-2.28159e-07	-1.18524e-07	6.35997e-08	-5.49245e-08	3.19912e-07	1.83768e-07	5.03679e-07	-3.57965e-07	7.30793e-08	-2.84886e-07
27.943	4.69868e-07	-1.05552e-07	3.64316e-07	2.73769e-07	2.14157e-08	2.95185e-07	2.78922e-07	-1.77783e-07	1.01139e-07	6.36675e-08	-1.88032e-08	4.48644e-08	-2.86987e-07	5.99750e-08	-2.27012e-07	-1.18341e-07	6.35014e-08	-5.48395e-08	3.20192e-07	1.83757e-07	5.03949e-07	-3.56842e-07	7.28500e-08	-2.83992e-07
27.967	4.69865e-07	-1.05551e-07	3.64314e-07	2.74220e-07	2.11997e-08	2.95419e-07	2.77632e-07	-1.78896e-07	9.87360e-08	6.40613e-08	-1.89194e-08	4.51418e-08	-2.85533e-07	5.96712e-08	-2.25861e-07	-1.18157e-07	6.34026e-08	-5.47542e-08	3.20480e-07	1.83750e-07	5.04230e-07	-3.55715e-07	7.26199e-08	-2.83095e-07
27.992	4.69871e-07	-1.05553e-07	3.64318e-07	2.74679e-07	2.09820e-08	2.95661e-07	2.76337e-07	-1.80021e-07	9.63153e-08	6.44578e-08	-1.90365e-08	4.54212e-08	-2.84075e-07	5.93666e-08	-2.24708e-07	-1.17972e-07	6.33033e-08	-5.46685e-08	3.20777e-07	1.83746e-07	5.04523e-07	-3.54584e-07	7.23891e-08	-2.82195e-07
28.017	4.69884e-07	-1.05556e-07	3.64329e-07	2.75146e-07	2.07626e-08	2.95909e-07	2.75037e-07	-1.81160e-07	9.38770e-08	6.48569e-08	-1.91544e-08	4.57025e-08	-2.82614e-07	5.90613e-08	-2.23553e-07	-1.17786e-07	6.32035e-08	-5.45823e-08	3.21082e-07	1.83746e-07	5.04828e-07	-3.53449e-07	7.21574e-08	-2.81292e-07
28.041	4.69907e-07	-1.05561e-07	3.64346e-07	2.75622e-07	2.05414e-08	2.96164e-07	2.73732e-07	-1.82310e-07	9.14212e-08	6.52588e-08	-1.92731e-08	4.59857e-08	-2.81150e-07	5.87553e-08	-2.22395e-07	-1.17599e-07	6.31034e-08	-5.44958e-08	3.21395e-07	1.83749e-07	5.05144e-07	-3.52310e-07	7.19249e-08	-2.80386e-07
28.066	4.69937e-07	-1.05568e-07	3.64370e-07	2.76107e-07	2.03186e-08	2.96425e-07	2.72422e-07	-1.83474e-07	8.89479e-08	6.56634e-08	-1.93926e-08	4.62708e-08	-2.79683e-07	5.84486e-08	-2.21234e-07	-1.17412e-07	6.30027e-08	-5.44089e-08	3.21717e-07	1.83755e-07	5.05472e-07	-3.51168e-07	7.16917e-08	-2.79476e-07
28.090	4.69976e-07	-1.05576e-07	3.64400e-07	2.76600e-07	2.00940e-08	2.96694e-07	2.71107e-07	-1.84650e-07	8.64571e-08	6.60706e-08	-1.95129e-08	4.65577e-08	-2.78212e-07	5.81413e-08	-2.20071e-07	-1.17223e-07	6.29016e-08	-5.43216e-08	3.22048e-07	1.83764e-07	5.05812e-07	-3.50022e-07	7.14577e-08	-2.78564e-07
28.115	4.70024e-07	-1.05587e-07	3.64437e-07	2.77101e-07	1.98678e-08	2.96969e-07	2.69787e-07	-1.85838e-07	8.39489e-08	6.64804e-08	-1.96339e-08	4.68465e-08	-2.76738e-07	5.78333e-08	-2.18905e-07	-1.17034e-07	6.28001e-08	-5.42339e-08	3.22386e-07	1.83777e-07	5.06164e-07	-3.48872e-07	7.12229e-08	-2.77649e-07
28.140	4.70080e-07	-1.05600e-07	3.64480e-07	2.77611e-07	1.96399e-08	2.97250e-07	2.68462e-07	-1.87039e-07	8.14234e-08	6.68928e-08	-1.97557e-08	4.71371e-08	-2.75262e-07	5.75248e-08	-2.17737e-07	-1.16844e-07	6.26981e-08	-5.41459e-08	3.22734e-07	1.83793e-07	5.06527e-07	-3.47719e-07	7.09874e-08	-2.76731e-07
28.164	4.70145e-07	-1.05614e-07	3.64531e-07	2.78129e-07	1.94103e-08	2.97539e-07	2.67133e-07	-1.88253e-07	7.88805e-08	6.73078e-08	-1.98782e-08	4.74296e-08	-2.73782e-07	5.72156e-08	-2.16567e-07	-1.16653e-07	6.25957e-08	-5.40574e-08	3.23089e-07	1.83813e-07	5.06903e-07	-3.46562e-07	7.07512e-08	-2.75810e-07
28.189	4.70218e-07	-1.05631e-07	3.64587e-07	2.78655e-07	1.91790e-08	2.97834e-07	2.65799e-07	-1.89478e-07	7.63204e-08	6.77253e-08	-2.00016e-08	4.77238e-08	-2.72300e-07	5.69058e-08	-2.15394e-07	-1.16462e-07	6.24929e-08	-5.39686e-08	3.23454e-07	1.83836e-07	5.07290e-07	-3.45401e-07	7.05143e-08	-2.74887e-07
28.213	4.70300e-07	-1.05649e-07	3.64651e-07	2.79190e-07	1.89460e-08	2.98136e-07	2.64460e-07	-1.90717e-07	7.37430e-08	6.81454e-08	-2.01256e-08	4.80198e-08	-2.70815e-07	5.65954e-08	-2.14219e-07	-1.16269e-07	6.23897e-08	-5.38795e-08	3.23827e-07	1.83863e-07	5.07690e-07	-3.44237e-07	7.02767e-08	-2.73960e-07
28.238	4.70390e-07	-1.05669e-07	3.64720e-07	2.79733e-07	1.87114e-08	2.98445e-07	2.63116e-07	-1.91968e-07	7.11485e-08	6.85680e-08	-2.02504e-08	4.83176e-08	-2.69327e-07	5.62845e-08	-2.13042e-07	-1.16076e-07	6.22860e-08	-5.37900e-08	3.24208e-07	1.83893e-07	5.08102e-07	-3.43070e-07	7.00384e-08	-2.73032e-07
28.262	4.70488e-07	-1.05691e-07	3.64797e-07	2.80285e-07	1.84751e-08	2.98760e-07	2.61768e-07	-1.93231e-07	6.85368e-08	6.89930e-08	-2.03760e-08	4.86171e-08	-2.67836e-07	5.59730e-08	-2.11863e-07	-1.15882e-07	6.21820e-08	-5.37001e-08	3.24599e-07	1.83927e-07	5.08526e-07	-3.41899e-07	6.97995e-08	-2.72100e-07
28.287	4.70595e-07	-1.05715e-07	3.64880e-07	2.80845e-07	1.82371e-08	2.99082e-07	2.60415e-07	-1.94507e-07	6.59080e-08	6.94205e-08	-2.05022e-08	4.89183e-08	-2.66343e-07	5.56609e-08	-2.10682e-07	-1.15687e-07	6.20775e-08	-5.36099e-08	3.24998e-07	1.83965e-07	5.08962e-07	-3.40726e-07	6.95598e-08	-2.71166e-07
28.312	4.70711e-07	-1.05741e-07	3.64969e-07	2.81413e-07	1.79975e-08	2.99411e-07	2.59057e-07	-1.95795e-07	6.32621e-08	6.98505e-08	-2.06292e-08	4.92213e-08	-2.64848e-07	5.53484e-08	-2.09499e-07	-1.15492e-07	6.19726e-08	-5.35193e-08	3.25405e-07	1.84006e-07	5.09411e-07	-3.39549e-07	6.93195e-08	-2.70229e-07
28.336	4.70835e-07	-1.05769e-07	3.65066e-07	2.81990e-07	1.77563e-08	2.99747e-07	2.57695e-07	-1.97095e-07	6.05993e-08	7.02829e-08	-2.07569e-08	4.95260e-08	-2.63350e-07	5.50354e-08	-2.08314e-07	-1.15296e-07	6.18674e-08	-5.34284e-08	3.25822e-07	1.84050e-07	5.09872e-07	-3.38369e-07	6.90786e-08	-2.69290e-07
28.361	4.70967e-07	-1.05799e-07	3.65168e-07	2.82576e-07	1.75133e-08	3.00089e-07	2.56328e-07	-1.98408e-07	5.79195e-08	7.07176e-08	-2.08853e-08	4.98323e-08	-2.61849e-07	5.47218e-08	-2.07128e-07	-1.15099e-07	6.17617e-08	-5.33372e-08	3.26247e-07	1.84098e-07	5.10345e-07	-3.37185e-07	6.88371e-08	-2.68348e-07
28.385	4.71108e-07	-1.05831e-07	3.65278e-07	2.83169e-07	1.72688e-08	3.00438e-07	2.54956e-07	-1.99733e-07	5.52228e-08	7.11547e-08	-2.10144e-08	5.01404e-08	-2.60347e-07	5.44078e-08	-2.05939e-07	-1.14901e-07	6.16557e-08	-5.32456e-08	3.26681e-07	1.84150e-07	5.10831e-07	-3.35999e-07	6.85949e-08	-2.67404e-07
28.410	4.71258e-07	-1.05864e-07	3.65394e-07	2.83771e-07	1.70226e-08	3.00794e-07	2.53580e-07	-2.01071e-07	5.25092e-08	7.15942e-08	-2.11442e-08	5.04500e-08	-2.58842e-07	5.40933e-08	-2.04749e-07	-1.14703e-07	6.15493e-08	-5.31537e-08	3.27124e-07	1.84206e-07	5.11329e-07	-3.34810e-07	6.83522e-08	-2.66458e-07
28.434	4.71416e-07	-1.05900e-07	3.65516e-07	2.84382e-07	1.67747e-08	3.01156e-07	2.52200e-07	-2.02421e-07	4.97788e-08	7.20360e-08	-2.12746e-08	5.07613e-08	-2.57335e-07	5.37784e-08	-2.03557e-07	-1.14504e-07	6.14425e-08	-5.30615e-08	3.27576e-07	1.84265e-07	5.11840e-07	-3.33618e-07	6.81088e-08	-2.65509e-07
28.459	4.71582e-07	-1.05937e-07	3.65645e-07	2.85000e-07	1.65253e-08	3.01526e-07	2.50815e-07	-2.03783e-07	4.70316e-08	7.24800e-08	-2.14058e-08	5.10743e-08	-2.55826e-07	5.34630e-08	-2.02363e-07	-1.14304e-07	6.13354e-08	-5.29690e-08	3.28036e-07	1.84328e-07	5.12364e-07	-3.32423e-07	6.78649e-08	-2.64559e-07
28.484	4.71757e-07	-1.05977e-07	3.65781e-07	2.85627e-07	1.62742e-08	3.01902e-07	2.49425e-07	-2.05157e-07	4.42677e-08	7.29264e-08	-2.15376e-08	5.13888e-08	-2.54315e-07	5.31473e-08	-2.01168e-07	-1.14104e-07	6.12279e-08	-5.28761e-08	3.28506e-07	1.84394e-07	5.12901e-07	-3.31226e-07	6.76204e-08	-2.63605e-07
28.508	4.71941e-07	-1.06018e-07	3.65923e-07	2.86263e-07	1.60214e-08	3.02284e-07	2.48031e-07	-2.06544e-07	4.14871e-08	7.33750e-08	-2.16701e-08	5.17049e-08	-2.52802e-07	5.28311e-08	-1.99971e-07	-1.13903e-07	6.11200e-08	-5.27830e-08	3.28985e-07	1.84465e-07	5.13450e-07	-3.30026e-07	6.73754e-08	-2.62650e-07
28.533	4.72133e-07	-1.06061e-07	3.66072e-07	2.86907e-07	1.57671e-08	3.02674e-07	2.46633e-07	-2.07943e-07	3.86898e-08	7.38258e-08	-2.18032e-08	5.20226e-08	-2.51288e-07	5.25146e-08	-1.98773e-07	-1.13701e-07	6.10118e-08	-5.26896e-08	3.29473e-07	1.84539e-07	5.14012e-07	-3.28823e-07	6.71298e-08	-2.61693e-07
28.557	4.72333e-07	-1.06106e-07	3.66227e-07	2.87559e-07	1.55111e-08	3.03070e-07	2.45230e-07	-2.09354e-07	3.58760e-08	7.42788e-08	-2.19370e-08	5.23418e-08	-2.49771e-07	5.21976e-08	-1.97573e-07	-1.13499e-07	6.09033e-08	-5.25958e-08	3.29969e-07	1.84617e-07	5.14587e-07	-3.27617e-07	6.68837e-08	-2.60734e-07
28.582	4.72542e-07	-1.06153e-07	3.66389e-07	2.88219e-07	1.52535e-08	3.03473e-07	2.43823e-07	-2.10778e-07	3.30455e-08	7.47341e-08	-2.20715e-08	5.26626e-08	-2.48253e-07	5.18804e-08	-1.96372e-07	-1.13296e-07	6.07944e-08	-5.25018e-08	3.30475e-07	1.84699e-07	5.15174e-07	-3.26409e-07	6.66371e-08	-2.59772e-07
28.606	4.72759e-07	-1.06202e-07	3.66558e-07	2.88888e-07	1.49943e-08	3.03883e-07	2.42412e-07	-2.12214e-07	3.01986e-08	7.51914e-08	-2.22065e-08	5.29849e-08	-2.46733e-07	5.15628e-08	-1.95170e-07	-1.13093e-07	6.06852e-08	-5.24075e-08	3.30990e-07	1.84785e-07	5.15775e-07	-3.25199e-07	6.63900e-08	-2.58809e-07
28.631	4.72985e-07	-1.06252e-07	3.66733e-07	2.89566e-07	1.47335e-08	3.04299e-07	2.40997e-07	-2.13661e-07	2.73352e-08	7.56509e-08	-2.23423e-08	5.33087e-08	-2.45212e-07	5.12448e-08	-1.93967e-07	-1.12888e-07	6.05756e-08	-5.23128e-08	3.31514e-07	1.84875e-07	5.16389e-07	-3.23986e-07	6.61424e-08	-2.57844e-07
28.656	4.73220e-07	-1.06305e-07	3.66915e-07	2.90251e-07	1.44711e-08	3.04722e-07	2.39577e-07	-2.15121e-07	2.44554e-08	7.61126e-08	-2.24786e-08	5.36340e-08	-2.43689e-07	5.09266e-08	-1.92762e-07	-1.12684e-07	6.04657e-08	-5.22180e-08	3.32048e-07	1.84968e-07	5.17016e-07	-3.22771e-07	6.58944e-08	-2.56877e-07
28.680	4.73463e-07	-1.06360e-07	3.67103e-07	2.90945e-07	1.42071e-08	3.05152e-07	2.38153e-07	-2.16594e-07	2.15592e-08	7.65763e-08	-2.26155e-08	5.39607e-08	-2.42164e-07	5.06080e-08	-1.91556e-07	-1.12478e-07	6.03555e-08	-5.21228e-08	3.32590e-07	1.85066e-07	5.17656e-07	-3.21554e-07	6.56458e-08	-2.55908e-07
28.705	4.73714e-07	-1.06416e-07	3.67298e-07	2.91647e-07	1.39416e-08	3.05589e-07	2.36725e-07	-2.18078e-07	1.86467e-08	7.70421e-08	-2.27531e-08	5.42890e-08	-2.40639e-07	5.02892e-08	-1.90350e-07	-1.12272e-07	6.02450e-08	-5.20274e-08	3.33142e-07	1.85167e-07	5.18309e-07	-3.20334e-07	6.53969e-08	-2.54937e-07
28.729	4.73974e-07	-1.06474e-07	3.67499e-07	2.92358e-07	1.36744e-08	3.06032e-07	2.35292e-07	-2.19574e-07	1.57178e-08	7.75099e-08	-2.28913e-08	5.46186e-08	-2.39112e-07	4.99701e-08	-1.89142e-07	-1.12066e-07	6.01342e-08	-5.19317e-08	3.33703e-07	1.85273e-07	5.18976e-07	-3.19112e-07	6.51474e-08	-2.53965e-07
28.754	4.74242e-07	-1.06535e-07	3.67707e-07	2.93077e-07	1.34056e-08	3.06483e-07	2.33856e-07	-2.21083e-07	1.27728e-08	7.79798e-08	-2.30300e-08	5.49497e-08	-2.37584e-07	4.96508e-08	-1.87933e-07	-1.11859e-07	6.00231e-08	-5.18357e-08	3.34274e-07	1.85382e-07	5.19656e-07	-3.17889e-07	6.48976e-08	-2.52991e-07
28.778	4.74519e-07	-1.06597e-07	3.67922e-07	2.93804e-07	1.31353e-08	3.06939e-07	2.32415e-07	-2.22603e-07	9.81151e-09	7.84516e-08	-2.31694e-08	5.52822e-08	-2.36055e-07	4.93312e-08	-1.86723e-07	-1.11651e-07	5.99117e-08	-5.17395e-08	3.34853e-07	1.85496e-07	5.20349e-07	-3.16663e-07	6.46473e-08	-2.52015e-07
28.803	4.74804e-07	-1.06661e-07	3.68143e-07	2.94540e-07	1.28633e-08	3.07403e-07	2.30970e-07	-2.24136e-07	6.83409e-09	7.89254e-08	-2.33093e-08	5.56161e-08	-2.34524e-07	4.90114e-08	-1.85513e-07	-1.11443e-07	5.98001e-08	-5.16431e-08	3.35443e-07	1.85614e-07	5.21056e-07	-3.15435e-07	6.43967e-08	-2.51038e-07
28.828	4.75098e-07	-1.06727e-07	3.68371e-07	2.95284e-07	1.25898e-08	3.07873e-07	2.29521e-07	-2.25681e-07	3.84055e-09	7.94012e-08	-2.34498e-08	5.59514e-08	-2.32993e-07	4.86914e-08	-1.84302e-07	-1.11234e-07	5.96881e-08	-5.15464e-08	3.36041e-07	1.85735e-07	5.21777e-07	-3.14205e-07	6.41456e-08	-2.50060e-07
28.852	4.75400e-07	-1.06795e-07	3.68605e-07	2.96036e-07	1.23147e-08	3.08350e-07	2.28068e-07	-2.27237e-07	8.30934e-10	7.98790e-08	-2.35909e-08	5.62880e-08	-2.31461e-07	4.83712e-08	-1.83090e-07	-1.11025e-07	5.95758e-08	-5.14495e-08	3.36649e-07	1.85861e-07	5.22511e-07	-3.12974e-07	6.38942e-08	-2.49079e-07
28.877	4.75711e-07	-1.06865e-07	3.68846e-07	2.96796e-07	1.20381e-08	3.08834e-07	2.26611e-07	-2.28806e-07	-2.19471e-09	8.03586e-08	-2.37326e-08	5.66260e-08	-2.29928e-07	4.80508e-08	-1.81877e-07	-1.10816e-07	5.94633e-08	-5.13523e-08	3.37267e-07	1.85991e-07	5.23258e-07	-3.11740e-07	6.36424e-08	-2.48098e-07
28.901	4.76030e-07	-1.06936e-07	3.69094e-07	2.97565e-07	1.17599e-08	3.09325e-07	2.25150e-07	-2.30387e-07	-5.23633e-09	8.08401e-08	-2.38748e-08	5.69653e-08	-2.28394e-07	4.77302e-08	-1.80664e-07	-1.10605e-07	5.93505e-08	-5.12549e-08	3.37894e-07	1.86125e-07	5.24019e-07	-3.10505e-07	6.33903e-08	-2.47115e-07
28.926	4.76358e-07	-1.07010e-07	3.69348e-07	2.98342e-07	1.14801e-08	3.09822e-07	2.23685e-07	-2.31979e-07	-8.29389e-09	8.13235e-08	-2.40176e-08	5.73060e-08	-2.26859e-07	4.74095e-08	-1.79450e-07	-1.10395e-07	5.92375e-08	-5.11573e-08	3.38531e-07	1.86264e-07	5.24794e-07	-3.09269e-07	6.31378e-08	-2.46131e-07
28.951	4.76694e-07	-1.07086e-07	3.69608e-07	2.99127e-07	1.11988e-08	3.10326e-07	2.22216e-07	-2.33584e-07	-1.13674e-08	8.18088e-08	-2.41609e-08	5.76479e-08	-2.25324e-07	4.70887e-08	-1.78236e-07	-1.10184e-07	5.91242e-08	-5.10594e-08	3.39177e-07	1.86406e-07	5.25583e-07	-3.08030e-07	6.28850e-08	-2.45145e-07
28.975	4.77039e-07	-1.07163e-07	3.69876e-07	2.99921e-07	1.09159e-08	3.10837e-07	2.20744e-07	-2.35200e-07	-1.44567e-08	8.22959e-08	-2.43047e-08	5.79911e-08	-2.23789e-07	4.67678e-08	-1.77021e-07	-1.09972e-07	5.90107e-08	-5.09614e-08	3.39833e-07	1.86553e-07	5.26386e-07	-3.06790e-07	6.26319e-08	-2.44159e-07
29.000	4.77392e-07	-1.07242e-07	3.70149e-07	3.00723e-07	1.06314e-08	3.11354e-07	2.19267e-07	-2.36829e-07	-1.75618e-08	8.27847e-08	-2.44491e-08	5.83356e-08	-2.22252e-07	4.64467e-08	-1.75806e-07	-1.09760e-07	5.88969e-08	-5.08631e-08	3.40498e-07	1.86704e-07	5.27202e-07	-3.05549e-07	6.23785e-08	-2.43171e-07
29.024	4.77753e-07	-1.07323e-07	3.70430e-07	3.01533e-07	1.03454e-08	3.11878e-07	2.17786e-07	-2.38469e-07	-2.06827e-08	8.32754e-08	-2.45940e-08	5.86814e-08	-2.20716e-07	4.61256e-08	-1.74590e-07	-1.09547e-07	5.87828e-08	-5.07646e-08	3.41173e-07	1.86860e-07	5.28033e-07	-3.04306e-07	6.21248e-08	-2.42182e-07
29.049	4.78123e-07	-1.07407e-07	3.70717e-07	3.02351e-07	1.00579e-08	3.12409e-07	2.16302e-07	-2.40121e-07	-2.38193e-08	8.37678e-08	-2.47394e-08	5.90284e-08	-2.19179e-07	4.58044e-08	-1.73374e-07	-1.09335e-07	5.86686e-08	-5.06659e-08	3.41858e-07	1.87019e-07	5.28878e-07	-3.03062e-07	6.18708e-08	-2.41192e-07
29.073	4.78502e-07	-1.07492e-07	3.71010e-07	3.03178e-07	9.76884e-09	3.12946e-07	2.14814e-07	-2.41785e-07	-2.69716e-08	8.42620e-08	-2.48854e-08	5.93766e-08	-2.17641e-07	4.54831e-08	-1.72158e-07	-1.09121e-07	5.85541e-08	-5.05671e-08	3.42553e-07	1.87183e-07	5.29736e-07	-3.01817e-07	6.16165e-08	-2.40200e-07
29.098	4.78889e-07	-1.07579e-07	3.71310e-07	3.04012e-07	9.47822e-09	3.13491e-07	2.13321e-07	-2.43461e-07	-3.01396e-08	8.47579e-08	-2.50318e-08	5.97260e-08	-2.16104e-07	4.51618e-08	-1.70942e-07	-1.08907e-07	5.84394e-08	-5.04680e-08	3.43258e-07	1.87352e-07	5.30609e-07	-3.00570e-07	6.13620e-08	-2.39208e-07
29.123	4.79284e-07	-1.07667e-07	3.71617e-07	3.04855e-07	9.18608e-09	3.14041e-07	2.11826e-07	-2.45149e-07	-3.33231e-08	8.52554e-08	-2.51788e-08	6.00766e-08	-2.14566e-07	4.48404e-08	-1.69725e-07	-1.08693e-07	5.83244e-08	-5.03688e-08	3.43972e-07	1.87524e-07	5.31496e-07	-2.99323e-07	6.11073e-08	-2.38215e-07
29.147	4.79688e-07	-1.07758e-07	3.71930e-07	3.05707e-07	8.89239e-09	3.14599e-07	2.10326e-07	-2.46848e-07	-3.65223e-08	8.57547e-08	-2.53262e-08	6.04285e-08	-2.13028e-07	4.45190e-08	-1.68509e-07	-1.08479e-07	5.82093e-08	-5.02693e-08	3.44696e-07	1.87702e-07	5.32398e-07	-2.98074e-07	6.08524e-08	-2.37221e-07
29.172	4.80100e-07	-1.07851e-07	3.72249e-07	3.06566e-07	8.59718e-09	3.15163e-07	2.08823e-07	-2.48559e-07	-3.97369e-08	8.62556e-08	-2.54742e-08	6.07814e-08	-2.11490e-07	4.41976e-08	-1.67292e-07	-1.08264e-07	5.80940e-08	-5.01697e-08	3.45430e-07	1.87883e-07	5.33314e-07	-2.96824e-07	6.05972e-08	-2.36227e-07
29.196	4.80521e-07	-1.07945e-07	3.72576e-07	3.07434e-07	8.30045e-09	3.15734e-07	2.07315e-07	-2.50282e-07	-4.29670e-08	8.67581e-08	-2.56226e-08	6.11355e-08	-2.09952e-07	4.38762e-08	-1.66076e-07	-1.08048e-07	5.79784e-08	-5.00700e-08	3.46174e-07	1.88069e-07	5.34244e-07	-2.95573e-07	6.03418e-08	-2.35231e-07
29.221	4.80950e-07	-1.08042e-07	3.72908e-07	3.08310e-07	8.00219e-09	3.16312e-07	2.05805e-07	-2.52017e-07	-4.62125e-08	8.72623e-08	-2.57715e-08	6.14908e-08	-2.08415e-07	4.35549e-08	-1.64860e-07	-1.07833e-07	5.78627e-08	-4.99700e-08	3.46928e-07	1.88260e-07	5.35188e-07	-2.94321e-07	6.00862e-08	-2.34235e-07
29.245	4.81388e-07	-1.08140e-07	3.73248e-07	3.09194e-07	7.70241e-09	3.16896e-07	2.04290e-07	-2.53764e-07	-4.94735e-08	8.77680e-08	-2.59208e-08	6.18472e-08	-2.06877e-07	4.32336e-08	-1.63643e-07	-1.07617e-07	5.77468e-08	-4.98699e-08	3.47692e-07	1.88455e-07	5.36147e-07	-2.93068e-07	5.98305e-08	-2.33238e-07
29.270	4.81834e-07	-1.08240e-07	3.73594e-07	3.10086e-07	7.40112e-09	3.17487e-07	2.02772e-07	-2.55522e-07	-5.27498e-08	8.82753e-08	-2.60706e-08	6.22046e-08	-2.05340e-07	4.29123e-08	-1.62427e-07	-1.07400e-07	5.76307e-08	-4.97696e-08	3.48467e-07	1.88654e-07	5.37121e-07	-2.91815e-07	5.95746e-08	-2.32240e-07
29.295	4.82288e-07	-1.08342e-07	3.73946e-07	3.10987e-07	7.09831e-09	3.18085e-07	2.01250e-07	-2.57292e-07	-5.60414e-08	8.87841e-08	-2.62209e-08	6.25632e-08	-2.03803e-07	4.25911e-08	-1.61212e-07	-1.07184e-07	5.75144e-08	-4.96692e-08	3.49251e-07	1.88859e-07	5.38109e-07	-2.90561e-07	5.93185e-08	-2.31242e-07
29.319	4.82751e-07	-1.08446e-07	3.74305e-07	3.11896e-07	6.79399e-09	3.18690e-07	1.99725e-07	-2.59073e-07	-5.93483e-08	8.92945e-08	-2.63717e-08	6.29229e-08	-2.02266e-07	4.22700e-08	-1.59996e-07	-1.06967e-07	5.73980e-08	-4.95687e-08	3.50045e-07	1.89067e-07	5.39112e-07	-2.89306e-07	5.90623e-08	-2.30243e-07
29.344	4.83223e-07	-1.08552e-07	3.74670e-07	3.12812e-07	6.48816e-09	3.19301e-07	1.98196e-07	-2.60866e-07	-6.26704e-08	8.98064e-08	-2.65228e-08	6.32836e-08	-2.00730e-07	4.19489e-08	-1.58781e-07	-1.06749e-07	5.72814e-08	-4.94680e-08	3.50849e-07	1.89281e-07	5.40130e-07	-2.88050e-07	5.88060e-08	-2.29244e-07
29.368	4.83702e-07	-1.08660e-07	3.75042e-07	3.13737e-07	6.18083e-09	3.19918e-07	1.96664e-07	-2.62671e-07	-6.60077e-08	9.03198e-08	-2.66745e-08	6.36453e-08	-1.99194e-07	4.16280e-08	-1.57566e-07	-1.06532e-07	5.71646e-08	-4.93671e-08	3.51664e-07	1.89499e-07	5.41162e-07	-2.86794e-07	5.85496e-08	-2.28244e-07
29.393	4.84191e-07	-1.08770e-07	3.75421e-07	3.14671e-07	5.87199e-09	3.20543e-07	1.95128e-07	-2.64488e-07	-6.93601e-08	9.08346e-08	-2.68265e-08	6.40081e-08	-1.97659e-07	4.13072e-08	-1.56352e-07	-1.06314e-07	5.70477e-08	-4.92662e-08	3.52488e-07	1.89721e-07	5.42210e-07	-2.85537e-07	5.82930e-08	-2.27244e-07
29.417	4.84687e-07	-1.08881e-07	3.75806e-07	3.15612e-07	5.56165e-09	3.21174e-07	1.93588e-07	-2.66316e-07	-7.27277e-08	9.13509e-08	-2.69790e-08	6.43719e-08	-1.96125e-07	4.09865e-08	-1.55138e-07	-1.06096e-07	5.69306e-08	-4.91651e-08	3.53323e-07	1.89949e-07	5.43272e-07	-2.84280e-07	5.80364e-08	-2.26244e-07
29.442	4.85192e-07	-1.08995e-07	3.76198e-07	3.16562e-07	5.24982e-09	3.21811e-07	1.92045e-07	-2.68155e-07	-7.61104e-08	9.18686e-08	-2.71319e-08	6.47368e-08	-1.94591e-07	4.06660e-08	-1.53925e-07	-1.05877e-07	5.68134e-08	-4.90639e-08	3.54169e-07	1.90181e-07	5.44349e-07	-2.83023e-07	5.77797e-08	-2.25243e-07
29.467	4.85706e-07	-1.09110e-07	3.76596e-07	3.17519e-07	4.93649e-09	3.22456e-07	1.90498e-07	-2.70006e-07	-7.95081e-08	9.23878e-08	-2.72852e-08	6.51026e-08	-1.93058e-07	4.03456e-08	-1.52712e-07	-1.05659e-07	5.66961e-08	-4.89625e-08	3.55024e-07	1.90417e-07	5.45441e-07	-2.81765e-07	5.75229e-08	-2.24242e-07
29.491	4.86228e-07	-1.09227e-07	3.77001e-07	3.18485e-07	4.62167e-09	3.23107e-07	1.88948e-07	-2.71869e-07	-8.29208e-08	9.29083e-08	-2.74389e-08	6.54694e-08	-1.91526e-07	4.00254e-08	-1.51500e-07	-1.05440e-07	5.65786e-08	-4.88611e-08	3.55890e-07	1.90659e-07	5.46549e-07	-2.80507e-07	5.72660e-08	-2.23241e-07
29.516	4.86758e-07	-1.09346e-07	3.77412e-07	3.19459e-07	4.30536e-09	3.23764e-07	1.87395e-07	-2.73743e-07	-8.63485e-08	9.34302e-08	-2.75931e-08	6.58371e-08	-1.89994e-07	3.97054e-08	-1.50289e-07	-1.05221e-07	5.64610e-08	-4.87595e-08	3.56766e-07	1.90905e-07	5.47671e-07	-2.79249e-07	5.70092e-08	-2.22239e-07
29.540	4.87297e-07	-1.09467e-07	3.77829e-07	3.20441e-07	3.98757e-09	3.24428e-07	1.85838e-07	-2.75629e-07	-8.97911e-08	9.39534e-08	-2.77476e-08	6.62058e-08	-1.88464e-07	3.93856e-08	-1.49078e-07	-1.05001e-07	5.63433e-08	-4.86579e-08	3.57653e-07	1.91156e-07	5.48809e-07	-2.77990e-07	5.67522e-08	-2.21238e-07
29.565	4.87844e-07	-1.09590e-07	3.78254e-07	3.21431e-07	3.66829e-09	3.25099e-07	1.84278e-07	-2.77526e-07	-9.32486e-08	9.44779e-08	-2.79025e-08	6.65755e-08	-1.86935e-07	3.90660e-08	-1.47869e-07	-1.04782e-07	5.62255e-08	-4.85561e-08	3.58550e-07	1.91412e-07	5.49962e-07	-2.76732e-07	5.64953e-08	-2.20236e-07
29.590	4.88400e-07	-1.09715e-07	3.78684e-07	3.22429e-07	3.34752e-09	3.25777e-07	1.82714e-07	-2.79435e-07	-9.67209e-08	9.50038e-08	-2.80578e-08	6.69460e-08	-1.85406e-07	3.87466e-08	-1.46660e-07	-1.04562e-07	5.61075e-08	-4.84543e-08	3.59458e-07	1.91673e-07	5.51130e-07	-2.75473e-07	5.62384e-08	-2.19235e-07
29.614	4.88963e-07	-1.09842e-07	3.79122e-07	3.23435e-07	3.02528e-09	3.26461e-07	1.81147e-07	-2.81355e-07	-1.00208e-07	9.55310e-08	-2.82135e-08	6.73175e-08	-1.83879e-07	3.84274e-08	-1.45452e-07	-1.04342e-07	5.59895e-08	-4.83523e-08	3.60376e-07	1.91938e-07	5.52314e-07	-2.74214e-07	5.59814e-08	-2.18233e-07
29.639	4.89536e-07	-1.09970e-07	3.79565e-07	3.24450e-07	2.70156e-09	3.27151e-07	1.79577e-07	-2.83287e-07	-1.03710e-07	9.60594e-08	-2.83696e-08	6.76898e-08	-1.82353e-07	3.81086e-08	-1.44245e-07	-1.04122e-07	5.58714e-08	-4.82503e-08	3.61304e-07	1.92209e-07	5.53513e-07	-2.72956e-07	5.57245e-08	-2.17231e-07
29.663	4.90117e-07	-1.10101e-07	3.80016e-07	3.25472e-07	2.37637e-09	3.27849e-07	1.78003e-07	-2.85230e-07	-1.07227e-07	9.65891e-08	-2.85260e-08	6.80631e-08	-1.80829e-07	3.77899e-08	-1.43039e-07	-1.03901e-07	5.57531e-08	-4.81482e-08	3.62243e-07	1.92484e-07	5.54728e-07	-2.71698e-07	5.54676e-08	-2.16230e-07
29.688	4.90706e-07	-1.10233e-07	3.80473e-07	3.26503e-07	2.04970e-09	3.28553e-07	1.76426e-07	-2.87184e-07	-1.10758e-07	9.71200e-08	-2.86828e-08	6.84372e-08	-1.79305e-07	3.74716e-08	-1.41834e-07	-1.03681e-07	5.56348e-08	-4.80460e-08	3.63193e-07	1.92765e-07	5.55958e-07	-2.70439e-07	5.52107e-08	-2.15229e-07
29.712	4.91303e-07	-1.10367e-07	3.80936e-07	3.27542e-07	1.72156e-09	3.29263e-07	1.74846e-07	-2.89150e-07	-1.14304e-07	9.76521e-08	-2.88399e-08	6.88122e-08	-1.77783e-07	3.71535e-08	-1.40630e-07	-1.03460e-07	5.55164e-08	-4.79438e-08	3.64154e-07	1.93050e-07	5.57204e-07	-2.69181e-07	5.49539e-08	-2.14228e-07
29.737	4.91909e-07	-1.10503e-07	3.81406e-07	3.28588e-07	1.39195e-09	3.29980e-07	1.73262e-07	-2.91127e-07	-1.17865e-07	9.81854e-08	-2.89974e-08	6.91880e-08	-1.76263e-07	3.68358e-08	-1.39427e-07	-1.03239e-07	5.53980e-08	-4.78415e-08	3.65125e-07	1.93341e-07	5.58465e-07	-2.67924e-07	5.46972e-08	-2.13227e-07
29.762	4.92523e-07	-1.10641e-07	3.81882e-07	3.29643e-07	1.06088e-09	3.30704e-07	1.71675e-07	-2.93115e-07	-1.21440e-07	9.87199e-08	-2.91553e-08	6.95646e-08	-1.74744e-07	3.65183e-08	-1.38226e-07	-1.03019e-07	5.52794e-08	-4.77391e-08	3.66106e-07	1.93636e-07	5.59743e-07	-2.66667e-07	5.44405e-08	-2.12226e-07
29.786	4.93146e-07	-1.10781e-07	3.82365e-07	3.30706e-07	7.28335e-10	3.31434e-07	1.70085e-07	-2.95115e-07	-1.25030e-07	9.92555e-08	-2.93135e-08	6.99421e-08	-1.73227e-07	3.62012e-08	-1.37025e-07	-1.02798e-07	5.51608e-08	-4.76367e-08	3.67099e-07	1.93937e-07	5.61036e-07	-2.65410e-07	5.41839e-08	-2.11226e-07
29.811	4.93777e-07	-1.10923e-07	3.82854e-07	3.31777e-07	3.94332e-10	3.32171e-07	1.68492e-07	-2.97126e-07	-1.28635e-07	9.97923e-08	-2.94720e-08	7.03203e-08	-1.71711e-07	3.58845e-08	-1.35826e-07	-1.02576e-07	5.50422e-08	-4.75342e-08	3.68102e-07	1.94242e-07	5.62344e-07	-2.64153e-07	5.39274e-08	-2.10226e-07
29.835	4.94416e-07	-1.11067e-07	3.83350e-07	3.32856e-07	5.88684e-11	3.32914e-07	1.66896e-07	-2.99149e-07	-1.32253e-07	1.00330e-07	-2.96309e-08	7.06994e-08	-1.70197e-07	3.55681e-08	-1.34629e-07	-1.02355e-07	5.49235e-08	-4.74317e-08	3.69116e-07	1.94553e-07	5.63669e-07	-2.62898e-07	5.36711e-08	-2.09226e-07
29.860	4.95064e-07	-1.11212e-07	3.83852e-07	3.33942e-07	-2.78055e-10	3.33664e-07	1.65296e-07	-3.01183e-07	-1.35887e-07	1.00869e-07	-2.97901e-08	7.10792e-08	-1.68684e-07	3.52520e-08	-1.33432e-07	-1.02134e-07	5.48047e-08	-4.73291e-08	3.70141e-07	1.94869e-07	5.65010e-07	-2.61642e-07	5.34148e-08	-2.08227e-07
[truncated: 6 more rows]
