# Supplementary material for: Effects of ischemic preconditioning on lower-limb anaerobic performance and neuromuscular adaptations
Source: PeerJ. 2026 Jun 8;14:e21296. doi: 10.7717/peerj.21296 (PMC13256049; doi:10.7717/peerj.21296)
Supplement: Supplemental Information 1 [file peerj-14-21296-s001.zip › Fnirs_hbo/43.csv]

	1	1	1	1	1	1	1	1	1	1	1	1	1	1	1	1	1	1	1	1	1	1	1	1
time	HRF HbO,1,1	HRF HbR,1,1	HRF HbT,1,1	HRF HbO,1,2	HRF HbR,1,2	HRF HbT,1,2	HRF HbO,1,3	HRF HbR,1,3	HRF HbT,1,3	HRF HbO,1,4	HRF HbR,1,4	HRF HbT,1,4	HRF HbO,2,5	HRF HbR,2,5	HRF HbT,2,5	HRF HbO,2,6	HRF HbR,2,6	HRF HbT,2,6	HRF HbO,2,7	HRF HbR,2,7	HRF HbT,2,7	HRF HbO,2,8	HRF HbR,2,8	HRF HbT,2,8
-1.991	-2.25184e-07	4.56719e-08	-1.79512e-07	8.46048e-11	-1.38171e-11	7.07878e-11	-2.36160e-07	-5.93473e-08	-2.95508e-07	1.39804e-08	-2.32602e-09	1.16544e-08	-1.91168e-07	2.40647e-08	-1.67103e-07	-2.08897e-08	1.73781e-09	-1.91519e-08	-2.12421e-07	-1.31366e-08	-2.25558e-07	-8.19622e-08	8.07722e-09	-7.38850e-08
-1.966	-2.19509e-07	4.45209e-08	-1.74988e-07	1.18286e-10	-1.93176e-11	9.89684e-11	-2.30257e-07	-5.78906e-08	-2.88148e-07	1.37244e-08	-2.28342e-09	1.14409e-08	-1.86518e-07	2.34794e-08	-1.63038e-07	-2.03167e-08	1.69014e-09	-1.86266e-08	-2.06977e-07	-1.28336e-08	-2.19810e-07	-8.00442e-08	7.88821e-09	-7.21560e-08
-1.942	-2.13833e-07	4.33697e-08	-1.70463e-07	1.49789e-10	-2.44625e-11	1.25327e-10	-2.24351e-07	-5.64318e-08	-2.80783e-07	1.34637e-08	-2.24006e-09	1.12237e-08	-1.81862e-07	2.28932e-08	-1.58968e-07	-1.97454e-08	1.64262e-09	-1.81028e-08	-2.01534e-07	-1.25291e-08	-2.14063e-07	-7.81219e-08	7.69877e-09	-7.04231e-08
-1.917	-2.08156e-07	4.22183e-08	-1.65937e-07	1.79157e-10	-2.92586e-11	1.49898e-10	-2.18441e-07	-5.49712e-08	-2.73412e-07	1.31985e-08	-2.19594e-09	1.10026e-08	-1.77199e-07	2.23063e-08	-1.54893e-07	-1.91760e-08	1.59524e-09	-1.75807e-08	-1.96093e-07	-1.22230e-08	-2.08316e-07	-7.61952e-08	7.50890e-09	-6.86863e-08
-1.892	-2.02477e-07	4.10666e-08	-1.61411e-07	2.06431e-10	-3.37129e-11	1.72718e-10	-2.12528e-07	-5.35087e-08	-2.66037e-07	1.29288e-08	-2.15107e-09	1.07778e-08	-1.72531e-07	2.17186e-08	-1.50812e-07	-1.86083e-08	1.54802e-09	-1.70602e-08	-1.90654e-07	-1.19154e-08	-2.02569e-07	-7.42641e-08	7.31859e-09	-6.69455e-08
-1.868	-1.96798e-07	3.99147e-08	-1.56883e-07	2.31655e-10	-3.78323e-11	1.93823e-10	-2.06612e-07	-5.20444e-08	-2.58656e-07	1.26547e-08	-2.10545e-09	1.05492e-08	-1.67856e-07	2.11301e-08	-1.46726e-07	-1.80424e-08	1.50094e-09	-1.65414e-08	-1.85217e-07	-1.16063e-08	-1.96824e-07	-7.23285e-08	7.12784e-09	-6.52006e-08
-1.843	-1.91118e-07	3.87627e-08	-1.52356e-07	2.54872e-10	-4.16238e-11	2.13248e-10	-2.00693e-07	-5.05783e-08	-2.51271e-07	1.23761e-08	-2.05911e-09	1.03170e-08	-1.63175e-07	2.05409e-08	-1.42634e-07	-1.74783e-08	1.45401e-09	-1.60243e-08	-1.79783e-07	-1.12958e-08	-1.91079e-07	-7.03884e-08	6.93664e-09	-6.34517e-08
-1.819	-1.85438e-07	3.76106e-08	-1.47827e-07	2.76123e-10	-4.50944e-11	2.31028e-10	-1.94772e-07	-4.91104e-08	-2.43882e-07	1.20932e-08	-2.01204e-09	1.00812e-08	-1.58488e-07	1.99509e-08	-1.38537e-07	-1.69160e-08	1.40724e-09	-1.55088e-08	-1.74351e-07	-1.09838e-08	-1.85335e-07	-6.84437e-08	6.74500e-09	-6.16987e-08
-1.794	-1.79757e-07	3.64584e-08	-1.43298e-07	2.95451e-10	-4.82510e-11	2.47200e-10	-1.88848e-07	-4.76409e-08	-2.36489e-07	1.18061e-08	-1.96427e-09	9.84182e-09	-1.53796e-07	1.93602e-08	-1.34436e-07	-1.63556e-08	1.36062e-09	-1.49950e-08	-1.68922e-07	-1.06705e-08	-1.79592e-07	-6.64945e-08	6.55291e-09	-5.99416e-08
-1.769	-1.74076e-07	3.53061e-08	-1.38769e-07	3.12899e-10	-5.11005e-11	2.61799e-10	-1.82921e-07	-4.61698e-08	-2.29091e-07	1.15147e-08	-1.91578e-09	9.59891e-09	-1.49097e-07	1.87688e-08	-1.30329e-07	-1.57971e-08	1.31415e-09	-1.44829e-08	-1.63496e-07	-1.03558e-08	-1.73851e-07	-6.45407e-08	6.36037e-09	-5.81803e-08
-1.745	-1.68394e-07	3.41538e-08	-1.34240e-07	3.28510e-10	-5.36499e-11	2.74860e-10	-1.76993e-07	-4.46970e-08	-2.21690e-07	1.12191e-08	-1.86661e-09	9.35252e-09	-1.44393e-07	1.81766e-08	-1.26216e-07	-1.52404e-08	1.26784e-09	-1.39725e-08	-1.58072e-07	-1.00398e-08	-1.68112e-07	-6.25822e-08	6.16736e-09	-5.64149e-08
-1.720	-1.62713e-07	3.30015e-08	-1.29711e-07	3.42326e-10	-5.59062e-11	2.86419e-10	-1.71062e-07	-4.32227e-08	-2.14285e-07	1.09195e-08	-1.81675e-09	9.10271e-09	-1.39683e-07	1.75837e-08	-1.22099e-07	-1.46856e-08	1.22169e-09	-1.34639e-08	-1.52653e-07	-9.72246e-09	-1.62375e-07	-6.06191e-08	5.97390e-09	-5.46452e-08
-1.696	-1.57032e-07	3.18493e-08	-1.25182e-07	3.54389e-10	-5.78762e-11	2.96512e-10	-1.65130e-07	-4.17469e-08	-2.06877e-07	1.06157e-08	-1.76622e-09	8.84951e-09	-1.34968e-07	1.69901e-08	-1.17978e-07	-1.41327e-08	1.17569e-09	-1.29570e-08	-1.47236e-07	-9.40389e-09	-1.56640e-07	-5.86512e-08	5.77997e-09	-5.28713e-08
-1.671	-1.51351e-07	3.06971e-08	-1.20654e-07	3.64741e-10	-5.95670e-11	3.05174e-10	-1.59196e-07	-4.02697e-08	-1.99466e-07	1.03080e-08	-1.71502e-09	8.59297e-09	-1.30246e-07	1.63958e-08	-1.13851e-07	-1.35816e-08	1.12985e-09	-1.24518e-08	-1.41823e-07	-9.08409e-09	-1.50907e-07	-5.66786e-08	5.58557e-09	-5.10930e-08
-1.647	-1.45671e-07	2.95450e-08	-1.16126e-07	3.73426e-10	-6.09853e-11	3.12441e-10	-1.53261e-07	-3.87911e-08	-1.92052e-07	9.99631e-09	-1.66316e-09	8.33315e-09	-1.25520e-07	1.58008e-08	-1.09719e-07	-1.30325e-08	1.08417e-09	-1.19483e-08	-1.36414e-07	-8.76310e-09	-1.45177e-07	-5.47012e-08	5.39071e-09	-4.93105e-08
-1.622	-1.39991e-07	2.83931e-08	-1.11598e-07	3.80486e-10	-6.21383e-11	3.18348e-10	-1.47325e-07	-3.73111e-08	-1.84636e-07	9.68074e-09	-1.61066e-09	8.07008e-09	-1.20788e-07	1.52051e-08	-1.05583e-07	-1.24853e-08	1.03865e-09	-1.14467e-08	-1.31009e-07	-8.44095e-09	-1.39450e-07	-5.27190e-08	5.19536e-09	-4.75237e-08
-1.597	-1.34312e-07	2.72413e-08	-1.07071e-07	3.85963e-10	-6.30327e-11	3.22930e-10	-1.41388e-07	-3.58298e-08	-1.77217e-07	9.36133e-09	-1.55751e-09	7.80382e-09	-1.16050e-07	1.46087e-08	-1.01442e-07	-1.19401e-08	9.93289e-10	-1.09468e-08	-1.25608e-07	-8.11768e-09	-1.33725e-07	-5.07320e-08	4.99954e-09	-4.57324e-08
-1.573	-1.28635e-07	2.60897e-08	-1.02545e-07	3.89899e-10	-6.36755e-11	3.26223e-10	-1.35449e-07	-3.43472e-08	-1.69796e-07	9.03814e-09	-1.50374e-09	7.53440e-09	-1.11308e-07	1.40117e-08	-9.72961e-08	-1.13967e-08	9.48090e-10	-1.04486e-08	-1.20211e-07	-7.79330e-09	-1.28004e-07	-4.87400e-08	4.80324e-09	-4.39368e-08
-1.548	-1.22958e-07	2.49384e-08	-9.80195e-08	3.92336e-10	-6.40736e-11	3.28263e-10	-1.29510e-07	-3.28634e-08	-1.62374e-07	8.71123e-09	-1.44935e-09	7.26188e-09	-1.06560e-07	1.34140e-08	-9.31459e-08	-1.08553e-08	9.03052e-10	-9.95228e-09	-1.14819e-07	-7.46787e-09	-1.22287e-07	-4.67432e-08	4.60646e-09	-4.21367e-08
-1.524	-1.17283e-07	2.37873e-08	-9.34953e-08	3.93318e-10	-6.42338e-11	3.29084e-10	-1.23571e-07	-3.13785e-08	-1.54949e-07	8.38064e-09	-1.39435e-09	6.98629e-09	-1.01807e-07	1.28157e-08	-8.89912e-08	-1.03159e-08	8.58177e-10	-9.45772e-09	-1.09431e-07	-7.14140e-09	-1.16573e-07	-4.47414e-08	4.40918e-09	-4.03322e-08
-1.499	-1.11609e-07	2.26366e-08	-8.89722e-08	3.92885e-10	-6.41632e-11	3.28722e-10	-1.17631e-07	-2.98924e-08	-1.47523e-07	8.04644e-09	-1.33875e-09	6.70770e-09	-9.70488e-08	1.22168e-08	-8.48321e-08	-9.77843e-09	8.13465e-10	-8.96497e-09	-1.04049e-07	-6.81393e-09	-1.10862e-07	-4.27346e-08	4.21142e-09	-3.85232e-08
-1.475	-1.05937e-07	2.14861e-08	-8.44505e-08	3.91080e-10	-6.38685e-11	3.27212e-10	-1.11691e-07	-2.84053e-08	-1.40096e-07	7.70869e-09	-1.28255e-09	6.42613e-09	-9.22857e-08	1.16172e-08	-8.06686e-08	-9.24293e-09	7.68917e-10	-8.47401e-09	-9.86708e-08	-6.48549e-09	-1.05156e-07	-4.07228e-08	4.01316e-09	-3.67097e-08
-1.450	-1.00266e-07	2.03361e-08	-7.99301e-08	3.87946e-10	-6.33566e-11	3.24590e-10	-1.05751e-07	-2.69172e-08	-1.32668e-07	7.36742e-09	-1.22577e-09	6.14165e-09	-8.75177e-08	1.10170e-08	-7.65007e-08	-8.70940e-09	7.24533e-10	-7.98487e-09	-9.32983e-08	-6.15611e-09	-9.94544e-08	-3.87060e-08	3.81440e-09	-3.48916e-08
-1.425	-9.45977e-08	1.91864e-08	-7.54113e-08	3.83524e-10	-6.26345e-11	3.20890e-10	-9.98116e-08	-2.54281e-08	-1.25240e-07	7.02271e-09	-1.16842e-09	5.85429e-09	-8.27448e-08	1.04161e-08	-7.23287e-08	-8.17786e-09	6.80314e-10	-7.49755e-09	-8.79311e-08	-5.82583e-09	-9.37570e-08	-3.66841e-08	3.61515e-09	-3.30689e-08
-1.401	-8.89313e-08	1.80371e-08	-7.08942e-08	3.77856e-10	-6.17088e-11	3.16147e-10	-9.38723e-08	-2.39381e-08	-1.17810e-07	6.67460e-09	-1.11050e-09	5.56409e-09	-7.79672e-08	9.81472e-09	-6.81525e-08	-7.64830e-09	6.36260e-10	-7.01204e-09	-8.25695e-08	-5.49467e-09	-8.80642e-08	-3.46571e-08	3.41539e-09	-3.12417e-08
-1.376	-8.32672e-08	1.68883e-08	-6.63789e-08	3.70984e-10	-6.05866e-11	3.10398e-10	-8.79337e-08	-2.24472e-08	-1.10381e-07	6.32314e-09	-1.05203e-09	5.27111e-09	-7.31848e-08	9.21270e-09	-6.39721e-08	-7.12074e-09	5.92373e-10	-6.52837e-09	-7.72136e-08	-5.16267e-09	-8.23763e-08	-3.26249e-08	3.21513e-09	-2.94098e-08
-1.352	-7.76055e-08	1.57400e-08	-6.18655e-08	3.62951e-10	-5.92745e-11	3.03676e-10	-8.19958e-08	-2.09555e-08	-1.02951e-07	5.96840e-09	-9.93007e-10	4.97539e-09	-6.83978e-08	8.61010e-09	-5.97877e-08	-6.59518e-09	5.48652e-10	-6.04653e-09	-7.18637e-08	-4.82986e-09	-7.66935e-08	-3.05876e-08	3.01435e-09	-2.75733e-08
-1.327	-7.19464e-08	1.45922e-08	-5.73542e-08	3.53796e-10	-5.77795e-11	2.96017e-10	-7.60589e-08	-1.94630e-08	-9.55220e-08	5.61043e-09	-9.33448e-10	4.67698e-09	-6.36063e-08	8.00693e-09	-5.55994e-08	-6.07163e-09	5.05097e-10	-5.56653e-09	-6.65198e-08	-4.49626e-09	-7.10160e-08	-2.85451e-08	2.81307e-09	-2.57320e-08
-1.303	-6.62901e-08	1.34450e-08	-5.28451e-08	3.43563e-10	-5.61083e-11	2.87455e-10	-7.01232e-08	-1.79699e-08	-8.80930e-08	5.24927e-09	-8.73361e-10	4.37591e-09	-5.88103e-08	7.40319e-09	-5.14071e-08	-5.55008e-09	4.61710e-10	-5.08837e-09	-6.11821e-08	-4.16192e-09	-6.53440e-08	-2.64974e-08	2.61127e-09	-2.38861e-08
-1.278	-6.06366e-08	1.22984e-08	-4.83383e-08	3.32293e-10	-5.42678e-11	2.78026e-10	-6.41887e-08	-1.64760e-08	-8.06647e-08	4.88499e-09	-8.12753e-10	4.07224e-09	-5.40098e-08	6.79890e-09	-4.72109e-08	-5.03055e-09	4.18490e-10	-4.61206e-09	-5.58509e-08	-3.82685e-09	-5.96777e-08	-2.44444e-08	2.40895e-09	-2.20355e-08
-1.253	-5.49862e-08	1.11523e-08	-4.38339e-08	3.20028e-10	-5.22647e-11	2.67763e-10	-5.82557e-08	-1.49815e-08	-7.32373e-08	4.51764e-09	-7.51634e-10	3.76601e-09	-4.92051e-08	6.19406e-09	-4.30110e-08	-4.51304e-09	3.75438e-10	-4.13760e-09	-5.05262e-08	-3.49110e-09	-5.40173e-08	-2.23861e-08	2.20611e-09	-2.01800e-08
-1.229	-4.93390e-08	1.00070e-08	-3.93321e-08	3.06808e-10	-5.01058e-11	2.56703e-10	-5.23245e-08	-1.34865e-08	-6.58109e-08	4.14727e-09	-6.90012e-10	3.45726e-09	-4.43960e-08	5.58869e-09	-3.88073e-08	-3.99755e-09	3.32555e-10	-3.66499e-09	-4.52084e-08	-3.15468e-09	-4.83630e-08	-2.03226e-08	2.00275e-09	-1.83198e-08
-1.204	-4.36953e-08	8.86230e-09	-3.48330e-08	2.92676e-10	-4.77978e-11	2.44878e-10	-4.63950e-08	-1.19909e-08	-5.83860e-08	3.77394e-09	-6.27898e-10	3.14604e-09	-3.95828e-08	4.98279e-09	-3.46000e-08	-3.48408e-09	2.89840e-10	-3.19424e-09	-3.98974e-08	-2.81764e-09	-4.27151e-08	-1.82537e-08	1.79887e-09	-1.64548e-08
-1.180	-3.80550e-08	7.71834e-09	-3.03367e-08	2.77672e-10	-4.53475e-11	2.32325e-10	-4.04677e-08	-1.04949e-08	-5.09626e-08	3.39769e-09	-5.65298e-10	2.83239e-09	-3.47655e-08	4.37638e-09	-3.03892e-08	-2.97264e-09	2.47293e-10	-2.72535e-09	-3.45937e-08	-2.48000e-09	-3.70737e-08	-1.61794e-08	1.59445e-09	-1.45850e-08
-1.155	-3.24185e-08	6.57513e-09	-2.58433e-08	2.61838e-10	-4.27615e-11	2.19076e-10	-3.45425e-08	-8.99846e-09	-4.35410e-08	3.01858e-09	-5.02223e-10	2.51636e-09	-2.99442e-08	3.76946e-09	-2.61748e-08	-2.46324e-09	2.04916e-10	-2.25832e-09	-2.92972e-08	-2.14179e-09	-3.14390e-08	-1.40998e-08	1.38951e-09	-1.27103e-08
-1.130	-2.67858e-08	5.43271e-09	-2.13531e-08	2.45215e-10	-4.00467e-11	2.05168e-10	-2.86198e-08	-7.50165e-09	-3.61214e-08	2.63666e-09	-4.38681e-10	2.19798e-09	-2.51190e-08	3.16204e-09	-2.19569e-08	-1.95586e-09	1.62707e-10	-1.79315e-09	-2.40082e-08	-1.80304e-09	-2.58112e-08	-1.20147e-08	1.18403e-09	-1.08307e-08
-1.106	-2.11571e-08	4.29110e-09	-1.68660e-08	2.27843e-10	-3.72097e-11	1.90633e-10	-2.26996e-08	-6.00453e-09	-2.87042e-08	2.25200e-09	-3.74681e-10	1.87731e-09	-2.02899e-08	2.55414e-09	-1.77357e-08	-1.45052e-09	1.20668e-10	-1.32985e-09	-1.87268e-08	-1.46378e-09	-2.01906e-08	-9.92426e-09	9.78018e-10	-8.94624e-09
-1.081	-1.55326e-08	3.15033e-09	-1.23823e-08	2.09764e-10	-3.42572e-11	1.75507e-10	-1.67822e-08	-4.50714e-09	-2.12894e-08	1.86462e-09	-3.10231e-10	1.55439e-09	-1.54570e-08	1.94576e-09	-1.35112e-08	-9.47217e-10	7.87987e-11	-8.68418e-10	-1.34532e-08	-1.12404e-09	-1.45773e-08	-7.82831e-09	7.71466e-10	-7.05684e-09
-1.057	-9.91246e-09	2.01045e-09	-7.90201e-09	1.91018e-10	-3.11958e-11	1.59823e-10	-1.08678e-08	-3.00955e-09	-1.38774e-08	1.47460e-09	-2.45341e-10	1.22926e-09	-1.06203e-08	1.33692e-09	-9.28342e-09	-4.45951e-10	3.70985e-11	-4.08852e-10	-8.18767e-09	-7.83855e-10	-8.97152e-09	-5.72687e-09	5.64373e-10	-5.16250e-09
-1.032	-4.29681e-09	8.71481e-10	-3.42533e-09	1.71647e-10	-2.80321e-11	1.43615e-10	-4.95651e-09	-1.51179e-09	-6.46830e-09	1.08198e-09	-1.80018e-10	9.01967e-10	-5.78011e-09	7.27615e-10	-5.05249e-09	5.32770e-11	-4.43210e-12	4.88449e-11	-2.93028e-09	-4.43249e-10	-3.37352e-09	-3.61993e-09	3.56737e-10	-3.26319e-09
-1.008	1.31419e-09	-2.66544e-10	1.04764e-09	1.51690e-10	-2.47729e-11	1.26917e-10	9.51475e-10	-1.39190e-11	9.37556e-10	6.86819e-10	-1.14271e-10	5.72548e-10	-9.36328e-10	1.17868e-10	-8.18461e-10	5.50465e-10	-4.57931e-11	5.04672e-10	2.31878e-09	-1.02251e-10	2.21653e-09	-1.50745e-09	1.48557e-10	-1.35889e-09
-0.983	6.92037e-09	-1.40359e-09	5.51677e-09	1.31187e-10	-2.14246e-11	1.09763e-10	6.85597e-09	1.48401e-09	8.33998e-09	2.89159e-10	-4.81096e-11	2.41050e-10	3.91091e-09	-4.92316e-10	3.41860e-09	1.04561e-09	-8.69844e-11	9.58630e-10	7.55933e-09	2.39109e-10	7.79844e-09	6.10583e-10	-6.01719e-11	5.50411e-10
-0.958	1.25216e-08	-2.53963e-09	9.98194e-09	1.10181e-10	-1.79939e-11	9.21867e-11	1.27568e-08	2.98194e-09	1.57387e-08	-1.10944e-10	1.84586e-11	-9.24856e-11	8.76153e-09	-1.10293e-09	7.65861e-09	1.53872e-09	-1.28006e-10	1.41072e-09	1.27912e-08	5.80801e-10	1.33720e-08	2.73420e-09	-2.69450e-10	2.46475e-09
-0.934	1.81176e-08	-3.67463e-09	1.44430e-08	8.87092e-11	-1.44874e-11	7.42218e-11	1.86538e-08	4.47983e-09	2.31336e-08	-5.13440e-10	8.54248e-11	-4.28015e-10	1.36155e-08	-1.71395e-09	1.19015e-08	2.02979e-09	-1.68858e-10	1.86094e-09	1.80142e-08	9.22798e-10	1.89370e-08	4.86341e-09	-4.79280e-10	4.38413e-09
-0.909	2.37084e-08	-4.80856e-09	1.88999e-08	6.68132e-11	-1.09115e-11	5.59017e-11	2.45467e-08	5.97762e-09	3.05243e-08	-9.18278e-10	1.52781e-10	-7.65497e-10	1.84726e-08	-2.32538e-09	1.61472e-08	2.51883e-09	-2.09540e-10	2.30929e-09	2.32282e-08	1.26507e-09	2.44933e-08	6.99824e-09	-6.89664e-10	6.30858e-09
-0.885	2.92937e-08	-5.94138e-09	2.33524e-08	4.45326e-11	-7.27275e-12	3.72599e-11	3.04354e-08	7.47527e-09	3.79107e-08	-1.32541e-09	2.20518e-10	-1.10489e-09	2.33329e-08	-2.93720e-09	2.03957e-08	3.00582e-09	-2.50053e-10	2.75577e-09	2.84330e-08	1.60759e-09	3.00406e-08	9.13872e-09	-9.00604e-10	8.23811e-09
-0.860	3.48735e-08	-7.07306e-09	2.78004e-08	2.19072e-11	-3.57773e-12	1.83295e-11	3.63197e-08	8.97271e-09	4.52925e-08	-1.73478e-09	2.88628e-10	-1.44615e-09	2.81962e-08	-3.54941e-09	2.46468e-08	3.49078e-09	-2.90397e-10	3.20038e-09	3.36284e-08	1.95033e-09	3.55787e-08	1.12849e-08	-1.11210e-09	1.01728e-08
-0.836	4.04474e-08	-8.20357e-09	3.22438e-08	-1.02339e-12	1.67133e-13	-8.56258e-13	4.21995e-08	1.04699e-08	5.26694e-08	-2.14634e-09	3.57102e-10	-1.78923e-09	3.30625e-08	-4.16199e-09	2.89005e-08	3.97370e-09	-3.30571e-10	3.64313e-09	3.88143e-08	2.29326e-09	4.11076e-08	1.34367e-08	-1.32416e-09	1.21125e-08
-0.811	4.60154e-08	-9.33288e-09	3.66825e-08	-2.42197e-11	3.95539e-12	-2.02643e-11	4.80745e-08	1.19668e-08	6.00413e-08	-2.56004e-09	4.25932e-10	-2.13411e-09	3.79316e-08	-4.77494e-09	3.31567e-08	4.45459e-09	-3.70576e-10	4.08402e-09	4.39905e-08	2.63635e-09	4.66268e-08	1.55942e-08	-1.53678e-09	1.40574e-08
-0.786	5.15774e-08	-1.04610e-08	4.11164e-08	-4.76424e-11	7.78062e-12	-3.98618e-11	5.39446e-08	1.34633e-08	6.74079e-08	-2.97583e-09	4.95111e-10	-2.48072e-09	4.28036e-08	-5.38823e-09	3.74154e-08	4.93345e-09	-4.10412e-10	4.52304e-09	4.91568e-08	2.97958e-09	5.21364e-08	1.77574e-08	-1.74996e-09	1.60075e-08
-0.762	5.71331e-08	-1.15878e-08	4.55453e-08	-7.12522e-11	1.16364e-11	-5.96158e-11	5.98095e-08	1.49595e-08	7.47690e-08	-3.39367e-09	5.64629e-10	-2.82904e-09	4.76783e-08	-6.00187e-09	4.16764e-08	5.41028e-09	-4.50080e-10	4.96020e-09	5.43131e-08	3.32291e-09	5.76360e-08	1.99264e-08	-1.96371e-09	1.79627e-08
-0.737	6.26823e-08	-1.27133e-08	4.99691e-08	-9.50101e-11	1.55164e-11	-7.94937e-11	6.56692e-08	1.64551e-08	8.21243e-08	-3.81349e-09	6.34479e-10	-3.17901e-09	5.25556e-08	-6.61584e-09	4.59397e-08	5.88509e-09	-4.89579e-10	5.39551e-09	5.94591e-08	3.66633e-09	6.31254e-08	2.21012e-08	-2.17803e-09	1.99231e-08
-0.713	6.82251e-08	-1.38375e-08	5.43876e-08	-1.18877e-10	1.94142e-11	-9.94630e-11	7.15234e-08	1.79503e-08	8.94736e-08	-4.23526e-09	7.04652e-10	-3.53061e-09	5.74354e-08	-7.23012e-09	5.02053e-08	6.35787e-09	-5.28909e-10	5.82896e-09	6.45948e-08	4.00979e-09	6.86046e-08	2.42817e-08	-2.39291e-09	2.18887e-08
-0.688	7.37611e-08	-1.49603e-08	5.88008e-08	-1.42815e-10	2.33235e-11	-1.19491e-10	7.73719e-08	1.94449e-08	9.68168e-08	-4.65893e-09	7.75141e-10	-3.88379e-09	6.23177e-08	-7.84472e-09	5.44730e-08	6.82863e-09	-5.68072e-10	6.26056e-09	6.97199e-08	4.35329e-09	7.40732e-08	2.64680e-08	-2.60837e-09	2.38596e-08
-0.664	7.92903e-08	-1.60817e-08	6.32086e-08	-1.66784e-10	2.72380e-11	-1.39546e-10	8.32147e-08	2.09388e-08	1.04153e-07	-5.08445e-09	8.45937e-10	-4.23851e-09	6.72024e-08	-8.45962e-09	5.87428e-08	7.29738e-09	-6.07067e-10	6.69031e-09	7.48343e-08	4.69678e-09	7.95311e-08	2.86601e-08	-2.82440e-09	2.58357e-08
-0.639	8.48124e-08	-1.72017e-08	6.76107e-08	-1.90747e-10	3.11515e-11	-1.59596e-10	8.90514e-08	2.24321e-08	1.11483e-07	-5.51176e-09	9.17032e-10	-4.59473e-09	7.20893e-08	-9.07480e-09	6.30145e-08	7.76411e-09	-6.45894e-10	7.11822e-09	7.99378e-08	5.04024e-09	8.49781e-08	3.08580e-08	-3.04100e-09	2.78170e-08
-0.614	9.03273e-08	-1.83202e-08	7.20071e-08	-2.14665e-10	3.50576e-11	-1.79608e-10	9.48819e-08	2.39247e-08	1.18807e-07	-5.94082e-09	9.88419e-10	-4.95241e-09	7.69785e-08	-9.69025e-09	6.72882e-08	8.22884e-09	-6.84555e-10	7.54428e-09	8.50303e-08	5.38364e-09	9.04140e-08	3.30617e-08	-3.25817e-09	2.98036e-08
-0.590	9.58349e-08	-1.94373e-08	7.63976e-08	-2.38501e-10	3.89503e-11	-1.99551e-10	1.00706e-07	2.54165e-08	1.26123e-07	-6.37159e-09	1.06009e-09	-5.31150e-09	8.18697e-08	-1.03060e-08	7.15637e-08	8.69156e-09	-7.23048e-10	7.96851e-09	9.01116e-08	5.72697e-09	9.58385e-08	3.52714e-08	-3.47593e-09	3.17954e-08
-0.565	1.01335e-07	-2.05528e-08	8.07822e-08	-2.62216e-10	4.28232e-11	-2.19392e-10	1.06524e-07	2.69075e-08	1.33431e-07	-6.80402e-09	1.13204e-09	-5.67199e-09	8.67630e-08	-1.09220e-08	7.58410e-08	9.15228e-09	-7.61376e-10	8.39091e-09	9.51815e-08	6.07019e-09	1.01252e-07	3.74868e-08	-3.69426e-09	3.37926e-08
-0.541	1.06827e-07	-2.16668e-08	8.51606e-08	-2.85772e-10	4.66702e-11	-2.39102e-10	1.12335e-07	2.83976e-08	1.40732e-07	-7.23806e-09	1.20425e-09	-6.03381e-09	9.16581e-08	-1.15382e-08	8.01200e-08	9.61101e-09	-7.99537e-10	8.81147e-09	1.00240e-07	6.41327e-09	1.06653e-07	3.97082e-08	-3.91317e-09	3.57950e-08
-0.516	1.12312e-07	-2.27792e-08	8.95328e-08	-3.09132e-10	5.04853e-11	-2.58647e-10	1.18139e-07	2.98867e-08	1.48025e-07	-7.67366e-09	1.27672e-09	-6.39693e-09	9.65552e-08	-1.21546e-08	8.44005e-08	1.00677e-08	-8.37533e-10	9.23021e-09	1.05286e-07	6.75619e-09	1.12043e-07	4.19354e-08	-4.13266e-09	3.78027e-08
-0.492	1.17789e-07	-2.38900e-08	9.38987e-08	-3.32259e-10	5.42622e-11	-2.77997e-10	1.23936e-07	3.13749e-08	1.55311e-07	-8.11077e-09	1.34945e-09	-6.76132e-09	1.01454e-07	-1.27713e-08	8.86826e-08	1.05225e-08	-8.75363e-10	9.64713e-09	1.10321e-07	7.09893e-09	1.17420e-07	4.41685e-08	-4.35273e-09	3.98158e-08
-0.467	1.23257e-07	-2.49991e-08	9.82581e-08	-3.55115e-10	5.79950e-11	-2.97121e-10	1.29725e-07	3.28621e-08	1.62588e-07	-8.54936e-09	1.42242e-09	-7.12694e-09	1.06354e-07	-1.33882e-08	9.29662e-08	1.09753e-08	-9.13029e-10	1.00622e-08	1.15344e-07	7.44145e-09	1.22785e-07	4.64076e-08	-4.57338e-09	4.18342e-08
-0.442	1.28718e-07	-2.61066e-08	1.02611e-07	-3.77665e-10	6.16775e-11	-3.15987e-10	1.35508e-07	3.43481e-08	1.69856e-07	-8.98938e-09	1.49563e-09	-7.49375e-09	1.11256e-07	-1.40052e-08	9.72511e-08	1.14261e-08	-9.50531e-10	1.04755e-08	1.20354e-07	7.78374e-09	1.28138e-07	4.86526e-08	-4.79462e-09	4.38579e-08
-0.418	1.34169e-07	-2.72123e-08	1.06957e-07	-3.99869e-10	6.53038e-11	-3.34565e-10	1.41283e-07	3.58330e-08	1.77116e-07	-9.43077e-09	1.56907e-09	-7.86170e-09	1.16160e-07	-1.46225e-08	1.01537e-07	1.18749e-08	-9.87869e-10	1.08870e-08	1.25353e-07	8.12577e-09	1.33478e-07	5.09035e-08	-5.01644e-09	4.58870e-08
-0.393	1.39613e-07	-2.83163e-08	1.11296e-07	-4.21693e-10	6.88680e-11	-3.52825e-10	1.47050e-07	3.73168e-08	1.84366e-07	-9.87350e-09	1.64273e-09	-8.23077e-09	1.21065e-07	-1.52399e-08	1.05825e-07	1.23218e-08	-1.02504e-09	1.12967e-08	1.30338e-07	8.46751e-09	1.38806e-07	5.31603e-08	-5.23885e-09	4.79215e-08
-0.369	1.45047e-07	-2.94186e-08	1.15629e-07	-4.43100e-10	7.23640e-11	-3.70736e-10	1.52809e-07	3.87992e-08	1.91608e-07	-1.03175e-08	1.71660e-09	-8.60092e-09	1.25971e-07	-1.58575e-08	1.10113e-07	1.27667e-08	-1.06206e-09	1.17046e-08	1.35311e-07	8.80893e-09	1.44120e-07	5.54231e-08	-5.46185e-09	4.99613e-08
-0.344	1.50473e-07	-3.05190e-08	1.19954e-07	-4.64054e-10	7.57859e-11	-3.88268e-10	1.58560e-07	4.02804e-08	1.98840e-07	-1.07628e-08	1.79068e-09	-8.97210e-09	1.30878e-07	-1.64753e-08	1.14403e-07	1.32096e-08	-1.09891e-09	1.21107e-08	1.40271e-07	9.15002e-09	1.49421e-07	5.76919e-08	-5.68543e-09	5.20065e-08
-0.319	1.55889e-07	-3.16176e-08	1.24272e-07	-4.84518e-10	7.91280e-11	-4.05390e-10	1.64302e-07	4.17602e-08	2.06062e-07	-1.12093e-08	1.86497e-09	-9.34429e-09	1.35786e-07	-1.70932e-08	1.18693e-07	1.36506e-08	-1.13559e-09	1.25151e-08	1.45218e-07	9.49075e-09	1.54709e-07	5.99666e-08	-5.90960e-09	5.40570e-08
-0.295	1.61297e-07	-3.27143e-08	1.28582e-07	-5.04457e-10	8.23843e-11	-4.22072e-10	1.70036e-07	4.32386e-08	2.13275e-07	-1.16569e-08	1.93944e-09	-9.71744e-09	1.40696e-07	-1.77112e-08	1.22985e-07	1.40897e-08	-1.17212e-09	1.29176e-08	1.50152e-07	9.83110e-09	1.59983e-07	6.22473e-08	-6.13436e-09	5.61129e-08
-0.270	1.66695e-07	-3.38091e-08	1.32886e-07	-5.23835e-10	8.55490e-11	-4.38286e-10	1.75762e-07	4.47156e-08	2.20478e-07	-1.21056e-08	2.01410e-09	-1.00915e-08	1.45606e-07	-1.83293e-08	1.27277e-07	1.45269e-08	-1.20849e-09	1.33184e-08	1.55073e-07	1.01710e-08	1.65244e-07	6.45340e-08	-6.35971e-09	5.81743e-08
-0.246	1.72083e-07	-3.49020e-08	1.37181e-07	-5.42617e-10	8.86165e-11	-4.54001e-10	1.81479e-07	4.61910e-08	2.27670e-07	-1.25554e-08	2.08894e-09	-1.04665e-08	1.50517e-07	-1.89475e-08	1.31570e-07	1.49621e-08	-1.24469e-09	1.37174e-08	1.59980e-07	1.05105e-08	1.70491e-07	6.68266e-08	-6.58564e-09	6.02410e-08
-0.221	1.77462e-07	-3.59930e-08	1.41469e-07	-5.60769e-10	9.15808e-11	-4.69188e-10	1.87187e-07	4.76649e-08	2.34851e-07	-1.30063e-08	2.16395e-09	-1.08423e-08	1.55429e-07	-1.95659e-08	1.35863e-07	1.53954e-08	-1.28074e-09	1.41147e-08	1.64874e-07	1.08496e-08	1.75723e-07	6.91253e-08	-6.81217e-09	6.23131e-08
-0.197	1.82831e-07	-3.70819e-08	1.45749e-07	-5.78254e-10	9.44364e-11	-4.83818e-10	1.92885e-07	4.91372e-08	2.42022e-07	-1.34581e-08	2.23912e-09	-1.12190e-08	1.60342e-07	-2.01843e-08	1.40158e-07	1.58268e-08	-1.31663e-09	1.45102e-08	1.69753e-07	1.11881e-08	1.80941e-07	7.14300e-08	-7.03929e-09	6.43907e-08
-0.172	1.88190e-07	-3.81689e-08	1.50021e-07	-5.95039e-10	9.71776e-11	-4.97861e-10	1.98575e-07	5.06078e-08	2.49182e-07	-1.39109e-08	2.31446e-09	-1.15964e-08	1.65255e-07	-2.08027e-08	1.44452e-07	1.62563e-08	-1.35236e-09	1.49040e-08	1.74619e-07	1.15262e-08	1.86145e-07	7.37406e-08	-7.26700e-09	6.64736e-08
-0.147	1.93539e-07	-3.92538e-08	1.54285e-07	-6.11089e-10	9.97987e-11	-5.11290e-10	2.04254e-07	5.20767e-08	2.56331e-07	-1.43645e-08	2.38994e-09	-1.19746e-08	1.70168e-07	-2.14213e-08	1.48747e-07	1.66839e-08	-1.38793e-09	1.52960e-08	1.79471e-07	1.18637e-08	1.91334e-07	7.60573e-08	-7.49530e-09	6.85620e-08
-0.123	1.98878e-07	-4.03366e-08	1.58541e-07	-6.26369e-10	1.02294e-10	-5.24075e-10	2.09925e-07	5.35438e-08	2.63468e-07	-1.48191e-08	2.46556e-09	-1.23535e-08	1.75082e-07	-2.20398e-08	1.53042e-07	1.71097e-08	-1.42335e-09	1.56863e-08	1.84308e-07	1.22007e-08	1.96509e-07	7.83799e-08	-7.72420e-09	7.06557e-08
-0.098	2.04206e-07	-4.14173e-08	1.62789e-07	-6.40846e-10	1.04658e-10	-5.36188e-10	2.15585e-07	5.50091e-08	2.70594e-07	-1.52744e-08	2.54132e-09	-1.27331e-08	1.79996e-07	-2.26584e-08	1.57338e-07	1.75335e-08	-1.45861e-09	1.60749e-08	1.89131e-07	1.25371e-08	2.01668e-07	8.07086e-08	-7.95368e-09	7.27549e-08
-0.074	2.09524e-07	-4.24958e-08	1.67028e-07	-6.54486e-10	1.06886e-10	-5.47600e-10	2.21235e-07	5.64725e-08	2.77708e-07	-1.57306e-08	2.61721e-09	-1.31134e-08	1.84911e-07	-2.32770e-08	1.61634e-07	1.79555e-08	-1.49371e-09	1.64618e-08	1.93939e-07	1.28730e-08	2.06812e-07	8.30432e-08	-8.18376e-09	7.48595e-08
-0.049	2.14831e-07	-4.35722e-08	1.71259e-07	-6.67256e-10	1.08972e-10	-5.58285e-10	2.26876e-07	5.79339e-08	2.84809e-07	-1.61875e-08	2.69323e-09	-1.34942e-08	1.89825e-07	-2.38957e-08	1.65929e-07	1.83756e-08	-1.52866e-09	1.68470e-08	1.98733e-07	1.32082e-08	2.11941e-07	8.53839e-08	-8.41443e-09	7.69695e-08
-0.025	2.20127e-07	-4.46464e-08	1.75481e-07	-6.79122e-10	1.10909e-10	-5.68213e-10	2.32505e-07	5.93934e-08	2.91899e-07	-1.66450e-08	2.76936e-09	-1.38757e-08	1.94739e-07	-2.45143e-08	1.70225e-07	1.87939e-08	-1.56346e-09	1.72304e-08	2.03512e-07	1.35427e-08	2.17055e-07	8.77306e-08	-8.64569e-09	7.90849e-08
0.000	2.25413e-07	-4.57183e-08	1.79694e-07	-6.90052e-10	1.12694e-10	-5.77357e-10	2.38125e-07	6.08509e-08	2.98976e-07	-1.71033e-08	2.84560e-09	-1.42577e-08	1.99653e-07	-2.51329e-08	1.74520e-07	1.92103e-08	-1.59810e-09	1.76122e-08	2.08276e-07	1.38766e-08	2.22152e-07	9.00833e-08	-8.87754e-09	8.12057e-08
0.025	2.30687e-07	-4.67880e-08	1.83899e-07	-7.00012e-10	1.14321e-10	-5.85691e-10	2.43734e-07	6.23063e-08	3.06040e-07	-1.75621e-08	2.92194e-09	-1.46402e-08	2.04567e-07	-2.57515e-08	1.78816e-07	1.96249e-08	-1.63259e-09	1.79923e-08	2.13024e-07	1.42098e-08	2.27234e-07	9.24420e-08	-9.10999e-09	8.33320e-08
0.049	2.35949e-07	-4.78554e-08	1.88094e-07	-7.08970e-10	1.15784e-10	-5.93186e-10	2.49331e-07	6.37595e-08	3.13091e-07	-1.80216e-08	2.99838e-09	-1.50232e-08	2.09481e-07	-2.63700e-08	1.83111e-07	2.00377e-08	-1.66693e-09	1.83708e-08	2.17757e-07	1.45424e-08	2.32300e-07	9.48067e-08	-9.34303e-09	8.54637e-08
0.074	2.41201e-07	-4.89205e-08	1.92280e-07	-7.16893e-10	1.17078e-10	-5.99815e-10	2.54918e-07	6.52105e-08	3.20129e-07	-1.84815e-08	3.07491e-09	-1.54066e-08	2.14394e-07	-2.69885e-08	1.87405e-07	2.04486e-08	-1.70112e-09	1.87475e-08	2.22475e-07	1.48742e-08	2.37349e-07	9.71774e-08	-9.57665e-09	8.76007e-08
0.098	2.46440e-07	-4.99832e-08	1.96457e-07	-7.23751e-10	1.18198e-10	-6.05553e-10	2.60494e-07	6.66593e-08	3.27153e-07	-1.89420e-08	3.15152e-09	-1.57905e-08	2.19306e-07	-2.76069e-08	1.91699e-07	2.08578e-08	-1.73515e-09	1.91226e-08	2.27177e-07	1.52052e-08	2.42382e-07	9.95541e-08	-9.81087e-09	8.97432e-08
0.123	2.51668e-07	-5.10435e-08	2.00625e-07	-7.29511e-10	1.19139e-10	-6.10372e-10	2.66058e-07	6.81059e-08	3.34164e-07	-1.94030e-08	3.22821e-09	-1.61748e-08	2.24218e-07	-2.82252e-08	1.95993e-07	2.12651e-08	-1.76904e-09	1.94961e-08	2.31863e-07	1.55355e-08	2.47399e-07	1.01937e-07	-1.00457e-08	9.18911e-08
0.147	2.56884e-07	-5.21015e-08	2.04783e-07	-7.34141e-10	1.19895e-10	-6.14246e-10	2.71611e-07	6.95500e-08	3.41161e-07	-1.98643e-08	3.30498e-09	-1.65594e-08	2.29129e-07	-2.88434e-08	2.00286e-07	2.16706e-08	-1.80277e-09	1.98679e-08	2.36534e-07	1.58650e-08	2.52399e-07	1.04325e-07	-1.02811e-08	9.40443e-08
0.172	2.62088e-07	-5.31570e-08	2.08932e-07	-7.37611e-10	1.20461e-10	-6.17150e-10	2.77153e-07	7.09918e-08	3.48144e-07	-2.03261e-08	3.38181e-09	-1.69443e-08	2.34040e-07	-2.94615e-08	2.04578e-07	2.20744e-08	-1.83636e-09	2.02380e-08	2.41188e-07	1.61937e-08	2.57382e-07	1.06720e-07	-1.05171e-08	9.62030e-08
0.197	2.67280e-07	-5.42100e-08	2.13070e-07	-7.39889e-10	1.20834e-10	-6.19056e-10	2.82682e-07	7.24311e-08	3.55113e-07	-2.07883e-08	3.45870e-09	-1.73296e-08	2.38949e-07	-3.00795e-08	2.08869e-07	2.24764e-08	-1.86981e-09	2.06066e-08	2.45826e-07	1.65215e-08	2.62348e-07	1.09121e-07	-1.07536e-08	9.83670e-08
0.221	2.72460e-07	-5.52605e-08	2.17199e-07	-7.40946e-10	1.21006e-10	-6.19940e-10	2.88200e-07	7.38679e-08	3.62068e-07	-2.12507e-08	3.53564e-09	-1.77151e-08	2.43857e-07	-3.06974e-08	2.13160e-07	2.28766e-08	-1.90310e-09	2.09735e-08	2.50448e-07	1.68485e-08	2.67296e-07	1.11527e-07	-1.09908e-08	1.00536e-07
0.246	2.77627e-07	-5.63085e-08	2.21319e-07	-7.40750e-10	1.20974e-10	-6.19776e-10	2.93705e-07	7.53022e-08	3.69007e-07	-2.17134e-08	3.61263e-09	-1.81008e-08	2.48765e-07	-3.13151e-08	2.17449e-07	2.32751e-08	-1.93625e-09	2.13388e-08	2.55053e-07	1.71747e-08	2.72228e-07	1.13940e-07	-1.12286e-08	1.02711e-07
0.270	2.82781e-07	-5.73539e-08	2.25428e-07	-7.39271e-10	1.20733e-10	-6.18539e-10	2.99198e-07	7.67339e-08	3.75932e-07	-2.21764e-08	3.68966e-09	-1.84868e-08	2.53670e-07	-3.19327e-08	2.21738e-07	2.36718e-08	-1.96925e-09	2.17026e-08	2.59641e-07	1.74999e-08	2.77141e-07	1.16358e-07	-1.14669e-08	1.04891e-07
0.295	2.87923e-07	-5.83968e-08	2.29526e-07	-7.36480e-10	1.20277e-10	-6.16204e-10	3.04679e-07	7.81629e-08	3.82841e-07	-2.26396e-08	3.76672e-09	-1.88729e-08	2.58575e-07	-3.25501e-08	2.26025e-07	2.40668e-08	-2.00211e-09	2.20647e-08	2.64213e-07	1.78243e-08	2.82037e-07	1.18783e-07	-1.17058e-08	1.07077e-07
0.319	2.93052e-07	-5.94370e-08	2.33615e-07	-7.32348e-10	1.19602e-10	-6.12746e-10	3.10147e-07	7.95892e-08	3.89736e-07	-2.31030e-08	3.84382e-09	-1.92592e-08	2.63478e-07	-3.31673e-08	2.30311e-07	2.44601e-08	-2.03483e-09	2.24253e-08	2.68768e-07	1.81477e-08	2.86916e-07	1.21213e-07	-1.19453e-08	1.09268e-07
0.344	2.98168e-07	-6.04746e-08	2.37693e-07	-7.26844e-10	1.18703e-10	-6.08141e-10	3.15602e-07	8.10127e-08	3.96614e-07	-2.35665e-08	3.92094e-09	-1.96456e-08	2.68380e-07	-3.37844e-08	2.34595e-07	2.48516e-08	-2.06740e-09	2.27842e-08	2.73305e-07	1.84702e-08	2.91776e-07	1.23649e-07	-1.21854e-08	1.11464e-07
0.369	3.03271e-07	-6.15095e-08	2.41761e-07	-7.19940e-10	1.17576e-10	-6.02365e-10	3.21044e-07	8.24335e-08	4.03477e-07	-2.40302e-08	3.99808e-09	-2.00321e-08	2.73280e-07	-3.44012e-08	2.38878e-07	2.52415e-08	-2.09983e-09	2.31416e-08	2.77826e-07	1.87917e-08	2.96618e-07	1.26092e-07	-1.24261e-08	1.13665e-07
0.393	3.08360e-07	-6.25418e-08	2.45818e-07	-7.11608e-10	1.16215e-10	-5.95393e-10	3.26473e-07	8.38514e-08	4.10325e-07	-2.44939e-08	4.07523e-09	-2.04187e-08	2.78178e-07	-3.50178e-08	2.43160e-07	2.56296e-08	-2.13212e-09	2.34975e-08	2.82329e-07	1.91123e-08	3.01441e-07	1.28540e-07	-1.26673e-08	1.15872e-07
0.418	3.13436e-07	-6.35713e-08	2.49865e-07	-7.01819e-10	1.14616e-10	-5.87203e-10	3.31889e-07	8.52664e-08	4.17155e-07	-2.49577e-08	4.15239e-09	-2.08053e-08	2.83074e-07	-3.56341e-08	2.47440e-07	2.60161e-08	-2.16427e-09	2.38518e-08	2.86814e-07	1.94318e-08	3.06246e-07	1.30994e-07	-1.29092e-08	1.18084e-07
0.442	3.18498e-07	-6.45980e-08	2.53900e-07	-6.90545e-10	1.12775e-10	-5.77770e-10	3.37291e-07	8.66784e-08	4.23970e-07	-2.54214e-08	4.22955e-09	-2.11919e-08	2.87968e-07	-3.62502e-08	2.51718e-07	2.64008e-08	-2.19628e-09	2.42046e-08	2.91282e-07	1.97504e-08	3.11033e-07	1.33453e-07	-1.31516e-08	1.20302e-07
0.467	3.23547e-07	-6.56220e-08	2.57925e-07	-6.77758e-10	1.10687e-10	-5.67072e-10	3.42680e-07	8.80874e-08	4.30768e-07	-2.58852e-08	4.30671e-09	-2.15785e-08	2.92860e-07	-3.68661e-08	2.55994e-07	2.67839e-08	-2.22815e-09	2.45558e-08	2.95732e-07	2.00679e-08	3.15800e-07	1.35919e-07	-1.33946e-08	1.22524e-07
0.492	3.28581e-07	-6.66431e-08	2.61938e-07	-6.63432e-10	1.08347e-10	-5.55085e-10	3.48056e-07	8.94934e-08	4.37549e-07	-2.63489e-08	4.38386e-09	-2.19650e-08	2.97750e-07	-3.74816e-08	2.60269e-07	2.71654e-08	-2.25988e-09	2.49055e-08	3.00165e-07	2.03843e-08	3.20549e-07	1.38391e-07	-1.36381e-08	1.24752e-07
0.516	3.33602e-07	-6.76614e-08	2.65941e-07	-6.47538e-10	1.05751e-10	-5.41786e-10	3.53417e-07	9.08963e-08	4.44313e-07	-2.68125e-08	4.46100e-09	-2.23515e-08	3.02638e-07	-3.80969e-08	2.64541e-07	2.75452e-08	-2.29148e-09	2.52537e-08	3.04579e-07	2.06997e-08	3.25278e-07	1.40868e-07	-1.38823e-08	1.26986e-07
0.541	3.38609e-07	-6.86768e-08	2.69932e-07	-6.30050e-10	1.02895e-10	-5.27155e-10	3.58764e-07	9.22960e-08	4.51060e-07	-2.72760e-08	4.53812e-09	-2.27379e-08	3.07523e-07	-3.87119e-08	2.68812e-07	2.79233e-08	-2.32293e-09	2.56004e-08	3.08974e-07	2.10140e-08	3.29988e-07	1.43351e-07	-1.41270e-08	1.29224e-07
0.565	3.43601e-07	-6.96894e-08	2.73912e-07	-6.10942e-10	9.97747e-11	-5.11167e-10	3.64097e-07	9.36925e-08	4.57790e-07	-2.77394e-08	4.61521e-09	-2.31242e-08	3.12406e-07	-3.93265e-08	2.73080e-07	2.82998e-08	-2.35426e-09	2.59456e-08	3.13352e-07	2.13272e-08	3.34679e-07	1.45840e-07	-1.43723e-08	1.31468e-07
0.590	3.48579e-07	-7.06990e-08	2.77880e-07	-5.90187e-10	9.63851e-11	-4.93802e-10	3.69416e-07	9.50857e-08	4.64502e-07	-2.82026e-08	4.69228e-09	-2.35103e-08	3.17286e-07	-3.99409e-08	2.77346e-07	2.86747e-08	-2.38544e-09	2.62893e-08	3.17711e-07	2.16393e-08	3.39350e-07	1.48335e-07	-1.46181e-08	1.33717e-07
0.614	3.53542e-07	-7.17057e-08	2.81837e-07	-5.67760e-10	9.27225e-11	-4.75037e-10	3.74720e-07	9.64757e-08	4.71196e-07	-2.86656e-08	4.76931e-09	-2.38963e-08	3.22164e-07	-4.05548e-08	2.81609e-07	2.90480e-08	-2.41650e-09	2.66315e-08	3.22051e-07	2.19502e-08	3.44002e-07	1.50835e-07	-1.48645e-08	1.35971e-07
0.639	3.58491e-07	-7.27094e-08	2.85782e-07	-5.43634e-10	8.87825e-11	-4.54852e-10	3.80010e-07	9.78622e-08	4.77872e-07	-2.91284e-08	4.84630e-09	-2.42821e-08	3.27038e-07	-4.11685e-08	2.85870e-07	2.94197e-08	-2.44742e-09	2.69723e-08	3.26373e-07	2.22600e-08	3.48633e-07	1.53341e-07	-1.51115e-08	1.38230e-07
0.664	3.63425e-07	-7.37100e-08	2.89715e-07	-5.17786e-10	8.45612e-11	-4.33225e-10	3.85285e-07	9.92454e-08	4.84530e-07	-2.95909e-08	4.92326e-09	-2.46676e-08	3.31910e-07	-4.17817e-08	2.90128e-07	2.97898e-08	-2.47821e-09	2.73116e-08	3.30676e-07	2.25687e-08	3.53244e-07	1.55853e-07	-1.53590e-08	1.40494e-07
0.688	3.68344e-07	-7.47077e-08	2.93636e-07	-4.90190e-10	8.00544e-11	-4.10136e-10	3.90545e-07	1.00625e-07	4.91170e-07	-3.00531e-08	5.00016e-09	-2.50530e-08	3.36779e-07	-4.23946e-08	2.94384e-07	3.01583e-08	-2.50886e-09	2.76494e-08	3.34960e-07	2.28761e-08	3.57836e-07	1.58371e-07	-1.56071e-08	1.42764e-07
0.713	3.73247e-07	-7.57023e-08	2.97545e-07	-4.60822e-10	7.52582e-11	-3.85564e-10	3.95789e-07	1.02001e-07	4.97791e-07	-3.05150e-08	5.07701e-09	-2.54380e-08	3.41644e-07	-4.30071e-08	2.98637e-07	3.05252e-08	-2.53939e-09	2.79858e-08	3.39224e-07	2.31824e-08	3.62407e-07	1.60894e-07	-1.58558e-08	1.45038e-07
0.737	3.78136e-07	-7.66938e-08	3.01442e-07	-4.29657e-10	7.01686e-11	-3.59489e-10	4.01019e-07	1.03374e-07	5.04393e-07	-3.09766e-08	5.15380e-09	-2.58228e-08	3.46507e-07	-4.36192e-08	3.02887e-07	3.08906e-08	-2.56978e-09	2.83208e-08	3.43470e-07	2.34874e-08	3.66957e-07	1.63423e-07	-1.61050e-08	1.47318e-07
0.762	3.83009e-07	-7.76822e-08	3.05327e-07	-3.96672e-10	6.47817e-11	-3.31891e-10	4.06233e-07	1.04743e-07	5.10976e-07	-3.14378e-08	5.23054e-09	-2.62072e-08	3.51365e-07	-4.42308e-08	3.07135e-07	3.12544e-08	-2.60005e-09	2.86544e-08	3.47696e-07	2.37913e-08	3.71487e-07	1.65957e-07	-1.63548e-08	1.49603e-07
0.786	3.87867e-07	-7.86675e-08	3.09200e-07	-3.61843e-10	5.90937e-11	-3.02750e-10	4.11432e-07	1.06109e-07	5.17541e-07	-3.18986e-08	5.30720e-09	-2.65914e-08	3.56221e-07	-4.48420e-08	3.11379e-07	3.16167e-08	-2.63018e-09	2.89865e-08	3.51902e-07	2.40938e-08	3.75996e-07	1.68497e-07	-1.66051e-08	1.51892e-07
0.811	3.92709e-07	-7.96496e-08	3.13060e-07	-3.25148e-10	5.31008e-11	-2.72047e-10	4.16615e-07	1.07470e-07	5.24085e-07	-3.23590e-08	5.38380e-09	-2.69752e-08	3.61073e-07	-4.54528e-08	3.15620e-07	3.19774e-08	-2.66019e-09	2.93172e-08	3.56089e-07	2.43952e-08	3.80484e-07	1.71043e-07	-1.68560e-08	1.54187e-07
0.836	3.97536e-07	-8.06285e-08	3.16907e-07	-2.86562e-10	4.67994e-11	-2.39763e-10	4.21782e-07	1.08828e-07	5.30610e-07	-3.28189e-08	5.46032e-09	-2.73586e-08	3.65921e-07	-4.60631e-08	3.19858e-07	3.23366e-08	-2.69007e-09	2.96465e-08	3.60256e-07	2.46952e-08	3.84951e-07	1.73594e-07	-1.71074e-08	1.56487e-07
0.860	4.02346e-07	-8.16042e-08	3.20742e-07	-2.46065e-10	4.01856e-11	-2.05880e-10	4.26933e-07	1.10183e-07	5.37116e-07	-3.32784e-08	5.53677e-09	-2.77416e-08	3.70765e-07	-4.66729e-08	3.24092e-07	3.26943e-08	-2.71983e-09	2.99744e-08	3.64403e-07	2.49940e-08	3.89397e-07	1.76151e-07	-1.73594e-08	1.58792e-07
0.885	4.07141e-07	-8.25766e-08	3.24564e-07	-2.03634e-10	3.32560e-11	-1.70378e-10	4.32068e-07	1.11533e-07	5.43601e-07	-3.37373e-08	5.61313e-09	-2.81242e-08	3.75605e-07	-4.72822e-08	3.28323e-07	3.30504e-08	-2.74945e-09	3.03010e-08	3.68530e-07	2.52915e-08	3.93822e-07	1.78713e-07	-1.76119e-08	1.61101e-07
0.909	4.11919e-07	-8.35458e-08	3.28374e-07	-1.59247e-10	2.60070e-11	-1.33240e-10	4.37187e-07	1.12880e-07	5.50067e-07	-3.41958e-08	5.68940e-09	-2.85064e-08	3.80442e-07	-4.78910e-08	3.32551e-07	3.34051e-08	-2.77896e-09	3.06261e-08	3.72637e-07	2.55877e-08	3.98225e-07	1.81281e-07	-1.78649e-08	1.63416e-07
0.934	4.16682e-07	-8.45117e-08	3.32170e-07	-1.12882e-10	1.84352e-11	-9.44472e-11	4.42289e-07	1.14222e-07	5.56512e-07	-3.46537e-08	5.76559e-09	-2.88881e-08	3.85274e-07	-4.84993e-08	3.36775e-07	3.37582e-08	-2.80834e-09	3.09499e-08	3.76724e-07	2.58825e-08	4.02606e-07	1.83854e-07	-1.81185e-08	1.65735e-07
0.958	4.21428e-07	-8.54742e-08	3.35953e-07	-6.45202e-11	1.05370e-11	-5.39832e-11	4.47375e-07	1.15561e-07	5.62936e-07	-3.51110e-08	5.84168e-09	-2.92693e-08	3.90102e-07	-4.91070e-08	3.40995e-07	3.41099e-08	-2.83760e-09	3.12723e-08	3.80790e-07	2.61761e-08	4.06966e-07	1.86432e-07	-1.83726e-08	1.68060e-07
0.983	4.26157e-07	-8.64334e-08	3.39724e-07	-1.41394e-11	2.30914e-12	-1.18302e-11	4.52445e-07	1.16896e-07	5.69340e-07	-3.55678e-08	5.91767e-09	-2.96501e-08	3.94925e-07	-4.97142e-08	3.45211e-07	3.44601e-08	-2.86673e-09	3.15934e-08	3.84835e-07	2.64682e-08	4.11304e-07	1.89016e-07	-1.86272e-08	1.70389e-07
1.008	4.30870e-07	-8.73893e-08	3.43480e-07	3.82802e-11	-6.25166e-12	3.20286e-11	4.57497e-07	1.18226e-07	5.75723e-07	-3.60239e-08	5.99356e-09	-3.00303e-08	3.99744e-07	-5.03209e-08	3.49424e-07	3.48089e-08	-2.89574e-09	3.19131e-08	3.88861e-07	2.67591e-08	4.15620e-07	1.91605e-07	-1.88824e-08	1.72723e-07
1.032	4.35566e-07	-8.83417e-08	3.47224e-07	9.27584e-11	-1.51487e-11	7.76098e-11	4.62532e-07	1.19553e-07	5.82085e-07	-3.64794e-08	6.06935e-09	-3.04101e-08	4.04559e-07	-5.09270e-08	3.53632e-07	3.51562e-08	-2.92463e-09	3.22315e-08	3.92865e-07	2.70485e-08	4.19913e-07	1.94200e-07	-1.91380e-08	1.75062e-07
1.057	4.40245e-07	-8.92908e-08	3.50954e-07	1.49315e-10	-2.43850e-11	1.24930e-10	4.67551e-07	1.20875e-07	5.88426e-07	-3.69343e-08	6.14503e-09	-3.07892e-08	4.09369e-07	-5.15324e-08	3.57836e-07	3.55020e-08	-2.95340e-09	3.25486e-08	3.96848e-07	2.73366e-08	4.24185e-07	1.96800e-07	-1.93942e-08	1.77405e-07
1.081	4.44907e-07	-9.02364e-08	3.54671e-07	2.07968e-10	-3.39639e-11	1.74004e-10	4.72552e-07	1.22193e-07	5.94745e-07	-3.73884e-08	6.22059e-09	-3.11679e-08	4.14174e-07	-5.21373e-08	3.62036e-07	3.58464e-08	-2.98205e-09	3.28643e-08	4.00811e-07	2.76233e-08	4.28434e-07	1.99405e-07	-1.96510e-08	1.79754e-07
1.106	4.49552e-07	-9.11785e-08	3.58374e-07	2.68737e-10	-4.38883e-11	2.24849e-10	4.77536e-07	1.23507e-07	6.01042e-07	-3.78419e-08	6.29604e-09	-3.15459e-08	4.18974e-07	-5.27415e-08	3.66232e-07	3.61893e-08	-3.01058e-09	3.31787e-08	4.04752e-07	2.79085e-08	4.32660e-07	2.02015e-07	-1.99082e-08	1.82107e-07
1.130	4.54180e-07	-9.21171e-08	3.62063e-07	3.31641e-10	-5.41612e-11	2.77480e-10	4.82502e-07	1.24816e-07	6.07318e-07	-3.82947e-08	6.37137e-09	-3.19233e-08	4.23769e-07	-5.33452e-08	3.70424e-07	3.65308e-08	-3.03899e-09	3.34919e-08	4.08672e-07	2.81924e-08	4.36864e-07	2.04630e-07	-2.01659e-08	1.84464e-07
1.155	4.58791e-07	-9.30522e-08	3.65738e-07	3.96696e-10	-6.47856e-11	3.31911e-10	4.87450e-07	1.26122e-07	6.13572e-07	-3.87467e-08	6.44658e-09	-3.23002e-08	4.28559e-07	-5.39481e-08	3.74611e-07	3.68710e-08	-3.06728e-09	3.38037e-08	4.12571e-07	2.84748e-08	4.41045e-07	2.07251e-07	-2.04242e-08	1.86827e-07
1.180	4.63384e-07	-9.39838e-08	3.69400e-07	4.63921e-10	-7.57643e-11	3.88157e-10	4.92381e-07	1.27423e-07	6.19804e-07	-3.91980e-08	6.52166e-09	-3.26763e-08	4.33343e-07	-5.45504e-08	3.78793e-07	3.72097e-08	-3.09546e-09	3.41142e-08	4.16448e-07	2.87558e-08	4.45204e-07	2.09876e-07	-2.06829e-08	1.89194e-07
1.204	4.67959e-07	-9.49118e-08	3.73047e-07	5.33333e-10	-8.71001e-11	4.46232e-10	4.97294e-07	1.28719e-07	6.26013e-07	-3.96485e-08	6.59662e-09	-3.30519e-08	4.38123e-07	-5.51520e-08	3.82971e-07	3.75470e-08	-3.12352e-09	3.44234e-08	4.20304e-07	2.90353e-08	4.49339e-07	2.12507e-07	-2.09422e-08	1.91565e-07
1.229	4.72517e-07	-9.58362e-08	3.76681e-07	6.04948e-10	-9.87958e-11	5.06152e-10	5.02189e-07	1.30011e-07	6.32200e-07	-4.00982e-08	6.67144e-09	-3.34268e-08	4.42896e-07	-5.57530e-08	3.87143e-07	3.78829e-08	-3.15146e-09	3.47314e-08	4.24137e-07	2.93134e-08	4.53451e-07	2.15143e-07	-2.12019e-08	1.93941e-07
1.253	4.77057e-07	-9.67570e-08	3.80300e-07	6.78782e-10	-1.10854e-10	5.67928e-10	5.07066e-07	1.31299e-07	6.38364e-07	-4.05472e-08	6.74613e-09	-3.38010e-08	4.47665e-07	-5.63532e-08	3.91311e-07	3.82174e-08	-3.17929e-09	3.50381e-08	4.27950e-07	2.95900e-08	4.57540e-07	2.17784e-07	-2.14622e-08	1.96321e-07
1.278	4.81579e-07	-9.76741e-08	3.83905e-07	7.54852e-10	-1.23277e-10	6.31575e-10	5.11924e-07	1.32581e-07	6.44505e-07	-4.09952e-08	6.82068e-09	-3.41746e-08	4.52427e-07	-5.69527e-08	3.95474e-07	3.85505e-08	-3.20701e-09	3.53435e-08	4.31740e-07	2.98651e-08	4.61605e-07	2.20429e-07	-2.17229e-08	1.98706e-07
1.303	4.86083e-07	-9.85876e-08	3.87495e-07	8.33174e-10	-1.36068e-10	6.97106e-10	5.16764e-07	1.33860e-07	6.50624e-07	-4.14425e-08	6.89509e-09	-3.45474e-08	4.57184e-07	-5.75515e-08	3.99632e-07	3.88823e-08	-3.23461e-09	3.56477e-08	4.35508e-07	3.01387e-08	4.65647e-07	2.23080e-07	-2.19841e-08	2.01096e-07
1.327	4.90569e-07	-9.94974e-08	3.91071e-07	9.13761e-10	-1.49229e-10	7.64532e-10	5.21585e-07	1.35134e-07	6.56719e-07	-4.18889e-08	6.96936e-09	-3.49195e-08	4.61934e-07	-5.81495e-08	4.03785e-07	3.92127e-08	-3.26209e-09	3.59506e-08	4.39254e-07	3.04109e-08	4.69665e-07	2.25735e-07	-2.22458e-08	2.03489e-07
1.352	4.95036e-07	-1.00404e-07	3.94633e-07	9.96630e-10	-1.62763e-10	8.33868e-10	5.26388e-07	1.36403e-07	6.62791e-07	-4.23344e-08	7.04349e-09	-3.52909e-08	4.66679e-07	-5.87468e-08	4.07932e-07	3.95417e-08	-3.28946e-09	3.62522e-08	4.42978e-07	3.06815e-08	4.73659e-07	2.28395e-07	-2.25079e-08	2.05887e-07
1.376	4.99485e-07	-1.01306e-07	3.98179e-07	1.08179e-09	-1.76671e-10	9.05123e-10	5.31172e-07	1.37667e-07	6.68839e-07	-4.27790e-08	7.11747e-09	-3.56616e-08	4.71417e-07	-5.93433e-08	4.12074e-07	3.98694e-08	-3.31672e-09	3.65527e-08	4.46679e-07	3.09506e-08	4.77630e-07	2.31060e-07	-2.27706e-08	2.08290e-07
1.401	5.03916e-07	-1.02205e-07	4.01711e-07	1.16927e-09	-1.90956e-10	9.78311e-10	5.35937e-07	1.38927e-07	6.74863e-07	-4.32228e-08	7.19129e-09	-3.60315e-08	4.76150e-07	-5.99390e-08	4.16211e-07	4.01957e-08	-3.34387e-09	3.68519e-08	4.50358e-07	3.12182e-08	4.81577e-07	2.33730e-07	-2.30337e-08	2.10696e-07
1.425	5.08328e-07	-1.03099e-07	4.05228e-07	1.25906e-09	-2.05621e-10	1.05344e-09	5.40683e-07	1.40181e-07	6.80864e-07	-4.36656e-08	7.26497e-09	-3.64006e-08	4.80875e-07	-6.05339e-08	4.20341e-07	4.05208e-08	-3.37091e-09	3.71498e-08	4.54015e-07	3.14843e-08	4.85499e-07	2.36404e-07	-2.32972e-08	2.13107e-07
1.450	5.12721e-07	-1.03990e-07	4.08731e-07	1.35119e-09	-2.20667e-10	1.13053e-09	5.45410e-07	1.41431e-07	6.86841e-07	-4.41075e-08	7.33849e-09	-3.67690e-08	4.85595e-07	-6.11279e-08	4.24467e-07	4.08444e-08	-3.39784e-09	3.74466e-08	4.57649e-07	3.17488e-08	4.89398e-07	2.39084e-07	-2.35612e-08	2.15522e-07
1.475	5.17096e-07	-1.04878e-07	4.12218e-07	1.44567e-09	-2.36097e-10	1.20958e-09	5.50117e-07	1.42676e-07	6.92793e-07	-4.45484e-08	7.41185e-09	-3.71366e-08	4.90307e-07	-6.17212e-08	4.28586e-07	4.11668e-08	-3.42465e-09	3.77421e-08	4.61260e-07	3.20118e-08	4.93272e-07	2.41767e-07	-2.38257e-08	2.17941e-07
1.499	5.21451e-07	-1.05761e-07	4.15690e-07	1.54251e-09	-2.51912e-10	1.29060e-09	5.54805e-07	1.43916e-07	6.98721e-07	-4.49884e-08	7.48506e-09	-3.75034e-08	4.95013e-07	-6.23136e-08	4.32700e-07	4.14878e-08	-3.45136e-09	3.80364e-08	4.64848e-07	3.22732e-08	4.97121e-07	2.44455e-07	-2.40906e-08	2.20365e-07
1.524	5.25788e-07	-1.06641e-07	4.19147e-07	1.64173e-09	-2.68115e-10	1.37361e-09	5.59473e-07	1.45152e-07	7.04625e-07	-4.54275e-08	7.55810e-09	-3.78694e-08	4.99712e-07	-6.29051e-08	4.36807e-07	4.18075e-08	-3.47796e-09	3.83296e-08	4.68413e-07	3.25330e-08	5.00946e-07	2.47148e-07	-2.43560e-08	2.22792e-07
1.548	5.30105e-07	-1.07516e-07	4.22589e-07	1.74332e-09	-2.84707e-10	1.45861e-09	5.64122e-07	1.46382e-07	7.10504e-07	-4.58655e-08	7.63098e-09	-3.82345e-08	5.04404e-07	-6.34957e-08	4.40908e-07	4.21259e-08	-3.50444e-09	3.86215e-08	4.71955e-07	3.27913e-08	5.04747e-07	2.49845e-07	-2.46218e-08	2.25223e-07
1.573	5.34403e-07	-1.08388e-07	4.26015e-07	1.84731e-09	-3.01690e-10	1.54562e-09	5.68751e-07	1.47607e-07	7.16358e-07	-4.63026e-08	7.70370e-09	-3.85989e-08	5.09089e-07	-6.40855e-08	4.45004e-07	4.24430e-08	-3.53082e-09	3.89122e-08	4.75474e-07	3.30480e-08	5.08522e-07	2.52547e-07	-2.48880e-08	2.27659e-07
1.597	5.38682e-07	-1.09256e-07	4.29426e-07	1.95371e-09	-3.19066e-10	1.63464e-09	5.73360e-07	1.48827e-07	7.22187e-07	-4.67386e-08	7.77625e-09	-3.89624e-08	5.13767e-07	-6.46743e-08	4.49093e-07	4.27589e-08	-3.55710e-09	3.92018e-08	4.78970e-07	3.33031e-08	5.12273e-07	2.55253e-07	-2.51547e-08	2.30098e-07
1.622	5.42941e-07	-1.10120e-07	4.32821e-07	2.06252e-09	-3.36836e-10	1.72568e-09	5.77949e-07	1.50042e-07	7.27991e-07	-4.71737e-08	7.84864e-09	-3.93251e-08	5.18437e-07	-6.52623e-08	4.53175e-07	4.30734e-08	-3.58326e-09	3.94901e-08	4.82442e-07	3.35566e-08	5.15999e-07	2.57963e-07	-2.54218e-08	2.32541e-07
1.647	5.47180e-07	-1.10979e-07	4.36201e-07	2.17376e-09	-3.55002e-10	1.81875e-09	5.82518e-07	1.51252e-07	7.33770e-07	-4.76077e-08	7.92085e-09	-3.96869e-08	5.23100e-07	-6.58493e-08	4.57251e-07	4.33866e-08	-3.60932e-09	3.97773e-08	4.85891e-07	3.38086e-08	5.19700e-07	2.60677e-07	-2.56893e-08	2.34988e-07
1.671	5.51400e-07	-1.11835e-07	4.39565e-07	2.28743e-09	-3.73566e-10	1.91386e-09	5.87066e-07	1.52456e-07	7.39523e-07	-4.80407e-08	7.99289e-09	-4.00478e-08	5.27756e-07	-6.64353e-08	4.61320e-07	4.36986e-08	-3.63527e-09	4.00633e-08	4.89316e-07	3.40589e-08	5.23375e-07	2.63396e-07	-2.59572e-08	2.37439e-07
1.696	5.55600e-07	-1.12687e-07	4.42913e-07	2.40354e-09	-3.92529e-10	2.01101e-09	5.91595e-07	1.53656e-07	7.45250e-07	-4.84727e-08	8.06476e-09	-4.04079e-08	5.32404e-07	-6.70204e-08	4.65383e-07	4.40093e-08	-3.66112e-09	4.03481e-08	4.92718e-07	3.43076e-08	5.27025e-07	2.66119e-07	-2.62255e-08	2.39893e-07
1.720	5.59781e-07	-1.13535e-07	4.46246e-07	2.52210e-09	-4.11892e-10	2.11021e-09	5.96102e-07	1.54850e-07	7.50952e-07	-4.89036e-08	8.13646e-09	-4.07672e-08	5.37043e-07	-6.76045e-08	4.69439e-07	4.43187e-08	-3.68686e-09	4.06318e-08	4.96096e-07	3.45547e-08	5.30650e-07	2.68846e-07	-2.64943e-08	2.42352e-07
1.745	5.63941e-07	-1.14379e-07	4.49562e-07	2.64313e-09	-4.31657e-10	2.21147e-09	6.00589e-07	1.56039e-07	7.56628e-07	-4.93335e-08	8.20798e-09	-4.11255e-08	5.41676e-07	-6.81876e-08	4.73488e-07	4.46268e-08	-3.71249e-09	4.09143e-08	4.99450e-07	3.48002e-08	5.34250e-07	2.71577e-07	-2.67634e-08	2.44813e-07
1.769	5.68081e-07	-1.15219e-07	4.52862e-07	2.76662e-09	-4.51824e-10	2.31479e-09	6.05056e-07	1.57222e-07	7.62278e-07	-4.97623e-08	8.27933e-09	-4.14830e-08	5.46300e-07	-6.87697e-08	4.77530e-07	4.49337e-08	-3.73802e-09	4.11957e-08	5.02780e-07	3.50440e-08	5.37824e-07	2.74312e-07	-2.70329e-08	2.47279e-07
1.794	5.72201e-07	-1.16054e-07	4.56147e-07	2.89258e-09	-4.72396e-10	2.42019e-09	6.09501e-07	1.58400e-07	7.67902e-07	-5.01901e-08	8.35049e-09	-4.18396e-08	5.50916e-07	-6.93507e-08	4.81565e-07	4.52393e-08	-3.76345e-09	4.14759e-08	5.06086e-07	3.52863e-08	5.41372e-07	2.77051e-07	-2.73028e-08	2.49748e-07
1.819	5.76301e-07	-1.16886e-07	4.59415e-07	3.02103e-09	-4.93373e-10	2.52765e-09	6.13926e-07	1.59573e-07	7.73499e-07	-5.06168e-08	8.42148e-09	-4.21953e-08	5.55523e-07	-6.99307e-08	4.85593e-07	4.55437e-08	-3.78877e-09	4.17549e-08	5.09368e-07	3.55268e-08	5.44895e-07	2.79793e-07	-2.75731e-08	2.52220e-07
1.843	5.80380e-07	-1.17713e-07	4.62667e-07	3.15196e-09	-5.14756e-10	2.63720e-09	6.18329e-07	1.60740e-07	7.79070e-07	-5.10424e-08	8.49229e-09	-4.25501e-08	5.60123e-07	-7.05097e-08	4.89613e-07	4.58468e-08	-3.81398e-09	4.20328e-08	5.12625e-07	3.57658e-08	5.48391e-07	2.82540e-07	-2.78438e-08	2.54696e-07
1.868	5.84439e-07	-1.18536e-07	4.65903e-07	3.28538e-09	-5.36546e-10	2.74884e-09	6.22712e-07	1.61902e-07	7.84614e-07	-5.14669e-08	8.56292e-09	-4.29040e-08	5.64713e-07	-7.10876e-08	4.93626e-07	4.61487e-08	-3.83909e-09	4.23096e-08	5.15859e-07	3.60031e-08	5.51862e-07	2.85290e-07	-2.81148e-08	2.57175e-07
1.892	5.88477e-07	-1.19355e-07	4.69122e-07	3.42131e-09	-5.58743e-10	2.86256e-09	6.27073e-07	1.63058e-07	7.90131e-07	-5.18903e-08	8.63337e-09	-4.32569e-08	5.69296e-07	-7.16645e-08	4.97631e-07	4.64493e-08	-3.86410e-09	4.25852e-08	5.19068e-07	3.62388e-08	5.55307e-07	2.88044e-07	-2.83862e-08	2.59658e-07
1.917	5.92495e-07	-1.20170e-07	4.72324e-07	3.55973e-09	-5.81350e-10	2.97838e-09	6.31413e-07	1.64209e-07	7.95622e-07	-5.23127e-08	8.70364e-09	-4.36090e-08	5.73869e-07	-7.22402e-08	5.01629e-07	4.67487e-08	-3.88901e-09	4.28597e-08	5.22253e-07	3.64728e-08	5.58725e-07	2.90802e-07	-2.86580e-08	2.62144e-07
1.942	5.96491e-07	-1.20981e-07	4.75511e-07	3.70066e-09	-6.04366e-10	3.09630e-09	6.35731e-07	1.65354e-07	8.01085e-07	-5.27339e-08	8.77373e-09	-4.39602e-08	5.78434e-07	-7.28148e-08	5.05619e-07	4.70468e-08	-3.91381e-09	4.31330e-08	5.25413e-07	3.67051e-08	5.62118e-07	2.93563e-07	-2.89301e-08	2.64633e-07
1.966	6.00467e-07	-1.21787e-07	4.78680e-07	3.84411e-09	-6.27792e-10	3.21631e-09	6.40027e-07	1.66494e-07	8.06521e-07	-5.31541e-08	8.84363e-09	-4.43104e-08	5.82990e-07	-7.33883e-08	5.09601e-07	4.73437e-08	-3.93851e-09	4.34052e-08	5.28548e-07	3.69358e-08	5.65484e-07	2.96328e-07	-2.92025e-08	2.67125e-07
1.991	6.04422e-07	-1.22589e-07	4.81833e-07	3.99006e-09	-6.51629e-10	3.33843e-09	6.44302e-07	1.67628e-07	8.11930e-07	-5.35731e-08	8.91335e-09	-4.46598e-08	5.87536e-07	-7.39606e-08	5.13576e-07	4.76394e-08	-3.96311e-09	4.36763e-08	5.31659e-07	3.71648e-08	5.68823e-07	2.99096e-07	-2.94753e-08	2.69620e-07
2.015	6.08356e-07	-1.23387e-07	4.84969e-07	4.13854e-09	-6.75877e-10	3.46266e-09	6.48556e-07	1.68756e-07	8.17311e-07	-5.39911e-08	8.98289e-09	-4.50082e-08	5.92074e-07	-7.45318e-08	5.17542e-07	4.79339e-08	-3.98760e-09	4.39462e-08	5.34744e-07	3.73922e-08	5.72137e-07	3.01867e-07	-2.97485e-08	2.72119e-07
2.040	6.12269e-07	-1.24181e-07	4.88088e-07	4.28954e-09	-7.00537e-10	3.58900e-09	6.52787e-07	1.69878e-07	8.22665e-07	-5.44079e-08	9.05224e-09	-4.53557e-08	5.96602e-07	-7.51019e-08	5.21500e-07	4.82271e-08	-4.01200e-09	4.42151e-08	5.37805e-07	3.76179e-08	5.75423e-07	3.04642e-07	-3.00219e-08	2.74620e-07
2.064	6.16161e-07	-1.24970e-07	4.91191e-07	4.44305e-09	-7.25608e-10	3.71745e-09	6.56996e-07	1.70995e-07	8.27991e-07	-5.48236e-08	9.12142e-09	-4.57022e-08	6.01121e-07	-7.56707e-08	5.25450e-07	4.85191e-08	-4.03629e-09	4.44828e-08	5.40841e-07	3.78420e-08	5.78683e-07	3.07420e-07	-3.02957e-08	2.77125e-07
2.089	6.20031e-07	-1.25755e-07	4.94276e-07	4.59910e-09	-7.51092e-10	3.84801e-09	6.61183e-07	1.72106e-07	8.33289e-07	-5.52383e-08	9.19040e-09	-4.60479e-08	6.05630e-07	-7.62383e-08	5.29392e-07	4.88098e-08	-4.06048e-09	4.47493e-08	5.43852e-07	3.80643e-08	5.81917e-07	3.10202e-07	-3.05698e-08	2.79632e-07
2.114	6.23880e-07	-1.26536e-07	4.97344e-07	4.75767e-09	-7.76988e-10	3.98068e-09	6.65348e-07	1.73211e-07	8.38559e-07	-5.56518e-08	9.25921e-09	-4.63926e-08	6.10130e-07	-7.68048e-08	5.33325e-07	4.90994e-08	-4.08456e-09	4.50148e-08	5.46838e-07	3.82851e-08	5.85123e-07	3.12986e-07	-3.08442e-08	2.82142e-07
2.138	6.27707e-07	-1.27312e-07	5.00395e-07	4.91876e-09	-8.03298e-10	4.11546e-09	6.69491e-07	1.74310e-07	8.43801e-07	-5.60643e-08	9.32782e-09	-4.67364e-08	6.14620e-07	-7.73700e-08	5.37250e-07	4.93877e-08	-4.10855e-09	4.52791e-08	5.49799e-07	3.85041e-08	5.88303e-07	3.15774e-07	-3.11189e-08	2.84655e-07
2.163	6.31513e-07	-1.28084e-07	5.03429e-07	5.08239e-09	-8.30019e-10	4.25237e-09	6.73611e-07	1.75404e-07	8.49015e-07	-5.64756e-08	9.39626e-09	-4.70793e-08	6.19100e-07	-7.79339e-08	5.41166e-07	4.96748e-08	-4.13243e-09	4.55424e-08	5.52734e-07	3.87214e-08	5.91456e-07	3.18564e-07	-3.13939e-08	2.87170e-07
2.187	6.35297e-07	-1.28851e-07	5.06446e-07	5.24854e-09	-8.57154e-10	4.39138e-09	6.77709e-07	1.76491e-07	8.54200e-07	-5.68858e-08	9.46451e-09	-4.74213e-08	6.23570e-07	-7.84966e-08	5.45073e-07	4.99607e-08	-4.15621e-09	4.58044e-08	5.55644e-07	3.89371e-08	5.94581e-07	3.21357e-07	-3.16692e-08	2.89688e-07
2.212	6.39060e-07	-1.29615e-07	5.09445e-07	5.41721e-09	-8.84701e-10	4.53251e-09	6.81784e-07	1.77573e-07	8.59357e-07	-5.72949e-08	9.53258e-09	-4.77624e-08	6.28030e-07	-7.90580e-08	5.48971e-07	5.02453e-08	-4.17989e-09	4.60654e-08	5.58529e-07	3.91511e-08	5.97680e-07	3.24154e-07	-3.19448e-08	2.92209e-07
2.236	6.42801e-07	-1.30373e-07	5.12427e-07	5.58841e-09	-9.12660e-10	4.67575e-09	6.85837e-07	1.78648e-07	8.64485e-07	-5.77030e-08	9.60047e-09	-4.81025e-08	6.32479e-07	-7.96182e-08	5.52861e-07	5.05287e-08	-4.20347e-09	4.63253e-08	5.61388e-07	3.93635e-08	6.00751e-07	3.26953e-07	-3.22206e-08	2.94732e-07
2.261	6.46519e-07	-1.31127e-07	5.15392e-07	5.76214e-09	-9.41032e-10	4.82111e-09	6.89867e-07	1.79718e-07	8.69585e-07	-5.81099e-08	9.66818e-09	-4.84418e-08	6.36919e-07	-8.01770e-08	5.56742e-07	5.08110e-08	-4.22695e-09	4.65840e-08	5.64221e-07	3.95741e-08	6.03795e-07	3.29754e-07	-3.24967e-08	2.97258e-07
2.286	6.50216e-07	-1.31877e-07	5.18339e-07	5.93839e-09	-9.69816e-10	4.96857e-09	6.93874e-07	1.80781e-07	8.74655e-07	-5.85158e-08	9.73570e-09	-4.87801e-08	6.41347e-07	-8.07345e-08	5.60613e-07	5.10920e-08	-4.25032e-09	4.68416e-08	5.67029e-07	3.97831e-08	6.06812e-07	3.32559e-07	-3.27731e-08	2.99786e-07
2.310	6.53891e-07	-1.32623e-07	5.21268e-07	6.11716e-09	-9.99011e-10	5.11815e-09	6.97858e-07	1.81839e-07	8.79697e-07	-5.89206e-08	9.80305e-09	-4.91175e-08	6.45766e-07	-8.12907e-08	5.64475e-07	5.13717e-08	-4.27360e-09	4.70981e-08	5.69811e-07	3.99904e-08	6.09802e-07	3.35366e-07	-3.30497e-08	3.02316e-07
2.335	6.57543e-07	-1.33363e-07	5.24180e-07	6.29845e-09	-1.02862e-09	5.26983e-09	7.01819e-07	1.82890e-07	8.84709e-07	-5.93242e-08	9.87021e-09	-4.94540e-08	6.50173e-07	-8.18455e-08	5.68328e-07	5.16503e-08	-4.29677e-09	4.73535e-08	5.72568e-07	4.01960e-08	6.12764e-07	3.38175e-07	-3.33266e-08	3.04849e-07
2.359	6.61173e-07	-1.34100e-07	5.27074e-07	6.48225e-09	-1.05863e-09	5.42361e-09	7.05757e-07	1.83936e-07	8.89692e-07	-5.97269e-08	9.93720e-09	-4.97897e-08	6.54570e-07	-8.23990e-08	5.72171e-07	5.19276e-08	-4.31984e-09	4.76078e-08	5.75298e-07	4.04000e-08	6.15698e-07	3.40987e-07	-3.36037e-08	3.07384e-07
2.384	6.64781e-07	-1.34831e-07	5.29950e-07	6.66856e-09	-1.08906e-09	5.57950e-09	7.09671e-07	1.84975e-07	8.94646e-07	-6.01284e-08	1.00040e-08	-5.01244e-08	6.58956e-07	-8.29511e-08	5.76005e-07	5.22037e-08	-4.34281e-09	4.78609e-08	5.78003e-07	4.06022e-08	6.18605e-07	3.43801e-07	-3.38810e-08	3.09920e-07
2.408	6.68367e-07	-1.35559e-07	5.32808e-07	6.85738e-09	-1.11990e-09	5.73748e-09	7.13563e-07	1.86008e-07	8.99571e-07	-6.05289e-08	1.00706e-08	-5.04582e-08	6.63331e-07	-8.35019e-08	5.79829e-07	5.24786e-08	-4.36568e-09	4.81129e-08	5.80681e-07	4.08028e-08	6.21484e-07	3.46618e-07	-3.41586e-08	3.12459e-07
2.433	6.71930e-07	-1.36281e-07	5.35649e-07	7.04870e-09	-1.15114e-09	5.89755e-09	7.17431e-07	1.87035e-07	9.04465e-07	-6.09283e-08	1.01371e-08	-5.07912e-08	6.67695e-07	-8.40512e-08	5.83643e-07	5.27522e-08	-4.38844e-09	4.83638e-08	5.83334e-07	4.10018e-08	6.24336e-07	3.49437e-07	-3.44363e-08	3.15000e-07
2.458	6.75471e-07	-1.36999e-07	5.38471e-07	7.24252e-09	-1.18280e-09	6.05972e-09	7.21275e-07	1.88055e-07	9.09330e-07	-6.13267e-08	1.02034e-08	-5.11233e-08	6.72047e-07	-8.45991e-08	5.87448e-07	5.30247e-08	-4.41111e-09	4.86136e-08	5.85960e-07	4.11990e-08	6.27160e-07	3.52257e-07	-3.47143e-08	3.17543e-07
2.482	6.78989e-07	-1.37713e-07	5.41276e-07	7.43883e-09	-1.21486e-09	6.22397e-09	7.25096e-07	1.89070e-07	9.14166e-07	-6.17240e-08	1.02695e-08	-5.14545e-08	6.76388e-07	-8.51455e-08	5.91242e-07	5.32959e-08	-4.43367e-09	4.88622e-08	5.88561e-07	4.13946e-08	6.29955e-07	3.55080e-07	-3.49925e-08	3.20088e-07
2.507	6.82484e-07	-1.38422e-07	5.44062e-07	7.63762e-09	-1.24732e-09	6.39030e-09	7.28893e-07	1.90078e-07	9.18971e-07	-6.21203e-08	1.03354e-08	-5.17849e-08	6.80718e-07	-8.56905e-08	5.95027e-07	5.35658e-08	-4.45613e-09	4.91097e-08	5.91135e-07	4.15886e-08	6.32723e-07	3.57905e-07	-3.52709e-08	3.22634e-07
2.531	6.85957e-07	-1.39126e-07	5.46830e-07	7.83890e-09	-1.28019e-09	6.55870e-09	7.32667e-07	1.91080e-07	9.23747e-07	-6.25156e-08	1.04012e-08	-5.21144e-08	6.85035e-07	-8.62341e-08	5.98801e-07	5.38346e-08	-4.47848e-09	4.93561e-08	5.93683e-07	4.17808e-08	6.35463e-07	3.60732e-07	-3.55495e-08	3.25182e-07
2.556	6.89406e-07	-1.39826e-07	5.49580e-07	8.04264e-09	-1.31347e-09	6.72918e-09	7.36416e-07	1.92075e-07	9.28492e-07	-6.29098e-08	1.04668e-08	-5.24431e-08	6.89342e-07	-8.67762e-08	6.02566e-07	5.41021e-08	-4.50073e-09	4.96013e-08	5.96204e-07	4.19714e-08	6.38175e-07	3.63560e-07	-3.58282e-08	3.27732e-07
2.580	6.92833e-07	-1.40521e-07	5.52312e-07	8.24886e-09	-1.34715e-09	6.90171e-09	7.40142e-07	1.93065e-07	9.33207e-07	-6.33031e-08	1.05322e-08	-5.27709e-08	6.93636e-07	-8.73168e-08	6.06319e-07	5.43683e-08	-4.52288e-09	4.98454e-08	5.98699e-07	4.21604e-08	6.40859e-07	3.66390e-07	-3.61071e-08	3.30283e-07
2.605	6.96237e-07	-1.41211e-07	5.55026e-07	8.45753e-09	-1.38122e-09	7.07631e-09	7.43844e-07	1.94047e-07	9.37892e-07	-6.36954e-08	1.05975e-08	-5.30979e-08	6.97918e-07	-8.78558e-08	6.10063e-07	5.46333e-08	-4.54493e-09	5.00884e-08	6.01167e-07	4.23476e-08	6.43515e-07	3.69222e-07	-3.63862e-08	3.32836e-07
2.630	6.99618e-07	-1.41897e-07	5.57721e-07	8.66865e-09	-1.41570e-09	7.25295e-09	7.47522e-07	1.95024e-07	9.42546e-07	-6.40866e-08	1.06626e-08	-5.34241e-08	7.02189e-07	-8.83934e-08	6.13795e-07	5.48971e-08	-4.56687e-09	5.03302e-08	6.03609e-07	4.25333e-08	6.46143e-07	3.72056e-07	-3.66654e-08	3.35390e-07
2.654	7.02976e-07	-1.42578e-07	5.60398e-07	8.88221e-09	-1.45058e-09	7.43163e-09	7.51176e-07	1.95994e-07	9.47170e-07	-6.44769e-08	1.07275e-08	-5.37494e-08	7.06447e-07	-8.89294e-08	6.17517e-07	5.51596e-08	-4.58871e-09	5.05709e-08	6.06025e-07	4.27172e-08	6.48742e-07	3.74891e-07	-3.69448e-08	3.37946e-07
2.679	7.06310e-07	-1.43254e-07	5.63056e-07	9.09821e-09	-1.48585e-09	7.61235e-09	7.54805e-07	1.96958e-07	9.51763e-07	-6.48662e-08	1.07923e-08	-5.40740e-08	7.10693e-07	-8.94639e-08	6.21229e-07	5.54209e-08	-4.61045e-09	5.08104e-08	6.08413e-07	4.28996e-08	6.51313e-07	3.77727e-07	-3.72243e-08	3.40503e-07
2.703	7.09621e-07	-1.43926e-07	5.65695e-07	9.31662e-09	-1.52153e-09	7.79510e-09	7.58411e-07	1.97915e-07	9.56325e-07	-6.52546e-08	1.08569e-08	-5.43977e-08	7.14926e-07	-8.99968e-08	6.24929e-07	5.56809e-08	-4.63208e-09	5.10488e-08	6.10775e-07	4.30803e-08	6.53856e-07	3.80565e-07	-3.75040e-08	3.43061e-07
2.728	7.12909e-07	-1.44593e-07	5.68317e-07	9.53746e-09	-1.55759e-09	7.97987e-09	7.61992e-07	1.98866e-07	9.60857e-07	-6.56421e-08	1.09214e-08	-5.47207e-08	7.19147e-07	-9.05281e-08	6.28619e-07	5.59396e-08	-4.65360e-09	5.12860e-08	6.13111e-07	4.32593e-08	6.56370e-07	3.83404e-07	-3.77837e-08	3.45620e-07
2.753	7.16174e-07	-1.45255e-07	5.70919e-07	9.76069e-09	-1.59405e-09	8.16664e-09	7.65548e-07	1.99810e-07	9.65358e-07	-6.60286e-08	1.09857e-08	-5.50429e-08	7.23355e-07	-9.10579e-08	6.32297e-07	5.61971e-08	-4.67502e-09	5.15221e-08	6.15419e-07	4.34367e-08	6.58856e-07	3.86244e-07	-3.80636e-08	3.48180e-07
2.777	7.19415e-07	-1.45912e-07	5.73503e-07	9.98631e-09	-1.63089e-09	8.35542e-09	7.69080e-07	2.00747e-07	9.69828e-07	-6.64142e-08	1.10498e-08	-5.53643e-08	7.27551e-07	-9.15860e-08	6.35965e-07	5.64533e-08	-4.69634e-09	5.17570e-08	6.17701e-07	4.36125e-08	6.61313e-07	3.89085e-07	-3.83436e-08	3.50741e-07
2.802	7.22633e-07	-1.46565e-07	5.76068e-07	1.02143e-08	-1.66813e-09	8.54619e-09	7.72588e-07	2.01679e-07	9.74266e-07	-6.67989e-08	1.11138e-08	-5.56850e-08	7.31733e-07	-9.21126e-08	6.39621e-07	5.67083e-08	-4.71755e-09	5.19907e-08	6.19955e-07	4.37867e-08	6.63742e-07	3.91927e-07	-3.86237e-08	3.53303e-07
2.826	7.25827e-07	-1.47213e-07	5.78614e-07	1.04447e-08	-1.70575e-09	8.73894e-09	7.76070e-07	2.02603e-07	9.78674e-07	-6.71827e-08	1.11777e-08	-5.60050e-08	7.35903e-07	-9.26374e-08	6.43266e-07	5.69619e-08	-4.73865e-09	5.22233e-08	6.22183e-07	4.39592e-08	6.66142e-07	3.94770e-07	-3.89038e-08	3.55866e-07
2.851	7.28997e-07	-1.47856e-07	5.81142e-07	1.06774e-08	-1.74376e-09	8.93366e-09	7.79528e-07	2.03521e-07	9.83050e-07	-6.75656e-08	1.12414e-08	-5.63242e-08	7.40060e-07	-9.31607e-08	6.46899e-07	5.72143e-08	-4.75964e-09	5.24547e-08	6.24384e-07	4.41302e-08	6.68514e-07	3.97613e-07	-3.91841e-08	3.58429e-07
2.875	7.32144e-07	-1.48494e-07	5.83650e-07	1.09125e-08	-1.78215e-09	9.13035e-09	7.82962e-07	2.04433e-07	9.87395e-07	-6.79477e-08	1.13050e-08	-5.66427e-08	7.44203e-07	-9.36822e-08	6.50521e-07	5.74654e-08	-4.78053e-09	5.26849e-08	6.26557e-07	4.42995e-08	6.70857e-07	4.00458e-07	-3.94644e-08	3.60993e-07
2.900	7.35267e-07	-1.49127e-07	5.86140e-07	1.11499e-08	-1.82092e-09	9.32898e-09	7.86370e-07	2.05338e-07	9.91708e-07	-6.83289e-08	1.13684e-08	-5.69605e-08	7.48333e-07	-9.42021e-08	6.54131e-07	5.77152e-08	-4.80131e-09	5.29139e-08	6.28704e-07	4.44672e-08	6.73171e-07	4.03303e-07	-3.97447e-08	3.63558e-07
2.925	7.38367e-07	-1.49756e-07	5.88611e-07	1.13896e-08	-1.86007e-09	9.52956e-09	7.89754e-07	2.06236e-07	9.95990e-07	-6.87093e-08	1.14317e-08	-5.72777e-08	7.52449e-07	-9.47203e-08	6.57729e-07	5.79637e-08	-4.82199e-09	5.31417e-08	6.30823e-07	4.46333e-08	6.75457e-07	4.06148e-07	-4.00252e-08	3.66123e-07
2.949	7.41442e-07	-1.50380e-07	5.91062e-07	1.16317e-08	-1.89960e-09	9.73206e-09	7.93113e-07	2.07127e-07	1.00024e-06	-6.90890e-08	1.14948e-08	-5.75941e-08	7.56552e-07	-9.52368e-08	6.61316e-07	5.82109e-08	-4.84255e-09	5.33684e-08	6.32916e-07	4.47978e-08	6.77713e-07	4.08994e-07	-4.03056e-08	3.68689e-07
2.974	7.44494e-07	-1.50999e-07	5.93495e-07	1.18760e-08	-1.93950e-09	9.93648e-09	7.96446e-07	2.08012e-07	1.00446e-06	-6.94678e-08	1.15579e-08	-5.79099e-08	7.60642e-07	-9.57516e-08	6.64890e-07	5.84568e-08	-4.86301e-09	5.35938e-08	6.34981e-07	4.49608e-08	6.79941e-07	4.11841e-07	-4.05862e-08	3.71255e-07
2.998	7.47521e-07	-1.51613e-07	5.95909e-07	1.21226e-08	-1.97977e-09	1.01428e-08	7.99755e-07	2.08891e-07	1.00865e-06	-6.98458e-08	1.16208e-08	-5.82250e-08	7.64717e-07	-9.62647e-08	6.68453e-07	5.87014e-08	-4.88335e-09	5.38180e-08	6.37018e-07	4.51221e-08	6.82140e-07	4.14687e-07	-4.08667e-08	3.73821e-07
3.023	7.50525e-07	-1.52222e-07	5.98303e-07	1.23714e-08	-2.02041e-09	1.03510e-08	8.03038e-07	2.09762e-07	1.01280e-06	-7.02231e-08	1.16835e-08	-5.85396e-08	7.68779e-07	-9.67760e-08	6.72003e-07	5.89447e-08	-4.90359e-09	5.40411e-08	6.39029e-07	4.52819e-08	6.84311e-07	4.17534e-07	-4.11472e-08	3.76387e-07
3.047	7.53504e-07	-1.52826e-07	6.00678e-07	1.26225e-08	-2.06142e-09	1.05611e-08	8.06296e-07	2.10627e-07	1.01692e-06	-7.05996e-08	1.17462e-08	-5.88535e-08	7.72827e-07	-9.72855e-08	6.75541e-07	5.91866e-08	-4.92371e-09	5.42629e-08	6.41012e-07	4.54401e-08	6.86452e-07	4.20381e-07	-4.14278e-08	3.78953e-07
3.072	7.56460e-07	-1.53426e-07	6.03034e-07	1.28759e-08	-2.10279e-09	1.07731e-08	8.09529e-07	2.11485e-07	1.02101e-06	-7.09755e-08	1.18087e-08	-5.91667e-08	7.76860e-07	-9.77932e-08	6.79067e-07	5.94272e-08	-4.94373e-09	5.44834e-08	6.42968e-07	4.55967e-08	6.88564e-07	4.23228e-07	-4.17083e-08	3.81520e-07
3.097	7.59391e-07	-1.54020e-07	6.05371e-07	1.31314e-08	-2.14453e-09	1.09869e-08	8.12737e-07	2.12336e-07	1.02507e-06	-7.13506e-08	1.18711e-08	-5.94795e-08	7.80880e-07	-9.82992e-08	6.82580e-07	5.96664e-08	-4.96363e-09	5.47028e-08	6.44896e-07	4.57518e-08	6.90648e-07	4.26075e-07	-4.19889e-08	3.84086e-07
3.121	7.62298e-07	-1.54610e-07	6.07688e-07	1.33891e-08	-2.18662e-09	1.12025e-08	8.15919e-07	2.13181e-07	1.02910e-06	-7.17250e-08	1.19334e-08	-5.97916e-08	7.84885e-07	-9.88034e-08	6.86081e-07	5.99043e-08	-4.98343e-09	5.49209e-08	6.46797e-07	4.59054e-08	6.92702e-07	4.28921e-07	-4.22694e-08	3.86652e-07
3.146	7.65180e-07	-1.55194e-07	6.09986e-07	1.36490e-08	-2.22907e-09	1.14200e-08	8.19076e-07	2.14019e-07	1.03309e-06	-7.20988e-08	1.19956e-08	-6.01032e-08	7.88875e-07	-9.93057e-08	6.89570e-07	6.01409e-08	-5.00310e-09	5.51378e-08	6.48670e-07	4.60574e-08	6.94727e-07	4.31767e-07	-4.25499e-08	3.89218e-07
3.170	7.68039e-07	-1.55774e-07	6.12265e-07	1.39111e-08	-2.27187e-09	1.16393e-08	8.22207e-07	2.14850e-07	1.03706e-06	-7.24719e-08	1.20577e-08	-6.04142e-08	7.92851e-07	-9.98062e-08	6.93045e-07	6.03761e-08	-5.02267e-09	5.53534e-08	6.50516e-07	4.62079e-08	6.96724e-07	4.34613e-07	-4.28303e-08	3.91783e-07
3.195	7.70873e-07	-1.56349e-07	6.14524e-07	1.41753e-08	-2.31502e-09	1.18603e-08	8.25313e-07	2.15674e-07	1.04099e-06	-7.28444e-08	1.21197e-08	-6.07248e-08	7.96813e-07	-1.00305e-07	6.96508e-07	6.06099e-08	-5.04212e-09	5.55678e-08	6.52334e-07	4.63568e-08	6.98691e-07	4.37459e-07	-4.31107e-08	3.94348e-07
3.219	7.73682e-07	-1.56919e-07	6.16763e-07	1.44417e-08	-2.35851e-09	1.20832e-08	8.28393e-07	2.16491e-07	1.04488e-06	-7.32163e-08	1.21815e-08	-6.10348e-08	8.00759e-07	-1.00802e-07	6.99957e-07	6.08424e-08	-5.06146e-09	5.57809e-08	6.54124e-07	4.65043e-08	7.00629e-07	4.40303e-07	-4.33911e-08	3.96912e-07
3.244	7.76467e-07	-1.57484e-07	6.18984e-07	1.47101e-08	-2.40235e-09	1.23078e-08	8.31447e-07	2.17301e-07	1.04875e-06	-7.35877e-08	1.22433e-08	-6.13443e-08	8.04691e-07	-1.01297e-07	7.03394e-07	6.10735e-08	-5.08068e-09	5.59928e-08	6.55887e-07	4.66502e-08	7.02538e-07	4.43147e-07	-4.36714e-08	3.99476e-07
3.269	7.79228e-07	-1.58043e-07	6.21184e-07	1.49807e-08	-2.44653e-09	1.25341e-08	8.34476e-07	2.18105e-07	1.05258e-06	-7.39584e-08	1.23050e-08	-6.16534e-08	8.08608e-07	-1.01790e-07	7.06818e-07	6.13032e-08	-5.09979e-09	5.62034e-08	6.57623e-07	4.67947e-08	7.04417e-07	4.45991e-07	-4.39516e-08	4.02039e-07
3.293	7.81964e-07	-1.58598e-07	6.23365e-07	1.52533e-08	-2.49105e-09	1.27622e-08	8.37479e-07	2.18902e-07	1.05638e-06	-7.43287e-08	1.23666e-08	-6.19621e-08	8.12509e-07	-1.02281e-07	7.10228e-07	6.15314e-08	-5.11878e-09	5.64127e-08	6.59330e-07	4.69376e-08	7.06268e-07	4.48833e-07	-4.42317e-08	4.04602e-07
3.318	7.84675e-07	-1.59148e-07	6.25527e-07	1.55279e-08	-2.53591e-09	1.29920e-08	8.40456e-07	2.19692e-07	1.06015e-06	-7.46984e-08	1.24281e-08	-6.22703e-08	8.16396e-07	-1.02770e-07	7.13625e-07	6.17583e-08	-5.13766e-09	5.66207e-08	6.61010e-07	4.70791e-08	7.08089e-07	4.51675e-07	-4.45117e-08	4.07163e-07
3.342	7.87362e-07	-1.59693e-07	6.27668e-07	1.58046e-08	-2.58109e-09	1.32235e-08	8.43407e-07	2.20475e-07	1.06388e-06	-7.50676e-08	1.24896e-08	-6.25780e-08	8.20267e-07	-1.03257e-07	7.17009e-07	6.19838e-08	-5.15642e-09	5.68274e-08	6.62662e-07	4.72191e-08	7.09882e-07	4.54515e-07	-4.47916e-08	4.09723e-07
3.367	7.90024e-07	-1.60233e-07	6.29791e-07	1.60832e-08	-2.62660e-09	1.34566e-08	8.46332e-07	2.21251e-07	1.06758e-06	-7.54363e-08	1.25509e-08	-6.28854e-08	8.24122e-07	-1.03743e-07	7.20379e-07	6.22079e-08	-5.17506e-09	5.70328e-08	6.64287e-07	4.73576e-08	7.11644e-07	4.57354e-07	-4.50714e-08	4.12283e-07
3.391	7.92661e-07	-1.60768e-07	6.31893e-07	1.63639e-08	-2.67244e-09	1.36915e-08	8.49232e-07	2.22020e-07	1.07125e-06	-7.58047e-08	1.26122e-08	-6.31925e-08	8.27962e-07	-1.04226e-07	7.23736e-07	6.24305e-08	-5.19358e-09	5.72369e-08	6.65883e-07	4.74947e-08	7.13378e-07	4.60192e-07	-4.53511e-08	4.14841e-07
3.416	7.95273e-07	-1.61298e-07	6.33975e-07	1.66465e-08	-2.71859e-09	1.39279e-08	8.52105e-07	2.22782e-07	1.07489e-06	-7.61725e-08	1.26734e-08	-6.34991e-08	8.31787e-07	-1.04708e-07	7.27079e-07	6.26517e-08	-5.21198e-09	5.74397e-08	6.67452e-07	4.76303e-08	7.15083e-07	4.63029e-07	-4.56306e-08	4.17398e-07
3.441	7.97861e-07	-1.61823e-07	6.36038e-07	1.69311e-08	-2.76507e-09	1.41660e-08	8.54952e-07	2.23538e-07	1.07849e-06	-7.65400e-08	1.27345e-08	-6.38055e-08	8.35595e-07	-1.05187e-07	7.30408e-07	6.28715e-08	-5.23026e-09	5.76412e-08	6.68993e-07	4.77646e-08	7.16758e-07	4.65864e-07	-4.59100e-08	4.19954e-07
3.465	8.00424e-07	-1.62342e-07	6.38081e-07	1.72176e-08	-2.81185e-09	1.44057e-08	8.57773e-07	2.24286e-07	1.08206e-06	-7.69071e-08	1.27956e-08	-6.41115e-08	8.39388e-07	-1.05664e-07	7.33724e-07	6.30898e-08	-5.24842e-09	5.78414e-08	6.70506e-07	4.78973e-08	7.18404e-07	4.68697e-07	-4.61892e-08	4.22508e-07
3.490	8.02962e-07	-1.62857e-07	6.40104e-07	1.75059e-08	-2.85895e-09	1.46470e-08	8.60568e-07	2.25028e-07	1.08560e-06	-7.72739e-08	1.28566e-08	-6.44173e-08	8.43165e-07	-1.06140e-07	7.37025e-07	6.33066e-08	-5.26646e-09	5.80402e-08	6.71991e-07	4.80287e-08	7.20020e-07	4.71529e-07	-4.64683e-08	4.25061e-07
3.514	8.05475e-07	-1.63367e-07	6.42108e-07	1.77962e-08	-2.90635e-09	1.48898e-08	8.63337e-07	2.25762e-07	1.08910e-06	-7.76403e-08	1.29176e-08	-6.47227e-08	8.46926e-07	-1.06613e-07	7.40312e-07	6.35220e-08	-5.28438e-09	5.82377e-08	6.73449e-07	4.81587e-08	7.21607e-07	4.74359e-07	-4.67472e-08	4.27612e-07
3.539	8.07963e-07	-1.63872e-07	6.44091e-07	1.80883e-08	-2.95405e-09	1.51342e-08	8.66080e-07	2.26489e-07	1.09257e-06	-7.80065e-08	1.29785e-08	-6.50279e-08	8.50670e-07	-1.07085e-07	7.43586e-07	6.37359e-08	-5.30218e-09	5.84338e-08	6.74878e-07	4.82873e-08	7.23165e-07	4.77187e-07	-4.70259e-08	4.30161e-07
3.564	8.10426e-07	-1.64371e-07	6.46055e-07	1.83822e-08	-3.00205e-09	1.53801e-08	8.68796e-07	2.27210e-07	1.09601e-06	-7.83723e-08	1.30394e-08	-6.53329e-08	8.54398e-07	-1.07554e-07	7.46844e-07	6.39484e-08	-5.31985e-09	5.86285e-08	6.76279e-07	4.84144e-08	7.24694e-07	4.80013e-07	-4.73044e-08	4.32709e-07
3.588	8.12864e-07	-1.64866e-07	6.47998e-07	1.86779e-08	-3.05034e-09	1.56276e-08	8.71486e-07	2.27923e-07	1.09941e-06	-7.87379e-08	1.31002e-08	-6.56377e-08	8.58110e-07	-1.08021e-07	7.50089e-07	6.41593e-08	-5.33740e-09	5.88219e-08	6.77653e-07	4.85403e-08	7.26193e-07	4.82837e-07	-4.75827e-08	4.35255e-07
3.613	8.15277e-07	-1.65355e-07	6.49922e-07	1.89754e-08	-3.09893e-09	1.58765e-08	8.74150e-07	2.28630e-07	1.10278e-06	-7.91033e-08	1.31610e-08	-6.59423e-08	8.61806e-07	-1.08486e-07	7.53319e-07	6.43688e-08	-5.35482e-09	5.90139e-08	6.78998e-07	4.86647e-08	7.27663e-07	4.85659e-07	-4.78608e-08	4.37798e-07
3.637	8.17664e-07	-1.65839e-07	6.51825e-07	1.92746e-08	-3.14780e-09	1.61268e-08	8.76787e-07	2.29329e-07	1.10612e-06	-7.94685e-08	1.32218e-08	-6.62468e-08	8.65484e-07	-1.08949e-07	7.56535e-07	6.45767e-08	-5.37212e-09	5.92046e-08	6.80316e-07	4.87878e-08	7.29103e-07	4.88479e-07	-4.81387e-08	4.40340e-07
3.662	8.20027e-07	-1.66318e-07	6.53709e-07	1.95756e-08	-3.19695e-09	1.63787e-08	8.79398e-07	2.30022e-07	1.10942e-06	-7.98335e-08	1.32825e-08	-6.65510e-08	8.69146e-07	-1.09410e-07	7.59736e-07	6.47831e-08	-5.38929e-09	5.93938e-08	6.81605e-07	4.89096e-08	7.30515e-07	4.91296e-07	-4.84163e-08	4.42879e-07
3.686	8.22365e-07	-1.66793e-07	6.55572e-07	1.98783e-08	-3.24638e-09	1.66319e-08	8.81983e-07	2.30707e-07	1.11269e-06	-8.01984e-08	1.33432e-08	-6.68552e-08	8.72792e-07	-1.09869e-07	7.62922e-07	6.49880e-08	-5.40633e-09	5.95817e-08	6.82866e-07	4.90301e-08	7.31897e-07	4.94110e-07	-4.86937e-08	4.45417e-07
3.711	8.24677e-07	-1.67261e-07	6.57415e-07	2.01826e-08	-3.29608e-09	1.68865e-08	8.84541e-07	2.31386e-07	1.11593e-06	-8.05632e-08	1.34039e-08	-6.71593e-08	8.76420e-07	-1.10326e-07	7.66094e-07	6.51913e-08	-5.42325e-09	5.97681e-08	6.84100e-07	4.91492e-08	7.33249e-07	4.96922e-07	-4.89708e-08	4.47952e-07
3.736	8.26964e-07	-1.67725e-07	6.59239e-07	2.04886e-08	-3.34605e-09	1.71425e-08	8.87072e-07	2.32057e-07	1.11913e-06	-8.09279e-08	1.34646e-08	-6.74633e-08	8.80031e-07	-1.10781e-07	7.69250e-07	6.53932e-08	-5.44004e-09	5.99531e-08	6.85305e-07	4.92670e-08	7.34572e-07	4.99732e-07	-4.92476e-08	4.50484e-07
3.760	8.29226e-07	-1.68184e-07	6.61042e-07	2.07962e-08	-3.39629e-09	1.73999e-08	8.89577e-07	2.32721e-07	1.12230e-06	-8.12925e-08	1.35252e-08	-6.77673e-08	8.83625e-07	-1.11233e-07	7.72392e-07	6.55934e-08	-5.45670e-09	6.01367e-08	6.86482e-07	4.93836e-08	7.35866e-07	5.02538e-07	-4.95242e-08	4.53014e-07
3.785	8.31462e-07	-1.68638e-07	6.62825e-07	2.11054e-08	-3.44678e-09	1.76586e-08	8.92056e-07	2.33379e-07	1.12543e-06	-8.16571e-08	1.35859e-08	-6.80712e-08	8.87202e-07	-1.11683e-07	7.75519e-07	6.57921e-08	-5.47323e-09	6.03189e-08	6.87632e-07	4.94988e-08	7.37130e-07	5.05341e-07	-4.98005e-08	4.55541e-07
3.809	8.33673e-07	-1.69086e-07	6.64587e-07	2.14161e-08	-3.49753e-09	1.79186e-08	8.94507e-07	2.34029e-07	1.12854e-06	-8.20217e-08	1.36466e-08	-6.83752e-08	8.90761e-07	-1.12131e-07	7.78630e-07	6.59892e-08	-5.48963e-09	6.04996e-08	6.88753e-07	4.96128e-08	7.38366e-07	5.08142e-07	-5.00765e-08	4.58065e-07
3.834	8.35859e-07	-1.69530e-07	6.66330e-07	2.17284e-08	-3.54853e-09	1.81799e-08	8.96932e-07	2.34672e-07	1.13160e-06	-8.23864e-08	1.37072e-08	-6.86791e-08	8.94303e-07	-1.12577e-07	7.81726e-07	6.61848e-08	-5.50589e-09	6.06789e-08	6.89846e-07	4.97256e-08	7.39571e-07	5.10939e-07	-5.03521e-08	4.60587e-07
3.858	8.38020e-07	-1.69968e-07	6.68052e-07	2.20422e-08	-3.59978e-09	1.84424e-08	8.99331e-07	2.35308e-07	1.13464e-06	-8.27511e-08	1.37679e-08	-6.89832e-08	8.97828e-07	-1.13021e-07	7.84807e-07	6.63787e-08	-5.52203e-09	6.08567e-08	6.90911e-07	4.98371e-08	7.40748e-07	5.13733e-07	-5.06275e-08	4.63106e-07
3.883	8.40155e-07	-1.70401e-07	6.69754e-07	2.23575e-08	-3.65127e-09	1.87062e-08	9.01703e-07	2.35937e-07	1.13764e-06	-8.31158e-08	1.38286e-08	-6.92872e-08	9.01335e-07	-1.13462e-07	7.87872e-07	6.65711e-08	-5.53803e-09	6.10331e-08	6.91948e-07	4.99474e-08	7.41895e-07	5.16524e-07	-5.09025e-08	4.65621e-07
3.908	8.42265e-07	-1.70829e-07	6.71436e-07	2.26742e-08	-3.70300e-09	1.89712e-08	9.04048e-07	2.36559e-07	1.14061e-06	-8.34807e-08	1.38893e-08	-6.95914e-08	9.04824e-07	-1.13902e-07	7.90922e-07	6.67619e-08	-5.55390e-09	6.12080e-08	6.92956e-07	5.00564e-08	7.43013e-07	5.19311e-07	-5.11772e-08	4.68134e-07
3.932	8.44349e-07	-1.71251e-07	6.73098e-07	2.29924e-08	-3.75495e-09	1.92374e-08	9.06366e-07	2.37174e-07	1.14354e-06	-8.38458e-08	1.39500e-08	-6.98957e-08	9.08295e-07	-1.14339e-07	7.93956e-07	6.69510e-08	-5.56963e-09	6.13814e-08	6.93937e-07	5.01643e-08	7.44101e-07	5.22095e-07	-5.14515e-08	4.70643e-07
3.957	8.46408e-07	-1.71669e-07	6.74739e-07	2.33119e-08	-3.80714e-09	1.95048e-08	9.08657e-07	2.37781e-07	1.14644e-06	-8.42110e-08	1.40108e-08	-7.02002e-08	9.11748e-07	-1.14773e-07	7.96975e-07	6.71385e-08	-5.58523e-09	6.15533e-08	6.94890e-07	5.02710e-08	7.45161e-07	5.24875e-07	-5.17254e-08	4.73149e-07
3.981	8.48441e-07	-1.72081e-07	6.76360e-07	2.36328e-08	-3.85955e-09	1.97733e-08	9.10922e-07	2.38382e-07	1.14930e-06	-8.45764e-08	1.40716e-08	-7.05048e-08	9.15183e-07	-1.15206e-07	7.99978e-07	6.73244e-08	-5.60070e-09	6.17237e-08	6.95814e-07	5.03765e-08	7.46191e-07	5.27651e-07	-5.19990e-08	4.75652e-07
4.006	8.50449e-07	-1.72489e-07	6.77960e-07	2.39551e-08	-3.91217e-09	2.00429e-08	9.13160e-07	2.38976e-07	1.15214e-06	-8.49421e-08	1.41324e-08	-7.08096e-08	9.18600e-07	-1.15636e-07	8.02964e-07	6.75086e-08	-5.61602e-09	6.18926e-08	6.96710e-07	5.04808e-08	7.47191e-07	5.30423e-07	-5.22722e-08	4.78151e-07
4.030	8.52431e-07	-1.72891e-07	6.79541e-07	2.42786e-08	-3.96501e-09	2.03136e-08	9.15371e-07	2.39562e-07	1.15493e-06	-8.53080e-08	1.41933e-08	-7.11147e-08	9.21999e-07	-1.16064e-07	8.05935e-07	6.76912e-08	-5.63121e-09	6.20600e-08	6.97579e-07	5.05840e-08	7.48163e-07	5.33191e-07	-5.25450e-08	4.80646e-07
4.055	8.54388e-07	-1.73288e-07	6.81101e-07	2.46034e-08	-4.01805e-09	2.05853e-08	9.17555e-07	2.40141e-07	1.15770e-06	-8.56742e-08	1.42543e-08	-7.14200e-08	9.25379e-07	-1.16489e-07	8.08890e-07	6.78722e-08	-5.64627e-09	6.22259e-08	6.98419e-07	5.06860e-08	7.49105e-07	5.35955e-07	-5.28174e-08	4.83138e-07
4.080	8.56320e-07	-1.73679e-07	6.82640e-07	2.49294e-08	-4.07130e-09	2.08581e-08	9.19712e-07	2.40714e-07	1.16043e-06	-8.60408e-08	1.43152e-08	-7.17255e-08	9.28741e-07	-1.16912e-07	8.11829e-07	6.80514e-08	-5.66118e-09	6.23902e-08	6.99231e-07	5.07869e-08	7.50018e-07	5.38715e-07	-5.30894e-08	4.85625e-07
4.104	8.58225e-07	-1.74066e-07	6.84159e-07	2.52567e-08	-4.12474e-09	2.11319e-08	9.21843e-07	2.41279e-07	1.16312e-06	-8.64077e-08	1.43763e-08	-7.20314e-08	9.32085e-07	-1.17333e-07	8.14751e-07	6.82290e-08	-5.67595e-09	6.25530e-08	7.00015e-07	5.08868e-08	7.50902e-07	5.41470e-07	-5.33609e-08	4.88109e-07
4.129	8.60105e-07	-1.74447e-07	6.85658e-07	2.55851e-08	-4.17838e-09	2.14067e-08	9.23946e-07	2.41837e-07	1.16578e-06	-8.67750e-08	1.44374e-08	-7.23376e-08	9.35409e-07	-1.17752e-07	8.17657e-07	6.84049e-08	-5.69058e-09	6.27143e-08	7.00771e-07	5.09855e-08	7.51756e-07	5.44221e-07	-5.36320e-08	4.90589e-07
4.153	8.61960e-07	-1.74823e-07	6.87137e-07	2.59147e-08	-4.23220e-09	2.16825e-08	9.26023e-07	2.42387e-07	1.16841e-06	-8.71428e-08	1.44986e-08	-7.26442e-08	9.38715e-07	-1.18168e-07	8.20547e-07	6.85791e-08	-5.70507e-09	6.28740e-08	7.01498e-07	5.10831e-08	7.52582e-07	5.46968e-07	-5.39027e-08	4.93065e-07
4.178	8.63789e-07	-1.75194e-07	6.88595e-07	2.62453e-08	-4.28620e-09	2.19591e-08	9.28072e-07	2.42931e-07	1.17100e-06	-8.75110e-08	1.45598e-08	-7.29511e-08	9.42002e-07	-1.18582e-07	8.23420e-07	6.87515e-08	-5.71942e-09	6.30321e-08	7.02198e-07	5.11797e-08	7.53378e-07	5.49709e-07	-5.41728e-08	4.95536e-07
4.202	8.65592e-07	-1.75560e-07	6.90032e-07	2.65771e-08	-4.34038e-09	2.22367e-08	9.30095e-07	2.43468e-07	1.17356e-06	-8.78797e-08	1.46212e-08	-7.32585e-08	9.45270e-07	-1.18993e-07	8.26277e-07	6.89223e-08	-5.73363e-09	6.31887e-08	7.02870e-07	5.12753e-08	7.54145e-07	5.52446e-07	-5.44426e-08	4.98004e-07
4.227	8.67370e-07	-1.75920e-07	6.91449e-07	2.69099e-08	-4.39473e-09	2.25151e-08	9.32090e-07	2.43997e-07	1.17609e-06	-8.82489e-08	1.46826e-08	-7.35663e-08	9.48519e-07	-1.19402e-07	8.29117e-07	6.90913e-08	-5.74769e-09	6.33437e-08	7.03513e-07	5.13698e-08	7.54883e-07	5.55178e-07	-5.47118e-08	5.00466e-07
4.252	8.69122e-07	-1.76276e-07	6.92846e-07	2.72437e-08	-4.44924e-09	2.27944e-08	9.34059e-07	2.44520e-07	1.17858e-06	-8.86186e-08	1.47441e-08	-7.38745e-08	9.51749e-07	-1.19809e-07	8.31940e-07	6.92586e-08	-5.76161e-09	6.34970e-08	7.04129e-07	5.14632e-08	7.55592e-07	5.57905e-07	-5.49805e-08	5.02925e-07
4.276	8.70848e-07	-1.76626e-07	6.94222e-07	2.75784e-08	-4.50392e-09	2.30745e-08	9.36001e-07	2.45035e-07	1.18104e-06	-8.89890e-08	1.48058e-08	-7.41832e-08	9.54960e-07	-1.20213e-07	8.34747e-07	6.94242e-08	-5.77538e-09	6.36488e-08	7.04716e-07	5.15557e-08	7.56272e-07	5.60627e-07	-5.52488e-08	5.05378e-07
4.301	8.72549e-07	-1.76971e-07	6.95578e-07	2.79142e-08	-4.55874e-09	2.33554e-08	9.37915e-07	2.45543e-07	1.18346e-06	-8.93600e-08	1.48675e-08	-7.44925e-08	9.58151e-07	-1.20615e-07	8.37536e-07	6.95880e-08	-5.78901e-09	6.37990e-08	7.05276e-07	5.16472e-08	7.56923e-07	5.63343e-07	-5.55165e-08	5.07827e-07
4.325	8.74224e-07	-1.77311e-07	6.96913e-07	2.82508e-08	-4.61372e-09	2.36371e-08	9.39803e-07	2.46044e-07	1.18585e-06	-8.97316e-08	1.49293e-08	-7.48023e-08	9.61323e-07	-1.21014e-07	8.40309e-07	6.97501e-08	-5.80249e-09	6.39476e-08	7.05807e-07	5.17377e-08	7.57545e-07	5.66055e-07	-5.57837e-08	5.10271e-07
4.350	8.75873e-07	-1.77645e-07	6.98228e-07	2.85883e-08	-4.66884e-09	2.39195e-08	9.41663e-07	2.46538e-07	1.18820e-06	-9.01039e-08	1.49913e-08	-7.51127e-08	9.64475e-07	-1.21411e-07	8.43064e-07	6.99103e-08	-5.81582e-09	6.40945e-08	7.06311e-07	5.18273e-08	7.58138e-07	5.68760e-07	-5.60503e-08	5.12710e-07
4.375	8.77496e-07	-1.77974e-07	6.99522e-07	2.89266e-08	-4.72409e-09	2.42025e-08	9.43497e-07	2.47025e-07	1.19052e-06	-9.04770e-08	1.50533e-08	-7.54237e-08	9.67608e-07	-1.21805e-07	8.45803e-07	7.00688e-08	-5.82901e-09	6.42398e-08	7.06786e-07	5.19159e-08	7.58702e-07	5.71461e-07	-5.63164e-08	5.15144e-07
4.399	8.79094e-07	-1.78298e-07	7.00796e-07	2.92658e-08	-4.77948e-09	2.44863e-08	9.45303e-07	2.47505e-07	1.19281e-06	-9.08508e-08	1.51155e-08	-7.57353e-08	9.70720e-07	-1.22197e-07	8.48524e-07	7.02255e-08	-5.84204e-09	6.43835e-08	7.07234e-07	5.20035e-08	7.59237e-07	5.74155e-07	-5.65819e-08	5.17573e-07
4.424	8.80666e-07	-1.78617e-07	7.02049e-07	2.96057e-08	-4.83499e-09	2.47707e-08	9.47082e-07	2.47977e-07	1.19506e-06	-9.12254e-08	1.51778e-08	-7.60475e-08	9.73814e-07	-1.22586e-07	8.51227e-07	7.03805e-08	-5.85493e-09	6.45255e-08	7.07653e-07	5.20903e-08	7.59743e-07	5.76844e-07	-5.68469e-08	5.19997e-07
4.448	8.82213e-07	-1.78931e-07	7.03282e-07	2.99463e-08	-4.89062e-09	2.50557e-08	9.48834e-07	2.48443e-07	1.19728e-06	-9.16008e-08	1.52403e-08	-7.63605e-08	9.76887e-07	-1.22973e-07	8.53914e-07	7.05336e-08	-5.86767e-09	6.46659e-08	7.08045e-07	5.21762e-08	7.60221e-07	5.79526e-07	-5.71113e-08	5.22415e-07
4.473	8.83734e-07	-1.79239e-07	7.04494e-07	3.02876e-08	-4.94636e-09	2.53413e-08	9.50560e-07	2.48901e-07	1.19946e-06	-9.19770e-08	1.53029e-08	-7.66741e-08	9.79940e-07	-1.23357e-07	8.56582e-07	7.06849e-08	-5.88025e-09	6.48046e-08	7.08408e-07	5.22611e-08	7.60669e-07	5.82203e-07	-5.73751e-08	5.24828e-07
4.497	8.85229e-07	-1.79543e-07	7.05686e-07	3.06296e-08	-5.00222e-09	2.56274e-08	9.52258e-07	2.49352e-07	1.20161e-06	-9.23542e-08	1.53657e-08	-7.69885e-08	9.82973e-07	-1.23739e-07	8.59234e-07	7.08343e-08	-5.89269e-09	6.49417e-08	7.08744e-07	5.23453e-08	7.61089e-07	5.84874e-07	-5.76382e-08	5.27236e-07
4.522	8.86698e-07	-1.79841e-07	7.06857e-07	3.09723e-08	-5.05817e-09	2.59141e-08	9.53929e-07	2.49796e-07	1.20373e-06	-9.27323e-08	1.54286e-08	-7.73037e-08	9.85986e-07	-1.24119e-07	8.61867e-07	7.09820e-08	-5.90497e-09	6.50770e-08	7.09052e-07	5.24285e-08	7.61480e-07	5.87538e-07	-5.79008e-08	5.29637e-07
4.547	8.88141e-07	-1.80133e-07	7.08008e-07	3.13155e-08	-5.11422e-09	2.62012e-08	9.55572e-07	2.50233e-07	1.20581e-06	-9.31113e-08	1.54916e-08	-7.76197e-08	9.88978e-07	-1.24495e-07	8.64483e-07	7.11278e-08	-5.91710e-09	6.52107e-08	7.09332e-07	5.25110e-08	7.61843e-07	5.90196e-07	-5.81627e-08	5.32033e-07
4.571	8.89559e-07	-1.80421e-07	7.09138e-07	3.16592e-08	-5.17036e-09	2.64888e-08	9.57189e-07	2.50663e-07	1.20785e-06	-9.34913e-08	1.55548e-08	-7.79365e-08	9.91950e-07	-1.24869e-07	8.67081e-07	7.12717e-08	-5.92908e-09	6.53427e-08	7.09584e-07	5.25926e-08	7.62176e-07	5.92847e-07	-5.84240e-08	5.34423e-07
4.596	8.90951e-07	-1.80703e-07	7.10248e-07	3.20035e-08	-5.22658e-09	2.67769e-08	9.58779e-07	2.51086e-07	1.20987e-06	-9.38724e-08	1.56182e-08	-7.82542e-08	9.94902e-07	-1.25241e-07	8.69661e-07	7.14138e-08	-5.94090e-09	6.54730e-08	7.09808e-07	5.26734e-08	7.62482e-07	5.95492e-07	-5.86847e-08	5.36808e-07
4.620	8.92317e-07	-1.80980e-07	7.11337e-07	3.23482e-08	-5.28288e-09	2.70653e-08	9.60341e-07	2.51502e-07	1.21184e-06	-9.42545e-08	1.56818e-08	-7.85727e-08	9.97833e-07	-1.25610e-07	8.72223e-07	7.15541e-08	-5.95256e-09	6.56015e-08	7.10005e-07	5.27534e-08	7.62758e-07	5.98130e-07	-5.89447e-08	5.39186e-07
4.645	8.93658e-07	-1.81252e-07	7.12406e-07	3.26934e-08	-5.33925e-09	2.73541e-08	9.61877e-07	2.51911e-07	1.21379e-06	-9.46377e-08	1.57456e-08	-7.88922e-08	1.00074e-06	-1.25976e-07	8.74767e-07	7.16925e-08	-5.96408e-09	6.57284e-08	7.10173e-07	5.28327e-08	7.63006e-07	6.00762e-07	-5.92040e-08	5.41558e-07
4.669	8.94973e-07	-1.81519e-07	7.13454e-07	3.30390e-08	-5.39569e-09	2.76433e-08	9.63385e-07	2.52312e-07	1.21570e-06	-9.50221e-08	1.58095e-08	-7.92126e-08	1.00363e-06	-1.26340e-07	8.77293e-07	7.18290e-08	-5.97543e-09	6.58535e-08	7.10314e-07	5.29112e-08	7.63226e-07	6.03386e-07	-5.94626e-08	5.43924e-07
4.694	8.96262e-07	-1.81780e-07	7.14481e-07	3.33849e-08	-5.45218e-09	2.79327e-08	9.64867e-07	2.52707e-07	1.21757e-06	-9.54076e-08	1.58737e-08	-7.95339e-08	1.00650e-06	-1.26701e-07	8.79801e-07	7.19636e-08	-5.98663e-09	6.59769e-08	7.10428e-07	5.29889e-08	7.63417e-07	6.06004e-07	-5.97205e-08	5.46283e-07
4.719	8.97525e-07	-1.82037e-07	7.15488e-07	3.37311e-08	-5.50873e-09	2.82224e-08	9.66321e-07	2.53094e-07	1.21941e-06	-9.57943e-08	1.59380e-08	-7.98563e-08	1.00935e-06	-1.27060e-07	8.82291e-07	7.20963e-08	-5.99767e-09	6.60986e-08	7.10513e-07	5.30660e-08	7.63579e-07	6.08614e-07	-5.99778e-08	5.48636e-07
4.743	8.98763e-07	-1.82288e-07	7.16475e-07	3.40777e-08	-5.56533e-09	2.85124e-08	9.67748e-07	2.53474e-07	1.22122e-06	-9.61823e-08	1.60026e-08	-8.01797e-08	1.01218e-06	-1.27416e-07	8.84762e-07	7.22271e-08	-6.00855e-09	6.62185e-08	7.10571e-07	5.31423e-08	7.63713e-07	6.11217e-07	-6.02343e-08	5.50982e-07
4.768	8.99975e-07	-1.82533e-07	7.17441e-07	3.44245e-08	-5.62196e-09	2.88025e-08	9.69148e-07	2.53848e-07	1.22300e-06	-9.65715e-08	1.60673e-08	-8.05042e-08	1.01498e-06	-1.27769e-07	8.87214e-07	7.23560e-08	-6.01927e-09	6.63367e-08	7.10601e-07	5.32180e-08	7.63819e-07	6.13812e-07	-6.04901e-08	5.53322e-07
4.792	9.01161e-07	-1.82774e-07	7.18387e-07	3.47714e-08	-5.67863e-09	2.90928e-08	9.70521e-07	2.54214e-07	1.22473e-06	-9.69620e-08	1.61323e-08	-8.08297e-08	1.01777e-06	-1.28119e-07	8.89648e-07	7.24830e-08	-6.02984e-09	6.64531e-08	7.10604e-07	5.32929e-08	7.63897e-07	6.16400e-07	-6.07451e-08	5.55655e-07
4.817	9.02321e-07	-1.83009e-07	7.19312e-07	3.51186e-08	-5.73532e-09	2.93833e-08	9.71866e-07	2.54573e-07	1.22644e-06	-9.73539e-08	1.61975e-08	-8.11564e-08	1.02053e-06	-1.28467e-07	8.92064e-07	7.26081e-08	-6.04024e-09	6.65678e-08	7.10579e-07	5.33673e-08	7.63946e-07	6.18981e-07	-6.09994e-08	5.57981e-07
4.841	9.03456e-07	-1.83240e-07	7.20216e-07	3.54659e-08	-5.79204e-09	2.96738e-08	9.73185e-07	2.54925e-07	1.22811e-06	-9.77471e-08	1.62629e-08	-8.14842e-08	1.02327e-06	-1.28812e-07	8.94461e-07	7.27312e-08	-6.05049e-09	6.66807e-08	7.10527e-07	5.34410e-08	7.63968e-07	6.21553e-07	-6.12529e-08	5.60300e-07
4.866	9.04565e-07	-1.83464e-07	7.21101e-07	3.58132e-08	-5.84877e-09	2.99645e-08	9.74477e-07	2.55270e-07	1.22975e-06	-9.81418e-08	1.63286e-08	-8.18132e-08	1.02599e-06	-1.29155e-07	8.96839e-07	7.28524e-08	-6.06057e-09	6.67918e-08	7.10447e-07	5.35141e-08	7.63961e-07	6.24118e-07	-6.15057e-08	5.62612e-07
4.891	9.05648e-07	-1.83684e-07	7.21964e-07	3.61607e-08	-5.90550e-09	3.02552e-08	9.75742e-07	2.55608e-07	1.23135e-06	-9.85379e-08	1.63945e-08	-8.21434e-08	1.02869e-06	-1.29495e-07	8.99198e-07	7.29717e-08	-6.07049e-09	6.69012e-08	7.10339e-07	5.35865e-08	7.63926e-07	6.26675e-07	-6.17577e-08	5.64917e-07
4.915	9.06706e-07	-1.83899e-07	7.22807e-07	3.65081e-08	-5.96224e-09	3.05458e-08	9.76979e-07	2.55939e-07	1.23292e-06	-9.89355e-08	1.64606e-08	-8.24748e-08	1.03137e-06	-1.29832e-07	9.01539e-07	7.30890e-08	-6.08025e-09	6.70087e-08	7.10204e-07	5.36584e-08	7.63863e-07	6.29224e-07	-6.20089e-08	5.67215e-07
4.940	9.07738e-07	-1.84108e-07	7.23630e-07	3.68555e-08	-6.01897e-09	3.08365e-08	9.78190e-07	2.56263e-07	1.23445e-06	-9.93346e-08	1.65270e-08	-8.28075e-08	1.03403e-06	-1.30166e-07	9.03860e-07	7.32043e-08	-6.08985e-09	6.71145e-08	7.10042e-07	5.37298e-08	7.63772e-07	6.31765e-07	-6.22592e-08	5.69505e-07
4.964	9.08744e-07	-1.84312e-07	7.24432e-07	3.72028e-08	-6.07570e-09	3.11271e-08	9.79373e-07	2.56580e-07	1.23595e-06	-9.97352e-08	1.65937e-08	-8.31415e-08	1.03666e-06	-1.30498e-07	9.06163e-07	7.33178e-08	-6.09928e-09	6.72185e-08	7.09852e-07	5.38005e-08	7.63653e-07	6.34297e-07	-6.25088e-08	5.71788e-07
4.989	9.09725e-07	-1.84511e-07	7.25214e-07	3.75500e-08	-6.13240e-09	3.14176e-08	9.80530e-07	2.56890e-07	1.23742e-06	-1.00137e-07	1.66606e-08	-8.34768e-08	1.03927e-06	-1.30826e-07	9.08446e-07	7.34292e-08	-6.10855e-09	6.73206e-08	7.09635e-07	5.38708e-08	7.63506e-07	6.36821e-07	-6.27575e-08	5.74063e-07
5.014	9.10680e-07	-1.84705e-07	7.25975e-07	3.78970e-08	-6.18907e-09	3.17079e-08	9.81659e-07	2.57192e-07	1.23885e-06	-1.00541e-07	1.67278e-08	-8.38135e-08	1.04186e-06	-1.31152e-07	9.10710e-07	7.35387e-08	-6.11766e-09	6.74210e-08	7.09391e-07	5.39405e-08	7.63332e-07	6.39337e-07	-6.30054e-08	5.76331e-07
5.038	9.11609e-07	-1.84893e-07	7.26716e-07	3.82439e-08	-6.24572e-09	3.19982e-08	9.82762e-07	2.57488e-07	1.24025e-06	-1.00947e-07	1.67953e-08	-8.41516e-08	1.04443e-06	-1.31476e-07	9.12955e-07	7.36462e-08	-6.12660e-09	6.75196e-08	7.09120e-07	5.40097e-08	7.63129e-07	6.41843e-07	-6.32525e-08	5.78591e-07
5.063	9.12513e-07	-1.85076e-07	7.27437e-07	3.85905e-08	-6.30232e-09	3.22882e-08	9.83837e-07	2.57777e-07	1.24161e-06	-1.01354e-07	1.68630e-08	-8.44910e-08	1.04698e-06	-1.31796e-07	9.15180e-07	7.37517e-08	-6.13538e-09	6.76163e-08	7.08821e-07	5.40785e-08	7.62899e-07	6.44342e-07	-6.34987e-08	5.80843e-07
5.087	9.13391e-07	-1.85255e-07	7.28137e-07	3.89368e-08	-6.35888e-09	3.25779e-08	9.84886e-07	2.58059e-07	1.24294e-06	-1.01763e-07	1.69311e-08	-8.48319e-08	1.04950e-06	-1.32114e-07	9.17387e-07	7.38552e-08	-6.14399e-09	6.77112e-08	7.08495e-07	5.41468e-08	7.62642e-07	6.46831e-07	-6.37440e-08	5.83087e-07
5.112	9.14244e-07	-1.85428e-07	7.28816e-07	3.92828e-08	-6.41539e-09	3.28674e-08	9.85907e-07	2.58334e-07	1.24424e-06	-1.02174e-07	1.69994e-08	-8.51743e-08	1.05200e-06	-1.32429e-07	9.19573e-07	7.39567e-08	-6.15244e-09	6.78043e-08	7.08142e-07	5.42146e-08	7.62356e-07	6.49311e-07	-6.39884e-08	5.85323e-07
5.136	9.15071e-07	-1.85595e-07	7.29476e-07	3.96285e-08	-6.47184e-09	3.31566e-08	9.86902e-07	2.58602e-07	1.24550e-06	-1.02586e-07	1.70680e-08	-8.55181e-08	1.05448e-06	-1.32741e-07	9.21740e-07	7.40563e-08	-6.16072e-09	6.78955e-08	7.07761e-07	5.42820e-08	7.62043e-07	6.51783e-07	-6.42320e-08	5.87551e-07
5.161	9.15872e-07	-1.85758e-07	7.30114e-07	3.99737e-08	-6.52822e-09	3.34455e-08	9.87870e-07	2.58863e-07	1.24673e-06	-1.03000e-07	1.71369e-08	-8.58635e-08	1.05694e-06	-1.33050e-07	9.23888e-07	7.41538e-08	-6.16883e-09	6.79850e-08	7.07354e-07	5.43490e-08	7.61703e-07	6.54245e-07	-6.44746e-08	5.89770e-07
5.186	9.16648e-07	-1.85915e-07	7.30733e-07	4.03185e-08	-6.58453e-09	3.37340e-08	9.88811e-07	2.59117e-07	1.24793e-06	-1.03417e-07	1.72062e-08	-8.62104e-08	1.05937e-06	-1.33357e-07	9.26016e-07	7.42493e-08	-6.17678e-09	6.80726e-08	7.06920e-07	5.44156e-08	7.61336e-07	6.56698e-07	-6.47164e-08	5.91981e-07
5.210	9.17398e-07	-1.86067e-07	7.31331e-07	4.06628e-08	-6.64076e-09	3.40221e-08	9.89725e-07	2.59364e-07	1.24909e-06	-1.03835e-07	1.72757e-08	-8.65589e-08	1.06178e-06	-1.33660e-07	9.28124e-07	7.43429e-08	-6.18456e-09	6.81583e-08	7.06459e-07	5.44819e-08	7.60941e-07	6.59141e-07	-6.49572e-08	5.94184e-07
5.235	9.18123e-07	-1.86214e-07	7.31909e-07	4.10066e-08	-6.69691e-09	3.43097e-08	9.90612e-07	2.59604e-07	1.25022e-06	-1.04255e-07	1.73456e-08	-8.69091e-08	1.06417e-06	-1.33961e-07	9.30212e-07	7.44344e-08	-6.19217e-09	6.82422e-08	7.05970e-07	5.45477e-08	7.60518e-07	6.61575e-07	-6.51970e-08	5.96378e-07
5.259	9.18823e-07	-1.86356e-07	7.32466e-07	4.13498e-08	-6.75296e-09	3.45969e-08	9.91472e-07	2.59837e-07	1.25131e-06	-1.04677e-07	1.74158e-08	-8.72609e-08	1.06654e-06	-1.34259e-07	9.32281e-07	7.45239e-08	-6.19962e-09	6.83242e-08	7.05455e-07	5.46133e-08	7.60069e-07	6.64000e-07	-6.54359e-08	5.98564e-07
5.284	9.19496e-07	-1.86493e-07	7.33004e-07	4.16924e-08	-6.80891e-09	3.48835e-08	9.92306e-07	2.60063e-07	1.25237e-06	-1.05101e-07	1.74864e-08	-8.76143e-08	1.06888e-06	-1.34554e-07	9.34330e-07	7.46113e-08	-6.20690e-09	6.84044e-08	7.04914e-07	5.46785e-08	7.59592e-07	6.66414e-07	-6.56739e-08	6.00740e-07
5.308	9.20145e-07	-1.86624e-07	7.33520e-07	4.20343e-08	-6.86475e-09	3.51696e-08	9.93113e-07	2.60283e-07	1.25340e-06	-1.05527e-07	1.75573e-08	-8.79694e-08	1.07120e-06	-1.34846e-07	9.36358e-07	7.46968e-08	-6.21401e-09	6.84828e-08	7.04345e-07	5.47434e-08	7.59088e-07	6.68819e-07	-6.59109e-08	6.02908e-07
5.333	9.20768e-07	-1.86751e-07	7.34017e-07	4.23756e-08	-6.92048e-09	3.54551e-08	9.93892e-07	2.60495e-07	1.25439e-06	-1.05955e-07	1.76285e-08	-8.83263e-08	1.07350e-06	-1.35135e-07	9.38367e-07	7.47802e-08	-6.22095e-09	6.85593e-08	7.03750e-07	5.48080e-08	7.58558e-07	6.71214e-07	-6.61469e-08	6.05067e-07
5.358	9.21365e-07	-1.86872e-07	7.34493e-07	4.27161e-08	-6.97609e-09	3.57400e-08	9.94646e-07	2.60700e-07	1.25535e-06	-1.06385e-07	1.77001e-08	-8.86849e-08	1.07578e-06	-1.35422e-07	9.40355e-07	7.48616e-08	-6.22772e-09	6.86339e-08	7.03128e-07	5.48724e-08	7.58000e-07	6.73599e-07	-6.63820e-08	6.07217e-07
5.382	9.21938e-07	-1.86988e-07	7.34950e-07	4.30558e-08	-7.03157e-09	3.60242e-08	9.95372e-07	2.60899e-07	1.25627e-06	-1.06817e-07	1.77720e-08	-8.90453e-08	1.07803e-06	-1.35705e-07	9.42323e-07	7.49410e-08	-6.23432e-09	6.87067e-08	7.02479e-07	5.49365e-08	7.57415e-07	6.75974e-07	-6.66160e-08	6.09358e-07
5.407	9.22484e-07	-1.87099e-07	7.35385e-07	4.33947e-08	-7.08691e-09	3.63078e-08	9.96072e-07	2.61091e-07	1.25716e-06	-1.07252e-07	1.78443e-08	-8.94076e-08	1.08026e-06	-1.35986e-07	9.44271e-07	7.50184e-08	-6.24076e-09	6.87776e-08	7.01804e-07	5.50004e-08	7.56804e-07	6.78338e-07	-6.68490e-08	6.11489e-07
5.431	9.23006e-07	-1.87205e-07	7.35801e-07	4.37327e-08	-7.14211e-09	3.65906e-08	9.96745e-07	2.61276e-07	1.25802e-06	-1.07689e-07	1.79169e-08	-8.97716e-08	1.08246e-06	-1.36263e-07	9.46199e-07	7.50937e-08	-6.24702e-09	6.88466e-08	7.01102e-07	5.50640e-08	7.56166e-07	6.80693e-07	-6.70810e-08	6.13612e-07
5.456	9.23502e-07	-1.87305e-07	7.36197e-07	4.40698e-08	-7.19716e-09	3.68726e-08	9.97391e-07	2.61454e-07	1.25885e-06	-1.08128e-07	1.79900e-08	-9.01375e-08	1.08464e-06	-1.36538e-07	9.48106e-07	7.51669e-08	-6.25312e-09	6.89138e-08	7.00373e-07	5.51275e-08	7.55501e-07	6.83036e-07	-6.73120e-08	6.15724e-07
5.480	9.23973e-07	-1.87401e-07	7.36572e-07	4.44059e-08	-7.25206e-09	3.71538e-08	9.98011e-07	2.61625e-07	1.25964e-06	-1.08569e-07	1.80634e-08	-9.05054e-08	1.08680e-06	-1.36810e-07	9.49992e-07	7.52382e-08	-6.25904e-09	6.89791e-08	6.99619e-07	5.51908e-08	7.54810e-07	6.85369e-07	-6.75419e-08	6.17828e-07
5.505	9.24418e-07	-1.87491e-07	7.36927e-07	4.47410e-08	-7.30679e-09	3.74342e-08	9.98604e-07	2.61789e-07	1.26039e-06	-1.09012e-07	1.81372e-08	-9.08751e-08	1.08894e-06	-1.37078e-07	9.51859e-07	7.53074e-08	-6.26480e-09	6.90426e-08	6.98838e-07	5.52539e-08	7.54092e-07	6.87692e-07	-6.77708e-08	6.19921e-07
5.530	9.24839e-07	-1.87576e-07	7.37262e-07	4.50751e-08	-7.36135e-09	3.77138e-08	9.99171e-07	2.61947e-07	1.26112e-06	-1.09458e-07	1.82114e-08	-9.12468e-08	1.09105e-06	-1.37344e-07	9.53704e-07	7.53745e-08	-6.27039e-09	6.91041e-08	6.98030e-07	5.53169e-08	7.53347e-07	6.90004e-07	-6.79986e-08	6.22005e-07
5.554	9.25234e-07	-1.87656e-07	7.37577e-07	4.54081e-08	-7.41573e-09	3.79924e-08	9.99711e-07	2.62097e-07	1.26181e-06	-1.09906e-07	1.82859e-08	-9.16205e-08	1.09314e-06	-1.37607e-07	9.55529e-07	7.54396e-08	-6.27580e-09	6.91638e-08	6.97197e-07	5.53797e-08	7.52576e-07	6.92304e-07	-6.82253e-08	6.24079e-07
5.579	9.25603e-07	-1.87731e-07	7.37872e-07	4.57400e-08	-7.46993e-09	3.82700e-08	1.00022e-06	2.62241e-07	1.26247e-06	-1.10357e-07	1.83609e-08	-9.19962e-08	1.09520e-06	-1.37867e-07	9.57334e-07	7.55027e-08	-6.28105e-09	6.92217e-08	6.96337e-07	5.54424e-08	7.51779e-07	6.94594e-07	-6.84510e-08	6.26143e-07
5.603	9.25948e-07	-1.87801e-07	7.38147e-07	4.60707e-08	-7.52393e-09	3.85467e-08	1.00071e-06	2.62378e-07	1.26309e-06	-1.10810e-07	1.84363e-08	-9.23739e-08	1.09724e-06	-1.38124e-07	9.59117e-07	7.55638e-08	-6.28613e-09	6.92776e-08	6.95451e-07	5.55051e-08	7.50956e-07	6.96873e-07	-6.86756e-08	6.28197e-07
5.628	9.26268e-07	-1.87866e-07	7.38401e-07	4.64001e-08	-7.57774e-09	3.88224e-08	1.00117e-06	2.62509e-07	1.26368e-06	-1.11266e-07	1.85121e-08	-9.27537e-08	1.09926e-06	-1.38377e-07	9.60880e-07	7.56228e-08	-6.29104e-09	6.93317e-08	6.94539e-07	5.55677e-08	7.50106e-07	6.99141e-07	-6.88990e-08	6.30242e-07
5.652	9.26562e-07	-1.87926e-07	7.38636e-07	4.67283e-08	-7.63134e-09	3.90970e-08	1.00161e-06	2.62632e-07	1.26424e-06	-1.11724e-07	1.85883e-08	-9.31355e-08	1.10125e-06	-1.38628e-07	9.62622e-07	7.56797e-08	-6.29577e-09	6.93840e-08	6.93601e-07	5.56302e-08	7.49231e-07	7.01397e-07	-6.91214e-08	6.32276e-07
5.677	9.26831e-07	-1.87981e-07	7.38851e-07	4.70552e-08	-7.68472e-09	3.93705e-08	1.00201e-06	2.62749e-07	1.26476e-06	-1.12184e-07	1.86650e-08	-9.35195e-08	1.10322e-06	-1.38876e-07	9.64343e-07	7.57346e-08	-6.30034e-09	6.94343e-08	6.92637e-07	5.56927e-08	7.48329e-07	7.03642e-07	-6.93426e-08	6.34299e-07
5.702	9.27076e-07	-1.88030e-07	7.39046e-07	4.73807e-08	-7.73789e-09	3.96428e-08	1.00240e-06	2.62859e-07	1.26525e-06	-1.12648e-07	1.87420e-08	-9.39056e-08	1.10516e-06	-1.39121e-07	9.66043e-07	7.57875e-08	-6.30474e-09	6.94828e-08	6.91647e-07	5.57551e-08	7.47402e-07	7.05875e-07	-6.95627e-08	6.36312e-07
5.726	9.27295e-07	-1.88075e-07	7.39220e-07	4.77049e-08	-7.79082e-09	3.99140e-08	1.00275e-06	2.62962e-07	1.26571e-06	-1.13113e-07	1.88195e-08	-9.42939e-08	1.10709e-06	-1.39363e-07	9.67722e-07	7.58384e-08	-6.30897e-09	6.95294e-08	6.90631e-07	5.58176e-08	7.46448e-07	7.08097e-07	-6.97817e-08	6.38315e-07
5.751	9.27489e-07	-1.88114e-07	7.39375e-07	4.80276e-08	-7.84352e-09	4.01840e-08	1.00308e-06	2.63059e-07	1.26614e-06	-1.13582e-07	1.88975e-08	-9.46844e-08	1.10898e-06	-1.39602e-07	9.69380e-07	7.58872e-08	-6.31303e-09	6.95742e-08	6.89589e-07	5.58801e-08	7.45469e-07	7.10307e-07	-6.99995e-08	6.40308e-07
5.775	9.27659e-07	-1.88148e-07	7.39510e-07	4.83488e-08	-7.89598e-09	4.04528e-08	1.00338e-06	2.63149e-07	1.26653e-06	-1.14053e-07	1.89758e-08	-9.50771e-08	1.11085e-06	-1.39837e-07	9.71017e-07	7.59340e-08	-6.31693e-09	6.96171e-08	6.88522e-07	5.59426e-08	7.44464e-07	7.12505e-07	-7.02161e-08	6.42289e-07
5.800	9.27803e-07	-1.88178e-07	7.39625e-07	4.86684e-08	-7.94818e-09	4.07202e-08	1.00366e-06	2.63232e-07	1.26689e-06	-1.14527e-07	1.90547e-08	-9.54721e-08	1.11270e-06	-1.40070e-07	9.72633e-07	7.59787e-08	-6.32065e-09	6.96581e-08	6.87429e-07	5.60052e-08	7.43434e-07	7.14692e-07	-7.04316e-08	6.44260e-07
5.825	9.27922e-07	-1.88202e-07	7.39721e-07	4.89865e-08	-8.00013e-09	4.09864e-08	1.00391e-06	2.63308e-07	1.26722e-06	-1.15003e-07	1.91339e-08	-9.58693e-08	1.11453e-06	-1.40300e-07	9.74227e-07	7.60215e-08	-6.32420e-09	6.96973e-08	6.86310e-07	5.60678e-08	7.42378e-07	7.16866e-07	-7.06459e-08	6.46220e-07
5.849	9.28017e-07	-1.88221e-07	7.39796e-07	4.93030e-08	-8.05182e-09	4.12512e-08	1.00413e-06	2.63378e-07	1.26751e-06	-1.15483e-07	1.92137e-08	-9.62688e-08	1.11633e-06	-1.40526e-07	9.75800e-07	7.60622e-08	-6.32759e-09	6.97346e-08	6.85166e-07	5.61305e-08	7.41296e-07	7.19028e-07	-7.08589e-08	6.48170e-07
5.874	9.28087e-07	-1.88235e-07	7.39852e-07	4.96178e-08	-8.10323e-09	4.15146e-08	1.00433e-06	2.63441e-07	1.26777e-06	-1.15965e-07	1.92939e-08	-9.66707e-08	1.11810e-06	-1.40750e-07	9.77352e-07	7.61008e-08	-6.33081e-09	6.97700e-08	6.83996e-07	5.61934e-08	7.40190e-07	7.21179e-07	-7.10708e-08	6.50108e-07
5.898	9.28132e-07	-1.88244e-07	7.39887e-07	4.99309e-08	-8.15436e-09	4.17765e-08	1.00450e-06	2.63497e-07	1.26800e-06	-1.16449e-07	1.93746e-08	-9.70749e-08	1.11985e-06	-1.40970e-07	9.78882e-07	7.61375e-08	-6.33386e-09	6.98036e-08	6.82801e-07	5.62563e-08	7.39058e-07	7.23316e-07	-7.12815e-08	6.52035e-07
5.923	9.28152e-07	-1.88248e-07	7.39904e-07	5.02423e-08	-8.20521e-09	4.20370e-08	1.00465e-06	2.63547e-07	1.26819e-06	-1.16937e-07	1.94557e-08	-9.74815e-08	1.12158e-06	-1.41187e-07	9.80391e-07	7.61721e-08	-6.33674e-09	6.98354e-08	6.81581e-07	5.63194e-08	7.37900e-07	7.25442e-07	-7.14910e-08	6.53951e-07
5.947	9.28147e-07	-1.88247e-07	7.39900e-07	5.05518e-08	-8.25576e-09	4.22960e-08	1.00477e-06	2.63590e-07	1.26836e-06	-1.17428e-07	1.95373e-08	-9.78905e-08	1.12328e-06	-1.41401e-07	9.81879e-07	7.62048e-08	-6.33945e-09	6.98653e-08	6.80335e-07	5.63826e-08	7.36718e-07	7.27555e-07	-7.16992e-08	6.55856e-07
5.972	9.28118e-07	-1.88242e-07	7.39877e-07	5.08595e-08	-8.30601e-09	4.25535e-08	1.00486e-06	2.63627e-07	1.26849e-06	-1.17921e-07	1.96194e-08	-9.83019e-08	1.12496e-06	-1.41613e-07	9.83344e-07	7.62354e-08	-6.34200e-09	6.98934e-08	6.79064e-07	5.64461e-08	7.35511e-07	7.29655e-07	-7.19062e-08	6.57749e-07
5.997	9.28064e-07	-1.88231e-07	7.39834e-07	5.11653e-08	-8.35596e-09	4.28094e-08	1.00493e-06	2.63657e-07	1.26859e-06	-1.18418e-07	1.97020e-08	-9.87157e-08	1.12661e-06	-1.41821e-07	9.84789e-07	7.62640e-08	-6.34438e-09	6.99196e-08	6.77769e-07	5.65097e-08	7.34278e-07	7.31743e-07	-7.21119e-08	6.59631e-07
6.021	9.27986e-07	-1.88215e-07	7.39771e-07	5.14692e-08	-8.40558e-09	4.30636e-08	1.00497e-06	2.63680e-07	1.26865e-06	-1.18917e-07	1.97851e-08	-9.91320e-08	1.12824e-06	-1.42025e-07	9.86211e-07	7.62907e-08	-6.34660e-09	6.99441e-08	6.76448e-07	5.65735e-08	7.33021e-07	7.33818e-07	-7.23164e-08	6.61501e-07
6.046	9.27883e-07	-1.88194e-07	7.39689e-07	5.17711e-08	-8.45489e-09	4.33162e-08	1.00499e-06	2.63697e-07	1.26868e-06	-1.19420e-07	1.98687e-08	-9.95509e-08	1.12984e-06	-1.42227e-07	9.87612e-07	7.63153e-08	-6.34865e-09	6.99667e-08	6.75102e-07	5.66375e-08	7.31739e-07	7.35880e-07	-7.25196e-08	6.63360e-07
6.070	9.27755e-07	-1.88168e-07	7.39587e-07	5.20710e-08	-8.50386e-09	4.35671e-08	1.00498e-06	2.63707e-07	1.26868e-06	-1.19925e-07	1.99528e-08	-9.99722e-08	1.13142e-06	-1.42426e-07	9.88991e-07	7.63379e-08	-6.35053e-09	6.99874e-08	6.73731e-07	5.67018e-08	7.30432e-07	7.37929e-07	-7.27216e-08	6.65208e-07
6.095	9.27603e-07	-1.88137e-07	7.39466e-07	5.23688e-08	-8.55250e-09	4.38163e-08	1.00494e-06	2.63710e-07	1.26865e-06	-1.20434e-07	2.00374e-08	-1.00396e-07	1.13297e-06	-1.42621e-07	9.90349e-07	7.63586e-08	-6.35225e-09	7.00064e-08	6.72335e-07	5.67664e-08	7.29101e-07	7.39965e-07	-7.29222e-08	6.67043e-07
6.119	9.27427e-07	-1.88101e-07	7.39325e-07	5.26645e-08	-8.60079e-09	4.40637e-08	1.00488e-06	2.63707e-07	1.26859e-06	-1.20945e-07	2.01225e-08	-1.00823e-07	1.13450e-06	-1.42814e-07	9.91684e-07	7.63773e-08	-6.35381e-09	7.00235e-08	6.70914e-07	5.68312e-08	7.27745e-07	7.41988e-07	-7.31216e-08	6.68867e-07
6.144	9.27226e-07	-1.88060e-07	7.39165e-07	5.29580e-08	-8.64872e-09	4.43093e-08	1.00479e-06	2.63698e-07	1.26849e-06	-1.21460e-07	2.02082e-08	-1.01252e-07	1.13600e-06	-1.43003e-07	9.92998e-07	7.63940e-08	-6.35520e-09	7.00388e-08	6.69469e-07	5.68963e-08	7.26365e-07	7.43998e-07	-7.33196e-08	6.70678e-07
6.169	9.27000e-07	-1.88015e-07	7.38985e-07	5.32493e-08	-8.69630e-09	4.45530e-08	1.00468e-06	2.63682e-07	1.26836e-06	-1.21978e-07	2.02943e-08	-1.01683e-07	1.13748e-06	-1.43189e-07	9.94290e-07	7.64088e-08	-6.35643e-09	7.00524e-08	6.67999e-07	5.69618e-08	7.24961e-07	7.45994e-07	-7.35164e-08	6.72478e-07
6.193	9.26750e-07	-1.87964e-07	7.38786e-07	5.35384e-08	-8.74351e-09	4.47949e-08	1.00454e-06	2.63659e-07	1.26820e-06	-1.22499e-07	2.03810e-08	-1.02118e-07	1.13893e-06	-1.43372e-07	9.95560e-07	7.64216e-08	-6.35749e-09	7.00641e-08	6.66505e-07	5.70275e-08	7.23532e-07	7.47977e-07	-7.37118e-08	6.74265e-07
6.218	9.26476e-07	-1.87909e-07	7.38568e-07	5.38252e-08	-8.79035e-09	4.50348e-08	1.00438e-06	2.63630e-07	1.26801e-06	-1.23023e-07	2.04682e-08	-1.02555e-07	1.14036e-06	-1.43551e-07	9.96808e-07	7.64325e-08	-6.35840e-09	7.00741e-08	6.64986e-07	5.70937e-08	7.22079e-07	7.49947e-07	-7.39059e-08	6.76041e-07
6.242	9.26178e-07	-1.87848e-07	7.38330e-07	5.41096e-08	-8.83680e-09	4.52728e-08	1.00419e-06	2.63595e-07	1.26779e-06	-1.23550e-07	2.05560e-08	-1.02994e-07	1.14176e-06	-1.43728e-07	9.98033e-07	7.64414e-08	-6.35914e-09	7.00823e-08	6.63442e-07	5.71601e-08	7.20602e-07	7.51902e-07	-7.40986e-08	6.77804e-07
6.267	9.25856e-07	-1.87783e-07	7.38073e-07	5.43917e-08	-8.88286e-09	4.55088e-08	1.00398e-06	2.63553e-07	1.26753e-06	-1.24081e-07	2.06443e-08	-1.03437e-07	1.14314e-06	-1.43901e-07	9.99237e-07	7.64484e-08	-6.35972e-09	7.00887e-08	6.61875e-07	5.72270e-08	7.19102e-07	7.53845e-07	-7.42900e-08	6.79555e-07
6.291	9.25509e-07	-1.87712e-07	7.37797e-07	5.46713e-08	-8.92853e-09	4.57428e-08	1.00374e-06	2.63504e-07	1.26724e-06	-1.24615e-07	2.07331e-08	-1.03882e-07	1.14449e-06	-1.44071e-07	1.00042e-06	7.64535e-08	-6.36014e-09	7.00933e-08	6.60283e-07	5.72943e-08	7.17577e-07	7.55773e-07	-7.44801e-08	6.81293e-07
6.316	9.25138e-07	-1.87637e-07	7.37501e-07	5.49485e-08	-8.97379e-09	4.59747e-08	1.00347e-06	2.63449e-07	1.26692e-06	-1.25152e-07	2.08225e-08	-1.04330e-07	1.14582e-06	-1.44238e-07	1.00158e-06	7.64566e-08	-6.36041e-09	7.00962e-08	6.58666e-07	5.73620e-08	7.16028e-07	7.57688e-07	-7.46687e-08	6.83019e-07
6.341	9.24743e-07	-1.87557e-07	7.37186e-07	5.52231e-08	-9.01864e-09	4.62044e-08	1.00318e-06	2.63388e-07	1.26657e-06	-1.25693e-07	2.09124e-08	-1.04780e-07	1.14712e-06	-1.44402e-07	1.00272e-06	7.64579e-08	-6.36051e-09	7.00974e-08	6.57026e-07	5.74301e-08	7.14456e-07	7.59588e-07	-7.48560e-08	6.84732e-07
6.365	9.24324e-07	-1.87472e-07	7.36852e-07	5.54951e-08	-9.06308e-09	4.64321e-08	1.00287e-06	2.63320e-07	1.26619e-06	-1.26237e-07	2.10029e-08	-1.05234e-07	1.14839e-06	-1.44563e-07	1.00383e-06	7.64573e-08	-6.36046e-09	7.00968e-08	6.55362e-07	5.74986e-08	7.12861e-07	7.61475e-07	-7.50419e-08	6.86433e-07
6.390	9.23881e-07	-1.87382e-07	7.36499e-07	5.57646e-08	-9.10708e-09	4.66575e-08	1.00252e-06	2.63246e-07	1.26577e-06	-1.26784e-07	2.10940e-08	-1.05690e-07	1.14964e-06	-1.44720e-07	1.00492e-06	7.64547e-08	-6.36025e-09	7.00945e-08	6.53674e-07	5.75676e-08	7.11241e-07	7.63347e-07	-7.52265e-08	6.88121e-07
6.414	9.23415e-07	-1.87288e-07	7.36127e-07	5.60314e-08	-9.15065e-09	4.68808e-08	1.00216e-06	2.63166e-07	1.26532e-06	-1.27335e-07	2.11856e-08	-1.06149e-07	1.15087e-06	-1.44874e-07	1.00599e-06	7.64503e-08	-6.35988e-09	7.00904e-08	6.51962e-07	5.76371e-08	7.09599e-07	7.65205e-07	-7.54096e-08	6.89796e-07
6.439	9.22924e-07	-1.87188e-07	7.35736e-07	5.62955e-08	-9.19378e-09	4.71017e-08	1.00177e-06	2.63079e-07	1.26485e-06	-1.27889e-07	2.12778e-08	-1.06611e-07	1.15207e-06	-1.45025e-07	1.00704e-06	7.64441e-08	-6.35936e-09	7.00847e-08	6.50226e-07	5.77071e-08	7.07933e-07	7.67049e-07	-7.55913e-08	6.91458e-07
6.463	9.22409e-07	-1.87084e-07	7.35326e-07	5.65569e-08	-9.23647e-09	4.73204e-08	1.00135e-06	2.62986e-07	1.26434e-06	-1.28447e-07	2.13706e-08	-1.07076e-07	1.15324e-06	-1.45173e-07	1.00807e-06	7.64359e-08	-6.35868e-09	7.00772e-08	6.48466e-07	5.77777e-08	7.06244e-07	7.68879e-07	-7.57716e-08	6.93107e-07
6.488	9.21871e-07	-1.86974e-07	7.34896e-07	5.68154e-08	-9.27869e-09	4.75367e-08	1.00091e-06	2.62886e-07	1.26380e-06	-1.29008e-07	2.14640e-08	-1.07544e-07	1.15439e-06	-1.45317e-07	1.00907e-06	7.64260e-08	-6.35785e-09	7.00681e-08	6.46683e-07	5.78487e-08	7.04532e-07	7.70694e-07	-7.59505e-08	6.94744e-07
6.513	9.21308e-07	-1.86860e-07	7.34448e-07	5.70711e-08	-9.32046e-09	4.77507e-08	1.00044e-06	2.62780e-07	1.26322e-06	-1.29572e-07	2.15579e-08	-1.08014e-07	1.15551e-06	-1.45459e-07	1.01005e-06	7.64142e-08	-6.35687e-09	7.00573e-08	6.44876e-07	5.79203e-08	7.02797e-07	7.72495e-07	-7.61279e-08	6.96367e-07
6.537	9.20723e-07	-1.86742e-07	7.33981e-07	5.73240e-08	-9.36175e-09	4.79622e-08	9.99952e-07	2.62668e-07	1.26262e-06	-1.30141e-07	2.16524e-08	-1.08488e-07	1.15661e-06	-1.45597e-07	1.01101e-06	7.64005e-08	-6.35574e-09	7.00448e-08	6.43046e-07	5.79925e-08	7.01039e-07	7.74281e-07	-7.63040e-08	6.97977e-07
6.562	9.20113e-07	-1.86618e-07	7.33495e-07	5.75739e-08	-9.40256e-09	4.81713e-08	9.99437e-07	2.62550e-07	1.26199e-06	-1.30712e-07	2.17476e-08	-1.08965e-07	1.15768e-06	-1.45731e-07	1.01194e-06	7.63851e-08	-6.35445e-09	7.00306e-08	6.41193e-07	5.80652e-08	6.99258e-07	7.76052e-07	-7.64785e-08	6.99574e-07
6.586	9.19480e-07	-1.86489e-07	7.32990e-07	5.78209e-08	-9.44289e-09	4.83780e-08	9.98896e-07	2.62425e-07	1.26132e-06	-1.31288e-07	2.18433e-08	-1.09444e-07	1.15872e-06	-1.45863e-07	1.01286e-06	7.63679e-08	-6.35302e-09	7.00148e-08	6.39316e-07	5.81385e-08	6.97454e-07	7.77809e-07	-7.66516e-08	7.01157e-07
6.611	9.18823e-07	-1.86356e-07	7.32467e-07	5.80648e-08	-9.48273e-09	4.85821e-08	9.98330e-07	2.62294e-07	1.26062e-06	-1.31866e-07	2.19396e-08	-1.09927e-07	1.15974e-06	-1.45991e-07	1.01375e-06	7.63488e-08	-6.35144e-09	6.99974e-08	6.37416e-07	5.82125e-08	6.95628e-07	7.79550e-07	-7.68232e-08	7.02727e-07
6.636	9.18143e-07	-1.86218e-07	7.31924e-07	5.83057e-08	-9.52207e-09	4.87836e-08	9.97740e-07	2.62157e-07	1.25990e-06	-1.32449e-07	2.20365e-08	-1.10412e-07	1.16073e-06	-1.46116e-07	1.01462e-06	7.63280e-08	-6.34971e-09	6.99783e-08	6.35492e-07	5.82871e-08	6.93779e-07	7.81277e-07	-7.69934e-08	7.04283e-07
6.660	9.17439e-07	-1.86076e-07	7.31363e-07	5.85434e-08	-9.56090e-09	4.89825e-08	9.97126e-07	2.62013e-07	1.25914e-06	-1.33035e-07	2.21340e-08	-1.10901e-07	1.16170e-06	-1.46238e-07	1.01546e-06	7.63055e-08	-6.34783e-09	6.99576e-08	6.33546e-07	5.83623e-08	6.91908e-07	7.82989e-07	-7.71621e-08	7.05826e-07
6.685	9.16712e-07	-1.85928e-07	7.30784e-07	5.87780e-08	-9.59921e-09	4.91788e-08	9.96486e-07	2.61864e-07	1.25835e-06	-1.33625e-07	2.22322e-08	-1.11393e-07	1.16264e-06	-1.46356e-07	1.01628e-06	7.62812e-08	-6.34581e-09	6.99354e-08	6.31577e-07	5.84382e-08	6.90015e-07	7.84685e-07	-7.73293e-08	7.07356e-07
6.709	9.15961e-07	-1.85776e-07	7.30185e-07	5.90094e-08	-9.63701e-09	4.93724e-08	9.95823e-07	2.61708e-07	1.25753e-06	-1.34219e-07	2.23309e-08	-1.11888e-07	1.16356e-06	-1.46472e-07	1.01708e-06	7.62551e-08	-6.34364e-09	6.99115e-08	6.29585e-07	5.85148e-08	6.88100e-07	7.86367e-07	-7.74950e-08	7.08872e-07
6.734	9.15187e-07	-1.85619e-07	7.29568e-07	5.92376e-08	-9.67427e-09	4.95634e-08	9.95135e-07	2.61546e-07	1.25668e-06	-1.34816e-07	2.24303e-08	-1.12385e-07	1.16445e-06	-1.46583e-07	1.01786e-06	7.62274e-08	-6.34133e-09	6.98860e-08	6.27570e-07	5.85920e-08	6.86162e-07	7.88033e-07	-7.76592e-08	7.10374e-07
6.758	9.14390e-07	-1.85457e-07	7.28933e-07	5.94625e-08	-9.71100e-09	4.97515e-08	9.94422e-07	2.61377e-07	1.25580e-06	-1.35417e-07	2.25303e-08	-1.12886e-07	1.16531e-06	-1.46692e-07	1.01862e-06	7.61979e-08	-6.33888e-09	6.98590e-08	6.25532e-07	5.86700e-08	6.84202e-07	7.89684e-07	-7.78219e-08	7.11862e-07
6.783	9.13570e-07	-1.85291e-07	7.28279e-07	5.96841e-08	-9.74718e-09	4.99369e-08	9.93685e-07	2.61203e-07	1.25489e-06	-1.36021e-07	2.26309e-08	-1.13391e-07	1.16615e-06	-1.46797e-07	1.01935e-06	7.61668e-08	-6.33629e-09	6.98305e-08	6.23472e-07	5.87487e-08	6.82221e-07	7.91319e-07	-7.79830e-08	7.13336e-07
6.808	9.12726e-07	-1.85120e-07	7.27607e-07	5.99023e-08	-9.78281e-09	5.01194e-08	9.92924e-07	2.61022e-07	1.25395e-06	-1.36630e-07	2.27321e-08	-1.13898e-07	1.16696e-06	-1.46900e-07	1.02006e-06	7.61339e-08	-6.33356e-09	6.98004e-08	6.21390e-07	5.88281e-08	6.80218e-07	7.92939e-07	-7.81427e-08	7.14796e-07
6.832	9.11860e-07	-1.84944e-07	7.26916e-07	6.01170e-08	-9.81789e-09	5.02991e-08	9.92138e-07	2.60835e-07	1.25297e-06	-1.37242e-07	2.28340e-08	-1.14408e-07	1.16774e-06	-1.46998e-07	1.02074e-06	7.60994e-08	-6.33069e-09	6.97687e-08	6.19285e-07	5.89083e-08	6.78193e-07	7.94543e-07	-7.83008e-08	7.16243e-07
6.857	9.10970e-07	-1.84764e-07	7.26207e-07	6.03283e-08	-9.85239e-09	5.04759e-08	9.91329e-07	2.60643e-07	1.25197e-06	-1.37859e-07	2.29365e-08	-1.14922e-07	1.16850e-06	-1.47094e-07	1.02141e-06	7.60633e-08	-6.32768e-09	6.97356e-08	6.17157e-07	5.89892e-08	6.76146e-07	7.96132e-07	-7.84574e-08	7.17675e-07
6.881	9.10058e-07	-1.84578e-07	7.25479e-07	6.05361e-08	-9.88633e-09	5.06498e-08	9.90495e-07	2.60444e-07	1.25094e-06	-1.38479e-07	2.30397e-08	-1.15439e-07	1.16923e-06	-1.47186e-07	1.02205e-06	7.60255e-08	-6.32454e-09	6.97010e-08	6.15007e-07	5.90710e-08	6.74078e-07	7.97705e-07	-7.86124e-08	7.19093e-07
6.906	9.09122e-07	-1.84389e-07	7.24733e-07	6.07403e-08	-9.91968e-09	5.08207e-08	9.89638e-07	2.60239e-07	1.24988e-06	-1.39102e-07	2.31435e-08	-1.15959e-07	1.16994e-06	-1.47275e-07	1.02266e-06	7.59861e-08	-6.32126e-09	6.96649e-08	6.12836e-07	5.91535e-08	6.71989e-07	7.99263e-07	-7.87659e-08	7.20497e-07
6.930	9.08164e-07	-1.84194e-07	7.23969e-07	6.09410e-08	-9.95245e-09	5.09885e-08	9.88756e-07	2.60028e-07	1.24878e-06	-1.39730e-07	2.32479e-08	-1.16482e-07	1.17062e-06	-1.47361e-07	1.02326e-06	7.59452e-08	-6.31786e-09	6.96273e-08	6.10642e-07	5.92369e-08	6.69879e-07	8.00804e-07	-7.89178e-08	7.21886e-07
6.955	9.07182e-07	-1.83995e-07	7.23187e-07	6.11380e-08	-9.98462e-09	5.11534e-08	9.87850e-07	2.59810e-07	1.24766e-06	-1.40362e-07	2.33530e-08	-1.17009e-07	1.17127e-06	-1.47443e-07	1.02383e-06	7.59026e-08	-6.31431e-09	6.95883e-08	6.08426e-07	5.93211e-08	6.67747e-07	8.02330e-07	-7.90681e-08	7.23262e-07
6.980	9.06178e-07	-1.83792e-07	7.22387e-07	6.13313e-08	-1.00162e-08	5.13151e-08	9.86921e-07	2.59587e-07	1.24651e-06	-1.40997e-07	2.34588e-08	-1.17539e-07	1.17190e-06	-1.47522e-07	1.02438e-06	7.58585e-08	-6.31064e-09	6.95478e-08	6.06188e-07	5.94061e-08	6.65594e-07	8.03839e-07	-7.92169e-08	7.24623e-07
7.004	9.05152e-07	-1.83583e-07	7.21568e-07	6.15209e-08	-1.00472e-08	5.14737e-08	9.85968e-07	2.59358e-07	1.24533e-06	-1.41637e-07	2.35652e-08	-1.18072e-07	1.17250e-06	-1.47598e-07	1.02490e-06	7.58128e-08	-6.30684e-09	6.95059e-08	6.03928e-07	5.94920e-08	6.63420e-07	8.05333e-07	-7.93641e-08	7.25969e-07
7.029	9.04102e-07	-1.83371e-07	7.20732e-07	6.17067e-08	-1.00775e-08	5.16292e-08	9.84991e-07	2.59123e-07	1.24411e-06	-1.42280e-07	2.36722e-08	-1.18608e-07	1.17308e-06	-1.47670e-07	1.02541e-06	7.57656e-08	-6.30292e-09	6.94627e-08	6.01647e-07	5.95788e-08	6.61226e-07	8.06810e-07	-7.95097e-08	7.27301e-07
7.053	9.03030e-07	-1.83153e-07	7.19877e-07	6.18887e-08	-1.01072e-08	5.17814e-08	9.83990e-07	2.58882e-07	1.24287e-06	-1.42928e-07	2.37800e-08	-1.19148e-07	1.17362e-06	-1.47739e-07	1.02589e-06	7.57169e-08	-6.29886e-09	6.94180e-08	5.99344e-07	5.96665e-08	6.59011e-07	8.08272e-07	-7.96537e-08	7.28618e-07
7.078	9.01936e-07	-1.82931e-07	7.19005e-07	6.20668e-08	-1.01363e-08	5.19305e-08	9.82966e-07	2.58635e-07	1.24160e-06	-1.43579e-07	2.38883e-08	-1.19691e-07	1.17415e-06	-1.47805e-07	1.02634e-06	7.56667e-08	-6.29469e-09	6.93720e-08	5.97020e-07	5.97551e-08	6.56775e-07	8.09717e-07	-7.97961e-08	7.29921e-07
7.102	9.00819e-07	-1.82705e-07	7.18114e-07	6.22410e-08	-1.01648e-08	5.20762e-08	9.81919e-07	2.58381e-07	1.24030e-06	-1.44235e-07	2.39974e-08	-1.20237e-07	1.17464e-06	-1.47867e-07	1.02678e-06	7.56150e-08	-6.29039e-09	6.93246e-08	5.94674e-07	5.98446e-08	6.54519e-07	8.11146e-07	-7.99369e-08	7.31209e-07
7.127	8.99679e-07	-1.82474e-07	7.17206e-07	6.24112e-08	-1.01926e-08	5.22187e-08	9.80848e-07	2.58122e-07	1.23897e-06	-1.44894e-07	2.41071e-08	-1.20787e-07	1.17511e-06	-1.47926e-07	1.02719e-06	7.55618e-08	-6.28597e-09	6.92759e-08	5.92307e-07	5.99350e-08	6.52242e-07	8.12558e-07	-8.00761e-08	7.32482e-07
7.152	8.98517e-07	-1.82238e-07	7.16280e-07	6.25775e-08	-1.02197e-08	5.23578e-08	9.79753e-07	2.57857e-07	1.23761e-06	-1.45558e-07	2.42175e-08	-1.21340e-07	1.17555e-06	-1.47982e-07	1.02757e-06	7.55072e-08	-6.28143e-09	6.92258e-08	5.89919e-07	6.00264e-08	6.49945e-07	8.13954e-07	-8.02137e-08	7.33740e-07
7.176	8.97333e-07	-1.81998e-07	7.15336e-07	6.27397e-08	-1.02462e-08	5.24935e-08	9.78635e-07	2.57587e-07	1.23622e-06	-1.46225e-07	2.43286e-08	-1.21897e-07	1.17597e-06	-1.48034e-07	1.02794e-06	7.54512e-08	-6.27677e-09	6.91745e-08	5.87509e-07	6.01188e-08	6.47628e-07	8.15333e-07	-8.03496e-08	7.34984e-07
7.201	8.96127e-07	-1.81753e-07	7.14374e-07	6.28979e-08	-1.02720e-08	5.26258e-08	9.77494e-07	2.57310e-07	1.23480e-06	-1.46897e-07	2.44404e-08	-1.22457e-07	1.17636e-06	-1.48083e-07	1.02828e-06	7.53938e-08	-6.27199e-09	6.91218e-08	5.85079e-07	6.02121e-08	6.45291e-07	8.16696e-07	-8.04839e-08	7.36212e-07
7.225	8.94899e-07	-1.81504e-07	7.13395e-07	6.30519e-08	-1.02972e-08	5.27547e-08	9.76330e-07	2.57027e-07	1.23336e-06	-1.47573e-07	2.45528e-08	-1.23020e-07	1.17672e-06	-1.48129e-07	1.02860e-06	7.53351e-08	-6.26710e-09	6.90680e-08	5.82627e-07	6.03064e-08	6.42934e-07	8.18042e-07	-8.06166e-08	7.37426e-07
7.250	8.93648e-07	-1.81250e-07	7.12398e-07	6.32017e-08	-1.03217e-08	5.28800e-08	9.75143e-07	2.56739e-07	1.23188e-06	-1.48253e-07	2.46659e-08	-1.23587e-07	1.17706e-06	-1.48172e-07	1.02889e-06	7.52749e-08	-6.26210e-09	6.90128e-08	5.80155e-07	6.04018e-08	6.40557e-07	8.19372e-07	-8.07476e-08	7.38624e-07
7.274	8.92375e-07	-1.80992e-07	7.11383e-07	6.33473e-08	-1.03454e-08	5.30019e-08	9.73932e-07	2.56445e-07	1.23038e-06	-1.48937e-07	2.47797e-08	-1.24157e-07	1.17737e-06	-1.48211e-07	1.02916e-06	7.52134e-08	-6.25698e-09	6.89565e-08	5.77662e-07	6.04981e-08	6.38160e-07	8.20684e-07	-8.08769e-08	7.39807e-07
7.299	8.91080e-07	-1.80730e-07	7.10351e-07	6.34887e-08	-1.03685e-08	5.31202e-08	9.72699e-07	2.56144e-07	1.22884e-06	-1.49625e-07	2.48942e-08	-1.24731e-07	1.17766e-06	-1.48247e-07	1.02941e-06	7.51506e-08	-6.25176e-09	6.88989e-08	5.75148e-07	6.05955e-08	6.35744e-07	8.21980e-07	-8.10047e-08	7.40976e-07
7.324	8.89764e-07	-1.80462e-07	7.09301e-07	6.36257e-08	-1.03909e-08	5.32348e-08	9.71442e-07	2.55839e-07	1.22728e-06	-1.50318e-07	2.50094e-08	-1.25308e-07	1.17791e-06	-1.48279e-07	1.02964e-06	7.50865e-08	-6.24643e-09	6.88401e-08	5.72614e-07	6.06940e-08	6.33308e-07	8.23259e-07	-8.11307e-08	7.42129e-07
7.348	8.88425e-07	-1.80191e-07	7.08234e-07	6.37585e-08	-1.04126e-08	5.33459e-08	9.70163e-07	2.55527e-07	1.22569e-06	-1.51014e-07	2.51253e-08	-1.25889e-07	1.17815e-06	-1.48308e-07	1.02984e-06	7.50212e-08	-6.24099e-09	6.87802e-08	5.70059e-07	6.07935e-08	6.30853e-07	8.24521e-07	-8.12551e-08	7.43266e-07
7.373	8.87065e-07	-1.79915e-07	7.07150e-07	6.38868e-08	-1.04335e-08	5.34533e-08	9.68861e-07	2.55209e-07	1.22407e-06	-1.51715e-07	2.52419e-08	-1.26473e-07	1.17835e-06	-1.48334e-07	1.03002e-06	7.49545e-08	-6.23544e-09	6.87191e-08	5.67484e-07	6.08941e-08	6.28378e-07	8.25767e-07	-8.13778e-08	7.44389e-07
7.397	8.85683e-07	-1.79635e-07	7.06048e-07	6.40107e-08	-1.04538e-08	5.35569e-08	9.67536e-07	2.54886e-07	1.22242e-06	-1.52420e-07	2.53592e-08	-1.27061e-07	1.17853e-06	-1.48356e-07	1.03017e-06	7.48866e-08	-6.22980e-09	6.86568e-08	5.64889e-07	6.09958e-08	6.25885e-07	8.26995e-07	-8.14988e-08	7.45496e-07
7.422	8.84279e-07	-1.79350e-07	7.04929e-07	6.41301e-08	-1.04733e-08	5.36568e-08	9.66189e-07	2.54557e-07	1.22075e-06	-1.53129e-07	2.54772e-08	-1.27652e-07	1.17868e-06	-1.48375e-07	1.03030e-06	7.48176e-08	-6.22405e-09	6.85935e-08	5.62274e-07	6.10986e-08	6.23372e-07	8.28206e-07	-8.16181e-08	7.46587e-07
7.447	8.82854e-07	-1.79061e-07	7.03793e-07	6.42450e-08	-1.04920e-08	5.37530e-08	9.64819e-07	2.54223e-07	1.21904e-06	-1.53842e-07	2.55959e-08	-1.28247e-07	1.17880e-06	-1.48391e-07	1.03041e-06	7.47473e-08	-6.21821e-09	6.85291e-08	5.59638e-07	6.12025e-08	6.20841e-07	8.29399e-07	-8.17358e-08	7.47664e-07
7.471	8.81407e-07	-1.78767e-07	7.02639e-07	6.43554e-08	-1.05101e-08	5.38453e-08	9.63427e-07	2.53882e-07	1.21731e-06	-1.54560e-07	2.57153e-08	-1.28845e-07	1.17890e-06	-1.48403e-07	1.03050e-06	7.46758e-08	-6.21226e-09	6.84636e-08	5.56983e-07	6.13075e-08	6.18290e-07	8.30576e-07	-8.18517e-08	7.48724e-07
7.496	8.79938e-07	-1.78470e-07	7.01469e-07	6.44611e-08	-1.05273e-08	5.39338e-08	9.62012e-07	2.53536e-07	1.21555e-06	-1.55282e-07	2.58354e-08	-1.29447e-07	1.17897e-06	-1.48412e-07	1.03056e-06	7.46032e-08	-6.20622e-09	6.83970e-08	5.54307e-07	6.14137e-08	6.15721e-07	8.31735e-07	-8.19660e-08	7.49769e-07
7.520	8.78448e-07	-1.78167e-07	7.00281e-07	6.45622e-08	-1.05438e-08	5.40183e-08	9.60575e-07	2.53185e-07	1.21376e-06	-1.56008e-07	2.59563e-08	-1.30052e-07	1.17902e-06	-1.48418e-07	1.03060e-06	7.45295e-08	-6.20009e-09	6.83294e-08	5.51612e-07	6.15211e-08	6.13133e-07	8.32877e-07	-8.20785e-08	7.50799e-07
7.545	8.76937e-07	-1.77861e-07	6.99076e-07	6.46586e-08	-1.05596e-08	5.40990e-08	9.59115e-07	2.52827e-07	1.21194e-06	-1.56739e-07	2.60778e-08	-1.30661e-07	1.17904e-06	-1.48420e-07	1.03062e-06	7.44547e-08	-6.19387e-09	6.82608e-08	5.48898e-07	6.16296e-08	6.10527e-07	8.34002e-07	-8.21893e-08	7.51812e-07
7.569	8.75404e-07	-1.77550e-07	6.97854e-07	6.47503e-08	-1.05746e-08	5.41757e-08	9.57634e-07	2.52464e-07	1.21010e-06	-1.57474e-07	2.62001e-08	-1.31274e-07	1.17903e-06	-1.48419e-07	1.03061e-06	7.43788e-08	-6.18755e-09	6.81912e-08	5.46163e-07	6.17393e-08	6.07903e-07	8.35109e-07	-8.22984e-08	7.52810e-07
7.594	8.73851e-07	-1.77235e-07	6.96616e-07	6.48372e-08	-1.05887e-08	5.42484e-08	9.56130e-07	2.52096e-07	1.20823e-06	-1.58213e-07	2.63231e-08	-1.31890e-07	1.17899e-06	-1.48415e-07	1.03058e-06	7.43018e-08	-6.18115e-09	6.81207e-08	5.43410e-07	6.18502e-08	6.05260e-07	8.36198e-07	-8.24058e-08	7.53793e-07
7.619	8.72276e-07	-1.76916e-07	6.95360e-07	6.49192e-08	-1.06022e-08	5.43171e-08	9.54604e-07	2.51722e-07	1.20633e-06	-1.58956e-07	2.64468e-08	-1.32510e-07	1.17893e-06	-1.48407e-07	1.03053e-06	7.42239e-08	-6.17466e-09	6.80492e-08	5.40637e-07	6.19624e-08	6.02599e-07	8.37270e-07	-8.25115e-08	7.54759e-07
7.643	8.70680e-07	-1.76592e-07	6.94088e-07	6.49965e-08	-1.06148e-08	5.43817e-08	9.53056e-07	2.51342e-07	1.20440e-06	-1.59704e-07	2.65712e-08	-1.33133e-07	1.17885e-06	-1.48396e-07	1.03045e-06	7.41449e-08	-6.16809e-09	6.79768e-08	5.37845e-07	6.20757e-08	5.99920e-07	8.38325e-07	-8.26154e-08	7.55710e-07
7.668	8.69063e-07	-1.76264e-07	6.92799e-07	6.50688e-08	-1.06266e-08	5.44422e-08	9.51487e-07	2.50957e-07	1.20244e-06	-1.60457e-07	2.66963e-08	-1.33760e-07	1.17873e-06	-1.48382e-07	1.03035e-06	7.40649e-08	-6.16144e-09	6.79034e-08	5.35033e-07	6.21903e-08	5.97224e-07	8.39362e-07	-8.27176e-08	7.56644e-07
7.692	8.67425e-07	-1.75932e-07	6.91493e-07	6.51362e-08	-1.06376e-08	5.44986e-08	9.49895e-07	2.50566e-07	1.20046e-06	-1.61213e-07	2.68222e-08	-1.34391e-07	1.17859e-06	-1.48364e-07	1.03023e-06	7.39839e-08	-6.15470e-09	6.78292e-08	5.32203e-07	6.23062e-08	5.94509e-07	8.40381e-07	-8.28180e-08	7.57563e-07
7.717	8.65766e-07	-1.75595e-07	6.90170e-07	6.51986e-08	-1.06478e-08	5.45508e-08	9.48282e-07	2.50170e-07	1.19845e-06	-1.61974e-07	2.69488e-08	-1.35025e-07	1.17842e-06	-1.48343e-07	1.03008e-06	7.39021e-08	-6.14789e-09	6.77542e-08	5.29354e-07	6.24233e-08	5.91777e-07	8.41382e-07	-8.29167e-08	7.58466e-07
7.741	8.64086e-07	-1.75254e-07	6.88831e-07	6.52560e-08	-1.06571e-08	5.45988e-08	9.46647e-07	2.49768e-07	1.19641e-06	-1.62739e-07	2.70762e-08	-1.35663e-07	1.17823e-06	-1.48319e-07	1.02991e-06	7.38193e-08	-6.14100e-09	6.76783e-08	5.26486e-07	6.25417e-08	5.89027e-07	8.42366e-07	-8.30136e-08	7.59352e-07
7.766	8.62385e-07	-1.74910e-07	6.87476e-07	6.53083e-08	-1.06657e-08	5.46426e-08	9.44991e-07	2.49360e-07	1.19435e-06	-1.63509e-07	2.72042e-08	-1.36305e-07	1.17801e-06	-1.48291e-07	1.02972e-06	7.37356e-08	-6.13404e-09	6.76015e-08	5.23599e-07	6.26613e-08	5.86260e-07	8.43332e-07	-8.31088e-08	7.60223e-07
7.791	8.60664e-07	-1.74560e-07	6.86104e-07	6.53555e-08	-1.06734e-08	5.46821e-08	9.43312e-07	2.48948e-07	1.19226e-06	-1.64283e-07	2.73330e-08	-1.36950e-07	1.17776e-06	-1.48260e-07	1.02950e-06	7.36511e-08	-6.12701e-09	6.75240e-08	5.20693e-07	6.27823e-08	5.83476e-07	8.44280e-07	-8.32022e-08	7.61078e-07
7.815	8.58922e-07	-1.74207e-07	6.84715e-07	6.53975e-08	-1.06803e-08	5.47173e-08	9.41613e-07	2.48530e-07	1.19014e-06	-1.65062e-07	2.74626e-08	-1.37599e-07	1.17749e-06	-1.48225e-07	1.02926e-06	7.35657e-08	-6.11991e-09	6.74458e-08	5.17769e-07	6.29046e-08	5.80674e-07	8.45210e-07	-8.32939e-08	7.61916e-07
7.840	8.57160e-07	-1.73850e-07	6.83310e-07	6.54344e-08	-1.06863e-08	5.47481e-08	9.39892e-07	2.48106e-07	1.18800e-06	-1.65845e-07	2.75929e-08	-1.38252e-07	1.17719e-06	-1.48187e-07	1.02900e-06	7.34795e-08	-6.11274e-09	6.73668e-08	5.14827e-07	6.30282e-08	5.77855e-07	8.46122e-07	-8.33838e-08	7.62738e-07
7.864	8.55377e-07	-1.73488e-07	6.81889e-07	6.54660e-08	-1.06914e-08	5.47746e-08	9.38150e-07	2.47677e-07	1.18583e-06	-1.66633e-07	2.77239e-08	-1.38909e-07	1.17686e-06	-1.48146e-07	1.02871e-06	7.33925e-08	-6.10550e-09	6.72870e-08	5.11867e-07	6.31531e-08	5.75020e-07	8.47016e-07	-8.34719e-08	7.63544e-07
7.889	8.53574e-07	-1.73122e-07	6.80451e-07	6.54924e-08	-1.06958e-08	5.47966e-08	9.36387e-07	2.47243e-07	1.18363e-06	-1.67424e-07	2.78556e-08	-1.39569e-07	1.17650e-06	-1.48102e-07	1.02840e-06	7.33048e-08	-6.09820e-09	6.72066e-08	5.08888e-07	6.32794e-08	5.72167e-07	8.47892e-07	-8.35582e-08	7.64334e-07
7.913	8.51750e-07	-1.72752e-07	6.78997e-07	6.55134e-08	-1.06992e-08	5.48142e-08	9.34602e-07	2.46803e-07	1.18141e-06	-1.68221e-07	2.79881e-08	-1.40233e-07	1.17612e-06	-1.48054e-07	1.02807e-06	7.32163e-08	-6.09084e-09	6.71255e-08	5.05891e-07	6.34071e-08	5.69298e-07	8.48750e-07	-8.36427e-08	7.65107e-07
7.938	8.49906e-07	-1.72378e-07	6.77528e-07	6.55291e-08	-1.07017e-08	5.48274e-08	9.32797e-07	2.46358e-07	1.17915e-06	-1.69022e-07	2.81214e-08	-1.40900e-07	1.17572e-06	-1.48002e-07	1.02772e-06	7.31271e-08	-6.08343e-09	6.70437e-08	5.02876e-07	6.35361e-08	5.66412e-07	8.49589e-07	-8.37255e-08	7.65864e-07
7.963	8.48042e-07	-1.72000e-07	6.76041e-07	6.55394e-08	-1.07034e-08	5.48360e-08	9.30970e-07	2.45907e-07	1.17688e-06	-1.69827e-07	2.82554e-08	-1.41572e-07	1.17528e-06	-1.47948e-07	1.02734e-06	7.30373e-08	-6.07595e-09	6.69613e-08	4.99843e-07	6.36666e-08	5.63510e-07	8.50411e-07	-8.38064e-08	7.66604e-07
7.987	8.46158e-07	-1.71618e-07	6.74539e-07	6.55443e-08	-1.07042e-08	5.48400e-08	9.29123e-07	2.45452e-07	1.17457e-06	-1.70637e-07	2.83901e-08	-1.42247e-07	1.17482e-06	-1.47890e-07	1.02693e-06	7.29468e-08	-6.06842e-09	6.68783e-08	4.96793e-07	6.37984e-08	5.60591e-07	8.51214e-07	-8.38856e-08	7.67328e-07
8.012	8.44253e-07	-1.71232e-07	6.73021e-07	6.55436e-08	-1.07041e-08	5.48395e-08	9.27255e-07	2.44991e-07	1.17225e-06	-1.71451e-07	2.85256e-08	-1.42926e-07	1.17434e-06	-1.47829e-07	1.02651e-06	7.28556e-08	-6.06084e-09	6.67948e-08	4.93725e-07	6.39316e-08	5.57657e-07	8.51999e-07	-8.39630e-08	7.68036e-07
8.036	8.42329e-07	-1.70842e-07	6.71487e-07	6.55375e-08	-1.07031e-08	5.48344e-08	9.25366e-07	2.44524e-07	1.16989e-06	-1.72270e-07	2.86619e-08	-1.43608e-07	1.17383e-06	-1.47764e-07	1.02606e-06	7.27639e-08	-6.05320e-09	6.67106e-08	4.90639e-07	6.40663e-08	5.54706e-07	8.52766e-07	-8.40385e-08	7.68727e-07
8.061	8.40385e-07	-1.70447e-07	6.69937e-07	6.55258e-08	-1.07012e-08	5.48246e-08	9.23456e-07	2.44053e-07	1.16751e-06	-1.73093e-07	2.87988e-08	-1.44295e-07	1.17329e-06	-1.47696e-07	1.02559e-06	7.26715e-08	-6.04552e-09	6.66260e-08	4.87537e-07	6.42023e-08	5.51739e-07	8.53514e-07	-8.41123e-08	7.69402e-07
8.086	8.38421e-07	-1.70049e-07	6.68372e-07	6.55086e-08	-1.06984e-08	5.48102e-08	9.21526e-07	2.43576e-07	1.16510e-06	-1.73921e-07	2.89366e-08	-1.44985e-07	1.17272e-06	-1.47625e-07	1.02510e-06	7.25786e-08	-6.03780e-09	6.65408e-08	4.84416e-07	6.43399e-08	5.48756e-07	8.54244e-07	-8.41842e-08	7.70060e-07
8.110	8.36437e-07	-1.69647e-07	6.66790e-07	6.54856e-08	-1.06947e-08	5.47910e-08	9.19576e-07	2.43094e-07	1.16267e-06	-1.74754e-07	2.90751e-08	-1.45679e-07	1.17213e-06	-1.47551e-07	1.02458e-06	7.24852e-08	-6.03003e-09	6.64552e-08	4.81279e-07	6.44788e-08	5.45758e-07	8.54956e-07	-8.42543e-08	7.70701e-07
8.135	8.34433e-07	-1.69240e-07	6.65193e-07	6.54571e-08	-1.06900e-08	5.47671e-08	9.17605e-07	2.42607e-07	1.16021e-06	-1.75591e-07	2.92143e-08	-1.46376e-07	1.17151e-06	-1.47473e-07	1.02404e-06	7.23913e-08	-6.02221e-09	6.63691e-08	4.78124e-07	6.46193e-08	5.42743e-07	8.55649e-07	-8.43226e-08	7.71326e-07
8.159	8.32410e-07	-1.68830e-07	6.63580e-07	6.54228e-08	-1.06844e-08	5.47384e-08	9.15614e-07	2.42115e-07	1.15773e-06	-1.76432e-07	2.93543e-08	-1.47078e-07	1.17086e-06	-1.47391e-07	1.02347e-06	7.22970e-08	-6.01436e-09	6.62826e-08	4.74953e-07	6.47612e-08	5.39714e-07	8.56323e-07	-8.43891e-08	7.71934e-07
8.184	8.30367e-07	-1.68416e-07	6.61952e-07	6.53827e-08	-1.06778e-08	5.47049e-08	9.13602e-07	2.41617e-07	1.15522e-06	-1.77278e-07	2.94951e-08	-1.47783e-07	1.17019e-06	-1.47307e-07	1.02289e-06	7.22021e-08	-6.00648e-09	6.61957e-08	4.71764e-07	6.49046e-08	5.36669e-07	8.56979e-07	-8.44538e-08	7.72526e-07
8.208	8.28305e-07	-1.67997e-07	6.60308e-07	6.53369e-08	-1.06704e-08	5.46665e-08	9.11571e-07	2.41115e-07	1.15269e-06	-1.78129e-07	2.96366e-08	-1.48492e-07	1.16949e-06	-1.47219e-07	1.02228e-06	7.21069e-08	-5.99855e-09	6.61084e-08	4.68559e-07	6.50495e-08	5.33608e-07	8.57617e-07	-8.45166e-08	7.73100e-07
8.233	8.26223e-07	-1.67575e-07	6.58648e-07	6.52852e-08	-1.06619e-08	5.46233e-08	9.09519e-07	2.40607e-07	1.15013e-06	-1.78984e-07	2.97789e-08	-1.49205e-07	1.16877e-06	-1.47128e-07	1.02164e-06	7.20113e-08	-5.99060e-09	6.60207e-08	4.65337e-07	6.51959e-08	5.30533e-07	8.58236e-07	-8.45776e-08	7.73658e-07
8.258	8.24123e-07	-1.67149e-07	6.56973e-07	6.52276e-08	-1.06525e-08	5.45751e-08	9.07447e-07	2.40095e-07	1.14754e-06	-1.79844e-07	2.99220e-08	-1.49922e-07	1.16802e-06	-1.47033e-07	1.02099e-06	7.19153e-08	-5.98262e-09	6.59327e-08	4.62099e-07	6.53439e-08	5.27443e-07	8.58836e-07	-8.46367e-08	7.74199e-07
8.282	8.22002e-07	-1.66719e-07	6.55283e-07	6.51642e-08	-1.06422e-08	5.45220e-08	9.05356e-07	2.39577e-07	1.14493e-06	-1.80708e-07	3.00658e-08	-1.50642e-07	1.16724e-06	-1.46936e-07	1.02031e-06	7.18190e-08	-5.97460e-09	6.58444e-08	4.58844e-07	6.54933e-08	5.24337e-07	8.59418e-07	-8.46940e-08	7.74724e-07
8.307	8.19863e-07	-1.66285e-07	6.53578e-07	6.50948e-08	-1.06308e-08	5.44640e-08	9.03245e-07	2.39054e-07	1.14230e-06	-1.81577e-07	3.02103e-08	-1.51367e-07	1.16644e-06	-1.46834e-07	1.01960e-06	7.17224e-08	-5.96657e-09	6.57558e-08	4.55573e-07	6.56443e-08	5.21217e-07	8.59981e-07	-8.47495e-08	7.75231e-07
8.331	8.17704e-07	-1.65847e-07	6.51857e-07	6.50194e-08	-1.06185e-08	5.44009e-08	9.01114e-07	2.38526e-07	1.13964e-06	-1.82451e-07	3.03556e-08	-1.52095e-07	1.16561e-06	-1.46730e-07	1.01888e-06	7.16255e-08	-5.95851e-09	6.56670e-08	4.52285e-07	6.57969e-08	5.18082e-07	8.60525e-07	-8.48031e-08	7.75722e-07
8.356	8.15527e-07	-1.65406e-07	6.50121e-07	6.49380e-08	-1.06052e-08	5.43328e-08	8.98963e-07	2.37993e-07	1.13696e-06	-1.83329e-07	3.05017e-08	-1.52827e-07	1.16475e-06	-1.46622e-07	1.01813e-06	7.15284e-08	-5.95043e-09	6.55779e-08	4.48982e-07	6.59510e-08	5.14933e-07	8.61050e-07	-8.48549e-08	7.76195e-07
8.380	8.13330e-07	-1.64960e-07	6.48370e-07	6.48506e-08	-1.05909e-08	5.42596e-08	8.96793e-07	2.37455e-07	1.13425e-06	-1.84211e-07	3.06486e-08	-1.53563e-07	1.16387e-06	-1.46511e-07	1.01736e-06	7.14310e-08	-5.94233e-09	6.54887e-08	4.45663e-07	6.61067e-08	5.11769e-07	8.61557e-07	-8.49048e-08	7.76652e-07
8.405	8.11115e-07	-1.64511e-07	6.46604e-07	6.47570e-08	-1.05757e-08	5.41814e-08	8.94603e-07	2.36912e-07	1.13152e-06	-1.85099e-07	3.07962e-08	-1.54302e-07	1.16296e-06	-1.46397e-07	1.01657e-06	7.13335e-08	-5.93421e-09	6.53992e-08	4.42327e-07	6.62640e-08	5.08591e-07	8.62045e-07	-8.49529e-08	7.77092e-07
8.430	8.08881e-07	-1.64058e-07	6.44823e-07	6.46574e-08	-1.05594e-08	5.40980e-08	8.92394e-07	2.36365e-07	1.12876e-06	-1.85990e-07	3.09446e-08	-1.55046e-07	1.16203e-06	-1.46279e-07	1.01575e-06	7.12357e-08	-5.92608e-09	6.53097e-08	4.38976e-07	6.64228e-08	5.05399e-07	8.62513e-07	-8.49991e-08	7.77514e-07
8.454	8.06628e-07	-1.63601e-07	6.43027e-07	6.45515e-08	-1.05421e-08	5.40094e-08	8.90166e-07	2.35812e-07	1.12598e-06	-1.86887e-07	3.10938e-08	-1.55793e-07	1.16107e-06	-1.46158e-07	1.01491e-06	7.11379e-08	-5.91794e-09	6.52199e-08	4.35610e-07	6.65833e-08	5.02193e-07	8.62964e-07	-8.50435e-08	7.77920e-07
8.479	8.04357e-07	-1.63140e-07	6.41216e-07	6.44394e-08	-1.05238e-08	5.39156e-08	8.87919e-07	2.35254e-07	1.12317e-06	-1.87788e-07	3.12437e-08	-1.56544e-07	1.16008e-06	-1.46034e-07	1.01405e-06	7.10399e-08	-5.90979e-09	6.51301e-08	4.32228e-07	6.67454e-08	4.98973e-07	8.63395e-07	-8.50860e-08	7.78309e-07
8.503	8.02066e-07	-1.62676e-07	6.39391e-07	6.43211e-08	-1.05045e-08	5.38167e-08	8.85652e-07	2.34692e-07	1.12034e-06	-1.88694e-07	3.13944e-08	-1.57299e-07	1.15907e-06	-1.45907e-07	1.01316e-06	7.09419e-08	-5.90163e-09	6.50402e-08	4.28830e-07	6.69091e-08	4.95739e-07	8.63807e-07	-8.51266e-08	7.78680e-07
8.528	7.99758e-07	-1.62207e-07	6.37550e-07	6.41965e-08	-1.04841e-08	5.37124e-08	8.83367e-07	2.34125e-07	1.11749e-06	-1.89604e-07	3.15458e-08	-1.58058e-07	1.15803e-06	-1.45776e-07	1.01225e-06	7.08438e-08	-5.89347e-09	6.49503e-08	4.25417e-07	6.70744e-08	4.92492e-07	8.64200e-07	-8.51654e-08	7.79035e-07
8.552	7.97431e-07	-1.61735e-07	6.35695e-07	6.40656e-08	-1.04627e-08	5.36029e-08	8.81062e-07	2.33553e-07	1.11461e-06	-1.90519e-07	3.16981e-08	-1.58821e-07	1.15696e-06	-1.45642e-07	1.01132e-06	7.07457e-08	-5.88531e-09	6.48604e-08	4.21989e-07	6.72414e-08	4.89231e-07	8.64575e-07	-8.52022e-08	7.79372e-07
8.577	7.95085e-07	-1.61260e-07	6.33826e-07	6.39284e-08	-1.04403e-08	5.34880e-08	8.78739e-07	2.32976e-07	1.11171e-06	-1.91439e-07	3.18511e-08	-1.59588e-07	1.15587e-06	-1.45504e-07	1.01037e-06	7.06476e-08	-5.87715e-09	6.47704e-08	4.18546e-07	6.74100e-08	4.85956e-07	8.64930e-07	-8.52373e-08	7.79693e-07
8.602	7.92722e-07	-1.60780e-07	6.31941e-07	6.37847e-08	-1.04169e-08	5.33678e-08	8.76397e-07	2.32394e-07	1.10879e-06	-1.92363e-07	3.20049e-08	-1.60358e-07	1.15476e-06	-1.45364e-07	1.00939e-06	7.05495e-08	-5.86899e-09	6.46805e-08	4.15088e-07	6.75803e-08	4.82668e-07	8.65266e-07	-8.52704e-08	7.79996e-07
8.626	7.90340e-07	-1.60297e-07	6.30043e-07	6.36346e-08	-1.03924e-08	5.32423e-08	8.74036e-07	2.31807e-07	1.10584e-06	-1.93292e-07	3.21594e-08	-1.61132e-07	1.15361e-06	-1.45220e-07	1.00839e-06	7.04515e-08	-5.86084e-09	6.45906e-08	4.11615e-07	6.77522e-08	4.79367e-07	8.65583e-07	-8.53017e-08	7.80282e-07
8.651	7.87940e-07	-1.59811e-07	6.28130e-07	6.34781e-08	-1.03668e-08	5.31113e-08	8.71657e-07	2.31216e-07	1.10287e-06	-1.94225e-07	3.23147e-08	-1.61911e-07	1.15244e-06	-1.45073e-07	1.00737e-06	7.03535e-08	-5.85269e-09	6.45008e-08	4.08128e-07	6.79259e-08	4.76053e-07	8.65881e-07	-8.53310e-08	7.80550e-07
8.675	7.85522e-07	-1.59320e-07	6.26202e-07	6.33150e-08	-1.03402e-08	5.29749e-08	8.69259e-07	2.30620e-07	1.09988e-06	-1.95163e-07	3.24708e-08	-1.62693e-07	1.15125e-06	-1.44922e-07	1.00633e-06	7.02557e-08	-5.84455e-09	6.44112e-08	4.04625e-07	6.81012e-08	4.72726e-07	8.66160e-07	-8.53585e-08	7.80802e-07
8.700	7.83086e-07	-1.58826e-07	6.24260e-07	6.31455e-08	-1.03125e-08	5.28330e-08	8.66843e-07	2.30020e-07	1.09686e-06	-1.96106e-07	3.26277e-08	-1.63479e-07	1.15003e-06	-1.44769e-07	1.00526e-06	7.01581e-08	-5.83643e-09	6.43216e-08	4.01109e-07	6.82782e-08	4.69387e-07	8.66420e-07	-8.53841e-08	7.81036e-07
8.724	7.80633e-07	-1.58328e-07	6.22304e-07	6.29693e-08	-1.02837e-08	5.26856e-08	8.64409e-07	2.29414e-07	1.09382e-06	-1.97054e-07	3.27853e-08	-1.64268e-07	1.14878e-06	-1.44612e-07	1.00417e-06	7.00606e-08	-5.82832e-09	6.42322e-08	3.97577e-07	6.84569e-08	4.66034e-07	8.66661e-07	-8.54079e-08	7.81253e-07
8.749	7.78161e-07	-1.57827e-07	6.20334e-07	6.27866e-08	-1.02539e-08	5.25327e-08	8.61957e-07	2.28804e-07	1.09076e-06	-1.98006e-07	3.29437e-08	-1.65062e-07	1.14751e-06	-1.44452e-07	1.00306e-06	6.99633e-08	-5.82023e-09	6.41431e-08	3.94032e-07	6.86374e-08	4.62669e-07	8.66883e-07	-8.54297e-08	7.81453e-07
8.774	7.75672e-07	-1.57322e-07	6.18349e-07	6.25972e-08	-1.02229e-08	5.23743e-08	8.59486e-07	2.28190e-07	1.08768e-06	-1.98963e-07	3.31029e-08	-1.65860e-07	1.14621e-06	-1.44288e-07	1.00192e-06	6.98662e-08	-5.81215e-09	6.40541e-08	3.90473e-07	6.88195e-08	4.59292e-07	8.67085e-07	-8.54497e-08	7.81636e-07
8.798	7.73165e-07	-1.56814e-07	6.16351e-07	6.24012e-08	-1.01909e-08	5.22102e-08	8.56997e-07	2.27570e-07	1.08457e-06	-1.99924e-07	3.32628e-08	-1.66661e-07	1.14489e-06	-1.44122e-07	1.00077e-06	6.97694e-08	-5.80410e-09	6.39653e-08	3.86899e-07	6.90034e-08	4.55903e-07	8.67268e-07	-8.54677e-08	7.81801e-07
8.823	7.70640e-07	-1.56302e-07	6.14339e-07	6.21984e-08	-1.01578e-08	5.20406e-08	8.54491e-07	2.26946e-07	1.08144e-06	-2.00890e-07	3.34235e-08	-1.67466e-07	1.14354e-06	-1.43952e-07	9.99587e-07	6.96729e-08	-5.79607e-09	6.38769e-08	3.83312e-07	6.91891e-08	4.52501e-07	8.67432e-07	-8.54839e-08	7.81949e-07
8.847	7.68099e-07	-1.55786e-07	6.12312e-07	6.19889e-08	-1.01236e-08	5.18653e-08	8.51966e-07	2.26318e-07	1.07828e-06	-2.01861e-07	3.35850e-08	-1.68276e-07	1.14216e-06	-1.43779e-07	9.98385e-07	6.95767e-08	-5.78807e-09	6.37887e-08	3.79710e-07	6.93765e-08	4.49087e-07	8.67577e-07	-8.54982e-08	7.82079e-07
8.872	7.65539e-07	-1.55267e-07	6.10272e-07	6.17726e-08	-1.00883e-08	5.16844e-08	8.49424e-07	2.25685e-07	1.07511e-06	-2.02836e-07	3.37473e-08	-1.69089e-07	1.14076e-06	-1.43602e-07	9.97161e-07	6.94809e-08	-5.78010e-09	6.37008e-08	3.76095e-07	6.95656e-08	4.45661e-07	8.67703e-07	-8.55105e-08	7.82192e-07
8.897	7.62963e-07	-1.54745e-07	6.08218e-07	6.15495e-08	-1.00518e-08	5.14977e-08	8.46865e-07	2.25048e-07	1.07191e-06	-2.03816e-07	3.39103e-08	-1.69905e-07	1.13934e-06	-1.43423e-07	9.95914e-07	6.93854e-08	-5.77216e-09	6.36133e-08	3.72467e-07	6.97565e-08	4.42223e-07	8.67809e-07	-8.55210e-08	7.82288e-07
8.921	7.60369e-07	-1.54218e-07	6.06150e-07	6.13196e-08	-1.00143e-08	5.13053e-08	8.44288e-07	2.24406e-07	1.06869e-06	-2.04800e-07	3.40742e-08	-1.70726e-07	1.13789e-06	-1.43240e-07	9.94645e-07	6.92904e-08	-5.76425e-09	6.35261e-08	3.68825e-07	6.99492e-08	4.38774e-07	8.67896e-07	-8.55296e-08	7.82366e-07
8.946	7.57758e-07	-1.53689e-07	6.04069e-07	6.10828e-08	-9.97562e-09	5.11072e-08	8.41693e-07	2.23759e-07	1.06545e-06	-2.05790e-07	3.42388e-08	-1.71551e-07	1.13641e-06	-1.43054e-07	9.93354e-07	6.91958e-08	-5.75637e-09	6.34394e-08	3.65170e-07	7.01437e-08	4.35313e-07	8.67964e-07	-8.55362e-08	7.82427e-07
8.970	7.55130e-07	-1.53156e-07	6.01974e-07	6.08391e-08	-9.93581e-09	5.09033e-08	8.39081e-07	2.23108e-07	1.06219e-06	-2.06784e-07	3.44041e-08	-1.72380e-07	1.13491e-06	-1.42865e-07	9.92041e-07	6.91016e-08	-5.74854e-09	6.33530e-08	3.61501e-07	7.03399e-08	4.31841e-07	8.68012e-07	-8.55410e-08	7.82471e-07
8.995	7.52485e-07	-1.52619e-07	5.99865e-07	6.05885e-08	-9.89488e-09	5.06936e-08	8.36452e-07	2.22453e-07	1.05890e-06	-2.07782e-07	3.45703e-08	-1.73212e-07	1.13338e-06	-1.42673e-07	9.90705e-07	6.90079e-08	-5.74075e-09	6.32671e-08	3.57820e-07	7.05380e-08	4.28358e-07	8.68041e-07	-8.55439e-08	7.82497e-07
9.019	7.49823e-07	-1.52080e-07	5.97743e-07	6.03309e-08	-9.85281e-09	5.04780e-08	8.33805e-07	2.21793e-07	1.05560e-06	-2.08785e-07	3.47372e-08	-1.74048e-07	1.13182e-06	-1.42477e-07	9.89347e-07	6.89147e-08	-5.73300e-09	6.31817e-08	3.54125e-07	7.07379e-08	4.24863e-07	8.68051e-07	-8.55448e-08	7.82506e-07
9.044	7.47144e-07	-1.51536e-07	5.95608e-07	6.00662e-08	-9.80959e-09	5.02566e-08	8.31142e-07	2.21129e-07	1.05227e-06	-2.09793e-07	3.49049e-08	-1.74888e-07	1.13025e-06	-1.42278e-07	9.87967e-07	6.88221e-08	-5.72529e-09	6.30968e-08	3.50418e-07	7.09395e-08	4.21357e-07	8.68041e-07	-8.55439e-08	7.82497e-07
9.069	7.44449e-07	-1.50990e-07	5.93459e-07	5.97946e-08	-9.76523e-09	5.00293e-08	8.28461e-07	2.20461e-07	1.04892e-06	-2.10806e-07	3.50733e-08	-1.75733e-07	1.12864e-06	-1.42076e-07	9.86565e-07	6.87300e-08	-5.71763e-09	6.30124e-08	3.46698e-07	7.11430e-08	4.17841e-07	8.68012e-07	-8.55410e-08	7.82471e-07
9.093	7.41736e-07	-1.50439e-07	5.91297e-07	5.95158e-08	-9.71971e-09	4.97961e-08	8.25764e-07	2.19788e-07	1.04555e-06	-2.11823e-07	3.52426e-08	-1.76581e-07	1.12701e-06	-1.41871e-07	9.85141e-07	6.86386e-08	-5.71002e-09	6.29286e-08	3.42965e-07	7.13484e-08	4.14313e-07	8.67964e-07	-8.55362e-08	7.82428e-07
9.118	7.39008e-07	-1.49886e-07	5.89122e-07	5.92300e-08	-9.67303e-09	4.95570e-08	8.23050e-07	2.19111e-07	1.04216e-06	-2.12845e-07	3.54126e-08	-1.77432e-07	1.12536e-06	-1.41663e-07	9.83695e-07	6.85478e-08	-5.70247e-09	6.28453e-08	3.39220e-07	7.15555e-08	4.10775e-07	8.67896e-07	-8.55296e-08	7.82366e-07
9.142	7.36263e-07	-1.49329e-07	5.86933e-07	5.89371e-08	-9.62518e-09	4.93119e-08	8.20319e-07	2.18430e-07	1.03875e-06	-2.13871e-07	3.55834e-08	-1.78288e-07	1.12368e-06	-1.41452e-07	9.82227e-07	6.84576e-08	-5.69497e-09	6.27626e-08	3.35462e-07	7.17645e-08	4.07226e-07	8.67809e-07	-8.55210e-08	7.82288e-07
9.167	7.33501e-07	-1.48769e-07	5.84732e-07	5.86369e-08	-9.57617e-09	4.90608e-08	8.17572e-07	2.17744e-07	1.03532e-06	-2.14903e-07	3.57549e-08	-1.79148e-07	1.12197e-06	-1.41237e-07	9.80737e-07	6.83681e-08	-5.68752e-09	6.26806e-08	3.31692e-07	7.19754e-08	4.03667e-07	8.67702e-07	-8.55105e-08	7.82192e-07
9.191	7.30723e-07	-1.48206e-07	5.82517e-07	5.83296e-08	-9.52598e-09	4.88036e-08	8.14808e-07	2.17054e-07	1.03186e-06	-2.15938e-07	3.59272e-08	-1.80011e-07	1.12024e-06	-1.41019e-07	9.79225e-07	6.82793e-08	-5.68014e-09	6.25992e-08	3.27910e-07	7.21881e-08	4.00098e-07	8.67576e-07	-8.54981e-08	7.82078e-07
9.216	7.27929e-07	-1.47639e-07	5.80290e-07	5.80151e-08	-9.47461e-09	4.85405e-08	8.12028e-07	2.16360e-07	1.02839e-06	-2.16979e-07	3.61003e-08	-1.80878e-07	1.11849e-06	-1.40799e-07	9.77692e-07	6.81913e-08	-5.67281e-09	6.25185e-08	3.24116e-07	7.24027e-08	3.96518e-07	8.67431e-07	-8.54837e-08	7.81947e-07
9.241	7.25118e-07	-1.47069e-07	5.78049e-07	5.76933e-08	-9.42206e-09	4.82712e-08	8.09232e-07	2.15662e-07	1.02489e-06	-2.18024e-07	3.62742e-08	-1.81750e-07	1.11671e-06	-1.40575e-07	9.76136e-07	6.81040e-08	-5.66555e-09	6.24384e-08	3.20310e-07	7.26192e-08	3.92929e-07	8.67266e-07	-8.54675e-08	7.81799e-07
9.265	7.22292e-07	-1.46496e-07	5.75796e-07	5.73642e-08	-9.36832e-09	4.79959e-08	8.06419e-07	2.14959e-07	1.02138e-06	-2.19073e-07	3.64489e-08	-1.82625e-07	1.11491e-06	-1.40347e-07	9.74559e-07	6.80175e-08	-5.65836e-09	6.23591e-08	3.16492e-07	7.28375e-08	3.89329e-07	8.67082e-07	-8.54493e-08	7.81632e-07
9.290	7.19450e-07	-1.45919e-07	5.73530e-07	5.70278e-08	-9.31338e-09	4.77144e-08	8.03591e-07	2.14253e-07	1.01784e-06	-2.20128e-07	3.66243e-08	-1.83503e-07	1.11308e-06	-1.40117e-07	9.72960e-07	6.79318e-08	-5.65123e-09	6.22806e-08	3.12662e-07	7.30577e-08	3.85720e-07	8.66878e-07	-8.54293e-08	7.81449e-07
9.314	7.16591e-07	-1.45339e-07	5.71252e-07	5.66841e-08	-9.25724e-09	4.74268e-08	8.00746e-07	2.13542e-07	1.01429e-06	-2.21187e-07	3.68005e-08	-1.84386e-07	1.11122e-06	-1.39884e-07	9.71340e-07	6.78470e-08	-5.64417e-09	6.22028e-08	3.08821e-07	7.32799e-08	3.82101e-07	8.66655e-07	-8.54073e-08	7.81248e-07
9.339	7.13717e-07	-1.44757e-07	5.68960e-07	5.63330e-08	-9.19990e-09	4.71331e-08	7.97886e-07	2.12827e-07	1.01071e-06	-2.22250e-07	3.69774e-08	-1.85273e-07	1.10935e-06	-1.39647e-07	9.69698e-07	6.77631e-08	-5.63719e-09	6.21259e-08	3.04969e-07	7.35039e-08	3.78473e-07	8.66412e-07	-8.53834e-08	7.81029e-07
9.363	7.10827e-07	-1.44170e-07	5.66657e-07	5.59744e-08	-9.14135e-09	4.68331e-08	7.95009e-07	2.12108e-07	1.00712e-06	-2.23318e-07	3.71551e-08	-1.86163e-07	1.10744e-06	-1.39408e-07	9.68034e-07	6.76800e-08	-5.63028e-09	6.20497e-08	3.01105e-07	7.37298e-08	3.74835e-07	8.66150e-07	-8.53575e-08	7.80793e-07
9.388	7.07922e-07	-1.43581e-07	5.64340e-07	5.56085e-08	-9.08159e-09	4.65269e-08	7.92117e-07	2.11386e-07	1.00350e-06	-2.24391e-07	3.73336e-08	-1.87058e-07	1.10551e-06	-1.39165e-07	9.66349e-07	6.75979e-08	-5.62345e-09	6.19744e-08	2.97230e-07	7.39577e-08	3.71187e-07	8.65869e-07	-8.53298e-08	7.80539e-07
9.413	7.05000e-07	-1.42989e-07	5.62012e-07	5.52351e-08	-9.02060e-09	4.62145e-08	7.89210e-07	2.10659e-07	9.99869e-07	-2.25469e-07	3.75129e-08	-1.87956e-07	1.10356e-06	-1.38919e-07	9.64643e-07	6.75167e-08	-5.61670e-09	6.19000e-08	2.93344e-07	7.41874e-08	3.67531e-07	8.65568e-07	-8.53001e-08	7.80268e-07
9.437	7.02064e-07	-1.42393e-07	5.59671e-07	5.48542e-08	-8.95840e-09	4.58958e-08	7.86287e-07	2.09928e-07	9.96215e-07	-2.26551e-07	3.76929e-08	-1.88858e-07	1.10159e-06	-1.38671e-07	9.62915e-07	6.74365e-08	-5.61002e-09	6.18265e-08	2.89447e-07	7.44191e-08	3.63866e-07	8.65247e-07	-8.52685e-08	7.79979e-07
9.462	6.99112e-07	-1.41794e-07	5.57317e-07	5.44658e-08	-8.89497e-09	4.55708e-08	7.83348e-07	2.09193e-07	9.92541e-07	-2.27638e-07	3.78737e-08	-1.89764e-07	1.09958e-06	-1.38419e-07	9.61166e-07	6.73573e-08	-5.60344e-09	6.17539e-08	2.85539e-07	7.46528e-08	3.60191e-07	8.64907e-07	-8.52350e-08	7.79672e-07
9.486	6.96144e-07	-1.41192e-07	5.54952e-07	5.40698e-08	-8.83030e-09	4.52395e-08	7.80395e-07	2.08454e-07	9.88849e-07	-2.28729e-07	3.80553e-08	-1.90674e-07	1.09756e-06	-1.38164e-07	9.59395e-07	6.72792e-08	-5.59694e-09	6.16822e-08	2.81620e-07	7.48883e-08	3.56508e-07	8.64548e-07	-8.51996e-08	7.79348e-07
9.511	6.93162e-07	-1.40588e-07	5.52574e-07	5.36663e-08	-8.76440e-09	4.49019e-08	7.77426e-07	2.07712e-07	9.85137e-07	-2.29825e-07	3.82377e-08	-1.91587e-07	1.09551e-06	-1.37906e-07	9.57603e-07	6.72021e-08	-5.59052e-09	6.16116e-08	2.77691e-07	7.51258e-08	3.52816e-07	8.64169e-07	-8.51623e-08	7.79007e-07
9.535	6.90164e-07	-1.39980e-07	5.50185e-07	5.32552e-08	-8.69726e-09	4.45579e-08	7.74442e-07	2.06965e-07	9.81407e-07	-2.30925e-07	3.84208e-08	-1.92505e-07	1.09344e-06	-1.37645e-07	9.55791e-07	6.71261e-08	-5.58420e-09	6.15419e-08	2.73751e-07	7.53653e-08	3.49116e-07	8.63771e-07	-8.51230e-08	7.78648e-07
9.560	6.87151e-07	-1.39368e-07	5.47783e-07	5.28364e-08	-8.62887e-09	4.42075e-08	7.71443e-07	2.06214e-07	9.77658e-07	-2.32030e-07	3.86046e-08	-1.93426e-07	1.09134e-06	-1.37380e-07	9.53956e-07	6.70512e-08	-5.57797e-09	6.14732e-08	2.69801e-07	7.56067e-08	3.45407e-07	8.63353e-07	-8.50819e-08	7.78271e-07
9.585	6.84124e-07	-1.38754e-07	5.45369e-07	5.24100e-08	-8.55923e-09	4.38508e-08	7.68429e-07	2.05460e-07	9.73890e-07	-2.33140e-07	3.87893e-08	-1.94351e-07	1.08921e-06	-1.37113e-07	9.52101e-07	6.69774e-08	-5.57183e-09	6.14056e-08	2.65840e-07	7.58501e-08	3.41690e-07	8.62916e-07	-8.50388e-08	7.77877e-07
9.609	6.81081e-07	-1.38137e-07	5.42944e-07	5.19759e-08	-8.48834e-09	4.34876e-08	7.65401e-07	2.04702e-07	9.70103e-07	-2.34254e-07	3.89746e-08	-1.95280e-07	1.08707e-06	-1.36843e-07	9.50225e-07	6.69048e-08	-5.56579e-09	6.13390e-08	2.61870e-07	7.60954e-08	3.37965e-07	8.62459e-07	-8.49938e-08	7.77465e-07
9.634	6.78023e-07	-1.37517e-07	5.40506e-07	5.15341e-08	-8.41618e-09	4.31179e-08	7.62358e-07	2.03940e-07	9.66298e-07	-2.35373e-07	3.91608e-08	-1.96213e-07	1.08490e-06	-1.36570e-07	9.48328e-07	6.68334e-08	-5.55985e-09	6.12735e-08	2.57889e-07	7.63427e-08	3.34232e-07	8.61983e-07	-8.49469e-08	7.77036e-07
9.658	6.74951e-07	-1.36894e-07	5.38057e-07	5.10846e-08	-8.34277e-09	4.27418e-08	7.59300e-07	2.03175e-07	9.62475e-07	-2.36497e-07	3.93477e-08	-1.97149e-07	1.08270e-06	-1.36294e-07	9.46410e-07	6.67631e-08	-5.55401e-09	6.12091e-08	2.53899e-07	7.65920e-08	3.30491e-07	8.61487e-07	-8.48980e-08	7.76589e-07
9.683	6.71864e-07	-1.36268e-07	5.35596e-07	5.06273e-08	-8.26809e-09	4.23592e-08	7.56228e-07	2.02405e-07	9.58633e-07	-2.37625e-07	3.95354e-08	-1.98089e-07	1.08049e-06	-1.36014e-07	9.44471e-07	6.66942e-08	-5.54827e-09	6.11459e-08	2.49899e-07	7.68433e-08	3.26742e-07	8.60972e-07	-8.48473e-08	7.76125e-07
9.708	6.68763e-07	-1.35639e-07	5.33124e-07	5.01622e-08	-8.19214e-09	4.19701e-08	7.53141e-07	2.01632e-07	9.54773e-07	-2.38758e-07	3.97239e-08	-1.99034e-07	1.07824e-06	-1.35732e-07	9.42511e-07	6.66264e-08	-5.54263e-09	6.10838e-08	2.45889e-07	7.70965e-08	3.22985e-07	8.60438e-07	-8.47946e-08	7.75643e-07
9.732	6.65647e-07	-1.35007e-07	5.30640e-07	4.96893e-08	-8.11491e-09	4.15744e-08	7.50040e-07	2.00855e-07	9.50896e-07	-2.39895e-07	3.99131e-08	-1.99982e-07	1.07598e-06	-1.35447e-07	9.40530e-07	6.65600e-08	-5.53711e-09	6.10229e-08	2.41869e-07	7.73518e-08	3.19221e-07	8.59884e-07	-8.47400e-08	7.75144e-07
9.757	6.62517e-07	-1.34372e-07	5.28145e-07	4.92086e-08	-8.03640e-09	4.11722e-08	7.46925e-07	2.00075e-07	9.47000e-07	-2.41036e-07	4.01030e-08	-2.00933e-07	1.07369e-06	-1.35159e-07	9.38529e-07	6.64949e-08	-5.53169e-09	6.09632e-08	2.37840e-07	7.76091e-08	3.15449e-07	8.59311e-07	-8.46835e-08	7.74627e-07
9.781	6.59372e-07	-1.33734e-07	5.25638e-07	4.87200e-08	-7.95661e-09	4.07634e-08	7.43796e-07	1.99291e-07	9.43087e-07	-2.42183e-07	4.02937e-08	-2.01889e-07	1.07137e-06	-1.34868e-07	9.36507e-07	6.64311e-08	-5.52638e-09	6.09047e-08	2.33802e-07	7.78683e-08	3.11671e-07	8.58718e-07	-8.46251e-08	7.74093e-07
9.806	6.56214e-07	-1.33094e-07	5.23120e-07	4.82236e-08	-7.87553e-09	4.03480e-08	7.40653e-07	1.98503e-07	9.39157e-07	-2.43334e-07	4.04852e-08	-2.02848e-07	1.06904e-06	-1.34573e-07	9.34465e-07	6.63686e-08	-5.52119e-09	6.08474e-08	2.29755e-07	7.81296e-08	3.07885e-07	8.58105e-07	-8.45647e-08	7.73541e-07
9.830	6.53041e-07	-1.32450e-07	5.20591e-07	4.77192e-08	-7.79316e-09	3.99260e-08	7.37497e-07	1.97712e-07	9.35209e-07	-2.44489e-07	4.06775e-08	-2.03812e-07	1.06668e-06	-1.34276e-07	9.32402e-07	6.63076e-08	-5.51611e-09	6.07915e-08	2.25699e-07	7.83929e-08	3.04092e-07	8.57474e-07	-8.45025e-08	7.72971e-07
9.855	6.49854e-07	-1.31804e-07	5.18050e-07	4.72069e-08	-7.70950e-09	3.94974e-08	7.34326e-07	1.96918e-07	9.31244e-07	-2.45649e-07	4.08704e-08	-2.04779e-07	1.06430e-06	-1.33976e-07	9.30319e-07	6.62479e-08	-5.51115e-09	6.07368e-08	2.21633e-07	7.86582e-08	3.00292e-07	8.56823e-07	-8.44383e-08	7.72384e-07
9.880	6.46653e-07	-1.31155e-07	5.15498e-07	4.66866e-08	-7.62453e-09	3.90621e-08	7.31142e-07	1.96119e-07	9.27261e-07	-2.46814e-07	4.10642e-08	-2.05749e-07	1.06189e-06	-1.33673e-07	9.28215e-07	6.61897e-08	-5.50630e-09	6.06834e-08	2.17559e-07	7.89255e-08	2.96485e-07	8.56152e-07	-8.43722e-08	7.71780e-07
9.904	6.43438e-07	-1.30503e-07	5.12936e-07	4.61584e-08	-7.53826e-09	3.86201e-08	7.27944e-07	1.95318e-07	9.23262e-07	-2.47983e-07	4.12587e-08	-2.06724e-07	1.05946e-06	-1.33367e-07	9.26091e-07	6.61329e-08	-5.50158e-09	6.06313e-08	2.13476e-07	7.91949e-08	2.92671e-07	8.55462e-07	-8.43043e-08	7.71158e-07
9.929	6.40210e-07	-1.29848e-07	5.10362e-07	4.56222e-08	-7.45069e-09	3.81715e-08	7.24733e-07	1.94512e-07	9.19246e-07	-2.49156e-07	4.14539e-08	-2.07702e-07	1.05701e-06	-1.33059e-07	9.23946e-07	6.60776e-08	-5.49698e-09	6.05806e-08	2.09385e-07	7.94662e-08	2.88851e-07	8.54753e-07	-8.42344e-08	7.70519e-07
9.953	6.36968e-07	-1.29190e-07	5.07777e-07	4.50779e-08	-7.36180e-09	3.77161e-08	7.21509e-07	1.93704e-07	9.15213e-07	-2.50334e-07	4.16499e-08	-2.08684e-07	1.05453e-06	-1.32747e-07	9.21782e-07	6.60238e-08	-5.49250e-09	6.05313e-08	2.05285e-07	7.97396e-08	2.85025e-07	8.54025e-07	-8.41626e-08	7.69862e-07
9.978	6.33712e-07	-1.28530e-07	5.05182e-07	4.45256e-08	-7.27161e-09	3.72540e-08	7.18271e-07	1.92892e-07	9.11163e-07	-2.51517e-07	4.18467e-08	-2.09670e-07	1.05203e-06	-1.32432e-07	9.19597e-07	6.59715e-08	-5.48815e-09	6.04834e-08	2.01177e-07	8.00151e-08	2.81192e-07	8.53277e-07	-8.40889e-08	7.69188e-07
10.002	6.30443e-07	-1.27867e-07	5.02576e-07	4.39652e-08	-7.18009e-09	3.67851e-08	7.15021e-07	1.92076e-07	9.07097e-07	-2.52704e-07	4.20442e-08	-2.10660e-07	1.04951e-06	-1.32115e-07	9.17392e-07	6.59208e-08	-5.48393e-09	6.04369e-08	1.97060e-07	8.02926e-08	2.77353e-07	8.52509e-07	-8.40132e-08	7.68496e-07
10.027	6.27160e-07	-1.27201e-07	4.99959e-07	4.33967e-08	-7.08725e-09	3.63095e-08	7.11757e-07	1.91258e-07	9.03015e-07	-2.53895e-07	4.22424e-08	-2.11653e-07	1.04696e-06	-1.31794e-07	9.15168e-07	6.58716e-08	-5.47984e-09	6.03918e-08	1.92936e-07	8.05721e-08	2.73508e-07	8.51723e-07	-8.39357e-08	7.67787e-07
10.052	6.23864e-07	-1.26532e-07	4.97331e-07	4.28202e-08	-6.99309e-09	3.58271e-08	7.08480e-07	1.90436e-07	8.98916e-07	-2.55091e-07	4.24414e-08	-2.12650e-07	1.04439e-06	-1.31471e-07	9.12923e-07	6.58240e-08	-5.47588e-09	6.03481e-08	1.88803e-07	8.08537e-08	2.69657e-07	8.50917e-07	-8.38563e-08	7.67061e-07
10.076	6.20554e-07	-1.25861e-07	4.94693e-07	4.22354e-08	-6.89759e-09	3.53378e-08	7.05191e-07	1.89610e-07	8.94801e-07	-2.56292e-07	4.26412e-08	-2.13651e-07	1.04180e-06	-1.31145e-07	9.10658e-07	6.57780e-08	-5.47206e-09	6.03060e-08	1.84663e-07	8.11374e-08	2.65800e-07	8.50092e-07	-8.37750e-08	7.66317e-07
10.101	6.17232e-07	-1.25187e-07	4.92045e-07	4.16426e-08	-6.80077e-09	3.48418e-08	7.01889e-07	1.88782e-07	8.90671e-07	-2.57497e-07	4.28417e-08	-2.14655e-07	1.03919e-06	-1.30816e-07	9.08374e-07	6.57337e-08	-5.46837e-09	6.02653e-08	1.80515e-07	8.14231e-08	2.61938e-07	8.49247e-07	-8.36917e-08	7.65555e-07
10.125	6.13896e-07	-1.24511e-07	4.89386e-07	4.10415e-08	-6.70261e-09	3.43389e-08	6.98575e-07	1.87950e-07	8.86524e-07	-2.58706e-07	4.30429e-08	-2.15663e-07	1.03655e-06	-1.30484e-07	9.06070e-07	6.56910e-08	-5.46481e-09	6.02262e-08	1.76359e-07	8.17109e-08	2.58070e-07	8.48383e-07	-8.36066e-08	7.64777e-07
10.150	6.10548e-07	-1.23832e-07	4.86716e-07	4.04323e-08	-6.60311e-09	3.38291e-08	6.95248e-07	1.87115e-07	8.82362e-07	-2.59920e-07	4.32449e-08	-2.16675e-07	1.03390e-06	-1.30149e-07	9.03746e-07	6.56499e-08	-5.46140e-09	6.01885e-08	1.72196e-07	8.20007e-08	2.54196e-07	8.47500e-07	-8.35196e-08	7.63981e-07
10.174	6.07186e-07	-1.23150e-07	4.84036e-07	3.98148e-08	-6.50227e-09	3.33125e-08	6.91908e-07	1.86276e-07	8.78185e-07	-2.61139e-07	4.34476e-08	-2.17691e-07	1.03121e-06	-1.29812e-07	9.01402e-07	6.56106e-08	-5.45813e-09	6.01525e-08	1.68025e-07	8.22926e-08	2.50318e-07	8.46598e-07	-8.34307e-08	7.63167e-07
10.199	6.03812e-07	-1.22466e-07	4.81347e-07	3.91891e-08	-6.40008e-09	3.27890e-08	6.88557e-07	1.85435e-07	8.73992e-07	-2.62361e-07	4.36510e-08	-2.18710e-07	1.02851e-06	-1.29472e-07	8.99039e-07	6.55730e-08	-5.45500e-09	6.01180e-08	1.63847e-07	8.25866e-08	2.46434e-07	8.45676e-07	-8.33398e-08	7.62336e-07
10.224	6.00425e-07	-1.21779e-07	4.78647e-07	3.85551e-08	-6.29655e-09	3.22586e-08	6.85193e-07	1.84590e-07	8.69783e-07	-2.63589e-07	4.38552e-08	-2.19734e-07	1.02579e-06	-1.29129e-07	8.96657e-07	6.55371e-08	-5.45201e-09	6.00851e-08	1.59662e-07	8.28826e-08	2.42545e-07	8.44735e-07	-8.32471e-08	7.61488e-07
10.248	5.97026e-07	-1.21089e-07	4.75936e-07	3.79129e-08	-6.19166e-09	3.17212e-08	6.81817e-07	1.83743e-07	8.65560e-07	-2.64820e-07	4.40601e-08	-2.20760e-07	1.02304e-06	-1.28783e-07	8.94255e-07	6.55030e-08	-5.44917e-09	6.00538e-08	1.55470e-07	8.31808e-08	2.38651e-07	8.43776e-07	-8.31525e-08	7.60623e-07
10.273	5.93613e-07	-1.20397e-07	4.73216e-07	3.72623e-08	-6.08542e-09	3.11769e-08	6.78429e-07	1.82892e-07	8.61321e-07	-2.66057e-07	4.42658e-08	-2.21791e-07	1.02027e-06	-1.28434e-07	8.91833e-07	6.54706e-08	-5.44648e-09	6.00241e-08	1.51271e-07	8.34810e-08	2.34752e-07	8.42796e-07	-8.30560e-08	7.59740e-07
10.297	5.90189e-07	-1.19702e-07	4.70486e-07	3.66035e-08	-5.97782e-09	3.06256e-08	6.75030e-07	1.82038e-07	8.57068e-07	-2.67297e-07	4.44722e-08	-2.22825e-07	1.01748e-06	-1.28083e-07	8.89393e-07	6.54400e-08	-5.44394e-09	5.99961e-08	1.47065e-07	8.37833e-08	2.30848e-07	8.41798e-07	-8.29577e-08	7.58840e-07
10.322	5.86752e-07	-1.19005e-07	4.67746e-07	3.59363e-08	-5.86886e-09	3.00674e-08	6.71619e-07	1.81182e-07	8.52800e-07	-2.68542e-07	4.46793e-08	-2.23863e-07	1.01466e-06	-1.27728e-07	8.86933e-07	6.54113e-08	-5.44155e-09	5.99697e-08	1.42852e-07	8.40876e-08	2.26940e-07	8.40781e-07	-8.28574e-08	7.57923e-07
10.346	5.83302e-07	-1.18306e-07	4.64997e-07	3.52607e-08	-5.75853e-09	2.95022e-08	6.68196e-07	1.80322e-07	8.48518e-07	-2.69791e-07	4.48872e-08	-2.24904e-07	1.01183e-06	-1.27371e-07	8.84454e-07	6.53844e-08	-5.43931e-09	5.99451e-08	1.38633e-07	8.43941e-08	2.23027e-07	8.39744e-07	-8.27553e-08	7.56989e-07
10.371	5.79841e-07	-1.17604e-07	4.62237e-07	3.45768e-08	-5.64684e-09	2.89300e-08	6.64762e-07	1.79459e-07	8.44221e-07	-2.71045e-07	4.50958e-08	-2.25949e-07	1.00897e-06	-1.27012e-07	8.81956e-07	6.53593e-08	-5.43722e-09	5.99221e-08	1.34408e-07	8.47027e-08	2.19110e-07	8.38689e-07	-8.26512e-08	7.56037e-07
10.396	5.76367e-07	-1.16899e-07	4.59468e-07	3.38845e-08	-5.53378e-09	2.83507e-08	6.61316e-07	1.78594e-07	8.39910e-07	-2.72303e-07	4.53051e-08	-2.26998e-07	1.00609e-06	-1.26649e-07	8.79440e-07	6.53361e-08	-5.43529e-09	5.99008e-08	1.30176e-07	8.50133e-08	2.15189e-07	8.37614e-07	-8.25453e-08	7.55069e-07
10.420	5.72882e-07	-1.16192e-07	4.56689e-07	3.31838e-08	-5.41934e-09	2.77645e-08	6.57859e-07	1.77725e-07	8.35584e-07	-2.73566e-07	4.55151e-08	-2.28050e-07	1.00319e-06	-1.26284e-07	8.76904e-07	6.53148e-08	-5.43352e-09	5.98813e-08	1.25938e-07	8.53260e-08	2.11264e-07	8.36520e-07	-8.24375e-08	7.54083e-07
10.445	5.69384e-07	-1.15483e-07	4.53901e-07	3.24747e-08	-5.30353e-09	2.71711e-08	6.54391e-07	1.76854e-07	8.31245e-07	-2.74832e-07	4.57259e-08	-2.29106e-07	1.00027e-06	-1.25916e-07	8.74349e-07	6.52954e-08	-5.43191e-09	5.98635e-08	1.21693e-07	8.56409e-08	2.07334e-07	8.35407e-07	-8.23279e-08	7.53079e-07
10.469	5.65874e-07	-1.14771e-07	4.51103e-07	3.17571e-08	-5.18634e-09	2.65707e-08	6.50912e-07	1.75979e-07	8.26891e-07	-2.76104e-07	4.59374e-08	-2.30166e-07	9.97321e-07	-1.25545e-07	8.71776e-07	6.52780e-08	-5.43046e-09	5.98475e-08	1.17443e-07	8.59578e-08	2.03401e-07	8.34276e-07	-8.22163e-08	7.52059e-07
10.494	5.62353e-07	-1.14057e-07	4.48296e-07	3.10311e-08	-5.06777e-09	2.59633e-08	6.47422e-07	1.75102e-07	8.22524e-07	-2.77379e-07	4.61496e-08	-2.31229e-07	9.94356e-07	-1.25172e-07	8.69184e-07	6.52625e-08	-5.42917e-09	5.98333e-08	1.13187e-07	8.62769e-08	1.99464e-07	8.33125e-07	-8.21029e-08	7.51022e-07
10.519	5.58820e-07	-1.13340e-07	4.45480e-07	3.02966e-08	-4.94782e-09	2.53487e-08	6.43921e-07	1.74223e-07	8.18144e-07	-2.78659e-07	4.63625e-08	-2.32296e-07	9.91370e-07	-1.24796e-07	8.66573e-07	6.52489e-08	-5.42804e-09	5.98209e-08	1.08925e-07	8.65980e-08	1.95523e-07	8.31955e-07	-8.19877e-08	7.49968e-07
10.543	5.55276e-07	-1.12621e-07	4.42654e-07	2.95536e-08	-4.82648e-09	2.47271e-08	6.40409e-07	1.73340e-07	8.13750e-07	-2.79943e-07	4.65762e-08	-2.33367e-07	9.88362e-07	-1.24418e-07	8.63944e-07	6.52374e-08	-5.42708e-09	5.98103e-08	1.04658e-07	8.69212e-08	1.91579e-07	8.30767e-07	-8.18705e-08	7.48896e-07
10.568	5.51720e-07	-1.11900e-07	4.39820e-07	2.88021e-08	-4.70375e-09	2.40983e-08	6.36887e-07	1.72455e-07	8.09342e-07	-2.81232e-07	4.67906e-08	-2.34441e-07	9.85333e-07	-1.24036e-07	8.61297e-07	6.52278e-08	-5.42628e-09	5.98015e-08	1.00385e-07	8.72466e-08	1.87632e-07	8.29559e-07	-8.17515e-08	7.47808e-07
10.592	5.48153e-07	-1.11177e-07	4.36976e-07	2.80420e-08	-4.57963e-09	2.34624e-08	6.33354e-07	1.71567e-07	8.04921e-07	-2.82524e-07	4.70057e-08	-2.35519e-07	9.82283e-07	-1.23652e-07	8.58631e-07	6.52203e-08	-5.42565e-09	5.97946e-08	9.61066e-08	8.75740e-08	1.83681e-07	8.28333e-07	-8.16307e-08	7.46702e-07
10.617	5.44574e-07	-1.10451e-07	4.34123e-07	2.72735e-08	-4.45411e-09	2.28194e-08	6.29811e-07	1.70677e-07	8.00488e-07	-2.83821e-07	4.72215e-08	-2.36600e-07	9.79212e-07	-1.23266e-07	8.55946e-07	6.52147e-08	-5.42520e-09	5.97895e-08	9.18230e-08	8.79036e-08	1.79727e-07	8.27087e-07	-8.15080e-08	7.45579e-07
10.641	5.40984e-07	-1.09723e-07	4.31261e-07	2.64964e-08	-4.32720e-09	2.21692e-08	6.26258e-07	1.69783e-07	7.96041e-07	-2.85123e-07	4.74380e-08	-2.37685e-07	9.76121e-07	-1.22877e-07	8.53244e-07	6.52113e-08	-5.42491e-09	5.97864e-08	8.75342e-08	8.82353e-08	1.75770e-07	8.25823e-07	-8.13834e-08	7.44440e-07
10.666	5.37383e-07	-1.08992e-07	4.28390e-07	2.57107e-08	-4.19889e-09	2.15118e-08	6.22694e-07	1.68888e-07	7.91582e-07	-2.86429e-07	4.76552e-08	-2.38773e-07	9.73008e-07	-1.22485e-07	8.50523e-07	6.52099e-08	-5.42479e-09	5.97851e-08	8.32404e-08	8.85691e-08	1.71809e-07	8.24541e-07	-8.12570e-08	7.43284e-07
10.691	5.33771e-07	-1.08260e-07	4.25511e-07	2.49164e-08	-4.06918e-09	2.08473e-08	6.19121e-07	1.67989e-07	7.87110e-07	-2.87738e-07	4.78732e-08	-2.39865e-07	9.69875e-07	-1.22090e-07	8.47785e-07	6.52106e-08	-5.42485e-09	5.97857e-08	7.89416e-08	8.89049e-08	1.67847e-07	8.23239e-07	-8.11287e-08	7.42110e-07
10.715	5.30147e-07	-1.07525e-07	4.22623e-07	2.41136e-08	-3.93806e-09	2.01755e-08	6.15537e-07	1.67088e-07	7.82625e-07	-2.89053e-07	4.80918e-08	-2.40961e-07	9.66722e-07	-1.21694e-07	8.45028e-07	6.52134e-08	-5.42508e-09	5.97883e-08	7.46381e-08	8.92430e-08	1.63881e-07	8.21919e-07	-8.09986e-08	7.40920e-07
10.740	5.26513e-07	-1.06788e-07	4.19726e-07	2.33021e-08	-3.80554e-09	1.94966e-08	6.11944e-07	1.66185e-07	7.78129e-07	-2.90371e-07	4.83112e-08	-2.42060e-07	9.63548e-07	-1.21294e-07	8.42254e-07	6.52183e-08	-5.42549e-09	5.97928e-08	7.03298e-08	8.95831e-08	1.59913e-07	8.20580e-07	-8.08666e-08	7.39713e-07
10.764	5.22869e-07	-1.06049e-07	4.16820e-07	2.24821e-08	-3.67161e-09	1.88104e-08	6.08340e-07	1.65279e-07	7.73620e-07	-2.91694e-07	4.85312e-08	-2.43162e-07	9.60353e-07	-1.20892e-07	8.39462e-07	6.52254e-08	-5.42608e-09	5.97993e-08	6.60170e-08	8.99253e-08	1.55942e-07	8.19222e-07	-8.07328e-08	7.38489e-07
10.789	5.19213e-07	-1.05307e-07	4.13906e-07	2.16533e-08	-3.53627e-09	1.81171e-08	6.04728e-07	1.64371e-07	7.69099e-07	-2.93021e-07	4.87520e-08	-2.44269e-07	9.57139e-07	-1.20487e-07	8.36652e-07	6.52346e-08	-5.42684e-09	5.98077e-08	6.16996e-08	9.02696e-08	1.51969e-07	8.17846e-07	-8.05972e-08	7.37248e-07
10.813	5.15547e-07	-1.04564e-07	4.10983e-07	2.08160e-08	-3.39952e-09	1.74165e-08	6.01105e-07	1.63460e-07	7.64566e-07	-2.94352e-07	4.89735e-08	-2.45378e-07	9.53904e-07	-1.20080e-07	8.33824e-07	6.52459e-08	-5.42779e-09	5.98181e-08	5.73780e-08	9.06161e-08	1.47994e-07	8.16451e-07	-8.04597e-08	7.35991e-07
10.838	5.11870e-07	-1.03818e-07	4.08052e-07	1.99700e-08	-3.26135e-09	1.67086e-08	5.97474e-07	1.62547e-07	7.60021e-07	-2.95687e-07	4.91956e-08	-2.46491e-07	9.50649e-07	-1.19670e-07	8.30979e-07	6.52595e-08	-5.42892e-09	5.98305e-08	5.30521e-08	9.09647e-08	1.44017e-07	8.15037e-07	-8.03204e-08	7.34717e-07
10.863	5.08183e-07	-1.03070e-07	4.05113e-07	1.91153e-08	-3.12177e-09	1.59935e-08	5.93833e-07	1.61632e-07	7.55464e-07	-2.97027e-07	4.94185e-08	-2.47608e-07	9.47374e-07	-1.19258e-07	8.28116e-07	6.52752e-08	-5.43023e-09	5.98450e-08	4.87220e-08	9.13154e-08	1.40037e-07	8.13605e-07	-8.01793e-08	7.33426e-07
10.887	5.04486e-07	-1.02320e-07	4.02166e-07	1.82519e-08	-2.98077e-09	1.52711e-08	5.90182e-07	1.60714e-07	7.50897e-07	-2.98370e-07	4.96421e-08	-2.48728e-07	9.44079e-07	-1.18843e-07	8.25236e-07	6.52931e-08	-5.43172e-09	5.98614e-08	4.43880e-08	9.16681e-08	1.36056e-07	8.12155e-07	-8.00363e-08	7.32118e-07
10.912	5.00778e-07	-1.01568e-07	3.99210e-07	1.73798e-08	-2.83835e-09	1.45415e-08	5.86523e-07	1.59794e-07	7.46317e-07	-2.99718e-07	4.98663e-08	-2.49852e-07	9.40765e-07	-1.18426e-07	8.22339e-07	6.53133e-08	-5.43340e-09	5.98799e-08	4.00500e-08	9.20231e-08	1.32073e-07	8.10686e-07	-7.98916e-08	7.30794e-07
10.936	4.97060e-07	-1.00814e-07	3.96246e-07	1.64990e-08	-2.69451e-09	1.38045e-08	5.82855e-07	1.58872e-07	7.41727e-07	-3.01070e-07	5.00913e-08	-2.50979e-07	9.37430e-07	-1.18006e-07	8.19424e-07	6.53357e-08	-5.43526e-09	5.99005e-08	3.57083e-08	9.23801e-08	1.28088e-07	8.09198e-07	-7.97450e-08	7.29453e-07
10.961	4.93332e-07	-1.00058e-07	3.93274e-07	1.56095e-08	-2.54924e-09	1.30603e-08	5.79178e-07	1.57947e-07	7.37125e-07	-3.02426e-07	5.03169e-08	-2.52109e-07	9.34076e-07	-1.17584e-07	8.16492e-07	6.53604e-08	-5.43731e-09	5.99231e-08	3.13629e-08	9.27392e-08	1.24102e-07	8.07692e-07	-7.95966e-08	7.28096e-07
10.985	4.89594e-07	-9.92998e-08	3.90294e-07	1.47113e-08	-2.40255e-09	1.23088e-08	5.75492e-07	1.57021e-07	7.32513e-07	-3.03787e-07	5.05432e-08	-2.53243e-07	9.30703e-07	-1.17159e-07	8.13544e-07	6.53873e-08	-5.43955e-09	5.99477e-08	2.70140e-08	9.31005e-08	1.20114e-07	8.06168e-07	-7.94464e-08	7.26722e-07
11.010	4.85846e-07	-9.85396e-08	3.87306e-07	1.38043e-08	-2.25443e-09	1.15499e-08	5.71798e-07	1.56092e-07	7.27890e-07	-3.05151e-07	5.07702e-08	-2.54381e-07	9.27310e-07	-1.16732e-07	8.10578e-07	6.54165e-08	-5.44198e-09	5.99745e-08	2.26616e-08	9.34638e-08	1.16125e-07	8.04625e-07	-7.92944e-08	7.25331e-07
11.035	4.82088e-07	-9.77775e-08	3.84311e-07	1.28886e-08	-2.10488e-09	1.07837e-08	5.68095e-07	1.55161e-07	7.23256e-07	-3.06520e-07	5.09979e-08	-2.55522e-07	9.23898e-07	-1.16303e-07	8.07595e-07	6.54480e-08	-5.44460e-09	6.00034e-08	1.83059e-08	9.38293e-08	1.12135e-07	8.03065e-07	-7.91406e-08	7.23924e-07
11.059	4.78321e-07	-9.70133e-08	3.81307e-07	1.19641e-08	-1.95390e-09	1.00102e-08	5.64384e-07	1.54228e-07	7.18612e-07	-3.07892e-07	5.12263e-08	-2.56666e-07	9.20467e-07	-1.15871e-07	8.04596e-07	6.54818e-08	-5.44741e-09	6.00344e-08	1.39470e-08	9.41969e-08	1.08144e-07	8.01486e-07	-7.89849e-08	7.22501e-07
11.084	4.74544e-07	-9.62472e-08	3.78296e-07	1.10309e-08	-1.80149e-09	9.22940e-09	5.60664e-07	1.53293e-07	7.13957e-07	-3.09269e-07	5.14554e-08	-2.57814e-07	9.17016e-07	-1.15436e-07	8.01580e-07	6.55179e-08	-5.45041e-09	6.00675e-08	9.58493e-09	9.45666e-08	1.04152e-07	7.99888e-07	-7.88275e-08	7.21061e-07
11.108	4.70757e-07	-9.54792e-08	3.75278e-07	1.00889e-08	-1.64764e-09	8.44121e-09	5.56936e-07	1.52356e-07	7.09292e-07	-3.10650e-07	5.16851e-08	-2.58965e-07	9.13547e-07	-1.15000e-07	7.98547e-07	6.55563e-08	-5.45361e-09	6.01027e-08	5.21991e-09	9.49384e-08	1.00158e-07	7.98273e-07	-7.86683e-08	7.19605e-07
11.133	4.66961e-07	-9.47093e-08	3.72251e-07	9.13803e-09	-1.49236e-09	7.64567e-09	5.53201e-07	1.51417e-07	7.04617e-07	-3.12035e-07	5.19155e-08	-2.60119e-07	9.10059e-07	-1.14561e-07	7.95498e-07	6.55971e-08	-5.45701e-09	6.01401e-08	8.52019e-10	9.53123e-08	9.61643e-08	7.96639e-07	-7.85074e-08	7.18132e-07
11.158	4.63155e-07	-9.39374e-08	3.69218e-07	8.17841e-09	-1.33564e-09	6.84277e-09	5.49457e-07	1.50476e-07	6.99932e-07	-3.13424e-07	5.21466e-08	-2.61277e-07	9.06551e-07	-1.14119e-07	7.92432e-07	6.56403e-08	-5.46060e-09	6.01797e-08	-3.51864e-09	9.56883e-08	9.21697e-08	7.94988e-07	-7.83446e-08	7.16643e-07
11.182	4.59340e-07	-9.31637e-08	3.66176e-07	7.20999e-09	-1.17748e-09	6.03250e-09	5.45705e-07	1.49533e-07	6.95238e-07	-3.14817e-07	5.23784e-08	-2.62438e-07	9.03026e-07	-1.13675e-07	7.89350e-07	6.56858e-08	-5.46438e-09	6.02214e-08	-7.89196e-09	9.60664e-08	8.81745e-08	7.93318e-07	-7.81800e-08	7.15138e-07
11.207	4.55516e-07	-9.23881e-08	3.63128e-07	6.23275e-09	-1.01789e-09	5.21486e-09	5.41946e-07	1.48588e-07	6.90534e-07	-3.16214e-07	5.26108e-08	-2.63603e-07	8.99481e-07	-1.13229e-07	7.86252e-07	6.57337e-08	-5.46837e-09	6.02653e-08	-1.22678e-08	9.64466e-08	8.41788e-08	7.91630e-07	-7.80137e-08	7.13617e-07
11.231	4.51683e-07	-9.16106e-08	3.60072e-07	5.24668e-09	-8.56851e-10	4.38983e-09	5.38179e-07	1.47641e-07	6.85820e-07	-3.17615e-07	5.28440e-08	-2.64771e-07	8.95918e-07	-1.12781e-07	7.83138e-07	6.57840e-08	-5.47255e-09	6.03114e-08	-1.66461e-08	9.68290e-08	8.01829e-08	7.89925e-07	-7.78456e-08	7.12079e-07
11.256	4.47840e-07	-9.08313e-08	3.57009e-07	4.25179e-09	-6.94372e-10	3.55742e-09	5.34404e-07	1.46692e-07	6.81097e-07	-3.19020e-07	5.30777e-08	-2.65942e-07	8.92337e-07	-1.12330e-07	7.80007e-07	6.58366e-08	-5.47693e-09	6.03597e-08	-2.10267e-08	9.72134e-08	7.61867e-08	7.88201e-07	-7.76758e-08	7.10525e-07
11.280	4.43989e-07	-9.00502e-08	3.53939e-07	3.24806e-09	-5.30450e-10	2.71761e-09	5.30623e-07	1.45742e-07	6.76365e-07	-3.20429e-07	5.33122e-08	-2.67117e-07	8.88738e-07	-1.11877e-07	7.76861e-07	6.58917e-08	-5.48151e-09	6.04102e-08	-2.54095e-08	9.75999e-08	7.21904e-08	7.86460e-07	-7.75042e-08	7.08956e-07
11.305	4.40129e-07	-8.92673e-08	3.50862e-07	2.23548e-09	-3.65083e-10	1.87040e-09	5.26833e-07	1.44790e-07	6.71623e-07	-3.21842e-07	5.35473e-08	-2.68295e-07	8.85120e-07	-1.11421e-07	7.73699e-07	6.59493e-08	-5.48630e-09	6.04630e-08	-2.97944e-08	9.79885e-08	6.81941e-08	7.84701e-07	-7.73308e-08	7.07370e-07
11.330	4.36260e-07	-8.84826e-08	3.47778e-07	1.21406e-09	-1.98271e-10	1.01579e-09	5.23037e-07	1.43836e-07	6.66873e-07	-3.23259e-07	5.37830e-08	-2.69476e-07	8.81484e-07	-1.10964e-07	7.70521e-07	6.60092e-08	-5.49129e-09	6.05179e-08	-3.41814e-08	9.83792e-08	6.41979e-08	7.82924e-07	-7.71557e-08	7.05768e-07
11.354	4.32383e-07	-8.76961e-08	3.44686e-07	1.83771e-10	-3.00122e-11	1.53759e-10	5.19234e-07	1.42880e-07	6.62114e-07	-3.24680e-07	5.40195e-08	-2.70661e-07	8.77830e-07	-1.10504e-07	7.67327e-07	6.60716e-08	-5.49648e-09	6.05751e-08	-3.85701e-08	9.87720e-08	6.02019e-08	7.81129e-07	-7.69788e-08	7.04150e-07
11.379	4.28496e-07	-8.69079e-08	3.41588e-07	-8.55379e-10	1.39694e-10	-7.15684e-10	5.15423e-07	1.41923e-07	6.57346e-07	-3.26105e-07	5.42565e-08	-2.71849e-07	8.74159e-07	-1.10041e-07	7.64117e-07	6.61365e-08	-5.50188e-09	6.06346e-08	-4.29607e-08	9.91669e-08	5.62062e-08	7.79316e-07	-7.68002e-08	7.02516e-07
11.403	4.24602e-07	-8.61180e-08	3.38484e-07	-1.90340e-09	3.10850e-10	-1.59255e-09	5.11606e-07	1.40964e-07	6.52570e-07	-3.27534e-07	5.44943e-08	-2.73040e-07	8.70470e-07	-1.09577e-07	7.60893e-07	6.62038e-08	-5.50748e-09	6.06963e-08	-4.73529e-08	9.95639e-08	5.22110e-08	7.77486e-07	-7.66198e-08	7.00866e-07
11.428	4.20698e-07	-8.53263e-08	3.35372e-07	-2.96030e-09	4.83455e-10	-2.47684e-09	5.07782e-07	1.40004e-07	6.47786e-07	-3.28967e-07	5.47327e-08	-2.74234e-07	8.66763e-07	-1.09110e-07	7.57652e-07	6.62736e-08	-5.51328e-09	6.07603e-08	-5.17467e-08	9.99629e-08	4.82162e-08	7.75639e-07	-7.64378e-08	6.99201e-07
11.452	4.16787e-07	-8.45330e-08	3.32254e-07	-4.02607e-09	6.57510e-10	-3.36856e-09	5.03952e-07	1.39041e-07	6.42993e-07	-3.30404e-07	5.49717e-08	-2.75432e-07	8.63038e-07	-1.08642e-07	7.54397e-07	6.63459e-08	-5.51930e-09	6.08266e-08	-5.61419e-08	1.00364e-07	4.42222e-08	7.73773e-07	-7.62540e-08	6.97519e-07
11.477	4.12867e-07	-8.37380e-08	3.29129e-07	-5.10074e-09	8.33016e-10	-4.26772e-09	5.00115e-07	1.38078e-07	6.38193e-07	-3.31844e-07	5.52114e-08	-2.76633e-07	8.59296e-07	-1.08171e-07	7.51126e-07	6.64207e-08	-5.52552e-09	6.08952e-08	-6.05384e-08	1.00767e-07	4.02288e-08	7.71891e-07	-7.60684e-08	6.95822e-07
11.502	4.08939e-07	-8.29413e-08	3.25998e-07	-6.18429e-09	1.00997e-09	-5.17432e-09	4.96271e-07	1.37113e-07	6.33384e-07	-3.33289e-07	5.54517e-08	-2.77837e-07	8.55537e-07	-1.07697e-07	7.47840e-07	6.64980e-08	-5.53195e-09	6.09660e-08	-6.49362e-08	1.01173e-07	3.62363e-08	7.69990e-07	-7.58812e-08	6.94109e-07
11.526	4.05003e-07	-8.21430e-08	3.22860e-07	-7.27674e-09	1.18839e-09	-6.08836e-09	4.92422e-07	1.36146e-07	6.28568e-07	-3.34737e-07	5.56927e-08	-2.79044e-07	8.51761e-07	-1.07222e-07	7.44539e-07	6.65778e-08	-5.53859e-09	6.10392e-08	-6.93351e-08	1.01580e-07	3.22448e-08	7.68073e-07	-7.56922e-08	6.92381e-07
11.551	4.01059e-07	-8.13431e-08	3.19716e-07	-8.37809e-09	1.36825e-09	-7.00984e-09	4.88566e-07	1.35178e-07	6.23744e-07	-3.36189e-07	5.59343e-08	-2.80255e-07	8.47968e-07	-1.06744e-07	7.41223e-07	6.66601e-08	-5.54544e-09	6.11147e-08	-7.37350e-08	1.01989e-07	2.82543e-08	7.66138e-07	-7.55015e-08	6.90637e-07
11.575	3.97107e-07	-8.05415e-08	3.16566e-07	-9.48835e-09	1.54957e-09	-7.93878e-09	4.84704e-07	1.34209e-07	6.18913e-07	-3.37645e-07	5.61766e-08	-2.81469e-07	8.44157e-07	-1.06265e-07	7.37893e-07	6.67450e-08	-5.55249e-09	6.11925e-08	-7.81358e-08	1.02401e-07	2.42650e-08	7.64186e-07	-7.53091e-08	6.88877e-07
11.600	3.93147e-07	-7.97384e-08	3.13409e-07	-1.06075e-08	1.73234e-09	-8.87517e-09	4.80836e-07	1.33238e-07	6.14074e-07	-3.39105e-07	5.64195e-08	-2.82686e-07	8.40330e-07	-1.05783e-07	7.34547e-07	6.68324e-08	-5.55976e-09	6.12726e-08	-8.25374e-08	1.02814e-07	2.02769e-08	7.62216e-07	-7.51150e-08	6.87101e-07
11.624	3.89180e-07	-7.89337e-08	3.10246e-07	-1.17356e-08	1.91657e-09	-9.81901e-09	4.76963e-07	1.32266e-07	6.09228e-07	-3.40569e-07	5.66630e-08	-2.83906e-07	8.36486e-07	-1.05299e-07	7.31187e-07	6.69223e-08	-5.56725e-09	6.13550e-08	-8.69397e-08	1.03230e-07	1.62902e-08	7.60230e-07	-7.49193e-08	6.85311e-07
11.649	3.85205e-07	-7.81275e-08	3.07077e-07	-1.28726e-08	2.10226e-09	-1.07703e-08	4.73083e-07	1.31292e-07	6.04375e-07	-3.42037e-07	5.69072e-08	-2.85129e-07	8.32626e-07	-1.04813e-07	7.27813e-07	6.70148e-08	-5.57494e-09	6.14398e-08	-9.13426e-08	1.03648e-07	1.23050e-08	7.58226e-07	-7.47218e-08	6.83504e-07
11.674	3.81222e-07	-7.73197e-08	3.03902e-07	-1.40185e-08	2.28940e-09	-1.17291e-08	4.69198e-07	1.30317e-07	5.99516e-07	-3.43508e-07	5.71519e-08	-2.86356e-07	8.28749e-07	-1.04325e-07	7.24424e-07	6.71098e-08	-5.58285e-09	6.15270e-08	-9.57459e-08	1.04067e-07	8.32137e-09	7.56205e-07	-7.45227e-08	6.81683e-07
11.698	3.77232e-07	-7.65104e-08	3.00721e-07	-1.51733e-08	2.47799e-09	-1.26953e-08	4.65308e-07	1.29341e-07	5.94649e-07	-3.44983e-07	5.73974e-08	-2.87586e-07	8.24855e-07	-1.03835e-07	7.21020e-07	6.72075e-08	-5.59097e-09	6.16165e-08	-1.00150e-07	1.04489e-07	4.33940e-09	7.54167e-07	-7.43218e-08	6.79846e-07
11.723	3.73234e-07	-7.56996e-08	2.97535e-07	-1.63370e-08	2.66805e-09	-1.36690e-08	4.61412e-07	1.28364e-07	5.89776e-07	-3.46462e-07	5.76434e-08	-2.88818e-07	8.20946e-07	-1.03343e-07	7.17603e-07	6.73077e-08	-5.59931e-09	6.17084e-08	-1.04554e-07	1.04913e-07	3.59201e-10	7.52113e-07	-7.41193e-08	6.77993e-07
11.747	3.69229e-07	-7.48873e-08	2.94342e-07	-1.75097e-08	2.85956e-09	-1.46501e-08	4.57511e-07	1.27386e-07	5.84897e-07	-3.47944e-07	5.78901e-08	-2.90054e-07	8.17020e-07	-1.02849e-07	7.14171e-07	6.74105e-08	-5.60786e-09	6.18026e-08	-1.08958e-07	1.05339e-07	-3.61912e-09	7.50041e-07	-7.39152e-08	6.76126e-07
11.772	3.65217e-07	-7.40736e-08	2.91143e-07	-1.86913e-08	3.05253e-09	-1.56388e-08	4.53604e-07	1.26406e-07	5.80011e-07	-3.49431e-07	5.81374e-08	-2.91293e-07	8.13078e-07	-1.02352e-07	7.10725e-07	6.75158e-08	-5.61662e-09	6.18992e-08	-1.13362e-07	1.05767e-07	-7.59547e-09	7.47952e-07	-7.37093e-08	6.74243e-07
11.796	3.61198e-07	-7.32584e-08	2.87939e-07	-1.98818e-08	3.24695e-09	-1.66348e-08	4.49693e-07	1.25426e-07	5.75119e-07	-3.50921e-07	5.83853e-08	-2.92536e-07	8.09120e-07	-1.01854e-07	7.07266e-07	6.76238e-08	-5.62561e-09	6.19982e-08	-1.17766e-07	1.06196e-07	-1.15697e-08	7.45847e-07	-7.35019e-08	6.72345e-07
11.821	3.57171e-07	-7.24417e-08	2.84730e-07	-2.10812e-08	3.44284e-09	-1.76384e-08	4.45777e-07	1.24444e-07	5.70221e-07	-3.52415e-07	5.86338e-08	-2.93781e-07	8.05146e-07	-1.01354e-07	7.03792e-07	6.77344e-08	-5.63481e-09	6.20996e-08	-1.22170e-07	1.06628e-07	-1.55418e-08	7.43725e-07	-7.32927e-08	6.70432e-07
11.846	3.53138e-07	-7.16237e-08	2.81514e-07	-2.22896e-08	3.64018e-09	-1.86494e-08	4.41856e-07	1.23461e-07	5.65317e-07	-3.53912e-07	5.88830e-08	-2.95029e-07	8.01157e-07	-1.00852e-07	7.00305e-07	6.78476e-08	-5.64422e-09	6.22034e-08	-1.26574e-07	1.07062e-07	-1.95116e-08	7.41586e-07	-7.30819e-08	6.68504e-07
11.870	3.49098e-07	-7.08042e-08	2.78294e-07	-2.35069e-08	3.83898e-09	-1.96679e-08	4.37930e-07	1.22478e-07	5.60408e-07	-3.55413e-07	5.91327e-08	-2.96280e-07	7.97152e-07	-1.00348e-07	6.96804e-07	6.79634e-08	-5.65386e-09	6.23095e-08	-1.30977e-07	1.07498e-07	-2.34791e-08	7.39431e-07	-7.28695e-08	6.66561e-07
11.895	3.45051e-07	-6.99834e-08	2.75067e-07	-2.47331e-08	4.03924e-09	-2.06939e-08	4.33999e-07	1.21493e-07	5.55492e-07	-3.56918e-07	5.93831e-08	-2.97535e-07	7.93132e-07	-9.98415e-08	6.93290e-07	6.80818e-08	-5.66371e-09	6.24181e-08	-1.35380e-07	1.07936e-07	-2.74441e-08	7.37259e-07	-7.26555e-08	6.64603e-07
11.919	3.40997e-07	-6.91612e-08	2.71836e-07	-2.59683e-08	4.24095e-09	-2.17273e-08	4.30064e-07	1.20507e-07	5.50572e-07	-3.58426e-07	5.96340e-08	-2.98792e-07	7.89096e-07	-9.93335e-08	6.89762e-07	6.82029e-08	-5.67378e-09	6.25291e-08	-1.39783e-07	1.08376e-07	-3.14065e-08	7.35070e-07	-7.24398e-08	6.62630e-07
11.944	3.36937e-07	-6.83377e-08	2.68599e-07	-2.72123e-08	4.44412e-09	-2.27682e-08	4.26125e-07	1.19521e-07	5.45646e-07	-3.59938e-07	5.98856e-08	-3.00053e-07	7.85045e-07	-9.88235e-08	6.86221e-07	6.83266e-08	-5.68407e-09	6.26425e-08	-1.44184e-07	1.08818e-07	-3.53662e-08	7.32865e-07	-7.22225e-08	6.60643e-07
11.969	3.32870e-07	-6.75129e-08	2.65357e-07	-2.84653e-08	4.64876e-09	-2.38166e-08	4.22181e-07	1.18534e-07	5.40715e-07	-3.61454e-07	6.01378e-08	-3.01316e-07	7.80979e-07	-9.83117e-08	6.82667e-07	6.84529e-08	-5.69458e-09	6.27583e-08	-1.48585e-07	1.09262e-07	-3.93232e-08	7.30644e-07	-7.20036e-08	6.58640e-07
11.993	3.28796e-07	-6.66867e-08	2.62110e-07	-2.97272e-08	4.85484e-09	-2.48724e-08	4.18234e-07	1.17545e-07	5.35779e-07	-3.62973e-07	6.03906e-08	-3.02583e-07	7.76898e-07	-9.77979e-08	6.79100e-07	6.85818e-08	-5.70530e-09	6.28765e-08	-1.52985e-07	1.09708e-07	-4.32773e-08	7.28406e-07	-7.17831e-08	6.56623e-07
12.018	3.24717e-07	-6.58593e-08	2.58857e-07	-3.09981e-08	5.06239e-09	-2.59357e-08	4.14282e-07	1.16557e-07	5.30838e-07	-3.64496e-07	6.06439e-08	-3.03852e-07	7.72802e-07	-9.72823e-08	6.75519e-07	6.87135e-08	-5.71625e-09	6.29972e-08	-1.57384e-07	1.10156e-07	-4.72284e-08	7.26152e-07	-7.15610e-08	6.54591e-07
12.042	3.20631e-07	-6.50305e-08	2.55600e-07	-3.22779e-08	5.27139e-09	-2.70065e-08	4.10326e-07	1.15567e-07	5.25893e-07	-3.66023e-07	6.08979e-08	-3.05125e-07	7.68691e-07	-9.67649e-08	6.71926e-07	6.88477e-08	-5.72742e-09	6.31203e-08	-1.61782e-07	1.10606e-07	-5.11766e-08	7.23882e-07	-7.13372e-08	6.52545e-07
12.067	3.16538e-07	-6.42005e-08	2.52338e-07	-3.35665e-08	5.48185e-09	-2.80847e-08	4.06367e-07	1.14576e-07	5.20943e-07	-3.67553e-07	6.11525e-08	-3.06400e-07	7.64566e-07	-9.62456e-08	6.68320e-07	6.89846e-08	-5.73881e-09	6.32458e-08	-1.66179e-07	1.11058e-07	-5.51215e-08	7.21596e-07	-7.11119e-08	6.50484e-07
12.091	3.12440e-07	-6.33693e-08	2.49071e-07	-3.48641e-08	5.69377e-09	-2.91704e-08	4.02403e-07	1.13585e-07	5.15988e-07	-3.69086e-07	6.14076e-08	-3.07679e-07	7.60426e-07	-9.57245e-08	6.64702e-07	6.91242e-08	-5.75042e-09	6.33738e-08	-1.70575e-07	1.11511e-07	-5.90632e-08	7.19293e-07	-7.08850e-08	6.48408e-07
12.116	3.08336e-07	-6.25368e-08	2.45799e-07	-3.61707e-08	5.90714e-09	-3.02635e-08	3.98436e-07	1.12593e-07	5.11030e-07	-3.70623e-07	6.16634e-08	-3.08960e-07	7.56272e-07	-9.52015e-08	6.61070e-07	6.92665e-08	-5.76226e-09	6.35042e-08	-1.74969e-07	1.11967e-07	-6.30016e-08	7.16975e-07	-7.06566e-08	6.46318e-07
12.141	3.04225e-07	-6.17032e-08	2.42522e-07	-3.74861e-08	6.12196e-09	-3.13641e-08	3.94466e-07	1.11601e-07	5.06067e-07	-3.72164e-07	6.19197e-08	-3.10244e-07	7.52103e-07	-9.46768e-08	6.57427e-07	6.94114e-08	-5.77431e-09	6.36371e-08	-1.79362e-07	1.12425e-07	-6.69366e-08	7.14641e-07	-7.04265e-08	6.44214e-07
12.165	3.00109e-07	-6.08683e-08	2.39241e-07	-3.88104e-08	6.33824e-09	-3.24722e-08	3.90492e-07	1.10608e-07	5.01100e-07	-3.73708e-07	6.21766e-08	-3.11532e-07	7.47921e-07	-9.41503e-08	6.53771e-07	6.95590e-08	-5.78659e-09	6.37724e-08	-1.83753e-07	1.12885e-07	-7.08680e-08	7.12290e-07	-7.01949e-08	6.42096e-07
12.190	2.95987e-07	-6.00323e-08	2.35955e-07	-4.01437e-08	6.55598e-09	-3.35877e-08	3.86515e-07	1.09614e-07	4.96129e-07	-3.75256e-07	6.24341e-08	-3.12822e-07	7.43724e-07	-9.36220e-08	6.50102e-07	6.97092e-08	-5.79909e-09	6.39101e-08	-1.88142e-07	1.13346e-07	-7.47958e-08	7.09924e-07	-6.99618e-08	6.39963e-07
12.214	2.91859e-07	-5.91951e-08	2.32664e-07	-4.14858e-08	6.77517e-09	-3.47106e-08	3.82535e-07	1.08620e-07	4.91155e-07	-3.76807e-07	6.26921e-08	-3.14115e-07	7.39514e-07	-9.30920e-08	6.46422e-07	6.98621e-08	-5.81181e-09	6.40503e-08	-1.92530e-07	1.13810e-07	-7.87199e-08	7.07543e-07	-6.97270e-08	6.37816e-07
12.239	2.87726e-07	-5.83568e-08	2.29369e-07	-4.28368e-08	6.99581e-09	-3.58410e-08	3.78551e-07	1.07626e-07	4.86177e-07	-3.78361e-07	6.29508e-08	-3.15411e-07	7.35290e-07	-9.25602e-08	6.42729e-07	7.00177e-08	-5.82476e-09	6.41930e-08	-1.96916e-07	1.14275e-07	-8.26402e-08	7.05145e-07	-6.94908e-08	6.35654e-07
12.263	2.83587e-07	-5.75173e-08	2.26070e-07	-4.41968e-08	7.21790e-09	-3.69789e-08	3.74565e-07	1.06631e-07	4.81196e-07	-3.79919e-07	6.32100e-08	-3.16709e-07	7.31052e-07	-9.20268e-08	6.39025e-07	7.01760e-08	-5.83792e-09	6.43381e-08	-2.01299e-07	1.14743e-07	-8.65566e-08	7.02732e-07	-6.92530e-08	6.33479e-07
12.288	2.79443e-07	-5.66768e-08	2.22766e-07	-4.55656e-08	7.44145e-09	-3.81241e-08	3.70576e-07	1.05635e-07	4.76211e-07	-3.81481e-07	6.34698e-08	-3.18011e-07	7.26801e-07	-9.14916e-08	6.35309e-07	7.03370e-08	-5.85132e-09	6.44857e-08	-2.05681e-07	1.15212e-07	-9.04691e-08	7.00304e-07	-6.90136e-08	6.31290e-07
12.313	2.75293e-07	-5.58351e-08	2.19458e-07	-4.69433e-08	7.66644e-09	-3.92768e-08	3.66584e-07	1.04640e-07	4.71223e-07	-3.83045e-07	6.37301e-08	-3.19315e-07	7.22536e-07	-9.09547e-08	6.31581e-07	7.05007e-08	-5.86493e-09	6.46358e-08	-2.10061e-07	1.15683e-07	-9.43775e-08	6.97859e-07	-6.87728e-08	6.29087e-07
12.337	2.71138e-07	-5.49924e-08	2.16146e-07	-4.83298e-08	7.89289e-09	-4.04370e-08	3.62589e-07	1.03644e-07	4.66233e-07	-3.84614e-07	6.39910e-08	-3.20623e-07	7.18258e-07	-9.04162e-08	6.27842e-07	7.06670e-08	-5.87877e-09	6.47883e-08	-2.14438e-07	1.16156e-07	-9.82817e-08	6.95400e-07	-6.85304e-08	6.26870e-07
12.362	2.66978e-07	-5.41487e-08	2.12829e-07	-4.97253e-08	8.12078e-09	-4.16045e-08	3.58592e-07	1.02647e-07	4.61239e-07	-3.86185e-07	6.42525e-08	-3.21933e-07	7.13967e-07	-8.98760e-08	6.24091e-07	7.08361e-08	-5.89283e-09	6.49432e-08	-2.18813e-07	1.16632e-07	-1.02182e-07	6.92925e-07	-6.82865e-08	6.24639e-07
12.386	2.62813e-07	-5.33038e-08	2.09509e-07	-5.11296e-08	8.35012e-09	-4.27795e-08	3.54593e-07	1.01651e-07	4.56243e-07	-3.87760e-07	6.45145e-08	-3.23246e-07	7.09663e-07	-8.93342e-08	6.20328e-07	7.10078e-08	-5.90712e-09	6.51007e-08	-2.23186e-07	1.17108e-07	-1.06077e-07	6.90435e-07	-6.80411e-08	6.22394e-07
12.411	2.58642e-07	-5.24580e-08	2.06184e-07	-5.25428e-08	8.58091e-09	-4.39618e-08	3.50591e-07	1.00654e-07	4.51245e-07	-3.89338e-07	6.47771e-08	-3.24561e-07	7.05346e-07	-8.87908e-08	6.16555e-07	7.11822e-08	-5.92163e-09	6.52606e-08	-2.27556e-07	1.17587e-07	-1.09968e-07	6.87930e-07	-6.77942e-08	6.20135e-07
12.435	2.54467e-07	-5.16112e-08	2.02856e-07	-5.39648e-08	8.81315e-09	-4.51516e-08	3.46587e-07	9.96564e-08	4.46243e-07	-3.90920e-07	6.50402e-08	-3.25880e-07	7.01016e-07	-8.82457e-08	6.12770e-07	7.13594e-08	-5.93637e-09	6.54230e-08	-2.31923e-07	1.18068e-07	-1.13855e-07	6.85409e-07	-6.75458e-08	6.17863e-07
12.460	2.50287e-07	-5.07634e-08	1.99524e-07	-5.53956e-08	9.04682e-09	-4.63488e-08	3.42581e-07	9.86591e-08	4.41240e-07	-3.92505e-07	6.53039e-08	-3.27201e-07	6.96673e-07	-8.76991e-08	6.08974e-07	7.15392e-08	-5.95133e-09	6.55879e-08	-2.36288e-07	1.18550e-07	-1.17737e-07	6.82874e-07	-6.72960e-08	6.15578e-07
12.485	2.46102e-07	-4.99146e-08	1.96187e-07	-5.68353e-08	9.28195e-09	-4.75534e-08	3.38573e-07	9.76617e-08	4.36235e-07	-3.94093e-07	6.55682e-08	-3.28525e-07	6.92318e-07	-8.71509e-08	6.05168e-07	7.17217e-08	-5.96651e-09	6.57552e-08	-2.40649e-07	1.19035e-07	-1.21615e-07	6.80323e-07	-6.70446e-08	6.13279e-07
12.509	2.41912e-07	-4.90648e-08	1.92848e-07	-5.82839e-08	9.51851e-09	-4.87654e-08	3.34563e-07	9.66642e-08	4.31227e-07	-3.95684e-07	6.58329e-08	-3.29851e-07	6.87951e-07	-8.66011e-08	6.01350e-07	7.19069e-08	-5.98192e-09	6.59250e-08	-2.45008e-07	1.19521e-07	-1.25487e-07	6.77758e-07	-6.67918e-08	6.10966e-07
12.534	2.37718e-07	-4.82141e-08	1.89504e-07	-5.97412e-08	9.75652e-09	-4.99847e-08	3.30551e-07	9.56666e-08	4.26218e-07	-3.97279e-07	6.60983e-08	-3.31181e-07	6.83572e-07	-8.60498e-08	5.97522e-07	7.20949e-08	-5.99755e-09	6.60973e-08	-2.49364e-07	1.20009e-07	-1.29355e-07	6.75178e-07	-6.65375e-08	6.08640e-07
12.558	2.33519e-07	-4.73625e-08	1.86157e-07	-6.12074e-08	9.99596e-09	-5.12114e-08	3.26538e-07	9.46690e-08	4.21207e-07	-3.98877e-07	6.63641e-08	-3.32513e-07	6.79180e-07	-8.54970e-08	5.93683e-07	7.22855e-08	-6.01341e-09	6.62721e-08	-2.53717e-07	1.20499e-07	-1.33218e-07	6.72583e-07	-6.62818e-08	6.06301e-07
12.583	2.29316e-07	-4.65100e-08	1.82806e-07	-6.26824e-08	1.02368e-08	-5.24455e-08	3.22523e-07	9.36714e-08	4.16195e-07	-4.00478e-07	6.66305e-08	-3.33848e-07	6.74776e-07	-8.49426e-08	5.89834e-07	7.24788e-08	-6.02949e-09	6.64493e-08	-2.58066e-07	1.20991e-07	-1.37076e-07	6.69973e-07	-6.60246e-08	6.03948e-07
12.607	2.25108e-07	-4.56566e-08	1.79452e-07	-6.41662e-08	1.04792e-08	-5.36870e-08	3.18507e-07	9.26738e-08	4.11181e-07	-4.02083e-07	6.68975e-08	-3.35185e-07	6.70361e-07	-8.43868e-08	5.85974e-07	7.26748e-08	-6.04580e-09	6.66290e-08	-2.62413e-07	1.21484e-07	-1.40928e-07	6.67349e-07	-6.57660e-08	6.01583e-07
12.632	2.20896e-07	-4.48023e-08	1.76094e-07	-6.56587e-08	1.07229e-08	-5.49358e-08	3.14489e-07	9.16764e-08	4.06166e-07	-4.03690e-07	6.71649e-08	-3.36525e-07	6.65934e-07	-8.38295e-08	5.82104e-07	7.28735e-08	-6.06233e-09	6.68112e-08	-2.66755e-07	1.21980e-07	-1.44776e-07	6.64710e-07	-6.55059e-08	5.99204e-07
12.657	2.16680e-07	-4.39472e-08	1.72733e-07	-6.71601e-08	1.09681e-08	-5.61920e-08	3.10470e-07	9.06790e-08	4.01149e-07	-4.05301e-07	6.74329e-08	-3.37868e-07	6.61495e-07	-8.32707e-08	5.78224e-07	7.30750e-08	-6.07908e-09	6.69959e-08	-2.71095e-07	1.22477e-07	-1.48618e-07	6.62057e-07	-6.52445e-08	5.96812e-07
12.681	2.12460e-07	-4.30912e-08	1.69369e-07	-6.86702e-08	1.12147e-08	-5.74555e-08	3.06450e-07	8.96818e-08	3.96132e-07	-4.06915e-07	6.77014e-08	-3.39213e-07	6.57045e-07	-8.27105e-08	5.74334e-07	7.32791e-08	-6.09606e-09	6.71830e-08	-2.75431e-07	1.22976e-07	-1.52455e-07	6.59389e-07	-6.49816e-08	5.94407e-07
12.706	2.08235e-07	-4.22344e-08	1.66001e-07	-7.01891e-08	1.14628e-08	-5.87263e-08	3.02429e-07	8.86847e-08	3.91114e-07	-4.08532e-07	6.79705e-08	-3.40562e-07	6.52583e-07	-8.21489e-08	5.70434e-07	7.34859e-08	-6.11327e-09	6.73726e-08	-2.79763e-07	1.23477e-07	-1.56286e-07	6.56707e-07	-6.47173e-08	5.91990e-07
12.730	2.04007e-07	-4.13768e-08	1.62630e-07	-7.17167e-08	1.17123e-08	-6.00044e-08	2.98407e-07	8.76879e-08	3.86095e-07	-4.10152e-07	6.82401e-08	-3.41912e-07	6.48110e-07	-8.15858e-08	5.66524e-07	7.36954e-08	-6.13070e-09	6.75647e-08	-2.84091e-07	1.23979e-07	-1.60112e-07	6.54011e-07	-6.44516e-08	5.89559e-07
12.755	1.99775e-07	-4.05185e-08	1.59256e-07	-7.32531e-08	1.19632e-08	-6.12899e-08	2.94385e-07	8.66914e-08	3.81076e-07	-4.11776e-07	6.85101e-08	-3.43265e-07	6.43626e-07	-8.10214e-08	5.62605e-07	7.39076e-08	-6.14835e-09	6.77593e-08	-2.88415e-07	1.24483e-07	-1.63932e-07	6.51300e-07	-6.41845e-08	5.87116e-07
12.780	1.95539e-07	-3.96593e-08	1.55879e-07	-7.47981e-08	1.22155e-08	-6.25826e-08	2.90361e-07	8.56951e-08	3.76056e-07	-4.13402e-07	6.87807e-08	-3.44621e-07	6.39131e-07	-8.04556e-08	5.58676e-07	7.41225e-08	-6.16623e-09	6.79563e-08	-2.92736e-07	1.24989e-07	-1.67747e-07	6.48576e-07	-6.39160e-08	5.84660e-07
12.804	1.91299e-07	-3.87994e-08	1.52500e-07	-7.63520e-08	1.24693e-08	-6.38827e-08	2.86337e-07	8.46991e-08	3.71037e-07	-4.15031e-07	6.90518e-08	-3.45980e-07	6.34626e-07	-7.98884e-08	5.54737e-07	7.43401e-08	-6.18433e-09	6.81558e-08	-2.97053e-07	1.25497e-07	-1.71555e-07	6.45837e-07	-6.36461e-08	5.82191e-07
12.829	1.87056e-07	-3.79387e-08	1.49117e-07	-7.79145e-08	1.27244e-08	-6.51900e-08	2.82313e-07	8.37036e-08	3.66016e-07	-4.16664e-07	6.93235e-08	-3.47340e-07	6.30109e-07	-7.93198e-08	5.50789e-07	7.45604e-08	-6.20266e-09	6.83577e-08	-3.01365e-07	1.26007e-07	-1.75358e-07	6.43085e-07	-6.33749e-08	5.79710e-07
12.853	1.82809e-07	-3.70773e-08	1.45731e-07	-7.94857e-08	1.29810e-08	-6.65046e-08	2.78288e-07	8.27084e-08	3.60996e-07	-4.18299e-07	6.95956e-08	-3.48704e-07	6.25582e-07	-7.87500e-08	5.46832e-07	7.47834e-08	-6.22121e-09	6.85622e-08	-3.05673e-07	1.26518e-07	-1.79155e-07	6.40319e-07	-6.31022e-08	5.77217e-07
12.878	1.78558e-07	-3.62152e-08	1.42343e-07	-8.10656e-08	1.32391e-08	-6.78265e-08	2.74263e-07	8.17136e-08	3.55976e-07	-4.19938e-07	6.98682e-08	-3.50070e-07	6.21045e-07	-7.81788e-08	5.42866e-07	7.50091e-08	-6.23998e-09	6.87691e-08	-3.09977e-07	1.27031e-07	-1.82946e-07	6.37539e-07	-6.28283e-08	5.74710e-07
12.902	1.74304e-07	-3.53525e-08	1.38952e-07	-8.26541e-08	1.34985e-08	-6.91557e-08	2.70238e-07	8.07193e-08	3.50957e-07	-4.21580e-07	7.01413e-08	-3.51438e-07	6.16497e-07	-7.76063e-08	5.38891e-07	7.52374e-08	-6.25898e-09	6.89785e-08	-3.14277e-07	1.27546e-07	-1.86731e-07	6.34745e-07	-6.25530e-08	5.72192e-07
12.927	1.70047e-07	-3.44890e-08	1.35558e-07	-8.42514e-08	1.37593e-08	-7.04920e-08	2.66212e-07	7.97255e-08	3.45938e-07	-4.23224e-07	7.04149e-08	-3.52809e-07	6.11940e-07	-7.70326e-08	5.34907e-07	7.54685e-08	-6.27820e-09	6.91903e-08	-3.18572e-07	1.28062e-07	-1.90510e-07	6.31938e-07	-6.22763e-08	5.69661e-07
12.952	1.65786e-07	-3.36249e-08	1.32161e-07	-8.58572e-08	1.40216e-08	-7.18356e-08	2.62187e-07	7.87322e-08	3.40919e-07	-4.24872e-07	7.06891e-08	-3.54183e-07	6.07372e-07	-7.64576e-08	5.30914e-07	7.57022e-08	-6.29765e-09	6.94046e-08	-3.22862e-07	1.28580e-07	-1.94282e-07	6.29117e-07	-6.19983e-08	5.67119e-07
12.976	1.61523e-07	-3.27601e-08	1.28763e-07	-8.74717e-08	1.42853e-08	-7.31865e-08	2.58162e-07	7.77395e-08	3.35901e-07	-4.26522e-07	7.09637e-08	-3.55559e-07	6.02794e-07	-7.58813e-08	5.26913e-07	7.59386e-08	-6.31731e-09	6.96213e-08	-3.27148e-07	1.29100e-07	-1.98048e-07	6.26283e-07	-6.17190e-08	5.64564e-07
13.001	1.57256e-07	-3.18947e-08	1.25361e-07	-8.90948e-08	1.45503e-08	-7.45445e-08	2.54137e-07	7.67473e-08	3.30884e-07	-4.28176e-07	7.12387e-08	-3.56937e-07	5.98207e-07	-7.53039e-08	5.22903e-07	7.61777e-08	-6.33720e-09	6.98405e-08	-3.31430e-07	1.29621e-07	-2.01808e-07	6.23435e-07	-6.14384e-08	5.61997e-07
13.025	1.52986e-07	-3.10287e-08	1.21957e-07	-9.07265e-08	1.48168e-08	-7.59097e-08	2.50112e-07	7.57559e-08	3.25868e-07	-4.29832e-07	7.15143e-08	-3.58318e-07	5.93610e-07	-7.47252e-08	5.18885e-07	7.64195e-08	-6.35732e-09	7.00622e-08	-3.35706e-07	1.30144e-07	-2.05561e-07	6.20574e-07	-6.11565e-08	5.59418e-07
13.050	1.48713e-07	-3.01621e-08	1.18551e-07	-9.23668e-08	1.50847e-08	-7.72821e-08	2.46088e-07	7.47650e-08	3.20853e-07	-4.31491e-07	7.17904e-08	-3.59701e-07	5.89003e-07	-7.41453e-08	5.14858e-07	7.66639e-08	-6.37765e-09	7.02863e-08	-3.39977e-07	1.30669e-07	-2.09308e-07	6.17700e-07	-6.08732e-08	5.56827e-07
13.074	1.44438e-07	-2.92950e-08	1.15143e-07	-9.40157e-08	1.53540e-08	-7.86617e-08	2.42064e-07	7.37749e-08	3.15839e-07	-4.33153e-07	7.20669e-08	-3.61086e-07	5.84387e-07	-7.35642e-08	5.10823e-07	7.69110e-08	-6.39821e-09	7.05128e-08	-3.44244e-07	1.31196e-07	-2.13048e-07	6.14813e-07	-6.05887e-08	5.54224e-07
13.099	1.40159e-07	-2.84272e-08	1.11732e-07	-9.56732e-08	1.56247e-08	-8.00485e-08	2.38041e-07	7.27856e-08	3.10827e-07	-4.34818e-07	7.23439e-08	-3.62474e-07	5.79762e-07	-7.29820e-08	5.06780e-07	7.71608e-08	-6.41899e-09	7.07418e-08	-3.48505e-07	1.31724e-07	-2.16782e-07	6.11913e-07	-6.03029e-08	5.51610e-07
13.124	1.35878e-07	-2.75589e-08	1.08319e-07	-9.73391e-08	1.58967e-08	-8.14424e-08	2.34019e-07	7.17970e-08	3.05816e-07	-4.36486e-07	7.26214e-08	-3.63865e-07	5.75128e-07	-7.23986e-08	5.02729e-07	7.74133e-08	-6.43999e-09	7.09733e-08	-3.52762e-07	1.32253e-07	-2.20508e-07	6.09000e-07	-6.00158e-08	5.48984e-07
13.148	1.31595e-07	-2.66901e-08	1.04905e-07	-9.90136e-08	1.61702e-08	-8.28434e-08	2.29998e-07	7.08092e-08	3.00807e-07	-4.38157e-07	7.28994e-08	-3.65257e-07	5.70485e-07	-7.18142e-08	4.98671e-07	7.76684e-08	-6.46121e-09	7.12072e-08	-3.57013e-07	1.32785e-07	-2.24228e-07	6.06074e-07	-5.97275e-08	5.46346e-07
13.173	1.27309e-07	-2.58208e-08	1.01488e-07	-1.00697e-07	1.64451e-08	-8.42516e-08	2.25978e-07	6.98222e-08	2.95800e-07	-4.39830e-07	7.31778e-08	-3.66652e-07	5.65833e-07	-7.12286e-08	4.94604e-07	7.79261e-08	-6.48265e-09	7.14435e-08	-3.61259e-07	1.33317e-07	-2.27941e-07	6.03135e-07	-5.94379e-08	5.43697e-07
13.197	1.23020e-07	-2.49510e-08	9.80689e-08	-1.02388e-07	1.67213e-08	-8.56669e-08	2.21958e-07	6.88361e-08	2.90794e-07	-4.41506e-07	7.34566e-08	-3.68049e-07	5.61172e-07	-7.06419e-08	4.90530e-07	7.81866e-08	-6.50432e-09	7.16822e-08	-3.65499e-07	1.33852e-07	-2.31647e-07	6.00184e-07	-5.91470e-08	5.41037e-07
13.222	1.18729e-07	-2.40806e-08	9.46481e-08	-1.04088e-07	1.69989e-08	-8.70892e-08	2.17940e-07	6.78509e-08	2.85791e-07	-4.43185e-07	7.37360e-08	-3.69449e-07	5.56503e-07	-7.00541e-08	4.86449e-07	7.84496e-08	-6.52620e-09	7.19234e-08	-3.69734e-07	1.34388e-07	-2.35346e-07	5.97220e-07	-5.88549e-08	5.38365e-07
13.246	1.14435e-07	-2.32099e-08	9.12255e-08	-1.05797e-07	1.72780e-08	-8.85186e-08	2.13923e-07	6.68667e-08	2.80790e-07	-4.44867e-07	7.40158e-08	-3.70851e-07	5.51826e-07	-6.94653e-08	4.82360e-07	7.87153e-08	-6.54831e-09	7.21670e-08	-3.73963e-07	1.34926e-07	-2.39038e-07	5.94243e-07	-5.85616e-08	5.35682e-07
13.271	1.10140e-07	-2.23386e-08	8.78012e-08	-1.07513e-07	1.75583e-08	-8.99552e-08	2.09908e-07	6.58835e-08	2.75791e-07	-4.46551e-07	7.42960e-08	-3.72255e-07	5.47140e-07	-6.88754e-08	4.78264e-07	7.89837e-08	-6.57063e-09	7.24130e-08	-3.78187e-07	1.35465e-07	-2.42722e-07	5.91254e-07	-5.82670e-08	5.32987e-07
13.296	1.05842e-07	-2.14669e-08	8.43751e-08	-1.09239e-07	1.78401e-08	-9.13987e-08	2.05894e-07	6.49012e-08	2.70795e-07	-4.48238e-07	7.45767e-08	-3.73661e-07	5.42446e-07	-6.82845e-08	4.74161e-07	7.92547e-08	-6.59317e-09	7.26615e-08	-3.82405e-07	1.36005e-07	-2.46399e-07	5.88253e-07	-5.79713e-08	5.30282e-07
13.320	1.01542e-07	-2.05949e-08	8.09473e-08	-1.10973e-07	1.81233e-08	-9.28493e-08	2.01882e-07	6.39200e-08	2.65802e-07	-4.49928e-07	7.48578e-08	-3.75070e-07	5.37744e-07	-6.76926e-08	4.70051e-07	7.95283e-08	-6.61593e-09	7.29123e-08	-3.86617e-07	1.36548e-07	-2.50069e-07	5.85240e-07	-5.76743e-08	5.27565e-07
13.345	9.72403e-08	-1.97224e-08	7.75180e-08	-1.12715e-07	1.84078e-08	-9.43069e-08	1.97871e-07	6.29399e-08	2.60811e-07	-4.51620e-07	7.51394e-08	-3.76481e-07	5.33034e-07	-6.70997e-08	4.65934e-07	7.98045e-08	-6.63891e-09	7.31656e-08	-3.90823e-07	1.37091e-07	-2.53732e-07	5.82214e-07	-5.73761e-08	5.24838e-07
13.369	9.29366e-08	-1.88495e-08	7.40871e-08	-1.14465e-07	1.86936e-08	-9.57715e-08	1.93862e-07	6.19608e-08	2.55823e-07	-4.53315e-07	7.54214e-08	-3.77894e-07	5.28316e-07	-6.65059e-08	4.61810e-07	8.00834e-08	-6.66211e-09	7.34212e-08	-3.95023e-07	1.37637e-07	-2.57387e-07	5.79176e-07	-5.70768e-08	5.22099e-07
13.394	8.86310e-08	-1.79762e-08	7.06548e-08	-1.16224e-07	1.89809e-08	-9.72431e-08	1.89855e-07	6.09829e-08	2.50838e-07	-4.55013e-07	7.57039e-08	-3.79309e-07	5.23591e-07	-6.59110e-08	4.57680e-07	8.03648e-08	-6.68553e-09	7.36793e-08	-3.99218e-07	1.38184e-07	-2.61034e-07	5.76126e-07	-5.67762e-08	5.19350e-07
13.418	8.43236e-08	-1.71026e-08	6.72211e-08	-1.17991e-07	1.92695e-08	-9.87217e-08	1.85850e-07	6.00062e-08	2.45856e-07	-4.56713e-07	7.59868e-08	-3.80727e-07	5.18858e-07	-6.53153e-08	4.53543e-07	8.06489e-08	-6.70916e-09	7.39398e-08	-4.03406e-07	1.38732e-07	-2.64674e-07	5.73065e-07	-5.64745e-08	5.16590e-07
13.443	8.00146e-08	-1.62286e-08	6.37860e-08	-1.19767e-07	1.95594e-08	-1.00207e-07	1.81846e-07	5.90307e-08	2.40877e-07	-4.58416e-07	7.62701e-08	-3.82146e-07	5.14118e-07	-6.47186e-08	4.49400e-07	8.09356e-08	-6.73301e-09	7.42026e-08	-4.07588e-07	1.39282e-07	-2.68306e-07	5.69991e-07	-5.61716e-08	5.13820e-07
13.468	7.57039e-08	-1.53543e-08	6.03496e-08	-1.21550e-07	1.98508e-08	-1.01700e-07	1.77846e-07	5.80565e-08	2.35902e-07	-4.60121e-07	7.65538e-08	-3.83568e-07	5.09371e-07	-6.41210e-08	4.45250e-07	8.12249e-08	-6.75708e-09	7.44678e-08	-4.11764e-07	1.39833e-07	-2.71931e-07	5.66906e-07	-5.58676e-08	5.11039e-07
13.492	7.13917e-08	-1.44797e-08	5.69120e-08	-1.23342e-07	2.01434e-08	-1.03199e-07	1.73847e-07	5.70835e-08	2.30930e-07	-4.61829e-07	7.68380e-08	-3.84991e-07	5.04617e-07	-6.35225e-08	4.41094e-07	8.15168e-08	-6.78136e-09	7.47354e-08	-4.15933e-07	1.40386e-07	-2.75547e-07	5.63810e-07	-5.55624e-08	5.08247e-07
13.517	6.70780e-08	-1.36048e-08	5.34732e-08	-1.25143e-07	2.04374e-08	-1.04705e-07	1.69851e-07	5.61118e-08	2.25963e-07	-4.63540e-07	7.71225e-08	-3.86417e-07	4.99856e-07	-6.29232e-08	4.36933e-07	8.18112e-08	-6.80585e-09	7.50054e-08	-4.20096e-07	1.40940e-07	-2.79156e-07	5.60701e-07	-5.52561e-08	5.05445e-07
13.541	6.27630e-08	-1.27296e-08	5.00333e-08	-1.26951e-07	2.07328e-08	-1.06218e-07	1.65857e-07	5.51415e-08	2.20998e-07	-4.65253e-07	7.74075e-08	-3.87845e-07	4.95088e-07	-6.23230e-08	4.32765e-07	8.21083e-08	-6.83056e-09	7.52777e-08	-4.24252e-07	1.41495e-07	-2.82757e-07	5.57582e-07	-5.49487e-08	5.02633e-07
13.566	5.84466e-08	-1.18542e-08	4.65924e-08	-1.28768e-07	2.10295e-08	-1.07739e-07	1.61866e-07	5.41725e-08	2.16038e-07	-4.66968e-07	7.76929e-08	-3.89275e-07	4.90313e-07	-6.17220e-08	4.28591e-07	8.24079e-08	-6.85549e-09	7.55524e-08	-4.28402e-07	1.42052e-07	-2.86350e-07	5.54451e-07	-5.46401e-08	4.99811e-07
13.591	5.41290e-08	-1.09785e-08	4.31505e-08	-1.30593e-07	2.13275e-08	-1.09265e-07	1.57877e-07	5.32049e-08	2.11082e-07	-4.68686e-07	7.79787e-08	-3.90707e-07	4.85532e-07	-6.11201e-08	4.24412e-07	8.27100e-08	-6.88062e-09	7.58294e-08	-4.32545e-07	1.42611e-07	-2.89934e-07	5.51308e-07	-5.43304e-08	4.96978e-07
13.615	4.98102e-08	-1.01025e-08	3.97077e-08	-1.32426e-07	2.16269e-08	-1.10799e-07	1.53891e-07	5.22388e-08	2.06130e-07	-4.70406e-07	7.82650e-08	-3.92141e-07	4.80745e-07	-6.05175e-08	4.20228e-07	8.30148e-08	-6.90598e-09	7.61088e-08	-4.36681e-07	1.43171e-07	-2.93511e-07	5.48155e-07	-5.40197e-08	4.94135e-07
13.640	4.54904e-08	-9.22639e-09	3.62640e-08	-1.34267e-07	2.19276e-08	-1.12340e-07	1.49908e-07	5.12741e-08	2.01182e-07	-4.72129e-07	7.85516e-08	-3.93577e-07	4.75951e-07	-5.99140e-08	4.16037e-07	8.33221e-08	-6.93154e-09	7.63905e-08	-4.40811e-07	1.43732e-07	-2.97079e-07	5.44991e-07	-5.37078e-08	4.91283e-07
13.664	4.11696e-08	-8.35004e-09	3.28195e-08	-1.36117e-07	2.22296e-08	-1.13887e-07	1.45928e-07	5.03110e-08	1.96239e-07	-4.73854e-07	7.88386e-08	-3.95015e-07	4.71152e-07	-5.93098e-08	4.11842e-07	8.36319e-08	-6.95731e-09	7.66746e-08	-4.44934e-07	1.44294e-07	-3.00639e-07	5.41815e-07	-5.33949e-08	4.88420e-07
13.689	3.68478e-08	-7.47349e-09	2.93743e-08	-1.37974e-07	2.25329e-08	-1.15441e-07	1.41951e-07	4.93494e-08	1.91301e-07	-4.75581e-07	7.91260e-08	-3.96455e-07	4.66346e-07	-5.87049e-08	4.07641e-07	8.39442e-08	-6.98330e-09	7.69609e-08	-4.49050e-07	1.44858e-07	-3.04191e-07	5.38629e-07	-5.30809e-08	4.85548e-07
13.713	3.25252e-08	-6.59677e-09	2.59284e-08	-1.39839e-07	2.28376e-08	-1.17002e-07	1.37977e-07	4.83893e-08	1.86367e-07	-4.77311e-07	7.94138e-08	-3.97897e-07	4.61535e-07	-5.80992e-08	4.03435e-07	8.42591e-08	-7.00949e-09	7.72496e-08	-4.53158e-07	1.45424e-07	-3.07735e-07	5.35432e-07	-5.27658e-08	4.82666e-07
13.738	2.82017e-08	-5.71990e-09	2.24818e-08	-1.41713e-07	2.31436e-08	-1.18569e-07	1.34007e-07	4.74308e-08	1.81438e-07	-4.79043e-07	7.97019e-08	-3.99341e-07	4.56717e-07	-5.74928e-08	3.99225e-07	8.45765e-08	-7.03590e-09	7.75406e-08	-4.57260e-07	1.45990e-07	-3.11270e-07	5.32224e-07	-5.24497e-08	4.79774e-07
13.763	2.38776e-08	-4.84288e-09	1.90347e-08	-1.43595e-07	2.34508e-08	-1.20144e-07	1.30040e-07	4.64740e-08	1.76514e-07	-4.80777e-07	7.99905e-08	-4.00787e-07	4.51895e-07	-5.68857e-08	3.95009e-07	8.48964e-08	-7.06251e-09	7.78339e-08	-4.61354e-07	1.46558e-07	-3.14796e-07	5.29005e-07	-5.21325e-08	4.76873e-07
13.787	1.95529e-08	-3.96573e-09	1.55871e-08	-1.45484e-07	2.37594e-08	-1.21725e-07	1.26076e-07	4.55188e-08	1.71595e-07	-4.82514e-07	8.02794e-08	-4.02235e-07	4.47067e-07	-5.62779e-08	3.90789e-07	8.52188e-08	-7.08933e-09	7.81295e-08	-4.65441e-07	1.47128e-07	-3.18314e-07	5.25776e-07	-5.18143e-08	4.73962e-07
13.812	1.52276e-08	-3.08846e-09	1.21391e-08	-1.47382e-07	2.40693e-08	-1.23312e-07	1.22115e-07	4.45653e-08	1.66681e-07	-4.84253e-07	8.05687e-08	-4.03684e-07	4.42233e-07	-5.56695e-08	3.86564e-07	8.55437e-08	-7.11636e-09	7.84274e-08	-4.69521e-07	1.47698e-07	-3.21823e-07	5.22537e-07	-5.14951e-08	4.71042e-07
13.836	1.09018e-08	-2.21110e-09	8.69067e-09	-1.49287e-07	2.43805e-08	-1.24907e-07	1.18159e-07	4.36136e-08	1.61772e-07	-4.85994e-07	8.08584e-08	-4.05136e-07	4.37395e-07	-5.50604e-08	3.82334e-07	8.58711e-08	-7.14359e-09	7.87275e-08	-4.73594e-07	1.48270e-07	-3.25324e-07	5.19287e-07	-5.11748e-08	4.68113e-07
13.861	6.57557e-09	-1.33366e-09	5.24191e-09	-1.51200e-07	2.46930e-08	-1.26507e-07	1.14206e-07	4.26636e-08	1.56869e-07	-4.87737e-07	8.11485e-08	-4.06589e-07	4.32551e-07	-5.44507e-08	3.78101e-07	8.62009e-08	-7.17103e-09	7.90299e-08	-4.77659e-07	1.48843e-07	-3.28816e-07	5.16028e-07	-5.08536e-08	4.65174e-07
13.885	2.24904e-09	-4.56152e-10	1.79289e-09	-1.53122e-07	2.50068e-08	-1.28115e-07	1.10257e-07	4.17153e-08	1.51972e-07	-4.89483e-07	8.14389e-08	-4.08044e-07	4.27703e-07	-5.38404e-08	3.73863e-07	8.65332e-08	-7.19868e-09	7.93346e-08	-4.81716e-07	1.49417e-07	-3.32299e-07	5.12758e-07	-5.05313e-08	4.62226e-07
13.910	-2.07775e-09	4.21410e-10	-1.65634e-09	-1.55051e-07	2.53218e-08	-1.29729e-07	1.06311e-07	4.07689e-08	1.47080e-07	-4.91230e-07	8.17296e-08	-4.09501e-07	4.22850e-07	-5.32295e-08	3.69620e-07	8.68680e-08	-7.22652e-09	7.96415e-08	-4.85766e-07	1.49993e-07	-3.35773e-07	5.09478e-07	-5.02081e-08	4.59269e-07
13.935	-6.40472e-09	1.29901e-09	-5.10571e-09	-1.56988e-07	2.56381e-08	-1.31350e-07	1.02370e-07	3.98244e-08	1.42194e-07	-4.92980e-07	8.20208e-08	-4.10959e-07	4.17992e-07	-5.26180e-08	3.65374e-07	8.72052e-08	-7.25458e-09	7.99506e-08	-4.89808e-07	1.50570e-07	-3.39238e-07	5.06188e-07	-4.98839e-08	4.56304e-07
13.959	-1.07318e-08	2.17663e-09	-8.55518e-09	-1.58933e-07	2.59557e-08	-1.32977e-07	9.84326e-08	3.88817e-08	1.37314e-07	-4.94732e-07	8.23122e-08	-4.12420e-07	4.13130e-07	-5.20059e-08	3.61124e-07	8.75448e-08	-7.28283e-09	8.02620e-08	-4.93843e-07	1.51148e-07	-3.42695e-07	5.02888e-07	-4.95587e-08	4.53329e-07
13.984	-1.50589e-08	3.05426e-09	-1.20047e-08	-1.60885e-07	2.62746e-08	-1.34611e-07	9.44996e-08	3.79409e-08	1.32441e-07	-4.96486e-07	8.26040e-08	-4.13882e-07	4.08264e-07	-5.13933e-08	3.56870e-07	8.78869e-08	-7.31128e-09	8.05756e-08	-4.97869e-07	1.51727e-07	-3.46142e-07	4.99578e-07	-4.92325e-08	4.50346e-07
14.008	-1.93860e-08	3.93189e-09	-1.54541e-08	-1.62845e-07	2.65948e-08	-1.36251e-07	9.05708e-08	3.70021e-08	1.27573e-07	-4.98242e-07	8.28962e-08	-4.15346e-07	4.03393e-07	-5.07802e-08	3.52613e-07	8.82313e-08	-7.33994e-09	8.08914e-08	-5.01888e-07	1.52308e-07	-3.49580e-07	4.96259e-07	-4.89054e-08	4.47354e-07
14.033	-2.37130e-08	4.80949e-09	-1.89035e-08	-1.64813e-07	2.69162e-08	-1.37897e-07	8.66463e-08	3.60653e-08	1.22712e-07	-5.00000e-07	8.31887e-08	-4.16811e-07	3.98519e-07	-5.01666e-08	3.48352e-07	8.85782e-08	-7.36879e-09	8.12094e-08	-5.05899e-07	1.52890e-07	-3.53009e-07	4.92931e-07	-4.85774e-08	4.44353e-07
14.057	-2.80398e-08	5.68705e-09	-2.23528e-08	-1.66789e-07	2.72388e-08	-1.39550e-07	8.27263e-08	3.51304e-08	1.17857e-07	-5.01760e-07	8.34815e-08	-4.18279e-07	3.93640e-07	-4.95525e-08	3.44088e-07	8.89274e-08	-7.39785e-09	8.15296e-08	-5.09902e-07	1.53473e-07	-3.56429e-07	4.89593e-07	-4.82484e-08	4.41344e-07
14.082	-3.23663e-08	6.56456e-09	-2.58018e-08	-1.68773e-07	2.75627e-08	-1.41210e-07	7.88108e-08	3.41976e-08	1.13008e-07	-5.03522e-07	8.37747e-08	-4.19747e-07	3.88758e-07	-4.89379e-08	3.39820e-07	8.92790e-08	-7.42710e-09	8.18519e-08	-5.13897e-07	1.54057e-07	-3.59840e-07	4.86245e-07	-4.79186e-08	4.38327e-07
14.107	-3.66926e-08	7.44201e-09	-2.92505e-08	-1.70764e-07	2.78879e-08	-1.42876e-07	7.48999e-08	3.32668e-08	1.08167e-07	-5.05286e-07	8.40682e-08	-4.21218e-07	3.83872e-07	-4.83229e-08	3.35549e-07	8.96330e-08	-7.45654e-09	8.21764e-08	-5.17883e-07	1.54642e-07	-3.63241e-07	4.82888e-07	-4.75878e-08	4.35301e-07
14.131	-4.10184e-08	8.31937e-09	-3.26990e-08	-1.72762e-07	2.82143e-08	-1.44548e-07	7.09938e-08	3.23381e-08	1.03332e-07	-5.07052e-07	8.43620e-08	-4.22690e-07	3.78983e-07	-4.77074e-08	3.31276e-07	8.99893e-08	-7.48618e-09	8.25031e-08	-5.21861e-07	1.55228e-07	-3.66633e-07	4.79523e-07	-4.72561e-08	4.32267e-07
14.156	-4.53437e-08	9.19664e-09	-3.61471e-08	-1.74768e-07	2.85419e-08	-1.46226e-07	6.70925e-08	3.14116e-08	9.85040e-08	-5.08820e-07	8.46561e-08	-4.24164e-07	3.74090e-07	-4.70915e-08	3.26999e-07	9.03479e-08	-7.51602e-09	8.28319e-08	-5.25831e-07	1.55815e-07	-3.70016e-07	4.76148e-07	-4.69235e-08	4.29224e-07
14.180	-4.96685e-08	1.00738e-08	-3.95947e-08	-1.76782e-07	2.88708e-08	-1.47911e-07	6.31960e-08	3.04871e-08	9.36832e-08	-5.10590e-07	8.49506e-08	-4.25639e-07	3.69194e-07	-4.64752e-08	3.22719e-07	9.07089e-08	-7.54605e-09	8.31629e-08	-5.29793e-07	1.56404e-07	-3.73389e-07	4.72764e-07	-4.65900e-08	4.26174e-07
14.205	-5.39926e-08	1.09508e-08	-4.30418e-08	-1.78803e-07	2.92009e-08	-1.49602e-07	5.93046e-08	2.95649e-08	8.88695e-08	-5.12361e-07	8.52453e-08	-4.27116e-07	3.64296e-07	-4.58585e-08	3.18437e-07	9.10722e-08	-7.57627e-09	8.34959e-08	-5.33746e-07	1.56994e-07	-3.76753e-07	4.69371e-07	-4.62557e-08	4.23116e-07
14.230	-5.83161e-08	1.18277e-08	-4.64884e-08	-1.80832e-07	2.95322e-08	-1.51300e-07	5.54182e-08	2.86449e-08	8.40631e-08	-5.14135e-07	8.55404e-08	-4.28594e-07	3.59394e-07	-4.52414e-08	3.14152e-07	9.14377e-08	-7.60668e-09	8.38311e-08	-5.37691e-07	1.57584e-07	-3.80107e-07	4.65970e-07	-4.59205e-08	4.20049e-07
14.254	-6.26388e-08	1.27044e-08	-4.99343e-08	-1.82868e-07	2.98647e-08	-1.53003e-07	5.15370e-08	2.77271e-08	7.92641e-08	-5.15910e-07	8.58357e-08	-4.30074e-07	3.54489e-07	-4.46240e-08	3.09865e-07	9.18056e-08	-7.63728e-09	8.41683e-08	-5.41627e-07	1.58176e-07	-3.83451e-07	4.62560e-07	-4.55844e-08	4.16975e-07
14.279	-6.69606e-08	1.35810e-08	-5.33796e-08	-1.84912e-07	3.01985e-08	-1.54713e-07	4.76610e-08	2.68116e-08	7.44726e-08	-5.17687e-07	8.61314e-08	-4.31556e-07	3.49582e-07	-4.40063e-08	3.05576e-07	9.21757e-08	-7.66807e-09	8.45076e-08	-5.45555e-07	1.58769e-07	-3.86786e-07	4.59141e-07	-4.52475e-08	4.13894e-07
14.303	-7.12816e-08	1.44574e-08	-5.68242e-08	-1.86963e-07	3.05334e-08	-1.56429e-07	4.37903e-08	2.58984e-08	6.96887e-08	-5.19466e-07	8.64274e-08	-4.33038e-07	3.44672e-07	-4.33882e-08	3.01284e-07	9.25480e-08	-7.69904e-09	8.48490e-08	-5.49474e-07	1.59363e-07	-3.90111e-07	4.55714e-07	-4.49098e-08	4.10804e-07
14.328	-7.56015e-08	1.53336e-08	-6.02680e-08	-1.89021e-07	3.08696e-08	-1.58151e-07	3.99251e-08	2.49875e-08	6.49126e-08	-5.21246e-07	8.67236e-08	-4.34523e-07	3.39760e-07	-4.27699e-08	2.96990e-07	9.29226e-08	-7.73021e-09	8.51924e-08	-5.53384e-07	1.59957e-07	-3.93427e-07	4.52279e-07	-4.45713e-08	4.07708e-07
14.352	-7.99204e-08	1.62095e-08	-6.37109e-08	-1.91086e-07	3.12069e-08	-1.59880e-07	3.60654e-08	2.40789e-08	6.01443e-08	-5.23029e-07	8.70201e-08	-4.36008e-07	3.34846e-07	-4.21513e-08	2.92694e-07	9.32994e-08	-7.76155e-09	8.55379e-08	-5.57286e-07	1.60553e-07	-3.96732e-07	4.48835e-07	-4.42319e-08	4.04603e-07
14.377	-8.42382e-08	1.70852e-08	-6.71530e-08	-1.93159e-07	3.15454e-08	-1.61614e-07	3.22113e-08	2.31727e-08	5.53840e-08	-5.24812e-07	8.73169e-08	-4.37496e-07	3.29929e-07	-4.15324e-08	2.88397e-07	9.36784e-08	-7.79308e-09	8.58853e-08	-5.61178e-07	1.61150e-07	-4.00028e-07	4.45383e-07	-4.38917e-08	4.01492e-07
14.402	-8.85548e-08	1.79607e-08	-7.05940e-08	-1.95239e-07	3.18851e-08	-1.63354e-07	2.83628e-08	2.22690e-08	5.06318e-08	-5.26598e-07	8.76140e-08	-4.38984e-07	3.25011e-07	-4.09132e-08	2.84097e-07	9.40596e-08	-7.82479e-09	8.62348e-08	-5.65062e-07	1.61748e-07	-4.03314e-07	4.41924e-07	-4.35508e-08	3.98373e-07
14.426	-9.28701e-08	1.88360e-08	-7.40341e-08	-1.97327e-07	3.22260e-08	-1.65101e-07	2.45201e-08	2.13677e-08	4.58878e-08	-5.28385e-07	8.79114e-08	-4.40474e-07	3.20090e-07	-4.02938e-08	2.79796e-07	9.44430e-08	-7.85668e-09	8.65863e-08	-5.68937e-07	1.62347e-07	-4.06590e-07	4.38456e-07	-4.32090e-08	3.95247e-07
14.451	-9.71840e-08	1.97109e-08	-7.74731e-08	-1.99421e-07	3.25680e-08	-1.66853e-07	2.06833e-08	2.04688e-08	4.11521e-08	-5.30174e-07	8.82090e-08	-4.41965e-07	3.15168e-07	-3.96742e-08	2.75494e-07	9.48285e-08	-7.88876e-09	8.69397e-08	-5.72802e-07	1.62947e-07	-4.09856e-07	4.34980e-07	-4.28665e-08	3.92114e-07
14.475	-1.01497e-07	2.05856e-08	-8.09109e-08	-2.01523e-07	3.29112e-08	-1.68611e-07	1.68524e-08	1.95724e-08	3.64248e-08	-5.31964e-07	8.85069e-08	-4.43458e-07	3.10245e-07	-3.90544e-08	2.71190e-07	9.52161e-08	-7.92100e-09	8.72951e-08	-5.76659e-07	1.63547e-07	-4.13112e-07	4.31497e-07	-4.25232e-08	3.88974e-07
14.500	-1.05808e-07	2.14600e-08	-8.43476e-08	-2.03631e-07	3.32556e-08	-1.70376e-07	1.30275e-08	1.86786e-08	3.17061e-08	-5.33756e-07	8.88050e-08	-4.44951e-07	3.05320e-07	-3.84345e-08	2.66885e-07	9.56059e-08	-7.95343e-09	8.76525e-08	-5.80506e-07	1.64149e-07	-4.16358e-07	4.28006e-07	-4.21792e-08	3.85827e-07
14.524	-1.10117e-07	2.23340e-08	-8.77830e-08	-2.05747e-07	3.36011e-08	-1.72146e-07	9.20874e-09	1.77873e-08	2.69960e-08	-5.35550e-07	8.91034e-08	-4.46446e-07	3.00393e-07	-3.78143e-08	2.62579e-07	9.59978e-08	-7.98603e-09	8.80117e-08	-5.84345e-07	1.64751e-07	-4.19593e-07	4.24508e-07	-4.18345e-08	3.82673e-07
14.549	-1.14425e-07	2.32077e-08	-9.12172e-08	-2.07870e-07	3.39478e-08	-1.73922e-07	5.39615e-09	1.68986e-08	2.22947e-08	-5.37345e-07	8.94020e-08	-4.47943e-07	2.95466e-07	-3.71941e-08	2.58272e-07	9.63917e-08	-8.01880e-09	8.83729e-08	-5.88173e-07	1.65355e-07	-4.22819e-07	4.21002e-07	-4.14890e-08	3.79513e-07
14.574	-1.18731e-07	2.40811e-08	-9.46499e-08	-2.09999e-07	3.42956e-08	-1.75704e-07	1.58982e-09	1.60124e-08	1.76023e-08	-5.39141e-07	8.97009e-08	-4.49440e-07	2.90538e-07	-3.65737e-08	2.53964e-07	9.67877e-08	-8.05174e-09	8.87360e-08	-5.91993e-07	1.65959e-07	-4.26034e-07	4.17489e-07	-4.11427e-08	3.76346e-07
14.598	-1.23035e-07	2.49541e-08	-9.80813e-08	-2.12136e-07	3.46445e-08	-1.77491e-07	-2.21015e-09	1.51289e-08	1.29188e-08	-5.40939e-07	9.00000e-08	-4.50939e-07	2.85608e-07	-3.59531e-08	2.49655e-07	9.71858e-08	-8.08486e-09	8.91009e-08	-5.95803e-07	1.66564e-07	-4.29239e-07	4.13968e-07	-4.07958e-08	3.73172e-07
14.623	-1.27338e-07	2.58268e-08	-1.01511e-07	-2.14279e-07	3.49946e-08	-1.79285e-07	-6.00369e-09	1.42481e-08	8.24442e-09	-5.42738e-07	9.02994e-08	-4.52439e-07	2.80678e-07	-3.53325e-08	2.45346e-07	9.75859e-08	-8.11814e-09	8.94677e-08	-5.99604e-07	1.67170e-07	-4.32434e-07	4.10441e-07	-4.04482e-08	3.69992e-07
14.647	-1.31639e-07	2.66990e-08	-1.04939e-07	-2.16430e-07	3.53458e-08	-1.81084e-07	-9.79072e-09	1.33700e-08	3.57923e-09	-5.44539e-07	9.05990e-08	-4.53940e-07	2.75748e-07	-3.47118e-08	2.41036e-07	9.79879e-08	-8.15159e-09	8.98364e-08	-6.03395e-07	1.67777e-07	-4.35618e-07	4.06906e-07	-4.00998e-08	3.66806e-07
14.672	-1.35937e-07	2.75709e-08	-1.08366e-07	-2.18587e-07	3.56981e-08	-1.82889e-07	-1.35711e-08	1.24945e-08	-1.07664e-09	-5.46341e-07	9.08988e-08	-4.55442e-07	2.70816e-07	-3.40911e-08	2.36725e-07	9.83920e-08	-8.18520e-09	9.02068e-08	-6.07176e-07	1.68384e-07	-4.38792e-07	4.03365e-07	-3.97508e-08	3.63614e-07
14.696	-1.40234e-07	2.84423e-08	-1.11791e-07	-2.20751e-07	3.60515e-08	-1.84699e-07	-1.73449e-08	1.16218e-08	-5.72311e-09	-5.48144e-07	9.11988e-08	-4.56946e-07	2.65885e-07	-3.34703e-08	2.32415e-07	9.87980e-08	-8.21898e-09	9.05791e-08	-6.10948e-07	1.68993e-07	-4.41956e-07	3.99816e-07	-3.94012e-08	3.60415e-07
14.721	-1.44528e-07	2.93133e-08	-1.15215e-07	-2.22921e-07	3.64059e-08	-1.86515e-07	-2.11119e-08	1.07518e-08	-1.03601e-08	-5.49949e-07	9.14991e-08	-4.58450e-07	2.60953e-07	-3.28495e-08	2.28104e-07	9.92060e-08	-8.25292e-09	9.09531e-08	-6.14711e-07	1.69602e-07	-4.45109e-07	3.96261e-07	-3.90508e-08	3.57210e-07
14.746	-1.48820e-07	3.01838e-08	-1.18636e-07	-2.25099e-07	3.67615e-08	-1.88337e-07	-2.48720e-08	9.88466e-09	-1.49874e-08	-5.51755e-07	9.17996e-08	-4.59955e-07	2.56022e-07	-3.22287e-08	2.23793e-07	9.96159e-08	-8.28702e-09	9.13289e-08	-6.18463e-07	1.70212e-07	-4.48251e-07	3.92700e-07	-3.86998e-08	3.54000e-07
14.770	-1.53110e-07	3.10539e-08	-1.22056e-07	-2.27283e-07	3.71182e-08	-1.90165e-07	-2.86253e-08	9.02031e-09	-1.96050e-08	-5.53562e-07	9.21002e-08	-4.61462e-07	2.51090e-07	-3.16079e-08	2.19482e-07	1.00028e-07	-8.32128e-09	9.17065e-08	-6.22206e-07	1.70823e-07	-4.51383e-07	3.89132e-07	-3.83482e-08	3.50783e-07
14.795	-1.57398e-07	3.19235e-08	-1.25474e-07	-2.29473e-07	3.74760e-08	-1.91997e-07	-3.23715e-08	8.15879e-09	-2.42127e-08	-5.55371e-07	9.24011e-08	-4.62969e-07	2.46158e-07	-3.09871e-08	2.15171e-07	1.00441e-07	-8.35569e-09	9.20857e-08	-6.25939e-07	1.71434e-07	-4.54505e-07	3.85557e-07	-3.79959e-08	3.47561e-07
14.819	-1.61683e-07	3.27926e-08	-1.28890e-07	-2.31670e-07	3.78348e-08	-1.93836e-07	-3.61107e-08	7.30013e-09	-2.88105e-08	-5.57180e-07	9.27022e-08	-4.64478e-07	2.41227e-07	-3.03663e-08	2.10861e-07	1.00857e-07	-8.39026e-09	9.24667e-08	-6.29662e-07	1.72046e-07	-4.57615e-07	3.81976e-07	-3.76431e-08	3.44333e-07
14.844	-1.65966e-07	3.36612e-08	-1.32304e-07	-2.33874e-07	3.81947e-08	-1.95679e-07	-3.98427e-08	6.44436e-09	-3.33983e-08	-5.58991e-07	9.30034e-08	-4.65987e-07	2.36296e-07	-2.97456e-08	2.06551e-07	1.01274e-07	-8.42498e-09	9.28494e-08	-6.33375e-07	1.72659e-07	-4.60715e-07	3.78389e-07	-3.72896e-08	3.41100e-07
14.868	-1.70246e-07	3.45293e-08	-1.35716e-07	-2.36084e-07	3.85556e-08	-1.97529e-07	-4.35674e-08	5.59150e-09	-3.79759e-08	-5.60803e-07	9.33049e-08	-4.67498e-07	2.31366e-07	-2.91250e-08	2.02241e-07	1.01694e-07	-8.45986e-09	9.32337e-08	-6.37078e-07	1.73273e-07	-4.63805e-07	3.74796e-07	-3.69355e-08	3.37861e-07
14.893	-1.74523e-07	3.53969e-08	-1.39126e-07	-2.38301e-07	3.89176e-08	-1.99383e-07	-4.72849e-08	4.74158e-09	-4.25433e-08	-5.62616e-07	9.36065e-08	-4.69009e-07	2.26437e-07	-2.85045e-08	1.97932e-07	1.02115e-07	-8.49488e-09	9.36196e-08	-6.40771e-07	1.73887e-07	-4.66883e-07	3.71197e-07	-3.65808e-08	3.34616e-07
14.918	-1.78798e-07	3.62639e-08	-1.42534e-07	-2.40524e-07	3.92806e-08	-2.01243e-07	-5.09949e-08	3.89462e-09	-4.71003e-08	-5.64430e-07	9.39083e-08	-4.70521e-07	2.21508e-07	-2.78841e-08	1.93624e-07	1.02537e-07	-8.53005e-09	9.40072e-08	-6.44453e-07	1.74502e-07	-4.69951e-07	3.67592e-07	-3.62255e-08	3.31367e-07
14.942	-1.83070e-07	3.71304e-08	-1.45940e-07	-2.42753e-07	3.96447e-08	-2.03108e-07	-5.46975e-08	3.05065e-09	-5.16469e-08	-5.66245e-07	9.42103e-08	-4.72034e-07	2.16581e-07	-2.72638e-08	1.89317e-07	1.02962e-07	-8.56536e-09	9.43964e-08	-6.48126e-07	1.75118e-07	-4.73008e-07	3.63982e-07	-3.58697e-08	3.28112e-07
14.967	-1.87339e-07	3.79962e-08	-1.49343e-07	-2.44989e-07	4.00098e-08	-2.04979e-07	-5.83926e-08	2.20968e-09	-5.61829e-08	-5.68061e-07	9.45125e-08	-4.73548e-07	2.11655e-07	-2.66436e-08	1.85011e-07	1.03388e-07	-8.60081e-09	9.47871e-08	-6.51788e-07	1.75734e-07	-4.76054e-07	3.60365e-07	-3.55133e-08	3.24852e-07
14.991	-1.91605e-07	3.88615e-08	-1.52744e-07	-2.47230e-07	4.03759e-08	-2.06854e-07	-6.20800e-08	1.37176e-09	-6.07083e-08	-5.69878e-07	9.48148e-08	-4.75063e-07	2.06729e-07	-2.60237e-08	1.80706e-07	1.03816e-07	-8.63641e-09	9.51794e-08	-6.55440e-07	1.76351e-07	-4.79089e-07	3.56743e-07	-3.51564e-08	3.21587e-07
15.016	-1.95869e-07	3.97262e-08	-1.56142e-07	-2.49478e-07	4.07430e-08	-2.08735e-07	-6.57598e-08	5.36884e-10	-6.52229e-08	-5.71696e-07	9.51173e-08	-4.76579e-07	2.01806e-07	-2.54038e-08	1.76402e-07	1.04245e-07	-8.67215e-09	9.55733e-08	-6.59082e-07	1.76969e-07	-4.82114e-07	3.53116e-07	-3.47989e-08	3.18317e-07
15.041	-2.00129e-07	4.05902e-08	-1.59538e-07	-2.51733e-07	4.11112e-08	-2.10621e-07	-6.94317e-08	-2.94907e-10	-6.97266e-08	-5.73515e-07	9.54199e-08	-4.78095e-07	1.96884e-07	-2.47842e-08	1.72099e-07	1.04677e-07	-8.70802e-09	9.59686e-08	-6.62714e-07	1.77587e-07	-4.85127e-07	3.49483e-07	-3.44409e-08	3.15042e-07
15.065	-2.04386e-07	4.14537e-08	-1.62932e-07	-2.53993e-07	4.14803e-08	-2.12512e-07	-7.30958e-08	-1.12359e-09	-7.42194e-08	-5.75335e-07	9.57227e-08	-4.79612e-07	1.91963e-07	-2.41648e-08	1.67798e-07	1.05109e-07	-8.74403e-09	9.63655e-08	-6.66335e-07	1.78205e-07	-4.88129e-07	3.45845e-07	-3.40824e-08	3.11763e-07
15.090	-2.08640e-07	4.23164e-08	-1.66323e-07	-2.56259e-07	4.18504e-08	-2.14409e-07	-7.67520e-08	-1.94915e-09	-7.87012e-08	-5.77155e-07	9.60256e-08	-4.81130e-07	1.87044e-07	-2.35456e-08	1.63499e-07	1.05544e-07	-8.78017e-09	9.67637e-08	-6.69945e-07	1.78824e-07	-4.91120e-07	3.42202e-07	-3.37234e-08	3.08479e-07
15.114	-2.12890e-07	4.31785e-08	-1.69712e-07	-2.58531e-07	4.22215e-08	-2.16310e-07	-8.04002e-08	-2.77156e-09	-8.31718e-08	-5.78977e-07	9.63286e-08	-4.82648e-07	1.82128e-07	-2.29267e-08	1.59201e-07	1.05980e-07	-8.81644e-09	9.71635e-08	-6.73545e-07	1.79444e-07	-4.94101e-07	3.38554e-07	-3.33639e-08	3.05190e-07
15.139	-2.17137e-07	4.40400e-08	-1.73097e-07	-2.60810e-07	4.25936e-08	-2.18216e-07	-8.40404e-08	-3.59079e-09	-8.76312e-08	-5.80799e-07	9.66318e-08	-4.84167e-07	1.77213e-07	-2.23080e-08	1.54905e-07	1.06417e-07	-8.85284e-09	9.75646e-08	-6.77134e-07	1.80065e-07	-4.97070e-07	3.34901e-07	-3.30039e-08	3.01897e-07
15.163	-2.21381e-07	4.49007e-08	-1.76481e-07	-2.63094e-07	4.29666e-08	-2.20127e-07	-8.76724e-08	-4.40683e-09	-9.20792e-08	-5.82622e-07	9.69352e-08	-4.85687e-07	1.72300e-07	-2.16896e-08	1.50611e-07	1.06856e-07	-8.88936e-09	9.79671e-08	-6.80713e-07	1.80685e-07	-5.00028e-07	3.31243e-07	-3.26434e-08	2.98600e-07
15.188	-2.25622e-07	4.57607e-08	-1.79861e-07	-2.65384e-07	4.33406e-08	-2.22043e-07	-9.12962e-08	-5.21965e-09	-9.65158e-08	-5.84446e-07	9.72386e-08	-4.87207e-07	1.67390e-07	-2.10715e-08	1.46318e-07	1.07297e-07	-8.92601e-09	9.83710e-08	-6.84281e-07	1.81307e-07	-5.02974e-07	3.27580e-07	-3.22825e-08	2.95298e-07
15.213	-2.29858e-07	4.66200e-08	-1.83238e-07	-2.67679e-07	4.37155e-08	-2.23964e-07	-9.49116e-08	-6.02923e-09	-1.00941e-07	-5.86270e-07	9.75421e-08	-4.88728e-07	1.62482e-07	-2.04537e-08	1.42028e-07	1.07739e-07	-8.96278e-09	9.87762e-08	-6.87838e-07	1.81928e-07	-5.05910e-07	3.23913e-07	-3.19211e-08	2.91992e-07
15.237	-2.34092e-07	4.74786e-08	-1.86613e-07	-2.69981e-07	4.40914e-08	-2.25890e-07	-9.85188e-08	-6.83555e-09	-1.05354e-07	-5.88096e-07	9.78458e-08	-4.90250e-07	1.57577e-07	-1.98362e-08	1.37741e-07	1.08182e-07	-8.99967e-09	9.91828e-08	-6.91385e-07	1.82551e-07	-5.08834e-07	3.20241e-07	-3.15592e-08	2.88682e-07
15.262	-2.38321e-07	4.83364e-08	-1.89985e-07	-2.72288e-07	4.44682e-08	-2.27820e-07	-1.02117e-07	-7.63859e-09	-1.09756e-07	-5.89921e-07	9.81496e-08	-4.91772e-07	1.52674e-07	-1.92190e-08	1.33455e-07	1.08627e-07	-9.03667e-09	9.95906e-08	-6.94920e-07	1.83173e-07	-5.11747e-07	3.16565e-07	-3.11969e-08	2.85368e-07
15.286	-2.42547e-07	4.91935e-08	-1.93353e-07	-2.74601e-07	4.48459e-08	-2.29755e-07	-1.05708e-07	-8.43832e-09	-1.14146e-07	-5.91748e-07	9.84534e-08	-4.93294e-07	1.47775e-07	-1.86023e-08	1.29172e-07	1.09073e-07	-9.07379e-09	9.99997e-08	-6.98445e-07	1.83796e-07	-5.14648e-07	3.12885e-07	-3.08342e-08	2.82051e-07
15.311	-2.46769e-07	5.00498e-08	-1.96719e-07	-2.76920e-07	4.52245e-08	-2.31695e-07	-1.09289e-07	-9.23472e-09	-1.18524e-07	-5.93575e-07	9.87574e-08	-4.94817e-07	1.42878e-07	-1.79858e-08	1.24892e-07	1.09521e-07	-9.11102e-09	1.00410e-07	-7.01959e-07	1.84420e-07	-5.17539e-07	3.09200e-07	-3.04711e-08	2.78729e-07
15.335	-2.50987e-07	5.09053e-08	-2.00081e-07	-2.79244e-07	4.56041e-08	-2.33639e-07	-1.12862e-07	-1.00278e-08	-1.22890e-07	-5.95402e-07	9.90615e-08	-4.96341e-07	1.37984e-07	-1.73698e-08	1.20614e-07	1.09970e-07	-9.14836e-09	1.00821e-07	-7.05462e-07	1.85044e-07	-5.20418e-07	3.05511e-07	-3.01076e-08	2.75404e-07
15.360	-2.55201e-07	5.17600e-08	-2.03441e-07	-2.81573e-07	4.59845e-08	-2.35588e-07	-1.16427e-07	-1.08175e-08	-1.27244e-07	-5.97230e-07	9.93656e-08	-4.97865e-07	1.33094e-07	-1.67542e-08	1.16340e-07	1.10420e-07	-9.18581e-09	1.01234e-07	-7.08953e-07	1.85668e-07	-5.23285e-07	3.01819e-07	-2.97437e-08	2.72075e-07
15.385	-2.59411e-07	5.26138e-08	-2.06797e-07	-2.83908e-07	4.63658e-08	-2.37542e-07	-1.19982e-07	-1.16038e-08	-1.31586e-07	-5.99059e-07	9.96698e-08	-4.99389e-07	1.28207e-07	-1.61390e-08	1.12068e-07	1.10871e-07	-9.22336e-09	1.01648e-07	-7.12434e-07	1.86293e-07	-5.26141e-07	2.98122e-07	-2.93794e-08	2.68743e-07
15.409	-2.63617e-07	5.34669e-08	-2.10150e-07	-2.86248e-07	4.67480e-08	-2.39500e-07	-1.23529e-07	-1.23867e-08	-1.35915e-07	-6.00888e-07	9.99741e-08	-5.00913e-07	1.23323e-07	-1.55242e-08	1.07799e-07	1.11324e-07	-9.26101e-09	1.02063e-07	-7.15904e-07	1.86918e-07	-5.28986e-07	2.94422e-07	-2.90147e-08	2.65407e-07
15.434	-2.67818e-07	5.43191e-08	-2.13499e-07	-2.88594e-07	4.71311e-08	-2.41463e-07	-1.27066e-07	-1.31661e-08	-1.40233e-07	-6.02717e-07	1.00278e-07	-5.02438e-07	1.18443e-07	-1.49099e-08	1.03533e-07	1.11778e-07	-9.29877e-09	1.02479e-07	-7.19362e-07	1.87543e-07	-5.31819e-07	2.90717e-07	-2.86497e-08	2.62068e-07
15.458	-2.72016e-07	5.51704e-08	-2.16845e-07	-2.90945e-07	4.75150e-08	-2.43430e-07	-1.30595e-07	-1.39421e-08	-1.44537e-07	-6.04547e-07	1.00583e-07	-5.03964e-07	1.13567e-07	-1.42961e-08	9.92707e-08	1.12233e-07	-9.33662e-09	1.02896e-07	-7.22810e-07	1.88169e-07	-5.34640e-07	2.87010e-07	-2.82843e-08	2.58726e-07
15.483	-2.76209e-07	5.60208e-08	-2.20188e-07	-2.93301e-07	4.78998e-08	-2.45401e-07	-1.34115e-07	-1.47147e-08	-1.48829e-07	-6.06377e-07	1.00887e-07	-5.05489e-07	1.08694e-07	-1.36827e-08	9.50116e-08	1.12689e-07	-9.37456e-09	1.03314e-07	-7.26246e-07	1.88795e-07	-5.37450e-07	2.83299e-07	-2.79186e-08	2.55380e-07
15.507	-2.80397e-07	5.68704e-08	-2.23527e-07	-2.95662e-07	4.82854e-08	-2.47376e-07	-1.37625e-07	-1.54837e-08	-1.53109e-07	-6.08207e-07	1.01192e-07	-5.07015e-07	1.03826e-07	-1.30699e-08	9.07560e-08	1.13146e-07	-9.41260e-09	1.03734e-07	-7.29670e-07	1.89422e-07	-5.40249e-07	2.79584e-07	-2.75525e-08	2.52032e-07
15.532	-2.84582e-07	5.77190e-08	-2.26863e-07	-2.98028e-07	4.86718e-08	-2.49356e-07	-1.41127e-07	-1.62493e-08	-1.57376e-07	-6.10038e-07	1.01496e-07	-5.08541e-07	9.89615e-08	-1.24575e-08	8.65040e-08	1.13605e-07	-9.45073e-09	1.04154e-07	-7.33084e-07	1.90048e-07	-5.43036e-07	2.75866e-07	-2.71861e-08	2.48680e-07
15.557	-2.88761e-07	5.85667e-08	-2.30194e-07	-3.00399e-07	4.90591e-08	-2.51340e-07	-1.44619e-07	-1.70113e-08	-1.61630e-07	-6.11868e-07	1.01801e-07	-5.10067e-07	9.41014e-08	-1.18457e-08	8.22557e-08	1.14064e-07	-9.48894e-09	1.04575e-07	-7.36486e-07	1.90675e-07	-5.45811e-07	2.72146e-07	-2.68195e-08	2.45326e-07
15.581	-2.92936e-07	5.94135e-08	-2.33523e-07	-3.02776e-07	4.94472e-08	-2.53328e-07	-1.48102e-07	-1.77698e-08	-1.65871e-07	-6.13700e-07	1.02106e-07	-5.11594e-07	8.92457e-08	-1.12345e-08	7.80112e-08	1.14524e-07	-9.52724e-09	1.04997e-07	-7.39876e-07	1.91302e-07	-5.48574e-07	2.68422e-07	-2.64525e-08	2.41969e-07
15.606	-2.97107e-07	6.02594e-08	-2.36847e-07	-3.05157e-07	4.98361e-08	-2.55321e-07	-1.51575e-07	-1.85247e-08	-1.70100e-07	-6.15531e-07	1.02410e-07	-5.13120e-07	8.43944e-08	-1.06238e-08	7.37706e-08	1.14986e-07	-9.56561e-09	1.05420e-07	-7.43255e-07	1.91929e-07	-5.51326e-07	2.64695e-07	-2.60852e-08	2.38610e-07
15.630	-3.01272e-07	6.11042e-08	-2.40168e-07	-3.07543e-07	5.02257e-08	-2.57317e-07	-1.55039e-07	-1.92761e-08	-1.74315e-07	-6.17362e-07	1.02715e-07	-5.14647e-07	7.95478e-08	-1.00137e-08	6.95341e-08	1.15448e-07	-9.60407e-09	1.05844e-07	-7.46623e-07	1.92557e-07	-5.54066e-07	2.60965e-07	-2.57176e-08	2.35247e-07
15.655	-3.05433e-07	6.19481e-08	-2.43485e-07	-3.09934e-07	5.06162e-08	-2.59318e-07	-1.58493e-07	-2.00238e-08	-1.78517e-07	-6.19194e-07	1.03020e-07	-5.16174e-07	7.47058e-08	-9.40417e-09	6.53017e-08	1.15911e-07	-9.64260e-09	1.06268e-07	-7.49979e-07	1.93185e-07	-5.56794e-07	2.57233e-07	-2.53498e-08	2.31883e-07
15.679	-3.09589e-07	6.27910e-08	-2.46798e-07	-3.12329e-07	5.10074e-08	-2.61322e-07	-1.61938e-07	-2.07679e-08	-1.82706e-07	-6.21025e-07	1.03325e-07	-5.17701e-07	6.98688e-08	-8.79527e-09	6.10735e-08	1.16375e-07	-9.68121e-09	1.06694e-07	-7.53324e-07	1.93813e-07	-5.59511e-07	2.53498e-07	-2.49817e-08	2.28516e-07
15.704	-3.13740e-07	6.36329e-08	-2.50107e-07	-3.14730e-07	5.13994e-08	-2.63330e-07	-1.65373e-07	-2.15084e-08	-1.86882e-07	-6.22857e-07	1.03629e-07	-5.19227e-07	6.50367e-08	-8.18699e-09	5.68497e-08	1.16840e-07	-9.71988e-09	1.07120e-07	-7.56656e-07	1.94441e-07	-5.62216e-07	2.49760e-07	-2.46134e-08	2.25147e-07
15.729	-3.17886e-07	6.44738e-08	-2.53412e-07	-3.17134e-07	5.17921e-08	-2.65342e-07	-1.68799e-07	-2.22452e-08	-1.91044e-07	-6.24688e-07	1.03934e-07	-5.20754e-07	6.02097e-08	-7.57936e-09	5.26303e-08	1.17306e-07	-9.75862e-09	1.07547e-07	-7.59977e-07	1.95069e-07	-5.64909e-07	2.46020e-07	-2.42448e-08	2.21775e-07
15.753	-3.22027e-07	6.53137e-08	-2.56713e-07	-3.19544e-07	5.21856e-08	-2.67358e-07	-1.72214e-07	-2.29784e-08	-1.95193e-07	-6.26520e-07	1.04239e-07	-5.22281e-07	5.53879e-08	-6.97238e-09	4.84155e-08	1.17772e-07	-9.79743e-09	1.07975e-07	-7.63287e-07	1.95697e-07	-5.67590e-07	2.42278e-07	-2.38760e-08	2.18402e-07
15.778	-3.26162e-07	6.61525e-08	-2.60010e-07	-3.21958e-07	5.25798e-08	-2.69378e-07	-1.75620e-07	-2.37079e-08	-1.99328e-07	-6.28351e-07	1.04543e-07	-5.23808e-07	5.05715e-08	-6.36608e-09	4.42054e-08	1.18239e-07	-9.83630e-09	1.08403e-07	-7.66585e-07	1.96326e-07	-5.70259e-07	2.38533e-07	-2.35070e-08	2.15026e-07
15.802	-3.30293e-07	6.69902e-08	-2.63303e-07	-3.24376e-07	5.29748e-08	-2.71401e-07	-1.79016e-07	-2.44337e-08	-2.03450e-07	-6.30182e-07	1.04848e-07	-5.25334e-07	4.57606e-08	-5.76046e-09	4.00001e-08	1.18707e-07	-9.87523e-09	1.08832e-07	-7.69870e-07	1.96954e-07	-5.72916e-07	2.34787e-07	-2.31378e-08	2.11649e-07
15.827	-3.34418e-07	6.78269e-08	-2.66591e-07	-3.26799e-07	5.33704e-08	-2.73428e-07	-1.82402e-07	-2.51557e-08	-2.07558e-07	-6.32013e-07	1.05153e-07	-5.26861e-07	4.09552e-08	-5.15555e-09	3.57997e-08	1.19176e-07	-9.91421e-09	1.09262e-07	-7.73144e-07	1.97583e-07	-5.75561e-07	2.31038e-07	-2.27684e-08	2.08270e-07
15.852	-3.38538e-07	6.86624e-08	-2.69875e-07	-3.29226e-07	5.37668e-08	-2.75459e-07	-1.85778e-07	-2.58740e-08	-2.11652e-07	-6.33844e-07	1.05457e-07	-5.28387e-07	3.61556e-08	-4.55136e-09	3.16042e-08	1.19645e-07	-9.95325e-09	1.09692e-07	-7.76407e-07	1.98212e-07	-5.78195e-07	2.27287e-07	-2.23988e-08	2.04889e-07
15.876	-3.42652e-07	6.94969e-08	-2.73155e-07	-3.31657e-07	5.41638e-08	-2.77493e-07	-1.89144e-07	-2.65886e-08	-2.15733e-07	-6.35675e-07	1.05762e-07	-5.29913e-07	3.13618e-08	-3.94790e-09	2.74139e-08	1.20115e-07	-9.99233e-09	1.10123e-07	-7.79657e-07	1.98841e-07	-5.80816e-07	2.23535e-07	-2.20290e-08	2.01506e-07
15.901	-3.46761e-07	7.03302e-08	-2.76430e-07	-3.34092e-07	5.45616e-08	-2.79530e-07	-1.92500e-07	-2.72994e-08	-2.19799e-07	-6.37506e-07	1.06067e-07	-5.31439e-07	2.65739e-08	-3.34520e-09	2.32287e-08	1.20585e-07	-1.00315e-08	1.10554e-07	-7.82895e-07	1.99469e-07	-5.83426e-07	2.19781e-07	-2.16590e-08	1.98122e-07
15.925	-3.50864e-07	7.11624e-08	-2.79701e-07	-3.36531e-07	5.49599e-08	-2.81572e-07	-1.95845e-07	-2.80064e-08	-2.23852e-07	-6.39336e-07	1.06371e-07	-5.32965e-07	2.17922e-08	-2.74325e-09	1.90489e-08	1.21056e-07	-1.00706e-08	1.10986e-07	-7.86121e-07	2.00098e-07	-5.86023e-07	2.16026e-07	-2.12889e-08	1.94737e-07
15.950	-3.54961e-07	7.19935e-08	-2.82968e-07	-3.38975e-07	5.53590e-08	-2.83616e-07	-1.99181e-07	-2.87097e-08	-2.27890e-07	-6.41166e-07	1.06675e-07	-5.34490e-07	1.70166e-08	-2.14209e-09	1.48745e-08	1.21528e-07	-1.01099e-08	1.11418e-07	-7.89336e-07	2.00727e-07	-5.88609e-07	2.12269e-07	-2.09187e-08	1.91350e-07
15.974	-3.59053e-07	7.28234e-08	-2.86230e-07	-3.41422e-07	5.57587e-08	-2.85664e-07	-2.02506e-07	-2.94091e-08	-2.31915e-07	-6.42995e-07	1.06980e-07	-5.36015e-07	1.22473e-08	-1.54172e-09	1.07056e-08	1.22000e-07	-1.01491e-08	1.11851e-07	-7.92538e-07	2.01356e-07	-5.91182e-07	2.08510e-07	-2.05483e-08	1.87962e-07
15.999	-3.63139e-07	7.36521e-08	-2.89487e-07	-3.43874e-07	5.61590e-08	-2.87715e-07	-2.05820e-07	-3.01047e-08	-2.35925e-07	-6.44824e-07	1.07284e-07	-5.37540e-07	7.48447e-09	-9.42165e-10	6.54230e-09	1.22472e-07	-1.01884e-08	1.12284e-07	-7.95728e-07	2.01985e-07	-5.93743e-07	2.04751e-07	-2.01778e-08	1.84573e-07
16.024	-3.67219e-07	7.44797e-08	-2.92740e-07	-3.46329e-07	5.65600e-08	-2.89769e-07	-2.09125e-07	-3.07964e-08	-2.39921e-07	-6.46653e-07	1.07588e-07	-5.39064e-07	2.72818e-09	-3.43431e-10	2.38475e-09	1.22945e-07	-1.02277e-08	1.12717e-07	-7.98906e-07	2.02613e-07	-5.96293e-07	2.00990e-07	-1.98072e-08	1.81183e-07
16.048	-3.71293e-07	7.53060e-08	-2.95988e-07	-3.48788e-07	5.69616e-08	-2.91826e-07	-2.12418e-07	-3.14843e-08	-2.43902e-07	-6.48481e-07	1.07893e-07	-5.40588e-07	-2.02144e-09	2.54464e-10	-1.76697e-09	1.23418e-07	-1.02671e-08	1.13151e-07	-8.02072e-07	2.03242e-07	-5.98830e-07	1.97228e-07	-1.94364e-08	1.77791e-07
16.073	-3.75362e-07	7.61311e-08	-2.99231e-07	-3.51251e-07	5.73638e-08	-2.93887e-07	-2.15701e-07	-3.21683e-08	-2.47870e-07	-6.50308e-07	1.08197e-07	-5.42112e-07	-6.76427e-09	8.51504e-10	-5.91276e-09	1.23891e-07	-1.03065e-08	1.13585e-07	-8.05225e-07	2.03870e-07	-6.01355e-07	1.93465e-07	-1.90656e-08	1.74399e-07
16.097	-3.79424e-07	7.69550e-08	-3.02469e-07	-3.53717e-07	5.77665e-08	-2.95950e-07	-2.18974e-07	-3.28485e-08	-2.51822e-07	-6.52135e-07	1.08501e-07	-5.43635e-07	-1.15002e-08	1.44768e-09	-1.00525e-08	1.24365e-07	-1.03459e-08	1.14019e-07	-8.08366e-07	2.04499e-07	-6.03867e-07	1.89701e-07	-1.86947e-08	1.71007e-07
16.122	-3.83480e-07	7.77776e-08	-3.05702e-07	-3.56187e-07	5.81699e-08	-2.98017e-07	-2.22236e-07	-3.35247e-08	-2.55760e-07	-6.53962e-07	1.08804e-07	-5.45157e-07	-1.62291e-08	2.04296e-09	-1.41861e-08	1.24839e-07	-1.03853e-08	1.14454e-07	-8.11495e-07	2.05127e-07	-6.06368e-07	1.85937e-07	-1.83237e-08	1.67613e-07
16.146	-3.87529e-07	7.85990e-08	-3.08930e-07	-3.58660e-07	5.85738e-08	-3.00086e-07	-2.25487e-07	-3.41971e-08	-2.59684e-07	-6.55787e-07	1.09108e-07	-5.46679e-07	-2.09509e-08	2.63735e-09	-1.83135e-08	1.25313e-07	-1.04248e-08	1.14888e-07	-8.14612e-07	2.05756e-07	-6.08856e-07	1.82172e-07	-1.79527e-08	1.64219e-07
16.171	-3.91573e-07	7.94191e-08	-3.12154e-07	-3.61137e-07	5.89783e-08	-3.02159e-07	-2.28727e-07	-3.48655e-08	-2.63593e-07	-6.57612e-07	1.09412e-07	-5.48200e-07	-2.56654e-08	3.23083e-09	-2.24346e-08	1.25787e-07	-1.04642e-08	1.15323e-07	-8.17716e-07	2.06384e-07	-6.11333e-07	1.78406e-07	-1.75816e-08	1.60825e-07
16.196	-3.95610e-07	8.02379e-08	-3.15372e-07	-3.63617e-07	5.93834e-08	-3.04234e-07	-2.31957e-07	-3.55300e-08	-2.67487e-07	-6.59437e-07	1.09715e-07	-5.49721e-07	-3.03726e-08	3.82338e-09	-2.65492e-08	1.26262e-07	-1.05037e-08	1.15758e-07	-8.20808e-07	2.07012e-07	-6.13797e-07	1.74640e-07	-1.72105e-08	1.57430e-07
16.220	-3.99641e-07	8.10554e-08	-3.18585e-07	-3.66100e-07	5.97889e-08	-3.06311e-07	-2.35175e-07	-3.61905e-08	-2.71366e-07	-6.61260e-07	1.10019e-07	-5.51241e-07	-3.50722e-08	4.41499e-09	-3.06572e-08	1.26736e-07	-1.05432e-08	1.16193e-07	-8.23888e-07	2.07639e-07	-6.16248e-07	1.70874e-07	-1.68393e-08	1.54034e-07
16.245	-4.03665e-07	8.18716e-08	-3.21793e-07	-3.68587e-07	6.01950e-08	-3.08392e-07	-2.38383e-07	-3.68471e-08	-2.75230e-07	-6.63083e-07	1.10322e-07	-5.52761e-07	-3.97643e-08	5.00564e-09	-3.47587e-08	1.27211e-07	-1.05826e-08	1.16628e-07	-8.26955e-07	2.08267e-07	-6.18688e-07	1.67107e-07	-1.64681e-08	1.50639e-07
16.269	-4.07682e-07	8.26864e-08	-3.24996e-07	-3.71077e-07	6.06016e-08	-3.10475e-07	-2.41580e-07	-3.74997e-08	-2.79079e-07	-6.64905e-07	1.10625e-07	-5.54280e-07	-4.44487e-08	5.59532e-09	-3.88534e-08	1.27685e-07	-1.06221e-08	1.17063e-07	-8.30009e-07	2.08894e-07	-6.21115e-07	1.63340e-07	-1.60969e-08	1.47244e-07
16.294	-4.11693e-07	8.34999e-08	-3.28193e-07	-3.73570e-07	6.10088e-08	-3.12561e-07	-2.44765e-07	-3.81483e-08	-2.82914e-07	-6.66726e-07	1.10928e-07	-5.55798e-07	-4.91252e-08	6.18401e-09	-4.29412e-08	1.28160e-07	-1.06616e-08	1.17498e-07	-8.33051e-07	2.09521e-07	-6.23530e-07	1.59574e-07	-1.57257e-08	1.43848e-07
16.318	-4.15698e-07	8.43121e-08	-3.31386e-07	-3.76065e-07	6.14164e-08	-3.14649e-07	-2.47940e-07	-3.87929e-08	-2.86733e-07	-6.68546e-07	1.11231e-07	-5.57315e-07	-5.37938e-08	6.77171e-09	-4.70221e-08	1.28635e-07	-1.07011e-08	1.17933e-07	-8.36081e-07	2.10148e-07	-6.25932e-07	1.55807e-07	-1.53545e-08	1.40452e-07
16.343	-4.19695e-07	8.51228e-08	-3.34572e-07	-3.78564e-07	6.18244e-08	-3.16740e-07	-2.51103e-07	-3.94335e-08	-2.90537e-07	-6.70365e-07	1.11534e-07	-5.58831e-07	-5.84544e-08	7.35839e-09	-5.10960e-08	1.29109e-07	-1.07405e-08	1.18368e-07	-8.39097e-07	2.10775e-07	-6.28323e-07	1.52040e-07	-1.49833e-08	1.37057e-07
16.368	-4.23686e-07	8.59322e-08	-3.37754e-07	-3.81066e-07	6.22330e-08	-3.18833e-07	-2.54255e-07	-4.00701e-08	-2.94326e-07	-6.72183e-07	1.11836e-07	-5.60347e-07	-6.31068e-08	7.94405e-09	-5.51627e-08	1.29583e-07	-1.07800e-08	1.18803e-07	-8.42102e-07	2.11401e-07	-6.30701e-07	1.48274e-07	-1.46122e-08	1.33662e-07
16.392	-4.27669e-07	8.67402e-08	-3.40929e-07	-3.83570e-07	6.26420e-08	-3.20928e-07	-2.57396e-07	-4.07027e-08	-2.98099e-07	-6.74000e-07	1.12138e-07	-5.61862e-07	-6.77509e-08	8.52867e-09	-5.92223e-08	1.30057e-07	-1.08194e-08	1.19238e-07	-8.45093e-07	2.12027e-07	-6.33066e-07	1.44508e-07	-1.42410e-08	1.30267e-07
16.417	-4.31646e-07	8.75468e-08	-3.44099e-07	-3.86077e-07	6.30514e-08	-3.23026e-07	-2.60526e-07	-4.13313e-08	-3.01857e-07	-6.75816e-07	1.12441e-07	-5.63376e-07	-7.23867e-08	9.11223e-09	-6.32744e-08	1.30531e-07	-1.08589e-08	1.19672e-07	-8.48072e-07	2.12653e-07	-6.35419e-07	1.40743e-07	-1.38700e-08	1.26873e-07
16.441	-4.35616e-07	8.83519e-08	-3.47264e-07	-3.88587e-07	6.34613e-08	-3.25126e-07	-2.63644e-07	-4.19557e-08	-3.05600e-07	-6.77631e-07	1.12743e-07	-5.64889e-07	-7.70139e-08	9.69472e-09	-6.73192e-08	1.31005e-07	-1.08983e-08	1.20107e-07	-8.51038e-07	2.13278e-07	-6.37760e-07	1.36978e-07	-1.34990e-08	1.23479e-07
16.466	-4.39579e-07	8.91556e-08	-3.50423e-07	-3.91099e-07	6.38716e-08	-3.27228e-07	-2.66751e-07	-4.25762e-08	-3.09327e-07	-6.79445e-07	1.13044e-07	-5.66401e-07	-8.16325e-08	1.02761e-08	-7.13564e-08	1.31478e-07	-1.09376e-08	1.20541e-07	-8.53992e-07	2.13903e-07	-6.40088e-07	1.33214e-07	-1.31280e-08	1.20086e-07
16.490	-4.43534e-07	8.99578e-08	-3.53576e-07	-3.93614e-07	6.42823e-08	-3.29332e-07	-2.69847e-07	-4.31925e-08	-3.13039e-07	-6.81257e-07	1.13346e-07	-5.67912e-07	-8.62425e-08	1.08564e-08	-7.53860e-08	1.31951e-07	-1.09770e-08	1.20974e-07	-8.56932e-07	2.14528e-07	-6.42404e-07	1.29451e-07	-1.27572e-08	1.16694e-07
16.515	-4.47482e-07	9.07586e-08	-3.56723e-07	-3.96131e-07	6.46933e-08	-3.31438e-07	-2.72931e-07	-4.38048e-08	-3.16735e-07	-6.83069e-07	1.13647e-07	-5.69421e-07	-9.08436e-08	1.14356e-08	-7.94079e-08	1.32424e-07	-1.10163e-08	1.21408e-07	-8.59860e-07	2.15152e-07	-6.44708e-07	1.25689e-07	-1.23864e-08	1.13302e-07
16.540	-4.51423e-07	9.15579e-08	-3.59865e-07	-3.98651e-07	6.51048e-08	-3.33546e-07	-2.76003e-07	-4.44130e-08	-3.20416e-07	-6.84879e-07	1.13948e-07	-5.70930e-07	-9.54357e-08	1.20137e-08	-8.34220e-08	1.32896e-07	-1.10556e-08	1.21840e-07	-8.62775e-07	2.15776e-07	-6.46999e-07	1.21927e-07	-1.20157e-08	1.09912e-07
16.564	-4.55356e-07	9.23557e-08	-3.63001e-07	-4.01172e-07	6.55166e-08	-3.35656e-07	-2.79064e-07	-4.50171e-08	-3.24081e-07	-6.86687e-07	1.14249e-07	-5.72438e-07	-1.00019e-07	1.25906e-08	-8.74282e-08	1.33368e-07	-1.10948e-08	1.22273e-07	-8.65677e-07	2.16400e-07	-6.49277e-07	1.18167e-07	-1.16451e-08	1.06522e-07
16.589	-4.59282e-07	9.31519e-08	-3.66130e-07	-4.03696e-07	6.59288e-08	-3.37767e-07	-2.82113e-07	-4.56171e-08	-3.27730e-07	-6.88494e-07	1.14550e-07	-5.73944e-07	-1.04593e-07	1.31664e-08	-9.14264e-08	1.33839e-07	-1.11340e-08	1.22705e-07	-8.68566e-07	2.17023e-07	-6.51543e-07	1.14408e-07	-1.12747e-08	1.03133e-07
16.613	-4.63201e-07	9.39467e-08	-3.69254e-07	-4.06222e-07	6.63414e-08	-3.39881e-07	-2.85150e-07	-4.62130e-08	-3.31363e-07	-6.90300e-07	1.14850e-07	-5.75450e-07	-1.09158e-07	1.37410e-08	-9.54165e-08	1.34310e-07	-1.11732e-08	1.23137e-07	-8.71442e-07	2.17645e-07	-6.53797e-07	1.10650e-07	-1.09044e-08	9.97459e-08
16.638	-4.67111e-07	9.47399e-08	-3.72372e-07	-4.08750e-07	6.67542e-08	-3.41996e-07	-2.88176e-07	-4.68048e-08	-3.34981e-07	-6.92105e-07	1.15151e-07	-5.76954e-07	-1.13713e-07	1.43145e-08	-9.93985e-08	1.34780e-07	-1.12123e-08	1.23568e-07	-8.74306e-07	2.18268e-07	-6.56038e-07	1.06894e-07	-1.05342e-08	9.63598e-08
16.663	-4.71015e-07	9.55315e-08	-3.75483e-07	-4.11280e-07	6.71674e-08	-3.44113e-07	-2.91190e-07	-4.73925e-08	-3.38582e-07	-6.93907e-07	1.15451e-07	-5.78457e-07	-1.18259e-07	1.48867e-08	-1.03372e-07	1.35250e-07	-1.12514e-08	1.23998e-07	-8.77156e-07	2.18889e-07	-6.58267e-07	1.03139e-07	-1.01642e-08	9.29750e-08
16.687	-4.74910e-07	9.63216e-08	-3.78588e-07	-4.13812e-07	6.75809e-08	-3.46231e-07	-2.94192e-07	-4.79760e-08	-3.42168e-07	-6.95709e-07	1.15750e-07	-5.79958e-07	-1.22795e-07	1.54578e-08	-1.07337e-07	1.35719e-07	-1.12904e-08	1.24428e-07	-8.79993e-07	2.19510e-07	-6.60483e-07	9.93859e-08	-9.79430e-09	8.95916e-08
16.712	-4.78798e-07	9.71101e-08	-3.81688e-07	-4.16346e-07	6.79947e-08	-3.48351e-07	-2.97182e-07	-4.85553e-08	-3.45737e-07	-6.97508e-07	1.16050e-07	-5.81459e-07	-1.27322e-07	1.60276e-08	-1.11294e-07	1.36187e-07	-1.13293e-08	1.24858e-07	-8.82818e-07	2.20131e-07	-6.62686e-07	9.56344e-08	-9.42460e-09	8.62098e-08
16.736	-4.82677e-07	9.78969e-08	-3.84780e-07	-4.18881e-07	6.84087e-08	-3.50472e-07	-3.00160e-07	-4.91305e-08	-3.49291e-07	-6.99306e-07	1.16349e-07	-5.82958e-07	-1.31839e-07	1.65962e-08	-1.15242e-07	1.36654e-07	-1.13682e-08	1.25286e-07	-8.85629e-07	2.20751e-07	-6.64877e-07	9.18848e-08	-9.05507e-09	8.28297e-08
16.761	-4.86549e-07	9.86822e-08	-3.87867e-07	-4.21418e-07	6.88230e-08	-3.52595e-07	-3.03127e-07	-4.97016e-08	-3.52828e-07	-7.01103e-07	1.16648e-07	-5.84455e-07	-1.36346e-07	1.71635e-08	-1.19182e-07	1.37121e-07	-1.14071e-08	1.25714e-07	-8.88427e-07	2.21371e-07	-6.67056e-07	8.81370e-08	-8.68574e-09	7.94512e-08
16.785	-4.90413e-07	9.94659e-08	-3.90947e-07	-4.23957e-07	6.92376e-08	-3.54719e-07	-3.06081e-07	-5.02685e-08	-3.56349e-07	-7.02897e-07	1.16946e-07	-5.85951e-07	-1.40843e-07	1.77296e-08	-1.23113e-07	1.37587e-07	-1.14458e-08	1.26141e-07	-8.91212e-07	2.21990e-07	-6.69222e-07	8.43912e-08	-8.31660e-09	7.60746e-08
16.810	-4.94269e-07	1.00248e-07	-3.94021e-07	-4.26497e-07	6.96524e-08	-3.56844e-07	-3.09023e-07	-5.08312e-08	-3.59854e-07	-7.04690e-07	1.17245e-07	-5.87446e-07	-1.45329e-07	1.82945e-08	-1.27035e-07	1.38052e-07	-1.14845e-08	1.26568e-07	-8.93984e-07	2.22608e-07	-6.71375e-07	8.06476e-08	-7.94767e-09	7.26999e-08
16.835	-4.98116e-07	1.01028e-07	-3.97088e-07	-4.29038e-07	7.00675e-08	-3.58971e-07	-3.11953e-07	-5.13898e-08	-3.63343e-07	-7.06481e-07	1.17543e-07	-5.88939e-07	-1.49806e-07	1.88580e-08	-1.30948e-07	1.38516e-07	-1.15231e-08	1.26993e-07	-8.96742e-07	2.23226e-07	-6.73516e-07	7.69061e-08	-7.57896e-09	6.93272e-08
16.859	-5.01956e-07	1.01807e-07	-4.00149e-07	-4.31581e-07	7.04827e-08	-3.61098e-07	-3.14871e-07	-5.19442e-08	-3.66815e-07	-7.08271e-07	1.17840e-07	-5.90430e-07	-1.54272e-07	1.94202e-08	-1.34852e-07	1.38980e-07	-1.15617e-08	1.27418e-07	-8.99488e-07	2.23844e-07	-6.75644e-07	7.31670e-08	-7.21048e-09	6.59565e-08
16.884	-5.05787e-07	1.02584e-07	-4.03203e-07	-4.34125e-07	7.08982e-08	-3.63226e-07	-3.17777e-07	-5.24943e-08	-3.70271e-07	-7.10058e-07	1.18138e-07	-5.91920e-07	-1.58728e-07	1.99812e-08	-1.38747e-07	1.39442e-07	-1.16001e-08	1.27842e-07	-9.02220e-07	2.24460e-07	-6.77760e-07	6.94303e-08	-6.84223e-09	6.25881e-08
16.908	-5.09609e-07	1.03359e-07	-4.06250e-07	-4.36670e-07	7.13138e-08	-3.65356e-07	-3.20671e-07	-5.30403e-08	-3.73711e-07	-7.11843e-07	1.18435e-07	-5.93409e-07	-1.63174e-07	2.05408e-08	-1.42633e-07	1.39903e-07	-1.16385e-08	1.28265e-07	-9.04939e-07	2.25076e-07	-6.79862e-07	6.56961e-08	-6.47423e-09	5.92219e-08
16.933	-5.13424e-07	1.04133e-07	-4.09291e-07	-4.39216e-07	7.17296e-08	-3.67486e-07	-3.23552e-07	-5.35821e-08	-3.77134e-07	-7.13627e-07	1.18731e-07	-5.94895e-07	-1.67609e-07	2.10990e-08	-1.46510e-07	1.40364e-07	-1.16768e-08	1.28687e-07	-9.07644e-07	2.25692e-07	-6.81953e-07	6.19645e-08	-6.10649e-09	5.58580e-08
16.957	-5.17229e-07	1.04905e-07	-4.12325e-07	-4.41763e-07	7.21456e-08	-3.69617e-07	-3.26421e-07	-5.41197e-08	-3.80541e-07	-7.15408e-07	1.19028e-07	-5.96380e-07	-1.72033e-07	2.16560e-08	-1.50377e-07	1.40823e-07	-1.17150e-08	1.29108e-07	-9.10337e-07	2.26306e-07	-6.84030e-07	5.82357e-08	-5.73902e-09	5.24966e-08
16.982	-5.21027e-07	1.05675e-07	-4.15352e-07	-4.44311e-07	7.25617e-08	-3.71749e-07	-3.29278e-07	-5.46531e-08	-3.83931e-07	-7.17187e-07	1.19324e-07	-5.97864e-07	-1.76446e-07	2.22115e-08	-1.54235e-07	1.41281e-07	-1.17531e-08	1.29528e-07	-9.13016e-07	2.26920e-07	-6.86095e-07	5.45096e-08	-5.37182e-09	4.91378e-08
17.007	-5.24815e-07	1.06443e-07	-4.18372e-07	-4.46860e-07	7.29780e-08	-3.73882e-07	-3.32122e-07	-5.51823e-08	-3.87304e-07	-7.18965e-07	1.19619e-07	-5.99345e-07	-1.80849e-07	2.27657e-08	-1.58083e-07	1.41738e-07	-1.17911e-08	1.29947e-07	-9.15681e-07	2.27534e-07	-6.88148e-07	5.07865e-08	-5.00491e-09	4.57815e-08
17.031	-5.28595e-07	1.07210e-07	-4.21385e-07	-4.49409e-07	7.33943e-08	-3.76015e-07	-3.34954e-07	-5.57073e-08	-3.90661e-07	-7.20740e-07	1.19915e-07	-6.00825e-07	-1.85240e-07	2.33185e-08	-1.61922e-07	1.42193e-07	-1.18290e-08	1.30364e-07	-9.18334e-07	2.28146e-07	-6.90188e-07	4.70663e-08	-4.63830e-09	4.24280e-08
17.056	-5.32366e-07	1.07975e-07	-4.24391e-07	-4.51959e-07	7.38108e-08	-3.78149e-07	-3.37773e-07	-5.62280e-08	-3.94001e-07	-7.22512e-07	1.20210e-07	-6.02303e-07	-1.89620e-07	2.38699e-08	-1.65751e-07	1.42648e-07	-1.18668e-08	1.30781e-07	-9.20973e-07	2.28758e-07	-6.92215e-07	4.33493e-08	-4.27199e-09	3.90773e-08
17.080	-5.36128e-07	1.08738e-07	-4.27391e-07	-4.54510e-07	7.42274e-08	-3.80283e-07	-3.40580e-07	-5.67445e-08	-3.97324e-07	-7.24283e-07	1.20504e-07	-6.03779e-07	-1.93990e-07	2.44199e-08	-1.69570e-07	1.43101e-07	-1.19045e-08	1.31197e-07	-9.23598e-07	2.29369e-07	-6.94229e-07	3.96355e-08	-3.90600e-09	3.57295e-08
17.105	-5.39882e-07	1.09499e-07	-4.30383e-07	-4.57061e-07	7.46440e-08	-3.82417e-07	-3.43374e-07	-5.72568e-08	-4.00631e-07	-7.26051e-07	1.20798e-07	-6.05253e-07	-1.98347e-07	2.49685e-08	-1.73379e-07	1.43553e-07	-1.19421e-08	1.31611e-07	-9.26210e-07	2.29979e-07	-6.96231e-07	3.59250e-08	-3.54034e-09	3.23846e-08
17.129	-5.43626e-07	1.10259e-07	-4.33368e-07	-4.59613e-07	7.50608e-08	-3.84552e-07	-3.46156e-07	-5.77649e-08	-4.03921e-07	-7.27817e-07	1.21092e-07	-6.06725e-07	-2.02694e-07	2.55156e-08	-1.77178e-07	1.44003e-07	-1.19796e-08	1.32024e-07	-9.28809e-07	2.30589e-07	-6.98220e-07	3.22178e-08	-3.17501e-09	2.90428e-08
17.154	-5.47362e-07	1.11016e-07	-4.36346e-07	-4.62165e-07	7.54775e-08	-3.86687e-07	-3.48925e-07	-5.82688e-08	-4.07194e-07	-7.29580e-07	1.21386e-07	-6.08195e-07	-2.07029e-07	2.60613e-08	-1.80968e-07	1.44452e-07	-1.20170e-08	1.32435e-07	-9.31394e-07	2.31197e-07	-7.00196e-07	2.85142e-08	-2.81002e-09	2.57042e-08
17.179	-5.51088e-07	1.11772e-07	-4.39316e-07	-4.64717e-07	7.58943e-08	-3.88823e-07	-3.51682e-07	-5.87684e-08	-4.10450e-07	-7.31341e-07	1.21679e-07	-6.09663e-07	-2.11352e-07	2.66056e-08	-1.84747e-07	1.44900e-07	-1.20542e-08	1.32846e-07	-9.33965e-07	2.31805e-07	-7.02160e-07	2.48142e-08	-2.44539e-09	2.23688e-08
17.203	-5.54805e-07	1.12526e-07	-4.42279e-07	-4.67270e-07	7.63112e-08	-3.90958e-07	-3.54425e-07	-5.92638e-08	-4.13689e-07	-7.33100e-07	1.21971e-07	-6.11129e-07	-2.15664e-07	2.71484e-08	-1.88516e-07	1.45346e-07	-1.20913e-08	1.33255e-07	-9.36524e-07	2.32412e-07	-7.04111e-07	2.11179e-08	-2.08113e-09	1.90368e-08
17.228	-5.58513e-07	1.13278e-07	-4.45235e-07	-4.69822e-07	7.67280e-08	-3.93094e-07	-3.57156e-07	-5.97549e-08	-4.16911e-07	-7.34856e-07	1.22263e-07	-6.12592e-07	-2.19964e-07	2.76896e-08	-1.92274e-07	1.45791e-07	-1.21283e-08	1.33662e-07	-9.39068e-07	2.33019e-07	-7.06050e-07	1.74254e-08	-1.71724e-09	1.57081e-08
17.252	-5.62212e-07	1.14028e-07	-4.48184e-07	-4.72374e-07	7.71448e-08	-3.95229e-07	-3.59875e-07	-6.02418e-08	-4.20117e-07	-7.36609e-07	1.22555e-07	-6.14054e-07	-2.24252e-07	2.82294e-08	-1.96023e-07	1.46234e-07	-1.21652e-08	1.34069e-07	-9.41599e-07	2.33624e-07	-7.07975e-07	1.37367e-08	-1.35373e-09	1.23830e-08
17.277	-5.65901e-07	1.14776e-07	-4.51125e-07	-4.74927e-07	7.75616e-08	-3.97365e-07	-3.62580e-07	-6.07245e-08	-4.23305e-07	-7.38360e-07	1.22846e-07	-6.15514e-07	-2.28528e-07	2.87677e-08	-1.99760e-07	1.46675e-07	-1.22019e-08	1.34473e-07	-9.44116e-07	2.34228e-07	-7.09888e-07	1.00521e-08	-9.90614e-10	9.06147e-09
17.302	-5.69581e-07	1.15523e-07	-4.54058e-07	-4.77479e-07	7.79784e-08	-3.99500e-07	-3.65273e-07	-6.12030e-08	-4.26476e-07	-7.40108e-07	1.23137e-07	-6.16971e-07	-2.32792e-07	2.93045e-08	-2.03488e-07	1.47115e-07	-1.22385e-08	1.34877e-07	-9.46620e-07	2.34832e-07	-7.11788e-07	6.37152e-09	-6.27901e-10	5.74362e-09
17.326	-5.73251e-07	1.16267e-07	-4.56984e-07	-4.80030e-07	7.83952e-08	-4.01635e-07	-3.67953e-07	-6.16772e-08	-4.29630e-07	-7.41853e-07	1.23428e-07	-6.18426e-07	-2.37044e-07	2.98397e-08	-2.07204e-07	1.47553e-07	-1.22749e-08	1.35278e-07	-9.49110e-07	2.35434e-07	-7.13676e-07	2.69514e-09	-2.65601e-10	2.42953e-09
17.351	-5.76912e-07	1.17010e-07	-4.59903e-07	-4.82582e-07	7.88118e-08	-4.03770e-07	-3.70620e-07	-6.21471e-08	-4.32767e-07	-7.43596e-07	1.23718e-07	-6.19878e-07	-2.41284e-07	3.03734e-08	-2.10910e-07	1.47990e-07	-1.23112e-08	1.35678e-07	-9.51587e-07	2.36036e-07	-7.15551e-07	-9.76971e-10	9.62787e-11	-8.80692e-10
17.375	-5.80563e-07	1.17750e-07	-4.62813e-07	-4.85133e-07	7.92284e-08	-4.05904e-07	-3.73274e-07	-6.26129e-08	-4.35887e-07	-7.45336e-07	1.24007e-07	-6.21329e-07	-2.45511e-07	3.09056e-08	-2.14606e-07	1.48424e-07	-1.23474e-08	1.36077e-07	-9.54049e-07	2.36637e-07	-7.17413e-07	-4.64470e-09	4.57727e-10	-4.18698e-09
17.400	-5.84205e-07	1.18489e-07	-4.65716e-07	-4.87683e-07	7.96449e-08	-4.08038e-07	-3.75915e-07	-6.30743e-08	-4.38989e-07	-7.47073e-07	1.24296e-07	-6.22777e-07	-2.49726e-07	3.14362e-08	-2.18290e-07	1.48857e-07	-1.23834e-08	1.36474e-07	-9.56499e-07	2.37236e-07	-7.19262e-07	-8.30797e-09	8.18735e-10	-7.48923e-09
17.424	-5.87837e-07	1.19225e-07	-4.68611e-07	-4.90233e-07	8.00614e-08	-4.10171e-07	-3.78543e-07	-6.35316e-08	-4.42075e-07	-7.48807e-07	1.24585e-07	-6.24222e-07	-2.53928e-07	3.19652e-08	-2.21963e-07	1.49288e-07	-1.24192e-08	1.36869e-07	-9.58934e-07	2.37835e-07	-7.21099e-07	-1.19667e-08	1.17929e-09	-1.07874e-08
17.449	-5.91459e-07	1.19960e-07	-4.71499e-07	-4.92782e-07	8.04776e-08	-4.12304e-07	-3.81158e-07	-6.39846e-08	-4.45143e-07	-7.50538e-07	1.24873e-07	-6.25665e-07	-2.58118e-07	3.24926e-08	-2.25626e-07	1.49717e-07	-1.24549e-08	1.37262e-07	-9.61356e-07	2.38433e-07	-7.22923e-07	-1.56207e-08	1.53939e-09	-1.40813e-08
17.474	-5.95071e-07	1.20693e-07	-4.74378e-07	-4.95330e-07	8.08938e-08	-4.14436e-07	-3.83760e-07	-6.44334e-08	-4.48193e-07	-7.52266e-07	1.25160e-07	-6.27106e-07	-2.62296e-07	3.30185e-08	-2.29277e-07	1.50144e-07	-1.24905e-08	1.37654e-07	-9.63764e-07	2.39030e-07	-7.24734e-07	-1.92700e-08	1.89902e-09	-1.73710e-08
17.498	-5.98673e-07	1.21423e-07	-4.77249e-07	-4.97877e-07	8.13098e-08	-4.16568e-07	-3.86349e-07	-6.48779e-08	-4.51227e-07	-7.53991e-07	1.25447e-07	-6.28544e-07	-2.66460e-07	3.35427e-08	-2.32917e-07	1.50570e-07	-1.25258e-08	1.38044e-07	-9.66158e-07	2.39625e-07	-7.26532e-07	-2.29144e-08	2.25818e-09	-2.06563e-08
17.523	-6.02265e-07	1.22152e-07	-4.80113e-07	-5.00424e-07	8.17257e-08	-4.18698e-07	-3.88925e-07	-6.53182e-08	-4.54243e-07	-7.55713e-07	1.25733e-07	-6.29979e-07	-2.70611e-07	3.40653e-08	-2.36546e-07	1.50993e-07	-1.25611e-08	1.38432e-07	-9.68538e-07	2.40220e-07	-7.28318e-07	-2.65539e-08	2.61684e-09	-2.39371e-08
17.547	-6.05846e-07	1.22878e-07	-4.82968e-07	-5.02969e-07	8.21413e-08	-4.20828e-07	-3.91488e-07	-6.57543e-08	-4.57242e-07	-7.57431e-07	1.26019e-07	-6.31412e-07	-2.74750e-07	3.45863e-08	-2.40164e-07	1.51414e-07	-1.25961e-08	1.38818e-07	-9.70905e-07	2.40814e-07	-7.30091e-07	-3.01884e-08	2.97501e-09	-2.72134e-08
17.572	-6.09418e-07	1.23603e-07	-4.85816e-07	-5.05513e-07	8.25568e-08	-4.22956e-07	-3.94037e-07	-6.61861e-08	-4.60223e-07	-7.59147e-07	1.26305e-07	-6.32842e-07	-2.78876e-07	3.51056e-08	-2.43770e-07	1.51833e-07	-1.26310e-08	1.39202e-07	-9.73257e-07	2.41406e-07	-7.31851e-07	-3.38177e-08	3.33267e-09	-3.04850e-08
17.596	-6.12980e-07	1.24325e-07	-4.88655e-07	-5.08056e-07	8.29721e-08	-4.25084e-07	-3.96573e-07	-6.66137e-08	-4.63187e-07	-7.60859e-07	1.26590e-07	-6.34269e-07	-2.82988e-07	3.56233e-08	-2.47365e-07	1.52250e-07	-1.26657e-08	1.39585e-07	-9.75596e-07	2.41998e-07	-7.33599e-07	-3.74418e-08	3.68982e-09	-3.37520e-08
17.621	-6.16531e-07	1.25045e-07	-4.91486e-07	-5.10597e-07	8.33871e-08	-4.27210e-07	-3.99096e-07	-6.70371e-08	-4.66134e-07	-7.62568e-07	1.26874e-07	-6.35694e-07	-2.87087e-07	3.61393e-08	-2.50948e-07	1.52665e-07	-1.27002e-08	1.39965e-07	-9.77921e-07	2.42588e-07	-7.35334e-07	-4.10606e-08	4.04644e-09	-3.70141e-08
17.646	-6.20072e-07	1.25763e-07	-4.94309e-07	-5.13137e-07	8.38020e-08	-4.29335e-07	-4.01606e-07	-6.74563e-08	-4.69063e-07	-7.64274e-07	1.27158e-07	-6.37116e-07	-2.91173e-07	3.66537e-08	-2.54520e-07	1.53078e-07	-1.27345e-08	1.40344e-07	-9.80233e-07	2.43177e-07	-7.37056e-07	-4.46739e-08	4.40254e-09	-4.02714e-08
17.670	-6.23602e-07	1.26479e-07	-4.97123e-07	-5.15676e-07	8.42165e-08	-4.31459e-07	-4.04103e-07	-6.78713e-08	-4.71974e-07	-7.65976e-07	1.27441e-07	-6.38535e-07	-2.95246e-07	3.71663e-08	-2.58079e-07	1.53489e-07	-1.27687e-08	1.40720e-07	-9.82530e-07	2.43765e-07	-7.38765e-07	-4.82818e-08	4.75808e-09	-4.35237e-08
17.695	-6.27122e-07	1.27193e-07	-4.99929e-07	-5.18213e-07	8.46308e-08	-4.33582e-07	-4.06586e-07	-6.82820e-08	-4.74868e-07	-7.67674e-07	1.27724e-07	-6.39951e-07	-2.99305e-07	3.76773e-08	-2.61628e-07	1.53897e-07	-1.28026e-08	1.41094e-07	-9.84813e-07	2.44352e-07	-7.40462e-07	-5.18841e-08	5.11308e-09	-4.67710e-08
17.719	-6.30632e-07	1.27905e-07	-5.02727e-07	-5.20748e-07	8.50449e-08	-4.35703e-07	-4.09056e-07	-6.86885e-08	-4.77745e-07	-7.69370e-07	1.28006e-07	-6.41364e-07	-3.03351e-07	3.81866e-08	-2.65164e-07	1.54303e-07	-1.28364e-08	1.41466e-07	-9.87083e-07	2.44938e-07	-7.42145e-07	-5.54806e-08	5.46751e-09	-5.00131e-08
17.744	-6.34131e-07	1.28615e-07	-5.05516e-07	-5.23281e-07	8.54586e-08	-4.37823e-07	-4.11513e-07	-6.90908e-08	-4.80603e-07	-7.71061e-07	1.28287e-07	-6.42774e-07	-3.07383e-07	3.86941e-08	-2.68688e-07	1.54706e-07	-1.28700e-08	1.41836e-07	-9.89339e-07	2.45522e-07	-7.43816e-07	-5.90714e-08	5.82138e-09	-5.32500e-08
17.768	-6.37619e-07	1.29322e-07	-5.08297e-07	-5.25813e-07	8.58720e-08	-4.39941e-07	-4.13956e-07	-6.94889e-08	-4.83445e-07	-7.72749e-07	1.28568e-07	-6.44181e-07	-3.11401e-07	3.92000e-08	-2.72201e-07	1.55108e-07	-1.29034e-08	1.42204e-07	-9.91580e-07	2.46105e-07	-7.45475e-07	-6.26563e-08	6.17466e-09	-5.64816e-08
17.793	-6.41096e-07	1.30028e-07	-5.11069e-07	-5.28342e-07	8.62851e-08	-4.42057e-07	-4.16386e-07	-6.98829e-08	-4.86268e-07	-7.74434e-07	1.28848e-07	-6.45586e-07	-3.15405e-07	3.97041e-08	-2.75701e-07	1.55506e-07	-1.29365e-08	1.42570e-07	-9.93808e-07	2.46687e-07	-7.47121e-07	-6.62352e-08	6.52736e-09	-5.97079e-08
17.818	-6.44563e-07	1.30731e-07	-5.13832e-07	-5.30870e-07	8.66979e-08	-4.44172e-07	-4.18802e-07	-7.02726e-08	-4.89074e-07	-7.76115e-07	1.29128e-07	-6.46987e-07	-3.19396e-07	4.02064e-08	-2.79190e-07	1.55903e-07	-1.29695e-08	1.42933e-07	-9.96022e-07	2.47268e-07	-7.48753e-07	-6.98081e-08	6.87946e-09	-6.29287e-08
17.842	-6.48019e-07	1.31432e-07	-5.16587e-07	-5.33395e-07	8.71103e-08	-4.46285e-07	-4.21205e-07	-7.06581e-08	-4.91863e-07	-7.77792e-07	1.29407e-07	-6.48385e-07	-3.23373e-07	4.07070e-08	-2.82666e-07	1.56297e-07	-1.30023e-08	1.43294e-07	-9.98222e-07	2.47848e-07	-7.50374e-07	-7.33748e-08	7.23096e-09	-6.61439e-08
17.867	-6.51463e-07	1.32130e-07	-5.19333e-07	-5.35918e-07	8.75224e-08	-4.48396e-07	-4.23594e-07	-7.10394e-08	-4.94634e-07	-7.79465e-07	1.29685e-07	-6.49780e-07	-3.27335e-07	4.12058e-08	-2.86129e-07	1.56688e-07	-1.30348e-08	1.43653e-07	-1.00041e-06	2.48426e-07	-7.51981e-07	-7.69353e-08	7.58184e-09	-6.93535e-08
17.891	-6.54897e-07	1.32827e-07	-5.22071e-07	-5.38439e-07	8.79340e-08	-4.50505e-07	-4.25970e-07	-7.14166e-08	-4.97387e-07	-7.81134e-07	1.29963e-07	-6.51171e-07	-3.31284e-07	4.17029e-08	-2.89581e-07	1.57077e-07	-1.30672e-08	1.44010e-07	-1.00258e-06	2.49003e-07	-7.53576e-07	-8.04895e-08	7.93209e-09	-7.25574e-08
17.916	-6.58320e-07	1.33521e-07	-5.24799e-07	-5.40957e-07	8.83453e-08	-4.52612e-07	-4.28332e-07	-7.17896e-08	-5.00122e-07	-7.82800e-07	1.30240e-07	-6.52560e-07	-3.35218e-07	4.21982e-08	-2.93020e-07	1.57463e-07	-1.30993e-08	1.44364e-07	-1.00474e-06	2.49579e-07	-7.55158e-07	-8.40372e-08	8.28171e-09	-7.57555e-08
17.940	-6.61732e-07	1.34213e-07	-5.27519e-07	-5.43473e-07	8.87561e-08	-4.54717e-07	-4.30681e-07	-7.21584e-08	-5.02840e-07	-7.84461e-07	1.30517e-07	-6.53945e-07	-3.39138e-07	4.26917e-08	-2.96447e-07	1.57847e-07	-1.31312e-08	1.44716e-07	-1.00688e-06	2.50153e-07	-7.56727e-07	-8.75784e-08	8.63069e-09	-7.89477e-08
17.965	-6.65132e-07	1.34903e-07	-5.30230e-07	-5.45986e-07	8.91666e-08	-4.56819e-07	-4.33017e-07	-7.25231e-08	-5.05540e-07	-7.86119e-07	1.30792e-07	-6.55326e-07	-3.43044e-07	4.31833e-08	-2.99861e-07	1.58228e-07	-1.31629e-08	1.45065e-07	-1.00901e-06	2.50726e-07	-7.58284e-07	-9.11130e-08	8.97902e-09	-8.21340e-08
17.990	-6.68521e-07	1.35590e-07	-5.32931e-07	-5.48496e-07	8.95765e-08	-4.58920e-07	-4.35338e-07	-7.28836e-08	-5.08222e-07	-7.87772e-07	1.31067e-07	-6.56705e-07	-3.46936e-07	4.36732e-08	-3.03263e-07	1.58606e-07	-1.31944e-08	1.45412e-07	-1.01113e-06	2.51298e-07	-7.59828e-07	-9.46410e-08	9.32669e-09	-8.53143e-08
18.014	-6.71899e-07	1.36275e-07	-5.35624e-07	-5.51004e-07	8.99861e-08	-4.61018e-07	-4.37646e-07	-7.32399e-08	-5.10886e-07	-7.89422e-07	1.31342e-07	-6.58080e-07	-3.50813e-07	4.41612e-08	-3.06651e-07	1.58982e-07	-1.32256e-08	1.45756e-07	-1.01323e-06	2.51868e-07	-7.61359e-07	-9.81621e-08	9.67369e-09	-8.84884e-08
18.039	-6.75266e-07	1.36958e-07	-5.38308e-07	-5.53509e-07	9.03951e-08	-4.63114e-07	-4.39941e-07	-7.35922e-08	-5.13533e-07	-7.91067e-07	1.31616e-07	-6.59451e-07	-3.54675e-07	4.46474e-08	-3.10028e-07	1.59354e-07	-1.32566e-08	1.46098e-07	-1.01531e-06	2.52437e-07	-7.62878e-07	-1.01676e-07	1.00200e-08	-9.16563e-08
18.063	-6.78621e-07	1.37638e-07	-5.40983e-07	-5.56010e-07	9.08037e-08	-4.65207e-07	-4.42222e-07	-7.39402e-08	-5.16162e-07	-7.92708e-07	1.31889e-07	-6.60819e-07	-3.58523e-07	4.51318e-08	-3.13391e-07	1.59724e-07	-1.32874e-08	1.46437e-07	-1.01739e-06	2.53005e-07	-7.64383e-07	-1.05184e-07	1.03657e-08	-9.48180e-08
18.088	-6.81964e-07	1.38316e-07	-5.43648e-07	-5.58509e-07	9.12117e-08	-4.67297e-07	-4.44489e-07	-7.42842e-08	-5.18773e-07	-7.94345e-07	1.32161e-07	-6.62184e-07	-3.62356e-07	4.56143e-08	-3.16741e-07	1.60091e-07	-1.33180e-08	1.46773e-07	-1.01945e-06	2.53571e-07	-7.65876e-07	-1.08684e-07	1.07106e-08	-9.79733e-08
18.113	-6.85296e-07	1.38992e-07	-5.46304e-07	-5.61004e-07	9.16193e-08	-4.69385e-07	-4.46742e-07	-7.46240e-08	-5.21366e-07	-7.95977e-07	1.32433e-07	-6.63545e-07	-3.66174e-07	4.60950e-08	-3.20079e-07	1.60456e-07	-1.33483e-08	1.47107e-07	-1.02149e-06	2.54136e-07	-7.67357e-07	-1.12177e-07	1.10548e-08	-1.01122e-07
18.137	-6.88617e-07	1.39666e-07	-5.48951e-07	-5.63497e-07	9.20263e-08	-4.71470e-07	-4.48982e-07	-7.49597e-08	-5.23942e-07	-7.97605e-07	1.32704e-07	-6.64902e-07	-3.69977e-07	4.65737e-08	-3.23404e-07	1.60817e-07	-1.33783e-08	1.47439e-07	-1.02352e-06	2.54699e-07	-7.68825e-07	-1.15663e-07	1.13984e-08	-1.04265e-07
18.162	-6.91925e-07	1.40337e-07	-5.51589e-07	-5.65985e-07	9.24328e-08	-4.73553e-07	-4.51208e-07	-7.52914e-08	-5.26500e-07	-7.99229e-07	1.32974e-07	-6.66256e-07	-3.73766e-07	4.70507e-08	-3.26715e-07	1.61175e-07	-1.34081e-08	1.47767e-07	-1.02554e-06	2.55261e-07	-7.70280e-07	-1.19142e-07	1.17412e-08	-1.07400e-07
18.186	-6.95222e-07	1.41005e-07	-5.54217e-07	-5.68471e-07	9.28386e-08	-4.75632e-07	-4.53421e-07	-7.56189e-08	-5.29039e-07	-8.00849e-07	1.33243e-07	-6.67605e-07	-3.77539e-07	4.75257e-08	-3.30014e-07	1.61531e-07	-1.34377e-08	1.48093e-07	-1.02754e-06	2.55821e-07	-7.71722e-07	-1.22613e-07	1.20833e-08	-1.10529e-07
18.211	-6.98508e-07	1.41672e-07	-5.56836e-07	-5.70953e-07	9.32440e-08	-4.77709e-07	-4.55619e-07	-7.59423e-08	-5.31562e-07	-8.02463e-07	1.33512e-07	-6.68952e-07	-3.81298e-07	4.79988e-08	-3.33299e-07	1.61883e-07	-1.34670e-08	1.48416e-07	-1.02953e-06	2.56380e-07	-7.73152e-07	-1.26076e-07	1.24246e-08	-1.13652e-07
18.235	-7.01781e-07	1.42336e-07	-5.59445e-07	-5.73431e-07	9.36487e-08	-4.79782e-07	-4.57804e-07	-7.62617e-08	-5.34066e-07	-8.04074e-07	1.33780e-07	-6.70294e-07	-3.85041e-07	4.84700e-08	-3.36571e-07	1.62233e-07	-1.34961e-08	1.48736e-07	-1.03151e-06	2.56938e-07	-7.74569e-07	-1.29533e-07	1.27652e-08	-1.16767e-07
18.260	-7.05042e-07	1.42997e-07	-5.62045e-07	-5.75905e-07	9.40528e-08	-4.81853e-07	-4.59975e-07	-7.65770e-08	-5.36552e-07	-8.05679e-07	1.34047e-07	-6.71633e-07	-3.88769e-07	4.89393e-08	-3.39830e-07	1.62579e-07	-1.35249e-08	1.49054e-07	-1.03347e-06	2.57494e-07	-7.75973e-07	-1.32981e-07	1.31050e-08	-1.19876e-07
18.285	-7.08291e-07	1.43656e-07	-5.64635e-07	-5.78376e-07	9.44563e-08	-4.83920e-07	-4.62132e-07	-7.68882e-08	-5.39020e-07	-8.07280e-07	1.34313e-07	-6.72967e-07	-3.92482e-07	4.94067e-08	-3.43075e-07	1.62922e-07	-1.35534e-08	1.49369e-07	-1.03541e-06	2.58048e-07	-7.77365e-07	-1.36422e-07	1.34441e-08	-1.22978e-07
18.309	-7.11529e-07	1.44313e-07	-5.67216e-07	-5.80843e-07	9.48591e-08	-4.85984e-07	-4.64276e-07	-7.71954e-08	-5.41471e-07	-8.08877e-07	1.34579e-07	-6.74298e-07	-3.96180e-07	4.98721e-08	-3.46307e-07	1.63262e-07	-1.35817e-08	1.49680e-07	-1.03734e-06	2.58601e-07	-7.78744e-07	-1.39855e-07	1.37824e-08	-1.26072e-07
18.334	-7.14754e-07	1.44967e-07	-5.69787e-07	-5.83305e-07	9.52613e-08	-4.88044e-07	-4.66405e-07	-7.74985e-08	-5.43904e-07	-8.10468e-07	1.34844e-07	-6.75625e-07	-3.99862e-07	5.03356e-08	-3.49526e-07	1.63599e-07	-1.36097e-08	1.49989e-07	-1.03926e-06	2.59152e-07	-7.80111e-07	-1.43280e-07	1.41200e-08	-1.29160e-07
18.358	-7.17967e-07	1.45618e-07	-5.72348e-07	-5.85764e-07	9.56628e-08	-4.90101e-07	-4.68521e-07	-7.77976e-08	-5.46319e-07	-8.12055e-07	1.35108e-07	-6.76948e-07	-4.03528e-07	5.07972e-08	-3.52731e-07	1.63932e-07	-1.36375e-08	1.50295e-07	-1.04117e-06	2.59702e-07	-7.81464e-07	-1.46697e-07	1.44567e-08	-1.32240e-07
18.383	-7.21167e-07	1.46268e-07	-5.74900e-07	-5.88218e-07	9.60637e-08	-4.92155e-07	-4.70623e-07	-7.80927e-08	-5.48716e-07	-8.13637e-07	1.35371e-07	-6.78266e-07	-4.07179e-07	5.12568e-08	-3.55922e-07	1.64263e-07	-1.36650e-08	1.50598e-07	-1.04306e-06	2.60250e-07	-7.82806e-07	-1.50106e-07	1.47926e-08	-1.35313e-07
18.407	-7.24356e-07	1.46914e-07	-5.77442e-07	-5.90668e-07	9.64638e-08	-4.94205e-07	-4.72711e-07	-7.83838e-08	-5.51095e-07	-8.15214e-07	1.35633e-07	-6.79581e-07	-4.10815e-07	5.17144e-08	-3.59100e-07	1.64590e-07	-1.36922e-08	1.50898e-07	-1.04493e-06	2.60796e-07	-7.84134e-07	-1.53506e-07	1.51278e-08	-1.38379e-07
18.432	-7.27532e-07	1.47559e-07	-5.79973e-07	-5.93114e-07	9.68632e-08	-4.96251e-07	-4.74785e-07	-7.86708e-08	-5.53456e-07	-8.16786e-07	1.35895e-07	-6.80891e-07	-4.14434e-07	5.21701e-08	-3.62264e-07	1.64914e-07	-1.37191e-08	1.51195e-07	-1.04679e-06	2.61341e-07	-7.85450e-07	-1.56899e-07	1.54621e-08	-1.41437e-07
18.457	-7.30696e-07	1.48200e-07	-5.82495e-07	-5.95555e-07	9.72619e-08	-4.98293e-07	-4.76845e-07	-7.89539e-08	-5.55799e-07	-8.18353e-07	1.36155e-07	-6.82198e-07	-4.18038e-07	5.26238e-08	-3.65415e-07	1.65234e-07	-1.37458e-08	1.51488e-07	-1.04864e-06	2.61884e-07	-7.86754e-07	-1.60283e-07	1.57956e-08	-1.44487e-07
18.481	-7.33847e-07	1.48839e-07	-5.85007e-07	-5.97992e-07	9.76598e-08	-5.00332e-07	-4.78892e-07	-7.92330e-08	-5.58125e-07	-8.19915e-07	1.36415e-07	-6.83500e-07	-4.21627e-07	5.30755e-08	-3.68551e-07	1.65551e-07	-1.37722e-08	1.51779e-07	-1.05047e-06	2.62426e-07	-7.88045e-07	-1.63659e-07	1.61283e-08	-1.47531e-07
18.506	-7.36985e-07	1.49476e-07	-5.87509e-07	-6.00424e-07	9.80570e-08	-5.02367e-07	-4.80924e-07	-7.95081e-08	-5.60432e-07	-8.21472e-07	1.36674e-07	-6.84798e-07	-4.25199e-07	5.35252e-08	-3.71674e-07	1.65865e-07	-1.37983e-08	1.52067e-07	-1.05229e-06	2.62966e-07	-7.89323e-07	-1.67026e-07	1.64601e-08	-1.50566e-07
18.530	-7.40111e-07	1.50110e-07	-5.90001e-07	-6.02851e-07	9.84534e-08	-5.04398e-07	-4.82943e-07	-7.97793e-08	-5.62722e-07	-8.23024e-07	1.36933e-07	-6.86091e-07	-4.28755e-07	5.39729e-08	-3.74782e-07	1.66175e-07	-1.38241e-08	1.52351e-07	-1.05409e-06	2.63504e-07	-7.90588e-07	-1.70385e-07	1.67911e-08	-1.53594e-07
18.555	-7.43225e-07	1.50741e-07	-5.92483e-07	-6.05273e-07	9.88490e-08	-5.06424e-07	-4.84947e-07	-8.00466e-08	-5.64994e-07	-8.24570e-07	1.37190e-07	-6.87381e-07	-4.32296e-07	5.44185e-08	-3.77877e-07	1.66482e-07	-1.38496e-08	1.52632e-07	-1.05588e-06	2.64041e-07	-7.91841e-07	-1.73735e-07	1.71212e-08	-1.56613e-07
18.579	-7.46325e-07	1.51370e-07	-5.94955e-07	-6.07691e-07	9.92438e-08	-5.08447e-07	-4.86938e-07	-8.03099e-08	-5.67248e-07	-8.26112e-07	1.37446e-07	-6.88665e-07	-4.35820e-07	5.48622e-08	-3.80958e-07	1.66785e-07	-1.38748e-08	1.52911e-07	-1.05766e-06	2.64575e-07	-7.93082e-07	-1.77076e-07	1.74505e-08	-1.59625e-07
18.604	-7.49413e-07	1.51996e-07	-5.97417e-07	-6.10103e-07	9.96377e-08	-5.10465e-07	-4.88915e-07	-8.05693e-08	-5.69484e-07	-8.27648e-07	1.37702e-07	-6.89946e-07	-4.39328e-07	5.53038e-08	-3.84025e-07	1.67085e-07	-1.38998e-08	1.53185e-07	-1.05942e-06	2.65108e-07	-7.94310e-07	-1.80408e-07	1.77789e-08	-1.62629e-07
18.629	-7.52488e-07	1.52620e-07	-5.99868e-07	-6.12510e-07	1.00031e-07	-5.12480e-07	-4.90877e-07	-8.08247e-08	-5.71702e-07	-8.29178e-07	1.37957e-07	-6.91222e-07	-4.42820e-07	5.57434e-08	-3.87077e-07	1.67381e-07	-1.39244e-08	1.53457e-07	-1.06117e-06	2.65640e-07	-7.95525e-07	-1.83732e-07	1.81064e-08	-1.65625e-07
18.653	-7.55550e-07	1.53241e-07	-6.02309e-07	-6.14912e-07	1.00423e-07	-5.14489e-07	-4.92826e-07	-8.10763e-08	-5.73903e-07	-8.30703e-07	1.38210e-07	-6.92493e-07	-4.46296e-07	5.61810e-08	-3.90115e-07	1.67674e-07	-1.39488e-08	1.53725e-07	-1.06290e-06	2.66169e-07	-7.96728e-07	-1.87046e-07	1.84331e-08	-1.68613e-07
18.678	-7.58599e-07	1.53860e-07	-6.04740e-07	-6.17309e-07	1.00815e-07	-5.16494e-07	-4.94761e-07	-8.13240e-08	-5.76085e-07	-8.32223e-07	1.38463e-07	-6.93760e-07	-4.49756e-07	5.66164e-08	-3.93139e-07	1.67963e-07	-1.39728e-08	1.53990e-07	-1.06462e-06	2.66697e-07	-7.97919e-07	-1.90352e-07	1.87588e-08	-1.71593e-07
18.702	-7.61635e-07	1.54475e-07	-6.07160e-07	-6.19700e-07	1.01205e-07	-5.18495e-07	-4.96682e-07	-8.15678e-08	-5.78250e-07	-8.33737e-07	1.38715e-07	-6.95022e-07	-4.53199e-07	5.70499e-08	-3.96149e-07	1.68249e-07	-1.39966e-08	1.54252e-07	-1.06632e-06	2.67223e-07	-7.99097e-07	-1.93648e-07	1.90837e-08	-1.74564e-07
18.727	-7.64658e-07	1.55089e-07	-6.09570e-07	-6.22086e-07	1.01595e-07	-5.20491e-07	-4.98589e-07	-8.18078e-08	-5.80396e-07	-8.35246e-07	1.38966e-07	-6.96280e-07	-4.56626e-07	5.74813e-08	-3.99144e-07	1.68530e-07	-1.40200e-08	1.54510e-07	-1.06801e-06	2.67748e-07	-8.00262e-07	-1.96935e-07	1.94076e-08	-1.77528e-07
18.751	-7.67668e-07	1.55699e-07	-6.11969e-07	-6.24466e-07	1.01983e-07	-5.22483e-07	-5.00481e-07	-8.20439e-08	-5.82525e-07	-8.36749e-07	1.39216e-07	-6.97533e-07	-4.60036e-07	5.79105e-08	-4.02125e-07	1.68809e-07	-1.40431e-08	1.54765e-07	-1.06969e-06	2.68270e-07	-8.01415e-07	-2.00213e-07	1.97306e-08	-1.80482e-07
18.776	-7.70665e-07	1.56307e-07	-6.14358e-07	-6.26840e-07	1.02371e-07	-5.24469e-07	-5.02360e-07	-8.22762e-08	-5.84636e-07	-8.38246e-07	1.39465e-07	-6.98781e-07	-4.63430e-07	5.83378e-08	-4.05092e-07	1.69083e-07	-1.40660e-08	1.55017e-07	-1.07135e-06	2.68791e-07	-8.02555e-07	-2.03481e-07	2.00527e-08	-1.83429e-07
18.801	-7.73649e-07	1.56912e-07	-6.16737e-07	-6.29209e-07	1.02758e-07	-5.26451e-07	-5.04225e-07	-8.25047e-08	-5.86730e-07	-8.39738e-07	1.39713e-07	-7.00025e-07	-4.66807e-07	5.87629e-08	-4.08044e-07	1.69354e-07	-1.40885e-08	1.55265e-07	-1.07299e-06	2.69310e-07	-8.03683e-07	-2.06740e-07	2.03739e-08	-1.86366e-07
18.825	-7.76619e-07	1.57514e-07	-6.19104e-07	-6.31572e-07	1.03144e-07	-5.28428e-07	-5.06076e-07	-8.27294e-08	-5.88805e-07	-8.41224e-07	1.39961e-07	-7.01263e-07	-4.70167e-07	5.91859e-08	-4.10981e-07	1.69620e-07	-1.41107e-08	1.55510e-07	-1.07463e-06	2.69827e-07	-8.04799e-07	-2.09989e-07	2.06941e-08	-1.89295e-07
18.850	-7.79576e-07	1.58114e-07	-6.21462e-07	-6.33929e-07	1.03529e-07	-5.30400e-07	-5.07913e-07	-8.29503e-08	-5.90863e-07	-8.42704e-07	1.40207e-07	-7.02497e-07	-4.73511e-07	5.96069e-08	-4.13904e-07	1.69883e-07	-1.41326e-08	1.55751e-07	-1.07624e-06	2.70342e-07	-8.05902e-07	-2.13229e-07	2.10133e-08	-1.92216e-07
18.874	-7.82519e-07	1.58711e-07	-6.23808e-07	-6.36279e-07	1.03913e-07	-5.32367e-07	-5.09735e-07	-8.31674e-08	-5.92903e-07	-8.44178e-07	1.40452e-07	-7.03726e-07	-4.76838e-07	6.00257e-08	-4.16813e-07	1.70143e-07	-1.41541e-08	1.55989e-07	-1.07785e-06	2.70855e-07	-8.06992e-07	-2.16459e-07	2.13316e-08	-1.95127e-07
18.899	-7.85449e-07	1.59305e-07	-6.26144e-07	-6.38624e-07	1.04296e-07	-5.34328e-07	-5.11544e-07	-8.33808e-08	-5.94925e-07	-8.45646e-07	1.40696e-07	-7.04950e-07	-4.80149e-07	6.04424e-08	-4.19706e-07	1.70398e-07	-1.41754e-08	1.56223e-07	-1.07944e-06	2.71366e-07	-8.08071e-07	-2.19679e-07	2.16490e-08	-1.98030e-07
18.924	-7.88365e-07	1.59897e-07	-6.28469e-07	-6.40962e-07	1.04677e-07	-5.36285e-07	-5.13339e-07	-8.35904e-08	-5.96929e-07	-8.47109e-07	1.40940e-07	-7.06169e-07	-4.83442e-07	6.08570e-08	-4.22585e-07	1.70650e-07	-1.41963e-08	1.56453e-07	-1.08101e-06	2.71876e-07	-8.09136e-07	-2.22890e-07	2.19654e-08	-2.00924e-07
18.948	-7.91268e-07	1.60486e-07	-6.30783e-07	-6.43294e-07	1.05058e-07	-5.38236e-07	-5.15119e-07	-8.37963e-08	-5.98916e-07	-8.48565e-07	1.41182e-07	-7.07383e-07	-4.86718e-07	6.12694e-08	-4.25449e-07	1.70897e-07	-1.42169e-08	1.56680e-07	-1.08257e-06	2.72383e-07	-8.10190e-07	-2.26090e-07	2.22808e-08	-2.03809e-07
18.973	-7.94157e-07	1.61072e-07	-6.33086e-07	-6.45619e-07	1.05438e-07	-5.40181e-07	-5.16886e-07	-8.39985e-08	-6.00884e-07	-8.50015e-07	1.41423e-07	-7.08592e-07	-4.89978e-07	6.16797e-08	-4.28298e-07	1.71141e-07	-1.42372e-08	1.56904e-07	-1.08412e-06	2.72889e-07	-8.11231e-07	-2.29280e-07	2.25952e-08	-2.06685e-07
18.997	-7.97033e-07	1.61655e-07	-6.35378e-07	-6.47938e-07	1.05817e-07	-5.42121e-07	-5.18638e-07	-8.41970e-08	-6.02835e-07	-8.51459e-07	1.41664e-07	-7.09796e-07	-4.93221e-07	6.20879e-08	-4.31133e-07	1.71381e-07	-1.42571e-08	1.57124e-07	-1.08565e-06	2.73392e-07	-8.12259e-07	-2.32461e-07	2.29086e-08	-2.09552e-07
19.022	-7.99895e-07	1.62235e-07	-6.37659e-07	-6.50250e-07	1.06194e-07	-5.44056e-07	-5.20377e-07	-8.43918e-08	-6.04769e-07	-8.52897e-07	1.41903e-07	-7.10994e-07	-4.96446e-07	6.24939e-08	-4.33952e-07	1.71616e-07	-1.42767e-08	1.57340e-07	-1.08717e-06	2.73894e-07	-8.13276e-07	-2.35631e-07	2.32210e-08	-2.12410e-07
19.046	-8.02742e-07	1.62813e-07	-6.39930e-07	-6.52556e-07	1.06571e-07	-5.45985e-07	-5.22101e-07	-8.45829e-08	-6.06684e-07	-8.54329e-07	1.42141e-07	-7.12188e-07	-4.99654e-07	6.28978e-08	-4.36756e-07	1.71848e-07	-1.42960e-08	1.57552e-07	-1.08867e-06	2.74394e-07	-8.14280e-07	-2.38791e-07	2.35324e-08	-2.15258e-07
19.071	-8.05577e-07	1.63388e-07	-6.42189e-07	-6.54855e-07	1.06946e-07	-5.47908e-07	-5.23812e-07	-8.47704e-08	-6.08582e-07	-8.55754e-07	1.42378e-07	-7.13376e-07	-5.02845e-07	6.32995e-08	-4.39546e-07	1.72076e-07	-1.43150e-08	1.57761e-07	-1.09016e-06	2.74891e-07	-8.15271e-07	-2.41940e-07	2.38428e-08	-2.18097e-07
19.096	-8.08397e-07	1.63960e-07	-6.44437e-07	-6.57147e-07	1.07321e-07	-5.49826e-07	-5.25508e-07	-8.49542e-08	-6.10462e-07	-8.57173e-07	1.42614e-07	-7.14559e-07	-5.06019e-07	6.36991e-08	-4.42320e-07	1.72300e-07	-1.43336e-08	1.57966e-07	-1.09164e-06	2.75387e-07	-8.16250e-07	-2.45079e-07	2.41521e-08	-2.20927e-07
19.120	-8.11203e-07	1.64529e-07	-6.46674e-07	-6.59431e-07	1.07694e-07	-5.51738e-07	-5.27190e-07	-8.51345e-08	-6.12325e-07	-8.58586e-07	1.42849e-07	-7.15736e-07	-5.09176e-07	6.40964e-08	-4.45080e-07	1.72520e-07	-1.43518e-08	1.58168e-07	-1.09310e-06	2.75881e-07	-8.17217e-07	-2.48208e-07	2.44604e-08	-2.23748e-07
19.145	-8.13995e-07	1.65095e-07	-6.48900e-07	-6.61709e-07	1.08066e-07	-5.53643e-07	-5.28858e-07	-8.53111e-08	-6.14170e-07	-8.59992e-07	1.43083e-07	-7.16909e-07	-5.12315e-07	6.44916e-08	-4.47824e-07	1.72735e-07	-1.43698e-08	1.58365e-07	-1.09454e-06	2.76372e-07	-8.18172e-07	-2.51326e-07	2.47677e-08	-2.26558e-07
19.169	-8.16773e-07	1.65658e-07	-6.51115e-07	-6.63980e-07	1.08436e-07	-5.55543e-07	-5.30513e-07	-8.54841e-08	-6.15997e-07	-8.61392e-07	1.43316e-07	-7.18076e-07	-5.15437e-07	6.48846e-08	-4.50553e-07	1.72947e-07	-1.43874e-08	1.58559e-07	-1.09598e-06	2.76862e-07	-8.19114e-07	-2.54434e-07	2.50740e-08	-2.29360e-07
19.194	-8.19537e-07	1.66219e-07	-6.53318e-07	-6.66243e-07	1.08806e-07	-5.57437e-07	-5.32153e-07	-8.56536e-08	-6.17806e-07	-8.62785e-07	1.43548e-07	-7.19237e-07	-5.18542e-07	6.52754e-08	-4.53267e-07	1.73154e-07	-1.44046e-08	1.58749e-07	-1.09739e-06	2.77349e-07	-8.20045e-07	-2.57530e-07	2.53792e-08	-2.32151e-07
19.218	-8.22287e-07	1.66777e-07	-6.55510e-07	-6.68499e-07	1.09174e-07	-5.59324e-07	-5.33779e-07	-8.58195e-08	-6.19598e-07	-8.64172e-07	1.43779e-07	-7.20393e-07	-5.21629e-07	6.56641e-08	-4.55965e-07	1.73357e-07	-1.44215e-08	1.58936e-07	-1.09880e-06	2.77835e-07	-8.20962e-07	-2.60617e-07	2.56833e-08	-2.34933e-07
19.243	-8.25022e-07	1.67332e-07	-6.57691e-07	-6.70747e-07	1.09542e-07	-5.61206e-07	-5.35391e-07	-8.59819e-08	-6.21373e-07	-8.65552e-07	1.44008e-07	-7.21543e-07	-5.24699e-07	6.60505e-08	-4.58648e-07	1.73556e-07	-1.44381e-08	1.59118e-07	-1.10019e-06	2.78318e-07	-8.21868e-07	-2.63692e-07	2.59863e-08	-2.37705e-07
19.268	-8.27743e-07	1.67883e-07	-6.59860e-07	-6.72988e-07	1.09908e-07	-5.63080e-07	-5.36989e-07	-8.61408e-08	-6.23130e-07	-8.66925e-07	1.44237e-07	-7.22688e-07	-5.27751e-07	6.64347e-08	-4.61316e-07	1.73751e-07	-1.44543e-08	1.59297e-07	-1.10156e-06	2.78800e-07	-8.22761e-07	-2.66756e-07	2.62883e-08	-2.40468e-07
19.292	-8.30450e-07	1.68432e-07	-6.62018e-07	-6.75221e-07	1.10272e-07	-5.64949e-07	-5.38573e-07	-8.62962e-08	-6.24869e-07	-8.68292e-07	1.44464e-07	-7.23827e-07	-5.30785e-07	6.68167e-08	-4.63969e-07	1.73942e-07	-1.44702e-08	1.59472e-07	-1.10292e-06	2.79279e-07	-8.23643e-07	-2.69809e-07	2.65892e-08	-2.43220e-07
19.317	-8.33143e-07	1.68979e-07	-6.64164e-07	-6.77447e-07	1.10636e-07	-5.66811e-07	-5.40143e-07	-8.64481e-08	-6.26591e-07	-8.69651e-07	1.44690e-07	-7.24961e-07	-5.33802e-07	6.71964e-08	-4.66606e-07	1.74128e-07	-1.44857e-08	1.59643e-07	-1.10427e-06	2.79756e-07	-8.24512e-07	-2.72852e-07	2.68890e-08	-2.45963e-07
19.341	-8.35821e-07	1.69522e-07	-6.66299e-07	-6.79665e-07	1.10998e-07	-5.68667e-07	-5.41699e-07	-8.65965e-08	-6.28295e-07	-8.71004e-07	1.44915e-07	-7.26089e-07	-5.36801e-07	6.75740e-08	-4.69227e-07	1.74311e-07	-1.45009e-08	1.59810e-07	-1.10560e-06	2.80231e-07	-8.25368e-07	-2.75883e-07	2.71878e-08	-2.48695e-07
19.366	-8.38484e-07	1.70062e-07	-6.68422e-07	-6.81874e-07	1.11359e-07	-5.70516e-07	-5.43241e-07	-8.67415e-08	-6.29982e-07	-8.72350e-07	1.45139e-07	-7.27211e-07	-5.39783e-07	6.79493e-08	-4.71833e-07	1.74489e-07	-1.45157e-08	1.59973e-07	-1.10692e-06	2.80704e-07	-8.26213e-07	-2.78903e-07	2.74854e-08	-2.51417e-07
19.390	-8.41133e-07	1.70599e-07	-6.70534e-07	-6.84076e-07	1.11718e-07	-5.72358e-07	-5.44768e-07	-8.68830e-08	-6.31651e-07	-8.73690e-07	1.45362e-07	-7.28327e-07	-5.42746e-07	6.83224e-08	-4.74424e-07	1.74662e-07	-1.45301e-08	1.60132e-07	-1.10822e-06	2.81174e-07	-8.27046e-07	-2.81912e-07	2.77819e-08	-2.54130e-07
19.415	-8.43767e-07	1.71133e-07	-6.72634e-07	-6.86270e-07	1.12077e-07	-5.74193e-07	-5.46282e-07	-8.70212e-08	-6.33303e-07	-8.75022e-07	1.45584e-07	-7.29438e-07	-5.45692e-07	6.86932e-08	-4.76999e-07	1.74832e-07	-1.45442e-08	1.60288e-07	-1.10951e-06	2.81643e-07	-8.27866e-07	-2.84909e-07	2.80773e-08	-2.56832e-07
19.440	-8.46387e-07	1.71665e-07	-6.74722e-07	-6.88455e-07	1.12434e-07	-5.76022e-07	-5.47782e-07	-8.71559e-08	-6.34938e-07	-8.76347e-07	1.45804e-07	-7.30543e-07	-5.48620e-07	6.90618e-08	-4.79558e-07	1.74997e-07	-1.45579e-08	1.60439e-07	-1.11078e-06	2.82109e-07	-8.28674e-07	-2.87895e-07	2.83715e-08	-2.59523e-07
19.464	-8.48992e-07	1.72193e-07	-6.76799e-07	-6.90633e-07	1.12789e-07	-5.77843e-07	-5.49268e-07	-8.72873e-08	-6.36555e-07	-8.77665e-07	1.46024e-07	-7.31642e-07	-5.51530e-07	6.94281e-08	-4.82102e-07	1.75158e-07	-1.45713e-08	1.60586e-07	-1.11204e-06	2.82573e-07	-8.29470e-07	-2.90869e-07	2.86646e-08	-2.62205e-07
19.489	-8.51582e-07	1.72718e-07	-6.78864e-07	-6.92802e-07	1.13143e-07	-5.79658e-07	-5.50740e-07	-8.74154e-08	-6.38155e-07	-8.78976e-07	1.46242e-07	-7.32734e-07	-5.54422e-07	6.97922e-08	-4.84630e-07	1.75314e-07	-1.45843e-08	1.60730e-07	-1.11329e-06	2.83035e-07	-8.30254e-07	-2.93832e-07	2.89566e-08	-2.64876e-07
19.513	-8.54158e-07	1.73241e-07	-6.80917e-07	-6.94962e-07	1.13496e-07	-5.81466e-07	-5.52197e-07	-8.75401e-08	-6.39737e-07	-8.80280e-07	1.46459e-07	-7.33821e-07	-5.57297e-07	7.01540e-08	-4.87143e-07	1.75466e-07	-1.45970e-08	1.60869e-07	-1.11452e-06	2.83495e-07	-8.31026e-07	-2.96784e-07	2.92475e-08	-2.67536e-07
19.538	-8.56718e-07	1.73760e-07	-6.82958e-07	-6.97114e-07	1.13848e-07	-5.83266e-07	-5.53641e-07	-8.76614e-08	-6.41303e-07	-8.81577e-07	1.46674e-07	-7.34902e-07	-5.60153e-07	7.05135e-08	-4.89639e-07	1.75614e-07	-1.46093e-08	1.61005e-07	-1.11574e-06	2.83952e-07	-8.31786e-07	-2.99723e-07	2.95372e-08	-2.70186e-07
19.562	-8.59264e-07	1.74276e-07	-6.84987e-07	-6.99257e-07	1.14198e-07	-5.85060e-07	-5.55071e-07	-8.77795e-08	-6.42850e-07	-8.82866e-07	1.46889e-07	-7.35977e-07	-5.62991e-07	7.08708e-08	-4.92120e-07	1.75757e-07	-1.46212e-08	1.61136e-07	-1.11694e-06	2.84407e-07	-8.32534e-07	-3.02651e-07	2.98257e-08	-2.72825e-07
19.587	-8.61794e-07	1.74790e-07	-6.87005e-07	-7.01392e-07	1.14546e-07	-5.86846e-07	-5.56487e-07	-8.78943e-08	-6.44381e-07	-8.84148e-07	1.47102e-07	-7.37046e-07	-5.65811e-07	7.12258e-08	-4.94585e-07	1.75896e-07	-1.46328e-08	1.61264e-07	-1.11813e-06	2.84860e-07	-8.33270e-07	-3.05567e-07	3.01131e-08	-2.75454e-07
19.612	-8.64310e-07	1.75300e-07	-6.89010e-07	-7.03518e-07	1.14894e-07	-5.88624e-07	-5.57889e-07	-8.80059e-08	-6.45894e-07	-8.85422e-07	1.47314e-07	-7.38108e-07	-5.68613e-07	7.15785e-08	-4.97034e-07	1.76031e-07	-1.46440e-08	1.61387e-07	-1.11930e-06	2.85311e-07	-8.33994e-07	-3.08471e-07	3.03993e-08	-2.78072e-07
19.636	-8.66810e-07	1.75807e-07	-6.91003e-07	-7.05635e-07	1.15239e-07	-5.90395e-07	-5.59276e-07	-8.81142e-08	-6.47391e-07	-8.86690e-07	1.47525e-07	-7.39165e-07	-5.71397e-07	7.19289e-08	-4.99468e-07	1.76161e-07	-1.46548e-08	1.61506e-07	-1.12047e-06	2.85759e-07	-8.34706e-07	-3.11364e-07	3.06843e-08	-2.80679e-07
19.661	-8.69296e-07	1.76311e-07	-6.92985e-07	-7.07743e-07	1.15584e-07	-5.92159e-07	-5.60650e-07	-8.82193e-08	-6.48870e-07	-8.87949e-07	1.47735e-07	-7.40215e-07	-5.74162e-07	7.22770e-08	-5.01885e-07	1.76287e-07	-1.46653e-08	1.61622e-07	-1.12161e-06	2.86205e-07	-8.35406e-07	-3.14244e-07	3.09682e-08	-2.83276e-07
19.685	-8.71766e-07	1.76812e-07	-6.94954e-07	-7.09841e-07	1.15926e-07	-5.93915e-07	-5.62010e-07	-8.83212e-08	-6.50332e-07	-8.89202e-07	1.47943e-07	-7.41258e-07	-5.76909e-07	7.26229e-08	-5.04286e-07	1.76408e-07	-1.46753e-08	1.61733e-07	-1.12274e-06	2.86649e-07	-8.36094e-07	-3.17112e-07	3.12508e-08	-2.85861e-07
19.710	-8.74221e-07	1.77310e-07	-6.96911e-07	-7.11931e-07	1.16268e-07	-5.95664e-07	-5.63356e-07	-8.84200e-08	-6.51776e-07	-8.90446e-07	1.48150e-07	-7.42296e-07	-5.79638e-07	7.29664e-08	-5.06672e-07	1.76525e-07	-1.46851e-08	1.61840e-07	-1.12386e-06	2.87090e-07	-8.36770e-07	-3.19968e-07	3.15323e-08	-2.88436e-07
19.735	-8.76661e-07	1.77805e-07	-6.98856e-07	-7.14012e-07	1.16607e-07	-5.97404e-07	-5.64688e-07	-8.85155e-08	-6.53204e-07	-8.91683e-07	1.48356e-07	-7.43327e-07	-5.82349e-07	7.33077e-08	-5.09041e-07	1.76637e-07	-1.46944e-08	1.61943e-07	-1.12496e-06	2.87529e-07	-8.37434e-07	-3.22812e-07	3.18125e-08	-2.90999e-07
19.759	-8.79086e-07	1.78297e-07	-7.00789e-07	-7.16083e-07	1.16946e-07	-5.99137e-07	-5.66007e-07	-8.86080e-08	-6.54615e-07	-8.92913e-07	1.48560e-07	-7.44352e-07	-5.85041e-07	7.36466e-08	-5.11395e-07	1.76745e-07	-1.47034e-08	1.62042e-07	-1.12605e-06	2.87966e-07	-8.38086e-07	-3.25643e-07	3.20916e-08	-2.93552e-07
19.784	-8.81495e-07	1.78785e-07	-7.02710e-07	-7.18145e-07	1.17282e-07	-6.00862e-07	-5.67311e-07	-8.86973e-08	-6.56008e-07	-8.94134e-07	1.48764e-07	-7.45370e-07	-5.87715e-07	7.39832e-08	-5.13732e-07	1.76849e-07	-1.47120e-08	1.62137e-07	-1.12713e-06	2.88401e-07	-8.38727e-07	-3.28462e-07	3.23694e-08	-2.96093e-07
19.808	-8.83889e-07	1.79271e-07	-7.04618e-07	-7.20197e-07	1.17617e-07	-6.02579e-07	-5.68601e-07	-8.87835e-08	-6.57385e-07	-8.95348e-07	1.48966e-07	-7.46382e-07	-5.90371e-07	7.43175e-08	-5.16054e-07	1.76947e-07	-1.47202e-08	1.62227e-07	-1.12819e-06	2.88833e-07	-8.39355e-07	-3.31269e-07	3.26460e-08	-2.98623e-07
19.833	-8.86267e-07	1.79753e-07	-7.06514e-07	-7.22240e-07	1.17951e-07	-6.04289e-07	-5.69878e-07	-8.88667e-08	-6.58744e-07	-8.96554e-07	1.49166e-07	-7.47388e-07	-5.93008e-07	7.46494e-08	-5.18359e-07	1.77042e-07	-1.47281e-08	1.62314e-07	-1.12923e-06	2.89262e-07	-8.39972e-07	-3.34063e-07	3.29213e-08	-3.01142e-07
19.857	-8.88630e-07	1.80232e-07	-7.08397e-07	-7.24273e-07	1.18283e-07	-6.05990e-07	-5.71140e-07	-8.89468e-08	-6.60087e-07	-8.97752e-07	1.49366e-07	-7.48387e-07	-5.95627e-07	7.49791e-08	-5.20648e-07	1.77132e-07	-1.47355e-08	1.62396e-07	-1.13027e-06	2.89689e-07	-8.40577e-07	-3.36845e-07	3.31955e-08	-3.03650e-07
19.882	-8.90977e-07	1.80709e-07	-7.10269e-07	-7.26296e-07	1.18614e-07	-6.07682e-07	-5.72389e-07	-8.90238e-08	-6.61413e-07	-8.98943e-07	1.49564e-07	-7.49379e-07	-5.98227e-07	7.53064e-08	-5.22921e-07	1.77217e-07	-1.47426e-08	1.62474e-07	-1.13128e-06	2.90114e-07	-8.41170e-07	-3.39614e-07	3.34684e-08	-3.06146e-07
19.907	-8.93309e-07	1.81182e-07	-7.12127e-07	-7.28310e-07	1.18942e-07	-6.09367e-07	-5.73624e-07	-8.90979e-08	-6.62722e-07	-9.00125e-07	1.49760e-07	-7.50365e-07	-6.00809e-07	7.56314e-08	-5.25177e-07	1.77298e-07	-1.47494e-08	1.62548e-07	-1.13229e-06	2.90537e-07	-8.41751e-07	-3.42371e-07	3.37400e-08	-3.08631e-07
19.931	-8.95625e-07	1.81651e-07	-7.13974e-07	-7.30313e-07	1.19270e-07	-6.11044e-07	-5.74845e-07	-8.91690e-08	-6.64014e-07	-9.01300e-07	1.49956e-07	-7.51344e-07	-6.03372e-07	7.59540e-08	-5.27418e-07	1.77374e-07	-1.47557e-08	1.62618e-07	-1.13328e-06	2.90957e-07	-8.42321e-07	-3.45114e-07	3.40104e-08	-3.11104e-07
19.956	-8.97925e-07	1.82118e-07	-7.15808e-07	-7.32307e-07	1.19595e-07	-6.12712e-07	-5.76052e-07	-8.92370e-08	-6.65289e-07	-9.02466e-07	1.50150e-07	-7.52316e-07	-6.05916e-07	7.62743e-08	-5.29642e-07	1.77446e-07	-1.47617e-08	1.62684e-07	-1.13425e-06	2.91374e-07	-8.42879e-07	-3.47845e-07	3.42795e-08	-3.13566e-07
19.980	-9.00210e-07	1.82581e-07	-7.17629e-07	-7.34290e-07	1.19919e-07	-6.14371e-07	-5.77245e-07	-8.93022e-08	-6.66548e-07	-9.03624e-07	1.50343e-07	-7.53282e-07	-6.08442e-07	7.65923e-08	-5.31850e-07	1.77513e-07	-1.47673e-08	1.62746e-07	-1.13521e-06	2.91789e-07	-8.43425e-07	-3.50563e-07	3.45474e-08	-3.16016e-07
20.005	-9.02479e-07	1.83041e-07	-7.19438e-07	-7.36264e-07	1.20241e-07	-6.16022e-07	-5.78425e-07	-8.93644e-08	-6.67789e-07	-9.04774e-07	1.50534e-07	-7.54240e-07	-6.10949e-07	7.69079e-08	-5.34041e-07	1.77576e-07	-1.47725e-08	1.62803e-07	-1.13616e-06	2.92202e-07	-8.43959e-07	-3.53269e-07	3.48140e-08	-3.18455e-07
20.029	-9.04732e-07	1.83498e-07	-7.21234e-07	-7.38227e-07	1.20562e-07	-6.17665e-07	-5.79591e-07	-8.94237e-08	-6.69014e-07	-9.05916e-07	1.50724e-07	-7.55192e-07	-6.13437e-07	7.72211e-08	-5.36216e-07	1.77634e-07	-1.47773e-08	1.62856e-07	-1.13709e-06	2.92612e-07	-8.44482e-07	-3.55961e-07	3.50793e-08	-3.20882e-07
20.054	-9.06970e-07	1.83952e-07	-7.23017e-07	-7.40179e-07	1.20881e-07	-6.19299e-07	-5.80743e-07	-8.94802e-08	-6.70223e-07	-9.07050e-07	1.50913e-07	-7.56138e-07	-6.15907e-07	7.75320e-08	-5.38375e-07	1.77687e-07	-1.47818e-08	1.62906e-07	-1.13801e-06	2.93020e-07	-8.44993e-07	-3.58640e-07	3.53433e-08	-3.23297e-07
20.079	-9.09191e-07	1.84403e-07	-7.24788e-07	-7.42122e-07	1.21198e-07	-6.20924e-07	-5.81881e-07	-8.95338e-08	-6.71415e-07	-9.08176e-07	1.51100e-07	-7.57076e-07	-6.18358e-07	7.78406e-08	-5.40518e-07	1.77736e-07	-1.47858e-08	1.62950e-07	-1.13892e-06	2.93425e-07	-8.45492e-07	-3.61306e-07	3.56061e-08	-3.25700e-07
20.103	-9.11396e-07	1.84850e-07	-7.26546e-07	-7.44054e-07	1.21514e-07	-6.22540e-07	-5.83005e-07	-8.95845e-08	-6.72590e-07	-9.09293e-07	1.51286e-07	-7.58007e-07	-6.20790e-07	7.81467e-08	-5.42644e-07	1.77781e-07	-1.47895e-08	1.62991e-07	-1.13981e-06	2.93828e-07	-8.45980e-07	-3.63959e-07	3.58675e-08	-3.28092e-07
20.128	-9.13586e-07	1.85294e-07	-7.28292e-07	-7.45975e-07	1.21827e-07	-6.24148e-07	-5.84116e-07	-8.96324e-08	-6.73748e-07	-9.10402e-07	1.51470e-07	-7.58931e-07	-6.23204e-07	7.84506e-08	-5.44753e-07	1.77820e-07	-1.47928e-08	1.63028e-07	-1.14068e-06	2.94228e-07	-8.46456e-07	-3.66599e-07	3.61276e-08	-3.30471e-07
20.152	-9.15759e-07	1.85735e-07	-7.30024e-07	-7.47886e-07	1.22139e-07	-6.25746e-07	-5.85213e-07	-8.96776e-08	-6.74891e-07	-9.11502e-07	1.51653e-07	-7.59849e-07	-6.25598e-07	7.87520e-08	-5.46846e-07	1.77856e-07	-1.47958e-08	1.63060e-07	-1.14155e-06	2.94625e-07	-8.46920e-07	-3.69225e-07	3.63865e-08	-3.32839e-07
20.177	-9.17917e-07	1.86172e-07	-7.31744e-07	-7.49786e-07	1.22450e-07	-6.27336e-07	-5.86296e-07	-8.97199e-08	-6.76016e-07	-9.12594e-07	1.51835e-07	-7.60759e-07	-6.27974e-07	7.90511e-08	-5.48923e-07	1.77886e-07	-1.47983e-08	1.63088e-07	-1.14239e-06	2.95020e-07	-8.47373e-07	-3.71838e-07	3.66440e-08	-3.35194e-07
20.201	-9.20058e-07	1.86607e-07	-7.33451e-07	-7.51675e-07	1.22758e-07	-6.28917e-07	-5.87366e-07	-8.97595e-08	-6.77125e-07	-9.13677e-07	1.52015e-07	-7.61662e-07	-6.30331e-07	7.93478e-08	-5.50983e-07	1.77912e-07	-1.48005e-08	1.63112e-07	-1.14323e-06	2.95413e-07	-8.47815e-07	-3.74438e-07	3.69002e-08	-3.37538e-07
20.226	-9.22183e-07	1.87038e-07	-7.35145e-07	-7.53553e-07	1.23065e-07	-6.30488e-07	-5.88422e-07	-8.97964e-08	-6.78218e-07	-9.14752e-07	1.52194e-07	-7.62558e-07	-6.32669e-07	7.96421e-08	-5.53027e-07	1.77934e-07	-1.48023e-08	1.63132e-07	-1.14405e-06	2.95803e-07	-8.48245e-07	-3.77024e-07	3.71551e-08	-3.39869e-07
20.251	-9.24292e-07	1.87465e-07	-7.36826e-07	-7.55420e-07	1.23370e-07	-6.32050e-07	-5.89464e-07	-8.98306e-08	-6.79295e-07	-9.15819e-07	1.52372e-07	-7.63447e-07	-6.34988e-07	7.99340e-08	-5.55054e-07	1.77951e-07	-1.48037e-08	1.63147e-07	-1.14485e-06	2.96190e-07	-8.48663e-07	-3.79597e-07	3.74086e-08	-3.42189e-07
20.275	-9.26385e-07	1.87890e-07	-7.38495e-07	-7.57277e-07	1.23673e-07	-6.33604e-07	-5.90493e-07	-8.98621e-08	-6.80355e-07	-9.16876e-07	1.52548e-07	-7.64329e-07	-6.37288e-07	8.02236e-08	-5.57065e-07	1.77963e-07	-1.48047e-08	1.63158e-07	-1.14565e-06	2.96575e-07	-8.49070e-07	-3.82156e-07	3.76608e-08	-3.44496e-07
20.300	-9.28461e-07	1.88311e-07	-7.40150e-07	-7.59122e-07	1.23974e-07	-6.35147e-07	-5.91508e-07	-8.98909e-08	-6.81398e-07	-9.17925e-07	1.52722e-07	-7.65203e-07	-6.39570e-07	8.05107e-08	-5.59059e-07	1.77971e-07	-1.48053e-08	1.63165e-07	-1.14642e-06	2.96957e-07	-8.49466e-07	-3.84702e-07	3.79117e-08	-3.46790e-07
20.324	-9.30521e-07	1.88729e-07	-7.41792e-07	-7.60956e-07	1.24274e-07	-6.36682e-07	-5.92509e-07	-8.99171e-08	-6.82426e-07	-9.18966e-07	1.52895e-07	-7.66071e-07	-6.41832e-07	8.07955e-08	-5.61036e-07	1.77974e-07	-1.48056e-08	1.63168e-07	-1.14719e-06	2.97337e-07	-8.49850e-07	-3.87234e-07	3.81612e-08	-3.49073e-07
20.349	-9.32565e-07	1.89143e-07	-7.43421e-07	-7.62778e-07	1.24572e-07	-6.38207e-07	-5.93497e-07	-8.99407e-08	-6.83437e-07	-9.19997e-07	1.53067e-07	-7.66931e-07	-6.44075e-07	8.10779e-08	-5.62997e-07	1.77972e-07	-1.48055e-08	1.63167e-07	-1.14794e-06	2.97714e-07	-8.50222e-07	-3.89752e-07	3.84094e-08	-3.51343e-07
20.374	-9.34592e-07	1.89555e-07	-7.45037e-07	-7.64590e-07	1.24867e-07	-6.39722e-07	-5.94471e-07	-8.99617e-08	-6.84433e-07	-9.21020e-07	1.53237e-07	-7.67783e-07	-6.46299e-07	8.13578e-08	-5.64941e-07	1.77966e-07	-1.48050e-08	1.63161e-07	-1.14867e-06	2.98088e-07	-8.50584e-07	-3.92257e-07	3.86562e-08	-3.53600e-07
20.398	-9.36603e-07	1.89962e-07	-7.46640e-07	-7.66390e-07	1.25161e-07	-6.41228e-07	-5.95432e-07	-8.99802e-08	-6.85412e-07	-9.22034e-07	1.53406e-07	-7.68628e-07	-6.48504e-07	8.16354e-08	-5.66869e-07	1.77956e-07	-1.48041e-08	1.63152e-07	-1.14939e-06	2.98460e-07	-8.50933e-07	-3.94747e-07	3.89016e-08	-3.55846e-07
20.423	-9.38597e-07	1.90367e-07	-7.48230e-07	-7.68178e-07	1.25453e-07	-6.42725e-07	-5.96379e-07	-8.99960e-08	-6.86375e-07	-9.23039e-07	1.53573e-07	-7.69466e-07	-6.50690e-07	8.19106e-08	-5.68780e-07	1.77941e-07	-1.48028e-08	1.63138e-07	-1.15010e-06	2.98829e-07	-8.51272e-07	-3.97224e-07	3.91457e-08	-3.58078e-07
20.447	-9.40575e-07	1.90768e-07	-7.49807e-07	-7.69955e-07	1.25744e-07	-6.44211e-07	-5.97312e-07	-9.00094e-08	-6.87322e-07	-9.24035e-07	1.53739e-07	-7.70297e-07	-6.52857e-07	8.21834e-08	-5.70674e-07	1.77921e-07	-1.48012e-08	1.63120e-07	-1.15079e-06	2.99196e-07	-8.51599e-07	-3.99687e-07	3.93884e-08	-3.60298e-07
20.472	-9.42536e-07	1.91166e-07	-7.51371e-07	-7.71720e-07	1.26032e-07	-6.45688e-07	-5.98232e-07	-9.00203e-08	-6.88253e-07	-9.25022e-07	1.53903e-07	-7.71119e-07	-6.55005e-07	8.24538e-08	-5.72551e-07	1.77896e-07	-1.47992e-08	1.63097e-07	-1.15147e-06	2.99559e-07	-8.51915e-07	-4.02135e-07	3.96297e-08	-3.62506e-07
20.496	-9.44481e-07	1.91560e-07	-7.52921e-07	-7.73474e-07	1.26318e-07	-6.47155e-07	-5.99139e-07	-9.00287e-08	-6.89168e-07	-9.26000e-07	1.54066e-07	-7.71935e-07	-6.57134e-07	8.27217e-08	-5.74412e-07	1.77868e-07	-1.47967e-08	1.63071e-07	-1.15214e-06	2.99920e-07	-8.52220e-07	-4.04570e-07	3.98696e-08	-3.64700e-07
20.521	-9.46409e-07	1.91951e-07	-7.54458e-07	-7.75215e-07	1.26603e-07	-6.48613e-07	-6.00032e-07	-9.00346e-08	-6.90067e-07	-9.26969e-07	1.54227e-07	-7.72743e-07	-6.59243e-07	8.29873e-08	-5.76256e-07	1.77834e-07	-1.47940e-08	1.63040e-07	-1.15279e-06	3.00279e-07	-8.52513e-07	-4.06991e-07	4.01082e-08	-3.66882e-07
20.546	-9.48321e-07	1.92339e-07	-7.55982e-07	-7.76945e-07	1.26885e-07	-6.50060e-07	-6.00912e-07	-9.00381e-08	-6.90950e-07	-9.27929e-07	1.54386e-07	-7.73543e-07	-6.61334e-07	8.32504e-08	-5.78083e-07	1.77796e-07	-1.47908e-08	1.63005e-07	-1.15343e-06	3.00635e-07	-8.52795e-07	-4.09397e-07	4.03453e-08	-3.69052e-07
20.570	-9.50215e-07	1.92723e-07	-7.57492e-07	-7.78663e-07	1.27166e-07	-6.51497e-07	-6.01778e-07	-9.00392e-08	-6.91817e-07	-9.28880e-07	1.54545e-07	-7.74336e-07	-6.63405e-07	8.35112e-08	-5.79894e-07	1.77753e-07	-1.47873e-08	1.62966e-07	-1.15405e-06	3.00988e-07	-8.53066e-07	-4.11789e-07	4.05811e-08	-3.71208e-07
20.595	-9.52093e-07	1.93104e-07	-7.58989e-07	-7.80369e-07	1.27444e-07	-6.52924e-07	-6.02631e-07	-9.00379e-08	-6.92669e-07	-9.29822e-07	1.54701e-07	-7.75121e-07	-6.65457e-07	8.37695e-08	-5.81687e-07	1.77706e-07	-1.47833e-08	1.62923e-07	-1.15466e-06	3.01338e-07	-8.53326e-07	-4.14167e-07	4.08154e-08	-3.73352e-07
20.619	-9.53954e-07	1.93482e-07	-7.60473e-07	-7.82062e-07	1.27721e-07	-6.54342e-07	-6.03470e-07	-9.00342e-08	-6.93505e-07	-9.30754e-07	1.54856e-07	-7.75898e-07	-6.67490e-07	8.40254e-08	-5.83464e-07	1.77655e-07	-1.47790e-08	1.62876e-07	-1.15526e-06	3.01686e-07	-8.53574e-07	-4.16531e-07	4.10484e-08	-3.75483e-07
20.644	-9.55799e-07	1.93856e-07	-7.61943e-07	-7.83744e-07	1.27996e-07	-6.55748e-07	-6.04296e-07	-9.00283e-08	-6.94325e-07	-9.31678e-07	1.55010e-07	-7.76667e-07	-6.69503e-07	8.42788e-08	-5.85224e-07	1.77598e-07	-1.47744e-08	1.62824e-07	-1.15584e-06	3.02030e-07	-8.53812e-07	-4.18880e-07	4.12799e-08	-3.77600e-07
20.668	-9.57626e-07	1.94226e-07	-7.63400e-07	-7.85413e-07	1.28268e-07	-6.57145e-07	-6.05109e-07	-9.00200e-08	-6.95129e-07	-9.32591e-07	1.55162e-07	-7.77429e-07	-6.71498e-07	8.45299e-08	-5.86968e-07	1.77538e-07	-1.47693e-08	1.62768e-07	-1.15641e-06	3.02372e-07	-8.54038e-07	-4.21215e-07	4.15100e-08	-3.79705e-07
20.693	-9.59437e-07	1.94594e-07	-7.64843e-07	-7.87070e-07	1.28539e-07	-6.58532e-07	-6.05909e-07	-9.00094e-08	-6.95918e-07	-9.33496e-07	1.55313e-07	-7.78183e-07	-6.73473e-07	8.47785e-08	-5.88694e-07	1.77472e-07	-1.47639e-08	1.62709e-07	-1.15697e-06	3.02712e-07	-8.54253e-07	-4.23535e-07	4.17386e-08	-3.81797e-07
20.718	-9.61230e-07	1.94957e-07	-7.66273e-07	-7.88715e-07	1.28807e-07	-6.59908e-07	-6.06695e-07	-8.99965e-08	-6.96691e-07	-9.34391e-07	1.55462e-07	-7.78930e-07	-6.75428e-07	8.50247e-08	-5.90404e-07	1.77403e-07	-1.47581e-08	1.62645e-07	-1.15751e-06	3.03048e-07	-8.54457e-07	-4.25841e-07	4.19659e-08	-3.83875e-07
20.742	-9.63007e-07	1.95318e-07	-7.67689e-07	-7.90347e-07	1.29074e-07	-6.61273e-07	-6.07468e-07	-8.99814e-08	-6.97449e-07	-9.35277e-07	1.55609e-07	-7.79668e-07	-6.77365e-07	8.52685e-08	-5.92096e-07	1.77328e-07	-1.47519e-08	1.62577e-07	-1.15803e-06	3.03382e-07	-8.54650e-07	-4.28133e-07	4.21917e-08	-3.85941e-07
20.767	-9.64767e-07	1.95675e-07	-7.69092e-07	-7.91967e-07	1.29338e-07	-6.62629e-07	-6.08227e-07	-8.99641e-08	-6.98191e-07	-9.36153e-07	1.55755e-07	-7.80398e-07	-6.79282e-07	8.55098e-08	-5.93772e-07	1.77250e-07	-1.47454e-08	1.62504e-07	-1.15855e-06	3.03713e-07	-8.54833e-07	-4.30409e-07	4.24161e-08	-3.87993e-07
20.791	-9.66509e-07	1.96028e-07	-7.70481e-07	-7.93574e-07	1.29601e-07	-6.63973e-07	-6.08974e-07	-8.99446e-08	-6.98918e-07	-9.37020e-07	1.55899e-07	-7.81121e-07	-6.81180e-07	8.57488e-08	-5.95431e-07	1.77167e-07	-1.47384e-08	1.62428e-07	-1.15905e-06	3.04042e-07	-8.55004e-07	-4.32671e-07	4.26390e-08	-3.90032e-07
20.816	-9.68235e-07	1.96378e-07	-7.71857e-07	-7.95169e-07	1.29861e-07	-6.65307e-07	-6.09707e-07	-8.99229e-08	-6.99630e-07	-9.37877e-07	1.56042e-07	-7.81836e-07	-6.83059e-07	8.59852e-08	-5.97073e-07	1.77079e-07	-1.47311e-08	1.62348e-07	-1.15953e-06	3.04367e-07	-8.55164e-07	-4.34919e-07	4.28604e-08	-3.92058e-07
20.840	-9.69944e-07	1.96725e-07	-7.73219e-07	-7.96751e-07	1.30120e-07	-6.66631e-07	-6.10427e-07	-8.98991e-08	-7.00326e-07	-9.38725e-07	1.56183e-07	-7.82542e-07	-6.84918e-07	8.62193e-08	-5.98699e-07	1.76987e-07	-1.47235e-08	1.62263e-07	-1.16000e-06	3.04690e-07	-8.55313e-07	-4.37151e-07	4.30805e-08	-3.94071e-07
20.865	-9.71635e-07	1.97068e-07	-7.74567e-07	-7.98320e-07	1.30376e-07	-6.67944e-07	-6.11133e-07	-8.98731e-08	-7.01007e-07	-9.39563e-07	1.56322e-07	-7.83241e-07	-6.86758e-07	8.64509e-08	-6.00307e-07	1.76890e-07	-1.47154e-08	1.62175e-07	-1.16046e-06	3.05010e-07	-8.55451e-07	-4.39369e-07	4.32990e-08	-3.96070e-07
20.890	-9.73309e-07	1.97407e-07	-7.75902e-07	-7.99876e-07	1.30630e-07	-6.69246e-07	-6.11827e-07	-8.98451e-08	-7.01672e-07	-9.40391e-07	1.56460e-07	-7.83931e-07	-6.88578e-07	8.66801e-08	-6.01898e-07	1.76789e-07	-1.47070e-08	1.62082e-07	-1.16090e-06	3.05327e-07	-8.55578e-07	-4.41572e-07	4.35161e-08	-3.98056e-07
20.914	-9.74966e-07	1.97743e-07	-7.77223e-07	-8.01419e-07	1.30882e-07	-6.70537e-07	-6.12508e-07	-8.98149e-08	-7.02323e-07	-9.41210e-07	1.56596e-07	-7.84614e-07	-6.90379e-07	8.69068e-08	-6.03473e-07	1.76684e-07	-1.46983e-08	1.61985e-07	-1.16134e-06	3.05641e-07	-8.55695e-07	-4.43760e-07	4.37317e-08	-4.00028e-07
20.939	-9.76606e-07	1.98076e-07	-7.78530e-07	-8.02950e-07	1.31132e-07	-6.71818e-07	-6.13175e-07	-8.97827e-08	-7.02958e-07	-9.42019e-07	1.56731e-07	-7.85288e-07	-6.92161e-07	8.71311e-08	-6.05030e-07	1.76574e-07	-1.46891e-08	1.61885e-07	-1.16175e-06	3.05952e-07	-8.55800e-07	-4.45933e-07	4.39459e-08	-4.01987e-07
20.963	-9.78229e-07	1.98405e-07	-7.79824e-07	-8.04467e-07	1.31380e-07	-6.73087e-07	-6.13829e-07	-8.97485e-08	-7.03578e-07	-9.42818e-07	1.56864e-07	-7.85955e-07	-6.93924e-07	8.73530e-08	-6.06571e-07	1.76459e-07	-1.46796e-08	1.61780e-07	-1.16216e-06	3.06261e-07	-8.55895e-07	-4.48091e-07	4.41586e-08	-4.03933e-07
20.988	-9.79834e-07	1.98731e-07	-7.81103e-07	-8.05971e-07	1.31626e-07	-6.74346e-07	-6.14471e-07	-8.97123e-08	-7.04183e-07	-9.43608e-07	1.56995e-07	-7.86613e-07	-6.95667e-07	8.75724e-08	-6.08094e-07	1.76341e-07	-1.46697e-08	1.61671e-07	-1.16255e-06	3.06566e-07	-8.55979e-07	-4.50234e-07	4.43698e-08	-4.05864e-07
21.012	-9.81422e-07	1.99053e-07	-7.82369e-07	-8.07462e-07	1.31869e-07	-6.75593e-07	-6.15099e-07	-8.96741e-08	-7.04773e-07	-9.44387e-07	1.57125e-07	-7.87263e-07	-6.97390e-07	8.77893e-08	-6.09601e-07	1.76218e-07	-1.46595e-08	1.61558e-07	-1.16292e-06	3.06869e-07	-8.56052e-07	-4.52362e-07	4.45795e-08	-4.07783e-07
21.037	-9.82992e-07	1.99371e-07	-7.83621e-07	-8.08940e-07	1.32110e-07	-6.76830e-07	-6.15714e-07	-8.96339e-08	-7.05348e-07	-9.45157e-07	1.57253e-07	-7.87904e-07	-6.99094e-07	8.80039e-08	-6.11091e-07	1.76090e-07	-1.46489e-08	1.61441e-07	-1.16328e-06	3.07169e-07	-8.56115e-07	-4.54475e-07	4.47877e-08	-4.09687e-07
21.062	-9.84546e-07	1.99686e-07	-7.84859e-07	-8.10405e-07	1.32350e-07	-6.78055e-07	-6.16317e-07	-8.95918e-08	-7.05908e-07	-9.45917e-07	1.57379e-07	-7.88538e-07	-7.00779e-07	8.82160e-08	-6.12563e-07	1.75959e-07	-1.46379e-08	1.61321e-07	-1.16363e-06	3.07466e-07	-8.56166e-07	-4.56573e-07	4.49944e-08	-4.11578e-07
21.086	-9.86081e-07	1.99998e-07	-7.86084e-07	-8.11856e-07	1.32587e-07	-6.79269e-07	-6.16906e-07	-8.95478e-08	-7.06454e-07	-9.46667e-07	1.57504e-07	-7.89163e-07	-7.02445e-07	8.84256e-08	-6.14019e-07	1.75823e-07	-1.46266e-08	1.61196e-07	-1.16397e-06	3.07760e-07	-8.56207e-07	-4.58655e-07	4.51996e-08	-4.13456e-07
21.111	-9.87600e-07	2.00306e-07	-7.87294e-07	-8.13293e-07	1.32821e-07	-6.80472e-07	-6.17482e-07	-8.95019e-08	-7.06984e-07	-9.47407e-07	1.57627e-07	-7.89780e-07	-7.04091e-07	8.86328e-08	-6.15458e-07	1.75682e-07	-1.46150e-08	1.61067e-07	-1.16429e-06	3.08052e-07	-8.56238e-07	-4.60722e-07	4.54033e-08	-4.15319e-07
21.135	-9.89101e-07	2.00610e-07	-7.88491e-07	-8.14718e-07	1.33054e-07	-6.81664e-07	-6.18046e-07	-8.94541e-08	-7.07500e-07	-9.48137e-07	1.57749e-07	-7.90388e-07	-7.05717e-07	8.88375e-08	-6.16879e-07	1.75538e-07	-1.46029e-08	1.60935e-07	-1.16460e-06	3.08340e-07	-8.56257e-07	-4.62774e-07	4.56056e-08	-4.17169e-07
21.160	-9.90584e-07	2.00911e-07	-7.89673e-07	-8.16129e-07	1.33284e-07	-6.82844e-07	-6.18597e-07	-8.94045e-08	-7.08001e-07	-9.48857e-07	1.57868e-07	-7.90989e-07	-7.07324e-07	8.90398e-08	-6.18284e-07	1.75389e-07	-1.45905e-08	1.60798e-07	-1.16489e-06	3.08625e-07	-8.56266e-07	-4.64811e-07	4.58063e-08	-4.19005e-07
21.185	-9.92050e-07	2.01208e-07	-7.90842e-07	-8.17526e-07	1.33513e-07	-6.84013e-07	-6.19134e-07	-8.93530e-08	-7.08487e-07	-9.49567e-07	1.57986e-07	-7.91580e-07	-7.08912e-07	8.92397e-08	-6.19672e-07	1.75235e-07	-1.45778e-08	1.60658e-07	-1.16517e-06	3.08908e-07	-8.56265e-07	-4.66832e-07	4.60054e-08	-4.20827e-07
21.209	-9.93498e-07	2.01502e-07	-7.91996e-07	-8.18909e-07	1.33738e-07	-6.85171e-07	-6.19659e-07	-8.92998e-08	-7.08959e-07	-9.50266e-07	1.58103e-07	-7.92164e-07	-7.10480e-07	8.94371e-08	-6.21043e-07	1.75078e-07	-1.45647e-08	1.60513e-07	-1.16544e-06	3.09187e-07	-8.56253e-07	-4.68838e-07	4.62031e-08	-4.22635e-07
21.234	-9.94929e-07	2.01792e-07	-7.93137e-07	-8.20279e-07	1.33962e-07	-6.86317e-07	-6.20172e-07	-8.92448e-08	-7.09416e-07	-9.50956e-07	1.58218e-07	-7.92738e-07	-7.12029e-07	8.96320e-08	-6.22396e-07	1.74916e-07	-1.45512e-08	1.60365e-07	-1.16569e-06	3.09464e-07	-8.56230e-07	-4.70828e-07	4.63993e-08	-4.24429e-07
21.258	-9.96342e-07	2.02079e-07	-7.94263e-07	-8.21635e-07	1.34184e-07	-6.87452e-07	-6.20671e-07	-8.91881e-08	-7.09859e-07	-9.51635e-07	1.58331e-07	-7.93305e-07	-7.13558e-07	8.98246e-08	-6.23733e-07	1.74750e-07	-1.45374e-08	1.60213e-07	-1.16593e-06	3.09738e-07	-8.56197e-07	-4.72803e-07	4.65939e-08	-4.26209e-07
21.283	-9.97738e-07	2.02362e-07	-7.95376e-07	-8.22978e-07	1.34403e-07	-6.88575e-07	-6.21158e-07	-8.91296e-08	-7.10287e-07	-9.52305e-07	1.58442e-07	-7.93863e-07	-7.15068e-07	9.00146e-08	-6.25053e-07	1.74580e-07	-1.45233e-08	1.60057e-07	-1.16616e-06	3.10009e-07	-8.56153e-07	-4.74762e-07	4.67869e-08	-4.27975e-07
21.307	-9.99116e-07	2.02641e-07	-7.96474e-07	-8.24306e-07	1.34620e-07	-6.89686e-07	-6.21632e-07	-8.90695e-08	-7.10701e-07	-9.52964e-07	1.58552e-07	-7.94412e-07	-7.16558e-07	9.02022e-08	-6.26356e-07	1.74406e-07	-1.45088e-08	1.59897e-07	-1.16638e-06	3.10276e-07	-8.56099e-07	-4.76706e-07	4.69785e-08	-4.29727e-07
21.332	-1.00048e-06	2.02917e-07	-7.97559e-07	-8.25621e-07	1.34835e-07	-6.90786e-07	-6.22093e-07	-8.90076e-08	-7.11101e-07	-9.53612e-07	1.58660e-07	-7.94953e-07	-7.18029e-07	9.03874e-08	-6.27641e-07	1.74228e-07	-1.44940e-08	1.59734e-07	-1.16658e-06	3.10541e-07	-8.56035e-07	-4.78634e-07	4.71685e-08	-4.31465e-07
21.357	-1.00182e-06	2.03189e-07	-7.98629e-07	-8.26921e-07	1.35047e-07	-6.91874e-07	-6.22542e-07	-8.89441e-08	-7.11486e-07	-9.54251e-07	1.58766e-07	-7.95485e-07	-7.19480e-07	9.05701e-08	-6.28910e-07	1.74045e-07	-1.44788e-08	1.59567e-07	-1.16676e-06	3.10803e-07	-8.55960e-07	-4.80546e-07	4.73570e-08	-4.33189e-07
21.381	-1.00314e-06	2.03458e-07	-7.99685e-07	-8.28208e-07	1.35257e-07	-6.92951e-07	-6.22978e-07	-8.88790e-08	-7.11857e-07	-9.54879e-07	1.58870e-07	-7.96009e-07	-7.20912e-07	9.07503e-08	-6.30162e-07	1.73859e-07	-1.44633e-08	1.59396e-07	-1.16694e-06	3.11062e-07	-8.55874e-07	-4.82443e-07	4.75439e-08	-4.34899e-07
21.406	-1.00445e-06	2.03723e-07	-8.00727e-07	-8.29480e-07	1.35465e-07	-6.94015e-07	-6.23401e-07	-8.88123e-08	-7.12213e-07	-9.55497e-07	1.58973e-07	-7.96524e-07	-7.22325e-07	9.09281e-08	-6.31396e-07	1.73668e-07	-1.44474e-08	1.59221e-07	-1.16710e-06	3.11318e-07	-8.55779e-07	-4.84324e-07	4.77292e-08	-4.36595e-07
21.430	-1.00574e-06	2.03985e-07	-8.01754e-07	-8.30738e-07	1.35670e-07	-6.95068e-07	-6.23812e-07	-8.87440e-08	-7.12556e-07	-9.56104e-07	1.59074e-07	-7.97030e-07	-7.23718e-07	9.11035e-08	-6.32614e-07	1.73473e-07	-1.44312e-08	1.59042e-07	-1.16724e-06	3.11571e-07	-8.55673e-07	-4.86189e-07	4.79131e-08	-4.38276e-07
21.455	-1.00701e-06	2.04243e-07	-8.02768e-07	-8.31983e-07	1.35874e-07	-6.96109e-07	-6.24210e-07	-8.86741e-08	-7.12884e-07	-9.56701e-07	1.59173e-07	-7.97528e-07	-7.25091e-07	9.12764e-08	-6.33815e-07	1.73275e-07	-1.44147e-08	1.58860e-07	-1.16738e-06	3.11821e-07	-8.55556e-07	-4.88039e-07	4.80953e-08	-4.39943e-07
21.479	-1.00826e-06	2.04497e-07	-8.03767e-07	-8.33212e-07	1.36074e-07	-6.97138e-07	-6.24596e-07	-8.86027e-08	-7.13198e-07	-9.57287e-07	1.59271e-07	-7.98016e-07	-7.26445e-07	9.14468e-08	-6.34998e-07	1.73072e-07	-1.43978e-08	1.58674e-07	-1.16750e-06	3.12068e-07	-8.55430e-07	-4.89872e-07	4.82760e-08	-4.41596e-07
21.504	-1.00950e-06	2.04747e-07	-8.04752e-07	-8.34428e-07	1.36273e-07	-6.98155e-07	-6.24969e-07	-8.85298e-08	-7.13499e-07	-9.57864e-07	1.59367e-07	-7.98497e-07	-7.27780e-07	9.16148e-08	-6.36165e-07	1.72865e-07	-1.43806e-08	1.58485e-07	-1.16760e-06	3.12312e-07	-8.55293e-07	-4.91690e-07	4.84551e-08	-4.43235e-07
21.529	-1.01072e-06	2.04994e-07	-8.05723e-07	-8.35629e-07	1.36469e-07	-6.99160e-07	-6.25330e-07	-8.84554e-08	-7.13785e-07	-9.58429e-07	1.59461e-07	-7.98968e-07	-7.29095e-07	9.17804e-08	-6.37314e-07	1.72654e-07	-1.43631e-08	1.58291e-07	-1.16770e-06	3.12552e-07	-8.55146e-07	-4.93491e-07	4.86327e-08	-4.44859e-07
21.553	-1.01192e-06	2.05238e-07	-8.06680e-07	-8.36816e-07	1.36663e-07	-7.00153e-07	-6.25678e-07	-8.83795e-08	-7.14057e-07	-9.58984e-07	1.59553e-07	-7.99431e-07	-7.30390e-07	9.19435e-08	-6.38447e-07	1.72440e-07	-1.43452e-08	1.58095e-07	-1.16778e-06	3.12790e-07	-8.54989e-07	-4.95277e-07	4.88087e-08	-4.46468e-07
21.578	-1.01310e-06	2.05478e-07	-8.07622e-07	-8.37988e-07	1.36854e-07	-7.01134e-07	-6.26014e-07	-8.83022e-08	-7.14316e-07	-9.59528e-07	1.59644e-07	-7.99885e-07	-7.31667e-07	9.21041e-08	-6.39563e-07	1.72221e-07	-1.43270e-08	1.57894e-07	-1.16785e-06	3.13025e-07	-8.54821e-07	-4.97047e-07	4.89831e-08	-4.48064e-07
21.602	-1.01426e-06	2.05714e-07	-8.08550e-07	-8.39146e-07	1.37043e-07	-7.02103e-07	-6.26337e-07	-8.82235e-08	-7.14561e-07	-9.60062e-07	1.59733e-07	-8.00330e-07	-7.32923e-07	9.22624e-08	-6.40661e-07	1.71999e-07	-1.43085e-08	1.57690e-07	-1.16790e-06	3.13257e-07	-8.54644e-07	-4.98801e-07	4.91559e-08	-4.49645e-07
21.627	-1.01541e-06	2.05946e-07	-8.09464e-07	-8.40290e-07	1.37230e-07	-7.03060e-07	-6.26649e-07	-8.81434e-08	-7.14792e-07	-9.60585e-07	1.59820e-07	-8.00766e-07	-7.34161e-07	9.24181e-08	-6.41743e-07	1.71772e-07	-1.42897e-08	1.57483e-07	-1.16794e-06	3.13486e-07	-8.54456e-07	-5.00538e-07	4.93271e-08	-4.51211e-07
21.651	-1.01654e-06	2.06175e-07	-8.10363e-07	-8.41419e-07	1.37415e-07	-7.04004e-07	-6.26947e-07	-8.80619e-08	-7.15009e-07	-9.61098e-07	1.59905e-07	-8.01193e-07	-7.35379e-07	9.25714e-08	-6.42807e-07	1.71542e-07	-1.42705e-08	1.57272e-07	-1.16797e-06	3.13711e-07	-8.54258e-07	-5.02260e-07	4.94968e-08	-4.52763e-07
21.676	-1.01765e-06	2.06400e-07	-8.11248e-07	-8.42533e-07	1.37596e-07	-7.04936e-07	-6.27234e-07	-8.79790e-08	-7.15213e-07	-9.61600e-07	1.59988e-07	-8.01611e-07	-7.36577e-07	9.27223e-08	-6.43855e-07	1.71308e-07	-1.42511e-08	1.57057e-07	-1.16798e-06	3.13934e-07	-8.54050e-07	-5.03965e-07	4.96649e-08	-4.54300e-07
21.701	-1.01874e-06	2.06622e-07	-8.12119e-07	-8.43632e-07	1.37776e-07	-7.05856e-07	-6.27508e-07	-8.78949e-08	-7.15403e-07	-9.62091e-07	1.60070e-07	-8.02021e-07	-7.37756e-07	9.28707e-08	-6.44885e-07	1.71070e-07	-1.42313e-08	1.56839e-07	-1.16799e-06	3.14153e-07	-8.53833e-07	-5.05655e-07	4.98313e-08	-4.55823e-07
21.725	-1.01981e-06	2.06840e-07	-8.12975e-07	-8.44717e-07	1.37953e-07	-7.06764e-07	-6.27770e-07	-8.78094e-08	-7.15580e-07	-9.62572e-07	1.60150e-07	-8.02421e-07	-7.38915e-07	9.30166e-08	-6.45899e-07	1.70829e-07	-1.42112e-08	1.56618e-07	-1.16797e-06	3.14370e-07	-8.53605e-07	-5.07328e-07	4.99962e-08	-4.57331e-07
21.750	-1.02087e-06	2.07054e-07	-8.13817e-07	-8.45787e-07	1.38128e-07	-7.07659e-07	-6.28020e-07	-8.77226e-08	-7.15743e-07	-9.63041e-07	1.60228e-07	-8.02813e-07	-7.40056e-07	9.31602e-08	-6.46895e-07	1.70584e-07	-1.41908e-08	1.56393e-07	-1.16795e-06	3.14583e-07	-8.53367e-07	-5.08984e-07	5.01595e-08	-4.58825e-07
21.774	-1.02191e-06	2.07264e-07	-8.14645e-07	-8.46842e-07	1.38300e-07	-7.08542e-07	-6.28258e-07	-8.76346e-08	-7.15893e-07	-9.63500e-07	1.60305e-07	-8.03196e-07	-7.41176e-07	9.33012e-08	-6.47875e-07	1.70335e-07	-1.41701e-08	1.56164e-07	-1.16791e-06	3.14794e-07	-8.53119e-07	-5.10625e-07	5.03212e-08	-4.60304e-07
21.799	-1.02293e-06	2.07471e-07	-8.15458e-07	-8.47883e-07	1.38470e-07	-7.09413e-07	-6.28483e-07	-8.75454e-08	-7.16029e-07	-9.63949e-07	1.60379e-07	-8.03569e-07	-7.42277e-07	9.34399e-08	-6.48838e-07	1.70082e-07	-1.41491e-08	1.55933e-07	-1.16786e-06	3.15001e-07	-8.52862e-07	-5.12249e-07	5.04812e-08	-4.61768e-07
21.823	-1.02393e-06	2.07674e-07	-8.16257e-07	-8.48908e-07	1.38638e-07	-7.10271e-07	-6.28697e-07	-8.74549e-08	-7.16152e-07	-9.64386e-07	1.60452e-07	-8.03934e-07	-7.43359e-07	9.35760e-08	-6.49783e-07	1.69826e-07	-1.41277e-08	1.55698e-07	-1.16780e-06	3.15205e-07	-8.52594e-07	-5.13857e-07	5.06397e-08	-4.63218e-07
21.848	-1.02491e-06	2.07874e-07	-8.17041e-07	-8.49919e-07	1.38803e-07	-7.11116e-07	-6.28898e-07	-8.73632e-08	-7.16262e-07	-9.64813e-07	1.60523e-07	-8.04290e-07	-7.44422e-07	9.37098e-08	-6.50712e-07	1.69566e-07	-1.41061e-08	1.55460e-07	-1.16772e-06	3.15406e-07	-8.52317e-07	-5.15449e-07	5.07966e-08	-4.64652e-07
21.873	-1.02588e-06	2.08070e-07	-8.17811e-07	-8.50915e-07	1.38965e-07	-7.11949e-07	-6.29088e-07	-8.72704e-08	-7.16358e-07	-9.65228e-07	1.60592e-07	-8.04636e-07	-7.45465e-07	9.38411e-08	-6.51624e-07	1.69302e-07	-1.40842e-08	1.55218e-07	-1.16763e-06	3.15604e-07	-8.52030e-07	-5.17024e-07	5.09518e-08	-4.66072e-07
21.897	-1.02683e-06	2.08262e-07	-8.18566e-07	-8.51895e-07	1.39126e-07	-7.12770e-07	-6.29265e-07	-8.71764e-08	-7.16441e-07	-9.65633e-07	1.60660e-07	-8.04974e-07	-7.46488e-07	9.39700e-08	-6.52519e-07	1.69035e-07	-1.40620e-08	1.54973e-07	-1.16753e-06	3.15799e-07	-8.51733e-07	-5.18583e-07	5.11054e-08	-4.67478e-07
21.922	-1.02776e-06	2.08450e-07	-8.19307e-07	-8.52861e-07	1.39283e-07	-7.13578e-07	-6.29430e-07	-8.70813e-08	-7.16512e-07	-9.66027e-07	1.60725e-07	-8.05302e-07	-7.47493e-07	9.40964e-08	-6.53396e-07	1.68764e-07	-1.40395e-08	1.54725e-07	-1.16742e-06	3.15991e-07	-8.51427e-07	-5.20126e-07	5.12574e-08	-4.68868e-07
21.946	-1.02867e-06	2.08635e-07	-8.20033e-07	-8.53811e-07	1.39438e-07	-7.14373e-07	-6.29584e-07	-8.69851e-08	-7.16569e-07	-9.66410e-07	1.60789e-07	-8.05621e-07	-7.48478e-07	9.42204e-08	-6.54257e-07	1.68490e-07	-1.40167e-08	1.54474e-07	-1.16729e-06	3.16179e-07	-8.51110e-07	-5.21651e-07	5.14078e-08	-4.70244e-07
21.971	-1.02956e-06	2.08816e-07	-8.20745e-07	-8.54747e-07	1.39591e-07	-7.15156e-07	-6.29725e-07	-8.68878e-08	-7.16613e-07	-9.66782e-07	1.60851e-07	-8.05931e-07	-7.49443e-07	9.43419e-08	-6.55101e-07	1.68213e-07	-1.39936e-08	1.54219e-07	-1.16715e-06	3.16365e-07	-8.50784e-07	-5.23161e-07	5.15566e-08	-4.71604e-07
21.996	-1.03044e-06	2.08994e-07	-8.21443e-07	-8.55667e-07	1.39742e-07	-7.15926e-07	-6.29855e-07	-8.67894e-08	-7.16644e-07	-9.67143e-07	1.60911e-07	-8.06232e-07	-7.50389e-07	9.44610e-08	-6.55928e-07	1.67932e-07	-1.39702e-08	1.53961e-07	-1.16700e-06	3.16547e-07	-8.50448e-07	-5.24654e-07	5.17037e-08	-4.72950e-07
22.020	-1.03129e-06	2.09168e-07	-8.22126e-07	-8.56572e-07	1.39889e-07	-7.16683e-07	-6.29972e-07	-8.66900e-08	-7.16662e-07	-9.67493e-07	1.60969e-07	-8.06524e-07	-7.51316e-07	9.45777e-08	-6.56739e-07	1.67647e-07	-1.39465e-08	1.53701e-07	-1.16683e-06	3.16727e-07	-8.50103e-07	-5.26130e-07	5.18492e-08	-4.74281e-07
22.045	-1.03213e-06	2.09338e-07	-8.22794e-07	-8.57462e-07	1.40035e-07	-7.17427e-07	-6.30078e-07	-8.65896e-08	-7.16668e-07	-9.67832e-07	1.61025e-07	-8.06807e-07	-7.52224e-07	9.46919e-08	-6.57532e-07	1.67359e-07	-1.39226e-08	1.53437e-07	-1.16665e-06	3.16903e-07	-8.49748e-07	-5.27590e-07	5.19930e-08	-4.75597e-07
22.069	-1.03295e-06	2.09504e-07	-8.23448e-07	-8.58337e-07	1.40177e-07	-7.18159e-07	-6.30172e-07	-8.64882e-08	-7.16661e-07	-9.68160e-07	1.61080e-07	-8.07080e-07	-7.53112e-07	9.48038e-08	-6.58308e-07	1.67068e-07	-1.38984e-08	1.53170e-07	-1.16646e-06	3.17076e-07	-8.49383e-07	-5.29033e-07	5.21353e-08	-4.76898e-07
22.094	-1.03375e-06	2.09667e-07	-8.24087e-07	-8.59196e-07	1.40318e-07	-7.18878e-07	-6.30255e-07	-8.63858e-08	-7.16641e-07	-9.68477e-07	1.61133e-07	-8.07344e-07	-7.53981e-07	9.49131e-08	-6.59068e-07	1.66774e-07	-1.38739e-08	1.52900e-07	-1.16625e-06	3.17245e-07	-8.49009e-07	-5.30460e-07	5.22758e-08	-4.78184e-07
22.118	-1.03454e-06	2.09826e-07	-8.24712e-07	-8.60040e-07	1.40456e-07	-7.19584e-07	-6.30325e-07	-8.62825e-08	-7.16608e-07	-9.68783e-07	1.61184e-07	-8.07600e-07	-7.54831e-07	9.50201e-08	-6.59811e-07	1.66476e-07	-1.38491e-08	1.52627e-07	-1.16604e-06	3.17412e-07	-8.48626e-07	-5.31870e-07	5.24148e-08	-4.79455e-07
22.143	-1.03530e-06	2.09981e-07	-8.25322e-07	-8.60869e-07	1.40591e-07	-7.20278e-07	-6.30384e-07	-8.61782e-08	-7.16562e-07	-9.69078e-07	1.61233e-07	-8.07845e-07	-7.55661e-07	9.51246e-08	-6.60536e-07	1.66175e-07	-1.38240e-08	1.52351e-07	-1.16581e-06	3.17576e-07	-8.48233e-07	-5.33263e-07	5.25521e-08	-4.80711e-07
22.168	-1.03605e-06	2.10132e-07	-8.25917e-07	-8.61682e-07	1.40724e-07	-7.20958e-07	-6.30432e-07	-8.60730e-08	-7.16505e-07	-9.69362e-07	1.61280e-07	-8.08082e-07	-7.56472e-07	9.52267e-08	-6.61245e-07	1.65871e-07	-1.37987e-08	1.52072e-07	-1.16557e-06	3.17736e-07	-8.47830e-07	-5.34639e-07	5.26877e-08	-4.81952e-07
22.192	-1.03678e-06	2.10280e-07	-8.26498e-07	-8.62480e-07	1.40854e-07	-7.21626e-07	-6.30467e-07	-8.59670e-08	-7.16434e-07	-9.69634e-07	1.61325e-07	-8.08309e-07	-7.57264e-07	9.53264e-08	-6.61938e-07	1.65563e-07	-1.37732e-08	1.51790e-07	-1.16531e-06	3.17893e-07	-8.47418e-07	-5.35999e-07	5.28217e-08	-4.83177e-07
22.217	-1.03749e-06	2.10424e-07	-8.27065e-07	-8.63262e-07	1.40982e-07	-7.22280e-07	-6.30491e-07	-8.58600e-08	-7.16351e-07	-9.69896e-07	1.61369e-07	-8.08527e-07	-7.58037e-07	9.54237e-08	-6.62613e-07	1.65253e-07	-1.37473e-08	1.51506e-07	-1.16504e-06	3.18047e-07	-8.46997e-07	-5.37342e-07	5.29541e-08	-4.84388e-07
22.241	-1.03818e-06	2.10565e-07	-8.27617e-07	-8.64029e-07	1.41107e-07	-7.22922e-07	-6.30504e-07	-8.57523e-08	-7.16256e-07	-9.70146e-07	1.61410e-07	-8.08736e-07	-7.58790e-07	9.55185e-08	-6.63271e-07	1.64939e-07	-1.37212e-08	1.51218e-07	-1.16476e-06	3.18198e-07	-8.46566e-07	-5.38669e-07	5.30848e-08	-4.85584e-07
22.266	-1.03886e-06	2.10701e-07	-8.28154e-07	-8.64781e-07	1.41230e-07	-7.23551e-07	-6.30504e-07	-8.56437e-08	-7.16148e-07	-9.70386e-07	1.61450e-07	-8.08935e-07	-7.59524e-07	9.56109e-08	-6.63913e-07	1.64623e-07	-1.36949e-08	1.50928e-07	-1.16447e-06	3.18346e-07	-8.46126e-07	-5.39978e-07	5.32138e-08	-4.86764e-07
22.290	-1.03951e-06	2.10834e-07	-8.28677e-07	-8.65517e-07	1.41350e-07	-7.24167e-07	-6.30494e-07	-8.55342e-08	-7.16028e-07	-9.70614e-07	1.61488e-07	-8.09125e-07	-7.60239e-07	9.57009e-08	-6.64538e-07	1.64303e-07	-1.36683e-08	1.50635e-07	-1.16417e-06	3.18490e-07	-8.45677e-07	-5.41271e-07	5.33412e-08	-4.87929e-07
22.315	-1.04015e-06	2.10964e-07	-8.29185e-07	-8.66237e-07	1.41468e-07	-7.24769e-07	-6.30472e-07	-8.54240e-08	-7.15896e-07	-9.70830e-07	1.61524e-07	-8.09306e-07	-7.60935e-07	9.57885e-08	-6.65146e-07	1.63980e-07	-1.36415e-08	1.50339e-07	-1.16385e-06	3.18632e-07	-8.45218e-07	-5.42546e-07	5.34670e-08	-4.89079e-07
22.340	-1.04077e-06	2.11089e-07	-8.29678e-07	-8.66942e-07	1.41583e-07	-7.25359e-07	-6.30438e-07	-8.53131e-08	-7.15751e-07	-9.71036e-07	1.61558e-07	-8.09478e-07	-7.61612e-07	9.58737e-08	-6.65738e-07	1.63654e-07	-1.36144e-08	1.50040e-07	-1.16352e-06	3.18770e-07	-8.44750e-07	-5.43805e-07	5.35910e-08	-4.90214e-07
22.364	-1.04137e-06	2.11211e-07	-8.30157e-07	-8.67631e-07	1.41695e-07	-7.25936e-07	-6.30393e-07	-8.52014e-08	-7.15595e-07	-9.71230e-07	1.61591e-07	-8.09640e-07	-7.62269e-07	9.59565e-08	-6.66313e-07	1.63326e-07	-1.35870e-08	1.49739e-07	-1.16318e-06	3.18905e-07	-8.44273e-07	-5.45047e-07	5.37134e-08	-4.91334e-07
22.389	-1.04195e-06	2.11329e-07	-8.30621e-07	-8.68305e-07	1.41805e-07	-7.26499e-07	-6.30337e-07	-8.50889e-08	-7.15426e-07	-9.71414e-07	1.61621e-07	-8.09792e-07	-7.62907e-07	9.60368e-08	-6.66871e-07	1.62994e-07	-1.35594e-08	1.49435e-07	-1.16282e-06	3.19036e-07	-8.43787e-07	-5.46273e-07	5.38342e-08	-4.92438e-07
22.413	-1.04251e-06	2.11443e-07	-8.31071e-07	-8.68963e-07	1.41913e-07	-7.27050e-07	-6.30270e-07	-8.49758e-08	-7.15245e-07	-9.71586e-07	1.61650e-07	-8.09936e-07	-7.63527e-07	9.61148e-08	-6.67412e-07	1.62660e-07	-1.35316e-08	1.49128e-07	-1.16246e-06	3.19165e-07	-8.43292e-07	-5.47481e-07	5.39532e-08	-4.93528e-07
22.438	-1.04306e-06	2.11554e-07	-8.31505e-07	-8.69605e-07	1.42018e-07	-7.27587e-07	-6.30191e-07	-8.48619e-08	-7.15053e-07	-9.71746e-07	1.61677e-07	-8.10070e-07	-7.64127e-07	9.61903e-08	-6.67936e-07	1.62323e-07	-1.35036e-08	1.48819e-07	-1.16208e-06	3.19290e-07	-8.42787e-07	-5.48672e-07	5.40706e-08	-4.94601e-07
22.462	-1.04359e-06	2.11661e-07	-8.31926e-07	-8.70231e-07	1.42120e-07	-7.28111e-07	-6.30101e-07	-8.47474e-08	-7.14848e-07	-9.71896e-07	1.61701e-07	-8.10194e-07	-7.64708e-07	9.62635e-08	-6.68444e-07	1.61983e-07	-1.34753e-08	1.48507e-07	-1.16169e-06	3.19412e-07	-8.42274e-07	-5.49846e-07	5.41863e-08	-4.95660e-07
22.487	-1.04410e-06	2.11764e-07	-8.32331e-07	-8.70842e-07	1.42220e-07	-7.28622e-07	-6.29999e-07	-8.46323e-08	-7.14632e-07	-9.72034e-07	1.61724e-07	-8.10309e-07	-7.65270e-07	9.63342e-08	-6.68936e-07	1.61640e-07	-1.34468e-08	1.48193e-07	-1.16128e-06	3.19531e-07	-8.41751e-07	-5.51004e-07	5.43004e-08	-4.96703e-07
22.512	-1.04459e-06	2.11864e-07	-8.32722e-07	-8.71437e-07	1.42317e-07	-7.29120e-07	-6.29887e-07	-8.45165e-08	-7.14403e-07	-9.72161e-07	1.61746e-07	-8.10415e-07	-7.65813e-07	9.64026e-08	-6.69410e-07	1.61295e-07	-1.34181e-08	1.47877e-07	-1.16087e-06	3.19647e-07	-8.41220e-07	-5.52144e-07	5.44128e-08	-4.97731e-07
22.536	-1.04506e-06	2.11959e-07	-8.33099e-07	-8.72017e-07	1.42412e-07	-7.29605e-07	-6.29763e-07	-8.44001e-08	-7.14163e-07	-9.72276e-07	1.61765e-07	-8.10512e-07	-7.66337e-07	9.64685e-08	-6.69868e-07	1.60947e-07	-1.33891e-08	1.47557e-07	-1.16044e-06	3.19760e-07	-8.40679e-07	-5.53267e-07	5.45235e-08	-4.98744e-07
22.561	-1.04551e-06	2.12051e-07	-8.33461e-07	-8.72580e-07	1.42504e-07	-7.30077e-07	-6.29628e-07	-8.42832e-08	-7.13911e-07	-9.72381e-07	1.61782e-07	-8.10598e-07	-7.66842e-07	9.65321e-08	-6.70310e-07	1.60596e-07	-1.33599e-08	1.47236e-07	-1.16000e-06	3.19869e-07	-8.40130e-07	-5.54373e-07	5.46325e-08	-4.99741e-07
22.585	-1.04595e-06	2.12140e-07	-8.33808e-07	-8.73128e-07	1.42593e-07	-7.30535e-07	-6.29482e-07	-8.41656e-08	-7.13648e-07	-9.72474e-07	1.61798e-07	-8.10676e-07	-7.67328e-07	9.65933e-08	-6.70734e-07	1.60243e-07	-1.33305e-08	1.46912e-07	-1.15955e-06	3.19975e-07	-8.39571e-07	-5.55463e-07	5.47398e-08	-5.00723e-07
22.610	-1.04636e-06	2.12224e-07	-8.34140e-07	-8.73660e-07	1.42680e-07	-7.30980e-07	-6.29325e-07	-8.40475e-08	-7.13373e-07	-9.72555e-07	1.61811e-07	-8.10744e-07	-7.67795e-07	9.66520e-08	-6.71143e-07	1.59887e-07	-1.33009e-08	1.46586e-07	-1.15908e-06	3.20078e-07	-8.39004e-07	-5.56535e-07	5.48455e-08	-5.01689e-07
22.634	-1.04676e-06	2.12305e-07	-8.34458e-07	-8.74176e-07	1.42764e-07	-7.31412e-07	-6.29157e-07	-8.39289e-08	-7.13086e-07	-9.72625e-07	1.61823e-07	-8.10803e-07	-7.68243e-07	9.67084e-08	-6.71534e-07	1.59528e-07	-1.32711e-08	1.46257e-07	-1.15861e-06	3.20177e-07	-8.38428e-07	-5.57590e-07	5.49495e-08	-5.02640e-07
22.659	-1.04714e-06	2.12382e-07	-8.34761e-07	-8.74677e-07	1.42846e-07	-7.31831e-07	-6.28978e-07	-8.38097e-08	-7.12788e-07	-9.72684e-07	1.61833e-07	-8.10852e-07	-7.68672e-07	9.67625e-08	-6.71909e-07	1.59168e-07	-1.32411e-08	1.45927e-07	-1.15812e-06	3.20274e-07	-8.37843e-07	-5.58628e-07	5.50517e-08	-5.03576e-07
22.684	-1.04751e-06	2.12456e-07	-8.35050e-07	-8.75161e-07	1.42925e-07	-7.32236e-07	-6.28788e-07	-8.36901e-08	-7.12478e-07	-9.72732e-07	1.61841e-07	-8.10891e-07	-7.69082e-07	9.68141e-08	-6.72268e-07	1.58804e-07	-1.32109e-08	1.45593e-07	-1.15762e-06	3.20367e-07	-8.37250e-07	-5.59649e-07	5.51523e-08	-5.04496e-07
22.708	-1.04785e-06	2.12525e-07	-8.35324e-07	-8.75630e-07	1.43002e-07	-7.32628e-07	-6.28588e-07	-8.35700e-08	-7.12157e-07	-9.72768e-07	1.61847e-07	-8.10922e-07	-7.69474e-07	9.68634e-08	-6.72610e-07	1.58439e-07	-1.31805e-08	1.45258e-07	-1.15710e-06	3.20457e-07	-8.36647e-07	-5.60652e-07	5.52512e-08	-5.05401e-07
22.733	-1.04817e-06	2.12591e-07	-8.35583e-07	-8.76083e-07	1.43076e-07	-7.33007e-07	-6.28376e-07	-8.34494e-08	-7.11825e-07	-9.72793e-07	1.61851e-07	-8.10942e-07	-7.69846e-07	9.69103e-08	-6.72936e-07	1.58071e-07	-1.31499e-08	1.44921e-07	-1.15658e-06	3.20544e-07	-8.36036e-07	-5.61639e-07	5.53485e-08	-5.06290e-07
22.757	-1.04848e-06	2.12654e-07	-8.35828e-07	-8.76520e-07	1.43147e-07	-7.33373e-07	-6.28153e-07	-8.33284e-08	-7.11482e-07	-9.72807e-07	1.61853e-07	-8.10954e-07	-7.70200e-07	9.69548e-08	-6.73245e-07	1.57701e-07	-1.31191e-08	1.44581e-07	-1.15604e-06	3.20627e-07	-8.35416e-07	-5.62608e-07	5.54440e-08	-5.07164e-07
22.782	-1.04877e-06	2.12712e-07	-8.36058e-07	-8.76941e-07	1.43216e-07	-7.33725e-07	-6.27920e-07	-8.32069e-08	-7.11127e-07	-9.72809e-07	1.61853e-07	-8.10955e-07	-7.70535e-07	9.69970e-08	-6.73538e-07	1.57328e-07	-1.30881e-08	1.44240e-07	-1.15550e-06	3.20707e-07	-8.34788e-07	-5.63560e-07	5.55378e-08	-5.08022e-07
22.807	-1.04904e-06	2.12767e-07	-8.36273e-07	-8.77346e-07	1.43282e-07	-7.34064e-07	-6.27676e-07	-8.30851e-08	-7.10761e-07	-9.72800e-07	1.61852e-07	-8.10948e-07	-7.70851e-07	9.70368e-08	-6.73814e-07	1.56953e-07	-1.30569e-08	1.43896e-07	-1.15493e-06	3.20784e-07	-8.34151e-07	-5.64495e-07	5.56300e-08	-5.08865e-07
22.831	-1.04929e-06	2.12818e-07	-8.36474e-07	-8.77735e-07	1.43345e-07	-7.34390e-07	-6.27421e-07	-8.29628e-08	-7.10384e-07	-9.72779e-07	1.61848e-07	-8.10931e-07	-7.71148e-07	9.70742e-08	-6.74074e-07	1.56576e-07	-1.30255e-08	1.43551e-07	-1.15436e-06	3.20858e-07	-8.33505e-07	-5.65413e-07	5.57204e-08	-5.09693e-07
22.856	-1.04953e-06	2.12865e-07	-8.36660e-07	-8.78108e-07	1.43406e-07	-7.34702e-07	-6.27155e-07	-8.28402e-08	-7.09995e-07	-9.72747e-07	1.61843e-07	-8.10904e-07	-7.71427e-07	9.71093e-08	-6.74318e-07	1.56197e-07	-1.29940e-08	1.43203e-07	-1.15378e-06	3.20928e-07	-8.32851e-07	-5.66314e-07	5.58092e-08	-5.10504e-07
22.880	-1.04974e-06	2.12909e-07	-8.36832e-07	-8.78466e-07	1.43465e-07	-7.35001e-07	-6.26879e-07	-8.27172e-08	-7.09596e-07	-9.72704e-07	1.61836e-07	-8.10868e-07	-7.71687e-07	9.71420e-08	-6.74545e-07	1.55816e-07	-1.29623e-08	1.42854e-07	-1.15318e-06	3.20996e-07	-8.32188e-07	-5.67197e-07	5.58962e-08	-5.11301e-07
22.905	-1.04994e-06	2.12949e-07	-8.36988e-07	-8.78807e-07	1.43521e-07	-7.35286e-07	-6.26592e-07	-8.25939e-08	-7.09186e-07	-9.72649e-07	1.61827e-07	-8.10822e-07	-7.71928e-07	9.71723e-08	-6.74756e-07	1.55433e-07	-1.29304e-08	1.42502e-07	-1.15258e-06	3.21060e-07	-8.31517e-07	-5.68063e-07	5.59816e-08	-5.12081e-07
22.929	-1.05012e-06	2.12985e-07	-8.37131e-07	-8.79132e-07	1.43574e-07	-7.35559e-07	-6.26295e-07	-8.24702e-08	-7.08765e-07	-9.72583e-07	1.61816e-07	-8.10767e-07	-7.72151e-07	9.72004e-08	-6.74950e-07	1.55047e-07	-1.28984e-08	1.42149e-07	-1.15196e-06	3.21120e-07	-8.30838e-07	-5.68912e-07	5.60652e-08	-5.12847e-07
22.954	-1.05028e-06	2.13018e-07	-8.37259e-07	-8.79442e-07	1.43624e-07	-7.35818e-07	-6.25986e-07	-8.23463e-08	-7.08333e-07	-9.72505e-07	1.61803e-07	-8.10703e-07	-7.72354e-07	9.72260e-08	-6.75128e-07	1.54660e-07	-1.28661e-08	1.41794e-07	-1.15133e-06	3.21178e-07	-8.30150e-07	-5.69743e-07	5.61472e-08	-5.13596e-07
22.979	-1.05042e-06	2.13046e-07	-8.37372e-07	-8.79735e-07	1.43672e-07	-7.36063e-07	-6.25668e-07	-8.22220e-08	-7.07890e-07	-9.72417e-07	1.61788e-07	-8.10628e-07	-7.72540e-07	9.72494e-08	-6.75290e-07	1.54271e-07	-1.28338e-08	1.41437e-07	-1.15069e-06	3.21232e-07	-8.29453e-07	-5.70558e-07	5.62274e-08	-5.14330e-07
23.003	-1.05054e-06	2.13072e-07	-8.37470e-07	-8.80013e-07	1.43718e-07	-7.36296e-07	-6.25339e-07	-8.20975e-08	-7.07436e-07	-9.72316e-07	1.61771e-07	-8.10545e-07	-7.72707e-07	9.72704e-08	-6.75436e-07	1.53880e-07	-1.28012e-08	1.41079e-07	-1.15003e-06	3.21283e-07	-8.28749e-07	-5.71355e-07	5.63060e-08	-5.15049e-07
23.028	-1.05065e-06	2.13093e-07	-8.37554e-07	-8.80275e-07	1.43760e-07	-7.36514e-07	-6.24999e-07	-8.19727e-08	-7.06972e-07	-9.72205e-07	1.61753e-07	-8.10452e-07	-7.72855e-07	9.72890e-08	-6.75566e-07	1.53487e-07	-1.27686e-08	1.40719e-07	-1.14937e-06	3.21331e-07	-8.28036e-07	-5.72135e-07	5.63828e-08	-5.15752e-07
23.052	-1.05073e-06	2.13111e-07	-8.37623e-07	-8.80520e-07	1.43800e-07	-7.36720e-07	-6.24649e-07	-8.18477e-08	-7.06497e-07	-9.72082e-07	1.61732e-07	-8.10349e-07	-7.72984e-07	9.73053e-08	-6.75679e-07	1.53092e-07	-1.27357e-08	1.40357e-07	-1.14869e-06	3.21375e-07	-8.27315e-07	-5.72897e-07	5.64580e-08	-5.16439e-07
23.077	-1.05080e-06	2.13125e-07	-8.37678e-07	-8.80750e-07	1.43838e-07	-7.36912e-07	-6.24289e-07	-8.17224e-08	-7.06012e-07	-9.71947e-07	1.61710e-07	-8.10237e-07	-7.73096e-07	9.73193e-08	-6.75776e-07	1.52696e-07	-1.27027e-08	1.39993e-07	-1.14800e-06	3.21417e-07	-8.26585e-07	-5.73642e-07	5.65314e-08	-5.17111e-07
23.101	-1.05085e-06	2.13135e-07	-8.37719e-07	-8.80964e-07	1.43873e-07	-7.37091e-07	-6.23919e-07	-8.15970e-08	-7.05516e-07	-9.71801e-07	1.61686e-07	-8.10116e-07	-7.73188e-07	9.73310e-08	-6.75857e-07	1.52298e-07	-1.26696e-08	1.39628e-07	-1.14730e-06	3.21455e-07	-8.25848e-07	-5.74370e-07	5.66031e-08	-5.17767e-07
23.126	-1.05089e-06	2.13141e-07	-8.37744e-07	-8.81162e-07	1.43905e-07	-7.37257e-07	-6.23538e-07	-8.14713e-08	-7.05009e-07	-9.71644e-07	1.61660e-07	-8.09985e-07	-7.73263e-07	9.73404e-08	-6.75922e-07	1.51898e-07	-1.26364e-08	1.39262e-07	-1.14659e-06	3.21489e-07	-8.25102e-07	-5.75081e-07	5.66731e-08	-5.18407e-07
23.151	-1.05090e-06	2.13144e-07	-8.37755e-07	-8.81343e-07	1.43935e-07	-7.37409e-07	-6.23146e-07	-8.13455e-08	-7.04492e-07	-9.71476e-07	1.61632e-07	-8.09844e-07	-7.73318e-07	9.73474e-08	-6.75971e-07	1.51497e-07	-1.26030e-08	1.38894e-07	-1.14587e-06	3.21521e-07	-8.24348e-07	-5.75774e-07	5.67415e-08	-5.19032e-07
23.175	-1.05090e-06	2.13143e-07	-8.37752e-07	-8.81509e-07	1.43962e-07	-7.37547e-07	-6.22745e-07	-8.12194e-08	-7.03964e-07	-9.71296e-07	1.61602e-07	-8.09694e-07	-7.73356e-07	9.73521e-08	-6.76004e-07	1.51094e-07	-1.25694e-08	1.38524e-07	-1.14513e-06	3.21549e-07	-8.23586e-07	-5.76450e-07	5.68081e-08	-5.19642e-07
23.200	-1.05087e-06	2.13139e-07	-8.37734e-07	-8.81659e-07	1.43986e-07	-7.37673e-07	-6.22333e-07	-8.10933e-08	-7.03427e-07	-9.71104e-07	1.61570e-07	-8.09535e-07	-7.73375e-07	9.73545e-08	-6.76021e-07	1.50689e-07	-1.25358e-08	1.38153e-07	-1.14439e-06	3.21574e-07	-8.22816e-07	-5.77108e-07	5.68730e-08	-5.20235e-07
23.224	-1.05083e-06	2.13130e-07	-8.37702e-07	-8.81793e-07	1.44008e-07	-7.37785e-07	-6.21912e-07	-8.09670e-08	-7.02879e-07	-9.70902e-07	1.61536e-07	-8.09366e-07	-7.73376e-07	9.73546e-08	-6.76021e-07	1.50283e-07	-1.25020e-08	1.37781e-07	-1.14363e-06	3.21596e-07	-8.22038e-07	-5.77749e-07	5.69361e-08	-5.20813e-07
23.249	-1.05077e-06	2.13119e-07	-8.37655e-07	-8.81911e-07	1.44028e-07	-7.37884e-07	-6.21480e-07	-8.08405e-08	-7.02320e-07	-9.70688e-07	1.61501e-07	-8.09187e-07	-7.73358e-07	9.73524e-08	-6.76006e-07	1.49875e-07	-1.24681e-08	1.37407e-07	-1.14287e-06	3.21614e-07	-8.21252e-07	-5.78373e-07	5.69976e-08	-5.21376e-07
23.273	-1.05070e-06	2.13103e-07	-8.37593e-07	-8.82013e-07	1.44044e-07	-7.37969e-07	-6.21038e-07	-8.07140e-08	-7.01752e-07	-9.70462e-07	1.61463e-07	-8.08999e-07	-7.73323e-07	9.73479e-08	-6.75975e-07	1.49466e-07	-1.24341e-08	1.37032e-07	-1.14209e-06	3.21629e-07	-8.20458e-07	-5.78980e-07	5.70574e-08	-5.21922e-07
23.298	-1.05060e-06	2.13084e-07	-8.37518e-07	-8.82099e-07	1.44058e-07	-7.38041e-07	-6.20586e-07	-8.05874e-08	-7.01173e-07	-9.70226e-07	1.61424e-07	-8.08802e-07	-7.73269e-07	9.73411e-08	-6.75928e-07	1.49056e-07	-1.23999e-08	1.36656e-07	-1.14130e-06	3.21641e-07	-8.19656e-07	-5.79569e-07	5.71154e-08	-5.22453e-07
23.323	-1.05049e-06	2.13061e-07	-8.37427e-07	-8.82170e-07	1.44070e-07	-7.38100e-07	-6.20124e-07	-8.04606e-08	-7.00584e-07	-9.69978e-07	1.61382e-07	-8.08595e-07	-7.73197e-07	9.73320e-08	-6.75865e-07	1.48645e-07	-1.23657e-08	1.36279e-07	-1.14050e-06	3.21650e-07	-8.18846e-07	-5.80141e-07	5.71718e-08	-5.22969e-07
23.347	-1.05036e-06	2.13034e-07	-8.37322e-07	-8.82224e-07	1.44079e-07	-7.38145e-07	-6.19652e-07	-8.03339e-08	-6.99986e-07	-9.69718e-07	1.61339e-07	-8.08379e-07	-7.73106e-07	9.73207e-08	-6.75786e-07	1.48232e-07	-1.23314e-08	1.35900e-07	-1.13968e-06	3.21655e-07	-8.18029e-07	-5.80695e-07	5.72264e-08	-5.23469e-07
23.372	-1.05021e-06	2.13004e-07	-8.37203e-07	-8.82262e-07	1.44085e-07	-7.38178e-07	-6.19170e-07	-8.02070e-08	-6.99377e-07	-9.69448e-07	1.61294e-07	-8.08154e-07	-7.72998e-07	9.73070e-08	-6.75691e-07	1.47818e-07	-1.22969e-08	1.35521e-07	-1.13886e-06	3.21657e-07	-8.17204e-07	-5.81232e-07	5.72794e-08	-5.23953e-07
23.396	-1.05004e-06	2.12970e-07	-8.37070e-07	-8.82285e-07	1.44089e-07	-7.38196e-07	-6.18678e-07	-8.00801e-08	-6.98758e-07	-9.69166e-07	1.61247e-07	-8.07918e-07	-7.72871e-07	9.72911e-08	-6.75580e-07	1.47402e-07	-1.22624e-08	1.35140e-07	-1.13803e-06	3.21656e-07	-8.16371e-07	-5.81752e-07	5.73306e-08	-5.24421e-07
23.421	-1.04985e-06	2.12932e-07	-8.36922e-07	-8.82292e-07	1.44090e-07	-7.38202e-07	-6.18176e-07	-7.99532e-08	-6.98129e-07	-9.68872e-07	1.61198e-07	-8.07674e-07	-7.72727e-07	9.72729e-08	-6.75454e-07	1.46986e-07	-1.22277e-08	1.34758e-07	-1.13718e-06	3.21652e-07	-8.15530e-07	-5.82254e-07	5.73801e-08	-5.24874e-07
23.446	-1.04965e-06	2.12891e-07	-8.36759e-07	-8.82282e-07	1.44088e-07	-7.38194e-07	-6.17665e-07	-7.98263e-08	-6.97491e-07	-9.68568e-07	1.61148e-07	-8.07420e-07	-7.72564e-07	9.72524e-08	-6.75312e-07	1.46568e-07	-1.21930e-08	1.34375e-07	-1.13633e-06	3.21644e-07	-8.14681e-07	-5.82739e-07	5.74279e-08	-5.25311e-07
23.470	-1.04943e-06	2.12846e-07	-8.36582e-07	-8.82257e-07	1.44084e-07	-7.38173e-07	-6.17143e-07	-7.96993e-08	-6.96843e-07	-9.68252e-07	1.61095e-07	-8.07157e-07	-7.72383e-07	9.72297e-08	-6.75154e-07	1.46150e-07	-1.21582e-08	1.33992e-07	-1.13546e-06	3.21633e-07	-8.13825e-07	-5.83207e-07	5.74739e-08	-5.25733e-07
23.495	-1.04919e-06	2.12797e-07	-8.36391e-07	-8.82216e-07	1.44077e-07	-7.38139e-07	-6.16612e-07	-7.95724e-08	-6.96185e-07	-9.67925e-07	1.61041e-07	-8.06884e-07	-7.72185e-07	9.72047e-08	-6.74980e-07	1.45730e-07	-1.21233e-08	1.33607e-07	-1.13458e-06	3.21619e-07	-8.12962e-07	-5.83657e-07	5.75183e-08	-5.26138e-07
23.519	-1.04893e-06	2.12745e-07	-8.36185e-07	-8.82159e-07	1.44068e-07	-7.38091e-07	-6.16072e-07	-7.94455e-08	-6.95517e-07	-9.67586e-07	1.60985e-07	-8.06602e-07	-7.71968e-07	9.71774e-08	-6.74791e-07	1.45310e-07	-1.20883e-08	1.33222e-07	-1.13369e-06	3.21601e-07	-8.12090e-07	-5.84090e-07	5.75610e-08	-5.26529e-07
23.544	-1.04865e-06	2.12689e-07	-8.35966e-07	-8.82087e-07	1.44056e-07	-7.38031e-07	-6.15521e-07	-7.93186e-08	-6.94840e-07	-9.67237e-07	1.60926e-07	-8.06311e-07	-7.71734e-07	9.71479e-08	-6.74586e-07	1.44889e-07	-1.20532e-08	1.32835e-07	-1.13279e-06	3.21581e-07	-8.11212e-07	-5.84505e-07	5.76019e-08	-5.26903e-07
23.568	-1.04836e-06	2.12629e-07	-8.35731e-07	-8.81998e-07	1.44042e-07	-7.37957e-07	-6.14961e-07	-7.91917e-08	-6.94153e-07	-9.66876e-07	1.60866e-07	-8.06010e-07	-7.71481e-07	9.71161e-08	-6.74365e-07	1.44466e-07	-1.20181e-08	1.32448e-07	-1.13188e-06	3.21557e-07	-8.10325e-07	-5.84903e-07	5.76411e-08	-5.27262e-07
23.593	-1.04805e-06	2.12566e-07	-8.35483e-07	-8.81894e-07	1.44025e-07	-7.37869e-07	-6.14392e-07	-7.90649e-08	-6.93457e-07	-9.66504e-07	1.60804e-07	-8.05700e-07	-7.71211e-07	9.70821e-08	-6.74129e-07	1.44043e-07	-1.19829e-08	1.32060e-07	-1.13096e-06	3.21529e-07	-8.09432e-07	-5.85284e-07	5.76787e-08	-5.27605e-07
23.618	-1.04772e-06	2.12499e-07	-8.35220e-07	-8.81774e-07	1.44005e-07	-7.37769e-07	-6.13812e-07	-7.89382e-08	-6.92751e-07	-9.66121e-07	1.60741e-07	-8.05380e-07	-7.70923e-07	9.70459e-08	-6.73877e-07	1.43619e-07	-1.19477e-08	1.31672e-07	-1.13003e-06	3.21499e-07	-8.08531e-07	-5.85647e-07	5.77145e-08	-5.27933e-07
23.642	-1.04737e-06	2.12429e-07	-8.34943e-07	-8.81638e-07	1.43983e-07	-7.37655e-07	-6.13224e-07	-7.88115e-08	-6.92035e-07	-9.65726e-07	1.60675e-07	-8.05051e-07	-7.70618e-07	9.70074e-08	-6.73610e-07	1.43195e-07	-1.19123e-08	1.31283e-07	-1.12909e-06	3.21465e-07	-8.07622e-07	-5.85993e-07	5.77486e-08	-5.28245e-07
23.667	-1.04701e-06	2.12354e-07	-8.34652e-07	-8.81487e-07	1.43958e-07	-7.37529e-07	-6.12626e-07	-7.86850e-08	-6.91311e-07	-9.65321e-07	1.60608e-07	-8.04713e-07	-7.70294e-07	9.69667e-08	-6.73328e-07	1.42770e-07	-1.18770e-08	1.30893e-07	-1.12813e-06	3.21428e-07	-8.06706e-07	-5.86322e-07	5.77810e-08	-5.28541e-07
23.691	-1.04662e-06	2.12277e-07	-8.34346e-07	-8.81319e-07	1.43931e-07	-7.37389e-07	-6.12018e-07	-7.85585e-08	-6.90576e-07	-9.64904e-07	1.60538e-07	-8.04366e-07	-7.69953e-07	9.69238e-08	-6.73029e-07	1.42344e-07	-1.18415e-08	1.30502e-07	-1.12717e-06	3.21388e-07	-8.05783e-07	-5.86633e-07	5.78116e-08	-5.28822e-07
23.716	-1.04622e-06	2.12195e-07	-8.34026e-07	-8.81137e-07	1.43901e-07	-7.37236e-07	-6.11401e-07	-7.84321e-08	-6.89833e-07	-9.64476e-07	1.60467e-07	-8.04009e-07	-7.69595e-07	9.68786e-08	-6.72716e-07	1.41917e-07	-1.18061e-08	1.30111e-07	-1.12620e-06	3.21344e-07	-8.04853e-07	-5.86927e-07	5.78406e-08	-5.29086e-07
23.740	-1.04580e-06	2.12110e-07	-8.33693e-07	-8.80938e-07	1.43869e-07	-7.37069e-07	-6.10774e-07	-7.83058e-08	-6.89080e-07	-9.64037e-07	1.60394e-07	-8.03643e-07	-7.69218e-07	9.68312e-08	-6.72387e-07	1.41490e-07	-1.17705e-08	1.29720e-07	-1.12521e-06	3.21298e-07	-8.03915e-07	-5.87204e-07	5.78678e-08	-5.29336e-07
23.765	-1.04537e-06	2.12022e-07	-8.33344e-07	-8.80724e-07	1.43834e-07	-7.36890e-07	-6.10139e-07	-7.81797e-08	-6.88318e-07	-9.63587e-07	1.60319e-07	-8.03268e-07	-7.68824e-07	9.67817e-08	-6.72043e-07	1.41063e-07	-1.17350e-08	1.29328e-07	-1.12422e-06	3.21248e-07	-8.02970e-07	-5.87463e-07	5.78934e-08	-5.29569e-07
23.790	-1.04491e-06	2.11930e-07	-8.32982e-07	-8.80494e-07	1.43796e-07	-7.36698e-07	-6.09494e-07	-7.80537e-08	-6.87547e-07	-9.63125e-07	1.60242e-07	-8.02883e-07	-7.68413e-07	9.67299e-08	-6.71683e-07	1.40635e-07	-1.16994e-08	1.28936e-07	-1.12321e-06	3.21194e-07	-8.02018e-07	-5.87705e-07	5.79172e-08	-5.29788e-07
23.814	-1.04444e-06	2.11834e-07	-8.32606e-07	-8.80248e-07	1.43756e-07	-7.36492e-07	-6.08839e-07	-7.79279e-08	-6.86767e-07	-9.62653e-07	1.60164e-07	-8.02489e-07	-7.67984e-07	9.66759e-08	-6.71308e-07	1.40207e-07	-1.16637e-08	1.28543e-07	-1.12220e-06	3.21138e-07	-8.01059e-07	-5.87929e-07	5.79394e-08	-5.29990e-07
23.839	-1.04395e-06	2.11735e-07	-8.32215e-07	-8.79987e-07	1.43713e-07	-7.36274e-07	-6.08176e-07	-7.78022e-08	-6.85978e-07	-9.62170e-07	1.60083e-07	-8.02086e-07	-7.67538e-07	9.66197e-08	-6.70918e-07	1.39778e-07	-1.16281e-08	1.28150e-07	-1.12117e-06	3.21078e-07	-8.00093e-07	-5.88137e-07	5.79598e-08	-5.30177e-07
23.863	-1.04344e-06	2.11632e-07	-8.31811e-07	-8.79711e-07	1.43668e-07	-7.36043e-07	-6.07503e-07	-7.76766e-08	-6.85180e-07	-9.61675e-07	1.60001e-07	-8.01674e-07	-7.67074e-07	9.65613e-08	-6.70513e-07	1.39349e-07	-1.15924e-08	1.27757e-07	-1.12014e-06	3.21015e-07	-7.99120e-07	-5.88326e-07	5.79785e-08	-5.30348e-07
23.888	-1.04292e-06	2.11525e-07	-8.31392e-07	-8.79419e-07	1.43620e-07	-7.35798e-07	-6.06822e-07	-7.75513e-08	-6.84373e-07	-9.61170e-07	1.59917e-07	-8.01253e-07	-7.66593e-07	9.65008e-08	-6.70092e-07	1.38920e-07	-1.15567e-08	1.27363e-07	-1.11909e-06	3.20949e-07	-7.98140e-07	-5.88499e-07	5.79955e-08	-5.30504e-07
23.912	-1.04237e-06	2.11415e-07	-8.30960e-07	-8.79111e-07	1.43570e-07	-7.35541e-07	-6.06131e-07	-7.74261e-08	-6.83557e-07	-9.60653e-07	1.59831e-07	-8.00822e-07	-7.66095e-07	9.64380e-08	-6.69657e-07	1.38490e-07	-1.15210e-08	1.26969e-07	-1.11803e-06	3.20880e-07	-7.97153e-07	-5.88654e-07	5.80108e-08	-5.30644e-07
23.937	-1.04181e-06	2.11301e-07	-8.30513e-07	-8.78788e-07	1.43517e-07	-7.35270e-07	-6.05431e-07	-7.73011e-08	-6.82732e-07	-9.60126e-07	1.59743e-07	-8.00383e-07	-7.65579e-07	9.63731e-08	-6.69206e-07	1.38061e-07	-1.14852e-08	1.26575e-07	-1.11697e-06	3.20807e-07	-7.96159e-07	-5.88792e-07	5.80244e-08	-5.30768e-07
23.962	-1.04124e-06	2.11184e-07	-8.30052e-07	-8.78449e-07	1.43462e-07	-7.34987e-07	-6.04722e-07	-7.71763e-08	-6.81898e-07	-9.59588e-07	1.59654e-07	-7.99934e-07	-7.65046e-07	9.63060e-08	-6.68740e-07	1.37631e-07	-1.14495e-08	1.26181e-07	-1.11589e-06	3.20731e-07	-7.95158e-07	-5.88913e-07	5.80363e-08	-5.30877e-07
23.986	-1.04064e-06	2.11064e-07	-8.29578e-07	-8.78095e-07	1.43404e-07	-7.34691e-07	-6.04004e-07	-7.70517e-08	-6.81056e-07	-9.59038e-07	1.59562e-07	-7.99476e-07	-7.64496e-07	9.62368e-08	-6.68259e-07	1.37201e-07	-1.14137e-08	1.25787e-07	-1.11480e-06	3.20652e-07	-7.94151e-07	-5.89016e-07	5.80465e-08	-5.30970e-07
24.011	-1.04003e-06	2.10939e-07	-8.29089e-07	-8.77726e-07	1.43344e-07	-7.34382e-07	-6.03277e-07	-7.69273e-08	-6.80204e-07	-9.58478e-07	1.59469e-07	-7.99009e-07	-7.63928e-07	9.61653e-08	-6.67763e-07	1.36771e-07	-1.13779e-08	1.25393e-07	-1.11371e-06	3.20569e-07	-7.93136e-07	-5.89103e-07	5.80550e-08	-5.31048e-07
24.035	-1.03940e-06	2.10811e-07	-8.28587e-07	-8.77341e-07	1.43281e-07	-7.34060e-07	-6.02541e-07	-7.68032e-08	-6.79344e-07	-9.57907e-07	1.59374e-07	-7.98533e-07	-7.63344e-07	9.60918e-08	-6.67252e-07	1.36341e-07	-1.13422e-08	1.24999e-07	-1.11260e-06	3.20484e-07	-7.92115e-07	-5.89172e-07	5.80618e-08	-5.31110e-07
24.060	-1.03875e-06	2.10680e-07	-8.28070e-07	-8.76941e-07	1.43216e-07	-7.33725e-07	-6.01796e-07	-7.66793e-08	-6.78476e-07	-9.57325e-07	1.59277e-07	-7.98048e-07	-7.62742e-07	9.60160e-08	-6.66726e-07	1.35911e-07	-1.13064e-08	1.24605e-07	-1.11148e-06	3.20395e-07	-7.91087e-07	-5.89223e-07	5.80669e-08	-5.31156e-07
24.084	-1.03809e-06	2.10545e-07	-8.27540e-07	-8.76526e-07	1.43148e-07	-7.33378e-07	-6.01043e-07	-7.65556e-08	-6.77598e-07	-9.56733e-07	1.59179e-07	-7.97554e-07	-7.62124e-07	9.59382e-08	-6.66186e-07	1.35482e-07	-1.12707e-08	1.24211e-07	-1.11036e-06	3.20303e-07	-7.90053e-07	-5.89258e-07	5.80703e-08	-5.31187e-07
24.109	-1.03740e-06	2.10407e-07	-8.26996e-07	-8.76095e-07	1.43078e-07	-7.33018e-07	-6.00281e-07	-7.64321e-08	-6.76713e-07	-9.56129e-07	1.59078e-07	-7.97051e-07	-7.61488e-07	9.58582e-08	-6.65630e-07	1.35052e-07	-1.12349e-08	1.23817e-07	-1.10922e-06	3.20208e-07	-7.89011e-07	-5.89275e-07	5.80719e-08	-5.31203e-07
24.134	-1.03670e-06	2.10265e-07	-8.26438e-07	-8.75650e-07	1.43005e-07	-7.32645e-07	-5.99510e-07	-7.63089e-08	-6.75818e-07	-9.55515e-07	1.58976e-07	-7.96539e-07	-7.60836e-07	9.57760e-08	-6.65060e-07	1.34623e-07	-1.11992e-08	1.23423e-07	-1.10807e-06	3.20109e-07	-7.87964e-07	-5.89275e-07	5.80719e-08	-5.31203e-07
24.158	-1.03599e-06	2.10119e-07	-8.25867e-07	-8.75189e-07	1.42930e-07	-7.32259e-07	-5.98730e-07	-7.61859e-08	-6.74916e-07	-9.54890e-07	1.58872e-07	-7.96018e-07	-7.60166e-07	9.56918e-08	-6.64475e-07	1.34194e-07	-1.11635e-08	1.23030e-07	-1.10692e-06	3.20008e-07	-7.86909e-07	-5.89257e-07	5.80702e-08	-5.31187e-07
24.183	-1.03525e-06	2.09970e-07	-8.25281e-07	-8.74712e-07	1.42852e-07	-7.31861e-07	-5.97941e-07	-7.60632e-08	-6.74005e-07	-9.54254e-07	1.58766e-07	-7.95488e-07	-7.59480e-07	9.56054e-08	-6.63875e-07	1.33765e-07	-1.11279e-08	1.22637e-07	-1.10575e-06	3.19903e-07	-7.85849e-07	-5.89223e-07	5.80668e-08	-5.31156e-07
24.207	-1.03450e-06	2.09818e-07	-8.24682e-07	-8.74221e-07	1.42772e-07	-7.31450e-07	-5.97144e-07	-7.59408e-08	-6.73085e-07	-9.53608e-07	1.58659e-07	-7.94949e-07	-7.58777e-07	9.55169e-08	-6.63260e-07	1.33336e-07	-1.10922e-08	1.22244e-07	-1.10458e-06	3.19795e-07	-7.84782e-07	-5.89171e-07	5.80618e-08	-5.31110e-07
24.232	-1.03373e-06	2.09662e-07	-8.24069e-07	-8.73715e-07	1.42689e-07	-7.31026e-07	-5.96339e-07	-7.58186e-08	-6.72157e-07	-9.52950e-07	1.58549e-07	-7.94401e-07	-7.58057e-07	9.54263e-08	-6.62631e-07	1.32908e-07	-1.10566e-08	1.21851e-07	-1.10339e-06	3.19683e-07	-7.83708e-07	-5.89103e-07	5.80550e-08	-5.31048e-07
24.257	-1.03295e-06	2.09503e-07	-8.23443e-07	-8.73194e-07	1.42604e-07	-7.30590e-07	-5.95525e-07	-7.56967e-08	-6.71221e-07	-9.52283e-07	1.58438e-07	-7.93844e-07	-7.57321e-07	9.53335e-08	-6.61987e-07	1.32480e-07	-1.10210e-08	1.21459e-07	-1.10220e-06	3.19569e-07	-7.82628e-07	-5.89017e-07	5.80465e-08	-5.30970e-07
24.281	-1.03214e-06	2.09340e-07	-8.22803e-07	-8.72657e-07	1.42516e-07	-7.30141e-07	-5.94702e-07	-7.55751e-08	-6.70277e-07	-9.51604e-07	1.58325e-07	-7.93279e-07	-7.56567e-07	9.52387e-08	-6.61329e-07	1.32053e-07	-1.09855e-08	1.21068e-07	-1.10099e-06	3.19451e-07	-7.81542e-07	-5.88913e-07	5.80363e-08	-5.30877e-07
24.306	-1.03132e-06	2.09174e-07	-8.22149e-07	-8.72106e-07	1.42426e-07	-7.29680e-07	-5.93871e-07	-7.54537e-08	-6.69324e-07	-9.50915e-07	1.58211e-07	-7.92705e-07	-7.55797e-07	9.51418e-08	-6.60656e-07	1.31626e-07	-1.09500e-08	1.20676e-07	-1.09978e-06	3.19330e-07	-7.80449e-07	-5.88793e-07	5.80245e-08	-5.30769e-07
24.330	-1.03049e-06	2.09004e-07	-8.21482e-07	-8.71540e-07	1.42334e-07	-7.29206e-07	-5.93031e-07	-7.53327e-08	-6.68364e-07	-9.50216e-07	1.58094e-07	-7.92122e-07	-7.55011e-07	9.50428e-08	-6.59968e-07	1.31200e-07	-1.09145e-08	1.20286e-07	-1.09856e-06	3.19206e-07	-7.79350e-07	-5.88656e-07	5.80110e-08	-5.30645e-07
24.355	-1.02963e-06	2.08831e-07	-8.20801e-07	-8.70959e-07	1.42239e-07	-7.28720e-07	-5.92183e-07	-7.52119e-08	-6.67395e-07	-9.49506e-07	1.57976e-07	-7.91530e-07	-7.54208e-07	9.49417e-08	-6.59266e-07	1.30775e-07	-1.08791e-08	1.19895e-07	-1.09732e-06	3.19079e-07	-7.78245e-07	-5.88501e-07	5.79957e-08	-5.30506e-07
24.379	-1.02876e-06	2.08654e-07	-8.20107e-07	-8.70363e-07	1.42141e-07	-7.28221e-07	-5.91327e-07	-7.50915e-08	-6.66418e-07	-9.48786e-07	1.57856e-07	-7.90929e-07	-7.53388e-07	9.48385e-08	-6.58550e-07	1.30350e-07	-1.08437e-08	1.19506e-07	-1.09608e-06	3.18949e-07	-7.77134e-07	-5.88330e-07	5.79788e-08	-5.30351e-07
24.404	-1.02787e-06	2.08474e-07	-8.19399e-07	-8.69752e-07	1.42042e-07	-7.27710e-07	-5.90462e-07	-7.49713e-08	-6.65433e-07	-9.48055e-07	1.57735e-07	-7.90320e-07	-7.52552e-07	9.47333e-08	-6.57819e-07	1.29925e-07	-1.08084e-08	1.19117e-07	-1.09483e-06	3.18815e-07	-7.76016e-07	-5.88141e-07	5.79603e-08	-5.30181e-07
24.429	-1.02697e-06	2.08290e-07	-8.18678e-07	-8.69126e-07	1.41940e-07	-7.27187e-07	-5.89589e-07	-7.48515e-08	-6.64440e-07	-9.47313e-07	1.57612e-07	-7.89702e-07	-7.51700e-07	9.46260e-08	-6.57074e-07	1.29502e-07	-1.07732e-08	1.18729e-07	-1.09357e-06	3.18678e-07	-7.74893e-07	-5.87936e-07	5.79400e-08	-5.29996e-07
24.453	-1.02605e-06	2.08103e-07	-8.17943e-07	-8.68486e-07	1.41835e-07	-7.26651e-07	-5.88708e-07	-7.47319e-08	-6.63440e-07	-9.46562e-07	1.57486e-07	-7.89075e-07	-7.50831e-07	9.45166e-08	-6.56315e-07	1.29079e-07	-1.07380e-08	1.18341e-07	-1.09230e-06	3.18539e-07	-7.73764e-07	-5.87713e-07	5.79181e-08	-5.29795e-07
24.478	-1.02511e-06	2.07913e-07	-8.17195e-07	-8.67831e-07	1.41728e-07	-7.26103e-07	-5.87818e-07	-7.46127e-08	-6.62431e-07	-9.45800e-07	1.57360e-07	-7.88440e-07	-7.49946e-07	9.44052e-08	-6.55541e-07	1.28657e-07	-1.07029e-08	1.17954e-07	-1.09102e-06	3.18395e-07	-7.72628e-07	-5.87474e-07	5.78944e-08	-5.29579e-07
24.502	-1.02415e-06	2.07719e-07	-8.16434e-07	-8.67162e-07	1.41619e-07	-7.25543e-07	-5.86921e-07	-7.44937e-08	-6.61414e-07	-9.45027e-07	1.57231e-07	-7.87796e-07	-7.49045e-07	9.42918e-08	-6.54753e-07	1.28236e-07	-1.06679e-08	1.17568e-07	-1.08974e-06	3.18249e-07	-7.71487e-07	-5.87217e-07	5.78692e-08	-5.29348e-07
24.527	-1.02318e-06	2.07522e-07	-8.15659e-07	-8.66478e-07	1.41507e-07	-7.24971e-07	-5.86015e-07	-7.43751e-08	-6.60390e-07	-9.44245e-07	1.57101e-07	-7.87144e-07	-7.48127e-07	9.41763e-08	-6.53951e-07	1.27816e-07	-1.06330e-08	1.17183e-07	-1.08844e-06	3.18100e-07	-7.70339e-07	-5.86943e-07	5.78422e-08	-5.29101e-07
24.551	-1.02219e-06	2.07322e-07	-8.14871e-07	-8.65779e-07	1.41393e-07	-7.24386e-07	-5.85101e-07	-7.42568e-08	-6.59358e-07	-9.43452e-07	1.56969e-07	-7.86483e-07	-7.47194e-07	9.40587e-08	-6.53135e-07	1.27396e-07	-1.05981e-08	1.16798e-07	-1.08713e-06	3.17947e-07	-7.69186e-07	-5.86653e-07	5.78136e-08	-5.28839e-07
24.576	-1.02119e-06	2.07118e-07	-8.14070e-07	-8.65066e-07	1.41276e-07	-7.23790e-07	-5.84179e-07	-7.41389e-08	-6.58318e-07	-9.42649e-07	1.56835e-07	-7.85813e-07	-7.46244e-07	9.39392e-08	-6.52305e-07	1.26978e-07	-1.05633e-08	1.16415e-07	-1.08582e-06	3.17792e-07	-7.68027e-07	-5.86345e-07	5.77833e-08	-5.28562e-07
24.601	-1.02017e-06	2.06911e-07	-8.13256e-07	-8.64339e-07	1.41158e-07	-7.23181e-07	-5.83249e-07	-7.40212e-08	-6.57271e-07	-9.41836e-07	1.56700e-07	-7.85135e-07	-7.45278e-07	9.38176e-08	-6.51460e-07	1.26561e-07	-1.05286e-08	1.16032e-07	-1.08450e-06	3.17633e-07	-7.66862e-07	-5.86021e-07	5.77513e-08	-5.28270e-07
24.625	-1.01913e-06	2.06700e-07	-8.12428e-07	-8.63597e-07	1.41037e-07	-7.22560e-07	-5.82311e-07	-7.39039e-08	-6.56215e-07	-9.41012e-07	1.56563e-07	-7.84449e-07	-7.44296e-07	9.36940e-08	-6.50602e-07	1.26145e-07	-1.04940e-08	1.15651e-07	-1.08316e-06	3.17471e-07	-7.65692e-07	-5.85680e-07	5.77177e-08	-5.27962e-07
24.650	-1.01807e-06	2.06486e-07	-8.11588e-07	-8.62841e-07	1.40913e-07	-7.21928e-07	-5.81366e-07	-7.37869e-08	-6.55153e-07	-9.40179e-07	1.56425e-07	-7.83754e-07	-7.43298e-07	9.35684e-08	-6.49730e-07	1.25730e-07	-1.04594e-08	1.15270e-07	-1.08182e-06	3.17306e-07	-7.64516e-07	-5.85321e-07	5.76824e-08	-5.27639e-07
24.674	-1.01700e-06	2.06269e-07	-8.10734e-07	-8.62070e-07	1.40787e-07	-7.21283e-07	-5.80412e-07	-7.36702e-08	-6.54082e-07	-9.39335e-07	1.56284e-07	-7.83051e-07	-7.42284e-07	9.34407e-08	-6.48844e-07	1.25316e-07	-1.04250e-08	1.14891e-07	-1.08047e-06	3.17138e-07	-7.63334e-07	-5.84946e-07	5.76454e-08	-5.27301e-07
24.699	-1.01592e-06	2.06049e-07	-8.09867e-07	-8.61286e-07	1.40659e-07	-7.20627e-07	-5.79451e-07	-7.35539e-08	-6.53004e-07	-9.38482e-07	1.56142e-07	-7.82340e-07	-7.41255e-07	9.33111e-08	-6.47944e-07	1.24903e-07	-1.03907e-08	1.14513e-07	-1.07911e-06	3.16966e-07	-7.62146e-07	-5.84555e-07	5.76068e-08	-5.26948e-07
24.723	-1.01481e-06	2.05825e-07	-8.08987e-07	-8.60487e-07	1.40529e-07	-7.19958e-07	-5.78481e-07	-7.34379e-08	-6.51919e-07	-9.37618e-07	1.55999e-07	-7.81620e-07	-7.40209e-07	9.31795e-08	-6.47030e-07	1.24492e-07	-1.03564e-08	1.14135e-07	-1.07775e-06	3.16792e-07	-7.60953e-07	-5.84146e-07	5.75665e-08	-5.26580e-07
24.748	-1.01369e-06	2.05598e-07	-8.08095e-07	-8.59674e-07	1.40396e-07	-7.19278e-07	-5.77504e-07	-7.33222e-08	-6.50826e-07	-9.36745e-07	1.55853e-07	-7.80892e-07	-7.39148e-07	9.30460e-08	-6.46102e-07	1.24082e-07	-1.03223e-08	1.13759e-07	-1.07637e-06	3.16614e-07	-7.59755e-07	-5.83721e-07	5.75246e-08	-5.26196e-07
24.773	-1.01256e-06	2.05367e-07	-8.07189e-07	-8.58847e-07	1.40261e-07	-7.18586e-07	-5.76519e-07	-7.32068e-08	-6.49726e-07	-9.35862e-07	1.55706e-07	-7.80156e-07	-7.38071e-07	9.29104e-08	-6.45161e-07	1.23673e-07	-1.02883e-08	1.13384e-07	-1.07498e-06	3.16434e-07	-7.58551e-07	-5.83279e-07	5.74810e-08	-5.25797e-07
24.797	-1.01140e-06	2.05134e-07	-8.06270e-07	-8.58006e-07	1.40123e-07	-7.17882e-07	-5.75527e-07	-7.30918e-08	-6.48619e-07	-9.34969e-07	1.55558e-07	-7.79411e-07	-7.36979e-07	9.27729e-08	-6.44206e-07	1.23265e-07	-1.02544e-08	1.13011e-07	-1.07359e-06	3.16250e-07	-7.57342e-07	-5.82820e-07	5.74358e-08	-5.25384e-07
24.822	-1.01024e-06	2.04897e-07	-8.05339e-07	-8.57151e-07	1.39984e-07	-7.17167e-07	-5.74527e-07	-7.29771e-08	-6.47504e-07	-9.34066e-07	1.55407e-07	-7.78658e-07	-7.35871e-07	9.26334e-08	-6.43237e-07	1.22859e-07	-1.02206e-08	1.12639e-07	-1.07219e-06	3.16063e-07	-7.56127e-07	-5.82344e-07	5.73889e-08	-5.24955e-07
24.846	-1.00905e-06	2.04656e-07	-8.04395e-07	-8.56282e-07	1.39842e-07	-7.16440e-07	-5.73519e-07	-7.28627e-08	-6.46382e-07	-9.33153e-07	1.55256e-07	-7.77897e-07	-7.34747e-07	9.24919e-08	-6.42255e-07	1.22454e-07	-1.01870e-08	1.12268e-07	-1.07078e-06	3.15873e-07	-7.54907e-07	-5.81852e-07	5.73404e-08	-5.24511e-07
24.871	-1.00785e-06	2.04413e-07	-8.03438e-07	-8.55399e-07	1.39698e-07	-7.15702e-07	-5.72504e-07	-7.27486e-08	-6.45252e-07	-9.32231e-07	1.55102e-07	-7.77129e-07	-7.33608e-07	9.23485e-08	-6.41259e-07	1.22051e-07	-1.01534e-08	1.11898e-07	-1.06936e-06	3.15680e-07	-7.53681e-07	-5.81343e-07	5.72903e-08	-5.24053e-07
24.895	-1.00663e-06	2.04166e-07	-8.02468e-07	-8.54503e-07	1.39551e-07	-7.14951e-07	-5.71481e-07	-7.26349e-08	-6.44116e-07	-9.31299e-07	1.54947e-07	-7.76352e-07	-7.32453e-07	9.22032e-08	-6.40250e-07	1.21650e-07	-1.01200e-08	1.11530e-07	-1.06793e-06	3.15484e-07	-7.52451e-07	-5.80817e-07	5.72385e-08	-5.23579e-07
24.920	-1.00540e-06	2.03916e-07	-8.01485e-07	-8.53593e-07	1.39403e-07	-7.14190e-07	-5.70450e-07	-7.25215e-08	-6.42972e-07	-9.30357e-07	1.54790e-07	-7.75567e-07	-7.31283e-07	9.20559e-08	-6.39227e-07	1.21250e-07	-1.00867e-08	1.11163e-07	-1.06650e-06	3.15285e-07	-7.51215e-07	-5.80275e-07	5.71851e-08	-5.23090e-07
24.945	-1.00415e-06	2.03663e-07	-8.00490e-07	-8.52669e-07	1.39252e-07	-7.13417e-07	-5.69413e-07	-7.24084e-08	-6.41821e-07	-9.29406e-07	1.54632e-07	-7.74774e-07	-7.30098e-07	9.19067e-08	-6.38191e-07	1.20851e-07	-1.00536e-08	1.10797e-07	-1.06506e-06	3.15083e-07	-7.49974e-07	-5.79716e-07	5.71300e-08	-5.22586e-07
24.969	-1.00289e-06	2.03407e-07	-7.99483e-07	-8.51731e-07	1.39099e-07	-7.12632e-07	-5.68367e-07	-7.22956e-08	-6.40663e-07	-9.28445e-07	1.54472e-07	-7.73973e-07	-7.28897e-07	9.17555e-08	-6.37142e-07	1.20454e-07	-1.00205e-08	1.10434e-07	-1.06361e-06	3.14877e-07	-7.48728e-07	-5.79141e-07	5.70733e-08	-5.22068e-07
24.994	-1.00161e-06	2.03147e-07	-7.98462e-07	-8.50780e-07	1.38943e-07	-7.11837e-07	-5.67315e-07	-7.21832e-08	-6.39498e-07	-9.27475e-07	1.54311e-07	-7.73164e-07	-7.27681e-07	9.16025e-08	-6.36079e-07	1.20059e-07	-9.98767e-09	1.10071e-07	-1.06215e-06	3.14669e-07	-7.47477e-07	-5.78549e-07	5.70150e-08	-5.21534e-07
25.018	-1.00031e-06	2.02884e-07	-7.97430e-07	-8.49816e-07	1.38786e-07	-7.11030e-07	-5.66255e-07	-7.20710e-08	-6.38326e-07	-9.26495e-07	1.54148e-07	-7.72347e-07	-7.26450e-07	9.14475e-08	-6.35003e-07	1.19666e-07	-9.95494e-09	1.09711e-07	-1.06068e-06	3.14458e-07	-7.46220e-07	-5.77941e-07	5.69550e-08	-5.20986e-07
25.043	-9.99003e-07	2.02618e-07	-7.96384e-07	-8.48838e-07	1.38626e-07	-7.10211e-07	-5.65188e-07	-7.19592e-08	-6.37147e-07	-9.25506e-07	1.53983e-07	-7.71522e-07	-7.25204e-07	9.12906e-08	-6.33914e-07	1.19274e-07	-9.92235e-09	1.09351e-07	-1.05920e-06	3.14243e-07	-7.44959e-07	-5.77316e-07	5.68935e-08	-5.20423e-07
25.068	-9.97676e-07	2.02349e-07	-7.95327e-07	-8.47846e-07	1.38464e-07	-7.09382e-07	-5.64113e-07	-7.18477e-08	-6.35961e-07	-9.24507e-07	1.53817e-07	-7.70690e-07	-7.23943e-07	9.11319e-08	-6.32811e-07	1.18884e-07	-9.88991e-09	1.08994e-07	-1.05772e-06	3.14026e-07	-7.43693e-07	-5.76675e-07	5.68303e-08	-5.19845e-07
25.092	-9.96334e-07	2.02077e-07	-7.94256e-07	-8.46842e-07	1.38300e-07	-7.08541e-07	-5.63031e-07	-7.17365e-08	-6.34768e-07	-9.23499e-07	1.53649e-07	-7.69850e-07	-7.22667e-07	9.09712e-08	-6.31696e-07	1.18496e-07	-9.85762e-09	1.08638e-07	-1.05623e-06	3.13806e-07	-7.42422e-07	-5.76018e-07	5.67655e-08	-5.19252e-07
25.117	-9.94976e-07	2.01802e-07	-7.93174e-07	-8.45824e-07	1.38134e-07	-7.07690e-07	-5.61942e-07	-7.16256e-08	-6.33568e-07	-9.22482e-07	1.53480e-07	-7.69002e-07	-7.21376e-07	9.08087e-08	-6.30567e-07	1.18109e-07	-9.82549e-09	1.08284e-07	-1.05473e-06	3.13582e-07	-7.41146e-07	-5.75344e-07	5.66991e-08	-5.18645e-07
25.141	-9.93602e-07	2.01523e-07	-7.92079e-07	-8.44793e-07	1.37966e-07	-7.06827e-07	-5.60846e-07	-7.15150e-08	-6.32361e-07	-9.21456e-07	1.53309e-07	-7.68147e-07	-7.20070e-07	9.06443e-08	-6.29425e-07	1.17725e-07	-9.79351e-09	1.07932e-07	-1.05322e-06	3.13356e-07	-7.39866e-07	-5.74653e-07	5.66310e-08	-5.18022e-07
25.166	-9.92214e-07	2.01241e-07	-7.90972e-07	-8.43749e-07	1.37795e-07	-7.05954e-07	-5.59743e-07	-7.14047e-08	-6.31148e-07	-9.20421e-07	1.53137e-07	-7.67284e-07	-7.18749e-07	9.04780e-08	-6.28271e-07	1.17343e-07	-9.76170e-09	1.07581e-07	-1.05171e-06	3.13126e-07	-7.38580e-07	-5.73947e-07	5.65614e-08	-5.17385e-07
25.190	-9.90810e-07	2.00957e-07	-7.89853e-07	-8.42691e-07	1.37622e-07	-7.05069e-07	-5.58633e-07	-7.12946e-08	-6.29928e-07	-9.19376e-07	1.52963e-07	-7.66413e-07	-7.17413e-07	9.03099e-08	-6.27103e-07	1.16962e-07	-9.73005e-09	1.07232e-07	-1.05018e-06	3.12894e-07	-7.37290e-07	-5.73224e-07	5.64902e-08	-5.16734e-07
25.215	-9.89391e-07	2.00669e-07	-7.88722e-07	-8.41621e-07	1.37448e-07	-7.04174e-07	-5.57516e-07	-7.11849e-08	-6.28701e-07	-9.18323e-07	1.52788e-07	-7.65535e-07	-7.16063e-07	9.01399e-08	-6.25923e-07	1.16584e-07	-9.69856e-09	1.06885e-07	-1.04865e-06	3.12658e-07	-7.35996e-07	-5.72485e-07	5.64173e-08	-5.16068e-07
25.240	-9.87956e-07	2.00378e-07	-7.87579e-07	-8.40538e-07	1.37271e-07	-7.03267e-07	-5.56392e-07	-7.10754e-08	-6.27467e-07	-9.17261e-07	1.52611e-07	-7.64649e-07	-7.14698e-07	8.99680e-08	-6.24730e-07	1.16207e-07	-9.66724e-09	1.06540e-07	-1.04712e-06	3.12420e-07	-7.34696e-07	-5.71730e-07	5.63429e-08	-5.15387e-07
25.264	-9.86507e-07	2.00084e-07	-7.86423e-07	-8.39442e-07	1.37092e-07	-7.02350e-07	-5.55261e-07	-7.09663e-08	-6.26227e-07	-9.16189e-07	1.52433e-07	-7.63756e-07	-7.13318e-07	8.97944e-08	-6.23524e-07	1.15833e-07	-9.63610e-09	1.06197e-07	-1.04557e-06	3.12178e-07	-7.33392e-07	-5.70958e-07	5.62669e-08	-5.14691e-07
25.289	-9.85042e-07	1.99787e-07	-7.85256e-07	-8.38333e-07	1.36911e-07	-7.01423e-07	-5.54123e-07	-7.08574e-08	-6.24980e-07	-9.15109e-07	1.52253e-07	-7.62855e-07	-7.11924e-07	8.96188e-08	-6.22305e-07	1.15461e-07	-9.60513e-09	1.05855e-07	-1.04402e-06	3.11934e-07	-7.32084e-07	-5.70170e-07	5.61892e-08	-5.13981e-07
25.313	-9.83563e-07	1.99487e-07	-7.84076e-07	-8.37212e-07	1.36728e-07	-7.00484e-07	-5.52978e-07	-7.07487e-08	-6.23726e-07	-9.14020e-07	1.52072e-07	-7.61947e-07	-7.10515e-07	8.94415e-08	-6.21073e-07	1.15090e-07	-9.57434e-09	1.05516e-07	-1.04246e-06	3.11687e-07	-7.30771e-07	-5.69367e-07	5.61100e-08	-5.13257e-07
25.338	-9.82068e-07	1.99184e-07	-7.82885e-07	-8.36078e-07	1.36542e-07	-6.99536e-07	-5.51826e-07	-7.06404e-08	-6.22466e-07	-9.12922e-07	1.51890e-07	-7.61032e-07	-7.09092e-07	8.92624e-08	-6.19829e-07	1.14722e-07	-9.54373e-09	1.05179e-07	-1.04089e-06	3.11436e-07	-7.29454e-07	-5.68547e-07	5.60292e-08	-5.12517e-07
25.362	-9.80559e-07	1.98878e-07	-7.81681e-07	-8.34931e-07	1.36355e-07	-6.98576e-07	-5.50668e-07	-7.05322e-08	-6.21200e-07	-9.11815e-07	1.51705e-07	-7.60110e-07	-7.07654e-07	8.90814e-08	-6.18573e-07	1.14357e-07	-9.51330e-09	1.04843e-07	-1.03932e-06	3.11183e-07	-7.28132e-07	-5.67711e-07	5.59469e-08	-5.11764e-07
25.387	-9.79035e-07	1.98568e-07	-7.80466e-07	-8.33772e-07	1.36166e-07	-6.97606e-07	-5.49502e-07	-7.04244e-08	-6.19927e-07	-9.10700e-07	1.51520e-07	-7.59180e-07	-7.06202e-07	8.88986e-08	-6.17304e-07	1.13993e-07	-9.48305e-09	1.04510e-07	-1.03773e-06	3.10927e-07	-7.26806e-07	-5.66859e-07	5.58629e-08	-5.10996e-07
25.412	-9.77496e-07	1.98256e-07	-7.79240e-07	-8.32600e-07	1.35974e-07	-6.96626e-07	-5.48330e-07	-7.03167e-08	-6.18647e-07	-9.09576e-07	1.51333e-07	-7.58243e-07	-7.04736e-07	8.87141e-08	-6.16022e-07	1.13632e-07	-9.45300e-09	1.04179e-07	-1.03614e-06	3.10668e-07	-7.25476e-07	-5.65991e-07	5.57774e-08	-5.10214e-07
25.436	-9.75942e-07	1.97941e-07	-7.78001e-07	-8.31416e-07	1.35781e-07	-6.95635e-07	-5.47152e-07	-7.02093e-08	-6.17361e-07	-9.08443e-07	1.51144e-07	-7.57299e-07	-7.03256e-07	8.85277e-08	-6.14728e-07	1.13273e-07	-9.42314e-09	1.03850e-07	-1.03455e-06	3.10406e-07	-7.24142e-07	-5.65107e-07	5.56903e-08	-5.09417e-07
25.461	-9.74374e-07	1.97623e-07	-7.76751e-07	-8.30220e-07	1.35586e-07	-6.94634e-07	-5.45967e-07	-7.01022e-08	-6.16069e-07	-9.07302e-07	1.50955e-07	-7.56348e-07	-7.01762e-07	8.83396e-08	-6.13422e-07	1.12916e-07	-9.39347e-09	1.03523e-07	-1.03294e-06	3.10141e-07	-7.22803e-07	-5.64207e-07	5.56016e-08	-5.08606e-07
25.485	-9.72791e-07	1.97302e-07	-7.75489e-07	-8.29012e-07	1.35388e-07	-6.93623e-07	-5.44775e-07	-6.99952e-08	-6.14770e-07	-9.06153e-07	1.50763e-07	-7.55390e-07	-7.00253e-07	8.81497e-08	-6.12103e-07	1.12562e-07	-9.36399e-09	1.03198e-07	-1.03133e-06	3.09873e-07	-7.21460e-07	-5.63292e-07	5.55114e-08	-5.07780e-07
25.510	-9.71194e-07	1.96978e-07	-7.74216e-07	-8.27791e-07	1.35189e-07	-6.92602e-07	-5.43577e-07	-6.98885e-08	-6.13465e-07	-9.04995e-07	1.50571e-07	-7.54424e-07	-6.98731e-07	8.79581e-08	-6.10773e-07	1.12210e-07	-9.33472e-09	1.02875e-07	-1.02972e-06	3.09602e-07	-7.20114e-07	-5.62360e-07	5.54196e-08	-5.06941e-07
25.534	-9.69582e-07	1.96651e-07	-7.72931e-07	-8.26558e-07	1.34988e-07	-6.91571e-07	-5.42372e-07	-6.97820e-08	-6.12154e-07	-9.03829e-07	1.50377e-07	-7.53452e-07	-6.97194e-07	8.77646e-08	-6.09429e-07	1.11861e-07	-9.30564e-09	1.02555e-07	-1.02809e-06	3.09329e-07	-7.18763e-07	-5.61413e-07	5.53262e-08	-5.06087e-07
25.559	-9.67956e-07	1.96321e-07	-7.71634e-07	-8.25314e-07	1.34784e-07	-6.90529e-07	-5.41160e-07	-6.96757e-08	-6.10836e-07	-9.02655e-07	1.50181e-07	-7.52473e-07	-6.95644e-07	8.75695e-08	-6.08074e-07	1.11513e-07	-9.27677e-09	1.02237e-07	-1.02646e-06	3.09052e-07	-7.17408e-07	-5.60450e-07	5.52313e-08	-5.05219e-07
25.584	-9.66315e-07	1.95989e-07	-7.70327e-07	-8.24057e-07	1.34579e-07	-6.89478e-07	-5.39943e-07	-6.95695e-08	-6.09512e-07	-9.01472e-07	1.49985e-07	-7.51487e-07	-6.94079e-07	8.73726e-08	-6.06707e-07	1.11169e-07	-9.24811e-09	1.01921e-07	-1.02482e-06	3.08773e-07	-7.16049e-07	-5.59471e-07	5.51349e-08	-5.04336e-07
25.608	-9.64661e-07	1.95653e-07	-7.69008e-07	-8.22789e-07	1.34372e-07	-6.88417e-07	-5.38719e-07	-6.94636e-08	-6.08182e-07	-9.00281e-07	1.49786e-07	-7.50495e-07	-6.92501e-07	8.71739e-08	-6.05328e-07	1.10827e-07	-9.21965e-09	1.01607e-07	-1.02318e-06	3.08491e-07	-7.14686e-07	-5.58477e-07	5.50369e-08	-5.03440e-07
25.633	-9.62992e-07	1.95315e-07	-7.67677e-07	-8.21508e-07	1.34163e-07	-6.87345e-07	-5.37488e-07	-6.93578e-08	-6.06846e-07	-8.99082e-07	1.49587e-07	-7.49495e-07	-6.90910e-07	8.69736e-08	-6.03936e-07	1.10487e-07	-9.19141e-09	1.01296e-07	-1.02153e-06	3.08206e-07	-7.13320e-07	-5.57467e-07	5.49373e-08	-5.02530e-07
25.657	-9.61309e-07	1.94973e-07	-7.66336e-07	-8.20217e-07	1.33952e-07	-6.86265e-07	-5.36251e-07	-6.92522e-08	-6.05504e-07	-8.97876e-07	1.49386e-07	-7.48489e-07	-6.89304e-07	8.67715e-08	-6.02533e-07	1.10150e-07	-9.16338e-09	1.00987e-07	-1.01987e-06	3.07918e-07	-7.11949e-07	-5.56441e-07	5.48363e-08	-5.01605e-07
25.682	-9.59612e-07	1.94629e-07	-7.64983e-07	-8.18913e-07	1.33739e-07	-6.85174e-07	-5.35008e-07	-6.91468e-08	-6.04155e-07	-8.96661e-07	1.49184e-07	-7.47477e-07	-6.87685e-07	8.65677e-08	-6.01118e-07	1.09816e-07	-9.13556e-09	1.00680e-07	-1.01820e-06	3.07627e-07	-7.10575e-07	-5.55400e-07	5.47337e-08	-5.00666e-07
25.706	-9.57901e-07	1.94282e-07	-7.63619e-07	-8.17598e-07	1.33524e-07	-6.84074e-07	-5.33759e-07	-6.90415e-08	-6.02801e-07	-8.95438e-07	1.48981e-07	-7.46457e-07	-6.86053e-07	8.63622e-08	-5.99691e-07	1.09484e-07	-9.10796e-09	1.00376e-07	-1.01653e-06	3.07334e-07	-7.09197e-07	-5.54343e-07	5.46295e-08	-4.99714e-07
25.731	-9.56176e-07	1.93932e-07	-7.62244e-07	-8.16271e-07	1.33308e-07	-6.82964e-07	-5.32504e-07	-6.89363e-08	-6.01440e-07	-8.94207e-07	1.48776e-07	-7.45432e-07	-6.84407e-07	8.61550e-08	-5.98252e-07	1.09155e-07	-9.08058e-09	1.00075e-07	-1.01485e-06	3.07037e-07	-7.07816e-07	-5.53271e-07	5.45239e-08	-4.98747e-07
25.756	-9.54438e-07	1.93580e-07	-7.60858e-07	-8.14933e-07	1.33089e-07	-6.81844e-07	-5.31242e-07	-6.88313e-08	-6.00073e-07	-8.92969e-07	1.48570e-07	-7.44399e-07	-6.82748e-07	8.59461e-08	-5.96802e-07	1.08829e-07	-9.05342e-09	9.97752e-08	-1.01317e-06	3.06738e-07	-7.06431e-07	-5.52184e-07	5.44167e-08	-4.97767e-07
25.780	-9.52685e-07	1.93224e-07	-7.59461e-07	-8.13584e-07	1.32869e-07	-6.80715e-07	-5.29974e-07	-6.87264e-08	-5.98701e-07	-8.91723e-07	1.48363e-07	-7.43360e-07	-6.81075e-07	8.57355e-08	-5.95339e-07	1.08505e-07	-9.02649e-09	9.94784e-08	-1.01148e-06	3.06436e-07	-7.05042e-07	-5.51080e-07	5.43080e-08	-4.96773e-07
25.805	-9.50919e-07	1.92866e-07	-7.58053e-07	-8.12224e-07	1.32647e-07	-6.79577e-07	-5.28701e-07	-6.86216e-08	-5.97322e-07	-8.90469e-07	1.48154e-07	-7.42315e-07	-6.79389e-07	8.55233e-08	-5.93866e-07	1.08184e-07	-8.99978e-09	9.91841e-08	-1.00978e-06	3.06131e-07	-7.03650e-07	-5.49962e-07	5.41978e-08	-4.95764e-07
25.829	-9.49139e-07	1.92505e-07	-7.56634e-07	-8.10852e-07	1.32423e-07	-6.78429e-07	-5.27421e-07	-6.85169e-08	-5.95938e-07	-8.89208e-07	1.47944e-07	-7.41264e-07	-6.77690e-07	8.53094e-08	-5.92380e-07	1.07866e-07	-8.97330e-09	9.88922e-08	-1.00808e-06	3.05824e-07	-7.02255e-07	-5.48828e-07	5.40860e-08	-4.94742e-07
25.854	-9.47346e-07	1.92141e-07	-7.55205e-07	-8.09469e-07	1.32197e-07	-6.77273e-07	-5.26135e-07	-6.84122e-08	-5.94547e-07	-8.87939e-07	1.47733e-07	-7.40206e-07	-6.75977e-07	8.50938e-08	-5.90884e-07	1.07550e-07	-8.94705e-09	9.86030e-08	-1.00637e-06	3.05513e-07	-7.00856e-07	-5.47679e-07	5.39728e-08	-4.93707e-07
25.879	-9.45539e-07	1.91775e-07	-7.53764e-07	-8.08076e-07	1.31969e-07	-6.76107e-07	-5.24843e-07	-6.83077e-08	-5.93151e-07	-8.86663e-07	1.47521e-07	-7.39142e-07	-6.74252e-07	8.48766e-08	-5.89375e-07	1.07237e-07	-8.92104e-09	9.83162e-08	-1.00465e-06	3.05200e-07	-6.99453e-07	-5.46515e-07	5.38581e-08	-4.92657e-07
25.903	-9.43719e-07	1.91406e-07	-7.52313e-07	-8.06671e-07	1.31740e-07	-6.74931e-07	-5.23546e-07	-6.82032e-08	-5.91749e-07	-8.85379e-07	1.47307e-07	-7.38072e-07	-6.72514e-07	8.46578e-08	-5.87856e-07	1.06927e-07	-8.89525e-09	9.80321e-08	-1.00293e-06	3.04884e-07	-6.98047e-07	-5.45336e-07	5.37419e-08	-4.91594e-07
25.928	-9.41886e-07	1.91034e-07	-7.50852e-07	-8.05256e-07	1.31509e-07	-6.73747e-07	-5.22242e-07	-6.80988e-08	-5.90341e-07	-8.84088e-07	1.47092e-07	-7.36996e-07	-6.70762e-07	8.44373e-08	-5.86325e-07	1.06620e-07	-8.86971e-09	9.77505e-08	-1.00120e-06	3.04566e-07	-6.96639e-07	-5.44141e-07	5.36241e-08	-4.90517e-07
25.952	-9.40039e-07	1.90659e-07	-7.49380e-07	-8.03830e-07	1.31276e-07	-6.72554e-07	-5.20933e-07	-6.79944e-08	-5.88927e-07	-8.82790e-07	1.46876e-07	-7.35914e-07	-6.68998e-07	8.42152e-08	-5.84783e-07	1.06316e-07	-8.84440e-09	9.74716e-08	-9.99471e-07	3.04244e-07	-6.95226e-07	-5.42932e-07	5.35049e-08	-4.89427e-07
25.977	-9.38179e-07	1.90282e-07	-7.47897e-07	-8.02393e-07	1.31041e-07	-6.71352e-07	-5.19617e-07	-6.78900e-08	-5.87508e-07	-8.81484e-07	1.46659e-07	-7.34825e-07	-6.67221e-07	8.39915e-08	-5.83229e-07	1.06015e-07	-8.81933e-09	9.71953e-08	-9.97731e-07	3.03920e-07	-6.93811e-07	-5.41707e-07	5.33842e-08	-4.88323e-07
26.001	-9.36306e-07	1.89902e-07	-7.46404e-07	-8.00946e-07	1.30805e-07	-6.70141e-07	-5.18297e-07	-6.77857e-08	-5.86082e-07	-8.80172e-07	1.46441e-07	-7.33731e-07	-6.65431e-07	8.37662e-08	-5.81664e-07	1.05716e-07	-8.79450e-09	9.69217e-08	-9.95986e-07	3.03594e-07	-6.92393e-07	-5.40467e-07	5.32621e-08	-4.87205e-07
26.026	-9.34420e-07	1.89520e-07	-7.44900e-07	-7.99488e-07	1.30567e-07	-6.68921e-07	-5.16970e-07	-6.76814e-08	-5.84651e-07	-8.78852e-07	1.46221e-07	-7.32631e-07	-6.63628e-07	8.35393e-08	-5.80089e-07	1.05421e-07	-8.76991e-09	9.66507e-08	-9.94235e-07	3.03264e-07	-6.90971e-07	-5.39213e-07	5.31384e-08	-4.86074e-07
26.051	-9.32521e-07	1.89134e-07	-7.43386e-07	-7.98020e-07	1.30327e-07	-6.67693e-07	-5.15637e-07	-6.75771e-08	-5.83215e-07	-8.77526e-07	1.46000e-07	-7.31525e-07	-6.61813e-07	8.33107e-08	-5.78502e-07	1.05128e-07	-8.74557e-09	9.63825e-08	-9.92479e-07	3.02932e-07	-6.89547e-07	-5.37943e-07	5.30133e-08	-4.84930e-07
26.075	-9.30609e-07	1.88747e-07	-7.41862e-07	-7.96541e-07	1.30085e-07	-6.66456e-07	-5.14299e-07	-6.74727e-08	-5.81772e-07	-8.76192e-07	1.45779e-07	-7.30414e-07	-6.59985e-07	8.30807e-08	-5.76904e-07	1.04838e-07	-8.72148e-09	9.61170e-08	-9.90716e-07	3.02597e-07	-6.88119e-07	-5.36659e-07	5.28868e-08	-4.83772e-07
26.100	-9.28684e-07	1.88356e-07	-7.40328e-07	-7.95052e-07	1.29842e-07	-6.65210e-07	-5.12956e-07	-6.73683e-08	-5.80324e-07	-8.74852e-07	1.45556e-07	-7.29296e-07	-6.58144e-07	8.28490e-08	-5.75295e-07	1.04552e-07	-8.69763e-09	9.58542e-08	-9.88948e-07	3.02260e-07	-6.86689e-07	-5.35360e-07	5.27587e-08	-4.82601e-07
26.124	-9.26747e-07	1.87963e-07	-7.38783e-07	-7.93554e-07	1.29598e-07	-6.63956e-07	-5.11607e-07	-6.72639e-08	-5.78871e-07	-8.73505e-07	1.45331e-07	-7.28173e-07	-6.56292e-07	8.26157e-08	-5.73676e-07	1.04268e-07	-8.67404e-09	9.55941e-08	-9.87175e-07	3.01920e-07	-6.85255e-07	-5.34046e-07	5.26292e-08	-4.81416e-07
26.149	-9.24797e-07	1.87568e-07	-7.37229e-07	-7.92045e-07	1.29351e-07	-6.62693e-07	-5.10252e-07	-6.71594e-08	-5.77411e-07	-8.72151e-07	1.45106e-07	-7.27044e-07	-6.54426e-07	8.23809e-08	-5.72046e-07	1.03988e-07	-8.65069e-09	9.53368e-08	-9.85396e-07	3.01577e-07	-6.83819e-07	-5.32717e-07	5.24983e-08	-4.80219e-07
26.173	-9.22834e-07	1.87170e-07	-7.35664e-07	-7.90526e-07	1.29103e-07	-6.61423e-07	-5.08892e-07	-6.70548e-08	-5.75947e-07	-8.70790e-07	1.44880e-07	-7.25910e-07	-6.52549e-07	8.21446e-08	-5.70404e-07	1.03710e-07	-8.62760e-09	9.50824e-08	-9.83612e-07	3.01231e-07	-6.82380e-07	-5.31373e-07	5.23659e-08	-4.79008e-07
26.198	-9.20859e-07	1.86769e-07	-7.34090e-07	-7.88997e-07	1.28853e-07	-6.60143e-07	-5.07526e-07	-6.69502e-08	-5.74476e-07	-8.69423e-07	1.44652e-07	-7.24771e-07	-6.50659e-07	8.19067e-08	-5.68752e-07	1.03435e-07	-8.60476e-09	9.48307e-08	-9.81822e-07	3.00883e-07	-6.80939e-07	-5.30015e-07	5.22320e-08	-4.77783e-07
26.223	-9.18871e-07	1.86366e-07	-7.32505e-07	-7.87458e-07	1.28602e-07	-6.58856e-07	-5.06155e-07	-6.68454e-08	-5.73000e-07	-8.68049e-07	1.44424e-07	-7.23626e-07	-6.48757e-07	8.16673e-08	-5.67090e-07	1.03164e-07	-8.58218e-09	9.45818e-08	-9.80027e-07	3.00533e-07	-6.79494e-07	-5.28643e-07	5.20968e-08	-4.76546e-07
26.247	-9.16871e-07	1.85960e-07	-7.30911e-07	-7.85910e-07	1.28349e-07	-6.57561e-07	-5.04779e-07	-6.67406e-08	-5.71519e-07	-8.66669e-07	1.44194e-07	-7.22475e-07	-6.46843e-07	8.14263e-08	-5.65417e-07	1.02896e-07	-8.55986e-09	9.43358e-08	-9.78227e-07	3.00179e-07	-6.78048e-07	-5.27255e-07	5.19601e-08	-4.75295e-07
26.272	-9.14859e-07	1.85552e-07	-7.29307e-07	-7.84352e-07	1.28095e-07	-6.56257e-07	-5.03397e-07	-6.66356e-08	-5.70032e-07	-8.65283e-07	1.43964e-07	-7.21319e-07	-6.44917e-07	8.11839e-08	-5.63733e-07	1.02630e-07	-8.53779e-09	9.40926e-08	-9.76422e-07	2.99824e-07	-6.76598e-07	-5.25854e-07	5.18219e-08	-4.74032e-07
26.296	-9.12835e-07	1.85142e-07	-7.27693e-07	-7.82785e-07	1.27839e-07	-6.54946e-07	-5.02010e-07	-6.65304e-08	-5.68540e-07	-8.63890e-07	1.43732e-07	-7.20158e-07	-6.42979e-07	8.09399e-08	-5.62039e-07	1.02368e-07	-8.51599e-09	9.38523e-08	-9.74611e-07	2.99465e-07	-6.75146e-07	-5.24438e-07	5.16824e-08	-4.72755e-07
26.321	-9.10798e-07	1.84729e-07	-7.26070e-07	-7.81208e-07	1.27581e-07	-6.53626e-07	-5.00617e-07	-6.64251e-08	-5.67042e-07	-8.62491e-07	1.43499e-07	-7.18992e-07	-6.41029e-07	8.06944e-08	-5.60334e-07	1.02109e-07	-8.49444e-09	9.36148e-08	-9.72796e-07	2.99104e-07	-6.73692e-07	-5.23007e-07	5.15414e-08	-4.71466e-07
26.345	-9.08750e-07	1.84313e-07	-7.24437e-07	-7.79621e-07	1.27322e-07	-6.52299e-07	-4.99220e-07	-6.63197e-08	-5.65539e-07	-8.61086e-07	1.43265e-07	-7.17821e-07	-6.39067e-07	8.04474e-08	-5.58619e-07	1.01853e-07	-8.47316e-09	9.33803e-08	-9.70975e-07	2.98741e-07	-6.72235e-07	-5.21562e-07	5.13990e-08	-4.70163e-07
26.370	-9.06689e-07	1.83895e-07	-7.22794e-07	-7.78026e-07	1.27062e-07	-6.50964e-07	-4.97817e-07	-6.62140e-08	-5.64031e-07	-8.59675e-07	1.43031e-07	-7.16645e-07	-6.37093e-07	8.01990e-08	-5.56894e-07	1.01601e-07	-8.45214e-09	9.31486e-08	-9.69150e-07	2.98374e-07	-6.70775e-07	-5.20103e-07	5.12552e-08	-4.68848e-07
26.395	-9.04617e-07	1.83475e-07	-7.21142e-07	-7.76421e-07	1.26800e-07	-6.49622e-07	-4.96409e-07	-6.61081e-08	-5.62517e-07	-8.58258e-07	1.42795e-07	-7.15463e-07	-6.35108e-07	7.99491e-08	-5.55159e-07	1.01351e-07	-8.43138e-09	9.29199e-08	-9.67320e-07	2.98006e-07	-6.69314e-07	-5.18629e-07	5.11100e-08	-4.67519e-07
26.419	-9.02533e-07	1.83052e-07	-7.19481e-07	-7.74808e-07	1.26536e-07	-6.48271e-07	-4.94996e-07	-6.60020e-08	-5.60998e-07	-8.56835e-07	1.42558e-07	-7.14277e-07	-6.33111e-07	7.96977e-08	-5.53413e-07	1.01105e-07	-8.41089e-09	9.26941e-08	-9.65484e-07	2.97634e-07	-6.67850e-07	-5.17142e-07	5.09634e-08	-4.66178e-07
26.444	-9.00437e-07	1.82627e-07	-7.17810e-07	-7.73185e-07	1.26271e-07	-6.46914e-07	-4.93578e-07	-6.58957e-08	-5.59473e-07	-8.55406e-07	1.42320e-07	-7.13086e-07	-6.31102e-07	7.94448e-08	-5.51657e-07	1.00862e-07	-8.39067e-09	9.24712e-08	-9.63645e-07	2.97261e-07	-6.66384e-07	-5.15640e-07	5.08154e-08	-4.64825e-07
26.468	-8.98330e-07	1.82200e-07	-7.16130e-07	-7.71553e-07	1.26005e-07	-6.45549e-07	-4.92154e-07	-6.57891e-08	-5.57944e-07	-8.53972e-07	1.42082e-07	-7.11890e-07	-6.29082e-07	7.91905e-08	-5.49891e-07	1.00622e-07	-8.37071e-09	9.22513e-08	-9.61800e-07	2.96884e-07	-6.64916e-07	-5.14124e-07	5.06660e-08	-4.63458e-07
26.493	-8.96210e-07	1.81770e-07	-7.14440e-07	-7.69913e-07	1.25737e-07	-6.44176e-07	-4.90726e-07	-6.56823e-08	-5.56409e-07	-8.52531e-07	1.41842e-07	-7.10689e-07	-6.27050e-07	7.89348e-08	-5.48116e-07	1.00385e-07	-8.35103e-09	9.20343e-08	-9.59951e-07	2.96506e-07	-6.63445e-07	-5.12594e-07	5.05152e-08	-4.62079e-07
26.518	-8.94080e-07	1.81338e-07	-7.12742e-07	-7.68264e-07	1.25467e-07	-6.42796e-07	-4.89293e-07	-6.55751e-08	-5.54868e-07	-8.51086e-07	1.41601e-07	-7.09484e-07	-6.25007e-07	7.86776e-08	-5.46330e-07	1.00152e-07	-8.33161e-09	9.18203e-08	-9.58097e-07	2.96125e-07	-6.61973e-07	-5.11050e-07	5.03631e-08	-4.60687e-07
26.542	-8.91938e-07	1.80903e-07	-7.11035e-07	-7.66606e-07	1.25197e-07	-6.41409e-07	-4.87855e-07	-6.54677e-08	-5.53323e-07	-8.49634e-07	1.41360e-07	-7.08274e-07	-6.22953e-07	7.84190e-08	-5.44534e-07	9.99218e-08	-8.31246e-09	9.16093e-08	-9.56239e-07	2.95741e-07	-6.60498e-07	-5.09492e-07	5.02095e-08	-4.59283e-07
26.567	-8.89785e-07	1.80467e-07	-7.09318e-07	-7.64940e-07	1.24925e-07	-6.40015e-07	-4.86412e-07	-6.53599e-08	-5.51772e-07	-8.48177e-07	1.41118e-07	-7.07060e-07	-6.20887e-07	7.81589e-08	-5.42728e-07	9.96949e-08	-8.29359e-09	9.14013e-08	-9.54376e-07	2.95355e-07	-6.59022e-07	-5.07920e-07	5.00546e-08	-4.57866e-07
26.591	-8.87620e-07	1.80028e-07	-7.07593e-07	-7.63265e-07	1.24651e-07	-6.38614e-07	-4.84964e-07	-6.52518e-08	-5.50216e-07	-8.46715e-07	1.40874e-07	-7.05841e-07	-6.18810e-07	7.78975e-08	-5.40913e-07	9.94713e-08	-8.27499e-09	9.11963e-08	-9.52510e-07	2.94966e-07	-6.57543e-07	-5.06335e-07	4.98984e-08	-4.56436e-07
26.616	-8.85445e-07	1.79587e-07	-7.05858e-07	-7.61582e-07	1.24376e-07	-6.37206e-07	-4.83511e-07	-6.51433e-08	-5.48655e-07	-8.45247e-07	1.40630e-07	-7.04617e-07	-6.16723e-07	7.76347e-08	-5.39088e-07	9.92509e-08	-8.25666e-09	9.09943e-08	-9.50638e-07	2.94575e-07	-6.56063e-07	-5.04735e-07	4.97407e-08	-4.54995e-07
26.640	-8.83258e-07	1.79143e-07	-7.04115e-07	-7.59891e-07	1.24100e-07	-6.35791e-07	-4.82054e-07	-6.50345e-08	-5.47088e-07	-8.43774e-07	1.40385e-07	-7.03389e-07	-6.14624e-07	7.73705e-08	-5.37253e-07	9.90339e-08	-8.23860e-09	9.07953e-08	-9.48763e-07	2.94182e-07	-6.54581e-07	-5.03122e-07	4.95818e-08	-4.53540e-07
26.665	-8.81061e-07	1.78697e-07	-7.02363e-07	-7.58191e-07	1.23822e-07	-6.34369e-07	-4.80592e-07	-6.49253e-08	-5.45517e-07	-8.42296e-07	1.40139e-07	-7.02157e-07	-6.12514e-07	7.71049e-08	-5.35409e-07	9.88201e-08	-8.22082e-09	9.05993e-08	-9.46883e-07	2.93786e-07	-6.53097e-07	-5.01495e-07	4.94214e-08	-4.52074e-07
26.690	-8.78852e-07	1.78249e-07	-7.00603e-07	-7.56484e-07	1.23544e-07	-6.32940e-07	-4.79125e-07	-6.48156e-08	-5.43940e-07	-8.40813e-07	1.39892e-07	-7.00921e-07	-6.10393e-07	7.68379e-08	-5.33555e-07	9.86097e-08	-8.20331e-09	9.04064e-08	-9.44999e-07	2.93387e-07	-6.51612e-07	-4.99855e-07	4.92598e-08	-4.50595e-07
26.714	-8.76633e-07	1.77799e-07	-6.98834e-07	-7.54768e-07	1.23263e-07	-6.31505e-07	-4.77653e-07	-6.47055e-08	-5.42359e-07	-8.39325e-07	1.39645e-07	-6.99681e-07	-6.08261e-07	7.65695e-08	-5.31692e-07	9.84025e-08	-8.18608e-09	9.02164e-08	-9.43111e-07	2.92987e-07	-6.50124e-07	-4.98201e-07	4.90968e-08	-4.49104e-07
26.739	-8.74403e-07	1.77347e-07	-6.97056e-07	-7.53045e-07	1.22982e-07	-6.30063e-07	-4.76177e-07	-6.45950e-08	-5.40772e-07	-8.37832e-07	1.39396e-07	-6.98436e-07	-6.06119e-07	7.62998e-08	-5.29819e-07	9.81987e-08	-8.16912e-09	9.00296e-08	-9.41219e-07	2.92584e-07	-6.48636e-07	-4.96533e-07	4.89324e-08	-4.47601e-07
26.763	-8.72162e-07	1.76893e-07	-6.95270e-07	-7.51314e-07	1.22699e-07	-6.28615e-07	-4.74696e-07	-6.44840e-08	-5.39180e-07	-8.36335e-07	1.39147e-07	-6.97187e-07	-6.03965e-07	7.60288e-08	-5.27937e-07	9.79982e-08	-8.15244e-09	8.98457e-08	-9.39323e-07	2.92178e-07	-6.47145e-07	-4.94852e-07	4.87668e-08	-4.46085e-07
26.788	-8.69911e-07	1.76436e-07	-6.93475e-07	-7.49575e-07	1.22415e-07	-6.27160e-07	-4.73210e-07	-6.43725e-08	-5.37583e-07	-8.34832e-07	1.38897e-07	-6.95935e-07	-6.01801e-07	7.57564e-08	-5.26045e-07	9.78010e-08	-8.13604e-09	8.96650e-08	-9.37424e-07	2.91771e-07	-6.45653e-07	-4.93157e-07	4.85998e-08	-4.44558e-07
26.812	-8.67649e-07	1.75977e-07	-6.91672e-07	-7.47829e-07	1.22130e-07	-6.25699e-07	-4.71720e-07	-6.42605e-08	-5.35981e-07	-8.33325e-07	1.38646e-07	-6.94678e-07	-5.99627e-07	7.54826e-08	-5.24144e-07	9.76072e-08	-8.11991e-09	8.94872e-08	-9.35520e-07	2.91360e-07	-6.44160e-07	-4.91449e-07	4.84314e-08	-4.43018e-07
26.837	-8.65377e-07	1.75516e-07	-6.89861e-07	-7.46075e-07	1.21844e-07	-6.24232e-07	-4.70226e-07	-6.41480e-08	-5.34374e-07	-8.31813e-07	1.38395e-07	-6.93418e-07	-5.97442e-07	7.52076e-08	-5.22234e-07	9.74166e-08	-8.10406e-09	8.93126e-08	-9.33613e-07	2.90948e-07	-6.42665e-07	-4.89728e-07	4.82618e-08	-4.41466e-07
26.862	-8.63095e-07	1.75053e-07	-6.88041e-07	-7.44314e-07	1.21556e-07	-6.22758e-07	-4.68727e-07	-6.40350e-08	-5.32762e-07	-8.30297e-07	1.38143e-07	-6.92154e-07	-5.95247e-07	7.49312e-08	-5.20315e-07	9.72295e-08	-8.08849e-09	8.91410e-08	-9.31702e-07	2.90533e-07	-6.41169e-07	-4.87994e-07	4.80909e-08	-4.39903e-07
26.886	-8.60802e-07	1.74588e-07	-6.86214e-07	-7.42546e-07	1.21267e-07	-6.21278e-07	-4.67223e-07	-6.39213e-08	-5.31145e-07	-8.28776e-07	1.37890e-07	-6.90886e-07	-5.93041e-07	7.46536e-08	-5.18387e-07	9.70456e-08	-8.07320e-09	8.89724e-08	-9.29787e-07	2.90116e-07	-6.39671e-07	-4.86246e-07	4.79187e-08	-4.38327e-07
26.911	-8.58500e-07	1.74121e-07	-6.84378e-07	-7.40770e-07	1.20977e-07	-6.19793e-07	-4.65715e-07	-6.38071e-08	-5.29523e-07	-8.27251e-07	1.37636e-07	-6.89615e-07	-5.90825e-07	7.43746e-08	-5.16450e-07	9.68652e-08	-8.05818e-09	8.88070e-08	-9.27869e-07	2.89697e-07	-6.38172e-07	-4.84485e-07	4.77451e-08	-4.36740e-07
26.935	-8.56187e-07	1.73652e-07	-6.82534e-07	-7.38988e-07	1.20686e-07	-6.18301e-07	-4.64203e-07	-6.36923e-08	-5.27895e-07	-8.25721e-07	1.37381e-07	-6.88340e-07	-5.88598e-07	7.40943e-08	-5.14504e-07	9.66880e-08	-8.04345e-09	8.86446e-08	-9.25947e-07	2.89275e-07	-6.36672e-07	-4.82711e-07	4.75703e-08	-4.35141e-07
26.960	-8.53864e-07	1.73181e-07	-6.80683e-07	-7.37198e-07	1.20394e-07	-6.16804e-07	-4.62687e-07	-6.35769e-08	-5.26263e-07	-8.24188e-07	1.37126e-07	-6.87061e-07	-5.86362e-07	7.38128e-08	-5.12549e-07	9.65142e-08	-8.02899e-09	8.84852e-08	-9.24022e-07	2.88851e-07	-6.35171e-07	-4.80924e-07	4.73942e-08	-4.33530e-07
26.984	-8.51531e-07	1.72708e-07	-6.78823e-07	-7.35401e-07	1.20101e-07	-6.15301e-07	-4.61166e-07	-6.34608e-08	-5.24626e-07	-8.22650e-07	1.36870e-07	-6.85779e-07	-5.84115e-07	7.35300e-08	-5.10585e-07	9.63438e-08	-8.01481e-09	8.83290e-08	-9.22094e-07	2.88425e-07	-6.33668e-07	-4.79124e-07	4.72168e-08	-4.31907e-07
27.009	-8.49189e-07	1.72233e-07	-6.76956e-07	-7.33598e-07	1.19806e-07	-6.13792e-07	-4.59641e-07	-6.33440e-08	-5.22985e-07	-8.21108e-07	1.36614e-07	-6.84494e-07	-5.81859e-07	7.32459e-08	-5.08613e-07	9.61767e-08	-8.00091e-09	8.81758e-08	-9.20162e-07	2.87997e-07	-6.32165e-07	-4.77311e-07	4.70382e-08	-4.30273e-07
27.034	-8.46837e-07	1.71756e-07	-6.75081e-07	-7.31788e-07	1.19510e-07	-6.12278e-07	-4.58111e-07	-6.32266e-08	-5.21338e-07	-8.19562e-07	1.36357e-07	-6.83206e-07	-5.79592e-07	7.29606e-08	-5.06631e-07	9.60129e-08	-7.98729e-09	8.80256e-08	-9.18227e-07	2.87566e-07	-6.30660e-07	-4.75485e-07	4.68582e-08	-4.28627e-07
27.058	-8.44475e-07	1.71277e-07	-6.73198e-07	-7.29971e-07	1.19214e-07	-6.10758e-07	-4.56578e-07	-6.31084e-08	-5.19686e-07	-8.18013e-07	1.36099e-07	-6.81914e-07	-5.77315e-07	7.26740e-08	-5.04641e-07	9.58525e-08	-7.97394e-09	8.78786e-08	-9.16288e-07	2.87133e-07	-6.29155e-07	-4.73647e-07	4.66770e-08	-4.26970e-07
27.083	-8.42104e-07	1.70796e-07	-6.71308e-07	-7.28148e-07	1.18916e-07	-6.09232e-07	-4.55040e-07	-6.29895e-08	-5.18029e-07	-8.16459e-07	1.35840e-07	-6.80619e-07	-5.75029e-07	7.23862e-08	-5.02643e-07	9.56954e-08	-7.96088e-09	8.77346e-08	-9.14347e-07	2.86698e-07	-6.27649e-07	-4.71795e-07	4.64946e-08	-4.25301e-07
27.107	-8.39723e-07	1.70313e-07	-6.69410e-07	-7.26319e-07	1.18617e-07	-6.07702e-07	-4.53498e-07	-6.28698e-08	-5.16368e-07	-8.14902e-07	1.35581e-07	-6.79321e-07	-5.72733e-07	7.20971e-08	-5.00636e-07	9.55417e-08	-7.94809e-09	8.75936e-08	-9.12403e-07	2.86261e-07	-6.26141e-07	-4.69931e-07	4.63109e-08	-4.23620e-07
27.132	-8.37333e-07	1.69828e-07	-6.67505e-07	-7.24483e-07	1.18317e-07	-6.06166e-07	-4.51952e-07	-6.27494e-08	-5.14701e-07	-8.13342e-07	1.35322e-07	-6.78020e-07	-5.70427e-07	7.18069e-08	-4.98620e-07	9.53913e-08	-7.93558e-09	8.74558e-08	-9.10455e-07	2.85822e-07	-6.24633e-07	-4.68054e-07	4.61259e-08	-4.21929e-07
27.156	-8.34934e-07	1.69342e-07	-6.65592e-07	-7.22641e-07	1.18017e-07	-6.04624e-07	-4.50402e-07	-6.26282e-08	-5.13030e-07	-8.11777e-07	1.35061e-07	-6.76716e-07	-5.68112e-07	7.15154e-08	-4.96596e-07	9.52443e-08	-7.92335e-09	8.73210e-08	-9.08505e-07	2.85380e-07	-6.23124e-07	-4.66165e-07	4.59397e-08	-4.20225e-07
27.181	-8.32525e-07	1.68853e-07	-6.63672e-07	-7.20793e-07	1.17715e-07	-6.03078e-07	-4.48848e-07	-6.25061e-08	-5.11354e-07	-8.10210e-07	1.34801e-07	-6.75409e-07	-5.65786e-07	7.12227e-08	-4.94564e-07	9.51006e-08	-7.91139e-09	8.71892e-08	-9.06551e-07	2.84937e-07	-6.21615e-07	-4.64263e-07	4.57523e-08	-4.18511e-07
27.206	-8.30107e-07	1.68363e-07	-6.61745e-07	-7.18939e-07	1.17412e-07	-6.01527e-07	-4.47290e-07	-6.23832e-08	-5.09673e-07	-8.08639e-07	1.34539e-07	-6.74100e-07	-5.63452e-07	7.09288e-08	-4.92523e-07	9.49602e-08	-7.89971e-09	8.70605e-08	-9.04595e-07	2.84491e-07	-6.20105e-07	-4.62349e-07	4.55636e-08	-4.16785e-07
27.230	-8.27681e-07	1.67871e-07	-6.59810e-07	-7.17079e-07	1.17108e-07	-5.99971e-07	-4.45728e-07	-6.22594e-08	-5.07987e-07	-8.07064e-07	1.34277e-07	-6.72787e-07	-5.61108e-07	7.06338e-08	-4.90474e-07	9.48232e-08	-7.88831e-09	8.69348e-08	-9.02636e-07	2.84043e-07	-6.18594e-07	-4.60422e-07	4.53737e-08	-4.15048e-07
27.255	-8.25245e-07	1.67377e-07	-6.57868e-07	-7.15213e-07	1.16804e-07	-5.98410e-07	-4.44161e-07	-6.21348e-08	-5.06296e-07	-8.05487e-07	1.34015e-07	-6.71472e-07	-5.58755e-07	7.03375e-08	-4.88417e-07	9.46894e-08	-7.87719e-09	8.68122e-08	-9.00675e-07	2.83593e-07	-6.17082e-07	-4.58483e-07	4.51826e-08	-4.13300e-07
27.279	-8.22801e-07	1.66881e-07	-6.55920e-07	-7.13342e-07	1.16498e-07	-5.96844e-07	-4.42592e-07	-6.20092e-08	-5.04601e-07	-8.03906e-07	1.33752e-07	-6.70154e-07	-5.56392e-07	7.00401e-08	-4.86352e-07	9.45590e-08	-7.86634e-09	8.66927e-08	-8.98711e-07	2.83141e-07	-6.15570e-07	-4.56531e-07	4.49903e-08	-4.11541e-07
27.304	-8.20348e-07	1.66383e-07	-6.53964e-07	-7.11465e-07	1.16191e-07	-5.95274e-07	-4.41018e-07	-6.18827e-08	-5.02900e-07	-8.02323e-07	1.33488e-07	-6.68834e-07	-5.54020e-07	6.97415e-08	-4.84279e-07	9.44319e-08	-7.85576e-09	8.65761e-08	-8.96744e-07	2.82686e-07	-6.14058e-07	-4.54567e-07	4.47968e-08	-4.09771e-07
27.329	-8.17886e-07	1.65884e-07	-6.52002e-07	-7.09582e-07	1.15884e-07	-5.93698e-07	-4.39440e-07	-6.17552e-08	-5.01195e-07	-8.00736e-07	1.33224e-07	-6.67512e-07	-5.51639e-07	6.94418e-08	-4.82197e-07	9.43080e-08	-7.84546e-09	8.64626e-08	-8.94775e-07	2.82230e-07	-6.12545e-07	-4.52591e-07	4.46020e-08	-4.07989e-07
27.353	-8.15415e-07	1.65383e-07	-6.50032e-07	-7.07695e-07	1.15576e-07	-5.92119e-07	-4.37858e-07	-6.16268e-08	-4.99485e-07	-7.99147e-07	1.32960e-07	-6.66187e-07	-5.49249e-07	6.91409e-08	-4.80108e-07	9.41875e-08	-7.83543e-09	8.63521e-08	-8.92803e-07	2.81772e-07	-6.11032e-07	-4.50603e-07	4.44061e-08	-4.06197e-07
27.378	-8.12936e-07	1.64880e-07	-6.48056e-07	-7.05801e-07	1.15266e-07	-5.90535e-07	-4.36273e-07	-6.14973e-08	-4.97771e-07	-7.97554e-07	1.32695e-07	-6.64859e-07	-5.46850e-07	6.88389e-08	-4.78011e-07	9.40702e-08	-7.82568e-09	8.62446e-08	-8.90829e-07	2.81311e-07	-6.09518e-07	-4.48603e-07	4.42090e-08	-4.04394e-07
27.402	-8.10449e-07	1.64376e-07	-6.46073e-07	-7.03903e-07	1.14956e-07	-5.88947e-07	-4.34684e-07	-6.13668e-08	-4.96051e-07	-7.95960e-07	1.32430e-07	-6.63530e-07	-5.44442e-07	6.85358e-08	-4.75906e-07	9.39563e-08	-7.81620e-09	8.61401e-08	-8.88853e-07	2.80849e-07	-6.08004e-07	-4.46591e-07	4.40107e-08	-4.02580e-07
27.427	-8.07954e-07	1.63870e-07	-6.44084e-07	-7.02000e-07	1.14646e-07	-5.87354e-07	-4.33091e-07	-6.12353e-08	-4.94327e-07	-7.94362e-07	1.32164e-07	-6.62198e-07	-5.42025e-07	6.82315e-08	-4.73793e-07	9.38455e-08	-7.80698e-09	8.60386e-08	-8.86874e-07	2.80384e-07	-6.06490e-07	-4.44566e-07	4.38112e-08	-4.00755e-07
27.451	-8.05450e-07	1.63362e-07	-6.42088e-07	-7.00091e-07	1.14334e-07	-5.85757e-07	-4.31495e-07	-6.11026e-08	-4.92597e-07	-7.92762e-07	1.31898e-07	-6.60864e-07	-5.39599e-07	6.79262e-08	-4.71673e-07	9.37381e-08	-7.79804e-09	8.59400e-08	-8.84893e-07	2.79918e-07	-6.04975e-07	-4.42530e-07	4.36105e-08	-3.98920e-07
27.476	-8.02938e-07	1.62852e-07	-6.40085e-07	-6.98178e-07	1.14021e-07	-5.84156e-07	-4.29895e-07	-6.09689e-08	-4.90864e-07	-7.91160e-07	1.31631e-07	-6.59529e-07	-5.37165e-07	6.76197e-08	-4.69545e-07	9.36339e-08	-7.78937e-09	8.58445e-08	-8.82910e-07	2.79449e-07	-6.03461e-07	-4.40482e-07	4.34087e-08	-3.97073e-07
27.501	-8.00418e-07	1.62341e-07	-6.38076e-07	-6.96260e-07	1.13708e-07	-5.82552e-07	-4.28291e-07	-6.08340e-08	-4.89125e-07	-7.89555e-07	1.31364e-07	-6.58191e-07	-5.34721e-07	6.73121e-08	-4.67409e-07	9.35329e-08	-7.78097e-09	8.57519e-08	-8.80925e-07	2.78979e-07	-6.01946e-07	-4.38422e-07	4.32057e-08	-3.95217e-07
27.525	-7.97890e-07	1.61828e-07	-6.36061e-07	-6.94337e-07	1.13394e-07	-5.80943e-07	-4.26683e-07	-6.06980e-08	-4.87381e-07	-7.87948e-07	1.31097e-07	-6.56851e-07	-5.32269e-07	6.70035e-08	-4.65266e-07	9.34351e-08	-7.77284e-09	8.56623e-08	-8.78938e-07	2.78506e-07	-6.00432e-07	-4.36351e-07	4.30016e-08	-3.93349e-07
27.550	-7.95354e-07	1.61314e-07	-6.34040e-07	-6.92410e-07	1.13079e-07	-5.79330e-07	-4.25072e-07	-6.05608e-08	-4.85633e-07	-7.86339e-07	1.30829e-07	-6.55510e-07	-5.29809e-07	6.66938e-08	-4.63115e-07	9.33405e-08	-7.76497e-09	8.55756e-08	-8.76949e-07	2.78032e-07	-5.98917e-07	-4.34267e-07	4.27963e-08	-3.91471e-07
27.574	-7.92810e-07	1.60798e-07	-6.32012e-07	-6.90478e-07	1.12764e-07	-5.77714e-07	-4.23458e-07	-6.04224e-08	-4.83880e-07	-7.84727e-07	1.30561e-07	-6.54167e-07	-5.27340e-07	6.63830e-08	-4.60957e-07	9.32492e-08	-7.75737e-09	8.54918e-08	-8.74958e-07	2.77556e-07	-5.97402e-07	-4.32172e-07	4.25898e-08	-3.89583e-07
27.599	-7.90259e-07	1.60281e-07	-6.29978e-07	-6.88542e-07	1.12448e-07	-5.76094e-07	-4.21840e-07	-6.02827e-08	-4.82123e-07	-7.83114e-07	1.30292e-07	-6.52822e-07	-5.24863e-07	6.60711e-08	-4.58792e-07	9.31610e-08	-7.75004e-09	8.54110e-08	-8.72965e-07	2.77078e-07	-5.95888e-07	-4.30066e-07	4.23822e-08	-3.87684e-07
27.623	-7.87700e-07	1.59762e-07	-6.27938e-07	-6.86601e-07	1.12131e-07	-5.74470e-07	-4.20218e-07	-6.01418e-08	-4.80360e-07	-7.81499e-07	1.30024e-07	-6.51475e-07	-5.22377e-07	6.57582e-08	-4.56619e-07	9.30760e-08	-7.74296e-09	8.53330e-08	-8.70971e-07	2.76597e-07	-5.94374e-07	-4.27948e-07	4.21735e-08	-3.85775e-07
27.648	-7.85133e-07	1.59241e-07	-6.25892e-07	-6.84657e-07	1.11813e-07	-5.72843e-07	-4.18593e-07	-5.99996e-08	-4.78593e-07	-7.79882e-07	1.29755e-07	-6.50127e-07	-5.19883e-07	6.54443e-08	-4.54439e-07	9.29941e-08	-7.73615e-09	8.52580e-08	-8.68975e-07	2.76115e-07	-5.92859e-07	-4.25819e-07	4.19636e-08	-3.83855e-07
27.673	-7.82559e-07	1.58719e-07	-6.23840e-07	-6.82708e-07	1.11495e-07	-5.71213e-07	-4.16965e-07	-5.98562e-08	-4.76821e-07	-7.78263e-07	1.29485e-07	-6.48778e-07	-5.17381e-07	6.51293e-08	-4.52252e-07	9.29154e-08	-7.72961e-09	8.51858e-08	-8.66977e-07	2.75631e-07	-5.91346e-07	-4.23678e-07	4.17527e-08	-3.81925e-07
27.697	-7.79978e-07	1.58196e-07	-6.21782e-07	-6.80755e-07	1.11176e-07	-5.69579e-07	-4.15333e-07	-5.97113e-08	-4.75044e-07	-7.76643e-07	1.29216e-07	-6.47427e-07	-5.14871e-07	6.48133e-08	-4.50057e-07	9.28398e-08	-7.72332e-09	8.51165e-08	-8.64978e-07	2.75146e-07	-5.89832e-07	-4.21526e-07	4.15406e-08	-3.79985e-07
27.722	-7.77389e-07	1.57671e-07	-6.19719e-07	-6.78799e-07	1.10857e-07	-5.67942e-07	-4.13698e-07	-5.95651e-08	-4.73263e-07	-7.75021e-07	1.28946e-07	-6.46075e-07	-5.12352e-07	6.44962e-08	-4.47856e-07	9.27673e-08	-7.71729e-09	8.50500e-08	-8.62977e-07	2.74658e-07	-5.88319e-07	-4.19362e-07	4.13274e-08	-3.78035e-07
27.746	-7.74793e-07	1.57144e-07	-6.17649e-07	-6.76838e-07	1.10536e-07	-5.66302e-07	-4.12059e-07	-5.94176e-08	-4.71477e-07	-7.73398e-07	1.28676e-07	-6.44722e-07	-5.09826e-07	6.41782e-08	-4.45647e-07	9.26979e-08	-7.71151e-09	8.49864e-08	-8.60974e-07	2.74169e-07	-5.86806e-07	-4.17187e-07	4.11131e-08	-3.76074e-07
27.771	-7.72191e-07	1.56616e-07	-6.15574e-07	-6.74874e-07	1.10216e-07	-5.64659e-07	-4.10417e-07	-5.92686e-08	-4.69686e-07	-7.71773e-07	1.28406e-07	-6.43367e-07	-5.07291e-07	6.38592e-08	-4.43432e-07	9.26316e-08	-7.70599e-09	8.49256e-08	-8.58971e-07	2.73677e-07	-5.85293e-07	-4.15002e-07	4.08977e-08	-3.74104e-07
27.795	-7.69581e-07	1.56087e-07	-6.13494e-07	-6.72907e-07	1.09894e-07	-5.63013e-07	-4.08772e-07	-5.91182e-08	-4.67890e-07	-7.70147e-07	1.28135e-07	-6.42012e-07	-5.04749e-07	6.35391e-08	-4.41210e-07	9.25683e-08	-7.70073e-09	8.48676e-08	-8.56966e-07	2.73184e-07	-5.83781e-07	-4.12805e-07	4.06812e-08	-3.72124e-07
27.820	-7.66964e-07	1.55556e-07	-6.11408e-07	-6.70936e-07	1.09573e-07	-5.61363e-07	-4.07123e-07	-5.89663e-08	-4.66090e-07	-7.68520e-07	1.27864e-07	-6.40655e-07	-5.02199e-07	6.32181e-08	-4.38981e-07	9.25081e-08	-7.69572e-09	8.48123e-08	-8.54959e-07	2.72689e-07	-5.82270e-07	-4.10597e-07	4.04636e-08	-3.70133e-07
27.845	-7.64340e-07	1.55024e-07	-6.09316e-07	-6.68962e-07	1.09250e-07	-5.59712e-07	-4.05471e-07	-5.88129e-08	-4.64284e-07	-7.66891e-07	1.27593e-07	-6.39298e-07	-4.99641e-07	6.28961e-08	-4.36745e-07	9.24508e-08	-7.69096e-09	8.47599e-08	-8.52952e-07	2.72193e-07	-5.80759e-07	-4.08378e-07	4.02449e-08	-3.68133e-07
27.869	-7.61710e-07	1.54490e-07	-6.07219e-07	-6.66984e-07	1.08927e-07	-5.58057e-07	-4.03816e-07	-5.86580e-08	-4.62474e-07	-7.65262e-07	1.27322e-07	-6.37939e-07	-4.97075e-07	6.25731e-08	-4.34502e-07	9.23966e-08	-7.68645e-09	8.47102e-08	-8.50943e-07	2.71694e-07	-5.79249e-07	-4.06148e-07	4.00251e-08	-3.66123e-07
27.894	-7.59073e-07	1.53956e-07	-6.05117e-07	-6.65003e-07	1.08604e-07	-5.56400e-07	-4.02158e-07	-5.85015e-08	-4.60660e-07	-7.63631e-07	1.27051e-07	-6.36580e-07	-4.94502e-07	6.22492e-08	-4.32253e-07	9.23454e-08	-7.68219e-09	8.46632e-08	-8.48933e-07	2.71194e-07	-5.77739e-07	-4.03907e-07	3.98043e-08	-3.64103e-07
27.918	-7.56429e-07	1.53419e-07	-6.03010e-07	-6.63020e-07	1.08280e-07	-5.54740e-07	-4.00497e-07	-5.83435e-08	-4.58840e-07	-7.62000e-07	1.26780e-07	-6.35221e-07	-4.91921e-07	6.19243e-08	-4.29997e-07	9.22971e-08	-7.67817e-09	8.46189e-08	-8.46922e-07	2.70692e-07	-5.76230e-07	-4.01656e-07	3.95824e-08	-3.62073e-07
27.943	-7.53779e-07	1.52882e-07	-6.00897e-07	-6.61033e-07	1.07955e-07	-5.53078e-07	-3.98832e-07	-5.81839e-08	-4.57016e-07	-7.60368e-07	1.26508e-07	-6.33860e-07	-4.89333e-07	6.15985e-08	-4.27734e-07	9.22518e-08	-7.67440e-09	8.45774e-08	-8.44911e-07	2.70188e-07	-5.74722e-07	-3.99393e-07	3.93595e-08	-3.60034e-07
27.967	-7.51122e-07	1.52343e-07	-5.98779e-07	-6.59043e-07	1.07630e-07	-5.51413e-07	-3.97165e-07	-5.80226e-08	-4.55187e-07	-7.58735e-07	1.26236e-07	-6.32499e-07	-4.86737e-07	6.12717e-08	-4.25465e-07	9.22094e-08	-7.67087e-09	8.45385e-08	-8.42898e-07	2.69683e-07	-5.73215e-07	-3.97120e-07	3.91355e-08	-3.57985e-07
27.992	-7.48460e-07	1.51803e-07	-5.96656e-07	-6.57051e-07	1.07305e-07	-5.49746e-07	-3.95494e-07	-5.78597e-08	-4.53354e-07	-7.57102e-07	1.25965e-07	-6.31138e-07	-4.84134e-07	6.09440e-08	-4.23190e-07	9.21698e-08	-7.66758e-09	8.45022e-08	-8.40884e-07	2.69176e-07	-5.71708e-07	-3.94837e-07	3.89105e-08	-3.55926e-07
28.017	-7.45790e-07	1.51262e-07	-5.94529e-07	-6.55056e-07	1.06979e-07	-5.48077e-07	-3.93820e-07	-5.76951e-08	-4.51515e-07	-7.55468e-07	1.25693e-07	-6.29776e-07	-4.81523e-07	6.06154e-08	-4.20908e-07	9.21332e-08	-7.66453e-09	8.44686e-08	-8.38870e-07	2.68667e-07	-5.70203e-07	-3.92543e-07	3.86844e-08	-3.53858e-07
28.041	-7.43115e-07	1.50719e-07	-5.92396e-07	-6.53058e-07	1.06653e-07	-5.46405e-07	-3.92143e-07	-5.75288e-08	-4.49672e-07	-7.53834e-07	1.25421e-07	-6.28413e-07	-4.78906e-07	6.02859e-08	-4.18620e-07	9.20994e-08	-7.66172e-09	8.44377e-08	-8.36855e-07	2.68157e-07	-5.68698e-07	-3.90238e-07	3.84572e-08	-3.51781e-07
28.066	-7.40434e-07	1.50175e-07	-5.90259e-07	-6.51058e-07	1.06326e-07	-5.44732e-07	-3.90463e-07	-5.73607e-08	-4.47824e-07	-7.52200e-07	1.25149e-07	-6.27051e-07	-4.76281e-07	5.99555e-08	-4.16325e-07	9.20684e-08	-7.65914e-09	8.44093e-08	-8.34839e-07	2.67644e-07	-5.67195e-07	-3.87923e-07	3.82291e-08	-3.49694e-07
28.090	-7.37747e-07	1.49630e-07	-5.88116e-07	-6.49056e-07	1.05999e-07	-5.43057e-07	-3.88780e-07	-5.71909e-08	-4.45971e-07	-7.50565e-07	1.24877e-07	-6.25688e-07	-4.73649e-07	5.96241e-08	-4.14024e-07	9.20402e-08	-7.65680e-09	8.43834e-08	-8.32823e-07	2.67131e-07	-5.65692e-07	-3.85597e-07	3.79999e-08	-3.47598e-07
28.115	-7.35053e-07	1.49084e-07	-5.85969e-07	-6.47051e-07	1.05672e-07	-5.41379e-07	-3.87094e-07	-5.70193e-08	-4.44114e-07	-7.48930e-07	1.24605e-07	-6.24325e-07	-4.71009e-07	5.92919e-08	-4.11718e-07	9.20148e-08	-7.65469e-09	8.43602e-08	-8.30806e-07	2.66615e-07	-5.64190e-07	-3.83262e-07	3.77697e-08	-3.45492e-07
28.140	-7.32355e-07	1.48537e-07	-5.83818e-07	-6.45045e-07	1.05344e-07	-5.39700e-07	-3.85406e-07	-5.68459e-08	-4.42251e-07	-7.47295e-07	1.24333e-07	-6.22962e-07	-4.68363e-07	5.89588e-08	-4.09405e-07	9.19922e-08	-7.65281e-09	8.43394e-08	-8.28788e-07	2.66098e-07	-5.62690e-07	-3.80915e-07	3.75385e-08	-3.43377e-07
28.164	-7.29650e-07	1.47988e-07	-5.81662e-07	-6.43036e-07	1.05016e-07	-5.38020e-07	-3.83714e-07	-5.66706e-08	-4.40384e-07	-7.45660e-07	1.24061e-07	-6.21599e-07	-4.65710e-07	5.86249e-08	-4.07086e-07	9.19723e-08	-7.65115e-09	8.43212e-08	-8.26770e-07	2.65580e-07	-5.61191e-07	-3.78559e-07	3.73063e-08	-3.41253e-07
28.189	-7.26939e-07	1.47438e-07	-5.79501e-07	-6.41025e-07	1.04688e-07	-5.36337e-07	-3.82019e-07	-5.64934e-08	-4.38513e-07	-7.44025e-07	1.23789e-07	-6.20236e-07	-4.63050e-07	5.82900e-08	-4.04760e-07	9.19551e-08	-7.64972e-09	8.43054e-08	-8.24752e-07	2.65059e-07	-5.59693e-07	-3.76193e-07	3.70731e-08	-3.39120e-07
28.213	-7.24224e-07	1.46888e-07	-5.77336e-07	-6.39012e-07	1.04359e-07	-5.34653e-07	-3.80322e-07	-5.63143e-08	-4.36636e-07	-7.42391e-07	1.23517e-07	-6.18874e-07	-4.60384e-07	5.79543e-08	-4.02429e-07	9.19406e-08	-7.64851e-09	8.42921e-08	-8.22734e-07	2.64538e-07	-5.58196e-07	-3.73816e-07	3.68389e-08	-3.36977e-07
28.238	-7.21502e-07	1.46336e-07	-5.75167e-07	-6.36998e-07	1.04030e-07	-5.32968e-07	-3.78621e-07	-5.61333e-08	-4.34754e-07	-7.40756e-07	1.23245e-07	-6.17511e-07	-4.57710e-07	5.76178e-08	-4.00093e-07	9.19287e-08	-7.64752e-09	8.42812e-08	-8.20715e-07	2.64014e-07	-5.56700e-07	-3.71429e-07	3.66037e-08	-3.34826e-07
28.262	-7.18775e-07	1.45783e-07	-5.72993e-07	-6.34982e-07	1.03701e-07	-5.31281e-07	-3.76918e-07	-5.59503e-08	-4.32868e-07	-7.39122e-07	1.22973e-07	-6.16149e-07	-4.55030e-07	5.72804e-08	-3.97750e-07	9.19195e-08	-7.64676e-09	8.42727e-08	-8.18696e-07	2.63489e-07	-5.55206e-07	-3.69033e-07	3.63675e-08	-3.32665e-07
28.287	-7.16043e-07	1.45228e-07	-5.70815e-07	-6.32964e-07	1.03371e-07	-5.29593e-07	-3.75212e-07	-5.57653e-08	-4.30977e-07	-7.37489e-07	1.22701e-07	-6.14787e-07	-4.52343e-07	5.69422e-08	-3.95401e-07	9.19128e-08	-7.64620e-09	8.42666e-08	-8.16676e-07	2.62963e-07	-5.53714e-07	-3.66626e-07	3.61304e-08	-3.30496e-07
28.312	-7.13306e-07	1.44673e-07	-5.68633e-07	-6.30945e-07	1.03042e-07	-5.27904e-07	-3.73503e-07	-5.55783e-08	-4.29081e-07	-7.35856e-07	1.22430e-07	-6.13426e-07	-4.49650e-07	5.66032e-08	-3.93047e-07	9.19088e-08	-7.64586e-09	8.42629e-08	-8.14657e-07	2.62435e-07	-5.52222e-07	-3.64210e-07	3.58922e-08	-3.28318e-07
28.336	-7.10564e-07	1.44117e-07	-5.66447e-07	-6.28925e-07	1.02712e-07	-5.26213e-07	-3.71791e-07	-5.53892e-08	-4.27180e-07	-7.34224e-07	1.22158e-07	-6.12065e-07	-4.46950e-07	5.62633e-08	-3.90687e-07	9.19072e-08	-7.64574e-09	8.42615e-08	-8.12638e-07	2.61905e-07	-5.50732e-07	-3.61784e-07	3.56531e-08	-3.26131e-07
28.361	-7.07816e-07	1.43560e-07	-5.64256e-07	-6.26903e-07	1.02381e-07	-5.24522e-07	-3.70077e-07	-5.51981e-08	-4.25275e-07	-7.32592e-07	1.21887e-07	-6.10705e-07	-4.44244e-07	5.59226e-08	-3.88321e-07	9.19082e-08	-7.64582e-09	8.42624e-08	-8.10619e-07	2.61375e-07	-5.49244e-07	-3.59348e-07	3.54131e-08	-3.23935e-07
28.385	-7.05064e-07	1.43001e-07	-5.62062e-07	-6.24880e-07	1.02051e-07	-5.22829e-07	-3.68359e-07	-5.50048e-08	-4.23364e-07	-7.30961e-07	1.21615e-07	-6.09346e-07	-4.41531e-07	5.55811e-08	-3.85950e-07	9.19117e-08	-7.64611e-09	8.42656e-08	-8.08599e-07	2.60842e-07	-5.47757e-07	-3.56902e-07	3.51721e-08	-3.21730e-07
28.410	-7.02306e-07	1.42442e-07	-5.59864e-07	-6.22857e-07	1.01721e-07	-5.21136e-07	-3.66640e-07	-5.48094e-08	-4.21449e-07	-7.29331e-07	1.21344e-07	-6.07987e-07	-4.38812e-07	5.52389e-08	-3.83574e-07	9.19176e-08	-7.64660e-09	8.42710e-08	-8.06580e-07	2.60308e-07	-5.46272e-07	-3.54447e-07	3.49301e-08	-3.19517e-07
28.434	-6.99544e-07	1.41882e-07	-5.57662e-07	-6.20832e-07	1.01390e-07	-5.19442e-07	-3.64917e-07	-5.46119e-08	-4.19529e-07	-7.27703e-07	1.21073e-07	-6.06629e-07	-4.36087e-07	5.48958e-08	-3.81191e-07	9.19260e-08	-7.64730e-09	8.42787e-08	-8.04561e-07	2.59773e-07	-5.44789e-07	-3.51982e-07	3.46872e-08	-3.17295e-07
28.459	-6.96777e-07	1.41321e-07	-5.55457e-07	-6.18806e-07	1.01059e-07	-5.17747e-07	-3.63192e-07	-5.44121e-08	-4.17604e-07	-7.26075e-07	1.20802e-07	-6.05272e-07	-4.33356e-07	5.45520e-08	-3.78804e-07	9.19367e-08	-7.64819e-09	8.42885e-08	-8.02543e-07	2.59236e-07	-5.43307e-07	-3.49508e-07	3.44434e-08	-3.15064e-07
28.484	-6.94006e-07	1.40759e-07	-5.53247e-07	-6.16779e-07	1.00728e-07	-5.16051e-07	-3.61464e-07	-5.42101e-08	-4.15674e-07	-7.24448e-07	1.20532e-07	-6.03916e-07	-4.30618e-07	5.42074e-08	-3.76411e-07	9.19498e-08	-7.64928e-09	8.43006e-08	-8.00524e-07	2.58698e-07	-5.41827e-07	-3.47024e-07	3.41986e-08	-3.12825e-07
28.508	-6.91230e-07	1.40196e-07	-5.51034e-07	-6.14752e-07	1.00397e-07	-5.14355e-07	-3.59733e-07	-5.40059e-08	-4.13739e-07	-7.22823e-07	1.20261e-07	-6.02561e-07	-4.27874e-07	5.38620e-08	-3.74013e-07	9.19653e-08	-7.65057e-09	8.43147e-08	-7.98506e-07	2.58158e-07	-5.40348e-07	-3.44531e-07	3.39529e-08	-3.10578e-07
28.533	-6.88449e-07	1.39632e-07	-5.48817e-07	-6.12724e-07	1.00066e-07	-5.12659e-07	-3.58000e-07	-5.37994e-08	-4.11799e-07	-7.21199e-07	1.19991e-07	-6.01207e-07	-4.25125e-07	5.35158e-08	-3.71609e-07	9.19830e-08	-7.65204e-09	8.43310e-08	-7.96489e-07	2.57617e-07	-5.38872e-07	-3.42028e-07	3.37063e-08	-3.08322e-07
28.557	-6.85664e-07	1.39067e-07	-5.46597e-07	-6.10696e-07	9.97346e-08	-5.10962e-07	-3.56264e-07	-5.35905e-08	-4.09855e-07	-7.19576e-07	1.19721e-07	-5.99855e-07	-4.22369e-07	5.31690e-08	-3.69200e-07	9.20031e-08	-7.65371e-09	8.43494e-08	-7.94472e-07	2.57075e-07	-5.37397e-07	-3.39517e-07	3.34587e-08	-3.06058e-07
28.582	-6.82875e-07	1.38501e-07	-5.44374e-07	-6.08668e-07	9.94033e-08	-5.09264e-07	-3.54526e-07	-5.33793e-08	-4.07905e-07	-7.17955e-07	1.19451e-07	-5.98503e-07	-4.19608e-07	5.28213e-08	-3.66786e-07	9.20253e-08	-7.65556e-09	8.43698e-08	-7.92455e-07	2.56531e-07	-5.35924e-07	-3.36996e-07	3.32103e-08	-3.03785e-07
28.606	-6.80081e-07	1.37934e-07	-5.42147e-07	-6.06639e-07	9.90719e-08	-5.07567e-07	-3.52785e-07	-5.31658e-08	-4.05951e-07	-7.16335e-07	1.19182e-07	-5.97153e-07	-4.16840e-07	5.24730e-08	-3.64367e-07	9.20498e-08	-7.65760e-09	8.43922e-08	-7.90439e-07	2.55986e-07	-5.34453e-07	-3.34465e-07	3.29610e-08	-3.01505e-07
28.631	-6.77283e-07	1.37367e-07	-5.39916e-07	-6.04609e-07	9.87405e-08	-5.05869e-07	-3.51041e-07	-5.29498e-08	-4.03991e-07	-7.14717e-07	1.18913e-07	-5.95804e-07	-4.14067e-07	5.21239e-08	-3.61943e-07	9.20765e-08	-7.65982e-09	8.44167e-08	-7.88424e-07	2.55440e-07	-5.32984e-07	-3.31926e-07	3.27107e-08	-2.99215e-07
28.656	-6.74481e-07	1.36799e-07	-5.37683e-07	-6.02580e-07	9.84091e-08	-5.04171e-07	-3.49295e-07	-5.27314e-08	-4.02027e-07	-7.13101e-07	1.18644e-07	-5.94457e-07	-4.11288e-07	5.17740e-08	-3.59514e-07	9.21053e-08	-7.66221e-09	8.44431e-08	-7.86409e-07	2.54892e-07	-5.31518e-07	-3.29378e-07	3.24596e-08	-2.96918e-07
28.680	-6.71675e-07	1.36230e-07	-5.35446e-07	-6.00551e-07	9.80777e-08	-5.02473e-07	-3.47547e-07	-5.25105e-08	-4.00057e-07	-7.11487e-07	1.18375e-07	-5.93111e-07	-4.08503e-07	5.14235e-08	-3.57080e-07	9.21362e-08	-7.66478e-09	8.44714e-08	-7.84395e-07	2.54343e-07	-5.30053e-07	-3.26821e-07	3.22076e-08	-2.94613e-07
28.705	-6.68866e-07	1.35660e-07	-5.33206e-07	-5.98521e-07	9.77463e-08	-5.00775e-07	-3.45796e-07	-5.22872e-08	-3.98083e-07	-7.09874e-07	1.18107e-07	-5.91767e-07	-4.05713e-07	5.10723e-08	-3.54641e-07	9.21692e-08	-7.66753e-09	8.45017e-08	-7.82382e-07	2.53792e-07	-5.28590e-07	-3.24254e-07	3.19547e-08	-2.92300e-07
28.729	-6.66052e-07	1.35089e-07	-5.30963e-07	-5.96492e-07	9.74149e-08	-4.99077e-07	-3.44042e-07	-5.20613e-08	-3.96104e-07	-7.08264e-07	1.17839e-07	-5.90425e-07	-4.02917e-07	5.07203e-08	-3.52197e-07	9.22042e-08	-7.67045e-09	8.45338e-08	-7.80370e-07	2.53241e-07	-5.27129e-07	-3.21679e-07	3.17009e-08	-2.89978e-07
28.754	-6.63234e-07	1.34518e-07	-5.28717e-07	-5.94464e-07	9.70836e-08	-4.97380e-07	-3.42286e-07	-5.18329e-08	-3.94119e-07	-7.06656e-07	1.17572e-07	-5.89084e-07	-4.00116e-07	5.03677e-08	-3.49748e-07	9.22413e-08	-7.67353e-09	8.45678e-08	-7.78359e-07	2.52688e-07	-5.25671e-07	-3.19095e-07	3.14463e-08	-2.87649e-07
28.778	-6.60413e-07	1.33945e-07	-5.26468e-07	-5.92435e-07	9.67523e-08	-4.95683e-07	-3.40528e-07	-5.16019e-08	-3.92130e-07	-7.05050e-07	1.17304e-07	-5.87745e-07	-3.97309e-07	5.00144e-08	-3.47295e-07	9.22803e-08	-7.67678e-09	8.46036e-08	-7.76348e-07	2.52134e-07	-5.24215e-07	-3.16503e-07	3.11907e-08	-2.85312e-07
28.803	-6.57588e-07	1.33372e-07	-5.24216e-07	-5.90407e-07	9.64211e-08	-4.93986e-07	-3.38767e-07	-5.13683e-08	-3.90135e-07	-7.03446e-07	1.17037e-07	-5.86408e-07	-3.94497e-07	4.96604e-08	-3.44837e-07	9.23213e-08	-7.68018e-09	8.46411e-08	-7.74339e-07	2.51578e-07	-5.22761e-07	-3.13901e-07	3.09344e-08	-2.82967e-07
28.828	-6.54760e-07	1.32799e-07	-5.21961e-07	-5.88379e-07	9.60900e-08	-4.92290e-07	-3.37004e-07	-5.11321e-08	-3.88136e-07	-7.01844e-07	1.16771e-07	-5.85073e-07	-3.91680e-07	4.93057e-08	-3.42374e-07	9.23642e-08	-7.68375e-09	8.46805e-08	-7.72331e-07	2.51021e-07	-5.21309e-07	-3.11291e-07	3.06772e-08	-2.80614e-07
28.852	-6.51928e-07	1.32224e-07	-5.19703e-07	-5.86353e-07	9.57590e-08	-4.90594e-07	-3.35238e-07	-5.08932e-08	-3.86131e-07	-7.00245e-07	1.16505e-07	-5.83740e-07	-3.88857e-07	4.89503e-08	-3.39907e-07	9.24090e-08	-7.68748e-09	8.47215e-08	-7.70323e-07	2.50464e-07	-5.19860e-07	-3.08672e-07	3.04191e-08	-2.78253e-07
28.877	-6.49092e-07	1.31649e-07	-5.17443e-07	-5.84326e-07	9.54281e-08	-4.88898e-07	-3.33470e-07	-5.06516e-08	-3.84122e-07	-6.98649e-07	1.16239e-07	-5.82409e-07	-3.86029e-07	4.85943e-08	-3.37434e-07	9.24556e-08	-7.69136e-09	8.47642e-08	-7.68317e-07	2.49904e-07	-5.18413e-07	-3.06045e-07	3.01602e-08	-2.75885e-07
28.901	-6.46254e-07	1.31074e-07	-5.15180e-07	-5.82301e-07	9.50973e-08	-4.87204e-07	-3.31700e-07	-5.04072e-08	-3.82107e-07	-6.97055e-07	1.15974e-07	-5.81081e-07	-3.83196e-07	4.82377e-08	-3.34958e-07	9.25040e-08	-7.69538e-09	8.48086e-08	-7.66313e-07	2.49344e-07	-5.16968e-07	-3.03409e-07	2.99004e-08	-2.73509e-07
28.926	-6.43412e-07	1.30497e-07	-5.12915e-07	-5.80276e-07	9.47666e-08	-4.85510e-07	-3.29927e-07	-5.01602e-08	-3.80087e-07	-6.95464e-07	1.15709e-07	-5.79754e-07	-3.80357e-07	4.78804e-08	-3.32477e-07	9.25542e-08	-7.69956e-09	8.48547e-08	-7.64309e-07	2.48783e-07	-5.15526e-07	-3.00765e-07	2.96399e-08	-2.71125e-07
28.951	-6.40567e-07	1.29920e-07	-5.10646e-07	-5.78253e-07	9.44362e-08	-4.83817e-07	-3.28152e-07	-4.99103e-08	-3.78062e-07	-6.93875e-07	1.15445e-07	-5.78430e-07	-3.77514e-07	4.75224e-08	-3.29991e-07	9.26062e-08	-7.70388e-09	8.49023e-08	-7.62307e-07	2.48220e-07	-5.14087e-07	-2.98113e-07	2.93785e-08	-2.68734e-07
28.975	-6.37718e-07	1.29342e-07	-5.08376e-07	-5.76230e-07	9.41059e-08	-4.82125e-07	-3.26375e-07	-4.96576e-08	-3.76032e-07	-6.92290e-07	1.15181e-07	-5.77108e-07	-3.74665e-07	4.71639e-08	-3.27501e-07	9.26598e-08	-7.70834e-09	8.49515e-08	-7.60306e-07	2.47656e-07	-5.12649e-07	-2.95452e-07	2.91162e-08	-2.66336e-07
29.000	-6.34867e-07	1.28764e-07	-5.06103e-07	-5.74209e-07	9.37758e-08	-4.80433e-07	-3.24595e-07	-4.94021e-08	-3.73997e-07	-6.90707e-07	1.14918e-07	-5.75789e-07	-3.71812e-07	4.68047e-08	-3.25007e-07	9.27151e-08	-7.71294e-09	8.50022e-08	-7.58306e-07	2.47091e-07	-5.11215e-07	-2.92783e-07	2.88532e-08	-2.63929e-07
29.024	-6.32012e-07	1.28185e-07	-5.03827e-07	-5.72189e-07	9.34458e-08	-4.78743e-07	-3.22813e-07	-4.91437e-08	-3.71957e-07	-6.89127e-07	1.14655e-07	-5.74472e-07	-3.68953e-07	4.64448e-08	-3.22509e-07	9.27720e-08	-7.71768e-09	8.50544e-08	-7.56308e-07	2.46525e-07	-5.09783e-07	-2.90105e-07	2.85893e-08	-2.61516e-07
29.049	-6.29155e-07	1.27606e-07	-5.01550e-07	-5.70170e-07	9.31161e-08	-4.77054e-07	-3.21029e-07	-4.88824e-08	-3.69911e-07	-6.87550e-07	1.14393e-07	-5.73158e-07	-3.66090e-07	4.60844e-08	-3.20006e-07	9.28306e-08	-7.72255e-09	8.51080e-08	-7.54312e-07	2.45958e-07	-5.08354e-07	-2.87420e-07	2.83247e-08	-2.59095e-07
29.073	-6.26295e-07	1.27026e-07	-4.99269e-07	-5.68153e-07	9.27867e-08	-4.75366e-07	-3.19242e-07	-4.86182e-08	-3.67860e-07	-6.85977e-07	1.14131e-07	-5.71846e-07	-3.63222e-07	4.57234e-08	-3.17499e-07	9.28907e-08	-7.72755e-09	8.51631e-08	-7.52317e-07	2.45390e-07	-5.06927e-07	-2.84726e-07	2.80592e-08	-2.56667e-07
29.098	-6.23432e-07	1.26445e-07	-4.96987e-07	-5.66137e-07	9.24575e-08	-4.73679e-07	-3.17453e-07	-4.83511e-08	-3.65804e-07	-6.84407e-07	1.13870e-07	-5.70537e-07	-3.60349e-07	4.53617e-08	-3.14987e-07	9.29523e-08	-7.73268e-09	8.52196e-08	-7.50323e-07	2.44821e-07	-5.05503e-07	-2.82024e-07	2.77930e-08	-2.54231e-07
29.123	-6.20567e-07	1.25864e-07	-4.94703e-07	-5.64122e-07	9.21285e-08	-4.71994e-07	-3.15662e-07	-4.80809e-08	-3.63743e-07	-6.82840e-07	1.13609e-07	-5.69231e-07	-3.57472e-07	4.49995e-08	-3.12472e-07	9.30154e-08	-7.73793e-09	8.52775e-08	-7.48332e-07	2.44250e-07	-5.04082e-07	-2.79315e-07	2.75259e-08	-2.51789e-07
29.147	-6.17698e-07	1.25282e-07	-4.92416e-07	-5.62110e-07	9.17998e-08	-4.70310e-07	-3.13869e-07	-4.78078e-08	-3.61677e-07	-6.81276e-07	1.13349e-07	-5.67927e-07	-3.54589e-07	4.46367e-08	-3.09953e-07	9.30800e-08	-7.74330e-09	8.53367e-08	-7.46342e-07	2.43679e-07	-5.02663e-07	-2.76597e-07	2.72581e-08	-2.49339e-07
29.172	-6.14827e-07	1.24700e-07	-4.90128e-07	-5.60099e-07	9.14714e-08	-4.68627e-07	-3.12074e-07	-4.75316e-08	-3.59605e-07	-6.79716e-07	1.13089e-07	-5.66627e-07	-3.51702e-07	4.42732e-08	-3.07429e-07	9.31460e-08	-7.74879e-09	8.53972e-08	-7.44354e-07	2.43106e-07	-5.01247e-07	-2.73871e-07	2.69895e-08	-2.46882e-07
29.196	-6.11954e-07	1.24117e-07	-4.87837e-07	-5.58089e-07	9.11432e-08	-4.66946e-07	-3.10276e-07	-4.72523e-08	-3.57528e-07	-6.78160e-07	1.12830e-07	-5.65329e-07	-3.48811e-07	4.39093e-08	-3.04902e-07	9.32134e-08	-7.75440e-09	8.54590e-08	-7.42367e-07	2.42533e-07	-4.99835e-07	-2.71138e-07	2.67201e-08	-2.44418e-07
29.221	-6.09078e-07	1.23534e-07	-4.85545e-07	-5.56082e-07	9.08154e-08	-4.65267e-07	-3.08476e-07	-4.69700e-08	-3.55446e-07	-6.76607e-07	1.12572e-07	-5.64035e-07	-3.45915e-07	4.35447e-08	-3.02370e-07	9.32822e-08	-7.76012e-09	8.55220e-08	-7.40382e-07	2.41958e-07	-4.98425e-07	-2.68397e-07	2.64500e-08	-2.41947e-07
29.245	-6.06200e-07	1.22950e-07	-4.83250e-07	-5.54077e-07	9.04879e-08	-4.63589e-07	-3.06674e-07	-4.66845e-08	-3.53358e-07	-6.75057e-07	1.12314e-07	-5.62743e-07	-3.43014e-07	4.31796e-08	-2.99835e-07	9.33522e-08	-7.76594e-09	8.55863e-08	-7.38400e-07	2.41382e-07	-4.97017e-07	-2.65648e-07	2.61791e-08	-2.39468e-07
29.270	-6.03320e-07	1.22366e-07	-4.80954e-07	-5.52074e-07	9.01608e-08	-4.61913e-07	-3.04870e-07	-4.63958e-08	-3.51265e-07	-6.73512e-07	1.12057e-07	-5.61455e-07	-3.40110e-07	4.28139e-08	-2.97296e-07	9.34236e-08	-7.77188e-09	8.56517e-08	-7.36419e-07	2.40806e-07	-4.95613e-07	-2.62891e-07	2.59074e-08	-2.36983e-07
29.295	-6.00437e-07	1.21781e-07	-4.78656e-07	-5.50072e-07	8.98340e-08	-4.60239e-07	-3.03063e-07	-4.61040e-08	-3.49167e-07	-6.71970e-07	1.11801e-07	-5.60170e-07	-3.37200e-07	4.24477e-08	-2.94753e-07	9.34961e-08	-7.77792e-09	8.57182e-08	-7.34440e-07	2.40228e-07	-4.94212e-07	-2.60126e-07	2.56350e-08	-2.34491e-07
29.319	-5.97552e-07	1.21196e-07	-4.76356e-07	-5.48074e-07	8.95075e-08	-4.58566e-07	-3.01255e-07	-4.58090e-08	-3.47064e-07	-6.70433e-07	1.11545e-07	-5.58888e-07	-3.34286e-07	4.20809e-08	-2.92206e-07	9.35700e-08	-7.78406e-09	8.57859e-08	-7.32463e-07	2.39649e-07	-4.92814e-07	-2.57354e-07	2.53618e-08	-2.31993e-07
29.344	-5.94665e-07	1.20610e-07	-4.74054e-07	-5.46077e-07	8.91814e-08	-4.56895e-07	-2.99444e-07	-4.55108e-08	-3.44955e-07	-6.68899e-07	1.11290e-07	-5.57609e-07	-3.31368e-07	4.17135e-08	-2.89655e-07	9.36449e-08	-7.79030e-09	8.58546e-08	-7.30489e-07	2.39070e-07	-4.91419e-07	-2.54575e-07	2.50879e-08	-2.29487e-07
29.368	-5.91776e-07	1.20024e-07	-4.71751e-07	-5.44083e-07	8.88557e-08	-4.55227e-07	-2.97631e-07	-4.52092e-08	-3.42840e-07	-6.67370e-07	1.11035e-07	-5.56334e-07	-3.28446e-07	4.13457e-08	-2.87101e-07	9.37211e-08	-7.79663e-09	8.59244e-08	-7.28516e-07	2.38489e-07	-4.90027e-07	-2.51788e-07	2.48132e-08	-2.26974e-07
29.393	-5.88884e-07	1.19438e-07	-4.69446e-07	-5.42091e-07	8.85304e-08	-4.53560e-07	-2.95816e-07	-4.49044e-08	-3.40721e-07	-6.65844e-07	1.10781e-07	-5.55063e-07	-3.25520e-07	4.09773e-08	-2.84542e-07	9.37983e-08	-7.80305e-09	8.59952e-08	-7.26546e-07	2.37908e-07	-4.88638e-07	-2.48993e-07	2.45378e-08	-2.24455e-07
29.417	-5.85991e-07	1.18851e-07	-4.67140e-07	-5.40101e-07	8.82055e-08	-4.51896e-07	-2.93999e-07	-4.45963e-08	-3.38596e-07	-6.64323e-07	1.10528e-07	-5.53795e-07	-3.22589e-07	4.06084e-08	-2.81981e-07	9.38766e-08	-7.80957e-09	8.60670e-08	-7.24577e-07	2.37326e-07	-4.87252e-07	-2.46191e-07	2.42617e-08	-2.21929e-07
29.442	-5.83096e-07	1.18264e-07	-4.64832e-07	-5.38115e-07	8.78811e-08	-4.50234e-07	-2.92180e-07	-4.42849e-08	-3.36465e-07	-6.62806e-07	1.10276e-07	-5.52530e-07	-3.19654e-07	4.02389e-08	-2.79415e-07	9.39559e-08	-7.81617e-09	8.61398e-08	-7.22611e-07	2.36742e-07	-4.85869e-07	-2.43381e-07	2.39848e-08	-2.19397e-07
29.467	-5.80199e-07	1.17676e-07	-4.62523e-07	-5.36131e-07	8.75571e-08	-4.48574e-07	-2.90359e-07	-4.39701e-08	-3.34329e-07	-6.61293e-07	1.10024e-07	-5.51269e-07	-3.16715e-07	3.98690e-08	-2.76846e-07	9.40363e-08	-7.82285e-09	8.62134e-08	-7.20648e-07	2.36158e-07	-4.84490e-07	-2.40565e-07	2.37072e-08	-2.16858e-07
29.491	-5.77301e-07	1.17089e-07	-4.60212e-07	-5.34149e-07	8.72335e-08	-4.46916e-07	-2.88536e-07	-4.36519e-08	-3.32187e-07	-6.59785e-07	1.09773e-07	-5.50012e-07	-3.13772e-07	3.94985e-08	-2.74274e-07	9.41176e-08	-7.82962e-09	8.62880e-08	-7.18686e-07	2.35573e-07	-4.83113e-07	-2.37741e-07	2.34289e-08	-2.14312e-07
29.516	-5.74401e-07	1.16500e-07	-4.57900e-07	-5.32171e-07	8.69103e-08	-4.45260e-07	-2.86710e-07	-4.33302e-08	-3.30040e-07	-6.58282e-07	1.09523e-07	-5.48758e-07	-3.10825e-07	3.91275e-08	-2.71698e-07	9.41999e-08	-7.83646e-09	8.63634e-08	-7.16727e-07	2.34987e-07	-4.81740e-07	-2.34909e-07	2.31499e-08	-2.11759e-07
29.540	-5.71499e-07	1.15912e-07	-4.55587e-07	-5.30195e-07	8.65877e-08	-4.43607e-07	-2.84883e-07	-4.30052e-08	-3.27888e-07	-6.56782e-07	1.09274e-07	-5.47509e-07	-3.07874e-07	3.87561e-08	-2.69118e-07	9.42831e-08	-7.84338e-09	8.64397e-08	-7.14771e-07	2.34400e-07	-4.80371e-07	-2.32071e-07	2.28702e-08	-2.09201e-07
29.565	-5.68595e-07	1.15323e-07	-4.53272e-07	-5.28222e-07	8.62655e-08	-4.41957e-07	-2.83053e-07	-4.26766e-08	-3.25730e-07	-6.55288e-07	1.09025e-07	-5.46263e-07	-3.04920e-07	3.83841e-08	-2.66535e-07	9.43671e-08	-7.85037e-09	8.65167e-08	-7.12817e-07	2.33812e-07	-4.79004e-07	-2.29225e-07	2.25897e-08	-2.06635e-07
29.590	-5.65690e-07	1.14734e-07	-4.50956e-07	-5.26252e-07	8.59438e-08	-4.40309e-07	-2.81222e-07	-4.23446e-08	-3.23566e-07	-6.53798e-07	1.08777e-07	-5.45021e-07	-3.01961e-07	3.80116e-08	-2.63949e-07	9.44520e-08	-7.85744e-09	8.65946e-08	-7.10865e-07	2.33224e-07	-4.77641e-07	-2.26372e-07	2.23086e-08	-2.04064e-07
29.614	-5.62783e-07	1.14144e-07	-4.48639e-07	-5.24286e-07	8.56226e-08	-4.38663e-07	-2.79388e-07	-4.20090e-08	-3.21397e-07	-6.52313e-07	1.08530e-07	-5.43783e-07	-2.98998e-07	3.76387e-08	-2.61359e-07	9.45377e-08	-7.86457e-09	8.66732e-08	-7.08916e-07	2.32634e-07	-4.76281e-07	-2.23512e-07	2.20267e-08	-2.01486e-07
29.639	-5.59875e-07	1.13554e-07	-4.46321e-07	-5.22322e-07	8.53020e-08	-4.37020e-07	-2.77552e-07	-4.16699e-08	-3.19222e-07	-6.50833e-07	1.08284e-07	-5.42549e-07	-2.96032e-07	3.72653e-08	-2.58766e-07	9.46242e-08	-7.87176e-09	8.67524e-08	-7.06969e-07	2.32044e-07	-4.74925e-07	-2.20645e-07	2.17442e-08	-1.98901e-07
29.663	-5.56966e-07	1.12964e-07	-4.44001e-07	-5.20362e-07	8.49818e-08	-4.35380e-07	-2.75715e-07	-4.13272e-08	-3.17042e-07	-6.49358e-07	1.08038e-07	-5.41319e-07	-2.93061e-07	3.68914e-08	-2.56170e-07	9.47114e-08	-7.87902e-09	8.68324e-08	-7.05025e-07	2.31453e-07	-4.73572e-07	-2.17771e-07	2.14610e-08	-1.96310e-07
29.688	-5.54055e-07	1.12374e-07	-4.41681e-07	-5.18405e-07	8.46622e-08	-4.33743e-07	-2.73875e-07	-4.09810e-08	-3.14856e-07	-6.47887e-07	1.07794e-07	-5.40093e-07	-2.90087e-07	3.65170e-08	-2.53570e-07	9.47994e-08	-7.88633e-09	8.69131e-08	-7.03084e-07	2.30861e-07	-4.72223e-07	-2.14891e-07	2.11771e-08	-1.93713e-07
[truncated: 13 more rows]
