# Supplementary material for: Effects of ischemic preconditioning on lower-limb anaerobic performance and neuromuscular adaptations
Source: PeerJ. 2026 Jun 8;14:e21296. doi: 10.7717/peerj.21296 (PMC13256049; doi:10.7717/peerj.21296)
Supplement: Supplemental Information 1 [file peerj-14-21296-s001.zip › Fnirs_hbo/44.csv]

	1	1	1	1	1	1	1	1	1	1	1	1	1	1	1	1	1	1	1	1	1	1	1	1
time	HRF HbO,1,1	HRF HbR,1,1	HRF HbT,1,1	HRF HbO,1,2	HRF HbR,1,2	HRF HbT,1,2	HRF HbO,1,3	HRF HbR,1,3	HRF HbT,1,3	HRF HbO,1,4	HRF HbR,1,4	HRF HbT,1,4	HRF HbO,2,5	HRF HbR,2,5	HRF HbT,2,5	HRF HbO,2,6	HRF HbR,2,6	HRF HbT,2,6	HRF HbO,2,7	HRF HbR,2,7	HRF HbT,2,7	HRF HbO,2,8	HRF HbR,2,8	HRF HbT,2,8
-1.991	-1.73450e-08	4.44541e-09	-1.28996e-08	-1.35891e-07	-2.84955e-08	-1.64386e-07	2.45755e-09	-9.29192e-10	1.52836e-09	-1.01846e-08	2.43069e-09	-7.75392e-09	-3.94361e-08	6.41936e-09	-3.30168e-08	-4.31327e-08	-2.51610e-08	-6.82937e-08	9.61450e-10	-4.34444e-09	-3.38299e-09	3.04711e-08	-2.97094e-09	2.75001e-08
-1.966	-1.69730e-08	4.35005e-09	-1.26229e-08	-1.33011e-07	-2.79858e-08	-1.60997e-07	2.40489e-09	-9.09279e-10	1.49561e-09	-9.93127e-09	2.37023e-09	-7.56104e-09	-3.85962e-08	6.28264e-09	-3.23136e-08	-4.23770e-08	-2.46360e-08	-6.70129e-08	7.39505e-10	-4.24349e-09	-3.50398e-09	2.96888e-08	-2.89466e-09	2.67941e-08
-1.942	-1.65985e-08	4.25407e-09	-1.23444e-08	-1.30110e-07	-2.74682e-08	-1.57579e-07	2.35167e-09	-8.89158e-10	1.46251e-09	-9.67802e-09	2.30979e-09	-7.36824e-09	-3.77508e-08	6.14502e-09	-3.16058e-08	-4.16089e-08	-2.41068e-08	-6.57157e-08	5.24623e-10	-4.14225e-09	-3.61763e-09	2.89063e-08	-2.81837e-09	2.60879e-08
-1.917	-1.62216e-08	4.15748e-09	-1.20641e-08	-1.27190e-07	-2.69427e-08	-1.54132e-07	2.29791e-09	-8.68831e-10	1.42908e-09	-9.42488e-09	2.24937e-09	-7.17551e-09	-3.68998e-08	6.00649e-09	-3.08933e-08	-4.08285e-08	-2.35735e-08	-6.44020e-08	3.16830e-10	-4.04074e-09	-3.72391e-09	2.81238e-08	-2.74207e-09	2.53817e-08
-1.892	-1.58423e-08	4.06027e-09	-1.17820e-08	-1.24248e-07	-2.64094e-08	-1.50658e-07	2.24361e-09	-8.48301e-10	1.39531e-09	-9.17182e-09	2.18897e-09	-6.98285e-09	-3.60432e-08	5.86706e-09	-3.01761e-08	-4.00359e-08	-2.30360e-08	-6.30719e-08	1.16148e-10	-3.93894e-09	-3.82280e-09	2.73412e-08	-2.66577e-09	2.46754e-08
-1.868	-1.54606e-08	3.96245e-09	-1.14982e-08	-1.21286e-07	-2.58682e-08	-1.47155e-07	2.18879e-09	-8.27572e-10	1.36121e-09	-8.91885e-09	2.12860e-09	-6.79025e-09	-3.51810e-08	5.72672e-09	-2.94543e-08	-3.92310e-08	-2.24944e-08	-6.17254e-08	-7.73977e-11	-3.83687e-09	-3.91427e-09	2.65586e-08	-2.58947e-09	2.39691e-08
-1.843	-1.50766e-08	3.86401e-09	-1.12125e-08	-1.18304e-07	-2.53191e-08	-1.43623e-07	2.13344e-09	-8.06647e-10	1.32680e-09	-8.66595e-09	2.06824e-09	-6.59771e-09	-3.43133e-08	5.58547e-09	-2.87278e-08	-3.84137e-08	-2.19486e-08	-6.03624e-08	-2.63784e-10	-3.73451e-09	-3.99830e-09	2.57760e-08	-2.51317e-09	2.32628e-08
-1.819	-1.46901e-08	3.76497e-09	-1.09251e-08	-1.15302e-07	-2.47622e-08	-1.40064e-07	2.07759e-09	-7.85529e-10	1.29206e-09	-8.41313e-09	2.00790e-09	-6.40523e-09	-3.34400e-08	5.44332e-09	-2.79967e-08	-3.75842e-08	-2.13988e-08	-5.89830e-08	-4.42987e-10	-3.63187e-09	-4.07486e-09	2.49935e-08	-2.43688e-09	2.25567e-08
-1.794	-1.43013e-08	3.66532e-09	-1.06360e-08	-1.12279e-07	-2.41974e-08	-1.36477e-07	2.02124e-09	-7.64224e-10	1.25702e-09	-8.16037e-09	1.94758e-09	-6.21279e-09	-3.25612e-08	5.30026e-09	-2.72609e-08	-3.67424e-08	-2.08448e-08	-5.75872e-08	-6.14983e-10	-3.52895e-09	-4.14393e-09	2.42112e-08	-2.36060e-09	2.18506e-08
-1.769	-1.39101e-08	3.56505e-09	-1.03450e-08	-1.09236e-07	-2.36249e-08	-1.32861e-07	1.96440e-09	-7.42733e-10	1.22167e-09	-7.90766e-09	1.88727e-09	-6.02040e-09	-3.16768e-08	5.15630e-09	-2.65205e-08	-3.58883e-08	-2.02867e-08	-5.61750e-08	-7.79748e-10	-3.42574e-09	-4.20549e-09	2.34290e-08	-2.28434e-09	2.11447e-08
-1.745	-1.35165e-08	3.46418e-09	-1.00523e-08	-1.06173e-07	-2.30445e-08	-1.29217e-07	1.90708e-09	-7.21060e-10	1.18602e-09	-7.65501e-09	1.82697e-09	-5.82804e-09	-3.07868e-08	5.01143e-09	-2.57753e-08	-3.50219e-08	-1.97245e-08	-5.47464e-08	-9.37259e-10	-3.32224e-09	-4.25950e-09	2.26471e-08	-2.20810e-09	2.04390e-08
-1.720	-1.31206e-08	3.36271e-09	-9.75786e-09	-1.03090e-07	-2.24562e-08	-1.25546e-07	1.84929e-09	-6.99211e-10	1.15008e-09	-7.40240e-09	1.76668e-09	-5.63572e-09	-2.98912e-08	4.86565e-09	-2.50256e-08	-3.41432e-08	-1.91582e-08	-5.33014e-08	-1.08749e-09	-3.21846e-09	-4.30596e-09	2.18654e-08	-2.13188e-09	1.97335e-08
-1.696	-1.27223e-08	3.26063e-09	-9.46164e-09	-9.99862e-08	-2.18602e-08	-1.21846e-07	1.79105e-09	-6.77187e-10	1.11386e-09	-7.14983e-09	1.70640e-09	-5.44343e-09	-2.89901e-08	4.71897e-09	-2.42711e-08	-3.32522e-08	-1.85879e-08	-5.18400e-08	-1.23042e-09	-3.11440e-09	-4.34482e-09	2.10840e-08	-2.05570e-09	1.90283e-08
-1.671	-1.23216e-08	3.15794e-09	-9.16367e-09	-9.68626e-08	-2.12564e-08	-1.18119e-07	1.73235e-09	-6.54994e-10	1.07735e-09	-6.89728e-09	1.64613e-09	-5.25116e-09	-2.80834e-08	4.57139e-09	-2.35121e-08	-3.23489e-08	-1.80134e-08	-5.03623e-08	-1.36603e-09	-3.01004e-09	-4.37607e-09	2.03030e-08	-1.97955e-09	1.83234e-08
-1.647	-1.19186e-08	3.05465e-09	-8.86395e-09	-9.37191e-08	-2.06447e-08	-1.14364e-07	1.67321e-09	-6.32635e-10	1.04058e-09	-6.64476e-09	1.58586e-09	-5.05890e-09	-2.71712e-08	4.42289e-09	-2.27483e-08	-3.14333e-08	-1.74350e-08	-4.88683e-08	-1.49429e-09	-2.90540e-09	-4.39969e-09	1.95224e-08	-1.90344e-09	1.76189e-08
-1.622	-1.15132e-08	2.95076e-09	-8.56248e-09	-9.05555e-08	-2.00253e-08	-1.10581e-07	1.61365e-09	-6.10114e-10	1.00353e-09	-6.39225e-09	1.52559e-09	-4.86666e-09	-2.62534e-08	4.27350e-09	-2.19799e-08	-3.05054e-08	-1.68524e-08	-4.73579e-08	-1.61517e-09	-2.80047e-09	-4.41564e-09	1.87422e-08	-1.82737e-09	1.69148e-08
-1.597	-1.11055e-08	2.84627e-09	-8.25926e-09	-8.73720e-08	-1.93981e-08	-1.06770e-07	1.55367e-09	-5.87436e-10	9.66233e-10	-6.13975e-09	1.46533e-09	-4.67442e-09	-2.53301e-08	4.12320e-09	-2.12069e-08	-2.95653e-08	-1.62659e-08	-4.58312e-08	-1.72866e-09	-2.69524e-09	-4.42391e-09	1.79625e-08	-1.75135e-09	1.62112e-08
-1.573	-1.06955e-08	2.74118e-09	-7.95431e-09	-8.41686e-08	-1.87631e-08	-1.02932e-07	1.49328e-09	-5.64605e-10	9.28679e-10	-5.88724e-09	1.40507e-09	-4.48218e-09	-2.44012e-08	3.97199e-09	-2.04292e-08	-2.86128e-08	-1.56753e-08	-4.42882e-08	-1.83474e-09	-2.58973e-09	-4.42447e-09	1.71834e-08	-1.67538e-09	1.55080e-08
-1.548	-1.02831e-08	2.63548e-09	-7.64761e-09	-8.09453e-08	-1.81204e-08	-9.90657e-08	1.43250e-09	-5.41624e-10	8.90879e-10	-5.63473e-09	1.34480e-09	-4.28993e-09	-2.34667e-08	3.81988e-09	-1.96468e-08	-2.76481e-08	-1.50807e-08	-4.27288e-08	-1.93337e-09	-2.48393e-09	-4.41730e-09	1.64048e-08	-1.59947e-09	1.48053e-08
-1.524	-9.86837e-09	2.52919e-09	-7.33918e-09	-7.77022e-08	-1.74699e-08	-9.51721e-08	1.37134e-09	-5.18498e-10	8.52842e-10	-5.38220e-09	1.28453e-09	-4.09767e-09	-2.25267e-08	3.66687e-09	-1.88598e-08	-2.66711e-08	-1.44822e-08	-4.11533e-08	-2.02453e-09	-2.37784e-09	-4.40237e-09	1.56269e-08	-1.52363e-09	1.41033e-08
-1.499	-9.45131e-09	2.42230e-09	-7.02901e-09	-7.44393e-08	-1.68117e-08	-9.12510e-08	1.30981e-09	-4.95233e-10	8.14574e-10	-5.12965e-09	1.22426e-09	-3.90539e-09	-2.15811e-08	3.51295e-09	-1.80682e-08	-2.56818e-08	-1.38796e-08	-3.95614e-08	-2.10821e-09	-2.27145e-09	-4.37966e-09	1.48497e-08	-1.44784e-09	1.34018e-08
-1.475	-9.03193e-09	2.31482e-09	-6.71711e-09	-7.11567e-08	-1.61457e-08	-8.73024e-08	1.24791e-09	-4.71831e-10	7.76082e-10	-4.87707e-09	1.16397e-09	-3.71309e-09	-2.06300e-08	3.35812e-09	-1.72719e-08	-2.46802e-08	-1.32731e-08	-3.79533e-08	-2.18437e-09	-2.16477e-09	-4.34914e-09	1.40731e-08	-1.37214e-09	1.27010e-08
-1.450	-8.61021e-09	2.20674e-09	-6.40348e-09	-6.78545e-08	-1.54720e-08	-8.33265e-08	1.18567e-09	-4.48298e-10	7.37374e-10	-4.62444e-09	1.10368e-09	-3.52076e-09	-1.96733e-08	3.20240e-09	-1.64709e-08	-2.36664e-08	-1.26626e-08	-3.63289e-08	-2.25300e-09	-2.05780e-09	-4.31080e-09	1.32974e-08	-1.29650e-09	1.20009e-08
-1.425	-8.18618e-09	2.09806e-09	-6.08812e-09	-6.45325e-08	-1.47906e-08	-7.93232e-08	1.12310e-09	-4.24638e-10	6.98457e-10	-4.37176e-09	1.04338e-09	-3.32839e-09	-1.87111e-08	3.04577e-09	-1.56653e-08	-2.26402e-08	-1.20481e-08	-3.46884e-08	-2.31407e-09	-1.95053e-09	-4.26460e-09	1.25225e-08	-1.22095e-09	1.13016e-08
-1.401	-7.75982e-09	1.98879e-09	-5.77104e-09	-6.11910e-08	-1.41015e-08	-7.52926e-08	1.06020e-09	-4.00856e-10	6.59340e-10	-4.11903e-09	9.83060e-10	-3.13597e-09	-1.77433e-08	2.88824e-09	-1.48551e-08	-2.16019e-08	-1.14297e-08	-3.30316e-08	-2.36756e-09	-1.84297e-09	-4.21053e-09	1.17485e-08	-1.14548e-09	1.06030e-08
-1.376	-7.33115e-09	1.87892e-09	-5.45223e-09	-5.78300e-08	-1.34048e-08	-7.12348e-08	9.96986e-10	-3.76956e-10	6.20029e-10	-3.86623e-09	9.22727e-10	-2.94351e-09	-1.67700e-08	2.72980e-09	-1.40402e-08	-2.05512e-08	-1.08074e-08	-3.13586e-08	-2.41345e-09	-1.73511e-09	-4.14857e-09	1.09754e-08	-1.07010e-09	9.90527e-09
-1.352	-6.90017e-09	1.76846e-09	-5.13170e-09	-5.44495e-08	-1.27003e-08	-6.71498e-08	9.33478e-10	-3.52944e-10	5.80534e-10	-3.61336e-09	8.62375e-10	-2.75099e-09	-1.57911e-08	2.57046e-09	-1.32207e-08	-1.94883e-08	-1.01812e-08	-2.96694e-08	-2.45172e-09	-1.62696e-09	-4.07868e-09	1.02032e-08	-9.94818e-10	9.20841e-09
-1.327	-6.46687e-09	1.65741e-09	-4.80946e-09	-5.10495e-08	-1.19882e-08	-6.30377e-08	8.69686e-10	-3.28825e-10	5.40861e-10	-3.36040e-09	8.02004e-10	-2.55840e-09	-1.48067e-08	2.41022e-09	-1.23965e-08	-1.84131e-08	-9.55101e-09	-2.79641e-08	-2.48233e-09	-1.51852e-09	-4.00084e-09	9.43211e-09	-9.19634e-10	8.51248e-09
-1.303	-6.03127e-09	1.54577e-09	-4.48550e-09	-4.76301e-08	-1.12684e-08	-5.88985e-08	8.05621e-10	-3.04602e-10	5.01019e-10	-3.10736e-09	7.41611e-10	-2.36575e-09	-1.38168e-08	2.24908e-09	-1.15677e-08	-1.73257e-08	-8.91698e-09	-2.62427e-08	-2.50527e-09	-1.40977e-09	-3.91504e-09	8.66206e-09	-8.44554e-10	7.81751e-09
-1.278	-5.59336e-09	1.43354e-09	-4.15982e-09	-4.41914e-08	-1.05410e-08	-5.47324e-08	7.41298e-10	-2.80282e-10	4.61016e-10	-2.85421e-09	6.81194e-10	-2.17301e-09	-1.28213e-08	2.08703e-09	-1.07343e-08	-1.62260e-08	-8.27908e-09	-2.45051e-08	-2.52052e-09	-1.30073e-09	-3.82125e-09	7.89314e-09	-7.69583e-10	7.12355e-09
-1.253	-5.15314e-09	1.32071e-09	-3.83243e-09	-4.07334e-08	-9.80592e-09	-5.05393e-08	6.76729e-10	-2.55869e-10	4.20860e-10	-2.60095e-09	6.20751e-10	-1.98020e-09	-1.18203e-08	1.92409e-09	-9.89618e-09	-1.51141e-08	-7.63731e-09	-2.27514e-08	-2.52805e-09	-1.19139e-09	-3.71944e-09	7.12538e-09	-6.94726e-10	6.43065e-09
-1.229	-4.71063e-09	1.20730e-09	-3.50333e-09	-3.72561e-08	-9.06324e-09	-4.63194e-08	6.11928e-10	-2.31368e-10	3.80561e-10	-2.34757e-09	5.60279e-10	-1.78729e-09	-1.08137e-08	1.76024e-09	-9.05346e-09	-1.39899e-08	-6.99170e-09	-2.09816e-08	-2.52784e-09	-1.08176e-09	-3.60960e-09	6.35883e-09	-6.19988e-10	5.73885e-09
-1.204	-4.26581e-09	1.09330e-09	-3.17252e-09	-3.37597e-08	-8.31296e-09	-4.20727e-08	5.46910e-10	-2.06784e-10	3.40125e-10	-2.09407e-09	4.99777e-10	-1.59429e-09	-9.80160e-09	1.59549e-09	-8.20611e-09	-1.28536e-08	-6.34224e-09	-1.91958e-08	-2.51987e-09	-9.71827e-10	-3.49169e-09	5.59356e-09	-5.45374e-10	5.04819e-09
-1.180	-3.81870e-09	9.78707e-10	-2.84000e-09	-3.02441e-08	-7.55509e-09	-3.77992e-08	4.81686e-10	-1.82124e-10	2.99563e-10	-1.84043e-09	4.39242e-10	-1.40118e-09	-8.78396e-09	1.42984e-09	-7.35412e-09	-1.17049e-08	-5.68897e-09	-1.73939e-08	-2.50411e-09	-8.61596e-10	-3.36571e-09	4.82961e-09	-4.70888e-10	4.35872e-09
-1.155	-3.36930e-09	8.63528e-10	-2.50577e-09	-2.67094e-08	-6.78964e-09	-3.34991e-08	4.16273e-10	-1.57391e-10	2.58882e-10	-1.58664e-09	3.78672e-10	-1.20797e-09	-7.76080e-09	1.26329e-09	-6.49751e-09	-1.05441e-08	-5.03188e-09	-1.55760e-08	-2.48055e-09	-7.51066e-10	-3.23161e-09	4.06702e-09	-3.96536e-10	3.67049e-09
-1.130	-2.91761e-09	7.47762e-10	-2.16985e-09	-2.31557e-08	-6.01662e-09	-2.91723e-08	3.50683e-10	-1.32592e-10	2.18091e-10	-1.33269e-09	3.18064e-10	-1.01463e-09	-6.73211e-09	1.09584e-09	-5.63626e-09	-9.37104e-09	-4.37100e-09	-1.37420e-08	-2.44916e-09	-6.40238e-10	-3.08939e-09	3.30586e-09	-3.22322e-10	2.98354e-09
-1.106	-2.46362e-09	6.31409e-10	-1.83221e-09	-1.95830e-08	-5.23605e-09	-2.48191e-08	2.84932e-10	-1.07732e-10	1.77200e-10	-1.07858e-09	2.57418e-10	-8.21165e-10	-5.69789e-09	9.27494e-10	-4.77039e-09	-8.18577e-09	-3.70634e-09	-1.18921e-08	-2.40991e-09	-5.29110e-10	-2.93902e-09	2.54617e-09	-2.48252e-10	2.29791e-09
-1.081	-2.00735e-09	5.14470e-10	-1.49288e-09	-1.59914e-08	-4.44794e-09	-2.04393e-08	2.19033e-10	-8.28155e-11	1.36217e-10	-8.24297e-10	1.96729e-10	-6.27568e-10	-4.65814e-09	7.58246e-10	-3.89990e-09	-6.98830e-09	-3.03792e-09	-1.00262e-08	-2.36280e-09	-4.17682e-10	-2.78048e-09	1.78799e-09	-1.74330e-10	1.61366e-09
-1.057	-1.54879e-09	3.96945e-10	-1.15185e-09	-1.23809e-08	-3.65231e-09	-1.60332e-08	1.53001e-10	-5.78492e-11	9.51521e-11	-5.69827e-10	1.35997e-10	-4.33830e-10	-3.61288e-09	5.88099e-10	-3.02478e-09	-5.77863e-09	-2.36574e-09	-8.14437e-09	-2.30779e-09	-3.05955e-10	-2.61374e-09	1.03140e-09	-1.00562e-10	9.30836e-10
-1.032	-1.08795e-09	2.78835e-10	-8.09118e-10	-8.75156e-09	-2.84917e-09	-1.16007e-08	8.68518e-11	-3.28383e-11	5.40135e-11	-3.15163e-10	7.52176e-11	-2.39945e-10	-2.56209e-09	4.17054e-10	-2.14504e-09	-4.55677e-09	-1.68982e-09	-6.24659e-09	-2.24486e-09	-1.93929e-10	-2.43879e-09	2.76426e-10	-2.69516e-11	2.49475e-10
-1.008	-6.24830e-10	1.60139e-10	-4.64690e-10	-5.10347e-09	-2.03854e-09	-7.14202e-09	2.05995e-11	-7.78858e-12	1.28109e-11	-6.02936e-11	1.43899e-11	-4.59038e-11	-1.50579e-09	2.45110e-10	-1.26068e-09	-3.32273e-09	-1.01018e-09	-4.33291e-09	-2.17400e-09	-8.16015e-11	-2.25560e-09	-4.76868e-10	4.64948e-11	-4.30373e-10
-0.983	-1.59426e-10	4.08598e-11	-1.18566e-10	-1.43667e-09	-1.22043e-09	-2.65710e-09	-4.57407e-11	1.72944e-11	-2.84463e-11	1.94790e-10	-4.64890e-11	1.48300e-10	-4.43971e-10	7.22690e-11	-3.71702e-10	-2.07651e-09	-3.26834e-10	-2.40335e-09	-2.09517e-09	3.10259e-11	-2.06414e-09	-1.22843e-09	1.19773e-10	-1.10866e-09
-0.958	3.08256e-10	-7.90038e-11	2.29252e-10	2.24879e-09	-3.94854e-10	1.85393e-09	-1.12153e-10	4.24048e-11	-6.97487e-11	4.50097e-10	-1.07421e-10	3.42676e-10	6.23358e-10	-1.01469e-10	5.21889e-10	-8.18129e-10	3.60207e-10	-4.57922e-10	-2.00836e-09	1.43954e-10	-1.86441e-09	-1.97822e-09	1.92877e-10	-1.78534e-09
-0.934	7.78215e-10	-1.99451e-10	5.78764e-10	5.95284e-09	4.38170e-10	6.39101e-09	-1.78623e-10	6.75368e-11	-1.11087e-10	7.05639e-10	-1.68410e-10	5.37229e-10	1.69620e-09	-2.76105e-10	1.42009e-09	4.52417e-10	1.05093e-09	1.50334e-09	-1.91355e-09	2.57182e-10	-1.65636e-09	-2.72617e-09	2.65802e-10	-2.46037e-09
-0.909	1.25045e-09	-3.20482e-10	9.29969e-10	9.67544e-09	1.27863e-09	1.09541e-08	-2.45135e-10	9.26845e-11	-1.52450e-10	9.61425e-10	-2.29457e-10	7.31969e-10	2.77454e-09	-4.51636e-10	2.32291e-09	1.73512e-09	1.74531e-09	3.48042e-09	-1.81071e-09	3.70711e-10	-1.44000e-09	-3.47223e-09	3.38544e-10	-3.13369e-09
-0.885	1.72496e-09	-4.42095e-10	1.28286e-09	1.34165e-08	2.12650e-09	1.55430e-08	-3.11672e-10	1.17842e-10	-1.93830e-10	1.21747e-09	-2.90564e-10	9.26902e-10	3.85839e-09	-6.28063e-10	3.23033e-09	3.02996e-09	2.44334e-09	5.47330e-09	-1.69982e-09	4.84541e-10	-1.21528e-09	-4.21636e-09	4.11096e-10	-3.80526e-09
-0.860	2.20174e-09	-5.64291e-10	1.63745e-09	1.71760e-08	2.98177e-09	2.01578e-08	-3.78219e-10	1.43003e-10	-2.35216e-10	1.47377e-09	-3.51735e-10	1.12204e-09	4.94774e-09	-8.05386e-10	4.14235e-09	4.33694e-09	3.14500e-09	7.48193e-09	-1.58087e-09	5.98672e-10	-9.82199e-10	-4.95849e-09	4.83454e-10	-4.47504e-09
-0.836	2.68079e-09	-6.87069e-10	1.99373e-09	2.09539e-08	3.84442e-09	2.47983e-08	-4.44760e-10	1.68162e-10	-2.76598e-10	1.73035e-09	-4.12971e-10	1.31738e-09	6.04259e-09	-9.83604e-10	5.05898e-09	5.65604e-09	3.85027e-09	9.50632e-09	-1.45383e-09	7.13104e-10	-7.40725e-10	-5.69858e-09	5.55613e-10	-5.14297e-09
-0.811	3.16212e-09	-8.10428e-10	2.35169e-09	2.47501e-08	4.71444e-09	2.94645e-08	-5.11279e-10	1.93313e-10	-3.17967e-10	1.98722e-09	-4.74276e-10	1.51294e-09	7.14293e-09	-1.16272e-09	5.98021e-09	6.98727e-09	4.55915e-09	1.15464e-08	-1.31868e-09	8.27837e-10	-4.90840e-10	-6.43657e-09	6.27568e-10	-5.80901e-09
-0.786	3.64571e-09	-9.34370e-10	2.71134e-09	2.85645e-08	5.59181e-09	3.41563e-08	-5.77760e-10	2.18449e-10	-3.59311e-10	2.24438e-09	-5.35651e-10	1.70873e-09	8.24877e-09	-1.34272e-09	6.90604e-09	8.33060e-09	5.27161e-09	1.36022e-08	-1.17539e-09	9.42870e-10	-2.32522e-10	-7.17241e-09	6.99312e-10	-6.47310e-09
-0.762	4.13157e-09	-1.05889e-09	3.07268e-09	3.23971e-08	6.47651e-09	3.88737e-08	-6.44185e-10	2.43564e-10	-4.00621e-10	2.50185e-09	-5.97100e-10	1.90475e-09	9.36009e-09	-1.52362e-09	7.83647e-09	9.68603e-09	5.98764e-09	1.56737e-08	-1.02396e-09	1.05820e-09	3.42494e-11	-7.90605e-09	7.70842e-10	-7.13521e-09
-0.737	4.61970e-09	-1.18400e-09	3.43570e-09	3.62479e-08	7.36853e-09	4.36164e-08	-7.10539e-10	2.68652e-10	-4.41887e-10	2.75964e-09	-6.58624e-10	2.10102e-09	1.04769e-08	-1.70542e-09	8.77148e-09	1.10535e-08	6.70722e-09	1.77608e-08	-8.64346e-10	1.17384e-09	3.09495e-10	-8.63743e-09	8.42151e-10	-7.79528e-09
-0.713	5.11009e-09	-1.30968e-09	3.80041e-09	4.01167e-08	8.26784e-09	4.83846e-08	-7.76805e-10	2.93707e-10	-4.83098e-10	3.01776e-09	-7.20227e-10	2.29753e-09	1.15992e-08	-1.88810e-09	9.71109e-09	1.24331e-08	7.43033e-09	1.98635e-08	-6.96542e-10	1.28978e-09	5.93235e-10	-9.36649e-09	9.13235e-10	-8.45326e-09
-0.688	5.60275e-09	-1.43594e-09	4.16680e-09	4.40035e-08	9.17443e-09	5.31780e-08	-8.42965e-10	3.18722e-10	-5.24244e-10	3.27621e-09	-7.81911e-10	2.49430e-09	1.27270e-08	-2.07168e-09	1.06553e-08	1.38248e-08	8.15697e-09	2.19818e-08	-5.20524e-10	1.40601e-09	8.85490e-10	-1.00932e-08	9.84089e-10	-9.10910e-09
-0.664	6.09767e-09	-1.56279e-09	4.53488e-09	4.79083e-08	1.00883e-08	5.79966e-08	-9.09004e-10	3.43691e-10	-5.65313e-10	3.53502e-09	-8.43678e-10	2.69134e-09	1.38602e-08	-2.25615e-09	1.16041e-08	1.52285e-08	8.88710e-09	2.41156e-08	-3.36270e-10	1.52255e-09	1.18628e-09	-1.08175e-08	1.05471e-09	-9.76276e-09
-0.639	6.59486e-09	-1.69021e-09	4.90464e-09	5.18310e-08	1.10094e-08	6.28403e-08	-9.74903e-10	3.68607e-10	-6.06296e-10	3.79418e-09	-9.05531e-10	2.88865e-09	1.49989e-08	-2.44151e-09	1.25574e-08	1.66443e-08	9.62072e-09	2.62650e-08	-1.43761e-10	1.63939e-09	1.49563e-09	-1.15393e-08	1.12508e-09	-1.04142e-08
-0.614	7.09430e-09	-1.81822e-09	5.27608e-09	5.57715e-08	1.19377e-08	6.77091e-08	-1.04065e-09	3.93464e-10	-6.47182e-10	4.05372e-09	-9.67473e-10	3.08625e-09	1.61431e-08	-2.62775e-09	1.35154e-08	1.80721e-08	1.03578e-08	2.84299e-08	5.70242e-11	1.75653e-09	1.81355e-09	-1.22585e-08	1.19521e-09	-1.10633e-08
-0.590	7.59601e-09	-1.94680e-09	5.64921e-09	5.97297e-08	1.28732e-08	7.26029e-08	-1.10621e-09	4.18256e-10	-6.87959e-10	4.31364e-09	-1.02951e-09	3.28413e-09	1.72928e-08	-2.81489e-09	1.44779e-08	1.95120e-08	1.10983e-08	3.06103e-08	2.66105e-10	1.87397e-09	2.14007e-09	-1.29752e-08	1.26509e-09	-1.17101e-08
-0.565	8.09998e-09	-2.07597e-09	6.02401e-09	6.37056e-08	1.38159e-08	7.75215e-08	-1.17159e-09	4.42975e-10	-7.28618e-10	4.57395e-09	-1.09163e-09	3.48232e-09	1.84479e-08	-3.00292e-09	1.54450e-08	2.09638e-08	1.18423e-08	3.28061e-08	4.83503e-10	1.99171e-09	2.47521e-09	-1.36893e-08	1.33471e-09	-1.23546e-08
-0.541	8.60621e-09	-2.20571e-09	6.40050e-09	6.76992e-08	1.47658e-08	8.24649e-08	-1.23676e-09	4.67615e-10	-7.69147e-10	4.83467e-09	-1.15386e-09	3.68081e-09	1.96084e-08	-3.19184e-09	1.64166e-08	2.24277e-08	1.25897e-08	3.50174e-08	7.09236e-10	2.10974e-09	2.81898e-09	-1.44006e-08	1.40406e-09	-1.29966e-08
-0.516	9.11470e-09	-2.33603e-09	6.77867e-09	7.17103e-08	1.57228e-08	8.74331e-08	-1.30170e-09	4.92169e-10	-8.09534e-10	5.09580e-09	-1.21618e-09	3.87962e-09	2.07745e-08	-3.38164e-09	1.73928e-08	2.39035e-08	1.33405e-08	3.72440e-08	9.43326e-10	2.22808e-09	3.17141e-09	-1.51092e-08	1.47315e-09	-1.36361e-08
-0.492	9.62545e-09	-2.46693e-09	7.15852e-09	7.57389e-08	1.66869e-08	9.24258e-08	-1.36640e-09	5.16630e-10	-8.49769e-10	5.35736e-09	-1.27860e-09	4.07876e-09	2.19459e-08	-3.57233e-09	1.83736e-08	2.53913e-08	1.40947e-08	3.94860e-08	1.18579e-09	2.34672e-09	3.53251e-09	-1.58150e-08	1.54197e-09	-1.42731e-08
-0.467	1.01385e-08	-2.59842e-09	7.54004e-09	7.97850e-08	1.76581e-08	9.74431e-08	-1.43083e-09	5.40993e-10	-8.89841e-10	5.61936e-09	-1.34113e-09	4.27823e-09	2.31229e-08	-3.76391e-09	1.93590e-08	2.68911e-08	1.48522e-08	4.17433e-08	1.43665e-09	2.46566e-09	3.90231e-09	-1.65180e-08	1.61051e-09	-1.49075e-08
-0.442	1.06537e-08	-2.73047e-09	7.92325e-09	8.38484e-08	1.86364e-08	1.02485e-07	-1.49499e-09	5.65249e-10	-9.29739e-10	5.88181e-09	-1.40377e-09	4.47804e-09	2.43052e-08	-3.95637e-09	2.03488e-08	2.84029e-08	1.56131e-08	4.40159e-08	1.69593e-09	2.58489e-09	4.28082e-09	-1.72180e-08	1.67876e-09	-1.55392e-08
-0.418	1.11712e-08	-2.86311e-09	8.30814e-09	8.79292e-08	1.96218e-08	1.07551e-07	-1.55884e-09	5.89392e-10	-9.69450e-10	6.14472e-09	-1.46652e-09	4.67820e-09	2.54930e-08	-4.14972e-09	2.13433e-08	2.99265e-08	1.63773e-08	4.63038e-08	1.96364e-09	2.70442e-09	4.66806e-09	-1.79150e-08	1.74672e-09	-1.61683e-08
-0.393	1.16910e-08	-2.99633e-09	8.69470e-09	9.20271e-08	2.06142e-08	1.12641e-07	-1.62238e-09	6.13415e-10	-1.00896e-09	6.40810e-09	-1.52938e-09	4.87872e-09	2.66862e-08	-4.34395e-09	2.23423e-08	3.14622e-08	1.71448e-08	4.86069e-08	2.23980e-09	2.82426e-09	5.06406e-09	-1.86091e-08	1.81439e-09	-1.67947e-08
-0.369	1.22131e-08	-3.13012e-09	9.08295e-09	9.61423e-08	2.16137e-08	1.17756e-07	-1.68558e-09	6.37311e-10	-1.04827e-09	6.67196e-09	-1.59235e-09	5.07961e-09	2.78849e-08	-4.53907e-09	2.33458e-08	3.30097e-08	1.79156e-08	5.09252e-08	2.52444e-09	2.94438e-09	5.46882e-09	-1.93000e-08	1.88176e-09	-1.74182e-08
-0.344	1.27374e-08	-3.26450e-09	9.47287e-09	1.00275e-07	2.26201e-08	1.22895e-07	-1.74843e-09	6.61073e-10	-1.08735e-09	6.93632e-09	-1.65544e-09	5.28088e-09	2.90890e-08	-4.73506e-09	2.43539e-08	3.45691e-08	1.86896e-08	5.32587e-08	2.81757e-09	3.06481e-09	5.88237e-09	-1.99878e-08	1.94882e-09	-1.80390e-08
-0.319	1.32639e-08	-3.39945e-09	9.86447e-09	1.04424e-07	2.36335e-08	1.28057e-07	-1.81090e-09	6.84694e-10	-1.12621e-09	7.20118e-09	-1.71866e-09	5.48253e-09	3.02985e-08	-4.93194e-09	2.53665e-08	3.61404e-08	1.94669e-08	5.56074e-08	3.11920e-09	3.18553e-09	6.30474e-09	-2.06724e-08	2.01557e-09	-1.86568e-08
-0.295	1.37927e-08	-3.53498e-09	1.02577e-08	1.08590e-07	2.46539e-08	1.33244e-07	-1.87298e-09	7.08167e-10	-1.16481e-09	7.46657e-09	-1.78199e-09	5.68457e-09	3.15134e-08	-5.12971e-09	2.63837e-08	3.77236e-08	2.02475e-08	5.79711e-08	3.42937e-09	3.30655e-09	6.73592e-09	-2.13538e-08	2.08200e-09	-1.92718e-08
-0.270	1.43238e-08	-3.67109e-09	1.06527e-08	1.12773e-07	2.56812e-08	1.38454e-07	-1.93465e-09	7.31484e-10	-1.20317e-09	7.73248e-09	-1.84546e-09	5.88702e-09	3.27337e-08	-5.32835e-09	2.74054e-08	3.93186e-08	2.10313e-08	6.03499e-08	3.74809e-09	3.42786e-09	7.17595e-09	-2.20318e-08	2.14811e-09	-1.98837e-08
-0.246	1.48571e-08	-3.80777e-09	1.10493e-08	1.16973e-07	2.67154e-08	1.43689e-07	-1.99589e-09	7.54639e-10	-1.24125e-09	7.99893e-09	-1.90905e-09	6.08988e-09	3.39594e-08	-5.52787e-09	2.84316e-08	4.09255e-08	2.18182e-08	6.27437e-08	4.07537e-09	3.54947e-09	7.62484e-09	-2.27065e-08	2.21389e-09	-2.04926e-08
-0.221	1.53927e-08	-3.94504e-09	1.14477e-08	1.21190e-07	2.77565e-08	1.48946e-07	-2.05668e-09	7.77624e-10	-1.27906e-09	8.26593e-09	-1.97277e-09	6.29316e-09	3.51906e-08	-5.72827e-09	2.94623e-08	4.25442e-08	2.26084e-08	6.51526e-08	4.41124e-09	3.67138e-09	8.08261e-09	-2.33777e-08	2.27934e-09	-2.10984e-08
-0.197	1.59305e-08	-4.08288e-09	1.18476e-08	1.25423e-07	2.88045e-08	1.54228e-07	-2.11701e-09	8.00432e-10	-1.31657e-09	8.53350e-09	-2.03663e-09	6.49687e-09	3.64271e-08	-5.92955e-09	3.04975e-08	4.41747e-08	2.34017e-08	6.75764e-08	4.75571e-09	3.79357e-09	8.54928e-09	-2.40455e-08	2.34445e-09	-2.17011e-08
-0.172	1.64706e-08	-4.22130e-09	1.22493e-08	1.29673e-07	2.98593e-08	1.59533e-07	-2.17684e-09	8.23056e-10	-1.35379e-09	8.80164e-09	-2.10063e-09	6.70102e-09	3.76690e-08	-6.13171e-09	3.15373e-08	4.58170e-08	2.41981e-08	7.00151e-08	5.10880e-09	3.91606e-09	9.02486e-09	-2.47098e-08	2.40921e-09	-2.23006e-08
-0.147	1.70130e-08	-4.36030e-09	1.26527e-08	1.33940e-07	3.09210e-08	1.64861e-07	-2.23617e-09	8.45487e-10	-1.39068e-09	9.07038e-09	-2.16476e-09	6.90561e-09	3.89163e-08	-6.33474e-09	3.25815e-08	4.74711e-08	2.49977e-08	7.24688e-08	5.47053e-09	4.03885e-09	9.50938e-09	-2.53704e-08	2.47362e-09	-2.28968e-08
-0.123	1.75576e-08	-4.49988e-09	1.30577e-08	1.38223e-07	3.19894e-08	1.70212e-07	-2.29497e-09	8.67720e-10	-1.42725e-09	9.33971e-09	-2.22904e-09	7.11066e-09	4.01689e-08	-6.53865e-09	3.36303e-08	4.91370e-08	2.58003e-08	7.49373e-08	5.84092e-09	4.16192e-09	1.00028e-08	-2.60274e-08	2.53768e-09	-2.34898e-08
-0.098	1.81044e-08	-4.64003e-09	1.34644e-08	1.42522e-07	3.30646e-08	1.75587e-07	-2.35323e-09	8.89746e-10	-1.46348e-09	9.60965e-09	-2.29347e-09	7.31618e-09	4.14270e-08	-6.74343e-09	3.46836e-08	5.08146e-08	2.66060e-08	7.74206e-08	6.21998e-09	4.28529e-09	1.05053e-08	-2.66807e-08	2.60138e-09	-2.40794e-08
-0.074	1.86535e-08	-4.78077e-09	1.38728e-08	1.46838e-07	3.41465e-08	1.80985e-07	-2.41092e-09	9.11559e-10	-1.49936e-09	9.88021e-09	-2.35804e-09	7.52217e-09	4.26904e-08	-6.94909e-09	3.57413e-08	5.25039e-08	2.74148e-08	7.99188e-08	6.60773e-09	4.40895e-09	1.10167e-08	-2.73303e-08	2.66471e-09	-2.46656e-08
-0.049	1.92049e-08	-4.92208e-09	1.42828e-08	1.51170e-07	3.52352e-08	1.86405e-07	-2.46802e-09	9.33150e-10	-1.53487e-09	1.01514e-08	-2.42276e-09	7.72864e-09	4.39592e-08	-7.15561e-09	3.68036e-08	5.42050e-08	2.82267e-08	8.24316e-08	7.00419e-09	4.53290e-09	1.15371e-08	-2.79760e-08	2.72767e-09	-2.52483e-08
-0.025	1.97585e-08	-5.06397e-09	1.46946e-08	1.55518e-07	3.63306e-08	1.91849e-07	-2.52452e-09	9.54512e-10	-1.57001e-09	1.04232e-08	-2.48764e-09	7.93560e-09	4.52333e-08	-7.36302e-09	3.78703e-08	5.59177e-08	2.90415e-08	8.49592e-08	7.40938e-09	4.65714e-09	1.20665e-08	-2.86178e-08	2.79025e-09	-2.58276e-08
0.000	2.03144e-08	-5.20644e-09	1.51080e-08	1.59883e-07	3.74326e-08	1.97315e-07	-2.58039e-09	9.75637e-10	-1.60476e-09	1.06957e-08	-2.55268e-09	8.14307e-09	4.65128e-08	-7.57129e-09	3.89415e-08	5.76422e-08	2.98594e-08	8.75015e-08	7.82331e-09	4.78166e-09	1.26050e-08	-2.92557e-08	2.85244e-09	-2.64033e-08
0.025	2.08725e-08	-5.34948e-09	1.55231e-08	1.64263e-07	3.85413e-08	2.02804e-07	-2.63562e-09	9.96519e-10	-1.63910e-09	1.09689e-08	-2.61787e-09	8.35104e-09	4.77976e-08	-7.78043e-09	4.00172e-08	5.93783e-08	3.06802e-08	9.00584e-08	8.24600e-09	4.90648e-09	1.31525e-08	-2.98896e-08	2.91425e-09	-2.69754e-08
0.049	2.14329e-08	-5.49311e-09	1.59398e-08	1.68659e-07	3.96566e-08	2.08316e-07	-2.69019e-09	1.01715e-09	-1.67304e-09	1.12428e-08	-2.68323e-09	8.55953e-09	4.90878e-08	-7.99044e-09	4.10973e-08	6.11260e-08	3.15040e-08	9.26300e-08	8.67746e-09	5.03158e-09	1.37090e-08	-3.05195e-08	2.97566e-09	-2.75438e-08
0.074	2.19956e-08	-5.63731e-09	1.63583e-08	1.73071e-07	4.07785e-08	2.13850e-07	-2.74406e-09	1.03752e-09	-1.70654e-09	1.15173e-08	-2.74875e-09	8.76855e-09	5.03833e-08	-8.20132e-09	4.21819e-08	6.28854e-08	3.23307e-08	9.52160e-08	9.11772e-09	5.15696e-09	1.42747e-08	-3.11453e-08	3.03667e-09	-2.81086e-08
0.098	2.25605e-08	-5.78209e-09	1.67784e-08	1.77499e-07	4.19070e-08	2.19406e-07	-2.79723e-09	1.05762e-09	-1.73961e-09	1.17925e-08	-2.81444e-09	8.97810e-09	5.16841e-08	-8.41306e-09	4.32710e-08	6.46563e-08	3.31603e-08	9.78167e-08	9.56679e-09	5.28264e-09	1.48494e-08	-3.17669e-08	3.09728e-09	-2.86696e-08
0.123	2.31277e-08	-5.92745e-09	1.72002e-08	1.81943e-07	4.30420e-08	2.24985e-07	-2.84968e-09	1.07745e-09	-1.77223e-09	1.20685e-08	-2.88031e-09	9.18820e-09	5.29902e-08	-8.62568e-09	4.43645e-08	6.64389e-08	3.39928e-08	1.00432e-07	1.00247e-08	5.40859e-09	1.54333e-08	-3.23842e-08	3.15747e-09	-2.92267e-08
0.147	2.36971e-08	-6.07339e-09	1.76237e-08	1.86402e-07	4.41836e-08	2.30586e-07	-2.90138e-09	1.09700e-09	-1.80438e-09	1.23452e-08	-2.94634e-09	9.39886e-09	5.43017e-08	-8.83915e-09	4.54625e-08	6.82331e-08	3.48282e-08	1.03061e-07	1.04914e-08	5.53483e-09	1.60263e-08	-3.29973e-08	3.21725e-09	-2.97801e-08
0.172	2.42688e-08	-6.21991e-09	1.80488e-08	1.90877e-07	4.53316e-08	2.36209e-07	-2.95231e-09	1.11626e-09	-1.83605e-09	1.26226e-08	-3.01255e-09	9.61007e-09	5.56184e-08	-9.05349e-09	4.65649e-08	7.00387e-08	3.56665e-08	1.05705e-07	1.09670e-08	5.66135e-09	1.66284e-08	-3.36061e-08	3.27660e-09	-3.03295e-08
0.197	2.48427e-08	-6.36701e-09	1.84757e-08	1.95368e-07	4.64861e-08	2.41854e-07	-3.00245e-09	1.13522e-09	-1.86724e-09	1.29008e-08	-3.07895e-09	9.82186e-09	5.69405e-08	-9.26869e-09	4.76718e-08	7.18560e-08	3.65076e-08	1.08364e-07	1.14515e-08	5.78816e-09	1.72396e-08	-3.42104e-08	3.33552e-09	-3.08749e-08
0.221	2.54189e-08	-6.51468e-09	1.89042e-08	1.99874e-07	4.76471e-08	2.47521e-07	-3.05179e-09	1.15387e-09	-1.89792e-09	1.31798e-08	-3.14552e-09	1.00342e-08	5.82678e-08	-9.48476e-09	4.87831e-08	7.36847e-08	3.73515e-08	1.11036e-07	1.19448e-08	5.91524e-09	1.78601e-08	-3.48103e-08	3.39401e-09	-3.14163e-08
0.246	2.59973e-08	-6.66293e-09	1.93344e-08	2.04395e-07	4.88145e-08	2.53209e-07	-3.10030e-09	1.17221e-09	-1.92809e-09	1.34595e-08	-3.21228e-09	1.02472e-08	5.96005e-08	-9.70168e-09	4.98988e-08	7.55249e-08	3.81982e-08	1.13723e-07	1.24471e-08	6.04260e-09	1.84897e-08	-3.54057e-08	3.45206e-09	-3.19536e-08
0.270	2.65781e-08	-6.81177e-09	1.97663e-08	2.08931e-07	4.99882e-08	2.58920e-07	-3.14795e-09	1.19023e-09	-1.95772e-09	1.37400e-08	-3.27922e-09	1.04608e-08	6.09384e-08	-9.91947e-09	5.10189e-08	7.73766e-08	3.90476e-08	1.16424e-07	1.29583e-08	6.17024e-09	1.91285e-08	-3.59965e-08	3.50967e-09	-3.24868e-08
0.295	2.71610e-08	-6.96118e-09	2.01998e-08	2.13483e-07	5.11684e-08	2.64652e-07	-3.19474e-09	1.20792e-09	-1.98682e-09	1.40213e-08	-3.34636e-09	1.06749e-08	6.22816e-08	-1.01381e-08	5.21435e-08	7.92398e-08	3.98998e-08	1.19140e-07	1.34784e-08	6.29816e-09	1.97766e-08	-3.65827e-08	3.56682e-09	-3.30159e-08
0.319	2.77462e-08	-7.11117e-09	2.06351e-08	2.18050e-07	5.23548e-08	2.70405e-07	-3.24064e-09	1.22527e-09	-2.01536e-09	1.43034e-08	-3.41369e-09	1.08897e-08	6.36300e-08	-1.03576e-08	5.32724e-08	8.11144e-08	4.07547e-08	1.21869e-07	1.40074e-08	6.42636e-09	2.04338e-08	-3.71642e-08	3.62352e-09	-3.35407e-08
0.344	2.83337e-08	-7.26173e-09	2.10720e-08	2.22632e-07	5.35476e-08	2.76179e-07	-3.28562e-09	1.24228e-09	-2.04334e-09	1.45863e-08	-3.48122e-09	1.11051e-08	6.49837e-08	-1.05780e-08	5.44058e-08	8.30004e-08	4.16123e-08	1.24613e-07	1.45455e-08	6.55483e-09	2.11003e-08	-3.77410e-08	3.67975e-09	-3.40612e-08
0.369	2.89235e-08	-7.41288e-09	2.15106e-08	2.27229e-07	5.47466e-08	2.81975e-07	-3.32967e-09	1.25894e-09	-2.07074e-09	1.48701e-08	-3.54894e-09	1.13212e-08	6.63427e-08	-1.07992e-08	5.55435e-08	8.48977e-08	4.24727e-08	1.27370e-07	1.50925e-08	6.68357e-09	2.17760e-08	-3.83129e-08	3.73552e-09	-3.45774e-08
0.393	2.95155e-08	-7.56461e-09	2.19509e-08	2.31840e-07	5.59519e-08	2.87792e-07	-3.37277e-09	1.27523e-09	-2.09754e-09	1.51547e-08	-3.61687e-09	1.15378e-08	6.77069e-08	-1.10212e-08	5.66857e-08	8.68065e-08	4.33356e-08	1.30142e-07	1.56485e-08	6.81258e-09	2.24610e-08	-3.88800e-08	3.79081e-09	-3.50892e-08
0.418	3.01097e-08	-7.71691e-09	2.23928e-08	2.36467e-07	5.71635e-08	2.93630e-07	-3.41490e-09	1.29116e-09	-2.12374e-09	1.54402e-08	-3.68500e-09	1.17552e-08	6.90763e-08	-1.12441e-08	5.78322e-08	8.87266e-08	4.42012e-08	1.32928e-07	1.62135e-08	6.94187e-09	2.31553e-08	-3.94422e-08	3.84562e-09	-3.55966e-08
0.442	3.07063e-08	-7.86980e-09	2.28365e-08	2.41108e-07	5.83812e-08	2.99489e-07	-3.45603e-09	1.30671e-09	-2.14932e-09	1.57265e-08	-3.75333e-09	1.19732e-08	7.04510e-08	-1.14679e-08	5.89831e-08	9.06580e-08	4.50694e-08	1.35727e-07	1.67875e-08	7.07143e-09	2.38589e-08	-3.99994e-08	3.89995e-09	-3.60994e-08
0.467	3.13050e-08	-8.02326e-09	2.32818e-08	2.45764e-07	5.96051e-08	3.05369e-07	-3.49614e-09	1.32188e-09	-2.17426e-09	1.60137e-08	-3.82188e-09	1.21918e-08	7.18309e-08	-1.16925e-08	6.01383e-08	9.26007e-08	4.59402e-08	1.38541e-07	1.73705e-08	7.20125e-09	2.45718e-08	-4.05516e-08	3.95379e-09	-3.65978e-08
0.492	3.19061e-08	-8.17730e-09	2.37288e-08	2.50434e-07	6.08351e-08	3.11269e-07	-3.53521e-09	1.33665e-09	-2.19856e-09	1.63018e-08	-3.89064e-09	1.24112e-08	7.32160e-08	-1.19180e-08	6.12980e-08	9.45547e-08	4.68136e-08	1.41368e-07	1.79626e-08	7.33135e-09	2.52940e-08	-4.10986e-08	4.00713e-09	-3.70915e-08
0.516	3.25094e-08	-8.33192e-09	2.41775e-08	2.55119e-07	6.20712e-08	3.17190e-07	-3.57323e-09	1.35102e-09	-2.22220e-09	1.65908e-08	-3.95962e-09	1.26312e-08	7.46062e-08	-1.21443e-08	6.24619e-08	9.65200e-08	4.76895e-08	1.44210e-07	1.85638e-08	7.46171e-09	2.60255e-08	-4.16406e-08	4.05997e-09	-3.75806e-08
0.541	3.31149e-08	-8.48712e-09	2.46278e-08	2.59818e-07	6.33134e-08	3.23131e-07	-3.61016e-09	1.36499e-09	-2.24517e-09	1.68808e-08	-4.02881e-09	1.28520e-08	7.60017e-08	-1.23715e-08	6.36303e-08	9.84965e-08	4.85680e-08	1.47064e-07	1.91740e-08	7.59233e-09	2.67663e-08	-4.21773e-08	4.11230e-09	-3.80650e-08
0.565	3.37228e-08	-8.64290e-09	2.50799e-08	2.64531e-07	6.45617e-08	3.29093e-07	-3.64600e-09	1.37854e-09	-2.26746e-09	1.71716e-08	-4.09823e-09	1.30734e-08	7.74024e-08	-1.25995e-08	6.48029e-08	1.00484e-07	4.94489e-08	1.49933e-07	1.97933e-08	7.72322e-09	2.75165e-08	-4.27088e-08	4.16412e-09	-3.85446e-08
0.590	3.43328e-08	-8.79926e-09	2.55336e-08	2.69259e-07	6.58159e-08	3.35075e-07	-3.68071e-09	1.39166e-09	-2.28905e-09	1.74634e-08	-4.16787e-09	1.32955e-08	7.88082e-08	-1.28283e-08	6.59799e-08	1.02483e-07	5.03323e-08	1.52815e-07	2.04217e-08	7.85437e-09	2.82761e-08	-4.32349e-08	4.21541e-09	-3.90195e-08
0.614	3.49452e-08	-8.95620e-09	2.59890e-08	2.74001e-07	6.70762e-08	3.41077e-07	-3.71428e-09	1.40435e-09	-2.30992e-09	1.77561e-08	-4.23773e-09	1.35184e-08	8.02193e-08	-1.30580e-08	6.71613e-08	1.04493e-07	5.12182e-08	1.55711e-07	2.10593e-08	7.98578e-09	2.90450e-08	-4.37556e-08	4.26619e-09	-3.94895e-08
0.639	3.55598e-08	-9.11372e-09	2.64461e-08	2.78757e-07	6.83424e-08	3.47099e-07	-3.74668e-09	1.41661e-09	-2.33008e-09	1.80498e-08	-4.30783e-09	1.37420e-08	8.16354e-08	-1.32885e-08	6.83469e-08	1.06514e-07	5.21065e-08	1.58621e-07	2.17059e-08	8.11745e-09	2.98233e-08	-4.42710e-08	4.31643e-09	-3.99545e-08
0.664	3.61766e-08	-9.27181e-09	2.69048e-08	2.83527e-07	6.96146e-08	3.53141e-07	-3.77790e-09	1.42841e-09	-2.34949e-09	1.83445e-08	-4.37815e-09	1.39663e-08	8.30568e-08	-1.35199e-08	6.95369e-08	1.08547e-07	5.29972e-08	1.61544e-07	2.23617e-08	8.24938e-09	3.06111e-08	-4.47808e-08	4.36614e-09	-4.04146e-08
0.688	3.67957e-08	-9.43049e-09	2.73653e-08	2.88310e-07	7.08927e-08	3.59203e-07	-3.80791e-09	1.43976e-09	-2.36816e-09	1.86401e-08	-4.44871e-09	1.41914e-08	8.44832e-08	-1.37521e-08	7.07312e-08	1.10590e-07	5.38903e-08	1.64480e-07	2.30266e-08	8.38156e-09	3.14082e-08	-4.52850e-08	4.41530e-09	-4.08697e-08
0.713	3.74171e-08	-9.58974e-09	2.78274e-08	2.93108e-07	7.21766e-08	3.65284e-07	-3.83670e-09	1.45064e-09	-2.38606e-09	1.89368e-08	-4.51951e-09	1.44173e-08	8.59148e-08	-1.39851e-08	7.19297e-08	1.12644e-07	5.47858e-08	1.67430e-07	2.37007e-08	8.51400e-09	3.22147e-08	-4.57837e-08	4.46392e-09	-4.13198e-08
0.737	3.80407e-08	-9.74957e-09	2.82912e-08	2.97919e-07	7.34664e-08	3.71385e-07	-3.86423e-09	1.46105e-09	-2.40318e-09	1.92344e-08	-4.59055e-09	1.46439e-08	8.73516e-08	-1.42190e-08	7.31326e-08	1.14710e-07	5.56836e-08	1.70393e-07	2.43839e-08	8.64670e-09	3.30306e-08	-4.62767e-08	4.51199e-09	-4.17647e-08
0.762	3.86666e-08	-9.90998e-09	2.87566e-08	3.02744e-07	7.47620e-08	3.77506e-07	-3.89049e-09	1.47098e-09	-2.41951e-09	1.95331e-08	-4.66183e-09	1.48713e-08	8.87934e-08	-1.44537e-08	7.43397e-08	1.16786e-07	5.65837e-08	1.73370e-07	2.50764e-08	8.77964e-09	3.38560e-08	-4.67639e-08	4.55950e-09	-4.22044e-08
0.786	3.92948e-08	-1.00710e-08	2.92238e-08	3.07582e-07	7.60633e-08	3.83645e-07	-3.91546e-09	1.48042e-09	-2.43504e-09	1.98328e-08	-4.73335e-09	1.50994e-08	9.02403e-08	-1.46892e-08	7.55511e-08	1.18874e-07	5.74862e-08	1.76360e-07	2.57780e-08	8.91284e-09	3.46908e-08	-4.72454e-08	4.60644e-09	-4.26390e-08
0.811	3.99252e-08	-1.02325e-08	2.96926e-08	3.12434e-07	7.73705e-08	3.89804e-07	-3.93912e-09	1.48937e-09	-2.44976e-09	2.01335e-08	-4.80512e-09	1.53284e-08	9.16924e-08	-1.49256e-08	7.67668e-08	1.20972e-07	5.83908e-08	1.79363e-07	2.64888e-08	9.04628e-09	3.55351e-08	-4.77211e-08	4.65282e-09	-4.30682e-08
0.836	4.05578e-08	-1.03947e-08	3.01632e-08	3.17299e-07	7.86833e-08	3.95982e-07	-3.96144e-09	1.49781e-09	-2.46364e-09	2.04353e-08	-4.87714e-09	1.55581e-08	9.31495e-08	-1.51627e-08	7.79867e-08	1.23082e-07	5.92978e-08	1.82379e-07	2.72088e-08	9.17997e-09	3.63888e-08	-4.81908e-08	4.69861e-09	-4.34922e-08
0.860	4.11928e-08	-1.05574e-08	3.06354e-08	3.22178e-07	8.00018e-08	4.02179e-07	-3.98241e-09	1.50573e-09	-2.47668e-09	2.07381e-08	-4.94942e-09	1.57887e-08	9.46117e-08	-1.54008e-08	7.92109e-08	1.25202e-07	6.02069e-08	1.85409e-07	2.79381e-08	9.31390e-09	3.72520e-08	-4.86546e-08	4.74383e-09	-4.39107e-08
0.885	4.18299e-08	-1.07207e-08	3.11092e-08	3.27069e-07	8.13260e-08	4.08395e-07	-4.00200e-09	1.51314e-09	-2.48886e-09	2.10420e-08	-5.02195e-09	1.60201e-08	9.60789e-08	-1.56396e-08	8.04393e-08	1.27333e-07	6.11183e-08	1.88451e-07	2.86766e-08	9.44808e-09	3.81247e-08	-4.91123e-08	4.78847e-09	-4.43239e-08
0.909	4.24694e-08	-1.08846e-08	3.15848e-08	3.31974e-07	8.26558e-08	4.14630e-07	-4.02019e-09	1.52002e-09	-2.50017e-09	2.13470e-08	-5.09474e-09	1.62523e-08	9.75512e-08	-1.58793e-08	8.16720e-08	1.29475e-07	6.20318e-08	1.91507e-07	2.94243e-08	9.58250e-09	3.90068e-08	-4.95640e-08	4.83251e-09	-4.47315e-08
0.934	4.31111e-08	-1.10491e-08	3.20620e-08	3.36892e-07	8.39912e-08	4.20883e-07	-4.03696e-09	1.52636e-09	-2.51060e-09	2.16531e-08	-5.16779e-09	1.64853e-08	9.90286e-08	-1.61197e-08	8.29089e-08	1.31628e-07	6.29475e-08	1.94575e-07	3.01813e-08	9.71717e-09	3.98984e-08	-5.00096e-08	4.87595e-09	-4.51336e-08
0.958	4.37550e-08	-1.12141e-08	3.25409e-08	3.41822e-07	8.53322e-08	4.27154e-07	-4.05230e-09	1.53216e-09	-2.52014e-09	2.19603e-08	-5.24110e-09	1.67192e-08	1.00511e-07	-1.63610e-08	8.41499e-08	1.33791e-07	6.38653e-08	1.97657e-07	3.09475e-08	9.85206e-09	4.07996e-08	-5.04490e-08	4.91879e-09	-4.55302e-08
0.983	4.44012e-08	-1.13797e-08	3.30215e-08	3.46766e-07	8.66786e-08	4.33444e-07	-4.06616e-09	1.53740e-09	-2.52876e-09	2.22685e-08	-5.31468e-09	1.69539e-08	1.01998e-07	-1.66032e-08	8.53952e-08	1.35966e-07	6.47852e-08	2.00751e-07	3.17230e-08	9.98720e-09	4.17102e-08	-5.08821e-08	4.96102e-09	-4.59211e-08
1.008	4.50496e-08	-1.15459e-08	3.35037e-08	3.51722e-07	8.80306e-08	4.39753e-07	-4.07855e-09	1.54208e-09	-2.53647e-09	2.25780e-08	-5.38852e-09	1.71894e-08	1.03491e-07	-1.68461e-08	8.66447e-08	1.38151e-07	6.57072e-08	2.03858e-07	3.25078e-08	1.01226e-08	4.26304e-08	-5.13090e-08	5.00264e-09	-4.63063e-08
1.032	4.57003e-08	-1.17127e-08	3.39877e-08	3.56691e-07	8.93881e-08	4.46079e-07	-4.08943e-09	1.54620e-09	-2.54323e-09	2.28885e-08	-5.46264e-09	1.74259e-08	1.04988e-07	-1.70898e-08	8.78984e-08	1.40347e-07	6.66313e-08	2.06978e-07	3.33019e-08	1.02582e-08	4.35601e-08	-5.17295e-08	5.04364e-09	-4.66858e-08
1.057	4.63533e-08	-1.18800e-08	3.44733e-08	3.61672e-07	9.07509e-08	4.52423e-07	-4.09879e-09	1.54974e-09	-2.54905e-09	2.32002e-08	-5.53703e-09	1.76632e-08	1.06491e-07	-1.73344e-08	8.91562e-08	1.42553e-07	6.75574e-08	2.10111e-07	3.41053e-08	1.03940e-08	4.44993e-08	-5.21436e-08	5.08401e-09	-4.70595e-08
1.081	4.70085e-08	-1.20479e-08	3.49606e-08	3.66666e-07	9.21192e-08	4.58785e-07	-4.10660e-09	1.55269e-09	-2.55391e-09	2.35130e-08	-5.61169e-09	1.79014e-08	1.07998e-07	-1.75798e-08	9.04183e-08	1.44770e-07	6.84855e-08	2.13256e-07	3.49179e-08	1.05301e-08	4.54480e-08	-5.25512e-08	5.12375e-09	-4.74274e-08
1.106	4.76660e-08	-1.22164e-08	3.54495e-08	3.71672e-07	9.34929e-08	4.65165e-07	-4.11284e-09	1.55505e-09	-2.55779e-09	2.38271e-08	-5.68664e-09	1.81404e-08	1.09510e-07	-1.78260e-08	9.16844e-08	1.46998e-07	6.94155e-08	2.16414e-07	3.57399e-08	1.06664e-08	4.64063e-08	-5.29523e-08	5.16286e-09	-4.77894e-08
1.130	4.83257e-08	-1.23855e-08	3.59401e-08	3.76691e-07	9.48719e-08	4.71563e-07	-4.11750e-09	1.55681e-09	-2.56069e-09	2.41422e-08	-5.76186e-09	1.83804e-08	1.11028e-07	-1.80729e-08	9.29548e-08	1.49237e-07	7.03476e-08	2.19584e-07	3.65712e-08	1.08029e-08	4.73741e-08	-5.33468e-08	5.20133e-09	-4.81455e-08
1.155	4.89876e-08	-1.25552e-08	3.64324e-08	3.81722e-07	9.62561e-08	4.77978e-07	-4.12054e-09	1.55796e-09	-2.56258e-09	2.44586e-08	-5.83736e-09	1.86212e-08	1.12550e-07	-1.83207e-08	9.42292e-08	1.51486e-07	7.12815e-08	2.22767e-07	3.74118e-08	1.09396e-08	4.83515e-08	-5.37347e-08	5.23915e-09	-4.84955e-08
1.180	4.96518e-08	-1.27254e-08	3.69264e-08	3.86765e-07	9.76457e-08	4.84410e-07	-4.12195e-09	1.55849e-09	-2.56346e-09	2.47762e-08	-5.91315e-09	1.88630e-08	1.14077e-07	-1.85693e-08	9.55078e-08	1.53745e-07	7.22174e-08	2.25962e-07	3.82618e-08	1.10766e-08	4.93384e-08	-5.41159e-08	5.27631e-09	-4.88396e-08
1.204	5.03182e-08	-1.28962e-08	3.74220e-08	3.91820e-07	9.90405e-08	4.90860e-07	-4.12172e-09	1.55841e-09	-2.56331e-09	2.50949e-08	-5.98923e-09	1.91057e-08	1.15609e-07	-1.88187e-08	9.67905e-08	1.56015e-07	7.31552e-08	2.29170e-07	3.91211e-08	1.12138e-08	5.03348e-08	-5.44903e-08	5.31282e-09	-4.91775e-08
1.229	5.09869e-08	-1.30676e-08	3.79193e-08	3.96886e-07	1.00440e-07	4.97327e-07	-4.11981e-09	1.55768e-09	-2.56212e-09	2.54149e-08	-6.06560e-09	1.93493e-08	1.17146e-07	-1.90689e-08	9.80773e-08	1.58296e-07	7.40948e-08	2.32390e-07	3.99897e-08	1.13512e-08	5.13409e-08	-5.48580e-08	5.34867e-09	-4.95093e-08
1.253	5.16578e-08	-1.32395e-08	3.84183e-08	4.01965e-07	1.01846e-07	5.03811e-07	-4.11621e-09	1.55632e-09	-2.55988e-09	2.57361e-08	-6.14226e-09	1.95939e-08	1.18688e-07	-1.93199e-08	9.93683e-08	1.60586e-07	7.50362e-08	2.35623e-07	4.08677e-08	1.14888e-08	5.23565e-08	-5.52188e-08	5.38384e-09	-4.98349e-08
1.278	5.23310e-08	-1.34121e-08	3.89189e-08	4.07055e-07	1.03256e-07	5.10311e-07	-4.11089e-09	1.55431e-09	-2.55658e-09	2.60586e-08	-6.21922e-09	1.98394e-08	1.20235e-07	-1.95717e-08	1.00663e-07	1.62888e-07	7.59795e-08	2.38867e-07	4.17550e-08	1.16266e-08	5.33817e-08	-5.55727e-08	5.41835e-09	-5.01543e-08
1.303	5.30064e-08	-1.35852e-08	3.94212e-08	4.12157e-07	1.04671e-07	5.16829e-07	-4.10384e-09	1.55165e-09	-2.55219e-09	2.63823e-08	-6.29647e-09	2.00858e-08	1.21787e-07	-1.98243e-08	1.01962e-07	1.65199e-07	7.69246e-08	2.42124e-07	4.26517e-08	1.17647e-08	5.44164e-08	-5.59196e-08	5.45217e-09	-5.04674e-08
1.327	5.36840e-08	-1.37588e-08	3.99252e-08	4.17271e-07	1.06092e-07	5.23363e-07	-4.09504e-09	1.54832e-09	-2.54672e-09	2.67072e-08	-6.37402e-09	2.03332e-08	1.23343e-07	-2.00776e-08	1.03265e-07	1.67521e-07	7.78714e-08	2.45393e-07	4.35578e-08	1.19029e-08	5.54608e-08	-5.62595e-08	5.48531e-09	-5.07742e-08
1.352	5.43639e-08	-1.39331e-08	4.04308e-08	4.22396e-07	1.07517e-07	5.29913e-07	-4.08446e-09	1.54432e-09	-2.54014e-09	2.70334e-08	-6.45187e-09	2.05815e-08	1.24904e-07	-2.03318e-08	1.04573e-07	1.69854e-07	7.88200e-08	2.48674e-07	4.44733e-08	1.20414e-08	5.65147e-08	-5.65923e-08	5.51776e-09	-5.10745e-08
1.376	5.50460e-08	-1.41079e-08	4.09381e-08	4.27532e-07	1.08948e-07	5.36480e-07	-4.07208e-09	1.53964e-09	-2.53244e-09	2.73609e-08	-6.53002e-09	2.08308e-08	1.26471e-07	-2.05867e-08	1.05884e-07	1.72196e-07	7.97702e-08	2.51967e-07	4.53981e-08	1.21801e-08	5.75782e-08	-5.69180e-08	5.54952e-09	-5.13685e-08
1.401	5.57304e-08	-1.42833e-08	4.14471e-08	4.32680e-07	1.10383e-07	5.43063e-07	-4.05789e-09	1.53427e-09	-2.52362e-09	2.76896e-08	-6.60848e-09	2.10811e-08	1.28042e-07	-2.08425e-08	1.07199e-07	1.74549e-07	8.07222e-08	2.55271e-07	4.63323e-08	1.23189e-08	5.86512e-08	-5.72365e-08	5.58057e-09	-5.16559e-08
1.425	5.64169e-08	-1.44593e-08	4.19577e-08	4.37839e-07	1.11824e-07	5.49663e-07	-4.04186e-09	1.52821e-09	-2.51365e-09	2.80196e-08	-6.68725e-09	2.13324e-08	1.29618e-07	-2.10990e-08	1.08519e-07	1.76912e-07	8.16758e-08	2.58588e-07	4.72759e-08	1.24580e-08	5.97339e-08	-5.75478e-08	5.61092e-09	-5.19368e-08
1.450	5.71057e-08	-1.46358e-08	4.24699e-08	4.43009e-07	1.13269e-07	5.56278e-07	-4.02397e-09	1.52145e-09	-2.50252e-09	2.83510e-08	-6.76633e-09	2.15846e-08	1.31198e-07	-2.13563e-08	1.09842e-07	1.79285e-07	8.26311e-08	2.61916e-07	4.82289e-08	1.25973e-08	6.08262e-08	-5.78517e-08	5.64056e-09	-5.22112e-08
1.475	5.77967e-08	-1.48129e-08	4.29838e-08	4.48190e-07	1.14719e-07	5.62909e-07	-4.00421e-09	1.51398e-09	-2.49023e-09	2.86836e-08	-6.84571e-09	2.18379e-08	1.32784e-07	-2.16143e-08	1.11169e-07	1.81669e-07	8.35880e-08	2.65257e-07	4.91913e-08	1.27367e-08	6.19280e-08	-5.81484e-08	5.66948e-09	-5.24789e-08
1.499	5.84900e-08	-1.49906e-08	4.34994e-08	4.53382e-07	1.16174e-07	5.69556e-07	-3.98255e-09	1.50579e-09	-2.47676e-09	2.90176e-08	-6.92542e-09	2.20921e-08	1.34374e-07	-2.18732e-08	1.12501e-07	1.84062e-07	8.45464e-08	2.68609e-07	5.01631e-08	1.28764e-08	6.30395e-08	-5.84376e-08	5.69768e-09	-5.27399e-08
1.524	5.91854e-08	-1.51688e-08	4.40166e-08	4.58584e-07	1.17634e-07	5.76218e-07	-3.95897e-09	1.49687e-09	-2.46210e-09	2.93528e-08	-7.00543e-09	2.23474e-08	1.35969e-07	-2.21328e-08	1.13836e-07	1.86466e-07	8.55065e-08	2.71972e-07	5.11443e-08	1.30163e-08	6.41605e-08	-5.87194e-08	5.72516e-09	-5.29942e-08
1.548	5.98831e-08	-1.53476e-08	4.45355e-08	4.63797e-07	1.19099e-07	5.82896e-07	-3.93345e-09	1.48722e-09	-2.44623e-09	2.96894e-08	-7.08577e-09	2.26037e-08	1.37568e-07	-2.23932e-08	1.15175e-07	1.88879e-07	8.64680e-08	2.75347e-07	5.21348e-08	1.31563e-08	6.52911e-08	-5.89937e-08	5.75190e-09	-5.32418e-08
1.573	6.05830e-08	-1.55270e-08	4.50560e-08	4.69021e-07	1.20568e-07	5.89589e-07	-3.90598e-09	1.47684e-09	-2.42914e-09	3.00274e-08	-7.16643e-09	2.28610e-08	1.39173e-07	-2.26543e-08	1.16518e-07	1.91303e-07	8.74311e-08	2.78734e-07	5.31348e-08	1.32965e-08	6.64314e-08	-5.92604e-08	5.77790e-09	-5.34825e-08
1.597	6.12851e-08	-1.57069e-08	4.55782e-08	4.74256e-07	1.22042e-07	5.96297e-07	-3.87653e-09	1.46570e-09	-2.41083e-09	3.03667e-08	-7.24741e-09	2.31193e-08	1.40782e-07	-2.29163e-08	1.17865e-07	1.93737e-07	8.83957e-08	2.82132e-07	5.41442e-08	1.34369e-08	6.75812e-08	-5.95195e-08	5.80317e-09	-5.37163e-08
1.622	6.19894e-08	-1.58875e-08	4.61020e-08	4.79500e-07	1.23520e-07	6.03021e-07	-3.84508e-09	1.45381e-09	-2.39127e-09	3.07074e-08	-7.32871e-09	2.33786e-08	1.42395e-07	-2.31789e-08	1.19217e-07	1.96180e-07	8.93617e-08	2.85542e-07	5.51631e-08	1.35775e-08	6.87406e-08	-5.97709e-08	5.82768e-09	-5.39433e-08
1.647	6.26960e-08	-1.60685e-08	4.66274e-08	4.84755e-07	1.25004e-07	6.09759e-07	-3.81162e-09	1.44116e-09	-2.37046e-09	3.10494e-08	-7.41034e-09	2.36390e-08	1.44014e-07	-2.34424e-08	1.20572e-07	1.98633e-07	9.03292e-08	2.88963e-07	5.61913e-08	1.37183e-08	6.99096e-08	-6.00147e-08	5.85145e-09	-5.41632e-08
1.671	6.34047e-08	-1.62502e-08	4.71545e-08	4.90021e-07	1.26492e-07	6.16512e-07	-3.77611e-09	1.42773e-09	-2.34838e-09	3.13928e-08	-7.49229e-09	2.39005e-08	1.45637e-07	-2.37066e-08	1.21930e-07	2.01097e-07	9.12981e-08	2.92395e-07	5.72289e-08	1.38593e-08	7.10882e-08	-6.02506e-08	5.87445e-09	-5.43762e-08
1.696	6.41156e-08	-1.64324e-08	4.76832e-08	4.95296e-07	1.27984e-07	6.23280e-07	-3.73856e-09	1.41353e-09	-2.32502e-09	3.17375e-08	-7.57458e-09	2.41630e-08	1.47265e-07	-2.39716e-08	1.23293e-07	2.03570e-07	9.22684e-08	2.95838e-07	5.82760e-08	1.40004e-08	7.22764e-08	-6.04788e-08	5.89670e-09	-5.45821e-08
1.720	6.48287e-08	-1.66151e-08	4.82136e-08	5.00581e-07	1.29481e-07	6.30062e-07	-3.69893e-09	1.39855e-09	-2.30038e-09	3.20837e-08	-7.65719e-09	2.44265e-08	1.48897e-07	-2.42373e-08	1.24660e-07	2.06053e-07	9.32400e-08	2.99293e-07	5.93325e-08	1.41417e-08	7.34742e-08	-6.06991e-08	5.91817e-09	-5.47809e-08
1.745	6.55440e-08	-1.67985e-08	4.87456e-08	5.05877e-07	1.30982e-07	6.36859e-07	-3.65720e-09	1.38277e-09	-2.27443e-09	3.24313e-08	-7.74014e-09	2.46911e-08	1.50534e-07	-2.45038e-08	1.26030e-07	2.08545e-07	9.42130e-08	3.02758e-07	6.03984e-08	1.42832e-08	7.46816e-08	-6.09114e-08	5.93888e-09	-5.49725e-08
1.769	6.62615e-08	-1.69824e-08	4.92792e-08	5.11182e-07	1.32488e-07	6.43670e-07	-3.61336e-09	1.36620e-09	-2.24717e-09	3.27802e-08	-7.82343e-09	2.49568e-08	1.52176e-07	-2.47710e-08	1.27405e-07	2.11048e-07	9.51873e-08	3.06235e-07	6.14737e-08	1.44249e-08	7.58985e-08	-6.11158e-08	5.95881e-09	-5.51570e-08
1.794	6.69812e-08	-1.71668e-08	4.98144e-08	5.16497e-07	1.33998e-07	6.50495e-07	-3.56739e-09	1.34882e-09	-2.21858e-09	3.31306e-08	-7.90705e-09	2.52236e-08	1.53822e-07	-2.50390e-08	1.28783e-07	2.13560e-07	9.61629e-08	3.09723e-07	6.25584e-08	1.45667e-08	7.71251e-08	-6.13121e-08	5.97795e-09	-5.53342e-08
1.819	6.77031e-08	-1.73518e-08	5.03513e-08	5.21821e-07	1.35513e-07	6.57334e-07	-3.51927e-09	1.33062e-09	-2.18865e-09	3.34824e-08	-7.99101e-09	2.54914e-08	1.55473e-07	-2.53077e-08	1.30165e-07	2.16081e-07	9.71397e-08	3.13221e-07	6.36525e-08	1.47087e-08	7.83612e-08	-6.15004e-08	5.99631e-09	-5.55041e-08
1.843	6.84272e-08	-1.75374e-08	5.08898e-08	5.27155e-07	1.37032e-07	6.64187e-07	-3.46898e-09	1.31161e-09	-2.15737e-09	3.38356e-08	-8.07531e-09	2.57603e-08	1.57128e-07	-2.55771e-08	1.31551e-07	2.18613e-07	9.81178e-08	3.16730e-07	6.47561e-08	1.48508e-08	7.96069e-08	-6.16806e-08	6.01387e-09	-5.56667e-08
1.868	6.91534e-08	-1.77235e-08	5.14299e-08	5.32498e-07	1.38555e-07	6.71054e-07	-3.41650e-09	1.29176e-09	-2.12473e-09	3.41903e-08	-8.15995e-09	2.60303e-08	1.58788e-07	-2.58473e-08	1.32941e-07	2.21153e-07	9.90971e-08	3.20250e-07	6.58691e-08	1.49931e-08	8.08622e-08	-6.18526e-08	6.03064e-09	-5.58219e-08
1.892	6.98818e-08	-1.79102e-08	5.19716e-08	5.37851e-07	1.40083e-07	6.77934e-07	-3.36181e-09	1.27109e-09	-2.09072e-09	3.45463e-08	-8.24493e-09	2.63014e-08	1.60453e-07	-2.61182e-08	1.34334e-07	2.23704e-07	1.00078e-07	3.23781e-07	6.69915e-08	1.51356e-08	8.21270e-08	-6.20163e-08	6.04661e-09	-5.59697e-08
1.917	7.06123e-08	-1.80974e-08	5.25149e-08	5.43213e-07	1.41615e-07	6.84828e-07	-3.30489e-09	1.24957e-09	-2.05532e-09	3.49039e-08	-8.33026e-09	2.65736e-08	1.62121e-07	-2.63899e-08	1.35732e-07	2.26264e-07	1.01059e-07	3.27323e-07	6.81233e-08	1.52782e-08	8.34015e-08	-6.21718e-08	6.06177e-09	-5.61100e-08
1.942	7.13451e-08	-1.82852e-08	5.30598e-08	5.48584e-07	1.43151e-07	6.91735e-07	-3.24573e-09	1.22720e-09	-2.01853e-09	3.52628e-08	-8.41594e-09	2.68469e-08	1.63795e-07	-2.66623e-08	1.37133e-07	2.28833e-07	1.02042e-07	3.30875e-07	6.92645e-08	1.54210e-08	8.46854e-08	-6.23190e-08	6.07612e-09	-5.62429e-08
1.966	7.20799e-08	-1.84736e-08	5.36064e-08	5.53964e-07	1.44691e-07	6.98655e-07	-3.18431e-09	1.20397e-09	-1.98033e-09	3.56233e-08	-8.50196e-09	2.71213e-08	1.65473e-07	-2.69354e-08	1.38537e-07	2.31411e-07	1.03026e-07	3.34437e-07	7.04151e-08	1.55639e-08	8.59790e-08	-6.24578e-08	6.08965e-09	-5.63681e-08
1.991	7.28170e-08	-1.86625e-08	5.41545e-08	5.59353e-07	1.46235e-07	7.05588e-07	-3.12060e-09	1.17989e-09	-1.94072e-09	3.59852e-08	-8.58833e-09	2.73969e-08	1.67155e-07	-2.72093e-08	1.39946e-07	2.33999e-07	1.04011e-07	3.38010e-07	7.15751e-08	1.57069e-08	8.72820e-08	-6.25881e-08	6.10236e-09	-5.64858e-08
2.015	7.35562e-08	-1.88519e-08	5.47042e-08	5.64751e-07	1.47784e-07	7.12534e-07	-3.05460e-09	1.15493e-09	-1.89967e-09	3.63486e-08	-8.67506e-09	2.76735e-08	1.68842e-07	-2.74839e-08	1.41358e-07	2.36597e-07	1.04997e-07	3.41594e-07	7.27445e-08	1.58501e-08	8.85947e-08	-6.27100e-08	6.11425e-09	-5.65958e-08
2.040	7.42975e-08	-1.90419e-08	5.52556e-08	5.70157e-07	1.49336e-07	7.19493e-07	-2.98628e-09	1.12910e-09	-1.85718e-09	3.67134e-08	-8.76213e-09	2.79513e-08	1.70533e-07	-2.77592e-08	1.42774e-07	2.39203e-07	1.05984e-07	3.45187e-07	7.39234e-08	1.59935e-08	8.99168e-08	-6.28234e-08	6.12530e-09	-5.66981e-08
2.064	7.50410e-08	-1.92325e-08	5.58085e-08	5.75572e-07	1.50893e-07	7.26465e-07	-2.91563e-09	1.10239e-09	-1.81324e-09	3.70797e-08	-8.84956e-09	2.82302e-08	1.72229e-07	-2.80352e-08	1.44194e-07	2.41819e-07	1.06972e-07	3.48791e-07	7.51116e-08	1.61370e-08	9.12485e-08	-6.29282e-08	6.13552e-09	-5.67927e-08
2.089	7.57866e-08	-1.94236e-08	5.63630e-08	5.80996e-07	1.52453e-07	7.33449e-07	-2.84262e-09	1.07478e-09	-1.76784e-09	3.74476e-08	-8.93735e-09	2.85102e-08	1.73929e-07	-2.83119e-08	1.45617e-07	2.44444e-07	1.07961e-07	3.52405e-07	7.63092e-08	1.62806e-08	9.25898e-08	-6.30244e-08	6.14490e-09	-5.68795e-08
2.114	7.65343e-08	-1.96152e-08	5.69191e-08	5.86428e-07	1.54017e-07	7.40445e-07	-2.76724e-09	1.04628e-09	-1.72096e-09	3.78169e-08	-9.02549e-09	2.87914e-08	1.75633e-07	-2.85894e-08	1.47044e-07	2.47079e-07	1.08951e-07	3.56030e-07	7.75162e-08	1.64243e-08	9.39405e-08	-6.31120e-08	6.15344e-09	-5.69586e-08
2.138	7.72841e-08	-1.98074e-08	5.74768e-08	5.91868e-07	1.55586e-07	7.47454e-07	-2.68948e-09	1.01688e-09	-1.67260e-09	3.81877e-08	-9.11399e-09	2.90737e-08	1.77342e-07	-2.88675e-08	1.48475e-07	2.49722e-07	1.09942e-07	3.59664e-07	7.87326e-08	1.65682e-08	9.53008e-08	-6.31908e-08	6.16112e-09	-5.70297e-08
2.163	7.80361e-08	-2.00001e-08	5.80360e-08	5.97316e-07	1.57158e-07	7.54474e-07	-2.60931e-09	9.86570e-10	-1.62274e-09	3.85600e-08	-9.20284e-09	2.93572e-08	1.79055e-07	-2.91464e-08	1.49909e-07	2.52374e-07	1.10934e-07	3.63308e-07	7.99583e-08	1.67122e-08	9.66706e-08	-6.32609e-08	6.16796e-09	-5.70930e-08
2.187	7.87902e-08	-2.01934e-08	5.85968e-08	6.02773e-07	1.58734e-07	7.61507e-07	-2.52672e-09	9.55343e-10	-1.57138e-09	3.89338e-08	-9.29206e-09	2.96418e-08	1.80773e-07	-2.94259e-08	1.51347e-07	2.55036e-07	1.11927e-07	3.66962e-07	8.11935e-08	1.68564e-08	9.80498e-08	-6.33222e-08	6.17393e-09	-5.71483e-08
2.212	7.95464e-08	-2.03872e-08	5.91592e-08	6.08238e-07	1.60314e-07	7.68551e-07	-2.44169e-09	9.23195e-10	-1.51850e-09	3.93092e-08	-9.38164e-09	2.99275e-08	1.82494e-07	-2.97062e-08	1.52788e-07	2.57706e-07	1.12920e-07	3.70626e-07	8.24380e-08	1.70006e-08	9.94386e-08	-6.33746e-08	6.17905e-09	-5.71956e-08
2.236	8.03046e-08	-2.05815e-08	5.97231e-08	6.13710e-07	1.61897e-07	7.75607e-07	-2.35421e-09	8.90117e-10	-1.46409e-09	3.96860e-08	-9.47158e-09	3.02144e-08	1.84220e-07	-2.99871e-08	1.54233e-07	2.60385e-07	1.13915e-07	3.74300e-07	8.36918e-08	1.71450e-08	1.00837e-07	-6.34182e-08	6.18329e-09	-5.72349e-08
2.261	8.10650e-08	-2.07764e-08	6.02886e-08	6.19190e-07	1.63485e-07	7.82675e-07	-2.26425e-09	8.56105e-10	-1.40815e-09	4.00644e-08	-9.56189e-09	3.05025e-08	1.85951e-07	-3.02688e-08	1.55682e-07	2.63074e-07	1.14910e-07	3.77983e-07	8.49550e-08	1.72895e-08	1.02245e-07	-6.34528e-08	6.18667e-09	-5.72661e-08
2.286	8.18275e-08	-2.09718e-08	6.08557e-08	6.24678e-07	1.65076e-07	7.89754e-07	-2.17181e-09	8.21152e-10	-1.35066e-09	4.04443e-08	-9.65256e-09	3.07917e-08	1.87685e-07	-3.05511e-08	1.57134e-07	2.65771e-07	1.15906e-07	3.81677e-07	8.62276e-08	1.74341e-08	1.03662e-07	-6.34784e-08	6.18916e-09	-5.72893e-08
2.310	8.25920e-08	-2.11678e-08	6.14243e-08	6.30174e-07	1.66670e-07	7.96844e-07	-2.07686e-09	7.85252e-10	-1.29161e-09	4.08257e-08	-9.74359e-09	3.10822e-08	1.89424e-07	-3.08342e-08	1.58590e-07	2.68477e-07	1.16902e-07	3.85379e-07	8.75095e-08	1.75788e-08	1.05088e-07	-6.34950e-08	6.19078e-09	-5.73042e-08
2.335	8.33587e-08	-2.13642e-08	6.19944e-08	6.35677e-07	1.68269e-07	8.03945e-07	-1.97939e-09	7.48399e-10	-1.23099e-09	4.12087e-08	-9.83500e-09	3.13737e-08	1.91167e-07	-3.11179e-08	1.60049e-07	2.71191e-07	1.17900e-07	3.89091e-07	8.88008e-08	1.77237e-08	1.06524e-07	-6.35026e-08	6.19152e-09	-5.73110e-08
2.359	8.41274e-08	-2.15612e-08	6.25661e-08	6.41187e-07	1.69871e-07	8.11058e-07	-1.87938e-09	7.10586e-10	-1.16879e-09	4.15932e-08	-9.92677e-09	3.16665e-08	1.92914e-07	-3.14023e-08	1.61512e-07	2.73915e-07	1.18898e-07	3.92813e-07	9.01013e-08	1.78686e-08	1.07970e-07	-6.35010e-08	6.19136e-09	-5.73096e-08
2.384	8.48981e-08	-2.17588e-08	6.31393e-08	6.46704e-07	1.71476e-07	8.18181e-07	-1.77682e-09	6.71807e-10	-1.10501e-09	4.19793e-08	-1.00189e-08	3.19604e-08	1.94665e-07	-3.16874e-08	1.62978e-07	2.76647e-07	1.19897e-07	3.96544e-07	9.14112e-08	1.80136e-08	1.09425e-07	-6.34902e-08	6.19031e-09	-5.72999e-08
2.408	8.56709e-08	-2.19568e-08	6.37141e-08	6.52229e-07	1.73085e-07	8.25314e-07	-1.67169e-09	6.32058e-10	-1.03963e-09	4.23669e-08	-1.01114e-08	3.22555e-08	1.96421e-07	-3.19731e-08	1.64448e-07	2.79388e-07	1.20896e-07	4.00284e-07	9.27304e-08	1.81588e-08	1.10889e-07	-6.34703e-08	6.18837e-09	-5.72819e-08
2.433	8.64458e-08	-2.21554e-08	6.42903e-08	6.57761e-07	1.74697e-07	8.32458e-07	-1.56397e-09	5.91331e-10	-9.72639e-10	4.27561e-08	-1.02043e-08	3.25518e-08	1.98181e-07	-3.22596e-08	1.65921e-07	2.82137e-07	1.21897e-07	4.04034e-07	9.40589e-08	1.83040e-08	1.12363e-07	-6.34411e-08	6.18552e-09	-5.72555e-08
2.458	8.72227e-08	-2.23546e-08	6.48681e-08	6.63300e-07	1.76313e-07	8.39613e-07	-1.45365e-09	5.49620e-10	-9.04032e-10	4.31468e-08	-1.02975e-08	3.28493e-08	1.99944e-07	-3.25467e-08	1.67398e-07	2.84895e-07	1.22897e-07	4.07792e-07	9.53967e-08	1.84493e-08	1.13846e-07	-6.34026e-08	6.18177e-09	-5.72208e-08
2.482	8.80016e-08	-2.25542e-08	6.54474e-08	6.68845e-07	1.77933e-07	8.46778e-07	-1.34072e-09	5.06921e-10	-8.33799e-10	4.35391e-08	-1.03912e-08	3.31479e-08	2.01712e-07	-3.28344e-08	1.68878e-07	2.87661e-07	1.23899e-07	4.11560e-07	9.67438e-08	1.85947e-08	1.15339e-07	-6.33547e-08	6.17710e-09	-5.71776e-08
2.507	8.87826e-08	-2.27543e-08	6.60282e-08	6.74398e-07	1.79555e-07	8.53953e-07	-1.22516e-09	4.63227e-10	-7.61930e-10	4.39329e-08	-1.04852e-08	3.34477e-08	2.03484e-07	-3.31228e-08	1.70361e-07	2.90436e-07	1.24900e-07	4.15336e-07	9.81002e-08	1.87403e-08	1.16840e-07	-6.32975e-08	6.17153e-09	-5.71260e-08
2.531	8.95656e-08	-2.29550e-08	6.66105e-08	6.79957e-07	1.81181e-07	8.61138e-07	-1.10695e-09	4.18533e-10	-6.88416e-10	4.43283e-08	-1.05795e-08	3.37488e-08	2.05260e-07	-3.34119e-08	1.71848e-07	2.93219e-07	1.25903e-07	4.19122e-07	9.94658e-08	1.88858e-08	1.18352e-07	-6.32309e-08	6.16503e-09	-5.70659e-08
2.556	9.03506e-08	-2.31562e-08	6.71943e-08	6.85522e-07	1.82810e-07	8.68332e-07	-9.86079e-10	3.72833e-10	-6.13246e-10	4.47253e-08	-1.06743e-08	3.40510e-08	2.07040e-07	-3.37017e-08	1.73338e-07	2.96011e-07	1.26906e-07	4.22916e-07	1.00841e-07	1.90315e-08	1.19872e-07	-6.31549e-08	6.15762e-09	-5.69972e-08
2.580	9.11375e-08	-2.33579e-08	6.77796e-08	6.91094e-07	1.84443e-07	8.75537e-07	-8.62534e-10	3.26121e-10	-5.36413e-10	4.51238e-08	-1.07694e-08	3.43544e-08	2.08824e-07	-3.39921e-08	1.74832e-07	2.98810e-07	1.27909e-07	4.26719e-07	1.02225e-07	1.91773e-08	1.21402e-07	-6.30693e-08	6.14927e-09	-5.69200e-08
2.605	9.19265e-08	-2.35601e-08	6.83664e-08	6.96672e-07	1.86079e-07	8.82751e-07	-7.36299e-10	2.78392e-10	-4.57907e-10	4.55239e-08	-1.08649e-08	3.46591e-08	2.10612e-07	-3.42831e-08	1.76329e-07	3.01619e-07	1.28913e-07	4.30531e-07	1.03618e-07	1.93231e-08	1.22941e-07	-6.29742e-08	6.14000e-09	-5.68342e-08
2.630	9.27175e-08	-2.37628e-08	6.89547e-08	7.02256e-07	1.87718e-07	8.89974e-07	-6.07360e-10	2.29640e-10	-3.77719e-10	4.59256e-08	-1.09607e-08	3.49649e-08	2.12404e-07	-3.45748e-08	1.77829e-07	3.04435e-07	1.29917e-07	4.34352e-07	1.05021e-07	1.94690e-08	1.24490e-07	-6.28695e-08	6.12979e-09	-5.67397e-08
2.654	9.35105e-08	-2.39661e-08	6.95444e-08	7.07847e-07	1.89360e-07	8.97207e-07	-4.75702e-10	1.79861e-10	-2.95841e-10	4.63289e-08	-1.10570e-08	3.52719e-08	2.14200e-07	-3.48672e-08	1.79333e-07	3.07259e-07	1.30922e-07	4.38181e-07	1.06433e-07	1.96150e-08	1.26048e-07	-6.27552e-08	6.11865e-09	-5.66365e-08
2.679	9.43054e-08	-2.41698e-08	7.01356e-08	7.13443e-07	1.91005e-07	9.04448e-07	-3.41312e-10	1.29049e-10	-2.12263e-10	4.67337e-08	-1.11536e-08	3.55801e-08	2.16000e-07	-3.51601e-08	1.80840e-07	3.10092e-07	1.31927e-07	4.42018e-07	1.07854e-07	1.97610e-08	1.27615e-07	-6.26312e-08	6.10656e-09	-5.65246e-08
2.703	9.51023e-08	-2.43740e-08	7.07282e-08	7.19046e-07	1.92653e-07	9.11699e-07	-2.04175e-10	7.71978e-11	-1.26977e-10	4.71402e-08	-1.12506e-08	3.58895e-08	2.17803e-07	-3.54537e-08	1.82350e-07	3.12932e-07	1.32932e-07	4.45864e-07	1.09284e-07	1.99071e-08	1.29191e-07	-6.24975e-08	6.09352e-09	-5.64040e-08
2.728	9.59011e-08	-2.45788e-08	7.13223e-08	7.24654e-07	1.94304e-07	9.18958e-07	-6.42786e-11	2.43035e-11	-3.99751e-11	4.75482e-08	-1.13480e-08	3.62002e-08	2.19611e-07	-3.57480e-08	1.83863e-07	3.15781e-07	1.33938e-07	4.49719e-07	1.10723e-07	2.00533e-08	1.30776e-07	-6.23541e-08	6.07954e-09	-5.62746e-08
2.753	9.67019e-08	-2.47840e-08	7.19179e-08	7.30268e-07	1.95958e-07	9.26226e-07	7.83915e-11	-2.96395e-11	4.87520e-11	4.79578e-08	-1.14457e-08	3.65120e-08	2.21423e-07	-3.60429e-08	1.85380e-07	3.18638e-07	1.34944e-07	4.53581e-07	1.12172e-07	2.01995e-08	1.32371e-07	-6.22009e-08	6.06461e-09	-5.61363e-08
2.777	9.75046e-08	-2.49897e-08	7.25149e-08	7.35887e-07	1.97616e-07	9.33503e-07	2.23848e-10	-8.46362e-11	1.39212e-10	4.83689e-08	-1.15439e-08	3.68251e-08	2.23238e-07	-3.63384e-08	1.86900e-07	3.21502e-07	1.35950e-07	4.57452e-07	1.13629e-07	2.03458e-08	1.33975e-07	-6.20379e-08	6.04871e-09	-5.59892e-08
2.802	9.83093e-08	-2.51960e-08	7.31133e-08	7.41512e-07	1.99276e-07	9.40788e-07	3.72105e-10	-1.40691e-10	2.31414e-10	4.87817e-08	-1.16424e-08	3.71393e-08	2.25057e-07	-3.66345e-08	1.88423e-07	3.24375e-07	1.36956e-07	4.61331e-07	1.15096e-07	2.04922e-08	1.35588e-07	-6.18650e-08	6.03186e-09	-5.58332e-08
2.826	9.91158e-08	-2.54027e-08	7.37131e-08	7.47142e-07	2.00939e-07	9.48081e-07	5.23175e-10	-1.97810e-10	3.25364e-10	4.91961e-08	-1.17413e-08	3.74548e-08	2.26880e-07	-3.69312e-08	1.89949e-07	3.27255e-07	1.37963e-07	4.65218e-07	1.16572e-07	2.06385e-08	1.37210e-07	-6.16823e-08	6.01404e-09	-5.56682e-08
2.851	9.99243e-08	-2.56099e-08	7.43144e-08	7.52777e-07	2.02605e-07	9.55382e-07	6.77070e-10	-2.55997e-10	4.21072e-10	4.96120e-08	-1.18405e-08	3.77715e-08	2.28707e-07	-3.72286e-08	1.91478e-07	3.30143e-07	1.38970e-07	4.69113e-07	1.18057e-07	2.07850e-08	1.38842e-07	-6.14896e-08	5.99525e-09	-5.54943e-08
2.875	1.00735e-07	-2.58176e-08	7.49171e-08	7.58418e-07	2.04273e-07	9.62691e-07	8.33803e-10	-3.15258e-10	5.18545e-10	5.00295e-08	-1.19402e-08	3.80893e-08	2.30537e-07	-3.75266e-08	1.93011e-07	3.33039e-07	1.39977e-07	4.73015e-07	1.19551e-07	2.09315e-08	1.40483e-07	-6.12870e-08	5.97549e-09	-5.53115e-08
2.900	1.01547e-07	-2.60257e-08	7.55211e-08	7.64063e-07	2.05945e-07	9.70008e-07	9.93387e-10	-3.75596e-10	6.17791e-10	5.04486e-08	-1.20402e-08	3.84084e-08	2.32372e-07	-3.78251e-08	1.94546e-07	3.35942e-07	1.40984e-07	4.76926e-07	1.21054e-07	2.10780e-08	1.42132e-07	-6.10743e-08	5.95476e-09	-5.51195e-08
2.925	1.02361e-07	-2.62344e-08	7.61266e-08	7.69714e-07	2.07619e-07	9.77333e-07	1.15583e-09	-4.37016e-10	7.18817e-10	5.08694e-08	-1.21406e-08	3.87287e-08	2.34210e-07	-3.81243e-08	1.96085e-07	3.38853e-07	1.41991e-07	4.80844e-07	1.22566e-07	2.12245e-08	1.43791e-07	-6.08516e-08	5.93305e-09	-5.49186e-08
2.949	1.03177e-07	-2.64435e-08	7.67335e-08	7.75369e-07	2.09296e-07	9.84665e-07	1.32116e-09	-4.99524e-10	8.21632e-10	5.12917e-08	-1.22414e-08	3.90502e-08	2.36051e-07	-3.84241e-08	1.97627e-07	3.41771e-07	1.42999e-07	4.84770e-07	1.24088e-07	2.13711e-08	1.45459e-07	-6.06189e-08	5.91035e-09	-5.47085e-08
2.974	1.03995e-07	-2.66531e-08	7.73417e-08	7.81029e-07	2.10975e-07	9.92004e-07	1.48936e-09	-5.63122e-10	9.26241e-10	5.17155e-08	-1.23426e-08	3.93730e-08	2.37897e-07	-3.87245e-08	1.99172e-07	3.44697e-07	1.44006e-07	4.88703e-07	1.25618e-07	2.15177e-08	1.47136e-07	-6.03760e-08	5.88667e-09	-5.44893e-08
2.998	1.04815e-07	-2.68632e-08	7.79513e-08	7.86693e-07	2.12658e-07	9.99351e-07	1.66047e-09	-6.27817e-10	1.03265e-09	5.21410e-08	-1.24441e-08	3.96969e-08	2.39745e-07	-3.90254e-08	2.00720e-07	3.47631e-07	1.45013e-07	4.92644e-07	1.27157e-07	2.16644e-08	1.48822e-07	-6.01230e-08	5.86201e-09	-5.42610e-08
3.023	1.05636e-07	-2.70738e-08	7.85623e-08	7.92362e-07	2.14342e-07	1.00670e-06	1.83449e-09	-6.93612e-10	1.14087e-09	5.25681e-08	-1.25461e-08	4.00220e-08	2.41598e-07	-3.93270e-08	2.02271e-07	3.50572e-07	1.46021e-07	4.96593e-07	1.28706e-07	2.18111e-08	1.50517e-07	-5.98598e-08	5.83634e-09	-5.40234e-08
3.047	1.06459e-07	-2.72848e-08	7.91746e-08	7.98035e-07	2.16030e-07	1.01406e-06	2.01142e-09	-7.60511e-10	1.25091e-09	5.29968e-08	-1.26484e-08	4.03484e-08	2.43454e-07	-3.96291e-08	2.03825e-07	3.53520e-07	1.47028e-07	5.00548e-07	1.30263e-07	2.19578e-08	1.52221e-07	-5.95864e-08	5.80969e-09	-5.37767e-08
3.072	1.07285e-07	-2.74963e-08	7.97883e-08	8.03713e-07	2.17719e-07	1.02143e-06	2.19129e-09	-8.28519e-10	1.36277e-09	5.34270e-08	-1.27510e-08	4.06760e-08	2.45314e-07	-3.99319e-08	2.05382e-07	3.56475e-07	1.48036e-07	5.04511e-07	1.31829e-07	2.21045e-08	1.53934e-07	-5.93027e-08	5.78203e-09	-5.35207e-08
3.097	1.08112e-07	-2.77082e-08	8.04033e-08	8.09395e-07	2.19412e-07	1.02881e-06	2.37410e-09	-8.97640e-10	1.47646e-09	5.38588e-08	-1.28541e-08	4.10047e-08	2.47177e-07	-4.02352e-08	2.06942e-07	3.59438e-07	1.49043e-07	5.08481e-07	1.33404e-07	2.22512e-08	1.55656e-07	-5.90088e-08	5.75337e-09	-5.32554e-08
3.121	1.08940e-07	-2.79206e-08	8.10197e-08	8.15080e-07	2.21106e-07	1.03619e-06	2.55987e-09	-9.67877e-10	1.59199e-09	5.42922e-08	-1.29575e-08	4.13347e-08	2.49044e-07	-4.05390e-08	2.08505e-07	3.62408e-07	1.50051e-07	5.12459e-07	1.34989e-07	2.23980e-08	1.57386e-07	-5.87046e-08	5.72371e-09	-5.29808e-08
3.146	1.09771e-07	-2.81335e-08	8.16373e-08	8.20770e-07	2.22803e-07	1.04357e-06	2.74860e-09	-1.03923e-09	1.70936e-09	5.47273e-08	-1.30614e-08	4.16659e-08	2.50914e-07	-4.08435e-08	2.10071e-07	3.65385e-07	1.51058e-07	5.16443e-07	1.36582e-07	2.25447e-08	1.59126e-07	-5.83900e-08	5.69304e-09	-5.26969e-08
3.170	1.10603e-07	-2.83468e-08	8.22563e-08	8.26463e-07	2.24503e-07	1.05097e-06	2.94030e-09	-1.11172e-09	1.82859e-09	5.51638e-08	-1.31656e-08	4.19983e-08	2.52788e-07	-4.11485e-08	2.11640e-07	3.68369e-07	1.52065e-07	5.20434e-07	1.38183e-07	2.26915e-08	1.60875e-07	-5.80650e-08	5.66135e-09	-5.24037e-08
3.195	1.11437e-07	-2.85606e-08	8.28766e-08	8.32160e-07	2.26205e-07	1.05837e-06	3.13499e-09	-1.18533e-09	1.94966e-09	5.56020e-08	-1.32701e-08	4.23319e-08	2.54665e-07	-4.14541e-08	2.13211e-07	3.71360e-07	1.53072e-07	5.24432e-07	1.39794e-07	2.28382e-08	1.62632e-07	-5.77296e-08	5.62866e-09	-5.21010e-08
3.219	1.12273e-07	-2.87748e-08	8.34982e-08	8.37861e-07	2.27909e-07	1.06577e-06	3.33267e-09	-1.26007e-09	2.07260e-09	5.60418e-08	-1.33751e-08	4.26667e-08	2.56546e-07	-4.17602e-08	2.14786e-07	3.74358e-07	1.54078e-07	5.28437e-07	1.41414e-07	2.29850e-08	1.64399e-07	-5.73838e-08	5.59494e-09	-5.17889e-08
3.244	1.13111e-07	-2.89894e-08	8.41211e-08	8.43565e-07	2.29615e-07	1.07318e-06	3.53336e-09	-1.33595e-09	2.19741e-09	5.64831e-08	-1.34804e-08	4.30027e-08	2.58430e-07	-4.20669e-08	2.16363e-07	3.77363e-07	1.55085e-07	5.32448e-07	1.43042e-07	2.31318e-08	1.66174e-07	-5.70275e-08	5.56020e-09	-5.14673e-08
3.269	1.13950e-07	-2.92045e-08	8.47453e-08	8.49273e-07	2.31324e-07	1.08060e-06	3.73706e-09	-1.41297e-09	2.32409e-09	5.69260e-08	-1.35861e-08	4.33399e-08	2.60318e-07	-4.23741e-08	2.17943e-07	3.80375e-07	1.56091e-07	5.36466e-07	1.44679e-07	2.32785e-08	1.67958e-07	-5.66608e-08	5.52444e-09	-5.11363e-08
3.293	1.14791e-07	-2.94200e-08	8.53707e-08	8.54984e-07	2.33035e-07	1.08802e-06	3.94378e-09	-1.49113e-09	2.45265e-09	5.73705e-08	-1.36922e-08	4.36783e-08	2.62208e-07	-4.26819e-08	2.19526e-07	3.83394e-07	1.57097e-07	5.40491e-07	1.46325e-07	2.34253e-08	1.69751e-07	-5.62835e-08	5.48765e-09	-5.07958e-08
3.318	1.15633e-07	-2.96360e-08	8.59974e-08	8.60698e-07	2.34747e-07	1.09544e-06	4.15354e-09	-1.57044e-09	2.58310e-09	5.78165e-08	-1.37987e-08	4.40179e-08	2.64102e-07	-4.29902e-08	2.21112e-07	3.86419e-07	1.58103e-07	5.44522e-07	1.47980e-07	2.35720e-08	1.71552e-07	-5.58956e-08	5.44984e-09	-5.04458e-08
3.342	1.16478e-07	-2.98524e-08	8.66253e-08	8.66414e-07	2.36462e-07	1.10288e-06	4.36633e-09	-1.65089e-09	2.71544e-09	5.82641e-08	-1.39055e-08	4.43586e-08	2.66000e-07	-4.32991e-08	2.22701e-07	3.89452e-07	1.59108e-07	5.48560e-07	1.49644e-07	2.37187e-08	1.73363e-07	-5.54971e-08	5.41099e-09	-5.00861e-08
3.367	1.17324e-07	-3.00692e-08	8.72545e-08	8.72134e-07	2.38180e-07	1.11031e-06	4.58217e-09	-1.73250e-09	2.84967e-09	5.87133e-08	-1.40127e-08	4.47006e-08	2.67901e-07	-4.36085e-08	2.24292e-07	3.92490e-07	1.60113e-07	5.52604e-07	1.51316e-07	2.38654e-08	1.75181e-07	-5.50881e-08	5.37110e-09	-4.97170e-08
3.391	1.18171e-07	-3.02865e-08	8.78849e-08	8.77857e-07	2.39899e-07	1.11776e-06	4.80107e-09	-1.81527e-09	2.98581e-09	5.91641e-08	-1.41203e-08	4.50438e-08	2.69805e-07	-4.39184e-08	2.25886e-07	3.95536e-07	1.61118e-07	5.56654e-07	1.52997e-07	2.40121e-08	1.77009e-07	-5.46683e-08	5.33018e-09	-4.93382e-08
3.416	1.19021e-07	-3.05042e-08	8.85165e-08	8.83582e-07	2.41620e-07	1.12520e-06	5.02304e-09	-1.89919e-09	3.12385e-09	5.96164e-08	-1.42282e-08	4.53881e-08	2.71712e-07	-4.42289e-08	2.27483e-07	3.98587e-07	1.62122e-07	5.60710e-07	1.54687e-07	2.41588e-08	1.78845e-07	-5.42379e-08	5.28821e-09	-4.89497e-08
3.441	1.19872e-07	-3.07222e-08	8.91494e-08	8.89310e-07	2.43343e-07	1.13265e-06	5.24808e-09	-1.98428e-09	3.26380e-09	6.00702e-08	-1.43365e-08	4.57337e-08	2.73622e-07	-4.45398e-08	2.29082e-07	4.01646e-07	1.63126e-07	5.64772e-07	1.56385e-07	2.43054e-08	1.80690e-07	-5.37968e-08	5.24521e-09	-4.85516e-08
3.465	1.20724e-07	-3.09407e-08	8.97834e-08	8.95041e-07	2.45068e-07	1.14011e-06	5.47620e-09	-2.07053e-09	3.40567e-09	6.05256e-08	-1.44452e-08	4.60804e-08	2.75536e-07	-4.48513e-08	2.30684e-07	4.04710e-07	1.64130e-07	5.68840e-07	1.58092e-07	2.44520e-08	1.82544e-07	-5.33450e-08	5.20115e-09	-4.81439e-08
3.490	1.21578e-07	-3.11596e-08	9.04186e-08	9.00773e-07	2.46794e-07	1.14757e-06	5.70741e-09	-2.15795e-09	3.54946e-09	6.09826e-08	-1.45543e-08	4.64283e-08	2.77452e-07	-4.51633e-08	2.32289e-07	4.07781e-07	1.65133e-07	5.72914e-07	1.59807e-07	2.45986e-08	1.84406e-07	-5.28824e-08	5.15605e-09	-4.77264e-08
3.514	1.22434e-07	-3.13790e-08	9.10550e-08	9.06508e-07	2.48523e-07	1.15503e-06	5.94172e-09	-2.24654e-09	3.69518e-09	6.14411e-08	-1.46637e-08	4.67774e-08	2.79372e-07	-4.54758e-08	2.33896e-07	4.10859e-07	1.66135e-07	5.76994e-07	1.61531e-07	2.47451e-08	1.86276e-07	-5.24091e-08	5.10990e-09	-4.72992e-08
3.539	1.23291e-07	-3.15987e-08	9.16926e-08	9.12246e-07	2.50254e-07	1.16250e-06	6.17913e-09	-2.33631e-09	3.84283e-09	6.19011e-08	-1.47735e-08	4.71276e-08	2.81295e-07	-4.57888e-08	2.35506e-07	4.13942e-07	1.67137e-07	5.81080e-07	1.63264e-07	2.48916e-08	1.88155e-07	-5.19249e-08	5.06269e-09	-4.68622e-08
3.564	1.24150e-07	-3.18188e-08	9.23314e-08	9.17985e-07	2.51986e-07	1.16997e-06	6.41965e-09	-2.42725e-09	3.99241e-09	6.23627e-08	-1.48837e-08	4.74790e-08	2.83221e-07	-4.61023e-08	2.37119e-07	4.17032e-07	1.68139e-07	5.85171e-07	1.65005e-07	2.50380e-08	1.90043e-07	-5.14299e-08	5.01443e-09	-4.64155e-08
3.588	1.25011e-07	-3.20393e-08	9.29712e-08	9.23726e-07	2.53720e-07	1.17745e-06	6.66329e-09	-2.51937e-09	4.14393e-09	6.28258e-08	-1.49942e-08	4.78316e-08	2.85150e-07	-4.64163e-08	2.38734e-07	4.20128e-07	1.69140e-07	5.89268e-07	1.66755e-07	2.51844e-08	1.91939e-07	-5.09240e-08	4.96511e-09	-4.59589e-08
3.613	1.25872e-07	-3.22602e-08	9.36123e-08	9.29469e-07	2.55456e-07	1.18492e-06	6.91006e-09	-2.61267e-09	4.29739e-09	6.32905e-08	-1.51051e-08	4.81854e-08	2.87082e-07	-4.67308e-08	2.40351e-07	4.23230e-07	1.70140e-07	5.93370e-07	1.68513e-07	2.53308e-08	1.93843e-07	-5.04073e-08	4.91472e-09	-4.54926e-08
3.637	1.26736e-07	-3.24815e-08	9.42544e-08	9.35213e-07	2.57193e-07	1.19241e-06	7.15995e-09	-2.70715e-09	4.45280e-09	6.37566e-08	-1.52163e-08	4.85403e-08	2.89017e-07	-4.70458e-08	2.41971e-07	4.26337e-07	1.71140e-07	5.97477e-07	1.70279e-07	2.54771e-08	1.95756e-07	-4.98796e-08	4.86328e-09	-4.50164e-08
3.662	1.27601e-07	-3.27032e-08	9.48977e-08	9.40959e-07	2.58932e-07	1.19989e-06	7.41298e-09	-2.80282e-09	4.61016e-09	6.42243e-08	-1.53280e-08	4.88963e-08	2.90955e-07	-4.73613e-08	2.43594e-07	4.29451e-07	1.72139e-07	6.01590e-07	1.72054e-07	2.56233e-08	1.97677e-07	-4.93411e-08	4.81077e-09	-4.45303e-08
3.686	1.28467e-07	-3.29253e-08	9.55420e-08	9.46707e-07	2.60672e-07	1.20738e-06	7.66915e-09	-2.89967e-09	4.76947e-09	6.46935e-08	-1.54399e-08	4.92536e-08	2.92896e-07	-4.76772e-08	2.45219e-07	4.32571e-07	1.73138e-07	6.05708e-07	1.73837e-07	2.57695e-08	1.99607e-07	-4.87915e-08	4.75719e-09	-4.40344e-08
3.711	1.29335e-07	-3.31477e-08	9.61875e-08	9.52456e-07	2.62415e-07	1.21487e-06	7.92847e-09	-2.99772e-09	4.93074e-09	6.51642e-08	-1.55523e-08	4.96119e-08	2.94840e-07	-4.79936e-08	2.46846e-07	4.35696e-07	1.74135e-07	6.09832e-07	1.75629e-07	2.59156e-08	2.01545e-07	-4.82310e-08	4.70254e-09	-4.35285e-08
3.736	1.30205e-07	-3.33705e-08	9.68340e-08	9.58206e-07	2.64158e-07	1.22236e-06	8.19094e-09	-3.09696e-09	5.09398e-09	6.56364e-08	-1.56650e-08	4.99714e-08	2.96787e-07	-4.83105e-08	2.48476e-07	4.38827e-07	1.75132e-07	6.13960e-07	1.77429e-07	2.60616e-08	2.03491e-07	-4.76595e-08	4.64682e-09	-4.30127e-08
3.760	1.31075e-07	-3.35937e-08	9.74817e-08	9.63957e-07	2.65903e-07	1.22986e-06	8.45657e-09	-3.19739e-09	5.25917e-09	6.61101e-08	-1.57780e-08	5.03321e-08	2.98736e-07	-4.86279e-08	2.50108e-07	4.41964e-07	1.76129e-07	6.18093e-07	1.79238e-07	2.62076e-08	2.05445e-07	-4.70770e-08	4.59002e-09	-4.24870e-08
3.785	1.31948e-07	-3.38172e-08	9.81303e-08	9.69709e-07	2.67650e-07	1.23736e-06	8.72536e-09	-3.29902e-09	5.42633e-09	6.65853e-08	-1.58914e-08	5.06938e-08	3.00689e-07	-4.89457e-08	2.51743e-07	4.45107e-07	1.77125e-07	6.22231e-07	1.81054e-07	2.63535e-08	2.07408e-07	-4.64835e-08	4.53215e-09	-4.19513e-08
3.809	1.32821e-07	-3.40411e-08	9.87800e-08	9.75462e-07	2.69398e-07	1.24486e-06	8.99732e-09	-3.40185e-09	5.59547e-09	6.70619e-08	-1.60052e-08	5.10567e-08	3.02644e-07	-4.92639e-08	2.53380e-07	4.48255e-07	1.78119e-07	6.26374e-07	1.82879e-07	2.64993e-08	2.09379e-07	-4.58788e-08	4.47320e-09	-4.14056e-08
3.834	1.33696e-07	-3.42654e-08	9.94308e-08	9.81216e-07	2.71147e-07	1.25236e-06	9.27245e-09	-3.50588e-09	5.76657e-09	6.75401e-08	-1.61193e-08	5.14208e-08	3.04602e-07	-4.95827e-08	2.55019e-07	4.51408e-07	1.79113e-07	6.30522e-07	1.84712e-07	2.66451e-08	2.11358e-07	-4.52631e-08	4.41317e-09	-4.08500e-08
3.858	1.34573e-07	-3.44900e-08	1.00083e-07	9.86971e-07	2.72897e-07	1.25987e-06	9.55076e-09	-3.61111e-09	5.93966e-09	6.80197e-08	-1.62338e-08	5.17859e-08	3.06562e-07	-4.99018e-08	2.56661e-07	4.54567e-07	1.80107e-07	6.34674e-07	1.86554e-07	2.67908e-08	2.13345e-07	-4.46363e-08	4.35206e-09	-4.02843e-08
3.883	1.35450e-07	-3.47149e-08	1.00735e-07	9.92726e-07	2.74649e-07	1.26737e-06	9.83225e-09	-3.71754e-09	6.11471e-09	6.85008e-08	-1.63486e-08	5.21522e-08	3.08526e-07	-5.02214e-08	2.58304e-07	4.57732e-07	1.81099e-07	6.38831e-07	1.88403e-07	2.69363e-08	2.15340e-07	-4.39984e-08	4.28986e-09	-3.97086e-08
3.908	1.36329e-07	-3.49402e-08	1.01389e-07	9.98481e-07	2.76403e-07	1.27488e-06	1.01169e-08	-3.82517e-09	6.29175e-09	6.89833e-08	-1.64638e-08	5.25195e-08	3.10492e-07	-5.05415e-08	2.59951e-07	4.60901e-07	1.82091e-07	6.42992e-07	1.90261e-07	2.70818e-08	2.17343e-07	-4.33494e-08	4.22658e-09	-3.91228e-08
3.932	1.37210e-07	-3.51659e-08	1.02044e-07	1.00424e-06	2.78157e-07	1.28239e-06	1.04048e-08	-3.93401e-09	6.47078e-09	6.94673e-08	-1.65793e-08	5.28880e-08	3.12461e-07	-5.08619e-08	2.61599e-07	4.64076e-07	1.83081e-07	6.47158e-07	1.92127e-07	2.72272e-08	2.19354e-07	-4.26891e-08	4.16220e-09	-3.85269e-08
3.957	1.38091e-07	-3.53919e-08	1.02700e-07	1.00999e-06	2.79912e-07	1.28991e-06	1.06958e-08	-4.04406e-09	6.65179e-09	6.99527e-08	-1.66951e-08	5.32576e-08	3.14432e-07	-5.11828e-08	2.63249e-07	4.67256e-07	1.84071e-07	6.51327e-07	1.94000e-07	2.73726e-08	2.21373e-07	-4.20178e-08	4.09674e-09	-3.79210e-08
3.981	1.38974e-07	-3.56182e-08	1.03356e-07	1.01575e-06	2.81669e-07	1.29742e-06	1.09901e-08	-4.15531e-09	6.83478e-09	7.04396e-08	-1.68113e-08	5.36282e-08	3.16406e-07	-5.15042e-08	2.64902e-07	4.70442e-07	1.85060e-07	6.55501e-07	1.95882e-07	2.75178e-08	2.23400e-07	-4.13352e-08	4.03019e-09	-3.73050e-08
4.006	1.39859e-07	-3.58448e-08	1.04014e-07	1.02150e-06	2.83427e-07	1.30493e-06	1.12875e-08	-4.26777e-09	7.01976e-09	7.09278e-08	-1.69278e-08	5.40000e-08	3.18383e-07	-5.18259e-08	2.66557e-07	4.73632e-07	1.86047e-07	6.59679e-07	1.97772e-07	2.76629e-08	2.25435e-07	-4.06414e-08	3.96254e-09	-3.66788e-08
4.030	1.40744e-07	-3.60717e-08	1.04672e-07	1.02726e-06	2.85186e-07	1.31245e-06	1.15882e-08	-4.38145e-09	7.20674e-09	7.14176e-08	-1.70447e-08	5.43728e-08	3.20362e-07	-5.21480e-08	2.68214e-07	4.76827e-07	1.87034e-07	6.63862e-07	1.99670e-07	2.78079e-08	2.27478e-07	-3.99363e-08	3.89380e-09	-3.60425e-08
4.055	1.41631e-07	-3.62990e-08	1.05332e-07	1.03302e-06	2.86946e-07	1.31996e-06	1.18920e-08	-4.49633e-09	7.39570e-09	7.19087e-08	-1.71619e-08	5.47467e-08	3.22343e-07	-5.24706e-08	2.69873e-07	4.80028e-07	1.88020e-07	6.68048e-07	2.01576e-07	2.79528e-08	2.29529e-07	-3.92201e-08	3.82397e-09	-3.53961e-08
4.080	1.42519e-07	-3.65266e-08	1.05992e-07	1.03877e-06	2.88706e-07	1.32748e-06	1.21991e-08	-4.61243e-09	7.58666e-09	7.24012e-08	-1.72795e-08	5.51217e-08	3.24327e-07	-5.27936e-08	2.71534e-07	4.83233e-07	1.89005e-07	6.72237e-07	2.03490e-07	2.80976e-08	2.31587e-07	-3.84925e-08	3.75303e-09	-3.47395e-08
4.104	1.43408e-07	-3.67545e-08	1.06654e-07	1.04453e-06	2.90468e-07	1.33499e-06	1.25093e-08	-4.72974e-09	7.77961e-09	7.28951e-08	-1.73974e-08	5.54978e-08	3.26314e-07	-5.31169e-08	2.73197e-07	4.86443e-07	1.89989e-07	6.76431e-07	2.05411e-07	2.82422e-08	2.33653e-07	-3.77537e-08	3.68100e-09	-3.40727e-08
4.129	1.44299e-07	-3.69827e-08	1.07316e-07	1.05028e-06	2.92231e-07	1.34251e-06	1.28228e-08	-4.84826e-09	7.97456e-09	7.33904e-08	-1.75156e-08	5.58748e-08	3.28303e-07	-5.34407e-08	2.74862e-07	4.89657e-07	1.90971e-07	6.80628e-07	2.07341e-07	2.83868e-08	2.35727e-07	-3.70036e-08	3.60786e-09	-3.33958e-08
4.153	1.45190e-07	-3.72112e-08	1.07979e-07	1.05603e-06	2.93995e-07	1.35003e-06	1.31395e-08	-4.96799e-09	8.17151e-09	7.38871e-08	-1.76341e-08	5.62530e-08	3.30294e-07	-5.37648e-08	2.76529e-07	4.92876e-07	1.91953e-07	6.84829e-07	2.09278e-07	2.85312e-08	2.37809e-07	-3.62422e-08	3.53363e-09	-3.27086e-08
4.178	1.46083e-07	-3.74400e-08	1.08643e-07	1.06179e-06	2.95759e-07	1.35755e-06	1.34594e-08	-5.08894e-09	8.37045e-09	7.43852e-08	-1.77530e-08	5.66322e-08	3.32288e-07	-5.40894e-08	2.78198e-07	4.96100e-07	1.92933e-07	6.89033e-07	2.11223e-07	2.86755e-08	2.39898e-07	-3.54695e-08	3.45829e-09	-3.20112e-08
4.202	1.46977e-07	-3.76690e-08	1.09308e-07	1.06754e-06	2.97525e-07	1.36506e-06	1.37825e-08	-5.21111e-09	8.57139e-09	7.48846e-08	-1.78722e-08	5.70124e-08	3.34284e-07	-5.44143e-08	2.79870e-07	4.99329e-07	1.93912e-07	6.93241e-07	2.13176e-07	2.88197e-08	2.41995e-07	-3.46855e-08	3.38184e-09	-3.13036e-08
4.227	1.47871e-07	-3.78984e-08	1.09973e-07	1.07329e-06	2.99291e-07	1.37258e-06	1.41088e-08	-5.33449e-09	8.77433e-09	7.53853e-08	-1.79917e-08	5.73937e-08	3.36282e-07	-5.47396e-08	2.81543e-07	5.02562e-07	1.94890e-07	6.97452e-07	2.15136e-07	2.89638e-08	2.44100e-07	-3.38901e-08	3.30429e-09	-3.05858e-08
4.252	1.48767e-07	-3.81281e-08	1.10639e-07	1.07904e-06	3.01057e-07	1.38010e-06	1.44384e-08	-5.45908e-09	8.97927e-09	7.58875e-08	-1.81115e-08	5.77759e-08	3.38283e-07	-5.50652e-08	2.83218e-07	5.05799e-07	1.95867e-07	7.01666e-07	2.17104e-07	2.91077e-08	2.46212e-07	-3.30833e-08	3.22563e-09	-2.98577e-08
4.276	1.49665e-07	-3.83580e-08	1.11307e-07	1.08479e-06	3.02825e-07	1.38761e-06	1.47711e-08	-5.58489e-09	9.18620e-09	7.63909e-08	-1.82317e-08	5.81592e-08	3.40286e-07	-5.53912e-08	2.84894e-07	5.09041e-07	1.96843e-07	7.05884e-07	2.19080e-07	2.92515e-08	2.48332e-07	-3.22652e-08	3.14587e-09	-2.91193e-08
4.301	1.50563e-07	-3.85882e-08	1.11975e-07	1.09053e-06	3.04593e-07	1.39513e-06	1.51071e-08	-5.71192e-09	9.39514e-09	7.68957e-08	-1.83521e-08	5.85435e-08	3.42291e-07	-5.57176e-08	2.86573e-07	5.12287e-07	1.97817e-07	7.10104e-07	2.21063e-07	2.93951e-08	2.50459e-07	-3.14357e-08	3.06499e-09	-2.83707e-08
4.325	1.51462e-07	-3.88186e-08	1.12643e-07	1.09628e-06	3.06362e-07	1.40264e-06	1.54462e-08	-5.84016e-09	9.60608e-09	7.74017e-08	-1.84729e-08	5.89288e-08	3.44298e-07	-5.60443e-08	2.88254e-07	5.15537e-07	1.98790e-07	7.14327e-07	2.23054e-07	2.95386e-08	2.52593e-07	-3.05948e-08	2.98300e-09	-2.76118e-08
4.350	1.52362e-07	-3.90493e-08	1.13313e-07	1.10202e-06	3.08131e-07	1.41015e-06	1.57886e-08	-5.96962e-09	9.81901e-09	7.79091e-08	-1.85940e-08	5.93151e-08	3.46307e-07	-5.63714e-08	2.89936e-07	5.18791e-07	1.99762e-07	7.18553e-07	2.25053e-07	2.96820e-08	2.54735e-07	-2.97425e-08	2.89990e-09	-2.68426e-08
4.375	1.53263e-07	-3.92803e-08	1.13983e-07	1.10776e-06	3.09901e-07	1.41766e-06	1.61342e-08	-6.10029e-09	1.00339e-08	7.84178e-08	-1.87154e-08	5.97024e-08	3.48319e-07	-5.66989e-08	2.91620e-07	5.22050e-07	2.00733e-07	7.22782e-07	2.27059e-07	2.98252e-08	2.56884e-07	-2.88788e-08	2.81569e-09	-2.60631e-08
4.399	1.54165e-07	-3.95115e-08	1.14654e-07	1.11350e-06	3.11672e-07	1.42517e-06	1.64831e-08	-6.23218e-09	1.02509e-08	7.89278e-08	-1.88371e-08	6.00906e-08	3.50332e-07	-5.70266e-08	2.93306e-07	5.25312e-07	2.01702e-07	7.27014e-07	2.29072e-07	2.99683e-08	2.59040e-07	-2.80037e-08	2.73037e-09	-2.52733e-08
4.424	1.55069e-07	-3.97430e-08	1.15326e-07	1.11924e-06	3.13443e-07	1.43268e-06	1.68351e-08	-6.36528e-09	1.04698e-08	7.94390e-08	-1.89591e-08	6.04798e-08	3.52348e-07	-5.73547e-08	2.94993e-07	5.28578e-07	2.02670e-07	7.31248e-07	2.31093e-07	3.01112e-08	2.61204e-07	-2.71171e-08	2.64392e-09	-2.44732e-08
4.448	1.55973e-07	-3.99747e-08	1.15998e-07	1.12498e-06	3.15214e-07	1.44019e-06	1.71903e-08	-6.49960e-09	1.06907e-08	7.99515e-08	-1.90815e-08	6.08700e-08	3.54366e-07	-5.76832e-08	2.96682e-07	5.31848e-07	2.03636e-07	7.35485e-07	2.33121e-07	3.02539e-08	2.63375e-07	-2.62191e-08	2.55637e-09	-2.36627e-08
4.473	1.56878e-07	-4.02066e-08	1.16671e-07	1.13071e-06	3.16986e-07	1.44770e-06	1.75488e-08	-6.63513e-09	1.09137e-08	8.04652e-08	-1.92041e-08	6.12612e-08	3.56385e-07	-5.80119e-08	2.98373e-07	5.35123e-07	2.04601e-07	7.39724e-07	2.35157e-07	3.03965e-08	2.65553e-07	-2.53096e-08	2.46770e-09	-2.28419e-08
4.497	1.57783e-07	-4.04388e-08	1.17345e-07	1.13644e-06	3.18758e-07	1.45520e-06	1.79105e-08	-6.77187e-09	1.11386e-08	8.09802e-08	-1.93270e-08	6.16532e-08	3.58407e-07	-5.83410e-08	3.00066e-07	5.38400e-07	2.05565e-07	7.43965e-07	2.37200e-07	3.05389e-08	2.67738e-07	-2.43887e-08	2.37791e-09	-2.20108e-08
4.522	1.58690e-07	-4.06711e-08	1.18019e-07	1.14217e-06	3.20531e-07	1.46270e-06	1.82753e-08	-6.90983e-09	1.13655e-08	8.14964e-08	-1.94502e-08	6.20462e-08	3.60430e-07	-5.86704e-08	3.01760e-07	5.41682e-07	2.06527e-07	7.48209e-07	2.39250e-07	3.06812e-08	2.69931e-07	-2.34564e-08	2.28700e-09	-2.11694e-08
4.547	1.59598e-07	-4.09038e-08	1.18694e-07	1.14790e-06	3.22304e-07	1.47020e-06	1.86434e-08	-7.04899e-09	1.15944e-08	8.20138e-08	-1.95737e-08	6.24402e-08	3.62456e-07	-5.90001e-08	3.03456e-07	5.44967e-07	2.07488e-07	7.52455e-07	2.41307e-07	3.08232e-08	2.72130e-07	-2.25125e-08	2.19498e-09	-2.03175e-08
4.571	1.60506e-07	-4.11366e-08	1.19370e-07	1.15362e-06	3.24077e-07	1.47770e-06	1.90147e-08	-7.18937e-09	1.18253e-08	8.25325e-08	-1.96974e-08	6.28350e-08	3.64483e-07	-5.93301e-08	3.05153e-07	5.48255e-07	2.08447e-07	7.56702e-07	2.43371e-07	3.09651e-08	2.74337e-07	-2.15572e-08	2.10183e-09	-1.94554e-08
4.596	1.61415e-07	-4.13696e-08	1.20046e-07	1.15934e-06	3.25850e-07	1.48519e-06	1.93891e-08	-7.33096e-09	1.20582e-08	8.30523e-08	-1.98215e-08	6.32308e-08	3.66512e-07	-5.96604e-08	3.06852e-07	5.51547e-07	2.09405e-07	7.60952e-07	2.45443e-07	3.11069e-08	2.76550e-07	-2.05904e-08	2.00757e-09	-1.85828e-08
4.620	1.62325e-07	-4.16028e-08	1.20723e-07	1.16506e-06	3.27624e-07	1.49268e-06	1.97668e-08	-7.47375e-09	1.22931e-08	8.35733e-08	-1.99459e-08	6.36275e-08	3.68543e-07	-5.99909e-08	3.08552e-07	5.54843e-07	2.10361e-07	7.65204e-07	2.47522e-07	3.12484e-08	2.78770e-07	-1.96121e-08	1.91219e-09	-1.76999e-08
4.645	1.63236e-07	-4.18363e-08	1.21400e-07	1.17077e-06	3.29397e-07	1.50017e-06	2.01477e-08	-7.61775e-09	1.25299e-08	8.40955e-08	-2.00705e-08	6.40250e-08	3.70576e-07	-6.03218e-08	3.10254e-07	5.58141e-07	2.11316e-07	7.69457e-07	2.49607e-07	3.13898e-08	2.80997e-07	-1.86223e-08	1.81568e-09	-1.68067e-08
4.669	1.64148e-07	-4.20699e-08	1.22078e-07	1.17648e-06	3.31171e-07	1.50765e-06	2.05317e-08	-7.76296e-09	1.27688e-08	8.46188e-08	-2.01954e-08	6.44234e-08	3.72610e-07	-6.06530e-08	3.11957e-07	5.61443e-07	2.12269e-07	7.73712e-07	2.51700e-07	3.15310e-08	2.83231e-07	-1.76211e-08	1.71806e-09	-1.59030e-08
4.694	1.65060e-07	-4.23037e-08	1.22756e-07	1.18219e-06	3.32945e-07	1.51514e-06	2.09190e-08	-7.90937e-09	1.30096e-08	8.51433e-08	-2.03206e-08	6.48227e-08	3.74646e-07	-6.09844e-08	3.13662e-07	5.64749e-07	2.13220e-07	7.77969e-07	2.53800e-07	3.16719e-08	2.85472e-07	-1.66083e-08	1.61931e-09	-1.49890e-08
4.719	1.65973e-07	-4.25377e-08	1.23435e-07	1.18790e-06	3.34719e-07	1.52262e-06	2.13094e-08	-8.05699e-09	1.32524e-08	8.56689e-08	-2.04460e-08	6.52229e-08	3.76684e-07	-6.13161e-08	3.15368e-07	5.68057e-07	2.14170e-07	7.82227e-07	2.55907e-07	3.18127e-08	2.87719e-07	-1.55840e-08	1.51944e-09	-1.40646e-08
4.743	1.66887e-07	-4.27718e-08	1.24115e-07	1.19360e-06	3.36493e-07	1.53009e-06	2.17030e-08	-8.20581e-09	1.34972e-08	8.61956e-08	-2.05717e-08	6.56239e-08	3.78723e-07	-6.16481e-08	3.17075e-07	5.71368e-07	2.15118e-07	7.86486e-07	2.58020e-07	3.19533e-08	2.89973e-07	-1.45482e-08	1.41846e-09	-1.31298e-08
4.768	1.67801e-07	-4.30062e-08	1.24795e-07	1.19930e-06	3.38267e-07	1.53756e-06	2.20997e-08	-8.35583e-09	1.37439e-08	8.67235e-08	-2.06977e-08	6.60258e-08	3.80764e-07	-6.19803e-08	3.18784e-07	5.74683e-07	2.16064e-07	7.90747e-07	2.60141e-07	3.20938e-08	2.92234e-07	-1.35009e-08	1.31634e-09	-1.21846e-08
4.792	1.68716e-07	-4.32407e-08	1.25475e-07	1.20499e-06	3.40041e-07	1.54503e-06	2.24997e-08	-8.50704e-09	1.39926e-08	8.72524e-08	-2.08239e-08	6.64285e-08	3.82807e-07	-6.23128e-08	3.20494e-07	5.78000e-07	2.17009e-07	7.95009e-07	2.62268e-07	3.22340e-08	2.94502e-07	-1.24421e-08	1.21311e-09	-1.12290e-08
4.817	1.69631e-07	-4.34753e-08	1.26156e-07	1.21068e-06	3.41815e-07	1.55249e-06	2.29028e-08	-8.65945e-09	1.42433e-08	8.77824e-08	-2.09504e-08	6.68320e-08	3.84851e-07	-6.26455e-08	3.22206e-07	5.81320e-07	2.17952e-07	7.99272e-07	2.64402e-07	3.23740e-08	2.96776e-07	-1.13718e-08	1.10875e-09	-1.02630e-08
4.841	1.70548e-07	-4.37101e-08	1.26837e-07	1.21637e-06	3.43589e-07	1.55995e-06	2.33091e-08	-8.81306e-09	1.44960e-08	8.83135e-08	-2.10772e-08	6.72363e-08	3.86897e-07	-6.29785e-08	3.23918e-07	5.84643e-07	2.18894e-07	8.03536e-07	2.66542e-07	3.25137e-08	2.99056e-07	-1.02900e-08	1.00327e-09	-9.28669e-09
4.866	1.71464e-07	-4.39451e-08	1.27519e-07	1.22205e-06	3.45362e-07	1.56741e-06	2.37185e-08	-8.96786e-09	1.47506e-08	8.88456e-08	-2.12042e-08	6.76415e-08	3.88944e-07	-6.33117e-08	3.25632e-07	5.87968e-07	2.19833e-07	8.07802e-07	2.68690e-07	3.26533e-08	3.01343e-07	-9.19661e-09	8.96672e-10	-8.29994e-09
4.891	1.72382e-07	-4.41802e-08	1.28201e-07	1.22773e-06	3.47136e-07	1.57486e-06	2.41310e-08	-9.12385e-09	1.50072e-08	8.93788e-08	-2.13314e-08	6.80474e-08	3.90992e-07	-6.36452e-08	3.27347e-07	5.91296e-07	2.20771e-07	8.12067e-07	2.70844e-07	3.27927e-08	3.03636e-07	-8.09175e-09	7.88948e-10	-7.30281e-09
4.915	1.73299e-07	-4.44154e-08	1.28884e-07	1.23340e-06	3.48909e-07	1.58231e-06	2.45468e-08	-9.28103e-09	1.52657e-08	8.99130e-08	-2.14589e-08	6.84541e-08	3.93042e-07	-6.39789e-08	3.29063e-07	5.94627e-07	2.21707e-07	8.16334e-07	2.73004e-07	3.29318e-08	3.05936e-07	-6.97538e-09	6.80102e-10	-6.29528e-09
4.940	1.74218e-07	-4.46508e-08	1.29567e-07	1.23907e-06	3.50682e-07	1.58975e-06	2.49656e-08	-9.43940e-09	1.55262e-08	9.04482e-08	-2.15866e-08	6.88616e-08	3.95093e-07	-6.43128e-08	3.30781e-07	5.97960e-07	2.22641e-07	8.20601e-07	2.75171e-07	3.30708e-08	3.08242e-07	-5.84750e-09	5.70133e-10	-5.27736e-09
4.964	1.75137e-07	-4.48863e-08	1.30250e-07	1.24473e-06	3.52454e-07	1.59719e-06	2.53876e-08	-9.59895e-09	1.57886e-08	9.09844e-08	-2.17146e-08	6.92698e-08	3.97146e-07	-6.46469e-08	3.32499e-07	6.01296e-07	2.23573e-07	8.24869e-07	2.77345e-07	3.32095e-08	3.10554e-07	-4.70810e-09	4.59041e-10	-4.24906e-09
4.989	1.76056e-07	-4.51219e-08	1.30934e-07	1.25039e-06	3.54226e-07	1.60462e-06	2.58127e-08	-9.75968e-09	1.60530e-08	9.15216e-08	-2.18428e-08	6.96788e-08	3.99200e-07	-6.49812e-08	3.34219e-07	6.04634e-07	2.24504e-07	8.29138e-07	2.79525e-07	3.33480e-08	3.12873e-07	-3.55720e-09	3.46828e-10	-3.21037e-09
5.014	1.76976e-07	-4.53576e-08	1.31618e-07	1.25605e-06	3.55998e-07	1.61205e-06	2.62409e-08	-9.92159e-09	1.63193e-08	9.20598e-08	-2.19713e-08	7.00885e-08	4.01255e-07	-6.53158e-08	3.35939e-07	6.07974e-07	2.25433e-07	8.33407e-07	2.81711e-07	3.34862e-08	3.15197e-07	-2.39479e-09	2.33493e-10	-2.16130e-09
5.038	1.77896e-07	-4.55934e-08	1.32302e-07	1.26170e-06	3.57770e-07	1.61947e-06	2.66723e-08	-1.00847e-08	1.65876e-08	9.25989e-08	-2.20999e-08	7.04989e-08	4.03312e-07	-6.56505e-08	3.37661e-07	6.11316e-07	2.26359e-07	8.37676e-07	2.83904e-07	3.36243e-08	3.17528e-07	-1.22088e-09	1.19037e-10	-1.10185e-09
5.063	1.78816e-07	-4.58293e-08	1.32987e-07	1.26734e-06	3.59541e-07	1.62688e-06	2.71067e-08	-1.02489e-08	1.68578e-08	9.31389e-08	-2.22288e-08	7.09101e-08	4.05369e-07	-6.59854e-08	3.39384e-07	6.14661e-07	2.27284e-07	8.41945e-07	2.86103e-07	3.37620e-08	3.19865e-07	-3.54765e-11	3.45897e-12	-3.20176e-11
5.087	1.79737e-07	-4.60653e-08	1.33672e-07	1.27298e-06	3.61311e-07	1.63429e-06	2.75442e-08	-1.04144e-08	1.71299e-08	9.36799e-08	-2.23579e-08	7.13220e-08	4.07428e-07	-6.63205e-08	3.41107e-07	6.18007e-07	2.28207e-07	8.46214e-07	2.88308e-07	3.38996e-08	3.22208e-07	1.16143e-09	-1.13239e-10	1.04819e-09
5.112	1.80658e-07	-4.63014e-08	1.34357e-07	1.27862e-06	3.63081e-07	1.64170e-06	2.79849e-08	-1.05810e-08	1.74039e-08	9.42218e-08	-2.24872e-08	7.17345e-08	4.09488e-07	-6.66558e-08	3.42832e-07	6.21356e-07	2.29128e-07	8.50484e-07	2.90519e-07	3.40369e-08	3.24556e-07	2.36982e-09	-2.31058e-10	2.13876e-09
5.136	1.81580e-07	-4.65376e-08	1.35042e-07	1.28425e-06	3.64850e-07	1.64910e-06	2.84286e-08	-1.07487e-08	1.76798e-08	9.47646e-08	-2.26168e-08	7.21478e-08	4.11549e-07	-6.69913e-08	3.44557e-07	6.24706e-07	2.30046e-07	8.54753e-07	2.92737e-07	3.41740e-08	3.26911e-07	3.58969e-09	-3.49996e-10	3.23970e-09
5.161	1.82502e-07	-4.67739e-08	1.35728e-07	1.28987e-06	3.66619e-07	1.65649e-06	2.88754e-08	-1.09177e-08	1.79577e-08	9.53082e-08	-2.27465e-08	7.25617e-08	4.13611e-07	-6.73270e-08	3.46284e-07	6.28059e-07	2.30963e-07	8.59022e-07	2.94961e-07	3.43108e-08	3.29271e-07	4.82105e-09	-4.70053e-10	4.35099e-09
5.186	1.83424e-07	-4.70102e-08	1.36413e-07	1.29549e-06	3.68388e-07	1.66388e-06	2.93252e-08	-1.10878e-08	1.82375e-08	9.58527e-08	-2.28765e-08	7.29762e-08	4.15674e-07	-6.76628e-08	3.48011e-07	6.31413e-07	2.31878e-07	8.63291e-07	2.97190e-07	3.44474e-08	3.31638e-07	6.06387e-09	-5.91229e-10	5.47264e-09
5.210	1.84346e-07	-4.72466e-08	1.37099e-07	1.30110e-06	3.70155e-07	1.67126e-06	2.97781e-08	-1.12590e-08	1.85191e-08	9.63981e-08	-2.30067e-08	7.33914e-08	4.17737e-07	-6.79987e-08	3.49739e-07	6.34768e-07	2.32791e-07	8.67559e-07	2.99426e-07	3.45837e-08	3.34010e-07	7.31817e-09	-7.13523e-10	6.60464e-09
5.235	1.85269e-07	-4.74830e-08	1.37786e-07	1.30671e-06	3.71922e-07	1.67863e-06	3.02341e-08	-1.14314e-08	1.88027e-08	9.69443e-08	-2.31370e-08	7.38073e-08	4.19802e-07	-6.83349e-08	3.51468e-07	6.38126e-07	2.33701e-07	8.71827e-07	3.01668e-07	3.47198e-08	3.36388e-07	8.58392e-09	-8.36934e-10	7.74698e-09
5.259	1.86191e-07	-4.77195e-08	1.38472e-07	1.31231e-06	3.73688e-07	1.68600e-06	3.06931e-08	-1.16049e-08	1.90881e-08	9.74913e-08	-2.32676e-08	7.42237e-08	4.21868e-07	-6.86711e-08	3.53197e-07	6.41485e-07	2.34610e-07	8.76095e-07	3.03916e-07	3.48556e-08	3.38771e-07	9.86112e-09	-9.61462e-10	8.89966e-09
5.284	1.87114e-07	-4.79560e-08	1.39158e-07	1.31790e-06	3.75454e-07	1.69336e-06	3.11551e-08	-1.17796e-08	1.93755e-08	9.80391e-08	-2.33983e-08	7.46408e-08	4.23935e-07	-6.90075e-08	3.54927e-07	6.44845e-07	2.35517e-07	8.80361e-07	3.06169e-07	3.49912e-08	3.41160e-07	1.11498e-08	-1.08710e-09	1.00627e-08
5.308	1.88037e-07	-4.81926e-08	1.39845e-07	1.32349e-06	3.77218e-07	1.70071e-06	3.16202e-08	-1.19555e-08	1.96647e-08	9.85877e-08	-2.35292e-08	7.50585e-08	4.26002e-07	-6.93441e-08	3.56658e-07	6.48207e-07	2.36421e-07	8.84627e-07	3.08428e-07	3.51265e-08	3.43555e-07	1.24498e-08	-1.21386e-09	1.12360e-08
5.333	1.88960e-07	-4.84292e-08	1.40531e-07	1.32907e-06	3.78982e-07	1.70805e-06	3.20882e-08	-1.21324e-08	1.99558e-08	9.91370e-08	-2.36603e-08	7.54767e-08	4.28071e-07	-6.96808e-08	3.58390e-07	6.51570e-07	2.37323e-07	8.88893e-07	3.10693e-07	3.52615e-08	3.45955e-07	1.37613e-08	-1.34173e-09	1.24196e-08
5.358	1.89884e-07	-4.86658e-08	1.41218e-07	1.33465e-06	3.80745e-07	1.71539e-06	3.25593e-08	-1.23105e-08	2.02487e-08	9.96871e-08	-2.37916e-08	7.58955e-08	4.30140e-07	-7.00176e-08	3.60122e-07	6.54934e-07	2.38223e-07	8.93157e-07	3.12964e-07	3.53963e-08	3.48361e-07	1.50843e-08	-1.47072e-09	1.36135e-08
5.382	1.90807e-07	-4.89025e-08	1.41905e-07	1.34022e-06	3.82507e-07	1.72272e-06	3.30333e-08	-1.24898e-08	2.05436e-08	1.00238e-07	-2.39231e-08	7.63149e-08	4.32210e-07	-7.03545e-08	3.61855e-07	6.58299e-07	2.39121e-07	8.97420e-07	3.15241e-07	3.55308e-08	3.50772e-07	1.64186e-08	-1.60082e-09	1.48178e-08
5.407	1.91730e-07	-4.91391e-08	1.42591e-07	1.34578e-06	3.84268e-07	1.73005e-06	3.35104e-08	-1.26701e-08	2.08402e-08	1.00790e-07	-2.40547e-08	7.67348e-08	4.34280e-07	-7.06915e-08	3.63589e-07	6.61666e-07	2.40016e-07	9.01682e-07	3.17523e-07	3.56650e-08	3.53188e-07	1.77643e-08	-1.73202e-09	1.60323e-08
5.431	1.92654e-07	-4.93758e-08	1.43278e-07	1.35134e-06	3.86028e-07	1.73736e-06	3.39904e-08	-1.28516e-08	2.11387e-08	1.01342e-07	-2.41865e-08	7.71552e-08	4.36351e-07	-7.10287e-08	3.65323e-07	6.65033e-07	2.40910e-07	9.05943e-07	3.19810e-07	3.57990e-08	3.55609e-07	1.91214e-08	-1.86434e-09	1.72570e-08
5.456	1.93577e-07	-4.96125e-08	1.43965e-07	1.35688e-06	3.87787e-07	1.74467e-06	3.44733e-08	-1.30342e-08	2.14391e-08	1.01895e-07	-2.43185e-08	7.75762e-08	4.38423e-07	-7.13659e-08	3.67057e-07	6.68402e-07	2.41801e-07	9.10203e-07	3.22103e-07	3.59327e-08	3.58036e-07	2.04899e-08	-1.99777e-09	1.84921e-08
5.480	1.94501e-07	-4.98491e-08	1.44651e-07	1.36243e-06	3.89545e-07	1.75197e-06	3.49592e-08	-1.32180e-08	2.17413e-08	1.02448e-07	-2.44506e-08	7.79977e-08	4.40495e-07	-7.17032e-08	3.68792e-07	6.71771e-07	2.42690e-07	9.14461e-07	3.24402e-07	3.60661e-08	3.60468e-07	2.18697e-08	-2.13230e-09	1.97374e-08
5.505	1.95424e-07	-5.00858e-08	1.45338e-07	1.36796e-06	3.91302e-07	1.75926e-06	3.54481e-08	-1.34028e-08	2.20453e-08	1.03003e-07	-2.45829e-08	7.84196e-08	4.42568e-07	-7.20406e-08	3.70528e-07	6.75141e-07	2.43576e-07	9.18718e-07	3.26706e-07	3.61992e-08	3.62905e-07	2.32608e-08	-2.26794e-09	2.09929e-08
5.530	1.96347e-07	-5.03224e-08	1.46025e-07	1.37349e-06	3.93058e-07	1.76655e-06	3.59399e-08	-1.35887e-08	2.23511e-08	1.03557e-07	-2.47153e-08	7.88421e-08	4.44642e-07	-7.23781e-08	3.72263e-07	6.78512e-07	2.44461e-07	9.22973e-07	3.29015e-07	3.63320e-08	3.65347e-07	2.46633e-08	-2.40468e-09	2.22587e-08
5.554	1.97270e-07	-5.05590e-08	1.46711e-07	1.37901e-06	3.94813e-07	1.77382e-06	3.64346e-08	-1.37758e-08	2.26588e-08	1.04113e-07	-2.48479e-08	7.92650e-08	4.46715e-07	-7.27157e-08	3.74000e-07	6.81884e-07	2.45343e-07	9.27226e-07	3.31330e-07	3.64646e-08	3.67794e-07	2.60772e-08	-2.54253e-09	2.35346e-08
5.579	1.98193e-07	-5.07955e-08	1.47398e-07	1.38452e-06	3.96566e-07	1.78109e-06	3.69321e-08	-1.39639e-08	2.29682e-08	1.04669e-07	-2.49806e-08	7.96883e-08	4.48790e-07	-7.30534e-08	3.75736e-07	6.85256e-07	2.46222e-07	9.31478e-07	3.33650e-07	3.65968e-08	3.70246e-07	2.75023e-08	-2.68148e-09	2.48208e-08
5.603	1.99116e-07	-5.10320e-08	1.48084e-07	1.39003e-06	3.98319e-07	1.78834e-06	3.74326e-08	-1.41531e-08	2.32795e-08	1.05226e-07	-2.51134e-08	8.01121e-08	4.50864e-07	-7.33911e-08	3.77473e-07	6.88628e-07	2.47099e-07	9.35728e-07	3.35975e-07	3.67288e-08	3.72703e-07	2.89387e-08	-2.82153e-09	2.61171e-08
5.628	2.00039e-07	-5.12685e-08	1.48770e-07	1.39552e-06	4.00070e-07	1.79559e-06	3.79360e-08	-1.43434e-08	2.35925e-08	1.05783e-07	-2.52464e-08	8.05363e-08	4.52939e-07	-7.37288e-08	3.79210e-07	6.92001e-07	2.47974e-07	9.39976e-07	3.38305e-07	3.68605e-08	3.75165e-07	3.03863e-08	-2.96268e-09	2.74237e-08
5.652	2.00961e-07	-5.15049e-08	1.49456e-07	1.40101e-06	4.01819e-07	1.80283e-06	3.84422e-08	-1.45348e-08	2.39073e-08	1.06340e-07	-2.53795e-08	8.09610e-08	4.55015e-07	-7.40666e-08	3.80948e-07	6.95375e-07	2.48847e-07	9.44221e-07	3.40640e-07	3.69918e-08	3.77632e-07	3.18453e-08	-3.10492e-09	2.87404e-08
5.677	2.01883e-07	-5.17413e-08	1.50142e-07	1.40649e-06	4.03568e-07	1.81006e-06	3.89513e-08	-1.47273e-08	2.42239e-08	1.06899e-07	-2.55128e-08	8.13860e-08	4.57090e-07	-7.44045e-08	3.82686e-07	6.98748e-07	2.49717e-07	9.48465e-07	3.42980e-07	3.71229e-08	3.80103e-07	3.33154e-08	-3.24826e-09	3.00672e-08
5.702	2.02805e-07	-5.19775e-08	1.50828e-07	1.41197e-06	4.05315e-07	1.81728e-06	3.94632e-08	-1.49209e-08	2.45423e-08	1.07457e-07	-2.56461e-08	8.18114e-08	4.59166e-07	-7.47424e-08	3.84423e-07	7.02122e-07	2.50584e-07	9.52706e-07	3.45325e-07	3.72537e-08	3.82579e-07	3.47968e-08	-3.39270e-09	3.14041e-08
5.726	2.03727e-07	-5.22137e-08	1.51513e-07	1.41743e-06	4.07061e-07	1.82449e-06	3.99779e-08	-1.51155e-08	2.48624e-08	1.08017e-07	-2.57796e-08	8.22371e-08	4.61242e-07	-7.50803e-08	3.86162e-07	7.05496e-07	2.51449e-07	9.56946e-07	3.47675e-07	3.73842e-08	3.85059e-07	3.62894e-08	-3.53823e-09	3.27512e-08
5.751	2.04648e-07	-5.24499e-08	1.52198e-07	1.42289e-06	4.08805e-07	1.83170e-06	4.04955e-08	-1.53112e-08	2.51843e-08	1.08576e-07	-2.59132e-08	8.26632e-08	4.63318e-07	-7.54183e-08	3.87900e-07	7.08870e-07	2.52312e-07	9.61182e-07	3.50030e-07	3.75143e-08	3.87545e-07	3.77932e-08	-3.68485e-09	3.41084e-08
5.775	2.05569e-07	-5.26859e-08	1.52883e-07	1.42834e-06	4.10548e-07	1.83889e-06	4.10158e-08	-1.55079e-08	2.55079e-08	1.09137e-07	-2.60468e-08	8.30897e-08	4.65394e-07	-7.57563e-08	3.89638e-07	7.12244e-07	2.53172e-07	9.65416e-07	3.52390e-07	3.76442e-08	3.90034e-07	3.93081e-08	-3.83255e-09	3.54756e-08
5.800	2.06490e-07	-5.29218e-08	1.53568e-07	1.43378e-06	4.12289e-07	1.84607e-06	4.15389e-08	-1.57057e-08	2.58332e-08	1.09697e-07	-2.61806e-08	8.35165e-08	4.67471e-07	-7.60942e-08	3.91376e-07	7.15618e-07	2.54030e-07	9.69648e-07	3.54754e-07	3.77737e-08	3.92528e-07	4.08342e-08	-3.98135e-09	3.68529e-08
5.825	2.07410e-07	-5.31577e-08	1.54252e-07	1.43921e-06	4.14029e-07	1.85324e-06	4.20648e-08	-1.59045e-08	2.61603e-08	1.10258e-07	-2.63145e-08	8.39435e-08	4.69547e-07	-7.64322e-08	3.93115e-07	7.18992e-07	2.54885e-07	9.73877e-07	3.57124e-07	3.79030e-08	3.95027e-07	4.23714e-08	-4.13123e-09	3.82402e-08
5.849	2.08330e-07	-5.33934e-08	1.54936e-07	1.44463e-06	4.15768e-07	1.86040e-06	4.25935e-08	-1.61044e-08	2.64890e-08	1.10819e-07	-2.64485e-08	8.43709e-08	4.71623e-07	-7.67702e-08	3.94853e-07	7.22365e-07	2.55737e-07	9.78103e-07	3.59497e-07	3.80319e-08	3.97529e-07	4.39198e-08	-4.28219e-09	3.96376e-08
5.874	2.09249e-07	-5.36290e-08	1.55620e-07	1.45005e-06	4.17504e-07	1.86755e-06	4.31248e-08	-1.63053e-08	2.68195e-08	1.11381e-07	-2.65825e-08	8.47986e-08	4.73700e-07	-7.71082e-08	3.96592e-07	7.25739e-07	2.56587e-07	9.82326e-07	3.61876e-07	3.81605e-08	4.00036e-07	4.54792e-08	-4.43423e-09	4.10449e-08
5.898	2.10168e-07	-5.38645e-08	1.56303e-07	1.45545e-06	4.19240e-07	1.87469e-06	4.36590e-08	-1.65073e-08	2.71517e-08	1.11943e-07	-2.67167e-08	8.52265e-08	4.75776e-07	-7.74462e-08	3.98330e-07	7.29111e-07	2.57435e-07	9.86546e-07	3.64259e-07	3.82888e-08	4.02547e-07	4.70496e-08	-4.58735e-09	4.24623e-08
5.923	2.11086e-07	-5.40998e-08	1.56986e-07	1.46085e-06	4.20973e-07	1.88182e-06	4.41958e-08	-1.67102e-08	2.74855e-08	1.12506e-07	-2.68509e-08	8.56546e-08	4.77852e-07	-7.77841e-08	4.00068e-07	7.32484e-07	2.58279e-07	9.90763e-07	3.66646e-07	3.84168e-08	4.05063e-07	4.86311e-08	-4.74155e-09	4.38896e-08
5.947	2.12004e-07	-5.43351e-08	1.57669e-07	1.46623e-06	4.22705e-07	1.88894e-06	4.47353e-08	-1.69142e-08	2.78210e-08	1.13068e-07	-2.69852e-08	8.60830e-08	4.79928e-07	-7.81221e-08	4.01806e-07	7.35855e-07	2.59121e-07	9.94977e-07	3.69038e-07	3.85445e-08	4.07582e-07	5.02237e-08	-4.89682e-09	4.53268e-08
5.972	2.12921e-07	-5.45701e-08	1.58351e-07	1.47161e-06	4.24435e-07	1.89605e-06	4.52775e-08	-1.71192e-08	2.81582e-08	1.13631e-07	-2.71196e-08	8.65116e-08	4.82004e-07	-7.84599e-08	4.03544e-07	7.39227e-07	2.59961e-07	9.99187e-07	3.71434e-07	3.86718e-08	4.10106e-07	5.18272e-08	-5.05317e-09	4.67740e-08
5.997	2.13838e-07	-5.48050e-08	1.59033e-07	1.47698e-06	4.26163e-07	1.90314e-06	4.58223e-08	-1.73252e-08	2.84971e-08	1.14194e-07	-2.72540e-08	8.69404e-08	4.84079e-07	-7.87978e-08	4.05282e-07	7.42597e-07	2.60798e-07	1.00339e-06	3.73834e-07	3.87988e-08	4.12633e-07	5.34417e-08	-5.21058e-09	4.82311e-08
6.021	2.14754e-07	-5.50398e-08	1.59714e-07	1.48234e-06	4.27890e-07	1.91023e-06	4.63698e-08	-1.75322e-08	2.88376e-08	1.14758e-07	-2.73885e-08	8.73694e-08	4.86155e-07	-7.91356e-08	4.07019e-07	7.45967e-07	2.61632e-07	1.00760e-06	3.76239e-07	3.89255e-08	4.15164e-07	5.50671e-08	-5.36906e-09	4.96981e-08
6.046	2.15669e-07	-5.52744e-08	1.60394e-07	1.48769e-06	4.29615e-07	1.91730e-06	4.69199e-08	-1.77402e-08	2.91797e-08	1.15322e-07	-2.75230e-08	8.77986e-08	4.88230e-07	-7.94734e-08	4.08756e-07	7.49335e-07	2.62463e-07	1.01180e-06	3.78647e-07	3.90519e-08	4.17699e-07	5.67035e-08	-5.52860e-09	5.11749e-08
6.070	2.16583e-07	-5.55088e-08	1.61075e-07	1.49302e-06	4.31337e-07	1.92436e-06	4.74727e-08	-1.79492e-08	2.95234e-08	1.15885e-07	-2.76576e-08	8.82279e-08	4.90304e-07	-7.98111e-08	4.10493e-07	7.52703e-07	2.63292e-07	1.01600e-06	3.81060e-07	3.91779e-08	4.20238e-07	5.83507e-08	-5.68921e-09	5.26615e-08
6.095	2.17497e-07	-5.57430e-08	1.61754e-07	1.49835e-06	4.33058e-07	1.93141e-06	4.80280e-08	-1.81592e-08	2.98688e-08	1.16450e-07	-2.77922e-08	8.86573e-08	4.92378e-07	-8.01487e-08	4.12230e-07	7.56070e-07	2.64118e-07	1.02019e-06	3.83477e-07	3.93036e-08	4.22781e-07	6.00089e-08	-5.85088e-09	5.41580e-08
6.119	2.18411e-07	-5.59771e-08	1.62434e-07	1.50367e-06	4.34777e-07	1.93845e-06	4.85859e-08	-1.83701e-08	3.02158e-08	1.17014e-07	-2.79268e-08	8.90869e-08	4.94452e-07	-8.04862e-08	4.13966e-07	7.59436e-07	2.64942e-07	1.02438e-06	3.85898e-07	3.94290e-08	4.25327e-07	6.16778e-08	-6.01360e-09	5.56642e-08
6.144	2.19323e-07	-5.62109e-08	1.63112e-07	1.50898e-06	4.36495e-07	1.94548e-06	4.91464e-08	-1.85821e-08	3.05643e-08	1.17578e-07	-2.80615e-08	8.95166e-08	4.96525e-07	-8.08237e-08	4.15702e-07	7.62800e-07	2.65762e-07	1.02856e-06	3.88323e-07	3.95541e-08	4.27877e-07	6.33576e-08	-6.17738e-09	5.71802e-08
6.169	2.20235e-07	-5.64446e-08	1.63790e-07	1.51428e-06	4.38210e-07	1.95249e-06	4.97094e-08	-1.87949e-08	3.09145e-08	1.18143e-07	-2.81963e-08	8.99463e-08	4.98598e-07	-8.11611e-08	4.17437e-07	7.66164e-07	2.66580e-07	1.03274e-06	3.90752e-07	3.96788e-08	4.30430e-07	6.50482e-08	-6.34221e-09	5.87060e-08
6.193	2.21145e-07	-5.66780e-08	1.64467e-07	1.51957e-06	4.39923e-07	1.95949e-06	5.02749e-08	-1.90088e-08	3.12662e-08	1.18707e-07	-2.83310e-08	9.03762e-08	5.00670e-07	-8.14984e-08	4.19172e-07	7.69526e-07	2.67395e-07	1.03692e-06	3.93184e-07	3.98031e-08	4.32987e-07	6.67495e-08	-6.50809e-09	6.02414e-08
6.218	2.22055e-07	-5.69112e-08	1.65144e-07	1.52485e-06	4.41634e-07	1.96648e-06	5.08430e-08	-1.92235e-08	3.16194e-08	1.19272e-07	-2.84658e-08	9.08061e-08	5.02742e-07	-8.18356e-08	4.20906e-07	7.72886e-07	2.68207e-07	1.04109e-06	3.95620e-07	3.99272e-08	4.35548e-07	6.84616e-08	-6.67502e-09	6.17865e-08
6.242	2.22964e-07	-5.71442e-08	1.65820e-07	1.53011e-06	4.43343e-07	1.97346e-06	5.14135e-08	-1.94392e-08	3.19743e-08	1.19837e-07	-2.86005e-08	9.12360e-08	5.04813e-07	-8.21727e-08	4.22640e-07	7.76246e-07	2.69017e-07	1.04526e-06	3.98060e-07	4.00509e-08	4.38111e-07	7.01843e-08	-6.84299e-09	6.33413e-08
6.267	2.23873e-07	-5.73770e-08	1.66496e-07	1.53537e-06	4.45050e-07	1.98042e-06	5.19865e-08	-1.96559e-08	3.23306e-08	1.20401e-07	-2.87353e-08	9.16659e-08	5.06883e-07	-8.25097e-08	4.24373e-07	7.79603e-07	2.69823e-07	1.04943e-06	4.00504e-07	4.01742e-08	4.40678e-07	7.19177e-08	-7.01200e-09	6.49057e-08
6.291	2.24780e-07	-5.76095e-08	1.67170e-07	1.54062e-06	4.46754e-07	1.98737e-06	5.25620e-08	-1.98735e-08	3.26885e-08	1.20966e-07	-2.88701e-08	9.20959e-08	5.08952e-07	-8.28466e-08	4.26106e-07	7.82959e-07	2.70627e-07	1.05359e-06	4.02951e-07	4.02973e-08	4.43248e-07	7.36618e-08	-7.18205e-09	6.64798e-08
6.316	2.25686e-07	-5.78418e-08	1.67844e-07	1.54585e-06	4.48457e-07	1.99431e-06	5.31398e-08	-2.00920e-08	3.30479e-08	1.21531e-07	-2.90049e-08	9.25258e-08	5.11021e-07	-8.31833e-08	4.27838e-07	7.86314e-07	2.71428e-07	1.05774e-06	4.05402e-07	4.04199e-08	4.45822e-07	7.54165e-08	-7.35313e-09	6.80634e-08
6.341	2.26591e-07	-5.80738e-08	1.68518e-07	1.55107e-06	4.50157e-07	2.00123e-06	5.37201e-08	-2.03114e-08	3.34088e-08	1.22095e-07	-2.91397e-08	9.29558e-08	5.13089e-07	-8.35199e-08	4.29569e-07	7.89666e-07	2.72226e-07	1.06189e-06	4.07856e-07	4.05423e-08	4.48398e-07	7.71818e-08	-7.52524e-09	6.96565e-08
6.365	2.27496e-07	-5.83055e-08	1.69190e-07	1.55629e-06	4.51855e-07	2.00814e-06	5.43028e-08	-2.05317e-08	3.37711e-08	1.22660e-07	-2.92744e-08	9.33856e-08	5.15156e-07	-8.38564e-08	4.31299e-07	7.93017e-07	2.73021e-07	1.06604e-06	4.10313e-07	4.06643e-08	4.50978e-07	7.89576e-08	-7.69838e-09	7.12592e-08
6.390	2.28399e-07	-5.85370e-08	1.69862e-07	1.56149e-06	4.53551e-07	2.01504e-06	5.48879e-08	-2.07529e-08	3.41350e-08	1.23225e-07	-2.94091e-08	9.38154e-08	5.17222e-07	-8.41927e-08	4.33029e-07	7.96366e-07	2.73813e-07	1.07018e-06	4.12774e-07	4.07859e-08	4.53560e-07	8.07439e-08	-7.87255e-09	7.28713e-08
6.414	2.29301e-07	-5.87682e-08	1.70533e-07	1.56668e-06	4.55245e-07	2.02192e-06	5.54753e-08	-2.09750e-08	3.45003e-08	1.23789e-07	-2.95439e-08	9.42452e-08	5.19287e-07	-8.45288e-08	4.34758e-07	7.99713e-07	2.74603e-07	1.07432e-06	4.15238e-07	4.09072e-08	4.56146e-07	8.25407e-08	-8.04774e-09	7.44929e-08
6.439	2.30202e-07	-5.89991e-08	1.71203e-07	1.57186e-06	4.56936e-07	2.02879e-06	5.60650e-08	-2.11980e-08	3.48671e-08	1.24353e-07	-2.96785e-08	9.46748e-08	5.21351e-07	-8.48648e-08	4.36486e-07	8.03058e-07	2.75389e-07	1.07845e-06	4.17706e-07	4.10282e-08	4.58734e-07	8.43479e-08	-8.22394e-09	7.61240e-08
6.463	2.31102e-07	-5.92297e-08	1.71872e-07	1.57702e-06	4.58625e-07	2.03565e-06	5.66571e-08	-2.14218e-08	3.52353e-08	1.24918e-07	-2.98132e-08	9.51043e-08	5.23414e-07	-8.52007e-08	4.38214e-07	8.06401e-07	2.76172e-07	1.08257e-06	4.20176e-07	4.11488e-08	4.61325e-07	8.61656e-08	-8.40117e-09	7.77644e-08
6.488	2.32000e-07	-5.94601e-08	1.72540e-07	1.58218e-06	4.60311e-07	2.04249e-06	5.72514e-08	-2.16465e-08	3.56049e-08	1.25481e-07	-2.99478e-08	9.55337e-08	5.25476e-07	-8.55363e-08	4.39940e-07	8.09741e-07	2.76953e-07	1.08669e-06	4.22650e-07	4.12691e-08	4.63919e-07	8.79936e-08	-8.57940e-09	7.94142e-08
6.513	2.32898e-07	-5.96901e-08	1.73208e-07	1.58732e-06	4.61995e-07	2.04932e-06	5.78481e-08	-2.18721e-08	3.59759e-08	1.26045e-07	-3.00823e-08	9.59629e-08	5.27537e-07	-8.58718e-08	4.41666e-07	8.13079e-07	2.77730e-07	1.09081e-06	4.25126e-07	4.13890e-08	4.66515e-07	8.98319e-08	-8.75864e-09	8.10733e-08
6.537	2.33794e-07	-5.99198e-08	1.73874e-07	1.59245e-06	4.63676e-07	2.05613e-06	5.84469e-08	-2.20986e-08	3.63484e-08	1.26609e-07	-3.02168e-08	9.63920e-08	5.29597e-07	-8.62071e-08	4.43390e-07	8.16415e-07	2.78505e-07	1.09492e-06	4.27606e-07	4.15086e-08	4.69114e-07	9.16806e-08	-8.93889e-09	8.27417e-08
6.562	2.34689e-07	-6.01492e-08	1.74540e-07	1.59757e-06	4.65355e-07	2.06293e-06	5.90480e-08	-2.23258e-08	3.67222e-08	1.27172e-07	-3.03513e-08	9.68209e-08	5.31656e-07	-8.65422e-08	4.45113e-07	8.19749e-07	2.79276e-07	1.09902e-06	4.30088e-07	4.16278e-08	4.71716e-07	9.35396e-08	-9.12013e-09	8.44194e-08
6.586	2.35583e-07	-6.03782e-08	1.75205e-07	1.60268e-06	4.67032e-07	2.06971e-06	5.96513e-08	-2.25539e-08	3.70974e-08	1.27735e-07	-3.04857e-08	9.72496e-08	5.33713e-07	-8.68771e-08	4.46836e-07	8.23079e-07	2.80045e-07	1.10312e-06	4.32573e-07	4.17467e-08	4.74320e-07	9.54087e-08	-9.30238e-09	8.61063e-08
6.611	2.36475e-07	-6.06069e-08	1.75868e-07	1.60778e-06	4.68706e-07	2.07648e-06	6.02568e-08	-2.27829e-08	3.74740e-08	1.28298e-07	-3.06200e-08	9.76780e-08	5.35769e-07	-8.72117e-08	4.48557e-07	8.26408e-07	2.80810e-07	1.10722e-06	4.35061e-07	4.18652e-08	4.76926e-07	9.72881e-08	-9.48561e-09	8.78025e-08
6.636	2.37366e-07	-6.08353e-08	1.76531e-07	1.61286e-06	4.70377e-07	2.08324e-06	6.08645e-08	-2.30126e-08	3.78519e-08	1.28860e-07	-3.07542e-08	9.81062e-08	5.37824e-07	-8.75462e-08	4.50277e-07	8.29733e-07	2.81572e-07	1.11131e-06	4.37552e-07	4.19834e-08	4.79535e-07	9.91776e-08	-9.66984e-09	8.95077e-08
6.660	2.38256e-07	-6.10633e-08	1.77192e-07	1.61793e-06	4.72045e-07	2.08998e-06	6.14743e-08	-2.32432e-08	3.82311e-08	1.29423e-07	-3.08884e-08	9.85342e-08	5.39877e-07	-8.78804e-08	4.51997e-07	8.33056e-07	2.82332e-07	1.11539e-06	4.40045e-07	4.21012e-08	4.82146e-07	1.01077e-07	-9.85505e-09	9.12221e-08
6.685	2.39144e-07	-6.12909e-08	1.77853e-07	1.62299e-06	4.73711e-07	2.09670e-06	6.20862e-08	-2.34745e-08	3.86116e-08	1.29984e-07	-3.10224e-08	9.89619e-08	5.41929e-07	-8.82144e-08	4.53714e-07	8.36376e-07	2.83088e-07	1.11946e-06	4.42541e-07	4.22187e-08	4.84760e-07	1.02987e-07	-1.00413e-08	9.29456e-08
6.709	2.40031e-07	-6.15182e-08	1.78513e-07	1.62803e-06	4.75375e-07	2.10341e-06	6.27002e-08	-2.37067e-08	3.89935e-08	1.30546e-07	-3.11564e-08	9.93892e-08	5.43979e-07	-8.85482e-08	4.55431e-07	8.39694e-07	2.83841e-07	1.12353e-06	4.45039e-07	4.23359e-08	4.87375e-07	1.04907e-07	-1.02284e-08	9.46782e-08
6.734	2.40916e-07	-6.17450e-08	1.79171e-07	1.63307e-06	4.77035e-07	2.11010e-06	6.33163e-08	-2.39396e-08	3.93766e-08	1.31107e-07	-3.12903e-08	9.98163e-08	5.46028e-07	-8.88817e-08	4.57146e-07	8.43008e-07	2.84591e-07	1.12760e-06	4.47540e-07	4.24527e-08	4.89993e-07	1.06836e-07	-1.04166e-08	9.64198e-08
6.758	2.41800e-07	-6.19715e-08	1.79828e-07	1.63808e-06	4.78693e-07	2.11678e-06	6.39344e-08	-2.41733e-08	3.97611e-08	1.31667e-07	-3.14241e-08	1.00243e-07	5.48075e-07	-8.92150e-08	4.58860e-07	8.46319e-07	2.85338e-07	1.13166e-06	4.50043e-07	4.25691e-08	4.92613e-07	1.08776e-07	-1.06057e-08	9.81703e-08
6.783	2.42682e-07	-6.21977e-08	1.80484e-07	1.64309e-06	4.80348e-07	2.12344e-06	6.45545e-08	-2.44078e-08	4.01467e-08	1.32227e-07	-3.15577e-08	1.00669e-07	5.50121e-07	-8.95480e-08	4.60573e-07	8.49627e-07	2.86082e-07	1.13571e-06	4.52549e-07	4.26852e-08	4.95234e-07	1.10726e-07	-1.07958e-08	9.99298e-08
6.808	2.43563e-07	-6.24234e-08	1.81139e-07	1.64808e-06	4.82000e-07	2.13008e-06	6.51767e-08	-2.46431e-08	4.05336e-08	1.32787e-07	-3.16913e-08	1.01095e-07	5.52165e-07	-8.98807e-08	4.62285e-07	8.52932e-07	2.86823e-07	1.13975e-06	4.55057e-07	4.28009e-08	4.97858e-07	1.12685e-07	-1.09868e-08	1.01698e-07
6.832	2.44442e-07	-6.26487e-08	1.81793e-07	1.65306e-06	4.83650e-07	2.13671e-06	6.58008e-08	-2.48790e-08	4.09218e-08	1.33346e-07	-3.18247e-08	1.01521e-07	5.54208e-07	-9.02132e-08	4.63994e-07	8.56234e-07	2.87560e-07	1.14379e-06	4.57567e-07	4.29163e-08	5.00483e-07	1.14654e-07	-1.11788e-08	1.03476e-07
6.857	2.45319e-07	-6.28735e-08	1.82446e-07	1.65803e-06	4.85296e-07	2.14333e-06	6.64269e-08	-2.51158e-08	4.13112e-08	1.33904e-07	-3.19580e-08	1.01946e-07	5.56248e-07	-9.05453e-08	4.65703e-07	8.59532e-07	2.88295e-07	1.14783e-06	4.60079e-07	4.30314e-08	5.03110e-07	1.16633e-07	-1.13718e-08	1.05262e-07
6.881	2.46195e-07	-6.30980e-08	1.83097e-07	1.66298e-06	4.86940e-07	2.14992e-06	6.70549e-08	-2.53532e-08	4.17017e-08	1.34462e-07	-3.20911e-08	1.02371e-07	5.58287e-07	-9.08772e-08	4.67410e-07	8.62827e-07	2.89026e-07	1.15185e-06	4.62593e-07	4.31460e-08	5.05739e-07	1.18622e-07	-1.15657e-08	1.07057e-07
6.906	2.47069e-07	-6.33220e-08	1.83747e-07	1.66792e-06	4.88581e-07	2.15650e-06	6.76849e-08	-2.55914e-08	4.20935e-08	1.35020e-07	-3.22242e-08	1.02795e-07	5.60324e-07	-9.12088e-08	4.69115e-07	8.66119e-07	2.89754e-07	1.15587e-06	4.65109e-07	4.32604e-08	5.08370e-07	1.20621e-07	-1.17605e-08	1.08860e-07
6.930	2.47941e-07	-6.35456e-08	1.84396e-07	1.67285e-06	4.90218e-07	2.16307e-06	6.83167e-08	-2.58303e-08	4.24864e-08	1.35576e-07	-3.23570e-08	1.03219e-07	5.62359e-07	-9.15401e-08	4.70819e-07	8.69407e-07	2.90479e-07	1.15989e-06	4.67628e-07	4.33744e-08	5.11002e-07	1.22629e-07	-1.19563e-08	1.10672e-07
6.955	2.48812e-07	-6.37687e-08	1.85043e-07	1.67776e-06	4.91853e-07	2.16961e-06	6.89503e-08	-2.60698e-08	4.28805e-08	1.36132e-07	-3.24898e-08	1.03643e-07	5.64393e-07	-9.18710e-08	4.72521e-07	8.72691e-07	2.91201e-07	1.16389e-06	4.70148e-07	4.34881e-08	5.13636e-07	1.24647e-07	-1.21531e-08	1.12493e-07
6.980	2.49681e-07	-6.39914e-08	1.85689e-07	1.68266e-06	4.93485e-07	2.17614e-06	6.95858e-08	-2.63101e-08	4.32757e-08	1.36688e-07	-3.26223e-08	1.04066e-07	5.66424e-07	-9.22017e-08	4.74222e-07	8.75972e-07	2.91919e-07	1.16789e-06	4.72669e-07	4.36014e-08	5.16271e-07	1.26674e-07	-1.23507e-08	1.14323e-07
7.004	2.50548e-07	-6.42136e-08	1.86334e-07	1.68754e-06	4.95113e-07	2.18266e-06	7.02231e-08	-2.65511e-08	4.36720e-08	1.37243e-07	-3.27547e-08	1.04488e-07	5.68453e-07	-9.25320e-08	4.75921e-07	8.79248e-07	2.92634e-07	1.17188e-06	4.75193e-07	4.37143e-08	5.18907e-07	1.28711e-07	-1.25493e-08	1.16161e-07
7.029	2.51413e-07	-6.44353e-08	1.86977e-07	1.69241e-06	4.96739e-07	2.18915e-06	7.08622e-08	-2.67927e-08	4.40695e-08	1.37797e-07	-3.28870e-08	1.04910e-07	5.70480e-07	-9.28620e-08	4.77618e-07	8.82521e-07	2.93346e-07	1.17587e-06	4.77718e-07	4.38270e-08	5.21545e-07	1.30757e-07	-1.27488e-08	1.18008e-07
7.053	2.52276e-07	-6.46565e-08	1.87619e-07	1.69727e-06	4.98361e-07	2.19563e-06	7.15030e-08	-2.70350e-08	4.44680e-08	1.38350e-07	-3.30190e-08	1.05331e-07	5.72505e-07	-9.31916e-08	4.79314e-07	8.85791e-07	2.94055e-07	1.17985e-06	4.80245e-07	4.39392e-08	5.24184e-07	1.32813e-07	-1.29493e-08	1.19863e-07
7.078	2.53137e-07	-6.48773e-08	1.88260e-07	1.70211e-06	4.99981e-07	2.20209e-06	7.21455e-08	-2.72779e-08	4.48676e-08	1.38902e-07	-3.31509e-08	1.05752e-07	5.74528e-07	-9.35209e-08	4.81007e-07	8.89056e-07	2.94761e-07	1.18382e-06	4.82773e-07	4.40512e-08	5.26824e-07	1.34878e-07	-1.31506e-08	1.21727e-07
7.102	2.53997e-07	-6.50975e-08	1.88899e-07	1.70694e-06	5.01597e-07	2.20854e-06	7.27898e-08	-2.75215e-08	4.52683e-08	1.39454e-07	-3.32826e-08	1.06172e-07	5.76549e-07	-9.38499e-08	4.82699e-07	8.92317e-07	2.95463e-07	1.18778e-06	4.85303e-07	4.41628e-08	5.29466e-07	1.36952e-07	-1.33529e-08	1.23599e-07
7.127	2.54854e-07	-6.53173e-08	1.89537e-07	1.71175e-06	5.03210e-07	2.21496e-06	7.34357e-08	-2.77658e-08	4.56700e-08	1.40005e-07	-3.34140e-08	1.06591e-07	5.78568e-07	-9.41785e-08	4.84389e-07	8.95574e-07	2.96162e-07	1.19174e-06	4.87834e-07	4.42740e-08	5.32108e-07	1.39036e-07	-1.35560e-08	1.25480e-07
7.152	2.55709e-07	-6.55365e-08	1.90173e-07	1.71655e-06	5.04820e-07	2.22137e-06	7.40833e-08	-2.80106e-08	4.60727e-08	1.40555e-07	-3.35453e-08	1.07010e-07	5.80584e-07	-9.45067e-08	4.86077e-07	8.98826e-07	2.96858e-07	1.19568e-06	4.90367e-07	4.43849e-08	5.34752e-07	1.41128e-07	-1.37601e-08	1.27368e-07
7.176	2.56563e-07	-6.57552e-08	1.90808e-07	1.72133e-06	5.06426e-07	2.22776e-06	7.47325e-08	-2.82561e-08	4.64764e-08	1.41104e-07	-3.36764e-08	1.07428e-07	5.82598e-07	-9.48345e-08	4.87763e-07	9.02075e-07	2.97550e-07	1.19963e-06	4.92901e-07	4.44955e-08	5.37396e-07	1.43230e-07	-1.39650e-08	1.29265e-07
7.201	2.57414e-07	-6.59734e-08	1.91441e-07	1.72610e-06	5.08029e-07	2.23413e-06	7.53833e-08	-2.85021e-08	4.68812e-08	1.41653e-07	-3.38073e-08	1.07845e-07	5.84609e-07	-9.51619e-08	4.89447e-07	9.05319e-07	2.98240e-07	1.20356e-06	4.95436e-07	4.46058e-08	5.40042e-07	1.45342e-07	-1.41708e-08	1.31171e-07
7.225	2.58263e-07	-6.61910e-08	1.92072e-07	1.73086e-06	5.09629e-07	2.24049e-06	7.60356e-08	-2.87488e-08	4.72869e-08	1.42200e-07	-3.39379e-08	1.08262e-07	5.86618e-07	-9.54889e-08	4.91129e-07	9.08558e-07	2.98926e-07	1.20748e-06	4.97972e-07	4.47157e-08	5.42688e-07	1.47462e-07	-1.43776e-08	1.33084e-07
7.250	2.59110e-07	-6.64081e-08	1.92702e-07	1.73560e-06	5.11225e-07	2.24682e-06	7.66895e-08	-2.89960e-08	4.76935e-08	1.42746e-07	-3.40683e-08	1.08678e-07	5.88625e-07	-9.58156e-08	4.92809e-07	9.11793e-07	2.99608e-07	1.21140e-06	5.00510e-07	4.48252e-08	5.45335e-07	1.49591e-07	-1.45852e-08	1.35006e-07
7.274	2.59955e-07	-6.66247e-08	1.93330e-07	1.74032e-06	5.12819e-07	2.25314e-06	7.73449e-08	-2.92438e-08	4.81011e-08	1.43292e-07	-3.41985e-08	1.09093e-07	5.90629e-07	-9.61418e-08	4.94487e-07	9.15024e-07	3.00287e-07	1.21531e-06	5.03048e-07	4.49345e-08	5.47983e-07	1.51729e-07	-1.47936e-08	1.36935e-07
7.299	2.60798e-07	-6.68406e-08	1.93957e-07	1.74503e-06	5.14408e-07	2.25944e-06	7.80018e-08	-2.94922e-08	4.85096e-08	1.43836e-07	-3.43284e-08	1.09508e-07	5.92631e-07	-9.64676e-08	4.96163e-07	9.18250e-07	3.00963e-07	1.21921e-06	5.05587e-07	4.50434e-08	5.50631e-07	1.53876e-07	-1.50030e-08	1.38873e-07
7.324	2.61638e-07	-6.70560e-08	1.94582e-07	1.74972e-06	5.15995e-07	2.26572e-06	7.86602e-08	-2.97411e-08	4.89191e-08	1.44380e-07	-3.44581e-08	1.09922e-07	5.94630e-07	-9.67930e-08	4.97837e-07	9.21471e-07	3.01636e-07	1.22311e-06	5.08128e-07	4.51520e-08	5.53280e-07	1.56032e-07	-1.52132e-08	1.40819e-07
7.348	2.62476e-07	-6.72708e-08	1.95206e-07	1.75440e-06	5.17577e-07	2.27198e-06	7.93199e-08	-2.99906e-08	4.93294e-08	1.44922e-07	-3.45875e-08	1.10335e-07	5.96626e-07	-9.71179e-08	4.99508e-07	9.24688e-07	3.02305e-07	1.22699e-06	5.10669e-07	4.52602e-08	5.55929e-07	1.58197e-07	-1.54242e-08	1.42773e-07
7.373	2.63312e-07	-6.74851e-08	1.95827e-07	1.75906e-06	5.19157e-07	2.27822e-06	7.99811e-08	-3.02405e-08	4.97406e-08	1.45463e-07	-3.47167e-08	1.10747e-07	5.98619e-07	-9.74425e-08	5.01177e-07	9.27899e-07	3.02971e-07	1.23087e-06	5.13210e-07	4.53682e-08	5.58579e-07	1.60370e-07	-1.56361e-08	1.44734e-07
7.397	2.64146e-07	-6.76987e-08	1.96447e-07	1.76371e-06	5.20732e-07	2.28444e-06	8.06436e-08	-3.04910e-08	5.01526e-08	1.46003e-07	-3.48456e-08	1.11158e-07	6.00610e-07	-9.77665e-08	5.02844e-07	9.31106e-07	3.03634e-07	1.23474e-06	5.15753e-07	4.54758e-08	5.61229e-07	1.62552e-07	-1.58489e-08	1.46703e-07
7.422	2.64977e-07	-6.79117e-08	1.97065e-07	1.76834e-06	5.22305e-07	2.29064e-06	8.13075e-08	-3.07421e-08	5.05655e-08	1.46542e-07	-3.49742e-08	1.11568e-07	6.02598e-07	-9.80901e-08	5.04508e-07	9.34308e-07	3.04293e-07	1.23860e-06	5.18296e-07	4.55831e-08	5.63879e-07	1.64743e-07	-1.60625e-08	1.48681e-07
7.447	2.65806e-07	-6.81241e-08	1.97682e-07	1.77295e-06	5.23873e-07	2.29683e-06	8.19727e-08	-3.09936e-08	5.09791e-08	1.47080e-07	-3.51026e-08	1.11978e-07	6.04583e-07	-9.84133e-08	5.06170e-07	9.37504e-07	3.04949e-07	1.24245e-06	5.20840e-07	4.56900e-08	5.66530e-07	1.66942e-07	-1.62769e-08	1.50665e-07
7.471	2.66632e-07	-6.83359e-08	1.98296e-07	1.77755e-06	5.25438e-07	2.30299e-06	8.26392e-08	-3.12455e-08	5.13936e-08	1.47617e-07	-3.52307e-08	1.12386e-07	6.06566e-07	-9.87359e-08	5.07830e-07	9.40696e-07	3.05601e-07	1.24630e-06	5.23384e-07	4.57967e-08	5.69180e-07	1.69150e-07	-1.64922e-08	1.52658e-07
7.496	2.67456e-07	-6.85471e-08	1.98909e-07	1.78213e-06	5.27000e-07	2.30913e-06	8.33069e-08	-3.14980e-08	5.18089e-08	1.48152e-07	-3.53584e-08	1.12794e-07	6.08545e-07	-9.90581e-08	5.09487e-07	9.43882e-07	3.06250e-07	1.25013e-06	5.25928e-07	4.59030e-08	5.71831e-07	1.71367e-07	-1.67083e-08	1.54658e-07
7.520	2.68277e-07	-6.87576e-08	1.99520e-07	1.78670e-06	5.28558e-07	2.31526e-06	8.39758e-08	-3.17509e-08	5.22249e-08	1.48686e-07	-3.54859e-08	1.13200e-07	6.10521e-07	-9.93798e-08	5.11141e-07	9.47063e-07	3.06896e-07	1.25396e-06	5.28473e-07	4.60091e-08	5.74482e-07	1.73591e-07	-1.69252e-08	1.56666e-07
7.545	2.69096e-07	-6.89674e-08	2.00129e-07	1.79125e-06	5.30112e-07	2.32136e-06	8.46460e-08	-3.20043e-08	5.26417e-08	1.49219e-07	-3.56131e-08	1.13606e-07	6.12495e-07	-9.97010e-08	5.12794e-07	9.50239e-07	3.07538e-07	1.25778e-06	5.31018e-07	4.61148e-08	5.77133e-07	1.75824e-07	-1.71429e-08	1.58681e-07
7.569	2.69912e-07	-6.91766e-08	2.00736e-07	1.79578e-06	5.31662e-07	2.32745e-06	8.53173e-08	-3.22581e-08	5.30591e-08	1.49751e-07	-3.57399e-08	1.14011e-07	6.14465e-07	-1.00022e-07	5.14443e-07	9.53409e-07	3.08177e-07	1.26159e-06	5.33564e-07	4.62202e-08	5.79784e-07	1.78066e-07	-1.73615e-08	1.60704e-07
7.594	2.70726e-07	-6.93852e-08	2.01341e-07	1.80030e-06	5.33209e-07	2.33351e-06	8.59897e-08	-3.25124e-08	5.34773e-08	1.50281e-07	-3.58665e-08	1.14414e-07	6.16432e-07	-1.00342e-07	5.16090e-07	9.56574e-07	3.08813e-07	1.26539e-06	5.36110e-07	4.63253e-08	5.82435e-07	1.80315e-07	-1.75808e-08	1.62734e-07
7.619	2.71537e-07	-6.95931e-08	2.01944e-07	1.80480e-06	5.34752e-07	2.33956e-06	8.66632e-08	-3.27670e-08	5.38962e-08	1.50810e-07	-3.59927e-08	1.14817e-07	6.18396e-07	-1.00662e-07	5.17734e-07	9.59733e-07	3.09445e-07	1.26918e-06	5.38655e-07	4.64301e-08	5.85085e-07	1.82573e-07	-1.78009e-08	1.64772e-07
7.643	2.72346e-07	-6.98003e-08	2.02545e-07	1.80929e-06	5.36291e-07	2.34558e-06	8.73378e-08	-3.30221e-08	5.43157e-08	1.51337e-07	-3.61185e-08	1.15218e-07	6.20356e-07	-1.00981e-07	5.19376e-07	9.62887e-07	3.10074e-07	1.27296e-06	5.41201e-07	4.65346e-08	5.87735e-07	1.84839e-07	-1.80218e-08	1.66817e-07
7.668	2.73151e-07	-7.00068e-08	2.03145e-07	1.81376e-06	5.37826e-07	2.35158e-06	8.80135e-08	-3.32775e-08	5.47359e-08	1.51863e-07	-3.62441e-08	1.15619e-07	6.22314e-07	-1.01299e-07	5.21014e-07	9.66035e-07	3.10699e-07	1.27673e-06	5.43747e-07	4.66387e-08	5.90385e-07	1.87113e-07	-1.82435e-08	1.68869e-07
7.692	2.73954e-07	-7.02126e-08	2.03742e-07	1.81821e-06	5.39358e-07	2.35756e-06	8.86901e-08	-3.35334e-08	5.51567e-08	1.52388e-07	-3.63693e-08	1.16018e-07	6.24268e-07	-1.01617e-07	5.22650e-07	9.69177e-07	3.11321e-07	1.28050e-06	5.46292e-07	4.67426e-08	5.93035e-07	1.89395e-07	-1.84660e-08	1.70929e-07
7.717	2.74755e-07	-7.04176e-08	2.04337e-07	1.82264e-06	5.40885e-07	2.36353e-06	8.93677e-08	-3.37896e-08	5.55781e-08	1.52911e-07	-3.64941e-08	1.16416e-07	6.26218e-07	-1.01935e-07	5.24283e-07	9.72314e-07	3.11939e-07	1.28425e-06	5.48838e-07	4.68463e-08	5.95684e-07	1.91684e-07	-1.86893e-08	1.72995e-07
7.741	2.75552e-07	-7.06220e-08	2.04930e-07	1.82706e-06	5.42409e-07	2.36947e-06	9.00463e-08	-3.40462e-08	5.60001e-08	1.53432e-07	-3.66185e-08	1.16814e-07	6.28166e-07	-1.02252e-07	5.25914e-07	9.75444e-07	3.12554e-07	1.28800e-06	5.51383e-07	4.69496e-08	5.98332e-07	1.93982e-07	-1.89133e-08	1.75069e-07
7.766	2.76347e-07	-7.08257e-08	2.05521e-07	1.83146e-06	5.43929e-07	2.37539e-06	9.07258e-08	-3.43031e-08	5.64227e-08	1.53952e-07	-3.67426e-08	1.17209e-07	6.30109e-07	-1.02568e-07	5.27541e-07	9.78569e-07	3.13166e-07	1.29173e-06	5.53928e-07	4.70526e-08	6.00980e-07	1.96287e-07	-1.91381e-08	1.77149e-07
7.791	2.77138e-07	-7.10286e-08	2.06110e-07	1.83584e-06	5.45445e-07	2.38128e-06	9.14061e-08	-3.45603e-08	5.68458e-08	1.54470e-07	-3.68664e-08	1.17604e-07	6.32050e-07	-1.02884e-07	5.29166e-07	9.81687e-07	3.13774e-07	1.29546e-06	5.56472e-07	4.71553e-08	6.03627e-07	1.98601e-07	-1.93636e-08	1.79237e-07
7.815	2.77927e-07	-7.12308e-08	2.06696e-07	1.84020e-06	5.46956e-07	2.38716e-06	9.20873e-08	-3.48179e-08	5.72695e-08	1.54987e-07	-3.69897e-08	1.17998e-07	6.33986e-07	-1.03199e-07	5.30787e-07	9.84800e-07	3.14378e-07	1.29918e-06	5.59016e-07	4.72578e-08	6.06274e-07	2.00921e-07	-1.95899e-08	1.81331e-07
7.840	2.78713e-07	-7.14322e-08	2.07281e-07	1.84455e-06	5.48464e-07	2.39302e-06	9.27694e-08	-3.50757e-08	5.76936e-08	1.55502e-07	-3.71127e-08	1.18390e-07	6.35920e-07	-1.03514e-07	5.32405e-07	9.87906e-07	3.14979e-07	1.30289e-06	5.61560e-07	4.73600e-08	6.08920e-07	2.03250e-07	-1.98169e-08	1.83433e-07
7.864	2.79496e-07	-7.16329e-08	2.07863e-07	1.84888e-06	5.49968e-07	2.39885e-06	9.34522e-08	-3.53339e-08	5.81183e-08	1.56016e-07	-3.72352e-08	1.18781e-07	6.37849e-07	-1.03828e-07	5.34021e-07	9.91006e-07	3.15577e-07	1.30658e-06	5.64103e-07	4.74619e-08	6.11564e-07	2.05586e-07	-2.00447e-08	1.85541e-07
7.889	2.80276e-07	-7.18328e-08	2.08443e-07	1.85320e-06	5.51468e-07	2.40466e-06	9.41357e-08	-3.55924e-08	5.85434e-08	1.56528e-07	-3.73574e-08	1.19170e-07	6.39775e-07	-1.04142e-07	5.35633e-07	9.94100e-07	3.16171e-07	1.31027e-06	5.66645e-07	4.75635e-08	6.14208e-07	2.07929e-07	-2.02732e-08	1.87656e-07
7.913	2.81053e-07	-7.20319e-08	2.09021e-07	1.85749e-06	5.52964e-07	2.41045e-06	9.48200e-08	-3.58511e-08	5.89689e-08	1.57038e-07	-3.74791e-08	1.19559e-07	6.41697e-07	-1.04454e-07	5.37242e-07	9.97187e-07	3.16762e-07	1.31395e-06	5.69187e-07	4.76649e-08	6.16851e-07	2.10280e-07	-2.05024e-08	1.89778e-07
7.938	2.81827e-07	-7.22303e-08	2.09597e-07	1.86177e-06	5.54455e-07	2.41622e-06	9.55050e-08	-3.61101e-08	5.93949e-08	1.57546e-07	-3.76004e-08	1.19946e-07	6.43615e-07	-1.04767e-07	5.38848e-07	1.00027e-06	3.17349e-07	1.31762e-06	5.71727e-07	4.77660e-08	6.19493e-07	2.12638e-07	-2.07323e-08	1.91906e-07
7.963	2.82598e-07	-7.24278e-08	2.10170e-07	1.86603e-06	5.55943e-07	2.42197e-06	9.61906e-08	-3.63693e-08	5.98213e-08	1.58053e-07	-3.77213e-08	1.20331e-07	6.45529e-07	-1.05078e-07	5.40451e-07	1.00334e-06	3.17933e-07	1.32128e-06	5.74267e-07	4.78669e-08	6.22134e-07	2.15004e-07	-2.09629e-08	1.94041e-07
7.987	2.83366e-07	-7.26246e-08	2.10741e-07	1.87027e-06	5.57426e-07	2.42769e-06	9.68769e-08	-3.66288e-08	6.02481e-08	1.58557e-07	-3.78418e-08	1.20716e-07	6.47439e-07	-1.05389e-07	5.42050e-07	1.00641e-06	3.18514e-07	1.32492e-06	5.76806e-07	4.79674e-08	6.24774e-07	2.17377e-07	-2.11943e-08	1.96182e-07
8.012	2.84130e-07	-7.28205e-08	2.11310e-07	1.87449e-06	5.58905e-07	2.43340e-06	9.75637e-08	-3.68885e-08	6.06752e-08	1.59060e-07	-3.79618e-08	1.21098e-07	6.49346e-07	-1.05700e-07	5.43646e-07	1.00947e-06	3.19091e-07	1.32856e-06	5.79345e-07	4.80678e-08	6.27412e-07	2.19756e-07	-2.14263e-08	1.98330e-07
8.036	2.84891e-07	-7.30156e-08	2.11876e-07	1.87870e-06	5.60380e-07	2.43908e-06	9.82511e-08	-3.71484e-08	6.11027e-08	1.59561e-07	-3.80814e-08	1.21480e-07	6.51248e-07	-1.06009e-07	5.45239e-07	1.01253e-06	3.19664e-07	1.33219e-06	5.81882e-07	4.81679e-08	6.30050e-07	2.22143e-07	-2.16590e-08	2.00484e-07
8.061	2.85649e-07	-7.32099e-08	2.12440e-07	1.88288e-06	5.61851e-07	2.44473e-06	9.89390e-08	-3.74084e-08	6.15305e-08	1.60060e-07	-3.82005e-08	1.21860e-07	6.53147e-07	-1.06318e-07	5.46828e-07	1.01558e-06	3.20234e-07	1.33581e-06	5.84418e-07	4.82677e-08	6.32685e-07	2.24537e-07	-2.18924e-08	2.02645e-07
8.086	2.86404e-07	-7.34034e-08	2.13001e-07	1.88705e-06	5.63317e-07	2.45037e-06	9.96274e-08	-3.76687e-08	6.19587e-08	1.60558e-07	-3.83191e-08	1.22238e-07	6.55041e-07	-1.06627e-07	5.48414e-07	1.01862e-06	3.20800e-07	1.33942e-06	5.86952e-07	4.83673e-08	6.35320e-07	2.26938e-07	-2.21265e-08	2.04812e-07
8.110	2.87156e-07	-7.35960e-08	2.13560e-07	1.89120e-06	5.64779e-07	2.45598e-06	1.00316e-07	-3.79292e-08	6.23870e-08	1.61053e-07	-3.84373e-08	1.22615e-07	6.56931e-07	-1.06934e-07	5.49997e-07	1.02165e-06	3.21363e-07	1.34301e-06	5.89486e-07	4.84666e-08	6.37953e-07	2.29346e-07	-2.23613e-08	2.06984e-07
8.135	2.87904e-07	-7.37878e-08	2.14116e-07	1.89533e-06	5.66237e-07	2.46157e-06	1.01005e-07	-3.81898e-08	6.28157e-08	1.61546e-07	-3.85551e-08	1.22991e-07	6.58817e-07	-1.07241e-07	5.51576e-07	1.02468e-06	3.21923e-07	1.34660e-06	5.92018e-07	4.85657e-08	6.40584e-07	2.31760e-07	-2.25967e-08	2.09164e-07
8.159	2.88649e-07	-7.39787e-08	2.14670e-07	1.89945e-06	5.67691e-07	2.46714e-06	1.01695e-07	-3.84505e-08	6.32446e-08	1.62037e-07	-3.86723e-08	1.23365e-07	6.60699e-07	-1.07548e-07	5.53151e-07	1.02770e-06	3.22479e-07	1.35018e-06	5.94549e-07	4.86646e-08	6.43214e-07	2.34182e-07	-2.28328e-08	2.11349e-07
8.184	2.89390e-07	-7.41687e-08	2.15222e-07	1.90354e-06	5.69140e-07	2.47268e-06	1.02385e-07	-3.87114e-08	6.36737e-08	1.62526e-07	-3.87890e-08	1.23737e-07	6.62576e-07	-1.07853e-07	5.54723e-07	1.03071e-06	3.23032e-07	1.35374e-06	5.97079e-07	4.87633e-08	6.45842e-07	2.36609e-07	-2.30695e-08	2.13540e-07
8.208	2.90129e-07	-7.43579e-08	2.15771e-07	1.90762e-06	5.70585e-07	2.47820e-06	1.03075e-07	-3.89724e-08	6.41030e-08	1.63013e-07	-3.89053e-08	1.24108e-07	6.64449e-07	-1.08158e-07	5.56291e-07	1.03372e-06	3.23581e-07	1.35730e-06	5.99607e-07	4.88617e-08	6.48468e-07	2.39044e-07	-2.33068e-08	2.15737e-07
8.233	2.90863e-07	-7.45461e-08	2.16317e-07	1.91167e-06	5.72025e-07	2.48370e-06	1.03766e-07	-3.92335e-08	6.45325e-08	1.63498e-07	-3.90210e-08	1.24477e-07	6.66318e-07	-1.08462e-07	5.57855e-07	1.03672e-06	3.24126e-07	1.36084e-06	6.02133e-07	4.89599e-08	6.51093e-07	2.41485e-07	-2.35448e-08	2.17940e-07
8.258	2.91594e-07	-7.47335e-08	2.16861e-07	1.91571e-06	5.73461e-07	2.48917e-06	1.04457e-07	-3.94947e-08	6.49621e-08	1.63981e-07	-3.91363e-08	1.24845e-07	6.68182e-07	-1.08766e-07	5.59416e-07	1.03971e-06	3.24668e-07	1.36438e-06	6.04658e-07	4.90579e-08	6.53716e-07	2.43932e-07	-2.37835e-08	2.20149e-07
8.282	2.92322e-07	-7.49200e-08	2.17402e-07	1.91973e-06	5.74893e-07	2.49462e-06	1.05148e-07	-3.97560e-08	6.53918e-08	1.64462e-07	-3.92510e-08	1.25211e-07	6.70042e-07	-1.09068e-07	5.60973e-07	1.04269e-06	3.25207e-07	1.36790e-06	6.07181e-07	4.91557e-08	6.56337e-07	2.46386e-07	-2.40227e-08	2.22364e-07
8.307	2.93046e-07	-7.51055e-08	2.17940e-07	1.92373e-06	5.76320e-07	2.50005e-06	1.05839e-07	-4.00173e-08	6.58217e-08	1.64940e-07	-3.93651e-08	1.25575e-07	6.71897e-07	-1.09370e-07	5.62526e-07	1.04567e-06	3.25742e-07	1.37141e-06	6.09702e-07	4.92533e-08	6.58956e-07	2.48846e-07	-2.42626e-08	2.24584e-07
8.331	2.93766e-07	-7.52902e-08	2.18476e-07	1.92771e-06	5.77743e-07	2.50545e-06	1.06530e-07	-4.02787e-08	6.62516e-08	1.65416e-07	-3.94788e-08	1.25938e-07	6.73747e-07	-1.09672e-07	5.64076e-07	1.04864e-06	3.26274e-07	1.37491e-06	6.12222e-07	4.93507e-08	6.61572e-07	2.51313e-07	-2.45031e-08	2.26810e-07
8.356	2.94483e-07	-7.54739e-08	2.19009e-07	1.93167e-06	5.79161e-07	2.51083e-06	1.07222e-07	-4.05401e-08	6.66816e-08	1.65890e-07	-3.95919e-08	1.26299e-07	6.75593e-07	-1.09972e-07	5.65621e-07	1.05160e-06	3.26802e-07	1.37840e-06	6.14739e-07	4.94478e-08	6.64187e-07	2.53785e-07	-2.47441e-08	2.29041e-07
8.380	2.95196e-07	-7.56566e-08	2.19539e-07	1.93561e-06	5.80574e-07	2.51619e-06	1.07913e-07	-4.08016e-08	6.71117e-08	1.66362e-07	-3.97045e-08	1.26658e-07	6.77435e-07	-1.10272e-07	5.67163e-07	1.05456e-06	3.27326e-07	1.38188e-06	6.17255e-07	4.95448e-08	6.66800e-07	2.56264e-07	-2.49858e-08	2.31278e-07
8.405	2.95905e-07	-7.58385e-08	2.20067e-07	1.93954e-06	5.81983e-07	2.52152e-06	1.08605e-07	-4.10631e-08	6.75418e-08	1.66831e-07	-3.98165e-08	1.27015e-07	6.79271e-07	-1.10571e-07	5.68700e-07	1.05750e-06	3.27848e-07	1.38535e-06	6.19769e-07	4.96416e-08	6.69410e-07	2.58748e-07	-2.52280e-08	2.33520e-07
8.430	2.96611e-07	-7.60193e-08	2.20592e-07	1.94344e-06	5.83388e-07	2.52683e-06	1.09296e-07	-4.13245e-08	6.79718e-08	1.67298e-07	-3.99279e-08	1.27370e-07	6.81103e-07	-1.10869e-07	5.70234e-07	1.06044e-06	3.28365e-07	1.38881e-06	6.22280e-07	4.97382e-08	6.72018e-07	2.61239e-07	-2.54709e-08	2.35768e-07
8.454	2.97313e-07	-7.61992e-08	2.21114e-07	1.94732e-06	5.84788e-07	2.53211e-06	1.09988e-07	-4.15860e-08	6.84019e-08	1.67763e-07	-4.00387e-08	1.27724e-07	6.82930e-07	-1.11166e-07	5.71763e-07	1.06337e-06	3.28880e-07	1.39225e-06	6.24790e-07	4.98347e-08	6.74624e-07	2.63735e-07	-2.57143e-08	2.38021e-07
8.479	2.98011e-07	-7.63781e-08	2.21633e-07	1.95119e-06	5.86183e-07	2.53737e-06	1.10679e-07	-4.18474e-08	6.88318e-08	1.68225e-07	-4.01490e-08	1.28076e-07	6.84752e-07	-1.11463e-07	5.73289e-07	1.06630e-06	3.29390e-07	1.39569e-06	6.27297e-07	4.99309e-08	6.77228e-07	2.66238e-07	-2.59582e-08	2.40279e-07
8.503	2.98705e-07	-7.65561e-08	2.22149e-07	1.95503e-06	5.87574e-07	2.54260e-06	1.11370e-07	-4.21088e-08	6.92617e-08	1.68684e-07	-4.02587e-08	1.28426e-07	6.86569e-07	-1.11759e-07	5.74810e-07	1.06921e-06	3.29898e-07	1.39911e-06	6.29802e-07	5.00270e-08	6.79829e-07	2.68745e-07	-2.62028e-08	2.42543e-07
8.528	2.99396e-07	-7.67330e-08	2.22663e-07	1.95885e-06	5.88960e-07	2.54781e-06	1.12062e-07	-4.23701e-08	6.96916e-08	1.69142e-07	-4.03678e-08	1.28774e-07	6.88381e-07	-1.12054e-07	5.76327e-07	1.07212e-06	3.30401e-07	1.40252e-06	6.32304e-07	5.01229e-08	6.82427e-07	2.71259e-07	-2.64478e-08	2.44811e-07
8.552	3.00082e-07	-7.69090e-08	2.23173e-07	1.96266e-06	5.90341e-07	2.55300e-06	1.12753e-07	-4.26313e-08	7.01213e-08	1.69596e-07	-4.04763e-08	1.29120e-07	6.90188e-07	-1.12348e-07	5.77840e-07	1.07502e-06	3.30902e-07	1.40592e-06	6.34804e-07	5.02187e-08	6.85023e-07	2.73778e-07	-2.66934e-08	2.47085e-07
8.577	3.00765e-07	-7.70839e-08	2.23681e-07	1.96644e-06	5.91717e-07	2.55816e-06	1.13443e-07	-4.28925e-08	7.05508e-08	1.70048e-07	-4.05842e-08	1.29464e-07	6.91990e-07	-1.12641e-07	5.79349e-07	1.07791e-06	3.31398e-07	1.40931e-06	6.37302e-07	5.03143e-08	6.87616e-07	2.76303e-07	-2.69396e-08	2.49363e-07
8.602	3.01444e-07	-7.72579e-08	2.24186e-07	1.97021e-06	5.93089e-07	2.56329e-06	1.14134e-07	-4.31535e-08	7.09802e-08	1.70498e-07	-4.06915e-08	1.29806e-07	6.93787e-07	-1.12934e-07	5.80854e-07	1.08080e-06	3.31892e-07	1.41269e-06	6.39797e-07	5.04098e-08	6.90207e-07	2.78833e-07	-2.71862e-08	2.51646e-07
8.626	3.02118e-07	-7.74308e-08	2.24688e-07	1.97395e-06	5.94456e-07	2.56841e-06	1.14824e-07	-4.34145e-08	7.14094e-08	1.70945e-07	-4.07981e-08	1.30146e-07	6.95579e-07	-1.13225e-07	5.82354e-07	1.08367e-06	3.32382e-07	1.41606e-06	6.42289e-07	5.05051e-08	6.92794e-07	2.81368e-07	-2.74334e-08	2.53934e-07
8.651	3.02789e-07	-7.76026e-08	2.25186e-07	1.97767e-06	5.95819e-07	2.57349e-06	1.15514e-07	-4.36753e-08	7.18384e-08	1.71389e-07	-4.09042e-08	1.30485e-07	6.97366e-07	-1.13516e-07	5.83850e-07	1.08654e-06	3.32868e-07	1.41941e-06	6.44779e-07	5.06002e-08	6.95379e-07	2.83908e-07	-2.76811e-08	2.56227e-07
8.675	3.03455e-07	-7.77735e-08	2.25682e-07	1.98137e-06	5.97176e-07	2.57855e-06	1.16203e-07	-4.39359e-08	7.22672e-08	1.71830e-07	-4.10095e-08	1.30821e-07	6.99147e-07	-1.13806e-07	5.85341e-07	1.08940e-06	3.33351e-07	1.42275e-06	6.47266e-07	5.06953e-08	6.97962e-07	2.86454e-07	-2.79293e-08	2.58525e-07
8.700	3.04118e-07	-7.79432e-08	2.26175e-07	1.98506e-06	5.98529e-07	2.58359e-06	1.16892e-07	-4.41965e-08	7.26957e-08	1.72269e-07	-4.11143e-08	1.31155e-07	7.00923e-07	-1.14095e-07	5.86828e-07	1.09225e-06	3.33830e-07	1.42608e-06	6.49751e-07	5.07902e-08	7.00541e-07	2.89005e-07	-2.81780e-08	2.60827e-07
8.724	3.04776e-07	-7.81120e-08	2.26664e-07	1.98872e-06	5.99877e-07	2.58860e-06	1.17581e-07	-4.44568e-08	7.31239e-08	1.72705e-07	-4.12183e-08	1.31487e-07	7.02694e-07	-1.14384e-07	5.88310e-07	1.09509e-06	3.34306e-07	1.42940e-06	6.52232e-07	5.08850e-08	7.03117e-07	2.91561e-07	-2.84272e-08	2.63133e-07
8.749	3.05430e-07	-7.82796e-08	2.27151e-07	1.99236e-06	6.01220e-07	2.59358e-06	1.18269e-07	-4.47170e-08	7.35518e-08	1.73139e-07	-4.13218e-08	1.31817e-07	7.04459e-07	-1.14671e-07	5.89788e-07	1.09793e-06	3.34779e-07	1.43271e-06	6.54710e-07	5.09796e-08	7.05690e-07	2.94121e-07	-2.86769e-08	2.65444e-07
8.774	3.06080e-07	-7.84462e-08	2.27634e-07	1.99598e-06	6.02558e-07	2.59854e-06	1.18956e-07	-4.49769e-08	7.39794e-08	1.73569e-07	-4.14245e-08	1.32145e-07	7.06219e-07	-1.14957e-07	5.91262e-07	1.10075e-06	3.35248e-07	1.43600e-06	6.57186e-07	5.10742e-08	7.08260e-07	2.96687e-07	-2.89271e-08	2.67760e-07
8.798	3.06726e-07	-7.86117e-08	2.28114e-07	1.99958e-06	6.03891e-07	2.60347e-06	1.19643e-07	-4.52367e-08	7.44066e-08	1.73997e-07	-4.15266e-08	1.32470e-07	7.07973e-07	-1.15243e-07	5.92730e-07	1.10357e-06	3.35714e-07	1.43928e-06	6.59658e-07	5.11686e-08	7.10827e-07	2.99257e-07	-2.91777e-08	2.70080e-07
8.823	3.07367e-07	-7.87761e-08	2.28591e-07	2.00316e-06	6.05220e-07	2.60838e-06	1.20330e-07	-4.54962e-08	7.48335e-08	1.74421e-07	-4.16279e-08	1.32794e-07	7.09722e-07	-1.15528e-07	5.94194e-07	1.10638e-06	3.36176e-07	1.44256e-06	6.62128e-07	5.12630e-08	7.13391e-07	3.01832e-07	-2.94287e-08	2.72404e-07
8.847	3.08005e-07	-7.89394e-08	2.29065e-07	2.00672e-06	6.06543e-07	2.61326e-06	1.21015e-07	-4.57555e-08	7.52600e-08	1.74843e-07	-4.17286e-08	1.33115e-07	7.11465e-07	-1.15811e-07	5.95654e-07	1.10918e-06	3.36635e-07	1.44581e-06	6.64594e-07	5.13572e-08	7.15951e-07	3.04412e-07	-2.96803e-08	2.74732e-07
8.872	3.08637e-07	-7.91015e-08	2.29536e-07	2.01026e-06	6.07862e-07	2.61812e-06	1.21701e-07	-4.60145e-08	7.56860e-08	1.75262e-07	-4.18286e-08	1.33434e-07	7.13203e-07	-1.16094e-07	5.97109e-07	1.11197e-06	3.37090e-07	1.44906e-06	6.67057e-07	5.14513e-08	7.18508e-07	3.06996e-07	-2.99322e-08	2.77064e-07
8.897	3.09266e-07	-7.92626e-08	2.30003e-07	2.01377e-06	6.09175e-07	2.62295e-06	1.22385e-07	-4.62732e-08	7.61116e-08	1.75678e-07	-4.19279e-08	1.33750e-07	7.14935e-07	-1.16376e-07	5.98559e-07	1.11475e-06	3.37542e-07	1.45229e-06	6.69516e-07	5.15454e-08	7.21062e-07	3.09585e-07	-3.01846e-08	2.79400e-07
8.921	3.09890e-07	-7.94225e-08	2.30467e-07	2.01727e-06	6.10484e-07	2.62775e-06	1.23068e-07	-4.65317e-08	7.65367e-08	1.76091e-07	-4.20264e-08	1.34065e-07	7.16661e-07	-1.16657e-07	6.00004e-07	1.11753e-06	3.37990e-07	1.45552e-06	6.71972e-07	5.16394e-08	7.23612e-07	3.12178e-07	-3.04374e-08	2.81740e-07
8.946	3.10509e-07	-7.95813e-08	2.30928e-07	2.02074e-06	6.11788e-07	2.63253e-06	1.23751e-07	-4.67899e-08	7.69614e-08	1.76501e-07	-4.21243e-08	1.34377e-07	7.18381e-07	-1.16937e-07	6.01444e-07	1.12029e-06	3.38435e-07	1.45873e-06	6.74425e-07	5.17333e-08	7.26158e-07	3.14775e-07	-3.06907e-08	2.84085e-07
8.970	3.11125e-07	-7.97390e-08	2.31386e-07	2.02419e-06	6.13086e-07	2.63728e-06	1.24433e-07	-4.70477e-08	7.73855e-08	1.76908e-07	-4.22214e-08	1.34687e-07	7.20096e-07	-1.17216e-07	6.02879e-07	1.12305e-06	3.38877e-07	1.46192e-06	6.76874e-07	5.18271e-08	7.28702e-07	3.17377e-07	-3.09443e-08	2.86432e-07
8.995	3.11735e-07	-7.98955e-08	2.31840e-07	2.02763e-06	6.14380e-07	2.64201e-06	1.25114e-07	-4.73052e-08	7.78090e-08	1.77312e-07	-4.23177e-08	1.34994e-07	7.21804e-07	-1.17494e-07	6.04310e-07	1.12579e-06	3.39315e-07	1.46511e-06	6.79320e-07	5.19209e-08	7.31241e-07	3.19982e-07	-3.11984e-08	2.88784e-07
9.019	3.12341e-07	-8.00508e-08	2.32290e-07	2.03104e-06	6.15668e-07	2.64670e-06	1.25794e-07	-4.75624e-08	7.82320e-08	1.77712e-07	-4.24133e-08	1.35299e-07	7.23507e-07	-1.17771e-07	6.05735e-07	1.12853e-06	3.39750e-07	1.46828e-06	6.81762e-07	5.20146e-08	7.33777e-07	3.22592e-07	-3.14528e-08	2.91139e-07
9.044	3.12943e-07	-8.02050e-08	2.32738e-07	2.03443e-06	6.16952e-07	2.65138e-06	1.26474e-07	-4.78192e-08	7.86545e-08	1.78110e-07	-4.25082e-08	1.35602e-07	7.25204e-07	-1.18048e-07	6.07156e-07	1.13126e-06	3.40181e-07	1.47144e-06	6.84201e-07	5.21083e-08	7.36309e-07	3.25206e-07	-3.17076e-08	2.93498e-07
9.069	3.13540e-07	-8.03580e-08	2.33182e-07	2.03779e-06	6.18230e-07	2.65602e-06	1.27152e-07	-4.80756e-08	7.90762e-08	1.78504e-07	-4.26023e-08	1.35902e-07	7.26894e-07	-1.18323e-07	6.08571e-07	1.13398e-06	3.40609e-07	1.47459e-06	6.86635e-07	5.22019e-08	7.38837e-07	3.27823e-07	-3.19629e-08	2.95860e-07
9.093	3.14132e-07	-8.05098e-08	2.33622e-07	2.04114e-06	6.19503e-07	2.66064e-06	1.27829e-07	-4.83317e-08	7.94974e-08	1.78895e-07	-4.26956e-08	1.36199e-07	7.28579e-07	-1.18597e-07	6.09982e-07	1.13669e-06	3.41034e-07	1.47772e-06	6.89066e-07	5.22955e-08	7.41362e-07	3.30445e-07	-3.22184e-08	2.98226e-07
9.118	3.14720e-07	-8.06604e-08	2.34059e-07	2.04446e-06	6.20771e-07	2.66523e-06	1.28505e-07	-4.85873e-08	7.99179e-08	1.79283e-07	-4.27882e-08	1.36495e-07	7.30258e-07	-1.18870e-07	6.11387e-07	1.13939e-06	3.41455e-07	1.48085e-06	6.91493e-07	5.23891e-08	7.43882e-07	3.33070e-07	-3.24744e-08	3.00595e-07
9.142	3.15303e-07	-8.08098e-08	2.34493e-07	2.04776e-06	6.22034e-07	2.66980e-06	1.29180e-07	-4.88425e-08	8.03377e-08	1.79667e-07	-4.28799e-08	1.36787e-07	7.31930e-07	-1.19143e-07	6.12787e-07	1.14208e-06	3.41873e-07	1.48396e-06	6.93916e-07	5.24826e-08	7.46399e-07	3.35698e-07	-3.27307e-08	3.02968e-07
9.167	3.15881e-07	-8.09580e-08	2.34923e-07	2.05104e-06	6.23292e-07	2.67434e-06	1.29854e-07	-4.90973e-08	8.07568e-08	1.80048e-07	-4.29709e-08	1.37078e-07	7.33596e-07	-1.19414e-07	6.14182e-07	1.14477e-06	3.42288e-07	1.48705e-06	6.96335e-07	5.25761e-08	7.48911e-07	3.38330e-07	-3.29873e-08	3.05343e-07
9.191	3.16454e-07	-8.11050e-08	2.35349e-07	2.05430e-06	6.24545e-07	2.67885e-06	1.30527e-07	-4.93517e-08	8.11751e-08	1.80426e-07	-4.30610e-08	1.37365e-07	7.35256e-07	-1.19684e-07	6.15572e-07	1.14744e-06	3.42699e-07	1.49014e-06	6.98750e-07	5.26696e-08	7.51420e-07	3.40966e-07	-3.32443e-08	3.07722e-07
9.216	3.17023e-07	-8.12507e-08	2.35772e-07	2.05754e-06	6.25792e-07	2.68333e-06	1.31198e-07	-4.96055e-08	8.15927e-08	1.80801e-07	-4.31504e-08	1.37650e-07	7.36910e-07	-1.19953e-07	6.16957e-07	1.15010e-06	3.43106e-07	1.49321e-06	7.01161e-07	5.27631e-08	7.53924e-07	3.43605e-07	-3.35016e-08	3.10104e-07
9.241	3.17587e-07	-8.13952e-08	2.36192e-07	2.06075e-06	6.27034e-07	2.68779e-06	1.31868e-07	-4.98589e-08	8.20095e-08	1.81172e-07	-4.32389e-08	1.37933e-07	7.38557e-07	-1.20221e-07	6.18336e-07	1.15276e-06	3.43511e-07	1.49627e-06	7.03568e-07	5.28565e-08	7.56424e-07	3.46247e-07	-3.37592e-08	3.12488e-07
9.265	3.18146e-07	-8.15385e-08	2.36607e-07	2.06395e-06	6.28271e-07	2.69222e-06	1.32537e-07	-5.01118e-08	8.24255e-08	1.81539e-07	-4.33266e-08	1.38212e-07	7.40198e-07	-1.20488e-07	6.19710e-07	1.15540e-06	3.43912e-07	1.49931e-06	7.05970e-07	5.29500e-08	7.58920e-07	3.48893e-07	-3.40172e-08	3.14876e-07
9.290	3.18700e-07	-8.16805e-08	2.37019e-07	2.06712e-06	6.29503e-07	2.69662e-06	1.33205e-07	-5.03642e-08	8.28406e-08	1.81903e-07	-4.34135e-08	1.38490e-07	7.41833e-07	-1.20755e-07	6.21078e-07	1.15804e-06	3.44309e-07	1.50235e-06	7.08368e-07	5.30435e-08	7.61412e-07	3.51542e-07	-3.42754e-08	3.17266e-07
9.314	3.19249e-07	-8.18212e-08	2.37428e-07	2.07027e-06	6.30729e-07	2.70100e-06	1.33871e-07	-5.06161e-08	8.32549e-08	1.82264e-07	-4.34995e-08	1.38764e-07	7.43461e-07	-1.21020e-07	6.22441e-07	1.16066e-06	3.44704e-07	1.50537e-06	7.10762e-07	5.31370e-08	7.63899e-07	3.54193e-07	-3.45340e-08	3.19659e-07
9.339	3.19793e-07	-8.19607e-08	2.37832e-07	2.07339e-06	6.31951e-07	2.70534e-06	1.34536e-07	-5.08674e-08	8.36683e-08	1.82620e-07	-4.35847e-08	1.39036e-07	7.45082e-07	-1.21283e-07	6.23799e-07	1.16328e-06	3.45095e-07	1.50837e-06	7.13152e-07	5.32306e-08	7.66382e-07	3.56848e-07	-3.47928e-08	3.22055e-07
9.363	3.20332e-07	-8.20989e-08	2.38233e-07	2.07650e-06	6.33167e-07	2.70966e-06	1.35199e-07	-5.11182e-08	8.40808e-08	1.82974e-07	-4.36691e-08	1.39305e-07	7.46697e-07	-1.21546e-07	6.25151e-07	1.16589e-06	3.45482e-07	1.51137e-06	7.15536e-07	5.33241e-08	7.68861e-07	3.59506e-07	-3.50519e-08	3.24454e-07
9.388	3.20867e-07	-8.22358e-08	2.38631e-07	2.07958e-06	6.34377e-07	2.71395e-06	1.35861e-07	-5.13684e-08	8.44923e-08	1.83323e-07	-4.37525e-08	1.39571e-07	7.48306e-07	-1.21808e-07	6.26497e-07	1.16848e-06	3.45867e-07	1.51435e-06	7.17917e-07	5.34177e-08	7.71335e-07	3.62166e-07	-3.53113e-08	3.26855e-07
9.413	3.21396e-07	-8.23714e-08	2.39024e-07	2.08264e-06	6.35583e-07	2.71822e-06	1.36521e-07	-5.16180e-08	8.49029e-08	1.83670e-07	-4.38351e-08	1.39834e-07	7.49907e-07	-1.22069e-07	6.27838e-07	1.17107e-06	3.46248e-07	1.51732e-06	7.20293e-07	5.35114e-08	7.73804e-07	3.64829e-07	-3.55709e-08	3.29258e-07
9.437	3.21920e-07	-8.25057e-08	2.39414e-07	2.08567e-06	6.36783e-07	2.72245e-06	1.37180e-07	-5.18670e-08	8.53125e-08	1.84012e-07	-4.39168e-08	1.40095e-07	7.51502e-07	-1.22329e-07	6.29174e-07	1.17365e-06	3.46626e-07	1.52027e-06	7.22664e-07	5.36050e-08	7.76269e-07	3.67494e-07	-3.58308e-08	3.31664e-07
9.462	3.22439e-07	-8.26387e-08	2.39800e-07	2.08869e-06	6.37977e-07	2.72666e-06	1.37836e-07	-5.21154e-08	8.57211e-08	1.84351e-07	-4.39977e-08	1.40353e-07	7.53091e-07	-1.22587e-07	6.30504e-07	1.17621e-06	3.47000e-07	1.52321e-06	7.25030e-07	5.36988e-08	7.78729e-07	3.70162e-07	-3.60909e-08	3.34072e-07
9.486	3.22952e-07	-8.27704e-08	2.40182e-07	2.09168e-06	6.39166e-07	2.73084e-06	1.38492e-07	-5.23632e-08	8.61286e-08	1.84685e-07	-4.40776e-08	1.40608e-07	7.54672e-07	-1.22844e-07	6.31828e-07	1.17877e-06	3.47371e-07	1.52614e-06	7.27392e-07	5.37926e-08	7.81184e-07	3.72833e-07	-3.63513e-08	3.36482e-07
9.511	3.23461e-07	-8.29007e-08	2.40560e-07	2.09465e-06	6.40350e-07	2.73500e-06	1.39145e-07	-5.26103e-08	8.65351e-08	1.85017e-07	-4.41566e-08	1.40860e-07	7.56247e-07	-1.23101e-07	6.33146e-07	1.18132e-06	3.47739e-07	1.52906e-06	7.29749e-07	5.38865e-08	7.83635e-07	3.75506e-07	-3.66119e-08	3.38894e-07
9.535	3.23964e-07	-8.30298e-08	2.40935e-07	2.09759e-06	6.41529e-07	2.73912e-06	1.39797e-07	-5.28568e-08	8.69405e-08	1.85344e-07	-4.42347e-08	1.41109e-07	7.57815e-07	-1.23356e-07	6.34459e-07	1.18385e-06	3.48104e-07	1.53196e-06	7.32100e-07	5.39804e-08	7.86081e-07	3.78181e-07	-3.68727e-08	3.41308e-07
9.560	3.24462e-07	-8.31574e-08	2.41305e-07	2.10052e-06	6.42702e-07	2.74322e-06	1.40447e-07	-5.31026e-08	8.73447e-08	1.85667e-07	-4.43119e-08	1.41355e-07	7.59375e-07	-1.23610e-07	6.35765e-07	1.18638e-06	3.48465e-07	1.53484e-06	7.34447e-07	5.40745e-08	7.88522e-07	3.80858e-07	-3.71338e-08	3.43724e-07
9.585	3.24955e-07	-8.32837e-08	2.41672e-07	2.10342e-06	6.43870e-07	2.74729e-06	1.41096e-07	-5.33477e-08	8.77479e-08	1.85987e-07	-4.43882e-08	1.41599e-07	7.60929e-07	-1.23863e-07	6.37066e-07	1.18890e-06	3.48824e-07	1.53772e-06	7.36789e-07	5.41686e-08	7.90958e-07	3.83538e-07	-3.73950e-08	3.46143e-07
9.609	3.25443e-07	-8.34087e-08	2.42034e-07	2.10629e-06	6.45032e-07	2.75133e-06	1.41742e-07	-5.35921e-08	8.81498e-08	1.86303e-07	-4.44635e-08	1.41839e-07	7.62476e-07	-1.24115e-07	6.38361e-07	1.19140e-06	3.49178e-07	1.54058e-06	7.39126e-07	5.42628e-08	7.93389e-07	3.86219e-07	-3.76565e-08	3.48563e-07
9.634	3.25925e-07	-8.35323e-08	2.42393e-07	2.10915e-06	6.46189e-07	2.75534e-06	1.42386e-07	-5.38357e-08	8.85506e-08	1.86614e-07	-4.45379e-08	1.42076e-07	7.64016e-07	-1.24366e-07	6.39651e-07	1.19390e-06	3.49530e-07	1.54343e-06	7.41458e-07	5.43571e-08	7.95815e-07	3.88902e-07	-3.79181e-08	3.50984e-07
9.658	3.26402e-07	-8.36545e-08	2.42747e-07	2.11198e-06	6.47340e-07	2.75932e-06	1.43029e-07	-5.40787e-08	8.89502e-08	1.86922e-07	-4.46113e-08	1.42311e-07	7.65549e-07	-1.24615e-07	6.40934e-07	1.19638e-06	3.49879e-07	1.54626e-06	7.43784e-07	5.44515e-08	7.98236e-07	3.91587e-07	-3.81799e-08	3.53408e-07
9.683	3.26873e-07	-8.37753e-08	2.43098e-07	2.11479e-06	6.48486e-07	2.76327e-06	1.43669e-07	-5.43208e-08	8.93485e-08	1.87226e-07	-4.46838e-08	1.42542e-07	7.67075e-07	-1.24863e-07	6.42211e-07	1.19886e-06	3.50224e-07	1.54908e-06	7.46106e-07	5.45461e-08	8.00652e-07	3.94274e-07	-3.84418e-08	3.55832e-07
9.708	3.27339e-07	-8.38947e-08	2.43445e-07	2.11757e-06	6.49626e-07	2.76720e-06	1.44308e-07	-5.45622e-08	8.97456e-08	1.87525e-07	-4.47553e-08	1.42770e-07	7.68593e-07	-1.25111e-07	6.43482e-07	1.20133e-06	3.50566e-07	1.55189e-06	7.48422e-07	5.46407e-08	8.03063e-07	3.96963e-07	-3.87040e-08	3.58259e-07
9.732	3.27800e-07	-8.40128e-08	2.43787e-07	2.12034e-06	6.50761e-07	2.77110e-06	1.44944e-07	-5.48028e-08	9.01414e-08	1.87821e-07	-4.48259e-08	1.42995e-07	7.70104e-07	-1.25357e-07	6.44748e-07	1.20378e-06	3.50905e-07	1.55469e-06	7.50732e-07	5.47355e-08	8.05468e-07	3.99653e-07	-3.89662e-08	3.60686e-07
9.757	3.28255e-07	-8.41294e-08	2.44125e-07	2.12307e-06	6.51891e-07	2.77497e-06	1.45578e-07	-5.50427e-08	9.05358e-08	1.88112e-07	-4.48955e-08	1.43217e-07	7.71608e-07	-1.25601e-07	6.46007e-07	1.20623e-06	3.51240e-07	1.55747e-06	7.53038e-07	5.48305e-08	8.07868e-07	4.02344e-07	-3.92287e-08	3.63116e-07
9.781	3.28704e-07	-8.42446e-08	2.44460e-07	2.12579e-06	6.53014e-07	2.77881e-06	1.46211e-07	-5.52817e-08	9.09289e-08	1.88400e-07	-4.49640e-08	1.43436e-07	7.73105e-07	-1.25845e-07	6.47260e-07	1.20866e-06	3.51573e-07	1.56023e-06	7.55338e-07	5.49255e-08	8.10263e-07	4.05037e-07	-3.94912e-08	3.65546e-07
9.806	3.29148e-07	-8.43584e-08	2.44790e-07	2.12848e-06	6.54133e-07	2.78262e-06	1.46841e-07	-5.55198e-08	9.13207e-08	1.88683e-07	-4.50316e-08	1.43651e-07	7.74594e-07	-1.26087e-07	6.48507e-07	1.21108e-06	3.51902e-07	1.56298e-06	7.57632e-07	5.50208e-08	8.12653e-07	4.07731e-07	-3.97539e-08	3.67977e-07
9.830	3.29587e-07	-8.44707e-08	2.45116e-07	2.13115e-06	6.55246e-07	2.78640e-06	1.47468e-07	-5.57571e-08	9.17110e-08	1.88962e-07	-4.50982e-08	1.43864e-07	7.76076e-07	-1.26329e-07	6.49748e-07	1.21350e-06	3.52229e-07	1.56572e-06	7.59920e-07	5.51161e-08	8.15037e-07	4.10427e-07	-4.00167e-08	3.70410e-07
9.855	3.30019e-07	-8.45816e-08	2.45438e-07	2.13380e-06	6.56353e-07	2.79015e-06	1.48094e-07	-5.59936e-08	9.21000e-08	1.89236e-07	-4.51637e-08	1.44073e-07	7.77551e-07	-1.26569e-07	6.50982e-07	1.21590e-06	3.52552e-07	1.56845e-06	7.62204e-07	5.52117e-08	8.17415e-07	4.13123e-07	-4.02796e-08	3.72843e-07
9.880	3.30446e-07	-8.46911e-08	2.45755e-07	2.13642e-06	6.57455e-07	2.79388e-06	1.48717e-07	-5.62292e-08	9.24875e-08	1.89507e-07	-4.52283e-08	1.44279e-07	7.79018e-07	-1.26807e-07	6.52210e-07	1.21829e-06	3.52872e-07	1.57116e-06	7.64481e-07	5.53074e-08	8.19788e-07	4.15820e-07	-4.05426e-08	3.75278e-07
9.904	3.30868e-07	-8.47991e-08	2.46069e-07	2.13902e-06	6.58551e-07	2.79757e-06	1.49337e-07	-5.64639e-08	9.28735e-08	1.89773e-07	-4.52918e-08	1.44481e-07	7.80478e-07	-1.27045e-07	6.53432e-07	1.22067e-06	3.53188e-07	1.57386e-06	7.66752e-07	5.54033e-08	8.22156e-07	4.18519e-07	-4.08057e-08	3.77713e-07
9.929	3.31284e-07	-8.49056e-08	2.46378e-07	2.14159e-06	6.59641e-07	2.80124e-06	1.49956e-07	-5.66977e-08	9.32580e-08	1.90035e-07	-4.53543e-08	1.44680e-07	7.81930e-07	-1.27281e-07	6.54648e-07	1.22304e-06	3.53502e-07	1.57654e-06	7.69018e-07	5.54994e-08	8.24518e-07	4.21218e-07	-4.10689e-08	3.80149e-07
9.953	3.31694e-07	-8.50107e-08	2.46683e-07	2.14415e-06	6.60726e-07	2.80487e-06	1.50572e-07	-5.69305e-08	9.36410e-08	1.90292e-07	-4.54157e-08	1.44876e-07	7.83374e-07	-1.27517e-07	6.55857e-07	1.22540e-06	3.53813e-07	1.57921e-06	7.71278e-07	5.55956e-08	8.26874e-07	4.23918e-07	-4.13321e-08	3.82586e-07
9.978	3.32098e-07	-8.51143e-08	2.46983e-07	2.14667e-06	6.61805e-07	2.80848e-06	1.51185e-07	-5.71624e-08	9.40225e-08	1.90545e-07	-4.54761e-08	1.45069e-07	7.84811e-07	-1.27750e-07	6.57060e-07	1.22775e-06	3.54120e-07	1.58187e-06	7.73532e-07	5.56921e-08	8.29224e-07	4.26619e-07	-4.15954e-08	3.85023e-07
10.002	3.32496e-07	-8.52164e-08	2.47280e-07	2.14918e-06	6.62879e-07	2.81206e-06	1.51796e-07	-5.73934e-08	9.44024e-08	1.90794e-07	-4.55354e-08	1.45258e-07	7.86240e-07	-1.27983e-07	6.58257e-07	1.23009e-06	3.54425e-07	1.58451e-06	7.75780e-07	5.57888e-08	8.31569e-07	4.29320e-07	-4.18588e-08	3.87461e-07
10.027	3.32889e-07	-8.53170e-08	2.47572e-07	2.15166e-06	6.63947e-07	2.81561e-06	1.52404e-07	-5.76234e-08	9.47807e-08	1.91038e-07	-4.55936e-08	1.45444e-07	7.87661e-07	-1.28214e-07	6.59447e-07	1.23241e-06	3.54726e-07	1.58714e-06	7.78022e-07	5.58857e-08	8.33908e-07	4.32021e-07	-4.21222e-08	3.89899e-07
10.052	3.33275e-07	-8.54161e-08	2.47859e-07	2.15412e-06	6.65010e-07	2.81913e-06	1.53010e-07	-5.78524e-08	9.51574e-08	1.91277e-07	-4.56508e-08	1.45627e-07	7.89075e-07	-1.28445e-07	6.60631e-07	1.23473e-06	3.55024e-07	1.58975e-06	7.80258e-07	5.59828e-08	8.36241e-07	4.34724e-07	-4.23857e-08	3.92338e-07
10.076	3.33656e-07	-8.55137e-08	2.48142e-07	2.15655e-06	6.66066e-07	2.82262e-06	1.53613e-07	-5.80804e-08	9.55324e-08	1.91512e-07	-4.57069e-08	1.45806e-07	7.90481e-07	-1.28673e-07	6.61808e-07	1.23704e-06	3.55319e-07	1.59236e-06	7.82488e-07	5.60801e-08	8.38568e-07	4.37426e-07	-4.26491e-08	3.94777e-07
10.101	3.34031e-07	-8.56098e-08	2.48421e-07	2.15896e-06	6.67117e-07	2.82608e-06	1.54213e-07	-5.83074e-08	9.59057e-08	1.91743e-07	-4.57619e-08	1.45981e-07	7.91879e-07	-1.28901e-07	6.62978e-07	1.23933e-06	3.55612e-07	1.59494e-06	7.84712e-07	5.61777e-08	8.40890e-07	4.40128e-07	-4.29126e-08	3.97216e-07
10.125	3.34400e-07	-8.57043e-08	2.48696e-07	2.16134e-06	6.68163e-07	2.82951e-06	1.54811e-07	-5.85333e-08	9.62774e-08	1.91969e-07	-4.58159e-08	1.46153e-07	7.93269e-07	-1.29127e-07	6.64142e-07	1.24161e-06	3.55901e-07	1.59751e-06	7.86929e-07	5.62755e-08	8.43205e-07	4.42831e-07	-4.31762e-08	3.99655e-07
10.150	3.34763e-07	-8.57973e-08	2.48965e-07	2.16371e-06	6.69203e-07	2.83291e-06	1.55406e-07	-5.87582e-08	9.66473e-08	1.92190e-07	-4.58687e-08	1.46321e-07	7.94652e-07	-1.29352e-07	6.65299e-07	1.24389e-06	3.56187e-07	1.60007e-06	7.89140e-07	5.63736e-08	8.45514e-07	4.45534e-07	-4.34397e-08	4.02094e-07
10.174	3.35120e-07	-8.58888e-08	2.49231e-07	2.16604e-06	6.70237e-07	2.83628e-06	1.55998e-07	-5.89821e-08	9.70155e-08	1.92407e-07	-4.59204e-08	1.46486e-07	7.96026e-07	-1.29576e-07	6.66450e-07	1.24615e-06	3.56470e-07	1.60262e-06	7.91345e-07	5.64719e-08	8.47817e-07	4.48236e-07	-4.37032e-08	4.04533e-07
10.199	3.35471e-07	-8.59787e-08	2.49492e-07	2.16836e-06	6.71265e-07	2.83962e-06	1.56587e-07	-5.92048e-08	9.73819e-08	1.92619e-07	-4.59709e-08	1.46648e-07	7.97393e-07	-1.29798e-07	6.67594e-07	1.24840e-06	3.56751e-07	1.60515e-06	7.93544e-07	5.65704e-08	8.50114e-07	4.50939e-07	-4.39667e-08	4.06972e-07
10.224	3.35815e-07	-8.60671e-08	2.49748e-07	2.17065e-06	6.72288e-07	2.84293e-06	1.57173e-07	-5.94265e-08	9.77465e-08	1.92826e-07	-4.60204e-08	1.46805e-07	7.98751e-07	-1.30020e-07	6.68731e-07	1.25064e-06	3.57028e-07	1.60766e-06	7.95736e-07	5.66693e-08	8.52405e-07	4.53641e-07	-4.42301e-08	4.09411e-07
10.248	3.36154e-07	-8.61539e-08	2.50000e-07	2.17291e-06	6.73305e-07	2.84622e-06	1.57756e-07	-5.96471e-08	9.81093e-08	1.93028e-07	-4.60687e-08	1.46960e-07	8.00101e-07	-1.30239e-07	6.69862e-07	1.25286e-06	3.57302e-07	1.61017e-06	7.97921e-07	5.67684e-08	8.54690e-07	4.56343e-07	-4.44936e-08	4.11850e-07
10.273	3.36487e-07	-8.62392e-08	2.50248e-07	2.17515e-06	6.74316e-07	2.84947e-06	1.58337e-07	-5.98665e-08	9.84702e-08	1.93226e-07	-4.61159e-08	1.47110e-07	8.01444e-07	-1.30458e-07	6.70986e-07	1.25508e-06	3.57573e-07	1.61265e-06	8.00100e-07	5.68678e-08	8.56968e-07	4.59045e-07	-4.47570e-08	4.14288e-07
10.297	3.36813e-07	-8.63229e-08	2.50490e-07	2.17737e-06	6.75322e-07	2.85269e-06	1.58914e-07	-6.00848e-08	9.88293e-08	1.93419e-07	-4.61619e-08	1.47257e-07	8.02778e-07	-1.30675e-07	6.72103e-07	1.25729e-06	3.57842e-07	1.61513e-06	8.02272e-07	5.69675e-08	8.59240e-07	4.61746e-07	-4.50203e-08	4.16725e-07
10.322	3.37134e-07	-8.64049e-08	2.50729e-07	2.17956e-06	6.76321e-07	2.85588e-06	1.59488e-07	-6.03019e-08	9.91864e-08	1.93607e-07	-4.62068e-08	1.47400e-07	8.04104e-07	-1.30891e-07	6.73213e-07	1.25948e-06	3.58107e-07	1.61759e-06	8.04438e-07	5.70675e-08	8.61506e-07	4.64446e-07	-4.52836e-08	4.19162e-07
10.346	3.37448e-07	-8.64854e-08	2.50962e-07	2.18173e-06	6.77315e-07	2.85905e-06	1.60059e-07	-6.05179e-08	9.95416e-08	1.93790e-07	-4.62505e-08	1.47539e-07	8.05421e-07	-1.31105e-07	6.74316e-07	1.26166e-06	3.58370e-07	1.62003e-06	8.06597e-07	5.71678e-08	8.63765e-07	4.67146e-07	-4.55468e-08	4.21599e-07
10.371	3.37755e-07	-8.65643e-08	2.51191e-07	2.18388e-06	6.78304e-07	2.86218e-06	1.60628e-07	-6.07326e-08	9.98949e-08	1.93968e-07	-4.62930e-08	1.47675e-07	8.06731e-07	-1.31319e-07	6.75412e-07	1.26383e-06	3.58629e-07	1.62246e-06	8.08749e-07	5.72684e-08	8.66018e-07	4.69844e-07	-4.58100e-08	4.24034e-07
10.396	3.38057e-07	-8.66416e-08	2.51415e-07	2.18600e-06	6.79286e-07	2.86528e-06	1.61192e-07	-6.09462e-08	1.00246e-07	1.94141e-07	-4.63344e-08	1.47807e-07	8.08032e-07	-1.31530e-07	6.76502e-07	1.26599e-06	3.58886e-07	1.62488e-06	8.10895e-07	5.73694e-08	8.68264e-07	4.72542e-07	-4.60730e-08	4.26469e-07
10.420	3.38352e-07	-8.67173e-08	2.51635e-07	2.18809e-06	6.80263e-07	2.86835e-06	1.61754e-07	-6.11586e-08	1.00595e-07	1.94310e-07	-4.63745e-08	1.47935e-07	8.09325e-07	-1.31741e-07	6.77584e-07	1.26814e-06	3.59140e-07	1.62728e-06	8.13033e-07	5.74706e-08	8.70504e-07	4.75239e-07	-4.63360e-08	4.28903e-07
10.445	3.38641e-07	-8.67914e-08	2.51850e-07	2.19016e-06	6.81234e-07	2.87140e-06	1.62312e-07	-6.13697e-08	1.00943e-07	1.94473e-07	-4.64135e-08	1.48059e-07	8.10610e-07	-1.31950e-07	6.78660e-07	1.27028e-06	3.59391e-07	1.62967e-06	8.15165e-07	5.75722e-08	8.72737e-07	4.77935e-07	-4.65988e-08	4.31336e-07
10.469	3.38924e-07	-8.68638e-08	2.52060e-07	2.19221e-06	6.82199e-07	2.87441e-06	1.62867e-07	-6.15795e-08	1.01288e-07	1.94631e-07	-4.64513e-08	1.48180e-07	8.11886e-07	-1.32158e-07	6.79728e-07	1.27241e-06	3.59639e-07	1.63204e-06	8.17290e-07	5.76742e-08	8.74964e-07	4.80630e-07	-4.68616e-08	4.33768e-07
10.494	3.39200e-07	-8.69346e-08	2.52266e-07	2.19423e-06	6.83159e-07	2.87739e-06	1.63419e-07	-6.17881e-08	1.01631e-07	1.94784e-07	-4.64878e-08	1.48297e-07	8.13153e-07	-1.32364e-07	6.80789e-07	1.27452e-06	3.59885e-07	1.63440e-06	8.19407e-07	5.77765e-08	8.77184e-07	4.83324e-07	-4.71242e-08	4.36199e-07
10.519	3.39470e-07	-8.70037e-08	2.52466e-07	2.19623e-06	6.84113e-07	2.88034e-06	1.63967e-07	-6.19955e-08	1.01972e-07	1.94932e-07	-4.65232e-08	1.48409e-07	8.14413e-07	-1.32569e-07	6.81844e-07	1.27662e-06	3.60127e-07	1.63675e-06	8.21518e-07	5.78791e-08	8.79397e-07	4.86016e-07	-4.73867e-08	4.38629e-07
10.543	3.39733e-07	-8.70713e-08	2.52662e-07	2.19820e-06	6.85060e-07	2.88326e-06	1.64512e-07	-6.22015e-08	1.02311e-07	1.95075e-07	-4.65573e-08	1.48518e-07	8.15664e-07	-1.32773e-07	6.82891e-07	1.27871e-06	3.60367e-07	1.63908e-06	8.23622e-07	5.79821e-08	8.81604e-07	4.88707e-07	-4.76490e-08	4.41057e-07
10.568	3.39990e-07	-8.71371e-08	2.52853e-07	2.20015e-06	6.86003e-07	2.88616e-06	1.65054e-07	-6.24062e-08	1.02648e-07	1.95213e-07	-4.65902e-08	1.48623e-07	8.16906e-07	-1.32975e-07	6.83931e-07	1.28079e-06	3.60604e-07	1.64140e-06	8.25718e-07	5.80855e-08	8.83804e-07	4.91396e-07	-4.79112e-08	4.43485e-07
10.592	3.40241e-07	-8.72013e-08	2.53040e-07	2.20208e-06	6.86939e-07	2.88902e-06	1.65592e-07	-6.26096e-08	1.02982e-07	1.95346e-07	-4.66218e-08	1.48724e-07	8.18140e-07	-1.33176e-07	6.84964e-07	1.28286e-06	3.60838e-07	1.64370e-06	8.27807e-07	5.81893e-08	8.85997e-07	4.94083e-07	-4.81733e-08	4.45910e-07
10.617	3.40485e-07	-8.72638e-08	2.53221e-07	2.20398e-06	6.87869e-07	2.89185e-06	1.66126e-07	-6.28116e-08	1.03314e-07	1.95473e-07	-4.66522e-08	1.48821e-07	8.19365e-07	-1.33375e-07	6.85990e-07	1.28492e-06	3.61070e-07	1.64599e-06	8.29889e-07	5.82934e-08	8.88183e-07	4.96769e-07	-4.84351e-08	4.48334e-07
10.641	3.40722e-07	-8.73247e-08	2.53398e-07	2.20585e-06	6.88794e-07	2.89465e-06	1.66657e-07	-6.30123e-08	1.03645e-07	1.95595e-07	-4.66814e-08	1.48914e-07	8.20581e-07	-1.33573e-07	6.87008e-07	1.28696e-06	3.61298e-07	1.64826e-06	8.31964e-07	5.83979e-08	8.90362e-07	4.99453e-07	-4.86968e-08	4.50757e-07
10.666	3.40953e-07	-8.73838e-08	2.53569e-07	2.20770e-06	6.89713e-07	2.89742e-06	1.67184e-07	-6.32117e-08	1.03972e-07	1.95712e-07	-4.67093e-08	1.49003e-07	8.21789e-07	-1.33770e-07	6.88019e-07	1.28900e-06	3.61524e-07	1.65052e-06	8.34031e-07	5.85029e-08	8.92534e-07	5.02136e-07	-4.89584e-08	4.53177e-07
10.691	3.41177e-07	-8.74413e-08	2.53736e-07	2.20953e-06	6.90626e-07	2.90016e-06	1.67708e-07	-6.34096e-08	1.04298e-07	1.95824e-07	-4.67359e-08	1.49088e-07	8.22988e-07	-1.33965e-07	6.89023e-07	1.29102e-06	3.61747e-07	1.65276e-06	8.36091e-07	5.86082e-08	8.94700e-07	5.04816e-07	-4.92197e-08	4.55596e-07
10.715	3.41395e-07	-8.74971e-08	2.53898e-07	2.21133e-06	6.91533e-07	2.90286e-06	1.68227e-07	-6.36061e-08	1.04621e-07	1.95930e-07	-4.67613e-08	1.49169e-07	8.24179e-07	-1.34159e-07	6.90020e-07	1.29303e-06	3.61968e-07	1.65499e-06	8.38144e-07	5.87139e-08	8.96858e-07	5.07494e-07	-4.94808e-08	4.58013e-07
10.740	3.41606e-07	-8.75512e-08	2.54055e-07	2.21311e-06	6.92434e-07	2.90554e-06	1.68743e-07	-6.38012e-08	1.04942e-07	1.96031e-07	-4.67853e-08	1.49246e-07	8.25361e-07	-1.34351e-07	6.91009e-07	1.29502e-06	3.62186e-07	1.65721e-06	8.40189e-07	5.88201e-08	8.99009e-07	5.10170e-07	-4.97417e-08	4.60429e-07
10.764	3.41810e-07	-8.76036e-08	2.54207e-07	2.21486e-06	6.93330e-07	2.90819e-06	1.69256e-07	-6.39949e-08	1.05261e-07	1.96126e-07	-4.68081e-08	1.49318e-07	8.26533e-07	-1.34542e-07	6.91991e-07	1.29701e-06	3.62401e-07	1.65941e-06	8.42227e-07	5.89267e-08	9.01153e-07	5.12844e-07	-5.00024e-08	4.62842e-07
10.789	3.42008e-07	-8.76542e-08	2.54354e-07	2.21659e-06	6.94219e-07	2.91081e-06	1.69764e-07	-6.41871e-08	1.05577e-07	1.96216e-07	-4.68296e-08	1.49387e-07	8.27698e-07	-1.34731e-07	6.92966e-07	1.29898e-06	3.62613e-07	1.66160e-06	8.44257e-07	5.90337e-08	9.03290e-07	5.15516e-07	-5.02629e-08	4.65253e-07
10.813	3.42199e-07	-8.77032e-08	2.54496e-07	2.21829e-06	6.95103e-07	2.91339e-06	1.70269e-07	-6.43779e-08	1.05891e-07	1.96301e-07	-4.68498e-08	1.49451e-07	8.28853e-07	-1.34920e-07	6.93933e-07	1.30095e-06	3.62823e-07	1.66377e-06	8.46279e-07	5.91412e-08	9.05420e-07	5.18185e-07	-5.05231e-08	4.67661e-07
10.838	3.42383e-07	-8.77504e-08	2.54633e-07	2.21997e-06	6.95981e-07	2.91595e-06	1.70769e-07	-6.45672e-08	1.06202e-07	1.96380e-07	-4.68687e-08	1.49511e-07	8.29999e-07	-1.35106e-07	6.94893e-07	1.30290e-06	3.63030e-07	1.66593e-06	8.48294e-07	5.92491e-08	9.07543e-07	5.20851e-07	-5.07831e-08	4.70068e-07
10.863	3.42561e-07	-8.77958e-08	2.54765e-07	2.22162e-06	6.96853e-07	2.91847e-06	1.71266e-07	-6.47550e-08	1.06511e-07	1.96454e-07	-4.68862e-08	1.49567e-07	8.31137e-07	-1.35291e-07	6.95845e-07	1.30484e-06	3.63235e-07	1.66807e-06	8.50301e-07	5.93575e-08	9.09658e-07	5.23515e-07	-5.10429e-08	4.72472e-07
10.887	3.42731e-07	-8.78396e-08	2.54892e-07	2.22325e-06	6.97720e-07	2.92097e-06	1.71759e-07	-6.49413e-08	1.06817e-07	1.96522e-07	-4.69025e-08	1.49619e-07	8.32265e-07	-1.35475e-07	6.96790e-07	1.30676e-06	3.63437e-07	1.67020e-06	8.52300e-07	5.94663e-08	9.11766e-07	5.26176e-07	-5.13023e-08	4.74874e-07
10.912	3.42895e-07	-8.78816e-08	2.55013e-07	2.22485e-06	6.98580e-07	2.92343e-06	1.72247e-07	-6.51261e-08	1.07121e-07	1.96584e-07	-4.69174e-08	1.49667e-07	8.33385e-07	-1.35657e-07	6.97727e-07	1.30868e-06	3.63636e-07	1.67231e-06	8.54292e-07	5.95756e-08	9.13867e-07	5.28835e-07	-5.15615e-08	4.77273e-07
10.936	3.43052e-07	-8.79218e-08	2.55130e-07	2.22643e-06	6.99434e-07	2.92587e-06	1.72732e-07	-6.53093e-08	1.07423e-07	1.96641e-07	-4.69309e-08	1.49710e-07	8.34495e-07	-1.35838e-07	6.98657e-07	1.31058e-06	3.63833e-07	1.67441e-06	8.56275e-07	5.96854e-08	9.15961e-07	5.31490e-07	-5.18204e-08	4.79670e-07
10.961	3.43202e-07	-8.79603e-08	2.55242e-07	2.22798e-06	7.00283e-07	2.92827e-06	1.73213e-07	-6.54910e-08	1.07722e-07	1.96692e-07	-4.69432e-08	1.49749e-07	8.35597e-07	-1.36017e-07	6.99579e-07	1.31247e-06	3.64027e-07	1.67650e-06	8.58251e-07	5.97957e-08	9.18047e-07	5.34143e-07	-5.20791e-08	4.82064e-07
10.985	3.43345e-07	-8.79970e-08	2.55348e-07	2.22951e-06	7.01126e-07	2.93064e-06	1.73689e-07	-6.56711e-08	1.08018e-07	1.96738e-07	-4.69540e-08	1.49784e-07	8.36689e-07	-1.36195e-07	7.00494e-07	1.31435e-06	3.64219e-07	1.67857e-06	8.60219e-07	5.99065e-08	9.20125e-07	5.36792e-07	-5.23374e-08	4.84455e-07
11.010	3.43482e-07	-8.80319e-08	2.55450e-07	2.23102e-06	7.01963e-07	2.93298e-06	1.74161e-07	-6.58496e-08	1.08311e-07	1.96778e-07	-4.69635e-08	1.49814e-07	8.37772e-07	-1.36371e-07	7.01401e-07	1.31622e-06	3.64408e-07	1.68062e-06	8.62179e-07	6.00177e-08	9.22197e-07	5.39439e-07	-5.25954e-08	4.86843e-07
11.035	3.43611e-07	-8.80651e-08	2.55546e-07	2.23250e-06	7.02794e-07	2.93529e-06	1.74629e-07	-6.60266e-08	1.08603e-07	1.96812e-07	-4.69717e-08	1.49840e-07	8.38846e-07	-1.36546e-07	7.02300e-07	1.31807e-06	3.64594e-07	1.68267e-06	8.64131e-07	6.01295e-08	9.24260e-07	5.42082e-07	-5.28531e-08	4.89229e-07
11.059	3.43734e-07	-8.80965e-08	2.55637e-07	2.23395e-06	7.03619e-07	2.93757e-06	1.75093e-07	-6.62019e-08	1.08891e-07	1.96840e-07	-4.69785e-08	1.49862e-07	8.39912e-07	-1.36720e-07	7.03192e-07	1.31991e-06	3.64778e-07	1.68469e-06	8.66075e-07	6.02417e-08	9.26316e-07	5.44722e-07	-5.31105e-08	4.91611e-07
11.084	3.43849e-07	-8.81260e-08	2.55723e-07	2.23538e-06	7.04438e-07	2.93982e-06	1.75552e-07	-6.63756e-08	1.09177e-07	1.96863e-07	-4.69839e-08	1.49879e-07	8.40967e-07	-1.36892e-07	7.04076e-07	1.32174e-06	3.64960e-07	1.68670e-06	8.68010e-07	6.03545e-08	9.28365e-07	5.47358e-07	-5.33675e-08	4.93990e-07
11.108	3.43957e-07	-8.81538e-08	2.55804e-07	2.23678e-06	7.05252e-07	2.94203e-06	1.76007e-07	-6.65477e-08	1.09460e-07	1.96880e-07	-4.69879e-08	1.49892e-07	8.42014e-07	-1.37062e-07	7.04952e-07	1.32356e-06	3.65139e-07	1.68870e-06	8.69938e-07	6.04678e-08	9.30406e-07	5.49991e-07	-5.36243e-08	4.96367e-07
11.133	3.44059e-07	-8.81798e-08	2.55879e-07	2.23816e-06	7.06059e-07	2.94422e-06	1.76458e-07	-6.67181e-08	1.09740e-07	1.96891e-07	-4.69905e-08	1.49900e-07	8.43051e-07	-1.37231e-07	7.05821e-07	1.32537e-06	3.65316e-07	1.69068e-06	8.71857e-07	6.05817e-08	9.32439e-07	5.52620e-07	-5.38806e-08	4.98739e-07
11.158	3.44153e-07	-8.82040e-08	2.55949e-07	2.23952e-06	7.06861e-07	2.94638e-06	1.76904e-07	-6.68868e-08	1.10017e-07	1.96896e-07	-4.69918e-08	1.49904e-07	8.44080e-07	-1.37398e-07	7.06681e-07	1.32716e-06	3.65490e-07	1.69265e-06	8.73769e-07	6.06961e-08	9.34465e-07	5.55246e-07	-5.41366e-08	5.01109e-07
11.182	3.44240e-07	-8.82264e-08	2.56014e-07	2.24085e-06	7.07657e-07	2.94850e-06	1.77346e-07	-6.70539e-08	1.10292e-07	1.96895e-07	-4.69916e-08	1.49904e-07	8.45098e-07	-1.37564e-07	7.07534e-07	1.32895e-06	3.65662e-07	1.69461e-06	8.75672e-07	6.08110e-08	9.36483e-07	5.57867e-07	-5.43922e-08	5.03475e-07
11.207	3.44321e-07	-8.82469e-08	2.56074e-07	2.24215e-06	7.08447e-07	2.95060e-06	1.77783e-07	-6.72192e-08	1.10564e-07	1.96889e-07	-4.69900e-08	1.49899e-07	8.46108e-07	-1.37728e-07	7.08380e-07	1.33072e-06	3.65831e-07	1.69655e-06	8.77566e-07	6.09265e-08	9.38493e-07	5.60485e-07	-5.46475e-08	5.05838e-07
11.231	3.44394e-07	-8.82656e-08	2.56128e-07	2.24343e-06	7.09231e-07	2.95266e-06	1.78216e-07	-6.73828e-08	1.10833e-07	1.96876e-07	-4.69870e-08	1.49889e-07	8.47108e-07	-1.37891e-07	7.09217e-07	1.33247e-06	3.65998e-07	1.69847e-06	8.79453e-07	6.10425e-08	9.40495e-07	5.63099e-07	-5.49023e-08	5.08197e-07
11.256	3.44460e-07	-8.82825e-08	2.56177e-07	2.24468e-06	7.10009e-07	2.95469e-06	1.78644e-07	-6.75448e-08	1.11100e-07	1.96858e-07	-4.69826e-08	1.49875e-07	8.48099e-07	-1.38052e-07	7.10047e-07	1.33422e-06	3.66163e-07	1.70038e-06	8.81331e-07	6.11591e-08	9.42490e-07	5.65709e-07	-5.51568e-08	5.10552e-07
11.280	3.44518e-07	-8.82976e-08	2.56221e-07	2.24591e-06	7.10781e-07	2.95669e-06	1.79068e-07	-6.77049e-08	1.11363e-07	1.96833e-07	-4.69768e-08	1.49856e-07	8.49080e-07	-1.38212e-07	7.10868e-07	1.33595e-06	3.66325e-07	1.70228e-06	8.83200e-07	6.12763e-08	9.44476e-07	5.68315e-07	-5.54109e-08	5.12904e-07
11.305	3.44570e-07	-8.83108e-08	2.56259e-07	2.24712e-06	7.11548e-07	2.95866e-06	1.79487e-07	-6.78633e-08	1.11624e-07	1.96803e-07	-4.69695e-08	1.49833e-07	8.50052e-07	-1.38370e-07	7.11682e-07	1.33767e-06	3.66485e-07	1.70416e-06	8.85061e-07	6.13941e-08	9.46455e-07	5.70916e-07	-5.56645e-08	5.15252e-07
11.330	3.44614e-07	-8.83222e-08	2.56292e-07	2.24829e-06	7.12308e-07	2.96060e-06	1.79901e-07	-6.80200e-08	1.11881e-07	1.96766e-07	-4.69608e-08	1.49805e-07	8.51015e-07	-1.38527e-07	7.12488e-07	1.33938e-06	3.66643e-07	1.70603e-06	8.86914e-07	6.15124e-08	9.48426e-07	5.73514e-07	-5.59177e-08	5.17596e-07
11.354	3.44651e-07	-8.83317e-08	2.56320e-07	2.24945e-06	7.13063e-07	2.96251e-06	1.80311e-07	-6.81749e-08	1.12136e-07	1.96723e-07	-4.69506e-08	1.49773e-07	8.51968e-07	-1.38682e-07	7.13286e-07	1.34108e-06	3.66798e-07	1.70788e-06	8.88758e-07	6.16314e-08	9.50389e-07	5.76106e-07	-5.61705e-08	5.19936e-07
11.379	3.44681e-07	-8.83393e-08	2.56342e-07	2.25058e-06	7.13811e-07	2.96439e-06	1.80716e-07	-6.83279e-08	1.12388e-07	1.96675e-07	-4.69390e-08	1.49736e-07	8.52911e-07	-1.38836e-07	7.14076e-07	1.34276e-06	3.66951e-07	1.70971e-06	8.90593e-07	6.17509e-08	9.52344e-07	5.78695e-07	-5.64229e-08	5.22272e-07
11.403	3.44704e-07	-8.83451e-08	2.56359e-07	2.25168e-06	7.14554e-07	2.96624e-06	1.81116e-07	-6.84792e-08	1.12637e-07	1.96620e-07	-4.69259e-08	1.49694e-07	8.53845e-07	-1.38988e-07	7.14858e-07	1.34444e-06	3.67102e-07	1.71154e-06	8.92420e-07	6.18710e-08	9.54291e-07	5.81279e-07	-5.66748e-08	5.24604e-07
11.428	3.44719e-07	-8.83491e-08	2.56370e-07	2.25276e-06	7.15291e-07	2.96805e-06	1.81511e-07	-6.86286e-08	1.12882e-07	1.96559e-07	-4.69113e-08	1.49648e-07	8.54770e-07	-1.39138e-07	7.15632e-07	1.34610e-06	3.67250e-07	1.71335e-06	8.94239e-07	6.19918e-08	9.56230e-07	5.83858e-07	-5.69263e-08	5.26931e-07
11.452	3.44727e-07	-8.83511e-08	2.56376e-07	2.25381e-06	7.16022e-07	2.96984e-06	1.81901e-07	-6.87762e-08	1.13125e-07	1.96492e-07	-4.68953e-08	1.49596e-07	8.55685e-07	-1.39287e-07	7.16398e-07	1.34774e-06	3.67396e-07	1.71514e-06	8.96048e-07	6.21132e-08	9.58161e-07	5.86432e-07	-5.71773e-08	5.29255e-07
11.477	3.44728e-07	-8.83513e-08	2.56377e-07	2.25484e-06	7.16747e-07	2.97159e-06	1.82287e-07	-6.89219e-08	1.13365e-07	1.96418e-07	-4.68778e-08	1.49541e-07	8.56590e-07	-1.39435e-07	7.17155e-07	1.34938e-06	3.67540e-07	1.71692e-06	8.97849e-07	6.22352e-08	9.60084e-07	5.89001e-07	-5.74278e-08	5.31574e-07
11.502	3.44721e-07	-8.83496e-08	2.56372e-07	2.25585e-06	7.17467e-07	2.97331e-06	1.82667e-07	-6.90658e-08	1.13601e-07	1.96339e-07	-4.68588e-08	1.49480e-07	8.57486e-07	-1.39580e-07	7.17905e-07	1.35100e-06	3.67682e-07	1.71868e-06	8.99641e-07	6.23578e-08	9.61999e-07	5.91566e-07	-5.76779e-08	5.33888e-07
11.526	3.44707e-07	-8.83460e-08	2.56361e-07	2.25682e-06	7.18180e-07	2.97500e-06	1.83043e-07	-6.92077e-08	1.13835e-07	1.96253e-07	-4.68383e-08	1.49415e-07	8.58372e-07	-1.39725e-07	7.18647e-07	1.35261e-06	3.67821e-07	1.72043e-06	9.01424e-07	6.24811e-08	9.63906e-07	5.94126e-07	-5.79274e-08	5.36198e-07
11.551	3.44686e-07	-8.83405e-08	2.56345e-07	2.25778e-06	7.18888e-07	2.97666e-06	1.83413e-07	-6.93478e-08	1.14065e-07	1.96161e-07	-4.68163e-08	1.49344e-07	8.59248e-07	-1.39867e-07	7.19381e-07	1.35421e-06	3.67959e-07	1.72217e-06	9.03199e-07	6.26050e-08	9.65804e-07	5.96680e-07	-5.81765e-08	5.38504e-07
11.575	3.44657e-07	-8.83331e-08	2.56324e-07	2.25871e-06	7.19590e-07	2.97829e-06	1.83779e-07	-6.94860e-08	1.14293e-07	1.96062e-07	-4.67928e-08	1.49270e-07	8.60115e-07	-1.40008e-07	7.20106e-07	1.35579e-06	3.68094e-07	1.72389e-06	9.04965e-07	6.27296e-08	9.67694e-07	5.99229e-07	-5.84250e-08	5.40804e-07
11.600	3.44621e-07	-8.83238e-08	2.56297e-07	2.25961e-06	7.20285e-07	2.97989e-06	1.84139e-07	-6.96223e-08	1.14517e-07	1.95958e-07	-4.67678e-08	1.49190e-07	8.60972e-07	-1.40148e-07	7.20824e-07	1.35737e-06	3.68227e-07	1.72560e-06	9.06721e-07	6.28549e-08	9.69576e-07	6.01773e-07	-5.86731e-08	5.43100e-07
11.624	3.44577e-07	-8.83126e-08	2.56264e-07	2.26049e-06	7.20975e-07	2.98146e-06	1.84494e-07	-6.97566e-08	1.14738e-07	1.95847e-07	-4.67413e-08	1.49105e-07	8.61819e-07	-1.40286e-07	7.21533e-07	1.35893e-06	3.68358e-07	1.72729e-06	9.08469e-07	6.29808e-08	9.71450e-07	6.04312e-07	-5.89206e-08	5.45391e-07
11.649	3.44526e-07	-8.82995e-08	2.56226e-07	2.26134e-06	7.21660e-07	2.98300e-06	1.84844e-07	-6.98889e-08	1.14955e-07	1.95729e-07	-4.67133e-08	1.49016e-07	8.62656e-07	-1.40422e-07	7.22234e-07	1.36048e-06	3.68487e-07	1.72896e-06	9.10208e-07	6.31073e-08	9.73315e-07	6.06845e-07	-5.91675e-08	5.47677e-07
11.674	3.44467e-07	-8.82844e-08	2.56183e-07	2.26217e-06	7.22338e-07	2.98451e-06	1.85189e-07	-7.00194e-08	1.15170e-07	1.95605e-07	-4.66838e-08	1.48922e-07	8.63484e-07	-1.40557e-07	7.22927e-07	1.36201e-06	3.68613e-07	1.73063e-06	9.11938e-07	6.32346e-08	9.75173e-07	6.09373e-07	-5.94140e-08	5.49959e-07
11.698	3.44401e-07	-8.82675e-08	2.56133e-07	2.26297e-06	7.23010e-07	2.98598e-06	1.85529e-07	-7.01478e-08	1.15381e-07	1.95475e-07	-4.66527e-08	1.48822e-07	8.64302e-07	-1.40690e-07	7.23612e-07	1.36354e-06	3.68738e-07	1.73228e-06	9.13659e-07	6.33625e-08	9.77021e-07	6.11895e-07	-5.96599e-08	5.52235e-07
11.723	3.44327e-07	-8.82486e-08	2.56079e-07	2.26375e-06	7.23677e-07	2.98743e-06	1.85863e-07	-7.02742e-08	1.15589e-07	1.95338e-07	-4.66201e-08	1.48718e-07	8.65110e-07	-1.40821e-07	7.24288e-07	1.36505e-06	3.68861e-07	1.73391e-06	9.15371e-07	6.34911e-08	9.78862e-07	6.14411e-07	-5.99052e-08	5.54506e-07
11.747	3.44246e-07	-8.82278e-08	2.56018e-07	2.26450e-06	7.24338e-07	2.98884e-06	1.86193e-07	-7.03987e-08	1.15794e-07	1.95195e-07	-4.65859e-08	1.48609e-07	8.65908e-07	-1.40951e-07	7.24957e-07	1.36655e-06	3.68981e-07	1.73553e-06	9.17073e-07	6.36205e-08	9.80694e-07	6.16921e-07	-6.01500e-08	5.56771e-07
11.772	3.44157e-07	-8.82050e-08	2.55952e-07	2.26523e-06	7.24992e-07	2.99022e-06	1.86516e-07	-7.05211e-08	1.15995e-07	1.95046e-07	-4.65502e-08	1.48496e-07	8.66696e-07	-1.41080e-07	7.25617e-07	1.36803e-06	3.69100e-07	1.73713e-06	9.18767e-07	6.37505e-08	9.82517e-07	6.19426e-07	-6.03942e-08	5.59032e-07
11.796	3.44061e-07	-8.81803e-08	2.55880e-07	2.26593e-06	7.25641e-07	2.99157e-06	1.86835e-07	-7.06415e-08	1.16193e-07	1.94890e-07	-4.65129e-08	1.48377e-07	8.67475e-07	-1.41206e-07	7.26268e-07	1.36951e-06	3.69216e-07	1.73872e-06	9.20451e-07	6.38812e-08	9.84333e-07	6.21924e-07	-6.06378e-08	5.61287e-07
11.821	3.43957e-07	-8.81537e-08	2.55803e-07	2.26661e-06	7.26285e-07	2.99289e-06	1.87148e-07	-7.07598e-08	1.16388e-07	1.94727e-07	-4.64741e-08	1.48253e-07	8.68243e-07	-1.41331e-07	7.26912e-07	1.37097e-06	3.69330e-07	1.74030e-06	9.22127e-07	6.40127e-08	9.86139e-07	6.24417e-07	-6.08808e-08	5.63536e-07
11.846	3.43845e-07	-8.81251e-08	2.55720e-07	2.26726e-06	7.26922e-07	2.99418e-06	1.87455e-07	-7.08761e-08	1.16579e-07	1.94558e-07	-4.64337e-08	1.48124e-07	8.69002e-07	-1.41455e-07	7.27547e-07	1.37242e-06	3.69443e-07	1.74186e-06	9.23793e-07	6.41448e-08	9.87937e-07	6.26903e-07	-6.11233e-08	5.65780e-07
11.870	3.43726e-07	-8.80945e-08	2.55631e-07	2.26789e-06	7.27553e-07	2.99544e-06	1.87757e-07	-7.09904e-08	1.16767e-07	1.94382e-07	-4.63918e-08	1.47990e-07	8.69750e-07	-1.41577e-07	7.28174e-07	1.37385e-06	3.69553e-07	1.74341e-06	9.25449e-07	6.42777e-08	9.89727e-07	6.29384e-07	-6.13651e-08	5.68019e-07
11.895	3.43599e-07	-8.80620e-08	2.55537e-07	2.26849e-06	7.28179e-07	2.99667e-06	1.88054e-07	-7.11025e-08	1.16952e-07	1.94200e-07	-4.63482e-08	1.47851e-07	8.70489e-07	-1.41697e-07	7.28792e-07	1.37528e-06	3.69662e-07	1.74494e-06	9.27097e-07	6.44114e-08	9.91508e-07	6.31858e-07	-6.16063e-08	5.70251e-07
11.919	3.43465e-07	-8.80276e-08	2.55437e-07	2.26907e-06	7.28799e-07	2.99787e-06	1.88345e-07	-7.12126e-08	1.17133e-07	1.94011e-07	-4.63031e-08	1.47707e-07	8.71218e-07	-1.41816e-07	7.29402e-07	1.37669e-06	3.69769e-07	1.74646e-06	9.28735e-07	6.45458e-08	9.93281e-07	6.34325e-07	-6.18469e-08	5.72478e-07
11.944	3.43323e-07	-8.79911e-08	2.55331e-07	2.26962e-06	7.29413e-07	2.99904e-06	1.88631e-07	-7.13205e-08	1.17310e-07	1.93815e-07	-4.62564e-08	1.47558e-07	8.71937e-07	-1.41933e-07	7.30004e-07	1.37809e-06	3.69873e-07	1.74796e-06	9.30364e-07	6.46809e-08	9.95045e-07	6.36786e-07	-6.20868e-08	5.74699e-07
11.969	3.43173e-07	-8.79527e-08	2.55220e-07	2.27015e-06	7.30021e-07	3.00017e-06	1.88911e-07	-7.14264e-08	1.17484e-07	1.93613e-07	-4.62081e-08	1.47404e-07	8.72645e-07	-1.42048e-07	7.30597e-07	1.37948e-06	3.69976e-07	1.74945e-06	9.31983e-07	6.48167e-08	9.96800e-07	6.39241e-07	-6.23261e-08	5.76914e-07
11.993	3.43015e-07	-8.79123e-08	2.55103e-07	2.27066e-06	7.30623e-07	3.00128e-06	1.89185e-07	-7.15301e-08	1.17655e-07	1.93404e-07	-4.61583e-08	1.47245e-07	8.73344e-07	-1.42162e-07	7.31182e-07	1.38085e-06	3.70077e-07	1.75093e-06	9.33593e-07	6.49534e-08	9.98547e-07	6.41688e-07	-6.25648e-08	5.79124e-07
12.018	3.42850e-07	-8.78700e-08	2.54980e-07	2.27113e-06	7.31220e-07	3.00235e-06	1.89454e-07	-7.16316e-08	1.17822e-07	1.93188e-07	-4.61068e-08	1.47081e-07	8.74032e-07	-1.42274e-07	7.31759e-07	1.38221e-06	3.70176e-07	1.75239e-06	9.35194e-07	6.50908e-08	1.00028e-06	6.44130e-07	-6.28028e-08	5.81327e-07
12.042	3.42677e-07	-8.78256e-08	2.54851e-07	2.27159e-06	7.31811e-07	3.00340e-06	1.89716e-07	-7.17310e-08	1.17985e-07	1.92965e-07	-4.60537e-08	1.46912e-07	8.74711e-07	-1.42384e-07	7.32327e-07	1.38356e-06	3.70274e-07	1.75383e-06	9.36785e-07	6.52289e-08	1.00201e-06	6.46564e-07	-6.30402e-08	5.83524e-07
12.067	3.42496e-07	-8.77793e-08	2.54717e-07	2.27202e-06	7.32396e-07	3.00441e-06	1.89974e-07	-7.18283e-08	1.18145e-07	1.92736e-07	-4.59990e-08	1.46737e-07	8.75380e-07	-1.42493e-07	7.32886e-07	1.38490e-06	3.70369e-07	1.75527e-06	9.38367e-07	6.53679e-08	1.00373e-06	6.48991e-07	-6.32768e-08	5.85714e-07
12.091	3.42308e-07	-8.77310e-08	2.54577e-07	2.27242e-06	7.32975e-07	3.00539e-06	1.90225e-07	-7.19234e-08	1.18302e-07	1.92500e-07	-4.59427e-08	1.46558e-07	8.76038e-07	-1.42600e-07	7.33438e-07	1.38622e-06	3.70463e-07	1.75668e-06	9.39939e-07	6.55076e-08	1.00545e-06	6.51412e-07	-6.35128e-08	5.87899e-07
12.116	3.42111e-07	-8.76807e-08	2.54431e-07	2.27280e-06	7.33549e-07	3.00635e-06	1.90471e-07	-7.20162e-08	1.18454e-07	1.92258e-07	-4.58848e-08	1.46373e-07	8.76686e-07	-1.42706e-07	7.33980e-07	1.38753e-06	3.70554e-07	1.75809e-06	9.41502e-07	6.56481e-08	1.00715e-06	6.53825e-07	-6.37481e-08	5.90077e-07
12.141	3.41907e-07	-8.76284e-08	2.54279e-07	2.27315e-06	7.34116e-07	3.00727e-06	1.90711e-07	-7.21069e-08	1.18604e-07	1.92008e-07	-4.58252e-08	1.46183e-07	8.77324e-07	-1.42810e-07	7.34515e-07	1.38883e-06	3.70644e-07	1.75948e-06	9.43055e-07	6.57894e-08	1.00884e-06	6.56231e-07	-6.39827e-08	5.92249e-07
12.165	3.41695e-07	-8.75741e-08	2.54121e-07	2.27348e-06	7.34678e-07	3.00816e-06	1.90944e-07	-7.21954e-08	1.18749e-07	1.91752e-07	-4.57640e-08	1.45988e-07	8.77952e-07	-1.42912e-07	7.35040e-07	1.39012e-06	3.70733e-07	1.76085e-06	9.44598e-07	6.59315e-08	1.01053e-06	6.58630e-07	-6.42166e-08	5.94414e-07
12.190	3.41476e-07	-8.75177e-08	2.53958e-07	2.27378e-06	7.35234e-07	3.00902e-06	1.91173e-07	-7.22816e-08	1.18891e-07	1.91489e-07	-4.57012e-08	1.45787e-07	8.78570e-07	-1.43012e-07	7.35558e-07	1.39139e-06	3.70819e-07	1.76221e-06	9.46132e-07	6.60744e-08	1.01221e-06	6.61022e-07	-6.44498e-08	5.96572e-07
12.214	3.41248e-07	-8.74594e-08	2.53789e-07	2.27406e-06	7.35785e-07	3.00985e-06	1.91395e-07	-7.23656e-08	1.19029e-07	1.91219e-07	-4.56368e-08	1.45582e-07	8.79178e-07	-1.43111e-07	7.36066e-07	1.39265e-06	3.70904e-07	1.76356e-06	9.47657e-07	6.62181e-08	1.01387e-06	6.63406e-07	-6.46823e-08	5.98724e-07
12.239	3.41013e-07	-8.73991e-08	2.53613e-07	2.27432e-06	7.36329e-07	3.01065e-06	1.91611e-07	-7.24473e-08	1.19164e-07	1.90942e-07	-4.55707e-08	1.45371e-07	8.79775e-07	-1.43209e-07	7.36566e-07	1.39390e-06	3.70987e-07	1.76489e-06	9.49171e-07	6.63626e-08	1.01553e-06	6.65783e-07	-6.49141e-08	6.00869e-07
12.263	3.40769e-07	-8.73367e-08	2.53433e-07	2.27455e-06	7.36868e-07	3.01142e-06	1.91821e-07	-7.25268e-08	1.19294e-07	1.90658e-07	-4.55030e-08	1.45155e-07	8.80362e-07	-1.43304e-07	7.37058e-07	1.39514e-06	3.71069e-07	1.76621e-06	9.50676e-07	6.65079e-08	1.01718e-06	6.68153e-07	-6.51451e-08	6.03008e-07
12.288	3.40518e-07	-8.72724e-08	2.53246e-07	2.27475e-06	7.37401e-07	3.01215e-06	1.92025e-07	-7.26040e-08	1.19421e-07	1.90367e-07	-4.54336e-08	1.44933e-07	8.80939e-07	-1.43398e-07	7.37541e-07	1.39636e-06	3.71149e-07	1.76751e-06	9.52171e-07	6.66541e-08	1.01883e-06	6.70514e-07	-6.53753e-08	6.05139e-07
12.313	3.40259e-07	-8.72060e-08	2.53053e-07	2.27493e-06	7.37928e-07	3.01286e-06	1.92223e-07	-7.26789e-08	1.19545e-07	1.90069e-07	-4.53625e-08	1.44707e-07	8.81506e-07	-1.43490e-07	7.38016e-07	1.39758e-06	3.71227e-07	1.76880e-06	9.53657e-07	6.68011e-08	1.02046e-06	6.72868e-07	-6.56049e-08	6.07264e-07
12.337	3.39992e-07	-8.71376e-08	2.52855e-07	2.27509e-06	7.38450e-07	3.01354e-06	1.92416e-07	-7.27516e-08	1.19664e-07	1.89765e-07	-4.52898e-08	1.44475e-07	8.82063e-07	-1.43581e-07	7.38482e-07	1.39877e-06	3.71303e-07	1.77008e-06	9.55132e-07	6.69489e-08	1.02208e-06	6.75215e-07	-6.58336e-08	6.09381e-07
12.362	3.39717e-07	-8.70672e-08	2.52650e-07	2.27522e-06	7.38966e-07	3.01419e-06	1.92602e-07	-7.28219e-08	1.19780e-07	1.89453e-07	-4.52154e-08	1.44238e-07	8.82609e-07	-1.43670e-07	7.38939e-07	1.39996e-06	3.71378e-07	1.77134e-06	9.56598e-07	6.70976e-08	1.02370e-06	6.77553e-07	-6.60616e-08	6.11491e-07
12.386	3.39435e-07	-8.69947e-08	2.52440e-07	2.27533e-06	7.39476e-07	3.01480e-06	1.92781e-07	-7.28899e-08	1.19892e-07	1.89135e-07	-4.51394e-08	1.43995e-07	8.83145e-07	-1.43757e-07	7.39388e-07	1.40114e-06	3.71452e-07	1.77259e-06	9.58054e-07	6.72471e-08	1.02530e-06	6.79883e-07	-6.62888e-08	6.13595e-07
12.411	3.39144e-07	-8.69202e-08	2.52224e-07	2.27541e-06	7.39981e-07	3.01539e-06	1.92955e-07	-7.29556e-08	1.20000e-07	1.88809e-07	-4.50617e-08	1.43747e-07	8.83671e-07	-1.43843e-07	7.39828e-07	1.40230e-06	3.71524e-07	1.77382e-06	9.59501e-07	6.73975e-08	1.02690e-06	6.82206e-07	-6.65153e-08	6.15691e-07
12.435	3.38845e-07	-8.68437e-08	2.52002e-07	2.27547e-06	7.40480e-07	3.01595e-06	1.93123e-07	-7.30189e-08	1.20104e-07	1.88476e-07	-4.49823e-08	1.43494e-07	8.84186e-07	-1.43927e-07	7.40259e-07	1.40345e-06	3.71594e-07	1.77504e-06	9.60937e-07	6.75487e-08	1.02849e-06	6.84520e-07	-6.67409e-08	6.17779e-07
12.460	3.38539e-07	-8.67651e-08	2.51774e-07	2.27550e-06	7.40973e-07	3.01647e-06	1.93284e-07	-7.30799e-08	1.20204e-07	1.88137e-07	-4.49013e-08	1.43235e-07	8.84691e-07	-1.44009e-07	7.40682e-07	1.40458e-06	3.71662e-07	1.77625e-06	9.62364e-07	6.77008e-08	1.03006e-06	6.86826e-07	-6.69658e-08	6.19861e-07
12.485	3.38224e-07	-8.66845e-08	2.51540e-07	2.27551e-06	7.41460e-07	3.01697e-06	1.93439e-07	-7.31386e-08	1.20301e-07	1.87790e-07	-4.48185e-08	1.42971e-07	8.85186e-07	-1.44089e-07	7.41097e-07	1.40571e-06	3.71730e-07	1.77744e-06	9.63780e-07	6.78537e-08	1.03163e-06	6.89124e-07	-6.71898e-08	6.21934e-07
12.509	3.37902e-07	-8.66018e-08	2.51300e-07	2.27549e-06	7.41942e-07	3.01743e-06	1.93588e-07	-7.31948e-08	1.20393e-07	1.87436e-07	-4.47341e-08	1.42702e-07	8.85670e-07	-1.44168e-07	7.41502e-07	1.40682e-06	3.71795e-07	1.77861e-06	9.65187e-07	6.80075e-08	1.03319e-06	6.91414e-07	-6.74130e-08	6.24001e-07
12.534	3.37571e-07	-8.65171e-08	2.51054e-07	2.27545e-06	7.42418e-07	3.01787e-06	1.93730e-07	-7.32487e-08	1.20482e-07	1.87075e-07	-4.46480e-08	1.42427e-07	8.86145e-07	-1.44245e-07	7.41899e-07	1.40792e-06	3.71859e-07	1.77978e-06	9.66584e-07	6.81623e-08	1.03475e-06	6.93695e-07	-6.76355e-08	6.26060e-07
12.558	3.37233e-07	-8.64304e-08	2.50802e-07	2.27539e-06	7.42889e-07	3.01827e-06	1.93867e-07	-7.33002e-08	1.20566e-07	1.86707e-07	-4.45601e-08	1.42147e-07	8.86608e-07	-1.44321e-07	7.42288e-07	1.40901e-06	3.71922e-07	1.78093e-06	9.67971e-07	6.83178e-08	1.03629e-06	6.95968e-07	-6.78570e-08	6.28111e-07
12.583	3.36886e-07	-8.63416e-08	2.50545e-07	2.27530e-06	7.43354e-07	3.01865e-06	1.93996e-07	-7.33493e-08	1.20647e-07	1.86332e-07	-4.44706e-08	1.41862e-07	8.87062e-07	-1.44395e-07	7.42667e-07	1.41008e-06	3.71983e-07	1.78206e-06	9.69348e-07	6.84743e-08	1.03782e-06	6.98232e-07	-6.80778e-08	6.30154e-07
12.607	3.36532e-07	-8.62507e-08	2.50281e-07	2.27518e-06	7.43813e-07	3.01900e-06	1.94120e-07	-7.33959e-08	1.20724e-07	1.85950e-07	-4.43794e-08	1.41571e-07	8.87505e-07	-1.44467e-07	7.43038e-07	1.41114e-06	3.72043e-07	1.78319e-06	9.70715e-07	6.86317e-08	1.03935e-06	7.00487e-07	-6.82977e-08	6.32190e-07
12.632	3.36169e-07	-8.61578e-08	2.50011e-07	2.27504e-06	7.44266e-07	3.01931e-06	1.94237e-07	-7.34402e-08	1.20797e-07	1.85561e-07	-4.42865e-08	1.41274e-07	8.87938e-07	-1.44537e-07	7.43400e-07	1.41219e-06	3.72102e-07	1.78429e-06	9.72071e-07	6.87899e-08	1.04086e-06	7.02734e-07	-6.85168e-08	6.34217e-07
12.657	3.35799e-07	-8.60628e-08	2.49736e-07	2.27488e-06	7.44714e-07	3.01960e-06	1.94347e-07	-7.34820e-08	1.20865e-07	1.85164e-07	-4.41918e-08	1.40972e-07	8.88360e-07	-1.44606e-07	7.43754e-07	1.41323e-06	3.72159e-07	1.78539e-06	9.73418e-07	6.89491e-08	1.04237e-06	7.04972e-07	-6.87350e-08	6.36237e-07
12.681	3.35420e-07	-8.59658e-08	2.49454e-07	2.27470e-06	7.45157e-07	3.01985e-06	1.94452e-07	-7.35214e-08	1.20930e-07	1.84761e-07	-4.40955e-08	1.40665e-07	8.88772e-07	-1.44673e-07	7.44099e-07	1.41425e-06	3.72214e-07	1.78647e-06	9.74755e-07	6.91091e-08	1.04386e-06	7.07201e-07	-6.89523e-08	6.38249e-07
12.706	3.35034e-07	-8.58667e-08	2.49167e-07	2.27448e-06	7.45593e-07	3.02008e-06	1.94549e-07	-7.35583e-08	1.20991e-07	1.84350e-07	-4.39974e-08	1.40352e-07	8.89173e-07	-1.44738e-07	7.44435e-07	1.41527e-06	3.72269e-07	1.78753e-06	9.76082e-07	6.92701e-08	1.04535e-06	7.09421e-07	-6.91688e-08	6.40252e-07
12.730	3.34639e-07	-8.57656e-08	2.48873e-07	2.27425e-06	7.46025e-07	3.02027e-06	1.94640e-07	-7.35928e-08	1.21048e-07	1.83932e-07	-4.38977e-08	1.40034e-07	8.89564e-07	-1.44802e-07	7.44762e-07	1.41627e-06	3.72321e-07	1.78859e-06	9.77398e-07	6.94320e-08	1.04683e-06	7.11632e-07	-6.93844e-08	6.42248e-07
12.755	3.34236e-07	-8.56623e-08	2.48574e-07	2.27399e-06	7.46450e-07	3.02044e-06	1.94725e-07	-7.36248e-08	1.21100e-07	1.83506e-07	-4.37962e-08	1.39710e-07	8.89945e-07	-1.44864e-07	7.45081e-07	1.41725e-06	3.72373e-07	1.78963e-06	9.78705e-07	6.95948e-08	1.04830e-06	7.13834e-07	-6.95991e-08	6.44235e-07
12.780	3.33825e-07	-8.55570e-08	2.48268e-07	2.27371e-06	7.46870e-07	3.02058e-06	1.94803e-07	-7.36543e-08	1.21149e-07	1.83074e-07	-4.36929e-08	1.39381e-07	8.90315e-07	-1.44924e-07	7.45391e-07	1.41823e-06	3.72423e-07	1.79065e-06	9.80001e-07	6.97585e-08	1.04976e-06	7.16027e-07	-6.98129e-08	6.46215e-07
12.804	3.33406e-07	-8.54497e-08	2.47957e-07	2.27340e-06	7.47285e-07	3.02068e-06	1.94875e-07	-7.36813e-08	1.21193e-07	1.82634e-07	-4.35880e-08	1.39046e-07	8.90675e-07	-1.44983e-07	7.45692e-07	1.41919e-06	3.72472e-07	1.79166e-06	9.81288e-07	6.99232e-08	1.05121e-06	7.18211e-07	-7.00258e-08	6.48185e-07
12.829	3.32979e-07	-8.53403e-08	2.47639e-07	2.27307e-06	7.47694e-07	3.02076e-06	1.94940e-07	-7.37059e-08	1.21234e-07	1.82187e-07	-4.34813e-08	1.38706e-07	8.91025e-07	-1.45040e-07	7.45985e-07	1.42014e-06	3.72520e-07	1.79266e-06	9.82564e-07	7.00888e-08	1.05265e-06	7.20385e-07	-7.02378e-08	6.50148e-07
12.853	3.32544e-07	-8.52288e-08	2.47316e-07	2.27271e-06	7.48097e-07	3.02081e-06	1.94998e-07	-7.37279e-08	1.21270e-07	1.81733e-07	-4.33729e-08	1.38360e-07	8.91364e-07	-1.45095e-07	7.46269e-07	1.42108e-06	3.72567e-07	1.79365e-06	9.83830e-07	7.02553e-08	1.05409e-06	7.22551e-07	-7.04489e-08	6.52102e-07
12.878	3.32101e-07	-8.51152e-08	2.46986e-07	2.27233e-06	7.48495e-07	3.02083e-06	1.95049e-07	-7.37474e-08	1.21302e-07	1.81271e-07	-4.32627e-08	1.38008e-07	8.91692e-07	-1.45148e-07	7.46544e-07	1.42201e-06	3.72612e-07	1.79462e-06	9.85086e-07	7.04228e-08	1.05551e-06	7.24706e-07	-7.06590e-08	6.54047e-07
12.902	3.31650e-07	-8.49995e-08	2.46650e-07	2.27193e-06	7.48887e-07	3.02082e-06	1.95094e-07	-7.37644e-08	1.21330e-07	1.80802e-07	-4.31508e-08	1.37652e-07	8.92010e-07	-1.45200e-07	7.46810e-07	1.42292e-06	3.72656e-07	1.79558e-06	9.86331e-07	7.05912e-08	1.05692e-06	7.26852e-07	-7.08683e-08	6.55984e-07
12.927	3.31191e-07	-8.48818e-08	2.46309e-07	2.27150e-06	7.49274e-07	3.02078e-06	1.95132e-07	-7.37788e-08	1.21354e-07	1.80326e-07	-4.30372e-08	1.37289e-07	8.92318e-07	-1.45250e-07	7.47067e-07	1.42382e-06	3.72699e-07	1.79652e-06	9.87567e-07	7.07605e-08	1.05833e-06	7.28989e-07	-7.10766e-08	6.57912e-07
12.952	3.30723e-07	-8.47620e-08	2.45961e-07	2.27105e-06	7.49655e-07	3.02071e-06	1.95164e-07	-7.37907e-08	1.21373e-07	1.79843e-07	-4.29218e-08	1.36921e-07	8.92615e-07	-1.45299e-07	7.47316e-07	1.42471e-06	3.72741e-07	1.79745e-06	9.88792e-07	7.09308e-08	1.05972e-06	7.31115e-07	-7.12839e-08	6.59831e-07
12.976	3.30248e-07	-8.46401e-08	2.45607e-07	2.27058e-06	7.50031e-07	3.02061e-06	1.95189e-07	-7.38001e-08	1.21389e-07	1.79352e-07	-4.28047e-08	1.36547e-07	8.92901e-07	-1.45345e-07	7.47556e-07	1.42559e-06	3.72781e-07	1.79837e-06	9.90007e-07	7.11021e-08	1.06111e-06	7.33232e-07	-7.14904e-08	6.61742e-07
13.001	3.29764e-07	-8.45161e-08	2.45248e-07	2.27008e-06	7.50401e-07	3.02048e-06	1.95207e-07	-7.38069e-08	1.21400e-07	1.78854e-07	-4.26858e-08	1.36168e-07	8.93178e-07	-1.45390e-07	7.47787e-07	1.42645e-06	3.72821e-07	1.79927e-06	9.91212e-07	7.12743e-08	1.06249e-06	7.35340e-07	-7.16958e-08	6.63644e-07
13.025	3.29272e-07	-8.43901e-08	2.44882e-07	2.26956e-06	7.50766e-07	3.02032e-06	1.95218e-07	-7.38111e-08	1.21407e-07	1.78349e-07	-4.25652e-08	1.35783e-07	8.93443e-07	-1.45433e-07	7.48010e-07	1.42731e-06	3.72859e-07	1.80016e-06	9.92406e-07	7.14475e-08	1.06385e-06	7.37437e-07	-7.19003e-08	6.65537e-07
13.050	3.28772e-07	-8.42619e-08	2.44510e-07	2.26901e-06	7.51126e-07	3.02014e-06	1.95222e-07	-7.38128e-08	1.21409e-07	1.77836e-07	-4.24428e-08	1.35393e-07	8.93699e-07	-1.45475e-07	7.48224e-07	1.42815e-06	3.72896e-07	1.80104e-06	9.93590e-07	7.16217e-08	1.06521e-06	7.39524e-07	-7.21038e-08	6.67421e-07
13.074	3.28264e-07	-8.41317e-08	2.44132e-07	2.26844e-06	7.51480e-07	3.01992e-06	1.95220e-07	-7.38118e-08	1.21408e-07	1.77316e-07	-4.23187e-08	1.34997e-07	8.93943e-07	-1.45515e-07	7.48428e-07	1.42897e-06	3.72932e-07	1.80191e-06	9.94764e-07	7.17968e-08	1.06656e-06	7.41602e-07	-7.23064e-08	6.69296e-07
13.099	3.27748e-07	-8.39994e-08	2.43748e-07	2.26785e-06	7.51828e-07	3.01968e-06	1.95210e-07	-7.38083e-08	1.21402e-07	1.76788e-07	-4.21928e-08	1.34595e-07	8.94178e-07	-1.45553e-07	7.48625e-07	1.42979e-06	3.72967e-07	1.80276e-06	9.95928e-07	7.19729e-08	1.06790e-06	7.43669e-07	-7.25080e-08	6.71161e-07
13.124	3.27223e-07	-8.38650e-08	2.43358e-07	2.26723e-06	7.52171e-07	3.01940e-06	1.95194e-07	-7.38022e-08	1.21392e-07	1.76253e-07	-4.20652e-08	1.34188e-07	8.94401e-07	-1.45589e-07	7.48812e-07	1.43059e-06	3.73001e-07	1.80359e-06	9.97081e-07	7.21500e-08	1.06923e-06	7.45727e-07	-7.27085e-08	6.73018e-07
13.148	3.26691e-07	-8.37285e-08	2.42962e-07	2.26659e-06	7.52509e-07	3.01910e-06	1.95171e-07	-7.37935e-08	1.21378e-07	1.75711e-07	-4.19357e-08	1.33775e-07	8.94615e-07	-1.45624e-07	7.48990e-07	1.43138e-06	3.73034e-07	1.80442e-06	9.98224e-07	7.23281e-08	1.07055e-06	7.47774e-07	-7.29081e-08	6.74865e-07
13.173	3.26150e-07	-8.35900e-08	2.42560e-07	2.26593e-06	7.52841e-07	3.01877e-06	1.95141e-07	-7.37821e-08	1.21359e-07	1.75162e-07	-4.18046e-08	1.33357e-07	8.94817e-07	-1.45657e-07	7.49160e-07	1.43216e-06	3.73066e-07	1.80523e-06	9.99357e-07	7.25071e-08	1.07186e-06	7.49810e-07	-7.31067e-08	6.76704e-07
13.197	3.25601e-07	-8.34493e-08	2.42152e-07	2.26524e-06	7.53168e-07	3.01841e-06	1.95104e-07	-7.37682e-08	1.21336e-07	1.74604e-07	-4.16716e-08	1.32933e-07	8.95010e-07	-1.45688e-07	7.49321e-07	1.43293e-06	3.73097e-07	1.80603e-06	1.00048e-06	7.26872e-08	1.07317e-06	7.51837e-07	-7.33043e-08	6.78532e-07
13.222	3.25044e-07	-8.33066e-08	2.41738e-07	2.26453e-06	7.53490e-07	3.01802e-06	1.95060e-07	-7.37516e-08	1.21309e-07	1.74040e-07	-4.15369e-08	1.32503e-07	8.95191e-07	-1.45718e-07	7.49473e-07	1.43369e-06	3.73127e-07	1.80681e-06	1.00159e-06	7.28682e-08	1.07446e-06	7.53853e-07	-7.35008e-08	6.80352e-07
13.246	3.24479e-07	-8.31617e-08	2.41318e-07	2.26380e-06	7.53806e-07	3.01761e-06	1.95010e-07	-7.37323e-08	1.21277e-07	1.73468e-07	-4.14004e-08	1.32068e-07	8.95363e-07	-1.45746e-07	7.49617e-07	1.43443e-06	3.73156e-07	1.80759e-06	1.00269e-06	7.30502e-08	1.07574e-06	7.55858e-07	-7.36964e-08	6.82162e-07
13.271	3.23906e-07	-8.30148e-08	2.40891e-07	2.26304e-06	7.54117e-07	3.01716e-06	1.94952e-07	-7.37105e-08	1.21241e-07	1.72889e-07	-4.12622e-08	1.31627e-07	8.95523e-07	-1.45772e-07	7.49751e-07	1.43516e-06	3.73184e-07	1.80834e-06	1.00378e-06	7.32333e-08	1.07702e-06	7.57853e-07	-7.38909e-08	6.83962e-07
13.296	3.23325e-07	-8.28658e-08	2.40459e-07	2.26226e-06	7.54423e-07	3.01669e-06	1.94887e-07	-7.36859e-08	1.21201e-07	1.72302e-07	-4.11222e-08	1.31180e-07	8.95674e-07	-1.45797e-07	7.49877e-07	1.43588e-06	3.73211e-07	1.80909e-06	1.00487e-06	7.34173e-08	1.07828e-06	7.59837e-07	-7.40844e-08	6.85753e-07
13.320	3.22735e-07	-8.27147e-08	2.40020e-07	2.26146e-06	7.54723e-07	3.01618e-06	1.94815e-07	-7.36588e-08	1.21156e-07	1.71708e-07	-4.09804e-08	1.30728e-07	8.95814e-07	-1.45819e-07	7.49994e-07	1.43659e-06	3.73237e-07	1.80982e-06	1.00594e-06	7.36023e-08	1.07954e-06	7.61811e-07	-7.42768e-08	6.87534e-07
13.345	3.22137e-07	-8.25615e-08	2.39576e-07	2.26063e-06	7.55018e-07	3.01565e-06	1.94736e-07	-7.36289e-08	1.21107e-07	1.71107e-07	-4.08368e-08	1.30270e-07	8.95943e-07	-1.45840e-07	7.50102e-07	1.43728e-06	3.73262e-07	1.81054e-06	1.00700e-06	7.37884e-08	1.08078e-06	7.63774e-07	-7.44682e-08	6.89306e-07
13.369	3.21532e-07	-8.24062e-08	2.39125e-07	2.25979e-06	7.55307e-07	3.01509e-06	1.94650e-07	-7.35964e-08	1.21054e-07	1.70498e-07	-4.06915e-08	1.29806e-07	8.96062e-07	-1.45860e-07	7.50202e-07	1.43796e-06	3.73287e-07	1.81125e-06	1.00805e-06	7.39754e-08	1.08202e-06	7.65726e-07	-7.46585e-08	6.91068e-07
13.394	3.20917e-07	-8.22489e-08	2.38669e-07	2.25891e-06	7.55592e-07	3.01451e-06	1.94557e-07	-7.35612e-08	1.20996e-07	1.69881e-07	-4.05443e-08	1.29337e-07	8.96170e-07	-1.45877e-07	7.50293e-07	1.43864e-06	3.73310e-07	1.81195e-06	1.00909e-06	7.41635e-08	1.08325e-06	7.67668e-07	-7.48478e-08	6.92820e-07
13.418	3.20295e-07	-8.20894e-08	2.38206e-07	2.25802e-06	7.55871e-07	3.01389e-06	1.94457e-07	-7.35233e-08	1.20933e-07	1.69257e-07	-4.03954e-08	1.28862e-07	8.96268e-07	-1.45893e-07	7.50375e-07	1.43929e-06	3.73333e-07	1.81263e-06	1.01011e-06	7.43526e-08	1.08447e-06	7.69598e-07	-7.50360e-08	6.94562e-07
13.443	3.19665e-07	-8.19279e-08	2.37737e-07	2.25710e-06	7.56145e-07	3.01325e-06	1.94349e-07	-7.34828e-08	1.20867e-07	1.68626e-07	-4.02448e-08	1.28381e-07	8.96355e-07	-1.45907e-07	7.50448e-07	1.43994e-06	3.73355e-07	1.81330e-06	1.01113e-06	7.45427e-08	1.08568e-06	7.71517e-07	-7.52231e-08	6.96294e-07
13.468	3.19026e-07	-8.17642e-08	2.37262e-07	2.25616e-06	7.56413e-07	3.01257e-06	1.94235e-07	-7.34395e-08	1.20796e-07	1.67987e-07	-4.00923e-08	1.27895e-07	8.96432e-07	-1.45920e-07	7.50512e-07	1.44058e-06	3.73376e-07	1.81395e-06	1.01214e-06	7.47338e-08	1.08688e-06	7.73426e-07	-7.54092e-08	6.98016e-07
13.492	3.18380e-07	-8.15985e-08	2.36781e-07	2.25520e-06	7.56677e-07	3.01187e-06	1.94113e-07	-7.33935e-08	1.20720e-07	1.67341e-07	-3.99380e-08	1.27403e-07	8.96498e-07	-1.45931e-07	7.50568e-07	1.44120e-06	3.73397e-07	1.81460e-06	1.01314e-06	7.49260e-08	1.08807e-06	7.75323e-07	-7.55942e-08	6.99729e-07
13.517	3.17725e-07	-8.14307e-08	2.36294e-07	2.25421e-06	7.56935e-07	3.01115e-06	1.93985e-07	-7.33449e-08	1.20640e-07	1.66687e-07	-3.97820e-08	1.26905e-07	8.96554e-07	-1.45940e-07	7.50614e-07	1.44181e-06	3.73416e-07	1.81523e-06	1.01413e-06	7.51191e-08	1.08925e-06	7.77209e-07	-7.57781e-08	7.01431e-07
13.541	3.17062e-07	-8.12608e-08	2.35801e-07	2.25320e-06	7.57188e-07	3.01039e-06	1.93849e-07	-7.32935e-08	1.20555e-07	1.66026e-07	-3.96242e-08	1.26402e-07	8.96600e-07	-1.45947e-07	7.50652e-07	1.44241e-06	3.73435e-07	1.81585e-06	1.01510e-06	7.53133e-08	1.09042e-06	7.79084e-07	-7.59609e-08	7.03123e-07
13.566	3.16391e-07	-8.10888e-08	2.35302e-07	2.25217e-06	7.57435e-07	3.00961e-06	1.93706e-07	-7.32394e-08	1.20466e-07	1.65357e-07	-3.94646e-08	1.25893e-07	8.96635e-07	-1.45953e-07	7.50682e-07	1.44300e-06	3.73453e-07	1.81645e-06	1.01607e-06	7.55086e-08	1.09158e-06	7.80947e-07	-7.61426e-08	7.04805e-07
13.591	3.15712e-07	-8.09147e-08	2.34797e-07	2.25112e-06	7.57678e-07	3.00880e-06	1.93555e-07	-7.31826e-08	1.20373e-07	1.64681e-07	-3.93032e-08	1.25378e-07	8.96659e-07	-1.45957e-07	7.50702e-07	1.44358e-06	3.73470e-07	1.81705e-06	1.01703e-06	7.57049e-08	1.09273e-06	7.82800e-07	-7.63232e-08	7.06476e-07
13.615	3.15024e-07	-8.07385e-08	2.34286e-07	2.25004e-06	7.57915e-07	3.00796e-06	1.93398e-07	-7.31230e-08	1.20275e-07	1.63997e-07	-3.91401e-08	1.24857e-07	8.96673e-07	-1.45959e-07	7.50714e-07	1.44414e-06	3.73487e-07	1.81763e-06	1.01797e-06	7.59022e-08	1.09387e-06	7.84640e-07	-7.65027e-08	7.08138e-07
13.640	3.14329e-07	-8.05603e-08	2.33769e-07	2.24895e-06	7.58148e-07	3.00709e-06	1.93233e-07	-7.30607e-08	1.20173e-07	1.63306e-07	-3.89751e-08	1.24331e-07	8.96677e-07	-1.45960e-07	7.50717e-07	1.44469e-06	3.73503e-07	1.81820e-06	1.01891e-06	7.61005e-08	1.09501e-06	7.86470e-07	-7.66810e-08	7.09789e-07
13.664	3.13625e-07	-8.03799e-08	2.33245e-07	2.24783e-06	7.58375e-07	3.00620e-06	1.93061e-07	-7.29957e-08	1.20066e-07	1.62608e-07	-3.88084e-08	1.23799e-07	8.96670e-07	-1.45959e-07	7.50711e-07	1.44523e-06	3.73518e-07	1.81875e-06	1.01983e-06	7.62999e-08	1.09613e-06	7.88288e-07	-7.68583e-08	7.11429e-07
13.689	3.12914e-07	-8.01975e-08	2.32716e-07	2.24668e-06	7.58597e-07	3.00528e-06	1.92882e-07	-7.29279e-08	1.19954e-07	1.61902e-07	-3.86399e-08	1.23262e-07	8.96652e-07	-1.45956e-07	7.50697e-07	1.44576e-06	3.73533e-07	1.81930e-06	1.02075e-06	7.65003e-08	1.09725e-06	7.90094e-07	-7.70344e-08	7.13060e-07
13.713	3.12194e-07	-8.00130e-08	2.32181e-07	2.24552e-06	7.58814e-07	3.00433e-06	1.92696e-07	-7.28574e-08	1.19838e-07	1.61188e-07	-3.84696e-08	1.22718e-07	8.96625e-07	-1.45951e-07	7.50673e-07	1.44628e-06	3.73547e-07	1.81983e-06	1.02165e-06	7.67018e-08	1.09835e-06	7.91889e-07	-7.72094e-08	7.14679e-07
13.738	3.11466e-07	-7.98264e-08	2.31639e-07	2.24433e-06	7.59026e-07	3.00336e-06	1.92502e-07	-7.27842e-08	1.19718e-07	1.60467e-07	-3.82975e-08	1.22169e-07	8.96586e-07	-1.45945e-07	7.50641e-07	1.44679e-06	3.73561e-07	1.82035e-06	1.02254e-06	7.69043e-08	1.09945e-06	7.93672e-07	-7.73832e-08	7.16289e-07
13.763	3.10730e-07	-7.96378e-08	2.31092e-07	2.24312e-06	7.59232e-07	3.00235e-06	1.92301e-07	-7.27081e-08	1.19593e-07	1.59738e-07	-3.81236e-08	1.21615e-07	8.96538e-07	-1.45937e-07	7.50601e-07	1.44728e-06	3.73574e-07	1.82086e-06	1.02343e-06	7.71079e-08	1.10053e-06	7.95443e-07	-7.75559e-08	7.17887e-07
13.787	3.09985e-07	-7.94470e-08	2.30538e-07	2.24189e-06	7.59434e-07	3.00132e-06	1.92092e-07	-7.26294e-08	1.19463e-07	1.59002e-07	-3.79480e-08	1.21054e-07	8.96479e-07	-1.45928e-07	7.50551e-07	1.44776e-06	3.73586e-07	1.82135e-06	1.02430e-06	7.73125e-08	1.10161e-06	7.97202e-07	-7.77275e-08	7.19475e-07
13.812	3.09233e-07	-7.92542e-08	2.29979e-07	2.24064e-06	7.59631e-07	3.00027e-06	1.91877e-07	-7.25478e-08	1.19329e-07	1.58259e-07	-3.77705e-08	1.20488e-07	8.96409e-07	-1.45916e-07	7.50493e-07	1.44824e-06	3.73598e-07	1.82183e-06	1.02516e-06	7.75182e-08	1.10268e-06	7.98950e-07	-7.78978e-08	7.21052e-07
13.836	3.08473e-07	-7.90593e-08	2.29413e-07	2.23936e-06	7.59822e-07	2.99919e-06	1.91654e-07	-7.24635e-08	1.19190e-07	1.57508e-07	-3.75913e-08	1.19917e-07	8.96329e-07	-1.45903e-07	7.50426e-07	1.44870e-06	3.73609e-07	1.82230e-06	1.02601e-06	7.77249e-08	1.10374e-06	8.00686e-07	-7.80671e-08	7.22619e-07
13.861	3.07704e-07	-7.88623e-08	2.28842e-07	2.23807e-06	7.60009e-07	2.99808e-06	1.91423e-07	-7.23764e-08	1.19047e-07	1.56749e-07	-3.74103e-08	1.19339e-07	8.96239e-07	-1.45889e-07	7.50351e-07	1.44914e-06	3.73619e-07	1.82276e-06	1.02685e-06	7.79327e-08	1.10479e-06	8.02410e-07	-7.82352e-08	7.24174e-07
13.885	3.06927e-07	-7.86633e-08	2.28264e-07	2.23675e-06	7.60191e-07	2.99694e-06	1.91186e-07	-7.22865e-08	1.18899e-07	1.55984e-07	-3.72275e-08	1.18756e-07	8.96138e-07	-1.45872e-07	7.50266e-07	1.44958e-06	3.73630e-07	1.82321e-06	1.02769e-06	7.81415e-08	1.10583e-06	8.04121e-07	-7.84020e-08	7.25719e-07
13.910	3.06143e-07	-7.84622e-08	2.27681e-07	2.23541e-06	7.60367e-07	2.99578e-06	1.90940e-07	-7.21939e-08	1.18747e-07	1.55210e-07	-3.70429e-08	1.18167e-07	8.96027e-07	-1.45854e-07	7.50173e-07	1.45001e-06	3.73639e-07	1.82365e-06	1.02851e-06	7.83514e-08	1.10686e-06	8.05821e-07	-7.85678e-08	7.27253e-07
13.935	3.05350e-07	-7.82590e-08	2.27091e-07	2.23405e-06	7.60539e-07	2.99459e-06	1.90688e-07	-7.20984e-08	1.18590e-07	1.54429e-07	-3.68565e-08	1.17573e-07	8.95906e-07	-1.45834e-07	7.50072e-07	1.45042e-06	3.73648e-07	1.82407e-06	1.02932e-06	7.85624e-08	1.10788e-06	8.07509e-07	-7.87323e-08	7.28776e-07
13.959	3.04549e-07	-7.80538e-08	2.26495e-07	2.23266e-06	7.60705e-07	2.99337e-06	1.90428e-07	-7.20002e-08	1.18428e-07	1.53641e-07	-3.66684e-08	1.16973e-07	8.95774e-07	-1.45813e-07	7.49961e-07	1.45082e-06	3.73657e-07	1.82448e-06	1.03012e-06	7.87744e-08	1.10889e-06	8.09184e-07	-7.88957e-08	7.30288e-07
13.984	3.03740e-07	-7.78465e-08	2.25894e-07	2.23126e-06	7.60867e-07	2.99213e-06	1.90161e-07	-7.18992e-08	1.18262e-07	1.52845e-07	-3.64785e-08	1.16367e-07	8.95632e-07	-1.45790e-07	7.49842e-07	1.45121e-06	3.73665e-07	1.82488e-06	1.03091e-06	7.89875e-08	1.10989e-06	8.10847e-07	-7.90578e-08	7.31790e-07
14.008	3.02923e-07	-7.76371e-08	2.25286e-07	2.22983e-06	7.61024e-07	2.99086e-06	1.89887e-07	-7.17954e-08	1.18091e-07	1.52042e-07	-3.62867e-08	1.15755e-07	8.95480e-07	-1.45765e-07	7.49715e-07	1.45159e-06	3.73673e-07	1.82527e-06	1.03168e-06	7.92016e-08	1.11089e-06	8.12498e-07	-7.92188e-08	7.33280e-07
14.033	3.02098e-07	-7.74257e-08	2.24673e-07	2.22839e-06	7.61176e-07	2.98956e-06	1.89605e-07	-7.16888e-08	1.17916e-07	1.51231e-07	-3.60933e-08	1.15138e-07	8.95317e-07	-1.45738e-07	7.49578e-07	1.45196e-06	3.73681e-07	1.82564e-06	1.03245e-06	7.94168e-08	1.11187e-06	8.14137e-07	-7.93786e-08	7.34758e-07
14.057	3.01265e-07	-7.72122e-08	2.24053e-07	2.22692e-06	7.61323e-07	2.98824e-06	1.89315e-07	-7.15793e-08	1.17736e-07	1.50413e-07	-3.58980e-08	1.14515e-07	8.95144e-07	-1.45710e-07	7.49433e-07	1.45232e-06	3.73688e-07	1.82601e-06	1.03321e-06	7.96331e-08	1.11284e-06	8.15763e-07	-7.95372e-08	7.36226e-07
14.082	3.00424e-07	-7.69966e-08	2.23428e-07	2.22543e-06	7.61465e-07	2.98689e-06	1.89018e-07	-7.14671e-08	1.17551e-07	1.49587e-07	-3.57009e-08	1.13886e-07	8.94960e-07	-1.45680e-07	7.49280e-07	1.45267e-06	3.73694e-07	1.82636e-06	1.03396e-06	7.98504e-08	1.11381e-06	8.17377e-07	-7.96945e-08	7.37683e-07
14.107	2.99575e-07	-7.67790e-08	2.22796e-07	2.22392e-06	7.61603e-07	2.98552e-06	1.88714e-07	-7.13521e-08	1.17362e-07	1.48754e-07	-3.55021e-08	1.13252e-07	8.94766e-07	-1.45649e-07	7.49118e-07	1.45300e-06	3.73701e-07	1.82670e-06	1.03469e-06	8.00688e-08	1.11476e-06	8.18979e-07	-7.98507e-08	7.39128e-07
14.131	2.98718e-07	-7.65594e-08	2.22159e-07	2.22239e-06	7.61735e-07	2.98412e-06	1.88403e-07	-7.12343e-08	1.17168e-07	1.47914e-07	-3.53015e-08	1.12612e-07	8.94562e-07	-1.45616e-07	7.48947e-07	1.45333e-06	3.73707e-07	1.82703e-06	1.03542e-06	8.02883e-08	1.11571e-06	8.20568e-07	-8.00056e-08	7.40562e-07
14.156	2.97853e-07	-7.63377e-08	2.21516e-07	2.22083e-06	7.61863e-07	2.98270e-06	1.88084e-07	-7.11137e-08	1.16970e-07	1.47066e-07	-3.50992e-08	1.11967e-07	8.94348e-07	-1.45581e-07	7.48767e-07	1.45364e-06	3.73712e-07	1.82735e-06	1.03614e-06	8.05088e-08	1.11665e-06	8.22144e-07	-8.01593e-08	7.41985e-07
14.180	2.96980e-07	-7.61139e-08	2.20866e-07	2.21926e-06	7.61986e-07	2.98125e-06	1.87757e-07	-7.09902e-08	1.16767e-07	1.46210e-07	-3.48950e-08	1.11315e-07	8.94124e-07	-1.45544e-07	7.48579e-07	1.45394e-06	3.73718e-07	1.82766e-06	1.03684e-06	8.07304e-08	1.11757e-06	8.23708e-07	-8.03118e-08	7.43396e-07
14.205	2.96099e-07	-7.58881e-08	2.20211e-07	2.21767e-06	7.62104e-07	2.97977e-06	1.87423e-07	-7.08640e-08	1.16559e-07	1.45348e-07	-3.46891e-08	1.10659e-07	8.93889e-07	-1.45506e-07	7.48383e-07	1.45423e-06	3.73723e-07	1.82795e-06	1.03754e-06	8.09530e-08	1.11849e-06	8.25259e-07	-8.04630e-08	7.44796e-07
14.230	2.95210e-07	-7.56603e-08	2.19550e-07	2.21605e-06	7.62217e-07	2.97827e-06	1.87082e-07	-7.07349e-08	1.16347e-07	1.44477e-07	-3.44814e-08	1.09996e-07	8.93644e-07	-1.45466e-07	7.48178e-07	1.45451e-06	3.73728e-07	1.82824e-06	1.03822e-06	8.11768e-08	1.11940e-06	8.26798e-07	-8.06130e-08	7.46185e-07
14.254	2.94313e-07	-7.54305e-08	2.18883e-07	2.21442e-06	7.62325e-07	2.97674e-06	1.86733e-07	-7.06030e-08	1.16130e-07	1.43600e-07	-3.42720e-08	1.09328e-07	8.93389e-07	-1.45425e-07	7.47964e-07	1.45478e-06	3.73732e-07	1.82851e-06	1.03890e-06	8.14016e-08	1.12030e-06	8.28324e-07	-8.07618e-08	7.47562e-07
14.279	2.93409e-07	-7.51986e-08	2.18210e-07	2.21276e-06	7.62429e-07	2.97519e-06	1.86377e-07	-7.04683e-08	1.15908e-07	1.42715e-07	-3.40607e-08	1.08654e-07	8.93123e-07	-1.45381e-07	7.47742e-07	1.45504e-06	3.73736e-07	1.82877e-06	1.03956e-06	8.16274e-08	1.12119e-06	8.29837e-07	-8.09093e-08	7.48928e-07
14.303	2.92496e-07	-7.49646e-08	2.17531e-07	2.21108e-06	7.62528e-07	2.97361e-06	1.86013e-07	-7.03308e-08	1.15682e-07	1.41822e-07	-3.38478e-08	1.07975e-07	8.92847e-07	-1.45337e-07	7.47511e-07	1.45528e-06	3.73740e-07	1.82902e-06	1.04022e-06	8.18543e-08	1.12207e-06	8.31337e-07	-8.10556e-08	7.50282e-07
14.328	2.91575e-07	-7.47287e-08	2.16847e-07	2.20939e-06	7.62622e-07	2.97201e-06	1.85642e-07	-7.01905e-08	1.15451e-07	1.40923e-07	-3.36330e-08	1.07290e-07	8.92562e-07	-1.45290e-07	7.47272e-07	1.45552e-06	3.73744e-07	1.82926e-06	1.04086e-06	8.20823e-08	1.12294e-06	8.32825e-07	-8.12006e-08	7.51624e-07
14.352	2.90647e-07	-7.44907e-08	2.16156e-07	2.20767e-06	7.62712e-07	2.97038e-06	1.85263e-07	-7.00473e-08	1.15216e-07	1.40016e-07	-3.34165e-08	1.06599e-07	8.92266e-07	-1.45242e-07	7.47024e-07	1.45574e-06	3.73748e-07	1.82949e-06	1.04150e-06	8.23114e-08	1.12381e-06	8.34299e-07	-8.13444e-08	7.52955e-07
14.377	2.89710e-07	-7.42507e-08	2.15460e-07	2.20593e-06	7.62797e-07	2.96873e-06	1.84877e-07	-6.99013e-08	1.14976e-07	1.39101e-07	-3.31983e-08	1.05903e-07	8.91960e-07	-1.45192e-07	7.46768e-07	1.45596e-06	3.73751e-07	1.82971e-06	1.04212e-06	8.25416e-08	1.12466e-06	8.35761e-07	-8.14869e-08	7.54274e-07
14.402	2.88766e-07	-7.40087e-08	2.14757e-07	2.20417e-06	7.62877e-07	2.96705e-06	1.84484e-07	-6.97525e-08	1.14731e-07	1.38179e-07	-3.29783e-08	1.05201e-07	8.91643e-07	-1.45140e-07	7.46503e-07	1.45616e-06	3.73755e-07	1.82991e-06	1.04273e-06	8.27728e-08	1.12550e-06	8.37210e-07	-8.16282e-08	7.55581e-07
14.426	2.87814e-07	-7.37647e-08	2.14049e-07	2.20240e-06	7.62953e-07	2.96535e-06	1.84083e-07	-6.96009e-08	1.14482e-07	1.37250e-07	-3.27565e-08	1.04494e-07	8.91317e-07	-1.45087e-07	7.46230e-07	1.45635e-06	3.73758e-07	1.83011e-06	1.04333e-06	8.30050e-08	1.12634e-06	8.38645e-07	-8.17681e-08	7.56877e-07
14.451	2.86854e-07	-7.35186e-08	2.13335e-07	2.20060e-06	7.63024e-07	2.96362e-06	1.83674e-07	-6.94464e-08	1.14228e-07	1.36314e-07	-3.25330e-08	1.03781e-07	8.90981e-07	-1.45033e-07	7.45948e-07	1.45653e-06	3.73761e-07	1.83029e-06	1.04393e-06	8.32384e-08	1.12716e-06	8.40068e-07	-8.19068e-08	7.58161e-07
14.475	2.85886e-07	-7.32706e-08	2.12616e-07	2.19878e-06	7.63090e-07	2.96187e-06	1.83258e-07	-6.92892e-08	1.13969e-07	1.35370e-07	-3.23077e-08	1.03062e-07	8.90634e-07	-1.44976e-07	7.45658e-07	1.45670e-06	3.73764e-07	1.83047e-06	1.04451e-06	8.34728e-08	1.12798e-06	8.41477e-07	-8.20443e-08	7.59433e-07
14.500	2.84911e-07	-7.30205e-08	2.11890e-07	2.19694e-06	7.63152e-07	2.96010e-06	1.82835e-07	-6.91291e-08	1.13706e-07	1.34419e-07	-3.20807e-08	1.02338e-07	8.90277e-07	-1.44918e-07	7.45359e-07	1.45686e-06	3.73766e-07	1.83063e-06	1.04508e-06	8.37082e-08	1.12879e-06	8.42874e-07	-8.21804e-08	7.60693e-07
14.524	2.83927e-07	-7.27685e-08	2.11159e-07	2.19509e-06	7.63209e-07	2.95830e-06	1.82404e-07	-6.89661e-08	1.13438e-07	1.33460e-07	-3.18520e-08	1.01608e-07	8.89911e-07	-1.44858e-07	7.45052e-07	1.45701e-06	3.73769e-07	1.83078e-06	1.04564e-06	8.39448e-08	1.12959e-06	8.44257e-07	-8.23153e-08	7.61942e-07
14.549	2.82936e-07	-7.25145e-08	2.10421e-07	2.19321e-06	7.63262e-07	2.95647e-06	1.81965e-07	-6.88004e-08	1.13165e-07	1.32494e-07	-3.16215e-08	1.00873e-07	8.89534e-07	-1.44797e-07	7.44737e-07	1.45715e-06	3.73772e-07	1.83093e-06	1.04619e-06	8.41824e-08	1.13037e-06	8.45627e-07	-8.24489e-08	7.63178e-07
14.574	2.81937e-07	-7.22584e-08	2.09679e-07	2.19131e-06	7.63310e-07	2.95462e-06	1.81520e-07	-6.86318e-08	1.12888e-07	1.31521e-07	-3.13893e-08	1.00132e-07	8.89148e-07	-1.44734e-07	7.44413e-07	1.45728e-06	3.73774e-07	1.83106e-06	1.04673e-06	8.44210e-08	1.13115e-06	8.46984e-07	-8.25812e-08	7.64403e-07
14.598	2.80930e-07	-7.20004e-08	2.08930e-07	2.18940e-06	7.63354e-07	2.95275e-06	1.81066e-07	-6.84604e-08	1.12606e-07	1.30541e-07	-3.11553e-08	9.93857e-08	8.88751e-07	-1.44670e-07	7.44081e-07	1.45740e-06	3.73776e-07	1.83118e-06	1.04726e-06	8.46608e-08	1.13192e-06	8.48328e-07	-8.27122e-08	7.65615e-07
14.623	2.79916e-07	-7.17404e-08	2.08175e-07	2.18746e-06	7.63393e-07	2.95086e-06	1.80605e-07	-6.82862e-08	1.12319e-07	1.29554e-07	-3.09196e-08	9.86339e-08	8.88344e-07	-1.44603e-07	7.43741e-07	1.45751e-06	3.73779e-07	1.83129e-06	1.04778e-06	8.49016e-08	1.13269e-06	8.49658e-07	-8.28419e-08	7.66816e-07
14.647	2.78894e-07	-7.14785e-08	2.07415e-07	2.18551e-06	7.63428e-07	2.94894e-06	1.80137e-07	-6.81092e-08	1.12028e-07	1.28559e-07	-3.06822e-08	9.78766e-08	8.87928e-07	-1.44536e-07	7.43392e-07	1.45760e-06	3.73781e-07	1.83139e-06	1.04829e-06	8.51434e-08	1.13344e-06	8.50975e-07	-8.29703e-08	7.68005e-07
14.672	2.77864e-07	-7.12145e-08	2.06649e-07	2.18353e-06	7.63458e-07	2.94699e-06	1.79662e-07	-6.79293e-08	1.11732e-07	1.27557e-07	-3.04431e-08	9.71137e-08	8.87501e-07	-1.44466e-07	7.43035e-07	1.45769e-06	3.73784e-07	1.83147e-06	1.04879e-06	8.53863e-08	1.13418e-06	8.52278e-07	-8.30974e-08	7.69181e-07
14.696	2.76826e-07	-7.09486e-08	2.05878e-07	2.18154e-06	7.63483e-07	2.94503e-06	1.79178e-07	-6.77466e-08	1.11432e-07	1.26548e-07	-3.02022e-08	9.63454e-08	8.87065e-07	-1.44395e-07	7.42670e-07	1.45777e-06	3.73786e-07	1.83155e-06	1.04928e-06	8.56303e-08	1.13491e-06	8.53569e-07	-8.32232e-08	7.70346e-07
14.721	2.75781e-07	-7.06807e-08	2.05100e-07	2.17953e-06	7.63505e-07	2.94303e-06	1.78688e-07	-6.75611e-08	1.11127e-07	1.25531e-07	-2.99597e-08	9.55716e-08	8.86619e-07	-1.44323e-07	7.42296e-07	1.45783e-06	3.73789e-07	1.83162e-06	1.04976e-06	8.58753e-08	1.13564e-06	8.54845e-07	-8.33477e-08	7.71498e-07
14.746	2.74728e-07	-7.04109e-08	2.04317e-07	2.17750e-06	7.63522e-07	2.94102e-06	1.78190e-07	-6.73728e-08	1.10817e-07	1.24508e-07	-2.97154e-08	9.47923e-08	8.86162e-07	-1.44248e-07	7.41914e-07	1.45789e-06	3.73791e-07	1.83168e-06	1.05023e-06	8.61214e-08	1.13635e-06	8.56109e-07	-8.34708e-08	7.72638e-07
14.770	2.73668e-07	-7.01391e-08	2.03529e-07	2.17545e-06	7.63534e-07	2.93898e-06	1.77684e-07	-6.71817e-08	1.10503e-07	1.23477e-07	-2.94694e-08	9.40076e-08	8.85696e-07	-1.44172e-07	7.41524e-07	1.45793e-06	3.73794e-07	1.83173e-06	1.05069e-06	8.63685e-08	1.13706e-06	8.57359e-07	-8.35927e-08	7.73766e-07
14.795	2.72600e-07	-6.98654e-08	2.02734e-07	2.17338e-06	7.63542e-07	2.93692e-06	1.77171e-07	-6.69878e-08	1.10184e-07	1.22439e-07	-2.92217e-08	9.32175e-08	8.85221e-07	-1.44095e-07	7.41126e-07	1.45797e-06	3.73796e-07	1.83177e-06	1.05114e-06	8.66167e-08	1.13776e-06	8.58595e-07	-8.37132e-08	7.74882e-07
14.819	2.71524e-07	-6.95897e-08	2.01934e-07	2.17129e-06	7.63546e-07	2.93484e-06	1.76651e-07	-6.67910e-08	1.09860e-07	1.21394e-07	-2.89723e-08	9.24219e-08	8.84735e-07	-1.44016e-07	7.40719e-07	1.45799e-06	3.73799e-07	1.83179e-06	1.05158e-06	8.68659e-08	1.13845e-06	8.59818e-07	-8.38325e-08	7.75985e-07
14.844	2.70441e-07	-6.93121e-08	2.01129e-07	2.16919e-06	7.63545e-07	2.93273e-06	1.76123e-07	-6.65915e-08	1.09532e-07	1.20342e-07	-2.87212e-08	9.16209e-08	8.84240e-07	-1.43935e-07	7.40304e-07	1.45801e-06	3.73802e-07	1.83181e-06	1.05201e-06	8.71162e-08	1.13913e-06	8.61027e-07	-8.39504e-08	7.77077e-07
14.868	2.69350e-07	-6.90326e-08	2.00318e-07	2.16706e-06	7.63540e-07	2.93060e-06	1.75588e-07	-6.63891e-08	1.09199e-07	1.19283e-07	-2.84684e-08	9.08145e-08	8.83734e-07	-1.43853e-07	7.39881e-07	1.45801e-06	3.73805e-07	1.83182e-06	1.05243e-06	8.73675e-08	1.13980e-06	8.62223e-07	-8.40669e-08	7.78156e-07
14.893	2.68252e-07	-6.87511e-08	1.99501e-07	2.16492e-06	7.63531e-07	2.92845e-06	1.75045e-07	-6.61839e-08	1.08861e-07	1.18217e-07	-2.82139e-08	9.00027e-08	8.83219e-07	-1.43769e-07	7.39450e-07	1.45801e-06	3.73808e-07	1.83182e-06	1.05284e-06	8.76199e-08	1.14046e-06	8.63405e-07	-8.41822e-08	7.79222e-07
14.918	2.67146e-07	-6.84677e-08	1.98679e-07	2.16276e-06	7.63517e-07	2.92628e-06	1.74495e-07	-6.59760e-08	1.08519e-07	1.17143e-07	-2.79578e-08	8.91856e-08	8.82695e-07	-1.43684e-07	7.39011e-07	1.45799e-06	3.73811e-07	1.83180e-06	1.05324e-06	8.78733e-08	1.14111e-06	8.64573e-07	-8.42961e-08	7.80277e-07
14.942	2.66033e-07	-6.81824e-08	1.97851e-07	2.16058e-06	7.63500e-07	2.92408e-06	1.73938e-07	-6.57652e-08	1.08173e-07	1.16063e-07	-2.76999e-08	8.83630e-08	8.82161e-07	-1.43597e-07	7.38564e-07	1.45797e-06	3.73814e-07	1.83178e-06	1.05363e-06	8.81277e-08	1.14175e-06	8.65727e-07	-8.44087e-08	7.81319e-07
14.967	2.64912e-07	-6.78952e-08	1.97017e-07	2.15838e-06	7.63477e-07	2.92186e-06	1.73373e-07	-6.55516e-08	1.07821e-07	1.14976e-07	-2.74404e-08	8.75352e-08	8.81617e-07	-1.43508e-07	7.38108e-07	1.45793e-06	3.73818e-07	1.83175e-06	1.05401e-06	8.83832e-08	1.14239e-06	8.66868e-07	-8.45199e-08	7.82349e-07
14.991	2.63784e-07	-6.76060e-08	1.96178e-07	2.15617e-06	7.63451e-07	2.91962e-06	1.72801e-07	-6.53353e-08	1.07465e-07	1.13881e-07	-2.71792e-08	8.67020e-08	8.81063e-07	-1.43418e-07	7.37645e-07	1.45789e-06	3.73821e-07	1.83171e-06	1.05437e-06	8.86398e-08	1.14301e-06	8.67996e-07	-8.46298e-08	7.83366e-07
15.016	2.62649e-07	-6.73150e-08	1.95334e-07	2.15393e-06	7.63421e-07	2.91735e-06	1.72221e-07	-6.51161e-08	1.07105e-07	1.12780e-07	-2.69164e-08	8.58634e-08	8.80500e-07	-1.43327e-07	7.37173e-07	1.45783e-06	3.73825e-07	1.83166e-06	1.05473e-06	8.88973e-08	1.14363e-06	8.69109e-07	-8.47384e-08	7.84371e-07
15.041	2.61506e-07	-6.70221e-08	1.94484e-07	2.15168e-06	7.63386e-07	2.91507e-06	1.71634e-07	-6.48942e-08	1.06740e-07	1.11671e-07	-2.66518e-08	8.50196e-08	8.79927e-07	-1.43233e-07	7.36694e-07	1.45777e-06	3.73829e-07	1.83160e-06	1.05508e-06	8.91559e-08	1.14424e-06	8.70209e-07	-8.48456e-08	7.85363e-07
15.065	2.60356e-07	-6.67273e-08	1.93628e-07	2.14941e-06	7.63347e-07	2.91276e-06	1.71040e-07	-6.46694e-08	1.06370e-07	1.10556e-07	-2.63857e-08	8.41705e-08	8.79345e-07	-1.43139e-07	7.36206e-07	1.45769e-06	3.73834e-07	1.83153e-06	1.05542e-06	8.94155e-08	1.14484e-06	8.71295e-07	-8.49515e-08	7.86343e-07
15.090	2.59198e-07	-6.64306e-08	1.92767e-07	2.14713e-06	7.63304e-07	2.91043e-06	1.70438e-07	-6.44419e-08	1.05996e-07	1.09434e-07	-2.61178e-08	8.33161e-08	8.78753e-07	-1.43042e-07	7.35711e-07	1.45761e-06	3.73838e-07	1.83145e-06	1.05575e-06	8.96762e-08	1.14543e-06	8.72367e-07	-8.50560e-08	7.87311e-07
15.114	2.58033e-07	-6.61321e-08	1.91901e-07	2.14482e-06	7.63257e-07	2.90808e-06	1.69829e-07	-6.42117e-08	1.05617e-07	1.08305e-07	-2.58484e-08	8.24565e-08	8.78151e-07	-1.42944e-07	7.35207e-07	1.45751e-06	3.73843e-07	1.83136e-06	1.05607e-06	8.99378e-08	1.14601e-06	8.73425e-07	-8.51592e-08	7.88266e-07
15.139	2.56861e-07	-6.58316e-08	1.91029e-07	2.14250e-06	7.63205e-07	2.90570e-06	1.69213e-07	-6.39786e-08	1.05234e-07	1.07169e-07	-2.55772e-08	8.15916e-08	8.77540e-07	-1.42845e-07	7.34696e-07	1.45741e-06	3.73848e-07	1.83126e-06	1.05638e-06	9.02005e-08	1.14658e-06	8.74469e-07	-8.52610e-08	7.89208e-07
15.163	2.55682e-07	-6.55294e-08	1.90152e-07	2.14016e-06	7.63150e-07	2.90331e-06	1.68589e-07	-6.37428e-08	1.04846e-07	1.06026e-07	-2.53045e-08	8.07215e-08	8.76920e-07	-1.42744e-07	7.34176e-07	1.45730e-06	3.73853e-07	1.83115e-06	1.05668e-06	9.04642e-08	1.14714e-06	8.75500e-07	-8.53614e-08	7.90138e-07
15.188	2.54495e-07	-6.52252e-08	1.89270e-07	2.13780e-06	7.63090e-07	2.90089e-06	1.67958e-07	-6.35042e-08	1.04454e-07	1.04876e-07	-2.50301e-08	7.98462e-08	8.76290e-07	-1.42641e-07	7.33649e-07	1.45717e-06	3.73859e-07	1.83103e-06	1.05697e-06	9.07289e-08	1.14770e-06	8.76516e-07	-8.54606e-08	7.91056e-07
15.213	2.53301e-07	-6.49192e-08	1.88382e-07	2.13543e-06	7.63027e-07	2.89846e-06	1.67320e-07	-6.32629e-08	1.04057e-07	1.03720e-07	-2.47541e-08	7.89657e-08	8.75651e-07	-1.42537e-07	7.33114e-07	1.45704e-06	3.73865e-07	1.83090e-06	1.05725e-06	9.09947e-08	1.14824e-06	8.77519e-07	-8.55583e-08	7.91960e-07
15.237	2.52100e-07	-6.46114e-08	1.87488e-07	2.13304e-06	7.62959e-07	2.89600e-06	1.66674e-07	-6.30188e-08	1.03655e-07	1.02556e-07	-2.44764e-08	7.80800e-08	8.75003e-07	-1.42432e-07	7.32571e-07	1.45690e-06	3.73871e-07	1.83077e-06	1.05752e-06	9.12614e-08	1.14878e-06	8.78507e-07	-8.56547e-08	7.92853e-07
15.262	2.50892e-07	-6.43017e-08	1.86590e-07	2.13063e-06	7.62887e-07	2.89352e-06	1.66021e-07	-6.27719e-08	1.03249e-07	1.01386e-07	-2.41972e-08	7.71892e-08	8.74345e-07	-1.42325e-07	7.32020e-07	1.45675e-06	3.73877e-07	1.83062e-06	1.05778e-06	9.15291e-08	1.14931e-06	8.79482e-07	-8.57497e-08	7.93732e-07
15.286	2.49676e-07	-6.39902e-08	1.85686e-07	2.12820e-06	7.62812e-07	2.89102e-06	1.65361e-07	-6.25223e-08	1.02839e-07	1.00210e-07	-2.39163e-08	7.62933e-08	8.73677e-07	-1.42216e-07	7.31461e-07	1.45658e-06	3.73884e-07	1.83047e-06	1.05803e-06	9.17978e-08	1.14983e-06	8.80443e-07	-8.58434e-08	7.94599e-07
15.311	2.48454e-07	-6.36769e-08	1.84777e-07	2.12576e-06	7.62732e-07	2.88850e-06	1.64694e-07	-6.22700e-08	1.02424e-07	9.90261e-08	-2.36339e-08	7.53922e-08	8.73001e-07	-1.42106e-07	7.30895e-07	1.45641e-06	3.73891e-07	1.83031e-06	1.05827e-06	9.20676e-08	1.15034e-06	8.81390e-07	-8.59357e-08	7.95454e-07
15.335	2.47224e-07	-6.33618e-08	1.83862e-07	2.12330e-06	7.62648e-07	2.88595e-06	1.64019e-07	-6.20149e-08	1.02004e-07	9.78358e-08	-2.33498e-08	7.44860e-08	8.72315e-07	-1.41994e-07	7.30321e-07	1.45623e-06	3.73899e-07	1.83013e-06	1.05850e-06	9.23383e-08	1.15084e-06	8.82322e-07	-8.60267e-08	7.96296e-07
15.360	2.45987e-07	-6.30448e-08	1.82943e-07	2.12083e-06	7.62561e-07	2.88339e-06	1.63337e-07	-6.17571e-08	1.01580e-07	9.66389e-08	-2.30641e-08	7.35748e-08	8.71620e-07	-1.41881e-07	7.29739e-07	1.45605e-06	3.73907e-07	1.82995e-06	1.05872e-06	9.26100e-08	1.15133e-06	8.83241e-07	-8.61163e-08	7.97125e-07
15.385	2.44744e-07	-6.27261e-08	1.82018e-07	2.11834e-06	7.62469e-07	2.88081e-06	1.62648e-07	-6.14966e-08	1.01151e-07	9.54354e-08	-2.27769e-08	7.26585e-08	8.70916e-07	-1.41767e-07	7.29149e-07	1.45585e-06	3.73915e-07	1.82976e-06	1.05894e-06	9.28827e-08	1.15182e-06	8.84146e-07	-8.62045e-08	7.97941e-07
15.409	2.43493e-07	-6.24055e-08	1.81088e-07	2.11583e-06	7.62374e-07	2.87820e-06	1.61952e-07	-6.12334e-08	1.00718e-07	9.42252e-08	-2.24881e-08	7.17371e-08	8.70203e-07	-1.41650e-07	7.28552e-07	1.45564e-06	3.73924e-07	1.82956e-06	1.05914e-06	9.31564e-08	1.15229e-06	8.85036e-07	-8.62913e-08	7.98745e-07
15.434	2.42235e-07	-6.20832e-08	1.80152e-07	2.11331e-06	7.62275e-07	2.87558e-06	1.61248e-07	-6.09674e-08	1.00281e-07	9.30084e-08	-2.21977e-08	7.08108e-08	8.69480e-07	-1.41533e-07	7.27947e-07	1.45542e-06	3.73933e-07	1.82936e-06	1.05933e-06	9.34310e-08	1.15276e-06	8.85913e-07	-8.63768e-08	7.99536e-07
15.458	2.40971e-07	-6.17591e-08	1.79212e-07	2.11077e-06	7.62171e-07	2.87294e-06	1.60538e-07	-6.06987e-08	9.98391e-08	9.17851e-08	-2.19057e-08	6.98794e-08	8.68748e-07	-1.41414e-07	7.27335e-07	1.45520e-06	3.73942e-07	1.82914e-06	1.05951e-06	9.37067e-08	1.15322e-06	8.86776e-07	-8.64609e-08	8.00315e-07
15.483	2.39699e-07	-6.14333e-08	1.78266e-07	2.10821e-06	7.62064e-07	2.87027e-06	1.59820e-07	-6.04274e-08	9.93928e-08	9.05552e-08	-2.16122e-08	6.89431e-08	8.68008e-07	-1.41293e-07	7.26715e-07	1.45496e-06	3.73952e-07	1.82891e-06	1.05969e-06	9.39833e-08	1.15367e-06	8.87624e-07	-8.65436e-08	8.01080e-07
15.507	2.38421e-07	-6.11056e-08	1.77315e-07	2.10564e-06	7.61953e-07	2.86759e-06	1.59095e-07	-6.01533e-08	9.89420e-08	8.93188e-08	-2.13171e-08	6.80017e-08	8.67258e-07	-1.41171e-07	7.26087e-07	1.45472e-06	3.73962e-07	1.82868e-06	1.05985e-06	9.42608e-08	1.15411e-06	8.88458e-07	-8.66249e-08	8.01833e-07
15.532	2.37136e-07	-6.07763e-08	1.76360e-07	2.10305e-06	7.61839e-07	2.86489e-06	1.58363e-07	-5.98766e-08	9.84868e-08	8.80760e-08	-2.10205e-08	6.70555e-08	8.66499e-07	-1.41048e-07	7.25452e-07	1.45446e-06	3.73973e-07	1.82844e-06	1.06001e-06	9.45393e-08	1.15454e-06	8.89279e-07	-8.67049e-08	8.02574e-07
15.557	2.35844e-07	-6.04451e-08	1.75399e-07	2.10044e-06	7.61720e-07	2.86216e-06	1.57624e-07	-5.95971e-08	9.80272e-08	8.68267e-08	-2.07223e-08	6.61043e-08	8.65731e-07	-1.40923e-07	7.24809e-07	1.45420e-06	3.73984e-07	1.82819e-06	1.06015e-06	9.48188e-08	1.15497e-06	8.90085e-07	-8.67835e-08	8.03301e-07
15.581	2.34545e-07	-6.01123e-08	1.74433e-07	2.09782e-06	7.61598e-07	2.85942e-06	1.56878e-07	-5.93150e-08	9.75632e-08	8.55709e-08	-2.04226e-08	6.51483e-08	8.64955e-07	-1.40796e-07	7.24159e-07	1.45393e-06	3.73996e-07	1.82793e-06	1.06029e-06	9.50992e-08	1.15539e-06	8.90877e-07	-8.68607e-08	8.04016e-07
15.606	2.33240e-07	-5.97777e-08	1.73462e-07	2.09519e-06	7.61472e-07	2.85666e-06	1.56125e-07	-5.90303e-08	9.70948e-08	8.43087e-08	-2.01214e-08	6.41874e-08	8.64169e-07	-1.40668e-07	7.23501e-07	1.45365e-06	3.74008e-07	1.82766e-06	1.06041e-06	9.53806e-08	1.15579e-06	8.91655e-07	-8.69366e-08	8.04718e-07
15.630	2.31927e-07	-5.94414e-08	1.72486e-07	2.09254e-06	7.61342e-07	2.85388e-06	1.55365e-07	-5.87428e-08	9.66220e-08	8.30402e-08	-1.98186e-08	6.32216e-08	8.63375e-07	-1.40539e-07	7.22836e-07	1.45336e-06	3.74021e-07	1.82738e-06	1.06053e-06	9.56629e-08	1.15619e-06	8.92419e-07	-8.70111e-08	8.05408e-07
15.655	2.30609e-07	-5.91033e-08	1.71505e-07	2.08987e-06	7.61208e-07	2.85108e-06	1.54598e-07	-5.84527e-08	9.61448e-08	8.17654e-08	-1.95144e-08	6.22510e-08	8.62571e-07	-1.40408e-07	7.22163e-07	1.45307e-06	3.74034e-07	1.82710e-06	1.06064e-06	9.59461e-08	1.15658e-06	8.93168e-07	-8.70841e-08	8.06084e-07
15.679	2.29283e-07	-5.87636e-08	1.70519e-07	2.08719e-06	7.61071e-07	2.84826e-06	1.53823e-07	-5.81600e-08	9.56634e-08	8.04842e-08	-1.92086e-08	6.12756e-08	8.61759e-07	-1.40276e-07	7.21483e-07	1.45276e-06	3.74048e-07	1.82681e-06	1.06073e-06	9.62303e-08	1.15696e-06	8.93904e-07	-8.71559e-08	8.06748e-07
15.704	2.27951e-07	-5.84222e-08	1.69529e-07	2.08449e-06	7.60930e-07	2.84542e-06	1.53042e-07	-5.78646e-08	9.51775e-08	7.91967e-08	-1.89013e-08	6.02954e-08	8.60938e-07	-1.40142e-07	7.20796e-07	1.45245e-06	3.74062e-07	1.82651e-06	1.06082e-06	9.65154e-08	1.15734e-06	8.94625e-07	-8.72262e-08	8.07399e-07
15.729	2.26612e-07	-5.80790e-08	1.68533e-07	2.08178e-06	7.60785e-07	2.84257e-06	1.52254e-07	-5.75666e-08	9.46874e-08	7.79030e-08	-1.85926e-08	5.93105e-08	8.60108e-07	-1.40007e-07	7.20101e-07	1.45212e-06	3.74076e-07	1.82620e-06	1.06090e-06	9.68014e-08	1.15770e-06	8.95332e-07	-8.72951e-08	8.08037e-07
15.753	2.25267e-07	-5.77342e-08	1.67532e-07	2.07905e-06	7.60637e-07	2.83969e-06	1.51459e-07	-5.72660e-08	9.41929e-08	7.66031e-08	-1.82823e-08	5.83208e-08	8.59270e-07	-1.39871e-07	7.19399e-07	1.45179e-06	3.74092e-07	1.82588e-06	1.06097e-06	9.70884e-08	1.15806e-06	8.96025e-07	-8.73627e-08	8.08663e-07
15.778	2.23915e-07	-5.73878e-08	1.66527e-07	2.07631e-06	7.60485e-07	2.83680e-06	1.50657e-07	-5.69628e-08	9.36941e-08	7.52970e-08	-1.79706e-08	5.73264e-08	8.58423e-07	-1.39733e-07	7.18690e-07	1.45145e-06	3.74107e-07	1.82556e-06	1.06103e-06	9.73762e-08	1.15841e-06	8.96704e-07	-8.74289e-08	8.09275e-07
15.802	2.22556e-07	-5.70396e-08	1.65517e-07	2.07356e-06	7.60330e-07	2.83389e-06	1.49848e-07	-5.66569e-08	9.31910e-08	7.39848e-08	-1.76574e-08	5.63273e-08	8.57567e-07	-1.39594e-07	7.17974e-07	1.45110e-06	3.74124e-07	1.82522e-06	1.06108e-06	9.76650e-08	1.15875e-06	8.97369e-07	-8.74937e-08	8.09875e-07
15.827	2.21192e-07	-5.66899e-08	1.64502e-07	2.07078e-06	7.60171e-07	2.83096e-06	1.49032e-07	-5.63485e-08	9.26837e-08	7.26664e-08	-1.73428e-08	5.53236e-08	8.56703e-07	-1.39453e-07	7.17250e-07	1.45074e-06	3.74141e-07	1.82488e-06	1.06112e-06	9.79546e-08	1.15908e-06	8.98020e-07	-8.75572e-08	8.10462e-07
15.852	2.19820e-07	-5.63384e-08	1.63482e-07	2.06800e-06	7.60008e-07	2.82801e-06	1.48210e-07	-5.60375e-08	9.21721e-08	7.13419e-08	-1.70267e-08	5.43153e-08	8.55830e-07	-1.39311e-07	7.16519e-07	1.45038e-06	3.74158e-07	1.82453e-06	1.06116e-06	9.82452e-08	1.15940e-06	8.98656e-07	-8.76192e-08	8.11037e-07
15.876	2.18443e-07	-5.59854e-08	1.62458e-07	2.06520e-06	7.59842e-07	2.82504e-06	1.47380e-07	-5.57238e-08	9.16563e-08	7.00114e-08	-1.67091e-08	5.33023e-08	8.54949e-07	-1.39167e-07	7.15781e-07	1.45000e-06	3.74176e-07	1.82418e-06	1.06118e-06	9.85366e-08	1.15972e-06	8.99278e-07	-8.76799e-08	8.11598e-07
15.901	2.17059e-07	-5.56307e-08	1.61428e-07	2.06238e-06	7.59672e-07	2.82206e-06	1.46544e-07	-5.54076e-08	9.11362e-08	6.86749e-08	-1.63901e-08	5.22847e-08	8.54059e-07	-1.39023e-07	7.15036e-07	1.44962e-06	3.74195e-07	1.82381e-06	1.06119e-06	9.88289e-08	1.16002e-06	8.99886e-07	-8.77392e-08	8.12147e-07
15.925	2.15669e-07	-5.52744e-08	1.60394e-07	2.05956e-06	7.59499e-07	2.81905e-06	1.45701e-07	-5.50889e-08	9.06119e-08	6.73324e-08	-1.60697e-08	5.12626e-08	8.53160e-07	-1.38876e-07	7.14284e-07	1.44923e-06	3.74214e-07	1.82344e-06	1.06120e-06	9.91221e-08	1.16032e-06	9.00480e-07	-8.77971e-08	8.12683e-07
15.950	2.14272e-07	-5.49165e-08	1.59356e-07	2.05671e-06	7.59322e-07	2.81604e-06	1.44851e-07	-5.47676e-08	9.00834e-08	6.59839e-08	-1.57479e-08	5.02360e-08	8.52253e-07	-1.38729e-07	7.13525e-07	1.44883e-06	3.74234e-07	1.82306e-06	1.06120e-06	9.94161e-08	1.16061e-06	9.01060e-07	-8.78536e-08	8.13206e-07
15.974	2.12870e-07	-5.45570e-08	1.58313e-07	2.05386e-06	7.59142e-07	2.81300e-06	1.43994e-07	-5.44437e-08	8.95507e-08	6.46295e-08	-1.54247e-08	4.92048e-08	8.51338e-07	-1.38580e-07	7.12759e-07	1.44842e-06	3.74254e-07	1.82267e-06	1.06118e-06	9.97110e-08	1.16089e-06	9.01626e-07	-8.79088e-08	8.13717e-07
15.999	2.11461e-07	-5.41959e-08	1.57265e-07	2.05099e-06	7.58958e-07	2.80994e-06	1.43131e-07	-5.41174e-08	8.90139e-08	6.32692e-08	-1.51000e-08	4.81692e-08	8.50415e-07	-1.38429e-07	7.11985e-07	1.44800e-06	3.74275e-07	1.82228e-06	1.06116e-06	1.00007e-07	1.16117e-06	9.02177e-07	-8.79625e-08	8.14215e-07
16.024	2.10046e-07	-5.38332e-08	1.56213e-07	2.04810e-06	7.58771e-07	2.80687e-06	1.42261e-07	-5.37884e-08	8.84728e-08	6.19031e-08	-1.47740e-08	4.71291e-08	8.49483e-07	-1.38278e-07	7.11205e-07	1.44758e-06	3.74297e-07	1.82188e-06	1.06113e-06	1.00303e-07	1.16143e-06	9.02715e-07	-8.80149e-08	8.14700e-07
16.048	2.08625e-07	-5.34690e-08	1.55156e-07	2.04520e-06	7.58581e-07	2.80378e-06	1.41385e-07	-5.34570e-08	8.79277e-08	6.05312e-08	-1.44465e-08	4.60846e-08	8.48543e-07	-1.38125e-07	7.10418e-07	1.44715e-06	3.74319e-07	1.82147e-06	1.06109e-06	1.00601e-07	1.16169e-06	9.03238e-07	-8.80659e-08	8.15172e-07
16.073	2.07197e-07	-5.31032e-08	1.54094e-07	2.04229e-06	7.58387e-07	2.80068e-06	1.40502e-07	-5.31231e-08	8.73784e-08	5.91535e-08	-1.41177e-08	4.50357e-08	8.47594e-07	-1.37970e-07	7.09624e-07	1.44671e-06	3.74342e-07	1.82105e-06	1.06104e-06	1.00899e-07	1.16194e-06	9.03747e-07	-8.81156e-08	8.15631e-07
16.097	2.05764e-07	-5.27359e-08	1.53028e-07	2.03937e-06	7.58190e-07	2.79756e-06	1.39612e-07	-5.27866e-08	8.68251e-08	5.77700e-08	-1.37876e-08	4.39825e-08	8.46638e-07	-1.37815e-07	7.08823e-07	1.44626e-06	3.74366e-07	1.82063e-06	1.06098e-06	1.01198e-07	1.16218e-06	9.04242e-07	-8.81638e-08	8.16078e-07
16.122	2.04325e-07	-5.23670e-08	1.51958e-07	2.03643e-06	7.57989e-07	2.79442e-06	1.38715e-07	-5.24477e-08	8.62676e-08	5.63809e-08	-1.34560e-08	4.29249e-08	8.45673e-07	-1.37658e-07	7.08016e-07	1.44580e-06	3.74390e-07	1.82019e-06	1.06092e-06	1.01498e-07	1.16242e-06	9.04723e-07	-8.82107e-08	8.16512e-07
16.146	2.02880e-07	-5.19966e-08	1.50883e-07	2.03348e-06	7.57785e-07	2.79126e-06	1.37812e-07	-5.21063e-08	8.57061e-08	5.49861e-08	-1.31232e-08	4.18630e-08	8.44701e-07	-1.37499e-07	7.07201e-07	1.44534e-06	3.74415e-07	1.81975e-06	1.06084e-06	1.01799e-07	1.16264e-06	9.05189e-07	-8.82562e-08	8.16933e-07
16.171	2.01429e-07	-5.16247e-08	1.49804e-07	2.03051e-06	7.57578e-07	2.78809e-06	1.36903e-07	-5.17625e-08	8.51405e-08	5.35857e-08	-1.27889e-08	4.07968e-08	8.43720e-07	-1.37340e-07	7.06380e-07	1.44487e-06	3.74441e-07	1.81931e-06	1.06076e-06	1.02100e-07	1.16286e-06	9.05642e-07	-8.83003e-08	8.17342e-07
16.196	1.99972e-07	-5.12513e-08	1.48720e-07	2.02753e-06	7.57367e-07	2.78490e-06	1.35987e-07	-5.14162e-08	8.45709e-08	5.21797e-08	-1.24534e-08	3.97263e-08	8.42731e-07	-1.37179e-07	7.05552e-07	1.44439e-06	3.74467e-07	1.81886e-06	1.06067e-06	1.02403e-07	1.16307e-06	9.06081e-07	-8.83431e-08	8.17737e-07
16.220	1.98509e-07	-5.08764e-08	1.47632e-07	2.02454e-06	7.57153e-07	2.78170e-06	1.35065e-07	-5.10674e-08	8.39972e-08	5.07682e-08	-1.21165e-08	3.86517e-08	8.41734e-07	-1.37016e-07	7.04718e-07	1.44390e-06	3.74494e-07	1.81839e-06	1.06056e-06	1.02706e-07	1.16327e-06	9.06505e-07	-8.83845e-08	8.18120e-07
16.245	1.97040e-07	-5.05000e-08	1.46540e-07	2.02154e-06	7.56936e-07	2.77848e-06	1.34136e-07	-5.07162e-08	8.34196e-08	4.93511e-08	-1.17783e-08	3.75728e-08	8.40729e-07	-1.36853e-07	7.03876e-07	1.44341e-06	3.74522e-07	1.81793e-06	1.06045e-06	1.03010e-07	1.16346e-06	9.06915e-07	-8.84245e-08	8.18491e-07
16.269	1.95566e-07	-5.01221e-08	1.45444e-07	2.01853e-06	7.56716e-07	2.77524e-06	1.33201e-07	-5.03626e-08	8.28379e-08	4.79286e-08	-1.14388e-08	3.64898e-08	8.39716e-07	-1.36688e-07	7.03028e-07	1.44290e-06	3.74550e-07	1.81745e-06	1.06033e-06	1.03315e-07	1.16365e-06	9.07312e-07	-8.84631e-08	8.18849e-07
16.294	1.94086e-07	-4.97428e-08	1.44343e-07	2.01550e-06	7.56492e-07	2.77199e-06	1.32259e-07	-5.00066e-08	8.22524e-08	4.65007e-08	-1.10980e-08	3.54027e-08	8.38696e-07	-1.36522e-07	7.02174e-07	1.44239e-06	3.74579e-07	1.81697e-06	1.06021e-06	1.03620e-07	1.16383e-06	9.07694e-07	-8.85004e-08	8.19194e-07
16.318	1.92600e-07	-4.93620e-08	1.43238e-07	2.01246e-06	7.56265e-07	2.76872e-06	1.31311e-07	-4.96482e-08	8.16628e-08	4.50673e-08	-1.07559e-08	3.43114e-08	8.37667e-07	-1.36354e-07	7.01313e-07	1.44187e-06	3.74609e-07	1.81648e-06	1.06007e-06	1.03926e-07	1.16400e-06	9.08062e-07	-8.85363e-08	8.19526e-07
16.343	1.91109e-07	-4.89798e-08	1.42129e-07	2.00940e-06	7.56035e-07	2.76544e-06	1.30357e-07	-4.92874e-08	8.10694e-08	4.36287e-08	-1.04125e-08	3.32161e-08	8.36631e-07	-1.36186e-07	7.00446e-07	1.44135e-06	3.74640e-07	1.81599e-06	1.05993e-06	1.04233e-07	1.16416e-06	9.08416e-07	-8.85708e-08	8.19846e-07
16.368	1.89612e-07	-4.85962e-08	1.41016e-07	2.00634e-06	7.55802e-07	2.76214e-06	1.29396e-07	-4.89242e-08	8.04720e-08	4.21847e-08	-1.00679e-08	3.21168e-08	8.35587e-07	-1.36016e-07	6.99572e-07	1.44081e-06	3.74671e-07	1.81549e-06	1.05977e-06	1.04541e-07	1.16431e-06	9.08757e-07	-8.86040e-08	8.20153e-07
16.392	1.88110e-07	-4.82111e-08	1.39898e-07	2.00326e-06	7.55566e-07	2.75883e-06	1.28429e-07	-4.85587e-08	7.98707e-08	4.07355e-08	-9.72205e-09	3.10134e-08	8.34536e-07	-1.35845e-07	6.98691e-07	1.44027e-06	3.74703e-07	1.81498e-06	1.05961e-06	1.04849e-07	1.16446e-06	9.09083e-07	-8.86358e-08	8.20447e-07
16.417	1.86602e-07	-4.78247e-08	1.38777e-07	2.00017e-06	7.55326e-07	2.75550e-06	1.27456e-07	-4.81908e-08	7.92656e-08	3.92810e-08	-9.37493e-09	2.99061e-08	8.33476e-07	-1.35672e-07	6.97804e-07	1.43973e-06	3.74736e-07	1.81446e-06	1.05944e-06	1.05159e-07	1.16460e-06	9.09395e-07	-8.86663e-08	8.20729e-07
16.441	1.85088e-07	-4.74368e-08	1.37651e-07	1.99707e-06	7.55084e-07	2.75215e-06	1.26477e-07	-4.78205e-08	7.86567e-08	3.78214e-08	-9.02657e-09	2.87948e-08	8.32410e-07	-1.35498e-07	6.96911e-07	1.43917e-06	3.74769e-07	1.81394e-06	1.05926e-06	1.05468e-07	1.16473e-06	9.09693e-07	-8.86953e-08	8.20998e-07
16.466	1.83570e-07	-4.70476e-08	1.36522e-07	1.99395e-06	7.54838e-07	2.74879e-06	1.25492e-07	-4.74480e-08	7.80439e-08	3.63566e-08	-8.67698e-09	2.76797e-08	8.31335e-07	-1.35324e-07	6.96012e-07	1.43861e-06	3.74803e-07	1.81341e-06	1.05907e-06	1.05779e-07	1.16485e-06	9.09978e-07	-8.87231e-08	8.21255e-07
16.490	1.82045e-07	-4.66570e-08	1.35389e-07	1.99083e-06	7.54590e-07	2.74542e-06	1.24500e-07	-4.70731e-08	7.74273e-08	3.48868e-08	-8.32618e-09	2.65606e-08	8.30253e-07	-1.35147e-07	6.95106e-07	1.43804e-06	3.74838e-07	1.81288e-06	1.05888e-06	1.06090e-07	1.16497e-06	9.10248e-07	-8.87494e-08	8.21499e-07
16.515	1.80516e-07	-4.62650e-08	1.34251e-07	1.98769e-06	7.54338e-07	2.74203e-06	1.23503e-07	-4.66959e-08	7.68069e-08	3.34119e-08	-7.97418e-09	2.54377e-08	8.29164e-07	-1.34970e-07	6.94194e-07	1.43746e-06	3.74874e-07	1.81233e-06	1.05867e-06	1.06402e-07	1.16507e-06	9.10504e-07	-8.87744e-08	8.21730e-07
16.540	1.78981e-07	-4.58717e-08	1.33110e-07	1.98455e-06	7.54083e-07	2.73863e-06	1.22499e-07	-4.63165e-08	7.61827e-08	3.19320e-08	-7.62098e-09	2.43110e-08	8.28067e-07	-1.34792e-07	6.93275e-07	1.43688e-06	3.74910e-07	1.81179e-06	1.05846e-06	1.06715e-07	1.16517e-06	9.10747e-07	-8.87981e-08	8.21949e-07
16.564	1.77442e-07	-4.54770e-08	1.31965e-07	1.98139e-06	7.53825e-07	2.73521e-06	1.21490e-07	-4.59347e-08	7.55549e-08	3.04471e-08	-7.26660e-09	2.31805e-08	8.26963e-07	-1.34612e-07	6.92351e-07	1.43628e-06	3.74947e-07	1.81123e-06	1.05824e-06	1.07028e-07	1.16527e-06	9.10976e-07	-8.88204e-08	8.22155e-07
16.589	1.75897e-07	-4.50810e-08	1.30816e-07	1.97822e-06	7.53564e-07	2.73178e-06	1.20474e-07	-4.55508e-08	7.49233e-08	2.89574e-08	-6.91105e-09	2.20463e-08	8.25851e-07	-1.34431e-07	6.91420e-07	1.43568e-06	3.74985e-07	1.81067e-06	1.05801e-06	1.07342e-07	1.16535e-06	9.11191e-07	-8.88413e-08	8.22349e-07
16.613	1.74346e-07	-4.46838e-08	1.29663e-07	1.97503e-06	7.53301e-07	2.72834e-06	1.19452e-07	-4.51645e-08	7.42879e-08	2.74627e-08	-6.55433e-09	2.09084e-08	8.24732e-07	-1.34249e-07	6.90483e-07	1.43508e-06	3.75024e-07	1.81010e-06	1.05777e-06	1.07657e-07	1.16543e-06	9.11392e-07	-8.88609e-08	8.22531e-07
16.638	1.72791e-07	-4.42852e-08	1.28506e-07	1.97184e-06	7.53034e-07	2.72488e-06	1.18425e-07	-4.47760e-08	7.36490e-08	2.59633e-08	-6.19647e-09	1.97668e-08	8.23606e-07	-1.34065e-07	6.89541e-07	1.43447e-06	3.75064e-07	1.80953e-06	1.05752e-06	1.07972e-07	1.16550e-06	9.11579e-07	-8.88792e-08	8.22700e-07
16.663	1.71231e-07	-4.38853e-08	1.27346e-07	1.96864e-06	7.52764e-07	2.72140e-06	1.17392e-07	-4.43853e-08	7.30063e-08	2.44590e-08	-5.83746e-09	1.86215e-08	8.22473e-07	-1.33881e-07	6.88592e-07	1.43385e-06	3.75104e-07	1.80895e-06	1.05727e-06	1.08288e-07	1.16556e-06	9.11753e-07	-8.88961e-08	8.22856e-07
16.687	1.69666e-07	-4.34842e-08	1.26182e-07	1.96543e-06	7.52492e-07	2.71792e-06	1.16353e-07	-4.39924e-08	7.23601e-08	2.29500e-08	-5.47732e-09	1.74727e-08	8.21332e-07	-1.33695e-07	6.87637e-07	1.43322e-06	3.75145e-07	1.80836e-06	1.05701e-06	1.08605e-07	1.16561e-06	9.11912e-07	-8.89117e-08	8.23001e-07
16.712	1.68096e-07	-4.30818e-08	1.25014e-07	1.96220e-06	7.52216e-07	2.71442e-06	1.15308e-07	-4.35973e-08	7.17102e-08	2.14364e-08	-5.11607e-09	1.63203e-08	8.20185e-07	-1.33509e-07	6.86676e-07	1.43259e-06	3.75187e-07	1.80777e-06	1.05674e-06	1.08922e-07	1.16566e-06	9.12058e-07	-8.89259e-08	8.23132e-07
16.736	1.66521e-07	-4.26781e-08	1.23843e-07	1.95897e-06	7.51938e-07	2.71090e-06	1.14257e-07	-4.32001e-08	7.10568e-08	1.99181e-08	-4.75371e-09	1.51644e-08	8.19030e-07	-1.33321e-07	6.85710e-07	1.43194e-06	3.75229e-07	1.80717e-06	1.05646e-06	1.09240e-07	1.16570e-06	9.12191e-07	-8.89388e-08	8.23252e-07
16.761	1.64941e-07	-4.22732e-08	1.22668e-07	1.95572e-06	7.51657e-07	2.70738e-06	1.13200e-07	-4.28006e-08	7.03997e-08	1.83952e-08	-4.39025e-09	1.40049e-08	8.17869e-07	-1.33132e-07	6.84737e-07	1.43130e-06	3.75273e-07	1.80657e-06	1.05617e-06	1.09558e-07	1.16573e-06	9.12309e-07	-8.89504e-08	8.23359e-07
16.785	1.63357e-07	-4.18671e-08	1.21489e-07	1.95246e-06	7.51372e-07	2.70384e-06	1.12138e-07	-4.23990e-08	6.97392e-08	1.68678e-08	-4.02571e-09	1.28421e-08	8.16700e-07	-1.32941e-07	6.83759e-07	1.43064e-06	3.75317e-07	1.80596e-06	1.05588e-06	1.09877e-07	1.16576e-06	9.12414e-07	-8.89606e-08	8.23453e-07
16.810	1.61767e-07	-4.14598e-08	1.20307e-07	1.94920e-06	7.51086e-07	2.70028e-06	1.11070e-07	-4.19953e-08	6.90751e-08	1.53359e-08	-3.66010e-09	1.16758e-08	8.15524e-07	-1.32750e-07	6.82774e-07	1.42998e-06	3.75362e-07	1.80534e-06	1.05558e-06	1.10197e-07	1.16577e-06	9.12505e-07	-8.89695e-08	8.23536e-07
16.835	1.60173e-07	-4.10513e-08	1.19122e-07	1.94592e-06	7.50796e-07	2.69672e-06	1.09997e-07	-4.15895e-08	6.84076e-08	1.37995e-08	-3.29343e-09	1.05061e-08	8.14342e-07	-1.32557e-07	6.81784e-07	1.42931e-06	3.75407e-07	1.80472e-06	1.05527e-06	1.10517e-07	1.16578e-06	9.12583e-07	-8.89771e-08	8.23606e-07
16.859	1.58575e-07	-4.06416e-08	1.17933e-07	1.94264e-06	7.50503e-07	2.69314e-06	1.08918e-07	-4.11815e-08	6.77366e-08	1.22587e-08	-2.92571e-09	9.33303e-09	8.13153e-07	-1.32364e-07	6.80789e-07	1.42864e-06	3.75454e-07	1.80409e-06	1.05495e-06	1.10837e-07	1.16578e-06	9.12647e-07	-8.89833e-08	8.23664e-07
16.884	1.56972e-07	-4.02307e-08	1.16741e-07	1.93934e-06	7.50208e-07	2.68955e-06	1.07834e-07	-4.07715e-08	6.70621e-08	1.07136e-08	-2.55695e-09	8.15668e-09	8.11957e-07	-1.32169e-07	6.79788e-07	1.42796e-06	3.75501e-07	1.80346e-06	1.05462e-06	1.11159e-07	1.16578e-06	9.12698e-07	-8.89883e-08	8.23709e-07
16.908	1.55364e-07	-3.98187e-08	1.15545e-07	1.93604e-06	7.49910e-07	2.68595e-06	1.06744e-07	-4.03593e-08	6.63842e-08	9.16422e-09	-2.18716e-09	6.97706e-09	8.10754e-07	-1.31973e-07	6.78781e-07	1.42727e-06	3.75549e-07	1.80282e-06	1.05429e-06	1.11480e-07	1.16577e-06	9.12735e-07	-8.89919e-08	8.23743e-07
16.933	1.53752e-07	-3.94056e-08	1.14346e-07	1.93272e-06	7.49609e-07	2.68233e-06	1.05648e-07	-3.99452e-08	6.57030e-08	7.61057e-09	-1.81636e-09	5.79421e-09	8.09545e-07	-1.31777e-07	6.77768e-07	1.42658e-06	3.75598e-07	1.80218e-06	1.05394e-06	1.11802e-07	1.16575e-06	9.12758e-07	-8.89942e-08	8.23764e-07
16.957	1.52136e-07	-3.89913e-08	1.13144e-07	1.92940e-06	7.49306e-07	2.67870e-06	1.04547e-07	-3.95289e-08	6.50184e-08	6.05272e-09	-1.44456e-09	4.60816e-09	8.08329e-07	-1.31579e-07	6.76750e-07	1.42588e-06	3.75648e-07	1.80153e-06	1.05360e-06	1.12125e-07	1.16572e-06	9.12768e-07	-8.89952e-08	8.23773e-07
16.982	1.50515e-07	-3.85759e-08	1.11939e-07	1.92606e-06	7.48999e-07	2.67506e-06	1.03441e-07	-3.91107e-08	6.43304e-08	4.49073e-09	-1.07177e-09	3.41896e-09	8.07106e-07	-1.31380e-07	6.75726e-07	1.42517e-06	3.75698e-07	1.80087e-06	1.05324e-06	1.12448e-07	1.16569e-06	9.12765e-07	-8.89949e-08	8.23770e-07
17.007	1.48890e-07	-3.81593e-08	1.10730e-07	1.92272e-06	7.48690e-07	2.67141e-06	1.02330e-07	-3.86904e-08	6.36391e-08	2.92464e-09	-6.98002e-10	2.22663e-09	8.05877e-07	-1.31180e-07	6.74697e-07	1.42446e-06	3.75749e-07	1.80021e-06	1.05287e-06	1.12772e-07	1.16564e-06	9.12748e-07	-8.89932e-08	8.23755e-07
17.031	1.47260e-07	-3.77417e-08	1.09518e-07	1.91937e-06	7.48379e-07	2.66775e-06	1.01213e-07	-3.82681e-08	6.29446e-08	1.35450e-09	-3.23270e-10	1.03123e-09	8.04641e-07	-1.30978e-07	6.73663e-07	1.42374e-06	3.75801e-07	1.79954e-06	1.05250e-06	1.13096e-07	1.16560e-06	9.12718e-07	-8.89903e-08	8.23728e-07
17.056	1.45627e-07	-3.73231e-08	1.08304e-07	1.91601e-06	7.48065e-07	2.66407e-06	1.00091e-07	-3.78439e-08	6.22468e-08	-2.19623e-10	5.24158e-11	-1.67207e-10	8.03399e-07	-1.30776e-07	6.72623e-07	1.42301e-06	3.75854e-07	1.79887e-06	1.05212e-06	1.13421e-07	1.16554e-06	9.12675e-07	-8.89861e-08	8.23689e-07
17.080	1.43989e-07	-3.69033e-08	1.07086e-07	1.91264e-06	7.47748e-07	2.66039e-06	9.89634e-08	-3.74177e-08	6.15457e-08	-1.79769e-09	4.29041e-10	-1.36865e-09	8.02151e-07	-1.30573e-07	6.71578e-07	1.42228e-06	3.75908e-07	1.79819e-06	1.05173e-06	1.13746e-07	1.16548e-06	9.12618e-07	-8.89805e-08	8.23638e-07
17.105	1.42347e-07	-3.64826e-08	1.05865e-07	1.90926e-06	7.47428e-07	2.65669e-06	9.78310e-08	-3.69895e-08	6.08415e-08	-3.37964e-09	8.06594e-10	-2.57304e-09	8.00896e-07	-1.30369e-07	6.70527e-07	1.42154e-06	3.75962e-07	1.79750e-06	1.05134e-06	1.14071e-07	1.16541e-06	9.12548e-07	-8.89737e-08	8.23575e-07
17.129	1.40701e-07	-3.60608e-08	1.04641e-07	1.90587e-06	7.47106e-07	2.65298e-06	9.66934e-08	-3.65594e-08	6.01340e-08	-4.96542e-09	1.18506e-09	-3.78036e-09	7.99635e-07	-1.30164e-07	6.69472e-07	1.42080e-06	3.76017e-07	1.79681e-06	1.05093e-06	1.14397e-07	1.16533e-06	9.12465e-07	-8.89656e-08	8.23500e-07
17.154	1.39052e-07	-3.56379e-08	1.03414e-07	1.90248e-06	7.46781e-07	2.64926e-06	9.55508e-08	-3.61274e-08	5.94234e-08	-6.55499e-09	1.56443e-09	-4.99056e-09	7.98368e-07	-1.29957e-07	6.68411e-07	1.42005e-06	3.76073e-07	1.79612e-06	1.05052e-06	1.14724e-07	1.16525e-06	9.12369e-07	-8.89562e-08	8.23413e-07
17.179	1.37398e-07	-3.52141e-08	1.02184e-07	1.89907e-06	7.46454e-07	2.64553e-06	9.44032e-08	-3.56935e-08	5.87097e-08	-8.14828e-09	1.94469e-09	-6.20359e-09	7.97095e-07	-1.29750e-07	6.67345e-07	1.41929e-06	3.76130e-07	1.79542e-06	1.05010e-06	1.15050e-07	1.16515e-06	9.12259e-07	-8.89455e-08	8.23314e-07
17.203	1.35740e-07	-3.47893e-08	1.00951e-07	1.89566e-06	7.46124e-07	2.64178e-06	9.32506e-08	-3.52577e-08	5.79929e-08	-9.74525e-09	2.32583e-09	-7.41942e-09	7.95815e-07	-1.29542e-07	6.66273e-07	1.41853e-06	3.76187e-07	1.79471e-06	1.04968e-06	1.15377e-07	1.16506e-06	9.12137e-07	-8.89336e-08	8.23203e-07
17.228	1.34079e-07	-3.43635e-08	9.97156e-08	1.89224e-06	7.45792e-07	2.63803e-06	9.20931e-08	-3.48200e-08	5.72730e-08	-1.13458e-08	2.70783e-09	-8.63800e-09	7.94529e-07	-1.29332e-07	6.65197e-07	1.41776e-06	3.76246e-07	1.79400e-06	1.04925e-06	1.15705e-07	1.16495e-06	9.12001e-07	-8.89203e-08	8.23081e-07
17.252	1.32414e-07	-3.39368e-08	9.84772e-08	1.88881e-06	7.45457e-07	2.63427e-06	9.09306e-08	-3.43805e-08	5.65501e-08	-1.29500e-08	3.09068e-09	-9.85930e-09	7.93238e-07	-1.29122e-07	6.64116e-07	1.41698e-06	3.76305e-07	1.79329e-06	1.04881e-06	1.16033e-07	1.16484e-06	9.11852e-07	-8.89058e-08	8.22946e-07
17.277	1.30745e-07	-3.35091e-08	9.72362e-08	1.88537e-06	7.45120e-07	2.63049e-06	8.97634e-08	-3.39392e-08	5.58242e-08	-1.45576e-08	3.47437e-09	-1.10833e-08	7.91940e-07	-1.28911e-07	6.63029e-07	1.41620e-06	3.76364e-07	1.79257e-06	1.04836e-06	1.16361e-07	1.16472e-06	9.11690e-07	-8.88901e-08	8.22800e-07
17.302	1.29073e-07	-3.30805e-08	9.59924e-08	1.88193e-06	7.44780e-07	2.62671e-06	8.85913e-08	-3.34960e-08	5.50953e-08	-1.61687e-08	3.85888e-09	-1.23099e-08	7.90637e-07	-1.28699e-07	6.61938e-07	1.41542e-06	3.76425e-07	1.79184e-06	1.04790e-06	1.16689e-07	1.16459e-06	9.11516e-07	-8.88730e-08	8.22643e-07
17.326	1.27397e-07	-3.26509e-08	9.47460e-08	1.87848e-06	7.44438e-07	2.62292e-06	8.74145e-08	-3.30511e-08	5.43634e-08	-1.77833e-08	4.24420e-09	-1.35391e-08	7.89328e-07	-1.28486e-07	6.60842e-07	1.41463e-06	3.76486e-07	1.79111e-06	1.04744e-06	1.17018e-07	1.16446e-06	9.11328e-07	-8.88547e-08	8.22473e-07
17.351	1.25717e-07	-3.22205e-08	9.34970e-08	1.87502e-06	7.44093e-07	2.61911e-06	8.62330e-08	-3.26044e-08	5.36286e-08	-1.94011e-08	4.63033e-09	-1.47708e-08	7.88012e-07	-1.28272e-07	6.59741e-07	1.41383e-06	3.76548e-07	1.79038e-06	1.04697e-06	1.17347e-07	1.16432e-06	9.11127e-07	-8.88352e-08	8.22292e-07
17.375	1.24035e-07	-3.17892e-08	9.22454e-08	1.87155e-06	7.43746e-07	2.61530e-06	8.50468e-08	-3.21559e-08	5.28909e-08	-2.10222e-08	5.01723e-09	-1.60050e-08	7.86691e-07	-1.28057e-07	6.58635e-07	1.41302e-06	3.76611e-07	1.78963e-06	1.04650e-06	1.17677e-07	1.16417e-06	9.10914e-07	-8.88144e-08	8.22100e-07
17.400	1.22348e-07	-3.13570e-08	9.09913e-08	1.86808e-06	7.43396e-07	2.61147e-06	8.38560e-08	-3.17056e-08	5.21504e-08	-2.26466e-08	5.40491e-09	-1.72417e-08	7.85365e-07	-1.27841e-07	6.57524e-07	1.41221e-06	3.76675e-07	1.78889e-06	1.04601e-06	1.18007e-07	1.16402e-06	9.10688e-07	-8.87923e-08	8.21896e-07
17.424	1.20659e-07	-3.09240e-08	8.97347e-08	1.86460e-06	7.43044e-07	2.60764e-06	8.26607e-08	-3.12537e-08	5.14070e-08	-2.42741e-08	5.79334e-09	-1.84808e-08	7.84033e-07	-1.27624e-07	6.56409e-07	1.41140e-06	3.76739e-07	1.78814e-06	1.04552e-06	1.18336e-07	1.16386e-06	9.10449e-07	-8.87690e-08	8.21680e-07
17.449	1.18966e-07	-3.04901e-08	8.84757e-08	1.86111e-06	7.42690e-07	2.60380e-06	8.14608e-08	-3.08000e-08	5.06608e-08	-2.59048e-08	6.18251e-09	-1.97223e-08	7.82695e-07	-1.27406e-07	6.55289e-07	1.41058e-06	3.76804e-07	1.78738e-06	1.04503e-06	1.18667e-07	1.16369e-06	9.10198e-07	-8.87445e-08	8.21453e-07
17.474	1.17270e-07	-3.00554e-08	8.72143e-08	1.85761e-06	7.42333e-07	2.59994e-06	8.02565e-08	-3.03447e-08	4.99118e-08	-2.75385e-08	6.57242e-09	-2.09661e-08	7.81351e-07	-1.27187e-07	6.54164e-07	1.40975e-06	3.76870e-07	1.78662e-06	1.04452e-06	1.18997e-07	1.16352e-06	9.09933e-07	-8.87187e-08	8.21215e-07
17.498	1.15570e-07	-2.96199e-08	8.59506e-08	1.85411e-06	7.41974e-07	2.59608e-06	7.90478e-08	-2.98877e-08	4.91601e-08	-2.91752e-08	6.96304e-09	-2.22122e-08	7.80003e-07	-1.26968e-07	6.53035e-07	1.40892e-06	3.76936e-07	1.78586e-06	1.04401e-06	1.19328e-07	1.16334e-06	9.09656e-07	-8.86917e-08	8.20965e-07
17.523	1.13868e-07	-2.91836e-08	8.46846e-08	1.85060e-06	7.41613e-07	2.59221e-06	7.78347e-08	-2.94290e-08	4.84057e-08	-3.08148e-08	7.35436e-09	-2.34605e-08	7.78648e-07	-1.26747e-07	6.51901e-07	1.40808e-06	3.77004e-07	1.78509e-06	1.04349e-06	1.19659e-07	1.16315e-06	9.09367e-07	-8.86635e-08	8.20703e-07
17.547	1.12163e-07	-2.87465e-08	8.34163e-08	1.84708e-06	7.41249e-07	2.58833e-06	7.66173e-08	-2.89687e-08	4.76486e-08	-3.24574e-08	7.74637e-09	-2.47110e-08	7.77289e-07	-1.26526e-07	6.50763e-07	1.40724e-06	3.77072e-07	1.78431e-06	1.04297e-06	1.19990e-07	1.16296e-06	9.09065e-07	-8.86341e-08	8.20431e-07
17.572	1.10455e-07	-2.83087e-08	8.21458e-08	1.84356e-06	7.40883e-07	2.58444e-06	7.53956e-08	-2.85068e-08	4.68888e-08	-3.41027e-08	8.13906e-09	-2.59637e-08	7.75924e-07	-1.26304e-07	6.49620e-07	1.40639e-06	3.77140e-07	1.78353e-06	1.04243e-06	1.20321e-07	1.16275e-06	9.08750e-07	-8.86034e-08	8.20147e-07
17.596	1.08743e-07	-2.78701e-08	8.08732e-08	1.84003e-06	7.40515e-07	2.58055e-06	7.41698e-08	-2.80433e-08	4.61265e-08	-3.57508e-08	8.53240e-09	-2.72184e-08	7.74554e-07	-1.26081e-07	6.48473e-07	1.40554e-06	3.77210e-07	1.78275e-06	1.04189e-06	1.20652e-07	1.16255e-06	9.08424e-07	-8.85715e-08	8.19852e-07
17.621	1.07029e-07	-2.74308e-08	7.95984e-08	1.83650e-06	7.40144e-07	2.57664e-06	7.29397e-08	-2.75782e-08	4.53615e-08	-3.74016e-08	8.92639e-09	-2.84753e-08	7.73178e-07	-1.25857e-07	6.47321e-07	1.40468e-06	3.77280e-07	1.78196e-06	1.04135e-06	1.20984e-07	1.16233e-06	9.08084e-07	-8.85385e-08	8.19546e-07
17.646	1.05312e-07	-2.69908e-08	7.83216e-08	1.83296e-06	7.39772e-07	2.57273e-06	7.17056e-08	-2.71116e-08	4.45940e-08	-3.90551e-08	9.32101e-09	-2.97341e-08	7.71798e-07	-1.25632e-07	6.46165e-07	1.40382e-06	3.77351e-07	1.78117e-06	1.04080e-06	1.21316e-07	1.16211e-06	9.07733e-07	-8.85042e-08	8.19228e-07
17.670	1.03593e-07	-2.65501e-08	7.70428e-08	1.82941e-06	7.39397e-07	2.56880e-06	7.04673e-08	-2.66434e-08	4.38239e-08	-4.07111e-08	9.71624e-09	-3.09949e-08	7.70412e-07	-1.25407e-07	6.45005e-07	1.40295e-06	3.77422e-07	1.78037e-06	1.04024e-06	1.21647e-07	1.16189e-06	9.07369e-07	-8.84687e-08	8.18900e-07
17.695	1.01871e-07	-2.61088e-08	7.57620e-08	1.82585e-06	7.39019e-07	2.56487e-06	6.92251e-08	-2.61737e-08	4.30514e-08	-4.23697e-08	1.01121e-08	-3.22576e-08	7.69021e-07	-1.25180e-07	6.43841e-07	1.40207e-06	3.77494e-07	1.77957e-06	1.03967e-06	1.21979e-07	1.16165e-06	9.06993e-07	-8.84320e-08	8.18561e-07
17.719	1.00146e-07	-2.56667e-08	7.44793e-08	1.82230e-06	7.38640e-07	2.56094e-06	6.79789e-08	-2.57026e-08	4.22764e-08	-4.40307e-08	1.05085e-08	-3.35222e-08	7.67625e-07	-1.24953e-07	6.42672e-07	1.40119e-06	3.77567e-07	1.77876e-06	1.03910e-06	1.22311e-07	1.16141e-06	9.06604e-07	-8.83942e-08	8.18210e-07
17.744	9.84188e-08	-2.52240e-08	7.31947e-08	1.81873e-06	7.38258e-07	2.55699e-06	6.67289e-08	-2.52299e-08	4.14989e-08	-4.56941e-08	1.09055e-08	-3.47886e-08	7.66225e-07	-1.24725e-07	6.41500e-07	1.40031e-06	3.77641e-07	1.77795e-06	1.03852e-06	1.22643e-07	1.16116e-06	9.06204e-07	-8.83551e-08	8.17849e-07
17.768	9.66890e-08	-2.47807e-08	7.19083e-08	1.81516e-06	7.37874e-07	2.55303e-06	6.54749e-08	-2.47558e-08	4.07191e-08	-4.73599e-08	1.13031e-08	-3.60568e-08	7.64819e-07	-1.24496e-07	6.40323e-07	1.39942e-06	3.77715e-07	1.77713e-06	1.03793e-06	1.22976e-07	1.16091e-06	9.05791e-07	-8.83149e-08	8.17476e-07
17.793	9.49569e-08	-2.43368e-08	7.06201e-08	1.81158e-06	7.37488e-07	2.54907e-06	6.42172e-08	-2.42803e-08	3.99369e-08	-4.90279e-08	1.17012e-08	-3.73268e-08	7.63409e-07	-1.24267e-07	6.39142e-07	1.39852e-06	3.77790e-07	1.77631e-06	1.03734e-06	1.23308e-07	1.16065e-06	9.05366e-07	-8.82735e-08	8.17093e-07
17.818	9.32225e-08	-2.38923e-08	6.93302e-08	1.80800e-06	7.37100e-07	2.54510e-06	6.29557e-08	-2.38033e-08	3.91524e-08	-5.06982e-08	1.20998e-08	-3.85984e-08	7.61994e-07	-1.24036e-07	6.37957e-07	1.39762e-06	3.77865e-07	1.77549e-06	1.03674e-06	1.23640e-07	1.16038e-06	9.04930e-07	-8.82309e-08	8.16699e-07
17.842	9.14858e-08	-2.34472e-08	6.80386e-08	1.80442e-06	7.36710e-07	2.54113e-06	6.16905e-08	-2.33250e-08	3.83656e-08	-5.23706e-08	1.24989e-08	-3.98717e-08	7.60574e-07	-1.23805e-07	6.36769e-07	1.39672e-06	3.77941e-07	1.77466e-06	1.03614e-06	1.23972e-07	1.16011e-06	9.04481e-07	-8.81872e-08	8.16294e-07
17.867	8.97469e-08	-2.30015e-08	6.67454e-08	1.80083e-06	7.36317e-07	2.53714e-06	6.04217e-08	-2.28452e-08	3.75765e-08	-5.40451e-08	1.28986e-08	-4.11465e-08	7.59149e-07	-1.23573e-07	6.35576e-07	1.39581e-06	3.78018e-07	1.77383e-06	1.03553e-06	1.24305e-07	1.15983e-06	9.04021e-07	-8.81423e-08	8.15879e-07
17.891	8.80059e-08	-2.25553e-08	6.54506e-08	1.79723e-06	7.35923e-07	2.53315e-06	5.91493e-08	-2.23641e-08	3.67852e-08	-5.57216e-08	1.32987e-08	-4.24229e-08	7.57720e-07	-1.23341e-07	6.34380e-07	1.39489e-06	3.78095e-07	1.77299e-06	1.03491e-06	1.24637e-07	1.15955e-06	9.03549e-07	-8.80962e-08	8.15452e-07
17.916	8.62628e-08	-2.21085e-08	6.41543e-08	1.79363e-06	7.35526e-07	2.52915e-06	5.78734e-08	-2.18817e-08	3.59917e-08	-5.74001e-08	1.36993e-08	-4.37008e-08	7.56287e-07	-1.23107e-07	6.33179e-07	1.39397e-06	3.78173e-07	1.77215e-06	1.03429e-06	1.24969e-07	1.15925e-06	9.03065e-07	-8.80490e-08	8.15016e-07
17.940	8.45178e-08	-2.16613e-08	6.28565e-08	1.79002e-06	7.35127e-07	2.52515e-06	5.65940e-08	-2.13980e-08	3.51961e-08	-5.90805e-08	1.41003e-08	-4.49801e-08	7.54849e-07	-1.22873e-07	6.31975e-07	1.39305e-06	3.78252e-07	1.77130e-06	1.03366e-06	1.25301e-07	1.15896e-06	9.02569e-07	-8.80007e-08	8.14568e-07
17.965	8.27708e-08	-2.12136e-08	6.15572e-08	1.78641e-06	7.34727e-07	2.52114e-06	5.53112e-08	-2.09130e-08	3.43983e-08	-6.07627e-08	1.45018e-08	-4.62609e-08	7.53406e-07	-1.22638e-07	6.30768e-07	1.39212e-06	3.78331e-07	1.77045e-06	1.03302e-06	1.25633e-07	1.15865e-06	9.02061e-07	-8.79512e-08	8.14110e-07
17.990	8.10219e-08	-2.07653e-08	6.02566e-08	1.78279e-06	7.34324e-07	2.51712e-06	5.40251e-08	-2.04267e-08	3.35984e-08	-6.24466e-08	1.49037e-08	-4.75429e-08	7.51959e-07	-1.22403e-07	6.29556e-07	1.39119e-06	3.78411e-07	1.76960e-06	1.03238e-06	1.25965e-07	1.15834e-06	9.01542e-07	-8.79006e-08	8.13642e-07
18.014	7.92713e-08	-2.03167e-08	5.89546e-08	1.77918e-06	7.33919e-07	2.51309e-06	5.27356e-08	-1.99391e-08	3.27965e-08	-6.41323e-08	1.53060e-08	-4.88263e-08	7.50508e-07	-1.22167e-07	6.28341e-07	1.39025e-06	3.78491e-07	1.76874e-06	1.03173e-06	1.26297e-07	1.15802e-06	9.01012e-07	-8.78489e-08	8.13163e-07
18.039	7.75189e-08	-1.98675e-08	5.76514e-08	1.77555e-06	7.33512e-07	2.50906e-06	5.14429e-08	-1.94504e-08	3.19925e-08	-6.58197e-08	1.57087e-08	-5.01110e-08	7.49053e-07	-1.21930e-07	6.27123e-07	1.38930e-06	3.78572e-07	1.76788e-06	1.03107e-06	1.26629e-07	1.15770e-06	9.00470e-07	-8.77961e-08	8.12674e-07
18.063	7.57649e-08	-1.94180e-08	5.63469e-08	1.77192e-06	7.33103e-07	2.50503e-06	5.01470e-08	-1.89604e-08	3.11866e-08	-6.75086e-08	1.61118e-08	-5.13968e-08	7.47593e-07	-1.21692e-07	6.25901e-07	1.38835e-06	3.78654e-07	1.76701e-06	1.03041e-06	1.26960e-07	1.15737e-06	8.99916e-07	-8.77421e-08	8.12174e-07
18.088	7.40093e-08	-1.89681e-08	5.50412e-08	1.76829e-06	7.32692e-07	2.50098e-06	4.88479e-08	-1.84692e-08	3.03787e-08	-6.91990e-08	1.65152e-08	-5.26838e-08	7.46129e-07	-1.21454e-07	6.24675e-07	1.38740e-06	3.78736e-07	1.76614e-06	1.02974e-06	1.27292e-07	1.15704e-06	8.99351e-07	-8.76870e-08	8.11664e-07
18.113	7.22522e-08	-1.85177e-08	5.37345e-08	1.76465e-06	7.32280e-07	2.49693e-06	4.75458e-08	-1.79769e-08	2.95689e-08	-7.08909e-08	1.69190e-08	-5.39718e-08	7.44661e-07	-1.21215e-07	6.23446e-07	1.38645e-06	3.78818e-07	1.76526e-06	1.02907e-06	1.27623e-07	1.15669e-06	8.98775e-07	-8.76308e-08	8.11144e-07
18.137	7.04936e-08	-1.80670e-08	5.24266e-08	1.76101e-06	7.31865e-07	2.49288e-06	4.62406e-08	-1.74834e-08	2.87572e-08	-7.25841e-08	1.73231e-08	-5.52610e-08	7.43190e-07	-1.20975e-07	6.22214e-07	1.38548e-06	3.78901e-07	1.76438e-06	1.02839e-06	1.27954e-07	1.15635e-06	8.98188e-07	-8.75736e-08	8.10614e-07
18.162	6.87337e-08	-1.76159e-08	5.11177e-08	1.75737e-06	7.31448e-07	2.48882e-06	4.49325e-08	-1.69888e-08	2.79437e-08	-7.42787e-08	1.77276e-08	-5.65511e-08	7.41714e-07	-1.20735e-07	6.20979e-07	1.38452e-06	3.78985e-07	1.76350e-06	1.02771e-06	1.28285e-07	1.15599e-06	8.97589e-07	-8.75152e-08	8.10074e-07
18.186	6.69724e-08	-1.71645e-08	4.98078e-08	1.75372e-06	7.31029e-07	2.48475e-06	4.36215e-08	-1.64931e-08	2.71284e-08	-7.59745e-08	1.81323e-08	-5.78422e-08	7.40234e-07	-1.20494e-07	6.19740e-07	1.38355e-06	3.79069e-07	1.76262e-06	1.02701e-06	1.28616e-07	1.15563e-06	8.96979e-07	-8.74557e-08	8.09524e-07
18.211	6.52099e-08	-1.67128e-08	4.84971e-08	1.75007e-06	7.30609e-07	2.48068e-06	4.23076e-08	-1.59964e-08	2.63113e-08	-7.76714e-08	1.85373e-08	-5.91341e-08	7.38751e-07	-1.20253e-07	6.18498e-07	1.38257e-06	3.79153e-07	1.76173e-06	1.02632e-06	1.28947e-07	1.15526e-06	8.96359e-07	-8.73952e-08	8.08963e-07
18.235	6.34462e-08	-1.62608e-08	4.71854e-08	1.74642e-06	7.30186e-07	2.47660e-06	4.09910e-08	-1.54985e-08	2.54925e-08	-7.93695e-08	1.89426e-08	-6.04270e-08	7.37263e-07	-1.20011e-07	6.17252e-07	1.38159e-06	3.79239e-07	1.76083e-06	1.02562e-06	1.29277e-07	1.15489e-06	8.95727e-07	-8.73336e-08	8.08393e-07
18.260	6.16814e-08	-1.58085e-08	4.58729e-08	1.74276e-06	7.29762e-07	2.47252e-06	3.96716e-08	-1.49997e-08	2.46719e-08	-8.10687e-08	1.93481e-08	-6.17206e-08	7.35772e-07	-1.19768e-07	6.16004e-07	1.38061e-06	3.79324e-07	1.75993e-06	1.02491e-06	1.29607e-07	1.15451e-06	8.95084e-07	-8.72709e-08	8.07813e-07
18.285	5.99156e-08	-1.53560e-08	4.45597e-08	1.73910e-06	7.29335e-07	2.46844e-06	3.83495e-08	-1.44998e-08	2.38497e-08	-8.27688e-08	1.97538e-08	-6.30149e-08	7.34277e-07	-1.19525e-07	6.14753e-07	1.37962e-06	3.79410e-07	1.75903e-06	1.02419e-06	1.29936e-07	1.15413e-06	8.94430e-07	-8.72072e-08	8.07223e-07
18.309	5.81489e-08	-1.49031e-08	4.32457e-08	1.73544e-06	7.28907e-07	2.46434e-06	3.70249e-08	-1.39990e-08	2.30259e-08	-8.44698e-08	2.01598e-08	-6.43100e-08	7.32779e-07	-1.19281e-07	6.13498e-07	1.37863e-06	3.79496e-07	1.75813e-06	1.02347e-06	1.30266e-07	1.15374e-06	8.93765e-07	-8.71424e-08	8.06623e-07
18.334	5.63812e-08	-1.44501e-08	4.19311e-08	1.73177e-06	7.28477e-07	2.46025e-06	3.56977e-08	-1.34971e-08	2.22005e-08	-8.61717e-08	2.05660e-08	-6.56057e-08	7.31277e-07	-1.19036e-07	6.12241e-07	1.37763e-06	3.79583e-07	1.75722e-06	1.02275e-06	1.30595e-07	1.15334e-06	8.93090e-07	-8.70765e-08	8.06014e-07
18.358	5.46128e-08	-1.39969e-08	4.06159e-08	1.72810e-06	7.28045e-07	2.45615e-06	3.43680e-08	-1.29944e-08	2.13736e-08	-8.78743e-08	2.09724e-08	-6.69020e-08	7.29772e-07	-1.18791e-07	6.10980e-07	1.37663e-06	3.79670e-07	1.75630e-06	1.02202e-06	1.30924e-07	1.15294e-06	8.92404e-07	-8.70096e-08	8.05394e-07
18.383	5.28435e-08	-1.35434e-08	3.93001e-08	1.72443e-06	7.27612e-07	2.45204e-06	3.30358e-08	-1.24907e-08	2.05451e-08	-8.95777e-08	2.13789e-08	-6.81988e-08	7.28263e-07	-1.18546e-07	6.09717e-07	1.37563e-06	3.79758e-07	1.75538e-06	1.02128e-06	1.31252e-07	1.15253e-06	8.91707e-07	-8.69417e-08	8.04766e-07
18.407	5.10737e-08	-1.30898e-08	3.79838e-08	1.72075e-06	7.27176e-07	2.44793e-06	3.17013e-08	-1.19861e-08	1.97152e-08	-9.12817e-08	2.17856e-08	-6.94961e-08	7.26751e-07	-1.18299e-07	6.08451e-07	1.37462e-06	3.79846e-07	1.75446e-06	1.02054e-06	1.31580e-07	1.15212e-06	8.91000e-07	-8.68727e-08	8.04127e-07
18.432	4.93032e-08	-1.26361e-08	3.66671e-08	1.71708e-06	7.26739e-07	2.44382e-06	3.03645e-08	-1.14807e-08	1.88838e-08	-9.29863e-08	2.21924e-08	-7.07939e-08	7.25235e-07	-1.18053e-07	6.07182e-07	1.37360e-06	3.79935e-07	1.75354e-06	1.01979e-06	1.31908e-07	1.15170e-06	8.90282e-07	-8.68028e-08	8.03479e-07
18.457	4.75322e-08	-1.21822e-08	3.53500e-08	1.71340e-06	7.26299e-07	2.43970e-06	2.90254e-08	-1.09744e-08	1.80510e-08	-9.46913e-08	2.25993e-08	-7.20920e-08	7.23716e-07	-1.17806e-07	6.05911e-07	1.37259e-06	3.80023e-07	1.75261e-06	1.01904e-06	1.32235e-07	1.15127e-06	8.89554e-07	-8.67317e-08	8.02822e-07
18.481	4.57607e-08	-1.17281e-08	3.40325e-08	1.70972e-06	7.25859e-07	2.43557e-06	2.76841e-08	-1.04673e-08	1.72169e-08	-9.63968e-08	2.30063e-08	-7.33905e-08	7.22195e-07	-1.17558e-07	6.04637e-07	1.37157e-06	3.80113e-07	1.75168e-06	1.01828e-06	1.32562e-07	1.15084e-06	8.88815e-07	-8.66597e-08	8.02155e-07
18.506	4.39888e-08	-1.12740e-08	3.27148e-08	1.70603e-06	7.25416e-07	2.43145e-06	2.63407e-08	-9.95933e-09	1.63814e-08	-9.81027e-08	2.34135e-08	-7.46892e-08	7.20669e-07	-1.17310e-07	6.03360e-07	1.37054e-06	3.80202e-07	1.75074e-06	1.01751e-06	1.32889e-07	1.15040e-06	8.88066e-07	-8.65867e-08	8.01480e-07
18.530	4.22167e-08	-1.08198e-08	3.13968e-08	1.70235e-06	7.24971e-07	2.42732e-06	2.49953e-08	-9.45062e-09	1.55447e-08	-9.98088e-08	2.38207e-08	-7.59881e-08	7.19141e-07	-1.17061e-07	6.02080e-07	1.36951e-06	3.80292e-07	1.74980e-06	1.01674e-06	1.33215e-07	1.14996e-06	8.87307e-07	-8.65127e-08	8.00794e-07
18.555	4.04443e-08	-1.03656e-08	3.00787e-08	1.69866e-06	7.24525e-07	2.42318e-06	2.36478e-08	-8.94115e-09	1.47067e-08	-1.01515e-07	2.42279e-08	-7.72873e-08	7.17610e-07	-1.16812e-07	6.00798e-07	1.36848e-06	3.80382e-07	1.74886e-06	1.01597e-06	1.33540e-07	1.14951e-06	8.86538e-07	-8.64377e-08	8.00100e-07
18.579	3.86717e-08	-9.91128e-09	2.87604e-08	1.69497e-06	7.24077e-07	2.41905e-06	2.22984e-08	-8.43095e-09	1.38675e-08	-1.03222e-07	2.46352e-08	-7.85865e-08	7.16076e-07	-1.16562e-07	5.99514e-07	1.36744e-06	3.80473e-07	1.74792e-06	1.01519e-06	1.33865e-07	1.14905e-06	8.85758e-07	-8.63617e-08	7.99396e-07
18.604	3.68990e-08	-9.45696e-09	2.74421e-08	1.69128e-06	7.23627e-07	2.41491e-06	2.09472e-08	-7.92004e-09	1.30271e-08	-1.04928e-07	2.50425e-08	-7.98858e-08	7.14539e-07	-1.16312e-07	5.98227e-07	1.36640e-06	3.80563e-07	1.74697e-06	1.01440e-06	1.34190e-07	1.14859e-06	8.84968e-07	-8.62847e-08	7.98684e-07
18.629	3.51263e-08	-9.00263e-09	2.61237e-08	1.68759e-06	7.23176e-07	2.41076e-06	1.95941e-08	-7.40844e-09	1.21856e-08	-1.06635e-07	2.54498e-08	-8.11851e-08	7.12999e-07	-1.16061e-07	5.96938e-07	1.36536e-06	3.80654e-07	1.74601e-06	1.01361e-06	1.34514e-07	1.14813e-06	8.84169e-07	-8.62067e-08	7.97962e-07
18.653	3.33537e-08	-8.54832e-09	2.48054e-08	1.68389e-06	7.22723e-07	2.40662e-06	1.82392e-08	-6.89617e-09	1.13430e-08	-1.08341e-07	2.58571e-08	-8.24844e-08	7.11456e-07	-1.15810e-07	5.95646e-07	1.36431e-06	3.80745e-07	1.74506e-06	1.01282e-06	1.34837e-07	1.14766e-06	8.83359e-07	-8.61278e-08	7.97232e-07
18.678	3.15812e-08	-8.09404e-09	2.34872e-08	1.68020e-06	7.22268e-07	2.40247e-06	1.68827e-08	-6.38327e-09	1.04994e-08	-1.10048e-07	2.62644e-08	-8.37835e-08	7.09911e-07	-1.15558e-07	5.94353e-07	1.36326e-06	3.80837e-07	1.74410e-06	1.01202e-06	1.35160e-07	1.14718e-06	8.82540e-07	-8.60479e-08	7.96492e-07
18.702	2.98089e-08	-7.63982e-09	2.21691e-08	1.67650e-06	7.21811e-07	2.39831e-06	1.55245e-08	-5.86975e-09	9.65475e-09	-1.11754e-07	2.66716e-08	-8.50825e-08	7.08363e-07	-1.15306e-07	5.93057e-07	1.36220e-06	3.80929e-07	1.74313e-06	1.01121e-06	1.35482e-07	1.14669e-06	8.81711e-07	-8.59670e-08	7.95744e-07
18.727	2.80369e-08	-7.18566e-09	2.08513e-08	1.67280e-06	7.21353e-07	2.39416e-06	1.41648e-08	-5.35564e-09	8.80912e-09	-1.13460e-07	2.70787e-08	-8.63813e-08	7.06812e-07	-1.15054e-07	5.91758e-07	1.36114e-06	3.81021e-07	1.74216e-06	1.01040e-06	1.35804e-07	1.14621e-06	8.80872e-07	-8.58853e-08	7.94987e-07
18.751	2.62653e-08	-6.73160e-09	1.95337e-08	1.66911e-06	7.20893e-07	2.39000e-06	1.28035e-08	-4.84097e-09	7.96257e-09	-1.15166e-07	2.74858e-08	-8.76799e-08	7.05259e-07	-1.14801e-07	5.90458e-07	1.36008e-06	3.81113e-07	1.74119e-06	1.00959e-06	1.36125e-07	1.14571e-06	8.80023e-07	-8.58025e-08	7.94221e-07
18.776	2.44940e-08	-6.27765e-09	1.82164e-08	1.66541e-06	7.20432e-07	2.38584e-06	1.14409e-08	-4.32575e-09	7.11512e-09	-1.16871e-07	2.78927e-08	-8.89781e-08	7.03703e-07	-1.14548e-07	5.89156e-07	1.35901e-06	3.81205e-07	1.74022e-06	1.00876e-06	1.36446e-07	1.14521e-06	8.79165e-07	-8.57189e-08	7.93446e-07
18.801	2.27233e-08	-5.82382e-09	1.68995e-08	1.66171e-06	7.19969e-07	2.38167e-06	1.00768e-08	-3.81001e-09	6.26681e-09	-1.18575e-07	2.82996e-08	-9.02759e-08	7.02145e-07	-1.14294e-07	5.87851e-07	1.35794e-06	3.81298e-07	1.73924e-06	1.00794e-06	1.36766e-07	1.14470e-06	8.78298e-07	-8.56343e-08	7.92663e-07
18.825	2.09532e-08	-5.37015e-09	1.55830e-08	1.65800e-06	7.19504e-07	2.37751e-06	8.71147e-09	-3.29377e-09	5.41770e-09	-1.20280e-07	2.87063e-08	-9.15733e-08	7.00585e-07	-1.14040e-07	5.86545e-07	1.35687e-06	3.81390e-07	1.73826e-06	1.00711e-06	1.37085e-07	1.14419e-06	8.77421e-07	-8.55488e-08	7.91872e-07
18.850	1.91837e-08	-4.91664e-09	1.42670e-08	1.65430e-06	7.19037e-07	2.37334e-06	7.34488e-09	-2.77707e-09	4.56781e-09	-1.21983e-07	2.91129e-08	-9.28703e-08	6.99022e-07	-1.13786e-07	5.85236e-07	1.35579e-06	3.81483e-07	1.73728e-06	1.00627e-06	1.37403e-07	1.14368e-06	8.76534e-07	-8.54623e-08	7.91072e-07
18.874	1.74149e-08	-4.46332e-09	1.29516e-08	1.65060e-06	7.18569e-07	2.36917e-06	5.97710e-09	-2.25992e-09	3.71718e-09	-1.23686e-07	2.95192e-08	-9.41667e-08	6.97457e-07	-1.13531e-07	5.83926e-07	1.35471e-06	3.81576e-07	1.73629e-06	1.00543e-06	1.37721e-07	1.14315e-06	8.75639e-07	-8.53750e-08	7.90264e-07
18.899	1.56469e-08	-4.01020e-09	1.16367e-08	1.64690e-06	7.18100e-07	2.36500e-06	4.60821e-09	-1.74235e-09	2.86587e-09	-1.25388e-07	2.99254e-08	-9.54625e-08	6.95890e-07	-1.13276e-07	5.82614e-07	1.35363e-06	3.81669e-07	1.73530e-06	1.00459e-06	1.38038e-07	1.14263e-06	8.74734e-07	-8.52868e-08	7.89447e-07
18.924	1.38799e-08	-3.55731e-09	1.03226e-08	1.64320e-06	7.17628e-07	2.36083e-06	3.23828e-09	-1.22438e-09	2.01390e-09	-1.27089e-07	3.03315e-08	-9.67576e-08	6.94321e-07	-1.13021e-07	5.81300e-07	1.35254e-06	3.81762e-07	1.73430e-06	1.00374e-06	1.38355e-07	1.14209e-06	8.73820e-07	-8.51977e-08	7.88622e-07
18.948	1.21137e-08	-3.10467e-09	9.00908e-09	1.63950e-06	7.17156e-07	2.35665e-06	1.86736e-09	-7.06040e-10	1.16132e-09	-1.28789e-07	3.07372e-08	-9.80521e-08	6.92749e-07	-1.12765e-07	5.79985e-07	1.35145e-06	3.81855e-07	1.73331e-06	1.00288e-06	1.38670e-07	1.14156e-06	8.72897e-07	-8.51077e-08	7.87789e-07
18.973	1.03487e-08	-2.65229e-09	7.69636e-09	1.63579e-06	7.16681e-07	2.35247e-06	4.95516e-10	-1.87353e-10	3.08163e-10	-1.30489e-07	3.11428e-08	-9.93458e-08	6.91176e-07	-1.12509e-07	5.78667e-07	1.35036e-06	3.81948e-07	1.73230e-06	1.00203e-06	1.38985e-07	1.14101e-06	8.71964e-07	-8.50168e-08	7.86948e-07
18.997	8.58467e-09	-2.20019e-09	6.38448e-09	1.63209e-06	7.16205e-07	2.34830e-06	-8.77177e-10	3.31657e-10	-5.45520e-10	-1.32187e-07	3.15481e-08	-1.00639e-07	6.89601e-07	-1.12252e-07	5.77348e-07	1.34926e-06	3.82041e-07	1.73130e-06	1.00116e-06	1.39299e-07	1.14046e-06	8.71023e-07	-8.49250e-08	7.86098e-07
19.022	6.82187e-09	-1.74840e-09	5.07348e-09	1.62839e-06	7.15728e-07	2.34412e-06	-2.25066e-09	8.50965e-10	-1.39969e-09	-1.33884e-07	3.19531e-08	-1.01931e-07	6.88024e-07	-1.11996e-07	5.76028e-07	1.34816e-06	3.82135e-07	1.73029e-06	1.00029e-06	1.39613e-07	1.13991e-06	8.70073e-07	-8.48324e-08	7.85241e-07
19.046	5.06034e-09	-1.29693e-09	3.76341e-09	1.62469e-06	7.15249e-07	2.33994e-06	-3.62486e-09	1.37055e-09	-2.25431e-09	-1.35580e-07	3.23578e-08	-1.03222e-07	6.86445e-07	-1.11739e-07	5.74706e-07	1.34705e-06	3.82228e-07	1.72928e-06	9.99422e-07	1.39925e-07	1.13935e-06	8.69115e-07	-8.47389e-08	7.84376e-07
19.071	3.30014e-09	-8.45803e-10	2.45434e-09	1.62099e-06	7.14768e-07	2.33575e-06	-4.99972e-09	1.89037e-09	-3.10934e-09	-1.37274e-07	3.27622e-08	-1.04512e-07	6.84864e-07	-1.11481e-07	5.73383e-07	1.34595e-06	3.82321e-07	1.72827e-06	9.98545e-07	1.40237e-07	1.13878e-06	8.68147e-07	-8.46446e-08	7.83503e-07
19.096	1.54136e-09	-3.95040e-10	1.14632e-09	1.61729e-06	7.14286e-07	2.33157e-06	-6.37516e-09	2.41042e-09	-3.96474e-09	-1.38967e-07	3.31663e-08	-1.05801e-07	6.83281e-07	-1.11224e-07	5.72058e-07	1.34484e-06	3.82414e-07	1.72725e-06	9.97663e-07	1.40547e-07	1.13821e-06	8.67171e-07	-8.45494e-08	7.82622e-07
19.120	-2.15926e-10	5.53403e-11	-1.60586e-10	1.61359e-06	7.13803e-07	2.32739e-06	-7.75113e-09	2.93067e-09	-4.82046e-09	-1.40659e-07	3.35701e-08	-1.07089e-07	6.81697e-07	-1.10966e-07	5.70732e-07	1.34372e-06	3.82508e-07	1.72623e-06	9.96777e-07	1.40857e-07	1.13763e-06	8.66187e-07	-8.44534e-08	7.81733e-07
19.145	-1.97165e-09	5.05319e-10	-1.46633e-09	1.60989e-06	7.13317e-07	2.32320e-06	-9.12756e-09	3.45109e-09	-5.67646e-09	-1.42349e-07	3.39734e-08	-1.08376e-07	6.80112e-07	-1.10708e-07	5.69404e-07	1.34261e-06	3.82601e-07	1.72521e-06	9.95887e-07	1.41166e-07	1.13705e-06	8.65193e-07	-8.43566e-08	7.80837e-07
19.169	-3.72572e-09	9.54875e-10	-2.77084e-09	1.60619e-06	7.12831e-07	2.31902e-06	-1.05044e-08	3.97166e-09	-6.53271e-09	-1.44038e-07	3.43765e-08	-1.09661e-07	6.78524e-07	-1.10449e-07	5.68075e-07	1.34149e-06	3.82694e-07	1.72418e-06	9.94992e-07	1.41474e-07	1.13647e-06	8.64192e-07	-8.42589e-08	7.79933e-07
19.194	-5.47807e-09	1.40399e-09	-4.07408e-09	1.60249e-06	7.12343e-07	2.31483e-06	-1.18815e-08	4.49235e-09	-7.38916e-09	-1.45725e-07	3.47791e-08	-1.10946e-07	6.76936e-07	-1.10191e-07	5.66745e-07	1.34036e-06	3.82787e-07	1.72315e-06	9.94093e-07	1.41782e-07	1.13587e-06	8.63182e-07	-8.41605e-08	7.79022e-07
19.218	-7.22862e-09	1.85264e-09	-5.37597e-09	1.59880e-06	7.11853e-07	2.31065e-06	-1.32589e-08	5.01314e-09	-8.24576e-09	-1.47410e-07	3.51813e-08	-1.12229e-07	6.75346e-07	-1.09932e-07	5.65414e-07	1.33924e-06	3.82880e-07	1.72212e-06	9.93190e-07	1.42088e-07	1.13528e-06	8.62164e-07	-8.40612e-08	7.78103e-07
19.243	-8.97729e-09	2.30081e-09	-6.67647e-09	1.59510e-06	7.11362e-07	2.30646e-06	-1.46365e-08	5.53400e-09	-9.10248e-09	-1.49093e-07	3.55830e-08	-1.13510e-07	6.73754e-07	-1.09673e-07	5.64081e-07	1.33811e-06	3.82972e-07	1.72108e-06	9.92283e-07	1.42393e-07	1.13468e-06	8.61138e-07	-8.39611e-08	7.77176e-07
19.268	-1.07240e-08	2.74848e-09	-7.97551e-09	1.59141e-06	7.10870e-07	2.30228e-06	-1.60142e-08	6.05490e-09	-9.95928e-09	-1.50775e-07	3.59843e-08	-1.14790e-07	6.72162e-07	-1.09414e-07	5.62748e-07	1.33698e-06	3.83065e-07	1.72004e-06	9.91371e-07	1.42697e-07	1.13407e-06	8.60103e-07	-8.38603e-08	7.76243e-07
19.292	-1.24687e-08	3.19563e-09	-9.27305e-09	1.58771e-06	7.10376e-07	2.29809e-06	-1.73919e-08	6.57582e-09	-1.08161e-08	-1.52454e-07	3.63852e-08	-1.16069e-07	6.70568e-07	-1.09154e-07	5.61414e-07	1.33584e-06	3.83157e-07	1.71900e-06	9.90455e-07	1.43001e-07	1.13346e-06	8.59061e-07	-8.37586e-08	7.75302e-07
19.317	-1.42112e-08	3.64224e-09	-1.05690e-08	1.58402e-06	7.09880e-07	2.29390e-06	-1.87697e-08	7.09674e-09	-1.16729e-08	-1.54132e-07	3.67855e-08	-1.17346e-07	6.68973e-07	-1.08894e-07	5.60078e-07	1.33470e-06	3.83249e-07	1.71795e-06	9.89536e-07	1.43303e-07	1.13284e-06	8.58010e-07	-8.36562e-08	7.74354e-07
19.341	-1.59516e-08	4.08829e-09	-1.18633e-08	1.58034e-06	7.09383e-07	2.28972e-06	-2.01473e-08	7.61763e-09	-1.25297e-08	-1.55807e-07	3.71854e-08	-1.18622e-07	6.67376e-07	-1.08635e-07	5.58742e-07	1.33356e-06	3.83341e-07	1.71690e-06	9.88612e-07	1.43604e-07	1.13222e-06	8.56952e-07	-8.35530e-08	7.73399e-07
19.366	-1.76897e-08	4.53375e-09	-1.31560e-08	1.57665e-06	7.08885e-07	2.28553e-06	-2.15249e-08	8.13846e-09	-1.33864e-08	-1.57480e-07	3.75847e-08	-1.19896e-07	6.65779e-07	-1.08375e-07	5.57405e-07	1.33242e-06	3.83433e-07	1.71585e-06	9.87684e-07	1.43904e-07	1.13159e-06	8.55886e-07	-8.34491e-08	7.72436e-07
19.390	-1.94255e-08	4.97862e-09	-1.44469e-08	1.57296e-06	7.08385e-07	2.28135e-06	-2.29021e-08	8.65921e-09	-1.42429e-08	-1.59151e-07	3.79835e-08	-1.21168e-07	6.64181e-07	-1.08114e-07	5.56066e-07	1.33127e-06	3.83525e-07	1.71480e-06	9.86752e-07	1.44203e-07	1.13096e-06	8.54812e-07	-8.33444e-08	7.71467e-07
19.415	-2.11589e-08	5.42286e-09	-1.57360e-08	1.56928e-06	7.07884e-07	2.27716e-06	-2.42792e-08	9.17985e-09	-1.50993e-08	-1.60820e-07	3.83818e-08	-1.22438e-07	6.62582e-07	-1.07854e-07	5.54728e-07	1.33012e-06	3.83616e-07	1.71374e-06	9.85816e-07	1.44501e-07	1.13032e-06	8.53730e-07	-8.32389e-08	7.70491e-07
19.440	-2.28897e-08	5.86647e-09	-1.70232e-08	1.56560e-06	7.07382e-07	2.27298e-06	-2.56558e-08	9.70036e-09	-1.59554e-08	-1.62486e-07	3.87794e-08	-1.23707e-07	6.60982e-07	-1.07594e-07	5.53388e-07	1.32897e-06	3.83707e-07	1.71268e-06	9.84876e-07	1.44798e-07	1.12967e-06	8.52641e-07	-8.31327e-08	7.69508e-07
19.464	-2.46180e-08	6.30941e-09	-1.83086e-08	1.56192e-06	7.06878e-07	2.26880e-06	-2.70320e-08	1.02207e-08	-1.68113e-08	-1.64150e-07	3.91765e-08	-1.24973e-07	6.59381e-07	-1.07333e-07	5.52048e-07	1.32782e-06	3.83798e-07	1.71161e-06	9.83933e-07	1.45094e-07	1.12903e-06	8.51544e-07	-8.30258e-08	7.68519e-07
19.489	-2.63436e-08	6.75167e-09	-1.95919e-08	1.55824e-06	7.06372e-07	2.26461e-06	-2.84078e-08	1.07409e-08	-1.76669e-08	-1.65811e-07	3.95729e-08	-1.26238e-07	6.57779e-07	-1.07072e-07	5.50707e-07	1.32666e-06	3.83888e-07	1.71055e-06	9.82985e-07	1.45389e-07	1.12837e-06	8.50440e-07	-8.29182e-08	7.67522e-07
19.513	-2.80664e-08	7.19323e-09	-2.08732e-08	1.55457e-06	7.05866e-07	2.26043e-06	-2.97830e-08	1.12608e-08	-1.85221e-08	-1.67469e-07	3.99688e-08	-1.27501e-07	6.56177e-07	-1.06812e-07	5.49366e-07	1.32550e-06	3.83978e-07	1.70948e-06	9.82034e-07	1.45682e-07	1.12772e-06	8.49329e-07	-8.28098e-08	7.66519e-07
19.538	-2.97865e-08	7.63407e-09	-2.21524e-08	1.55090e-06	7.05357e-07	2.25625e-06	-3.11575e-08	1.17805e-08	-1.93770e-08	-1.69125e-07	4.03639e-08	-1.28761e-07	6.54574e-07	-1.06551e-07	5.48024e-07	1.32433e-06	3.84068e-07	1.70840e-06	9.81079e-07	1.45974e-07	1.12705e-06	8.48210e-07	-8.27007e-08	7.65509e-07
19.562	-3.15037e-08	8.07416e-09	-2.34295e-08	1.54723e-06	7.04848e-07	2.25207e-06	-3.25314e-08	1.23000e-08	-2.02314e-08	-1.70778e-07	4.07585e-08	-1.30020e-07	6.52971e-07	-1.06290e-07	5.46681e-07	1.32317e-06	3.84157e-07	1.70733e-06	9.80120e-07	1.46265e-07	1.12639e-06	8.47084e-07	-8.25910e-08	7.64493e-07
19.587	-3.32178e-08	8.51350e-09	-2.47043e-08	1.54356e-06	7.04337e-07	2.24790e-06	-3.39045e-08	1.28192e-08	-2.10853e-08	-1.72428e-07	4.11523e-08	-1.31276e-07	6.51367e-07	-1.06029e-07	5.45338e-07	1.32200e-06	3.84246e-07	1.70625e-06	9.79158e-07	1.46555e-07	1.12571e-06	8.45951e-07	-8.24805e-08	7.63471e-07
19.612	-3.49290e-08	8.95205e-09	-2.59769e-08	1.53990e-06	7.03825e-07	2.24372e-06	-3.52768e-08	1.33380e-08	-2.19388e-08	-1.74076e-07	4.15454e-08	-1.32530e-07	6.49763e-07	-1.05767e-07	5.43995e-07	1.32083e-06	3.84335e-07	1.70516e-06	9.78192e-07	1.46844e-07	1.12504e-06	8.44811e-07	-8.23693e-08	7.62442e-07
19.636	-3.66370e-08	9.38980e-09	-2.72472e-08	1.53624e-06	7.03311e-07	2.23955e-06	-3.66481e-08	1.38565e-08	-2.27916e-08	-1.75720e-07	4.19378e-08	-1.33782e-07	6.48158e-07	-1.05506e-07	5.42652e-07	1.31966e-06	3.84423e-07	1.70408e-06	9.77222e-07	1.47131e-07	1.12435e-06	8.43664e-07	-8.22575e-08	7.61407e-07
19.661	-3.83418e-08	9.82673e-09	-2.85151e-08	1.53258e-06	7.02796e-07	2.23537e-06	-3.80185e-08	1.43747e-08	-2.36439e-08	-1.77361e-07	4.23295e-08	-1.35031e-07	6.46553e-07	-1.05245e-07	5.41308e-07	1.31848e-06	3.84511e-07	1.70299e-06	9.76249e-07	1.47418e-07	1.12367e-06	8.42510e-07	-8.21450e-08	7.60365e-07
19.685	-4.00433e-08	1.02628e-08	-2.97805e-08	1.52892e-06	7.02280e-07	2.23120e-06	-3.93879e-08	1.48924e-08	-2.44955e-08	-1.78999e-07	4.27204e-08	-1.36278e-07	6.44947e-07	-1.04984e-07	5.39964e-07	1.31730e-06	3.84598e-07	1.70190e-06	9.75272e-07	1.47702e-07	1.12297e-06	8.41350e-07	-8.20318e-08	7.59318e-07
19.710	-4.17415e-08	1.06980e-08	-3.10434e-08	1.52527e-06	7.01763e-07	2.22703e-06	-4.07561e-08	1.54097e-08	-2.53464e-08	-1.80633e-07	4.31105e-08	-1.37523e-07	6.43342e-07	-1.04722e-07	5.38619e-07	1.31612e-06	3.84685e-07	1.70080e-06	9.74292e-07	1.47986e-07	1.12228e-06	8.40182e-07	-8.19180e-08	7.58264e-07
19.735	-4.34362e-08	1.11324e-08	-3.23038e-08	1.52162e-06	7.01244e-07	2.22287e-06	-4.21232e-08	1.59266e-08	-2.61966e-08	-1.82265e-07	4.34999e-08	-1.38765e-07	6.41736e-07	-1.04461e-07	5.37275e-07	1.31494e-06	3.84771e-07	1.69971e-06	9.73308e-07	1.48268e-07	1.12158e-06	8.39008e-07	-8.18035e-08	7.57205e-07
19.759	-4.51274e-08	1.15658e-08	-3.35615e-08	1.51798e-06	7.00724e-07	2.21870e-06	-4.34890e-08	1.64430e-08	-2.70460e-08	-1.83893e-07	4.38884e-08	-1.40004e-07	6.40130e-07	-1.04199e-07	5.35930e-07	1.31375e-06	3.84856e-07	1.69861e-06	9.72321e-07	1.48549e-07	1.12087e-06	8.37828e-07	-8.16884e-08	7.56139e-07
19.784	-4.68150e-08	1.19983e-08	-3.48166e-08	1.51434e-06	7.00202e-07	2.21454e-06	-4.48535e-08	1.69589e-08	-2.78946e-08	-1.85517e-07	4.42761e-08	-1.41241e-07	6.38524e-07	-1.03938e-07	5.34586e-07	1.31256e-06	3.84942e-07	1.69750e-06	9.71330e-07	1.48829e-07	1.12016e-06	8.36641e-07	-8.15727e-08	7.55068e-07
19.808	-4.84989e-08	1.24299e-08	-3.60690e-08	1.51070e-06	6.99679e-07	2.21038e-06	-4.62167e-08	1.74743e-08	-2.87423e-08	-1.87138e-07	4.46630e-08	-1.42475e-07	6.36918e-07	-1.03677e-07	5.33241e-07	1.31137e-06	3.85026e-07	1.69640e-06	9.70337e-07	1.49107e-07	1.11944e-06	8.35447e-07	-8.14563e-08	7.53991e-07
19.833	-5.01790e-08	1.28605e-08	-3.73185e-08	1.50706e-06	6.99155e-07	2.20622e-06	-4.75783e-08	1.79892e-08	-2.95891e-08	-1.88755e-07	4.50489e-08	-1.43707e-07	6.35312e-07	-1.03415e-07	5.31897e-07	1.31018e-06	3.85110e-07	1.69529e-06	9.69340e-07	1.49384e-07	1.11872e-06	8.34247e-07	-8.13393e-08	7.52908e-07
19.857	-5.18553e-08	1.32902e-08	-3.85652e-08	1.50343e-06	6.98630e-07	2.20206e-06	-4.89385e-08	1.85034e-08	-3.04350e-08	-1.90369e-07	4.54340e-08	-1.44935e-07	6.33707e-07	-1.03154e-07	5.30553e-07	1.30898e-06	3.85194e-07	1.69418e-06	9.68339e-07	1.49659e-07	1.11800e-06	8.33041e-07	-8.12218e-08	7.51820e-07
19.882	-5.35277e-08	1.37188e-08	-3.98090e-08	1.49981e-06	6.98103e-07	2.19791e-06	-5.02970e-08	1.90171e-08	-3.12799e-08	-1.91979e-07	4.58183e-08	-1.46161e-07	6.32101e-07	-1.02893e-07	5.29209e-07	1.30778e-06	3.85277e-07	1.69306e-06	9.67335e-07	1.49933e-07	1.11727e-06	8.31829e-07	-8.11036e-08	7.50725e-07
19.907	-5.51961e-08	1.41464e-08	-4.10498e-08	1.49618e-06	6.97575e-07	2.19376e-06	-5.16539e-08	1.95301e-08	-3.21238e-08	-1.93585e-07	4.62015e-08	-1.47383e-07	6.30496e-07	-1.02631e-07	5.27865e-07	1.30658e-06	3.85359e-07	1.69194e-06	9.66329e-07	1.50206e-07	1.11653e-06	8.30611e-07	-8.09848e-08	7.49626e-07
19.931	-5.68605e-08	1.45729e-08	-4.22875e-08	1.49257e-06	6.97046e-07	2.18961e-06	-5.30091e-08	2.00425e-08	-3.29665e-08	-1.95187e-07	4.65839e-08	-1.48603e-07	6.28891e-07	-1.02370e-07	5.26521e-07	1.30538e-06	3.85440e-07	1.69082e-06	9.65319e-07	1.50477e-07	1.11580e-06	8.29386e-07	-8.08654e-08	7.48521e-07
19.956	-5.85207e-08	1.49984e-08	-4.35222e-08	1.48895e-06	6.96515e-07	2.18547e-06	-5.43624e-08	2.05542e-08	-3.38082e-08	-1.96785e-07	4.69653e-08	-1.49820e-07	6.27286e-07	-1.02109e-07	5.25178e-07	1.30418e-06	3.85521e-07	1.68970e-06	9.64306e-07	1.50747e-07	1.11505e-06	8.28156e-07	-8.07455e-08	7.47411e-07
19.980	-6.01766e-08	1.54228e-08	-4.47538e-08	1.48534e-06	6.95983e-07	2.18133e-06	-5.57139e-08	2.10652e-08	-3.46487e-08	-1.98379e-07	4.73457e-08	-1.51033e-07	6.25682e-07	-1.01848e-07	5.23835e-07	1.30297e-06	3.85601e-07	1.68857e-06	9.63289e-07	1.51015e-07	1.11430e-06	8.26920e-07	-8.06249e-08	7.46295e-07
20.005	-6.18283e-08	1.58461e-08	-4.59821e-08	1.48174e-06	6.95450e-07	2.17719e-06	-5.70634e-08	2.15755e-08	-3.54880e-08	-1.99969e-07	4.77251e-08	-1.52244e-07	6.24079e-07	-1.01587e-07	5.22492e-07	1.30176e-06	3.85681e-07	1.68744e-06	9.62270e-07	1.51281e-07	1.11355e-06	8.25678e-07	-8.05038e-08	7.45174e-07
20.029	-6.34755e-08	1.62683e-08	-4.72072e-08	1.47814e-06	6.94916e-07	2.17305e-06	-5.84110e-08	2.20850e-08	-3.63260e-08	-2.01554e-07	4.81035e-08	-1.53451e-07	6.22476e-07	-1.01326e-07	5.21150e-07	1.30055e-06	3.85759e-07	1.68631e-06	9.61248e-07	1.51547e-07	1.11279e-06	8.24431e-07	-8.03822e-08	7.44048e-07
20.054	-6.51183e-08	1.66894e-08	-4.84289e-08	1.47454e-06	6.94380e-07	2.16892e-06	-5.97564e-08	2.25937e-08	-3.71628e-08	-2.03135e-07	4.84809e-08	-1.54655e-07	6.20873e-07	-1.01065e-07	5.19808e-07	1.29934e-06	3.85837e-07	1.68517e-06	9.60223e-07	1.51810e-07	1.11203e-06	8.23177e-07	-8.02600e-08	7.42917e-07
20.079	-6.67566e-08	1.71092e-08	-4.96473e-08	1.47095e-06	6.93843e-07	2.16479e-06	-6.10997e-08	2.31016e-08	-3.79982e-08	-2.04712e-07	4.88572e-08	-1.55855e-07	6.19271e-07	-1.00804e-07	5.18467e-07	1.29812e-06	3.85914e-07	1.68403e-06	9.59195e-07	1.52072e-07	1.11127e-06	8.21919e-07	-8.01373e-08	7.41781e-07
20.103	-6.83902e-08	1.75279e-08	-5.08623e-08	1.46736e-06	6.93305e-07	2.16067e-06	-6.24408e-08	2.36086e-08	-3.88322e-08	-2.06285e-07	4.92325e-08	-1.57052e-07	6.17670e-07	-1.00543e-07	5.17127e-07	1.29690e-06	3.85991e-07	1.68289e-06	9.58164e-07	1.52333e-07	1.11050e-06	8.20655e-07	-8.00141e-08	7.40641e-07
20.128	-7.00191e-08	1.79454e-08	-5.20737e-08	1.46378e-06	6.92766e-07	2.15655e-06	-6.37796e-08	2.41148e-08	-3.96648e-08	-2.07853e-07	4.96067e-08	-1.58246e-07	6.16070e-07	-1.00283e-07	5.15787e-07	1.29568e-06	3.86066e-07	1.68175e-06	9.57130e-07	1.52592e-07	1.10972e-06	8.19385e-07	-7.98903e-08	7.39495e-07
20.152	-7.16433e-08	1.83617e-08	-5.32816e-08	1.46020e-06	6.92226e-07	2.15243e-06	-6.51161e-08	2.46201e-08	-4.04959e-08	-2.09416e-07	4.99798e-08	-1.59436e-07	6.14470e-07	-1.00023e-07	5.14447e-07	1.29446e-06	3.86141e-07	1.68060e-06	9.56093e-07	1.52849e-07	1.10894e-06	8.18110e-07	-7.97660e-08	7.38344e-07
20.177	-7.32625e-08	1.87767e-08	-5.44859e-08	1.45663e-06	6.91684e-07	2.14832e-06	-6.64501e-08	2.51245e-08	-4.13256e-08	-2.10974e-07	5.03517e-08	-1.60623e-07	6.12871e-07	-9.97624e-08	5.13109e-07	1.29324e-06	3.86215e-07	1.67945e-06	9.55054e-07	1.53105e-07	1.10816e-06	8.16830e-07	-7.96412e-08	7.37189e-07
20.201	-7.48769e-08	1.91904e-08	-5.56865e-08	1.45307e-06	6.91141e-07	2.14421e-06	-6.77816e-08	2.56280e-08	-4.21536e-08	-2.12528e-07	5.07226e-08	-1.61805e-07	6.11274e-07	-9.95023e-08	5.11771e-07	1.29201e-06	3.86288e-07	1.67830e-06	9.54011e-07	1.53359e-07	1.10737e-06	8.15545e-07	-7.95159e-08	7.36029e-07
20.226	-7.64862e-08	1.96029e-08	-5.68834e-08	1.44950e-06	6.90597e-07	2.14010e-06	-6.91105e-08	2.61304e-08	-4.29801e-08	-2.14077e-07	5.10922e-08	-1.62985e-07	6.09677e-07	-9.92424e-08	5.10435e-07	1.29078e-06	3.86360e-07	1.67714e-06	9.52967e-07	1.53611e-07	1.10658e-06	8.14255e-07	-7.93901e-08	7.34865e-07
20.251	-7.80905e-08	2.00140e-08	-5.80765e-08	1.44595e-06	6.90051e-07	2.13600e-06	-7.04369e-08	2.66319e-08	-4.38050e-08	-2.15621e-07	5.14607e-08	-1.64160e-07	6.08081e-07	-9.89826e-08	5.09099e-07	1.28955e-06	3.86431e-07	1.67598e-06	9.51919e-07	1.53862e-07	1.10578e-06	8.12960e-07	-7.92638e-08	7.33696e-07
20.275	-7.96896e-08	2.04239e-08	-5.92657e-08	1.44240e-06	6.89504e-07	2.13190e-06	-7.17605e-08	2.71324e-08	-4.46281e-08	-2.17160e-07	5.18280e-08	-1.65332e-07	6.06487e-07	-9.87231e-08	5.07764e-07	1.28832e-06	3.86501e-07	1.67482e-06	9.50869e-07	1.54111e-07	1.10498e-06	8.11660e-07	-7.91371e-08	7.32523e-07
20.300	-8.12834e-08	2.08324e-08	-6.04511e-08	1.43885e-06	6.88957e-07	2.12781e-06	-7.30813e-08	2.76318e-08	-4.54496e-08	-2.18694e-07	5.21941e-08	-1.66500e-07	6.04893e-07	-9.84637e-08	5.06430e-07	1.28709e-06	3.86571e-07	1.67366e-06	9.49816e-07	1.54358e-07	1.10417e-06	8.10355e-07	-7.90099e-08	7.31345e-07
20.324	-8.28719e-08	2.12395e-08	-6.16324e-08	1.43531e-06	6.88408e-07	2.12372e-06	-7.43993e-08	2.81301e-08	-4.62692e-08	-2.20223e-07	5.25590e-08	-1.67664e-07	6.03301e-07	-9.82045e-08	5.05097e-07	1.28585e-06	3.86639e-07	1.67249e-06	9.48761e-07	1.54604e-07	1.10336e-06	8.09046e-07	-7.88822e-08	7.30164e-07
20.349	-8.44550e-08	2.16452e-08	-6.28098e-08	1.43178e-06	6.87857e-07	2.11964e-06	-7.57144e-08	2.86273e-08	-4.70871e-08	-2.21746e-07	5.29226e-08	-1.68824e-07	6.01710e-07	-9.79456e-08	5.03765e-07	1.28461e-06	3.86706e-07	1.67132e-06	9.47703e-07	1.54848e-07	1.10255e-06	8.07732e-07	-7.87541e-08	7.28978e-07
20.374	-8.60327e-08	2.20496e-08	-6.39831e-08	1.42825e-06	6.87306e-07	2.11556e-06	-7.70265e-08	2.91234e-08	-4.79031e-08	-2.23265e-07	5.32850e-08	-1.69980e-07	6.00121e-07	-9.76868e-08	5.02434e-07	1.28337e-06	3.86773e-07	1.67015e-06	9.46642e-07	1.55090e-07	1.10173e-06	8.06413e-07	-7.86255e-08	7.27787e-07
20.398	-8.76047e-08	2.24525e-08	-6.51523e-08	1.42473e-06	6.86753e-07	2.11148e-06	-7.83356e-08	2.96184e-08	-4.87172e-08	-2.24777e-07	5.36461e-08	-1.71131e-07	5.98532e-07	-9.74283e-08	5.01104e-07	1.28213e-06	3.86838e-07	1.66897e-06	9.45579e-07	1.55330e-07	1.10091e-06	8.05090e-07	-7.84965e-08	7.26593e-07
20.423	-8.91712e-08	2.28539e-08	-6.63172e-08	1.42122e-06	6.86200e-07	2.10742e-06	-7.96415e-08	3.01121e-08	-4.95294e-08	-2.26285e-07	5.40058e-08	-1.72279e-07	5.96946e-07	-9.71700e-08	4.99776e-07	1.28089e-06	3.86902e-07	1.66779e-06	9.44514e-07	1.55569e-07	1.10008e-06	8.03762e-07	-7.83670e-08	7.25395e-07
20.447	-9.07319e-08	2.32539e-08	-6.74780e-08	1.41771e-06	6.85645e-07	2.10335e-06	-8.09443e-08	3.06047e-08	-5.03395e-08	-2.27787e-07	5.43643e-08	-1.73423e-07	5.95360e-07	-9.69120e-08	4.98448e-07	1.27965e-06	3.86965e-07	1.66661e-06	9.43447e-07	1.55806e-07	1.09925e-06	8.02430e-07	-7.82372e-08	7.24193e-07
20.472	-9.22868e-08	2.36525e-08	-6.86344e-08	1.41420e-06	6.85088e-07	2.09929e-06	-8.22437e-08	3.10960e-08	-5.11477e-08	-2.29283e-07	5.47214e-08	-1.74562e-07	5.93777e-07	-9.66542e-08	4.97123e-07	1.27840e-06	3.87027e-07	1.66543e-06	9.42377e-07	1.56041e-07	1.09842e-06	8.01094e-07	-7.81069e-08	7.22987e-07
20.496	-9.38359e-08	2.40495e-08	-6.97864e-08	1.41071e-06	6.84531e-07	2.09524e-06	-8.35399e-08	3.15861e-08	-5.19538e-08	-2.30774e-07	5.50772e-08	-1.75697e-07	5.92195e-07	-9.63967e-08	4.95798e-07	1.27715e-06	3.87088e-07	1.66424e-06	9.41304e-07	1.56274e-07	1.09758e-06	7.99754e-07	-7.79762e-08	7.21778e-07
20.521	-9.53791e-08	2.44450e-08	-7.09341e-08	1.40722e-06	6.83973e-07	2.09119e-06	-8.48327e-08	3.20749e-08	-5.27578e-08	-2.32259e-07	5.54316e-08	-1.76827e-07	5.90614e-07	-9.61394e-08	4.94475e-07	1.27590e-06	3.87148e-07	1.66305e-06	9.40230e-07	1.56506e-07	1.09674e-06	7.98409e-07	-7.78451e-08	7.20564e-07
20.546	-9.69162e-08	2.48389e-08	-7.20773e-08	1.40373e-06	6.83413e-07	2.08714e-06	-8.61220e-08	3.25624e-08	-5.35596e-08	-2.33738e-07	5.57846e-08	-1.77953e-07	5.89036e-07	-9.58824e-08	4.93153e-07	1.27465e-06	3.87207e-07	1.66186e-06	9.39153e-07	1.56735e-07	1.09589e-06	7.97061e-07	-7.77137e-08	7.19347e-07
20.570	-9.84472e-08	2.52313e-08	-7.32159e-08	1.40025e-06	6.82852e-07	2.08311e-06	-8.74078e-08	3.30485e-08	-5.43592e-08	-2.35211e-07	5.61362e-08	-1.79075e-07	5.87459e-07	-9.56257e-08	4.91833e-07	1.27340e-06	3.87264e-07	1.66066e-06	9.38074e-07	1.56963e-07	1.09504e-06	7.95709e-07	-7.75818e-08	7.18127e-07
20.595	-9.99721e-08	2.56221e-08	-7.43499e-08	1.39678e-06	6.82290e-07	2.07907e-06	-8.86900e-08	3.35333e-08	-5.51566e-08	-2.36678e-07	5.64864e-08	-1.80192e-07	5.85884e-07	-9.53693e-08	4.90514e-07	1.27214e-06	3.87320e-07	1.65946e-06	9.36993e-07	1.57189e-07	1.09418e-06	7.94353e-07	-7.74496e-08	7.16903e-07
20.619	-1.01491e-07	2.60113e-08	-7.54793e-08	1.39332e-06	6.81727e-07	2.07505e-06	-8.99685e-08	3.40167e-08	-5.59517e-08	-2.38140e-07	5.68351e-08	-1.81304e-07	5.84310e-07	-9.51133e-08	4.89197e-07	1.27088e-06	3.87375e-07	1.65826e-06	9.35910e-07	1.57412e-07	1.09332e-06	7.92993e-07	-7.73170e-08	7.15676e-07
20.644	-1.03003e-07	2.63989e-08	-7.66040e-08	1.38986e-06	6.81163e-07	2.07102e-06	-9.12432e-08	3.44987e-08	-5.67445e-08	-2.39595e-07	5.71824e-08	-1.82412e-07	5.82739e-07	-9.48575e-08	4.87882e-07	1.26963e-06	3.87429e-07	1.65706e-06	9.34824e-07	1.57634e-07	1.09246e-06	7.91629e-07	-7.71841e-08	7.14445e-07
20.668	-1.04509e-07	2.67849e-08	-7.77240e-08	1.38641e-06	6.80597e-07	2.06701e-06	-9.25142e-08	3.49793e-08	-5.75349e-08	-2.41044e-07	5.75282e-08	-1.83515e-07	5.81170e-07	-9.46021e-08	4.86568e-07	1.26837e-06	3.87482e-07	1.65585e-06	9.33737e-07	1.57854e-07	1.09159e-06	7.90262e-07	-7.70508e-08	7.13211e-07
20.693	-1.06008e-07	2.71692e-08	-7.88391e-08	1.38297e-06	6.80031e-07	2.06300e-06	-9.37813e-08	3.54583e-08	-5.83230e-08	-2.42486e-07	5.78725e-08	-1.84614e-07	5.79603e-07	-9.43469e-08	4.85256e-07	1.26711e-06	3.87533e-07	1.65464e-06	9.32647e-07	1.58073e-07	1.09072e-06	7.88892e-07	-7.69172e-08	7.11974e-07
20.718	-1.07501e-07	2.75518e-08	-7.99493e-08	1.37953e-06	6.79463e-07	2.05900e-06	-9.50445e-08	3.59359e-08	-5.91085e-08	-2.43922e-07	5.82153e-08	-1.85707e-07	5.78038e-07	-9.40922e-08	4.83945e-07	1.26584e-06	3.87583e-07	1.65343e-06	9.31556e-07	1.58289e-07	1.08984e-06	7.87518e-07	-7.67832e-08	7.10734e-07
20.742	-1.08987e-07	2.79327e-08	-8.10547e-08	1.37610e-06	6.78894e-07	2.05500e-06	-9.63036e-08	3.64120e-08	-5.98916e-08	-2.45352e-07	5.85565e-08	-1.86796e-07	5.76475e-07	-9.38378e-08	4.82637e-07	1.26458e-06	3.87632e-07	1.65221e-06	9.30463e-07	1.58503e-07	1.08897e-06	7.86140e-07	-7.66489e-08	7.09491e-07
20.767	-1.10467e-07	2.83119e-08	-8.21550e-08	1.37268e-06	6.78324e-07	2.05101e-06	-9.75587e-08	3.68866e-08	-6.06721e-08	-2.46776e-07	5.88962e-08	-1.87880e-07	5.74914e-07	-9.35837e-08	4.81330e-07	1.26331e-06	3.87679e-07	1.65099e-06	9.29367e-07	1.58715e-07	1.08808e-06	7.84760e-07	-7.65143e-08	7.08245e-07
20.791	-1.11940e-07	2.86893e-08	-8.32503e-08	1.36927e-06	6.77753e-07	2.04702e-06	-9.88096e-08	3.73595e-08	-6.14501e-08	-2.48193e-07	5.92344e-08	-1.88958e-07	5.73355e-07	-9.33300e-08	4.80025e-07	1.26204e-06	3.87725e-07	1.64977e-06	9.28270e-07	1.58925e-07	1.08720e-06	7.83376e-07	-7.63793e-08	7.06996e-07
20.816	-1.13406e-07	2.90650e-08	-8.43405e-08	1.36586e-06	6.77181e-07	2.04304e-06	-1.00056e-07	3.78309e-08	-6.22254e-08	-2.49603e-07	5.95709e-08	-1.90032e-07	5.71799e-07	-9.30767e-08	4.78723e-07	1.26078e-06	3.87770e-07	1.64855e-06	9.27171e-07	1.59133e-07	1.08630e-06	7.81989e-07	-7.62441e-08	7.05745e-07
20.840	-1.14865e-07	2.94390e-08	-8.54256e-08	1.36246e-06	6.76608e-07	2.03907e-06	-1.01299e-07	3.83007e-08	-6.29981e-08	-2.51006e-07	5.99059e-08	-1.91100e-07	5.70246e-07	-9.28238e-08	4.77422e-07	1.25951e-06	3.87813e-07	1.64732e-06	9.26070e-07	1.59340e-07	1.08541e-06	7.80599e-07	-7.61086e-08	7.04490e-07
20.865	-1.16317e-07	2.98111e-08	-8.65054e-08	1.35907e-06	6.76033e-07	2.03510e-06	-1.02537e-07	3.87688e-08	-6.37681e-08	-2.52403e-07	6.02392e-08	-1.92164e-07	5.68694e-07	-9.25713e-08	4.76123e-07	1.25823e-06	3.87855e-07	1.64609e-06	9.24968e-07	1.59544e-07	1.08451e-06	7.79206e-07	-7.59728e-08	7.03233e-07
20.890	-1.17761e-07	3.01814e-08	-8.75800e-08	1.35569e-06	6.75457e-07	2.03115e-06	-1.03771e-07	3.92353e-08	-6.45354e-08	-2.53793e-07	6.05710e-08	-1.93222e-07	5.67145e-07	-9.23191e-08	4.74826e-07	1.25696e-06	3.87895e-07	1.64486e-06	9.23863e-07	1.59746e-07	1.08361e-06	7.77810e-07	-7.58367e-08	7.01973e-07
20.914	-1.19199e-07	3.05499e-08	-8.86493e-08	1.35231e-06	6.74881e-07	2.02719e-06	-1.05000e-07	3.97000e-08	-6.52998e-08	-2.55176e-07	6.09010e-08	-1.94275e-07	5.65599e-07	-9.20674e-08	4.73531e-07	1.25569e-06	3.87934e-07	1.64362e-06	9.22757e-07	1.59946e-07	1.08270e-06	7.76411e-07	-7.57003e-08	7.00711e-07
20.939	-1.20630e-07	3.09166e-08	-8.97133e-08	1.34894e-06	6.74303e-07	2.02325e-06	-1.06225e-07	4.01631e-08	-6.60614e-08	-2.56552e-07	6.12294e-08	-1.95322e-07	5.64055e-07	-9.18161e-08	4.72239e-07	1.25441e-06	3.87972e-07	1.64238e-06	9.21650e-07	1.60144e-07	1.08179e-06	7.75010e-07	-7.55637e-08	6.99446e-07
20.963	-1.22053e-07	3.12813e-08	-9.07718e-08	1.34558e-06	6.73724e-07	2.01931e-06	-1.07445e-07	4.06244e-08	-6.68202e-08	-2.57921e-07	6.15561e-08	-1.96365e-07	5.62514e-07	-9.15652e-08	4.70949e-07	1.25313e-06	3.88008e-07	1.64114e-06	9.20541e-07	1.60339e-07	1.08088e-06	7.73606e-07	-7.54268e-08	6.98179e-07
20.988	-1.23469e-07	3.16442e-08	-9.18248e-08	1.34223e-06	6.73144e-07	2.01538e-06	-1.08660e-07	4.10839e-08	-6.75761e-08	-2.59283e-07	6.18811e-08	-1.97401e-07	5.60975e-07	-9.13148e-08	4.69661e-07	1.25185e-06	3.88042e-07	1.63990e-06	9.19430e-07	1.60533e-07	1.07996e-06	7.72199e-07	-7.52897e-08	6.96910e-07
21.012	-1.24877e-07	3.20052e-08	-9.28723e-08	1.33889e-06	6.72563e-07	2.01145e-06	-1.09871e-07	4.15416e-08	-6.83290e-08	-2.60637e-07	6.22044e-08	-1.98433e-07	5.59440e-07	-9.10648e-08	4.68375e-07	1.25057e-06	3.88075e-07	1.63865e-06	9.18317e-07	1.60725e-07	1.07904e-06	7.70791e-07	-7.51523e-08	6.95638e-07
21.037	-1.26278e-07	3.23643e-08	-9.39142e-08	1.33555e-06	6.71981e-07	2.00753e-06	-1.11076e-07	4.19976e-08	-6.90789e-08	-2.61984e-07	6.25260e-08	-1.99458e-07	5.57907e-07	-9.08153e-08	4.67091e-07	1.24929e-06	3.88107e-07	1.63740e-06	9.17203e-07	1.60914e-07	1.07812e-06	7.69379e-07	-7.50147e-08	6.94364e-07
21.062	-1.27672e-07	3.27214e-08	-9.49504e-08	1.33223e-06	6.71397e-07	2.00362e-06	-1.12277e-07	4.24517e-08	-6.98258e-08	-2.63324e-07	6.28458e-08	-2.00479e-07	5.56377e-07	-9.05662e-08	4.65810e-07	1.24801e-06	3.88137e-07	1.63615e-06	9.16088e-07	1.61101e-07	1.07719e-06	7.67965e-07	-7.48768e-08	6.93089e-07
21.086	-1.29058e-07	3.30765e-08	-9.59810e-08	1.32891e-06	6.70813e-07	1.99972e-06	-1.13473e-07	4.29039e-08	-7.05696e-08	-2.64657e-07	6.31638e-08	-2.01493e-07	5.54849e-07	-9.03176e-08	4.64532e-07	1.24673e-06	3.88165e-07	1.63489e-06	9.14971e-07	1.61286e-07	1.07626e-06	7.66550e-07	-7.47388e-08	6.91811e-07
21.111	-1.30436e-07	3.34297e-08	-9.70058e-08	1.32560e-06	6.70227e-07	1.99582e-06	-1.14664e-07	4.33542e-08	-7.13103e-08	-2.65982e-07	6.34800e-08	-2.02502e-07	5.53325e-07	-9.00695e-08	4.63256e-07	1.24544e-06	3.88192e-07	1.63363e-06	9.13853e-07	1.61469e-07	1.07532e-06	7.65131e-07	-7.46005e-08	6.90531e-07
21.135	-1.31806e-07	3.37809e-08	-9.80249e-08	1.32230e-06	6.69641e-07	1.99194e-06	-1.15850e-07	4.38026e-08	-7.20478e-08	-2.67299e-07	6.37945e-08	-2.03505e-07	5.51804e-07	-8.98219e-08	4.61982e-07	1.24416e-06	3.88217e-07	1.63237e-06	9.12733e-07	1.61650e-07	1.07438e-06	7.63711e-07	-7.44621e-08	6.89249e-07
21.160	-1.33168e-07	3.41300e-08	-9.90380e-08	1.31900e-06	6.69053e-07	1.98806e-06	-1.17031e-07	4.42491e-08	-7.27822e-08	-2.68609e-07	6.41071e-08	-2.04502e-07	5.50286e-07	-8.95747e-08	4.60711e-07	1.24287e-06	3.88240e-07	1.63111e-06	9.11612e-07	1.61829e-07	1.07344e-06	7.62289e-07	-7.43234e-08	6.87966e-07
21.185	-1.34522e-07	3.44772e-08	-1.00045e-07	1.31572e-06	6.68464e-07	1.98418e-06	-1.18207e-07	4.46936e-08	-7.35133e-08	-2.69912e-07	6.44179e-08	-2.05494e-07	5.48770e-07	-8.93281e-08	4.59442e-07	1.24158e-06	3.88262e-07	1.62984e-06	9.10490e-07	1.62005e-07	1.07249e-06	7.60865e-07	-7.41845e-08	6.86680e-07
21.209	-1.35869e-07	3.48222e-08	-1.01047e-07	1.31244e-06	6.67874e-07	1.98032e-06	-1.19377e-07	4.51361e-08	-7.42412e-08	-2.71206e-07	6.47268e-08	-2.06479e-07	5.47258e-07	-8.90820e-08	4.58176e-07	1.24029e-06	3.88282e-07	1.62857e-06	9.09366e-07	1.62179e-07	1.07155e-06	7.59439e-07	-7.40455e-08	6.85394e-07
21.234	-1.37207e-07	3.51652e-08	-1.02042e-07	1.30918e-06	6.67283e-07	1.97646e-06	-1.20542e-07	4.55766e-08	-7.49657e-08	-2.72493e-07	6.50339e-08	-2.07459e-07	5.45750e-07	-8.88364e-08	4.56913e-07	1.23900e-06	3.88300e-07	1.62730e-06	9.08241e-07	1.62351e-07	1.07059e-06	7.58011e-07	-7.39063e-08	6.84105e-07
21.258	-1.38537e-07	3.55061e-08	-1.03031e-07	1.30592e-06	6.66691e-07	1.97261e-06	-1.21702e-07	4.60150e-08	-7.56869e-08	-2.73771e-07	6.53390e-08	-2.08432e-07	5.44244e-07	-8.85913e-08	4.55653e-07	1.23771e-06	3.88317e-07	1.62603e-06	9.07115e-07	1.62521e-07	1.06964e-06	7.56582e-07	-7.37670e-08	6.82815e-07
21.283	-1.39859e-07	3.58449e-08	-1.04014e-07	1.30267e-06	6.66098e-07	1.96877e-06	-1.22856e-07	4.64514e-08	-7.64047e-08	-2.75042e-07	6.56423e-08	-2.09400e-07	5.42742e-07	-8.83468e-08	4.54395e-07	1.23642e-06	3.88332e-07	1.62475e-06	9.05988e-07	1.62688e-07	1.06868e-06	7.55151e-07	-7.36274e-08	6.81524e-07
21.307	-1.41173e-07	3.61816e-08	-1.04991e-07	1.29943e-06	6.65504e-07	1.96494e-06	-1.24005e-07	4.68857e-08	-7.71191e-08	-2.76305e-07	6.59437e-08	-2.10361e-07	5.41243e-07	-8.81028e-08	4.53140e-07	1.23512e-06	3.88345e-07	1.62347e-06	9.04859e-07	1.62853e-07	1.06771e-06	7.53718e-07	-7.34878e-08	6.80231e-07
21.332	-1.42478e-07	3.65162e-08	-1.05962e-07	1.29620e-06	6.64909e-07	1.96111e-06	-1.25148e-07	4.73179e-08	-7.78300e-08	-2.77559e-07	6.62431e-08	-2.11316e-07	5.39747e-07	-8.78594e-08	4.51888e-07	1.23383e-06	3.88357e-07	1.62218e-06	9.03730e-07	1.63016e-07	1.06675e-06	7.52285e-07	-7.33479e-08	6.78937e-07
21.357	-1.43775e-07	3.68485e-08	-1.06927e-07	1.29298e-06	6.64312e-07	1.95730e-06	-1.26285e-07	4.77480e-08	-7.85374e-08	-2.78806e-07	6.65406e-08	-2.12265e-07	5.38255e-07	-8.76165e-08	4.50639e-07	1.23253e-06	3.88367e-07	1.62090e-06	9.02599e-07	1.63176e-07	1.06578e-06	7.50849e-07	-7.32080e-08	6.77641e-07
21.381	-1.45064e-07	3.71787e-08	-1.07885e-07	1.28977e-06	6.63715e-07	1.95349e-06	-1.27417e-07	4.81759e-08	-7.92412e-08	-2.80044e-07	6.68361e-08	-2.13208e-07	5.36767e-07	-8.73742e-08	4.49393e-07	1.23123e-06	3.88374e-07	1.61961e-06	9.01468e-07	1.63334e-07	1.06480e-06	7.49412e-07	-7.30679e-08	6.76345e-07
21.406	-1.46343e-07	3.75068e-08	-1.08837e-07	1.28657e-06	6.63117e-07	1.94969e-06	-1.28543e-07	4.86016e-08	-7.99415e-08	-2.81274e-07	6.71296e-08	-2.14144e-07	5.35282e-07	-8.71324e-08	4.48149e-07	1.22994e-06	3.88380e-07	1.61832e-06	9.00335e-07	1.63490e-07	1.06383e-06	7.47975e-07	-7.29277e-08	6.75047e-07
21.430	-1.47615e-07	3.78326e-08	-1.09782e-07	1.28338e-06	6.62517e-07	1.94590e-06	-1.29663e-07	4.90252e-08	-8.06381e-08	-2.82495e-07	6.74211e-08	-2.15074e-07	5.33800e-07	-8.68913e-08	4.46909e-07	1.22864e-06	3.88385e-07	1.61702e-06	8.99202e-07	1.63644e-07	1.06285e-06	7.46536e-07	-7.27874e-08	6.73748e-07
21.455	-1.48877e-07	3.81561e-08	-1.10721e-07	1.28020e-06	6.61917e-07	1.94211e-06	-1.30778e-07	4.94465e-08	-8.13311e-08	-2.83708e-07	6.77106e-08	-2.15997e-07	5.32323e-07	-8.66507e-08	4.45672e-07	1.22734e-06	3.88387e-07	1.61573e-06	8.98067e-07	1.63795e-07	1.06186e-06	7.45095e-07	-7.26470e-08	6.72448e-07
21.479	-1.50131e-07	3.84775e-08	-1.11653e-07	1.27702e-06	6.61315e-07	1.93834e-06	-1.31886e-07	4.98655e-08	-8.20203e-08	-2.84913e-07	6.79981e-08	-2.16915e-07	5.30848e-07	-8.64108e-08	4.44438e-07	1.22604e-06	3.88388e-07	1.61443e-06	8.96932e-07	1.63944e-07	1.06088e-06	7.43654e-07	-7.25065e-08	6.71148e-07
21.504	-1.51376e-07	3.87965e-08	-1.12579e-07	1.27386e-06	6.60712e-07	1.93457e-06	-1.32988e-07	5.02823e-08	-8.27058e-08	-2.86109e-07	6.82835e-08	-2.17825e-07	5.29378e-07	-8.61714e-08	4.43207e-07	1.22474e-06	3.88386e-07	1.61312e-06	8.95796e-07	1.64090e-07	1.05989e-06	7.42212e-07	-7.23659e-08	6.69846e-07
21.529	-1.52612e-07	3.91133e-08	-1.13498e-07	1.27071e-06	6.60109e-07	1.93082e-06	-1.34084e-07	5.06968e-08	-8.33876e-08	-2.87296e-07	6.85669e-08	-2.18729e-07	5.27911e-07	-8.59327e-08	4.41979e-07	1.22343e-06	3.88383e-07	1.61182e-06	8.94658e-07	1.64234e-07	1.05889e-06	7.40769e-07	-7.22252e-08	6.68544e-07
21.553	-1.53839e-07	3.94278e-08	-1.14411e-07	1.26756e-06	6.59504e-07	1.92707e-06	-1.35174e-07	5.11089e-08	-8.40655e-08	-2.88475e-07	6.88482e-08	-2.19626e-07	5.26449e-07	-8.56946e-08	4.40754e-07	1.22213e-06	3.88378e-07	1.61051e-06	8.93521e-07	1.64376e-07	1.05790e-06	7.39326e-07	-7.20845e-08	6.67241e-07
21.578	-1.55057e-07	3.97400e-08	-1.15317e-07	1.26443e-06	6.58898e-07	1.92333e-06	-1.36258e-07	5.15188e-08	-8.47396e-08	-2.89645e-07	6.91274e-08	-2.20517e-07	5.24990e-07	-8.54571e-08	4.39533e-07	1.22083e-06	3.88370e-07	1.60920e-06	8.92382e-07	1.64515e-07	1.05690e-06	7.37881e-07	-7.19436e-08	6.65938e-07
21.602	-1.56266e-07	4.00498e-08	-1.16216e-07	1.26131e-06	6.58291e-07	1.91960e-06	-1.37336e-07	5.19262e-08	-8.54098e-08	-2.90806e-07	6.94045e-08	-2.21401e-07	5.23535e-07	-8.52203e-08	4.38315e-07	1.21952e-06	3.88361e-07	1.60788e-06	8.91243e-07	1.64652e-07	1.05589e-06	7.36436e-07	-7.18028e-08	6.64634e-07
21.627	-1.57466e-07	4.03573e-08	-1.17108e-07	1.25820e-06	6.57684e-07	1.91588e-06	-1.38407e-07	5.23313e-08	-8.60761e-08	-2.91958e-07	6.96795e-08	-2.22278e-07	5.22084e-07	-8.49841e-08	4.37100e-07	1.21822e-06	3.88350e-07	1.60657e-06	8.90102e-07	1.64787e-07	1.05489e-06	7.34991e-07	-7.16618e-08	6.63329e-07
21.651	-1.58656e-07	4.06624e-08	-1.17994e-07	1.25509e-06	6.57075e-07	1.91217e-06	-1.39472e-07	5.27339e-08	-8.67384e-08	-2.93101e-07	6.99523e-08	-2.23149e-07	5.20637e-07	-8.47486e-08	4.35888e-07	1.21691e-06	3.88337e-07	1.60525e-06	8.88962e-07	1.64919e-07	1.05388e-06	7.33545e-07	-7.15208e-08	6.62024e-07
21.676	-1.59837e-07	4.09652e-08	-1.18872e-07	1.25200e-06	6.56465e-07	1.90847e-06	-1.40531e-07	5.31342e-08	-8.73967e-08	-2.94235e-07	7.02230e-08	-2.24012e-07	5.19194e-07	-8.45137e-08	4.34680e-07	1.21560e-06	3.88322e-07	1.60392e-06	8.87820e-07	1.65048e-07	1.05287e-06	7.32099e-07	-7.13798e-08	6.60719e-07
21.701	-1.61009e-07	4.12656e-08	-1.19744e-07	1.24892e-06	6.55854e-07	1.90477e-06	-1.41583e-07	5.35320e-08	-8.80510e-08	-2.95360e-07	7.04916e-08	-2.24869e-07	5.17755e-07	-8.42795e-08	4.33476e-07	1.21429e-06	3.88305e-07	1.60260e-06	8.86678e-07	1.65176e-07	1.05185e-06	7.30652e-07	-7.12388e-08	6.59413e-07
21.725	-1.62172e-07	4.15635e-08	-1.20608e-07	1.24585e-06	6.55242e-07	1.90109e-06	-1.42628e-07	5.39272e-08	-8.87012e-08	-2.96476e-07	7.07579e-08	-2.25718e-07	5.16321e-07	-8.40460e-08	4.32275e-07	1.21299e-06	3.88286e-07	1.60127e-06	8.85536e-07	1.65300e-07	1.05084e-06	7.29205e-07	-7.10977e-08	6.58107e-07
21.750	-1.63325e-07	4.18590e-08	-1.21466e-07	1.24279e-06	6.54629e-07	1.89742e-06	-1.43667e-07	5.43200e-08	-8.93473e-08	-2.97583e-07	7.10221e-08	-2.26561e-07	5.14890e-07	-8.38132e-08	4.31077e-07	1.21168e-06	3.88264e-07	1.59994e-06	8.84393e-07	1.65422e-07	1.04982e-06	7.27758e-07	-7.09566e-08	6.56801e-07
21.774	-1.64469e-07	4.21521e-08	-1.22316e-07	1.23974e-06	6.54015e-07	1.89375e-06	-1.44700e-07	5.47103e-08	-8.99892e-08	-2.98681e-07	7.12840e-08	-2.27397e-07	5.13464e-07	-8.35810e-08	4.29883e-07	1.21037e-06	3.88241e-07	1.59861e-06	8.83249e-07	1.65542e-07	1.04879e-06	7.26311e-07	-7.08155e-08	6.55495e-07
21.799	-1.65602e-07	4.24427e-08	-1.23160e-07	1.23670e-06	6.53400e-07	1.89010e-06	-1.45725e-07	5.50981e-08	-9.06270e-08	-2.99769e-07	7.15437e-08	-2.28225e-07	5.12043e-07	-8.33496e-08	4.28693e-07	1.20906e-06	3.88216e-07	1.59727e-06	8.82105e-07	1.65659e-07	1.04776e-06	7.24863e-07	-7.06744e-08	6.54189e-07
21.823	-1.66727e-07	4.27309e-08	-1.23996e-07	1.23367e-06	6.52784e-07	1.88645e-06	-1.46744e-07	5.54832e-08	-9.12605e-08	-3.00848e-07	7.18012e-08	-2.29046e-07	5.10625e-07	-8.31189e-08	4.27506e-07	1.20775e-06	3.88188e-07	1.59593e-06	8.80961e-07	1.65774e-07	1.04674e-06	7.23416e-07	-7.05333e-08	6.52883e-07
21.848	-1.67841e-07	4.30165e-08	-1.24825e-07	1.23065e-06	6.52167e-07	1.88282e-06	-1.47756e-07	5.58658e-08	-9.18898e-08	-3.01917e-07	7.20564e-08	-2.29861e-07	5.09212e-07	-8.28888e-08	4.26323e-07	1.20643e-06	3.88159e-07	1.59459e-06	8.79816e-07	1.65886e-07	1.04570e-06	7.21969e-07	-7.03922e-08	6.51577e-07
21.873	-1.68946e-07	4.32997e-08	-1.25646e-07	1.22764e-06	6.51549e-07	1.87919e-06	-1.48761e-07	5.62458e-08	-9.25148e-08	-3.02977e-07	7.23094e-08	-2.30668e-07	5.07803e-07	-8.26596e-08	4.25144e-07	1.20512e-06	3.88127e-07	1.59325e-06	8.78671e-07	1.65996e-07	1.04467e-06	7.20522e-07	-7.02511e-08	6.50271e-07
21.897	-1.70041e-07	4.35803e-08	-1.26461e-07	1.22465e-06	6.50930e-07	1.87558e-06	-1.49759e-07	5.66232e-08	-9.31355e-08	-3.04027e-07	7.25601e-08	-2.31467e-07	5.06399e-07	-8.24310e-08	4.23968e-07	1.20381e-06	3.88093e-07	1.59190e-06	8.77525e-07	1.66103e-07	1.04363e-06	7.19076e-07	-7.01101e-08	6.48966e-07
21.922	-1.71126e-07	4.38584e-08	-1.27268e-07	1.22166e-06	6.50310e-07	1.87197e-06	-1.50750e-07	5.69979e-08	-9.37519e-08	-3.05068e-07	7.28084e-08	-2.32260e-07	5.05000e-07	-8.22032e-08	4.22797e-07	1.20249e-06	3.88057e-07	1.59055e-06	8.76380e-07	1.66208e-07	1.04259e-06	7.17629e-07	-6.99691e-08	6.47660e-07
21.946	-1.72201e-07	4.41340e-08	-1.28067e-07	1.21869e-06	6.49689e-07	1.86838e-06	-1.51734e-07	5.73700e-08	-9.43638e-08	-3.06099e-07	7.30545e-08	-2.33045e-07	5.03605e-07	-8.19761e-08	4.21629e-07	1.20118e-06	3.88019e-07	1.58920e-06	8.75234e-07	1.66310e-07	1.04154e-06	7.16183e-07	-6.98281e-08	6.46355e-07
21.971	-1.73266e-07	4.44070e-08	-1.28859e-07	1.21573e-06	6.49068e-07	1.86480e-06	-1.52711e-07	5.77393e-08	-9.49714e-08	-3.07120e-07	7.32983e-08	-2.33822e-07	5.02214e-07	-8.17497e-08	4.20464e-07	1.19987e-06	3.87978e-07	1.58784e-06	8.74087e-07	1.66410e-07	1.04050e-06	7.14738e-07	-6.96872e-08	6.45051e-07
21.996	-1.74321e-07	4.46774e-08	-1.29644e-07	1.21278e-06	6.48445e-07	1.86122e-06	-1.53680e-07	5.81060e-08	-9.55744e-08	-3.08132e-07	7.35397e-08	-2.34592e-07	5.00828e-07	-8.15242e-08	4.19304e-07	1.19855e-06	3.87935e-07	1.58649e-06	8.72941e-07	1.66507e-07	1.03945e-06	7.13293e-07	-6.95463e-08	6.43747e-07
22.020	-1.75366e-07	4.49452e-08	-1.30421e-07	1.20984e-06	6.47821e-07	1.85766e-06	-1.54643e-07	5.84699e-08	-9.61730e-08	-3.09134e-07	7.37787e-08	-2.35355e-07	4.99447e-07	-8.12994e-08	4.18148e-07	1.19723e-06	3.87891e-07	1.58513e-06	8.71794e-07	1.66601e-07	1.03840e-06	7.11849e-07	-6.94055e-08	6.42443e-07
22.045	-1.76401e-07	4.52104e-08	-1.31191e-07	1.20691e-06	6.47196e-07	1.85410e-06	-1.55598e-07	5.88311e-08	-9.67671e-08	-3.10125e-07	7.40154e-08	-2.36110e-07	4.98071e-07	-8.10753e-08	4.16996e-07	1.19592e-06	3.87843e-07	1.58376e-06	8.70647e-07	1.66693e-07	1.03734e-06	7.10405e-07	-6.92647e-08	6.41141e-07
22.069	-1.77426e-07	4.54729e-08	-1.31953e-07	1.20399e-06	6.46570e-07	1.85056e-06	-1.56546e-07	5.91895e-08	-9.73566e-08	-3.11107e-07	7.42498e-08	-2.36857e-07	4.96700e-07	-8.08521e-08	4.15848e-07	1.19460e-06	3.87794e-07	1.58240e-06	8.69500e-07	1.66782e-07	1.03628e-06	7.08963e-07	-6.91240e-08	6.39838e-07
22.094	-1.78440e-07	4.57329e-08	-1.32707e-07	1.20109e-06	6.45943e-07	1.84703e-06	-1.57487e-07	5.95451e-08	-9.79415e-08	-3.12079e-07	7.44817e-08	-2.37597e-07	4.95333e-07	-8.06296e-08	4.14703e-07	1.19329e-06	3.87742e-07	1.58103e-06	8.68354e-07	1.66869e-07	1.03522e-06	7.07521e-07	-6.89834e-08	6.38537e-07
22.118	-1.79444e-07	4.59902e-08	-1.33454e-07	1.19819e-06	6.45316e-07	1.84351e-06	-1.58420e-07	5.98979e-08	-9.85218e-08	-3.13041e-07	7.47112e-08	-2.38329e-07	4.93971e-07	-8.04080e-08	4.13563e-07	1.19197e-06	3.87688e-07	1.57966e-06	8.67207e-07	1.66953e-07	1.03416e-06	7.06079e-07	-6.88429e-08	6.37236e-07
22.143	-1.80437e-07	4.62448e-08	-1.34192e-07	1.19531e-06	6.44687e-07	1.84000e-06	-1.59345e-07	6.02479e-08	-9.90975e-08	-3.13992e-07	7.49383e-08	-2.39054e-07	4.92614e-07	-8.01871e-08	4.12427e-07	1.19065e-06	3.87632e-07	1.57828e-06	8.66060e-07	1.67034e-07	1.03309e-06	7.04639e-07	-6.87025e-08	6.35937e-07
22.168	-1.81420e-07	4.64967e-08	-1.34924e-07	1.19244e-06	6.44057e-07	1.83650e-06	-1.60263e-07	6.05950e-08	-9.96685e-08	-3.14934e-07	7.51630e-08	-2.39771e-07	4.91262e-07	-7.99670e-08	4.11295e-07	1.18933e-06	3.87574e-07	1.57691e-06	8.64913e-07	1.67113e-07	1.03203e-06	7.03200e-07	-6.85622e-08	6.34638e-07
22.192	-1.82393e-07	4.67460e-08	-1.35647e-07	1.18958e-06	6.43427e-07	1.83301e-06	-1.61174e-07	6.09392e-08	-1.00235e-07	-3.15865e-07	7.53853e-08	-2.40480e-07	4.89915e-07	-7.97478e-08	4.10168e-07	1.18801e-06	3.87513e-07	1.57553e-06	8.63766e-07	1.67190e-07	1.03096e-06	7.01762e-07	-6.84220e-08	6.33340e-07
22.217	-1.83355e-07	4.69925e-08	-1.36362e-07	1.18674e-06	6.42795e-07	1.82953e-06	-1.62077e-07	6.12806e-08	-1.00796e-07	-3.16786e-07	7.56051e-08	-2.41181e-07	4.88574e-07	-7.95294e-08	4.09044e-07	1.18670e-06	3.87450e-07	1.57414e-06	8.62619e-07	1.67263e-07	1.02988e-06	7.00325e-07	-6.82819e-08	6.32043e-07
22.241	-1.84306e-07	4.72363e-08	-1.37070e-07	1.18390e-06	6.42163e-07	1.82606e-06	-1.62972e-07	6.16191e-08	-1.01353e-07	-3.17697e-07	7.58224e-08	-2.41874e-07	4.87237e-07	-7.93118e-08	4.07925e-07	1.18538e-06	3.87384e-07	1.57276e-06	8.61472e-07	1.67334e-07	1.02881e-06	6.98890e-07	-6.81419e-08	6.30748e-07
22.266	-1.85247e-07	4.74774e-08	-1.37769e-07	1.18108e-06	6.41529e-07	1.82261e-06	-1.63859e-07	6.19546e-08	-1.01905e-07	-3.18597e-07	7.60372e-08	-2.42560e-07	4.85905e-07	-7.90950e-08	4.06810e-07	1.18406e-06	3.87316e-07	1.57137e-06	8.60326e-07	1.67403e-07	1.02773e-06	6.97456e-07	-6.80021e-08	6.29453e-07
22.290	-1.86177e-07	4.77157e-08	-1.38461e-07	1.17827e-06	6.40895e-07	1.81916e-06	-1.64739e-07	6.22872e-08	-1.02452e-07	-3.19487e-07	7.62496e-08	-2.43237e-07	4.84579e-07	-7.88791e-08	4.05700e-07	1.18274e-06	3.87246e-07	1.56998e-06	8.59180e-07	1.67468e-07	1.02665e-06	6.96023e-07	-6.78624e-08	6.28160e-07
22.315	-1.87096e-07	4.79513e-08	-1.39144e-07	1.17547e-06	6.40260e-07	1.81573e-06	-1.65611e-07	6.26169e-08	-1.02994e-07	-3.20366e-07	7.64595e-08	-2.43906e-07	4.83258e-07	-7.86640e-08	4.04594e-07	1.18142e-06	3.87173e-07	1.56859e-06	8.58034e-07	1.67531e-07	1.02556e-06	6.94591e-07	-6.77228e-08	6.26868e-07
22.340	-1.88004e-07	4.81841e-08	-1.39820e-07	1.17269e-06	6.39623e-07	1.81231e-06	-1.66475e-07	6.29435e-08	-1.03531e-07	-3.21235e-07	7.66668e-08	-2.44568e-07	4.81942e-07	-7.84498e-08	4.03492e-07	1.18010e-06	3.87098e-07	1.56720e-06	8.56888e-07	1.67592e-07	1.02448e-06	6.93161e-07	-6.75834e-08	6.25578e-07
22.364	-1.88902e-07	4.84141e-08	-1.40487e-07	1.16991e-06	6.38986e-07	1.80890e-06	-1.67331e-07	6.32672e-08	-1.04064e-07	-3.22093e-07	7.68716e-08	-2.45221e-07	4.80631e-07	-7.82364e-08	4.02394e-07	1.17878e-06	3.87021e-07	1.56580e-06	8.55742e-07	1.67649e-07	1.02339e-06	6.91733e-07	-6.74441e-08	6.24289e-07
22.389	-1.89788e-07	4.86414e-08	-1.41147e-07	1.16715e-06	6.38348e-07	1.80550e-06	-1.68179e-07	6.35879e-08	-1.04591e-07	-3.22940e-07	7.70739e-08	-2.45866e-07	4.79326e-07	-7.80240e-08	4.01302e-07	1.17746e-06	3.86941e-07	1.56440e-06	8.54597e-07	1.67704e-07	1.02230e-06	6.90306e-07	-6.73050e-08	6.23001e-07
22.413	-1.90664e-07	4.88658e-08	-1.41798e-07	1.16440e-06	6.37709e-07	1.80211e-06	-1.69019e-07	6.39055e-08	-1.05114e-07	-3.23777e-07	7.72736e-08	-2.46504e-07	4.78026e-07	-7.78124e-08	4.00213e-07	1.17614e-06	3.86858e-07	1.56300e-06	8.53452e-07	1.67757e-07	1.02121e-06	6.88881e-07	-6.71661e-08	6.21715e-07
22.438	-1.91528e-07	4.90874e-08	-1.42441e-07	1.16167e-06	6.37070e-07	1.79873e-06	-1.69851e-07	6.42201e-08	-1.05631e-07	-3.24603e-07	7.74708e-08	-2.47133e-07	4.76731e-07	-7.76016e-08	3.99129e-07	1.17482e-06	3.86774e-07	1.56159e-06	8.52308e-07	1.67806e-07	1.02011e-06	6.87458e-07	-6.70273e-08	6.20430e-07
22.462	-1.92382e-07	4.93061e-08	-1.43076e-07	1.15894e-06	6.36429e-07	1.79537e-06	-1.70675e-07	6.45316e-08	-1.06143e-07	-3.25419e-07	7.76654e-08	-2.47753e-07	4.75442e-07	-7.73918e-08	3.98050e-07	1.17350e-06	3.86686e-07	1.56018e-06	8.51164e-07	1.67853e-07	1.01902e-06	6.86036e-07	-6.68887e-08	6.19147e-07
22.487	-1.93224e-07	4.95220e-08	-1.43702e-07	1.15623e-06	6.35787e-07	1.79202e-06	-1.71491e-07	6.48400e-08	-1.06651e-07	-3.26223e-07	7.78574e-08	-2.48366e-07	4.74158e-07	-7.71829e-08	3.96976e-07	1.17218e-06	3.86597e-07	1.55877e-06	8.50020e-07	1.67898e-07	1.01792e-06	6.84617e-07	-6.67503e-08	6.17866e-07
22.512	-1.94056e-07	4.97351e-08	-1.44321e-07	1.15353e-06	6.35145e-07	1.78868e-06	-1.72298e-07	6.51453e-08	-1.07153e-07	-3.27017e-07	7.80468e-08	-2.48970e-07	4.72880e-07	-7.69748e-08	3.95905e-07	1.17086e-06	3.86504e-07	1.55736e-06	8.48877e-07	1.67939e-07	1.01682e-06	6.83199e-07	-6.66121e-08	6.16587e-07
22.536	-1.94876e-07	4.99453e-08	-1.44930e-07	1.15085e-06	6.34501e-07	1.78535e-06	-1.73098e-07	6.54475e-08	-1.07650e-07	-3.27800e-07	7.82337e-08	-2.49566e-07	4.71608e-07	-7.67677e-08	3.94840e-07	1.16953e-06	3.86410e-07	1.55594e-06	8.47735e-07	1.67978e-07	1.01571e-06	6.81783e-07	-6.64741e-08	6.15309e-07
22.561	-1.95685e-07	5.01526e-08	-1.45532e-07	1.14817e-06	6.33857e-07	1.78203e-06	-1.73889e-07	6.57466e-08	-1.08142e-07	-3.28572e-07	7.84179e-08	-2.50154e-07	4.70341e-07	-7.65615e-08	3.93779e-07	1.16821e-06	3.86313e-07	1.55453e-06	8.46593e-07	1.68014e-07	1.01461e-06	6.80370e-07	-6.63362e-08	6.14034e-07
22.585	-1.96482e-07	5.03570e-08	-1.46125e-07	1.14551e-06	6.33212e-07	1.77873e-06	-1.74671e-07	6.60425e-08	-1.08629e-07	-3.29332e-07	7.85994e-08	-2.50733e-07	4.69080e-07	-7.63562e-08	3.92724e-07	1.16689e-06	3.86213e-07	1.55311e-06	8.45451e-07	1.68048e-07	1.01350e-06	6.78958e-07	-6.61986e-08	6.12760e-07
22.610	-1.97268e-07	5.05585e-08	-1.46710e-07	1.14287e-06	6.32566e-07	1.77543e-06	-1.75445e-07	6.63352e-08	-1.09110e-07	-3.30082e-07	7.87784e-08	-2.51304e-07	4.67824e-07	-7.61518e-08	3.91672e-07	1.16557e-06	3.86111e-07	1.55168e-06	8.44310e-07	1.68079e-07	1.01239e-06	6.77549e-07	-6.60612e-08	6.11488e-07
22.634	-1.98043e-07	5.07571e-08	-1.47286e-07	1.14023e-06	6.31920e-07	1.77215e-06	-1.76211e-07	6.66248e-08	-1.09586e-07	-3.30821e-07	7.89547e-08	-2.51866e-07	4.66574e-07	-7.59483e-08	3.90626e-07	1.16425e-06	3.86006e-07	1.55026e-06	8.43170e-07	1.68107e-07	1.01128e-06	6.76142e-07	-6.59241e-08	6.10218e-07
22.659	-1.98807e-07	5.09527e-08	-1.47854e-07	1.13761e-06	6.31272e-07	1.76888e-06	-1.76969e-07	6.69112e-08	-1.10057e-07	-3.31548e-07	7.91283e-08	-2.52420e-07	4.65330e-07	-7.57458e-08	3.89585e-07	1.16293e-06	3.85899e-07	1.54883e-06	8.42031e-07	1.68132e-07	1.01016e-06	6.74738e-07	-6.57871e-08	6.08951e-07
22.684	-1.99559e-07	5.11455e-08	-1.48413e-07	1.13500e-06	6.30623e-07	1.76563e-06	-1.77718e-07	6.71943e-08	-1.10523e-07	-3.32265e-07	7.92993e-08	-2.52965e-07	4.64092e-07	-7.55443e-08	3.88548e-07	1.16161e-06	3.85789e-07	1.54740e-06	8.40892e-07	1.68155e-07	1.00905e-06	6.73336e-07	-6.56504e-08	6.07685e-07
22.708	-2.00299e-07	5.13353e-08	-1.48964e-07	1.13241e-06	6.29974e-07	1.76238e-06	-1.78458e-07	6.74742e-08	-1.10984e-07	-3.32970e-07	7.94676e-08	-2.53502e-07	4.62860e-07	-7.53437e-08	3.87516e-07	1.16029e-06	3.85677e-07	1.54597e-06	8.39754e-07	1.68175e-07	1.00793e-06	6.71936e-07	-6.55139e-08	6.06422e-07
22.733	-2.01028e-07	5.15221e-08	-1.49506e-07	1.12983e-06	6.29324e-07	1.75915e-06	-1.79190e-07	6.77509e-08	-1.11439e-07	-3.33664e-07	7.96332e-08	-2.54031e-07	4.61633e-07	-7.51440e-08	3.86489e-07	1.15897e-06	3.85562e-07	1.54453e-06	8.38617e-07	1.68192e-07	1.00681e-06	6.70539e-07	-6.53777e-08	6.05161e-07
22.757	-2.01746e-07	5.17060e-08	-1.50040e-07	1.12726e-06	6.28673e-07	1.75593e-06	-1.79913e-07	6.80243e-08	-1.11888e-07	-3.34347e-07	7.97961e-08	-2.54550e-07	4.60413e-07	-7.49453e-08	3.85467e-07	1.15765e-06	3.85444e-07	1.54309e-06	8.37480e-07	1.68206e-07	1.00569e-06	6.69144e-07	-6.52417e-08	6.03902e-07
22.782	-2.02451e-07	5.18868e-08	-1.50565e-07	1.12470e-06	6.28022e-07	1.75273e-06	-1.80627e-07	6.82945e-08	-1.12333e-07	-3.35018e-07	7.99563e-08	-2.55061e-07	4.59198e-07	-7.47476e-08	3.84450e-07	1.15633e-06	3.85324e-07	1.54166e-06	8.36344e-07	1.68218e-07	1.00456e-06	6.67752e-07	-6.51060e-08	6.02646e-07
22.807	-2.03145e-07	5.20647e-08	-1.51081e-07	1.12216e-06	6.27369e-07	1.74953e-06	-1.81333e-07	6.85613e-08	-1.12772e-07	-3.35678e-07	8.01138e-08	-2.55564e-07	4.57989e-07	-7.45509e-08	3.83438e-07	1.15501e-06	3.85201e-07	1.54021e-06	8.35210e-07	1.68227e-07	1.00344e-06	6.66363e-07	-6.49705e-08	6.01392e-07
22.831	-2.03828e-07	5.22396e-08	-1.51588e-07	1.11964e-06	6.26716e-07	1.74635e-06	-1.82030e-07	6.88249e-08	-1.13205e-07	-3.36326e-07	8.02686e-08	-2.56058e-07	4.56787e-07	-7.43551e-08	3.82432e-07	1.15369e-06	3.85076e-07	1.53877e-06	8.34076e-07	1.68233e-07	1.00231e-06	6.64976e-07	-6.48354e-08	6.00141e-07
22.856	-2.04499e-07	5.24115e-08	-1.52087e-07	1.11712e-06	6.26062e-07	1.74318e-06	-1.82718e-07	6.90851e-08	-1.13633e-07	-3.36963e-07	8.04207e-08	-2.56543e-07	4.55590e-07	-7.41603e-08	3.81430e-07	1.15237e-06	3.84948e-07	1.53732e-06	8.32943e-07	1.68236e-07	1.00118e-06	6.63592e-07	-6.47004e-08	5.98892e-07
22.880	-2.05158e-07	5.25804e-08	-1.52577e-07	1.11462e-06	6.25407e-07	1.74003e-06	-1.83398e-07	6.93420e-08	-1.14056e-07	-3.37589e-07	8.05700e-08	-2.57019e-07	4.54400e-07	-7.39665e-08	3.80433e-07	1.15105e-06	3.84818e-07	1.53587e-06	8.31811e-07	1.68237e-07	1.00005e-06	6.62211e-07	-6.45658e-08	5.97646e-07
22.905	-2.05805e-07	5.27463e-08	-1.53058e-07	1.11213e-06	6.24751e-07	1.73689e-06	-1.84068e-07	6.95956e-08	-1.14473e-07	-3.38203e-07	8.07166e-08	-2.57487e-07	4.53215e-07	-7.37738e-08	3.79441e-07	1.14974e-06	3.84685e-07	1.53442e-06	8.30680e-07	1.68235e-07	9.98914e-07	6.60833e-07	-6.44314e-08	5.96402e-07
22.929	-2.06440e-07	5.29091e-08	-1.53531e-07	1.10966e-06	6.24095e-07	1.73376e-06	-1.84730e-07	6.98458e-08	-1.14884e-07	-3.38806e-07	8.08604e-08	-2.57945e-07	4.52037e-07	-7.35820e-08	3.78455e-07	1.14842e-06	3.84549e-07	1.53297e-06	8.29550e-07	1.68230e-07	9.97779e-07	6.59458e-07	-6.42974e-08	5.95161e-07
22.954	-2.07063e-07	5.30689e-08	-1.53995e-07	1.10720e-06	6.23438e-07	1.73064e-06	-1.85383e-07	7.00926e-08	-1.15290e-07	-3.39397e-07	8.10014e-08	-2.58395e-07	4.50865e-07	-7.33912e-08	3.77474e-07	1.14710e-06	3.84411e-07	1.53151e-06	8.28421e-07	1.68222e-07	9.96643e-07	6.58087e-07	-6.41636e-08	5.93923e-07
22.979	-2.07675e-07	5.32256e-08	-1.54449e-07	1.10476e-06	6.22780e-07	1.72754e-06	-1.86027e-07	7.03360e-08	-1.15691e-07	-3.39976e-07	8.11397e-08	-2.58836e-07	4.49699e-07	-7.32014e-08	3.76498e-07	1.14578e-06	3.84270e-07	1.53005e-06	8.27293e-07	1.68212e-07	9.95505e-07	6.56718e-07	-6.40302e-08	5.92688e-07
23.003	-2.08275e-07	5.33793e-08	-1.54895e-07	1.10232e-06	6.22121e-07	1.72444e-06	-1.86662e-07	7.05761e-08	-1.16086e-07	-3.40544e-07	8.12752e-08	-2.59269e-07	4.48540e-07	-7.30127e-08	3.75527e-07	1.14447e-06	3.84126e-07	1.52859e-06	8.26166e-07	1.68199e-07	9.94365e-07	6.55352e-07	-6.38970e-08	5.91455e-07
23.028	-2.08862e-07	5.35299e-08	-1.55332e-07	1.09991e-06	6.21462e-07	1.72137e-06	-1.87288e-07	7.08127e-08	-1.16475e-07	-3.41100e-07	8.14079e-08	-2.59692e-07	4.47386e-07	-7.28250e-08	3.74562e-07	1.14315e-06	3.83980e-07	1.52713e-06	8.25040e-07	1.68183e-07	9.93223e-07	6.53989e-07	-6.37641e-08	5.90225e-07
23.052	-2.09438e-07	5.36775e-08	-1.55761e-07	1.09750e-06	6.20802e-07	1.71830e-06	-1.87904e-07	7.10459e-08	-1.16858e-07	-3.41644e-07	8.15378e-08	-2.60106e-07	4.46240e-07	-7.26383e-08	3.73601e-07	1.14183e-06	3.83831e-07	1.52566e-06	8.23916e-07	1.68164e-07	9.92080e-07	6.52630e-07	-6.36316e-08	5.88999e-07
23.077	-2.10002e-07	5.38219e-08	-1.56180e-07	1.09511e-06	6.20141e-07	1.71525e-06	-1.88512e-07	7.12757e-08	-1.17236e-07	-3.42177e-07	8.16649e-08	-2.60512e-07	4.45099e-07	-7.24526e-08	3.72646e-07	1.14052e-06	3.83679e-07	1.52420e-06	8.22793e-07	1.68143e-07	9.90935e-07	6.51274e-07	-6.34994e-08	5.87775e-07
23.101	-2.10553e-07	5.39633e-08	-1.56590e-07	1.09274e-06	6.19480e-07	1.71222e-06	-1.89111e-07	7.15020e-08	-1.17609e-07	-3.42697e-07	8.17892e-08	-2.60908e-07	4.43965e-07	-7.22680e-08	3.71697e-07	1.13920e-06	3.83525e-07	1.52273e-06	8.21670e-07	1.68118e-07	9.89789e-07	6.49922e-07	-6.33675e-08	5.86554e-07
23.126	-2.11093e-07	5.41016e-08	-1.56991e-07	1.09037e-06	6.18818e-07	1.70919e-06	-1.89700e-07	7.17249e-08	-1.17975e-07	-3.43206e-07	8.19107e-08	-2.61296e-07	4.42837e-07	-7.20845e-08	3.70753e-07	1.13789e-06	3.83368e-07	1.52126e-06	8.20550e-07	1.68092e-07	9.88641e-07	6.48572e-07	-6.32360e-08	5.85336e-07
23.151	-2.11620e-07	5.42368e-08	-1.57383e-07	1.08803e-06	6.18155e-07	1.70618e-06	-1.90280e-07	7.19442e-08	-1.18336e-07	-3.43704e-07	8.20293e-08	-2.61674e-07	4.41716e-07	-7.19019e-08	3.69814e-07	1.13657e-06	3.83208e-07	1.51978e-06	8.19430e-07	1.68062e-07	9.87492e-07	6.47227e-07	-6.31048e-08	5.84122e-07
23.175	-2.12135e-07	5.43688e-08	-1.57767e-07	1.08569e-06	6.17491e-07	1.70319e-06	-1.90851e-07	7.21602e-08	-1.18691e-07	-3.44189e-07	8.21451e-08	-2.62044e-07	4.40601e-07	-7.17205e-08	3.68881e-07	1.13526e-06	3.83046e-07	1.51831e-06	8.18312e-07	1.68029e-07	9.86341e-07	6.45885e-07	-6.29739e-08	5.82911e-07
23.200	-2.12639e-07	5.44978e-08	-1.58141e-07	1.08338e-06	6.16827e-07	1.70020e-06	-1.91413e-07	7.23726e-08	-1.19041e-07	-3.44662e-07	8.22581e-08	-2.62404e-07	4.39493e-07	-7.15401e-08	3.67953e-07	1.13395e-06	3.82881e-07	1.51683e-06	8.17195e-07	1.67994e-07	9.85189e-07	6.44546e-07	-6.28434e-08	5.81703e-07
23.224	-2.13129e-07	5.46236e-08	-1.58506e-07	1.08107e-06	6.16163e-07	1.69723e-06	-1.91966e-07	7.25815e-08	-1.19384e-07	-3.45124e-07	8.23683e-08	-2.62756e-07	4.38391e-07	-7.13608e-08	3.67031e-07	1.13263e-06	3.82714e-07	1.51535e-06	8.16080e-07	1.67956e-07	9.84036e-07	6.43211e-07	-6.27133e-08	5.80498e-07
23.249	-2.13608e-07	5.47463e-08	-1.58862e-07	1.07878e-06	6.15497e-07	1.69428e-06	-1.92509e-07	7.27869e-08	-1.19722e-07	-3.45573e-07	8.24756e-08	-2.63098e-07	4.37296e-07	-7.11825e-08	3.66114e-07	1.13132e-06	3.82543e-07	1.51387e-06	8.14966e-07	1.67915e-07	9.82881e-07	6.41880e-07	-6.25835e-08	5.79296e-07
23.273	-2.14075e-07	5.48658e-08	-1.59209e-07	1.07651e-06	6.14831e-07	1.69134e-06	-1.93043e-07	7.29888e-08	-1.20054e-07	-3.46011e-07	8.25800e-08	-2.63431e-07	4.36208e-07	-7.10053e-08	3.65203e-07	1.13001e-06	3.82370e-07	1.51238e-06	8.13853e-07	1.67872e-07	9.81725e-07	6.40552e-07	-6.24540e-08	5.78098e-07
23.298	-2.14529e-07	5.49822e-08	-1.59547e-07	1.07425e-06	6.14165e-07	1.68841e-06	-1.93567e-07	7.31871e-08	-1.20380e-07	-3.46437e-07	8.26816e-08	-2.63755e-07	4.35126e-07	-7.08293e-08	3.64297e-07	1.12870e-06	3.82194e-07	1.51090e-06	8.12742e-07	1.67825e-07	9.80568e-07	6.39229e-07	-6.23250e-08	5.76904e-07
23.323	-2.14971e-07	5.50955e-08	-1.59875e-07	1.07200e-06	6.13497e-07	1.68550e-06	-1.94083e-07	7.33819e-08	-1.20701e-07	-3.46850e-07	8.27803e-08	-2.64070e-07	4.34051e-07	-7.06543e-08	3.63397e-07	1.12739e-06	3.82016e-07	1.50941e-06	8.11633e-07	1.67776e-07	9.79409e-07	6.37909e-07	-6.21963e-08	5.75712e-07
23.347	-2.15400e-07	5.52056e-08	-1.60195e-07	1.06977e-06	6.12829e-07	1.68260e-06	-1.94588e-07	7.35732e-08	-1.21015e-07	-3.47252e-07	8.28761e-08	-2.64376e-07	4.32983e-07	-7.04803e-08	3.62502e-07	1.12608e-06	3.81835e-07	1.50792e-06	8.10525e-07	1.67724e-07	9.78249e-07	6.36593e-07	-6.20679e-08	5.74525e-07
23.372	-2.15818e-07	5.53125e-08	-1.60505e-07	1.06755e-06	6.12161e-07	1.67971e-06	-1.95085e-07	7.37608e-08	-1.21324e-07	-3.47641e-07	8.29691e-08	-2.64672e-07	4.31921e-07	-7.03075e-08	3.61614e-07	1.12478e-06	3.81651e-07	1.50643e-06	8.09418e-07	1.67670e-07	9.77088e-07	6.35280e-07	-6.19400e-08	5.73340e-07
23.396	-2.16223e-07	5.54163e-08	-1.60806e-07	1.06535e-06	6.11492e-07	1.67684e-06	-1.95572e-07	7.39449e-08	-1.21627e-07	-3.48019e-07	8.30592e-08	-2.64960e-07	4.30866e-07	-7.01358e-08	3.60730e-07	1.12347e-06	3.81464e-07	1.50493e-06	8.08313e-07	1.67612e-07	9.75926e-07	6.33972e-07	-6.18125e-08	5.72160e-07
23.421	-2.16615e-07	5.55169e-08	-1.61098e-07	1.06316e-06	6.10823e-07	1.67398e-06	-1.96049e-07	7.41255e-08	-1.21924e-07	-3.48384e-07	8.31464e-08	-2.65238e-07	4.29818e-07	-6.99652e-08	3.59853e-07	1.12216e-06	3.81275e-07	1.50344e-06	8.07210e-07	1.67552e-07	9.74763e-07	6.32668e-07	-6.16853e-08	5.70983e-07
23.446	-2.16995e-07	5.56144e-08	-1.61381e-07	1.06099e-06	6.10152e-07	1.67114e-06	-1.96517e-07	7.43024e-08	-1.22215e-07	-3.48737e-07	8.32307e-08	-2.65507e-07	4.28777e-07	-6.97957e-08	3.58981e-07	1.12086e-06	3.81083e-07	1.50194e-06	8.06109e-07	1.67489e-07	9.73598e-07	6.31368e-07	-6.15586e-08	5.69810e-07
23.470	-2.17363e-07	5.57086e-08	-1.61655e-07	1.05883e-06	6.09482e-07	1.66831e-06	-1.96976e-07	7.44757e-08	-1.22500e-07	-3.49078e-07	8.33121e-08	-2.65766e-07	4.27743e-07	-6.96274e-08	3.58115e-07	1.11955e-06	3.80889e-07	1.50044e-06	8.05009e-07	1.67424e-07	9.72433e-07	6.30072e-07	-6.14322e-08	5.68640e-07
23.495	-2.17719e-07	5.57997e-08	-1.61919e-07	1.05669e-06	6.08811e-07	1.66550e-06	-1.97425e-07	7.46454e-08	-1.22779e-07	-3.49407e-07	8.33906e-08	-2.66017e-07	4.26715e-07	-6.94601e-08	3.57255e-07	1.11825e-06	3.80691e-07	1.49894e-06	8.03911e-07	1.67355e-07	9.71266e-07	6.28780e-07	-6.13063e-08	5.67474e-07
23.519	-2.18061e-07	5.58876e-08	-1.62174e-07	1.05456e-06	6.08139e-07	1.66270e-06	-1.97864e-07	7.48116e-08	-1.23052e-07	-3.49724e-07	8.34662e-08	-2.66258e-07	4.25695e-07	-6.92940e-08	3.56401e-07	1.11695e-06	3.80491e-07	1.49744e-06	8.02814e-07	1.67284e-07	9.70099e-07	6.27493e-07	-6.11807e-08	5.66312e-07
23.544	-2.18392e-07	5.59723e-08	-1.62420e-07	1.05245e-06	6.07467e-07	1.65991e-06	-1.98294e-07	7.49740e-08	-1.23320e-07	-3.50029e-07	8.35389e-08	-2.66490e-07	4.24681e-07	-6.91290e-08	3.55552e-07	1.11564e-06	3.80288e-07	1.49593e-06	8.01720e-07	1.67210e-07	9.68930e-07	6.26210e-07	-6.10556e-08	5.65154e-07
23.568	-2.18710e-07	5.60538e-08	-1.62656e-07	1.05035e-06	6.06794e-07	1.65714e-06	-1.98714e-07	7.51329e-08	-1.23581e-07	-3.50321e-07	8.36087e-08	-2.66712e-07	4.23674e-07	-6.89651e-08	3.54709e-07	1.11434e-06	3.80083e-07	1.49443e-06	8.00627e-07	1.67134e-07	9.67761e-07	6.24931e-07	-6.09309e-08	5.64000e-07
23.593	-2.19015e-07	5.61321e-08	-1.62883e-07	1.04827e-06	6.06121e-07	1.65439e-06	-1.99124e-07	7.52881e-08	-1.23836e-07	-3.50601e-07	8.36756e-08	-2.66926e-07	4.22675e-07	-6.88024e-08	3.53872e-07	1.11304e-06	3.79875e-07	1.49292e-06	7.99536e-07	1.67054e-07	9.66590e-07	6.23656e-07	-6.08066e-08	5.62849e-07
23.618	-2.19308e-07	5.62072e-08	-1.63101e-07	1.04620e-06	6.05448e-07	1.65165e-06	-1.99525e-07	7.54397e-08	-1.24085e-07	-3.50869e-07	8.37395e-08	-2.67130e-07	4.21682e-07	-6.86408e-08	3.53041e-07	1.11174e-06	3.79664e-07	1.49141e-06	7.98447e-07	1.66972e-07	9.65419e-07	6.22386e-07	-6.06828e-08	5.61703e-07
23.642	-2.19589e-07	5.62791e-08	-1.63310e-07	1.04415e-06	6.04774e-07	1.64892e-06	-1.99916e-07	7.55876e-08	-1.24329e-07	-3.51125e-07	8.38005e-08	-2.67324e-07	4.20696e-07	-6.84804e-08	3.52216e-07	1.11045e-06	3.79450e-07	1.48990e-06	7.97360e-07	1.66888e-07	9.64247e-07	6.21120e-07	-6.05594e-08	5.60561e-07
23.667	-2.19857e-07	5.63478e-08	-1.63509e-07	1.04211e-06	6.04099e-07	1.64621e-06	-2.00298e-07	7.57319e-08	-1.24566e-07	-3.51368e-07	8.38586e-08	-2.67510e-07	4.19718e-07	-6.83211e-08	3.51397e-07	1.10915e-06	3.79234e-07	1.48838e-06	7.96274e-07	1.66800e-07	9.63074e-07	6.19859e-07	-6.04364e-08	5.59422e-07
23.691	-2.20112e-07	5.64133e-08	-1.63699e-07	1.04009e-06	6.03424e-07	1.64351e-06	-2.00670e-07	7.58725e-08	-1.24797e-07	-3.51600e-07	8.39138e-08	-2.67686e-07	4.18746e-07	-6.81630e-08	3.50583e-07	1.10785e-06	3.79015e-07	1.48687e-06	7.95191e-07	1.66710e-07	9.61901e-07	6.18602e-07	-6.03139e-08	5.58288e-07
23.716	-2.20355e-07	5.64755e-08	-1.63880e-07	1.03808e-06	6.02749e-07	1.64083e-06	-2.01032e-07	7.60094e-08	-1.25023e-07	-3.51819e-07	8.39661e-08	-2.67853e-07	4.17782e-07	-6.80060e-08	3.49776e-07	1.10656e-06	3.78793e-07	1.48535e-06	7.94110e-07	1.66617e-07	9.60727e-07	6.17350e-07	-6.01918e-08	5.57158e-07
23.740	-2.20586e-07	5.65346e-08	-1.64051e-07	1.03609e-06	6.02073e-07	1.63817e-06	-2.01384e-07	7.61426e-08	-1.25242e-07	-3.52025e-07	8.40154e-08	-2.68010e-07	4.16825e-07	-6.78502e-08	3.48975e-07	1.10527e-06	3.78568e-07	1.48384e-06	7.93031e-07	1.66521e-07	9.59552e-07	6.16102e-07	-6.00701e-08	5.56032e-07
23.765	-2.20804e-07	5.65904e-08	-1.64213e-07	1.03412e-06	6.01397e-07	1.63551e-06	-2.01727e-07	7.62722e-08	-1.25455e-07	-3.52220e-07	8.40617e-08	-2.68158e-07	4.15875e-07	-6.76956e-08	3.48180e-07	1.10398e-06	3.78341e-07	1.48232e-06	7.91953e-07	1.66423e-07	9.58376e-07	6.14859e-07	-5.99489e-08	5.54910e-07
23.790	-2.21009e-07	5.66430e-08	-1.64366e-07	1.03216e-06	6.00721e-07	1.63288e-06	-2.02060e-07	7.63981e-08	-1.25662e-07	-3.52402e-07	8.41052e-08	-2.68296e-07	4.14932e-07	-6.75421e-08	3.47390e-07	1.10269e-06	3.78111e-07	1.48080e-06	7.90878e-07	1.66321e-07	9.57200e-07	6.13621e-07	-5.98282e-08	5.53793e-07
23.814	-2.21202e-07	5.66924e-08	-1.64509e-07	1.03021e-06	6.00044e-07	1.63026e-06	-2.02383e-07	7.65203e-08	-1.25863e-07	-3.52571e-07	8.41457e-08	-2.68426e-07	4.13997e-07	-6.73899e-08	3.46607e-07	1.10140e-06	3.77879e-07	1.47927e-06	7.89805e-07	1.66218e-07	9.56023e-07	6.12388e-07	-5.97080e-08	5.52680e-07
23.839	-2.21382e-07	5.67385e-08	-1.64643e-07	1.02828e-06	5.99367e-07	1.62765e-06	-2.02697e-07	7.66388e-08	-1.26058e-07	-3.52729e-07	8.41833e-08	-2.68545e-07	4.13069e-07	-6.72388e-08	3.45830e-07	1.10011e-06	3.77644e-07	1.47775e-06	7.88734e-07	1.66111e-07	9.54845e-07	6.11159e-07	-5.95882e-08	5.51571e-07
23.863	-2.21549e-07	5.67815e-08	-1.64768e-07	1.02637e-06	5.98690e-07	1.62506e-06	-2.03000e-07	7.67536e-08	-1.26247e-07	-3.52874e-07	8.42179e-08	-2.68656e-07	4.12148e-07	-6.70888e-08	3.45059e-07	1.09882e-06	3.77406e-07	1.47623e-06	7.87666e-07	1.66002e-07	9.53667e-07	6.09935e-07	-5.94688e-08	5.50466e-07
23.888	-2.21704e-07	5.68212e-08	-1.64883e-07	1.02447e-06	5.98012e-07	1.62249e-06	-2.03294e-07	7.68647e-08	-1.26429e-07	-3.53006e-07	8.42495e-08	-2.68757e-07	4.11234e-07	-6.69401e-08	3.44294e-07	1.09754e-06	3.77165e-07	1.47470e-06	7.86599e-07	1.65890e-07	9.52489e-07	6.08716e-07	-5.93500e-08	5.49366e-07
23.912	-2.21847e-07	5.68577e-08	-1.64989e-07	1.02259e-06	5.97334e-07	1.61993e-06	-2.03578e-07	7.69720e-08	-1.26606e-07	-3.53127e-07	8.42783e-08	-2.68849e-07	4.10328e-07	-6.67926e-08	3.43535e-07	1.09625e-06	3.76922e-07	1.47317e-06	7.85535e-07	1.65775e-07	9.51310e-07	6.07502e-07	-5.92316e-08	5.48270e-07
23.937	-2.21976e-07	5.68909e-08	-1.65085e-07	1.02073e-06	5.96656e-07	1.61738e-06	-2.03852e-07	7.70757e-08	-1.26776e-07	-3.53235e-07	8.43041e-08	-2.68931e-07	4.09429e-07	-6.66463e-08	3.42783e-07	1.09497e-06	3.76676e-07	1.47165e-06	7.84473e-07	1.65658e-07	9.50131e-07	6.06292e-07	-5.91137e-08	5.47179e-07
23.962	-2.22093e-07	5.69210e-08	-1.65173e-07	1.01888e-06	5.95978e-07	1.61486e-06	-2.04116e-07	7.71756e-08	-1.26941e-07	-3.53331e-07	8.43269e-08	-2.69004e-07	4.08537e-07	-6.65011e-08	3.42036e-07	1.09369e-06	3.76427e-07	1.47012e-06	7.83413e-07	1.65538e-07	9.48951e-07	6.05088e-07	-5.89963e-08	5.46092e-07
23.986	-2.22198e-07	5.69478e-08	-1.65250e-07	1.01704e-06	5.95299e-07	1.61234e-06	-2.04371e-07	7.72719e-08	-1.27099e-07	-3.53414e-07	8.43468e-08	-2.69067e-07	4.07653e-07	-6.63572e-08	3.41296e-07	1.09241e-06	3.76176e-07	1.46859e-06	7.82355e-07	1.65415e-07	9.47771e-07	6.03889e-07	-5.88793e-08	5.45010e-07
24.011	-2.22290e-07	5.69714e-08	-1.65319e-07	1.01523e-06	5.94620e-07	1.60985e-06	-2.04616e-07	7.73644e-08	-1.27251e-07	-3.53485e-07	8.43638e-08	-2.69121e-07	4.06776e-07	-6.62145e-08	3.40562e-07	1.09113e-06	3.75922e-07	1.46705e-06	7.81300e-07	1.65290e-07	9.46590e-07	6.02695e-07	-5.87629e-08	5.43932e-07
24.035	-2.22370e-07	5.69917e-08	-1.65378e-07	1.01342e-06	5.93941e-07	1.60736e-06	-2.04850e-07	7.74531e-08	-1.27397e-07	-3.53544e-07	8.43778e-08	-2.69166e-07	4.05907e-07	-6.60730e-08	3.39834e-07	1.08986e-06	3.75666e-07	1.46552e-06	7.80248e-07	1.65162e-07	9.45410e-07	6.01506e-07	-5.86470e-08	5.42859e-07
24.060	-2.22436e-07	5.70089e-08	-1.65427e-07	1.01164e-06	5.93262e-07	1.60490e-06	-2.05075e-07	7.75382e-08	-1.27537e-07	-3.53590e-07	8.43888e-08	-2.69201e-07	4.05045e-07	-6.59327e-08	3.39112e-07	1.08858e-06	3.75406e-07	1.46399e-06	7.79197e-07	1.65032e-07	9.44229e-07	6.00322e-07	-5.85315e-08	5.41790e-07
24.084	-2.22491e-07	5.70228e-08	-1.65468e-07	1.00987e-06	5.92582e-07	1.60245e-06	-2.05290e-07	7.76195e-08	-1.27671e-07	-3.53624e-07	8.43969e-08	-2.69227e-07	4.04191e-07	-6.57936e-08	3.38397e-07	1.08731e-06	3.75144e-07	1.46245e-06	7.78149e-07	1.64898e-07	9.43048e-07	5.99143e-07	-5.84166e-08	5.40726e-07
24.109	-2.22532e-07	5.70334e-08	-1.65499e-07	1.00811e-06	5.91903e-07	1.60002e-06	-2.05496e-07	7.76971e-08	-1.27799e-07	-3.53646e-07	8.44021e-08	-2.69244e-07	4.03344e-07	-6.56557e-08	3.37688e-07	1.08604e-06	3.74880e-07	1.46092e-06	7.77104e-07	1.64762e-07	9.41867e-07	5.97969e-07	-5.83021e-08	5.39667e-07
24.134	-2.22561e-07	5.70409e-08	-1.65520e-07	1.00637e-06	5.91223e-07	1.59760e-06	-2.05691e-07	7.77709e-08	-1.27920e-07	-3.53655e-07	8.44043e-08	-2.69251e-07	4.02504e-07	-6.55191e-08	3.36985e-07	1.08477e-06	3.74613e-07	1.45938e-06	7.76061e-07	1.64624e-07	9.40685e-07	5.96801e-07	-5.81882e-08	5.38612e-07
24.158	-2.22578e-07	5.70451e-08	-1.65533e-07	1.00465e-06	5.90543e-07	1.59520e-06	-2.05876e-07	7.78411e-08	-1.28035e-07	-3.53652e-07	8.44036e-08	-2.69248e-07	4.01673e-07	-6.53837e-08	3.36289e-07	1.08350e-06	3.74343e-07	1.45784e-06	7.75021e-07	1.64483e-07	9.39504e-07	5.95637e-07	-5.80748e-08	5.37563e-07
24.183	-2.22582e-07	5.70461e-08	-1.65536e-07	1.00295e-06	5.89863e-07	1.59281e-06	-2.06052e-07	7.79074e-08	-1.28145e-07	-3.53637e-07	8.44000e-08	-2.69237e-07	4.00848e-07	-6.52496e-08	3.35599e-07	1.08223e-06	3.74071e-07	1.45630e-06	7.73983e-07	1.64339e-07	9.38322e-07	5.94480e-07	-5.79619e-08	5.36518e-07
24.207	-2.22573e-07	5.70439e-08	-1.65529e-07	1.00126e-06	5.89184e-07	1.59044e-06	-2.06218e-07	7.79701e-08	-1.28248e-07	-3.53609e-07	8.43934e-08	-2.69216e-07	4.00032e-07	-6.51166e-08	3.34915e-07	1.08097e-06	3.73796e-07	1.45476e-06	7.72948e-07	1.64193e-07	9.37141e-07	5.93327e-07	-5.78495e-08	5.35477e-07
24.232	-2.22552e-07	5.70385e-08	-1.65514e-07	9.99584e-07	5.88504e-07	1.58809e-06	-2.06373e-07	7.80290e-08	-1.28344e-07	-3.53569e-07	8.43838e-08	-2.69185e-07	3.99223e-07	-6.49849e-08	3.34238e-07	1.07970e-06	3.73518e-07	1.45322e-06	7.71915e-07	1.64044e-07	9.35959e-07	5.92180e-07	-5.77377e-08	5.34442e-07
24.257	-2.22518e-07	5.70299e-08	-1.65489e-07	9.97927e-07	5.87823e-07	1.58575e-06	-2.06519e-07	7.80842e-08	-1.28435e-07	-3.53517e-07	8.43714e-08	-2.69145e-07	3.98421e-07	-6.48545e-08	3.33567e-07	1.07844e-06	3.73238e-07	1.45168e-06	7.70885e-07	1.63892e-07	9.34777e-07	5.91038e-07	-5.76264e-08	5.33412e-07
24.281	-2.22472e-07	5.70180e-08	-1.65454e-07	9.96286e-07	5.87143e-07	1.58343e-06	-2.06655e-07	7.81356e-08	-1.28520e-07	-3.53452e-07	8.43559e-08	-2.69096e-07	3.97628e-07	-6.47253e-08	3.32902e-07	1.07718e-06	3.72955e-07	1.45014e-06	7.69858e-07	1.63738e-07	9.33596e-07	5.89902e-07	-5.75156e-08	5.32386e-07
24.306	-2.22413e-07	5.70030e-08	-1.65410e-07	9.94662e-07	5.86463e-07	1.58113e-06	-2.06782e-07	7.81833e-08	-1.28598e-07	-3.53375e-07	8.43376e-08	-2.69038e-07	3.96841e-07	-6.45973e-08	3.32244e-07	1.07593e-06	3.72670e-07	1.44860e-06	7.68833e-07	1.63582e-07	9.32415e-07	5.88771e-07	-5.74053e-08	5.31365e-07
24.330	-2.22342e-07	5.69847e-08	-1.65357e-07	9.93054e-07	5.85783e-07	1.57884e-06	-2.06898e-07	7.82272e-08	-1.28671e-07	-3.53286e-07	8.43163e-08	-2.68970e-07	3.96063e-07	-6.44706e-08	3.31592e-07	1.07467e-06	3.72382e-07	1.44705e-06	7.67811e-07	1.63423e-07	9.31234e-07	5.87645e-07	-5.72956e-08	5.30350e-07
24.355	-2.22258e-07	5.69633e-08	-1.65295e-07	9.91463e-07	5.85103e-07	1.57657e-06	-2.07004e-07	7.82675e-08	-1.28737e-07	-3.53185e-07	8.42921e-08	-2.68893e-07	3.95292e-07	-6.43452e-08	3.30947e-07	1.07342e-06	3.72092e-07	1.44551e-06	7.66792e-07	1.63261e-07	9.30053e-07	5.86525e-07	-5.71864e-08	5.29339e-07
24.379	-2.22162e-07	5.69386e-08	-1.65224e-07	9.89888e-07	5.84423e-07	1.57431e-06	-2.07101e-07	7.83039e-08	-1.28797e-07	-3.53071e-07	8.42650e-08	-2.68806e-07	3.94529e-07	-6.42210e-08	3.30308e-07	1.07217e-06	3.71799e-07	1.44397e-06	7.65776e-07	1.63097e-07	9.28872e-07	5.85411e-07	-5.70777e-08	5.28333e-07
24.404	-2.22054e-07	5.69108e-08	-1.65143e-07	9.88330e-07	5.83744e-07	1.57207e-06	-2.07187e-07	7.83367e-08	-1.28851e-07	-3.52945e-07	8.42350e-08	-2.68710e-07	3.93774e-07	-6.40980e-08	3.29676e-07	1.07092e-06	3.71503e-07	1.44242e-06	7.64762e-07	1.62930e-07	9.27692e-07	5.84302e-07	-5.69696e-08	5.27332e-07
24.429	-2.21932e-07	5.68797e-08	-1.65053e-07	9.86788e-07	5.83064e-07	1.56985e-06	-2.07264e-07	7.83657e-08	-1.28898e-07	-3.52807e-07	8.42020e-08	-2.68605e-07	3.93027e-07	-6.39763e-08	3.29050e-07	1.06967e-06	3.71205e-07	1.44088e-06	7.63751e-07	1.62761e-07	9.26512e-07	5.83199e-07	-5.68620e-08	5.26337e-07
24.453	-2.21799e-07	5.68455e-08	-1.64953e-07	9.85263e-07	5.82384e-07	1.56765e-06	-2.07331e-07	7.83910e-08	-1.28940e-07	-3.52657e-07	8.41661e-08	-2.68491e-07	3.92287e-07	-6.38559e-08	3.28431e-07	1.06843e-06	3.70905e-07	1.43933e-06	7.62743e-07	1.62589e-07	9.25332e-07	5.82101e-07	-5.67550e-08	5.25346e-07
24.478	-2.21653e-07	5.68081e-08	-1.64845e-07	9.83754e-07	5.81705e-07	1.56546e-06	-2.07388e-07	7.84125e-08	-1.28975e-07	-3.52494e-07	8.41273e-08	-2.68367e-07	3.91555e-07	-6.37368e-08	3.27818e-07	1.06718e-06	3.70602e-07	1.43778e-06	7.61738e-07	1.62414e-07	9.24153e-07	5.81009e-07	-5.66486e-08	5.24361e-07
24.502	-2.21495e-07	5.67675e-08	-1.64727e-07	9.82262e-07	5.81025e-07	1.56329e-06	-2.07435e-07	7.84304e-08	-1.29005e-07	-3.52320e-07	8.40856e-08	-2.68234e-07	3.90831e-07	-6.36189e-08	3.27212e-07	1.06594e-06	3.70296e-07	1.43624e-06	7.60736e-07	1.62238e-07	9.22974e-07	5.79923e-07	-5.65427e-08	5.23380e-07
24.527	-2.21324e-07	5.67237e-08	-1.64600e-07	9.80787e-07	5.80346e-07	1.56113e-06	-2.07472e-07	7.84445e-08	-1.29028e-07	-3.52133e-07	8.40410e-08	-2.68092e-07	3.90115e-07	-6.35023e-08	3.26612e-07	1.06470e-06	3.69989e-07	1.43469e-06	7.59737e-07	1.62058e-07	9.21796e-07	5.78843e-07	-5.64373e-08	5.22405e-07
24.551	-2.21141e-07	5.66768e-08	-1.64464e-07	9.79329e-07	5.79668e-07	1.55900e-06	-2.07500e-07	7.84548e-08	-1.29045e-07	-3.51934e-07	8.39935e-08	-2.67940e-07	3.89406e-07	-6.33870e-08	3.26019e-07	1.06347e-06	3.69678e-07	1.43315e-06	7.58741e-07	1.61876e-07	9.20618e-07	5.77768e-07	-5.63325e-08	5.21435e-07
24.576	-2.20945e-07	5.66267e-08	-1.64319e-07	9.77887e-07	5.78989e-07	1.55688e-06	-2.07517e-07	7.84615e-08	-1.29056e-07	-3.51723e-07	8.39432e-08	-2.67779e-07	3.88706e-07	-6.32730e-08	3.25433e-07	1.06223e-06	3.69365e-07	1.43160e-06	7.57748e-07	1.61692e-07	9.19440e-07	5.76699e-07	-5.62283e-08	5.20470e-07
24.601	-2.20737e-07	5.65734e-08	-1.64164e-07	9.76462e-07	5.78311e-07	1.55477e-06	-2.07525e-07	7.84645e-08	-1.29061e-07	-3.51499e-07	8.38899e-08	-2.67609e-07	3.88013e-07	-6.31602e-08	3.24853e-07	1.06100e-06	3.69050e-07	1.43005e-06	7.56758e-07	1.61505e-07	9.18264e-07	5.75636e-07	-5.61246e-08	5.19511e-07
24.625	-2.20517e-07	5.65170e-08	-1.64000e-07	9.75054e-07	5.77632e-07	1.55269e-06	-2.07523e-07	7.84637e-08	-1.29059e-07	-3.51264e-07	8.38337e-08	-2.67430e-07	3.87328e-07	-6.30488e-08	3.24279e-07	1.05977e-06	3.68732e-07	1.42850e-06	7.55771e-07	1.61316e-07	9.17088e-07	5.74578e-07	-5.60215e-08	5.18557e-07
24.650	-2.20285e-07	5.64575e-08	-1.63828e-07	9.73663e-07	5.76955e-07	1.55062e-06	-2.07511e-07	7.84592e-08	-1.29052e-07	-3.51017e-07	8.37747e-08	-2.67242e-07	3.86651e-07	-6.29386e-08	3.23713e-07	1.05855e-06	3.68412e-07	1.42696e-06	7.54788e-07	1.61125e-07	9.15912e-07	5.73527e-07	-5.59190e-08	5.17608e-07
24.674	-2.20040e-07	5.63948e-08	-1.63646e-07	9.72289e-07	5.76277e-07	1.54857e-06	-2.07490e-07	7.84510e-08	-1.29039e-07	-3.50757e-07	8.37127e-08	-2.67044e-07	3.85982e-07	-6.28297e-08	3.23153e-07	1.05732e-06	3.68090e-07	1.42541e-06	7.53807e-07	1.60931e-07	9.14738e-07	5.72481e-07	-5.58171e-08	5.16664e-07
24.699	-2.19784e-07	5.63290e-08	-1.63455e-07	9.70932e-07	5.75600e-07	1.54653e-06	-2.07458e-07	7.84392e-08	-1.29019e-07	-3.50486e-07	8.36480e-08	-2.66838e-07	3.85321e-07	-6.27221e-08	3.22599e-07	1.05610e-06	3.67765e-07	1.42386e-06	7.52829e-07	1.60734e-07	9.13564e-07	5.71441e-07	-5.57157e-08	5.15726e-07
24.723	-2.19515e-07	5.62600e-08	-1.63255e-07	9.69591e-07	5.74923e-07	1.54451e-06	-2.07417e-07	7.84236e-08	-1.28994e-07	-3.50202e-07	8.35803e-08	-2.66622e-07	3.84668e-07	-6.26158e-08	3.22052e-07	1.05488e-06	3.67437e-07	1.42232e-06	7.51855e-07	1.60536e-07	9.12391e-07	5.70407e-07	-5.56149e-08	5.14792e-07
24.748	-2.19233e-07	5.61880e-08	-1.63045e-07	9.68268e-07	5.74247e-07	1.54252e-06	-2.07366e-07	7.84043e-08	-1.28962e-07	-3.49907e-07	8.35098e-08	-2.66397e-07	3.84023e-07	-6.25108e-08	3.21512e-07	1.05366e-06	3.67108e-07	1.42077e-06	7.50884e-07	1.60335e-07	9.11218e-07	5.69379e-07	-5.55147e-08	5.13865e-07
24.773	-2.18940e-07	5.61128e-08	-1.62827e-07	9.66962e-07	5.73571e-07	1.54053e-06	-2.07306e-07	7.83814e-08	-1.28924e-07	-3.49599e-07	8.34364e-08	-2.66163e-07	3.83386e-07	-6.24070e-08	3.20979e-07	1.05245e-06	3.66776e-07	1.41922e-06	7.49916e-07	1.60131e-07	9.10047e-07	5.68358e-07	-5.54150e-08	5.12942e-07
24.797	-2.18635e-07	5.60345e-08	-1.62600e-07	9.65673e-07	5.72896e-07	1.53857e-06	-2.07235e-07	7.83548e-08	-1.28880e-07	-3.49280e-07	8.33602e-08	-2.65920e-07	3.82757e-07	-6.23046e-08	3.20452e-07	1.05124e-06	3.66441e-07	1.41768e-06	7.48951e-07	1.59925e-07	9.08877e-07	5.67342e-07	-5.53160e-08	5.12026e-07
24.822	-2.18317e-07	5.59531e-08	-1.62364e-07	9.64401e-07	5.72221e-07	1.53662e-06	-2.07155e-07	7.83245e-08	-1.28830e-07	-3.48949e-07	8.32812e-08	-2.65668e-07	3.82136e-07	-6.22035e-08	3.19932e-07	1.05003e-06	3.66105e-07	1.41613e-06	7.47990e-07	1.59717e-07	9.07707e-07	5.66332e-07	-5.52175e-08	5.11114e-07
24.846	-2.17988e-07	5.58687e-08	-1.62119e-07	9.63146e-07	5.71546e-07	1.53469e-06	-2.07065e-07	7.82905e-08	-1.28775e-07	-3.48606e-07	8.31993e-08	-2.65407e-07	3.81522e-07	-6.21037e-08	3.19419e-07	1.04882e-06	3.65766e-07	1.41459e-06	7.47032e-07	1.59506e-07	9.06539e-07	5.65328e-07	-5.51196e-08	5.10208e-07
24.871	-2.17646e-07	5.57811e-08	-1.61865e-07	9.61908e-07	5.70872e-07	1.53278e-06	-2.06966e-07	7.82529e-08	-1.28713e-07	-3.48251e-07	8.31146e-08	-2.65136e-07	3.80917e-07	-6.20052e-08	3.18912e-07	1.04762e-06	3.65425e-07	1.41304e-06	7.46078e-07	1.59294e-07	9.05371e-07	5.64330e-07	-5.50223e-08	5.09308e-07
24.895	-2.17292e-07	5.56905e-08	-1.61602e-07	9.60687e-07	5.70199e-07	1.53089e-06	-2.06857e-07	7.82117e-08	-1.28645e-07	-3.47884e-07	8.30271e-08	-2.64857e-07	3.80320e-07	-6.19080e-08	3.18412e-07	1.04642e-06	3.65081e-07	1.41150e-06	7.45126e-07	1.59078e-07	9.04205e-07	5.63338e-07	-5.49256e-08	5.08412e-07
24.920	-2.16927e-07	5.55968e-08	-1.61330e-07	9.59484e-07	5.69526e-07	1.52901e-06	-2.06738e-07	7.81667e-08	-1.28571e-07	-3.47506e-07	8.29368e-08	-2.64569e-07	3.79731e-07	-6.18121e-08	3.17919e-07	1.04522e-06	3.64736e-07	1.40996e-06	7.44179e-07	1.58861e-07	9.03040e-07	5.62352e-07	-5.48295e-08	5.07523e-07
24.945	-2.16549e-07	5.55001e-08	-1.61049e-07	9.58298e-07	5.68854e-07	1.52715e-06	-2.06609e-07	7.81182e-08	-1.28491e-07	-3.47116e-07	8.28437e-08	-2.64272e-07	3.79150e-07	-6.17176e-08	3.17433e-07	1.04403e-06	3.64388e-07	1.40841e-06	7.43234e-07	1.58641e-07	9.01876e-07	5.61373e-07	-5.47340e-08	5.06639e-07
24.969	-2.16160e-07	5.54003e-08	-1.60760e-07	9.57129e-07	5.68182e-07	1.52531e-06	-2.06471e-07	7.80660e-08	-1.28405e-07	-3.46714e-07	8.27478e-08	-2.63966e-07	3.78577e-07	-6.16243e-08	3.16953e-07	1.04283e-06	3.64038e-07	1.40687e-06	7.42293e-07	1.58419e-07	9.00713e-07	5.60399e-07	-5.46391e-08	5.05760e-07
24.994	-2.15759e-07	5.52975e-08	-1.60461e-07	9.55977e-07	5.67511e-07	1.52349e-06	-2.06324e-07	7.80102e-08	-1.28313e-07	-3.46300e-07	8.26491e-08	-2.63651e-07	3.78013e-07	-6.15324e-08	3.16480e-07	1.04164e-06	3.63685e-07	1.40533e-06	7.41356e-07	1.58195e-07	8.99551e-07	5.59432e-07	-5.45448e-08	5.04887e-07
25.018	-2.15346e-07	5.51916e-08	-1.60154e-07	9.54843e-07	5.66841e-07	1.52168e-06	-2.06166e-07	7.79507e-08	-1.28216e-07	-3.45875e-07	8.25476e-08	-2.63328e-07	3.77456e-07	-6.14417e-08	3.16014e-07	1.04046e-06	3.63331e-07	1.40379e-06	7.40422e-07	1.57968e-07	8.98391e-07	5.58471e-07	-5.44511e-08	5.04020e-07
25.043	-2.14921e-07	5.50827e-08	-1.59838e-07	9.53726e-07	5.66171e-07	1.51990e-06	-2.06000e-07	7.78877e-08	-1.28112e-07	-3.45439e-07	8.24434e-08	-2.62995e-07	3.76907e-07	-6.13524e-08	3.15555e-07	1.03927e-06	3.62974e-07	1.40225e-06	7.39492e-07	1.57740e-07	8.97232e-07	5.57516e-07	-5.43580e-08	5.03158e-07
25.068	-2.14484e-07	5.49708e-08	-1.59514e-07	9.52627e-07	5.65502e-07	1.51813e-06	-2.05824e-07	7.78211e-08	-1.28002e-07	-3.44990e-07	8.23364e-08	-2.62654e-07	3.76367e-07	-6.12645e-08	3.15102e-07	1.03809e-06	3.62615e-07	1.40071e-06	7.38565e-07	1.57509e-07	8.96074e-07	5.56567e-07	-5.42654e-08	5.02302e-07
25.092	-2.14036e-07	5.48560e-08	-1.59180e-07	9.51545e-07	5.64834e-07	1.51638e-06	-2.05638e-07	7.77508e-08	-1.27887e-07	-3.44530e-07	8.22266e-08	-2.62304e-07	3.75834e-07	-6.11778e-08	3.14657e-07	1.03692e-06	3.62255e-07	1.39917e-06	7.37642e-07	1.57276e-07	8.94918e-07	5.55625e-07	-5.41736e-08	5.01451e-07
25.117	-2.13576e-07	5.47381e-08	-1.58838e-07	9.50480e-07	5.64167e-07	1.51465e-06	-2.05443e-07	7.76770e-08	-1.27766e-07	-3.44059e-07	8.21141e-08	-2.61945e-07	3.75310e-07	-6.10925e-08	3.14218e-07	1.03574e-06	3.61892e-07	1.39764e-06	7.36723e-07	1.57040e-07	8.93763e-07	5.54688e-07	-5.40823e-08	5.00606e-07
25.141	-2.13105e-07	5.46173e-08	-1.58488e-07	9.49433e-07	5.63500e-07	1.51293e-06	-2.05238e-07	7.75996e-08	-1.27638e-07	-3.43576e-07	8.19989e-08	-2.61577e-07	3.74794e-07	-6.10085e-08	3.13786e-07	1.03457e-06	3.61526e-07	1.39610e-06	7.35807e-07	1.56803e-07	8.92610e-07	5.53758e-07	-5.39916e-08	4.99767e-07
25.166	-2.12622e-07	5.44934e-08	-1.58128e-07	9.48403e-07	5.62835e-07	1.51124e-06	-2.05024e-07	7.75187e-08	-1.27505e-07	-3.43082e-07	8.18809e-08	-2.61201e-07	3.74286e-07	-6.09258e-08	3.13360e-07	1.03341e-06	3.61159e-07	1.39456e-06	7.34895e-07	1.56563e-07	8.91459e-07	5.52835e-07	-5.39015e-08	4.98933e-07
25.190	-2.12127e-07	5.43667e-08	-1.57760e-07	9.47391e-07	5.62170e-07	1.50956e-06	-2.04800e-07	7.74342e-08	-1.27366e-07	-3.42576e-07	8.17603e-08	-2.60816e-07	3.73787e-07	-6.08445e-08	3.12942e-07	1.03224e-06	3.60790e-07	1.39303e-06	7.33987e-07	1.56322e-07	8.90309e-07	5.51917e-07	-5.38121e-08	4.98105e-07
25.215	-2.11621e-07	5.42370e-08	-1.57384e-07	9.46396e-07	5.61506e-07	1.50790e-06	-2.04567e-07	7.73462e-08	-1.27221e-07	-3.42059e-07	8.16369e-08	-2.60423e-07	3.73295e-07	-6.07644e-08	3.12531e-07	1.03108e-06	3.60419e-07	1.39150e-06	7.33082e-07	1.56078e-07	8.89160e-07	5.51006e-07	-5.37232e-08	4.97283e-07
25.240	-2.11103e-07	5.41043e-08	-1.56999e-07	9.45419e-07	5.60843e-07	1.50626e-06	-2.04325e-07	7.72546e-08	-1.27071e-07	-3.41531e-07	8.15109e-08	-2.60020e-07	3.72812e-07	-6.06858e-08	3.12126e-07	1.02992e-06	3.60046e-07	1.38997e-06	7.32182e-07	1.55832e-07	8.88013e-07	5.50101e-07	-5.36350e-08	4.96466e-07
25.264	-2.10575e-07	5.39688e-08	-1.56606e-07	9.44460e-07	5.60181e-07	1.50464e-06	-2.04074e-07	7.71595e-08	-1.26914e-07	-3.40992e-07	8.13821e-08	-2.59610e-07	3.72336e-07	-6.06084e-08	3.11728e-07	1.02877e-06	3.59670e-07	1.38844e-06	7.31285e-07	1.55584e-07	8.86868e-07	5.49203e-07	-5.35474e-08	4.95655e-07
25.289	-2.10034e-07	5.38303e-08	-1.56204e-07	9.43518e-07	5.59520e-07	1.50304e-06	-2.03813e-07	7.70609e-08	-1.26752e-07	-3.40441e-07	8.12507e-08	-2.59190e-07	3.71869e-07	-6.05324e-08	3.11337e-07	1.02762e-06	3.59293e-07	1.38691e-06	7.30391e-07	1.55334e-07	8.85725e-07	5.48310e-07	-5.34604e-08	4.94850e-07
25.313	-2.09483e-07	5.36889e-08	-1.55794e-07	9.42594e-07	5.58860e-07	1.50145e-06	-2.03543e-07	7.69588e-08	-1.26584e-07	-3.39879e-07	8.11166e-08	-2.58763e-07	3.71411e-07	-6.04577e-08	3.10953e-07	1.02647e-06	3.58914e-07	1.38539e-06	7.29502e-07	1.55082e-07	8.84584e-07	5.47425e-07	-5.33740e-08	4.94050e-07
25.338	-2.08920e-07	5.35446e-08	-1.55375e-07	9.41688e-07	5.58201e-07	1.49989e-06	-2.03264e-07	7.68531e-08	-1.26410e-07	-3.39306e-07	8.09799e-08	-2.58327e-07	3.70960e-07	-6.03844e-08	3.10576e-07	1.02533e-06	3.58533e-07	1.38386e-06	7.28617e-07	1.54827e-07	8.83444e-07	5.46545e-07	-5.32883e-08	4.93257e-07
25.362	-2.08346e-07	5.33975e-08	-1.54948e-07	9.40799e-07	5.57543e-07	1.49834e-06	-2.02975e-07	7.67441e-08	-1.26231e-07	-3.38723e-07	8.08405e-08	-2.57882e-07	3.70518e-07	-6.03124e-08	3.10205e-07	1.02419e-06	3.58150e-07	1.38234e-06	7.27736e-07	1.54571e-07	8.82307e-07	5.45672e-07	-5.32032e-08	4.92469e-07
25.387	-2.07760e-07	5.32475e-08	-1.54513e-07	9.39928e-07	5.56887e-07	1.49681e-06	-2.02677e-07	7.66315e-08	-1.26046e-07	-3.38128e-07	8.06985e-08	-2.57429e-07	3.70084e-07	-6.02417e-08	3.09842e-07	1.02305e-06	3.57766e-07	1.38082e-06	7.26858e-07	1.54313e-07	8.81171e-07	5.44805e-07	-5.31187e-08	4.91687e-07
25.412	-2.07164e-07	5.30947e-08	-1.54069e-07	9.39074e-07	5.56231e-07	1.49531e-06	-2.02371e-07	7.65155e-08	-1.25855e-07	-3.37522e-07	8.05539e-08	-2.56968e-07	3.69658e-07	-6.01724e-08	3.09485e-07	1.02192e-06	3.57379e-07	1.37930e-06	7.25985e-07	1.54053e-07	8.80037e-07	5.43945e-07	-5.30348e-08	4.90910e-07
25.436	-2.06557e-07	5.29390e-08	-1.53618e-07	9.38239e-07	5.55577e-07	1.49382e-06	-2.02055e-07	7.63961e-08	-1.25659e-07	-3.36905e-07	8.04067e-08	-2.56498e-07	3.69240e-07	-6.01044e-08	3.09136e-07	1.02079e-06	3.56990e-07	1.37778e-06	7.25115e-07	1.53790e-07	8.78906e-07	5.43091e-07	-5.29515e-08	4.90140e-07
25.461	-2.05938e-07	5.27805e-08	-1.53158e-07	9.37421e-07	5.54923e-07	1.49234e-06	-2.01730e-07	7.62732e-08	-1.25456e-07	-3.36277e-07	8.02569e-08	-2.56020e-07	3.68831e-07	-6.00378e-08	3.08793e-07	1.01966e-06	3.56600e-07	1.37626e-06	7.24250e-07	1.53526e-07	8.77776e-07	5.42244e-07	-5.28689e-08	4.89375e-07
25.485	-2.05309e-07	5.26192e-08	-1.52690e-07	9.36621e-07	5.54271e-07	1.49089e-06	-2.01396e-07	7.61469e-08	-1.25249e-07	-3.35639e-07	8.01045e-08	-2.55534e-07	3.68430e-07	-5.99725e-08	3.08457e-07	1.01854e-06	3.56208e-07	1.37475e-06	7.23389e-07	1.53260e-07	8.76649e-07	5.41403e-07	-5.27869e-08	4.88616e-07
25.510	-2.04669e-07	5.24551e-08	-1.52214e-07	9.35839e-07	5.53621e-07	1.48946e-06	-2.01053e-07	7.60172e-08	-1.25035e-07	-3.34989e-07	7.99495e-08	-2.55040e-07	3.68037e-07	-5.99085e-08	3.08128e-07	1.01742e-06	3.55814e-07	1.37324e-06	7.22531e-07	1.52992e-07	8.75524e-07	5.40568e-07	-5.27056e-08	4.87863e-07
25.534	-2.04018e-07	5.22883e-08	-1.51729e-07	9.35075e-07	5.52971e-07	1.48805e-06	-2.00701e-07	7.58841e-08	-1.24817e-07	-3.34329e-07	7.97920e-08	-2.54537e-07	3.67652e-07	-5.98459e-08	3.07806e-07	1.01631e-06	3.55419e-07	1.37173e-06	7.21678e-07	1.52722e-07	8.74400e-07	5.39740e-07	-5.26248e-08	4.87115e-07
25.559	-2.03356e-07	5.21186e-08	-1.51237e-07	9.34328e-07	5.52323e-07	1.48665e-06	-2.00340e-07	7.57477e-08	-1.24592e-07	-3.33659e-07	7.96320e-08	-2.54027e-07	3.67276e-07	-5.97847e-08	3.07491e-07	1.01520e-06	3.55021e-07	1.37022e-06	7.20829e-07	1.52450e-07	8.73280e-07	5.38919e-07	-5.25447e-08	4.86374e-07
25.584	-2.02683e-07	5.19463e-08	-1.50737e-07	9.33600e-07	5.51677e-07	1.48528e-06	-1.99970e-07	7.56078e-08	-1.24362e-07	-3.32977e-07	7.94694e-08	-2.53508e-07	3.66908e-07	-5.97248e-08	3.07183e-07	1.01409e-06	3.54622e-07	1.36872e-06	7.19984e-07	1.52177e-07	8.72161e-07	5.38103e-07	-5.24652e-08	4.85638e-07
25.608	-2.02000e-07	5.17711e-08	-1.50229e-07	9.32889e-07	5.51031e-07	1.48392e-06	-1.99591e-07	7.54647e-08	-1.24127e-07	-3.32286e-07	7.93043e-08	-2.52981e-07	3.66548e-07	-5.96662e-08	3.06882e-07	1.01299e-06	3.54222e-07	1.36721e-06	7.19144e-07	1.51901e-07	8.71045e-07	5.37295e-07	-5.23864e-08	4.84908e-07
25.633	-2.01306e-07	5.15933e-08	-1.49713e-07	9.32197e-07	5.50387e-07	1.48258e-06	-1.99204e-07	7.53182e-08	-1.23886e-07	-3.31583e-07	7.91367e-08	-2.52447e-07	3.66197e-07	-5.96090e-08	3.06588e-07	1.01189e-06	3.53820e-07	1.36571e-06	7.18308e-07	1.51624e-07	8.69931e-07	5.36493e-07	-5.23082e-08	4.84184e-07
25.657	-2.00602e-07	5.14128e-08	-1.49189e-07	9.31522e-07	5.49745e-07	1.48127e-06	-1.98808e-07	7.51683e-08	-1.23639e-07	-3.30871e-07	7.89666e-08	-2.51904e-07	3.65854e-07	-5.95532e-08	3.06300e-07	1.01080e-06	3.53416e-07	1.36422e-06	7.17476e-07	1.51345e-07	8.68820e-07	5.35697e-07	-5.22306e-08	4.83466e-07
25.682	-1.99887e-07	5.12295e-08	-1.48657e-07	9.30865e-07	5.49104e-07	1.47997e-06	-1.98403e-07	7.50152e-08	-1.23387e-07	-3.30148e-07	7.87940e-08	-2.51354e-07	3.65519e-07	-5.94986e-08	3.06020e-07	1.00971e-06	3.53010e-07	1.36272e-06	7.16648e-07	1.51064e-07	8.67711e-07	5.34908e-07	-5.21537e-08	4.82754e-07
25.706	-1.99161e-07	5.10436e-08	-1.48118e-07	9.30226e-07	5.48464e-07	1.47869e-06	-1.97989e-07	7.48588e-08	-1.23130e-07	-3.29414e-07	7.86189e-08	-2.50795e-07	3.65192e-07	-5.94455e-08	3.05747e-07	1.00863e-06	3.52603e-07	1.36123e-06	7.15824e-07	1.50781e-07	8.66605e-07	5.34125e-07	-5.20774e-08	4.82048e-07
25.731	-1.98426e-07	5.08551e-08	-1.47571e-07	9.29606e-07	5.47827e-07	1.47743e-06	-1.97566e-07	7.46991e-08	-1.22867e-07	-3.28670e-07	7.84415e-08	-2.50229e-07	3.64874e-07	-5.93937e-08	3.05480e-07	1.00754e-06	3.52195e-07	1.35974e-06	7.15005e-07	1.50496e-07	8.65502e-07	5.33349e-07	-5.20017e-08	4.81347e-07
25.756	-1.97680e-07	5.06639e-08	-1.47016e-07	9.29003e-07	5.47190e-07	1.47619e-06	-1.97135e-07	7.45362e-08	-1.22599e-07	-3.27917e-07	7.82615e-08	-2.49655e-07	3.64564e-07	-5.93432e-08	3.05221e-07	1.00647e-06	3.51785e-07	1.35825e-06	7.14191e-07	1.50210e-07	8.64401e-07	5.32580e-07	-5.19267e-08	4.80653e-07
25.780	-1.96923e-07	5.04701e-08	-1.46453e-07	9.28418e-07	5.46556e-07	1.47497e-06	-1.96696e-07	7.43700e-08	-1.22326e-07	-3.27153e-07	7.80792e-08	-2.49073e-07	3.64262e-07	-5.92941e-08	3.04968e-07	1.00539e-06	3.51373e-07	1.35677e-06	7.13380e-07	1.49922e-07	8.63302e-07	5.31816e-07	-5.18523e-08	4.79964e-07
25.805	-1.96157e-07	5.02736e-08	-1.45883e-07	9.27852e-07	5.45923e-07	1.47377e-06	-1.96248e-07	7.42005e-08	-1.22047e-07	-3.26378e-07	7.78945e-08	-2.48484e-07	3.63969e-07	-5.92464e-08	3.04723e-07	1.00433e-06	3.50960e-07	1.35529e-06	7.12574e-07	1.49632e-07	8.62207e-07	5.31060e-07	-5.17785e-08	4.79282e-07
25.829	-1.95380e-07	5.00746e-08	-1.45306e-07	9.27303e-07	5.45292e-07	1.47259e-06	-1.95791e-07	7.40279e-08	-1.21763e-07	-3.25594e-07	7.77073e-08	-2.47887e-07	3.63684e-07	-5.92000e-08	3.04484e-07	1.00326e-06	3.50546e-07	1.35381e-06	7.11773e-07	1.49341e-07	8.61114e-07	5.30310e-07	-5.17054e-08	4.78605e-07
25.854	-1.94594e-07	4.98730e-08	-1.44721e-07	9.26773e-07	5.44662e-07	1.47144e-06	-1.95326e-07	7.38521e-08	-1.21474e-07	-3.24800e-07	7.75178e-08	-2.47283e-07	3.63407e-07	-5.91549e-08	3.04252e-07	1.00220e-06	3.50130e-07	1.35233e-06	7.10976e-07	1.49048e-07	8.60024e-07	5.29567e-07	-5.16329e-08	4.77934e-07
25.879	-1.93797e-07	4.96688e-08	-1.44128e-07	9.26261e-07	5.44034e-07	1.47030e-06	-1.94853e-07	7.36731e-08	-1.21180e-07	-3.23996e-07	7.73259e-08	-2.46670e-07	3.63139e-07	-5.91112e-08	3.04028e-07	1.00115e-06	3.49713e-07	1.35086e-06	7.10183e-07	1.48753e-07	8.58937e-07	5.28830e-07	-5.15610e-08	4.77269e-07
25.903	-1.92991e-07	4.94621e-08	-1.43529e-07	9.25767e-07	5.43408e-07	1.46917e-06	-1.94371e-07	7.34909e-08	-1.20880e-07	-3.23183e-07	7.71317e-08	-2.46051e-07	3.62879e-07	-5.90689e-08	3.03810e-07	1.00010e-06	3.49294e-07	1.34939e-06	7.09396e-07	1.48457e-07	8.57853e-07	5.28100e-07	-5.14898e-08	4.76610e-07
25.928	-1.92174e-07	4.92529e-08	-1.42921e-07	9.25291e-07	5.42784e-07	1.46807e-06	-1.93881e-07	7.33056e-08	-1.20575e-07	-3.22359e-07	7.69352e-08	-2.45424e-07	3.62627e-07	-5.90279e-08	3.03599e-07	9.99053e-07	3.48874e-07	1.34793e-06	7.08612e-07	1.48159e-07	8.56771e-07	5.27376e-07	-5.14193e-08	4.75956e-07
25.952	-1.91348e-07	4.90412e-08	-1.42307e-07	9.24833e-07	5.42162e-07	1.46699e-06	-1.93382e-07	7.31172e-08	-1.20265e-07	-3.21526e-07	7.67363e-08	-2.44790e-07	3.62384e-07	-5.89883e-08	3.03395e-07	9.98012e-07	3.48453e-07	1.34646e-06	7.07834e-07	1.47860e-07	8.55693e-07	5.26659e-07	-5.13494e-08	4.75309e-07
25.977	-1.90512e-07	4.88270e-08	-1.41685e-07	9.24393e-07	5.41542e-07	1.46593e-06	-1.92876e-07	7.29256e-08	-1.19950e-07	-3.20683e-07	7.65352e-08	-2.44148e-07	3.62148e-07	-5.89500e-08	3.03198e-07	9.96976e-07	3.48030e-07	1.34501e-06	7.07059e-07	1.47559e-07	8.54618e-07	5.25948e-07	-5.12801e-08	4.74668e-07
26.001	-1.89667e-07	4.86103e-08	-1.41057e-07	9.23972e-07	5.40923e-07	1.46490e-06	-1.92361e-07	7.27310e-08	-1.19630e-07	-3.19831e-07	7.63318e-08	-2.43499e-07	3.61922e-07	-5.89131e-08	3.03009e-07	9.95945e-07	3.47607e-07	1.34355e-06	7.06290e-07	1.47256e-07	8.53546e-07	5.25244e-07	-5.12114e-08	4.74033e-07
26.026	-1.88812e-07	4.83912e-08	-1.40421e-07	9.23569e-07	5.40307e-07	1.46388e-06	-1.91838e-07	7.25333e-08	-1.19305e-07	-3.18969e-07	7.61261e-08	-2.42843e-07	3.61703e-07	-5.88776e-08	3.02826e-07	9.94918e-07	3.47182e-07	1.34210e-06	7.05525e-07	1.46952e-07	8.52477e-07	5.24547e-07	-5.11434e-08	4.73403e-07
26.051	-1.87947e-07	4.81696e-08	-1.39778e-07	9.23184e-07	5.39693e-07	1.46288e-06	-1.91307e-07	7.23325e-08	-1.18975e-07	-3.18098e-07	7.59181e-08	-2.42180e-07	3.61493e-07	-5.88434e-08	3.02650e-07	9.93896e-07	3.46756e-07	1.34065e-06	7.04765e-07	1.46646e-07	8.51411e-07	5.23856e-07	-5.10761e-08	4.72780e-07
26.075	-1.87073e-07	4.79456e-08	-1.39128e-07	9.22817e-07	5.39080e-07	1.46190e-06	-1.90768e-07	7.21287e-08	-1.18640e-07	-3.17217e-07	7.57079e-08	-2.41509e-07	3.61291e-07	-5.88105e-08	3.02481e-07	9.92880e-07	3.46329e-07	1.33921e-06	7.04010e-07	1.46339e-07	8.50349e-07	5.23171e-07	-5.10094e-08	4.72162e-07
26.100	-1.86190e-07	4.77192e-08	-1.38471e-07	9.22468e-07	5.38470e-07	1.46094e-06	-1.90221e-07	7.19219e-08	-1.18299e-07	-3.16327e-07	7.54956e-08	-2.40832e-07	3.61098e-07	-5.87790e-08	3.02319e-07	9.91868e-07	3.45900e-07	1.33777e-06	7.03259e-07	1.46031e-07	8.49290e-07	5.22494e-07	-5.09433e-08	4.71550e-07
26.124	-1.85298e-07	4.74905e-08	-1.37807e-07	9.22138e-07	5.37862e-07	1.46000e-06	-1.89666e-07	7.17121e-08	-1.17954e-07	-3.15428e-07	7.52810e-08	-2.40147e-07	3.60913e-07	-5.87489e-08	3.02164e-07	9.90861e-07	3.45471e-07	1.33633e-06	7.02513e-07	1.45721e-07	8.48234e-07	5.21823e-07	-5.08778e-08	4.70945e-07
26.149	-1.84396e-07	4.72594e-08	-1.37137e-07	9.21826e-07	5.37256e-07	1.45908e-06	-1.89104e-07	7.14993e-08	-1.17604e-07	-3.14520e-07	7.50642e-08	-2.39456e-07	3.60736e-07	-5.87201e-08	3.02016e-07	9.89860e-07	3.45040e-07	1.33490e-06	7.01772e-07	1.45409e-07	8.47181e-07	5.21158e-07	-5.08130e-08	4.70345e-07
26.173	-1.83485e-07	4.70259e-08	-1.36459e-07	9.21533e-07	5.36653e-07	1.45819e-06	-1.88533e-07	7.12836e-08	-1.17249e-07	-3.13602e-07	7.48453e-08	-2.38757e-07	3.60567e-07	-5.86927e-08	3.01875e-07	9.88863e-07	3.44609e-07	1.33347e-06	7.01036e-07	1.45096e-07	8.46132e-07	5.20500e-07	-5.07489e-08	4.69751e-07
26.198	-1.82565e-07	4.67901e-08	-1.35775e-07	9.21258e-07	5.36051e-07	1.45731e-06	-1.87955e-07	7.10649e-08	-1.16890e-07	-3.12676e-07	7.46242e-08	-2.38052e-07	3.60407e-07	-5.86666e-08	3.01741e-07	9.87872e-07	3.44176e-07	1.33205e-06	7.00305e-07	1.44782e-07	8.45087e-07	5.19849e-07	-5.06854e-08	4.69163e-07
26.223	-1.81636e-07	4.65521e-08	-1.35084e-07	9.21001e-07	5.35452e-07	1.45645e-06	-1.87369e-07	7.08433e-08	-1.16525e-07	-3.11741e-07	7.44010e-08	-2.37340e-07	3.60255e-07	-5.86419e-08	3.01613e-07	9.86886e-07	3.43743e-07	1.33063e-06	6.99579e-07	1.44466e-07	8.44045e-07	5.19204e-07	-5.06225e-08	4.68581e-07
26.247	-1.80699e-07	4.63117e-08	-1.34387e-07	9.20762e-07	5.34855e-07	1.45562e-06	-1.86775e-07	7.06188e-08	-1.16156e-07	-3.10797e-07	7.41757e-08	-2.36621e-07	3.60112e-07	-5.86185e-08	3.01493e-07	9.85905e-07	3.43308e-07	1.32921e-06	6.98857e-07	1.44149e-07	8.43007e-07	5.18566e-07	-5.05603e-08	4.68005e-07
26.272	-1.79752e-07	4.60691e-08	-1.33683e-07	9.20542e-07	5.34261e-07	1.45480e-06	-1.86173e-07	7.03914e-08	-1.15782e-07	-3.09844e-07	7.39483e-08	-2.35896e-07	3.59977e-07	-5.85965e-08	3.01380e-07	9.84930e-07	3.42873e-07	1.32780e-06	6.98141e-07	1.43831e-07	8.41972e-07	5.17934e-07	-5.04987e-08	4.67435e-07
26.296	-1.78797e-07	4.58243e-08	-1.32972e-07	9.20340e-07	5.33669e-07	1.45401e-06	-1.85564e-07	7.01612e-08	-1.15403e-07	-3.08883e-07	7.37189e-08	-2.35164e-07	3.59850e-07	-5.85759e-08	3.01274e-07	9.83960e-07	3.42437e-07	1.32640e-06	6.97429e-07	1.43512e-07	8.40941e-07	5.17309e-07	-5.04377e-08	4.66871e-07
26.321	-1.77833e-07	4.55773e-08	-1.32255e-07	9.20156e-07	5.33079e-07	1.45324e-06	-1.84948e-07	6.99281e-08	-1.15020e-07	-3.07913e-07	7.34874e-08	-2.34425e-07	3.59731e-07	-5.85566e-08	3.01175e-07	9.82995e-07	3.42000e-07	1.32500e-06	6.96723e-07	1.43191e-07	8.39913e-07	5.16690e-07	-5.03774e-08	4.66313e-07
26.345	-1.76860e-07	4.53280e-08	-1.31532e-07	9.19991e-07	5.32492e-07	1.45248e-06	-1.84324e-07	6.96923e-08	-1.14632e-07	-3.06934e-07	7.32538e-08	-2.33680e-07	3.59621e-07	-5.85386e-08	3.01082e-07	9.82036e-07	3.41562e-07	1.32360e-06	6.96021e-07	1.42869e-07	8.38890e-07	5.16078e-07	-5.03178e-08	4.65761e-07
26.370	-1.75879e-07	4.50766e-08	-1.30803e-07	9.19844e-07	5.31908e-07	1.45175e-06	-1.83693e-07	6.94536e-08	-1.14239e-07	-3.05947e-07	7.30182e-08	-2.32929e-07	3.59519e-07	-5.85220e-08	3.00997e-07	9.81082e-07	3.41123e-07	1.32221e-06	6.95325e-07	1.42546e-07	8.37870e-07	5.15473e-07	-5.02588e-08	4.65214e-07
26.395	-1.74890e-07	4.48230e-08	-1.30067e-07	9.19716e-07	5.31326e-07	1.45104e-06	-1.83054e-07	6.92121e-08	-1.13842e-07	-3.04952e-07	7.27807e-08	-2.32171e-07	3.59425e-07	-5.85068e-08	3.00919e-07	9.80134e-07	3.40684e-07	1.32082e-06	6.94633e-07	1.42221e-07	8.36854e-07	5.14874e-07	-5.02004e-08	4.64674e-07
26.419	-1.73892e-07	4.45673e-08	-1.29325e-07	9.19606e-07	5.30746e-07	1.45035e-06	-1.82408e-07	6.89679e-08	-1.13440e-07	-3.03948e-07	7.25411e-08	-2.31407e-07	3.59340e-07	-5.84929e-08	3.00847e-07	9.79192e-07	3.40244e-07	1.31944e-06	6.93947e-07	1.41895e-07	8.35842e-07	5.14282e-07	-5.01426e-08	4.64139e-07
26.444	-1.72886e-07	4.43095e-08	-1.28577e-07	9.19515e-07	5.30170e-07	1.44968e-06	-1.81755e-07	6.87210e-08	-1.13034e-07	-3.02936e-07	7.22996e-08	-2.30636e-07	3.59263e-07	-5.84804e-08	3.00783e-07	9.78256e-07	3.39803e-07	1.31806e-06	6.93266e-07	1.41569e-07	8.34835e-07	5.13696e-07	-5.00855e-08	4.63611e-07
26.468	-1.71872e-07	4.40496e-08	-1.27823e-07	9.19442e-07	5.29596e-07	1.44904e-06	-1.81095e-07	6.84713e-08	-1.12624e-07	-3.01916e-07	7.20562e-08	-2.29860e-07	3.59194e-07	-5.84692e-08	3.00725e-07	9.77325e-07	3.39362e-07	1.31669e-06	6.92590e-07	1.41241e-07	8.33831e-07	5.13117e-07	-5.00291e-08	4.63088e-07
26.493	-1.70850e-07	4.37876e-08	-1.27062e-07	9.19387e-07	5.29024e-07	1.44841e-06	-1.80428e-07	6.82190e-08	-1.12209e-07	-3.00888e-07	7.18108e-08	-2.29077e-07	3.59134e-07	-5.84593e-08	3.00675e-07	9.76400e-07	3.38920e-07	1.31532e-06	6.91919e-07	1.40912e-07	8.32831e-07	5.12545e-07	-4.99732e-08	4.62571e-07
26.518	-1.69820e-07	4.35236e-08	-1.26296e-07	9.19351e-07	5.28456e-07	1.44781e-06	-1.79753e-07	6.79640e-08	-1.11789e-07	-2.99852e-07	7.15636e-08	-2.28288e-07	3.59082e-07	-5.84509e-08	3.00631e-07	9.75481e-07	3.38477e-07	1.31396e-06	6.91254e-07	1.40581e-07	8.31835e-07	5.11979e-07	-4.99181e-08	4.62061e-07
26.542	-1.68782e-07	4.32576e-08	-1.25524e-07	9.19334e-07	5.27890e-07	1.44722e-06	-1.79072e-07	6.77063e-08	-1.11365e-07	-2.98808e-07	7.13144e-08	-2.27494e-07	3.59038e-07	-5.84437e-08	3.00594e-07	9.74567e-07	3.38034e-07	1.31260e-06	6.90593e-07	1.40250e-07	8.30844e-07	5.11419e-07	-4.98635e-08	4.61556e-07
26.567	-1.67736e-07	4.29895e-08	-1.24746e-07	9.19334e-07	5.27327e-07	1.44666e-06	-1.78383e-07	6.74461e-08	-1.10937e-07	-2.97756e-07	7.10634e-08	-2.26693e-07	3.59002e-07	-5.84379e-08	3.00565e-07	9.73660e-07	3.37590e-07	1.31125e-06	6.89938e-07	1.39918e-07	8.29856e-07	5.10866e-07	-4.98096e-08	4.61057e-07
26.591	-1.66682e-07	4.27195e-08	-1.23963e-07	9.19354e-07	5.26767e-07	1.44612e-06	-1.77688e-07	6.71832e-08	-1.10505e-07	-2.96697e-07	7.08106e-08	-2.25886e-07	3.58975e-07	-5.84335e-08	3.00542e-07	9.72759e-07	3.37146e-07	1.30991e-06	6.89289e-07	1.39585e-07	8.28873e-07	5.10320e-07	-4.97563e-08	4.60564e-07
26.616	-1.65621e-07	4.24476e-08	-1.23174e-07	9.19392e-07	5.26210e-07	1.44560e-06	-1.76986e-07	6.69178e-08	-1.10068e-07	-2.95630e-07	7.05559e-08	-2.25074e-07	3.58956e-07	-5.84304e-08	3.00526e-07	9.71864e-07	3.36702e-07	1.30857e-06	6.88644e-07	1.39250e-07	8.27895e-07	5.09780e-07	-4.97037e-08	4.60076e-07
26.640	-1.64553e-07	4.21737e-08	-1.22379e-07	9.19448e-07	5.25656e-07	1.44510e-06	-1.76277e-07	6.66498e-08	-1.09628e-07	-2.94555e-07	7.02994e-08	-2.24256e-07	3.58946e-07	-5.84287e-08	3.00517e-07	9.70975e-07	3.36257e-07	1.30723e-06	6.88005e-07	1.38915e-07	8.26920e-07	5.09247e-07	-4.96517e-08	4.59595e-07
26.665	-1.63476e-07	4.18978e-08	-1.21579e-07	9.19523e-07	5.25105e-07	1.44463e-06	-1.75562e-07	6.63793e-08	-1.09183e-07	-2.93473e-07	7.00412e-08	-2.23432e-07	3.58943e-07	-5.84283e-08	3.00515e-07	9.70092e-07	3.35811e-07	1.30590e-06	6.87372e-07	1.38579e-07	8.25950e-07	5.08720e-07	-4.96003e-08	4.59120e-07
26.690	-1.62393e-07	4.16202e-08	-1.20773e-07	9.19616e-07	5.24557e-07	1.44417e-06	-1.74840e-07	6.61063e-08	-1.08734e-07	-2.92384e-07	6.97812e-08	-2.22603e-07	3.58949e-07	-5.84292e-08	3.00520e-07	9.69215e-07	3.35366e-07	1.30458e-06	6.86743e-07	1.38242e-07	8.24985e-07	5.08200e-07	-4.95496e-08	4.58650e-07
26.714	-1.61302e-07	4.13406e-08	-1.19962e-07	9.19728e-07	5.24012e-07	1.44374e-06	-1.74111e-07	6.58308e-08	-1.08281e-07	-2.91287e-07	6.95195e-08	-2.21768e-07	3.58963e-07	-5.84315e-08	3.00532e-07	9.68345e-07	3.34920e-07	1.30326e-06	6.86121e-07	1.37903e-07	8.24024e-07	5.07686e-07	-4.94995e-08	4.58186e-07
26.739	-1.60204e-07	4.10592e-08	-1.19145e-07	9.19859e-07	5.23470e-07	1.44333e-06	-1.73376e-07	6.55529e-08	-1.07823e-07	-2.90183e-07	6.92560e-08	-2.20927e-07	3.58985e-07	-5.84351e-08	3.00550e-07	9.67481e-07	3.34473e-07	1.30195e-06	6.85503e-07	1.37564e-07	8.23068e-07	5.07179e-07	-4.94500e-08	4.57728e-07
26.763	-1.59099e-07	4.07760e-08	-1.18323e-07	9.20008e-07	5.22932e-07	1.44294e-06	-1.72635e-07	6.52725e-08	-1.07362e-07	-2.89073e-07	6.89909e-08	-2.20082e-07	3.59016e-07	-5.84401e-08	3.00576e-07	9.66624e-07	3.34027e-07	1.30065e-06	6.84891e-07	1.37225e-07	8.22116e-07	5.06678e-07	-4.94012e-08	4.57277e-07
26.788	-1.57987e-07	4.04910e-08	-1.17496e-07	9.20175e-07	5.22397e-07	1.44257e-06	-1.71887e-07	6.49898e-08	-1.06897e-07	-2.87955e-07	6.87241e-08	-2.19230e-07	3.59055e-07	-5.84464e-08	3.00608e-07	9.65773e-07	3.33580e-07	1.29935e-06	6.84285e-07	1.36884e-07	8.21169e-07	5.06183e-07	-4.93530e-08	4.56830e-07
26.812	-1.56868e-07	4.02042e-08	-1.16664e-07	9.20361e-07	5.21865e-07	1.44223e-06	-1.71133e-07	6.47046e-08	-1.06428e-07	-2.86830e-07	6.84556e-08	-2.18374e-07	3.59102e-07	-5.84541e-08	3.00648e-07	9.64928e-07	3.33133e-07	1.29806e-06	6.83684e-07	1.36543e-07	8.20227e-07	5.05696e-07	-4.93055e-08	4.56390e-07
26.837	-1.55742e-07	3.99157e-08	-1.15827e-07	9.20566e-07	5.21336e-07	1.44190e-06	-1.70372e-07	6.44171e-08	-1.05955e-07	-2.85698e-07	6.81855e-08	-2.17512e-07	3.59157e-07	-5.84631e-08	3.00694e-07	9.64090e-07	3.32686e-07	1.29678e-06	6.83089e-07	1.36200e-07	8.19289e-07	5.05214e-07	-4.92585e-08	4.55956e-07
26.862	-1.54610e-07	3.96255e-08	-1.14985e-07	9.20789e-07	5.20811e-07	1.44160e-06	-1.69606e-07	6.41272e-08	-1.05478e-07	-2.84560e-07	6.79138e-08	-2.16646e-07	3.59221e-07	-5.84735e-08	3.00747e-07	9.63259e-07	3.32239e-07	1.29550e-06	6.82499e-07	1.35857e-07	8.18356e-07	5.04739e-07	-4.92122e-08	4.55527e-07
26.886	-1.53471e-07	3.93335e-08	-1.14137e-07	9.21031e-07	5.20289e-07	1.44132e-06	-1.68833e-07	6.38351e-08	-1.04998e-07	-2.83415e-07	6.76406e-08	-2.15774e-07	3.59292e-07	-5.84851e-08	3.00807e-07	9.62434e-07	3.31792e-07	1.29423e-06	6.81915e-07	1.35513e-07	8.17429e-07	5.04271e-07	-4.91666e-08	4.55104e-07
26.911	-1.52325e-07	3.90399e-08	-1.13286e-07	9.21291e-07	5.19770e-07	1.44106e-06	-1.68054e-07	6.35407e-08	-1.04514e-07	-2.82263e-07	6.73657e-08	-2.14897e-07	3.59372e-07	-5.84981e-08	3.00874e-07	9.61617e-07	3.31345e-07	1.29296e-06	6.81337e-07	1.35169e-07	8.16506e-07	5.03809e-07	-4.91215e-08	4.54688e-07
26.935	-1.51173e-07	3.87447e-08	-1.12429e-07	9.21570e-07	5.19255e-07	1.44083e-06	-1.67270e-07	6.32440e-08	-1.04026e-07	-2.81105e-07	6.70893e-08	-2.14016e-07	3.59461e-07	-5.85125e-08	3.00948e-07	9.60806e-07	3.30897e-07	1.29170e-06	6.80764e-07	1.34824e-07	8.15588e-07	5.03354e-07	-4.90771e-08	4.54276e-07
26.960	-1.50015e-07	3.84478e-08	-1.11567e-07	9.21868e-07	5.18744e-07	1.44061e-06	-1.66479e-07	6.29450e-08	-1.03534e-07	-2.79940e-07	6.68114e-08	-2.13129e-07	3.59557e-07	-5.85282e-08	3.01029e-07	9.60001e-07	3.30450e-07	1.29045e-06	6.80197e-07	1.34478e-07	8.14675e-07	5.02904e-07	-4.90333e-08	4.53871e-07
26.984	-1.48851e-07	3.81494e-08	-1.10701e-07	9.22184e-07	5.18236e-07	1.44042e-06	-1.65683e-07	6.26439e-08	-1.03039e-07	-2.78770e-07	6.65320e-08	-2.12238e-07	3.59661e-07	-5.85452e-08	3.01116e-07	9.59204e-07	3.30003e-07	1.28921e-06	6.79636e-07	1.34131e-07	8.13767e-07	5.02462e-07	-4.89902e-08	4.53472e-07
27.009	-1.47680e-07	3.78493e-08	-1.09831e-07	9.22519e-07	5.17732e-07	1.44025e-06	-1.64880e-07	6.23406e-08	-1.02540e-07	-2.77593e-07	6.62511e-08	-2.11342e-07	3.59774e-07	-5.85636e-08	3.01211e-07	9.58414e-07	3.29556e-07	1.28797e-06	6.79080e-07	1.33784e-07	8.12864e-07	5.02026e-07	-4.89476e-08	4.53078e-07
27.034	-1.46503e-07	3.75478e-08	-1.08956e-07	9.22872e-07	5.17231e-07	1.44010e-06	-1.64072e-07	6.20351e-08	-1.02037e-07	-2.76410e-07	6.59688e-08	-2.10441e-07	3.59895e-07	-5.85832e-08	3.01312e-07	9.57631e-07	3.29109e-07	1.28674e-06	6.78530e-07	1.33437e-07	8.11967e-07	5.01596e-07	-4.89057e-08	4.52690e-07
27.058	-1.45321e-07	3.72447e-08	-1.08076e-07	9.23244e-07	5.16734e-07	1.43998e-06	-1.63259e-07	6.17275e-08	-1.01531e-07	-2.75221e-07	6.56850e-08	-2.09536e-07	3.60024e-07	-5.86043e-08	3.01420e-07	9.56855e-07	3.28663e-07	1.28552e-06	6.77986e-07	1.33088e-07	8.11075e-07	5.01172e-07	-4.88644e-08	4.52308e-07
27.083	-1.44132e-07	3.69401e-08	-1.07192e-07	9.23635e-07	5.16241e-07	1.43988e-06	-1.62440e-07	6.14179e-08	-1.01022e-07	-2.74026e-07	6.53999e-08	-2.08626e-07	3.60161e-07	-5.86266e-08	3.01535e-07	9.56086e-07	3.28216e-07	1.28430e-06	6.77448e-07	1.32740e-07	8.10188e-07	5.00755e-07	-4.88238e-08	4.51931e-07
27.107	-1.42938e-07	3.66340e-08	-1.06304e-07	9.24044e-07	5.15752e-07	1.43980e-06	-1.61615e-07	6.11061e-08	-1.00509e-07	-2.72825e-07	6.51133e-08	-2.07712e-07	3.60307e-07	-5.86503e-08	3.01657e-07	9.55324e-07	3.27770e-07	1.28309e-06	6.76916e-07	1.32390e-07	8.09306e-07	5.00344e-07	-4.87837e-08	4.51561e-07
27.132	-1.41738e-07	3.63265e-08	-1.05412e-07	9.24472e-07	5.15267e-07	1.43974e-06	-1.60785e-07	6.07923e-08	-9.99930e-08	-2.71619e-07	6.48254e-08	-2.06794e-07	3.60460e-07	-5.86753e-08	3.01785e-07	9.54569e-07	3.27325e-07	1.28189e-06	6.76389e-07	1.32041e-07	8.08430e-07	4.99940e-07	-4.87443e-08	4.51196e-07
27.156	-1.40533e-07	3.60176e-08	-1.04515e-07	9.24919e-07	5.14785e-07	1.43970e-06	-1.59950e-07	6.04764e-08	-9.94734e-08	-2.70407e-07	6.45362e-08	-2.05871e-07	3.60622e-07	-5.87016e-08	3.01921e-07	9.53822e-07	3.26879e-07	1.28070e-06	6.75869e-07	1.31690e-07	8.07559e-07	4.99542e-07	-4.87055e-08	4.50837e-07
27.181	-1.39322e-07	3.57073e-08	-1.03615e-07	9.25384e-07	5.14308e-07	1.43969e-06	-1.59109e-07	6.01586e-08	-9.89507e-08	-2.69190e-07	6.42456e-08	-2.04944e-07	3.60792e-07	-5.87292e-08	3.02063e-07	9.53082e-07	3.26434e-07	1.27952e-06	6.75354e-07	1.31340e-07	8.06693e-07	4.99151e-07	-4.86673e-08	4.50483e-07
27.206	-1.38106e-07	3.53956e-08	-1.02711e-07	9.25867e-07	5.13834e-07	1.43970e-06	-1.58263e-07	5.98388e-08	-9.84246e-08	-2.67967e-07	6.39538e-08	-2.04013e-07	3.60970e-07	-5.87582e-08	3.02212e-07	9.52350e-07	3.25990e-07	1.27834e-06	6.74845e-07	1.30988e-07	8.05834e-07	4.98765e-07	-4.86298e-08	4.50136e-07
27.230	-1.36885e-07	3.50826e-08	-1.01802e-07	9.26370e-07	5.13365e-07	1.43973e-06	-1.57412e-07	5.95170e-08	-9.78954e-08	-2.66739e-07	6.36607e-08	-2.03078e-07	3.61156e-07	-5.87885e-08	3.02367e-07	9.51625e-07	3.25545e-07	1.27717e-06	6.74343e-07	1.30637e-07	8.04979e-07	4.98386e-07	-4.85928e-08	4.49794e-07
27.255	-1.35658e-07	3.47683e-08	-1.00890e-07	9.26891e-07	5.12899e-07	1.43979e-06	-1.56556e-07	5.91934e-08	-9.73630e-08	-2.65506e-07	6.33663e-08	-2.02139e-07	3.61350e-07	-5.88201e-08	3.02530e-07	9.50908e-07	3.25102e-07	1.27601e-06	6.73846e-07	1.30285e-07	8.04131e-07	4.98014e-07	-4.85565e-08	4.49457e-07
27.279	-1.34427e-07	3.44527e-08	-9.99743e-08	9.27430e-07	5.12438e-07	1.43987e-06	-1.55695e-07	5.88678e-08	-9.68275e-08	-2.64267e-07	6.30708e-08	-2.01196e-07	3.61552e-07	-5.88530e-08	3.02699e-07	9.50198e-07	3.24659e-07	1.27486e-06	6.73355e-07	1.29933e-07	8.03288e-07	4.97647e-07	-4.85208e-08	4.49127e-07
27.304	-1.33191e-07	3.41358e-08	-9.90548e-08	9.27989e-07	5.11981e-07	1.43997e-06	-1.54829e-07	5.85404e-08	-9.62890e-08	-2.63024e-07	6.27740e-08	-2.00250e-07	3.61763e-07	-5.88872e-08	3.02875e-07	9.49496e-07	3.24216e-07	1.27371e-06	6.72871e-07	1.29580e-07	8.02451e-07	4.97287e-07	-4.84856e-08	4.48802e-07
27.329	-1.31949e-07	3.38177e-08	-9.81317e-08	9.28566e-07	5.11528e-07	1.44009e-06	-1.53959e-07	5.82111e-08	-9.57474e-08	-2.61775e-07	6.24761e-08	-1.99299e-07	3.61981e-07	-5.89228e-08	3.03058e-07	9.48802e-07	3.23774e-07	1.27258e-06	6.72392e-07	1.29227e-07	8.01619e-07	4.96934e-07	-4.84512e-08	4.48482e-07
27.353	-1.30703e-07	3.34984e-08	-9.72051e-08	9.29161e-07	5.11079e-07	1.44024e-06	-1.53083e-07	5.78801e-08	-9.52029e-08	-2.60522e-07	6.21770e-08	-1.98345e-07	3.62208e-07	-5.89596e-08	3.03248e-07	9.48116e-07	3.23333e-07	1.27145e-06	6.71920e-07	1.28874e-07	8.00794e-07	4.96586e-07	-4.84173e-08	4.48169e-07
27.378	-1.29453e-07	3.31779e-08	-9.62751e-08	9.29775e-07	5.10635e-07	1.44041e-06	-1.52203e-07	5.75472e-08	-9.46554e-08	-2.59264e-07	6.18768e-08	-1.97388e-07	3.62442e-07	-5.89978e-08	3.03444e-07	9.47437e-07	3.22893e-07	1.27033e-06	6.71453e-07	1.28521e-07	7.99974e-07	4.96245e-07	-4.83840e-08	4.47861e-07
27.402	-1.28198e-07	3.28562e-08	-9.53417e-08	9.30408e-07	5.10195e-07	1.44060e-06	-1.51318e-07	5.72127e-08	-9.41051e-08	-2.58002e-07	6.15755e-08	-1.96426e-07	3.62685e-07	-5.90373e-08	3.03647e-07	9.46766e-07	3.22453e-07	1.26922e-06	6.70993e-07	1.28167e-07	7.99160e-07	4.95910e-07	-4.83513e-08	4.47558e-07
27.427	-1.26939e-07	3.25335e-08	-9.44051e-08	9.31060e-07	5.09760e-07	1.44082e-06	-1.50428e-07	5.68763e-08	-9.35519e-08	-2.56735e-07	6.12732e-08	-1.95462e-07	3.62935e-07	-5.90781e-08	3.03857e-07	9.46104e-07	3.22014e-07	1.26812e-06	6.70539e-07	1.27814e-07	7.98353e-07	4.95581e-07	-4.83193e-08	4.47262e-07
27.451	-1.25675e-07	3.22096e-08	-9.34653e-08	9.31730e-07	5.09329e-07	1.44106e-06	-1.49534e-07	5.65383e-08	-9.29960e-08	-2.55464e-07	6.09697e-08	-1.94494e-07	3.63194e-07	-5.91202e-08	3.04074e-07	9.45449e-07	3.21575e-07	1.26702e-06	6.70091e-07	1.27460e-07	7.97551e-07	4.95258e-07	-4.82878e-08	4.46971e-07
27.476	-1.24407e-07	3.18846e-08	-9.25224e-08	9.32419e-07	5.08902e-07	1.44132e-06	-1.48636e-07	5.61987e-08	-9.24373e-08	-2.54188e-07	6.06653e-08	-1.93523e-07	3.63461e-07	-5.91636e-08	3.04297e-07	9.44802e-07	3.21138e-07	1.26594e-06	6.69650e-07	1.27106e-07	7.96755e-07	4.94942e-07	-4.82570e-08	4.46685e-07
27.501	-1.23135e-07	3.15587e-08	-9.15765e-08	9.33126e-07	5.08480e-07	1.44161e-06	-1.47733e-07	5.58574e-08	-9.18759e-08	-2.52908e-07	6.03598e-08	-1.92548e-07	3.63735e-07	-5.92083e-08	3.04527e-07	9.44164e-07	3.20701e-07	1.26487e-06	6.69215e-07	1.26751e-07	7.95966e-07	4.94632e-07	-4.82267e-08	4.46405e-07
27.525	-1.21859e-07	3.12316e-08	-9.06276e-08	9.33852e-07	5.08063e-07	1.44191e-06	-1.46826e-07	5.55144e-08	-9.13118e-08	-2.51624e-07	6.00534e-08	-1.91571e-07	3.64018e-07	-5.92544e-08	3.04764e-07	9.43534e-07	3.20266e-07	1.26380e-06	6.68786e-07	1.26397e-07	7.95183e-07	4.94328e-07	-4.81971e-08	4.46131e-07
27.550	-1.20579e-07	3.09037e-08	-8.96758e-08	9.34597e-07	5.07650e-07	1.44225e-06	-1.45915e-07	5.51699e-08	-9.07452e-08	-2.50337e-07	5.97461e-08	-1.90590e-07	3.64309e-07	-5.93017e-08	3.05007e-07	9.42912e-07	3.19831e-07	1.26274e-06	6.68363e-07	1.26043e-07	7.94406e-07	4.94030e-07	-4.81681e-08	4.45862e-07
27.574	-1.19296e-07	3.05747e-08	-8.87212e-08	9.35360e-07	5.07242e-07	1.44260e-06	-1.45000e-07	5.48239e-08	-9.01759e-08	-2.49045e-07	5.94378e-08	-1.89607e-07	3.64607e-07	-5.93503e-08	3.05257e-07	9.42298e-07	3.19398e-07	1.26170e-06	6.67947e-07	1.25688e-07	7.93635e-07	4.93738e-07	-4.81396e-08	4.45599e-07
27.599	-1.18009e-07	3.02448e-08	-8.77639e-08	9.36142e-07	5.06838e-07	1.44298e-06	-1.44080e-07	5.44763e-08	-8.96042e-08	-2.47749e-07	5.91286e-08	-1.88621e-07	3.64914e-07	-5.94002e-08	3.05514e-07	9.41693e-07	3.18965e-07	1.26066e-06	6.67537e-07	1.25334e-07	7.92871e-07	4.93453e-07	-4.81118e-08	4.45341e-07
27.623	-1.16718e-07	2.99140e-08	-8.68040e-08	9.36943e-07	5.06440e-07	1.44338e-06	-1.43157e-07	5.41272e-08	-8.90300e-08	-2.46450e-07	5.88185e-08	-1.87632e-07	3.65229e-07	-5.94514e-08	3.05777e-07	9.41096e-07	3.18534e-07	1.25963e-06	6.67133e-07	1.24980e-07	7.92113e-07	4.93174e-07	-4.80846e-08	4.45089e-07
27.648	-1.15424e-07	2.95823e-08	-8.58416e-08	9.37762e-07	5.06046e-07	1.44381e-06	-1.42230e-07	5.37766e-08	-8.84534e-08	-2.45147e-07	5.85076e-08	-1.86640e-07	3.65551e-07	-5.95039e-08	3.06047e-07	9.40508e-07	3.18103e-07	1.25861e-06	6.66736e-07	1.24625e-07	7.91361e-07	4.92900e-07	-4.80579e-08	4.44842e-07
27.673	-1.14126e-07	2.92498e-08	-8.48766e-08	9.38600e-07	5.05657e-07	1.44426e-06	-1.41299e-07	5.34246e-08	-8.78745e-08	-2.43841e-07	5.81958e-08	-1.85645e-07	3.65882e-07	-5.95577e-08	3.06324e-07	9.39928e-07	3.17674e-07	1.25760e-06	6.66345e-07	1.24271e-07	7.90616e-07	4.92633e-07	-4.80319e-08	4.44601e-07
27.697	-1.12826e-07	2.89164e-08	-8.39093e-08	9.39457e-07	5.05273e-07	1.44473e-06	-1.40364e-07	5.30712e-08	-8.72932e-08	-2.42531e-07	5.78833e-08	-1.84648e-07	3.66220e-07	-5.96128e-08	3.06607e-07	9.39357e-07	3.17246e-07	1.25660e-06	6.65961e-07	1.23917e-07	7.89878e-07	4.92372e-07	-4.80064e-08	4.44366e-07
27.722	-1.11522e-07	2.85823e-08	-8.29397e-08	9.40332e-07	5.04894e-07	1.44523e-06	-1.39426e-07	5.27164e-08	-8.67096e-08	-2.41219e-07	5.75699e-08	-1.83649e-07	3.66566e-07	-5.96692e-08	3.06897e-07	9.38794e-07	3.16819e-07	1.25561e-06	6.65583e-07	1.23563e-07	7.89146e-07	4.92117e-07	-4.79815e-08	4.44136e-07
27.746	-1.10215e-07	2.82474e-08	-8.19678e-08	9.41226e-07	5.04521e-07	1.44575e-06	-1.38484e-07	5.23603e-08	-8.61238e-08	-2.39903e-07	5.72559e-08	-1.82647e-07	3.66920e-07	-5.97268e-08	3.07194e-07	9.38241e-07	3.16394e-07	1.25463e-06	6.65212e-07	1.23209e-07	7.88421e-07	4.91868e-07	-4.79573e-08	4.43911e-07
27.771	-1.08905e-07	2.79117e-08	-8.09938e-08	9.42139e-07	5.04152e-07	1.44629e-06	-1.37539e-07	5.20028e-08	-8.55358e-08	-2.38584e-07	5.69411e-08	-1.81642e-07	3.67283e-07	-5.97858e-08	3.07497e-07	9.37696e-07	3.15970e-07	1.25367e-06	6.64847e-07	1.22855e-07	7.87702e-07	4.91625e-07	-4.79336e-08	4.43692e-07
27.795	-1.07593e-07	2.75753e-08	-8.00177e-08	9.43070e-07	5.03788e-07	1.44686e-06	-1.36590e-07	5.16440e-08	-8.49457e-08	-2.37262e-07	5.66255e-08	-1.80636e-07	3.67653e-07	-5.98460e-08	3.07807e-07	9.37160e-07	3.15547e-07	1.25271e-06	6.64489e-07	1.22502e-07	7.86991e-07	4.91388e-07	-4.79105e-08	4.43478e-07
27.820	-1.06278e-07	2.72383e-08	-7.90396e-08	9.44020e-07	5.03429e-07	1.44745e-06	-1.35637e-07	5.12840e-08	-8.43535e-08	-2.35937e-07	5.63094e-08	-1.79627e-07	3.68030e-07	-5.99075e-08	3.08123e-07	9.36633e-07	3.15126e-07	1.25176e-06	6.64137e-07	1.22149e-07	7.86286e-07	4.91157e-07	-4.78880e-08	4.43269e-07
27.845	-1.04960e-07	2.69005e-08	-7.80596e-08	9.44988e-07	5.03076e-07	1.44806e-06	-1.34682e-07	5.09227e-08	-8.37592e-08	-2.34609e-07	5.59925e-08	-1.78617e-07	3.68416e-07	-5.99703e-08	3.08446e-07	9.36115e-07	3.14706e-07	1.25082e-06	6.63792e-07	1.21796e-07	7.85588e-07	4.90933e-07	-4.78661e-08	4.43067e-07
27.869	-1.03640e-07	2.65622e-08	-7.70778e-08	9.45976e-07	5.02728e-07	1.44870e-06	-1.33723e-07	5.05602e-08	-8.31630e-08	-2.33279e-07	5.56751e-08	-1.77604e-07	3.68810e-07	-6.00344e-08	3.08775e-07	9.35606e-07	3.14287e-07	1.24989e-06	6.63454e-07	1.21443e-07	7.84896e-07	4.90714e-07	-4.78447e-08	4.42869e-07
27.894	-1.02318e-07	2.62233e-08	-7.60943e-08	9.46981e-07	5.02385e-07	1.44937e-06	-1.32761e-07	5.01966e-08	-8.25648e-08	-2.31946e-07	5.53570e-08	-1.76589e-07	3.69211e-07	-6.00997e-08	3.09111e-07	9.35106e-07	3.13870e-07	1.24898e-06	6.63122e-07	1.21090e-07	7.84212e-07	4.90501e-07	-4.78240e-08	4.42677e-07
27.918	-1.00993e-07	2.58837e-08	-7.51091e-08	9.48006e-07	5.02048e-07	1.45005e-06	-1.31796e-07	4.98317e-08	-8.19648e-08	-2.30611e-07	5.50384e-08	-1.75573e-07	3.69620e-07	-6.01663e-08	3.09454e-07	9.34615e-07	3.13455e-07	1.24807e-06	6.62797e-07	1.20738e-07	7.83535e-07	4.90294e-07	-4.78038e-08	4.42490e-07
27.943	-9.96660e-08	2.55437e-08	-7.41223e-08	9.49049e-07	5.01716e-07	1.45076e-06	-1.30829e-07	4.94658e-08	-8.13628e-08	-2.29274e-07	5.47192e-08	-1.74555e-07	3.70037e-07	-6.02342e-08	3.09803e-07	9.34133e-07	3.13041e-07	1.24717e-06	6.62478e-07	1.20387e-07	7.82865e-07	4.90093e-07	-4.77842e-08	4.42309e-07
27.967	-9.83371e-08	2.52031e-08	-7.31340e-08	9.50110e-07	5.01389e-07	1.45150e-06	-1.29858e-07	4.90988e-08	-8.07591e-08	-2.27935e-07	5.43995e-08	-1.73535e-07	3.70462e-07	-6.03033e-08	3.10159e-07	9.33661e-07	3.12629e-07	1.24629e-06	6.62167e-07	1.20035e-07	7.82202e-07	4.89898e-07	-4.77652e-08	4.42133e-07
27.992	-9.70064e-08	2.48620e-08	-7.21443e-08	9.51191e-07	5.01068e-07	1.45226e-06	-1.28884e-07	4.87307e-08	-8.01537e-08	-2.26593e-07	5.40793e-08	-1.72514e-07	3.70895e-07	-6.03738e-08	3.10521e-07	9.33198e-07	3.12219e-07	1.24542e-06	6.61862e-07	1.19684e-07	7.81546e-07	4.89709e-07	-4.77467e-08	4.41962e-07
28.017	-9.56738e-08	2.45205e-08	-7.11533e-08	9.52290e-07	5.00753e-07	1.45304e-06	-1.27908e-07	4.83615e-08	-7.95465e-08	-2.25249e-07	5.37587e-08	-1.71491e-07	3.71335e-07	-6.04455e-08	3.10890e-07	9.32745e-07	3.11810e-07	1.24456e-06	6.61564e-07	1.19334e-07	7.80897e-07	4.89525e-07	-4.77289e-08	4.41797e-07
28.041	-9.43396e-08	2.41786e-08	-7.01610e-08	9.53407e-07	5.00443e-07	1.45385e-06	-1.26929e-07	4.79914e-08	-7.89377e-08	-2.23904e-07	5.34376e-08	-1.70466e-07	3.71784e-07	-6.05184e-08	3.11265e-07	9.32301e-07	3.11403e-07	1.24370e-06	6.61272e-07	1.18984e-07	7.80256e-07	4.89348e-07	-4.77116e-08	4.41637e-07
28.066	-9.30038e-08	2.38362e-08	-6.91676e-08	9.54543e-07	5.00139e-07	1.45468e-06	-1.25947e-07	4.76202e-08	-7.83272e-08	-2.22557e-07	5.31160e-08	-1.69441e-07	3.72239e-07	-6.05926e-08	3.11647e-07	9.31866e-07	3.10998e-07	1.24286e-06	6.60988e-07	1.18634e-07	7.79622e-07	4.89177e-07	-4.76949e-08	4.41482e-07
28.090	-9.16665e-08	2.34935e-08	-6.81731e-08	9.55698e-07	4.99840e-07	1.45554e-06	-1.24963e-07	4.72482e-08	-7.77152e-08	-2.21208e-07	5.27941e-08	-1.68414e-07	3.72703e-07	-6.06681e-08	3.12035e-07	9.31442e-07	3.10595e-07	1.24204e-06	6.60710e-07	1.18285e-07	7.78995e-07	4.89011e-07	-4.76787e-08	4.41332e-07
28.115	-9.03279e-08	2.31504e-08	-6.71775e-08	9.56871e-07	4.99548e-07	1.45642e-06	-1.23977e-07	4.68752e-08	-7.71017e-08	-2.19857e-07	5.24718e-08	-1.67386e-07	3.73175e-07	-6.07448e-08	3.12430e-07	9.31026e-07	3.10194e-07	1.24122e-06	6.60439e-07	1.17936e-07	7.78376e-07	4.88851e-07	-4.76631e-08	4.41188e-07
28.140	-8.89881e-08	2.28070e-08	-6.61811e-08	9.58063e-07	4.99261e-07	1.45732e-06	-1.22988e-07	4.65013e-08	-7.64868e-08	-2.18506e-07	5.21492e-08	-1.66356e-07	3.73654e-07	-6.08228e-08	3.12831e-07	9.30621e-07	3.09794e-07	1.24042e-06	6.60175e-07	1.17588e-07	7.77764e-07	4.88697e-07	-4.76481e-08	4.41049e-07
28.164	-8.76471e-08	2.24633e-08	-6.51838e-08	9.59274e-07	4.98980e-07	1.45825e-06	-1.21997e-07	4.61266e-08	-7.58704e-08	-2.17152e-07	5.18262e-08	-1.65326e-07	3.74140e-07	-6.09021e-08	3.13238e-07	9.30225e-07	3.09397e-07	1.23962e-06	6.59918e-07	1.17241e-07	7.77159e-07	4.88549e-07	-4.76337e-08	4.40915e-07
28.189	-8.63051e-08	2.21194e-08	-6.41857e-08	9.60503e-07	4.98704e-07	1.45921e-06	-1.21004e-07	4.57510e-08	-7.52526e-08	-2.15798e-07	5.15030e-08	-1.64295e-07	3.74635e-07	-6.09826e-08	3.13652e-07	9.29839e-07	3.09002e-07	1.23884e-06	6.59668e-07	1.16894e-07	7.76563e-07	4.88407e-07	-4.76198e-08	4.40787e-07
28.213	-8.49622e-08	2.17752e-08	-6.31870e-08	9.61751e-07	4.98435e-07	1.46019e-06	-1.20008e-07	4.53746e-08	-7.46336e-08	-2.14443e-07	5.11795e-08	-1.63263e-07	3.75137e-07	-6.10643e-08	3.14073e-07	9.29463e-07	3.08608e-07	1.23807e-06	6.59425e-07	1.16548e-07	7.75973e-07	4.88270e-07	-4.76065e-08	4.40664e-07
28.238	-8.36185e-08	2.14308e-08	-6.21877e-08	9.63017e-07	4.98172e-07	1.46119e-06	-1.19011e-07	4.49975e-08	-7.40132e-08	-2.13086e-07	5.08557e-08	-1.62230e-07	3.75647e-07	-6.11473e-08	3.14500e-07	9.29097e-07	3.08217e-07	1.23731e-06	6.59189e-07	1.16203e-07	7.75392e-07	4.88139e-07	-4.75937e-08	4.40545e-07
28.262	-8.22741e-08	2.10863e-08	-6.11878e-08	9.64302e-07	4.97914e-07	1.46222e-06	-1.18011e-07	4.46196e-08	-7.33917e-08	-2.11729e-07	5.05318e-08	-1.61197e-07	3.76165e-07	-6.12316e-08	3.14933e-07	9.28741e-07	3.07828e-07	1.23657e-06	6.58960e-07	1.15858e-07	7.74818e-07	4.88014e-07	-4.75815e-08	4.40433e-07
28.287	-8.09292e-08	2.07416e-08	-6.01876e-08	9.65606e-07	4.97663e-07	1.46327e-06	-1.17010e-07	4.42410e-08	-7.27689e-08	-2.10370e-07	5.02076e-08	-1.60163e-07	3.76690e-07	-6.13170e-08	3.15373e-07	9.28395e-07	3.07441e-07	1.23584e-06	6.58738e-07	1.15514e-07	7.74252e-07	4.87895e-07	-4.75699e-08	4.40325e-07
28.312	-7.95837e-08	2.03967e-08	-5.91870e-08	9.66928e-07	4.97418e-07	1.46435e-06	-1.16007e-07	4.38617e-08	-7.21451e-08	-2.09011e-07	4.98833e-08	-1.59128e-07	3.77222e-07	-6.14038e-08	3.15819e-07	9.28059e-07	3.07056e-07	1.23512e-06	6.58523e-07	1.15171e-07	7.73694e-07	4.87781e-07	-4.75588e-08	4.40222e-07
28.336	-7.82379e-08	2.00518e-08	-5.81861e-08	9.68269e-07	4.97179e-07	1.46545e-06	-1.15002e-07	4.34818e-08	-7.15201e-08	-2.07652e-07	4.95588e-08	-1.58093e-07	3.77763e-07	-6.14917e-08	3.16271e-07	9.27734e-07	3.06674e-07	1.23441e-06	6.58315e-07	1.14828e-07	7.73143e-07	4.87673e-07	-4.75483e-08	4.40125e-07
28.361	-7.68919e-08	1.97069e-08	-5.71851e-08	9.69628e-07	4.96947e-07	1.46657e-06	-1.13995e-07	4.31012e-08	-7.08941e-08	-2.06292e-07	4.92343e-08	-1.57058e-07	3.78311e-07	-6.15809e-08	3.16730e-07	9.27418e-07	3.06294e-07	1.23371e-06	6.58114e-07	1.14486e-07	7.72601e-07	4.87571e-07	-4.75383e-08	4.40033e-07
28.385	-7.55457e-08	1.93618e-08	-5.61839e-08	9.71006e-07	4.96720e-07	1.46773e-06	-1.12987e-07	4.27200e-08	-7.02672e-08	-2.04932e-07	4.89096e-08	-1.56022e-07	3.78867e-07	-6.16714e-08	3.17195e-07	9.27113e-07	3.05916e-07	1.23303e-06	6.57921e-07	1.14146e-07	7.72066e-07	4.87474e-07	-4.75289e-08	4.39945e-07
28.410	-7.41996e-08	1.90168e-08	-5.51827e-08	9.72403e-07	4.96500e-07	1.46890e-06	-1.11978e-07	4.23383e-08	-6.96393e-08	-2.03571e-07	4.85849e-08	-1.54986e-07	3.79430e-07	-6.17631e-08	3.17667e-07	9.26819e-07	3.05540e-07	1.23236e-06	6.57734e-07	1.13806e-07	7.71540e-07	4.87383e-07	-4.75200e-08	4.39863e-07
28.434	-7.28534e-08	1.86718e-08	-5.41816e-08	9.73818e-07	4.96286e-07	1.47010e-06	-1.10967e-07	4.19560e-08	-6.90105e-08	-2.02210e-07	4.82601e-08	-1.53950e-07	3.80000e-07	-6.18560e-08	3.18144e-07	9.26534e-07	3.05167e-07	1.23170e-06	6.57555e-07	1.13466e-07	7.71021e-07	4.87298e-07	-4.75117e-08	4.39786e-07
28.459	-7.15075e-08	1.83269e-08	-5.31807e-08	9.75251e-07	4.96079e-07	1.47133e-06	-1.09954e-07	4.15732e-08	-6.83809e-08	-2.00850e-07	4.79353e-08	-1.52914e-07	3.80579e-07	-6.19501e-08	3.18629e-07	9.26261e-07	3.04797e-07	1.23106e-06	6.57383e-07	1.13128e-07	7.70511e-07	4.87218e-07	-4.75039e-08	4.39714e-07
28.484	-7.01619e-08	1.79820e-08	-5.21799e-08	9.76703e-07	4.95878e-07	1.47258e-06	-1.08940e-07	4.11899e-08	-6.77505e-08	-1.99489e-07	4.76106e-08	-1.51878e-07	3.81165e-07	-6.20455e-08	3.19119e-07	9.25997e-07	3.04429e-07	1.23043e-06	6.57218e-07	1.12791e-07	7.70008e-07	4.87144e-07	-4.74967e-08	4.39647e-07
28.508	-6.88167e-08	1.76372e-08	-5.11795e-08	9.78174e-07	4.95684e-07	1.47386e-06	-1.07926e-07	4.08062e-08	-6.71193e-08	-1.98128e-07	4.72859e-08	-1.50842e-07	3.81758e-07	-6.21420e-08	3.19616e-07	9.25745e-07	3.04063e-07	1.22981e-06	6.57060e-07	1.12454e-07	7.69514e-07	4.87076e-07	-4.74900e-08	4.39586e-07
28.533	-6.74720e-08	1.72926e-08	-5.01794e-08	9.79663e-07	4.95496e-07	1.47516e-06	-1.06910e-07	4.04221e-08	-6.64874e-08	-1.96768e-07	4.69612e-08	-1.49807e-07	3.82359e-07	-6.22399e-08	3.20119e-07	9.25503e-07	3.03700e-07	1.22920e-06	6.56910e-07	1.12119e-07	7.69029e-07	4.87013e-07	-4.74839e-08	4.39529e-07
28.557	-6.61279e-08	1.69481e-08	-4.91798e-08	9.81171e-07	4.95315e-07	1.47649e-06	-1.05892e-07	4.00375e-08	-6.58549e-08	-1.95408e-07	4.66367e-08	-1.48771e-07	3.82967e-07	-6.23389e-08	3.20628e-07	9.25272e-07	3.03340e-07	1.22861e-06	6.56766e-07	1.11785e-07	7.68551e-07	4.86955e-07	-4.74783e-08	4.39477e-07
28.582	-6.47846e-08	1.66038e-08	-4.81808e-08	9.82697e-07	4.95140e-07	1.47784e-06	-1.04874e-07	3.96526e-08	-6.52218e-08	-1.94049e-07	4.63122e-08	-1.47736e-07	3.83583e-07	-6.24391e-08	3.21144e-07	9.25051e-07	3.02982e-07	1.22803e-06	6.56631e-07	1.11451e-07	7.68082e-07	4.86904e-07	-4.74732e-08	4.39430e-07
28.606	-6.34421e-08	1.62598e-08	-4.71824e-08	9.84242e-07	4.94973e-07	1.47921e-06	-1.03855e-07	3.92674e-08	-6.45881e-08	-1.92690e-07	4.59879e-08	-1.46702e-07	3.84207e-07	-6.25406e-08	3.21666e-07	9.24842e-07	3.02627e-07	1.22747e-06	6.56502e-07	1.11119e-07	7.67621e-07	4.86857e-07	-4.74687e-08	4.39389e-07
28.631	-6.21006e-08	1.59159e-08	-4.61847e-08	9.85806e-07	4.94812e-07	1.48062e-06	-1.02836e-07	3.88818e-08	-6.39540e-08	-1.91332e-07	4.56638e-08	-1.45668e-07	3.84837e-07	-6.26433e-08	3.22194e-07	9.24643e-07	3.02275e-07	1.22692e-06	6.56381e-07	1.10788e-07	7.67169e-07	4.86816e-07	-4.74647e-08	4.39352e-07
28.656	-6.07601e-08	1.55724e-08	-4.51877e-08	9.87388e-07	4.94657e-07	1.48205e-06	-1.01815e-07	3.84959e-08	-6.33193e-08	-1.89974e-07	4.53398e-08	-1.44634e-07	3.85476e-07	-6.27472e-08	3.22728e-07	9.24456e-07	3.01925e-07	1.22638e-06	6.56267e-07	1.10458e-07	7.66725e-07	4.86781e-07	-4.74613e-08	4.39320e-07
28.680	-5.94208e-08	1.52291e-08	-4.41917e-08	9.88988e-07	4.94510e-07	1.48350e-06	-1.00794e-07	3.81098e-08	-6.26842e-08	-1.88618e-07	4.50161e-08	-1.43602e-07	3.86121e-07	-6.28523e-08	3.23269e-07	9.24279e-07	3.01579e-07	1.22586e-06	6.56161e-07	1.10129e-07	7.66290e-07	4.86751e-07	-4.74584e-08	4.39293e-07
28.705	-5.80828e-08	1.48862e-08	-4.31966e-08	9.90607e-07	4.94369e-07	1.48498e-06	-9.97723e-08	3.77235e-08	-6.20488e-08	-1.87262e-07	4.46926e-08	-1.42570e-07	3.86775e-07	-6.29586e-08	3.23816e-07	9.24114e-07	3.01235e-07	1.22535e-06	6.56062e-07	1.09801e-07	7.65863e-07	4.86727e-07	-4.74560e-08	4.39271e-07
28.729	-5.67462e-08	1.45436e-08	-4.22025e-08	9.92245e-07	4.94236e-07	1.48648e-06	-9.87500e-08	3.73370e-08	-6.14130e-08	-1.85908e-07	4.43693e-08	-1.41539e-07	3.87435e-07	-6.30662e-08	3.24369e-07	9.23959e-07	3.00894e-07	1.22485e-06	6.55970e-07	1.09475e-07	7.65445e-07	4.86708e-07	-4.74542e-08	4.39254e-07
28.754	-5.54110e-08	1.42014e-08	-4.12096e-08	9.93901e-07	4.94109e-07	1.48801e-06	-9.77273e-08	3.69503e-08	-6.07770e-08	-1.84555e-07	4.40464e-08	-1.40508e-07	3.88103e-07	-6.31749e-08	3.24928e-07	9.23816e-07	3.00556e-07	1.22437e-06	6.55886e-07	1.09149e-07	7.65035e-07	4.86695e-07	-4.74529e-08	4.39242e-07
28.778	-5.40774e-08	1.38597e-08	-4.02178e-08	9.95576e-07	4.93989e-07	1.48956e-06	-9.67042e-08	3.65635e-08	-6.01407e-08	-1.83203e-07	4.37238e-08	-1.39479e-07	3.88778e-07	-6.32848e-08	3.25494e-07	9.23684e-07	3.00221e-07	1.22391e-06	6.55810e-07	1.08825e-07	7.64635e-07	4.86687e-07	-4.74521e-08	4.39235e-07
28.803	-5.27456e-08	1.35183e-08	-3.92272e-08	9.97269e-07	4.93877e-07	1.49115e-06	-9.56808e-08	3.61765e-08	-5.95042e-08	-1.81853e-07	4.34015e-08	-1.38451e-07	3.89461e-07	-6.33960e-08	3.26065e-07	9.23563e-07	2.99889e-07	1.22345e-06	6.55741e-07	1.08502e-07	7.64243e-07	4.86684e-07	-4.74518e-08	4.39232e-07
28.828	-5.14155e-08	1.31774e-08	-3.82381e-08	9.98980e-07	4.93771e-07	1.49275e-06	-9.46571e-08	3.57895e-08	-5.88676e-08	-1.80504e-07	4.30796e-08	-1.37424e-07	3.90151e-07	-6.35083e-08	3.26643e-07	9.23454e-07	2.99561e-07	1.22301e-06	6.55679e-07	1.08180e-07	7.63860e-07	4.86687e-07	-4.74521e-08	4.39235e-07
28.852	-5.00873e-08	1.28370e-08	-3.72503e-08	1.00071e-06	4.93673e-07	1.49438e-06	-9.36333e-08	3.54024e-08	-5.82309e-08	-1.79157e-07	4.27580e-08	-1.36398e-07	3.90849e-07	-6.36218e-08	3.27227e-07	9.23356e-07	2.99235e-07	1.22259e-06	6.55625e-07	1.07860e-07	7.63485e-07	4.86695e-07	-4.74529e-08	4.39242e-07
28.877	-4.87612e-08	1.24971e-08	-3.62640e-08	1.00246e-06	4.93582e-07	1.49604e-06	-9.26094e-08	3.50153e-08	-5.75942e-08	-1.77811e-07	4.24369e-08	-1.35374e-07	3.91554e-07	-6.37366e-08	3.27817e-07	9.23270e-07	2.98912e-07	1.22218e-06	6.55579e-07	1.07541e-07	7.63120e-07	4.86708e-07	-4.74542e-08	4.39254e-07
28.901	-4.74371e-08	1.21578e-08	-3.52793e-08	1.00423e-06	4.93498e-07	1.49772e-06	-9.15855e-08	3.46281e-08	-5.69574e-08	-1.76467e-07	4.21162e-08	-1.34351e-07	3.92266e-07	-6.38525e-08	3.28413e-07	9.23195e-07	2.98593e-07	1.22179e-06	6.55540e-07	1.07224e-07	7.62764e-07	4.86727e-07	-4.74560e-08	4.39271e-07
28.926	-4.61153e-08	1.18190e-08	-3.42963e-08	1.00601e-06	4.93422e-07	1.49943e-06	-9.05617e-08	3.42410e-08	-5.63207e-08	-1.75126e-07	4.17960e-08	-1.33330e-07	3.92985e-07	-6.39696e-08	3.29016e-07	9.23132e-07	2.98277e-07	1.22141e-06	6.55509e-07	1.06907e-07	7.62416e-07	4.86751e-07	-4.74584e-08	4.39293e-07
28.951	-4.47958e-08	1.14808e-08	-3.33150e-08	1.00782e-06	4.93353e-07	1.50117e-06	-8.95380e-08	3.38540e-08	-5.56840e-08	-1.73786e-07	4.14762e-08	-1.32310e-07	3.93712e-07	-6.40879e-08	3.29624e-07	9.23081e-07	2.97964e-07	1.22104e-06	6.55485e-07	1.06593e-07	7.62078e-07	4.86781e-07	-4.74613e-08	4.39320e-07
28.975	-4.34787e-08	1.11433e-08	-3.23355e-08	1.00964e-06	4.93291e-07	1.50293e-06	-8.85145e-08	3.34670e-08	-5.50475e-08	-1.72448e-07	4.11570e-08	-1.31291e-07	3.94446e-07	-6.42074e-08	3.30239e-07	9.23041e-07	2.97654e-07	1.22070e-06	6.55469e-07	1.06279e-07	7.61749e-07	4.86816e-07	-4.74647e-08	4.39351e-07
29.000	-4.21642e-08	1.08064e-08	-3.13578e-08	1.01148e-06	4.93237e-07	1.50472e-06	-8.74913e-08	3.30801e-08	-5.44112e-08	-1.71113e-07	4.08383e-08	-1.30274e-07	3.95187e-07	-6.43280e-08	3.30859e-07	9.23013e-07	2.97348e-07	1.22036e-06	6.55461e-07	1.05967e-07	7.61428e-07	4.86856e-07	-4.74686e-08	4.39387e-07
29.024	-4.08523e-08	1.04701e-08	-3.03821e-08	1.01334e-06	4.93190e-07	1.50653e-06	-8.64684e-08	3.26934e-08	-5.37750e-08	-1.69780e-07	4.05201e-08	-1.29260e-07	3.95936e-07	-6.44499e-08	3.31486e-07	9.22997e-07	2.97045e-07	1.22004e-06	6.55461e-07	1.05657e-07	7.61118e-07	4.86901e-07	-4.74730e-08	4.39428e-07
29.049	-3.95431e-08	1.01346e-08	-2.94085e-08	1.01522e-06	4.93151e-07	1.50837e-06	-8.54459e-08	3.23068e-08	-5.31392e-08	-1.68449e-07	4.02025e-08	-1.28246e-07	3.96692e-07	-6.45729e-08	3.32119e-07	9.22993e-07	2.96745e-07	1.21974e-06	6.55468e-07	1.05348e-07	7.60816e-07	4.86952e-07	-4.74779e-08	4.39474e-07
29.073	-3.82367e-08	9.79980e-09	-2.84369e-08	1.01711e-06	4.93119e-07	1.51023e-06	-8.44240e-08	3.19204e-08	-5.25036e-08	-1.67121e-07	3.98856e-08	-1.27235e-07	3.97455e-07	-6.46972e-08	3.32758e-07	9.23001e-07	2.96449e-07	1.21945e-06	6.55483e-07	1.05041e-07	7.60523e-07	4.87007e-07	-4.74834e-08	4.39524e-07
29.098	-3.69333e-08	9.46574e-09	-2.74676e-08	1.01903e-06	4.93095e-07	1.51212e-06	-8.34025e-08	3.15342e-08	-5.18684e-08	-1.65795e-07	3.95692e-08	-1.26226e-07	3.98225e-07	-6.48226e-08	3.33403e-07	9.23020e-07	2.96157e-07	1.21918e-06	6.55506e-07	1.04735e-07	7.60240e-07	4.87068e-07	-4.74893e-08	4.39579e-07
29.123	-3.56329e-08	9.13246e-09	-2.65004e-08	1.02096e-06	4.93078e-07	1.51404e-06	-8.23818e-08	3.11482e-08	-5.12335e-08	-1.64473e-07	3.92535e-08	-1.25219e-07	3.99003e-07	-6.49491e-08	3.34054e-07	9.23052e-07	2.95868e-07	1.21892e-06	6.55536e-07	1.04430e-07	7.59967e-07	4.87135e-07	-4.74958e-08	4.39639e-07
29.147	-3.43356e-08	8.79997e-09	-2.55356e-08	1.02291e-06	4.93070e-07	1.51598e-06	-8.13616e-08	3.07625e-08	-5.05991e-08	-1.63153e-07	3.89385e-08	-1.24214e-07	3.99788e-07	-6.50769e-08	3.34711e-07	9.23096e-07	2.95582e-07	1.21868e-06	6.55574e-07	1.04128e-07	7.59702e-07	4.87206e-07	-4.75027e-08	4.39703e-07
29.172	-3.30416e-08	8.46832e-09	-2.45732e-08	1.02488e-06	4.93069e-07	1.51795e-06	-8.03423e-08	3.03771e-08	-4.99652e-08	-1.61835e-07	3.86241e-08	-1.23211e-07	4.00580e-07	-6.52058e-08	3.35374e-07	9.23152e-07	2.95300e-07	1.21845e-06	6.55621e-07	1.03827e-07	7.59447e-07	4.87283e-07	-4.75102e-08	4.39773e-07
29.196	-3.17508e-08	8.13751e-09	-2.36133e-08	1.02687e-06	4.93076e-07	1.51995e-06	-7.93238e-08	2.99920e-08	-4.93318e-08	-1.60521e-07	3.83105e-08	-1.22211e-07	4.01379e-07	-6.53359e-08	3.36043e-07	9.23220e-07	2.95022e-07	1.21824e-06	6.55675e-07	1.03527e-07	7.59202e-07	4.87365e-07	-4.75182e-08	4.39846e-07
29.221	-3.04635e-08	7.80758e-09	-2.26559e-08	1.02888e-06	4.93090e-07	1.52197e-06	-7.83062e-08	2.96073e-08	-4.86989e-08	-1.59210e-07	3.79976e-08	-1.21213e-07	4.02185e-07	-6.54671e-08	3.36718e-07	9.23301e-07	2.94747e-07	1.21805e-06	6.55737e-07	1.03230e-07	7.58966e-07	4.87452e-07	-4.75267e-08	4.39925e-07
29.245	-2.91797e-08	7.47855e-09	-2.17011e-08	1.03091e-06	4.93113e-07	1.52402e-06	-7.72895e-08	2.92229e-08	-4.80666e-08	-1.57903e-07	3.76855e-08	-1.20217e-07	4.02999e-07	-6.55996e-08	3.37399e-07	9.23394e-07	2.94477e-07	1.21787e-06	6.55806e-07	1.02934e-07	7.58740e-07	4.87544e-07	-4.75357e-08	4.40008e-07
29.270	-2.78995e-08	7.15044e-09	-2.07491e-08	1.03295e-06	4.93143e-07	1.52609e-06	-7.62739e-08	2.88388e-08	-4.74350e-08	-1.56598e-07	3.73742e-08	-1.19224e-07	4.03819e-07	-6.57332e-08	3.38086e-07	9.23499e-07	2.94209e-07	1.21771e-06	6.55884e-07	1.02639e-07	7.58524e-07	4.87641e-07	-4.75451e-08	4.40096e-07
29.295	-2.66230e-08	6.82329e-09	-1.97997e-08	1.03501e-06	4.93182e-07	1.52820e-06	-7.52593e-08	2.84553e-08	-4.68041e-08	-1.55297e-07	3.70636e-08	-1.18233e-07	4.04647e-07	-6.58679e-08	3.38779e-07	9.23617e-07	2.93946e-07	1.21756e-06	6.55970e-07	1.02347e-07	7.58317e-07	4.87743e-07	-4.75551e-08	4.40188e-07
29.319	-2.53503e-08	6.49710e-09	-1.88532e-08	1.03710e-06	4.93228e-07	1.53032e-06	-7.42459e-08	2.80721e-08	-4.61738e-08	-1.53999e-07	3.67539e-08	-1.17245e-07	4.05482e-07	-6.60038e-08	3.39478e-07	9.23747e-07	2.93687e-07	1.21743e-06	6.56063e-07	1.02056e-07	7.58119e-07	4.87851e-07	-4.75656e-08	4.40285e-07
29.344	-2.40815e-08	6.17192e-09	-1.79096e-08	1.03920e-06	4.93283e-07	1.53248e-06	-7.32338e-08	2.76894e-08	-4.55444e-08	-1.52705e-07	3.64451e-08	-1.16260e-07	4.06324e-07	-6.61409e-08	3.40183e-07	9.23890e-07	2.93431e-07	1.21732e-06	6.56165e-07	1.01767e-07	7.57932e-07	4.87963e-07	-4.75766e-08	4.40387e-07
29.368	-2.28167e-08	5.84775e-09	-1.69689e-08	1.04131e-06	4.93345e-07	1.53466e-06	-7.22229e-08	2.73072e-08	-4.49157e-08	-1.51415e-07	3.61371e-08	-1.15278e-07	4.07173e-07	-6.62791e-08	3.40894e-07	9.24046e-07	2.93179e-07	1.21722e-06	6.56274e-07	1.01480e-07	7.57754e-07	4.88081e-07	-4.75880e-08	4.40493e-07
29.393	-2.15559e-08	5.52463e-09	-1.60313e-08	1.04345e-06	4.93416e-07	1.53687e-06	-7.12133e-08	2.69255e-08	-4.42879e-08	-1.50128e-07	3.58300e-08	-1.14298e-07	4.08030e-07	-6.64185e-08	3.41611e-07	9.24214e-07	2.92932e-07	1.21715e-06	6.56392e-07	1.01195e-07	7.57587e-07	4.88204e-07	-4.76000e-08	4.40604e-07
29.417	-2.02993e-08	5.20258e-09	-1.50968e-08	1.04561e-06	4.93495e-07	1.53910e-06	-7.02052e-08	2.65443e-08	-4.36609e-08	-1.48845e-07	3.55238e-08	-1.13321e-07	4.08893e-07	-6.65591e-08	3.42334e-07	9.24394e-07	2.92688e-07	1.21708e-06	6.56518e-07	1.00911e-07	7.57429e-07	4.88332e-07	-4.76125e-08	4.40719e-07
29.442	-1.90470e-08	4.88161e-09	-1.41654e-08	1.04778e-06	4.93582e-07	1.54136e-06	-6.91986e-08	2.61637e-08	-4.30349e-08	-1.47566e-07	3.52185e-08	-1.12347e-07	4.09764e-07	-6.67008e-08	3.43063e-07	9.24588e-07	2.92448e-07	1.21704e-06	6.56651e-07	1.00630e-07	7.57281e-07	4.88464e-07	-4.76254e-08	4.40839e-07
29.467	-1.77990e-08	4.56176e-09	-1.32373e-08	1.04997e-06	4.93677e-07	1.54365e-06	-6.81935e-08	2.57837e-08	-4.24098e-08	-1.46291e-07	3.49142e-08	-1.11377e-07	4.10641e-07	-6.68436e-08	3.43798e-07	9.24794e-07	2.92212e-07	1.21701e-06	6.56793e-07	1.00350e-07	7.57143e-07	4.88602e-07	-4.76389e-08	4.40963e-07
29.491	-1.65555e-08	4.24305e-09	-1.23124e-08	1.05218e-06	4.93781e-07	1.54596e-06	-6.71900e-08	2.54043e-08	-4.17857e-08	-1.45020e-07	3.46109e-08	-1.10409e-07	4.11526e-07	-6.69876e-08	3.44538e-07	9.25014e-07	2.91980e-07	1.21699e-06	6.56943e-07	1.00072e-07	7.57015e-07	4.88745e-07	-4.76528e-08	4.41092e-07
29.516	-1.53164e-08	3.92549e-09	-1.13909e-08	1.05441e-06	4.93893e-07	1.54830e-06	-6.61881e-08	2.50255e-08	-4.11626e-08	-1.43753e-07	3.43086e-08	-1.09445e-07	4.12418e-07	-6.71328e-08	3.45285e-07	9.25246e-07	2.91753e-07	1.21700e-06	6.57101e-07	9.97963e-08	7.56897e-07	4.88893e-07	-4.76672e-08	4.41226e-07
29.540	-1.40820e-08	3.60912e-09	-1.04729e-08	1.05666e-06	4.94013e-07	1.55067e-06	-6.51879e-08	2.46473e-08	-4.05406e-08	-1.42491e-07	3.40073e-08	-1.08484e-07	4.13316e-07	-6.72791e-08	3.46037e-07	9.25491e-07	2.91529e-07	1.21702e-06	6.57267e-07	9.95224e-08	7.56789e-07	4.89046e-07	-4.76821e-08	4.41364e-07
29.565	-1.28523e-08	3.29394e-09	-9.55832e-09	1.05892e-06	4.94142e-07	1.55307e-06	-6.41896e-08	2.42698e-08	-3.99198e-08	-1.41233e-07	3.37070e-08	-1.07526e-07	4.14222e-07	-6.74265e-08	3.46796e-07	9.25749e-07	2.91310e-07	1.21706e-06	6.57441e-07	9.92505e-08	7.56692e-07	4.89204e-07	-4.76975e-08	4.41506e-07
29.590	-1.16273e-08	2.98000e-09	-8.64731e-09	1.06121e-06	4.94280e-07	1.55549e-06	-6.31930e-08	2.38930e-08	-3.93000e-08	-1.39979e-07	3.34078e-08	-1.06571e-07	4.15135e-07	-6.75751e-08	3.47560e-07	9.26020e-07	2.91095e-07	1.21712e-06	6.57624e-07	9.89806e-08	7.56604e-07	4.89367e-07	-4.77134e-08	4.41653e-07
29.614	-1.04072e-08	2.66729e-09	-7.73991e-09	1.06351e-06	4.94425e-07	1.55794e-06	-6.21984e-08	2.35170e-08	-3.86814e-08	-1.38730e-07	3.31096e-08	-1.05620e-07	4.16055e-07	-6.77249e-08	3.48330e-07	9.26304e-07	2.90884e-07	1.21719e-06	6.57814e-07	9.87128e-08	7.56527e-07	4.89534e-07	-4.77297e-08	4.41805e-07
29.639	-9.19205e-09	2.35586e-09	-6.83619e-09	1.06583e-06	4.94580e-07	1.56041e-06	-6.12057e-08	2.31416e-08	-3.80641e-08	-1.37485e-07	3.28126e-08	-1.04672e-07	4.16982e-07	-6.78758e-08	3.49106e-07	9.26602e-07	2.90678e-07	1.21728e-06	6.58013e-07	9.84470e-08	7.56460e-07	4.89707e-07	-4.77466e-08	4.41961e-07
29.663	-7.98192e-09	2.04571e-09	-5.93621e-09	1.06817e-06	4.94743e-07	1.56292e-06	-6.02150e-08	2.27671e-08	-3.74480e-08	-1.36245e-07	3.25166e-08	-1.03728e-07	4.17916e-07	-6.80278e-08	3.49888e-07	9.26913e-07	2.90476e-07	1.21739e-06	6.58220e-07	9.81833e-08	7.56403e-07	4.89885e-07	-4.77639e-08	4.42121e-07
29.688	-6.77689e-09	1.73687e-09	-5.04002e-09	1.07053e-06	4.94914e-07	1.56545e-06	-5.92264e-08	2.23933e-08	-3.68331e-08	-1.35010e-07	3.22218e-08	-1.02788e-07	4.18857e-07	-6.81809e-08	3.50676e-07	9.27237e-07	2.90278e-07	1.21751e-06	6.58436e-07	9.79217e-08	7.56357e-07	4.90068e-07	-4.77817e-08	4.42286e-07
29.712	-5.57705e-09	1.42936e-09	-4.14769e-09	1.07291e-06	4.95094e-07	1.56800e-06	-5.82399e-08	2.20203e-08	-3.62196e-08	-1.33779e-07	3.19282e-08	-1.01851e-07	4.19805e-07	-6.83352e-08	3.51470e-07	9.27574e-07	2.90085e-07	1.21766e-06	6.58659e-07	9.76621e-08	7.56321e-07	4.90255e-07	-4.78000e-08	4.42455e-07
29.737	-4.38248e-09	1.12320e-09	-3.25928e-09	1.07530e-06	4.95283e-07	1.57059e-06	-5.72555e-08	2.16481e-08	-3.56074e-08	-1.32554e-07	3.16357e-08	-1.00918e-07	4.20760e-07	-6.84907e-08	3.52269e-07	9.27925e-07	2.89896e-07	1.21782e-06	6.58891e-07	9.74047e-08	7.56296e-07	4.90448e-07	-4.78188e-08	4.42629e-07
29.762	-3.19324e-09	8.18406e-10	-2.37484e-09	1.07772e-06	4.95481e-07	1.57320e-06	-5.62734e-08	2.12768e-08	-3.49967e-08	-1.31333e-07	3.13444e-08	-9.99889e-08	4.21722e-07	-6.86473e-08	3.53074e-07	9.28289e-07	2.89711e-07	1.21800e-06	6.59131e-07	9.71495e-08	7.56281e-07	4.90645e-07	-4.78380e-08	4.42807e-07
29.786	-2.00943e-09	5.15003e-10	-1.49443e-09	1.08015e-06	4.95687e-07	1.57584e-06	-5.52936e-08	2.09063e-08	-3.43873e-08	-1.30118e-07	3.10543e-08	-9.90635e-08	4.22690e-07	-6.88050e-08	3.53885e-07	9.28666e-07	2.89531e-07	1.21820e-06	6.59380e-07	9.68964e-08	7.56276e-07	4.90847e-07	-4.78578e-08	4.42990e-07
29.811	-8.31115e-10	2.13009e-10	-6.18106e-10	1.08260e-06	4.95903e-07	1.57850e-06	-5.43161e-08	2.05367e-08	-3.37794e-08	-1.28907e-07	3.07654e-08	-9.81420e-08	4.23666e-07	-6.89638e-08	3.54702e-07	9.29057e-07	2.89355e-07	1.21841e-06	6.59637e-07	9.66456e-08	7.56282e-07	4.91055e-07	-4.78780e-08	4.43177e-07
29.835	3.41631e-10	-8.75577e-11	2.54074e-10	1.08507e-06	4.96127e-07	1.58120e-06	-5.33409e-08	2.01680e-08	-3.31729e-08	-1.27702e-07	3.04778e-08	-9.72245e-08	4.24649e-07	-6.91238e-08	3.55525e-07	9.29462e-07	2.89184e-07	1.21865e-06	6.59902e-07	9.63969e-08	7.56299e-07	4.91267e-07	-4.78986e-08	4.43368e-07
29.860	1.50873e-09	-3.86678e-10	1.12206e-09	1.08756e-06	4.96360e-07	1.58392e-06	-5.23682e-08	1.98002e-08	-3.25680e-08	-1.26502e-07	3.01914e-08	-9.63110e-08	4.25639e-07	-6.92849e-08	3.56354e-07	9.29880e-07	2.89018e-07	1.21890e-06	6.60175e-07	9.61504e-08	7.56326e-07	4.91484e-07	-4.79198e-08	4.43564e-07
29.884	2.67012e-09	-6.84333e-10	1.98579e-09	1.09007e-06	4.96602e-07	1.58667e-06	-5.13980e-08	1.94334e-08	-3.19646e-08	-1.25308e-07	2.99063e-08	-9.54015e-08	4.26636e-07	-6.94472e-08	3.57188e-07	9.30312e-07	2.88856e-07	1.21917e-06	6.60457e-07	9.59062e-08	7.56364e-07	4.91706e-07	-4.79414e-08	4.43764e-07
29.909	3.82572e-09	-9.80504e-10	2.84521e-09	1.09259e-06	4.96853e-07	1.58944e-06	-5.04303e-08	1.90675e-08	-3.13628e-08	-1.24119e-07	2.96225e-08	-9.44962e-08	4.27639e-07	-6.96106e-08	3.58029e-07	9.30758e-07	2.88699e-07	1.21946e-06	6.60748e-07	9.56643e-08	7.56412e-07	4.91932e-07	-4.79635e-08	4.43969e-07
29.934	4.97546e-09	-1.27517e-09	3.70028e-09	1.09513e-06	4.97112e-07	1.59225e-06	-4.94651e-08	1.87026e-08	-3.07626e-08	-1.22935e-07	2.93400e-08	-9.35950e-08	4.28650e-07	-6.97751e-08	3.58875e-07	9.31217e-07	2.88546e-07	1.21976e-06	6.61047e-07	9.54247e-08	7.56471e-07	4.92164e-07	-4.79861e-08	4.44178e-07
29.958	6.11927e-09	-1.56833e-09	4.55095e-09	1.09770e-06	4.97381e-07	1.59508e-06	-4.85026e-08	1.83387e-08	-3.01640e-08	-1.21757e-07	2.90589e-08	-9.26980e-08	4.29668e-07	-6.99407e-08	3.59727e-07	9.31690e-07	2.88399e-07	1.22009e-06	6.61354e-07	9.51873e-08	7.56542e-07	4.92400e-07	-4.80092e-08	4.44391e-07
29.983	7.25709e-09	-1.85994e-09	5.39715e-09	1.10028e-06	4.97659e-07	1.59794e-06	-4.75428e-08	1.79757e-08	-2.95670e-08	-1.20584e-07	2.87790e-08	-9.18054e-08	4.30692e-07	-7.01075e-08	3.60585e-07	9.32177e-07	2.88256e-07	1.22043e-06	6.61670e-07	9.49523e-08	7.56622e-07	4.92642e-07	-4.80327e-08	4.44609e-07
30.007	8.38885e-09	-2.15000e-09	6.23885e-09	1.10288e-06	4.97946e-07	1.60082e-06	-4.65857e-08	1.76139e-08	-2.89718e-08	-1.19418e-07	2.85005e-08	-9.09170e-08	4.31724e-07	-7.02754e-08	3.61448e-07	9.32678e-07	2.88117e-07	1.22080e-06	6.61994e-07	9.47196e-08	7.56714e-07	4.92888e-07	-4.80567e-08	4.44831e-07
