# Supplementary material for: Effects of ischemic preconditioning on lower-limb anaerobic performance and neuromuscular adaptations
Source: PeerJ. 2026 Jun 8;14:e21296. doi: 10.7717/peerj.21296 (PMC13256049; doi:10.7717/peerj.21296)
Supplement: Supplemental Information 2 — Wingate anaerobic performance, surface electromyography (sEMG), heart rate, and blood lactate responses following 7-day RIPC intervention. [file peerj-14-21296-s002.xlsx]

## Sheet: date
Group	Age	Height	Body Mass	DBP	SBP	Pre_HRavg	Post_HRavg	Pre_HRmax	Post_HRmax	Pre_BLa_Rest	Pre_BLa_Post	Pre_ΔBLa	Post_BLa_Rest	Post_BLa_Post	Post_ΔBLa	VMO_MF_T0	VMO_MF_T1	RF_MF_T0	RF_MF_T1	VL_MF_T0	VL_MF_T1	ST_MF_T0	ST_MF_T1	BF_MF_T0	BF_MF_T1	MG_MF_T0	MG_MF_T1	LG_MF_T0	LG_MF_T1	TA_MF_T0	TA_MF_T1	PP0	PP1	ap0	ap1	rpp0	rpp1	rap0	rap1	pd0	pd1	pw0	pw1
1	19	163	47	67	93	161	159	177	186	3.5	11	7.5	3.6	12.2	8.6	51.0254	47.4854	46.7529	48.3398	57.6172	50.0488	47.1191	57.7393	58.7158	58.8379	75.5615	84.4727	82.6416	71.167	71.7773	60.5469	474.72	498.19	336.33	332.86	7.3	7.66	5.17	5.12	57.73	64.89	9721	9628
1	21	168	66	65	103	147	155	177	182	1.7	8.9	7.2	2	8.9	6.9	50.5371	68.8477	39.5508	52.4902	52.002	49.6826	66.1621	57.1289	26.6113	53.2227	68.6035	76.9043	87.7686	79.5898	61.1572	60.1807	497.31	628.87	254.24	390.22	8.43	10.66	4.31	6.61	90.34	61.2	5886	11266
1	19	165	65	78	104	155	155	185	183	2.6	14.4	11.8	1	10.6	9.6	43.2129	59.082	49.4385	45.5322	54.4434	57.9834	88.0127	80.6885	74.707	66.2842	94.7266	94.1162	82.6416	80.3223	79.834	67.9932	318.99	352.07	243.27	258.43	6.38	7.04	4.87	5.17	40.83	51.66	7190	7531
1	20	155	56	75	108	139	152	173	184	1.7	9.2	7.5	1.3	11.8	10.5	47.7295	70.5566	48.3398	54.6875	63.5986	62.9883	48.8281	57.7393	53.9551	53.9551	75.8057	96.1914	88.501	118.286	46.9971	61.2793	676.18	656.8	410.25	429.45	10.4	10.1	6.31	6.61	66.4	62.55	11475	12280
1	26	166	64	65	111	139	150	166	176	2	9.6	7.6	1.2	9.5	8.3	51.1475	55.0537	51.7578	56.3965	60.5469	62.1338	73.9746	53.7109	71.7773	67.9932	86.4258	98.2666	85.3271	78.4912	80.9326	77.2705	330.27	385.58	255.65	277.97	7.03	8.2	5.44	5.91	58.71	51.45	7474	8166
1	19	165	66	70	102	146	156	171	175	5.3	10.5	5.2	4.6	10.5	5.9	49.4385	52.4902	23.1934	52.4902	52.002	54.0771	71.6553	58.1055	53.833	58.3496	59.9365	65.6738	64.8193	83.7402	74.3408	67.3828	345.49	542.43	251.14	394.77	6.64	8.22	4.83	5.98	60.04	52.35	7239	11500
1	18	173	63	74	105	151	153	176	185	1.9	9.3	7.4	2.1	12.1	10	52.002	53.1006	22.0947	49.3164	60.0586	64.209	78.3691	100.83	55.6641	72.3877	87.6465	86.0596	81.665	85.3271	59.6924	71.7773	497.29	544.51	316.42	351.72	8.88	9.72	5.65	6.28	76.99	57.41	9182	10139
1	18	164	50	72	97	142	122	165	158	2.1	9.8	7.7	2.1	9.5	7.4	55.4199	67.9932	66.1621	66.6504	64.9414	62.2559	78.7354	68.2373	65.0635	63.4766	120.361	108.398	99.2432	101.074	71.167	57.8613	389.37	502.98	300.16	341.47	6.6	8.53	5.09	5.79	55.78	54.83	8718	9931
1	19	177	73	67	117	138	145	157	165	1.6	7.8	6.2	2.1	14	11.9	58.1055	51.6357	42.6025	41.626	47.7295	49.3164	61.8896	63.3545	61.8896	53.2227	85.3271	78.6133	92.5293	73.1201	71.167	73.2422	344.47	383.78	271.78	287.89	4.72	5.26	3.72	3.94	51.77	56.31	8108	8441
1	19	167	59	80	99	152	156	179	184	1.9	11.2	9.3	1.7	11.2	9.5	54.4434	49.8047	55.1758	58.8379	65.3076	51.0254	47.8516	43.7012	55.7861	51.8799	80.4443	80.5664	67.2607	64.6973	77.2705	70.5566	604.05	709.96	430.83	454.46	9.15	10.76	6.53	6.89	68.9	83.57	12408	12949
1	19	167	59	75	112	153	145	182	180	2.2	9.9	7.7	2.6	10.3	7.7	51.8799	74.8291	64.0869	59.6924	58.2275	59.082	64.5752	60.0586	54.9316	51.8799	73.3643	70.9229	65.7959	64.3311	68.8477	70.3125	503.7	619.24	352.5	400.8	8	9.83	5.6	6.36	57.47	56.55	10211	11608
2	19	162	60	66	95	129	147	158	169	2.2	11.4	9.2	1.6	10.8	9.2	45.8984	48.584	55.1758	55.2979	57.251	52.4902	48.8281	58.8379	49.5605	54.9316	72.5098	82.8857	76.2939	68.8477	70.3125	69.8242	488.98	583.28	356.37	390.9	6.52	7.78	4.75	5.21	63.08	62	10116	11181
2	19	160	53	67	99	152	140	175	172	3.1	8.7	5.6	1.3	10.2	8.9	61.6455	58.2275	55.2979	55.1758	57.9834	57.9834	77.8809	81.4209	54.1992	59.3262	92.041	85.2051	68.6035	70.3125	68.7256	71.167	567.53	437.53	393.7	311.52	8.6	8.41	5.97	5.99	59.83	54.93	11315	9106
2	19	161	52	68	122	154	162	175	181	3.8	10.4	6.6	2	10.6	8.6	49.4385	59.082	44.3115	52.9785	61.1572	65.6738	70.1904	66.5283	57.4951	54.9316	81.543	85.3271	82.0312	103.149	78.2471	74.585	562.61	554.2	364.04	369.26	10.05	9.9	6.5	6.59	61.5	58.56	10499	10761
2	18	163	57	75	100	159	162	176	178	1.8	10.5	8.7	2.7	10.9	8.2	45.8984	48.584	55.1758	55.2979	57.251	52.4902	48.8281	58.8379	49.5605	54.9316	72.5098	82.8857	76.2939	68.8477	70.3125	69.8242	493.39	433.49	345.5	342.13	7.26	6.37	5.08	5.03	54.8	49.43	10090	10039
2	19	164	56	80	124	155	167	182	187	1.8	11.4	9.6	2.9	12.5	9.6	59.082	54.9316	48.2178	50.415	63.9648	67.0166	49.6826	47.2412	57.1289	53.5889	114.502	72.0215	80.4443	79.7119	74.0967	67.627	467.42	500.18	290.11	311.19	8.82	9.44	5.47	5.87	62.17	59.21	8353	9042
2	19	162	52	82	107	161	145	185	178	1.7	11.5	9.8	0.5	11.1	10.6	51.5137	65.1855	48.584	54.9316	58.96	60.0586	49.8047	51.2695	55.6641	55.1758	74.9512	76.9043	74.707	67.1387	62.8662	66.2842	506.79	613.35	364.68	359.59	8.59	10.4	6.18	6.09	53.07	67.34	10631	10304
2	19	167	51	70	111	168	173	189	186	2.5	9.6	7.1	3.2	9.9	6.7	43.5791	55.9082	44.7998	59.082	46.2646	58.7158	54.5654	54.9316	40.8936	52.3682	61.1572	63.5986	62.7441	66.5283	55.7861	84.2285	504.36	522.66	306.17	342.66	9.89	10.25	6	6.72	68.5	89.44	8866	9812
2	20	156	66	76	124	151	126	170	129	2.3	11.7	9.4	1.4	14	12.6	66.04	57.9834	50.6592	49.3164	67.0166	60.9131	46.5088	41.2598	56.2744	58.5938	68.2373	76.9043	78.9795	77.3926	92.5293	104.614	500.94	480.29	353.55	351.74	9.63	9.24	6.8	6.76	59.05	54.02	10311	10305
2	20	165	56	60	91	116	120	157	155	2.6	16	13.4	3.2	8.3	5.1	60.3027	57.251	48.7061	46.875	51.7578	51.5137	31.9824	60.6689	76.5381	61.5234	82.2754	84.5947	77.3926	83.4961	41.1377	71.167	348.02	361.06	263	257.51	6.21	6.45	4.7	4.6	45.85	54.95	7778	7592
2	19	170	75	79	120	158	157	180	178	2.5	11.4	8.9	0.9	11.5	10.6	46.9971	41.748	48.7061	62.2559	56.2744	56.0303	39.5508	55.2979	42.9688	50.0488	54.0771	67.0166	50.293	68.6035	67.3828	63.4766	543.7	626.6	366.09	379.02	8.91	10.27	6	6.21	57.64	65.08	10587	10815
2	19	168	59	99	163	121	124	154	159	2	9.9	7.9	4.2	10.6	6.4	52.7344	64.0869	57.9834	58.1055	55.0537	59.9365	70.1904	54.5654	53.1006	55.9082	77.8809	84.4727	93.75	97.29	70.0684	74.2188	437.64	561.37	322.8	352.73	7.82	10.02	5.76	6.3	53.37	63.19	9357	10223
